# Supplementary material for: A Generic Program for Multistate Protein Design
Source: PLoS One. 2011 Jul 6;6(7):e20937. doi: 10.1371/journal.pone.0020937 (PMC3130737; doi:10.1371/journal.pone.0020937)
Supplement: File S1 — “Protocol capture” file that contains the input files, command lines, and support scripts that were used in this computational study. (BZ2) [file pone.0020937.s001.bz2]

Archive with 432 entries (389 files):
- MSD_protocol_capture
- MSD_protocol_capture/Capture_Files
- MSD_protocol_capture/upload_instructions
- MSD_protocol_capture/upload_instructions/INSTRUCTIONS
- MSD_protocol_capture/upload_instructions/UPLOAD
- MSD_protocol_capture/Capture_Files/heterodimer_files
- MSD_protocol_capture/Capture_Files/heterodimer_workflow.txt
- MSD_protocol_capture/Capture_Files/orthogonal_interface_files
- MSD_protocol_capture/Capture_Files/orthogonal_workflow.txt
- MSD_protocol_capture/Capture_Files/README
- MSD_protocol_capture/Capture_Files/run_example
- MSD_protocol_capture/Capture_Files/orthogonal_interface_files/input_files
- MSD_protocol_capture/Capture_Files/orthogonal_interface_files/pyscripts
- MSD_protocol_capture/Capture_Files/orthogonal_interface_files/run
- MSD_protocol_capture/Capture_Files/orthogonal_interface_files/run/023.d16_v11.0
- MSD_protocol_capture/Capture_Files/orthogonal_interface_files/run/024.d16_v11.1
- MSD_protocol_capture/Capture_Files/orthogonal_interface_files/run/024.d16_v11.1_creation_command.txt
- MSD_protocol_capture/Capture_Files/orthogonal_interface_files/run/025.d16_v11.2
- MSD_protocol_capture/Capture_Files/orthogonal_interface_files/run/025.d16_v11.2/creation_command.txt
- MSD_protocol_capture/Capture_Files/orthogonal_interface_files/run/024.d16_v11.1/creation_command.txt
- MSD_protocol_capture/Capture_Files/orthogonal_interface_files/run/023.d16_v11.0/creation_command.txt
- MSD_protocol_capture/Capture_Files/orthogonal_interface_files/pyscripts/nab_results_from_logs.scr
- MSD_protocol_capture/Capture_Files/orthogonal_interface_files/pyscripts/read_IntAnalyzer_log.py
- MSD_protocol_capture/Capture_Files/orthogonal_interface_files/pyscripts/setup_jobs-GAoff.py
- MSD_protocol_capture/Capture_Files/orthogonal_interface_files/pyscripts/setup_jobs.py
- MSD_protocol_capture/Capture_Files/orthogonal_interface_files/pyscripts/xmldock_jobs_ddGs_from_repacked_3.py
- MSD_protocol_capture/Capture_Files/orthogonal_interface_files/pyscripts/xmldock_jobs_repack.py
- MSD_protocol_capture/Capture_Files/orthogonal_interface_files/pyscripts/xmldock_jobs_run.py
- MSD_protocol_capture/Capture_Files/orthogonal_interface_files/pyscripts/xmldock_jobs_view.py
- MSD_protocol_capture/Capture_Files/orthogonal_interface_files/input_files/design_definitions
- MSD_protocol_capture/Capture_Files/orthogonal_interface_files/input_files/dGbon_weights
- MSD_protocol_capture/Capture_Files/orthogonal_interface_files/input_files/options_files
- MSD_protocol_capture/Capture_Files/orthogonal_interface_files/input_files/pos_states
- MSD_protocol_capture/Capture_Files/orthogonal_interface_files/input_files/post_processing
- MSD_protocol_capture/Capture_Files/orthogonal_interface_files/input_files/state_versions
- MSD_protocol_capture/Capture_Files/orthogonal_interface_files/input_files/state_versions/v11.1
- MSD_protocol_capture/Capture_Files/orthogonal_interface_files/input_files/state_versions/v11.2
- MSD_protocol_capture/Capture_Files/orthogonal_interface_files/input_files/state_versions/v8.1
- MSD_protocol_capture/Capture_Files/orthogonal_interface_files/input_files/state_versions/v8.1/1uad_AC_scored_mpm.pdb
- MSD_protocol_capture/Capture_Files/orthogonal_interface_files/input_files/state_versions/v8.1/1zc3_AD_scored_mpm.pdb
- MSD_protocol_capture/Capture_Files/orthogonal_interface_files/input_files/state_versions/v8.1/Exo84.pdb
- MSD_protocol_capture/Capture_Files/orthogonal_interface_files/input_files/state_versions/v8.1/Exo84.states
- MSD_protocol_capture/Capture_Files/orthogonal_interface_files/input_files/state_versions/v8.1/RalA1.states
- MSD_protocol_capture/Capture_Files/orthogonal_interface_files/input_files/state_versions/v8.1/RalA1andRalBP1.states
- MSD_protocol_capture/Capture_Files/orthogonal_interface_files/input_files/state_versions/v8.1/RalA2.pdb
- MSD_protocol_capture/Capture_Files/orthogonal_interface_files/input_files/state_versions/v8.1/RalA2.states
- MSD_protocol_capture/Capture_Files/orthogonal_interface_files/input_files/state_versions/v8.1/RalA2andSec5.pdb
- MSD_protocol_capture/Capture_Files/orthogonal_interface_files/input_files/state_versions/v8.1/RalA2andSec5.states
- MSD_protocol_capture/Capture_Files/orthogonal_interface_files/input_files/state_versions/v8.1/RalA3.pdb
- MSD_protocol_capture/Capture_Files/orthogonal_interface_files/input_files/state_versions/v8.1/RalA3.states
- MSD_protocol_capture/Capture_Files/orthogonal_interface_files/input_files/state_versions/v8.1/RalA3andExo84.pdb
- MSD_protocol_capture/Capture_Files/orthogonal_interface_files/input_files/state_versions/v8.1/RalA3andExo84.states
- MSD_protocol_capture/Capture_Files/orthogonal_interface_files/input_files/state_versions/v8.1/RalBP1.states
- MSD_protocol_capture/Capture_Files/orthogonal_interface_files/input_files/state_versions/v8.1/Sec5.pdb
- MSD_protocol_capture/Capture_Files/orthogonal_interface_files/input_files/state_versions/v8.1/Sec5.states
- MSD_protocol_capture/Capture_Files/orthogonal_interface_files/input_files/state_versions/v11.2/024.d16_v11.1_1_10dG_RalA2andSec5_0040_0001.pdb
- MSD_protocol_capture/Capture_Files/orthogonal_interface_files/input_files/state_versions/v11.2/024.d16_v11.1_1_10dG_RalA3andExo84_0023_0001.pdb
- MSD_protocol_capture/Capture_Files/orthogonal_interface_files/input_files/state_versions/v11.2/024.d16_v11.1_1_11dG_RalA2andSec5_0010_0001.pdb
- MSD_protocol_capture/Capture_Files/orthogonal_interface_files/input_files/state_versions/v11.2/024.d16_v11.1_1_11dG_RalA3andExo84_0048_0001.pdb
- MSD_protocol_capture/Capture_Files/orthogonal_interface_files/input_files/state_versions/v11.2/024.d16_v11.1_1_12dG_RalA2andSec5_0048_0001.pdb
- MSD_protocol_capture/Capture_Files/orthogonal_interface_files/input_files/state_versions/v11.2/024.d16_v11.1_1_12dG_RalA3andExo84_0018_0001.pdb
- MSD_protocol_capture/Capture_Files/orthogonal_interface_files/input_files/state_versions/v11.2/024.d16_v11.1_1_1dG_RalA2andSec5_0024_0001.pdb
- MSD_protocol_capture/Capture_Files/orthogonal_interface_files/input_files/state_versions/v11.2/024.d16_v11.1_1_1dG_RalA3andExo84_0036_0001.pdb
- MSD_protocol_capture/Capture_Files/orthogonal_interface_files/input_files/state_versions/v11.2/024.d16_v11.1_1_2dG_RalA2andSec5_0017_0001.pdb
- MSD_protocol_capture/Capture_Files/orthogonal_interface_files/input_files/state_versions/v11.2/024.d16_v11.1_1_2dG_RalA3andExo84_0026_0001.pdb
- MSD_protocol_capture/Capture_Files/orthogonal_interface_files/input_files/state_versions/v11.2/024.d16_v11.1_1_3dG_RalA2andSec5_0016_0001.pdb
- MSD_protocol_capture/Capture_Files/orthogonal_interface_files/input_files/state_versions/v11.2/024.d16_v11.1_1_3dG_RalA3andExo84_0049_0001.pdb
- MSD_protocol_capture/Capture_Files/orthogonal_interface_files/input_files/state_versions/v11.2/024.d16_v11.1_1_4dG_RalA2andSec5_0048_0001.pdb
- MSD_protocol_capture/Capture_Files/orthogonal_interface_files/input_files/state_versions/v11.2/024.d16_v11.1_1_4dG_RalA3andExo84_0048_0001.pdb
- MSD_protocol_capture/Capture_Files/orthogonal_interface_files/input_files/state_versions/v11.2/024.d16_v11.1_1_5dG_RalA2andSec5_0015_0001.pdb
- MSD_protocol_capture/Capture_Files/orthogonal_interface_files/input_files/state_versions/v11.2/024.d16_v11.1_1_5dG_RalA3andExo84_0021_0001.pdb
- MSD_protocol_capture/Capture_Files/orthogonal_interface_files/input_files/state_versions/v11.2/024.d16_v11.1_1_6dG_RalA2andSec5_0040_0001.pdb
- MSD_protocol_capture/Capture_Files/orthogonal_interface_files/input_files/state_versions/v11.2/024.d16_v11.1_1_6dG_RalA3andExo84_0006_0001.pdb
- MSD_protocol_capture/Capture_Files/orthogonal_interface_files/input_files/state_versions/v11.2/024.d16_v11.1_1_7dG_RalA2andSec5_0021_0001.pdb
- MSD_protocol_capture/Capture_Files/orthogonal_interface_files/input_files/state_versions/v11.2/024.d16_v11.1_1_7dG_RalA3andExo84_0047_0001.pdb
- MSD_protocol_capture/Capture_Files/orthogonal_interface_files/input_files/state_versions/v11.2/024.d16_v11.1_1_8dG_RalA2andSec5_0002_0001.pdb
- MSD_protocol_capture/Capture_Files/orthogonal_interface_files/input_files/state_versions/v11.2/024.d16_v11.1_1_8dG_RalA3andExo84_0022_0001.pdb
- MSD_protocol_capture/Capture_Files/orthogonal_interface_files/input_files/state_versions/v11.2/024.d16_v11.1_1_9dG_RalA2andSec5_0045_0001.pdb
- MSD_protocol_capture/Capture_Files/orthogonal_interface_files/input_files/state_versions/v11.2/024.d16_v11.1_1_9dG_RalA3andExo84_0015_0001.pdb
- MSD_protocol_capture/Capture_Files/orthogonal_interface_files/input_files/state_versions/v11.2/1uad_AC_scored_mpm.pdb
- MSD_protocol_capture/Capture_Files/orthogonal_interface_files/input_files/state_versions/v11.2/1zc3_AD_scored_mpm.pdb
- MSD_protocol_capture/Capture_Files/orthogonal_interface_files/input_files/state_versions/v11.2/Exo84.pdb
- MSD_protocol_capture/Capture_Files/orthogonal_interface_files/input_files/state_versions/v11.2/Exo84.states
- MSD_protocol_capture/Capture_Files/orthogonal_interface_files/input_files/state_versions/v11.2/RalA1.states
- MSD_protocol_capture/Capture_Files/orthogonal_interface_files/input_files/state_versions/v11.2/RalA1andRalBP1.states
- MSD_protocol_capture/Capture_Files/orthogonal_interface_files/input_files/state_versions/v11.2/RalA2.pdb
- MSD_protocol_capture/Capture_Files/orthogonal_interface_files/input_files/state_versions/v11.2/RalA2.states
- MSD_protocol_capture/Capture_Files/orthogonal_interface_files/input_files/state_versions/v11.2/RalA2andSec5.pdb
- MSD_protocol_capture/Capture_Files/orthogonal_interface_files/input_files/state_versions/v11.2/RalA2andSec5.states
- MSD_protocol_capture/Capture_Files/orthogonal_interface_files/input_files/state_versions/v11.2/RalA3.pdb
- MSD_protocol_capture/Capture_Files/orthogonal_interface_files/input_files/state_versions/v11.2/RalA3.states
- MSD_protocol_capture/Capture_Files/orthogonal_interface_files/input_files/state_versions/v11.2/RalA3andExo84.pdb
- MSD_protocol_capture/Capture_Files/orthogonal_interface_files/input_files/state_versions/v11.2/RalA3andExo84.states
- MSD_protocol_capture/Capture_Files/orthogonal_interface_files/input_files/state_versions/v11.2/RalBP1.states
- MSD_protocol_capture/Capture_Files/orthogonal_interface_files/input_files/state_versions/v11.2/Sec5.pdb
- MSD_protocol_capture/Capture_Files/orthogonal_interface_files/input_files/state_versions/v11.2/Sec5.states
- MSD_protocol_capture/Capture_Files/orthogonal_interface_files/input_files/state_versions/v11.1/1uad_AC_scored_mpm.pdb
- MSD_protocol_capture/Capture_Files/orthogonal_interface_files/input_files/state_versions/v11.1/1zc3_AD_scored_mpm.pdb
- MSD_protocol_capture/Capture_Files/orthogonal_interface_files/input_files/state_versions/v11.1/Exo84.pdb
- MSD_protocol_capture/Capture_Files/orthogonal_interface_files/input_files/state_versions/v11.1/Exo84.states
- MSD_protocol_capture/Capture_Files/orthogonal_interface_files/input_files/state_versions/v11.1/RalA1.states
- MSD_protocol_capture/Capture_Files/orthogonal_interface_files/input_files/state_versions/v11.1/RalA1andRalBP1.states
- MSD_protocol_capture/Capture_Files/orthogonal_interface_files/input_files/state_versions/v11.1/RalA2.pdb
- MSD_protocol_capture/Capture_Files/orthogonal_interface_files/input_files/state_versions/v11.1/RalA2.states
- MSD_protocol_capture/Capture_Files/orthogonal_interface_files/input_files/state_versions/v11.1/RalA2andSec5.pdb
- MSD_protocol_capture/Capture_Files/orthogonal_interface_files/input_files/state_versions/v11.1/RalA2andSec5.states
- MSD_protocol_capture/Capture_Files/orthogonal_interface_files/input_files/state_versions/v11.1/RalA3.pdb
- MSD_protocol_capture/Capture_Files/orthogonal_interface_files/input_files/state_versions/v11.1/RalA3.states
- MSD_protocol_capture/Capture_Files/orthogonal_interface_files/input_files/state_versions/v11.1/RalA3andExo84.pdb
- MSD_protocol_capture/Capture_Files/orthogonal_interface_files/input_files/state_versions/v11.1/RalA3andExo84.states
- MSD_protocol_capture/Capture_Files/orthogonal_interface_files/input_files/state_versions/v11.1/RalBP1.states
- MSD_protocol_capture/Capture_Files/orthogonal_interface_files/input_files/state_versions/v11.1/Sec5.pdb
- MSD_protocol_capture/Capture_Files/orthogonal_interface_files/input_files/state_versions/v11.1/Sec5.states
- MSD_protocol_capture/Capture_Files/orthogonal_interface_files/input_files/post_processing/dockpert_script.xml
- MSD_protocol_capture/Capture_Files/orthogonal_interface_files/input_files/post_processing/options_dock
- MSD_protocol_capture/Capture_Files/orthogonal_interface_files/input_files/post_processing/options_dock_fine
- MSD_protocol_capture/Capture_Files/orthogonal_interface_files/input_files/post_processing/optionsIA
- MSD_protocol_capture/Capture_Files/orthogonal_interface_files/input_files/pos_states/rosetta_docked_model30_only
- MSD_protocol_capture/Capture_Files/orthogonal_interface_files/input_files/pos_states/rosetta_docked_poses
- MSD_protocol_capture/Capture_Files/orthogonal_interface_files/input_files/pos_states/rosetta_docked_model30_only/2kwi_model_30_scored_mpm_2352.pdb
- MSD_protocol_capture/Capture_Files/orthogonal_interface_files/input_files/pos_states/rosetta_docked_model30_only/2kwi_model_30_scored_mpm_2352_A.pdb
- MSD_protocol_capture/Capture_Files/orthogonal_interface_files/input_files/pos_states/rosetta_docked_model30_only/2kwi_model_30_scored_mpm_2352_B.pdb
- MSD_protocol_capture/Capture_Files/orthogonal_interface_files/input_files/pos_states/rosetta_docked_model30_only/rosetta_docked_poses.list
- MSD_protocol_capture/Capture_Files/orthogonal_interface_files/input_files/options_files/ex1ex2_useinputsc_nohhpE.opts
- MSD_protocol_capture/Capture_Files/orthogonal_interface_files/input_files/options_files/ex1ex2exchicutoff0_useinputsc_nohhpE.opts
- MSD_protocol_capture/Capture_Files/orthogonal_interface_files/input_files/dGbon_weights/range1to12arith.txt
- MSD_protocol_capture/Capture_Files/orthogonal_interface_files/input_files/dGbon_weights/range1to12by0.5arith.txt
- MSD_protocol_capture/Capture_Files/orthogonal_interface_files/input_files/dGbon_weights/range1to12by0.5arithx2.txt
- MSD_protocol_capture/Capture_Files/orthogonal_interface_files/input_files/design_definitions/d16_allofexo84interface
- MSD_protocol_capture/Capture_Files/orthogonal_interface_files/input_files/design_definitions/d16_allofexo84interface_nodesign
- MSD_protocol_capture/Capture_Files/orthogonal_interface_files/input_files/design_definitions/d6_excluderesi38and48
- MSD_protocol_capture/Capture_Files/orthogonal_interface_files/input_files/design_definitions/d6_excluderesi38and48_nodesign
- MSD_protocol_capture/Capture_Files/orthogonal_interface_files/input_files/design_definitions/d6_excluderesi38and48_nodesign/definition_files.txt
- MSD_protocol_capture/Capture_Files/orthogonal_interface_files/input_files/design_definitions/d6_excluderesi38and48_nodesign/empty.corr
- MSD_protocol_capture/Capture_Files/orthogonal_interface_files/input_files/design_definitions/d6_excluderesi38and48_nodesign/entity.resfile
- MSD_protocol_capture/Capture_Files/orthogonal_interface_files/input_files/design_definitions/d6_excluderesi38and48_nodesign/Exo84.2resfile
- MSD_protocol_capture/Capture_Files/orthogonal_interface_files/input_files/design_definitions/d6_excluderesi38and48_nodesign/fitness.daf
- MSD_protocol_capture/Capture_Files/orthogonal_interface_files/input_files/design_definitions/d6_excluderesi38and48_nodesign/RalA.2resfile
- MSD_protocol_capture/Capture_Files/orthogonal_interface_files/input_files/design_definitions/d6_excluderesi38and48_nodesign/RalA.corr
- MSD_protocol_capture/Capture_Files/orthogonal_interface_files/input_files/design_definitions/d6_excluderesi38and48_nodesign/RalA1andRalBP1.2resfile
- MSD_protocol_capture/Capture_Files/orthogonal_interface_files/input_files/design_definitions/d6_excluderesi38and48_nodesign/RalA2andSec5.2resfile
- MSD_protocol_capture/Capture_Files/orthogonal_interface_files/input_files/design_definitions/d6_excluderesi38and48_nodesign/RalA3andExo84.2resfile
- MSD_protocol_capture/Capture_Files/orthogonal_interface_files/input_files/design_definitions/d6_excluderesi38and48_nodesign/RalBP1.2resfile
- MSD_protocol_capture/Capture_Files/orthogonal_interface_files/input_files/design_definitions/d6_excluderesi38and48_nodesign/resfile.moltenres_A
- MSD_protocol_capture/Capture_Files/orthogonal_interface_files/input_files/design_definitions/d6_excluderesi38and48_nodesign/resfile.moltenres_AB
- MSD_protocol_capture/Capture_Files/orthogonal_interface_files/input_files/design_definitions/d6_excluderesi38and48_nodesign/resfile.moltenres_AC
- MSD_protocol_capture/Capture_Files/orthogonal_interface_files/input_files/design_definitions/d6_excluderesi38and48_nodesign/resfile.moltenres_AD
- MSD_protocol_capture/Capture_Files/orthogonal_interface_files/input_files/design_definitions/d6_excluderesi38and48_nodesign/resfile.moltenres_B
- MSD_protocol_capture/Capture_Files/orthogonal_interface_files/input_files/design_definitions/d6_excluderesi38and48_nodesign/resfile.moltenres_C
- MSD_protocol_capture/Capture_Files/orthogonal_interface_files/input_files/design_definitions/d6_excluderesi38and48_nodesign/resfile.moltenres_D
- MSD_protocol_capture/Capture_Files/orthogonal_interface_files/input_files/design_definitions/d6_excluderesi38and48_nodesign/Sec5.2resfile
- MSD_protocol_capture/Capture_Files/orthogonal_interface_files/input_files/design_definitions/d6_excluderesi38and48/definition_files.txt
- MSD_protocol_capture/Capture_Files/orthogonal_interface_files/input_files/design_definitions/d6_excluderesi38and48/empty.corr
- MSD_protocol_capture/Capture_Files/orthogonal_interface_files/input_files/design_definitions/d6_excluderesi38and48/entity.resfile
- MSD_protocol_capture/Capture_Files/orthogonal_interface_files/input_files/design_definitions/d6_excluderesi38and48/Exo84.2resfile
- MSD_protocol_capture/Capture_Files/orthogonal_interface_files/input_files/design_definitions/d6_excluderesi38and48/fitness.daf
- MSD_protocol_capture/Capture_Files/orthogonal_interface_files/input_files/design_definitions/d6_excluderesi38and48/RalA.2resfile
- MSD_protocol_capture/Capture_Files/orthogonal_interface_files/input_files/design_definitions/d6_excluderesi38and48/RalA.corr
- MSD_protocol_capture/Capture_Files/orthogonal_interface_files/input_files/design_definitions/d6_excluderesi38and48/RalA1andRalBP1.2resfile
- MSD_protocol_capture/Capture_Files/orthogonal_interface_files/input_files/design_definitions/d6_excluderesi38and48/RalA2andSec5.2resfile
- MSD_protocol_capture/Capture_Files/orthogonal_interface_files/input_files/design_definitions/d6_excluderesi38and48/RalA3andExo84.2resfile
- MSD_protocol_capture/Capture_Files/orthogonal_interface_files/input_files/design_definitions/d6_excluderesi38and48/RalBP1.2resfile
- MSD_protocol_capture/Capture_Files/orthogonal_interface_files/input_files/design_definitions/d6_excluderesi38and48/resfile.moltenres_A
- MSD_protocol_capture/Capture_Files/orthogonal_interface_files/input_files/design_definitions/d6_excluderesi38and48/resfile.moltenres_AB
- MSD_protocol_capture/Capture_Files/orthogonal_interface_files/input_files/design_definitions/d6_excluderesi38and48/resfile.moltenres_AC
- MSD_protocol_capture/Capture_Files/orthogonal_interface_files/input_files/design_definitions/d6_excluderesi38and48/resfile.moltenres_AD
- MSD_protocol_capture/Capture_Files/orthogonal_interface_files/input_files/design_definitions/d6_excluderesi38and48/resfile.moltenres_B
- MSD_protocol_capture/Capture_Files/orthogonal_interface_files/input_files/design_definitions/d6_excluderesi38and48/resfile.moltenres_C
- MSD_protocol_capture/Capture_Files/orthogonal_interface_files/input_files/design_definitions/d6_excluderesi38and48/resfile.moltenres_D
- MSD_protocol_capture/Capture_Files/orthogonal_interface_files/input_files/design_definitions/d6_excluderesi38and48/Sec5.2resfile
- MSD_protocol_capture/Capture_Files/orthogonal_interface_files/input_files/design_definitions/d16_allofexo84interface_nodesign/definition_files.txt
- MSD_protocol_capture/Capture_Files/orthogonal_interface_files/input_files/design_definitions/d16_allofexo84interface_nodesign/empty.corr
- MSD_protocol_capture/Capture_Files/orthogonal_interface_files/input_files/design_definitions/d16_allofexo84interface_nodesign/entity.resfile
- MSD_protocol_capture/Capture_Files/orthogonal_interface_files/input_files/design_definitions/d16_allofexo84interface_nodesign/Exo84.2resfile
- MSD_protocol_capture/Capture_Files/orthogonal_interface_files/input_files/design_definitions/d16_allofexo84interface_nodesign/fitness.daf
- MSD_protocol_capture/Capture_Files/orthogonal_interface_files/input_files/design_definitions/d16_allofexo84interface_nodesign/RalA.2resfile
- MSD_protocol_capture/Capture_Files/orthogonal_interface_files/input_files/design_definitions/d16_allofexo84interface_nodesign/RalA.corr
- MSD_protocol_capture/Capture_Files/orthogonal_interface_files/input_files/design_definitions/d16_allofexo84interface_nodesign/RalA1andRalBP1.2resfile
- MSD_protocol_capture/Capture_Files/orthogonal_interface_files/input_files/design_definitions/d16_allofexo84interface_nodesign/RalA2andSec5.2resfile
- MSD_protocol_capture/Capture_Files/orthogonal_interface_files/input_files/design_definitions/d16_allofexo84interface_nodesign/RalA3andExo84.2resfile
- MSD_protocol_capture/Capture_Files/orthogonal_interface_files/input_files/design_definitions/d16_allofexo84interface_nodesign/RalBP1.2resfile
- MSD_protocol_capture/Capture_Files/orthogonal_interface_files/input_files/design_definitions/d16_allofexo84interface_nodesign/resfile.moltenres_A
- MSD_protocol_capture/Capture_Files/orthogonal_interface_files/input_files/design_definitions/d16_allofexo84interface_nodesign/resfile.moltenres_AB
- MSD_protocol_capture/Capture_Files/orthogonal_interface_files/input_files/design_definitions/d16_allofexo84interface_nodesign/resfile.moltenres_AC
- MSD_protocol_capture/Capture_Files/orthogonal_interface_files/input_files/design_definitions/d16_allofexo84interface_nodesign/resfile.moltenres_AD
- MSD_protocol_capture/Capture_Files/orthogonal_interface_files/input_files/design_definitions/d16_allofexo84interface_nodesign/resfile.moltenres_B
- MSD_protocol_capture/Capture_Files/orthogonal_interface_files/input_files/design_definitions/d16_allofexo84interface_nodesign/resfile.moltenres_C
- MSD_protocol_capture/Capture_Files/orthogonal_interface_files/input_files/design_definitions/d16_allofexo84interface_nodesign/resfile.moltenres_D
- MSD_protocol_capture/Capture_Files/orthogonal_interface_files/input_files/design_definitions/d16_allofexo84interface_nodesign/Sec5.2resfile
- MSD_protocol_capture/Capture_Files/orthogonal_interface_files/input_files/design_definitions/d16_allofexo84interface/definition_files.txt
- MSD_protocol_capture/Capture_Files/orthogonal_interface_files/input_files/design_definitions/d16_allofexo84interface/empty.corr
- MSD_protocol_capture/Capture_Files/orthogonal_interface_files/input_files/design_definitions/d16_allofexo84interface/entity.resfile
- MSD_protocol_capture/Capture_Files/orthogonal_interface_files/input_files/design_definitions/d16_allofexo84interface/Exo84.2resfile
- MSD_protocol_capture/Capture_Files/orthogonal_interface_files/input_files/design_definitions/d16_allofexo84interface/fitness.daf
- MSD_protocol_capture/Capture_Files/orthogonal_interface_files/input_files/design_definitions/d16_allofexo84interface/RalA.2resfile
- MSD_protocol_capture/Capture_Files/orthogonal_interface_files/input_files/design_definitions/d16_allofexo84interface/RalA.corr
- MSD_protocol_capture/Capture_Files/orthogonal_interface_files/input_files/design_definitions/d16_allofexo84interface/RalA1andRalBP1.2resfile
- MSD_protocol_capture/Capture_Files/orthogonal_interface_files/input_files/design_definitions/d16_allofexo84interface/RalA2andSec5.2resfile
- MSD_protocol_capture/Capture_Files/orthogonal_interface_files/input_files/design_definitions/d16_allofexo84interface/RalA3andExo84.2resfile
- MSD_protocol_capture/Capture_Files/orthogonal_interface_files/input_files/design_definitions/d16_allofexo84interface/RalBP1.2resfile
- MSD_protocol_capture/Capture_Files/orthogonal_interface_files/input_files/design_definitions/d16_allofexo84interface/resfile.moltenres_A
- MSD_protocol_capture/Capture_Files/orthogonal_interface_files/input_files/design_definitions/d16_allofexo84interface/resfile.moltenres_AB
- MSD_protocol_capture/Capture_Files/orthogonal_interface_files/input_files/design_definitions/d16_allofexo84interface/resfile.moltenres_AC
- MSD_protocol_capture/Capture_Files/orthogonal_interface_files/input_files/design_definitions/d16_allofexo84interface/resfile.moltenres_AD
- MSD_protocol_capture/Capture_Files/orthogonal_interface_files/input_files/design_definitions/d16_allofexo84interface/resfile.moltenres_B
- MSD_protocol_capture/Capture_Files/orthogonal_interface_files/input_files/design_definitions/d16_allofexo84interface/resfile.moltenres_C
- MSD_protocol_capture/Capture_Files/orthogonal_interface_files/input_files/design_definitions/d16_allofexo84interface/resfile.moltenres_D
- MSD_protocol_capture/Capture_Files/orthogonal_interface_files/input_files/design_definitions/d16_allofexo84interface/Sec5.2resfile
- MSD_protocol_capture/Capture_Files/heterodimer_files/input_files
- MSD_protocol_capture/Capture_Files/heterodimer_files/run
- MSD_protocol_capture/Capture_Files/heterodimer_files/scripts
- MSD_protocol_capture/Capture_Files/heterodimer_files/scripts/dock_jobs_ddGs_from_repacked3.py
- MSD_protocol_capture/Capture_Files/heterodimer_files/scripts/dock_jobs_repack2.py
- MSD_protocol_capture/Capture_Files/heterodimer_files/scripts/dockxml_command.scr
- MSD_protocol_capture/Capture_Files/heterodimer_files/scripts/gather_top_repacked_redocked_structures.py
- MSD_protocol_capture/Capture_Files/heterodimer_files/scripts/prepack_monomers.py
- MSD_protocol_capture/Capture_Files/heterodimer_files/scripts/setup_jobs.py
- MSD_protocol_capture/Capture_Files/heterodimer_files/scripts/xmldock_jobs_run.py
- MSD_protocol_capture/Capture_Files/heterodimer_files/run/README
- MSD_protocol_capture/Capture_Files/heterodimer_files/run/README~
- MSD_protocol_capture/Capture_Files/heterodimer_files/run/v1b_take1_creation_command.txt
- MSD_protocol_capture/Capture_Files/heterodimer_files/run/v1b_take2_creation_command.txt
- MSD_protocol_capture/Capture_Files/heterodimer_files/run/v2_take1_creation_command.txt
- MSD_protocol_capture/Capture_Files/heterodimer_files/run/v2_take2_creation_command.txt
- MSD_protocol_capture/Capture_Files/heterodimer_files/run/v3_take3_creation_command.txt
- MSD_protocol_capture/Capture_Files/heterodimer_files/run/v3_take4_creation_command.txt
- MSD_protocol_capture/Capture_Files/heterodimer_files/run/v4_take5_creation_command.txt
- MSD_protocol_capture/Capture_Files/heterodimer_files/run/v4_take6_creation_command.txt
- MSD_protocol_capture/Capture_Files/heterodimer_files/input_files/design_definitions
- MSD_protocol_capture/Capture_Files/heterodimer_files/input_files/dGbon_weights
- MSD_protocol_capture/Capture_Files/heterodimer_files/input_files/options
- MSD_protocol_capture/Capture_Files/heterodimer_files/input_files/orig_pdb
- MSD_protocol_capture/Capture_Files/heterodimer_files/input_files/pos_states
- MSD_protocol_capture/Capture_Files/heterodimer_files/input_files/post_processing
- MSD_protocol_capture/Capture_Files/heterodimer_files/input_files/state_versions
- MSD_protocol_capture/Capture_Files/heterodimer_files/input_files/state_versions/v1b
- MSD_protocol_capture/Capture_Files/heterodimer_files/input_files/state_versions/v2
- MSD_protocol_capture/Capture_Files/heterodimer_files/input_files/state_versions/v3b
- MSD_protocol_capture/Capture_Files/heterodimer_files/input_files/state_versions/v4
- MSD_protocol_capture/Capture_Files/heterodimer_files/input_files/state_versions/v4/1USM.pdb
- MSD_protocol_capture/Capture_Files/heterodimer_files/input_files/state_versions/v4/1USM_chA.pdb
- MSD_protocol_capture/Capture_Files/heterodimer_files/input_files/state_versions/v4/1USM_chB.pdb
- MSD_protocol_capture/Capture_Files/heterodimer_files/input_files/state_versions/v4/A.states
- MSD_protocol_capture/Capture_Files/heterodimer_files/input_files/state_versions/v4/AA.states
- MSD_protocol_capture/Capture_Files/heterodimer_files/input_files/state_versions/v4/AB.states
- MSD_protocol_capture/Capture_Files/heterodimer_files/input_files/state_versions/v4/B.states
- MSD_protocol_capture/Capture_Files/heterodimer_files/input_files/state_versions/v4/BB.states
- MSD_protocol_capture/Capture_Files/heterodimer_files/input_files/state_versions/v4/dock_v1b_redes8_1_take1_1_1dG_1.0Ent_AA.pdb
- MSD_protocol_capture/Capture_Files/heterodimer_files/input_files/state_versions/v4/dock_v1b_redes8_1_take1_1_1dG_1.0Ent_BB.pdb
- MSD_protocol_capture/Capture_Files/heterodimer_files/input_files/state_versions/v4/dock_v1b_redes8_1_take1_1_2dG_1.0Ent_AA.pdb
- MSD_protocol_capture/Capture_Files/heterodimer_files/input_files/state_versions/v4/dock_v1b_redes8_1_take1_1_2dG_1.0Ent_BB.pdb
- MSD_protocol_capture/Capture_Files/heterodimer_files/input_files/state_versions/v4/dock_v1b_redes8_1_take1_1_3dG_1.0Ent_AA.pdb
- MSD_protocol_capture/Capture_Files/heterodimer_files/input_files/state_versions/v4/dock_v1b_redes8_1_take1_1_3dG_1.0Ent_BB.pdb
- MSD_protocol_capture/Capture_Files/heterodimer_files/input_files/state_versions/v4/dock_v1b_redes8_1_take1_1_4dG_1.0Ent_AA.pdb
- MSD_protocol_capture/Capture_Files/heterodimer_files/input_files/state_versions/v4/dock_v1b_redes8_1_take1_1_4dG_1.0Ent_BB.pdb
- MSD_protocol_capture/Capture_Files/heterodimer_files/input_files/state_versions/v4/dock_v1b_redes8_1_take1_1_5dG_1.0Ent_BB.pdb
- MSD_protocol_capture/Capture_Files/heterodimer_files/input_files/state_versions/v4/dock_v1b_redes8_1_take1_1_6dG_1.0Ent_AA.pdb
- MSD_protocol_capture/Capture_Files/heterodimer_files/input_files/state_versions/v4/dock_v1b_redes8_1_take1_1_6dG_1.0Ent_BB.pdb
- MSD_protocol_capture/Capture_Files/heterodimer_files/input_files/state_versions/v4/dock_v2_redes8_2_take1_1_1dG_1.0Ent_AA.pdb
- MSD_protocol_capture/Capture_Files/heterodimer_files/input_files/state_versions/v4/dock_v2_redes8_2_take1_1_2dG_1.0Ent_AA.pdb
- MSD_protocol_capture/Capture_Files/heterodimer_files/input_files/state_versions/v4/dock_v2_redes8_2_take1_1_5dG_1.0Ent_AA.pdb
- MSD_protocol_capture/Capture_Files/heterodimer_files/input_files/state_versions/v4/dock_v2_redes8_2_take1_1_5dG_1.0Ent_BB.pdb
- MSD_protocol_capture/Capture_Files/heterodimer_files/input_files/state_versions/v4/dock_v2_redes8_2_take2_redocked_wt_1_3dG_1.0Ent_AA.pdb
- MSD_protocol_capture/Capture_Files/heterodimer_files/input_files/state_versions/v4/dock_v2_redes8_2_take2_redocked_wt_1_6dG_1.0Ent_AA.pdb
- MSD_protocol_capture/Capture_Files/heterodimer_files/input_files/state_versions/v4/dock_v2_redes8_2_take2_redocked_wt_1_6dG_1.0Ent_BB.pdb
- MSD_protocol_capture/Capture_Files/heterodimer_files/input_files/state_versions/v4/dock_v2_redes8_2_take2_redocked_wt_2_2dG_1.0Ent_AA.pdb
- MSD_protocol_capture/Capture_Files/heterodimer_files/input_files/state_versions/v4/dock_v2_redes8_2_take2_redocked_wt_2_3dG_1.0Ent_BB.pdb
- MSD_protocol_capture/Capture_Files/heterodimer_files/input_files/state_versions/v4/dock_v2_redes8_2_take2_redocked_wt_2_4dG_1.0Ent_BB.pdb
- MSD_protocol_capture/Capture_Files/heterodimer_files/input_files/state_versions/v4/dock_v2_redes8_2_take2_redocked_wt_2_5dG_1.0Ent_AA.pdb
- MSD_protocol_capture/Capture_Files/heterodimer_files/input_files/state_versions/v4/dock_v2_redes8_2_take2_redocked_wt_2_6dG_1.0Ent_AA.pdb
- MSD_protocol_capture/Capture_Files/heterodimer_files/input_files/state_versions/v4/dock_v2_redes8_2_take2_redocked_wt_3_1dG_1.0Ent_AA.pdb
- MSD_protocol_capture/Capture_Files/heterodimer_files/input_files/state_versions/v4/dock_v2_redes8_2_take2_redocked_wt_3_2dG_1.0Ent_AA.pdb
- MSD_protocol_capture/Capture_Files/heterodimer_files/input_files/state_versions/v4/dock_v2_redes8_2_take2_redocked_wt_3_5dG_1.0Ent_AA.pdb
- MSD_protocol_capture/Capture_Files/heterodimer_files/input_files/state_versions/v4/dock_v2_redes8_2_take2_redocked_wt_4_1dG_1.0Ent_AA.pdb
- MSD_protocol_capture/Capture_Files/heterodimer_files/input_files/state_versions/v4/dock_v2_redes8_2_take2_redocked_wt_4_2dG_1.0Ent_BB.pdb
- MSD_protocol_capture/Capture_Files/heterodimer_files/input_files/state_versions/v4/dock_v2_redes8_2_take2_redocked_wt_4_3dG_1.0Ent_AA.pdb
- MSD_protocol_capture/Capture_Files/heterodimer_files/input_files/state_versions/v4/dock_v2_redes8_2_take2_redocked_wt_4_3dG_1.0Ent_BB.pdb
- MSD_protocol_capture/Capture_Files/heterodimer_files/input_files/state_versions/v4/dock_v2_redes8_2_take2_redocked_wt_4_6dG_1.0Ent_AA.pdb
- MSD_protocol_capture/Capture_Files/heterodimer_files/input_files/state_versions/v4/dock_v2_redes8_2_take2_redocked_wt_5_3dG_1.0Ent_BB.pdb
- MSD_protocol_capture/Capture_Files/heterodimer_files/input_files/state_versions/v4/dock_v2_redes8_2_take2_redocked_wt_5_4dG_1.0Ent_AA.pdb
- MSD_protocol_capture/Capture_Files/heterodimer_files/input_files/state_versions/v4/dock_v2_redes8_2_take2_redocked_wt_5_4dG_1.0Ent_BB.pdb
- MSD_protocol_capture/Capture_Files/heterodimer_files/input_files/state_versions/v4/dock_v2_redes8_2_take2_redocked_wt_6_1dG_1.0Ent_BB.pdb
- MSD_protocol_capture/Capture_Files/heterodimer_files/input_files/state_versions/v4/dock_v2_redes8_2_take2_redocked_wt_6_4dG_1.0Ent_AA.pdb
- MSD_protocol_capture/Capture_Files/heterodimer_files/input_files/state_versions/v4/dock_v3b_redes8_4_q0p25_take1_02_2dG_1.0Ent_AA.pdb
- MSD_protocol_capture/Capture_Files/heterodimer_files/input_files/state_versions/v4/dock_v3b_redes8_4_q0p25_take1_02_2dG_1.0Ent_BB.pdb
- MSD_protocol_capture/Capture_Files/heterodimer_files/input_files/state_versions/v4/dock_v3b_redes8_4_q0p25_take1_03_3dG_1.0Ent_AA.pdb
- MSD_protocol_capture/Capture_Files/heterodimer_files/input_files/state_versions/v4/dock_v3b_redes8_4_q0p25_take1_04_4dG_1.0Ent_AA.pdb
- MSD_protocol_capture/Capture_Files/heterodimer_files/input_files/state_versions/v4/dock_v3b_redes8_4_q0p25_take1_06_6dG_1.0Ent_BB.pdb
- MSD_protocol_capture/Capture_Files/heterodimer_files/input_files/state_versions/v4/dock_v3b_redes8_4_q0p25_take1_07_1dG_1.0Ent_AA.pdb
- MSD_protocol_capture/Capture_Files/heterodimer_files/input_files/state_versions/v4/dock_v3b_redes8_4_q0p25_take1_07_1dG_1.0Ent_BB.pdb
- MSD_protocol_capture/Capture_Files/heterodimer_files/input_files/state_versions/v4/dock_v3b_redes8_4_q0p25_take1_08_2dG_1.0Ent_AA.pdb
- MSD_protocol_capture/Capture_Files/heterodimer_files/input_files/state_versions/v4/dock_v3b_redes8_4_q0p25_take1_09_3dG_1.0Ent_AA.pdb
- MSD_protocol_capture/Capture_Files/heterodimer_files/input_files/state_versions/v4/dock_v3b_redes8_4_q0p25_take1_09_3dG_1.0Ent_BB.pdb
- MSD_protocol_capture/Capture_Files/heterodimer_files/input_files/state_versions/v4/dock_v3b_redes8_4_q0p25_take1_11_5dG_1.0Ent_AA.pdb
- MSD_protocol_capture/Capture_Files/heterodimer_files/input_files/state_versions/v4/dock_v3b_redes8_4_q0p25_take1_11_5dG_1.0Ent_BB.pdb
- MSD_protocol_capture/Capture_Files/heterodimer_files/input_files/state_versions/v4/dock_v3b_redes8_4_q0p25_take1_14_2dG_1.0Ent_BB.pdb
- MSD_protocol_capture/Capture_Files/heterodimer_files/input_files/state_versions/v4/dock_v3b_redes8_4_q0p25_take1_15_3dG_1.0Ent_AA.pdb
- MSD_protocol_capture/Capture_Files/heterodimer_files/input_files/state_versions/v4/dock_v3b_redes8_4_q0p25_take1_15_3dG_1.0Ent_BB.pdb
- MSD_protocol_capture/Capture_Files/heterodimer_files/input_files/state_versions/v4/dock_v3b_redes8_4_q0p25_take1_17_5dG_1.0Ent_AA.pdb
- MSD_protocol_capture/Capture_Files/heterodimer_files/input_files/state_versions/v4/dock_v3b_redes8_4_q0p25_take1_18_6dG_1.0Ent_BB.pdb
[truncated: 132 more entries]
