# Supplementary material for: A Generic Program for Multistate Protein Design
Source: PLoS One. 2011 Jul 6;6(7):e20937. doi: 10.1371/journal.pone.0020937 (PMC3130737; doi:10.1371/journal.pone.0020937)
Supplement: File S1 — “Protocol capture” file that contains the input files, command lines, and support scripts that were used in this computational study. (BZ2) [file pone.0020937.s001.bz2 › MSD_protocol_capture/upload_instructions/UPLOAD]

  trac: https://svn.rosettacommons.org/trac/browser/trunk/RosettaCon2010/protocol_capture

  For people to check in they would want to use the commands bellow...

  $ svn checkout -N
     https://svn.rosettacommons.org/source/trunk/RosettaCon2010/protocol_capture/
  $ cd protocol_capture
  $ cp -r /path/to/my/new_protocol .
  $ svn add new_protocol
  $ svn commit -m "Committing my awesome new protocol that I am going to
     talk about at RosettaCon2010 so that all my bask in its purifying
     light"
