# Supplementary material for: A Generic Program for Multistate Protein Design
Source: PLoS One. 2011 Jul 6;6(7):e20937. doi: 10.1371/journal.pone.0020937 (PMC3130737; doi:10.1371/journal.pone.0020937)
Supplement: File S1 — “Protocol capture” file that contains the input files, command lines, and support scripts that were used in this computational study. (BZ2) [file pone.0020937.s001.bz2 › MSD_protocol_capture/Capture_Files/heterodimer_workflow.txt]

#These files describe how to run MSD to make a heterodimer from a  homodimer as described in the paper.

cd heterodimer_files/run
#Run the setup_jobs.py script to make a directory with everything required to run MSD.
#See script for description of options
python ../scripts/setup_jobs.py <many arguments>
#For example see v4_take6_creation_command.txt
cd new_job_directory/
source submit_all_jobs.scr  #this runs MSD 
<wait until MPI jobs complete>
source gather_results.scr  #this makes a results/ directory
#The following steps repack and dock your MSD structures to get ddGs between the different states
#Edit the python scripts because you will need to change the paths for the Rosetta database and executables.
cd results/
python ../../../scripts/prepack_monomers.py job_triples.list
<wait until prepacking jobs complete>
source cat_repacked_monomers.scr
python ../../../scripts/xmldock_jobs_run.py repacked_monomer_triples.list
<wait until docking jobs complete>
#next create a job to repack the proteins to get values for ddGs
python ../../../scripts/dock_jobs_repack2.py repacked_monomer_triples.list
source repack_docked_pdbs.scr 
<wait until repacking jobs complete>
python ../../../scripts/dock_jobs_ddGs_from_repacked3.py repacked_monomer_triples.list

#After dock_jobs_ddGs_from_repacked3.py is complete, then the ddGs can be found in dockpert_repacked_ddGs_3.txt

Files, directories, and scripts that are generated by other scripts:

new_job_directory/ generated by setup_jobs.py
submit_all_jobs.scr generated by setup_jobs.py
gather_results.scr generated by setup_jobs.py
results/ directory generated by gather_results.py
job_triples.list generated by gather_results.scr
 repack_docked_pdbs.scr  generated by dock_jobs_repack2.py
cat_repacked_monomers.scr generated by prepack_monomers.py
repacked_monomer_triples.list  generated by prepack_monomers.py
