# Supplementary material for: A Generic Program for Multistate Protein Design
Source: PLoS One. 2011 Jul 6;6(7):e20937. doi: 10.1371/journal.pone.0020937 (PMC3130737; doi:10.1371/journal.pone.0020937)
Supplement: File S1 — “Protocol capture” file that contains the input files, command lines, and support scripts that were used in this computational study. (BZ2) [file pone.0020937.s001.bz2 › MSD_protocol_capture/Capture_Files/orthogonal_workflow.txt]

#This describes the workflow to run MSD to make an orthogonal interface with RalA, Sec5, Exo84 and RalBP1 as described in the paper

cd orthogonal_interface_files/run/
#Run the setup_jobs.py script to make a directory with everything required to run MSD.
#See script for description of options: pydoc ../pyscripts/setup_jobs.py
#Note: setup_jobs.py contains logic for our specific cluster, you will need to change it to suit your system 
python ../pyscripts/setup_jobs.py <many arguments>
#For example see: 024.d16_v11.1_creation_command.txt
cd new_job_directory/
source submit_all_jobs.scr  #this runs MSD 
<wait until MPI jobs complete>
source gather_results.scr  #this makes a results/ directory
#The following steps repack and dock your MSD structures to get ddGs between the different states
#Edit the python scripts because you will need to change the paths for the Rosetta database and executables.
cd results/
python ../../../pyscripts/xmldock_jobs_run.py  job_triples.list
<wait until docking jobs complete>
python ../../../pyscripts/xmldock_jobs_repack.py job_triples.list
source repack_dock_pert_docked_pdbs.scr
<wait until repacking jobs complete>
python ../../../pyscripts/xmldock_jobs_ddGs_from_repacked_3.py job_triples.list

#After dock_jobs_ddGs_from_repacked_3.py is finished the ddG binding scores can be found in the file: dockpert_repacked_ddGs_3.txt
#To create a directory with the best docked structures run:
mkdir best_dock_pert_docked
python ../../../xmldock_jobs_view.py job_triples.list


Files, directories, and scripts that are generated by other scripts:

new_job_directory/ generated by setup_jobs.py
submit_all_jobs.scr generated by setup_jobs.py
gather_results.scr generated by setup_jobs.py
results/ directory generated by gather_results.py
job_triples.list generated by gather_results.scr
dockpert_repacked_ddGs_3.txt generated by dock_jobs_ddGs_from_repacked3.py
