# Supplementary material for: A Generic Program for Multistate Protein Design
Source: PLoS One. 2011 Jul 6;6(7):e20937. doi: 10.1371/journal.pone.0020937 (PMC3130737; doi:10.1371/journal.pone.0020937)
Supplement: File S1 — “Protocol capture” file that contains the input files, command lines, and support scripts that were used in this computational study. (BZ2) [file pone.0020937.s001.bz2 › MSD_protocol_capture/Capture_Files/README]

### General Information ##################
# Your name:
Andrew Leaver-Fay, Ron Jacak, Ben Stranges
 
# Protocol Name:
Multi-state Design

# Brief Description:
Protein design protocol to optimize a sequence for multiple protein backbone conformations to satisfy a user generated fitness function.  Can take multiple states of a protein including postive (desired) and negative (undesired) states and design a sequence to stabilize a desired criteria.


### running #########
# Important Flags, other flags that can be used, required flag, brief description of each flag or option:
Required:
-entity_resfile: (String) Takes the file name of the resfile for the entity elements which are shared between the multiple states.
-fitness_file: (String)  Fitness function file specifying the multiple states and the objective function to optimize.
Optional:
-ms::pop_size: (Integer) Genetic algorithm population size.
-ms::generations: (Integer) Number of genetic algorithm generations.
-ms::numresults: (Integer) Number of top-fitness results to save for explicit reference at the end of multistate design.

# Example Rosetta Command Line:
# This command line in generated from scripts, see below for info.
mini/bin/mpi_msd.mpi.linuxgccrelease -database  minirosetta_database -entity_resfile entity.resfile -fitness_file fitness.daf -ms::pop_size 100 -ms::generations 240 -ms::numresults 1 -ex1 -ex2 -use_input_sc -no_his_his_pairE -ignore_unrecognized_res -mute core.io core.pack

# Example Overall Command Line (if overall protocol is run via a script or other program)
Need to complie with the flag: -extras=mpi
Runs are quite involved and can not be simplified here.
See the included files: heterodimer_workflow.txt and orthogonal_workflow.txt

### versions #########
# SVN version: r39935

# Version for other codes used, version for interfaces or libs used (if relevant)
python2.6 is required for the scripts
This protocol runs both with and without the MPI build, but, in the absence of MPI,
the memory use required for the single processor would likely crash the job.

# References to published works using this protocol (you may include submitted, and in press works)


# Other Comments: 
