# Supplementary material for: A Generic Program for Multistate Protein Design
Source: PLoS One. 2011 Jul 6;6(7):e20937. doi: 10.1371/journal.pone.0020937 (PMC3130737; doi:10.1371/journal.pone.0020937)
Supplement: File S1 — “Protocol capture” file that contains the input files, command lines, and support scripts that were used in this computational study. (BZ2) [file pone.0020937.s001.bz2 › MSD_protocol_capture/Capture_Files/orthogonal_interface_files/run/024.d16_v11.1/creation_command.txt]

../pyscripts/setup_jobs.py --job-name 024.d16_v11.1 --des-def d16_allofexo84interface --positive-states ../input_files/pos_states/rosetta_docked_model30_only/rosetta_docked_poses.list --state-def v11.1 -a ../input_files/design_definitions/d16_allofexo84interface/fitness.daf --replace-DAF-dGbind-weight --w-dGdiff-bonus-weights-file ../dGbon_weights/range1to12arith.txt -f ../options_files/ex1ex2exchicutoff0_useinputsc_nohhpE.opts
