# Supplementary material for: A Generic Program for Multistate Protein Design
Source: PLoS One. 2011 Jul 6;6(7):e20937. doi: 10.1371/journal.pone.0020937 (PMC3130737; doi:10.1371/journal.pone.0020937)
Supplement: File S1 — “Protocol capture” file that contains the input files, command lines, and support scripts that were used in this computational study. (BZ2) [file pone.0020937.s001.bz2 › MSD_protocol_capture/Capture_Files/orthogonal_interface_files/pyscripts/nab_results_from_logs.scr]

#!/bin/bash

# $1 is a prefix for all the directories that I need to delve into

for i in `ls | grep $1`; do
   echo $i > tmp0;
   grep " Writing structure msd_output_1_RalA1andRalBP1" $i/*.log | awk '{print "RalA1andRalBP1 complex energy: ", $8}' > tmp1;
   grep "sub expression dGbind_AB" $i/*.log | awk '{print "dGbind AB: ", $8}' > tmp1a;
   grep "sub expression diff_AC_AB" $i/*.log | awk '{print "diff_AC_AB: ", $8}' > tmp2;
   grep "sub expression diff_AD_AB" $i/*.log | awk '{print "diff_AD_AB: ", $8}' > tmp3;
   paste tmp0 tmp1 tmp1a tmp2 tmp3
done
rm tmp0 tmp1 tmp1a tmp2 tmp3
echo

for i in `ls | grep $1`; do
   totalA1B=`grep " Writing structure msd_output_1_RalA1andRalBP1" $i/*.log | awk '{print $8}'`
   totalA1=`grep " Writing structure msd_output_1_RalA1_" $i/*.log | awk '{print $8}'`
   totalB=`grep " Writing structure msd_output_1_RalBP1_" $i/*.log | awk '{print $8}'`
   packer_dGbindA1B=`grep "sub expression dGbind_AB" $i/*.log | awk '{print $8}'`;
   score12_dGbindA1B=`echo $totalA1B - $totalA1 - $totalB | bc`

   totalA2C=`grep " Writing structure msd_output_1_RalA2andSec5" $i/*.log | awk '{print $8}'`
   totalA2=`grep " Writing structure msd_output_1_RalA2_" $i/*.log | awk '{print $8}'`
   totalC=`grep " Writing structure msd_output_1_Sec5_" $i/*.log | awk '{print $8}'`
   packer_dGbindA2C=`grep "sub expression dGbind_AC" $i/*.log | awk '{print $8}'`;
   score12_dGbindA2C=`echo $totalA2C - $totalA2 - $totalC | bc`

   totalA3D=`grep " Writing structure msd_output_1_RalA3andExo84" $i/*.log | awk '{print $8}'`
   totalA3=`grep " Writing structure msd_output_1_RalA3_" $i/*.log | awk '{print $8}'`
   totalD=`grep " Writing structure msd_output_1_Exo84_" $i/*.log | awk '{print $8}'`
   packer_dGbindA3D=`grep "sub expression dGbind_AD" $i/*.log | awk '{print $8}'`;
   score12_dGbindA3D=`echo $totalA3D - $totalA3 - $totalD | bc`

   printf "$i RalA1-RalBP1: %3.3f %3.3f %3.3f %3.3f %3.3f %3.3f %3.3f %3.3f %3.3f dGbinds: %2.3f %2.3f %2.3f\n" $totalA1B $totalA1 $totalB $totalA2C $totalA2 $totalC $totalA3D $totalA3 $totalD $score12_dGbindA1B $score12_dGbindA2C $score12_dGbindA3D
done
