# Supplementary material for: A Generic Program for Multistate Protein Design
Source: PLoS One. 2011 Jul 6;6(7):e20937. doi: 10.1371/journal.pone.0020937 (PMC3130737; doi:10.1371/journal.pone.0020937)
Supplement: File S1 — “Protocol capture” file that contains the input files, command lines, and support scripts that were used in this computational study. (BZ2) [file pone.0020937.s001.bz2 › MSD_protocol_capture/Capture_Files/orthogonal_interface_files/pyscripts/read_IntAnalyzer_log.py]

import os
import sys

class IA_Result():
    def __init__( self ) :
        self.fname = ""
        self.dGbind = 0
        self.dSASA = 0
        self.eDens = 0
        self.pack = 0
        self.uns = 0

    def initialize_from_resultline( self, line ):
        cols = line.split()
        self.fname  = cols[2]
        self.dGbind = float( cols[3] )
        self.dSASA  = float( cols[4] )
        self.eDens  = float( cols[5] )
        self.pack   = float( cols[6] )
        self.uns    = float( cols[7] )

def read_IA_file( fname ):
    results = []
    lines = open( fname ).readlines()
    for line in lines :
        if line.find( "IA_RESULTS" ) != -1 :
            dat = IA_Result()
            dat.initialize_from_resultline( line )
            results.append( dat )
    return results

def find_best_interface_by_dGbind( result_list ) :
    best = None
    for result in result_list:
        if not best or best.dGbind > result.dGbind :
            best = result
    return best

def find_best_dGbind_from_fname( fname ):
    results = read_IA_file( fname )
    return find_best_interface_by_dGbind( results )
