# Supplementary material for: A Generic Program for Multistate Protein Design
Source: PLoS One. 2011 Jul 6;6(7):e20937. doi: 10.1371/journal.pone.0020937 (PMC3130737; doi:10.1371/journal.pone.0020937)
Supplement: File S1 — “Protocol capture” file that contains the input files, command lines, and support scripts that were used in this computational study. (BZ2) [file pone.0020937.s001.bz2 › MSD_protocol_capture/Capture_Files/orthogonal_interface_files/pyscripts/setup_jobs-GAoff.py]

from optparse import OptionParser
import os
import sys
import math

def base_dir():
    """Returns a string containing the top-level directory."""
    return "/ifs1/home/ronj/scr/ms_ral/"

def mpi_msd_exe():
    """Returns a string path to the Rosetta MPI multistate executable."""
    return "/ifs1/home/ronj/scr/mini_r39930/bin/mpi_msd.linuxgccrelease"

def db_path():
    """Returns a string path to the Rosetta database."""
    return "/ifs1/home/ronj/scr/minirosetta_database"
    
def state_versions_dir( state_def ):
    """Returns a string path to the directory containing the state versions. Assumes this lives inside directory input_files/state_versions/."""
    return base_dir() + "input_files/state_versions/" + state_def  + "/"

def design_definitions_dir( des_def ):
    """Returns a string path to the directory containing the design definitions. Assumes this lives inside directory input_files/design_definitions/."""
    return base_dir() + "input_files/design_definitions/" + des_def + "/"

def initialize_options_parser():
    """Sets up all of the possible options to this script. Uses module optparse."""

    parser = OptionParser()
    parser.add_option( "-n", "--num-cpu", dest="num_cpu", type="int",
                       help="the number of cpus that each design job should request; default behavior is to run with 1 cpu per state", default= -1 )
    parser.add_option( "-m", "--num-states-per-cpu", dest="num_states_per_cpu", type="int",
                       help="the number of desired states per CPU; calculate the number of CPUs to use based on the number of states" )
    parser.add_option( "-d", "--des-def", dest="des_def",
                       help="the directory which defines the residues to be designed, the corr files, and the 2resfiles.", default="unk" )
    parser.add_option( "-s", "--state-def", dest="state_def",
                       help="the directory which defines the states for the A,B,AA,BB, and AB species", default="unk" )
    parser.add_option( "-j", "--job-name", dest="job_name",
                       help="the name to give to this batch of jobs", default="unk" )
    parser.add_option( "-f", "--flag-file", dest="flags_file",
                       help="the name for the flags file, if any are desired, to use with this design job", default="" )
    parser.add_option( "-w", "--w-dGdiff-bonus-weights-file", dest="weights_file",
                       help="the file with a list of weights to scan for the dGdiff bonus; one weight per line", default="" )
    parser.add_option( "-a", "--DAF", dest="daf",
                       help="the dynamic aggregate function", default="" )
    parser.add_option( "-p", "--preserve-DAF", action="store_true", dest="preserve_DAF",
                       help="keep the dynamic aggregate function exactly as input" )
    parser.add_option( "-r", "--replace-DAF-dGbind-weight", action="store_true", dest="replace_DAF_weight",
                       help="Search and replace the string 'DDG_BIND_WEIGHT' from the FITNESS line of the DAF with the dGdiff bonus weight", default=False )
    parser.add_option( "-e", "--entfunc_weights", dest="entfunc_weights_file",
                       help="the file with a list of weights to scan for the entity function; one weight per line", default="" )
    parser.add_option( "-l", "--launch", action="store_true", dest="launch",
                       help="Launch the job as soon as it is created", default=False )
    parser.add_option( "-t", "--positive-states", dest="positive_states",
                       help="The set of positive states to design towards; only one positive state is included in each design trajectory; "
                            "the file listed should contain a set of pdb file names that will each spur a set of MSD trajectories" )
    return parser


class DesDefFnames :
    """Class which maps states to their correspondence and secondary resfiles. Also saves path to entity functions file, if one is given."""

    def __init__( self ) :
        self.corrfiles  = {}
        self.secresfiles = {}

        self.entfunc = ""
        self.datnames = set([ "RalA1", "RalA2", "RalA3", "RalA1andRalBP1", "RalA2andSec5", "RalA3andExo84", "RalBP1", "Sec5", "Exo84" ] )

    def parse_desdef_file( self, desdef_fname ):
        """Reads the file 'definition_files.txt' in the design_definitions directory."""
        lines = open( design_definitions_dir( options.des_def ) + "definition_files.txt" ).readlines()
        for line in lines :
            if line == "\n": continue
            if line.startswith("#"): continue
            cols = line.split()
            header = cols[0]

            if header in self.datnames:
                i = 1;
                while i < len( cols ):
                    if cols[ i ] == "corr=":
                        self.corrfiles[ header ] = cols[i+1]
                        i += 2
                    elif cols[ i ] == "2res=":
                        self.secresfiles[ header ] = cols[i+1]
                        i += 2
                    else:
                        print "ERROR reading", desdef_fname, "at column", i, "on line:", line
                        sys.exit(1)

            elif header == "entfunc":
                self.entfunc = cols[ 1 ]
            else:
                print "ERROR reading", desdef_fname, "unrecognized command", header, "on line:", line
                sys.exit(1)

class StateDefinitions :
    """Class which maps states to the appropriate PDB files. Used later to create symlinks in the run directory folder."""

    def __init__( self ) :
        self.state_names = set([ "RalA1", "RalA2", "RalA3", "RalA1andRalBP1", "RalA2andSec5", "RalA3andExo84", "RalBP1", "Sec5", "Exo84" ] )
        self.positive_state_names = set( [ "RalA1andRalBP1", "RalA1", "RalBP1" ])
        self.pdbs = set( [] )

    def determine_pdbs( self, opt ) :
        dir = state_versions_dir( opt.state_def )

        for state in self.state_names :
            # why do we not keep the positive states in this list? because we handle them elsewhere in the script!
            if state in self.positive_state_names: continue
            statefilename = dir + state + ".states"
            lines = open( statefilename ).readlines()
            if len( lines ) == 0 :
                print "ERROR state definition file '", statefilename, "' was empty or could not be found"
                sys.exit(1)
            for line in lines :
                cols = line.split()
                if not cols[ 0 ] in self.pdbs:
                    # only save the PDB in the set if it's not already present. symlinks can be used as many times as necessary.
                    self.pdbs.add( cols[ 0 ] )


def nprocs_for_job( state_def, opts ):
    """Unless specified with an option, figures out the number of cpus to use for the job."""
    if opts.num_cpu < 0 :
        nstates = 0
        # count the number of states in the state_def files
        for state in state_def.state_names :
            lines = open( state + ".states" ).readlines()
            for line in lines :
                if line != "\n" :
                    nstates += 1
        # return nstates unless the user wants to have multiple states per cpu
        if opts.num_states_per_cpu < 0 :
            return nstates
        else :
            return match.ceil( nstates / opts.num_states_per_cpu )
    return opts.num_cpu

def ngen_for_job( design_def, opts ):
    """Determines the number of generations to use for the genetic algorithm."""
    # multiply the number of entities in the entity definition file by 15
    lines = open( design_definitions_dir( opts.des_def ) + "entity.resfile" ).readlines()
    nentities = int( lines[0].strip() )
    return 15 * nentities

def designdir_name( job_name, posstate_index, design_def, w_dGdiff, w_entfunc ):
    """Returns a string that will be used for the name of a particular design directory within a job."""
    name = job_name + "_" + str( posstate_index + 1 ) + "_" + w_dGdiff + "dG"
    if design_def.entfunc != "" :
        name += "_" + str( w_entfunc ) + "Ent"
    return name


def create_job( state_def, design_def, posstate, dir_name, opts, w_dG, w_ent, launch_script, gather_script ):
    """Creates symlinks for all input files in the job subdirectories. Constructs an LSF bsub command line for a multistate design job."""

    create_symlinks( opts, state_def, design_def, posstate )

    # if the user did not specify a DAF/fitness file, supply a default one
    if opts.daf == "":
        orig_lines = default_daf()
    else:
        daf_fname = opts.daf
        if daf_fname[0] != "/": # allow full path, but use relative path otherwise -- remember, we've cd'ed two directories down
            daf_fname = "../../" + daf_fname
        orig_lines = open( daf_fname ).readlines()

    # replace the ddG weight on the fitness line if that option was specified. have to add in a fitness line somehow, though.
    # the replace_DAF_weight option cannot be specified if the default DAF is being used because the default DAF does not use
    # DDG_BIND_WEIGHT token.
    if opts.preserve_DAF:
        newdaf = orig_lines
    if opts.replace_DAF_weight:
        newdaf = replace_ddG_weight_on_fitness_line( orig_lines, w_dG, design_def, w_ent )
    else:
        newdaf = fitness_lines( orig_lines, design_def, float(w_dG), w_ent )

    nprocs = nprocs_for_job( state_def, opts )
    if nprocs < 4:
        nprocs = 4
        queue_name = "week"
    elif nprocs < 32:
        queue_name = "32cpu"
    elif nprocs < 128:
        queue_name = "128cpu"
        if nprocs > 128 :
            nprocs = 128

    open( "fitness.daf", "w" ).writelines( newdaf )
    launch_script.append( "bsub -n " + str( nprocs ) +" -q " + queue_name + " -o " + dir_name + ".log " +
                          "-a mvapich mpirun " + mpi_msd_exe() + " -database " + db_path() + " -entity_resfile entity.resfile " +
                          "-fitness_file fitness.daf -ms::pop_size 100 -ms::generations 1 -ms::numresults 1\n" )
    #                      " -ms::numresults 1 -ms::fraction_by_recombination 0.02\n" )
    if opts.flags_file != "" :
        extraflags_file_lines = [ line.rstrip() for line in open( "../../" + opts.flags_file ) ]
        # take everything up to the newline character from above and add in the extra flags
        launch_script[ -1 ] = launch_script[ -1 ][:-1] + " " + " ".join( extraflags_file_lines ) + "\n"

    gather_script.append( "cd " + dir_name + "\n" )
    moieties = set([ "RalA1", "RalA2", "RalA3", "RalA1andRalBP1", "RalA2andSec5", "RalA3andExo84", "RalBP1", "Sec5", "Exo84" ] )
    for moiety in moieties:
        gather_script.append( "for i in `ls msd_output_1_" + moiety + "_*`; do if [ ! -h $i ]; then cp $i ../results/" + dir_name + "_" + moiety + ".pdb; fi; done\n" )
    gather_script.append( "cd ..\n" )
    gather_script.append( "echo " + dir_name + "_RalA1andRalBP1.pdb " + dir_name + "_RalA2andSec5.pdb " + dir_name + "_RalA3andExo84.pdb >> results/job_triples.list\n" )
    gather_script.append( "\n" )


def create_symlinks( opts, statedefs, desdefnames, posstate ):
    """Creates symlinks for all of the input files needed by a multistate design job in each job subdirectory."""

    for pdb in statedefs.pdbs:
        os.system( "ln -s " + state_versions_dir( opts.state_def ) + pdb )

    for state in statedefs.state_names:
        os.system( "ln -s " + state_versions_dir( opts.state_def ) + state + ".states" )

    for state in desdefnames.datnames:
        os.system( "ln -s " + design_definitions_dir( opts.des_def ) + desdefnames.corrfiles[ state ] + " " + state + ".corr" )
        os.system( "ln -s " + design_definitions_dir( opts.des_def ) + desdefnames.secresfiles[ state ] + " " + state + ".2resfile" )

    os.system( "ln -s " + design_definitions_dir( opts.des_def ) + "entity.resfile" )

    if desdefnames.entfunc != "":
        os.system( "ln -s " + design_definitions_dir( opts.des_def ) + desdefnames.entfunc )

    # it's not necessarily the case that a positive state has only one structure. in this case, there are three PDB files for the positive state.
    for structure in posstate.split():
       os.system( "ln -s " + base_dir() + "input_files/pos_states/" + structure + " " + os.path.basename( structure ) )

def default_daf():
    """A default DAF to use if the user did not specify one."""
    daf = "STATE_VECTOR   RalA1           RalA1.states\n\
STATE_VECTOR   RalA2           RalA2.states\n\
STATE_VECTOR   RalA3           RalA3.states\n\
STATE_VECTOR   RalBP1          RalBP1.states\n\
STATE_VECTOR   Sec5            Sec5.states\n\
STATE_VECTOR   Exo84           Exo84.states\n\
STATE_VECTOR   RalA1andRalBP1  RalA1andRalBP1.states\n\
STATE_VECTOR   RalA2andSec5    RalA2andSec5.states\n\
STATE_VECTOR   RalA3andExo84   RalA3andExo84.states\n\
\n\
SCALAR_EXPRESSION best_RalA1 = vmin( RalA1 )\n\
SCALAR_EXPRESSION best_RalA2 = vmin( RalA2 )\n\
SCALAR_EXPRESSION best_RalA3 = vmin( RalA3 )\n\
SCALAR_EXPRESSION best_RalBP1 = vmin( RalBP1 )\n\
SCALAR_EXPRESSION best_Sec5 = vmin( Sec5 )\n\
SCALAR_EXPRESSION best_Exo84 = vmin( Exo84 )\n\
SCALAR_EXPRESSION best_RalA1_RalBP1 = vmin( RalA1andRalBP1 )\n\
SCALAR_EXPRESSION best_RalA2_Sec5   = vmin( RalA2andSec5 )\n\
SCALAR_EXPRESSION best_RalA3_Exo84  = vmin( RalA3andExo84 )\n\
\n\
# Hereafter, the target complex RalA1-RalBP1 will be referred to as AB.\n\
# AC and AD will refer to the off-target complexes, RalA2-Sec5 and RalA3-Exo84, respectively.\n\
# I'm using these names to simplify interpretation of the equations below.\n\
\n\
SCALAR_EXPRESSION dGbind_AB = best_RalA1_RalBP1 - best_RalA1 - best_RalBP1\n\
SCALAR_EXPRESSION dGbind_AC = best_RalA2_Sec5 - best_RalA2 - best_Sec5\n\
SCALAR_EXPRESSION dGbind_AD = best_RalA3_Exo84 - best_RalA3 - best_Exo84\n\
\n\
# Disable the dGbind for the off-target complexes if its greater than 0 for all states. why?\n\
# Because the off-target complexes should not associate if their binding energy is positive!\n\
# don't use: ite( lt( dGbind_AC, 0 ), dGbind_AC, 0.0 ) - dGbind_AB\n\
SCALAR_EXPRESSION diff_AC_AB = dGbind_AB - dGbind_AC * ite( lt( dGbind_AC, 0 ), 1.0, 0.0 )\n\
SCALAR_EXPRESSION diff_AD_AB = dGbind_AB - dGbind_AD * ite( lt( dGbind_AD, 0 ), 1.0, 0.0 )\n"
    return daf


def fitness_lines( orig_lines, desdefnames, weight_bonus, w_ent_func ):
    """The default DAF does not specify the FITNESS line. This function adds that line."""
    newlines = []
    for line in orig_lines:
        newlines.append( line )
    fitline = "FITNESS best_RalA1_RalBP1 + " + str( weight_bonus ) + " * ( diff_AC_AB + diff_AD_AB )"
    if desdefnames.entfunc :
        efunc_fname = desdefnames.entfunc
        if efunc_fname.find( "/" ) != -1 :
            efunc_fname = efunc_fname.rpartition("/")[2]
        newlines.append( "ENTITY_FUNCTION entfunc " + efunc_fname + "\n" )
        newlines.append( "\n" )
        fitline += " + " + str( w_ent_func ) + " * entfunc"
    newlines.append( fitline + "\n" )
    return newlines

def replace_ddG_weight_on_fitness_line( orig_lines, ddG_weight, desdefnames, w_ent_func ):
    """Replaces the token DDG_BIND_WEIGHT in the FITNESS line with the passed-in value, and adds the ENTITY_FUNCTION line, if applicable."""
    newlines = []
    for line in orig_lines:
        if len(line) == 0 or line[0] == '#':
            newlines.append( line )
            continue
        cols = line.split(" ")
        if len( cols ) == 0:
            newlines.append( line )
        if cols[ 0 ] == "FITNESS":
            fit_part = line.split( "DDG_BIND_WEIGHT" )
            assert( line[-1] == "\n" )
            fitline = fit_part[ 0 ] + str( float( ddG_weight ) ) + fit_part[ 1 ][:-1]  # remove the newline
            if desdefnames.entfunc :
                efunc_fname = desdefnames.entfunc
                if efunc_fname.find( "/" ) != -1 :
                    efunc_fname = efunc_fname.rpartition("/")[2]
                newlines.append( "\n" )
                newlines.append( "ENTITY_FUNCTION entfunc " + efunc_fname + "\n\n" )
                fitline += " + " + str( w_ent_func ) + " * entfunc"
            fitline += "\n"
            newlines.append( fitline )
        else :
            newlines.append( line )
    return newlines

def dGdiff_bonus_weights( weights_file ):
    """Reads in the file containing the dGdiff bonus weights. If the user didn't specify one, uses the values 1to6arithmetic. The dGdiff value is used in the DAF/fitness file."""
    if ( weights_file != "" ) :
        lines = open( weights_file ).readlines()
        weights = []
        for line in lines :
            weights.append( line.strip() )
        return weights
    
    default_dGdiff_bonus_weights = [ "1", "2", "3", "4", "5", "6" ]
    return default_dGdiff_bonus_weights

def entfunc_weights( entfunc_weights_file ):
    """Reads the entity function weights file. If the option is empty, returns 1.0."""
    if ( entfunc_weights_file != "" ):
        lines = open( entfunc_weights_file ).readlines()
        weights = []
        for line in lines :
            weights.append( float( line.strip() ) )
        return weights
    return [ 1.0 ]

def mkdir( dirname ):
    """Custom mkdir function which checks to make sure a directory doesn't already before creating and creates intermediate directories, if necessary."""
    if not os.path.exists( dirname ):
        os.makedirs( dirname )
        return True
    return False


def leading_zero_string( num, maxrange ):
    """Adds leading zeros to a number. Used in coming up with directory names."""
    nzeros_tot = math.floor( math.log10( maxrange )) + 1
    ndigits_num = math.floor( math.log10( num )) + 1
    ostr = ""
    for i in xrange( ndigits_num, nzeros_tot ) :
        ostr +="0"
    ostr += str( num )
    return ostr


# What do I need to setup a bunch of runs?
# I need a fitness function
# I need a bunch of symlinks to:
#   a) pdb files
#   b) corr files
#   c) state files
#   d) secondary resfiles
#   e) the entity func file
# I need to write a submit script
# I need to write an output gatherng script

# so -- how many design trajectories do I run?
# how about 12?
# four weights for the dGdiff_bonus
# two trajectories each

if __name__ == "__main__" :

    parser = initialize_options_parser()
    (options, args) = parser.parse_args()

    # the des_def, state_def and job_name options are required. exit if not specified.
    if options.des_def == "unk" :
        print "ERROR design definition directory was not specified on the command line"
        sys.exit(1)
    if options.state_def == "unk":
        print "ERROR state definition directory was not specified on the command line"
        sys.exit(1)
    if options.job_name == "unk":
        print "ERROR job name was not specified on the comamnd line"
        sys.exit(1)
    if options.positive_states == "unk":
        print "ERROR positive states file was not specified on the comamnd line"
        sys.exit(1)
    if options.replace_DAF_weight and not options.daf:
        print "ERROR cannot use option '--replace-DAF-dGbind-weight' without specifying a DAF/fitness file using '--DAF'."
        sys.exit(1)

    design_def = DesDefFnames()
    print "Parsing design definitions file...",
    design_def.parse_desdef_file( options.des_def )
    print "done"

    state_def = StateDefinitions()
    print "Setting up state versions...",
    state_def.determine_pdbs( options )
    print "done"

    # positive states is a list.
    print "Setting up positive states...",
    positive_states = []
    for line in open( options.positive_states ).readlines() :
        positive_states.append( line.strip() )
    print "done"
    for state in positive_states:
        print "Using positive state '%s'"  % state

    # exflag_lines is just a python list
    exflag_lines = None
    print "Checking for extra flags...",
    if options.flags_file != "" :
        exflag_lines = open( options.flags_file ).readlines()
    print "done"

    # dGbonus_weights defaults to 1to6arithmetic if the user didn't specify a file
    print "Setting up dGdiff bonus weights...",
    dGbonus_weights = dGdiff_bonus_weights( options.weights_file )
    print "done"
    for w_dGdiff in dGbonus_weights:
        print "Using dGbonus weight ", w_dGdiff

    # ent_func_weights defaults to [ 1.0 ] if the user doesn't specify a file
    ent_func_weights = [ 1.0 ]
    print "Setting up entity function weights...",
    if design_def.entfunc != "" :
        ent_func_weights = entfunc_weights( options.entfunc_weights_file )
    print "done"
    for w_entfunc in ent_func_weights:
        print "Using entity function weight ", w_entfunc

    print "Making top-level job directory...",
    ok = mkdir( options.job_name )
    if not ok:
        print "ERROR: job directory ", options.job_name, " already exists"
        sys.exit(1)
    print "done"
    os.chdir( options.job_name )

    # now iterate across all dGdiff_bonus weights and across all entfunc_weights and create jobs for each combo
    launch_script = []
    gather_script = []
    gather_script.append( "mkdir results\n\n" )
    dir_counts = {}
    print "Making lower-level design directories...",
    sys.stdout.flush()
    for i in xrange( len( positive_states ) ):
        for w_dGdiff in dGbonus_weights:
            for w_entfunc in ent_func_weights:
                desdir_name = designdir_name( options.job_name, i, design_def, w_dGdiff, w_entfunc )
                if desdir_name not in dir_counts :
                    dir_counts[ desdir_name ] = 1
                else :
                    dir_counts[ desdir_name ] += 1
                    desdir_name = desdir_name + "_" + leading_zero_string( dir_counts[ desdir_name ], len( dGbonus_weights) )
                ok = mkdir( desdir_name )
                os.chdir( desdir_name )
                launch_script.append( "cd " + desdir_name + "\n" )
                create_job( state_def, design_def, positive_states[ i ], desdir_name, options, w_dGdiff, w_entfunc, launch_script, gather_script )
                launch_script.append( "cd ..\n\n" )
                os.chdir( ".." )
    print "done"

    gather_script.append( "cd results\n" )
    gather_script.append( "tar -cjf " + options.job_name + ".tar.bz2 *.pdb job_triples.list\n" )
    gather_script.append( "cd ..\n" )

    open( "submit_all_jobs.scr", "w" ).writelines( launch_script )
    os.chmod( "submit_all_jobs.scr", 0755 ) 
    open( "gather_output.scr", "w" ).writelines( gather_script )
    os.chmod( "gather_output.scr", 0755 ) 

    command = ""
    for arg in sys.argv :
        command += arg + " "
    command = command[:-1] + "\n"
    open( "creation_command.txt", "w" ).writelines( command )

    print "Job setup successfully."

    if options.launch :
        os.system( "source submit_all_jobs.scr" )
