# Supplementary material for: A Generic Program for Multistate Protein Design
Source: PLoS One. 2011 Jul 6;6(7):e20937. doi: 10.1371/journal.pone.0020937 (PMC3130737; doi:10.1371/journal.pone.0020937)
Supplement: File S1 — “Protocol capture” file that contains the input files, command lines, and support scripts that were used in this computational study. (BZ2) [file pone.0020937.s001.bz2 › MSD_protocol_capture/Capture_Files/orthogonal_interface_files/pyscripts/xmldock_jobs_repack.py]

import os
import sys
import commands
from dock_jobs_run import *
from setup_jobs import leading_zero_string

def fixbb_exec():
    return "/ifs1/home/ronj/scr/mini_r39930/bin/fixbb.linuxgccrelease"

def minirosetta_database_dir():
    return "/ifs1/home/ronj/scr/minirosetta_database/"

def repack_resfile_dir():
    return "/ifs1/home/ronj/scr/ms_ral/input_files/design_definitions/d8_newdesignresidues/"

def take_chain_from_pdb( pdb, deschain ):
    newlines = []
    lines = open( pdb ).readlines()
    for line in lines:
        if len(line) > 21 and line[ 21 ]== deschain :
            newlines.append( line )
    return newlines

if __name__ == "__main__":

    pdb_triples = open( sys.argv[1] ).readlines()
    pdb_sets = divide_pdbs_into_sets( pdb_triples, 36 )

    read_output_structure_energies = []
    jobs = []

    #design_directory = sys.argv[1] #exists already, has the designs
    for i in xrange( len( pdb_sets ) ):
        RalARalBP1_pdbs_to_repack = []
        RalASec5_pdbs_to_repack = []
        RalAExo84_pdbs_to_repack = []
        RalA_pdbs_to_repack = []
        RalBP1_pdbs_to_repack = []
        Sec5_pdbs_to_repack = []
        Exo84_pdbs_to_repack = []

        dock_directory = "dock_pert_" + str( i )
        #os.mkdir(dock_directory) -- this should already exist and contain output structures.
        os.chdir(dock_directory)
        os.mkdir( "repack_docked" )
        os.chdir( "repack_docked" )
        for pdb in pdb_sets[i] :
            pdb_prefix = pdb[:-4]
            for count in xrange(1,51) :
                docked_struct_name = pdb_prefix + "_" + leading_zero_string(count,1000) + ".pdb"
                A_pdb_name = docked_struct_name[:-4] + "_A.pdb"
                B_pdb_name = docked_struct_name[:-4] + "_B.pdb"

                if os.path.isfile( "../" + docked_struct_name ) :  # not all docking trajectories create outputs!
                    os.system("ln -s ../" + docked_struct_name + " ." )
                    # A_pdb_name will be something like: 010.d8_newpositions_v7.1_1_8dG_RalA3andExo84_0016
                    # But protein A will always be RalA, which is chain A in all the structures.
                    # Protein B will be one of RalBP1, Sec5 or Exo84, which have chain id's of B, C, and D, respectively.
                    # So use substr to figure out which partner B we're on, and then lookup the chain id from a map.
                    protA = take_chain_from_pdb( docked_struct_name, "A" )
                    open( A_pdb_name, "w" ).writelines( protA )
                    RalA_pdbs_to_repack.append( A_pdb_name + "\n" )

                    protB = []
                    if ( ( pdb_prefix.find( "RalA1" ) != -1 ) and ( pdb_prefix.find( "RalBP1" ) != -1 )  ):
                        RalARalBP1_pdbs_to_repack.append( docked_struct_name + "\n" )

                        protB = take_chain_from_pdb( docked_struct_name, "B" )
                        open( B_pdb_name, "w" ).writelines( protB )
                        RalBP1_pdbs_to_repack.append( B_pdb_name + "\n" )

                    elif ( ( pdb_prefix.find( "RalA2" ) != -1 ) and ( pdb_prefix.find( "Sec5" ) != -1 )  ):
                        RalASec5_pdbs_to_repack.append( docked_struct_name + "\n" )

                        protB = take_chain_from_pdb( docked_struct_name, "C" )
                        open( B_pdb_name, "w" ).writelines( protB )
                        Sec5_pdbs_to_repack.append( B_pdb_name + "\n" )

                    elif ( ( pdb_prefix.find( "RalA3" ) != -1 ) and ( pdb_prefix.find( "Exo84" ) != -1 )  ):
                        RalAExo84_pdbs_to_repack.append( docked_struct_name + "\n" )

                        protB = take_chain_from_pdb( docked_struct_name, "D" )
                        open( B_pdb_name, "w" ).writelines( protB )
                        Exo84_pdbs_to_repack.append( B_pdb_name + "\n" )
                    else:
                        print "Unrecognized partner B. Exiting"
                        exit


        # once we're done creating and symlinking PDBs, let's craft the bsub commands
        open("AB.list", "w" ).writelines( RalARalBP1_pdbs_to_repack )
        open("AC.list", "w" ).writelines( RalASec5_pdbs_to_repack )
        open("AD.list", "w" ).writelines( RalAExo84_pdbs_to_repack )
        open("A.list", "w" ).writelines( RalA_pdbs_to_repack )
        open("B.list", "w" ).writelines( RalBP1_pdbs_to_repack )
        open("C.list", "w" ).writelines( Sec5_pdbs_to_repack )
        open("D.list", "w" ).writelines( Exo84_pdbs_to_repack )

        jobs.append( "cd " + dock_directory + "/repack_docked/\n" )
        jobs.append( "bsub -n 10 -q 32cpu -o repack_" + dock_directory + "_AB.log -a mvapich mpirun " + fixbb_exec() + " -database " + minirosetta_database_dir() +
                     " -l AB.list -resfile " + repack_resfile_dir() + "resfile.moltenres_AB -mute all -no_his_his_pairE -ex1 -ex2 -extrachi_cutoff 1 -use_input_sc\n" )
        jobs.append( "bsub -n 10 -q 32cpu -o repack_" + dock_directory + "_AC.log -a mvapich mpirun " + fixbb_exec() + " -database " + minirosetta_database_dir() +
                     " -l AC.list -resfile " + repack_resfile_dir() + "resfile.moltenres_AC -mute all -no_his_his_pairE -ex1 -ex2 -extrachi_cutoff 1 -use_input_sc\n" )
        jobs.append( "bsub -n 10 -q 32cpu -o repack_" + dock_directory + "_AD.log -a mvapich mpirun " + fixbb_exec() + " -database " + minirosetta_database_dir() +
                     " -l AD.list -resfile " + repack_resfile_dir() + "resfile.moltenres_AD -mute all -no_his_his_pairE -ex1 -ex2 -extrachi_cutoff 1 -use_input_sc\n" )

        jobs.append( "bsub -n 10 -q 32cpu -o repack_" + dock_directory + "_A.log -a mvapich mpirun " + fixbb_exec() + " -database " + minirosetta_database_dir() +
                     " -l A.list -resfile " + repack_resfile_dir() + "resfile.moltenres_A -mute all -no_his_his_pairE -ex1 -ex2 -extrachi_cutoff 1 -use_input_sc\n" )
        jobs.append( "bsub -n 10 -q 32cpu -o repack_" + dock_directory + "_B.log -a mvapich mpirun " + fixbb_exec() + " -database " + minirosetta_database_dir() +
                     " -l B.list -resfile " + repack_resfile_dir() + "resfile.moltenres_B -mute all -no_his_his_pairE -ex1 -ex2 -extrachi_cutoff 1 -use_input_sc\n" )
        jobs.append( "bsub -n 10 -q 32cpu -o repack_" + dock_directory + "_C.log -a mvapich mpirun " + fixbb_exec() + " -database " + minirosetta_database_dir() +
                     " -l C.list -resfile " + repack_resfile_dir() + "resfile.moltenres_C -mute all -no_his_his_pairE -ex1 -ex2 -extrachi_cutoff 1 -use_input_sc\n" )
        jobs.append( "bsub -n 10 -q 32cpu -o repack_" + dock_directory + "_D.log -a mvapich mpirun " + fixbb_exec() + " -database " + minirosetta_database_dir() +
                     " -l D.list -resfile " + repack_resfile_dir() + "resfile.moltenres_D -mute all -no_his_his_pairE -ex1 -ex2 -extrachi_cutoff 1 -use_input_sc\n" )
        jobs.append( "cd ../..\n" )
        jobs.append( "\n" )

        os.chdir( "../..")

    open( "repack_dock_pert_docked_pdbs.scr", "w" ).writelines( jobs )
    os.chmod( "repack_dock_pert_docked_pdbs.scr", 0755 )
