# Supplementary material for: A Generic Program for Multistate Protein Design
Source: PLoS One. 2011 Jul 6;6(7):e20937. doi: 10.1371/journal.pone.0020937 (PMC3130737; doi:10.1371/journal.pone.0020937)
Supplement: File S1 — “Protocol capture” file that contains the input files, command lines, and support scripts that were used in this computational study. (BZ2) [file pone.0020937.s001.bz2 › MSD_protocol_capture/Capture_Files/orthogonal_interface_files/pyscripts/xmldock_jobs_view.py]

import os
import sys
from xmldock_jobs_run import divide_pdbs_into_sets
from setup_jobs import leading_zero_string

def take_total_energy_from_scored_pdb( pdb) :
    total_column = 0
    lines = open( pdb ).readlines()
    for line in lines :
        if line[ 0:5 ] == "label":
            cols = line.split()
            for col in cols :
                if col == "total":
                    #print total_column, line
                    break
                total_column += 1

        if line[0:4] == "pose" :
            #print line
            return float( line.split()[ total_column ] )
    return 12345

if __name__ == "__main__" :

    triples_list = open( sys.argv[1] ).readlines()
    pdb_sets = divide_pdbs_into_sets( triples_list, 36 )

    read_output_structure_energies = []
    ddG_lines = []

    dimer_scores = []
    chA_scores = []
    chB_scores = []

    best_dimer_structures = []
    best_chA_structures = []
    best_chB_structures = []

    for i in xrange( len( pdb_sets ) ):
        # i will be 0, 1 and 2
        dock_directory = "dock_pert_" + str( i )
        os.chdir( dock_directory )
        os.chdir( "repack_docked" )

        for pdb in pdb_sets[i]:
            best_dimer_score = None
            best_chA_score = None
            best_chB_score = None

            best_dimer_structure = None
            best_chA_structure = None
            best_chB_structure = None

            for count in xrange(1,51) :
                pdb_prefix = pdb[:-4]
                docked_struct_name = pdb_prefix + "_" + leading_zero_string(count,1000) + "_0001.pdb"
                if ( not os.path.isfile( docked_struct_name ) ):
                    continue;
                chA_pdb_name = docked_struct_name[:-9] + "_A_0001.pdb"
                chB_pdb_name = docked_struct_name[:-9] + "_B_0001.pdb"

                dimer_score = take_total_energy_from_scored_pdb( docked_struct_name )
                chA_score = take_total_energy_from_scored_pdb( chA_pdb_name )
                chB_score = take_total_energy_from_scored_pdb( chB_pdb_name )
                if best_dimer_score == None or dimer_score < best_dimer_score:
                    best_dimer_score = dimer_score
                    best_dimer_structure = docked_struct_name
                if best_chA_score == None or chA_score < best_chA_score:
                    best_chA_score = chA_score
                    best_chA_structure = chA_pdb_name
                if best_chB_score == None or chB_score < best_chB_score:
                    best_chB_score = chB_score
                    best_chB_structure = chB_pdb_name

            dimer_scores.append( best_dimer_score )
            chA_scores.append( best_chA_score )
            chB_scores.append( best_chB_score )

            best_dimer_structures.append( best_dimer_structure )
            best_chA_structures.append( best_chA_structure )
            best_chB_structures.append( best_chB_structure )

        os.chdir( "../..")

    # when we get here, we have the best complex, unbound A and unbound B scores and structures for every pdb here
    os.mkdir( "best_dock_pert_docked" )
    for i in xrange( len( pdb_sets ) ) :

        dock_directory = "dock_pert_" + str( i )

        for j in xrange( len( pdb_sets[i] ) ):
            index = i*36 + j
            print best_dimer_structures[index], dimer_scores[index], ", ", best_chA_structures[index], chA_scores[index], ", ", best_chB_structures[index], chB_scores[index]
            cmd = "cp " + dock_directory + "/repack_docked/" + best_dimer_structures[index] + " best_dock_pert_docked/"
            #print cmd
            os.system( cmd )
