# Supplementary material for: A Generic Program for Multistate Protein Design
Source: PLoS One. 2011 Jul 6;6(7):e20937. doi: 10.1371/journal.pone.0020937 (PMC3130737; doi:10.1371/journal.pone.0020937)
Supplement: File S1 — “Protocol capture” file that contains the input files, command lines, and support scripts that were used in this computational study. (BZ2) [file pone.0020937.s001.bz2 › MSD_protocol_capture/Capture_Files/orthogonal_interface_files/input_files/state_versions/v8.1/1uad_AC_scored_mpm.pdb]

ATOM      1  N   SER A  11      15.761 -17.974 -25.282  1.00  0.00              
ATOM      2  CA  SER A  11      16.400 -18.935 -24.339  1.00  0.00              
ATOM      3  C   SER A  11      15.513 -19.210 -23.124  1.00  0.00              
ATOM      4  O   SER A  11      15.750 -20.161 -22.371  1.00  0.00              
ATOM      5  CB  SER A  11      17.748 -18.412 -23.884  1.00  0.00              
ATOM      6  OG  SER A  11      17.629 -17.246 -23.116  1.00  0.00              
ATOM      7 1H   SER A  11      16.213 -17.108 -25.495  1.00  0.00              
ATOM      8 2H   SER A  11      15.569 -18.250 -26.224  1.00  0.00              
ATOM      9 3H   SER A  11      14.858 -17.597 -25.076  1.00  0.00              
ATOM     10  HA  SER A  11      16.678 -19.881 -24.807  1.00  0.00              
ATOM     11 1HB  SER A  11      18.237 -19.181 -23.287  1.00  0.00              
ATOM     12 2HB  SER A  11      18.354 -18.196 -24.763  1.00  0.00              
ATOM     13  HG  SER A  11      18.502 -16.948 -22.848  1.00  0.00              
ATOM     14  N   LEU A  12      14.494 -18.377 -22.931  1.00  0.00              
ATOM     15  CA  LEU A  12      13.562 -18.562 -21.824  1.00  0.00              
ATOM     16  C   LEU A  12      12.626 -19.721 -22.132  1.00  0.00              
ATOM     17  O   LEU A  12      12.237 -19.922 -23.285  1.00  0.00              
ATOM     18  CB  LEU A  12      12.726 -17.298 -21.603  1.00  0.00              
ATOM     19  CG  LEU A  12      13.293 -16.164 -20.746  1.00  0.00              
ATOM     20  CD1 LEU A  12      14.597 -15.649 -21.344  1.00  0.00              
ATOM     21  CD2 LEU A  12      12.261 -15.046 -20.660  1.00  0.00              
ATOM     22  H   LEU A  12      14.361 -17.599 -23.561  1.00  0.00              
ATOM     23  HA  LEU A  12      14.117 -18.779 -20.912  1.00  0.00              
ATOM     24 1HB  LEU A  12      12.655 -16.950 -22.633  1.00  0.00              
ATOM     25 2HB  LEU A  12      11.730 -17.533 -21.228  1.00  0.00              
ATOM     26  HG  LEU A  12      13.446 -16.561 -19.743  1.00  0.00              
ATOM     27 1HD1 LEU A  12      14.988 -14.842 -20.723  1.00  0.00              
ATOM     28 2HD1 LEU A  12      15.324 -16.460 -21.385  1.00  0.00              
ATOM     29 3HD1 LEU A  12      14.412 -15.275 -22.350  1.00  0.00              
ATOM     30 1HD2 LEU A  12      12.657 -14.233 -20.050  1.00  0.00              
ATOM     31 2HD2 LEU A  12      12.041 -14.675 -21.661  1.00  0.00              
ATOM     32 3HD2 LEU A  12      11.347 -15.428 -20.206  1.00  0.00              
ATOM     33  N   ALA A  13      12.274 -20.491 -21.107  1.00  0.00              
ATOM     34  CA  ALA A  13      11.361 -21.608 -21.305  1.00  0.00              
ATOM     35  C   ALA A  13      10.017 -20.956 -21.621  1.00  0.00              
ATOM     36  O   ALA A  13       9.688 -19.905 -21.071  1.00  0.00              
ATOM     37  CB  ALA A  13      11.258 -22.447 -20.032  1.00  0.00              
ATOM     38  H   ALA A  13      12.636 -20.309 -20.183  1.00  0.00              
ATOM     39  HA  ALA A  13      11.749 -22.238 -22.106  1.00  0.00              
ATOM     40 1HB  ALA A  13      10.572 -23.277 -20.198  1.00  0.00              
ATOM     41 2HB  ALA A  13      12.242 -22.837 -19.772  1.00  0.00              
ATOM     42 3HB  ALA A  13      10.886 -21.827 -19.218  1.00  0.00              
ATOM     43  N   LEU A  14       9.253 -21.570 -22.517  1.00  0.00              
ATOM     44  CA  LEU A  14       7.937 -21.056 -22.880  1.00  0.00              
ATOM     45  C   LEU A  14       6.883 -22.065 -22.446  1.00  0.00              
ATOM     46  O   LEU A  14       6.831 -23.177 -22.974  1.00  0.00              
ATOM     47  CB  LEU A  14       7.851 -20.837 -24.396  1.00  0.00              
ATOM     48  CG  LEU A  14       6.499 -20.352 -24.938  1.00  0.00              
ATOM     49  CD1 LEU A  14       6.189 -18.973 -24.344  1.00  0.00              
ATOM     50  CD2 LEU A  14       6.525 -20.282 -26.469  1.00  0.00              
ATOM     51  H   LEU A  14       9.591 -22.413 -22.959  1.00  0.00              
ATOM     52  HA  LEU A  14       7.765 -20.106 -22.375  1.00  0.00              
ATOM     53 1HB  LEU A  14       8.594 -20.047 -24.503  1.00  0.00              
ATOM     54 2HB  LEU A  14       8.176 -21.717 -24.951  1.00  0.00              
ATOM     55  HG  LEU A  14       5.753 -21.097 -24.659  1.00  0.00              
ATOM     56 1HD1 LEU A  14       5.230 -18.621 -24.724  1.00  0.00              
ATOM     57 2HD1 LEU A  14       6.143 -19.046 -23.257  1.00  0.00              
ATOM     58 3HD1 LEU A  14       6.970 -18.270 -24.629  1.00  0.00              
ATOM     59 1HD2 LEU A  14       5.556 -19.937 -26.832  1.00  0.00              
ATOM     60 2HD2 LEU A  14       7.301 -19.588 -26.789  1.00  0.00              
ATOM     61 3HD2 LEU A  14       6.733 -21.271 -26.876  1.00  0.00              
ATOM     62  N   HIS A  15       6.059 -21.676 -21.478  1.00  0.00              
ATOM     63  CA  HIS A  15       5.002 -22.543 -20.974  1.00  0.00              
ATOM     64  C   HIS A  15       3.700 -22.282 -21.731  1.00  0.00              
ATOM     65  O   HIS A  15       3.148 -21.173 -21.687  1.00  0.00              
ATOM     66  CB  HIS A  15       4.823 -22.315 -19.475  1.00  0.00              
ATOM     67  CG  HIS A  15       6.081 -22.526 -18.693  1.00  0.00              
ATOM     68  ND1 HIS A  15       6.719 -23.748 -18.628  1.00  0.00              
ATOM     69  CD2 HIS A  15       6.833 -21.670 -17.961  1.00  0.00              
ATOM     70  CE1 HIS A  15       7.808 -23.634 -17.889  1.00  0.00              
ATOM     71  NE2 HIS A  15       7.901 -22.383 -17.473  1.00  0.00              
ATOM     72  H   HIS A  15       6.169 -20.753 -21.082  1.00  0.00              
ATOM     73  HA  HIS A  15       5.267 -23.584 -21.150  1.00  0.00              
ATOM     74 1HB  HIS A  15       4.501 -21.289 -19.286  1.00  0.00              
ATOM     75 2HB  HIS A  15       4.081 -23.006 -19.077  1.00  0.00              
ATOM     76  HD2 HIS A  15       6.731 -20.610 -17.725  1.00  0.00              
ATOM     77  HE1 HIS A  15       8.454 -24.495 -17.717  1.00  0.00              
ATOM     78  HE2 HIS A  15       8.635 -22.004 -16.891  1.00  0.00              
ATOM     79  N   LYS A  16       3.221 -23.312 -22.425  1.00  0.00              
ATOM     80  CA  LYS A  16       2.036 -23.196 -23.259  1.00  0.00              
ATOM     81  C   LYS A  16       0.751 -23.541 -22.529  1.00  0.00              
ATOM     82  O   LYS A  16       0.329 -24.706 -22.458  1.00  0.00              
ATOM     83  CB  LYS A  16       2.196 -24.063 -24.509  1.00  0.00              
ATOM     84  CG  LYS A  16       3.354 -23.608 -25.392  1.00  0.00              
ATOM     85  CD  LYS A  16       3.580 -24.541 -26.562  1.00  0.00              
ATOM     86  CE  LYS A  16       4.729 -24.055 -27.423  1.00  0.00              
ATOM     87  NZ  LYS A  16       4.907 -24.901 -28.636  1.00  0.00              
ATOM     88  H   LYS A  16       3.697 -24.200 -22.368  1.00  0.00              
ATOM     89  HA  LYS A  16       1.898 -22.158 -23.563  1.00  0.00              
ATOM     90 1HB  LYS A  16       2.359 -25.086 -24.169  1.00  0.00              
ATOM     91 2HB  LYS A  16       1.257 -24.009 -25.060  1.00  0.00              
ATOM     92 1HG  LYS A  16       3.129 -22.609 -25.769  1.00  0.00              
ATOM     93 2HG  LYS A  16       4.259 -23.570 -24.785  1.00  0.00              
ATOM     94 1HD  LYS A  16       3.804 -25.536 -26.174  1.00  0.00              
ATOM     95 2HD  LYS A  16       2.667 -24.582 -27.156  1.00  0.00              
ATOM     96 1HE  LYS A  16       4.522 -23.029 -27.722  1.00  0.00              
ATOM     97 2HE  LYS A  16       5.639 -24.081 -26.824  1.00  0.00              
ATOM     98 1HZ  LYS A  16       5.679 -24.548 -29.183  1.00  0.00              
ATOM     99 2HZ  LYS A  16       5.099 -25.853 -28.358  1.00  0.00              
ATOM    100 3HZ  LYS A  16       4.063 -24.876 -29.190  1.00  0.00              
ATOM    101  N   VAL A  17       0.128 -22.503 -21.991  1.00  0.00              
ATOM    102  CA  VAL A  17      -1.096 -22.646 -21.225  1.00  0.00              
ATOM    103  C   VAL A  17      -2.322 -22.522 -22.114  1.00  0.00              
ATOM    104  O   VAL A  17      -2.441 -21.593 -22.912  1.00  0.00              
ATOM    105  CB  VAL A  17      -1.141 -21.578 -20.099  1.00  0.00              
ATOM    106  CG1 VAL A  17      -2.486 -21.616 -19.378  1.00  0.00              
ATOM    107  CG2 VAL A  17       0.001 -21.824 -19.120  1.00  0.00              
ATOM    108  H   VAL A  17       0.522 -21.582 -22.120  1.00  0.00              
ATOM    109  HA  VAL A  17      -1.175 -23.641 -20.787  1.00  0.00              
ATOM    110  HB  VAL A  17      -0.987 -20.593 -20.539  1.00  0.00              
ATOM    111 1HG1 VAL A  17      -2.499 -20.859 -18.592  1.00  0.00              
ATOM    112 2HG1 VAL A  17      -3.287 -21.411 -20.090  1.00  0.00              
ATOM    113 3HG1 VAL A  17      -2.635 -22.600 -18.936  1.00  0.00              
ATOM    114 1HG2 VAL A  17      -0.030 -21.074 -18.330  1.00  0.00              
ATOM    115 2HG2 VAL A  17      -0.103 -22.817 -18.683  1.00  0.00              
ATOM    116 3HG2 VAL A  17       0.953 -21.756 -19.647  1.00  0.00              
ATOM    117  N   ILE A  18      -3.239 -23.469 -21.967  1.00  0.00              
ATOM    118  CA  ILE A  18      -4.494 -23.421 -22.686  1.00  0.00              
ATOM    119  C   ILE A  18      -5.658 -23.365 -21.706  1.00  0.00              
ATOM    120  O   ILE A  18      -5.759 -24.189 -20.793  1.00  0.00              
ATOM    121  CB  ILE A  18      -4.653 -24.648 -23.606  1.00  0.00              
ATOM    122  CG1 ILE A  18      -3.541 -24.639 -24.662  1.00  0.00              
ATOM    123  CG2 ILE A  18      -6.034 -24.635 -24.252  1.00  0.00              
ATOM    124  CD1 ILE A  18      -3.547 -25.835 -25.574  1.00  0.00              
ATOM    125  H   ILE A  18      -3.060 -24.240 -21.340  1.00  0.00              
ATOM    126  HA  ILE A  18      -4.564 -22.509 -23.277  1.00  0.00              
ATOM    127  HB  ILE A  18      -4.532 -25.554 -23.014  1.00  0.00              
ATOM    128 1HG1 ILE A  18      -3.663 -23.733 -25.255  1.00  0.00              
ATOM    129 2HG1 ILE A  18      -2.590 -24.598 -24.130  1.00  0.00              
ATOM    130 1HG2 ILE A  18      -6.139 -25.504 -24.902  1.00  0.00              
ATOM    131 2HG2 ILE A  18      -6.799 -24.667 -23.478  1.00  0.00              
ATOM    132 3HG2 ILE A  18      -6.152 -23.726 -24.841  1.00  0.00              
ATOM    133 1HD1 ILE A  18      -2.729 -25.753 -26.290  1.00  0.00              
ATOM    134 2HD1 ILE A  18      -3.421 -26.744 -24.984  1.00  0.00              
ATOM    135 3HD1 ILE A  18      -4.493 -25.879 -26.110  1.00  0.00              
ATOM    136  N   MET A  19      -6.520 -22.371 -21.899  1.00  0.00              
ATOM    137  CA  MET A  19      -7.741 -22.225 -21.113  1.00  0.00              
ATOM    138  C   MET A  19      -8.857 -22.995 -21.803  1.00  0.00              
ATOM    139  O   MET A  19      -9.146 -22.726 -22.962  1.00  0.00              
ATOM    140  CB  MET A  19      -8.173 -20.749 -21.045  1.00  0.00              
ATOM    141  CG  MET A  19      -7.128 -19.773 -20.528  1.00  0.00              
ATOM    142  SD  MET A  19      -6.699 -20.067 -18.816  1.00  0.00              
ATOM    143  CE  MET A  19      -8.165 -19.431 -17.933  1.00  0.00              
ATOM    144  H   MET A  19      -6.315 -21.693 -22.620  1.00  0.00              
ATOM    145  HA  MET A  19      -7.573 -22.580 -20.097  1.00  0.00              
ATOM    146 1HB  MET A  19      -8.457 -20.455 -22.055  1.00  0.00              
ATOM    147 2HB  MET A  19      -9.046 -20.703 -20.394  1.00  0.00              
ATOM    148 1HG  MET A  19      -6.235 -19.874 -21.144  1.00  0.00              
ATOM    149 2HG  MET A  19      -7.527 -18.764 -20.629  1.00  0.00              
ATOM    150 1HE  MET A  19      -8.026 -19.555 -16.859  1.00  0.00              
ATOM    151 2HE  MET A  19      -8.297 -18.373 -18.163  1.00  0.00              
ATOM    152 3HE  MET A  19      -9.050 -19.984 -18.251  1.00  0.00              
ATOM    153  N   VAL A  20      -9.485 -23.937 -21.103  1.00  0.00              
ATOM    154  CA  VAL A  20     -10.592 -24.690 -21.695  1.00  0.00              
ATOM    155  C   VAL A  20     -11.811 -24.629 -20.787  1.00  0.00              
ATOM    156  O   VAL A  20     -11.693 -24.378 -19.584  1.00  0.00              
ATOM    157  CB  VAL A  20     -10.246 -26.178 -21.940  1.00  0.00              
ATOM    158  CG1 VAL A  20      -9.072 -26.294 -22.885  1.00  0.00              
ATOM    159  CG2 VAL A  20      -9.953 -26.869 -20.617  1.00  0.00              
ATOM    160  H   VAL A  20      -9.203 -24.142 -20.155  1.00  0.00              
ATOM    161  HA  VAL A  20     -10.900 -24.259 -22.648  1.00  0.00              
ATOM    162  HB  VAL A  20     -11.113 -26.676 -22.377  1.00  0.00              
ATOM    163 1HG1 VAL A  20      -8.840 -27.347 -23.049  1.00  0.00              
ATOM    164 2HG1 VAL A  20      -9.324 -25.827 -23.836  1.00  0.00              
ATOM    165 3HG1 VAL A  20      -8.206 -25.795 -22.451  1.00  0.00              
ATOM    166 1HG2 VAL A  20      -9.712 -27.916 -20.799  1.00  0.00              
ATOM    167 2HG2 VAL A  20      -9.108 -26.381 -20.132  1.00  0.00              
ATOM    168 3HG2 VAL A  20     -10.829 -26.806 -19.972  1.00  0.00              
ATOM    169  N   GLY A  21     -12.981 -24.864 -21.370  1.00  0.00              
ATOM    170  CA  GLY A  21     -14.212 -24.770 -20.613  1.00  0.00              
ATOM    171  C   GLY A  21     -15.301 -24.104 -21.426  1.00  0.00              
ATOM    172  O   GLY A  21     -15.014 -23.437 -22.417  1.00  0.00              
ATOM    173  H   GLY A  21     -13.023 -25.111 -22.348  1.00  0.00              
ATOM    174 1HA  GLY A  21     -14.536 -25.773 -20.335  1.00  0.00              
ATOM    175 2HA  GLY A  21     -14.032 -24.185 -19.711  1.00  0.00              
ATOM    176  N   SER A  22     -16.548 -24.287 -21.008  1.00  0.00              
ATOM    177  CA  SER A  22     -17.693 -23.723 -21.715  1.00  0.00              
ATOM    178  C   SER A  22     -17.819 -22.215 -21.592  1.00  0.00              
ATOM    179  O   SER A  22     -17.178 -21.589 -20.750  1.00  0.00              
ATOM    180  CB  SER A  22     -18.965 -24.381 -21.219  1.00  0.00              
ATOM    181  OG  SER A  22     -19.258 -24.028 -19.895  1.00  0.00              
ATOM    182  H   SER A  22     -16.706 -24.834 -20.173  1.00  0.00              
ATOM    183  HA  SER A  22     -17.711 -23.973 -22.777  1.00  0.00              
ATOM    184 1HB  SER A  22     -19.790 -24.071 -21.859  1.00  0.00              
ATOM    185 2HB  SER A  22     -18.846 -25.462 -21.280  1.00  0.00              
ATOM    186  HG  SER A  22     -19.671 -23.161 -19.879  1.00  0.00              
ATOM    187  N   GLY A  23     -18.678 -21.643 -22.429  1.00  0.00              
ATOM    188  CA  GLY A  23     -18.890 -20.208 -22.416  1.00  0.00              
ATOM    189  C   GLY A  23     -19.506 -19.661 -21.140  1.00  0.00              
ATOM    190  O   GLY A  23     -20.358 -20.311 -20.531  1.00  0.00              
ATOM    191  H   GLY A  23     -19.194 -22.211 -23.085  1.00  0.00              
ATOM    192 1HA  GLY A  23     -17.931 -19.706 -22.549  1.00  0.00              
ATOM    193 2HA  GLY A  23     -19.556 -19.939 -23.235  1.00  0.00              
ATOM    194  N   GLY A  24     -19.061 -18.474 -20.731  1.00  0.00              
ATOM    195  CA  GLY A  24     -19.570 -17.853 -19.519  1.00  0.00              
ATOM    196  C   GLY A  24     -18.959 -18.231 -18.182  1.00  0.00              
ATOM    197  O   GLY A  24     -19.389 -17.722 -17.148  1.00  0.00              
ATOM    198  H   GLY A  24     -18.355 -17.993 -21.271  1.00  0.00              
ATOM    199 1HA  GLY A  24     -19.442 -16.773 -19.590  1.00  0.00              
ATOM    200 2HA  GLY A  24     -20.630 -18.086 -19.418  1.00  0.00              
ATOM    201  N   VAL A  25     -17.951 -19.094 -18.188  1.00  0.00              
ATOM    202  CA  VAL A  25     -17.329 -19.540 -16.942  1.00  0.00              
ATOM    203  C   VAL A  25     -16.243 -18.589 -16.423  1.00  0.00              
ATOM    204  O   VAL A  25     -15.872 -18.648 -15.249  1.00  0.00              
ATOM    205  CB  VAL A  25     -16.712 -20.942 -17.111  1.00  0.00              
ATOM    206  CG1 VAL A  25     -17.772 -21.940 -17.550  1.00  0.00              
ATOM    207  CG2 VAL A  25     -15.570 -20.904 -18.114  1.00  0.00              
ATOM    208  H   VAL A  25     -17.604 -19.450 -19.067  1.00  0.00              
ATOM    209  HA  VAL A  25     -18.046 -19.547 -16.120  1.00  0.00              
ATOM    210  HB  VAL A  25     -16.287 -21.259 -16.158  1.00  0.00              
ATOM    211 1HG1 VAL A  25     -17.319 -22.926 -17.665  1.00  0.00              
ATOM    212 2HG1 VAL A  25     -18.560 -21.989 -16.799  1.00  0.00              
ATOM    213 3HG1 VAL A  25     -18.197 -21.625 -18.503  1.00  0.00              
ATOM    214 1HG2 VAL A  25     -15.145 -21.902 -18.221  1.00  0.00              
ATOM    215 2HG2 VAL A  25     -15.945 -20.563 -19.079  1.00  0.00              
ATOM    216 3HG2 VAL A  25     -14.799 -20.218 -17.762  1.00  0.00              
ATOM    217  N   GLY A  26     -15.745 -17.720 -17.298  1.00  0.00              
ATOM    218  CA  GLY A  26     -14.716 -16.766 -16.905  1.00  0.00              
ATOM    219  C   GLY A  26     -13.300 -17.044 -17.381  1.00  0.00              
ATOM    220  O   GLY A  26     -12.335 -16.592 -16.753  1.00  0.00              
ATOM    221  H   GLY A  26     -16.080 -17.717 -18.251  1.00  0.00              
ATOM    222 1HA  GLY A  26     -14.976 -15.781 -17.295  1.00  0.00              
ATOM    223 2HA  GLY A  26     -14.666 -16.724 -15.817  1.00  0.00              
ATOM    224  N   LYS A  27     -13.152 -17.784 -18.475  1.00  0.00              
ATOM    225  CA  LYS A  27     -11.817 -18.014 -19.023  1.00  0.00              
ATOM    226  C   LYS A  27     -11.109 -16.689 -19.324  1.00  0.00              
ATOM    227  O   LYS A  27      -9.998 -16.444 -18.844  1.00  0.00              
ATOM    228  CB  LYS A  27     -11.891 -18.870 -20.288  1.00  0.00              
ATOM    229  CG  LYS A  27     -12.485 -20.258 -20.065  1.00  0.00              
ATOM    230  CD  LYS A  27     -12.324 -21.157 -21.303  1.00  0.00              
ATOM    231  CE  LYS A  27     -13.059 -20.604 -22.521  1.00  0.00              
ATOM    232  NZ  LYS A  27     -14.537 -20.608 -22.336  1.00  0.00              
ATOM    233  H   LYS A  27     -13.950 -18.194 -18.939  1.00  0.00              
ATOM    234  HA  LYS A  27     -11.202 -18.535 -18.289  1.00  0.00              
ATOM    235 1HB  LYS A  27     -12.498 -18.323 -21.009  1.00  0.00              
ATOM    236 2HB  LYS A  27     -10.874 -18.966 -20.670  1.00  0.00              
ATOM    237 1HG  LYS A  27     -11.978 -20.720 -19.218  1.00  0.00              
ATOM    238 2HG  LYS A  27     -13.545 -20.148 -19.837  1.00  0.00              
ATOM    239 1HD  LYS A  27     -11.261 -21.240 -21.537  1.00  0.00              
ATOM    240 2HD  LYS A  27     -12.720 -22.145 -21.070  1.00  0.00              
ATOM    241 1HE  LYS A  27     -12.719 -19.583 -22.692  1.00  0.00              
ATOM    242 2HE  LYS A  27     -12.801 -21.220 -23.383  1.00  0.00              
ATOM    243 1HZ  LYS A  27     -14.981 -20.235 -23.164  1.00  0.00              
ATOM    244 2HZ  LYS A  27     -14.855 -21.555 -22.180  1.00  0.00              
ATOM    245 3HZ  LYS A  27     -14.778 -20.037 -21.539  1.00  0.00              
ATOM    246  N   SER A  28     -11.760 -15.826 -20.097  1.00  0.00              
ATOM    247  CA  SER A  28     -11.167 -14.546 -20.468  1.00  0.00              
ATOM    248  C   SER A  28     -10.954 -13.635 -19.283  1.00  0.00              
ATOM    249  O   SER A  28     -10.010 -12.840 -19.265  1.00  0.00              
ATOM    250  CB  SER A  28     -12.039 -13.853 -21.497  1.00  0.00              
ATOM    251  OG  SER A  28     -12.155 -14.600 -22.677  1.00  0.00              
ATOM    252  H   SER A  28     -12.683 -16.059 -20.436  1.00  0.00              
ATOM    253  HA  SER A  28     -10.231 -14.646 -21.019  1.00  0.00              
ATOM    254 1HB  SER A  28     -13.031 -13.707 -21.071  1.00  0.00              
ATOM    255 2HB  SER A  28     -11.600 -12.885 -21.732  1.00  0.00              
ATOM    256  HG  SER A  28     -11.315 -15.021 -22.873  1.00  0.00              
ATOM    257  N   ALA A  29     -11.843 -13.735 -18.303  1.00  0.00              
ATOM    258  CA  ALA A  29     -11.750 -12.910 -17.114  1.00  0.00              
ATOM    259  C   ALA A  29     -10.498 -13.296 -16.336  1.00  0.00              
ATOM    260  O   ALA A  29      -9.767 -12.429 -15.866  1.00  0.00              
ATOM    261  CB  ALA A  29     -12.985 -13.092 -16.249  1.00  0.00              
ATOM    262  H   ALA A  29     -12.602 -14.397 -18.384  1.00  0.00              
ATOM    263  HA  ALA A  29     -11.687 -11.865 -17.418  1.00  0.00              
ATOM    264 1HB  ALA A  29     -12.901 -12.467 -15.361  1.00  0.00              
ATOM    265 2HB  ALA A  29     -13.871 -12.801 -16.814  1.00  0.00              
ATOM    266 3HB  ALA A  29     -13.070 -14.136 -15.951  1.00  0.00              
ATOM    267  N   LEU A  30     -10.256 -14.595 -16.199  1.00  0.00              
ATOM    268  CA  LEU A  30      -9.066 -15.063 -15.485  1.00  0.00              
ATOM    269  C   LEU A  30      -7.813 -14.685 -16.273  1.00  0.00              
ATOM    270  O   LEU A  30      -6.814 -14.291 -15.692  1.00  0.00              
ATOM    271  CB  LEU A  30      -9.105 -16.586 -15.305  1.00  0.00              
ATOM    272  CG  LEU A  30     -10.129 -17.174 -14.328  1.00  0.00              
ATOM    273  CD1 LEU A  30     -10.175 -18.702 -14.489  1.00  0.00              
ATOM    274  CD2 LEU A  30      -9.754 -16.786 -12.898  1.00  0.00              
ATOM    275  H   LEU A  30     -10.896 -15.273 -16.588  1.00  0.00              
ATOM    276  HA  LEU A  30      -9.023 -14.597 -14.502  1.00  0.00              
ATOM    277 1HB  LEU A  30      -9.375 -16.878 -16.318  1.00  0.00              
ATOM    278 2HB  LEU A  30      -8.122 -16.989 -15.060  1.00  0.00              
ATOM    279  HG  LEU A  30     -11.092 -16.717 -14.555  1.00  0.00              
ATOM    280 1HD1 LEU A  30     -10.903 -19.120 -13.794  1.00  0.00              
ATOM    281 2HD1 LEU A  30     -10.463 -18.953 -15.509  1.00  0.00              
ATOM    282 3HD1 LEU A  30      -9.191 -19.120 -14.276  1.00  0.00              
ATOM    283 1HD2 LEU A  30     -10.484 -17.204 -12.205  1.00  0.00              
ATOM    284 2HD2 LEU A  30      -8.764 -17.177 -12.662  1.00  0.00              
ATOM    285 3HD2 LEU A  30      -9.748 -15.700 -12.805  1.00  0.00              
ATOM    286  N   THR A  31      -7.885 -14.815 -17.595  1.00  0.00              
ATOM    287  CA  THR A  31      -6.771 -14.493 -18.480  1.00  0.00              
ATOM    288  C   THR A  31      -6.404 -13.000 -18.423  1.00  0.00              
ATOM    289  O   THR A  31      -5.221 -12.640 -18.380  1.00  0.00              
ATOM    290  CB  THR A  31      -7.090 -14.878 -19.937  1.00  0.00              
ATOM    291  OG1 THR A  31      -7.287 -16.295 -20.027  1.00  0.00              
ATOM    292  CG2 THR A  31      -5.951 -14.468 -20.858  1.00  0.00              
ATOM    293  H   THR A  31      -8.750 -15.152 -17.995  1.00  0.00              
ATOM    294  HA  THR A  31      -5.878 -15.030 -18.160  1.00  0.00              
ATOM    295  HB  THR A  31      -8.005 -14.372 -20.244  1.00  0.00              
ATOM    296  HG1 THR A  31      -7.779 -16.498 -20.827  1.00  0.00              
ATOM    297 1HG2 THR A  31      -6.196 -14.748 -21.883  1.00  0.00              
ATOM    298 2HG2 THR A  31      -5.807 -13.389 -20.800  1.00  0.00              
ATOM    299 3HG2 THR A  31      -5.037 -14.974 -20.552  1.00  0.00              
ATOM    300  N   LEU A  32      -7.422 -12.140 -18.400  1.00  0.00              
ATOM    301  CA  LEU A  32      -7.212 -10.700 -18.353  1.00  0.00              
ATOM    302  C   LEU A  32      -6.835 -10.175 -16.971  1.00  0.00              
ATOM    303  O   LEU A  32      -6.162  -9.155 -16.866  1.00  0.00              
ATOM    304  CB  LEU A  32      -8.445  -9.963 -18.890  1.00  0.00              
ATOM    305  CG  LEU A  32      -8.705 -10.224 -20.379  1.00  0.00              
ATOM    306  CD1 LEU A  32     -10.022  -9.569 -20.792  1.00  0.00              
ATOM    307  CD2 LEU A  32      -7.553  -9.677 -21.221  1.00  0.00              
ATOM    308  H   LEU A  32      -8.365 -12.500 -18.415  1.00  0.00              
ATOM    309  HA  LEU A  32      -6.350 -10.437 -18.965  1.00  0.00              
ATOM    310 1HB  LEU A  32      -9.213 -10.432 -18.276  1.00  0.00              
ATOM    311 2HB  LEU A  32      -8.405  -8.896 -18.671  1.00  0.00              
ATOM    312  HG  LEU A  32      -8.729 -11.305 -20.519  1.00  0.00              
ATOM    313 1HD1 LEU A  32     -10.206  -9.756 -21.850  1.00  0.00              
ATOM    314 2HD1 LEU A  32     -10.838  -9.990 -20.204  1.00  0.00              
ATOM    315 3HD1 LEU A  32      -9.965  -8.495 -20.618  1.00  0.00              
ATOM    316 1HD2 LEU A  32      -7.750  -9.870 -22.276  1.00  0.00              
ATOM    317 2HD2 LEU A  32      -7.461  -8.603 -21.058  1.00  0.00              
ATOM    318 3HD2 LEU A  32      -6.624 -10.169 -20.930  1.00  0.00              
ATOM    319  N   GLN A  33      -7.265 -10.856 -15.915  1.00  0.00              
ATOM    320  CA  GLN A  33      -6.832 -10.469 -14.580  1.00  0.00              
ATOM    321  C   GLN A  33      -5.345 -10.822 -14.463  1.00  0.00              
ATOM    322  O   GLN A  33      -4.544 -10.055 -13.925  1.00  0.00              
ATOM    323  CB  GLN A  33      -7.641 -11.220 -13.517  1.00  0.00              
ATOM    324  CG  GLN A  33      -7.328 -10.838 -12.078  1.00  0.00              
ATOM    325  CD  GLN A  33      -7.628  -9.378 -11.763  1.00  0.00              
ATOM    326  OE1 GLN A  33      -6.719  -8.576 -11.551  1.00  0.00              
ATOM    327  NE2 GLN A  33      -8.911  -9.028 -11.739  1.00  0.00              
ATOM    328  H   GLN A  33      -7.891 -11.642 -16.021  1.00  0.00              
ATOM    329  HA  GLN A  33      -6.972  -9.396 -14.448  1.00  0.00              
ATOM    330 1HB  GLN A  33      -8.693 -11.022 -13.723  1.00  0.00              
ATOM    331 2HB  GLN A  33      -7.437 -12.281 -13.659  1.00  0.00              
ATOM    332 1HG  GLN A  33      -7.663 -11.428 -11.225  1.00  0.00              
ATOM    333 2HG  GLN A  33      -6.249 -10.948 -12.192  1.00  0.00              
ATOM    334 1HE2 GLN A  33      -9.169  -8.082 -11.536  1.00  0.00              
ATOM    335 2HE2 GLN A  33      -9.620  -9.710 -11.924  1.00  0.00              
ATOM    336  N   PHE A  34      -4.969 -11.983 -14.984  1.00  0.00              
ATOM    337  CA  PHE A  34      -3.568 -12.394 -14.938  1.00  0.00              
ATOM    338  C   PHE A  34      -2.700 -11.523 -15.842  1.00  0.00              
ATOM    339  O   PHE A  34      -1.666 -11.009 -15.417  1.00  0.00              
ATOM    340  CB  PHE A  34      -3.427 -13.858 -15.367  1.00  0.00              
ATOM    341  CG  PHE A  34      -2.004 -14.355 -15.374  1.00  0.00              
ATOM    342  CD1 PHE A  34      -1.388 -14.745 -14.198  1.00  0.00              
ATOM    343  CD2 PHE A  34      -1.279 -14.419 -16.565  1.00  0.00              
ATOM    344  CE1 PHE A  34      -0.063 -15.201 -14.190  1.00  0.00              
ATOM    345  CE2 PHE A  34       0.049 -14.872 -16.574  1.00  0.00              
ATOM    346  CZ  PHE A  34       0.656 -15.263 -15.380  1.00  0.00              
ATOM    347  H   PHE A  34      -5.647 -12.594 -15.417  1.00  0.00              
ATOM    348  HA  PHE A  34      -3.184 -12.289 -13.922  1.00  0.00              
ATOM    349 1HB  PHE A  34      -3.980 -14.504 -14.685  1.00  0.00              
ATOM    350 2HB  PHE A  34      -3.808 -13.990 -16.379  1.00  0.00              
ATOM    351  HD1 PHE A  34      -1.947 -14.696 -13.263  1.00  0.00              
ATOM    352  HD2 PHE A  34      -1.757 -14.113 -17.496  1.00  0.00              
ATOM    353  HE1 PHE A  34       0.403 -15.505 -13.253  1.00  0.00              
ATOM    354  HE2 PHE A  34       0.606 -14.919 -17.510  1.00  0.00              
ATOM    355  HZ  PHE A  34       1.687 -15.614 -15.378  1.00  0.00              
ATOM    356  N   MET A  35      -3.135 -11.345 -17.085  1.00  0.00              
ATOM    357  CA  MET A  35      -2.363 -10.593 -18.067  1.00  0.00              
ATOM    358  C   MET A  35      -2.274  -9.095 -17.801  1.00  0.00              
ATOM    359  O   MET A  35      -1.181  -8.511 -17.863  1.00  0.00              
ATOM    360  CB  MET A  35      -2.935 -10.799 -19.476  1.00  0.00              
ATOM    361  CG  MET A  35      -2.626 -12.157 -20.131  1.00  0.00              
ATOM    362  SD  MET A  35      -0.845 -12.411 -20.459  1.00  0.00              
ATOM    363  CE  MET A  35      -0.509 -11.065 -21.585  1.00  0.00              
ATOM    364  H   MET A  35      -4.023 -11.742 -17.357  1.00  0.00              
ATOM    365  HA  MET A  35      -1.327 -10.930 -18.062  1.00  0.00              
ATOM    366 1HB  MET A  35      -4.015 -10.683 -19.399  1.00  0.00              
ATOM    367 2HB  MET A  35      -2.529 -10.005 -20.103  1.00  0.00              
ATOM    368 1HG  MET A  35      -2.977 -12.944 -19.464  1.00  0.00              
ATOM    369 2HG  MET A  35      -3.169 -12.210 -21.074  1.00  0.00              
ATOM    370 1HE  MET A  35       0.542 -11.086 -21.876  1.00  0.00              
ATOM    371 2HE  MET A  35      -1.135 -11.168 -22.472  1.00  0.00              
ATOM    372 3HE  MET A  35      -0.730 -10.117 -21.094  1.00  0.00              
ATOM    373  N   TYR A  36      -3.421  -8.479 -17.507  1.00  0.00              
ATOM    374  CA  TYR A  36      -3.472  -7.042 -17.304  1.00  0.00              
ATOM    375  C   TYR A  36      -3.914  -6.503 -15.948  1.00  0.00              
ATOM    376  O   TYR A  36      -4.039  -5.292 -15.775  1.00  0.00              
ATOM    377  CB  TYR A  36      -4.328  -6.447 -18.417  1.00  0.00              
ATOM    378  CG  TYR A  36      -3.827  -6.899 -19.766  1.00  0.00              
ATOM    379  CD1 TYR A  36      -4.544  -7.825 -20.520  1.00  0.00              
ATOM    380  CD2 TYR A  36      -2.590  -6.458 -20.251  1.00  0.00              
ATOM    381  CE1 TYR A  36      -4.045  -8.307 -21.720  1.00  0.00              
ATOM    382  CE2 TYR A  36      -2.079  -6.934 -21.462  1.00  0.00              
ATOM    383  CZ  TYR A  36      -2.815  -7.857 -22.185  1.00  0.00              
ATOM    384  OH  TYR A  36      -2.340  -8.330 -23.382  1.00  0.00              
ATOM    385  H   TYR A  36      -4.271  -9.018 -17.424  1.00  0.00              
ATOM    386  HA  TYR A  36      -2.465  -6.626 -17.345  1.00  0.00              
ATOM    387 1HB  TYR A  36      -5.354  -6.776 -18.247  1.00  0.00              
ATOM    388 2HB  TYR A  36      -4.273  -5.363 -18.320  1.00  0.00              
ATOM    389  HD1 TYR A  36      -5.510  -8.170 -20.151  1.00  0.00              
ATOM    390  HD2 TYR A  36      -2.023  -5.733 -19.669  1.00  0.00              
ATOM    391  HE1 TYR A  36      -4.614  -9.031 -22.302  1.00  0.00              
ATOM    392  HE2 TYR A  36      -1.114  -6.579 -21.823  1.00  0.00              
ATOM    393  HH  TYR A  36      -2.940  -8.949 -23.806  1.00  0.00              
ATOM    394  N   ASP A  37      -4.149  -7.391 -14.985  1.00  0.00              
ATOM    395  CA  ASP A  37      -4.687  -6.975 -13.689  1.00  0.00              
ATOM    396  C   ASP A  37      -6.019  -6.231 -13.795  1.00  0.00              
ATOM    397  O   ASP A  37      -6.236  -5.226 -13.109  1.00  0.00              
ATOM    398  CB  ASP A  37      -3.677  -6.054 -12.996  1.00  0.00              
ATOM    399  CG  ASP A  37      -2.353  -6.740 -12.743  1.00  0.00              
ATOM    400  OD1 ASP A  37      -2.356  -7.856 -12.186  1.00  0.00              
ATOM    401  OD2 ASP A  37      -1.306  -6.168 -13.116  1.00  0.00              
ATOM    402  H   ASP A  37      -3.955  -8.369 -15.146  1.00  0.00              
ATOM    403  HA  ASP A  37      -4.862  -7.851 -13.063  1.00  0.00              
ATOM    404 1HB  ASP A  37      -3.528  -5.106 -13.513  1.00  0.00              
ATOM    405 2HB  ASP A  37      -4.194  -5.877 -12.052  1.00  0.00              
ATOM    406  N   GLU A  38      -6.913  -6.722 -14.638  1.00  0.00              
ATOM    407  CA  GLU A  38      -8.198  -6.064 -14.797  1.00  0.00              
ATOM    408  C   GLU A  38      -9.336  -7.074 -14.877  1.00  0.00              
ATOM    409  O   GLU A  38      -9.128  -8.256 -15.178  1.00  0.00              
ATOM    410  CB  GLU A  38      -8.204  -5.263 -16.093  1.00  0.00              
ATOM    411  CG  GLU A  38      -7.964  -6.191 -17.270  1.00  0.00              
ATOM    412  CD  GLU A  38      -7.910  -5.488 -18.596  1.00  0.00              
ATOM    413  OE1 GLU A  38      -7.125  -4.520 -18.727  1.00  0.00              
ATOM    414  OE2 GLU A  38      -8.641  -5.924 -19.513  1.00  0.00              
ATOM    415  H   GLU A  38      -6.716  -7.553 -15.178  1.00  0.00              
ATOM    416  HA  GLU A  38      -8.372  -5.388 -13.960  1.00  0.00              
ATOM    417 1HB  GLU A  38      -9.174  -4.772 -16.160  1.00  0.00              
ATOM    418 2HB  GLU A  38      -7.420  -4.510 -16.007  1.00  0.00              
ATOM    419 1HG  GLU A  38      -7.059  -6.790 -17.172  1.00  0.00              
ATOM    420 2HG  GLU A  38      -8.834  -6.845 -17.262  1.00  0.00              
ATOM    421  N   PHE A  39     -10.535  -6.571 -14.610  1.00  0.00              
ATOM    422  CA  PHE A  39     -11.760  -7.354 -14.659  1.00  0.00              
ATOM    423  C   PHE A  39     -12.889  -6.397 -15.010  1.00  0.00              
ATOM    424  O   PHE A  39     -13.040  -5.352 -14.390  1.00  0.00              
ATOM    425  CB  PHE A  39     -12.091  -8.010 -13.315  1.00  0.00              
ATOM    426  CG  PHE A  39     -13.412  -8.749 -13.328  1.00  0.00              
ATOM    427  CD1 PHE A  39     -13.492 -10.059 -13.814  1.00  0.00              
ATOM    428  CD2 PHE A  39     -14.582  -8.119 -12.912  1.00  0.00              
ATOM    429  CE1 PHE A  39     -14.715 -10.730 -13.885  1.00  0.00              
ATOM    430  CE2 PHE A  39     -15.820  -8.782 -12.981  1.00  0.00              
ATOM    431  CZ  PHE A  39     -15.882 -10.090 -13.468  1.00  0.00              
ATOM    432  H   PHE A  39     -10.586  -5.593 -14.361  1.00  0.00              
ATOM    433  HA  PHE A  39     -11.661  -8.150 -15.398  1.00  0.00              
ATOM    434 1HB  PHE A  39     -11.322  -8.734 -13.052  1.00  0.00              
ATOM    435 2HB  PHE A  39     -12.157  -7.252 -12.535  1.00  0.00              
ATOM    436  HD1 PHE A  39     -12.583 -10.562 -14.141  1.00  0.00              
ATOM    437  HD2 PHE A  39     -14.532  -7.098 -12.532  1.00  0.00              
ATOM    438  HE1 PHE A  39     -14.755 -11.750 -14.266  1.00  0.00              
ATOM    439  HE2 PHE A  39     -16.729  -8.279 -12.655  1.00  0.00              
ATOM    440  HZ  PHE A  39     -16.839 -10.608 -13.524  1.00  0.00              
ATOM    441  N   VAL A  40     -13.668  -6.732 -16.025  1.00  0.00              
ATOM    442  CA  VAL A  40     -14.818  -5.901 -16.387  1.00  0.00              
ATOM    443  C   VAL A  40     -16.007  -6.829 -16.568  1.00  0.00              
ATOM    444  O   VAL A  40     -15.832  -8.019 -16.813  1.00  0.00              
ATOM    445  CB  VAL A  40     -14.593  -5.090 -17.701  1.00  0.00              
ATOM    446  CG1 VAL A  40     -13.419  -4.129 -17.528  1.00  0.00              
ATOM    447  CG2 VAL A  40     -14.357  -6.028 -18.877  1.00  0.00              
ATOM    448  H   VAL A  40     -13.477  -7.567 -16.561  1.00  0.00              
ATOM    449  HA  VAL A  40     -15.059  -5.192 -15.594  1.00  0.00              
ATOM    450  HB  VAL A  40     -15.496  -4.522 -17.926  1.00  0.00              
ATOM    451 1HG1 VAL A  40     -13.269  -3.567 -18.451  1.00  0.00              
ATOM    452 2HG1 VAL A  40     -13.631  -3.437 -16.714  1.00  0.00              
ATOM    453 3HG1 VAL A  40     -12.516  -4.695 -17.300  1.00  0.00              
ATOM    454 1HG2 VAL A  40     -14.203  -5.444 -19.784  1.00  0.00              
ATOM    455 2HG2 VAL A  40     -13.475  -6.638 -18.684  1.00  0.00              
ATOM    456 3HG2 VAL A  40     -15.225  -6.676 -19.006  1.00  0.00              
ATOM    457  N   GLU A  41     -17.208  -6.285 -16.415  1.00  0.00              
ATOM    458  CA  GLU A  41     -18.425  -7.052 -16.638  1.00  0.00              
ATOM    459  C   GLU A  41     -18.767  -6.898 -18.117  1.00  0.00              
ATOM    460  O   GLU A  41     -19.302  -5.864 -18.535  1.00  0.00              
ATOM    461  CB  GLU A  41     -19.573  -6.569 -15.748  1.00  0.00              
ATOM    462  CG  GLU A  41     -19.328  -6.745 -14.256  1.00  0.00              
ATOM    463  CD  GLU A  41     -20.475  -6.207 -13.447  1.00  0.00              
ATOM    464  OE1 GLU A  41     -21.404  -5.703 -14.031  1.00  0.00              
ATOM    465  OE2 GLU A  41     -20.477  -6.399 -12.254  1.00  0.00              
ATOM    466  H   GLU A  41     -17.281  -5.316 -16.137  1.00  0.00              
ATOM    467  HA  GLU A  41     -18.262  -8.094 -16.362  1.00  0.00              
ATOM    468 1HB  GLU A  41     -19.723  -5.512 -15.968  1.00  0.00              
ATOM    469 2HB  GLU A  41     -20.460  -7.131 -16.039  1.00  0.00              
ATOM    470 1HG  GLU A  41     -19.134  -7.778 -13.967  1.00  0.00              
ATOM    471 2HG  GLU A  41     -18.439  -6.144 -14.069  1.00  0.00              
ATOM    472  N   ASP A  42     -18.451  -7.913 -18.912  1.00  0.00              
ATOM    473  CA  ASP A  42     -18.721  -7.842 -20.340  1.00  0.00              
ATOM    474  C   ASP A  42     -18.942  -9.208 -20.967  1.00  0.00              
ATOM    475  O   ASP A  42     -18.542 -10.233 -20.420  1.00  0.00              
ATOM    476  CB  ASP A  42     -17.572  -7.127 -21.057  1.00  0.00              
ATOM    477  CG  ASP A  42     -17.958  -6.492 -22.386  1.00  0.00              
ATOM    478  OD1 ASP A  42     -19.118  -6.523 -22.722  1.00  0.00              
ATOM    479  OD2 ASP A  42     -17.125  -5.848 -22.978  1.00  0.00              
ATOM    480  H   ASP A  42     -18.020  -8.745 -18.533  1.00  0.00              
ATOM    481  HA  ASP A  42     -19.642  -7.285 -20.515  1.00  0.00              
ATOM    482 1HB  ASP A  42     -17.065  -6.388 -20.436  1.00  0.00              
ATOM    483 2HB  ASP A  42     -16.905  -7.970 -21.238  1.00  0.00              
ATOM    484  N   TYR A  43     -19.585  -9.203 -22.127  1.00  0.00              
ATOM    485  CA  TYR A  43     -19.916 -10.425 -22.845  1.00  0.00              
ATOM    486  C   TYR A  43     -19.130 -10.494 -24.141  1.00  0.00              
ATOM    487  O   TYR A  43     -19.538  -9.916 -25.150  1.00  0.00              
ATOM    488  CB  TYR A  43     -21.418 -10.500 -23.128  1.00  0.00              
ATOM    489  CG  TYR A  43     -21.850 -11.782 -23.806  1.00  0.00              
ATOM    490  CD1 TYR A  43     -21.855 -12.986 -23.117  1.00  0.00              
ATOM    491  CD2 TYR A  43     -22.253 -11.783 -25.133  1.00  0.00              
ATOM    492  CE1 TYR A  43     -22.248 -14.159 -23.731  1.00  0.00              
ATOM    493  CE2 TYR A  43     -22.649 -12.950 -25.757  1.00  0.00              
ATOM    494  CZ  TYR A  43     -22.645 -14.137 -25.052  1.00  0.00              
ATOM    495  OH  TYR A  43     -23.039 -15.302 -25.669  1.00  0.00              
ATOM    496  H   TYR A  43     -19.853  -8.313 -22.522  1.00  0.00              
ATOM    497  HA  TYR A  43     -19.653 -11.292 -22.239  1.00  0.00              
ATOM    498 1HB  TYR A  43     -21.932 -10.404 -22.171  1.00  0.00              
ATOM    499 2HB  TYR A  43     -21.669  -9.651 -23.763  1.00  0.00              
ATOM    500  HD1 TYR A  43     -21.540 -12.996 -22.073  1.00  0.00              
ATOM    501  HD2 TYR A  43     -22.254 -10.843 -25.684  1.00  0.00              
ATOM    502  HE1 TYR A  43     -22.246 -15.098 -23.177  1.00  0.00              
ATOM    503  HE2 TYR A  43     -22.962 -12.931 -26.801  1.00  0.00              
ATOM    504  HH  TYR A  43     -23.295 -15.174 -26.586  1.00  0.00              
ATOM    505  N   GLU A  44     -17.993 -11.185 -24.109  1.00  0.00              
ATOM    506  CA  GLU A  44     -17.172 -11.325 -25.305  1.00  0.00              
ATOM    507  C   GLU A  44     -16.775 -12.772 -25.573  1.00  0.00              
ATOM    508  O   GLU A  44     -15.721 -13.223 -25.136  1.00  0.00              
ATOM    509  CB  GLU A  44     -15.915 -10.461 -25.194  1.00  0.00              
ATOM    510  CG  GLU A  44     -16.197  -8.971 -25.116  1.00  0.00              
ATOM    511  CD  GLU A  44     -14.938  -8.132 -25.178  1.00  0.00              
ATOM    512  OE1 GLU A  44     -14.076  -8.287 -24.287  1.00  0.00              
ATOM    513  OE2 GLU A  44     -14.812  -7.319 -26.120  1.00  0.00              
ATOM    514  H   GLU A  44     -17.690 -11.620 -23.250  1.00  0.00              
ATOM    515  HA  GLU A  44     -17.738 -11.007 -26.181  1.00  0.00              
ATOM    516 1HB  GLU A  44     -15.385 -10.782 -24.297  1.00  0.00              
ATOM    517 2HB  GLU A  44     -15.304 -10.673 -26.072  1.00  0.00              
ATOM    518 1HG  GLU A  44     -16.887  -8.620 -25.883  1.00  0.00              
ATOM    519 2HG  GLU A  44     -16.654  -8.848 -24.135  1.00  0.00              
ATOM    520  N   PRO A  45     -17.618 -13.519 -26.304  1.00  0.00              
ATOM    521  CA  PRO A  45     -17.332 -14.917 -26.639  1.00  0.00              
ATOM    522  C   PRO A  45     -15.997 -15.051 -27.367  1.00  0.00              
ATOM    523  O   PRO A  45     -15.702 -14.299 -28.295  1.00  0.00              
ATOM    524  CB  PRO A  45     -18.511 -15.341 -27.521  1.00  0.00              
ATOM    525  CG  PRO A  45     -19.619 -14.426 -27.124  1.00  0.00              
ATOM    526  CD  PRO A  45     -18.960 -13.106 -26.826  1.00  0.00              
ATOM    527  HA  PRO A  45     -17.238 -15.557 -25.750  1.00  0.00              
ATOM    528 1HB  PRO A  45     -18.273 -15.237 -28.590  1.00  0.00              
ATOM    529 2HB  PRO A  45     -18.783 -16.393 -27.352  1.00  0.00              
ATOM    530 1HG  PRO A  45     -20.360 -14.325 -27.930  1.00  0.00              
ATOM    531 2HG  PRO A  45     -20.154 -14.809 -26.241  1.00  0.00              
ATOM    532 1HD  PRO A  45     -18.861 -12.479 -27.725  1.00  0.00              
ATOM    533 2HD  PRO A  45     -19.520 -12.519 -26.084  1.00  0.00              
ATOM    534  N   THR A  46     -15.200 -16.020 -26.940  1.00  0.00              
ATOM    535  CA  THR A  46     -13.901 -16.285 -27.543  1.00  0.00              
ATOM    536  C   THR A  46     -13.927 -17.314 -28.666  1.00  0.00              
ATOM    537  O   THR A  46     -14.327 -18.455 -28.463  1.00  0.00              
ATOM    538  CB  THR A  46     -12.914 -16.809 -26.476  1.00  0.00              
ATOM    539  OG1 THR A  46     -12.710 -15.800 -25.489  1.00  0.00              
ATOM    540  CG2 THR A  46     -11.569 -17.202 -27.103  1.00  0.00              
ATOM    541  H   THR A  46     -15.511 -16.594 -26.168  1.00  0.00              
ATOM    542  HA  THR A  46     -13.504 -15.369 -27.982  1.00  0.00              
ATOM    543  HB  THR A  46     -13.348 -17.684 -25.991  1.00  0.00              
ATOM    544  HG1 THR A  46     -11.914 -15.997 -24.990  1.00  0.00              
ATOM    545 1HG2 THR A  46     -10.899 -17.567 -26.325  1.00  0.00              
ATOM    546 2HG2 THR A  46     -11.728 -17.986 -27.843  1.00  0.00              
ATOM    547 3HG2 THR A  46     -11.126 -16.332 -27.585  1.00  0.00              
ATOM    548  N   LYS A  47     -13.502 -16.896 -29.853  1.00  0.00              
ATOM    549  CA  LYS A  47     -13.315 -17.815 -30.968  1.00  0.00              
ATOM    550  C   LYS A  47     -11.956 -18.427 -30.640  1.00  0.00              
ATOM    551  O   LYS A  47     -11.843 -19.627 -30.417  1.00  0.00              
ATOM    552  CB  LYS A  47     -13.241 -17.082 -32.301  1.00  0.00              
ATOM    553  CG  LYS A  47     -12.977 -18.034 -33.468  1.00  0.00              
ATOM    554  CD  LYS A  47     -12.896 -17.308 -34.815  1.00  0.00              
ATOM    555  CE  LYS A  47     -11.632 -16.461 -34.945  1.00  0.00              
ATOM    556  NZ  LYS A  47     -11.613 -15.704 -36.235  1.00  0.00              
ATOM    557  H   LYS A  47     -13.304 -15.914 -29.986  1.00  0.00              
ATOM    558  HA  LYS A  47     -14.151 -18.513 -31.015  1.00  0.00              
ATOM    559 1HB  LYS A  47     -14.192 -16.567 -32.436  1.00  0.00              
ATOM    560 2HB  LYS A  47     -12.440 -16.348 -32.219  1.00  0.00              
ATOM    561 1HG  LYS A  47     -12.033 -18.549 -33.289  1.00  0.00              
ATOM    562 2HG  LYS A  47     -13.786 -18.763 -33.510  1.00  0.00              
ATOM    563 1HD  LYS A  47     -12.907 -18.052 -35.612  1.00  0.00              
ATOM    564 2HD  LYS A  47     -13.766 -16.659 -34.913  1.00  0.00              
ATOM    565 1HE  LYS A  47     -11.600 -15.764 -34.109  1.00  0.00              
ATOM    566 2HE  LYS A  47     -10.770 -17.126 -34.897  1.00  0.00              
ATOM    567 1HZ  LYS A  47     -10.766 -15.155 -36.290  1.00  0.00              
ATOM    568 2HZ  LYS A  47     -11.645 -16.353 -37.008  1.00  0.00              
ATOM    569 3HZ  LYS A  47     -12.414 -15.091 -36.277  1.00  0.00              
ATOM    570  N   ALA A  48     -10.933 -17.578 -30.589  1.00  0.00              
ATOM    571  CA  ALA A  48      -9.591 -17.970 -30.161  1.00  0.00              
ATOM    572  C   ALA A  48      -8.802 -16.694 -29.873  1.00  0.00              
ATOM    573  O   ALA A  48      -8.700 -15.816 -30.729  1.00  0.00              
ATOM    574  CB  ALA A  48      -8.889 -18.800 -31.243  1.00  0.00              
ATOM    575  H   ALA A  48     -11.103 -16.620 -30.860  1.00  0.00              
ATOM    576  HA  ALA A  48      -9.675 -18.580 -29.263  1.00  0.00              
ATOM    577 1HB  ALA A  48      -7.892 -19.077 -30.898  1.00  0.00              
ATOM    578 2HB  ALA A  48      -9.467 -19.701 -31.444  1.00  0.00              
ATOM    579 3HB  ALA A  48      -8.805 -18.212 -32.155  1.00  0.00              
ATOM    580  N   ASP A  49      -8.262 -16.593 -28.659  1.00  0.00              
ATOM    581  CA  ASP A  49      -7.466 -15.431 -28.258  1.00  0.00              
ATOM    582  C   ASP A  49      -6.054 -15.860 -27.866  1.00  0.00              
ATOM    583  O   ASP A  49      -5.864 -16.923 -27.262  1.00  0.00              
ATOM    584  CB  ASP A  49      -8.116 -14.714 -27.062  1.00  0.00              
ATOM    585  CG  ASP A  49      -9.480 -14.112 -27.396  1.00  0.00              
ATOM    586  OD1 ASP A  49      -9.791 -13.965 -28.594  1.00  0.00              
ATOM    587  OD2 ASP A  49     -10.233 -13.772 -26.457  1.00  0.00              
ATOM    588  H   ASP A  49      -8.408 -17.341 -27.997  1.00  0.00              
ATOM    589  HA  ASP A  49      -7.396 -14.727 -29.088  1.00  0.00              
ATOM    590 1HB  ASP A  49      -8.185 -15.335 -26.169  1.00  0.00              
ATOM    591 2HB  ASP A  49      -7.388 -13.919 -26.897  1.00  0.00              
ATOM    592  N   SER A  50      -5.072 -15.024 -28.200  1.00  0.00              
ATOM    593  CA  SER A  50      -3.671 -15.296 -27.870  1.00  0.00              
ATOM    594  C   SER A  50      -3.052 -14.200 -27.014  1.00  0.00              
ATOM    595  O   SER A  50      -3.114 -13.009 -27.346  1.00  0.00              
ATOM    596  CB  SER A  50      -2.820 -15.461 -29.137  1.00  0.00              
ATOM    597  OG  SER A  50      -3.070 -16.705 -29.764  1.00  0.00              
ATOM    598  H   SER A  50      -5.304 -14.177 -28.697  1.00  0.00              
ATOM    599  HA  SER A  50      -3.519 -16.265 -27.393  1.00  0.00              
ATOM    600 1HB  SER A  50      -3.062 -14.653 -29.826  1.00  0.00              
ATOM    601 2HB  SER A  50      -1.768 -15.400 -28.861  1.00  0.00              
ATOM    602  HG  SER A  50      -2.583 -17.396 -29.310  1.00  0.00              
ATOM    603  N   TYR A  51      -2.435 -14.629 -25.917  1.00  0.00              
ATOM    604  CA  TYR A  51      -1.705 -13.750 -25.024  1.00  0.00              
ATOM    605  C   TYR A  51      -0.342 -14.367 -24.750  1.00  0.00              
ATOM    606  O   TYR A  51      -0.186 -15.587 -24.778  1.00  0.00              
ATOM    607  CB  TYR A  51      -2.473 -13.594 -23.706  1.00  0.00              
ATOM    608  CG  TYR A  51      -3.861 -13.011 -23.888  1.00  0.00              
ATOM    609  CD1 TYR A  51      -4.954 -13.829 -24.164  1.00  0.00              
ATOM    610  CD2 TYR A  51      -4.065 -11.636 -23.828  1.00  0.00              
ATOM    611  CE1 TYR A  51      -6.228 -13.285 -24.378  1.00  0.00              
ATOM    612  CE2 TYR A  51      -5.319 -11.079 -24.044  1.00  0.00              
ATOM    613  CZ  TYR A  51      -6.399 -11.907 -24.317  1.00  0.00              
ATOM    614  OH  TYR A  51      -7.635 -11.347 -24.517  1.00  0.00              
ATOM    615  H   TYR A  51      -2.482 -15.616 -25.705  1.00  0.00              
ATOM    616  HA  TYR A  51      -1.589 -12.769 -25.483  1.00  0.00              
ATOM    617 1HB  TYR A  51      -2.544 -14.584 -23.254  1.00  0.00              
ATOM    618 2HB  TYR A  51      -1.880 -12.943 -23.063  1.00  0.00              
ATOM    619  HD1 TYR A  51      -4.804 -14.909 -24.214  1.00  0.00              
ATOM    620  HD2 TYR A  51      -3.218 -10.988 -23.606  1.00  0.00              
ATOM    621  HE1 TYR A  51      -7.075 -13.934 -24.594  1.00  0.00              
ATOM    622  HE2 TYR A  51      -5.450  -9.997 -24.000  1.00  0.00              
ATOM    623  HH  TYR A  51      -8.316 -11.999 -24.699  1.00  0.00              
ATOM    624  N   ARG A  52       0.646 -13.520 -24.493  1.00  0.00              
ATOM    625  CA  ARG A  52       1.971 -13.999 -24.157  1.00  0.00              
ATOM    626  C   ARG A  52       2.716 -12.889 -23.456  1.00  0.00              
ATOM    627  O   ARG A  52       2.620 -11.722 -23.844  1.00  0.00              
ATOM    628  CB  ARG A  52       2.754 -14.427 -25.416  1.00  0.00              
ATOM    629  CG  ARG A  52       4.147 -14.995 -25.089  1.00  0.00              
ATOM    630  CD  ARG A  52       4.943 -15.370 -26.339  1.00  0.00              
ATOM    631  NE  ARG A  52       4.304 -16.459 -27.066  1.00  0.00              
ATOM    632  CZ  ARG A  52       4.711 -16.894 -28.253  1.00  0.00              
ATOM    633  NH1 ARG A  52       5.758 -16.325 -28.834  1.00  0.00              
ATOM    634  NH2 ARG A  52       4.083 -17.899 -28.853  1.00  0.00              
ATOM    635  H   ARG A  52       0.477 -12.525 -24.531  1.00  0.00              
ATOM    636  HA  ARG A  52       1.895 -14.894 -23.539  1.00  0.00              
ATOM    637 1HB  ARG A  52       2.151 -15.177 -25.926  1.00  0.00              
ATOM    638 2HB  ARG A  52       2.846 -13.544 -26.048  1.00  0.00              
ATOM    639 1HG  ARG A  52       4.707 -14.243 -24.531  1.00  0.00              
ATOM    640 2HG  ARG A  52       4.023 -15.886 -24.473  1.00  0.00              
ATOM    641 1HD  ARG A  52       5.011 -14.499 -26.990  1.00  0.00              
ATOM    642 2HD  ARG A  52       5.944 -15.679 -26.042  1.00  0.00              
ATOM    643  HE  ARG A  52       3.504 -17.023 -26.810  1.00  0.00              
ATOM    644 1HH1 ARG A  52       6.238 -15.567 -28.372  1.00  0.00              
ATOM    645 2HH1 ARG A  52       6.070 -16.653 -29.737  1.00  0.00              
ATOM    646 1HH2 ARG A  52       3.290 -18.335 -28.403  1.00  0.00              
ATOM    647 2HH2 ARG A  52       4.400 -18.221 -29.755  1.00  0.00              
ATOM    648  N   LYS A  53       3.442 -13.251 -22.405  1.00  0.00              
ATOM    649  CA  LYS A  53       4.293 -12.293 -21.724  1.00  0.00              
ATOM    650  C   LYS A  53       5.335 -13.001 -20.877  1.00  0.00              
ATOM    651  O   LYS A  53       5.234 -14.208 -20.624  1.00  0.00              
ATOM    652  CB  LYS A  53       3.467 -11.356 -20.840  1.00  0.00              
ATOM    653  CG  LYS A  53       2.778 -11.996 -19.647  1.00  0.00              
ATOM    654  CD  LYS A  53       2.124 -10.899 -18.789  1.00  0.00              
ATOM    655  CE  LYS A  53       1.329 -11.455 -17.616  1.00  0.00              
ATOM    656  NZ  LYS A  53       0.792 -10.344 -16.747  1.00  0.00              
ATOM    657  H   LYS A  53       3.408 -14.203 -22.069  1.00  0.00              
ATOM    658  HA  LYS A  53       4.829 -11.688 -22.457  1.00  0.00              
ATOM    659 1HB  LYS A  53       4.143 -10.581 -20.476  1.00  0.00              
ATOM    660 2HB  LYS A  53       2.706 -10.903 -21.477  1.00  0.00              
ATOM    661 1HG  LYS A  53       2.025 -12.693 -20.015  1.00  0.00              
ATOM    662 2HG  LYS A  53       3.523 -12.539 -19.068  1.00  0.00              
ATOM    663 1HD  LYS A  53       2.908 -10.247 -18.402  1.00  0.00              
ATOM    664 2HD  LYS A  53       1.451 -10.320 -19.421  1.00  0.00              
ATOM    665 1HE  LYS A  53       0.505 -12.046 -18.011  1.00  0.00              
ATOM    666 2HE  LYS A  53       1.987 -12.096 -17.031  1.00  0.00              
ATOM    667 1HZ  LYS A  53       0.270 -10.740 -15.978  1.00  0.00              
ATOM    668 2HZ  LYS A  53       1.561  -9.797 -16.386  1.00  0.00              
ATOM    669 3HZ  LYS A  53       0.186  -9.751 -17.296  1.00  0.00              
ATOM    670  N   LYS A  54       6.342 -12.242 -20.455  1.00  0.00              
ATOM    671  CA  LYS A  54       7.381 -12.766 -19.591  1.00  0.00              
ATOM    672  C   LYS A  54       6.919 -12.661 -18.149  1.00  0.00              
ATOM    673  O   LYS A  54       6.365 -11.649 -17.738  1.00  0.00              
ATOM    674  CB  LYS A  54       8.675 -11.963 -19.746  1.00  0.00              
ATOM    675  CG  LYS A  54       9.360 -12.112 -21.091  1.00  0.00              
ATOM    676  CD  LYS A  54      10.608 -11.246 -21.142  1.00  0.00              
ATOM    677  CE  LYS A  54      11.301 -11.345 -22.492  1.00  0.00              
ATOM    678  NZ  LYS A  54      12.516 -10.475 -22.544  1.00  0.00              
ATOM    679  H   LYS A  54       6.383 -11.275 -20.744  1.00  0.00              
ATOM    680  HA  LYS A  54       7.587 -13.805 -19.850  1.00  0.00              
ATOM    681 1HB  LYS A  54       8.422 -10.915 -19.588  1.00  0.00              
ATOM    682 2HB  LYS A  54       9.354 -12.294 -18.960  1.00  0.00              
ATOM    683 1HG  LYS A  54       9.626 -13.161 -21.229  1.00  0.00              
ATOM    684 2HG  LYS A  54       8.662 -11.810 -21.870  1.00  0.00              
ATOM    685 1HD  LYS A  54      10.319 -10.211 -20.957  1.00  0.00              
ATOM    686 2HD  LYS A  54      11.292 -11.576 -20.360  1.00  0.00              
ATOM    687 1HE  LYS A  54      11.584 -12.384 -22.656  1.00  0.00              
ATOM    688 2HE  LYS A  54      10.594 -11.036 -23.262  1.00  0.00              
ATOM    689 1HZ  LYS A  54      12.954 -10.561 -23.450  1.00  0.00              
ATOM    690 2HZ  LYS A  54      12.249  -9.513 -22.389  1.00  0.00              
ATOM    691 3HZ  LYS A  54      13.167 -10.762 -21.827  1.00  0.00              
ATOM    692  N   VAL A  55       7.150 -13.718 -17.388  1.00  0.00              
ATOM    693  CA  VAL A  55       6.754 -13.757 -15.995  1.00  0.00              
ATOM    694  C   VAL A  55       7.961 -14.332 -15.266  1.00  0.00              
ATOM    695  O   VAL A  55       8.867 -14.863 -15.901  1.00  0.00              
ATOM    696  CB  VAL A  55       5.510 -14.670 -15.779  1.00  0.00              
ATOM    697  CG1 VAL A  55       4.306 -14.096 -16.524  1.00  0.00              
ATOM    698  CG2 VAL A  55       5.797 -16.081 -16.273  1.00  0.00              
ATOM    699  H   VAL A  55       7.613 -14.520 -17.790  1.00  0.00              
ATOM    700  HA  VAL A  55       6.522 -12.759 -15.620  1.00  0.00              
ATOM    701  HB  VAL A  55       5.306 -14.744 -14.710  1.00  0.00              
ATOM    702 1HG1 VAL A  55       3.440 -14.740 -16.369  1.00  0.00              
ATOM    703 2HG1 VAL A  55       4.086 -13.096 -16.147  1.00  0.00              
ATOM    704 3HG1 VAL A  55       4.530 -14.041 -17.589  1.00  0.00              
ATOM    705 1HG2 VAL A  55       4.920 -16.707 -16.116  1.00  0.00              
ATOM    706 2HG2 VAL A  55       6.036 -16.051 -17.337  1.00  0.00              
ATOM    707 3HG2 VAL A  55       6.643 -16.495 -15.723  1.00  0.00              
ATOM    708  N   VAL A  56       7.981 -14.214 -13.947  1.00  0.00              
ATOM    709  CA  VAL A  56       9.073 -14.755 -13.157  1.00  0.00              
ATOM    710  C   VAL A  56       8.530 -15.859 -12.272  1.00  0.00              
ATOM    711  O   VAL A  56       7.741 -15.602 -11.365  1.00  0.00              
ATOM    712  CB  VAL A  56       9.754 -13.681 -12.288  1.00  0.00              
ATOM    713  CG1 VAL A  56      10.864 -14.298 -11.451  1.00  0.00              
ATOM    714  CG2 VAL A  56      10.304 -12.562 -13.159  1.00  0.00              
ATOM    715  H   VAL A  56       7.224 -13.737 -13.479  1.00  0.00              
ATOM    716  HA  VAL A  56       9.841 -15.199 -13.792  1.00  0.00              
ATOM    717  HB  VAL A  56       9.009 -13.234 -11.630  1.00  0.00              
ATOM    718 1HG1 VAL A  56      11.335 -13.525 -10.843  1.00  0.00              
ATOM    719 2HG1 VAL A  56      10.446 -15.066 -10.801  1.00  0.00              
ATOM    720 3HG1 VAL A  56      11.610 -14.745 -12.109  1.00  0.00              
ATOM    721 1HG2 VAL A  56      10.781 -11.811 -12.529  1.00  0.00              
ATOM    722 2HG2 VAL A  56      11.036 -12.970 -13.855  1.00  0.00              
ATOM    723 3HG2 VAL A  56       9.489 -12.101 -13.717  1.00  0.00              
ATOM    724  N   LEU A  57       8.945 -17.091 -12.550  1.00  0.00              
ATOM    725  CA  LEU A  57       8.452 -18.250 -11.815  1.00  0.00              
ATOM    726  C   LEU A  57       9.482 -18.720 -10.802  1.00  0.00              
ATOM    727  O   LEU A  57      10.519 -19.270 -11.169  1.00  0.00              
ATOM    728  CB  LEU A  57       8.131 -19.395 -12.778  1.00  0.00              
ATOM    729  CG  LEU A  57       7.635 -20.670 -12.095  1.00  0.00              
ATOM    730  CD1 LEU A  57       6.313 -20.406 -11.381  1.00  0.00              
ATOM    731  CD2 LEU A  57       7.485 -21.769 -13.127  1.00  0.00              
ATOM    732  H   LEU A  57       9.620 -17.228 -13.289  1.00  0.00              
ATOM    733  HA  LEU A  57       7.546 -17.981 -11.275  1.00  0.00              
ATOM    734 1HB  LEU A  57       7.325 -18.929 -13.344  1.00  0.00              
ATOM    735 2HB  LEU A  57       8.966 -19.608 -13.445  1.00  0.00              
ATOM    736  HG  LEU A  57       8.406 -20.979 -11.388  1.00  0.00              
ATOM    737 1HD1 LEU A  57       5.970 -21.320 -10.899  1.00  0.00              
ATOM    738 2HD1 LEU A  57       6.455 -19.630 -10.628  1.00  0.00              
ATOM    739 3HD1 LEU A  57       5.568 -20.078 -12.106  1.00  0.00              
ATOM    740 1HD2 LEU A  57       7.132 -22.679 -12.641  1.00  0.00              
ATOM    741 2HD2 LEU A  57       6.766 -21.460 -13.885  1.00  0.00              
ATOM    742 3HD2 LEU A  57       8.449 -21.960 -13.599  1.00  0.00              
ATOM    743  N   ASP A  58       9.176 -18.518  -9.526  1.00  0.00              
ATOM    744  CA  ASP A  58      10.062 -18.950  -8.460  1.00  0.00              
ATOM    745  C   ASP A  58      11.473 -18.401  -8.676  1.00  0.00              
ATOM    746  O   ASP A  58      12.467 -19.108  -8.502  1.00  0.00              
ATOM    747  CB  ASP A  58      10.069 -20.480  -8.371  1.00  0.00              
ATOM    748  CG  ASP A  58       8.716 -21.039  -7.950  1.00  0.00              
ATOM    749  OD1 ASP A  58       8.132 -20.490  -6.989  1.00  0.00              
ATOM    750  OD2 ASP A  58       8.237 -22.021  -8.560  1.00  0.00              
ATOM    751  H   ASP A  58       8.310 -18.055  -9.289  1.00  0.00              
ATOM    752  HA  ASP A  58       9.720 -18.542  -7.508  1.00  0.00              
ATOM    753 1HB  ASP A  58      10.422 -20.966  -9.281  1.00  0.00              
ATOM    754 2HB  ASP A  58      10.800 -20.622  -7.575  1.00  0.00              
ATOM    755  N   GLY A  59      11.539 -17.133  -9.080  1.00  0.00              
ATOM    756  CA  GLY A  59      12.810 -16.474  -9.329  1.00  0.00              
ATOM    757  C   GLY A  59      13.414 -16.661 -10.707  1.00  0.00              
ATOM    758  O   GLY A  59      14.422 -16.035 -11.036  1.00  0.00              
ATOM    759  H   GLY A  59      10.682 -16.616  -9.216  1.00  0.00              
ATOM    760 1HA  GLY A  59      12.687 -15.400  -9.194  1.00  0.00              
ATOM    761 2HA  GLY A  59      13.549 -16.846  -8.620  1.00  0.00              
ATOM    762  N   GLU A  60      12.813 -17.523 -11.519  1.00  0.00              
ATOM    763  CA  GLU A  60      13.310 -17.730 -12.870  1.00  0.00              
ATOM    764  C   GLU A  60      12.431 -17.108 -13.941  1.00  0.00              
ATOM    765  O   GLU A  60      11.272 -17.488 -14.130  1.00  0.00              
ATOM    766  CB  GLU A  60      13.466 -19.228 -13.143  1.00  0.00              
ATOM    767  CG  GLU A  60      14.009 -19.563 -14.524  1.00  0.00              
ATOM    768  CD  GLU A  60      14.142 -21.048 -14.714  1.00  0.00              
ATOM    769  OE1 GLU A  60      13.812 -21.775 -13.808  1.00  0.00              
ATOM    770  OE2 GLU A  60      14.467 -21.461 -15.802  1.00  0.00              
ATOM    771  H   GLU A  60      12.004 -18.043 -11.207  1.00  0.00              
ATOM    772  HA  GLU A  60      14.276 -17.238 -12.987  1.00  0.00              
ATOM    773 1HB  GLU A  60      14.141 -19.621 -12.382  1.00  0.00              
ATOM    774 2HB  GLU A  60      12.480 -19.678 -13.022  1.00  0.00              
ATOM    775 1HG  GLU A  60      13.415 -19.145 -15.337  1.00  0.00              
ATOM    776 2HG  GLU A  60      14.998 -19.107 -14.528  1.00  0.00              
ATOM    777  N   GLU A  61      12.998 -16.142 -14.649  1.00  0.00              
ATOM    778  CA  GLU A  61      12.259 -15.447 -15.681  1.00  0.00              
ATOM    779  C   GLU A  61      12.001 -16.391 -16.850  1.00  0.00              
ATOM    780  O   GLU A  61      12.933 -16.922 -17.444  1.00  0.00              
ATOM    781  CB  GLU A  61      13.019 -14.204 -16.148  1.00  0.00              
ATOM    782  CG  GLU A  61      12.235 -13.306 -17.095  1.00  0.00              
ATOM    783  CD  GLU A  61      13.029 -12.087 -17.475  1.00  0.00              
ATOM    784  OE1 GLU A  61      14.130 -11.947 -17.000  1.00  0.00              
ATOM    785  OE2 GLU A  61      12.583 -11.354 -18.325  1.00  0.00              
ATOM    786  H   GLU A  61      13.957 -15.882 -14.470  1.00  0.00              
ATOM    787  HA  GLU A  61      11.299 -15.110 -15.286  1.00  0.00              
ATOM    788 1HB  GLU A  61      13.288 -13.641 -15.254  1.00  0.00              
ATOM    789 2HB  GLU A  61      13.925 -14.552 -16.645  1.00  0.00              
ATOM    790 1HG  GLU A  61      11.900 -13.816 -17.997  1.00  0.00              
ATOM    791 2HG  GLU A  61      11.370 -13.006 -16.505  1.00  0.00              
ATOM    792  N   VAL A  62      10.729 -16.611 -17.154  1.00  0.00              
ATOM    793  CA  VAL A  62      10.329 -17.498 -18.238  1.00  0.00              
ATOM    794  C   VAL A  62       9.219 -16.787 -19.008  1.00  0.00              
ATOM    795  O   VAL A  62       8.812 -15.686 -18.651  1.00  0.00              
ATOM    796  CB  VAL A  62       9.745 -18.835 -17.702  1.00  0.00              
ATOM    797  CG1 VAL A  62      10.815 -19.619 -16.936  1.00  0.00              
ATOM    798  CG2 VAL A  62       8.536 -18.551 -16.803  1.00  0.00              
ATOM    799  H   VAL A  62      10.017 -16.143 -16.612  1.00  0.00              
ATOM    800  HA  VAL A  62      11.169 -17.727 -18.894  1.00  0.00              
ATOM    801  HB  VAL A  62       9.389 -19.428 -18.544  1.00  0.00              
ATOM    802 1HG1 VAL A  62      10.389 -20.553 -16.568  1.00  0.00              
ATOM    803 2HG1 VAL A  62      11.650 -19.840 -17.601  1.00  0.00              
ATOM    804 3HG1 VAL A  62      11.169 -19.025 -16.093  1.00  0.00              
ATOM    805 1HG2 VAL A  62       8.131 -19.490 -16.431  1.00  0.00              
ATOM    806 2HG2 VAL A  62       8.847 -17.931 -15.962  1.00  0.00              
ATOM    807 3HG2 VAL A  62       7.771 -18.028 -17.377  1.00  0.00              
ATOM    808  N   GLN A  63       8.739 -17.422 -20.067  1.00  0.00              
ATOM    809  CA  GLN A  63       7.666 -16.857 -20.862  1.00  0.00              
ATOM    810  C   GLN A  63       6.438 -17.736 -20.686  1.00  0.00              
ATOM    811  O   GLN A  63       6.552 -18.952 -20.526  1.00  0.00              
ATOM    812  CB  GLN A  63       8.055 -16.765 -22.340  1.00  0.00              
ATOM    813  CG  GLN A  63       9.239 -15.854 -22.617  1.00  0.00              
ATOM    814  CD  GLN A  63       9.621 -15.830 -24.084  1.00  0.00              
ATOM    815  OE1 GLN A  63       8.944 -16.428 -24.926  1.00  0.00              
ATOM    816  NE2 GLN A  63      10.711 -15.141 -24.400  1.00  0.00              
ATOM    817  H   GLN A  63       9.126 -18.318 -20.329  1.00  0.00              
ATOM    818  HA  GLN A  63       7.453 -15.844 -20.520  1.00  0.00              
ATOM    819 1HB  GLN A  63       8.285 -17.779 -22.668  1.00  0.00              
ATOM    820 2HB  GLN A  63       7.178 -16.401 -22.875  1.00  0.00              
ATOM    821 1HG  GLN A  63       9.299 -14.834 -22.238  1.00  0.00              
ATOM    822 2HG  GLN A  63       9.956 -16.480 -22.084  1.00  0.00              
ATOM    823 1HE2 GLN A  63      11.013 -15.090 -25.353  1.00  0.00              
ATOM    824 2HE2 GLN A  63      11.232 -14.673 -23.686  1.00  0.00              
ATOM    825  N   ILE A  64       5.264 -17.115 -20.694  1.00  0.00              
ATOM    826  CA  ILE A  64       4.025 -17.862 -20.578  1.00  0.00              
ATOM    827  C   ILE A  64       3.162 -17.451 -21.763  1.00  0.00              
ATOM    828  O   ILE A  64       3.086 -16.274 -22.099  1.00  0.00              
ATOM    829  CB  ILE A  64       3.263 -17.527 -19.270  1.00  0.00              
ATOM    830  CG1 ILE A  64       1.995 -18.380 -19.178  1.00  0.00              
ATOM    831  CG2 ILE A  64       2.872 -16.056 -19.244  1.00  0.00              
ATOM    832  CD1 ILE A  64       1.331 -18.335 -17.797  1.00  0.00              
ATOM    833  H   ILE A  64       5.225 -16.110 -20.782  1.00  0.00              
ATOM    834  HA  ILE A  64       4.218 -18.933 -20.613  1.00  0.00              
ATOM    835  HB  ILE A  64       3.905 -17.747 -18.418  1.00  0.00              
ATOM    836 1HG1 ILE A  64       1.300 -18.011 -19.931  1.00  0.00              
ATOM    837 2HG1 ILE A  64       2.277 -19.406 -19.416  1.00  0.00              
ATOM    838 1HG2 ILE A  64       2.338 -15.836 -18.321  1.00  0.00              
ATOM    839 2HG2 ILE A  64       3.769 -15.440 -19.299  1.00  0.00              
ATOM    840 3HG2 ILE A  64       2.229 -15.835 -20.096  1.00  0.00              
ATOM    841 1HD1 ILE A  64       0.438 -18.961 -17.800  1.00  0.00              
ATOM    842 2HD1 ILE A  64       2.029 -18.703 -17.045  1.00  0.00              
ATOM    843 3HD1 ILE A  64       1.052 -17.309 -17.560  1.00  0.00              
ATOM    844  N   ASP A  65       2.550 -18.429 -22.413  1.00  0.00              
ATOM    845  CA  ASP A  65       1.693 -18.163 -23.548  1.00  0.00              
ATOM    846  C   ASP A  65       0.331 -18.683 -23.123  1.00  0.00              
ATOM    847  O   ASP A  65       0.215 -19.802 -22.643  1.00  0.00              
ATOM    848  CB  ASP A  65       2.190 -18.896 -24.801  1.00  0.00              
ATOM    849  CG  ASP A  65       1.377 -18.555 -26.031  1.00  0.00              
ATOM    850  OD1 ASP A  65       0.132 -18.715 -25.995  1.00  0.00              
ATOM    851  OD2 ASP A  65       1.985 -18.112 -27.033  1.00  0.00              
ATOM    852  H   ASP A  65       2.683 -19.384 -22.110  1.00  0.00              
ATOM    853  HA  ASP A  65       1.683 -17.094 -23.759  1.00  0.00              
ATOM    854 1HB  ASP A  65       3.254 -18.756 -24.993  1.00  0.00              
ATOM    855 2HB  ASP A  65       2.006 -19.929 -24.504  1.00  0.00              
ATOM    856  N   ILE A  66      -0.695 -17.856 -23.281  1.00  0.00              
ATOM    857  CA  ILE A  66      -2.048 -18.272 -22.950  1.00  0.00              
ATOM    858  C   ILE A  66      -2.943 -18.305 -24.181  1.00  0.00              
ATOM    859  O   ILE A  66      -3.123 -17.299 -24.873  1.00  0.00              
ATOM    860  CB  ILE A  66      -2.696 -17.308 -21.921  1.00  0.00              
ATOM    861  CG1 ILE A  66      -1.858 -17.262 -20.641  1.00  0.00              
ATOM    862  CG2 ILE A  66      -4.123 -17.756 -21.621  1.00  0.00              
ATOM    863  CD1 ILE A  66      -2.249 -16.135 -19.670  1.00  0.00              
ATOM    864  H   ILE A  66      -0.540 -16.924 -23.635  1.00  0.00              
ATOM    865  HA  ILE A  66      -2.052 -19.286 -22.553  1.00  0.00              
ATOM    866  HB  ILE A  66      -2.704 -16.300 -22.334  1.00  0.00              
ATOM    867 1HG1 ILE A  66      -1.974 -18.224 -20.142  1.00  0.00              
ATOM    868 2HG1 ILE A  66      -0.817 -17.134 -20.939  1.00  0.00              
ATOM    869 1HG2 ILE A  66      -4.574 -17.076 -20.898  1.00  0.00              
ATOM    870 2HG2 ILE A  66      -4.708 -17.746 -22.540  1.00  0.00              
ATOM    871 3HG2 ILE A  66      -4.110 -18.766 -21.210  1.00  0.00              
ATOM    872 1HD1 ILE A  66      -1.606 -16.172 -18.790  1.00  0.00              
ATOM    873 2HD1 ILE A  66      -2.129 -15.170 -20.164  1.00  0.00              
ATOM    874 3HD1 ILE A  66      -3.286 -16.260 -19.365  1.00  0.00              
ATOM    875  N   LEU A  67      -3.479 -19.482 -24.468  1.00  0.00              
ATOM    876  CA  LEU A  67      -4.349 -19.647 -25.611  1.00  0.00              
ATOM    877  C   LEU A  67      -5.720 -19.838 -24.965  1.00  0.00              
ATOM    878  O   LEU A  67      -5.922 -20.769 -24.181  1.00  0.00              
ATOM    879  CB  LEU A  67      -3.961 -20.884 -26.427  1.00  0.00              
ATOM    880  CG  LEU A  67      -4.937 -21.214 -27.557  1.00  0.00              
ATOM    881  CD1 LEU A  67      -4.926 -20.085 -28.583  1.00  0.00              
ATOM    882  CD2 LEU A  67      -4.547 -22.537 -28.213  1.00  0.00              
ATOM    883  H   LEU A  67      -3.280 -20.280 -23.882  1.00  0.00              
ATOM    884  HA  LEU A  67      -4.275 -18.771 -26.255  1.00  0.00              
ATOM    885 1HB  LEU A  67      -3.012 -20.538 -26.833  1.00  0.00              
ATOM    886 2HB  LEU A  67      -3.790 -21.750 -25.790  1.00  0.00              
ATOM    887  HG  LEU A  67      -5.921 -21.347 -27.107  1.00  0.00              
ATOM    888 1HD1 LEU A  67      -5.621 -20.318 -29.389  1.00  0.00              
ATOM    889 2HD1 LEU A  67      -5.228 -19.154 -28.104  1.00  0.00              
ATOM    890 3HD1 LEU A  67      -3.922 -19.974 -28.991  1.00  0.00              
ATOM    891 1HD2 LEU A  67      -5.248 -22.765 -29.016  1.00  0.00              
ATOM    892 2HD2 LEU A  67      -3.539 -22.458 -28.621  1.00  0.00              
ATOM    893 3HD2 LEU A  67      -4.576 -23.335 -27.470  1.00  0.00              
ATOM    894  N   ASP A  68      -6.632 -18.915 -25.256  1.00  0.00              
ATOM    895  CA  ASP A  68      -8.013 -18.990 -24.791  1.00  0.00              
ATOM    896  C   ASP A  68      -8.760 -19.585 -25.968  1.00  0.00              
ATOM    897  O   ASP A  68      -8.908 -18.942 -27.010  1.00  0.00              
ATOM    898  CB  ASP A  68      -8.510 -17.582 -24.460  1.00  0.00              
ATOM    899  CG  ASP A  68      -9.914 -17.567 -23.903  1.00  0.00              
ATOM    900  OD1 ASP A  68     -10.446 -18.648 -23.566  1.00  0.00              
ATOM    901  OD2 ASP A  68     -10.476 -16.455 -23.792  1.00  0.00              
ATOM    902  H   ASP A  68      -6.347 -18.131 -25.825  1.00  0.00              
ATOM    903  HA  ASP A  68      -8.069 -19.611 -23.896  1.00  0.00              
ATOM    904 1HB  ASP A  68      -7.838 -17.027 -23.804  1.00  0.00              
ATOM    905 2HB  ASP A  68      -8.499 -17.136 -25.455  1.00  0.00              
ATOM    906  N   THR A  69      -9.215 -20.821 -25.798  1.00  0.00              
ATOM    907  CA  THR A  69      -9.912 -21.543 -26.856  1.00  0.00              
ATOM    908  C   THR A  69     -11.423 -21.385 -26.951  1.00  0.00              
ATOM    909  O   THR A  69     -12.080 -20.862 -26.057  1.00  0.00              
ATOM    910  CB  THR A  69      -9.657 -23.037 -26.716  1.00  0.00              
ATOM    911  OG1 THR A  69     -10.228 -23.485 -25.481  1.00  0.00              
ATOM    912  CG2 THR A  69      -8.167 -23.329 -26.715  1.00  0.00              
ATOM    913  H   THR A  69      -9.072 -21.272 -24.906  1.00  0.00              
ATOM    914  HA  THR A  69      -9.560 -21.203 -27.830  1.00  0.00              
ATOM    915  HB  THR A  69     -10.126 -23.556 -27.551  1.00  0.00              
ATOM    916  HG1 THR A  69     -11.173 -23.616 -25.595  1.00  0.00              
ATOM    917 1HG2 THR A  69      -8.008 -24.402 -26.614  1.00  0.00              
ATOM    918 2HG2 THR A  69      -7.728 -22.982 -27.650  1.00  0.00              
ATOM    919 3HG2 THR A  69      -7.696 -22.812 -25.880  1.00  0.00              
ATOM    920  N   ALA A  70     -11.964 -21.897 -28.047  1.00  0.00              
ATOM    921  CA  ALA A  70     -13.389 -21.803 -28.324  1.00  0.00              
ATOM    922  C   ALA A  70     -14.202 -22.573 -27.288  1.00  0.00              
ATOM    923  O   ALA A  70     -13.951 -23.758 -27.036  1.00  0.00              
ATOM    924  CB  ALA A  70     -13.682 -22.343 -29.724  1.00  0.00              
ATOM    925  H   ALA A  70     -11.364 -22.368 -28.710  1.00  0.00              
ATOM    926  HA  ALA A  70     -13.685 -20.755 -28.281  1.00  0.00              
ATOM    927 1HB  ALA A  70     -14.751 -22.270 -29.925  1.00  0.00              
ATOM    928 2HB  ALA A  70     -13.133 -21.758 -30.462  1.00  0.00              
ATOM    929 3HB  ALA A  70     -13.373 -23.386 -29.784  1.00  0.00              
ATOM    930  N   GLY A  71     -15.177 -21.892 -26.694  1.00  0.00              
ATOM    931  CA  GLY A  71     -16.051 -22.536 -25.736  1.00  0.00              
ATOM    932  C   GLY A  71     -17.174 -23.286 -26.420  1.00  0.00              
ATOM    933  O   GLY A  71     -17.781 -24.174 -25.825  1.00  0.00              
ATOM    934  H   GLY A  71     -15.317 -20.915 -26.908  1.00  0.00              
ATOM    935 1HA  GLY A  71     -15.469 -23.240 -25.140  1.00  0.00              
ATOM    936 2HA  GLY A  71     -16.481 -21.778 -25.082  1.00  0.00              
ATOM    937  N   GLN A  72     -17.455 -22.923 -27.668  1.00  0.00              
ATOM    938  CA  GLN A  72     -18.510 -23.568 -28.442  1.00  0.00              
ATOM    939  C   GLN A  72     -18.123 -24.983 -28.856  1.00  0.00              
ATOM    940  O   GLN A  72     -16.941 -25.305 -28.978  1.00  0.00              
ATOM    941  CB  GLN A  72     -18.839 -22.740 -29.687  1.00  0.00              
ATOM    942  CG  GLN A  72     -19.396 -21.359 -29.388  1.00  0.00              
ATOM    943  CD  GLN A  72     -20.703 -21.416 -28.620  1.00  0.00              
ATOM    944  OE1 GLN A  72     -21.641 -22.114 -29.014  1.00  0.00              
ATOM    945  NE2 GLN A  72     -20.774 -20.676 -27.519  1.00  0.00              
ATOM    946  H   GLN A  72     -16.919 -22.178 -28.092  1.00  0.00              
ATOM    947  HA  GLN A  72     -19.405 -23.665 -27.827  1.00  0.00              
ATOM    948 1HB  GLN A  72     -17.915 -22.650 -30.258  1.00  0.00              
ATOM    949 2HB  GLN A  72     -19.566 -23.313 -30.262  1.00  0.00              
ATOM    950 1HG  GLN A  72     -18.791 -20.559 -28.960  1.00  0.00              
ATOM    951 2HG  GLN A  72     -19.618 -21.127 -30.430  1.00  0.00              
ATOM    952 1HE2 GLN A  72     -21.612 -20.672 -26.972  1.00  0.00              
ATOM    953 2HE2 GLN A  72     -19.991 -20.122 -27.237  1.00  0.00              
ATOM    954  N   GLU A  73     -19.129 -25.825 -29.068  1.00  0.00              
ATOM    955  CA  GLU A  73     -18.902 -27.221 -29.421  1.00  0.00              
ATOM    956  C   GLU A  73     -19.071 -27.452 -30.919  1.00  0.00              
ATOM    957  O   GLU A  73     -19.324 -28.573 -31.359  1.00  0.00              
ATOM    958  CB  GLU A  73     -19.852 -28.131 -28.639  1.00  0.00              
ATOM    959  CG  GLU A  73     -19.733 -28.013 -27.126  1.00  0.00              
ATOM    960  CD  GLU A  73     -18.344 -28.351 -26.660  1.00  0.00              
ATOM    961  OE1 GLU A  73     -17.829 -29.362 -27.071  1.00  0.00              
ATOM    962  OE2 GLU A  73     -17.754 -27.543 -25.981  1.00  0.00              
ATOM    963  H   GLU A  73     -20.077 -25.488 -28.983  1.00  0.00              
ATOM    964  HA  GLU A  73     -17.878 -27.504 -29.171  1.00  0.00              
ATOM    965 1HB  GLU A  73     -20.865 -27.869 -28.944  1.00  0.00              
ATOM    966 2HB  GLU A  73     -19.634 -29.155 -28.941  1.00  0.00              
ATOM    967 1HG  GLU A  73     -20.014 -27.032 -26.744  1.00  0.00              
ATOM    968 2HG  GLU A  73     -20.432 -28.760 -26.755  1.00  0.00              
ATOM    969  N   ASP A  74     -18.928 -26.385 -31.697  1.00  0.00              
ATOM    970  CA  ASP A  74     -18.939 -26.492 -33.152  1.00  0.00              
ATOM    971  C   ASP A  74     -17.548 -26.832 -33.677  1.00  0.00              
ATOM    972  O   ASP A  74     -17.353 -26.994 -34.883  1.00  0.00              
ATOM    973  CB  ASP A  74     -19.441 -25.192 -33.785  1.00  0.00              
ATOM    974  CG  ASP A  74     -20.930 -24.934 -33.596  1.00  0.00              
ATOM    975  OD1 ASP A  74     -21.630 -25.851 -33.238  1.00  0.00              
ATOM    976  OD2 ASP A  74     -21.327 -23.796 -33.659  1.00  0.00              
ATOM    977  H   ASP A  74     -18.809 -25.476 -31.271  1.00  0.00              
ATOM    978  HA  ASP A  74     -19.611 -27.294 -33.458  1.00  0.00              
ATOM    979 1HB  ASP A  74     -18.878 -24.312 -33.474  1.00  0.00              
ATOM    980 2HB  ASP A  74     -19.239 -25.401 -34.836  1.00  0.00              
ATOM    981  N   TYR A  75     -16.588 -26.934 -32.765  1.00  0.00              
ATOM    982  CA  TYR A  75     -15.197 -27.176 -33.134  1.00  0.00              
ATOM    983  C   TYR A  75     -14.765 -28.577 -32.712  1.00  0.00              
ATOM    984  O   TYR A  75     -15.119 -29.046 -31.630  1.00  0.00              
ATOM    985  CB  TYR A  75     -14.284 -26.138 -32.474  1.00  0.00              
ATOM    986  CG  TYR A  75     -14.598 -24.704 -32.847  1.00  0.00              
ATOM    987  CD1 TYR A  75     -15.626 -24.005 -32.215  1.00  0.00              
ATOM    988  CD2 TYR A  75     -13.863 -24.045 -33.831  1.00  0.00              
ATOM    989  CE1 TYR A  75     -15.915 -22.685 -32.553  1.00  0.00              
ATOM    990  CE2 TYR A  75     -14.143 -22.726 -34.177  1.00  0.00              
ATOM    991  CZ  TYR A  75     -15.169 -22.052 -33.536  1.00  0.00              
ATOM    992  OH  TYR A  75     -15.450 -20.749 -33.874  1.00  0.00              
ATOM    993  H   TYR A  75     -16.829 -26.842 -31.788  1.00  0.00              
ATOM    994  HA  TYR A  75     -15.084 -27.104 -34.216  1.00  0.00              
ATOM    995 1HB  TYR A  75     -14.384 -26.258 -31.394  1.00  0.00              
ATOM    996 2HB  TYR A  75     -13.262 -26.371 -32.773  1.00  0.00              
ATOM    997  HD1 TYR A  75     -16.210 -24.510 -31.444  1.00  0.00              
ATOM    998  HD2 TYR A  75     -13.057 -24.580 -34.334  1.00  0.00              
ATOM    999  HE1 TYR A  75     -16.722 -22.152 -32.050  1.00  0.00              
ATOM   1000  HE2 TYR A  75     -13.558 -22.229 -34.951  1.00  0.00              
ATOM   1001  HH  TYR A  75     -16.178 -20.379 -33.368  1.00  0.00              
ATOM   1002  N   ALA A  76     -13.997 -29.239 -33.571  1.00  0.00              
ATOM   1003  CA  ALA A  76     -13.533 -30.594 -33.300  1.00  0.00              
ATOM   1004  C   ALA A  76     -12.053 -30.736 -33.635  1.00  0.00              
ATOM   1005  O   ALA A  76     -11.225 -30.966 -32.755  1.00  0.00              
ATOM   1006  CB  ALA A  76     -14.351 -31.595 -34.105  1.00  0.00              
ATOM   1007  H   ALA A  76     -13.727 -28.791 -34.435  1.00  0.00              
ATOM   1008  HA  ALA A  76     -13.668 -30.803 -32.239  1.00  0.00              
ATOM   1009 1HB  ALA A  76     -13.998 -32.605 -33.894  1.00  0.00              
ATOM   1010 2HB  ALA A  76     -15.402 -31.514 -33.826  1.00  0.00              
ATOM   1011 3HB  ALA A  76     -14.240 -31.385 -35.167  1.00  0.00              
ATOM   1012  N   ALA A  77     -11.729 -30.597 -34.917  1.00  0.00              
ATOM   1013  CA  ALA A  77     -10.355 -30.730 -35.385  1.00  0.00              
ATOM   1014  C   ALA A  77      -9.497 -29.588 -34.853  1.00  0.00              
ATOM   1015  O   ALA A  77      -8.321 -29.776 -34.536  1.00  0.00              
ATOM   1016  CB  ALA A  77     -10.322 -30.742 -36.907  1.00  0.00              
ATOM   1017  H   ALA A  77     -12.458 -30.393 -35.586  1.00  0.00              
ATOM   1018  HA  ALA A  77      -9.950 -31.672 -35.016  1.00  0.00              
ATOM   1019 1HB  ALA A  77      -9.291 -30.842 -37.247  1.00  0.00              
ATOM   1020 2HB  ALA A  77     -10.909 -31.583 -37.277  1.00  0.00              
ATOM   1021 3HB  ALA A  77     -10.741 -29.812 -37.287  1.00  0.00              
ATOM   1022  N   ILE A  78     -10.093 -28.404 -34.763  1.00  0.00              
ATOM   1023  CA  ILE A  78      -9.384 -27.227 -34.280  1.00  0.00              
ATOM   1024  C   ILE A  78      -9.131 -27.384 -32.786  1.00  0.00              
ATOM   1025  O   ILE A  78      -8.026 -27.136 -32.302  1.00  0.00              
ATOM   1026  CB  ILE A  78     -10.168 -25.927 -34.541  1.00  0.00              
ATOM   1027  CG1 ILE A  78     -10.231 -25.634 -36.042  1.00  0.00              
ATOM   1028  CG2 ILE A  78      -9.533 -24.764 -33.794  1.00  0.00              
ATOM   1029  CD1 ILE A  78     -11.197 -24.530 -36.408  1.00  0.00              
ATOM   1030  H   ILE A  78     -11.061 -28.316 -35.037  1.00  0.00              
ATOM   1031  HA  ILE A  78      -8.415 -27.133 -34.771  1.00  0.00              
ATOM   1032  HB  ILE A  78     -11.195 -26.059 -34.202  1.00  0.00              
ATOM   1033 1HG1 ILE A  78      -9.227 -25.359 -36.362  1.00  0.00              
ATOM   1034 2HG1 ILE A  78     -10.530 -26.557 -36.540  1.00  0.00              
ATOM   1035 1HG2 ILE A  78     -10.099 -23.854 -33.990  1.00  0.00              
ATOM   1036 2HG2 ILE A  78      -9.538 -24.972 -32.725  1.00  0.00              
ATOM   1037 3HG2 ILE A  78      -8.505 -24.632 -34.133  1.00  0.00              
ATOM   1038 1HD1 ILE A  78     -11.187 -24.380 -37.488  1.00  0.00              
ATOM   1039 2HD1 ILE A  78     -12.203 -24.804 -36.089  1.00  0.00              
ATOM   1040 3HD1 ILE A  78     -10.899 -23.607 -35.912  1.00  0.00              
ATOM   1041  N   ARG A  79     -10.169 -27.799 -32.064  1.00  0.00              
ATOM   1042  CA  ARG A  79     -10.049 -28.133 -30.650  1.00  0.00              
ATOM   1043  C   ARG A  79      -8.903 -29.111 -30.431  1.00  0.00              
ATOM   1044  O   ARG A  79      -8.053 -28.907 -29.564  1.00  0.00              
ATOM   1045  CB  ARG A  79     -11.343 -28.773 -30.145  1.00  0.00              
ATOM   1046  CG  ARG A  79     -12.435 -27.795 -29.772  1.00  0.00              
ATOM   1047  CD  ARG A  79     -12.172 -27.165 -28.416  1.00  0.00              
ATOM   1048  NE  ARG A  79     -13.323 -26.402 -27.945  1.00  0.00              
ATOM   1049  CZ  ARG A  79     -14.378 -26.940 -27.339  1.00  0.00              
ATOM   1050  NH1 ARG A  79     -14.428 -28.249 -27.127  1.00  0.00              
ATOM   1051  NH2 ARG A  79     -15.386 -26.170 -26.950  1.00  0.00              
ATOM   1052  H   ARG A  79     -11.069 -27.883 -32.516  1.00  0.00              
ATOM   1053  HA  ARG A  79      -9.909 -27.223 -30.066  1.00  0.00              
ATOM   1054 1HB  ARG A  79     -11.704 -29.428 -30.937  1.00  0.00              
ATOM   1055 2HB  ARG A  79     -11.082 -29.369 -29.270  1.00  0.00              
ATOM   1056 1HG  ARG A  79     -12.477 -27.015 -30.533  1.00  0.00              
ATOM   1057 2HG  ARG A  79     -13.385 -28.329 -29.748  1.00  0.00              
ATOM   1058 1HD  ARG A  79     -11.953 -27.954 -27.696  1.00  0.00              
ATOM   1059 2HD  ARG A  79     -11.314 -26.498 -28.496  1.00  0.00              
ATOM   1060  HE  ARG A  79     -13.501 -25.408 -27.996  1.00  0.00              
ATOM   1061 1HH1 ARG A  79     -13.662 -28.836 -27.425  1.00  0.00              
ATOM   1062 2HH1 ARG A  79     -15.231 -28.651 -26.667  1.00  0.00              
ATOM   1063 1HH2 ARG A  79     -15.349 -25.174 -27.115  1.00  0.00              
ATOM   1064 2HH2 ARG A  79     -16.184 -26.582 -26.491  1.00  0.00              
ATOM   1065  N   ASP A  80      -8.899 -30.177 -31.226  1.00  0.00              
ATOM   1066  CA  ASP A  80      -7.897 -31.226 -31.117  1.00  0.00              
ATOM   1067  C   ASP A  80      -6.483 -30.717 -31.362  1.00  0.00              
ATOM   1068  O   ASP A  80      -5.553 -31.070 -30.637  1.00  0.00              
ATOM   1069  CB  ASP A  80      -8.217 -32.359 -32.095  1.00  0.00              
ATOM   1070  CG  ASP A  80      -9.390 -33.236 -31.681  1.00  0.00              
ATOM   1071  OD1 ASP A  80      -9.802 -33.147 -30.548  1.00  0.00              
ATOM   1072  OD2 ASP A  80      -9.964 -33.869 -32.535  1.00  0.00              
ATOM   1073  H   ASP A  80      -9.619 -30.255 -31.930  1.00  0.00              
ATOM   1074  HA  ASP A  80      -7.893 -31.627 -30.103  1.00  0.00              
ATOM   1075 1HB  ASP A  80      -8.363 -32.019 -33.121  1.00  0.00              
ATOM   1076 2HB  ASP A  80      -7.293 -32.934 -32.030  1.00  0.00              
ATOM   1077  N   ASN A  81      -6.325 -29.884 -32.384  1.00  0.00              
ATOM   1078  CA  ASN A  81      -5.018 -29.333 -32.716  1.00  0.00              
ATOM   1079  C   ASN A  81      -4.486 -28.444 -31.592  1.00  0.00              
ATOM   1080  O   ASN A  81      -3.305 -28.504 -31.244  1.00  0.00              
ATOM   1081  CB  ASN A  81      -5.060 -28.562 -34.022  1.00  0.00              
ATOM   1082  CG  ASN A  81      -5.157 -29.438 -35.240  1.00  0.00              
ATOM   1083  OD1 ASN A  81      -4.830 -30.630 -35.200  1.00  0.00              
ATOM   1084  ND2 ASN A  81      -5.526 -28.836 -36.342  1.00  0.00              
ATOM   1085  H   ASN A  81      -7.125 -29.624 -32.944  1.00  0.00              
ATOM   1086  HA  ASN A  81      -4.299 -30.143 -32.854  1.00  0.00              
ATOM   1087 1HB  ASN A  81      -5.726 -27.706 -34.144  1.00  0.00              
ATOM   1088 2HB  ASN A  81      -4.033 -28.212 -33.923  1.00  0.00              
ATOM   1089 1HD2 ASN A  81      -5.612 -29.357 -37.191  1.00  0.00              
ATOM   1090 2HD2 ASN A  81      -5.722 -27.856 -36.334  1.00  0.00              
ATOM   1091  N   TYR A  82      -5.364 -27.619 -31.028  1.00  0.00              
ATOM   1092  CA  TYR A  82      -4.988 -26.738 -29.926  1.00  0.00              
ATOM   1093  C   TYR A  82      -4.504 -27.574 -28.747  1.00  0.00              
ATOM   1094  O   TYR A  82      -3.431 -27.332 -28.193  1.00  0.00              
ATOM   1095  CB  TYR A  82      -6.190 -25.900 -29.475  1.00  0.00              
ATOM   1096  CG  TYR A  82      -6.574 -24.779 -30.415  1.00  0.00              
ATOM   1097  CD1 TYR A  82      -7.769 -24.081 -30.238  1.00  0.00              
ATOM   1098  CD2 TYR A  82      -5.744 -24.405 -31.472  1.00  0.00              
ATOM   1099  CE1 TYR A  82      -8.130 -23.039 -31.092  1.00  0.00              
ATOM   1100  CE2 TYR A  82      -6.092 -23.364 -32.331  1.00  0.00              
ATOM   1101  CZ  TYR A  82      -7.287 -22.687 -32.138  1.00  0.00              
ATOM   1102  OH  TYR A  82      -7.642 -21.662 -32.991  1.00  0.00              
ATOM   1103  H   TYR A  82      -6.314 -27.600 -31.370  1.00  0.00              
ATOM   1104  HA  TYR A  82      -4.194 -26.063 -30.247  1.00  0.00              
ATOM   1105 1HB  TYR A  82      -7.037 -26.580 -29.371  1.00  0.00              
ATOM   1106 2HB  TYR A  82      -5.942 -25.478 -28.502  1.00  0.00              
ATOM   1107  HD1 TYR A  82      -8.427 -24.362 -29.415  1.00  0.00              
ATOM   1108  HD2 TYR A  82      -4.808 -24.944 -31.621  1.00  0.00              
ATOM   1109  HE1 TYR A  82      -9.067 -22.504 -30.941  1.00  0.00              
ATOM   1110  HE2 TYR A  82      -5.427 -23.088 -33.150  1.00  0.00              
ATOM   1111  HH  TYR A  82      -8.490 -21.267 -32.772  1.00  0.00              
ATOM   1112  N   PHE A  83      -5.308 -28.567 -28.381  1.00  0.00              
ATOM   1113  CA  PHE A  83      -5.012 -29.433 -27.249  1.00  0.00              
ATOM   1114  C   PHE A  83      -3.713 -30.217 -27.389  1.00  0.00              
ATOM   1115  O   PHE A  83      -2.926 -30.304 -26.449  1.00  0.00              
ATOM   1116  CB  PHE A  83      -6.180 -30.398 -27.023  1.00  0.00              
ATOM   1117  CG  PHE A  83      -7.464 -29.721 -26.617  1.00  0.00              
ATOM   1118  CD1 PHE A  83      -8.626 -30.462 -26.432  1.00  0.00              
ATOM   1119  CD2 PHE A  83      -7.511 -28.349 -26.402  1.00  0.00              
ATOM   1120  CE1 PHE A  83      -9.813 -29.844 -26.037  1.00  0.00              
ATOM   1121  CE2 PHE A  83      -8.691 -27.726 -26.010  1.00  0.00              
ATOM   1122  CZ  PHE A  83      -9.844 -28.476 -25.827  1.00  0.00              
ATOM   1123  H   PHE A  83      -6.154 -28.721 -28.911  1.00  0.00              
ATOM   1124  HA  PHE A  83      -4.868 -28.832 -26.351  1.00  0.00              
ATOM   1125 1HB  PHE A  83      -6.396 -30.948 -27.938  1.00  0.00              
ATOM   1126 2HB  PHE A  83      -5.936 -31.101 -26.228  1.00  0.00              
ATOM   1127  HD1 PHE A  83      -8.602 -31.539 -26.597  1.00  0.00              
ATOM   1128  HD2 PHE A  83      -6.605 -27.759 -26.546  1.00  0.00              
ATOM   1129  HE1 PHE A  83     -10.715 -30.439 -25.895  1.00  0.00              
ATOM   1130  HE2 PHE A  83      -8.711 -26.648 -25.847  1.00  0.00              
ATOM   1131  HZ  PHE A  83     -10.770 -27.991 -25.521  1.00  0.00              
ATOM   1132  N   ARG A  84      -3.488 -30.783 -28.565  1.00  0.00              
ATOM   1133  CA  ARG A  84      -2.281 -31.558 -28.815  1.00  0.00              
ATOM   1134  C   ARG A  84      -1.027 -30.690 -28.751  1.00  0.00              
ATOM   1135  O   ARG A  84       0.024 -31.137 -28.292  1.00  0.00              
ATOM   1136  CB  ARG A  84      -2.361 -32.323 -30.128  1.00  0.00              
ATOM   1137  CG  ARG A  84      -1.183 -33.245 -30.403  1.00  0.00              
ATOM   1138  CD  ARG A  84      -1.353 -34.116 -31.595  1.00  0.00              
ATOM   1139  NE  ARG A  84      -0.220 -34.983 -31.874  1.00  0.00              
ATOM   1140  CZ  ARG A  84      -0.123 -35.795 -32.944  1.00  0.00              
ATOM   1141  NH1 ARG A  84      -1.102 -35.883 -33.818  1.00  0.00              
ATOM   1142  NH2 ARG A  84       0.973 -36.520 -33.081  1.00  0.00              
ATOM   1143  H   ARG A  84      -4.166 -30.675 -29.305  1.00  0.00              
ATOM   1144  HA  ARG A  84      -2.194 -32.356 -28.077  1.00  0.00              
ATOM   1145 1HB  ARG A  84      -3.277 -32.910 -30.099  1.00  0.00              
ATOM   1146 2HB  ARG A  84      -2.429 -31.581 -30.924  1.00  0.00              
ATOM   1147 1HG  ARG A  84      -0.293 -32.634 -30.558  1.00  0.00              
ATOM   1148 2HG  ARG A  84      -1.036 -33.887 -29.535  1.00  0.00              
ATOM   1149 1HD  ARG A  84      -2.223 -34.754 -31.445  1.00  0.00              
ATOM   1150 2HD  ARG A  84      -1.509 -33.489 -32.472  1.00  0.00              
ATOM   1151  HE  ARG A  84       0.634 -35.117 -31.348  1.00  0.00              
ATOM   1152 1HH1 ARG A  84      -1.941 -35.336 -33.689  1.00  0.00              
ATOM   1153 2HH1 ARG A  84      -1.010 -36.498 -34.613  1.00  0.00              
ATOM   1154 1HH2 ARG A  84       1.709 -36.454 -32.390  1.00  0.00              
ATOM   1155 2HH2 ARG A  84       1.071 -37.137 -33.873  1.00  0.00              
ATOM   1156  N   SER A  85      -1.140 -29.442 -29.197  1.00  0.00              
ATOM   1157  CA  SER A  85       0.001 -28.529 -29.185  1.00  0.00              
ATOM   1158  C   SER A  85       0.232 -27.870 -27.832  1.00  0.00              
ATOM   1159  O   SER A  85       1.235 -27.187 -27.644  1.00  0.00              
ATOM   1160  CB  SER A  85      -0.189 -27.465 -30.249  1.00  0.00              
ATOM   1161  OG  SER A  85      -1.254 -26.605 -29.950  1.00  0.00              
ATOM   1162  H   SER A  85      -2.028 -29.115 -29.550  1.00  0.00              
ATOM   1163  HA  SER A  85       0.929 -28.993 -29.520  1.00  0.00              
ATOM   1164 1HB  SER A  85       0.728 -26.882 -30.324  1.00  0.00              
ATOM   1165 2HB  SER A  85      -0.386 -27.955 -31.201  1.00  0.00              
ATOM   1166  HG  SER A  85      -1.340 -25.949 -30.645  1.00  0.00              
ATOM   1167  N   GLY A  86      -0.690 -28.068 -26.896  1.00  0.00              
ATOM   1168  CA  GLY A  86      -0.528 -27.479 -25.576  1.00  0.00              
ATOM   1169  C   GLY A  86       0.473 -28.160 -24.663  1.00  0.00              
ATOM   1170  O   GLY A  86       0.940 -29.256 -24.948  1.00  0.00              
ATOM   1171  H   GLY A  86      -1.508 -28.628 -27.088  1.00  0.00              
ATOM   1172 1HA  GLY A  86      -0.197 -26.446 -25.685  1.00  0.00              
ATOM   1173 2HA  GLY A  86      -1.487 -27.499 -25.057  1.00  0.00              
ATOM   1174  N   GLU A  87       0.793 -27.507 -23.549  1.00  0.00              
ATOM   1175  CA  GLU A  87       1.704 -28.072 -22.564  1.00  0.00              
ATOM   1176  C   GLU A  87       1.001 -28.206 -21.216  1.00  0.00              
ATOM   1177  O   GLU A  87       1.244 -29.156 -20.468  1.00  0.00              
ATOM   1178  CB  GLU A  87       2.959 -27.208 -22.428  1.00  0.00              
ATOM   1179  CG  GLU A  87       3.888 -27.254 -23.633  1.00  0.00              
ATOM   1180  CD  GLU A  87       5.023 -26.280 -23.486  1.00  0.00              
ATOM   1181  OE1 GLU A  87       5.028 -25.542 -22.529  1.00  0.00              
ATOM   1182  OE2 GLU A  87       5.943 -26.348 -24.266  1.00  0.00              
ATOM   1183  H   GLU A  87       0.392 -26.595 -23.384  1.00  0.00              
ATOM   1184  HA  GLU A  87       2.017 -29.068 -22.878  1.00  0.00              
ATOM   1185 1HB  GLU A  87       2.624 -26.183 -22.268  1.00  0.00              
ATOM   1186 2HB  GLU A  87       3.493 -27.558 -21.545  1.00  0.00              
ATOM   1187 1HG  GLU A  87       4.287 -28.248 -23.835  1.00  0.00              
ATOM   1188 2HG  GLU A  87       3.250 -26.946 -24.460  1.00  0.00              
ATOM   1189  N   GLY A  88       0.120 -27.257 -20.913  1.00  0.00              
ATOM   1190  CA  GLY A  88      -0.628 -27.293 -19.666  1.00  0.00              
ATOM   1191  C   GLY A  88      -2.033 -26.761 -19.877  1.00  0.00              
ATOM   1192  O   GLY A  88      -2.258 -25.922 -20.759  1.00  0.00              
ATOM   1193  H   GLY A  88      -0.035 -26.495 -21.558  1.00  0.00              
ATOM   1194 1HA  GLY A  88      -0.680 -28.323 -19.312  1.00  0.00              
ATOM   1195 2HA  GLY A  88      -0.116 -26.681 -18.925  1.00  0.00              
ATOM   1196  N   PHE A  89      -2.980 -27.228 -19.064  1.00  0.00              
ATOM   1197  CA  PHE A  89      -4.356 -26.762 -19.159  1.00  0.00              
ATOM   1198  C   PHE A  89      -4.965 -26.225 -17.867  1.00  0.00              
ATOM   1199  O   PHE A  89      -4.690 -26.744 -16.782  1.00  0.00              
ATOM   1200  CB  PHE A  89      -5.261 -27.899 -19.667  1.00  0.00              
ATOM   1201  CG  PHE A  89      -4.915 -28.383 -21.042  1.00  0.00              
ATOM   1202  CD1 PHE A  89      -3.908 -29.324 -21.231  1.00  0.00              
ATOM   1203  CD2 PHE A  89      -5.561 -27.855 -22.160  1.00  0.00              
ATOM   1204  CE1 PHE A  89      -3.543 -29.728 -22.518  1.00  0.00              
ATOM   1205  CE2 PHE A  89      -5.206 -28.252 -23.446  1.00  0.00              
ATOM   1206  CZ  PHE A  89      -4.195 -29.188 -23.628  1.00  0.00              
ATOM   1207  H   PHE A  89      -2.741 -27.918 -18.366  1.00  0.00              
ATOM   1208  HA  PHE A  89      -4.417 -25.925 -19.857  1.00  0.00              
ATOM   1209 1HB  PHE A  89      -5.186 -28.762 -19.007  1.00  0.00              
ATOM   1210 2HB  PHE A  89      -6.296 -27.564 -19.708  1.00  0.00              
ATOM   1211  HD1 PHE A  89      -3.403 -29.746 -20.361  1.00  0.00              
ATOM   1212  HD2 PHE A  89      -6.354 -27.120 -22.015  1.00  0.00              
ATOM   1213  HE1 PHE A  89      -2.750 -30.464 -22.653  1.00  0.00              
ATOM   1214  HE2 PHE A  89      -5.719 -27.829 -24.309  1.00  0.00              
ATOM   1215  HZ  PHE A  89      -3.911 -29.499 -24.632  1.00  0.00              
ATOM   1216  N   LEU A  90      -5.785 -25.178 -17.991  1.00  0.00              
ATOM   1217  CA  LEU A  90      -6.607 -24.708 -16.873  1.00  0.00              
ATOM   1218  C   LEU A  90      -8.032 -24.992 -17.343  1.00  0.00              
ATOM   1219  O   LEU A  90      -8.551 -24.334 -18.256  1.00  0.00              
ATOM   1220  CB  LEU A  90      -6.435 -23.206 -16.607  1.00  0.00              
ATOM   1221  CG  LEU A  90      -5.057 -22.754 -16.116  1.00  0.00              
ATOM   1222  CD1 LEU A  90      -5.066 -21.250 -15.811  1.00  0.00              
ATOM   1223  CD2 LEU A  90      -4.691 -23.544 -14.864  1.00  0.00              
ATOM   1224  H   LEU A  90      -5.840 -24.698 -18.878  1.00  0.00              
ATOM   1225  HA  LEU A  90      -6.327 -25.241 -15.965  1.00  0.00              
ATOM   1226 1HB  LEU A  90      -6.606 -22.826 -17.613  1.00  0.00              
ATOM   1227 2HB  LEU A  90      -7.206 -22.823 -15.938  1.00  0.00              
ATOM   1228  HG  LEU A  90      -4.337 -23.005 -16.895  1.00  0.00              
ATOM   1229 1HD1 LEU A  90      -4.080 -20.943 -15.463  1.00  0.00              
ATOM   1230 2HD1 LEU A  90      -5.320 -20.696 -16.715  1.00  0.00              
ATOM   1231 3HD1 LEU A  90      -5.804 -21.040 -15.037  1.00  0.00              
ATOM   1232 1HD2 LEU A  90      -3.710 -23.227 -14.508  1.00  0.00              
ATOM   1233 2HD2 LEU A  90      -5.435 -23.361 -14.087  1.00  0.00              
ATOM   1234 3HD2 LEU A  90      -4.666 -24.608 -15.098  1.00  0.00              
ATOM   1235  N   CYS A  91      -8.643 -26.003 -16.738  1.00  0.00              
ATOM   1236  CA  CYS A  91      -9.998 -26.406 -17.072  1.00  0.00              
ATOM   1237  C   CYS A  91     -10.919 -25.601 -16.179  1.00  0.00              
ATOM   1238  O   CYS A  91     -11.090 -25.908 -14.997  1.00  0.00              
ATOM   1239  CB  CYS A  91     -10.145 -27.910 -16.819  1.00  0.00              
ATOM   1240  SG  CYS A  91     -11.749 -28.559 -17.233  1.00  0.00              
ATOM   1241  H   CYS A  91      -8.143 -26.506 -16.019  1.00  0.00              
ATOM   1242  HA  CYS A  91     -10.245 -26.264 -18.124  1.00  0.00              
ATOM   1243 1HB  CYS A  91      -9.424 -28.466 -17.418  1.00  0.00              
ATOM   1244 2HB  CYS A  91      -9.988 -28.131 -15.763  1.00  0.00              
ATOM   1245  HG  CYS A  91     -11.527 -28.653 -18.540  1.00  0.00              
ATOM   1246  N   VAL A  92     -11.519 -24.571 -16.759  1.00  0.00              
ATOM   1247  CA  VAL A  92     -12.357 -23.636 -16.019  1.00  0.00              
ATOM   1248  C   VAL A  92     -13.869 -23.857 -16.118  1.00  0.00              
ATOM   1249  O   VAL A  92     -14.415 -24.007 -17.201  1.00  0.00              
ATOM   1250  CB  VAL A  92     -12.061 -22.183 -16.490  1.00  0.00              
ATOM   1251  CG1 VAL A  92     -12.918 -21.181 -15.717  1.00  0.00              
ATOM   1252  CG2 VAL A  92     -10.562 -21.871 -16.334  1.00  0.00              
ATOM   1253  H   VAL A  92     -11.386 -24.436 -17.751  1.00  0.00              
ATOM   1254  HA  VAL A  92     -12.186 -23.714 -14.945  1.00  0.00              
ATOM   1255  HB  VAL A  92     -12.297 -22.100 -17.551  1.00  0.00              
ATOM   1256 1HG1 VAL A  92     -12.696 -20.171 -16.062  1.00  0.00              
ATOM   1257 2HG1 VAL A  92     -13.972 -21.398 -15.885  1.00  0.00              
ATOM   1258 3HG1 VAL A  92     -12.696 -21.258 -14.653  1.00  0.00              
ATOM   1259 1HG2 VAL A  92     -10.365 -20.852 -16.666  1.00  0.00              
ATOM   1260 2HG2 VAL A  92     -10.277 -21.972 -15.286  1.00  0.00              
ATOM   1261 3HG2 VAL A  92      -9.979 -22.568 -16.937  1.00  0.00              
ATOM   1262  N   PHE A  93     -14.524 -23.886 -14.962  1.00  0.00              
ATOM   1263  CA  PHE A  93     -15.970 -24.055 -14.884  1.00  0.00              
ATOM   1264  C   PHE A  93     -16.375 -23.079 -13.793  1.00  0.00              
ATOM   1265  O   PHE A  93     -15.512 -22.571 -13.070  1.00  0.00              
ATOM   1266  CB  PHE A  93     -16.382 -25.501 -14.511  1.00  0.00              
ATOM   1267  CG  PHE A  93     -16.038 -25.906 -13.095  1.00  0.00              
ATOM   1268  CD1 PHE A  93     -14.790 -26.441 -12.795  1.00  0.00              
ATOM   1269  CD2 PHE A  93     -16.960 -25.740 -12.066  1.00  0.00              
ATOM   1270  CE1 PHE A  93     -14.461 -26.806 -11.484  1.00  0.00              
ATOM   1271  CE2 PHE A  93     -16.643 -26.101 -10.748  1.00  0.00              
ATOM   1272  CZ  PHE A  93     -15.391 -26.633 -10.456  1.00  0.00              
ATOM   1273  H   PHE A  93     -13.993 -23.786 -14.108  1.00  0.00              
ATOM   1274  HA  PHE A  93     -16.422 -23.824 -15.850  1.00  0.00              
ATOM   1275 1HB  PHE A  93     -17.460 -25.621 -14.610  1.00  0.00              
ATOM   1276 2HB  PHE A  93     -15.878 -26.213 -15.163  1.00  0.00              
ATOM   1277  HD1 PHE A  93     -14.061 -26.574 -13.594  1.00  0.00              
ATOM   1278  HD2 PHE A  93     -17.941 -25.324 -12.295  1.00  0.00              
ATOM   1279  HE1 PHE A  93     -13.478 -27.226 -11.266  1.00  0.00              
ATOM   1280  HE2 PHE A  93     -17.375 -25.965  -9.952  1.00  0.00              
ATOM   1281  HZ  PHE A  93     -15.136 -26.916  -9.435  1.00  0.00              
ATOM   1282  N   SER A  94     -17.664 -22.779 -13.692  1.00  0.00              
ATOM   1283  CA  SER A  94     -18.135 -21.882 -12.646  1.00  0.00              
ATOM   1284  C   SER A  94     -18.675 -22.701 -11.485  1.00  0.00              
ATOM   1285  O   SER A  94     -19.419 -23.660 -11.700  1.00  0.00              
ATOM   1286  CB  SER A  94     -19.247 -20.977 -13.163  1.00  0.00              
ATOM   1287  OG  SER A  94     -19.851 -20.291 -12.078  1.00  0.00              
ATOM   1288  H   SER A  94     -18.331 -23.171 -14.342  1.00  0.00              
ATOM   1289  HA  SER A  94     -17.390 -21.145 -12.341  1.00  0.00              
ATOM   1290 1HB  SER A  94     -18.817 -20.263 -13.865  1.00  0.00              
ATOM   1291 2HB  SER A  94     -19.986 -21.590 -13.678  1.00  0.00              
ATOM   1292  HG  SER A  94     -20.757 -20.070 -12.304  1.00  0.00              
ATOM   1293  N   ILE A  95     -18.314 -22.335 -10.258  1.00  0.00              
ATOM   1294  CA  ILE A  95     -18.837 -23.063  -9.114  1.00  0.00              
ATOM   1295  C   ILE A  95     -20.336 -22.820  -8.975  1.00  0.00              
ATOM   1296  O   ILE A  95     -21.013 -23.530  -8.238  1.00  0.00              
ATOM   1297  CB  ILE A  95     -18.166 -22.649  -7.778  1.00  0.00              
ATOM   1298  CG1 ILE A  95     -18.500 -21.189  -7.458  1.00  0.00              
ATOM   1299  CG2 ILE A  95     -16.672 -22.915  -7.841  1.00  0.00              
ATOM   1300  CD1 ILE A  95     -18.174 -20.797  -6.031  1.00  0.00              
ATOM   1301  H   ILE A  95     -17.684 -21.561 -10.103  1.00  0.00              
ATOM   1302  HA  ILE A  95     -18.709 -24.136  -9.251  1.00  0.00              
ATOM   1303  HB  ILE A  95     -18.607 -23.226  -6.966  1.00  0.00              
ATOM   1304 1HG1 ILE A  95     -17.932 -20.567  -8.149  1.00  0.00              
ATOM   1305 2HG1 ILE A  95     -19.566 -21.053  -7.641  1.00  0.00              
ATOM   1306 1HG2 ILE A  95     -16.210 -22.621  -6.898  1.00  0.00              
ATOM   1307 2HG2 ILE A  95     -16.497 -23.976  -8.014  1.00  0.00              
ATOM   1308 3HG2 ILE A  95     -16.233 -22.338  -8.655  1.00  0.00              
ATOM   1309 1HD1 ILE A  95     -18.435 -19.751  -5.871  1.00  0.00              
ATOM   1310 2HD1 ILE A  95     -18.742 -21.422  -5.342  1.00  0.00              
ATOM   1311 3HD1 ILE A  95     -17.108 -20.935  -5.851  1.00  0.00              
ATOM   1312  N   THR A  96     -20.857 -21.815  -9.676  1.00  0.00              
ATOM   1313  CA  THR A  96     -22.279 -21.506  -9.597  1.00  0.00              
ATOM   1314  C   THR A  96     -23.115 -22.219 -10.666  1.00  0.00              
ATOM   1315  O   THR A  96     -24.327 -22.029 -10.729  1.00  0.00              
ATOM   1316  CB  THR A  96     -22.543 -19.987  -9.734  1.00  0.00              
ATOM   1317  OG1 THR A  96     -22.211 -19.557 -11.059  1.00  0.00              
ATOM   1318  CG2 THR A  96     -21.718 -19.202  -8.719  1.00  0.00              
ATOM   1319  H   THR A  96     -20.264 -21.255 -10.273  1.00  0.00              
ATOM   1320  HA  THR A  96     -22.676 -21.843  -8.639  1.00  0.00              
ATOM   1321  HB  THR A  96     -23.602 -19.795  -9.563  1.00  0.00              
ATOM   1322  HG1 THR A  96     -22.652 -18.724 -11.245  1.00  0.00              
ATOM   1323 1HG2 THR A  96     -21.920 -18.137  -8.834  1.00  0.00              
ATOM   1324 2HG2 THR A  96     -21.986 -19.516  -7.711  1.00  0.00              
ATOM   1325 3HG2 THR A  96     -20.658 -19.391  -8.889  1.00  0.00              
ATOM   1326  N   GLU A  97     -22.474 -23.029 -11.505  1.00  0.00              
ATOM   1327  CA  GLU A  97     -23.198 -23.735 -12.552  1.00  0.00              
ATOM   1328  C   GLU A  97     -22.746 -25.181 -12.710  1.00  0.00              
ATOM   1329  O   GLU A  97     -21.661 -25.445 -13.232  1.00  0.00              
ATOM   1330  CB  GLU A  97     -23.043 -22.997 -13.884  1.00  0.00              
ATOM   1331  CG  GLU A  97     -23.815 -23.618 -15.040  1.00  0.00              
ATOM   1332  CD  GLU A  97     -23.575 -22.869 -16.322  1.00  0.00              
ATOM   1333  OE1 GLU A  97     -22.843 -21.909 -16.298  1.00  0.00              
ATOM   1334  OE2 GLU A  97     -24.031 -23.322 -17.345  1.00  0.00              
ATOM   1335  H   GLU A  97     -21.476 -23.161 -11.422  1.00  0.00              
ATOM   1336  HA  GLU A  97     -24.258 -23.779 -12.303  1.00  0.00              
ATOM   1337 1HB  GLU A  97     -23.389 -21.976 -13.725  1.00  0.00              
ATOM   1338 2HB  GLU A  97     -21.979 -22.988 -14.122  1.00  0.00              
ATOM   1339 1HG  GLU A  97     -23.594 -24.674 -15.191  1.00  0.00              
ATOM   1340 2HG  GLU A  97     -24.856 -23.505 -14.743  1.00  0.00              
ATOM   1341  N   MET A  98     -23.597 -26.108 -12.265  1.00  0.00              
ATOM   1342  CA  MET A  98     -23.317 -27.539 -12.325  1.00  0.00              
ATOM   1343  C   MET A  98     -23.129 -28.035 -13.754  1.00  0.00              
ATOM   1344  O   MET A  98     -22.407 -29.002 -13.998  1.00  0.00              
ATOM   1345  CB  MET A  98     -24.457 -28.321 -11.661  1.00  0.00              
ATOM   1346  CG  MET A  98     -24.224 -29.825 -11.580  1.00  0.00              
ATOM   1347  SD  MET A  98     -22.776 -30.273 -10.604  1.00  0.00              
ATOM   1348  CE  MET A  98     -23.342 -29.919  -8.933  1.00  0.00              
ATOM   1349  H   MET A  98     -24.471 -25.794 -11.870  1.00  0.00              
ATOM   1350  HA  MET A  98     -22.387 -27.758 -11.800  1.00  0.00              
ATOM   1351 1HB  MET A  98     -24.576 -27.916 -10.657  1.00  0.00              
ATOM   1352 2HB  MET A  98     -25.359 -28.123 -12.242  1.00  0.00              
ATOM   1353 1HG  MET A  98     -25.106 -30.281 -11.131  1.00  0.00              
ATOM   1354 2HG  MET A  98     -24.095 -30.203 -12.594  1.00  0.00              
ATOM   1355 1HE  MET A  98     -22.548 -30.149  -8.223  1.00  0.00              
ATOM   1356 2HE  MET A  98     -23.606 -28.864  -8.854  1.00  0.00              
ATOM   1357 3HE  MET A  98     -24.218 -30.530  -8.708  1.00  0.00              
ATOM   1358  N   GLU A  99     -23.787 -27.378 -14.698  1.00  0.00              
ATOM   1359  CA  GLU A  99     -23.669 -27.760 -16.093  1.00  0.00              
ATOM   1360  C   GLU A  99     -22.251 -27.534 -16.614  1.00  0.00              
ATOM   1361  O   GLU A  99     -21.717 -28.375 -17.338  1.00  0.00              
ATOM   1362  CB  GLU A  99     -24.675 -26.980 -16.943  1.00  0.00              
ATOM   1363  CG  GLU A  99     -26.128 -27.372 -16.714  1.00  0.00              
ATOM   1364  CD  GLU A  99     -27.062 -26.475 -17.478  1.00  0.00              
ATOM   1365  OE1 GLU A  99     -26.595 -25.545 -18.090  1.00  0.00              
ATOM   1366  OE2 GLU A  99     -28.229 -26.783 -17.542  1.00  0.00              
ATOM   1367  H   GLU A  99     -24.380 -26.599 -14.450  1.00  0.00              
ATOM   1368  HA  GLU A  99     -23.885 -28.823 -16.205  1.00  0.00              
ATOM   1369 1HB  GLU A  99     -24.543 -25.925 -16.706  1.00  0.00              
ATOM   1370 2HB  GLU A  99     -24.413 -27.154 -17.987  1.00  0.00              
ATOM   1371 1HG  GLU A  99     -26.341 -28.412 -16.962  1.00  0.00              
ATOM   1372 2HG  GLU A  99     -26.270 -27.218 -15.645  1.00  0.00              
ATOM   1373  N   SER A 100     -21.636 -26.409 -16.245  1.00  0.00              
ATOM   1374  CA  SER A 100     -20.278 -26.107 -16.711  1.00  0.00              
ATOM   1375  C   SER A 100     -19.266 -27.046 -16.049  1.00  0.00              
ATOM   1376  O   SER A 100     -18.240 -27.376 -16.639  1.00  0.00              
ATOM   1377  CB  SER A 100     -19.918 -24.630 -16.438  1.00  0.00              
ATOM   1378  OG  SER A 100     -19.763 -24.357 -15.051  1.00  0.00              
ATOM   1379  H   SER A 100     -22.105 -25.752 -15.637  1.00  0.00              
ATOM   1380  HA  SER A 100     -20.172 -26.151 -17.796  1.00  0.00              
ATOM   1381 1HB  SER A 100     -18.983 -24.400 -16.949  1.00  0.00              
ATOM   1382 2HB  SER A 100     -20.712 -23.998 -16.834  1.00  0.00              
ATOM   1383  HG  SER A 100     -20.435 -24.831 -14.556  1.00  0.00              
ATOM   1384  N   PHE A 101     -19.569 -27.488 -14.831  1.00  0.00              
ATOM   1385  CA  PHE A 101     -18.741 -28.482 -14.146  1.00  0.00              
ATOM   1386  C   PHE A 101     -18.854 -29.848 -14.840  1.00  0.00              
ATOM   1387  O   PHE A 101     -17.861 -30.534 -15.046  1.00  0.00              
ATOM   1388  CB  PHE A 101     -19.190 -28.614 -12.685  1.00  0.00              
ATOM   1389  CG  PHE A 101     -18.460 -29.683 -11.916  1.00  0.00              
ATOM   1390  CD1 PHE A 101     -17.097 -29.574 -11.670  1.00  0.00              
ATOM   1391  CD2 PHE A 101     -19.144 -30.793 -11.428  1.00  0.00              
ATOM   1392  CE1 PHE A 101     -16.419 -30.560 -10.940  1.00  0.00              
ATOM   1393  CE2 PHE A 101     -18.476 -31.791 -10.695  1.00  0.00              
ATOM   1394  CZ  PHE A 101     -17.111 -31.670 -10.451  1.00  0.00              
ATOM   1395  H   PHE A 101     -20.391 -27.129 -14.368  1.00  0.00              
ATOM   1396  HA  PHE A 101     -17.695 -28.171 -14.169  1.00  0.00              
ATOM   1397 1HB  PHE A 101     -19.019 -27.678 -12.154  1.00  0.00              
ATOM   1398 2HB  PHE A 101     -20.248 -28.868 -12.640  1.00  0.00              
ATOM   1399  HD1 PHE A 101     -16.554 -28.709 -12.050  1.00  0.00              
ATOM   1400  HD2 PHE A 101     -20.213 -30.884 -11.622  1.00  0.00              
ATOM   1401  HE1 PHE A 101     -15.350 -30.460 -10.753  1.00  0.00              
ATOM   1402  HE2 PHE A 101     -19.021 -32.656 -10.318  1.00  0.00              
ATOM   1403  HZ  PHE A 101     -16.584 -32.436  -9.884  1.00  0.00              
ATOM   1404  N   ALA A 102     -20.071 -30.242 -15.191  1.00  0.00              
ATOM   1405  CA  ALA A 102     -20.274 -31.514 -15.887  1.00  0.00              
ATOM   1406  C   ALA A 102     -19.546 -31.498 -17.236  1.00  0.00              
ATOM   1407  O   ALA A 102     -19.008 -32.508 -17.681  1.00  0.00              
ATOM   1408  CB  ALA A 102     -21.771 -31.764 -16.095  1.00  0.00              
ATOM   1409  H   ALA A 102     -20.872 -29.664 -14.980  1.00  0.00              
ATOM   1410  HA  ALA A 102     -19.865 -32.317 -15.273  1.00  0.00              
ATOM   1411 1HB  ALA A 102     -21.911 -32.713 -16.613  1.00  0.00              
ATOM   1412 2HB  ALA A 102     -22.272 -31.802 -15.127  1.00  0.00              
ATOM   1413 3HB  ALA A 102     -22.194 -30.959 -16.692  1.00  0.00              
ATOM   1414  N   ALA A 103     -19.522 -30.333 -17.877  1.00  0.00              
ATOM   1415  CA  ALA A 103     -18.860 -30.188 -19.170  1.00  0.00              
ATOM   1416  C   ALA A 103     -17.366 -30.511 -19.125  1.00  0.00              
ATOM   1417  O   ALA A 103     -16.785 -30.918 -20.129  1.00  0.00              
ATOM   1418  CB  ALA A 103     -19.074 -28.771 -19.693  1.00  0.00              
ATOM   1419  H   ALA A 103     -19.972 -29.530 -17.462  1.00  0.00              
ATOM   1420  HA  ALA A 103     -19.302 -30.896 -19.870  1.00  0.00              
ATOM   1421 1HB  ALA A 103     -18.579 -28.663 -20.659  1.00  0.00              
ATOM   1422 2HB  ALA A 103     -20.141 -28.582 -19.809  1.00  0.00              
ATOM   1423 3HB  ALA A 103     -18.652 -28.056 -18.989  1.00  0.00              
ATOM   1424  N   THR A 104     -16.745 -30.342 -17.964  1.00  0.00              
ATOM   1425  CA  THR A 104     -15.301 -30.538 -17.859  1.00  0.00              
ATOM   1426  C   THR A 104     -14.847 -31.964 -18.158  1.00  0.00              
ATOM   1427  O   THR A 104     -13.685 -32.183 -18.504  1.00  0.00              
ATOM   1428  CB  THR A 104     -14.784 -30.152 -16.474  1.00  0.00              
ATOM   1429  OG1 THR A 104     -15.363 -31.017 -15.492  1.00  0.00              
ATOM   1430  CG2 THR A 104     -15.140 -28.712 -16.169  1.00  0.00              
ATOM   1431  H   THR A 104     -17.266 -30.076 -17.141  1.00  0.00              
ATOM   1432  HA  THR A 104     -14.790 -29.929 -18.605  1.00  0.00              
ATOM   1433  HB  THR A 104     -13.701 -30.273 -16.453  1.00  0.00              
ATOM   1434  HG1 THR A 104     -14.828 -30.997 -14.694  1.00  0.00              
ATOM   1435 1HG2 THR A 104     -14.767 -28.448 -15.180  1.00  0.00              
ATOM   1436 2HG2 THR A 104     -14.687 -28.059 -16.915  1.00  0.00              
ATOM   1437 3HG2 THR A 104     -16.223 -28.594 -16.191  1.00  0.00              
ATOM   1438  N   ALA A 105     -15.751 -32.929 -18.016  1.00  0.00              
ATOM   1439  CA  ALA A 105     -15.421 -34.318 -18.329  1.00  0.00              
ATOM   1440  C   ALA A 105     -15.127 -34.458 -19.821  1.00  0.00              
ATOM   1441  O   ALA A 105     -14.266 -35.235 -20.227  1.00  0.00              
ATOM   1442  CB  ALA A 105     -16.572 -35.235 -17.939  1.00  0.00              
ATOM   1443  H   ALA A 105     -16.680 -32.706 -17.688  1.00  0.00              
ATOM   1444  HA  ALA A 105     -14.538 -34.605 -17.758  1.00  0.00              
ATOM   1445 1HB  ALA A 105     -16.311 -36.266 -18.178  1.00  0.00              
ATOM   1446 2HB  ALA A 105     -16.761 -35.147 -16.868  1.00  0.00              
ATOM   1447 3HB  ALA A 105     -17.467 -34.951 -18.490  1.00  0.00              
ATOM   1448  N   ASP A 106     -15.848 -33.694 -20.637  1.00  0.00              
ATOM   1449  CA  ASP A 106     -15.664 -33.742 -22.081  1.00  0.00              
ATOM   1450  C   ASP A 106     -14.342 -33.098 -22.493  1.00  0.00              
ATOM   1451  O   ASP A 106     -13.674 -33.573 -23.410  1.00  0.00              
ATOM   1452  CB  ASP A 106     -16.830 -33.050 -22.792  1.00  0.00              
ATOM   1453  CG  ASP A 106     -18.136 -33.833 -22.765  1.00  0.00              
ATOM   1454  OD1 ASP A 106     -18.104 -34.994 -22.430  1.00  0.00              
ATOM   1455  OD2 ASP A 106     -19.170 -33.230 -22.925  1.00  0.00              
ATOM   1456  H   ASP A 106     -16.537 -33.066 -20.249  1.00  0.00              
ATOM   1457  HA  ASP A 106     -15.640 -34.779 -22.417  1.00  0.00              
ATOM   1458 1HB  ASP A 106     -17.010 -32.033 -22.443  1.00  0.00              
ATOM   1459 2HB  ASP A 106     -16.444 -33.023 -23.811  1.00  0.00              
ATOM   1460  N   PHE A 107     -13.971 -32.013 -21.817  1.00  0.00              
ATOM   1461  CA  PHE A 107     -12.713 -31.328 -22.109  1.00  0.00              
ATOM   1462  C   PHE A 107     -11.521 -32.192 -21.697  1.00  0.00              
ATOM   1463  O   PHE A 107     -10.502 -32.230 -22.390  1.00  0.00              
ATOM   1464  CB  PHE A 107     -12.679 -29.968 -21.395  1.00  0.00              
ATOM   1465  CG  PHE A 107     -13.554 -28.922 -22.046  1.00  0.00              
ATOM   1466  CD1 PHE A 107     -13.117 -28.234 -23.171  1.00  0.00              
ATOM   1467  CD2 PHE A 107     -14.824 -28.646 -21.548  1.00  0.00              
ATOM   1468  CE1 PHE A 107     -13.930 -27.286 -23.795  1.00  0.00              
ATOM   1469  CE2 PHE A 107     -15.644 -27.700 -22.164  1.00  0.00              
ATOM   1470  CZ  PHE A 107     -15.196 -27.020 -23.293  1.00  0.00              
ATOM   1471  H   PHE A 107     -14.569 -31.654 -21.087  1.00  0.00              
ATOM   1472  HA  PHE A 107     -12.622 -31.165 -23.184  1.00  0.00              
ATOM   1473 1HB  PHE A 107     -13.027 -30.074 -20.369  1.00  0.00              
ATOM   1474 2HB  PHE A 107     -11.665 -29.571 -21.394  1.00  0.00              
ATOM   1475  HD1 PHE A 107     -12.123 -28.441 -23.569  1.00  0.00              
ATOM   1476  HD2 PHE A 107     -15.175 -29.178 -20.663  1.00  0.00              
ATOM   1477  HE1 PHE A 107     -13.571 -26.756 -24.677  1.00  0.00              
ATOM   1478  HE2 PHE A 107     -16.636 -27.494 -21.762  1.00  0.00              
ATOM   1479  HZ  PHE A 107     -15.832 -26.282 -23.780  1.00  0.00              
ATOM   1480  N   ARG A 108     -11.670 -32.891 -20.575  1.00  0.00              
ATOM   1481  CA  ARG A 108     -10.664 -33.816 -20.062  1.00  0.00              
ATOM   1482  C   ARG A 108     -10.454 -34.978 -21.038  1.00  0.00              
ATOM   1483  O   ARG A 108      -9.325 -35.366 -21.341  1.00  0.00              
ATOM   1484  CB  ARG A 108     -11.141 -34.352 -18.706  1.00  0.00              
ATOM   1485  CG  ARG A 108     -10.223 -35.353 -18.018  1.00  0.00              
ATOM   1486  CD  ARG A 108      -8.923 -34.714 -17.609  1.00  0.00              
ATOM   1487  NE  ARG A 108      -8.115 -35.598 -16.774  1.00  0.00              
ATOM   1488  CZ  ARG A 108      -6.826 -35.398 -16.527  1.00  0.00              
ATOM   1489  NH1 ARG A 108      -6.208 -34.347 -17.051  1.00  0.00              
ATOM   1490  NH2 ARG A 108      -6.153 -36.242 -15.758  1.00  0.00              
ATOM   1491  H   ARG A 108     -12.530 -32.765 -20.061  1.00  0.00              
ATOM   1492  HA  ARG A 108      -9.729 -33.284 -19.886  1.00  0.00              
ATOM   1493 1HB  ARG A 108     -11.269 -33.492 -18.051  1.00  0.00              
ATOM   1494 2HB  ARG A 108     -12.107 -34.827 -18.873  1.00  0.00              
ATOM   1495 1HG  ARG A 108     -10.730 -35.739 -17.134  1.00  0.00              
ATOM   1496 2HG  ARG A 108     -10.023 -36.173 -18.710  1.00  0.00              
ATOM   1497 1HD  ARG A 108      -8.354 -34.464 -18.504  1.00  0.00              
ATOM   1498 2HD  ARG A 108      -9.137 -33.804 -17.050  1.00  0.00              
ATOM   1499  HE  ARG A 108      -8.381 -36.442 -16.284  1.00  0.00              
ATOM   1500 1HH1 ARG A 108      -6.720 -33.703 -17.636  1.00  0.00              
ATOM   1501 2HH1 ARG A 108      -5.228 -34.196 -16.863  1.00  0.00              
ATOM   1502 1HH2 ARG A 108      -6.625 -37.042 -15.358  1.00  0.00              
ATOM   1503 2HH2 ARG A 108      -5.174 -36.083 -15.576  1.00  0.00              
ATOM   1504  N   GLU A 109     -11.567 -35.517 -21.520  1.00  0.00              
ATOM   1505  CA  GLU A 109     -11.579 -36.627 -22.470  1.00  0.00              
ATOM   1506  C   GLU A 109     -10.814 -36.253 -23.741  1.00  0.00              
ATOM   1507  O   GLU A 109      -9.921 -36.978 -24.191  1.00  0.00              
ATOM   1508  CB  GLU A 109     -13.015 -37.029 -22.814  1.00  0.00              
ATOM   1509  CG  GLU A 109     -13.127 -38.190 -23.791  1.00  0.00              
ATOM   1510  CD  GLU A 109     -14.564 -38.530 -24.074  1.00  0.00              
ATOM   1511  OE1 GLU A 109     -15.426 -37.891 -23.518  1.00  0.00              
ATOM   1512  OE2 GLU A 109     -14.803 -39.350 -24.929  1.00  0.00              
ATOM   1513  H   GLU A 109     -12.445 -35.129 -21.205  1.00  0.00              
ATOM   1514  HA  GLU A 109     -11.096 -37.499 -22.026  1.00  0.00              
ATOM   1515 1HB  GLU A 109     -13.504 -37.295 -21.876  1.00  0.00              
ATOM   1516 2HB  GLU A 109     -13.499 -36.149 -23.239  1.00  0.00              
ATOM   1517 1HG  GLU A 109     -12.603 -38.018 -24.731  1.00  0.00              
ATOM   1518 2HG  GLU A 109     -12.657 -39.017 -23.260  1.00  0.00              
ATOM   1519  N   GLN A 110     -11.169 -35.107 -24.309  1.00  0.00              
ATOM   1520  CA  GLN A 110     -10.579 -34.648 -25.556  1.00  0.00              
ATOM   1521  C   GLN A 110      -9.098 -34.326 -25.413  1.00  0.00              
ATOM   1522  O   GLN A 110      -8.298 -34.662 -26.284  1.00  0.00              
ATOM   1523  CB  GLN A 110     -11.324 -33.412 -26.067  1.00  0.00              
ATOM   1524  CG  GLN A 110     -12.717 -33.700 -26.600  1.00  0.00              
ATOM   1525  CD  GLN A 110     -13.477 -32.434 -26.947  1.00  0.00              
ATOM   1526  OE1 GLN A 110     -13.000 -31.321 -26.706  1.00  0.00              
ATOM   1527  NE2 GLN A 110     -14.668 -32.596 -27.511  1.00  0.00              
ATOM   1528  H   GLN A 110     -11.871 -34.538 -23.858  1.00  0.00              
ATOM   1529  HA  GLN A 110     -10.629 -35.445 -26.299  1.00  0.00              
ATOM   1530 1HB  GLN A 110     -11.385 -32.714 -25.232  1.00  0.00              
ATOM   1531 2HB  GLN A 110     -10.710 -32.979 -26.857  1.00  0.00              
ATOM   1532 1HG  GLN A 110     -12.909 -34.431 -27.385  1.00  0.00              
ATOM   1533 2HG  GLN A 110     -13.096 -34.080 -25.650  1.00  0.00              
ATOM   1534 1HE2 GLN A 110     -15.217 -31.797 -27.762  1.00  0.00              
ATOM   1535 2HE2 GLN A 110     -15.018 -33.516 -27.686  1.00  0.00              
ATOM   1536  N   ILE A 111      -8.728 -33.678 -24.312  1.00  0.00              
ATOM   1537  CA  ILE A 111      -7.325 -33.364 -24.072  1.00  0.00              
ATOM   1538  C   ILE A 111      -6.469 -34.627 -23.941  1.00  0.00              
ATOM   1539  O   ILE A 111      -5.424 -34.741 -24.581  1.00  0.00              
ATOM   1540  CB  ILE A 111      -7.145 -32.499 -22.797  1.00  0.00              
ATOM   1541  CG1 ILE A 111      -7.722 -31.100 -23.026  1.00  0.00              
ATOM   1542  CG2 ILE A 111      -5.667 -32.389 -22.444  1.00  0.00              
ATOM   1543  CD1 ILE A 111      -7.919 -30.306 -21.755  1.00  0.00              
ATOM   1544  H   ILE A 111      -9.418 -33.397 -23.631  1.00  0.00              
ATOM   1545  HA  ILE A 111      -6.896 -32.843 -24.927  1.00  0.00              
ATOM   1546  HB  ILE A 111      -7.686 -32.964 -21.973  1.00  0.00              
ATOM   1547 1HG1 ILE A 111      -7.034 -30.568 -23.684  1.00  0.00              
ATOM   1548 2HG1 ILE A 111      -8.681 -31.223 -23.529  1.00  0.00              
ATOM   1549 1HG2 ILE A 111      -5.551 -31.780 -21.548  1.00  0.00              
ATOM   1550 2HG2 ILE A 111      -5.262 -33.384 -22.261  1.00  0.00              
ATOM   1551 3HG2 ILE A 111      -5.129 -31.925 -23.270  1.00  0.00              
ATOM   1552 1HD1 ILE A 111      -8.330 -29.326 -21.997  1.00  0.00              
ATOM   1553 2HD1 ILE A 111      -8.608 -30.836 -21.097  1.00  0.00              
ATOM   1554 3HD1 ILE A 111      -6.961 -30.180 -21.252  1.00  0.00              
ATOM   1555  N   LEU A 112      -6.916 -35.567 -23.111  1.00  0.00              
ATOM   1556  CA  LEU A 112      -6.187 -36.816 -22.885  1.00  0.00              
ATOM   1557  C   LEU A 112      -6.085 -37.642 -24.163  1.00  0.00              
ATOM   1558  O   LEU A 112      -5.054 -38.262 -24.445  1.00  0.00              
ATOM   1559  CB  LEU A 112      -6.884 -37.649 -21.807  1.00  0.00              
ATOM   1560  CG  LEU A 112      -6.872 -37.116 -20.376  1.00  0.00              
ATOM   1561  CD1 LEU A 112      -7.726 -38.014 -19.502  1.00  0.00              
ATOM   1562  CD2 LEU A 112      -5.447 -37.054 -19.853  1.00  0.00              
ATOM   1563  H   LEU A 112      -7.786 -35.410 -22.623  1.00  0.00              
ATOM   1564  HA  LEU A 112      -5.173 -36.592 -22.557  1.00  0.00              
ATOM   1565 1HB  LEU A 112      -7.902 -37.618 -22.191  1.00  0.00              
ATOM   1566 2HB  LEU A 112      -6.530 -38.680 -21.802  1.00  0.00              
ATOM   1567  HG  LEU A 112      -7.255 -36.096 -20.407  1.00  0.00              
ATOM   1568 1HD1 LEU A 112      -7.721 -37.638 -18.479  1.00  0.00              
ATOM   1569 2HD1 LEU A 112      -8.749 -38.023 -19.879  1.00  0.00              
ATOM   1570 3HD1 LEU A 112      -7.324 -39.027 -19.518  1.00  0.00              
ATOM   1571 1HD2 LEU A 112      -5.452 -36.672 -18.831  1.00  0.00              
ATOM   1572 2HD2 LEU A 112      -5.011 -38.053 -19.866  1.00  0.00              
ATOM   1573 3HD2 LEU A 112      -4.856 -36.392 -20.485  1.00  0.00              
ATOM   1574  N   ARG A 113      -7.172 -37.647 -24.924  1.00  0.00              
ATOM   1575  CA  ARG A 113      -7.235 -38.355 -26.194  1.00  0.00              
ATOM   1576  C   ARG A 113      -6.107 -37.953 -27.148  1.00  0.00              
ATOM   1577  O   ARG A 113      -5.340 -38.801 -27.614  1.00  0.00              
ATOM   1578  CB  ARG A 113      -8.592 -38.083 -26.851  1.00  0.00              
ATOM   1579  CG  ARG A 113      -8.802 -38.769 -28.188  1.00  0.00              
ATOM   1580  CD  ARG A 113     -10.189 -38.469 -28.726  1.00  0.00              
ATOM   1581  NE  ARG A 113     -10.337 -37.057 -29.067  1.00  0.00              
ATOM   1582  CZ  ARG A 113     -11.502 -36.464 -29.297  1.00  0.00              
ATOM   1583  NH1 ARG A 113     -12.627 -37.159 -29.216  1.00  0.00              
ATOM   1584  NH2 ARG A 113     -11.541 -35.178 -29.614  1.00  0.00              
ATOM   1585  H   ARG A 113      -7.982 -37.137 -24.604  1.00  0.00              
ATOM   1586  HA  ARG A 113      -7.178 -39.430 -26.021  1.00  0.00              
ATOM   1587 1HB  ARG A 113      -9.357 -38.417 -26.151  1.00  0.00              
ATOM   1588 2HB  ARG A 113      -8.670 -37.005 -26.986  1.00  0.00              
ATOM   1589 1HG  ARG A 113      -8.046 -38.407 -28.885  1.00  0.00              
ATOM   1590 2HG  ARG A 113      -8.681 -39.844 -28.048  1.00  0.00              
ATOM   1591 1HD  ARG A 113     -10.359 -39.068 -29.620  1.00  0.00              
ATOM   1592 2HD  ARG A 113     -10.927 -38.729 -27.968  1.00  0.00              
ATOM   1593  HE  ARG A 113      -9.630 -36.343 -29.177  1.00  0.00              
ATOM   1594 1HH1 ARG A 113     -12.595 -38.140 -28.978  1.00  0.00              
ATOM   1595 2HH1 ARG A 113     -13.511 -36.705 -29.392  1.00  0.00              
ATOM   1596 1HH2 ARG A 113     -10.680 -34.651 -29.680  1.00  0.00              
ATOM   1597 2HH2 ARG A 113     -12.428 -34.731 -29.789  1.00  0.00              
ATOM   1598  N   VAL A 114      -6.001 -36.658 -27.430  1.00  0.00              
ATOM   1599  CA  VAL A 114      -5.060 -36.174 -28.436  1.00  0.00              
ATOM   1600  C   VAL A 114      -3.626 -36.052 -27.931  1.00  0.00              
ATOM   1601  O   VAL A 114      -2.684 -36.163 -28.712  1.00  0.00              
ATOM   1602  CB  VAL A 114      -5.501 -34.807 -29.023  1.00  0.00              
ATOM   1603  CG1 VAL A 114      -6.935 -34.895 -29.520  1.00  0.00              
ATOM   1604  CG2 VAL A 114      -5.360 -33.716 -27.985  1.00  0.00              
ATOM   1605  H   VAL A 114      -6.583 -35.993 -26.941  1.00  0.00              
ATOM   1606  HA  VAL A 114      -4.955 -36.886 -29.255  1.00  0.00              
ATOM   1607  HB  VAL A 114      -4.840 -34.546 -29.849  1.00  0.00              
ATOM   1608 1HG1 VAL A 114      -7.237 -33.931 -29.931  1.00  0.00              
ATOM   1609 2HG1 VAL A 114      -7.006 -35.657 -30.295  1.00  0.00              
ATOM   1610 3HG1 VAL A 114      -7.592 -35.158 -28.691  1.00  0.00              
ATOM   1611 1HG2 VAL A 114      -5.673 -32.763 -28.412  1.00  0.00              
ATOM   1612 2HG2 VAL A 114      -5.986 -33.951 -27.123  1.00  0.00              
ATOM   1613 3HG2 VAL A 114      -4.319 -33.646 -27.669  1.00  0.00              
ATOM   1614  N   LYS A 115      -3.454 -35.829 -26.634  1.00  0.00              
ATOM   1615  CA  LYS A 115      -2.113 -35.734 -26.075  1.00  0.00              
ATOM   1616  C   LYS A 115      -1.585 -37.091 -25.612  1.00  0.00              
ATOM   1617  O   LYS A 115      -0.378 -37.270 -25.453  1.00  0.00              
ATOM   1618  CB  LYS A 115      -2.092 -34.733 -24.919  1.00  0.00              
ATOM   1619  CG  LYS A 115      -1.982 -33.278 -25.366  1.00  0.00              
ATOM   1620  CD  LYS A 115      -1.475 -32.376 -24.248  1.00  0.00              
ATOM   1621  CE  LYS A 115      -0.022 -32.656 -23.920  1.00  0.00              
ATOM   1622  NZ  LYS A 115       0.877 -32.132 -24.979  1.00  0.00              
ATOM   1623  H   LYS A 115      -4.251 -35.724 -26.022  1.00  0.00              
ATOM   1624  HA  LYS A 115      -1.417 -35.396 -26.844  1.00  0.00              
ATOM   1625 1HB  LYS A 115      -3.014 -34.876 -24.355  1.00  0.00              
ATOM   1626 2HB  LYS A 115      -1.239 -34.989 -24.290  1.00  0.00              
ATOM   1627 1HG  LYS A 115      -1.293 -33.225 -26.209  1.00  0.00              
ATOM   1628 2HG  LYS A 115      -2.968 -32.937 -25.682  1.00  0.00              
ATOM   1629 1HD  LYS A 115      -1.581 -31.337 -24.565  1.00  0.00              
ATOM   1630 2HD  LYS A 115      -2.084 -32.548 -23.361  1.00  0.00              
ATOM   1631 1HE  LYS A 115       0.211 -32.181 -22.968  1.00  0.00              
ATOM   1632 2HE  LYS A 115       0.104 -33.735 -23.826  1.00  0.00              
ATOM   1633 1HZ  LYS A 115       1.837 -32.332 -24.736  1.00  0.00              
ATOM   1634 2HZ  LYS A 115       0.654 -32.575 -25.860  1.00  0.00              
ATOM   1635 3HZ  LYS A 115       0.752 -31.134 -25.063  1.00  0.00              
ATOM   1636  N   GLU A 116      -2.491 -38.047 -25.416  1.00  0.00              
ATOM   1637  CA  GLU A 116      -2.118 -39.387 -24.967  1.00  0.00              
ATOM   1638  C   GLU A 116      -1.164 -39.292 -23.783  1.00  0.00              
ATOM   1639  O   GLU A 116      -0.074 -39.868 -23.794  1.00  0.00              
ATOM   1640  CB  GLU A 116      -1.478 -40.186 -26.105  1.00  0.00              
ATOM   1641  CG  GLU A 116      -2.377 -40.389 -27.315  1.00  0.00              
ATOM   1642  CD  GLU A 116      -1.668 -41.147 -28.402  1.00  0.00              
ATOM   1643  OE1 GLU A 116      -0.553 -41.557 -28.184  1.00  0.00              
ATOM   1644  OE2 GLU A 116      -2.280 -41.414 -29.410  1.00  0.00              
ATOM   1645  H   GLU A 116      -3.465 -37.837 -25.584  1.00  0.00              
ATOM   1646  HA  GLU A 116      -3.008 -39.932 -24.650  1.00  0.00              
ATOM   1647 1HB  GLU A 116      -0.580 -39.646 -26.406  1.00  0.00              
ATOM   1648 2HB  GLU A 116      -1.197 -41.156 -25.695  1.00  0.00              
ATOM   1649 1HG  GLU A 116      -3.316 -40.888 -27.079  1.00  0.00              
ATOM   1650 2HG  GLU A 116      -2.582 -39.374 -27.655  1.00  0.00              
ATOM   1651  N   ASP A 117      -1.592 -38.561 -22.760  1.00  0.00              
ATOM   1652  CA  ASP A 117      -0.771 -38.330 -21.582  1.00  0.00              
ATOM   1653  C   ASP A 117      -1.669 -38.130 -20.367  1.00  0.00              
ATOM   1654  O   ASP A 117      -2.322 -37.096 -20.229  1.00  0.00              
ATOM   1655  CB  ASP A 117       0.094 -37.086 -21.810  1.00  0.00              
ATOM   1656  CG  ASP A 117       1.062 -36.823 -20.676  1.00  0.00              
ATOM   1657  OD1 ASP A 117       1.878 -35.885 -20.810  1.00  0.00              
ATOM   1658  OD2 ASP A 117       1.017 -37.543 -19.656  1.00  0.00              
ATOM   1659  H   ASP A 117      -2.515 -38.154 -22.804  1.00  0.00              
ATOM   1660  HA  ASP A 117      -0.127 -39.191 -21.407  1.00  0.00              
ATOM   1661 1HB  ASP A 117       0.621 -37.094 -22.764  1.00  0.00              
ATOM   1662 2HB  ASP A 117      -0.679 -36.316 -21.827  1.00  0.00              
ATOM   1663  N   GLU A 118      -1.703 -39.127 -19.491  1.00  0.00              
ATOM   1664  CA  GLU A 118      -2.532 -39.074 -18.294  1.00  0.00              
ATOM   1665  C   GLU A 118      -1.947 -38.138 -17.236  1.00  0.00              
ATOM   1666  O   GLU A 118      -2.627 -37.767 -16.278  1.00  0.00              
ATOM   1667  CB  GLU A 118      -2.708 -40.478 -17.710  1.00  0.00              
ATOM   1668  CG  GLU A 118      -3.510 -41.428 -18.589  1.00  0.00              
ATOM   1669  CD  GLU A 118      -4.908 -40.922 -18.807  1.00  0.00              
ATOM   1670  OE1 GLU A 118      -5.586 -40.671 -17.839  1.00  0.00              
ATOM   1671  OE2 GLU A 118      -5.262 -40.679 -19.936  1.00  0.00              
ATOM   1672  H   GLU A 118      -1.136 -39.945 -19.661  1.00  0.00              
ATOM   1673  HA  GLU A 118      -3.521 -38.689 -18.545  1.00  0.00              
ATOM   1674 1HB  GLU A 118      -1.709 -40.885 -17.554  1.00  0.00              
ATOM   1675 2HB  GLU A 118      -3.209 -40.364 -16.749  1.00  0.00              
ATOM   1676 1HG  GLU A 118      -3.042 -41.626 -19.553  1.00  0.00              
ATOM   1677 2HG  GLU A 118      -3.543 -42.348 -18.008  1.00  0.00              
ATOM   1678  N   ASN A 119      -0.683 -37.765 -17.411  1.00  0.00              
ATOM   1679  CA  ASN A 119      -0.033 -36.850 -16.482  1.00  0.00              
ATOM   1680  C   ASN A 119       0.172 -35.452 -17.059  1.00  0.00              
ATOM   1681  O   ASN A 119       1.081 -34.730 -16.647  1.00  0.00              
ATOM   1682  CB  ASN A 119       1.313 -37.422 -16.036  1.00  0.00              
ATOM   1683  CG  ASN A 119       1.162 -38.705 -15.242  1.00  0.00              
ATOM   1684  OD1 ASN A 119       0.627 -38.702 -14.130  1.00  0.00              
ATOM   1685  ND2 ASN A 119       1.629 -39.812 -15.811  1.00  0.00              
ATOM   1686  H   ASN A 119      -0.161 -38.120 -18.199  1.00  0.00              
ATOM   1687  HA  ASN A 119      -0.657 -36.717 -15.597  1.00  0.00              
ATOM   1688 1HB  ASN A 119       2.143 -37.511 -16.739  1.00  0.00              
ATOM   1689 2HB  ASN A 119       1.507 -36.598 -15.348  1.00  0.00              
ATOM   1690 1HD2 ASN A 119       1.555 -40.688 -15.334  1.00  0.00              
ATOM   1691 2HD2 ASN A 119       2.052 -39.769 -16.716  1.00  0.00              
ATOM   1692  N   VAL A 120      -0.669 -35.069 -18.015  1.00  0.00              
ATOM   1693  CA  VAL A 120      -0.546 -33.752 -18.626  1.00  0.00              
ATOM   1694  C   VAL A 120      -0.736 -32.682 -17.546  1.00  0.00              
ATOM   1695  O   VAL A 120      -1.675 -32.761 -16.744  1.00  0.00              
ATOM   1696  CB  VAL A 120      -1.605 -33.553 -19.739  1.00  0.00              
ATOM   1697  CG1 VAL A 120      -2.999 -33.575 -19.143  1.00  0.00              
ATOM   1698  CG2 VAL A 120      -1.366 -32.239 -20.461  1.00  0.00              
ATOM   1699  H   VAL A 120      -1.402 -35.690 -18.325  1.00  0.00              
ATOM   1700  HA  VAL A 120       0.446 -33.605 -19.055  1.00  0.00              
ATOM   1701  HB  VAL A 120      -1.497 -34.348 -20.478  1.00  0.00              
ATOM   1702 1HG1 VAL A 120      -3.735 -33.435 -19.935  1.00  0.00              
ATOM   1703 2HG1 VAL A 120      -3.171 -34.534 -18.655  1.00  0.00              
ATOM   1704 3HG1 VAL A 120      -3.095 -32.772 -18.413  1.00  0.00              
ATOM   1705 1HG2 VAL A 120      -2.116 -32.110 -21.241  1.00  0.00              
ATOM   1706 2HG2 VAL A 120      -1.436 -31.416 -19.749  1.00  0.00              
ATOM   1707 3HG2 VAL A 120      -0.373 -32.246 -20.911  1.00  0.00              
ATOM   1708  N   PRO A 121       0.162 -31.680 -17.497  1.00  0.00              
ATOM   1709  CA  PRO A 121      -0.005 -30.551 -16.569  1.00  0.00              
ATOM   1710  C   PRO A 121      -1.446 -30.048 -16.696  1.00  0.00              
ATOM   1711  O   PRO A 121      -1.871 -29.617 -17.772  1.00  0.00              
ATOM   1712  CB  PRO A 121       1.035 -29.548 -17.061  1.00  0.00              
ATOM   1713  CG  PRO A 121       2.119 -30.452 -17.563  1.00  0.00              
ATOM   1714  CD  PRO A 121       1.344 -31.527 -18.311  1.00  0.00              
ATOM   1715  HA  PRO A 121       0.149 -30.837 -15.518  1.00  0.00              
ATOM   1716 1HB  PRO A 121       0.627 -28.900 -17.851  1.00  0.00              
ATOM   1717 2HB  PRO A 121       1.377 -28.890 -16.249  1.00  0.00              
ATOM   1718 1HG  PRO A 121       2.817 -29.909 -18.217  1.00  0.00              
ATOM   1719 2HG  PRO A 121       2.709 -30.864 -16.732  1.00  0.00              
ATOM   1720 1HD  PRO A 121       1.094 -31.222 -19.338  1.00  0.00              
ATOM   1721 2HD  PRO A 121       1.905 -32.471 -18.384  1.00  0.00              
ATOM   1722  N   PHE A 122      -2.189 -30.107 -15.593  1.00  0.00              
ATOM   1723  CA  PHE A 122      -3.616 -29.821 -15.629  1.00  0.00              
ATOM   1724  C   PHE A 122      -4.119 -29.356 -14.263  1.00  0.00              
ATOM   1725  O   PHE A 122      -3.856 -29.997 -13.241  1.00  0.00              
ATOM   1726  CB  PHE A 122      -4.320 -31.128 -16.043  1.00  0.00              
ATOM   1727  CG  PHE A 122      -5.797 -31.007 -16.305  1.00  0.00              
ATOM   1728  CD1 PHE A 122      -6.268 -30.893 -17.613  1.00  0.00              
ATOM   1729  CD2 PHE A 122      -6.719 -31.082 -15.265  1.00  0.00              
ATOM   1730  CE1 PHE A 122      -7.639 -30.860 -17.880  1.00  0.00              
ATOM   1731  CE2 PHE A 122      -8.089 -31.049 -15.517  1.00  0.00              
ATOM   1732  CZ  PHE A 122      -8.551 -30.940 -16.828  1.00  0.00              
ATOM   1733  H   PHE A 122      -1.758 -30.354 -14.714  1.00  0.00              
ATOM   1734  HA  PHE A 122      -3.818 -29.033 -16.355  1.00  0.00              
ATOM   1735 1HB  PHE A 122      -3.885 -31.514 -16.964  1.00  0.00              
ATOM   1736 2HB  PHE A 122      -4.218 -31.874 -15.254  1.00  0.00              
ATOM   1737  HD1 PHE A 122      -5.552 -30.831 -18.433  1.00  0.00              
ATOM   1738  HD2 PHE A 122      -6.356 -31.167 -14.240  1.00  0.00              
ATOM   1739  HE1 PHE A 122      -7.991 -30.772 -18.908  1.00  0.00              
ATOM   1740  HE2 PHE A 122      -8.800 -31.106 -14.693  1.00  0.00              
ATOM   1741  HZ  PHE A 122      -9.621 -30.916 -17.030  1.00  0.00              
ATOM   1742  N   LEU A 123      -4.842 -28.240 -14.246  1.00  0.00              
ATOM   1743  CA  LEU A 123      -5.523 -27.795 -13.041  1.00  0.00              
ATOM   1744  C   LEU A 123      -7.022 -27.749 -13.294  1.00  0.00              
ATOM   1745  O   LEU A 123      -7.459 -27.377 -14.385  1.00  0.00              
ATOM   1746  CB  LEU A 123      -5.054 -26.404 -12.601  1.00  0.00              
ATOM   1747  CG  LEU A 123      -3.900 -26.289 -11.600  1.00  0.00              
ATOM   1748  CD1 LEU A 123      -2.576 -26.551 -12.302  1.00  0.00              
ATOM   1749  CD2 LEU A 123      -3.900 -24.892 -10.996  1.00  0.00              
ATOM   1750  H   LEU A 123      -4.920 -27.688 -15.089  1.00  0.00              
ATOM   1751  HA  LEU A 123      -5.322 -28.492 -12.228  1.00  0.00              
ATOM   1752 1HB  LEU A 123      -4.718 -26.018 -13.563  1.00  0.00              
ATOM   1753 2HB  LEU A 123      -5.880 -25.796 -12.234  1.00  0.00              
ATOM   1754  HG  LEU A 123      -4.094 -27.002 -10.799  1.00  0.00              
ATOM   1755 1HD1 LEU A 123      -1.760 -26.467 -11.584  1.00  0.00              
ATOM   1756 2HD1 LEU A 123      -2.583 -27.555 -12.728  1.00  0.00              
ATOM   1757 3HD1 LEU A 123      -2.435 -25.820 -13.098  1.00  0.00              
ATOM   1758 1HD2 LEU A 123      -3.081 -24.805 -10.281  1.00  0.00              
ATOM   1759 2HD2 LEU A 123      -3.772 -24.153 -11.787  1.00  0.00              
ATOM   1760 3HD2 LEU A 123      -4.847 -24.716 -10.485  1.00  0.00              
ATOM   1761  N   LEU A 124      -7.803 -28.145 -12.293  1.00  0.00              
ATOM   1762  CA  LEU A 124      -9.254 -28.031 -12.366  1.00  0.00              
ATOM   1763  C   LEU A 124      -9.564 -26.720 -11.650  1.00  0.00              
ATOM   1764  O   LEU A 124      -9.248 -26.560 -10.475  1.00  0.00              
ATOM   1765  CB  LEU A 124      -9.962 -29.227 -11.715  1.00  0.00              
ATOM   1766  CG  LEU A 124     -11.494 -29.159 -11.717  1.00  0.00              
ATOM   1767  CD1 LEU A 124     -12.014 -29.137 -13.148  1.00  0.00              
ATOM   1768  CD2 LEU A 124     -12.057 -30.350 -10.957  1.00  0.00              
ATOM   1769  H   LEU A 124      -7.381 -28.534 -11.463  1.00  0.00              
ATOM   1770  HA  LEU A 124      -9.569 -28.030 -13.409  1.00  0.00              
ATOM   1771 1HB  LEU A 124      -9.622 -30.018 -12.381  1.00  0.00              
ATOM   1772 2HB  LEU A 124      -9.590 -29.416 -10.708  1.00  0.00              
ATOM   1773  HG  LEU A 124     -11.779 -28.255 -11.178  1.00  0.00              
ATOM   1774 1HD1 LEU A 124     -13.103 -29.089 -13.139  1.00  0.00              
ATOM   1775 2HD1 LEU A 124     -11.617 -28.264 -13.666  1.00  0.00              
ATOM   1776 3HD1 LEU A 124     -11.696 -30.042 -13.664  1.00  0.00              
ATOM   1777 1HD2 LEU A 124     -13.146 -30.300 -10.958  1.00  0.00              
ATOM   1778 2HD2 LEU A 124     -11.735 -31.274 -11.437  1.00  0.00              
ATOM   1779 3HD2 LEU A 124     -11.695 -30.331  -9.929  1.00  0.00              
ATOM   1780  N   VAL A 125     -10.166 -25.776 -12.365  1.00  0.00              
ATOM   1781  CA  VAL A 125     -10.406 -24.452 -11.810  1.00  0.00              
ATOM   1782  C   VAL A 125     -11.879 -24.107 -11.602  1.00  0.00              
ATOM   1783  O   VAL A 125     -12.638 -23.985 -12.569  1.00  0.00              
ATOM   1784  CB  VAL A 125      -9.783 -23.368 -12.728  1.00  0.00              
ATOM   1785  CG1 VAL A 125     -10.052 -21.991 -12.167  1.00  0.00              
ATOM   1786  CG2 VAL A 125      -8.283 -23.600 -12.871  1.00  0.00              
ATOM   1787  H   VAL A 125     -10.465 -25.976 -13.309  1.00  0.00              
ATOM   1788  HA  VAL A 125      -9.988 -24.360 -10.807  1.00  0.00              
ATOM   1789  HB  VAL A 125     -10.216 -23.456 -13.724  1.00  0.00              
ATOM   1790 1HG1 VAL A 125      -9.610 -21.239 -12.821  1.00  0.00              
ATOM   1791 2HG1 VAL A 125     -11.128 -21.828 -12.104  1.00  0.00              
ATOM   1792 3HG1 VAL A 125      -9.613 -21.911 -11.173  1.00  0.00              
ATOM   1793 1HG2 VAL A 125      -7.857 -22.834 -13.517  1.00  0.00              
ATOM   1794 2HG2 VAL A 125      -7.813 -23.550 -11.889  1.00  0.00              
ATOM   1795 3HG2 VAL A 125      -8.107 -24.583 -13.308  1.00  0.00              
ATOM   1796  N   GLY A 126     -12.270 -23.948 -10.341  1.00  0.00              
ATOM   1797  CA  GLY A 126     -13.636 -23.575 -10.016  1.00  0.00              
ATOM   1798  C   GLY A 126     -13.660 -22.064  -9.857  1.00  0.00              
ATOM   1799  O   GLY A 126     -13.128 -21.527  -8.884  1.00  0.00              
ATOM   1800  H   GLY A 126     -11.606 -24.087  -9.592  1.00  0.00              
ATOM   1801 1HA  GLY A 126     -14.295 -23.895 -10.824  1.00  0.00              
ATOM   1802 2HA  GLY A 126     -13.930 -24.071  -9.092  1.00  0.00              
ATOM   1803  N   ASN A 127     -14.270 -21.376 -10.817  1.00  0.00              
ATOM   1804  CA  ASN A 127     -14.277 -19.920 -10.831  1.00  0.00              
ATOM   1805  C   ASN A 127     -15.522 -19.285 -10.201  1.00  0.00              
ATOM   1806  O   ASN A 127     -16.526 -19.957  -9.956  1.00  0.00              
ATOM   1807  CB  ASN A 127     -14.108 -19.406 -12.249  1.00  0.00              
ATOM   1808  CG  ASN A 127     -13.707 -17.959 -12.325  1.00  0.00              
ATOM   1809  OD1 ASN A 127     -13.074 -17.421 -11.410  1.00  0.00              
ATOM   1810  ND2 ASN A 127     -14.142 -17.307 -13.373  1.00  0.00              
ATOM   1811  H   ASN A 127     -14.741 -21.877 -11.557  1.00  0.00              
ATOM   1812  HA  ASN A 127     -13.450 -19.539 -10.230  1.00  0.00              
ATOM   1813 1HB  ASN A 127     -13.537 -19.975 -12.984  1.00  0.00              
ATOM   1814 2HB  ASN A 127     -15.172 -19.488 -12.474  1.00  0.00              
ATOM   1815 1HD2 ASN A 127     -13.913 -16.340 -13.489  1.00  0.00              
ATOM   1816 2HD2 ASN A 127     -14.702 -17.774 -14.056  1.00  0.00              
ATOM   1817  N   LYS A 128     -15.427 -17.981  -9.938  1.00  0.00              
ATOM   1818  CA  LYS A 128     -16.490 -17.185  -9.320  1.00  0.00              
ATOM   1819  C   LYS A 128     -16.713 -17.536  -7.859  1.00  0.00              
ATOM   1820  O   LYS A 128     -17.845 -17.568  -7.388  1.00  0.00              
ATOM   1821  CB  LYS A 128     -17.805 -17.336 -10.094  1.00  0.00              
ATOM   1822  CG  LYS A 128     -17.670 -17.071 -11.584  1.00  0.00              
ATOM   1823  CD  LYS A 128     -19.026 -17.034 -12.277  1.00  0.00              
ATOM   1824  CE  LYS A 128     -18.854 -17.006 -13.775  1.00  0.00              
ATOM   1825  NZ  LYS A 128     -20.140 -16.979 -14.498  1.00  0.00              
ATOM   1826  H   LYS A 128     -14.558 -17.530 -10.188  1.00  0.00              
ATOM   1827  HA  LYS A 128     -16.209 -16.132  -9.319  1.00  0.00              
ATOM   1828 1HB  LYS A 128     -18.157 -18.354  -9.930  1.00  0.00              
ATOM   1829 2HB  LYS A 128     -18.515 -16.633  -9.658  1.00  0.00              
ATOM   1830 1HG  LYS A 128     -17.170 -16.112 -11.721  1.00  0.00              
ATOM   1831 2HG  LYS A 128     -17.064 -17.863 -12.022  1.00  0.00              
ATOM   1832 1HD  LYS A 128     -19.589 -17.921 -11.985  1.00  0.00              
ATOM   1833 2HD  LYS A 128     -19.559 -16.142 -11.949  1.00  0.00              
ATOM   1834 1HE  LYS A 128     -18.281 -16.118 -14.037  1.00  0.00              
ATOM   1835 2HE  LYS A 128     -18.298 -17.895 -14.072  1.00  0.00              
ATOM   1836 1HZ  LYS A 128     -19.967 -16.962 -15.493  1.00  0.00              
ATOM   1837 2HZ  LYS A 128     -20.675 -17.804 -14.264  1.00  0.00              
ATOM   1838 3HZ  LYS A 128     -20.658 -16.155 -14.231  1.00  0.00              
ATOM   1839  N   SER A 129     -15.618 -17.772  -7.145  1.00  0.00              
ATOM   1840  CA  SER A 129     -15.666 -18.128  -5.733  1.00  0.00              
ATOM   1841  C   SER A 129     -16.216 -17.004  -4.864  1.00  0.00              
ATOM   1842  O   SER A 129     -16.601 -17.235  -3.718  1.00  0.00              
ATOM   1843  CB  SER A 129     -14.281 -18.522  -5.257  1.00  0.00              
ATOM   1844  OG  SER A 129     -13.397 -17.435  -5.252  1.00  0.00              
ATOM   1845  H   SER A 129     -14.721 -17.700  -7.604  1.00  0.00              
ATOM   1846  HA  SER A 129     -16.226 -19.043  -5.536  1.00  0.00              
ATOM   1847 1HB  SER A 129     -14.360 -18.920  -4.246  1.00  0.00              
ATOM   1848 2HB  SER A 129     -13.890 -19.294  -5.920  1.00  0.00              
ATOM   1849  HG  SER A 129     -12.534 -17.726  -4.946  1.00  0.00              
ATOM   1850  N   ASP A 130     -16.268 -15.791  -5.408  1.00  0.00              
ATOM   1851  CA  ASP A 130     -16.904 -14.684  -4.701  1.00  0.00              
ATOM   1852  C   ASP A 130     -18.425 -14.797  -4.692  1.00  0.00              
ATOM   1853  O   ASP A 130     -19.100 -14.062  -3.967  1.00  0.00              
ATOM   1854  CB  ASP A 130     -16.488 -13.330  -5.307  1.00  0.00              
ATOM   1855  CG  ASP A 130     -16.811 -13.216  -6.785  1.00  0.00              
ATOM   1856  OD1 ASP A 130     -16.216 -13.963  -7.585  1.00  0.00              
ATOM   1857  OD2 ASP A 130     -17.655 -12.375  -7.152  1.00  0.00              
ATOM   1858  H   ASP A 130     -15.864 -15.627  -6.319  1.00  0.00              
ATOM   1859  HA  ASP A 130     -16.609 -14.696  -3.651  1.00  0.00              
ATOM   1860 1HB  ASP A 130     -16.886 -12.471  -4.767  1.00  0.00              
ATOM   1861 2HB  ASP A 130     -15.408 -13.380  -5.165  1.00  0.00              
ATOM   1862  N   LEU A 131     -18.963 -15.711  -5.493  1.00  0.00              
ATOM   1863  CA  LEU A 131     -20.408 -15.953  -5.501  1.00  0.00              
ATOM   1864  C   LEU A 131     -20.759 -17.208  -4.698  1.00  0.00              
ATOM   1865  O   LEU A 131     -21.527 -18.064  -5.151  1.00  0.00              
ATOM   1866  CB  LEU A 131     -20.914 -16.094  -6.941  1.00  0.00              
ATOM   1867  CG  LEU A 131     -20.679 -14.894  -7.867  1.00  0.00              
ATOM   1868  CD1 LEU A 131     -21.158 -15.227  -9.279  1.00  0.00              
ATOM   1869  CD2 LEU A 131     -21.419 -13.673  -7.318  1.00  0.00              
ATOM   1870  H   LEU A 131     -18.370 -16.250  -6.107  1.00  0.00              
ATOM   1871  HA  LEU A 131     -20.921 -15.117  -5.027  1.00  0.00              
ATOM   1872 1HB  LEU A 131     -20.297 -16.931  -7.264  1.00  0.00              
ATOM   1873 2HB  LEU A 131     -21.965 -16.383  -6.974  1.00  0.00              
ATOM   1874  HG  LEU A 131     -19.612 -14.675  -7.847  1.00  0.00              
ATOM   1875 1HD1 LEU A 131     -20.988 -14.370  -9.932  1.00  0.00              
ATOM   1876 2HD1 LEU A 131     -20.604 -16.086  -9.658  1.00  0.00              
ATOM   1877 3HD1 LEU A 131     -22.221 -15.460  -9.258  1.00  0.00              
ATOM   1878 1HD2 LEU A 131     -21.251 -12.820  -7.976  1.00  0.00              
ATOM   1879 2HD2 LEU A 131     -22.487 -13.886  -7.265  1.00  0.00              
ATOM   1880 3HD2 LEU A 131     -21.046 -13.439  -6.321  1.00  0.00              
ATOM   1881  N   GLU A 132     -20.182 -17.306  -3.503  1.00  0.00              
ATOM   1882  CA  GLU A 132     -20.408 -18.437  -2.614  1.00  0.00              
ATOM   1883  C   GLU A 132     -21.884 -18.786  -2.468  1.00  0.00              
ATOM   1884  O   GLU A 132     -22.254 -19.958  -2.488  1.00  0.00              
ATOM   1885  CB  GLU A 132     -19.807 -18.150  -1.237  1.00  0.00              
ATOM   1886  CG  GLU A 132     -19.876 -19.319  -0.264  1.00  0.00              
ATOM   1887  CD  GLU A 132     -19.108 -20.504  -0.780  1.00  0.00              
ATOM   1888  OE1 GLU A 132     -17.998 -20.324  -1.219  1.00  0.00              
ATOM   1889  OE2 GLU A 132     -19.584 -21.605  -0.632  1.00  0.00              
ATOM   1890  H   GLU A 132     -19.566 -16.563  -3.207  1.00  0.00              
ATOM   1891  HA  GLU A 132     -19.927 -19.327  -3.019  1.00  0.00              
ATOM   1892 1HB  GLU A 132     -18.765 -17.872  -1.396  1.00  0.00              
ATOM   1893 2HB  GLU A 132     -20.350 -17.300  -0.822  1.00  0.00              
ATOM   1894 1HG  GLU A 132     -19.528 -19.070   0.738  1.00  0.00              
ATOM   1895 2HG  GLU A 132     -20.937 -19.561  -0.229  1.00  0.00              
ATOM   1896  N   ASP A 133     -22.721 -17.766  -2.317  1.00  0.00              
ATOM   1897  CA  ASP A 133     -24.154 -17.972  -2.139  1.00  0.00              
ATOM   1898  C   ASP A 133     -24.836 -18.600  -3.351  1.00  0.00              
ATOM   1899  O   ASP A 133     -25.896 -19.215  -3.218  1.00  0.00              
ATOM   1900  CB  ASP A 133     -24.832 -16.642  -1.804  1.00  0.00              
ATOM   1901  CG  ASP A 133     -24.548 -16.127  -0.400  1.00  0.00              
ATOM   1902  OD1 ASP A 133     -24.034 -16.879   0.395  1.00  0.00              
ATOM   1903  OD2 ASP A 133     -24.701 -14.950  -0.178  1.00  0.00              
ATOM   1904  H   ASP A 133     -22.357 -16.824  -2.326  1.00  0.00              
ATOM   1905  HA  ASP A 133     -24.328 -18.673  -1.322  1.00  0.00              
ATOM   1906 1HB  ASP A 133     -24.624 -15.853  -2.528  1.00  0.00              
ATOM   1907 2HB  ASP A 133     -25.879 -16.936  -1.878  1.00  0.00              
ATOM   1908  N   LYS A 134     -24.229 -18.449  -4.526  1.00  0.00              
ATOM   1909  CA  LYS A 134     -24.782 -19.007  -5.757  1.00  0.00              
ATOM   1910  C   LYS A 134     -24.174 -20.350  -6.138  1.00  0.00              
ATOM   1911  O   LYS A 134     -24.458 -20.892  -7.207  1.00  0.00              
ATOM   1912  CB  LYS A 134     -24.596 -18.017  -6.908  1.00  0.00              
ATOM   1913  CG  LYS A 134     -25.307 -16.684  -6.713  1.00  0.00              
ATOM   1914  CD  LYS A 134     -25.104 -15.768  -7.910  1.00  0.00              
ATOM   1915  CE  LYS A 134     -25.782 -14.422  -7.700  1.00  0.00              
ATOM   1916  NZ  LYS A 134     -25.633 -13.533  -8.883  1.00  0.00              
ATOM   1917  H   LYS A 134     -23.361 -17.933  -4.566  1.00  0.00              
ATOM   1918  HA  LYS A 134     -25.847 -19.202  -5.628  1.00  0.00              
ATOM   1919 1HB  LYS A 134     -23.524 -17.844  -7.010  1.00  0.00              
ATOM   1920 2HB  LYS A 134     -24.973 -18.499  -7.810  1.00  0.00              
ATOM   1921 1HG  LYS A 134     -26.372 -16.876  -6.578  1.00  0.00              
ATOM   1922 2HG  LYS A 134     -24.908 -16.207  -5.818  1.00  0.00              
ATOM   1923 1HD  LYS A 134     -24.033 -15.617  -8.055  1.00  0.00              
ATOM   1924 2HD  LYS A 134     -25.524 -16.251  -8.792  1.00  0.00              
ATOM   1925 1HE  LYS A 134     -26.840 -14.598  -7.510  1.00  0.00              
ATOM   1926 2HE  LYS A 134     -25.332 -13.945  -6.829  1.00  0.00              
ATOM   1927 1HZ  LYS A 134     -26.095 -12.652  -8.703  1.00  0.00              
ATOM   1928 2HZ  LYS A 134     -24.651 -13.368  -9.060  1.00  0.00              
ATOM   1929 3HZ  LYS A 134     -26.050 -13.973  -9.690  1.00  0.00              
ATOM   1930  N   ARG A 135     -23.337 -20.884  -5.259  1.00  0.00              
ATOM   1931  CA  ARG A 135     -22.632 -22.120  -5.543  1.00  0.00              
ATOM   1932  C   ARG A 135     -23.604 -23.287  -5.745  1.00  0.00              
ATOM   1933  O   ARG A 135     -24.549 -23.472  -4.970  1.00  0.00              
ATOM   1934  CB  ARG A 135     -21.669 -22.441  -4.400  1.00  0.00              
ATOM   1935  CG  ARG A 135     -20.879 -23.727  -4.607  1.00  0.00              
ATOM   1936  CD  ARG A 135     -20.233 -24.196  -3.318  1.00  0.00              
ATOM   1937  NE  ARG A 135     -19.145 -23.329  -2.878  1.00  0.00              
ATOM   1938  CZ  ARG A 135     -17.893 -23.403  -3.321  1.00  0.00              
ATOM   1939  NH1 ARG A 135     -17.553 -24.312  -4.231  1.00  0.00              
ATOM   1940  NH2 ARG A 135     -16.975 -22.577  -2.845  1.00  0.00              
ATOM   1941  H   ARG A 135     -23.184 -20.423  -4.373  1.00  0.00              
ATOM   1942  HA  ARG A 135     -22.022 -21.999  -6.439  1.00  0.00              
ATOM   1943 1HB  ARG A 135     -20.986 -21.597  -4.313  1.00  0.00              
ATOM   1944 2HB  ARG A 135     -22.268 -22.518  -3.492  1.00  0.00              
ATOM   1945 1HG  ARG A 135     -21.559 -24.496  -4.972  1.00  0.00              
ATOM   1946 2HG  ARG A 135     -20.105 -23.541  -5.353  1.00  0.00              
ATOM   1947 1HD  ARG A 135     -20.988 -24.221  -2.533  1.00  0.00              
ATOM   1948 2HD  ARG A 135     -19.833 -25.198  -3.467  1.00  0.00              
ATOM   1949  HE  ARG A 135     -19.154 -22.573  -2.207  1.00  0.00              
ATOM   1950 1HH1 ARG A 135     -18.250 -24.949  -4.589  1.00  0.00              
ATOM   1951 2HH1 ARG A 135     -16.600 -24.360  -4.559  1.00  0.00              
ATOM   1952 1HH2 ARG A 135     -17.230 -21.891  -2.147  1.00  0.00              
ATOM   1953 2HH2 ARG A 135     -16.025 -22.634  -3.181  1.00  0.00              
ATOM   1954  N   GLN A 136     -23.365 -24.059  -6.802  1.00  0.00              
ATOM   1955  CA  GLN A 136     -24.088 -25.305  -7.061  1.00  0.00              
ATOM   1956  C   GLN A 136     -23.109 -26.473  -6.971  1.00  0.00              
ATOM   1957  O   GLN A 136     -23.504 -27.614  -6.711  1.00  0.00              
ATOM   1958  CB  GLN A 136     -24.712 -25.290  -8.457  1.00  0.00              
ATOM   1959  CG  GLN A 136     -25.786 -24.238  -8.678  1.00  0.00              
ATOM   1960  CD  GLN A 136     -26.354 -24.285 -10.083  1.00  0.00              
ATOM   1961  OE1 GLN A 136     -26.032 -25.181 -10.867  1.00  0.00              
ATOM   1962  NE2 GLN A 136     -27.209 -23.326 -10.405  1.00  0.00              
ATOM   1963  H   GLN A 136     -22.649 -23.763  -7.450  1.00  0.00              
ATOM   1964  HA  GLN A 136     -24.877 -25.430  -6.320  1.00  0.00              
ATOM   1965 1HB  GLN A 136     -23.898 -25.126  -9.164  1.00  0.00              
ATOM   1966 2HB  GLN A 136     -25.140 -26.279  -8.621  1.00  0.00              
ATOM   1967 1HG  GLN A 136     -26.613 -24.085  -7.984  1.00  0.00              
ATOM   1968 2HG  GLN A 136     -25.097 -23.396  -8.611  1.00  0.00              
ATOM   1969 1HE2 GLN A 136     -27.617 -23.305 -11.319  1.00  0.00              
ATOM   1970 2HE2 GLN A 136     -27.449 -22.623  -9.735  1.00  0.00              
ATOM   1971  N   VAL A 137     -21.832 -26.187  -7.206  1.00  0.00              
ATOM   1972  CA  VAL A 137     -20.796 -27.219  -7.216  1.00  0.00              
ATOM   1973  C   VAL A 137     -19.988 -27.115  -5.928  1.00  0.00              
ATOM   1974  O   VAL A 137     -19.307 -26.118  -5.695  1.00  0.00              
ATOM   1975  CB  VAL A 137     -19.848 -27.043  -8.429  1.00  0.00              
ATOM   1976  CG1 VAL A 137     -18.793 -28.132  -8.432  1.00  0.00              
ATOM   1977  CG2 VAL A 137     -20.648 -27.067  -9.715  1.00  0.00              
ATOM   1978  H   VAL A 137     -21.572 -25.227  -7.383  1.00  0.00              
ATOM   1979  HA  VAL A 137     -21.232 -28.219  -7.250  1.00  0.00              
ATOM   1980  HB  VAL A 137     -19.369 -26.066  -8.365  1.00  0.00              
ATOM   1981 1HG1 VAL A 137     -18.133 -27.997  -9.290  1.00  0.00              
ATOM   1982 2HG1 VAL A 137     -18.209 -28.076  -7.514  1.00  0.00              
ATOM   1983 3HG1 VAL A 137     -19.276 -29.106  -8.498  1.00  0.00              
ATOM   1984 1HG2 VAL A 137     -19.977 -26.941 -10.564  1.00  0.00              
ATOM   1985 2HG2 VAL A 137     -21.170 -28.020  -9.800  1.00  0.00              
ATOM   1986 3HG2 VAL A 137     -21.376 -26.255  -9.705  1.00  0.00              
ATOM   1987  N   SER A 138     -20.066 -28.141  -5.092  1.00  0.00              
ATOM   1988  CA  SER A 138     -19.374 -28.126  -3.808  1.00  0.00              
ATOM   1989  C   SER A 138     -17.883 -28.343  -3.960  1.00  0.00              
ATOM   1990  O   SER A 138     -17.426 -28.889  -4.962  1.00  0.00              
ATOM   1991  CB  SER A 138     -19.919 -29.220  -2.895  1.00  0.00              
ATOM   1992  OG  SER A 138     -19.550 -30.491  -3.399  1.00  0.00              
ATOM   1993  H   SER A 138     -20.614 -28.950  -5.345  1.00  0.00              
ATOM   1994  HA  SER A 138     -19.578 -27.233  -3.216  1.00  0.00              
ATOM   1995 1HB  SER A 138     -19.506 -29.078  -1.896  1.00  0.00              
ATOM   1996 2HB  SER A 138     -21.004 -29.133  -2.855  1.00  0.00              
ATOM   1997  HG  SER A 138     -20.126 -31.162  -3.025  1.00  0.00              
ATOM   1998  N   VAL A 139     -17.130 -27.930  -2.946  1.00  0.00              
ATOM   1999  CA  VAL A 139     -15.684 -28.080  -2.959  1.00  0.00              
ATOM   2000  C   VAL A 139     -15.331 -29.561  -2.950  1.00  0.00              
ATOM   2001  O   VAL A 139     -14.421 -30.000  -3.654  1.00  0.00              
ATOM   2002  CB  VAL A 139     -15.049 -27.411  -1.725  1.00  0.00              
ATOM   2003  CG1 VAL A 139     -13.560 -27.739  -1.656  1.00  0.00              
ATOM   2004  CG2 VAL A 139     -15.267 -25.900  -1.787  1.00  0.00              
ATOM   2005  H   VAL A 139     -17.574 -27.501  -2.146  1.00  0.00              
ATOM   2006  HA  VAL A 139     -15.248 -27.646  -3.859  1.00  0.00              
ATOM   2007  HB  VAL A 139     -15.550 -27.774  -0.828  1.00  0.00              
ATOM   2008 1HG1 VAL A 139     -13.123 -27.261  -0.779  1.00  0.00              
ATOM   2009 2HG1 VAL A 139     -13.429 -28.818  -1.583  1.00  0.00              
ATOM   2010 3HG1 VAL A 139     -13.064 -27.371  -2.554  1.00  0.00              
ATOM   2011 1HG2 VAL A 139     -14.818 -25.431  -0.912  1.00  0.00              
ATOM   2012 2HG2 VAL A 139     -14.805 -25.503  -2.691  1.00  0.00              
ATOM   2013 3HG2 VAL A 139     -16.337 -25.688  -1.802  1.00  0.00              
ATOM   2014  N   GLU A 140     -16.062 -30.328  -2.145  1.00  0.00              
ATOM   2015  CA  GLU A 140     -15.808 -31.757  -2.020  1.00  0.00              
ATOM   2016  C   GLU A 140     -16.045 -32.487  -3.333  1.00  0.00              
ATOM   2017  O   GLU A 140     -15.248 -33.333  -3.732  1.00  0.00              
ATOM   2018  CB  GLU A 140     -16.686 -32.360  -0.921  1.00  0.00              
ATOM   2019  CG  GLU A 140     -16.305 -31.937   0.491  1.00  0.00              
ATOM   2020  CD  GLU A 140     -17.288 -32.460   1.501  1.00  0.00              
ATOM   2021  OE1 GLU A 140     -18.257 -33.060   1.104  1.00  0.00              
ATOM   2022  OE2 GLU A 140     -17.015 -32.358   2.674  1.00  0.00              
ATOM   2023  H   GLU A 140     -16.810 -29.913  -1.608  1.00  0.00              
ATOM   2024  HA  GLU A 140     -14.762 -31.926  -1.762  1.00  0.00              
ATOM   2025 1HB  GLU A 140     -17.711 -32.052  -1.128  1.00  0.00              
ATOM   2026 2HB  GLU A 140     -16.607 -33.444  -1.009  1.00  0.00              
ATOM   2027 1HG  GLU A 140     -15.297 -32.238   0.776  1.00  0.00              
ATOM   2028 2HG  GLU A 140     -16.363 -30.850   0.457  1.00  0.00              
ATOM   2029  N   GLU A 141     -17.141 -32.159  -4.006  1.00  0.00              
ATOM   2030  CA  GLU A 141     -17.464 -32.808  -5.266  1.00  0.00              
ATOM   2031  C   GLU A 141     -16.399 -32.526  -6.328  1.00  0.00              
ATOM   2032  O   GLU A 141     -15.935 -33.436  -7.016  1.00  0.00              
ATOM   2033  CB  GLU A 141     -18.838 -32.351  -5.760  1.00  0.00              
ATOM   2034  CG  GLU A 141     -19.280 -32.990  -7.069  1.00  0.00              
ATOM   2035  CD  GLU A 141     -20.666 -32.550  -7.451  1.00  0.00              
ATOM   2036  OE1 GLU A 141     -21.258 -31.805  -6.708  1.00  0.00              
ATOM   2037  OE2 GLU A 141     -21.090 -32.867  -8.538  1.00  0.00              
ATOM   2038  H   GLU A 141     -17.762 -31.449  -3.644  1.00  0.00              
ATOM   2039  HA  GLU A 141     -17.499 -33.889  -5.126  1.00  0.00              
ATOM   2040 1HB  GLU A 141     -19.556 -32.595  -4.977  1.00  0.00              
ATOM   2041 2HB  GLU A 141     -18.789 -31.269  -5.883  1.00  0.00              
ATOM   2042 1HG  GLU A 141     -18.598 -32.799  -7.897  1.00  0.00              
ATOM   2043 2HG  GLU A 141     -19.287 -34.056  -6.844  1.00  0.00              
ATOM   2044  N   ALA A 142     -16.015 -31.260  -6.454  1.00  0.00              
ATOM   2045  CA  ALA A 142     -15.020 -30.864  -7.444  1.00  0.00              
ATOM   2046  C   ALA A 142     -13.661 -31.478  -7.140  1.00  0.00              
ATOM   2047  O   ALA A 142     -12.955 -31.897  -8.052  1.00  0.00              
ATOM   2048  CB  ALA A 142     -14.911 -29.345  -7.494  1.00  0.00              
ATOM   2049  H   ALA A 142     -16.418 -30.556  -5.853  1.00  0.00              
ATOM   2050  HA  ALA A 142     -15.336 -31.226  -8.422  1.00  0.00              
ATOM   2051 1HB  ALA A 142     -14.166 -29.059  -8.237  1.00  0.00              
ATOM   2052 2HB  ALA A 142     -15.877 -28.919  -7.768  1.00  0.00              
ATOM   2053 3HB  ALA A 142     -14.612 -28.969  -6.517  1.00  0.00              
ATOM   2054  N   LYS A 143     -13.294 -31.530  -5.862  1.00  0.00              
ATOM   2055  CA  LYS A 143     -12.024 -32.140  -5.470  1.00  0.00              
ATOM   2056  C   LYS A 143     -12.043 -33.659  -5.639  1.00  0.00              
ATOM   2057  O   LYS A 143     -11.005 -34.274  -5.887  1.00  0.00              
ATOM   2058  CB  LYS A 143     -11.685 -31.813  -4.013  1.00  0.00              
ATOM   2059  CG  LYS A 143     -11.193 -30.401  -3.765  1.00  0.00              
ATOM   2060  CD  LYS A 143     -10.821 -30.220  -2.300  1.00  0.00              
ATOM   2061  CE  LYS A 143     -10.159 -28.875  -2.046  1.00  0.00              
ATOM   2062  NZ  LYS A 143      -9.843 -28.689  -0.598  1.00  0.00              
ATOM   2063  H   LYS A 143     -13.897 -31.146  -5.148  1.00  0.00              
ATOM   2064  HA  LYS A 143     -11.222 -31.759  -6.103  1.00  0.00              
ATOM   2065 1HB  LYS A 143     -12.590 -31.981  -3.429  1.00  0.00              
ATOM   2066 2HB  LYS A 143     -10.914 -32.516  -3.698  1.00  0.00              
ATOM   2067 1HG  LYS A 143     -10.322 -30.222  -4.396  1.00  0.00              
ATOM   2068 2HG  LYS A 143     -11.987 -29.705  -4.036  1.00  0.00              
ATOM   2069 1HD  LYS A 143     -11.729 -30.293  -1.700  1.00  0.00              
ATOM   2070 2HD  LYS A 143     -10.134 -31.016  -2.015  1.00  0.00              
ATOM   2071 1HE  LYS A 143      -9.243 -28.830  -2.632  1.00  0.00              
ATOM   2072 2HE  LYS A 143     -10.840 -28.092  -2.378  1.00  0.00              
ATOM   2073 1HZ  LYS A 143      -9.406 -27.788  -0.463  1.00  0.00              
ATOM   2074 2HZ  LYS A 143     -10.696 -28.733  -0.058  1.00  0.00              
ATOM   2075 3HZ  LYS A 143      -9.213 -29.417  -0.295  1.00  0.00              
ATOM   2076  N   ASN A 144     -13.222 -34.262  -5.503  1.00  0.00              
ATOM   2077  CA  ASN A 144     -13.362 -35.693  -5.757  1.00  0.00              
ATOM   2078  C   ASN A 144     -13.144 -36.028  -7.225  1.00  0.00              
ATOM   2079  O   ASN A 144     -12.510 -37.030  -7.552  1.00  0.00              
ATOM   2080  CB  ASN A 144     -14.717 -36.204  -5.303  1.00  0.00              
ATOM   2081  CG  ASN A 144     -14.840 -36.350  -3.811  1.00  0.00              
ATOM   2082  OD1 ASN A 144     -13.839 -36.446  -3.092  1.00  0.00              
ATOM   2083  ND2 ASN A 144     -16.061 -36.451  -3.352  1.00  0.00              
ATOM   2084  H   ASN A 144     -14.033 -33.730  -5.220  1.00  0.00              
ATOM   2085  HA  ASN A 144     -12.612 -36.245  -5.189  1.00  0.00              
ATOM   2086 1HB  ASN A 144     -15.638 -35.772  -5.697  1.00  0.00              
ATOM   2087 2HB  ASN A 144     -14.563 -37.190  -5.741  1.00  0.00              
ATOM   2088 1HD2 ASN A 144     -16.219 -36.550  -2.369  1.00  0.00              
ATOM   2089 2HD2 ASN A 144     -16.836 -36.427  -3.983  1.00  0.00              
ATOM   2090  N   ARG A 145     -13.671 -35.195  -8.115  1.00  0.00              
ATOM   2091  CA  ARG A 145     -13.408 -35.376  -9.535  1.00  0.00              
ATOM   2092  C   ARG A 145     -11.933 -35.165  -9.839  1.00  0.00              
ATOM   2093  O   ARG A 145     -11.333 -35.927 -10.597  1.00  0.00              
ATOM   2094  CB  ARG A 145     -14.259 -34.418 -10.374  1.00  0.00              
ATOM   2095  CG  ARG A 145     -14.083 -34.628 -11.875  1.00  0.00              
ATOM   2096  CD  ARG A 145     -15.241 -34.063 -12.665  1.00  0.00              
ATOM   2097  NE  ARG A 145     -16.475 -34.792 -12.400  1.00  0.00              
ATOM   2098  CZ  ARG A 145     -17.658 -34.470 -12.911  1.00  0.00              
ATOM   2099  NH1 ARG A 145     -17.769 -33.428 -13.724  1.00  0.00              
ATOM   2100  NH2 ARG A 145     -18.732 -35.184 -12.598  1.00  0.00              
ATOM   2101  H   ARG A 145     -14.259 -34.429  -7.817  1.00  0.00              
ATOM   2102  HA  ARG A 145     -13.700 -36.382  -9.839  1.00  0.00              
ATOM   2103 1HB  ARG A 145     -15.297 -34.583 -10.089  1.00  0.00              
ATOM   2104 2HB  ARG A 145     -13.962 -33.406 -10.098  1.00  0.00              
ATOM   2105 1HG  ARG A 145     -13.162 -34.135 -12.189  1.00  0.00              
ATOM   2106 2HG  ARG A 145     -14.006 -35.699 -12.069  1.00  0.00              
ATOM   2107 1HD  ARG A 145     -15.381 -33.018 -12.390  1.00  0.00              
ATOM   2108 2HD  ARG A 145     -15.011 -34.130 -13.728  1.00  0.00              
ATOM   2109  HE  ARG A 145     -16.630 -35.608 -11.823  1.00  0.00              
ATOM   2110 1HH1 ARG A 145     -16.952 -32.881 -13.953  1.00  0.00              
ATOM   2111 2HH1 ARG A 145     -18.670 -33.186 -14.110  1.00  0.00              
ATOM   2112 1HH2 ARG A 145     -18.646 -35.972 -11.972  1.00  0.00              
ATOM   2113 2HH2 ARG A 145     -19.629 -34.937 -12.987  1.00  0.00              
ATOM   2114  N   ALA A 146     -11.346 -34.133  -9.247  1.00  0.00              
ATOM   2115  CA  ALA A 146      -9.923 -33.881  -9.432  1.00  0.00              
ATOM   2116  C   ALA A 146      -9.089 -35.022  -8.841  1.00  0.00              
ATOM   2117  O   ALA A 146      -8.019 -35.352  -9.353  1.00  0.00              
ATOM   2118  CB  ALA A 146      -9.536 -32.552  -8.788  1.00  0.00              
ATOM   2119  H   ALA A 146     -11.884 -33.510  -8.662  1.00  0.00              
ATOM   2120  HA  ALA A 146      -9.714 -33.826 -10.501  1.00  0.00              
ATOM   2121 1HB  ALA A 146      -8.470 -32.375  -8.933  1.00  0.00              
ATOM   2122 2HB  ALA A 146     -10.105 -31.745  -9.250  1.00  0.00              
ATOM   2123 3HB  ALA A 146      -9.756 -32.587  -7.722  1.00  0.00              
ATOM   2124  N   GLU A 147      -9.580 -35.628  -7.767  1.00  0.00              
ATOM   2125  CA  GLU A 147      -8.867 -36.738  -7.150  1.00  0.00              
ATOM   2126  C   GLU A 147      -8.874 -37.957  -8.068  1.00  0.00              
ATOM   2127  O   GLU A 147      -7.862 -38.642  -8.215  1.00  0.00              
ATOM   2128  CB  GLU A 147      -9.485 -37.090  -5.795  1.00  0.00              
ATOM   2129  CG  GLU A 147      -8.779 -38.217  -5.055  1.00  0.00              
ATOM   2130  CD  GLU A 147      -9.403 -38.462  -3.710  1.00  0.00              
ATOM   2131  OE1 GLU A 147     -10.333 -37.769  -3.372  1.00  0.00              
ATOM   2132  OE2 GLU A 147      -9.026 -39.412  -3.066  1.00  0.00              
ATOM   2133  H   GLU A 147     -10.455 -35.323  -7.367  1.00  0.00              
ATOM   2134  HA  GLU A 147      -7.821 -36.469  -7.000  1.00  0.00              
ATOM   2135 1HB  GLU A 147      -9.458 -36.184  -5.189  1.00  0.00              
ATOM   2136 2HB  GLU A 147     -10.522 -37.372  -5.982  1.00  0.00              
ATOM   2137 1HG  GLU A 147      -8.748 -39.151  -5.615  1.00  0.00              
ATOM   2138 2HG  GLU A 147      -7.766 -37.840  -4.922  1.00  0.00              
ATOM   2139  N   GLN A 148     -10.011 -38.215  -8.702  1.00  0.00              
ATOM   2140  CA  GLN A 148     -10.107 -39.316  -9.651  1.00  0.00              
ATOM   2141  C   GLN A 148      -9.192 -39.028 -10.844  1.00  0.00              
ATOM   2142  O   GLN A 148      -8.577 -39.939 -11.401  1.00  0.00              
ATOM   2143  CB  GLN A 148     -11.551 -39.511 -10.121  1.00  0.00              
ATOM   2144  CG  GLN A 148     -11.757 -40.720 -11.017  1.00  0.00              
ATOM   2145  CD  GLN A 148     -11.440 -42.025 -10.312  1.00  0.00              
ATOM   2146  OE1 GLN A 148     -11.856 -42.246  -9.171  1.00  0.00              
ATOM   2147  NE2 GLN A 148     -10.697 -42.896 -10.985  1.00  0.00              
ATOM   2148  H   GLN A 148     -10.825 -37.643  -8.528  1.00  0.00              
ATOM   2149  HA  GLN A 148      -9.775 -40.238  -9.174  1.00  0.00              
ATOM   2150 1HB  GLN A 148     -12.164 -39.608  -9.224  1.00  0.00              
ATOM   2151 2HB  GLN A 148     -11.833 -38.604 -10.655  1.00  0.00              
ATOM   2152 1HG  GLN A 148     -12.660 -40.869 -11.608  1.00  0.00              
ATOM   2153 2HG  GLN A 148     -10.926 -40.477 -11.682  1.00  0.00              
ATOM   2154 1HE2 GLN A 148     -10.456 -43.774 -10.570  1.00  0.00              
ATOM   2155 2HE2 GLN A 148     -10.379 -42.675 -11.907  1.00  0.00              
ATOM   2156  N   TRP A 149      -9.104 -37.755 -11.227  1.00  0.00              
ATOM   2157  CA  TRP A 149      -8.244 -37.335 -12.333  1.00  0.00              
ATOM   2158  C   TRP A 149      -6.788 -37.230 -11.910  1.00  0.00              
ATOM   2159  O   TRP A 149      -5.890 -37.174 -12.749  1.00  0.00              
ATOM   2160  CB  TRP A 149      -8.677 -35.972 -12.883  1.00  0.00              
ATOM   2161  CG  TRP A 149      -9.998 -35.976 -13.561  1.00  0.00              
ATOM   2162  CD1 TRP A 149     -10.772 -37.064 -13.837  1.00  0.00              
ATOM   2163  CD2 TRP A 149     -10.680 -34.846 -14.112  1.00  0.00              
ATOM   2164  NE1 TRP A 149     -11.897 -36.682 -14.526  1.00  0.00              
ATOM   2165  CE2 TRP A 149     -11.866 -35.325 -14.710  1.00  0.00              
ATOM   2166  CE3 TRP A 149     -10.404 -33.472 -14.160  1.00  0.00              
ATOM   2167  CZ2 TRP A 149     -12.778 -34.480 -15.349  1.00  0.00              
ATOM   2168  CZ3 TRP A 149     -11.311 -32.632 -14.797  1.00  0.00              
ATOM   2169  CH2 TRP A 149     -12.481 -33.139 -15.381  1.00  0.00              
ATOM   2170  H   TRP A 149      -9.648 -37.060 -10.737  1.00  0.00              
ATOM   2171  HA  TRP A 149      -8.300 -38.064 -13.142  1.00  0.00              
ATOM   2172 1HB  TRP A 149      -8.753 -35.245 -12.074  1.00  0.00              
ATOM   2173 2HB  TRP A 149      -7.958 -35.619 -13.622  1.00  0.00              
ATOM   2174  HD1 TRP A 149     -10.408 -38.029 -13.489  1.00  0.00              
ATOM   2175  HE1 TRP A 149     -12.628 -37.300 -14.847  1.00  0.00              
ATOM   2176  HE3 TRP A 149      -9.512 -33.029 -13.719  1.00  0.00              
ATOM   2177  HZ2 TRP A 149     -13.677 -34.912 -15.788  1.00  0.00              
ATOM   2178  HZ3 TRP A 149     -11.089 -31.566 -14.832  1.00  0.00              
ATOM   2179  HH2 TRP A 149     -13.170 -32.451 -15.872  1.00  0.00              
ATOM   2180  N   ASN A 150      -6.561 -37.182 -10.607  1.00  0.00              
ATOM   2181  CA  ASN A 150      -5.219 -37.047 -10.062  1.00  0.00              
ATOM   2182  C   ASN A 150      -4.580 -35.699 -10.405  1.00  0.00              
ATOM   2183  O   ASN A 150      -3.394 -35.623 -10.742  1.00  0.00              
ATOM   2184  CB  ASN A 150      -4.327 -38.181 -10.532  1.00  0.00              
ATOM   2185  CG  ASN A 150      -4.798 -39.541 -10.098  1.00  0.00              
ATOM   2186  OD1 ASN A 150      -4.974 -39.808  -8.903  1.00  0.00              
ATOM   2187  ND2 ASN A 150      -4.924 -40.427 -11.053  1.00  0.00              
ATOM   2188  H   ASN A 150      -7.346 -37.241  -9.974  1.00  0.00              
ATOM   2189  HA  ASN A 150      -5.256 -37.097  -8.972  1.00  0.00              
ATOM   2190 1HB  ASN A 150      -3.990 -38.233 -11.568  1.00  0.00              
ATOM   2191 2HB  ASN A 150      -3.497 -37.877  -9.895  1.00  0.00              
ATOM   2192 1HD2 ASN A 150      -5.233 -41.354 -10.838  1.00  0.00              
ATOM   2193 2HD2 ASN A 150      -4.711 -40.177 -11.997  1.00  0.00              
ATOM   2194  N   VAL A 151      -5.377 -34.638 -10.327  1.00  0.00              
ATOM   2195  CA  VAL A 151      -4.913 -33.300 -10.682  1.00  0.00              
ATOM   2196  C   VAL A 151      -5.242 -32.359  -9.535  1.00  0.00              
ATOM   2197  O   VAL A 151      -6.035 -32.697  -8.658  1.00  0.00              
ATOM   2198  CB  VAL A 151      -5.596 -32.763 -11.955  1.00  0.00              
ATOM   2199  CG1 VAL A 151      -5.285 -33.673 -13.135  1.00  0.00              
ATOM   2200  CG2 VAL A 151      -7.096 -32.641 -11.734  1.00  0.00              
ATOM   2201  H   VAL A 151      -6.329 -34.762 -10.014  1.00  0.00              
ATOM   2202  HA  VAL A 151      -3.835 -33.284 -10.842  1.00  0.00              
ATOM   2203  HB  VAL A 151      -5.221 -31.760 -12.162  1.00  0.00              
ATOM   2204 1HG1 VAL A 151      -5.772 -33.286 -14.031  1.00  0.00              
ATOM   2205 2HG1 VAL A 151      -4.208 -33.708 -13.293  1.00  0.00              
ATOM   2206 3HG1 VAL A 151      -5.655 -34.676 -12.927  1.00  0.00              
ATOM   2207 1HG2 VAL A 151      -7.568 -32.260 -12.639  1.00  0.00              
ATOM   2208 2HG2 VAL A 151      -7.508 -33.622 -11.493  1.00  0.00              
ATOM   2209 3HG2 VAL A 151      -7.288 -31.955 -10.909  1.00  0.00              
ATOM   2210  N   ASN A 152      -4.633 -31.179  -9.542  1.00  0.00              
ATOM   2211  CA  ASN A 152      -4.903 -30.191  -8.508  1.00  0.00              
ATOM   2212  C   ASN A 152      -6.199 -29.438  -8.781  1.00  0.00              
ATOM   2213  O   ASN A 152      -6.635 -29.310  -9.930  1.00  0.00              
ATOM   2214  CB  ASN A 152      -3.761 -29.177  -8.415  1.00  0.00              
ATOM   2215  CG  ASN A 152      -2.484 -29.779  -7.878  1.00  0.00              
ATOM   2216  OD1 ASN A 152      -2.436 -30.229  -6.735  1.00  0.00              
ATOM   2217  ND2 ASN A 152      -1.442 -29.787  -8.696  1.00  0.00              
ATOM   2218  H   ASN A 152      -3.972 -30.958 -10.273  1.00  0.00              
ATOM   2219  HA  ASN A 152      -4.993 -30.685  -7.539  1.00  0.00              
ATOM   2220 1HB  ASN A 152      -3.534 -28.515  -9.252  1.00  0.00              
ATOM   2221 2HB  ASN A 152      -4.245 -28.608  -7.623  1.00  0.00              
ATOM   2222 1HD2 ASN A 152      -0.572 -30.175  -8.391  1.00  0.00              
ATOM   2223 2HD2 ASN A 152      -1.525 -29.407  -9.616  1.00  0.00              
ATOM   2224  N   TYR A 153      -6.812 -28.945  -7.711  1.00  0.00              
ATOM   2225  CA  TYR A 153      -8.051 -28.191  -7.814  1.00  0.00              
ATOM   2226  C   TYR A 153      -7.839 -26.879  -7.087  1.00  0.00              
ATOM   2227  O   TYR A 153      -7.390 -26.859  -5.945  1.00  0.00              
ATOM   2228  CB  TYR A 153      -9.225 -28.931  -7.167  1.00  0.00              
ATOM   2229  CG  TYR A 153     -10.512 -28.127  -7.149  1.00  0.00              
ATOM   2230  CD1 TYR A 153     -11.164 -27.782  -8.337  1.00  0.00              
ATOM   2231  CD2 TYR A 153     -11.083 -27.713  -5.943  1.00  0.00              
ATOM   2232  CE1 TYR A 153     -12.351 -27.052  -8.328  1.00  0.00              
ATOM   2233  CE2 TYR A 153     -12.269 -26.976  -5.922  1.00  0.00              
ATOM   2234  CZ  TYR A 153     -12.901 -26.651  -7.117  1.00  0.00              
ATOM   2235  OH  TYR A 153     -14.095 -25.950  -7.100  1.00  0.00              
ATOM   2236  H   TYR A 153      -6.404 -29.100  -6.800  1.00  0.00              
ATOM   2237  HA  TYR A 153      -8.298 -28.025  -8.863  1.00  0.00              
ATOM   2238 1HB  TYR A 153      -9.376 -29.852  -7.732  1.00  0.00              
ATOM   2239 2HB  TYR A 153      -8.930 -29.173  -6.147  1.00  0.00              
ATOM   2240  HD1 TYR A 153     -10.727 -28.094  -9.286  1.00  0.00              
ATOM   2241  HD2 TYR A 153     -10.586 -27.974  -5.009  1.00  0.00              
ATOM   2242  HE1 TYR A 153     -12.845 -26.791  -9.263  1.00  0.00              
ATOM   2243  HE2 TYR A 153     -12.696 -26.658  -4.970  1.00  0.00              
ATOM   2244  HH  TYR A 153     -14.288 -25.560  -6.243  1.00  0.00              
ATOM   2245  N   VAL A 154      -8.174 -25.781  -7.750  1.00  0.00              
ATOM   2246  CA  VAL A 154      -8.064 -24.466  -7.144  1.00  0.00              
ATOM   2247  C   VAL A 154      -9.351 -23.704  -7.409  1.00  0.00              
ATOM   2248  O   VAL A 154      -9.908 -23.788  -8.504  1.00  0.00              
ATOM   2249  CB  VAL A 154      -6.889 -23.681  -7.763  1.00  0.00              
ATOM   2250  CG1 VAL A 154      -6.783 -22.297  -7.138  1.00  0.00              
ATOM   2251  CG2 VAL A 154      -5.596 -24.461  -7.580  1.00  0.00              
ATOM   2252  H   VAL A 154      -8.514 -25.859  -8.698  1.00  0.00              
ATOM   2253  HA  VAL A 154      -7.918 -24.537  -6.066  1.00  0.00              
ATOM   2254  HB  VAL A 154      -7.057 -23.580  -8.836  1.00  0.00              
ATOM   2255 1HG1 VAL A 154      -5.949 -21.757  -7.587  1.00  0.00              
ATOM   2256 2HG1 VAL A 154      -7.707 -21.747  -7.313  1.00  0.00              
ATOM   2257 3HG1 VAL A 154      -6.616 -22.395  -6.065  1.00  0.00              
ATOM   2258 1HG2 VAL A 154      -4.769 -23.904  -8.020  1.00  0.00              
ATOM   2259 2HG2 VAL A 154      -5.410 -24.610  -6.517  1.00  0.00              
ATOM   2260 3HG2 VAL A 154      -5.683 -25.429  -8.073  1.00  0.00              
ATOM   2261  N   GLU A 155      -9.844 -22.986  -6.403  1.00  0.00              
ATOM   2262  CA  GLU A 155     -11.003 -22.133  -6.613  1.00  0.00              
ATOM   2263  C   GLU A 155     -10.469 -20.721  -6.809  1.00  0.00              
ATOM   2264  O   GLU A 155      -9.528 -20.296  -6.138  1.00  0.00              
ATOM   2265  CB  GLU A 155     -11.965 -22.183  -5.427  1.00  0.00              
ATOM   2266  CG  GLU A 155     -12.514 -23.572  -5.159  1.00  0.00              
ATOM   2267  CD  GLU A 155     -13.882 -23.531  -4.514  1.00  0.00              
ATOM   2268  OE1 GLU A 155     -14.052 -22.769  -3.543  1.00  0.00              
ATOM   2269  OE2 GLU A 155     -14.783 -24.262  -4.975  1.00  0.00              
ATOM   2270  H   GLU A 155      -9.421 -23.024  -5.487  1.00  0.00              
ATOM   2271  HA  GLU A 155     -11.545 -22.459  -7.501  1.00  0.00              
ATOM   2272 1HB  GLU A 155     -11.416 -21.825  -4.557  1.00  0.00              
ATOM   2273 2HB  GLU A 155     -12.781 -21.496  -5.650  1.00  0.00              
ATOM   2274 1HG  GLU A 155     -12.562 -24.199  -6.049  1.00  0.00              
ATOM   2275 2HG  GLU A 155     -11.801 -23.997  -4.454  1.00  0.00              
ATOM   2276  N   THR A 156     -11.076 -20.003  -7.739  1.00  0.00              
ATOM   2277  CA  THR A 156     -10.631 -18.661  -8.070  1.00  0.00              
ATOM   2278  C   THR A 156     -11.742 -17.658  -8.165  1.00  0.00              
ATOM   2279  O   THR A 156     -12.919 -18.006  -8.234  1.00  0.00              
ATOM   2280  CB  THR A 156      -9.968 -18.620  -9.448  1.00  0.00              
ATOM   2281  OG1 THR A 156     -10.935 -19.004 -10.436  1.00  0.00              
ATOM   2282  CG2 THR A 156      -8.777 -19.537  -9.511  1.00  0.00              
ATOM   2283  H   THR A 156     -11.867 -20.394  -8.232  1.00  0.00              
ATOM   2284  HA  THR A 156      -9.914 -18.317  -7.325  1.00  0.00              
ATOM   2285  HB  THR A 156      -9.641 -17.601  -9.654  1.00  0.00              
ATOM   2286  HG1 THR A 156     -11.507 -18.258 -10.631  1.00  0.00              
ATOM   2287 1HG2 THR A 156      -8.330 -19.483 -10.504  1.00  0.00              
ATOM   2288 2HG2 THR A 156      -8.044 -19.233  -8.765  1.00  0.00              
ATOM   2289 3HG2 THR A 156      -9.096 -20.560  -9.312  1.00  0.00              
ATOM   2290  N   SER A 157     -11.334 -16.397  -8.209  1.00  0.00              
ATOM   2291  CA  SER A 157     -12.243 -15.301  -8.461  1.00  0.00              
ATOM   2292  C   SER A 157     -11.514 -14.322  -9.373  1.00  0.00              
ATOM   2293  O   SER A 157     -10.571 -13.663  -8.946  1.00  0.00              
ATOM   2294  CB  SER A 157     -12.639 -14.593  -7.171  1.00  0.00              
ATOM   2295  OG  SER A 157     -13.410 -13.443  -7.470  1.00  0.00              
ATOM   2296  H   SER A 157     -10.355 -16.200  -8.059  1.00  0.00              
ATOM   2297  HA  SER A 157     -13.220 -15.623  -8.824  1.00  0.00              
ATOM   2298 1HB  SER A 157     -13.219 -15.284  -6.559  1.00  0.00              
ATOM   2299 2HB  SER A 157     -11.733 -14.308  -6.636  1.00  0.00              
ATOM   2300  HG  SER A 157     -14.329 -13.696  -7.590  1.00  0.00              
ATOM   2301  N   ALA A 158     -11.942 -14.244 -10.629  1.00  0.00              
ATOM   2302  CA  ALA A 158     -11.350 -13.311 -11.579  1.00  0.00              
ATOM   2303  C   ALA A 158     -11.725 -11.884 -11.187  1.00  0.00              
ATOM   2304  O   ALA A 158     -11.006 -10.932 -11.496  1.00  0.00              
ATOM   2305  CB  ALA A 158     -11.836 -13.619 -13.001  1.00  0.00              
ATOM   2306  H   ALA A 158     -12.696 -14.843 -10.934  1.00  0.00              
ATOM   2307  HA  ALA A 158     -10.266 -13.424 -11.550  1.00  0.00              
ATOM   2308 1HB  ALA A 158     -11.385 -12.914 -13.699  1.00  0.00              
ATOM   2309 2HB  ALA A 158     -11.548 -14.634 -13.273  1.00  0.00              
ATOM   2310 3HB  ALA A 158     -12.920 -13.525 -13.042  1.00  0.00              
ATOM   2311  N   LYS A 159     -12.854 -11.746 -10.500  1.00  0.00              
ATOM   2312  CA  LYS A 159     -13.342 -10.439 -10.076  1.00  0.00              
ATOM   2313  C   LYS A 159     -12.521  -9.821  -8.941  1.00  0.00              
ATOM   2314  O   LYS A 159     -12.139  -8.654  -9.000  1.00  0.00              
ATOM   2315  CB  LYS A 159     -14.800 -10.550  -9.646  1.00  0.00              
ATOM   2316  CG  LYS A 159     -15.420  -9.227  -9.247  1.00  0.00              
ATOM   2317  CD  LYS A 159     -16.911  -9.388  -9.001  1.00  0.00              
ATOM   2318  CE  LYS A 159     -17.562  -8.070  -8.615  1.00  0.00              
ATOM   2319  NZ  LYS A 159     -19.025  -8.251  -8.392  1.00  0.00              
ATOM   2320  H   LYS A 159     -13.388 -12.571 -10.265  1.00  0.00              
ATOM   2321  HA  LYS A 159     -13.269  -9.731 -10.902  1.00  0.00              
ATOM   2322 1HB  LYS A 159     -15.349 -10.976 -10.486  1.00  0.00              
ATOM   2323 2HB  LYS A 159     -14.834 -11.242  -8.803  1.00  0.00              
ATOM   2324 1HG  LYS A 159     -14.931  -8.876  -8.337  1.00  0.00              
ATOM   2325 2HG  LYS A 159     -15.252  -8.510 -10.049  1.00  0.00              
ATOM   2326 1HD  LYS A 159     -17.374  -9.765  -9.914  1.00  0.00              
ATOM   2327 2HD  LYS A 159     -17.056 -10.108  -8.197  1.00  0.00              
ATOM   2328 1HE  LYS A 159     -17.087  -7.708  -7.704  1.00  0.00              
ATOM   2329 2HE  LYS A 159     -17.392  -7.356  -9.422  1.00  0.00              
ATOM   2330 1HZ  LYS A 159     -19.438  -7.366  -8.137  1.00  0.00              
ATOM   2331 2HZ  LYS A 159     -19.456  -8.593  -9.240  1.00  0.00              
ATOM   2332 3HZ  LYS A 159     -19.172  -8.918  -7.648  1.00  0.00              
ATOM   2333  N   THR A 160     -12.249 -10.604  -7.904  1.00  0.00              
ATOM   2334  CA  THR A 160     -11.505 -10.094  -6.751  1.00  0.00              
ATOM   2335  C   THR A 160     -10.053 -10.536  -6.842  1.00  0.00              
ATOM   2336  O   THR A 160      -9.244 -10.222  -5.973  1.00  0.00              
ATOM   2337  CB  THR A 160     -12.070 -10.631  -5.433  1.00  0.00              
ATOM   2338  OG1 THR A 160     -11.940 -12.056  -5.420  1.00  0.00              
ATOM   2339  CG2 THR A 160     -13.545 -10.253  -5.285  1.00  0.00              
ATOM   2340  H   THR A 160     -12.557 -11.566  -7.904  1.00  0.00              
ATOM   2341  HA  THR A 160     -11.553  -9.005  -6.732  1.00  0.00              
ATOM   2342  HB  THR A 160     -11.503 -10.206  -4.604  1.00  0.00              
ATOM   2343  HG1 THR A 160     -12.643 -12.446  -5.944  1.00  0.00              
ATOM   2344 1HG2 THR A 160     -13.927 -10.644  -4.341  1.00  0.00              
ATOM   2345 2HG2 THR A 160     -13.645  -9.168  -5.295  1.00  0.00              
ATOM   2346 3HG2 THR A 160     -14.113 -10.678  -6.111  1.00  0.00              
ATOM   2347  N   ARG A 161      -9.748 -11.273  -7.908  1.00  0.00              
ATOM   2348  CA  ARG A 161      -8.396 -11.734  -8.223  1.00  0.00              
ATOM   2349  C   ARG A 161      -7.911 -12.892  -7.341  1.00  0.00              
ATOM   2350  O   ARG A 161      -6.771 -13.343  -7.462  1.00  0.00              
ATOM   2351  CB  ARG A 161      -7.395 -10.575  -8.134  1.00  0.00              
ATOM   2352  CG  ARG A 161      -5.985 -10.970  -8.566  1.00  0.00              
ATOM   2353  CD  ARG A 161      -5.059  -9.767  -8.554  1.00  0.00              
ATOM   2354  NE  ARG A 161      -3.692 -10.139  -8.903  1.00  0.00              
ATOM   2355  CZ  ARG A 161      -2.720  -9.266  -9.154  1.00  0.00              
ATOM   2356  NH1 ARG A 161      -2.963  -7.958  -9.099  1.00  0.00              
ATOM   2357  NH2 ARG A 161      -1.504  -9.702  -9.452  1.00  0.00              
ATOM   2358  H   ARG A 161     -10.508 -11.520  -8.526  1.00  0.00              
ATOM   2359  HA  ARG A 161      -8.357 -12.088  -9.253  1.00  0.00              
ATOM   2360 1HB  ARG A 161      -7.774  -9.778  -8.772  1.00  0.00              
ATOM   2361 2HB  ARG A 161      -7.389 -10.239  -7.097  1.00  0.00              
ATOM   2362 1HG  ARG A 161      -5.611 -11.729  -7.878  1.00  0.00              
ATOM   2363 2HG  ARG A 161      -6.036 -11.386  -9.573  1.00  0.00              
ATOM   2364 1HD  ARG A 161      -5.420  -9.035  -9.275  1.00  0.00              
ATOM   2365 2HD  ARG A 161      -5.062  -9.328  -7.557  1.00  0.00              
ATOM   2366  HE  ARG A 161      -3.280 -11.057  -9.007  1.00  0.00              
ATOM   2367 1HH1 ARG A 161      -3.889  -7.629  -8.865  1.00  0.00              
ATOM   2368 2HH1 ARG A 161      -2.220  -7.302  -9.291  1.00  0.00              
ATOM   2369 1HH2 ARG A 161      -1.322 -10.696  -9.488  1.00  0.00              
ATOM   2370 2HH2 ARG A 161      -0.766  -9.040  -9.643  1.00  0.00              
ATOM   2371  N   ALA A 162      -8.768 -13.380  -6.454  1.00  0.00              
ATOM   2372  CA  ALA A 162      -8.370 -14.467  -5.566  1.00  0.00              
ATOM   2373  C   ALA A 162      -7.864 -15.684  -6.351  1.00  0.00              
ATOM   2374  O   ALA A 162      -8.582 -16.255  -7.177  1.00  0.00              
ATOM   2375  CB  ALA A 162      -9.529 -14.855  -4.669  1.00  0.00              
ATOM   2376  H   ALA A 162      -9.703 -13.005  -6.383  1.00  0.00              
ATOM   2377  HA  ALA A 162      -7.544 -14.124  -4.943  1.00  0.00              
ATOM   2378 1HB  ALA A 162      -9.222 -15.667  -4.010  1.00  0.00              
ATOM   2379 2HB  ALA A 162      -9.830 -13.997  -4.070  1.00  0.00              
ATOM   2380 3HB  ALA A 162     -10.368 -15.183  -5.281  1.00  0.00              
ATOM   2381  N   ASN A 163      -6.609 -16.050  -6.104  1.00  0.00              
ATOM   2382  CA  ASN A 163      -5.985 -17.229  -6.703  1.00  0.00              
ATOM   2383  C   ASN A 163      -5.862 -17.261  -8.229  1.00  0.00              
ATOM   2384  O   ASN A 163      -5.668 -18.325  -8.817  1.00  0.00              
ATOM   2385  CB  ASN A 163      -6.719 -18.478  -6.249  1.00  0.00              
ATOM   2386  CG  ASN A 163      -6.571 -18.767  -4.781  1.00  0.00              
ATOM   2387  OD1 ASN A 163      -5.571 -18.401  -4.153  1.00  0.00              
ATOM   2388  ND2 ASN A 163      -7.522 -19.493  -4.250  1.00  0.00              
ATOM   2389  H   ASN A 163      -6.070 -15.476  -5.470  1.00  0.00              
ATOM   2390  HA  ASN A 163      -4.942 -17.295  -6.390  1.00  0.00              
ATOM   2391 1HB  ASN A 163      -7.754 -18.656  -6.546  1.00  0.00              
ATOM   2392 2HB  ASN A 163      -6.061 -19.144  -6.807  1.00  0.00              
ATOM   2393 1HD2 ASN A 163      -7.489 -19.724  -3.277  1.00  0.00              
ATOM   2394 2HD2 ASN A 163      -8.280 -19.815  -4.815  1.00  0.00              
ATOM   2395  N   VAL A 164      -5.962 -16.105  -8.876  1.00  0.00              
ATOM   2396  CA  VAL A 164      -5.792 -16.057 -10.324  1.00  0.00              
ATOM   2397  C   VAL A 164      -4.326 -16.309 -10.702  1.00  0.00              
ATOM   2398  O   VAL A 164      -4.024 -17.077 -11.621  1.00  0.00              
ATOM   2399  CB  VAL A 164      -6.242 -14.689 -10.880  1.00  0.00              
ATOM   2400  CG1 VAL A 164      -5.873 -14.574 -12.375  1.00  0.00              
ATOM   2401  CG2 VAL A 164      -7.749 -14.529 -10.669  1.00  0.00              
ATOM   2402  H   VAL A 164      -6.156 -15.250  -8.375  1.00  0.00              
ATOM   2403  HA  VAL A 164      -6.361 -16.846 -10.817  1.00  0.00              
ATOM   2404  HB  VAL A 164      -5.746 -13.898 -10.318  1.00  0.00              
ATOM   2405 1HG1 VAL A 164      -6.195 -13.604 -12.756  1.00  0.00              
ATOM   2406 2HG1 VAL A 164      -4.793 -14.668 -12.492  1.00  0.00              
ATOM   2407 3HG1 VAL A 164      -6.369 -15.366 -12.934  1.00  0.00              
ATOM   2408 1HG2 VAL A 164      -8.071 -13.564 -11.060  1.00  0.00              
ATOM   2409 2HG2 VAL A 164      -8.276 -15.327 -11.192  1.00  0.00              
ATOM   2410 3HG2 VAL A 164      -7.975 -14.582  -9.604  1.00  0.00              
ATOM   2411  N   ASP A 165      -3.412 -15.661  -9.990  1.00  0.00              
ATOM   2412  CA  ASP A 165      -1.999 -15.874 -10.254  1.00  0.00              
ATOM   2413  C   ASP A 165      -1.632 -17.307  -9.871  1.00  0.00              
ATOM   2414  O   ASP A 165      -0.756 -17.923 -10.486  1.00  0.00              
ATOM   2415  CB  ASP A 165      -1.140 -14.868  -9.484  1.00  0.00              
ATOM   2416  CG  ASP A 165      -1.199 -13.446 -10.025  1.00  0.00              
ATOM   2417  OD1 ASP A 165      -1.697 -13.264 -11.111  1.00  0.00              
ATOM   2418  OD2 ASP A 165      -0.892 -12.539  -9.289  1.00  0.00              
ATOM   2419  H   ASP A 165      -3.684 -15.017  -9.261  1.00  0.00              
ATOM   2420  HA  ASP A 165      -1.798 -15.742 -11.318  1.00  0.00              
ATOM   2421 1HB  ASP A 165      -1.340 -14.857  -8.412  1.00  0.00              
ATOM   2422 2HB  ASP A 165      -0.149 -15.284  -9.666  1.00  0.00              
ATOM   2423  N   LYS A 166      -2.320 -17.837  -8.866  1.00  0.00              
ATOM   2424  CA  LYS A 166      -2.055 -19.189  -8.373  1.00  0.00              
ATOM   2425  C   LYS A 166      -2.287 -20.263  -9.434  1.00  0.00              
ATOM   2426  O   LYS A 166      -1.483 -21.183  -9.572  1.00  0.00              
ATOM   2427  CB  LYS A 166      -2.921 -19.480  -7.147  1.00  0.00              
ATOM   2428  CG  LYS A 166      -2.744 -20.877  -6.568  1.00  0.00              
ATOM   2429  CD  LYS A 166      -3.451 -21.015  -5.228  1.00  0.00              
ATOM   2430  CE  LYS A 166      -3.431 -22.455  -4.737  1.00  0.00              
ATOM   2431  NZ  LYS A 166      -2.044 -22.972  -4.584  1.00  0.00              
ATOM   2432  H   LYS A 166      -3.048 -17.289  -8.430  1.00  0.00              
ATOM   2433  HA  LYS A 166      -1.008 -19.276  -8.082  1.00  0.00              
ATOM   2434 1HB  LYS A 166      -2.663 -18.738  -6.390  1.00  0.00              
ATOM   2435 2HB  LYS A 166      -3.960 -19.342  -7.449  1.00  0.00              
ATOM   2436 1HG  LYS A 166      -3.157 -21.599  -7.274  1.00  0.00              
ATOM   2437 2HG  LYS A 166      -1.679 -21.066  -6.439  1.00  0.00              
ATOM   2438 1HD  LYS A 166      -2.947 -20.376  -4.502  1.00  0.00              
ATOM   2439 2HD  LYS A 166      -4.483 -20.686  -5.345  1.00  0.00              
ATOM   2440 1HE  LYS A 166      -3.941 -22.495  -3.775  1.00  0.00              
ATOM   2441 2HE  LYS A 166      -3.970 -23.069  -5.458  1.00  0.00              
ATOM   2442 1HZ  LYS A 166      -2.075 -23.928  -4.258  1.00  0.00              
ATOM   2443 2HZ  LYS A 166      -1.571 -22.936  -5.476  1.00  0.00              
ATOM   2444 3HZ  LYS A 166      -1.545 -22.404  -3.915  1.00  0.00              
ATOM   2445  N   VAL A 167      -3.373 -20.165 -10.193  1.00  0.00              
ATOM   2446  CA  VAL A 167      -3.627 -21.210 -11.167  1.00  0.00              
ATOM   2447  C   VAL A 167      -2.643 -21.193 -12.328  1.00  0.00              
ATOM   2448  O   VAL A 167      -2.303 -22.250 -12.862  1.00  0.00              
ATOM   2449  CB  VAL A 167      -5.097 -21.183 -11.680  1.00  0.00              
ATOM   2450  CG1 VAL A 167      -6.036 -21.502 -10.515  1.00  0.00              
ATOM   2451  CG2 VAL A 167      -5.443 -19.829 -12.296  1.00  0.00              
ATOM   2452  H   VAL A 167      -4.024 -19.395 -10.117  1.00  0.00              
ATOM   2453  HA  VAL A 167      -3.426 -22.198 -10.750  1.00  0.00              
ATOM   2454  HB  VAL A 167      -5.209 -21.922 -12.473  1.00  0.00              
ATOM   2455 1HG1 VAL A 167      -7.068 -21.485 -10.865  1.00  0.00              
ATOM   2456 2HG1 VAL A 167      -5.802 -22.491 -10.120  1.00  0.00              
ATOM   2457 3HG1 VAL A 167      -5.908 -20.756  -9.730  1.00  0.00              
ATOM   2458 1HG2 VAL A 167      -6.475 -19.840 -12.646  1.00  0.00              
ATOM   2459 2HG2 VAL A 167      -5.322 -19.048 -11.545  1.00  0.00              
ATOM   2460 3HG2 VAL A 167      -4.777 -19.631 -13.137  1.00  0.00              
ATOM   2461  N   PHE A 168      -2.174 -20.009 -12.718  1.00  0.00              
ATOM   2462  CA  PHE A 168      -1.221 -19.921 -13.815  1.00  0.00              
ATOM   2463  C   PHE A 168       0.178 -20.342 -13.359  1.00  0.00              
ATOM   2464  O   PHE A 168       0.882 -21.053 -14.082  1.00  0.00              
ATOM   2465  CB  PHE A 168      -1.198 -18.498 -14.398  1.00  0.00              
ATOM   2466  CG  PHE A 168      -2.374 -18.200 -15.300  1.00  0.00              
ATOM   2467  CD1 PHE A 168      -2.397 -18.664 -16.615  1.00  0.00              
ATOM   2468  CD2 PHE A 168      -3.472 -17.497 -14.820  1.00  0.00              
ATOM   2469  CE1 PHE A 168      -3.496 -18.436 -17.436  1.00  0.00              
ATOM   2470  CE2 PHE A 168      -4.578 -17.263 -15.630  1.00  0.00              
ATOM   2471  CZ  PHE A 168      -4.594 -17.732 -16.940  1.00  0.00              
ATOM   2472  H   PHE A 168      -2.473 -19.161 -12.257  1.00  0.00              
ATOM   2473  HA  PHE A 168      -1.502 -20.616 -14.607  1.00  0.00              
ATOM   2474 1HB  PHE A 168      -1.221 -17.762 -13.596  1.00  0.00              
ATOM   2475 2HB  PHE A 168      -0.299 -18.353 -14.996  1.00  0.00              
ATOM   2476  HD1 PHE A 168      -1.538 -19.214 -17.000  1.00  0.00              
ATOM   2477  HD2 PHE A 168      -3.461 -17.128 -13.794  1.00  0.00              
ATOM   2478  HE1 PHE A 168      -3.496 -18.807 -18.460  1.00  0.00              
ATOM   2479  HE2 PHE A 168      -5.433 -16.711 -15.240  1.00  0.00              
ATOM   2480  HZ  PHE A 168      -5.458 -17.550 -17.576  1.00  0.00              
ATOM   2481  N   PHE A 169       0.572 -19.912 -12.162  1.00  0.00              
ATOM   2482  CA  PHE A 169       1.887 -20.246 -11.623  1.00  0.00              
ATOM   2483  C   PHE A 169       1.982 -21.738 -11.294  1.00  0.00              
ATOM   2484  O   PHE A 169       2.948 -22.399 -11.669  1.00  0.00              
ATOM   2485  CB  PHE A 169       2.194 -19.405 -10.371  1.00  0.00              
ATOM   2486  CG  PHE A 169       2.864 -18.081 -10.677  1.00  0.00              
ATOM   2487  CD1 PHE A 169       2.185 -17.081 -11.374  1.00  0.00              
ATOM   2488  CD2 PHE A 169       4.182 -17.844 -10.288  1.00  0.00              
ATOM   2489  CE1 PHE A 169       2.810 -15.860 -11.684  1.00  0.00              
ATOM   2490  CE2 PHE A 169       4.817 -16.630 -10.593  1.00  0.00              
ATOM   2491  CZ  PHE A 169       4.127 -15.636 -11.294  1.00  0.00              
ATOM   2492  H   PHE A 169      -0.054 -19.340 -11.614  1.00  0.00              
ATOM   2493  HA  PHE A 169       2.656 -20.045 -12.371  1.00  0.00              
ATOM   2494 1HB  PHE A 169       1.272 -19.174  -9.839  1.00  0.00              
ATOM   2495 2HB  PHE A 169       2.867 -19.950  -9.710  1.00  0.00              
ATOM   2496  HD1 PHE A 169       1.153 -17.253 -11.681  1.00  0.00              
ATOM   2497  HD2 PHE A 169       4.721 -18.619  -9.741  1.00  0.00              
ATOM   2498  HE1 PHE A 169       2.263 -15.092 -12.229  1.00  0.00              
ATOM   2499  HE2 PHE A 169       5.849 -16.462 -10.283  1.00  0.00              
ATOM   2500  HZ  PHE A 169       4.615 -14.693 -11.535  1.00  0.00              
ATOM   2501  N   ASP A 170       0.976 -22.274 -10.611  1.00  0.00              
ATOM   2502  CA  ASP A 170       0.973 -23.696 -10.292  1.00  0.00              
ATOM   2503  C   ASP A 170       0.937 -24.543 -11.554  1.00  0.00              
ATOM   2504  O   ASP A 170       1.538 -25.617 -11.600  1.00  0.00              
ATOM   2505  CB  ASP A 170      -0.205 -24.065  -9.385  1.00  0.00              
ATOM   2506  CG  ASP A 170       0.001 -23.608  -7.952  1.00  0.00              
ATOM   2507  OD1 ASP A 170       1.148 -23.265  -7.595  1.00  0.00              
ATOM   2508  OD2 ASP A 170      -0.971 -23.606  -7.173  1.00  0.00              
ATOM   2509  H   ASP A 170       0.202 -21.700 -10.306  1.00  0.00              
ATOM   2510  HA  ASP A 170       1.896 -23.960  -9.774  1.00  0.00              
ATOM   2511 1HB  ASP A 170      -1.168 -23.721  -9.763  1.00  0.00              
ATOM   2512 2HB  ASP A 170      -0.159 -25.152  -9.443  1.00  0.00              
ATOM   2513  N   LEU A 171       0.239 -24.073 -12.587  1.00  0.00              
ATOM   2514  CA  LEU A 171       0.231 -24.821 -13.835  1.00  0.00              
ATOM   2515  C   LEU A 171       1.629 -24.802 -14.445  1.00  0.00              
ATOM   2516  O   LEU A 171       2.111 -25.829 -14.921  1.00  0.00              
ATOM   2517  CB  LEU A 171      -0.787 -24.251 -14.836  1.00  0.00              
ATOM   2518  CG  LEU A 171      -0.846 -25.002 -16.176  1.00  0.00              
ATOM   2519  CD1 LEU A 171      -1.187 -26.476 -15.909  1.00  0.00              
ATOM   2520  CD2 LEU A 171      -1.893 -24.366 -17.129  1.00  0.00              
ATOM   2521  H   LEU A 171      -0.284 -23.212 -12.526  1.00  0.00              
ATOM   2522  HA  LEU A 171      -0.034 -25.859 -13.637  1.00  0.00              
ATOM   2523 1HB  LEU A 171      -1.702 -24.414 -14.270  1.00  0.00              
ATOM   2524 2HB  LEU A 171      -0.642 -23.182 -14.994  1.00  0.00              
ATOM   2525  HG  LEU A 171       0.129 -24.893 -16.652  1.00  0.00              
ATOM   2526 1HD1 LEU A 171      -1.231 -27.018 -16.854  1.00  0.00              
ATOM   2527 2HD1 LEU A 171      -0.419 -26.918 -15.274  1.00  0.00              
ATOM   2528 3HD1 LEU A 171      -2.153 -26.541 -15.409  1.00  0.00              
ATOM   2529 1HD2 LEU A 171      -1.911 -24.918 -18.069  1.00  0.00              
ATOM   2530 2HD2 LEU A 171      -2.879 -24.405 -16.665  1.00  0.00              
ATOM   2531 3HD2 LEU A 171      -1.624 -23.327 -17.324  1.00  0.00              
ATOM   2532  N   MET A 172       2.286 -23.644 -14.423  1.00  0.00              
ATOM   2533  CA  MET A 172       3.641 -23.556 -14.970  1.00  0.00              
ATOM   2534  C   MET A 172       4.601 -24.455 -14.185  1.00  0.00              
ATOM   2535  O   MET A 172       5.582 -24.951 -14.730  1.00  0.00              
ATOM   2536  CB  MET A 172       4.170 -22.112 -14.939  1.00  0.00              
ATOM   2537  CG  MET A 172       3.540 -21.162 -15.952  1.00  0.00              
ATOM   2538  SD  MET A 172       4.412 -19.560 -16.025  1.00  0.00              
ATOM   2539  CE  MET A 172       3.883 -18.812 -14.486  1.00  0.00              
ATOM   2540  H   MET A 172       1.859 -22.817 -14.031  1.00  0.00              
ATOM   2541  HA  MET A 172       3.646 -23.893 -16.006  1.00  0.00              
ATOM   2542 1HB  MET A 172       3.991 -21.730 -13.935  1.00  0.00              
ATOM   2543 2HB  MET A 172       5.245 -22.163 -15.122  1.00  0.00              
ATOM   2544 1HG  MET A 172       3.573 -21.638 -16.931  1.00  0.00              
ATOM   2545 2HG  MET A 172       2.502 -20.998 -15.661  1.00  0.00              
ATOM   2546 1HE  MET A 172       4.335 -17.825 -14.386  1.00  0.00              
ATOM   2547 2HE  MET A 172       2.796 -18.717 -14.481  1.00  0.00              
ATOM   2548 3HE  MET A 172       4.196 -19.440 -13.651  1.00  0.00              
ATOM   2549  N   ARG A 173       4.323 -24.651 -12.903  1.00  0.00              
ATOM   2550  CA  ARG A 173       5.133 -25.550 -12.099  1.00  0.00              
ATOM   2551  C   ARG A 173       4.901 -26.985 -12.552  1.00  0.00              
ATOM   2552  O   ARG A 173       5.831 -27.780 -12.604  1.00  0.00              
ATOM   2553  CB  ARG A 173       4.800 -25.388 -10.611  1.00  0.00              
ATOM   2554  CG  ARG A 173       5.282 -24.070 -10.039  1.00  0.00              
ATOM   2555  CD  ARG A 173       5.030 -23.967  -8.538  1.00  0.00              
ATOM   2556  NE  ARG A 173       5.499 -22.683  -8.019  1.00  0.00              
ATOM   2557  CZ  ARG A 173       4.708 -21.658  -7.713  1.00  0.00              
ATOM   2558  NH1 ARG A 173       3.389 -21.757  -7.864  1.00  0.00              
ATOM   2559  NH2 ARG A 173       5.240 -20.527  -7.268  1.00  0.00              
ATOM   2560  H   ARG A 173       3.542 -24.176 -12.474  1.00  0.00              
ATOM   2561  HA  ARG A 173       6.187 -25.290 -12.204  1.00  0.00              
ATOM   2562 1HB  ARG A 173       3.718 -25.467 -10.518  1.00  0.00              
ATOM   2563 2HB  ARG A 173       5.271 -26.220 -10.088  1.00  0.00              
ATOM   2564 1HG  ARG A 173       6.353 -23.981 -10.226  1.00  0.00              
ATOM   2565 2HG  ARG A 173       4.757 -23.260 -10.545  1.00  0.00              
ATOM   2566 1HD  ARG A 173       3.961 -24.061  -8.351  1.00  0.00              
ATOM   2567 2HD  ARG A 173       5.560 -24.775  -8.034  1.00  0.00              
ATOM   2568  HE  ARG A 173       6.442 -22.375  -7.817  1.00  0.00              
ATOM   2569 1HH1 ARG A 173       2.986 -22.616  -8.213  1.00  0.00              
ATOM   2570 2HH1 ARG A 173       2.797 -20.974  -7.629  1.00  0.00              
ATOM   2571 1HH2 ARG A 173       6.243 -20.451  -7.165  1.00  0.00              
ATOM   2572 2HH2 ARG A 173       4.643 -19.748  -7.036  1.00  0.00              
ATOM   2573  N   GLU A 174       3.659 -27.309 -12.895  1.00  0.00              
ATOM   2574  CA  GLU A 174       3.354 -28.640 -13.398  1.00  0.00              
ATOM   2575  C   GLU A 174       4.006 -28.830 -14.761  1.00  0.00              
ATOM   2576  O   GLU A 174       4.511 -29.912 -15.077  1.00  0.00              
ATOM   2577  CB  GLU A 174       1.842 -28.842 -13.487  1.00  0.00              
ATOM   2578  CG  GLU A 174       1.222 -29.181 -12.148  1.00  0.00              
ATOM   2579  CD  GLU A 174      -0.240 -29.541 -12.247  1.00  0.00              
ATOM   2580  OE1 GLU A 174      -0.607 -30.316 -13.155  1.00  0.00              
ATOM   2581  OE2 GLU A 174      -1.019 -29.053 -11.401  1.00  0.00              
ATOM   2582  H   GLU A 174       2.914 -26.633 -12.808  1.00  0.00              
ATOM   2583  HA  GLU A 174       3.768 -29.394 -12.727  1.00  0.00              
ATOM   2584 1HB  GLU A 174       1.420 -27.916 -13.877  1.00  0.00              
ATOM   2585 2HB  GLU A 174       1.669 -29.649 -14.200  1.00  0.00              
ATOM   2586 1HG  GLU A 174       1.738 -29.983 -11.621  1.00  0.00              
ATOM   2587 2HG  GLU A 174       1.316 -28.255 -11.581  1.00  0.00              
ATOM   2588  N   ILE A 175       4.007 -27.774 -15.567  1.00  0.00              
ATOM   2589  CA  ILE A 175       4.567 -27.858 -16.904  1.00  0.00              
ATOM   2590  C   ILE A 175       6.075 -28.056 -16.767  1.00  0.00              
ATOM   2591  O   ILE A 175       6.679 -28.872 -17.460  1.00  0.00              
ATOM   2592  CB  ILE A 175       4.271 -26.602 -17.743  1.00  0.00              
ATOM   2593  CG1 ILE A 175       2.774 -26.503 -18.047  1.00  0.00              
ATOM   2594  CG2 ILE A 175       5.079 -26.621 -19.032  1.00  0.00              
ATOM   2595  CD1 ILE A 175       2.352 -25.167 -18.614  1.00  0.00              
ATOM   2596  H   ILE A 175       3.615 -26.897 -15.252  1.00  0.00              
ATOM   2597  HA  ILE A 175       4.149 -28.709 -17.442  1.00  0.00              
ATOM   2598  HB  ILE A 175       4.532 -25.718 -17.163  1.00  0.00              
ATOM   2599 1HG1 ILE A 175       2.535 -27.292 -18.760  1.00  0.00              
ATOM   2600 2HG1 ILE A 175       2.241 -26.686 -17.114  1.00  0.00              
ATOM   2601 1HG2 ILE A 175       4.857 -25.726 -19.613  1.00  0.00              
ATOM   2602 2HG2 ILE A 175       6.142 -26.645 -18.794  1.00  0.00              
ATOM   2603 3HG2 ILE A 175       4.817 -27.505 -19.613  1.00  0.00              
ATOM   2604 1HD1 ILE A 175       1.279 -25.173 -18.804  1.00  0.00              
ATOM   2605 2HD1 ILE A 175       2.590 -24.377 -17.901  1.00  0.00              
ATOM   2606 3HD1 ILE A 175       2.883 -24.984 -19.548  1.00  0.00              
ATOM   2607  N   ARG A 176       6.669 -27.287 -15.861  1.00  0.00              
ATOM   2608  CA  ARG A 176       8.090 -27.389 -15.561  1.00  0.00              
ATOM   2609  C   ARG A 176       8.432 -28.823 -15.162  1.00  0.00              
ATOM   2610  O   ARG A 176       9.375 -29.412 -15.688  1.00  0.00              
ATOM   2611  CB  ARG A 176       8.536 -26.384 -14.509  1.00  0.00              
ATOM   2612  CG  ARG A 176      10.017 -26.429 -14.169  1.00  0.00              
ATOM   2613  CD  ARG A 176      10.480 -25.319 -13.298  1.00  0.00              
ATOM   2614  NE  ARG A 176       9.847 -25.277 -11.989  1.00  0.00              
ATOM   2615  CZ  ARG A 176       9.813 -24.192 -11.190  1.00  0.00              
ATOM   2616  NH1 ARG A 176      10.404 -23.072 -11.543  1.00  0.00              
ATOM   2617  NH2 ARG A 176       9.189 -24.291 -10.030  1.00  0.00              
ATOM   2618  H   ARG A 176       6.109 -26.608 -15.365  1.00  0.00              
ATOM   2619  HA  ARG A 176       8.673 -27.078 -16.427  1.00  0.00              
ATOM   2620 1HB  ARG A 176       8.284 -25.395 -14.888  1.00  0.00              
ATOM   2621 2HB  ARG A 176       7.956 -26.587 -13.609  1.00  0.00              
ATOM   2622 1HG  ARG A 176      10.227 -27.368 -13.657  1.00  0.00              
ATOM   2623 2HG  ARG A 176      10.587 -26.388 -15.098  1.00  0.00              
ATOM   2624 1HD  ARG A 176      11.553 -25.418 -13.138  1.00  0.00              
ATOM   2625 2HD  ARG A 176      10.272 -24.371 -13.792  1.00  0.00              
ATOM   2626  HE  ARG A 176       9.356 -26.004 -11.487  1.00  0.00              
ATOM   2627 1HH1 ARG A 176      10.893 -23.019 -12.426  1.00  0.00              
ATOM   2628 2HH1 ARG A 176      10.368 -22.271 -10.931  1.00  0.00              
ATOM   2629 1HH2 ARG A 176       8.755 -25.165  -9.766  1.00  0.00              
ATOM   2630 2HH2 ARG A 176       9.149 -23.494  -9.412  1.00  0.00              
ATOM   2631  N   ALA A 177       7.660 -29.378 -14.232  1.00  0.00              
ATOM   2632  CA  ALA A 177       7.914 -30.722 -13.735  1.00  0.00              
ATOM   2633  C   ALA A 177       7.860 -31.697 -14.901  1.00  0.00              
ATOM   2634  O   ALA A 177       8.708 -32.580 -15.028  1.00  0.00              
ATOM   2635  CB  ALA A 177       6.872 -31.102 -12.691  1.00  0.00              
ATOM   2636  H   ALA A 177       6.878 -28.856 -13.861  1.00  0.00              
ATOM   2637  HA  ALA A 177       8.899 -30.741 -13.269  1.00  0.00              
ATOM   2638 1HB  ALA A 177       7.074 -32.109 -12.327  1.00  0.00              
ATOM   2639 2HB  ALA A 177       6.918 -30.400 -11.859  1.00  0.00              
ATOM   2640 3HB  ALA A 177       5.880 -31.070 -13.139  1.00  0.00              
ATOM   2641  N   ARG A 178       6.862 -31.513 -15.758  1.00  0.00              
ATOM   2642  CA  ARG A 178       6.667 -32.374 -16.914  1.00  0.00              
ATOM   2643  C   ARG A 178       7.796 -32.238 -17.933  1.00  0.00              
ATOM   2644  O   ARG A 178       8.174 -33.210 -18.583  1.00  0.00              
ATOM   2645  CB  ARG A 178       5.308 -32.149 -17.562  1.00  0.00              
ATOM   2646  CG  ARG A 178       4.992 -33.078 -18.724  1.00  0.00              
ATOM   2647  CD  ARG A 178       5.003 -34.521 -18.374  1.00  0.00              
ATOM   2648  NE  ARG A 178       4.708 -35.412 -19.485  1.00  0.00              
ATOM   2649  CZ  ARG A 178       4.910 -36.744 -19.472  1.00  0.00              
ATOM   2650  NH1 ARG A 178       5.442 -37.338 -18.427  1.00  0.00              
ATOM   2651  NH2 ARG A 178       4.582 -37.436 -20.549  1.00  0.00              
ATOM   2652  H   ARG A 178       6.219 -30.750 -15.599  1.00  0.00              
ATOM   2653  HA  ARG A 178       6.604 -33.414 -16.593  1.00  0.00              
ATOM   2654 1HB  ARG A 178       4.559 -32.280 -16.783  1.00  0.00              
ATOM   2655 2HB  ARG A 178       5.291 -31.117 -17.913  1.00  0.00              
ATOM   2656 1HG  ARG A 178       4.000 -32.832 -19.104  1.00  0.00              
ATOM   2657 2HG  ARG A 178       5.732 -32.915 -19.508  1.00  0.00              
ATOM   2658 1HD  ARG A 178       5.991 -34.787 -17.997  1.00  0.00              
ATOM   2659 2HD  ARG A 178       4.258 -34.704 -17.601  1.00  0.00              
ATOM   2660  HE  ARG A 178       4.325 -35.201 -20.397  1.00  0.00              
ATOM   2661 1HH1 ARG A 178       5.704 -36.793 -17.618  1.00  0.00              
ATOM   2662 2HH1 ARG A 178       5.586 -38.338 -18.437  1.00  0.00              
ATOM   2663 1HH2 ARG A 178       4.191 -36.961 -21.351  1.00  0.00              
ATOM   2664 2HH2 ARG A 178       4.724 -38.435 -20.566  1.00  0.00              
ATOM   2665  N   LYS A 179       8.334 -31.031 -18.073  1.00  0.00              
ATOM   2666  CA  LYS A 179       9.491 -30.816 -18.934  1.00  0.00              
ATOM   2667  C   LYS A 179      10.749 -31.493 -18.394  1.00  0.00              
ATOM   2668  O   LYS A 179      11.603 -31.925 -19.163  1.00  0.00              
ATOM   2669  CB  LYS A 179       9.738 -29.315 -19.128  1.00  0.00              
ATOM   2670  CG  LYS A 179       8.728 -28.643 -20.056  1.00  0.00              
ATOM   2671  CD  LYS A 179       8.916 -27.129 -20.128  1.00  0.00              
ATOM   2672  CE  LYS A 179       8.016 -26.516 -21.206  1.00  0.00              
ATOM   2673  NZ  LYS A 179       7.987 -25.023 -21.175  1.00  0.00              
ATOM   2674  H   LYS A 179       7.938 -30.245 -17.576  1.00  0.00              
ATOM   2675  HA  LYS A 179       9.314 -31.271 -19.910  1.00  0.00              
ATOM   2676 1HB  LYS A 179       9.695 -28.854 -18.141  1.00  0.00              
ATOM   2677 2HB  LYS A 179      10.743 -29.206 -19.535  1.00  0.00              
ATOM   2678 1HG  LYS A 179       8.846 -29.062 -21.056  1.00  0.00              
ATOM   2679 2HG  LYS A 179       7.724 -28.857 -19.689  1.00  0.00              
ATOM   2680 1HD  LYS A 179       8.668 -26.702 -19.155  1.00  0.00              
ATOM   2681 2HD  LYS A 179       9.960 -26.919 -20.360  1.00  0.00              
ATOM   2682 1HE  LYS A 179       8.380 -26.839 -22.180  1.00  0.00              
ATOM   2683 2HE  LYS A 179       7.002 -26.888 -21.057  1.00  0.00              
ATOM   2684 1HZ  LYS A 179       7.379 -24.683 -21.906  1.00  0.00              
ATOM   2685 2HZ  LYS A 179       7.642 -24.712 -20.277  1.00  0.00              
ATOM   2686 3HZ  LYS A 179       8.920 -24.666 -21.319  1.00  0.00              
ATOM   2687  N   MET A 180      10.863 -31.584 -17.071  1.00  0.00              
ATOM   2688  CA  MET A 180      11.974 -32.308 -16.460  1.00  0.00              
ATOM   2689  C   MET A 180      11.830 -33.782 -16.795  1.00  0.00              
ATOM   2690  O   MET A 180      12.803 -34.462 -17.110  1.00  0.00              
ATOM   2691  CB  MET A 180      12.003 -32.095 -14.947  1.00  0.00              
ATOM   2692  CG  MET A 180      12.376 -30.684 -14.517  1.00  0.00              
ATOM   2693  SD  MET A 180      12.294 -30.458 -12.729  1.00  0.00              
ATOM   2694  CE  MET A 180      13.698 -31.436 -12.200  1.00  0.00              
ATOM   2695  H   MET A 180      10.173 -31.148 -16.477  1.00  0.00              
ATOM   2696  HA  MET A 180      12.921 -31.920 -16.835  1.00  0.00              
ATOM   2697 1HB  MET A 180      11.009 -32.338 -14.574  1.00  0.00              
ATOM   2698 2HB  MET A 180      12.727 -32.802 -14.541  1.00  0.00              
ATOM   2699 1HG  MET A 180      13.391 -30.482 -14.857  1.00  0.00              
ATOM   2700 2HG  MET A 180      11.686 -29.989 -14.997  1.00  0.00              
ATOM   2701 1HE  MET A 180      13.781 -31.395 -11.114  1.00  0.00              
ATOM   2702 2HE  MET A 180      13.560 -32.470 -12.516  1.00  0.00              
ATOM   2703 3HE  MET A 180      14.608 -31.037 -12.649  1.00  0.00              
ATOM   2704  N   GLU A 181      10.591 -34.257 -16.726  1.00  0.00              
ATOM   2705  CA  GLU A 181      10.244 -35.623 -17.087  1.00  0.00              
ATOM   2706  C   GLU A 181      10.464 -35.927 -18.566  1.00  0.00              
ATOM   2707  O   GLU A 181      10.853 -37.038 -18.924  1.00  0.00              
ATOM   2708  CB  GLU A 181       8.787 -35.905 -16.715  1.00  0.00              
ATOM   2709  CG  GLU A 181       8.529 -36.005 -15.218  1.00  0.00              
ATOM   2710  CD  GLU A 181       7.064 -36.178 -14.926  1.00  0.00              
ATOM   2711  OE1 GLU A 181       6.287 -36.152 -15.850  1.00  0.00              
ATOM   2712  OE2 GLU A 181       6.731 -36.449 -13.797  1.00  0.00              
ATOM   2713  H   GLU A 181       9.864 -33.632 -16.406  1.00  0.00              
ATOM   2714  HA  GLU A 181      10.879 -36.322 -16.542  1.00  0.00              
ATOM   2715 1HB  GLU A 181       8.189 -35.094 -17.132  1.00  0.00              
ATOM   2716 2HB  GLU A 181       8.510 -36.844 -17.194  1.00  0.00              
ATOM   2717 1HG  GLU A 181       9.091 -36.803 -14.734  1.00  0.00              
ATOM   2718 2HG  GLU A 181       8.863 -35.042 -14.835  1.00  0.00              
ATOM   2719  N   ASP A 182      10.213 -34.938 -19.416  1.00  0.00              
ATOM   2720  CA  ASP A 182      10.384 -35.097 -20.857  1.00  0.00              
ATOM   2721  C   ASP A 182      11.806 -34.858 -21.356  1.00  0.00              
ATOM   2722  O   ASP A 182      12.110 -35.130 -22.517  1.00  0.00              
ATOM   2723  CB  ASP A 182       9.427 -34.157 -21.594  1.00  0.00              
ATOM   2724  CG  ASP A 182       7.963 -34.568 -21.524  1.00  0.00              
ATOM   2725  OD1 ASP A 182       7.698 -35.689 -21.158  1.00  0.00              
ATOM   2726  OD2 ASP A 182       7.120 -33.718 -21.682  1.00  0.00              
ATOM   2727  H   ASP A 182       9.894 -34.051 -19.054  1.00  0.00              
ATOM   2728  HA  ASP A 182      10.166 -36.126 -21.144  1.00  0.00              
ATOM   2729 1HB  ASP A 182       9.526 -33.113 -21.294  1.00  0.00              
ATOM   2730 2HB  ASP A 182       9.789 -34.277 -22.616  1.00  0.00              
ATOM   2731  N   SER A 183      12.674 -34.350 -20.492  1.00  0.00              
ATOM   2732  CA  SER A 183      14.045 -34.074 -20.896  1.00  0.00              
ATOM   2733  C   SER A 183      15.047 -34.688 -19.930  1.00  0.00              
ATOM   2734  O   SER A 183      15.774 -35.610 -20.359  1.00  0.00              
ATOM   2735  OXT SER A 183      15.089 -34.243 -18.761  1.00  0.00              
ATOM   2736  CB  SER A 183      14.264 -32.577 -21.001  1.00  0.00              
ATOM   2737  OG  SER A 183      15.577 -32.262 -21.377  1.00  0.00              
ATOM   2738  H   SER A 183      12.391 -34.150 -19.543  1.00  0.00              
ATOM   2739  HA  SER A 183      14.267 -34.388 -21.918  1.00  0.00              
ATOM   2740 1HB  SER A 183      13.576 -32.176 -21.744  1.00  0.00              
ATOM   2741 2HB  SER A 183      14.055 -32.125 -20.032  1.00  0.00              
ATOM   2742  HG  SER A 183      15.674 -31.309 -21.431  1.00  0.00              
ATOM   2743  N   SER C   4      11.919   8.845 -24.880  1.00  0.00              
ATOM   2744  CA  SER C   4      11.044   9.141 -23.708  1.00  0.00              
ATOM   2745  C   SER C   4      10.566   7.837 -23.071  1.00  0.00              
ATOM   2746  O   SER C   4      11.177   7.337 -22.122  1.00  0.00              
ATOM   2747  CB  SER C   4       9.857   9.990 -24.119  1.00  0.00              
ATOM   2748  OG  SER C   4      10.246  11.265 -24.550  1.00  0.00              
ATOM   2749 1H   SER C   4      11.663   9.171 -25.790  1.00  0.00              
ATOM   2750 2H   SER C   4      12.865   9.169 -24.892  1.00  0.00              
ATOM   2751 3H   SER C   4      12.109   7.897 -25.136  1.00  0.00              
ATOM   2752  HA  SER C   4      11.510   9.801 -22.974  1.00  0.00              
ATOM   2753 1HB  SER C   4       9.332   9.486 -24.930  1.00  0.00              
ATOM   2754 2HB  SER C   4       9.189  10.093 -23.265  1.00  0.00              
ATOM   2755  HG  SER C   4       9.468  11.769 -24.801  1.00  0.00              
ATOM   2756  N   ARG C   5       9.476   7.289 -23.600  1.00  0.00              
ATOM   2757  CA  ARG C   5       8.897   6.076 -23.041  1.00  0.00              
ATOM   2758  C   ARG C   5       9.548   4.838 -23.641  1.00  0.00              
ATOM   2759  O   ARG C   5      10.441   4.935 -24.483  1.00  0.00              
ATOM   2760  CB  ARG C   5       7.387   6.036 -23.289  1.00  0.00              
ATOM   2761  CG  ARG C   5       6.630   7.230 -22.724  1.00  0.00              
ATOM   2762  CD  ARG C   5       6.696   7.282 -21.202  1.00  0.00              
ATOM   2763  NE  ARG C   5       5.964   8.429 -20.667  1.00  0.00              
ATOM   2764  CZ  ARG C   5       4.658   8.433 -20.411  1.00  0.00              
ATOM   2765  NH1 ARG C   5       3.931   7.345 -20.636  1.00  0.00              
ATOM   2766  NH2 ARG C   5       4.076   9.527 -19.938  1.00  0.00              
ATOM   2767  H   ARG C   5       9.038   7.718 -24.402  1.00  0.00              
ATOM   2768  HA  ARG C   5       9.026   6.070 -21.958  1.00  0.00              
ATOM   2769 1HB  ARG C   5       7.243   5.988 -24.366  1.00  0.00              
ATOM   2770 2HB  ARG C   5       7.014   5.120 -22.831  1.00  0.00              
ATOM   2771 1HG  ARG C   5       7.067   8.143 -23.132  1.00  0.00              
ATOM   2772 2HG  ARG C   5       5.587   7.156 -23.035  1.00  0.00              
ATOM   2773 1HD  ARG C   5       6.261   6.369 -20.798  1.00  0.00              
ATOM   2774 2HD  ARG C   5       7.738   7.356 -20.895  1.00  0.00              
ATOM   2775  HE  ARG C   5       6.301   9.350 -20.418  1.00  0.00              
ATOM   2776 1HH1 ARG C   5       4.372   6.513 -21.001  1.00  0.00              
ATOM   2777 2HH1 ARG C   5       2.940   7.354 -20.439  1.00  0.00              
ATOM   2778 1HH2 ARG C   5       4.627  10.358 -19.772  1.00  0.00              
ATOM   2779 2HH2 ARG C   5       3.086   9.525 -19.745  1.00  0.00              
ATOM   2780  N   GLN C   6       9.094   3.672 -23.197  1.00  0.00              
ATOM   2781  CA  GLN C   6       9.595   2.419 -23.727  1.00  0.00              
ATOM   2782  C   GLN C   6       8.835   2.002 -24.981  1.00  0.00              
ATOM   2783  O   GLN C   6       7.691   2.401 -25.196  1.00  0.00              
ATOM   2784  CB  GLN C   6       9.494   1.317 -22.668  1.00  0.00              
ATOM   2785  CG  GLN C   6      10.289   1.594 -21.404  1.00  0.00              
ATOM   2786  CD  GLN C   6      11.778   1.708 -21.670  1.00  0.00              
ATOM   2787  OE1 GLN C   6      12.385   0.819 -22.274  1.00  0.00              
ATOM   2788  NE2 GLN C   6      12.376   2.804 -21.218  1.00  0.00              
ATOM   2789  H   GLN C   6       8.387   3.654 -22.476  1.00  0.00              
ATOM   2790  HA  GLN C   6      10.626   2.546 -24.053  1.00  0.00              
ATOM   2791 1HB  GLN C   6       8.437   1.211 -22.424  1.00  0.00              
ATOM   2792 2HB  GLN C   6       9.851   0.399 -23.135  1.00  0.00              
ATOM   2793 1HG  GLN C   6      10.015   2.374 -20.694  1.00  0.00              
ATOM   2794 2HG  GLN C   6      10.092   0.616 -20.962  1.00  0.00              
ATOM   2795 1HE2 GLN C   6      13.358   2.935 -21.363  1.00  0.00              
ATOM   2796 2HE2 GLN C   6      11.847   3.500 -20.732  1.00  0.00              
ATOM   2797  N   PRO C   7       9.478   1.208 -25.844  1.00  0.00              
ATOM   2798  CA  PRO C   7       8.815   0.733 -27.063  1.00  0.00              
ATOM   2799  C   PRO C   7       7.499   0.014 -26.790  1.00  0.00              
ATOM   2800  O   PRO C   7       7.404  -0.824 -25.893  1.00  0.00              
ATOM   2801  CB  PRO C   7       9.848  -0.209 -27.682  1.00  0.00              
ATOM   2802  CG  PRO C   7      11.168   0.342 -27.199  1.00  0.00              
ATOM   2803  CD  PRO C   7      10.866   0.706 -25.775  1.00  0.00              
ATOM   2804  HA  PRO C   7       8.537   1.553 -27.742  1.00  0.00              
ATOM   2805 1HB  PRO C   7       9.696  -1.247 -27.349  1.00  0.00              
ATOM   2806 2HB  PRO C   7       9.786  -0.210 -28.780  1.00  0.00              
ATOM   2807 1HG  PRO C   7      11.967  -0.409 -27.281  1.00  0.00              
ATOM   2808 2HG  PRO C   7      11.480   1.209 -27.799  1.00  0.00              
ATOM   2809 1HD  PRO C   7      10.945  -0.158 -25.100  1.00  0.00              
ATOM   2810 2HD  PRO C   7      11.547   1.479 -25.390  1.00  0.00              
ATOM   2811  N   PRO C   8       6.456   0.360 -27.550  1.00  0.00              
ATOM   2812  CA  PRO C   8       5.164  -0.307 -27.389  1.00  0.00              
ATOM   2813  C   PRO C   8       5.365  -1.818 -27.489  1.00  0.00              
ATOM   2814  O   PRO C   8       6.086  -2.299 -28.370  1.00  0.00              
ATOM   2815  CB  PRO C   8       4.296   0.246 -28.524  1.00  0.00              
ATOM   2816  CG  PRO C   8       4.883   1.583 -28.823  1.00  0.00              
ATOM   2817  CD  PRO C   8       6.367   1.421 -28.626  1.00  0.00              
ATOM   2818  HA  PRO C   8       4.687  -0.083 -26.423  1.00  0.00              
ATOM   2819 1HB  PRO C   8       4.325  -0.408 -29.408  1.00  0.00              
ATOM   2820 2HB  PRO C   8       3.242   0.332 -28.221  1.00  0.00              
ATOM   2821 1HG  PRO C   8       4.652   1.898 -29.851  1.00  0.00              
ATOM   2822 2HG  PRO C   8       4.477   2.354 -28.151  1.00  0.00              
ATOM   2823 1HD  PRO C   8       6.875   1.098 -29.546  1.00  0.00              
ATOM   2824 2HD  PRO C   8       6.848   2.356 -28.304  1.00  0.00              
ATOM   2825  N   LEU C   9       4.726  -2.557 -26.590  1.00  0.00              
ATOM   2826  CA  LEU C   9       4.831  -4.010 -26.590  1.00  0.00              
ATOM   2827  C   LEU C   9       3.428  -4.610 -26.594  1.00  0.00              
ATOM   2828  O   LEU C   9       2.707  -4.519 -25.606  1.00  0.00              
ATOM   2829  CB  LEU C   9       5.632  -4.499 -25.377  1.00  0.00              
ATOM   2830  CG  LEU C   9       5.813  -6.019 -25.282  1.00  0.00              
ATOM   2831  CD1 LEU C   9       6.589  -6.528 -26.489  1.00  0.00              
ATOM   2832  CD2 LEU C   9       6.537  -6.366 -23.990  1.00  0.00              
ATOM   2833  H   LEU C   9       4.154  -2.105 -25.890  1.00  0.00              
ATOM   2834  HA  LEU C   9       5.375  -4.337 -27.475  1.00  0.00              
ATOM   2835 1HB  LEU C   9       6.587  -4.022 -25.592  1.00  0.00              
ATOM   2836 2HB  LEU C   9       5.232  -4.104 -24.443  1.00  0.00              
ATOM   2837  HG  LEU C   9       4.817  -6.461 -25.236  1.00  0.00              
ATOM   2838 1HD1 LEU C   9       6.712  -7.609 -26.414  1.00  0.00              
ATOM   2839 2HD1 LEU C   9       6.042  -6.290 -27.401  1.00  0.00              
ATOM   2840 3HD1 LEU C   9       7.569  -6.053 -26.518  1.00  0.00              
ATOM   2841 1HD2 LEU C   9       6.664  -7.447 -23.924  1.00  0.00              
ATOM   2842 2HD2 LEU C   9       7.514  -5.884 -23.979  1.00  0.00              
ATOM   2843 3HD2 LEU C   9       5.951  -6.018 -23.139  1.00  0.00              
ATOM   2844  N   VAL C  10       3.039  -5.225 -27.705  1.00  0.00              
ATOM   2845  CA  VAL C  10       1.755  -5.898 -27.753  1.00  0.00              
ATOM   2846  C   VAL C  10       1.920  -7.280 -27.131  1.00  0.00              
ATOM   2847  O   VAL C  10       2.876  -8.001 -27.441  1.00  0.00              
ATOM   2848  CB  VAL C  10       1.248  -6.010 -29.199  1.00  0.00              
ATOM   2849  CG1 VAL C  10      -0.037  -6.835 -29.252  1.00  0.00              
ATOM   2850  CG2 VAL C  10       1.011  -4.602 -29.751  1.00  0.00              
ATOM   2851  H   VAL C  10       3.628  -5.231 -28.525  1.00  0.00              
ATOM   2852  HA  VAL C  10       1.009  -5.371 -27.156  1.00  0.00              
ATOM   2853  HB  VAL C  10       2.020  -6.479 -29.809  1.00  0.00              
ATOM   2854 1HG1 VAL C  10      -0.382  -6.905 -30.284  1.00  0.00              
ATOM   2855 2HG1 VAL C  10       0.158  -7.835 -28.866  1.00  0.00              
ATOM   2856 3HG1 VAL C  10      -0.803  -6.353 -28.645  1.00  0.00              
ATOM   2857 1HG2 VAL C  10       0.651  -4.668 -30.777  1.00  0.00              
ATOM   2858 2HG2 VAL C  10       0.267  -4.092 -29.138  1.00  0.00              
ATOM   2859 3HG2 VAL C  10       1.945  -4.041 -29.730  1.00  0.00              
ATOM   2860  N   THR C  11       0.989  -7.640 -26.250  1.00  0.00              
ATOM   2861  CA  THR C  11       1.079  -8.894 -25.514  1.00  0.00              
ATOM   2862  C   THR C  11      -0.200  -9.732 -25.570  1.00  0.00              
ATOM   2863  O   THR C  11      -0.234 -10.832 -25.033  1.00  0.00              
ATOM   2864  CB  THR C  11       1.420  -8.638 -24.024  1.00  0.00              
ATOM   2865  OG1 THR C  11       0.426  -7.781 -23.451  1.00  0.00              
ATOM   2866  CG2 THR C  11       2.809  -7.993 -23.883  1.00  0.00              
ATOM   2867  H   THR C  11       0.201  -7.029 -26.087  1.00  0.00              
ATOM   2868  HA  THR C  11       1.853  -9.523 -25.952  1.00  0.00              
ATOM   2869  HB  THR C  11       1.409  -9.589 -23.491  1.00  0.00              
ATOM   2870  HG1 THR C  11      -0.438  -8.192 -23.536  1.00  0.00              
ATOM   2871 1HG2 THR C  11       3.024  -7.825 -22.829  1.00  0.00              
ATOM   2872 2HG2 THR C  11       3.562  -8.656 -24.308  1.00  0.00              
ATOM   2873 3HG2 THR C  11       2.822  -7.041 -24.413  1.00  0.00              
ATOM   2874  N   GLY C  12      -1.248  -9.204 -26.197  1.00  0.00              
ATOM   2875  CA  GLY C  12      -2.462  -9.981 -26.400  1.00  0.00              
ATOM   2876  C   GLY C  12      -3.192  -9.541 -27.658  1.00  0.00              
ATOM   2877  O   GLY C  12      -3.114  -8.379 -28.029  1.00  0.00              
ATOM   2878  H   GLY C  12      -1.208  -8.255 -26.540  1.00  0.00              
ATOM   2879 1HA  GLY C  12      -2.199 -11.035 -26.491  1.00  0.00              
ATOM   2880 2HA  GLY C  12      -3.119  -9.845 -25.541  1.00  0.00              
ATOM   2881  N   ILE C  13      -3.900 -10.462 -28.309  1.00  0.00              
ATOM   2882  CA  ILE C  13      -4.661 -10.146 -29.517  1.00  0.00              
ATOM   2883  C   ILE C  13      -5.963 -10.950 -29.489  1.00  0.00              
ATOM   2884  O   ILE C  13      -5.958 -12.157 -29.214  1.00  0.00              
ATOM   2885  CB  ILE C  13      -3.826 -10.470 -30.789  1.00  0.00              
ATOM   2886  CG1 ILE C  13      -4.631 -10.132 -32.049  1.00  0.00              
ATOM   2887  CG2 ILE C  13      -3.401 -11.934 -30.792  1.00  0.00              
ATOM   2888  CD1 ILE C  13      -4.792  -8.652 -32.298  1.00  0.00              
ATOM   2889  H   ILE C  13      -3.909 -11.408 -27.955  1.00  0.00              
ATOM   2890  HA  ILE C  13      -4.956  -9.097 -29.522  1.00  0.00              
ATOM   2891  HB  ILE C  13      -2.940  -9.835 -30.803  1.00  0.00              
ATOM   2892 1HG1 ILE C  13      -4.116 -10.586 -32.894  1.00  0.00              
ATOM   2893 2HG1 ILE C  13      -5.615 -10.588 -31.937  1.00  0.00              
ATOM   2894 1HG2 ILE C  13      -2.818 -12.142 -31.689  1.00  0.00              
ATOM   2895 2HG2 ILE C  13      -2.795 -12.140 -29.911  1.00  0.00              
ATOM   2896 3HG2 ILE C  13      -4.286 -12.570 -30.780  1.00  0.00              
ATOM   2897 1HD1 ILE C  13      -5.374  -8.496 -33.207  1.00  0.00              
ATOM   2898 2HD1 ILE C  13      -5.311  -8.194 -31.453  1.00  0.00              
ATOM   2899 3HD1 ILE C  13      -3.812  -8.193 -32.413  1.00  0.00              
ATOM   2900  N   SER C  14      -7.079 -10.277 -29.761  1.00  0.00              
ATOM   2901  CA  SER C  14      -8.385 -10.924 -29.781  1.00  0.00              
ATOM   2902  C   SER C  14      -9.316 -10.393 -30.870  1.00  0.00              
ATOM   2903  O   SER C  14      -9.674  -9.217 -30.861  1.00  0.00              
ATOM   2904  CB  SER C  14      -9.048 -10.740 -28.412  1.00  0.00              
ATOM   2905  OG  SER C  14     -10.359 -11.269 -28.383  1.00  0.00              
ATOM   2906  H   SER C  14      -7.017  -9.288 -29.959  1.00  0.00              
ATOM   2907  HA  SER C  14      -8.330 -12.010 -29.865  1.00  0.00              
ATOM   2908 1HB  SER C  14      -8.442 -11.249 -27.662  1.00  0.00              
ATOM   2909 2HB  SER C  14      -9.088  -9.676 -28.183  1.00  0.00              
ATOM   2910  HG  SER C  14     -10.353 -12.158 -28.746  1.00  0.00              
ATOM   2911  N   PRO C  15      -9.713 -11.253 -31.831  1.00  0.00              
ATOM   2912  CA  PRO C  15      -9.336 -12.665 -31.978  1.00  0.00              
ATOM   2913  C   PRO C  15      -7.909 -12.767 -32.508  1.00  0.00              
ATOM   2914  O   PRO C  15      -7.389 -11.799 -33.053  1.00  0.00              
ATOM   2915  CB  PRO C  15     -10.351 -13.181 -32.993  1.00  0.00              
ATOM   2916  CG  PRO C  15     -10.517 -11.980 -33.885  1.00  0.00              
ATOM   2917  CD  PRO C  15     -10.636 -10.849 -32.872  1.00  0.00              
ATOM   2918  HA  PRO C  15      -9.370 -13.217 -31.026  1.00  0.00              
ATOM   2919 1HB  PRO C  15      -9.972 -14.061 -33.531  1.00  0.00              
ATOM   2920 2HB  PRO C  15     -11.291 -13.482 -32.506  1.00  0.00              
ATOM   2921 1HG  PRO C  15      -9.654 -11.861 -34.557  1.00  0.00              
ATOM   2922 2HG  PRO C  15     -11.409 -12.077 -34.521  1.00  0.00              
ATOM   2923 1HD  PRO C  15     -10.348  -9.877 -33.299  1.00  0.00              
ATOM   2924 2HD  PRO C  15     -11.660 -10.741 -32.488  1.00  0.00              
ATOM   2925  N   ASN C  16      -7.283 -13.935 -32.370  1.00  0.00              
ATOM   2926  CA  ASN C  16      -5.911 -14.108 -32.842  1.00  0.00              
ATOM   2927  C   ASN C  16      -5.811 -14.435 -34.338  1.00  0.00              
ATOM   2928  O   ASN C  16      -4.719 -14.619 -34.879  1.00  0.00              
ATOM   2929  CB  ASN C  16      -5.183 -15.185 -32.021  1.00  0.00              
ATOM   2930  CG  ASN C  16      -5.756 -16.576 -32.229  1.00  0.00              
ATOM   2931  OD1 ASN C  16      -6.678 -16.765 -33.021  1.00  0.00              
ATOM   2932  ND2 ASN C  16      -5.198 -17.560 -31.530  1.00  0.00              
ATOM   2933  H   ASN C  16      -7.755 -14.714 -31.935  1.00  0.00              
ATOM   2934  HA  ASN C  16      -5.361 -13.173 -32.728  1.00  0.00              
ATOM   2935 1HB  ASN C  16      -4.093 -15.235 -32.006  1.00  0.00              
ATOM   2936 2HB  ASN C  16      -5.542 -14.794 -31.069  1.00  0.00              
ATOM   2937 1HD2 ASN C  16      -5.535 -18.497 -31.629  1.00  0.00              
ATOM   2938 2HD2 ASN C  16      -4.441 -17.364 -30.907  1.00  0.00              
ATOM   2939  N   GLU C  17      -6.954 -14.506 -35.003  1.00  0.00              
ATOM   2940  CA  GLU C  17      -6.983 -14.835 -36.422  1.00  0.00              
ATOM   2941  C   GLU C  17      -8.247 -14.240 -37.006  1.00  0.00              
ATOM   2942  O   GLU C  17      -9.234 -14.034 -36.295  1.00  0.00              
ATOM   2943  CB  GLU C  17      -6.938 -16.348 -36.651  1.00  0.00              
ATOM   2944  CG  GLU C  17      -8.147 -17.101 -36.117  1.00  0.00              
ATOM   2945  CD  GLU C  17      -7.999 -18.584 -36.317  1.00  0.00              
ATOM   2946  OE1 GLU C  17      -6.997 -18.995 -36.851  1.00  0.00              
ATOM   2947  OE2 GLU C  17      -8.833 -19.314 -35.837  1.00  0.00              
ATOM   2948  H   GLU C  17      -7.824 -14.330 -34.521  1.00  0.00              
ATOM   2949  HA  GLU C  17      -6.099 -14.429 -36.914  1.00  0.00              
ATOM   2950 1HB  GLU C  17      -6.859 -16.504 -37.727  1.00  0.00              
ATOM   2951 2HB  GLU C  17      -6.036 -16.717 -36.163  1.00  0.00              
ATOM   2952 1HG  GLU C  17      -8.357 -16.897 -35.068  1.00  0.00              
ATOM   2953 2HG  GLU C  17      -8.969 -16.733 -36.729  1.00  0.00              
ATOM   2954  N   GLY C  18      -8.217 -13.973 -38.307  1.00  0.00              
ATOM   2955  CA  GLY C  18      -9.378 -13.405 -38.955  1.00  0.00              
ATOM   2956  C   GLY C  18      -9.089 -12.918 -40.356  1.00  0.00              
ATOM   2957  O   GLY C  18      -7.935 -12.743 -40.753  1.00  0.00              
ATOM   2958  H   GLY C  18      -7.390 -14.161 -38.855  1.00  0.00              
ATOM   2959 1HA  GLY C  18     -10.160 -14.163 -39.013  1.00  0.00              
ATOM   2960 2HA  GLY C  18      -9.736 -12.560 -38.368  1.00  0.00              
ATOM   2961  N   ILE C  19     -10.158 -12.704 -41.107  1.00  0.00              
ATOM   2962  CA  ILE C  19     -10.073 -12.377 -42.518  1.00  0.00              
ATOM   2963  C   ILE C  19      -9.850 -10.875 -42.657  1.00  0.00              
ATOM   2964  O   ILE C  19     -10.010 -10.125 -41.694  1.00  0.00              
ATOM   2965  CB  ILE C  19     -11.341 -12.793 -43.286  1.00  0.00              
ATOM   2966  CG1 ILE C  19     -12.552 -11.999 -42.788  1.00  0.00              
ATOM   2967  CG2 ILE C  19     -11.584 -14.287 -43.143  1.00  0.00              
ATOM   2968  CD1 ILE C  19     -13.782 -12.156 -43.652  1.00  0.00              
ATOM   2969  H   ILE C  19     -11.067 -12.773 -40.672  1.00  0.00              
ATOM   2970  HA  ILE C  19      -9.217 -12.871 -42.975  1.00  0.00              
ATOM   2971  HB  ILE C  19     -11.215 -12.544 -44.340  1.00  0.00              
ATOM   2972 1HG1 ILE C  19     -12.771 -12.343 -41.777  1.00  0.00              
ATOM   2973 2HG1 ILE C  19     -12.261 -10.949 -42.758  1.00  0.00              
ATOM   2974 1HG2 ILE C  19     -12.484 -14.564 -43.691  1.00  0.00              
ATOM   2975 2HG2 ILE C  19     -10.732 -14.835 -43.544  1.00  0.00              
ATOM   2976 3HG2 ILE C  19     -11.711 -14.536 -42.089  1.00  0.00              
ATOM   2977 1HD1 ILE C  19     -14.598 -11.565 -43.235  1.00  0.00              
ATOM   2978 2HD1 ILE C  19     -13.564 -11.812 -44.663  1.00  0.00              
ATOM   2979 3HD1 ILE C  19     -14.075 -13.205 -43.682  1.00  0.00              
ATOM   2980  N   PRO C  20      -9.460 -10.415 -43.856  1.00  0.00              
ATOM   2981  CA  PRO C  20      -9.332  -8.974 -44.066  1.00  0.00              
ATOM   2982  C   PRO C  20     -10.598  -8.229 -43.640  1.00  0.00              
ATOM   2983  O   PRO C  20     -11.723  -8.695 -43.858  1.00  0.00              
ATOM   2984  CB  PRO C  20      -9.057  -8.874 -45.560  1.00  0.00              
ATOM   2985  CG  PRO C  20      -8.326 -10.159 -45.833  1.00  0.00              
ATOM   2986  CD  PRO C  20      -9.147 -11.158 -45.046  1.00  0.00              
ATOM   2987  HA  PRO C  20      -8.532  -8.525 -43.458  1.00  0.00              
ATOM   2988 1HB  PRO C  20      -9.991  -8.792 -46.136  1.00  0.00              
ATOM   2989 2HB  PRO C  20      -8.451  -7.987 -45.800  1.00  0.00              
ATOM   2990 1HG  PRO C  20      -8.301 -10.382 -46.910  1.00  0.00              
ATOM   2991 2HG  PRO C  20      -7.282 -10.103 -45.491  1.00  0.00              
ATOM   2992 1HD  PRO C  20     -10.052 -11.470 -45.587  1.00  0.00              
ATOM   2993 2HD  PRO C  20      -8.581 -12.072 -44.814  1.00  0.00              
ATOM   2994  N   TRP C  21     -10.386  -7.076 -43.014  1.00  0.00              
ATOM   2995  CA  TRP C  21     -11.450  -6.214 -42.520  1.00  0.00              
ATOM   2996  C   TRP C  21     -12.112  -6.706 -41.233  1.00  0.00              
ATOM   2997  O   TRP C  21     -13.197  -6.262 -40.863  1.00  0.00              
ATOM   2998  CB  TRP C  21     -12.492  -5.954 -43.609  1.00  0.00              
ATOM   2999  CG  TRP C  21     -13.028  -4.579 -43.459  1.00  0.00              
ATOM   3000  CD1 TRP C  21     -14.313  -4.225 -43.148  1.00  0.00              
ATOM   3001  CD2 TRP C  21     -12.261  -3.372 -43.429  1.00  0.00              
ATOM   3002  NE1 TRP C  21     -14.385  -2.875 -42.912  1.00  0.00              
ATOM   3003  CE2 TRP C  21     -13.140  -2.326 -43.076  1.00  0.00              
ATOM   3004  CE3 TRP C  21     -10.911  -3.075 -43.658  1.00  0.00              
ATOM   3005  CZ2 TRP C  21     -12.714  -1.000 -42.945  1.00  0.00              
ATOM   3006  CZ3 TRP C  21     -10.486  -1.757 -43.528  1.00  0.00              
ATOM   3007  CH2 TRP C  21     -11.389  -0.735 -43.172  1.00  0.00              
ATOM   3008  H   TRP C  21      -9.425  -6.796 -42.882  1.00  0.00              
ATOM   3009  HA  TRP C  21     -11.034  -5.256 -42.206  1.00  0.00              
ATOM   3010 1HB  TRP C  21     -12.038  -6.048 -44.596  1.00  0.00              
ATOM   3011 2HB  TRP C  21     -13.314  -6.664 -43.518  1.00  0.00              
ATOM   3012  HD1 TRP C  21     -15.055  -5.022 -43.134  1.00  0.00              
ATOM   3013  HE1 TRP C  21     -15.220  -2.365 -42.659  1.00  0.00              
ATOM   3014  HE3 TRP C  21     -10.175  -3.829 -43.933  1.00  0.00              
ATOM   3015  HZ2 TRP C  21     -13.444  -0.238 -42.668  1.00  0.00              
ATOM   3016  HZ3 TRP C  21      -9.435  -1.533 -43.709  1.00  0.00              
ATOM   3017  HH2 TRP C  21     -11.023   0.288 -43.077  1.00  0.00              
ATOM   3018  N   THR C  22     -11.438  -7.629 -40.552  1.00  0.00              
ATOM   3019  CA  THR C  22     -11.891  -8.116 -39.250  1.00  0.00              
ATOM   3020  C   THR C  22     -11.369  -7.117 -38.218  1.00  0.00              
ATOM   3021  O   THR C  22     -10.183  -6.796 -38.215  1.00  0.00              
ATOM   3022  CB  THR C  22     -11.283  -9.498 -38.912  1.00  0.00              
ATOM   3023  OG1 THR C  22     -11.749 -10.476 -39.845  1.00  0.00              
ATOM   3024  CG2 THR C  22     -11.675  -9.924 -37.500  1.00  0.00              
ATOM   3025  H   THR C  22     -10.588  -8.003 -40.948  1.00  0.00              
ATOM   3026  HA  THR C  22     -12.977  -8.205 -39.248  1.00  0.00              
ATOM   3027  HB  THR C  22     -10.197  -9.435 -38.983  1.00  0.00              
ATOM   3028  HG1 THR C  22     -12.679 -10.321 -40.032  1.00  0.00              
ATOM   3029 1HG2 THR C  22     -11.237 -10.897 -37.280  1.00  0.00              
ATOM   3030 2HG2 THR C  22     -11.306  -9.189 -36.783  1.00  0.00              
ATOM   3031 3HG2 THR C  22     -12.759  -9.988 -37.428  1.00  0.00              
ATOM   3032  N   LYS C  23     -12.249  -6.631 -37.354  1.00  0.00              
ATOM   3033  CA  LYS C  23     -11.858  -5.699 -36.305  1.00  0.00              
ATOM   3034  C   LYS C  23     -11.249  -6.494 -35.154  1.00  0.00              
ATOM   3035  O   LYS C  23     -11.868  -7.427 -34.656  1.00  0.00              
ATOM   3036  CB  LYS C  23     -13.053  -4.875 -35.824  1.00  0.00              
ATOM   3037  CG  LYS C  23     -12.688  -3.708 -34.916  1.00  0.00              
ATOM   3038  CD  LYS C  23     -13.883  -2.798 -34.676  1.00  0.00              
ATOM   3039  CE  LYS C  23     -14.816  -3.375 -33.622  1.00  0.00              
ATOM   3040  NZ  LYS C  23     -15.937  -2.449 -33.304  1.00  0.00              
ATOM   3041  H   LYS C  23     -13.216  -6.916 -37.425  1.00  0.00              
ATOM   3042  HA  LYS C  23     -11.132  -4.986 -36.697  1.00  0.00              
ATOM   3043 1HB  LYS C  23     -13.559  -4.497 -36.714  1.00  0.00              
ATOM   3044 2HB  LYS C  23     -13.718  -5.554 -35.291  1.00  0.00              
ATOM   3045 1HG  LYS C  23     -12.337  -4.107 -33.964  1.00  0.00              
ATOM   3046 2HG  LYS C  23     -11.887  -3.139 -35.388  1.00  0.00              
ATOM   3047 1HD  LYS C  23     -13.518  -1.825 -34.346  1.00  0.00              
ATOM   3048 2HD  LYS C  23     -14.425  -2.682 -35.615  1.00  0.00              
ATOM   3049 1HE  LYS C  23     -15.218  -4.315 -33.998  1.00  0.00              
ATOM   3050 2HE  LYS C  23     -14.236  -3.564 -32.719  1.00  0.00              
ATOM   3051 1HZ  LYS C  23     -16.531  -2.868 -32.602  1.00  0.00              
ATOM   3052 2HZ  LYS C  23     -15.565  -1.577 -32.954  1.00  0.00              
ATOM   3053 3HZ  LYS C  23     -16.476  -2.274 -34.140  1.00  0.00              
ATOM   3054  N   VAL C  24     -10.043  -6.128 -34.730  1.00  0.00              
ATOM   3055  CA  VAL C  24      -9.394  -6.823 -33.621  1.00  0.00              
ATOM   3056  C   VAL C  24      -9.039  -5.911 -32.452  1.00  0.00              
ATOM   3057  O   VAL C  24      -8.828  -4.706 -32.621  1.00  0.00              
ATOM   3058  CB  VAL C  24      -8.091  -7.521 -34.071  1.00  0.00              
ATOM   3059  CG1 VAL C  24      -8.383  -8.532 -35.185  1.00  0.00              
ATOM   3060  CG2 VAL C  24      -7.089  -6.489 -34.538  1.00  0.00              
ATOM   3061  H   VAL C  24      -9.564  -5.360 -35.176  1.00  0.00              
ATOM   3062  HA  VAL C  24     -10.054  -7.571 -33.181  1.00  0.00              
ATOM   3063  HB  VAL C  24      -7.651  -8.034 -33.217  1.00  0.00              
ATOM   3064 1HG1 VAL C  24      -7.455  -9.016 -35.490  1.00  0.00              
ATOM   3065 2HG1 VAL C  24      -9.081  -9.285 -34.819  1.00  0.00              
ATOM   3066 3HG1 VAL C  24      -8.821  -8.016 -36.039  1.00  0.00              
ATOM   3067 1HG2 VAL C  24      -6.173  -6.988 -34.853  1.00  0.00              
ATOM   3068 2HG2 VAL C  24      -7.506  -5.930 -35.376  1.00  0.00              
ATOM   3069 3HG2 VAL C  24      -6.865  -5.804 -33.720  1.00  0.00              
ATOM   3070  N   THR C  25      -8.986  -6.497 -31.261  1.00  0.00              
ATOM   3071  CA  THR C  25      -8.572  -5.765 -30.083  1.00  0.00              
ATOM   3072  C   THR C  25      -7.111  -6.121 -29.830  1.00  0.00              
ATOM   3073  O   THR C  25      -6.764  -7.297 -29.718  1.00  0.00              
ATOM   3074  CB  THR C  25      -9.405  -6.156 -28.871  1.00  0.00              
ATOM   3075  OG1 THR C  25     -10.765  -5.816 -29.118  1.00  0.00              
ATOM   3076  CG2 THR C  25      -8.920  -5.425 -27.628  1.00  0.00              
ATOM   3077  H   THR C  25      -9.237  -7.472 -31.171  1.00  0.00              
ATOM   3078  HA  THR C  25      -8.683  -4.694 -30.256  1.00  0.00              
ATOM   3079  HB  THR C  25      -9.320  -7.231 -28.714  1.00  0.00              
ATOM   3080  HG1 THR C  25     -11.169  -6.490 -29.670  1.00  0.00              
ATOM   3081 1HG2 THR C  25      -9.528  -5.720 -26.774  1.00  0.00              
ATOM   3082 2HG2 THR C  25      -7.877  -5.682 -27.439  1.00  0.00              
ATOM   3083 3HG2 THR C  25      -9.006  -4.350 -27.783  1.00  0.00              
ATOM   3084  N   ILE C  26      -6.262  -5.096 -29.774  1.00  0.00              
ATOM   3085  CA  ILE C  26      -4.838  -5.259 -29.501  1.00  0.00              
ATOM   3086  C   ILE C  26      -4.534  -4.819 -28.071  1.00  0.00              
ATOM   3087  O   ILE C  26      -4.720  -3.647 -27.725  1.00  0.00              
ATOM   3088  CB  ILE C  26      -3.996  -4.391 -30.464  1.00  0.00              
ATOM   3089  CG1 ILE C  26      -4.248  -4.817 -31.914  1.00  0.00              
ATOM   3090  CG2 ILE C  26      -2.523  -4.519 -30.131  1.00  0.00              
ATOM   3091  CD1 ILE C  26      -3.635  -3.881 -32.955  1.00  0.00              
ATOM   3092  H   ILE C  26      -6.630  -4.168 -29.928  1.00  0.00              
ATOM   3093  HA  ILE C  26      -4.547  -6.305 -29.594  1.00  0.00              
ATOM   3094  HB  ILE C  26      -4.305  -3.350 -30.367  1.00  0.00              
ATOM   3095 1HG1 ILE C  26      -3.831  -5.816 -32.036  1.00  0.00              
ATOM   3096 2HG1 ILE C  26      -5.328  -4.857 -32.057  1.00  0.00              
ATOM   3097 1HG2 ILE C  26      -1.940  -3.904 -30.815  1.00  0.00              
ATOM   3098 2HG2 ILE C  26      -2.352  -4.186 -29.108  1.00  0.00              
ATOM   3099 3HG2 ILE C  26      -2.217  -5.561 -30.229  1.00  0.00              
ATOM   3100 1HD1 ILE C  26      -3.858  -4.252 -33.956  1.00  0.00              
ATOM   3101 2HD1 ILE C  26      -4.053  -2.881 -32.838  1.00  0.00              
ATOM   3102 3HD1 ILE C  26      -2.555  -3.841 -32.818  1.00  0.00              
ATOM   3103  N   ARG C  27      -4.078  -5.755 -27.241  1.00  0.00              
ATOM   3104  CA  ARG C  27      -3.785  -5.457 -25.838  1.00  0.00              
ATOM   3105  C   ARG C  27      -2.277  -5.502 -25.616  1.00  0.00              
ATOM   3106  O   ARG C  27      -1.576  -6.354 -26.172  1.00  0.00              
ATOM   3107  CB  ARG C  27      -4.458  -6.468 -24.910  1.00  0.00              
ATOM   3108  CG  ARG C  27      -5.976  -6.542 -25.046  1.00  0.00              
ATOM   3109  CD  ARG C  27      -6.621  -5.180 -24.853  1.00  0.00              
ATOM   3110  NE  ARG C  27      -6.152  -4.471 -23.662  1.00  0.00              
ATOM   3111  CZ  ARG C  27      -6.608  -4.685 -22.431  1.00  0.00              
ATOM   3112  NH1 ARG C  27      -7.547  -5.598 -22.212  1.00  0.00              
ATOM   3113  NH2 ARG C  27      -6.150  -3.965 -21.419  1.00  0.00              
ATOM   3114  H   ARG C  27      -3.932  -6.692 -27.586  1.00  0.00              
ATOM   3115  HA  ARG C  27      -4.201  -4.484 -25.572  1.00  0.00              
ATOM   3116 1HB  ARG C  27      -4.026  -7.442 -25.135  1.00  0.00              
ATOM   3117 2HB  ARG C  27      -4.201  -6.184 -23.890  1.00  0.00              
ATOM   3118 1HG  ARG C  27      -6.218  -6.918 -26.040  1.00  0.00              
ATOM   3119 2HG  ARG C  27      -6.358  -7.233 -24.294  1.00  0.00              
ATOM   3120 1HD  ARG C  27      -6.399  -4.557 -25.720  1.00  0.00              
ATOM   3121 2HD  ARG C  27      -7.699  -5.308 -24.763  1.00  0.00              
ATOM   3122  HE  ARG C  27      -5.451  -3.747 -23.577  1.00  0.00              
ATOM   3123 1HH1 ARG C  27      -7.917  -6.133 -22.984  1.00  0.00              
ATOM   3124 2HH1 ARG C  27      -7.886  -5.753 -21.273  1.00  0.00              
ATOM   3125 1HH2 ARG C  27      -5.453  -3.252 -21.585  1.00  0.00              
ATOM   3126 2HH2 ARG C  27      -6.499  -4.131 -20.487  1.00  0.00              
ATOM   3127  N   GLY C  28      -1.782  -4.581 -24.804  1.00  0.00              
ATOM   3128  CA  GLY C  28      -0.355  -4.524 -24.567  1.00  0.00              
ATOM   3129  C   GLY C  28       0.033  -3.499 -23.521  1.00  0.00              
ATOM   3130  O   GLY C  28      -0.785  -3.105 -22.679  1.00  0.00              
ATOM   3131  H   GLY C  28      -2.384  -3.914 -24.343  1.00  0.00              
ATOM   3132 1HA  GLY C  28      -0.011  -5.502 -24.227  1.00  0.00              
ATOM   3133 2HA  GLY C  28       0.150  -4.266 -25.497  1.00  0.00              
ATOM   3134  N   GLU C  29       1.287  -3.069 -23.592  1.00  0.00              
ATOM   3135  CA  GLU C  29       1.837  -2.064 -22.693  1.00  0.00              
ATOM   3136  C   GLU C  29       2.481  -0.963 -23.502  1.00  0.00              
ATOM   3137  O   GLU C  29       3.076  -1.224 -24.547  1.00  0.00              
ATOM   3138  CB  GLU C  29       2.933  -2.675 -21.813  1.00  0.00              
ATOM   3139  CG  GLU C  29       2.489  -3.767 -20.878  1.00  0.00              
ATOM   3140  CD  GLU C  29       3.649  -4.290 -20.042  1.00  0.00              
ATOM   3141  OE1 GLU C  29       4.778  -3.792 -20.222  1.00  0.00              
ATOM   3142  OE2 GLU C  29       3.427  -5.189 -19.206  1.00  0.00              
ATOM   3143  H   GLU C  29       1.878  -3.466 -24.308  1.00  0.00              
ATOM   3144  HA  GLU C  29       1.049  -1.674 -22.048  1.00  0.00              
ATOM   3145 1HB  GLU C  29       3.693  -3.077 -22.484  1.00  0.00              
ATOM   3146 2HB  GLU C  29       3.360  -1.862 -21.225  1.00  0.00              
ATOM   3147 1HG  GLU C  29       1.675  -3.469 -20.219  1.00  0.00              
ATOM   3148 2HG  GLU C  29       2.142  -4.553 -21.548  1.00  0.00              
ATOM   3149  N   ASN C  30       2.374   0.262 -22.994  1.00  0.00              
ATOM   3150  CA  ASN C  30       2.970   1.430 -23.630  1.00  0.00              
ATOM   3151  C   ASN C  30       2.516   1.578 -25.072  1.00  0.00              
ATOM   3152  O   ASN C  30       3.339   1.841 -25.963  1.00  0.00              
ATOM   3153  CB  ASN C  30       4.493   1.323 -23.588  1.00  0.00              
ATOM   3154  CG  ASN C  30       5.034   1.258 -22.172  1.00  0.00              
ATOM   3155  OD1 ASN C  30       4.788   2.144 -21.357  1.00  0.00              
ATOM   3156  ND2 ASN C  30       5.776   0.198 -21.873  1.00  0.00              
ATOM   3157  H   ASN C  30       1.857   0.379 -22.133  1.00  0.00              
ATOM   3158  HA  ASN C  30       2.675   2.334 -23.094  1.00  0.00              
ATOM   3159 1HB  ASN C  30       5.019   0.608 -24.222  1.00  0.00              
ATOM   3160 2HB  ASN C  30       4.638   2.331 -23.978  1.00  0.00              
ATOM   3161 1HD2 ASN C  30       6.160   0.101 -20.955  1.00  0.00              
ATOM   3162 2HD2 ASN C  30       5.950  -0.502 -22.566  1.00  0.00              
ATOM   3163  N   LEU C  31       1.217   1.417 -25.308  1.00  0.00              
ATOM   3164  CA  LEU C  31       0.728   1.474 -26.678  1.00  0.00              
ATOM   3165  C   LEU C  31       0.332   2.895 -27.075  1.00  0.00              
ATOM   3166  O   LEU C  31      -0.201   3.119 -28.158  1.00  0.00              
ATOM   3167  CB  LEU C  31      -0.442   0.500 -26.883  1.00  0.00              
ATOM   3168  CG  LEU C  31      -0.137  -0.980 -26.572  1.00  0.00              
ATOM   3169  CD1 LEU C  31      -1.355  -1.843 -26.911  1.00  0.00              
ATOM   3170  CD2 LEU C  31       1.090  -1.457 -27.366  1.00  0.00              
ATOM   3171  H   LEU C  31       0.560   1.255 -24.558  1.00  0.00              
ATOM   3172  HA  LEU C  31       1.530   1.203 -27.364  1.00  0.00              
ATOM   3173 1HB  LEU C  31      -1.136   0.898 -26.144  1.00  0.00              
ATOM   3174 2HB  LEU C  31      -0.877   0.595 -27.877  1.00  0.00              
ATOM   3175  HG  LEU C  31       0.115  -1.045 -25.513  1.00  0.00              
ATOM   3176 1HD1 LEU C  31      -1.134  -2.888 -26.691  1.00  0.00              
ATOM   3177 2HD1 LEU C  31      -2.208  -1.519 -26.315  1.00  0.00              
ATOM   3178 3HD1 LEU C  31      -1.591  -1.739 -27.970  1.00  0.00              
ATOM   3179 1HD2 LEU C  31       1.289  -2.504 -27.133  1.00  0.00              
ATOM   3180 2HD2 LEU C  31       0.896  -1.353 -28.434  1.00  0.00              
ATOM   3181 3HD2 LEU C  31       1.956  -0.855 -27.094  1.00  0.00              
ATOM   3182  N   GLY C  32       0.604   3.854 -26.198  1.00  0.00              
ATOM   3183  CA  GLY C  32       0.321   5.242 -26.511  1.00  0.00              
ATOM   3184  C   GLY C  32      -0.341   5.994 -25.376  1.00  0.00              
ATOM   3185  O   GLY C  32      -1.096   5.422 -24.588  1.00  0.00              
ATOM   3186  H   GLY C  32       1.012   3.625 -25.303  1.00  0.00              
ATOM   3187 1HA  GLY C  32       1.255   5.751 -26.749  1.00  0.00              
ATOM   3188 2HA  GLY C  32      -0.345   5.284 -27.373  1.00  0.00              
ATOM   3189  N   THR C  33      -0.053   7.284 -25.293  1.00  0.00              
ATOM   3190  CA  THR C  33      -0.575   8.106 -24.216  1.00  0.00              
ATOM   3191  C   THR C  33      -1.904   8.734 -24.627  1.00  0.00              
ATOM   3192  O   THR C  33      -2.634   9.236 -23.790  1.00  0.00              
ATOM   3193  CB  THR C  33       0.454   9.201 -23.815  1.00  0.00              
ATOM   3194  OG1 THR C  33       0.672  10.092 -24.914  1.00  0.00              
ATOM   3195  CG2 THR C  33       1.794   8.562 -23.452  1.00  0.00              
ATOM   3196  H   THR C  33       0.541   7.708 -25.992  1.00  0.00              
ATOM   3197  HA  THR C  33      -0.790   7.483 -23.348  1.00  0.00              
ATOM   3198  HB  THR C  33       0.068   9.752 -22.957  1.00  0.00              
ATOM   3199  HG1 THR C  33       1.041  10.917 -24.589  1.00  0.00              
ATOM   3200 1HG2 THR C  33       2.504   9.341 -23.174  1.00  0.00              
ATOM   3201 2HG2 THR C  33       1.656   7.878 -22.615  1.00  0.00              
ATOM   3202 3HG2 THR C  33       2.177   8.012 -24.310  1.00  0.00              
ATOM   3203  N   GLY C  34      -2.226   8.678 -25.916  1.00  0.00              
ATOM   3204  CA  GLY C  34      -3.472   9.247 -26.402  1.00  0.00              
ATOM   3205  C   GLY C  34      -3.608   9.059 -27.899  1.00  0.00              
ATOM   3206  O   GLY C  34      -2.660   8.626 -28.548  1.00  0.00              
ATOM   3207  H   GLY C  34      -1.599   8.234 -26.572  1.00  0.00              
ATOM   3208 1HA  GLY C  34      -4.308   8.755 -25.903  1.00  0.00              
ATOM   3209 2HA  GLY C  34      -3.490  10.312 -26.173  1.00  0.00              
ATOM   3210  N   PRO C  35      -4.770   9.389 -28.485  1.00  0.00              
ATOM   3211  CA  PRO C  35      -5.021   9.271 -29.929  1.00  0.00              
ATOM   3212  C   PRO C  35      -4.014  10.021 -30.795  1.00  0.00              
ATOM   3213  O   PRO C  35      -3.649   9.579 -31.892  1.00  0.00              
ATOM   3214  CB  PRO C  35      -6.431   9.840 -30.076  1.00  0.00              
ATOM   3215  CG  PRO C  35      -7.073   9.531 -28.755  1.00  0.00              
ATOM   3216  CD  PRO C  35      -5.967   9.848 -27.780  1.00  0.00              
ATOM   3217  HA  PRO C  35      -4.945   8.235 -30.291  1.00  0.00              
ATOM   3218 1HB  PRO C  35      -6.410  10.921 -30.275  1.00  0.00              
ATOM   3219 2HB  PRO C  35      -6.972   9.369 -30.911  1.00  0.00              
ATOM   3220 1HG  PRO C  35      -7.969  10.148 -28.593  1.00  0.00              
ATOM   3221 2HG  PRO C  35      -7.392   8.480 -28.704  1.00  0.00              
ATOM   3222 1HD  PRO C  35      -5.912  10.922 -27.548  1.00  0.00              
ATOM   3223 2HD  PRO C  35      -6.092   9.320 -26.823  1.00  0.00              
ATOM   3224  N   THR C  36      -3.551  11.151 -30.282  1.00  0.00              
ATOM   3225  CA  THR C  36      -2.571  11.966 -30.979  1.00  0.00              
ATOM   3226  C   THR C  36      -1.136  11.472 -30.836  1.00  0.00              
ATOM   3227  O   THR C  36      -0.271  11.825 -31.643  1.00  0.00              
ATOM   3228  CB  THR C  36      -2.648  13.408 -30.470  1.00  0.00              
ATOM   3229  OG1 THR C  36      -2.321  13.436 -29.079  1.00  0.00              
ATOM   3230  CG2 THR C  36      -4.050  13.945 -30.644  1.00  0.00              
ATOM   3231  H   THR C  36      -3.890  11.454 -29.380  1.00  0.00              
ATOM   3232  HA  THR C  36      -2.768  11.943 -32.051  1.00  0.00              
ATOM   3233  HB  THR C  36      -1.948  14.021 -31.037  1.00  0.00              
ATOM   3234  HG1 THR C  36      -2.062  14.326 -28.829  1.00  0.00              
ATOM   3235 1HG2 THR C  36      -4.094  14.970 -30.280  1.00  0.00              
ATOM   3236 2HG2 THR C  36      -4.319  13.921 -31.699  1.00  0.00              
ATOM   3237 3HG2 THR C  36      -4.747  13.328 -30.078  1.00  0.00              
ATOM   3238  N   ASP C  37      -0.892  10.647 -29.819  1.00  0.00              
ATOM   3239  CA  ASP C  37       0.418  10.024 -29.619  1.00  0.00              
ATOM   3240  C   ASP C  37       0.679   8.834 -30.551  1.00  0.00              
ATOM   3241  O   ASP C  37       1.797   8.621 -31.022  1.00  0.00              
ATOM   3242  CB  ASP C  37       0.562   9.577 -28.163  1.00  0.00              
ATOM   3243  CG  ASP C  37       1.940   9.036 -27.804  1.00  0.00              
ATOM   3244  OD1 ASP C  37       2.906   9.720 -28.047  1.00  0.00              
ATOM   3245  OD2 ASP C  37       2.006   8.022 -27.152  1.00  0.00              
ATOM   3246  H   ASP C  37      -1.637  10.446 -29.168  1.00  0.00              
ATOM   3247  HA  ASP C  37       1.206  10.742 -29.847  1.00  0.00              
ATOM   3248 1HB  ASP C  37       0.274  10.343 -27.442  1.00  0.00              
ATOM   3249 2HB  ASP C  37      -0.164   8.764 -28.140  1.00  0.00              
ATOM   3250  N   LEU C  38      -0.368   8.073 -30.824  1.00  0.00              
ATOM   3251  CA  LEU C  38      -0.324   6.994 -31.809  1.00  0.00              
ATOM   3252  C   LEU C  38      -0.199   7.494 -33.257  1.00  0.00              
ATOM   3253  O   LEU C  38      -1.086   8.181 -33.763  1.00  0.00              
ATOM   3254  CB  LEU C  38      -1.588   6.141 -31.633  1.00  0.00              
ATOM   3255  CG  LEU C  38      -1.811   4.949 -32.553  1.00  0.00              
ATOM   3256  CD1 LEU C  38      -0.696   3.926 -32.337  1.00  0.00              
ATOM   3257  CD2 LEU C  38      -3.180   4.341 -32.258  1.00  0.00              
ATOM   3258  H   LEU C  38      -1.230   8.252 -30.328  1.00  0.00              
ATOM   3259  HA  LEU C  38       0.563   6.384 -31.643  1.00  0.00              
ATOM   3260 1HB  LEU C  38      -1.413   5.773 -30.623  1.00  0.00              
ATOM   3261 2HB  LEU C  38      -2.491   6.751 -31.646  1.00  0.00              
ATOM   3262  HG  LEU C  38      -1.823   5.328 -33.575  1.00  0.00              
ATOM   3263 1HD1 LEU C  38      -0.853   3.071 -32.995  1.00  0.00              
ATOM   3264 2HD1 LEU C  38       0.267   4.384 -32.563  1.00  0.00              
ATOM   3265 3HD1 LEU C  38      -0.705   3.591 -31.300  1.00  0.00              
ATOM   3266 1HD2 LEU C  38      -3.347   3.486 -32.914  1.00  0.00              
ATOM   3267 2HD2 LEU C  38      -3.217   4.013 -31.218  1.00  0.00              
ATOM   3268 3HD2 LEU C  38      -3.955   5.088 -32.430  1.00  0.00              
ATOM   3269  N   ILE C  39       0.900   7.151 -33.925  1.00  0.00              
ATOM   3270  CA  ILE C  39       1.195   7.716 -35.247  1.00  0.00              
ATOM   3271  C   ILE C  39       1.426   6.684 -36.336  1.00  0.00              
ATOM   3272  O   ILE C  39       1.601   7.029 -37.508  1.00  0.00              
ATOM   3273  CB  ILE C  39       2.447   8.616 -35.225  1.00  0.00              
ATOM   3274  CG1 ILE C  39       3.663   7.812 -34.755  1.00  0.00              
ATOM   3275  CG2 ILE C  39       2.202   9.816 -34.340  1.00  0.00              
ATOM   3276  CD1 ILE C  39       4.991   8.549 -34.929  1.00  0.00              
ATOM   3277  H   ILE C  39       1.545   6.489 -33.517  1.00  0.00              
ATOM   3278  HA  ILE C  39       0.347   8.292 -35.617  1.00  0.00              
ATOM   3279  HB  ILE C  39       2.667   8.945 -36.240  1.00  0.00              
ATOM   3280 1HG1 ILE C  39       3.509   7.579 -33.701  1.00  0.00              
ATOM   3281 2HG1 ILE C  39       3.682   6.886 -35.331  1.00  0.00              
ATOM   3282 1HG2 ILE C  39       3.090  10.447 -34.328  1.00  0.00              
ATOM   3283 2HG2 ILE C  39       1.358  10.387 -34.726  1.00  0.00              
ATOM   3284 3HG2 ILE C  39       1.980   9.482 -33.326  1.00  0.00              
ATOM   3285 1HD1 ILE C  39       5.807   7.918 -34.575  1.00  0.00              
ATOM   3286 2HD1 ILE C  39       5.143   8.782 -35.983  1.00  0.00              
ATOM   3287 3HD1 ILE C  39       4.973   9.474 -34.353  1.00  0.00              
ATOM   3288  N   GLY C  40       1.438   5.418 -35.946  1.00  0.00              
ATOM   3289  CA  GLY C  40       1.498   4.354 -36.927  1.00  0.00              
ATOM   3290  C   GLY C  40       1.041   3.027 -36.345  1.00  0.00              
ATOM   3291  O   GLY C  40       1.139   2.797 -35.139  1.00  0.00              
ATOM   3292  H   GLY C  40       1.405   5.181 -34.965  1.00  0.00              
ATOM   3293 1HA  GLY C  40       0.853   4.608 -37.769  1.00  0.00              
ATOM   3294 2HA  GLY C  40       2.525   4.249 -37.276  1.00  0.00              
ATOM   3295  N   LEU C  41       0.524   2.164 -37.207  1.00  0.00              
ATOM   3296  CA  LEU C  41       0.157   0.811 -36.818  1.00  0.00              
ATOM   3297  C   LEU C  41       0.341  -0.112 -38.017  1.00  0.00              
ATOM   3298  O   LEU C  41      -0.318   0.033 -39.053  1.00  0.00              
ATOM   3299  CB  LEU C  41      -1.286   0.766 -36.308  1.00  0.00              
ATOM   3300  CG  LEU C  41      -1.852  -0.589 -35.865  1.00  0.00              
ATOM   3301  CD1 LEU C  41      -1.082  -1.139 -34.673  1.00  0.00              
ATOM   3302  CD2 LEU C  41      -3.329  -0.419 -35.535  1.00  0.00              
ATOM   3303  H   LEU C  41       0.383   2.456 -38.163  1.00  0.00              
ATOM   3304  HA  LEU C  41       0.818   0.467 -36.024  1.00  0.00              
ATOM   3305 1HB  LEU C  41      -1.186   1.410 -35.436  1.00  0.00              
ATOM   3306 2HB  LEU C  41      -1.979   1.218 -37.017  1.00  0.00              
ATOM   3307  HG  LEU C  41      -1.770  -1.268 -36.714  1.00  0.00              
ATOM   3308 1HD1 LEU C  41      -1.504  -2.100 -34.380  1.00  0.00              
ATOM   3309 2HD1 LEU C  41      -0.035  -1.271 -34.947  1.00  0.00              
ATOM   3310 3HD1 LEU C  41      -1.156  -0.441 -33.841  1.00  0.00              
ATOM   3311 1HD2 LEU C  41      -3.743  -1.376 -35.218  1.00  0.00              
ATOM   3312 2HD2 LEU C  41      -3.441   0.309 -34.731  1.00  0.00              
ATOM   3313 3HD2 LEU C  41      -3.861  -0.068 -36.419  1.00  0.00              
ATOM   3314  N   THR C  42       1.266  -1.053 -37.864  1.00  0.00              
ATOM   3315  CA  THR C  42       1.592  -2.000 -38.918  1.00  0.00              
ATOM   3316  C   THR C  42       1.353  -3.432 -38.447  1.00  0.00              
ATOM   3317  O   THR C  42       2.050  -3.930 -37.565  1.00  0.00              
ATOM   3318  CB  THR C  42       3.073  -1.870 -39.341  1.00  0.00              
ATOM   3319  OG1 THR C  42       3.323  -0.541 -39.826  1.00  0.00              
ATOM   3320  CG2 THR C  42       3.401  -2.865 -40.432  1.00  0.00              
ATOM   3321  H   THR C  42       1.757  -1.109 -36.984  1.00  0.00              
ATOM   3322  HA  THR C  42       0.958  -1.819 -39.786  1.00  0.00              
ATOM   3323  HB  THR C  42       3.706  -2.058 -38.475  1.00  0.00              
ATOM   3324  HG1 THR C  42       3.441   0.054 -39.082  1.00  0.00              
ATOM   3325 1HG2 THR C  42       4.447  -2.758 -40.717  1.00  0.00              
ATOM   3326 2HG2 THR C  42       3.223  -3.876 -40.067  1.00  0.00              
ATOM   3327 3HG2 THR C  42       2.767  -2.675 -41.298  1.00  0.00              
ATOM   3328  N   ILE C  43       0.360  -4.081 -39.040  1.00  0.00              
ATOM   3329  CA  ILE C  43      -0.042  -5.421 -38.632  1.00  0.00              
ATOM   3330  C   ILE C  43       0.112  -6.316 -39.856  1.00  0.00              
ATOM   3331  O   ILE C  43      -0.567  -6.116 -40.862  1.00  0.00              
ATOM   3332  CB  ILE C  43      -1.508  -5.461 -38.173  1.00  0.00              
ATOM   3333  CG1 ILE C  43      -1.716  -4.484 -37.015  1.00  0.00              
ATOM   3334  CG2 ILE C  43      -1.882  -6.872 -37.753  1.00  0.00              
ATOM   3335  CD1 ILE C  43      -3.181  -4.305 -36.620  1.00  0.00              
ATOM   3336  H   ILE C  43      -0.132  -3.630 -39.798  1.00  0.00              
ATOM   3337  HA  ILE C  43       0.598  -5.786 -37.829  1.00  0.00              
ATOM   3338  HB  ILE C  43      -2.147  -5.141 -38.996  1.00  0.00              
ATOM   3339 1HG1 ILE C  43      -1.153  -4.865 -36.164  1.00  0.00              
ATOM   3340 2HG1 ILE C  43      -1.302  -3.524 -37.323  1.00  0.00              
ATOM   3341 1HG2 ILE C  43      -2.923  -6.891 -37.429  1.00  0.00              
ATOM   3342 2HG2 ILE C  43      -1.753  -7.549 -38.596  1.00  0.00              
ATOM   3343 3HG2 ILE C  43      -1.241  -7.190 -36.931  1.00  0.00              
ATOM   3344 1HD1 ILE C  43      -3.252  -3.598 -35.793  1.00  0.00              
ATOM   3345 2HD1 ILE C  43      -3.744  -3.923 -37.471  1.00  0.00              
ATOM   3346 3HD1 ILE C  43      -3.595  -5.264 -36.311  1.00  0.00              
ATOM   3347  N   CYS C  44       1.008  -7.296 -39.773  1.00  0.00              
ATOM   3348  CA  CYS C  44       1.263  -8.179 -40.905  1.00  0.00              
ATOM   3349  C   CYS C  44       1.738  -7.351 -42.094  1.00  0.00              
ATOM   3350  O   CYS C  44       1.535  -7.734 -43.245  1.00  0.00              
ATOM   3351  CB  CYS C  44      -0.010  -8.927 -41.304  1.00  0.00              
ATOM   3352  SG  CYS C  44      -0.822  -9.817 -39.970  1.00  0.00              
ATOM   3353  H   CYS C  44       1.523  -7.434 -38.915  1.00  0.00              
ATOM   3354  HA  CYS C  44       1.985  -8.966 -40.687  1.00  0.00              
ATOM   3355 1HB  CYS C  44      -0.753  -8.228 -41.688  1.00  0.00              
ATOM   3356 2HB  CYS C  44       0.215  -9.675 -42.064  1.00  0.00              
ATOM   3357  HG  CYS C  44      -2.010  -9.900 -40.562  1.00  0.00              
ATOM   3358  N   GLY C  45       2.353  -6.208 -41.809  1.00  0.00              
ATOM   3359  CA  GLY C  45       2.799  -5.320 -42.865  1.00  0.00              
ATOM   3360  C   GLY C  45       1.752  -4.320 -43.303  1.00  0.00              
ATOM   3361  O   GLY C  45       2.085  -3.298 -43.903  1.00  0.00              
ATOM   3362  H   GLY C  45       2.515  -5.948 -40.846  1.00  0.00              
ATOM   3363 1HA  GLY C  45       3.667  -4.760 -42.517  1.00  0.00              
ATOM   3364 2HA  GLY C  45       3.076  -5.913 -43.736  1.00  0.00              
ATOM   3365  N   HIS C  46       0.484  -4.596 -43.008  1.00  0.00              
ATOM   3366  CA  HIS C  46      -0.587  -3.708 -43.446  1.00  0.00              
ATOM   3367  C   HIS C  46      -0.709  -2.431 -42.604  1.00  0.00              
ATOM   3368  O   HIS C  46      -0.674  -2.471 -41.368  1.00  0.00              
ATOM   3369  CB  HIS C  46      -1.929  -4.433 -43.440  1.00  0.00              
ATOM   3370  CG  HIS C  46      -3.028  -3.644 -44.072  1.00  0.00              
ATOM   3371  ND1 HIS C  46      -3.217  -3.596 -45.437  1.00  0.00              
ATOM   3372  CD2 HIS C  46      -3.945  -2.804 -43.537  1.00  0.00              
ATOM   3373  CE1 HIS C  46      -4.200  -2.759 -45.715  1.00  0.00              
ATOM   3374  NE2 HIS C  46      -4.658  -2.263 -44.579  1.00  0.00              
ATOM   3375  H   HIS C  46       0.251  -5.424 -42.477  1.00  0.00              
ATOM   3376  HA  HIS C  46      -0.383  -3.361 -44.459  1.00  0.00              
ATOM   3377 1HB  HIS C  46      -1.854  -5.369 -43.994  1.00  0.00              
ATOM   3378 2HB  HIS C  46      -2.238  -4.642 -42.416  1.00  0.00              
ATOM   3379  HD1 HIS C  46      -2.752  -4.162 -46.118  1.00  0.00              
ATOM   3380  HD2 HIS C  46      -4.175  -2.517 -42.510  1.00  0.00              
ATOM   3381  HE1 HIS C  46      -4.502  -2.581 -46.747  1.00  0.00              
ATOM   3382  N   ASN C  47      -0.870  -1.302 -43.295  1.00  0.00              
ATOM   3383  CA  ASN C  47      -1.054  -0.004 -42.654  1.00  0.00              
ATOM   3384  C   ASN C  47      -2.464   0.065 -42.093  1.00  0.00              
ATOM   3385  O   ASN C  47      -3.417   0.314 -42.830  1.00  0.00              
ATOM   3386  CB  ASN C  47      -0.795   1.149 -43.607  1.00  0.00              
ATOM   3387  CG  ASN C  47      -0.822   2.499 -42.945  1.00  0.00              
ATOM   3388  OD1 ASN C  47      -1.440   2.683 -41.891  1.00  0.00              
ATOM   3389  ND2 ASN C  47      -0.223   3.460 -43.600  1.00  0.00              
ATOM   3390  H   ASN C  47      -0.863  -1.357 -44.303  1.00  0.00              
ATOM   3391  HA  ASN C  47      -0.324   0.120 -41.852  1.00  0.00              
ATOM   3392 1HB  ASN C  47       0.035   1.113 -44.314  1.00  0.00              
ATOM   3393 2HB  ASN C  47      -1.734   1.001 -44.141  1.00  0.00              
ATOM   3394 1HD2 ASN C  47      -0.200   4.385 -43.219  1.00  0.00              
ATOM   3395 2HD2 ASN C  47       0.212   3.271 -44.480  1.00  0.00              
ATOM   3396  N   CYS C  48      -2.593  -0.145 -40.790  1.00  0.00              
ATOM   3397  CA  CYS C  48      -3.905  -0.164 -40.147  1.00  0.00              
ATOM   3398  C   CYS C  48      -4.196   1.124 -39.376  1.00  0.00              
ATOM   3399  O   CYS C  48      -5.243   1.249 -38.747  1.00  0.00              
ATOM   3400  CB  CYS C  48      -3.782  -1.346 -39.185  1.00  0.00              
ATOM   3401  SG  CYS C  48      -3.501  -2.941 -39.990  1.00  0.00              
ATOM   3402  H   CYS C  48      -1.767  -0.296 -40.228  1.00  0.00              
ATOM   3403  HA  CYS C  48      -4.728  -0.303 -40.848  1.00  0.00              
ATOM   3404 1HB  CYS C  48      -2.939  -1.196 -38.509  1.00  0.00              
ATOM   3405 2HB  CYS C  48      -4.698  -1.457 -38.606  1.00  0.00              
ATOM   3406  HG  CYS C  48      -4.764  -3.136 -40.356  1.00  0.00              
ATOM   3407  N   LEU C  49      -3.277   2.077 -39.432  1.00  0.00              
ATOM   3408  CA  LEU C  49      -3.472   3.353 -38.741  1.00  0.00              
ATOM   3409  C   LEU C  49      -4.814   4.048 -39.005  1.00  0.00              
ATOM   3410  O   LEU C  49      -5.420   4.598 -38.088  1.00  0.00              
ATOM   3411  CB  LEU C  49      -2.322   4.313 -39.067  1.00  0.00              
ATOM   3412  CG  LEU C  49      -2.411   5.660 -38.335  1.00  0.00              
ATOM   3413  CD1 LEU C  49      -2.280   5.445 -36.824  1.00  0.00              
ATOM   3414  CD2 LEU C  49      -1.338   6.576 -38.828  1.00  0.00              
ATOM   3415  H   LEU C  49      -2.427   1.926 -39.956  1.00  0.00              
ATOM   3416  HA  LEU C  49      -3.498   3.186 -37.665  1.00  0.00              
ATOM   3417 1HB  LEU C  49      -1.488   3.725 -38.686  1.00  0.00              
ATOM   3418 2HB  LEU C  49      -2.205   4.453 -40.141  1.00  0.00              
ATOM   3419  HG  LEU C  49      -3.372   6.105 -38.595  1.00  0.00              
ATOM   3420 1HD1 LEU C  49      -2.344   6.405 -36.312  1.00  0.00              
ATOM   3421 2HD1 LEU C  49      -3.083   4.795 -36.477  1.00  0.00              
ATOM   3422 3HD1 LEU C  49      -1.318   4.981 -36.605  1.00  0.00              
ATOM   3423 1HD2 LEU C  49      -1.407   7.530 -38.306  1.00  0.00              
ATOM   3424 2HD2 LEU C  49      -0.362   6.128 -38.638  1.00  0.00              
ATOM   3425 3HD2 LEU C  49      -1.461   6.739 -39.899  1.00  0.00              
ATOM   3426  N   LEU C  50      -5.289   4.009 -40.247  1.00  0.00              
ATOM   3427  CA  LEU C  50      -6.575   4.619 -40.586  1.00  0.00              
ATOM   3428  C   LEU C  50      -7.800   4.048 -39.879  1.00  0.00              
ATOM   3429  O   LEU C  50      -8.848   4.698 -39.835  1.00  0.00              
ATOM   3430  CB  LEU C  50      -6.784   4.524 -42.102  1.00  0.00              
ATOM   3431  CG  LEU C  50      -5.812   5.355 -42.949  1.00  0.00              
ATOM   3432  CD1 LEU C  50      -6.046   5.085 -44.429  1.00  0.00              
ATOM   3433  CD2 LEU C  50      -5.998   6.832 -42.634  1.00  0.00              
ATOM   3434  H   LEU C  50      -4.756   3.550 -40.972  1.00  0.00              
ATOM   3435  HA  LEU C  50      -6.586   5.657 -40.254  1.00  0.00              
ATOM   3436 1HB  LEU C  50      -6.586   3.462 -42.242  1.00  0.00              
ATOM   3437 2HB  LEU C  50      -7.814   4.741 -42.383  1.00  0.00              
ATOM   3438  HG  LEU C  50      -4.801   5.076 -42.650  1.00  0.00              
ATOM   3439 1HD1 LEU C  50      -5.351   5.680 -45.022  1.00  0.00              
ATOM   3440 2HD1 LEU C  50      -5.884   4.027 -44.636  1.00  0.00              
ATOM   3441 3HD1 LEU C  50      -7.068   5.355 -44.690  1.00  0.00              
ATOM   3442 1HD2 LEU C  50      -5.306   7.422 -43.235  1.00  0.00              
ATOM   3443 2HD2 LEU C  50      -7.022   7.127 -42.863  1.00  0.00              
ATOM   3444 3HD2 LEU C  50      -5.799   7.007 -41.576  1.00  0.00              
ATOM   3445  N   THR C  51      -7.682   2.842 -39.335  1.00  0.00              
ATOM   3446  CA  THR C  51      -8.772   2.261 -38.554  1.00  0.00              
ATOM   3447  C   THR C  51      -8.411   2.161 -37.068  1.00  0.00              
ATOM   3448  O   THR C  51      -9.226   1.755 -36.243  1.00  0.00              
ATOM   3449  CB  THR C  51      -9.118   0.853 -39.074  1.00  0.00              
ATOM   3450  OG1 THR C  51      -7.980  -0.004 -38.913  1.00  0.00              
ATOM   3451  CG2 THR C  51      -9.493   0.919 -40.553  1.00  0.00              
ATOM   3452  H   THR C  51      -6.830   2.314 -39.459  1.00  0.00              
ATOM   3453  HA  THR C  51      -9.655   2.896 -38.625  1.00  0.00              
ATOM   3454  HB  THR C  51      -9.957   0.459 -38.499  1.00  0.00              
ATOM   3455  HG1 THR C  51      -7.240   0.350 -39.412  1.00  0.00              
ATOM   3456 1HG2 THR C  51      -9.736  -0.080 -40.910  1.00  0.00              
ATOM   3457 2HG2 THR C  51     -10.357   1.571 -40.680  1.00  0.00              
ATOM   3458 3HG2 THR C  51      -8.653   1.315 -41.122  1.00  0.00              
ATOM   3459  N   ALA C  52      -7.182   2.534 -36.739  1.00  0.00              
ATOM   3460  CA  ALA C  52      -6.695   2.449 -35.367  1.00  0.00              
ATOM   3461  C   ALA C  52      -7.394   3.436 -34.434  1.00  0.00              
ATOM   3462  O   ALA C  52      -7.395   4.643 -34.677  1.00  0.00              
ATOM   3463  CB  ALA C  52      -5.206   2.697 -35.344  1.00  0.00              
ATOM   3464  H   ALA C  52      -6.568   2.887 -37.458  1.00  0.00              
ATOM   3465  HA  ALA C  52      -6.894   1.447 -34.987  1.00  0.00              
ATOM   3466 1HB  ALA C  52      -4.844   2.633 -34.318  1.00  0.00              
ATOM   3467 2HB  ALA C  52      -4.703   1.947 -35.954  1.00  0.00              
ATOM   3468 3HB  ALA C  52      -4.997   3.689 -35.741  1.00  0.00              
ATOM   3469  N   GLU C  53      -7.984   2.911 -33.367  1.00  0.00              
ATOM   3470  CA  GLU C  53      -8.606   3.738 -32.347  1.00  0.00              
ATOM   3471  C   GLU C  53      -7.954   3.471 -30.989  1.00  0.00              
ATOM   3472  O   GLU C  53      -8.066   2.381 -30.439  1.00  0.00              
ATOM   3473  CB  GLU C  53     -10.112   3.475 -32.282  1.00  0.00              
ATOM   3474  CG  GLU C  53     -10.856   4.328 -31.264  1.00  0.00              
ATOM   3475  CD  GLU C  53     -12.329   4.028 -31.272  1.00  0.00              
ATOM   3476  OE1 GLU C  53     -12.733   3.150 -31.996  1.00  0.00              
ATOM   3477  OE2 GLU C  53     -13.035   4.596 -30.473  1.00  0.00              
ATOM   3478  H   GLU C  53      -8.000   1.906 -33.262  1.00  0.00              
ATOM   3479  HA  GLU C  53      -8.457   4.792 -32.585  1.00  0.00              
ATOM   3480 1HB  GLU C  53     -10.513   3.668 -33.278  1.00  0.00              
ATOM   3481 2HB  GLU C  53     -10.242   2.421 -32.036  1.00  0.00              
ATOM   3482 1HG  GLU C  53     -10.471   4.228 -30.250  1.00  0.00              
ATOM   3483 2HG  GLU C  53     -10.692   5.346 -31.614  1.00  0.00              
ATOM   3484  N   TRP C  54      -7.257   4.475 -30.468  1.00  0.00              
ATOM   3485  CA  TRP C  54      -6.645   4.393 -29.146  1.00  0.00              
ATOM   3486  C   TRP C  54      -7.756   4.317 -28.103  1.00  0.00              
ATOM   3487  O   TRP C  54      -8.637   5.180 -28.072  1.00  0.00              
ATOM   3488  CB  TRP C  54      -5.791   5.642 -28.899  1.00  0.00              
ATOM   3489  CG  TRP C  54      -5.101   5.669 -27.566  1.00  0.00              
ATOM   3490  CD1 TRP C  54      -3.874   5.148 -27.266  1.00  0.00              
ATOM   3491  CD2 TRP C  54      -5.605   6.233 -26.349  1.00  0.00              
ATOM   3492  NE1 TRP C  54      -3.583   5.351 -25.938  1.00  0.00              
ATOM   3493  CE2 TRP C  54      -4.629   6.016 -25.352  1.00  0.00              
ATOM   3494  CE3 TRP C  54      -6.788   6.896 -26.004  1.00  0.00              
ATOM   3495  CZ2 TRP C  54      -4.797   6.442 -24.031  1.00  0.00              
ATOM   3496  CZ3 TRP C  54      -6.958   7.318 -24.688  1.00  0.00              
ATOM   3497  CH2 TRP C  54      -5.969   7.091 -23.719  1.00  0.00              
ATOM   3498  H   TRP C  54      -7.150   5.321 -31.008  1.00  0.00              
ATOM   3499  HA  TRP C  54      -6.009   3.510 -29.087  1.00  0.00              
ATOM   3500 1HB  TRP C  54      -5.004   5.716 -29.649  1.00  0.00              
ATOM   3501 2HB  TRP C  54      -6.413   6.536 -28.937  1.00  0.00              
ATOM   3502  HD1 TRP C  54      -3.330   4.671 -28.080  1.00  0.00              
ATOM   3503  HE1 TRP C  54      -2.738   5.057 -25.470  1.00  0.00              
ATOM   3504  HE3 TRP C  54      -7.584   7.103 -26.718  1.00  0.00              
ATOM   3505  HZ2 TRP C  54      -4.003   6.248 -23.309  1.00  0.00              
ATOM   3506  HZ3 TRP C  54      -7.885   7.830 -24.430  1.00  0.00              
ATOM   3507  HH2 TRP C  54      -6.134   7.437 -22.698  1.00  0.00              
ATOM   3508  N   MET C  55      -7.727   3.286 -27.265  1.00  0.00              
ATOM   3509  CA  MET C  55      -8.730   3.128 -26.212  1.00  0.00              
ATOM   3510  C   MET C  55      -8.110   3.495 -24.858  1.00  0.00              
ATOM   3511  O   MET C  55      -8.706   4.227 -24.063  1.00  0.00              
ATOM   3512  CB  MET C  55      -9.269   1.699 -26.192  1.00  0.00              
ATOM   3513  CG  MET C  55      -9.913   1.251 -27.496  1.00  0.00              
ATOM   3514  SD  MET C  55     -11.313   2.284 -27.971  1.00  0.00              
ATOM   3515  CE  MET C  55     -12.505   1.840 -26.711  1.00  0.00              
ATOM   3516  H   MET C  55      -6.996   2.595 -27.357  1.00  0.00              
ATOM   3517  HA  MET C  55      -9.575   3.790 -26.401  1.00  0.00              
ATOM   3518 1HB  MET C  55      -8.428   1.047 -25.959  1.00  0.00              
ATOM   3519 2HB  MET C  55     -10.004   1.648 -25.388  1.00  0.00              
ATOM   3520 1HG  MET C  55      -9.157   1.290 -28.280  1.00  0.00              
ATOM   3521 2HG  MET C  55     -10.254   0.223 -27.370  1.00  0.00              
ATOM   3522 1HE  MET C  55     -13.428   2.398 -26.869  1.00  0.00              
ATOM   3523 2HE  MET C  55     -12.712   0.771 -26.767  1.00  0.00              
ATOM   3524 3HE  MET C  55     -12.100   2.080 -25.727  1.00  0.00              
ATOM   3525  N   SER C  56      -6.918   2.964 -24.606  1.00  0.00              
ATOM   3526  CA  SER C  56      -6.162   3.262 -23.391  1.00  0.00              
ATOM   3527  C   SER C  56      -4.704   2.997 -23.713  1.00  0.00              
ATOM   3528  O   SER C  56      -4.382   2.586 -24.823  1.00  0.00              
ATOM   3529  CB  SER C  56      -6.572   2.343 -22.246  1.00  0.00              
ATOM   3530  OG  SER C  56      -6.068   1.033 -22.462  1.00  0.00              
ATOM   3531  H   SER C  56      -6.525   2.330 -25.286  1.00  0.00              
ATOM   3532  HA  SER C  56      -6.396   4.239 -22.964  1.00  0.00              
ATOM   3533 1HB  SER C  56      -6.172   2.745 -21.316  1.00  0.00              
ATOM   3534 2HB  SER C  56      -7.660   2.318 -22.191  1.00  0.00              
ATOM   3535  HG  SER C  56      -6.684   0.540 -23.009  1.00  0.00              
ATOM   3536  N   ALA C  57      -3.826   3.216 -22.736  1.00  0.00              
ATOM   3537  CA  ALA C  57      -2.404   2.956 -22.936  1.00  0.00              
ATOM   3538  C   ALA C  57      -2.120   1.453 -23.108  1.00  0.00              
ATOM   3539  O   ALA C  57      -1.024   1.066 -23.517  1.00  0.00              
ATOM   3540  CB  ALA C  57      -1.594   3.524 -21.754  1.00  0.00              
ATOM   3541  H   ALA C  57      -4.141   3.567 -21.843  1.00  0.00              
ATOM   3542  HA  ALA C  57      -2.084   3.453 -23.853  1.00  0.00              
ATOM   3543 1HB  ALA C  57      -0.534   3.326 -21.912  1.00  0.00              
ATOM   3544 2HB  ALA C  57      -1.755   4.600 -21.685  1.00  0.00              
ATOM   3545 3HB  ALA C  57      -1.918   3.048 -20.830  1.00  0.00              
ATOM   3546  N   SER C  58      -3.106   0.612 -22.804  1.00  0.00              
ATOM   3547  CA  SER C  58      -2.947  -0.834 -22.964  1.00  0.00              
ATOM   3548  C   SER C  58      -3.848  -1.383 -24.063  1.00  0.00              
ATOM   3549  O   SER C  58      -3.883  -2.599 -24.302  1.00  0.00              
ATOM   3550  CB  SER C  58      -3.295  -1.555 -21.659  1.00  0.00              
ATOM   3551  OG  SER C  58      -4.667  -1.371 -21.349  1.00  0.00              
ATOM   3552  H   SER C  58      -3.982   0.974 -22.457  1.00  0.00              
ATOM   3553  HA  SER C  58      -1.911  -1.142 -23.110  1.00  0.00              
ATOM   3554 1HB  SER C  58      -3.080  -2.617 -21.780  1.00  0.00              
ATOM   3555 2HB  SER C  58      -2.675  -1.149 -20.860  1.00  0.00              
ATOM   3556  HG  SER C  58      -4.933  -0.482 -21.596  1.00  0.00              
ATOM   3557  N   LYS C  59      -4.560  -0.505 -24.757  1.00  0.00              
ATOM   3558  CA  LYS C  59      -5.547  -0.998 -25.705  1.00  0.00              
ATOM   3559  C   LYS C  59      -5.767  -0.162 -26.956  1.00  0.00              
ATOM   3560  O   LYS C  59      -6.042   1.039 -26.880  1.00  0.00              
ATOM   3561  CB  LYS C  59      -6.880  -1.168 -24.968  1.00  0.00              
ATOM   3562  CG  LYS C  59      -8.006  -1.804 -25.791  1.00  0.00              
ATOM   3563  CD  LYS C  59      -9.254  -1.991 -24.925  1.00  0.00              
ATOM   3564  CE  LYS C  59     -10.417  -2.522 -25.733  1.00  0.00              
ATOM   3565  NZ  LYS C  59     -11.628  -2.773 -24.885  1.00  0.00              
ATOM   3566  H   LYS C  59      -4.438   0.492 -24.647  1.00  0.00              
ATOM   3567  HA  LYS C  59      -5.224  -1.958 -26.107  1.00  0.00              
ATOM   3568 1HB  LYS C  59      -6.685  -1.791 -24.094  1.00  0.00              
ATOM   3569 2HB  LYS C  59      -7.195  -0.177 -24.643  1.00  0.00              
ATOM   3570 1HG  LYS C  59      -8.230  -1.149 -26.634  1.00  0.00              
ATOM   3571 2HG  LYS C  59      -7.662  -2.769 -26.162  1.00  0.00              
ATOM   3572 1HD  LYS C  59      -9.019  -2.692 -24.124  1.00  0.00              
ATOM   3573 2HD  LYS C  59      -9.525  -1.026 -24.495  1.00  0.00              
ATOM   3574 1HE  LYS C  59     -10.661  -1.792 -26.503  1.00  0.00              
ATOM   3575 2HE  LYS C  59     -10.108  -3.455 -26.205  1.00  0.00              
ATOM   3576 1HZ  LYS C  59     -12.376  -3.127 -25.464  1.00  0.00              
ATOM   3577 2HZ  LYS C  59     -11.405  -3.453 -24.171  1.00  0.00              
ATOM   3578 3HZ  LYS C  59     -11.917  -1.910 -24.450  1.00  0.00              
ATOM   3579  N   ILE C  60      -5.654  -0.820 -28.102  1.00  0.00              
ATOM   3580  CA  ILE C  60      -5.911  -0.203 -29.393  1.00  0.00              
ATOM   3581  C   ILE C  60      -6.824  -1.152 -30.156  1.00  0.00              
ATOM   3582  O   ILE C  60      -6.558  -2.352 -30.230  1.00  0.00              
ATOM   3583  CB  ILE C  60      -4.629  -0.032 -30.228  1.00  0.00              
ATOM   3584  CG1 ILE C  60      -3.643   0.894 -29.506  1.00  0.00              
ATOM   3585  CG2 ILE C  60      -4.981   0.544 -31.597  1.00  0.00              
ATOM   3586  CD1 ILE C  60      -2.285   0.995 -30.217  1.00  0.00              
ATOM   3587  H   ILE C  60      -5.378  -1.791 -28.067  1.00  0.00              
ATOM   3588  HA  ILE C  60      -6.383   0.770 -29.266  1.00  0.00              
ATOM   3589  HB  ILE C  60      -4.150  -1.004 -30.347  1.00  0.00              
ATOM   3590 1HG1 ILE C  60      -4.106   1.879 -29.449  1.00  0.00              
ATOM   3591 2HG1 ILE C  60      -3.506   0.499 -28.499  1.00  0.00              
ATOM   3592 1HG2 ILE C  60      -4.072   0.665 -32.186  1.00  0.00              
ATOM   3593 2HG2 ILE C  60      -5.661  -0.132 -32.114  1.00  0.00              
ATOM   3594 3HG2 ILE C  60      -5.462   1.514 -31.471  1.00  0.00              
ATOM   3595 1HD1 ILE C  60      -1.629   1.664 -29.659  1.00  0.00              
ATOM   3596 2HD1 ILE C  60      -1.830   0.006 -30.275  1.00  0.00              
ATOM   3597 3HD1 ILE C  60      -2.428   1.386 -31.223  1.00  0.00              
ATOM   3598  N   VAL C  61      -7.915  -0.621 -30.701  1.00  0.00              
ATOM   3599  CA  VAL C  61      -8.827  -1.433 -31.496  1.00  0.00              
ATOM   3600  C   VAL C  61      -8.737  -0.956 -32.946  1.00  0.00              
ATOM   3601  O   VAL C  61      -8.776   0.246 -33.214  1.00  0.00              
ATOM   3602  CB  VAL C  61     -10.282  -1.337 -30.999  1.00  0.00              
ATOM   3603  CG1 VAL C  61     -11.208  -2.133 -31.907  1.00  0.00              
ATOM   3604  CG2 VAL C  61     -10.388  -1.833 -29.565  1.00  0.00              
ATOM   3605  H   VAL C  61      -8.119   0.358 -30.564  1.00  0.00              
ATOM   3606  HA  VAL C  61      -8.558  -2.488 -31.454  1.00  0.00              
ATOM   3607  HB  VAL C  61     -10.587  -0.291 -30.996  1.00  0.00              
ATOM   3608 1HG1 VAL C  61     -12.232  -2.054 -31.541  1.00  0.00              
ATOM   3609 2HG1 VAL C  61     -11.154  -1.736 -32.921  1.00  0.00              
ATOM   3610 3HG1 VAL C  61     -10.904  -3.180 -31.910  1.00  0.00              
ATOM   3611 1HG2 VAL C  61     -11.422  -1.758 -29.230  1.00  0.00              
ATOM   3612 2HG2 VAL C  61     -10.065  -2.873 -29.516  1.00  0.00              
ATOM   3613 3HG2 VAL C  61      -9.754  -1.224 -28.921  1.00  0.00              
ATOM   3614  N   CYS C  62      -8.592  -1.894 -33.874  1.00  0.00              
ATOM   3615  CA  CYS C  62      -8.420  -1.544 -35.280  1.00  0.00              
ATOM   3616  C   CYS C  62      -8.933  -2.667 -36.173  1.00  0.00              
ATOM   3617  O   CYS C  62      -9.426  -3.688 -35.690  1.00  0.00              
ATOM   3618  CB  CYS C  62      -6.904  -1.395 -35.413  1.00  0.00              
ATOM   3619  SG  CYS C  62      -5.979  -2.937 -35.211  1.00  0.00              
ATOM   3620  H   CYS C  62      -8.600  -2.868 -33.607  1.00  0.00              
ATOM   3621  HA  CYS C  62      -8.936  -0.628 -35.565  1.00  0.00              
ATOM   3622 1HB  CYS C  62      -6.647  -1.017 -36.403  1.00  0.00              
ATOM   3623 2HB  CYS C  62      -6.524  -0.713 -34.653  1.00  0.00              
ATOM   3624  HG  CYS C  62      -6.195  -3.391 -36.441  1.00  0.00              
ATOM   3625  N   ARG C  63      -8.829  -2.460 -37.480  1.00  0.00              
ATOM   3626  CA  ARG C  63      -9.202  -3.486 -38.442  1.00  0.00              
ATOM   3627  C   ARG C  63      -7.971  -3.901 -39.213  1.00  0.00              
ATOM   3628  O   ARG C  63      -7.189  -3.061 -39.642  1.00  0.00              
ATOM   3629  CB  ARG C  63     -10.289  -2.968 -39.390  1.00  0.00              
ATOM   3630  CG  ARG C  63     -11.648  -2.880 -38.712  1.00  0.00              
ATOM   3631  CD  ARG C  63     -12.725  -2.372 -39.635  1.00  0.00              
ATOM   3632  NE  ARG C  63     -14.006  -2.252 -38.945  1.00  0.00              
ATOM   3633  CZ  ARG C  63     -14.894  -3.235 -38.845  1.00  0.00              
ATOM   3634  NH1 ARG C  63     -14.642  -4.417 -39.392  1.00  0.00              
ATOM   3635  NH2 ARG C  63     -16.037  -3.039 -38.201  1.00  0.00              
ATOM   3636  H   ARG C  63      -8.484  -1.572 -37.816  1.00  0.00              
ATOM   3637  HA  ARG C  63      -9.637  -4.340 -37.922  1.00  0.00              
ATOM   3638 1HB  ARG C  63      -9.968  -1.986 -39.735  1.00  0.00              
ATOM   3639 2HB  ARG C  63     -10.327  -3.655 -40.235  1.00  0.00              
ATOM   3640 1HG  ARG C  63     -11.927  -3.874 -38.362  1.00  0.00              
ATOM   3641 2HG  ARG C  63     -11.567  -2.204 -37.861  1.00  0.00              
ATOM   3642 1HD  ARG C  63     -12.433  -1.393 -40.014  1.00  0.00              
ATOM   3643 2HD  ARG C  63     -12.834  -3.066 -40.467  1.00  0.00              
ATOM   3644  HE  ARG C  63     -14.406  -1.459 -38.461  1.00  0.00              
ATOM   3645 1HH1 ARG C  63     -13.772  -4.568 -39.884  1.00  0.00              
ATOM   3646 2HH1 ARG C  63     -15.319  -5.161 -39.315  1.00  0.00              
ATOM   3647 1HH2 ARG C  63     -16.231  -2.139 -37.784  1.00  0.00              
ATOM   3648 2HH2 ARG C  63     -16.708  -3.790 -38.129  1.00  0.00              
ATOM   3649  N   VAL C  64      -7.786  -5.205 -39.361  1.00  0.00              
ATOM   3650  CA  VAL C  64      -6.621  -5.722 -40.054  1.00  0.00              
ATOM   3651  C   VAL C  64      -6.954  -5.937 -41.521  1.00  0.00              
ATOM   3652  O   VAL C  64      -7.921  -6.624 -41.857  1.00  0.00              
ATOM   3653  CB  VAL C  64      -6.125  -7.044 -39.439  1.00  0.00              
ATOM   3654  CG1 VAL C  64      -4.911  -7.562 -40.196  1.00  0.00              
ATOM   3655  CG2 VAL C  64      -5.792  -6.855 -37.967  1.00  0.00              
ATOM   3656  H   VAL C  64      -8.464  -5.853 -38.987  1.00  0.00              
ATOM   3657  HA  VAL C  64      -5.795  -5.009 -40.028  1.00  0.00              
ATOM   3658  HB  VAL C  64      -6.927  -7.781 -39.490  1.00  0.00              
ATOM   3659 1HG1 VAL C  64      -4.574  -8.497 -39.748  1.00  0.00              
ATOM   3660 2HG1 VAL C  64      -5.179  -7.735 -41.238  1.00  0.00              
ATOM   3661 3HG1 VAL C  64      -4.109  -6.826 -40.144  1.00  0.00              
ATOM   3662 1HG2 VAL C  64      -5.444  -7.799 -37.548  1.00  0.00              
ATOM   3663 2HG2 VAL C  64      -5.010  -6.102 -37.865  1.00  0.00              
ATOM   3664 3HG2 VAL C  64      -6.683  -6.527 -37.431  1.00  0.00              
ATOM   3665  N   GLY C  65      -6.155  -5.325 -42.386  1.00  0.00              
ATOM   3666  CA  GLY C  65      -6.398  -5.398 -43.812  1.00  0.00              
ATOM   3667  C   GLY C  65      -5.499  -6.450 -44.429  1.00  0.00              
ATOM   3668  O   GLY C  65      -5.017  -7.342 -43.738  1.00  0.00              
ATOM   3669  H   GLY C  65      -5.362  -4.798 -42.049  1.00  0.00              
ATOM   3670 1HA  GLY C  65      -7.443  -5.659 -43.983  1.00  0.00              
ATOM   3671 2HA  GLY C  65      -6.189  -4.427 -44.259  1.00  0.00              
ATOM   3672  N   GLN C  66      -5.269  -6.344 -45.731  1.00  0.00              
ATOM   3673  CA  GLN C  66      -4.480  -7.328 -46.466  1.00  0.00              
ATOM   3674  C   GLN C  66      -2.999  -7.211 -46.128  1.00  0.00              
ATOM   3675  O   GLN C  66      -2.421  -6.127 -46.172  1.00  0.00              
ATOM   3676  CB  GLN C  66      -4.680  -7.158 -47.974  1.00  0.00              
ATOM   3677  CG  GLN C  66      -3.921  -8.166 -48.820  1.00  0.00              
ATOM   3678  CD  GLN C  66      -4.263  -8.058 -50.294  1.00  0.00              
ATOM   3679  OE1 GLN C  66      -5.132  -7.276 -50.689  1.00  0.00              
ATOM   3680  NE2 GLN C  66      -3.583  -8.848 -51.118  1.00  0.00              
ATOM   3681  H   GLN C  66      -5.654  -5.552 -46.226  1.00  0.00              
ATOM   3682  HA  GLN C  66      -4.770  -8.332 -46.157  1.00  0.00              
ATOM   3683 1HB  GLN C  66      -5.750  -7.250 -48.162  1.00  0.00              
ATOM   3684 2HB  GLN C  66      -4.354  -6.149 -48.223  1.00  0.00              
ATOM   3685 1HG  GLN C  66      -2.845  -8.314 -48.737  1.00  0.00              
ATOM   3686 2HG  GLN C  66      -4.439  -9.033 -48.408  1.00  0.00              
ATOM   3687 1HE2 GLN C  66      -3.766  -8.822 -52.102  1.00  0.00              
ATOM   3688 2HE2 GLN C  66      -2.888  -9.470 -50.755  1.00  0.00              
ATOM   3689  N   ALA C  67      -2.390  -8.337 -45.780  1.00  0.00              
ATOM   3690  CA  ALA C  67      -0.980  -8.371 -45.408  1.00  0.00              
ATOM   3691  C   ALA C  67       0.029  -8.091 -46.517  1.00  0.00              
ATOM   3692  O   ALA C  67      -0.196  -8.406 -47.687  1.00  0.00              
ATOM   3693  CB  ALA C  67      -0.657  -9.710 -44.762  1.00  0.00              
ATOM   3694  H   ALA C  67      -2.921  -9.196 -45.774  1.00  0.00              
ATOM   3695  HA  ALA C  67      -0.790  -7.575 -44.688  1.00  0.00              
ATOM   3696 1HB  ALA C  67       0.397  -9.734 -44.484  1.00  0.00              
ATOM   3697 2HB  ALA C  67      -1.271  -9.843 -43.871  1.00  0.00              
ATOM   3698 3HB  ALA C  67      -0.864 -10.513 -45.467  1.00  0.00              
ATOM   3699  N   LYS C  68       1.141  -7.482 -46.120  1.00  0.00              
ATOM   3700  CA  LYS C  68       2.184  -7.044 -47.039  1.00  0.00              
ATOM   3701  C   LYS C  68       3.394  -7.887 -46.672  1.00  0.00              
ATOM   3702  O   LYS C  68       4.270  -8.143 -47.498  1.00  0.00              
ATOM   3703  CB  LYS C  68       2.478  -5.548 -46.916  1.00  0.00              
ATOM   3704  CG  LYS C  68       1.302  -4.646 -47.263  1.00  0.00              
ATOM   3705  CD  LYS C  68       1.706  -3.179 -47.246  1.00  0.00              
ATOM   3706  CE  LYS C  68       0.522  -2.274 -47.554  1.00  0.00              
ATOM   3707  NZ  LYS C  68       0.897  -0.835 -47.519  1.00  0.00              
ATOM   3708  H   LYS C  68       1.258  -7.321 -45.130  1.00  0.00              
ATOM   3709  HA  LYS C  68       1.852  -7.184 -48.068  1.00  0.00              
ATOM   3710 1HB  LYS C  68       2.784  -5.366 -45.886  1.00  0.00              
ATOM   3711 2HB  LYS C  68       3.311  -5.330 -47.585  1.00  0.00              
ATOM   3712 1HG  LYS C  68       0.942  -4.913 -48.258  1.00  0.00              
ATOM   3713 2HG  LYS C  68       0.510  -4.813 -46.534  1.00  0.00              
ATOM   3714 1HD  LYS C  68       2.100  -2.939 -46.258  1.00  0.00              
ATOM   3715 2HD  LYS C  68       2.484  -3.024 -47.993  1.00  0.00              
ATOM   3716 1HE  LYS C  68       0.147  -2.527 -48.545  1.00  0.00              
ATOM   3717 2HE  LYS C  68      -0.255  -2.464 -46.813  1.00  0.00              
ATOM   3718 1HZ  LYS C  68       0.086  -0.270 -47.728  1.00  0.00              
ATOM   3719 2HZ  LYS C  68       1.244  -0.599 -46.600  1.00  0.00              
ATOM   3720 3HZ  LYS C  68       1.616  -0.658 -48.206  1.00  0.00              
ATOM   3721  N   ASN C  69       3.411  -8.318 -45.413  1.00  0.00              
ATOM   3722  CA  ASN C  69       4.477  -9.137 -44.840  1.00  0.00              
ATOM   3723  C   ASN C  69       3.941 -10.542 -44.617  1.00  0.00              
ATOM   3724  O   ASN C  69       2.741 -10.729 -44.423  1.00  0.00              
ATOM   3725  CB  ASN C  69       5.018  -8.555 -43.547  1.00  0.00              
ATOM   3726  CG  ASN C  69       5.784  -7.275 -43.733  1.00  0.00              
ATOM   3727  OD1 ASN C  69       6.348  -7.015 -44.803  1.00  0.00              
ATOM   3728  ND2 ASN C  69       5.876  -6.513 -42.674  1.00  0.00              
ATOM   3729  H   ASN C  69       2.629  -8.052 -44.833  1.00  0.00              
ATOM   3730  HA  ASN C  69       5.344  -9.130 -45.501  1.00  0.00              
ATOM   3731 1HB  ASN C  69       4.382  -8.466 -42.665  1.00  0.00              
ATOM   3732 2HB  ASN C  69       5.727  -9.370 -43.402  1.00  0.00              
ATOM   3733 1HD2 ASN C  69       6.372  -5.645 -42.724  1.00  0.00              
ATOM   3734 2HD2 ASN C  69       5.452  -6.797 -41.815  1.00  0.00              
ATOM   3735  N   ASP C  70       4.836 -11.524 -44.631  1.00  0.00              
ATOM   3736  CA  ASP C  70       4.445 -12.906 -44.381  1.00  0.00              
ATOM   3737  C   ASP C  70       4.567 -13.246 -42.893  1.00  0.00              
ATOM   3738  O   ASP C  70       4.301 -14.374 -42.481  1.00  0.00              
ATOM   3739  CB  ASP C  70       5.298 -13.865 -45.216  1.00  0.00              
ATOM   3740  CG  ASP C  70       6.784 -13.836 -44.885  1.00  0.00              
ATOM   3741  OD1 ASP C  70       7.171 -13.053 -44.050  1.00  0.00              
ATOM   3742  OD2 ASP C  70       7.492 -14.697 -45.349  1.00  0.00              
ATOM   3743  H   ASP C  70       5.806 -11.314 -44.819  1.00  0.00              
ATOM   3744  HA  ASP C  70       3.395 -13.045 -44.640  1.00  0.00              
ATOM   3745 1HB  ASP C  70       4.941 -14.895 -45.195  1.00  0.00              
ATOM   3746 2HB  ASP C  70       5.140 -13.445 -46.210  1.00  0.00              
ATOM   3747  N   LYS C  71       4.980 -12.263 -42.095  1.00  0.00              
ATOM   3748  CA  LYS C  71       5.037 -12.431 -40.644  1.00  0.00              
ATOM   3749  C   LYS C  71       3.830 -11.697 -40.072  1.00  0.00              
ATOM   3750  O   LYS C  71       3.483 -10.612 -40.534  1.00  0.00              
ATOM   3751  CB  LYS C  71       6.342 -11.889 -40.059  1.00  0.00              
ATOM   3752  CG  LYS C  71       7.587 -12.662 -40.476  1.00  0.00              
ATOM   3753  CD  LYS C  71       8.848 -12.030 -39.904  1.00  0.00              
ATOM   3754  CE  LYS C  71      10.095 -12.773 -40.360  1.00  0.00              
ATOM   3755  NZ  LYS C  71      11.339 -12.137 -39.848  1.00  0.00              
ATOM   3756  H   LYS C  71       5.261 -11.381 -42.499  1.00  0.00              
ATOM   3757  HA  LYS C  71       4.991 -13.491 -40.393  1.00  0.00              
ATOM   3758 1HB  LYS C  71       6.433 -10.853 -40.385  1.00  0.00              
ATOM   3759 2HB  LYS C  71       6.244 -11.920 -38.974  1.00  0.00              
ATOM   3760 1HG  LYS C  71       7.496 -13.686 -40.114  1.00  0.00              
ATOM   3761 2HG  LYS C  71       7.644 -12.665 -41.564  1.00  0.00              
ATOM   3762 1HD  LYS C  71       8.899 -10.993 -40.238  1.00  0.00              
ATOM   3763 2HD  LYS C  71       8.787 -12.058 -38.816  1.00  0.00              
ATOM   3764 1HE  LYS C  71      10.035 -13.798 -39.997  1.00  0.00              
ATOM   3765 2HE  LYS C  71      10.112 -12.775 -41.450  1.00  0.00              
ATOM   3766 1HZ  LYS C  71      12.142 -12.658 -40.172  1.00  0.00              
ATOM   3767 2HZ  LYS C  71      11.396 -11.187 -40.185  1.00  0.00              
ATOM   3768 3HZ  LYS C  71      11.325 -12.135 -38.838  1.00  0.00              
ATOM   3769  N   GLY C  72       3.183 -12.296 -39.079  1.00  0.00              
ATOM   3770  CA  GLY C  72       1.962 -11.718 -38.540  1.00  0.00              
ATOM   3771  C   GLY C  72       2.173 -10.851 -37.316  1.00  0.00              
ATOM   3772  O   GLY C  72       1.297 -10.750 -36.463  1.00  0.00              
ATOM   3773  H   GLY C  72       3.533 -13.158 -38.688  1.00  0.00              
ATOM   3774 1HA  GLY C  72       1.494 -11.097 -39.304  1.00  0.00              
ATOM   3775 2HA  GLY C  72       1.282 -12.521 -38.260  1.00  0.00              
ATOM   3776  N   ASP C  73       3.336 -10.211 -37.244  1.00  0.00              
ATOM   3777  CA  ASP C  73       3.692  -9.335 -36.133  1.00  0.00              
ATOM   3778  C   ASP C  73       2.796  -8.088 -36.050  1.00  0.00              
ATOM   3779  O   ASP C  73       2.301  -7.590 -37.066  1.00  0.00              
ATOM   3780  CB  ASP C  73       5.159  -8.916 -36.250  1.00  0.00              
ATOM   3781  CG  ASP C  73       6.156 -10.023 -35.935  1.00  0.00              
ATOM   3782  OD1 ASP C  73       5.741 -11.049 -35.449  1.00  0.00              
ATOM   3783  OD2 ASP C  73       7.293  -9.900 -36.324  1.00  0.00              
ATOM   3784  H   ASP C  73       3.996 -10.343 -37.998  1.00  0.00              
ATOM   3785  HA  ASP C  73       3.560  -9.864 -35.189  1.00  0.00              
ATOM   3786 1HB  ASP C  73       5.408  -8.467 -37.211  1.00  0.00              
ATOM   3787 2HB  ASP C  73       5.204  -8.155 -35.470  1.00  0.00              
ATOM   3788  N   ILE C  74       2.599  -7.592 -34.833  1.00  0.00              
ATOM   3789  CA  ILE C  74       1.743  -6.438 -34.572  1.00  0.00              
ATOM   3790  C   ILE C  74       2.637  -5.302 -34.055  1.00  0.00              
ATOM   3791  O   ILE C  74       3.089  -5.322 -32.910  1.00  0.00              
ATOM   3792  CB  ILE C  74       0.677  -6.797 -33.519  1.00  0.00              
ATOM   3793  CG1 ILE C  74      -0.146  -7.990 -34.022  1.00  0.00              
ATOM   3794  CG2 ILE C  74      -0.233  -5.595 -33.247  1.00  0.00              
ATOM   3795  CD1 ILE C  74      -1.061  -8.595 -32.990  1.00  0.00              
ATOM   3796  H   ILE C  74       3.068  -8.041 -34.060  1.00  0.00              
ATOM   3797  HA  ILE C  74       1.265  -6.098 -35.490  1.00  0.00              
ATOM   3798  HB  ILE C  74       1.174  -7.092 -32.595  1.00  0.00              
ATOM   3799 1HG1 ILE C  74      -0.740  -7.642 -34.866  1.00  0.00              
ATOM   3800 2HG1 ILE C  74       0.559  -8.749 -34.363  1.00  0.00              
ATOM   3801 1HG2 ILE C  74      -0.981  -5.867 -32.501  1.00  0.00              
ATOM   3802 2HG2 ILE C  74       0.364  -4.763 -32.875  1.00  0.00              
ATOM   3803 3HG2 ILE C  74      -0.732  -5.300 -34.170  1.00  0.00              
ATOM   3804 1HD1 ILE C  74      -1.604  -9.432 -33.430  1.00  0.00              
ATOM   3805 2HD1 ILE C  74      -0.472  -8.950 -32.144  1.00  0.00              
ATOM   3806 3HD1 ILE C  74      -1.771  -7.844 -32.647  1.00  0.00              
ATOM   3807  N   ILE C  75       2.879  -4.314 -34.912  1.00  0.00              
ATOM   3808  CA  ILE C  75       3.738  -3.179 -34.571  1.00  0.00              
ATOM   3809  C   ILE C  75       3.005  -1.859 -34.326  1.00  0.00              
ATOM   3810  O   ILE C  75       2.383  -1.299 -35.235  1.00  0.00              
ATOM   3811  CB  ILE C  75       4.784  -2.948 -35.677  1.00  0.00              
ATOM   3812  CG1 ILE C  75       5.694  -4.171 -35.816  1.00  0.00              
ATOM   3813  CG2 ILE C  75       5.604  -1.701 -35.381  1.00  0.00              
ATOM   3814  CD1 ILE C  75       6.600  -4.124 -37.025  1.00  0.00              
ATOM   3815  H   ILE C  75       2.454  -4.351 -35.827  1.00  0.00              
ATOM   3816  HA  ILE C  75       4.247  -3.354 -33.623  1.00  0.00              
ATOM   3817  HB  ILE C  75       4.271  -2.827 -36.631  1.00  0.00              
ATOM   3818 1HG1 ILE C  75       6.298  -4.230 -34.911  1.00  0.00              
ATOM   3819 2HG1 ILE C  75       5.049  -5.048 -35.879  1.00  0.00              
ATOM   3820 1HG2 ILE C  75       6.338  -1.552 -36.172  1.00  0.00              
ATOM   3821 2HG2 ILE C  75       4.945  -0.836 -35.331  1.00  0.00              
ATOM   3822 3HG2 ILE C  75       6.118  -1.821 -34.427  1.00  0.00              
ATOM   3823 1HD1 ILE C  75       7.213  -5.024 -37.056  1.00  0.00              
ATOM   3824 2HD1 ILE C  75       5.996  -4.066 -37.931  1.00  0.00              
ATOM   3825 3HD1 ILE C  75       7.245  -3.249 -36.963  1.00  0.00              
ATOM   3826  N   VAL C  76       3.102  -1.361 -33.098  1.00  0.00              
ATOM   3827  CA  VAL C  76       2.500  -0.087 -32.735  1.00  0.00              
ATOM   3828  C   VAL C  76       3.590   0.976 -32.703  1.00  0.00              
ATOM   3829  O   VAL C  76       4.653   0.772 -32.119  1.00  0.00              
ATOM   3830  CB  VAL C  76       1.833  -0.144 -31.334  1.00  0.00              
ATOM   3831  CG1 VAL C  76       1.293   1.241 -30.958  1.00  0.00              
ATOM   3832  CG2 VAL C  76       0.706  -1.174 -31.331  1.00  0.00              
ATOM   3833  H   VAL C  76       3.610  -1.883 -32.398  1.00  0.00              
ATOM   3834  HA  VAL C  76       1.748   0.218 -33.464  1.00  0.00              
ATOM   3835  HB  VAL C  76       2.571  -0.476 -30.604  1.00  0.00              
ATOM   3836 1HG1 VAL C  76       0.825   1.195 -29.973  1.00  0.00              
ATOM   3837 2HG1 VAL C  76       2.113   1.959 -30.936  1.00  0.00              
ATOM   3838 3HG1 VAL C  76       0.553   1.556 -31.694  1.00  0.00              
ATOM   3839 1HG2 VAL C  76       0.245  -1.207 -30.343  1.00  0.00              
ATOM   3840 2HG2 VAL C  76      -0.043  -0.895 -32.072  1.00  0.00              
ATOM   3841 3HG2 VAL C  76       1.109  -2.157 -31.574  1.00  0.00              
ATOM   3842  N   THR C  77       3.329   2.107 -33.345  1.00  0.00              
ATOM   3843  CA  THR C  77       4.302   3.190 -33.403  1.00  0.00              
ATOM   3844  C   THR C  77       3.690   4.461 -32.819  1.00  0.00              
ATOM   3845  O   THR C  77       2.656   4.939 -33.291  1.00  0.00              
ATOM   3846  CB  THR C  77       4.776   3.460 -34.842  1.00  0.00              
ATOM   3847  OG1 THR C  77       5.376   2.275 -35.382  1.00  0.00              
ATOM   3848  CG2 THR C  77       5.791   4.593 -34.866  1.00  0.00              
ATOM   3849  H   THR C  77       2.437   2.223 -33.804  1.00  0.00              
ATOM   3850  HA  THR C  77       5.184   2.925 -32.819  1.00  0.00              
ATOM   3851  HB  THR C  77       3.916   3.732 -35.454  1.00  0.00              
ATOM   3852  HG1 THR C  77       4.688   1.675 -35.677  1.00  0.00              
ATOM   3853 1HG2 THR C  77       6.113   4.770 -35.892  1.00  0.00              
ATOM   3854 2HG2 THR C  77       5.334   5.499 -34.467  1.00  0.00              
ATOM   3855 3HG2 THR C  77       6.652   4.322 -34.256  1.00  0.00              
ATOM   3856  N   THR C  78       4.327   4.992 -31.783  1.00  0.00              
ATOM   3857  CA  THR C  78       3.846   6.188 -31.109  1.00  0.00              
ATOM   3858  C   THR C  78       4.983   7.206 -31.044  1.00  0.00              
ATOM   3859  O   THR C  78       6.154   6.857 -31.214  1.00  0.00              
ATOM   3860  CB  THR C  78       3.436   5.896 -29.670  1.00  0.00              
ATOM   3861  OG1 THR C  78       4.598   5.482 -28.945  1.00  0.00              
ATOM   3862  CG2 THR C  78       2.342   4.800 -29.601  1.00  0.00              
ATOM   3863  H   THR C  78       5.173   4.549 -31.456  1.00  0.00              
ATOM   3864  HA  THR C  78       2.984   6.590 -31.641  1.00  0.00              
ATOM   3865  HB  THR C  78       3.049   6.811 -29.219  1.00  0.00              
ATOM   3866  HG1 THR C  78       4.962   4.692 -29.351  1.00  0.00              
ATOM   3867 1HG2 THR C  78       2.075   4.619 -28.560  1.00  0.00              
ATOM   3868 2HG2 THR C  78       1.461   5.130 -30.151  1.00  0.00              
ATOM   3869 3HG2 THR C  78       2.722   3.880 -30.043  1.00  0.00              
ATOM   3870  N   LYS C  79       4.637   8.459 -30.788  1.00  0.00              
ATOM   3871  CA  LYS C  79       5.644   9.503 -30.685  1.00  0.00              
ATOM   3872  C   LYS C  79       6.453   9.252 -29.420  1.00  0.00              
ATOM   3873  O   LYS C  79       7.680   9.183 -29.459  1.00  0.00              
ATOM   3874  CB  LYS C  79       4.973  10.878 -30.607  1.00  0.00              
ATOM   3875  CG  LYS C  79       4.292  11.313 -31.897  1.00  0.00              
ATOM   3876  CD  LYS C  79       3.679  12.706 -31.761  1.00  0.00              
ATOM   3877  CE  LYS C  79       2.967  13.139 -33.051  1.00  0.00              
ATOM   3878  NZ  LYS C  79       2.409  14.521 -32.965  1.00  0.00              
ATOM   3879  H   LYS C  79       3.665   8.699 -30.661  1.00  0.00              
ATOM   3880  HA  LYS C  79       6.292   9.477 -31.561  1.00  0.00              
ATOM   3881 1HB  LYS C  79       4.236  10.829 -29.805  1.00  0.00              
ATOM   3882 2HB  LYS C  79       5.749  11.598 -30.345  1.00  0.00              
ATOM   3883 1HG  LYS C  79       5.035  11.319 -32.695  1.00  0.00              
ATOM   3884 2HG  LYS C  79       3.509  10.593 -32.135  1.00  0.00              
ATOM   3885 1HD  LYS C  79       2.961  12.691 -30.940  1.00  0.00              
ATOM   3886 2HD  LYS C  79       4.474  13.416 -31.534  1.00  0.00              
ATOM   3887 1HE  LYS C  79       3.685  13.095 -33.869  1.00  0.00              
ATOM   3888 2HE  LYS C  79       2.154  12.439 -33.244  1.00  0.00              
ATOM   3889 1HZ  LYS C  79       1.953  14.755 -33.835  1.00  0.00              
ATOM   3890 2HZ  LYS C  79       1.739  14.568 -32.211  1.00  0.00              
ATOM   3891 3HZ  LYS C  79       3.158  15.177 -32.791  1.00  0.00              
ATOM   3892  N   SER C  80       5.746   9.090 -28.306  1.00  0.00              
ATOM   3893  CA  SER C  80       6.366   8.895 -27.004  1.00  0.00              
ATOM   3894  C   SER C  80       7.220   7.637 -26.812  1.00  0.00              
ATOM   3895  O   SER C  80       8.263   7.696 -26.160  1.00  0.00              
ATOM   3896  CB  SER C  80       5.273   8.915 -25.953  1.00  0.00              
ATOM   3897  OG  SER C  80       4.638  10.162 -25.879  1.00  0.00              
ATOM   3898  H   SER C  80       4.738   9.105 -28.374  1.00  0.00              
ATOM   3899  HA  SER C  80       7.018   9.717 -26.706  1.00  0.00              
ATOM   3900 1HB  SER C  80       4.534   8.155 -26.204  1.00  0.00              
ATOM   3901 2HB  SER C  80       5.716   8.685 -24.985  1.00  0.00              
ATOM   3902  HG  SER C  80       3.992  10.234 -26.585  1.00  0.00              
ATOM   3903  N   GLY C  81       6.786   6.506 -27.363  1.00  0.00              
ATOM   3904  CA  GLY C  81       7.584   5.296 -27.242  1.00  0.00              
ATOM   3905  C   GLY C  81       8.287   4.789 -28.485  1.00  0.00              
ATOM   3906  O   GLY C  81       9.049   3.830 -28.408  1.00  0.00              
ATOM   3907  H   GLY C  81       5.911   6.470 -27.866  1.00  0.00              
ATOM   3908 1HA  GLY C  81       8.371   5.460 -26.506  1.00  0.00              
ATOM   3909 2HA  GLY C  81       6.944   4.479 -26.911  1.00  0.00              
ATOM   3910  N   GLY C  82       8.033   5.407 -29.632  1.00  0.00              
ATOM   3911  CA  GLY C  82       8.641   4.935 -30.866  1.00  0.00              
ATOM   3912  C   GLY C  82       8.016   3.691 -31.478  1.00  0.00              
ATOM   3913  O   GLY C  82       6.848   3.377 -31.238  1.00  0.00              
ATOM   3914  H   GLY C  82       7.417   6.207 -29.662  1.00  0.00              
ATOM   3915 1HA  GLY C  82       8.575   5.720 -31.618  1.00  0.00              
ATOM   3916 2HA  GLY C  82       9.688   4.699 -30.679  1.00  0.00              
ATOM   3917  N   ARG C  83       8.804   2.981 -32.283  1.00  0.00              
ATOM   3918  CA  ARG C  83       8.349   1.753 -32.922  1.00  0.00              
ATOM   3919  C   ARG C  83       8.369   0.576 -31.959  1.00  0.00              
ATOM   3920  O   ARG C  83       9.392   0.289 -31.336  1.00  0.00              
ATOM   3921  CB  ARG C  83       9.134   1.444 -34.188  1.00  0.00              
ATOM   3922  CG  ARG C  83       8.561   0.320 -35.037  1.00  0.00              
ATOM   3923  CD  ARG C  83       9.237   0.137 -36.347  1.00  0.00              
ATOM   3924  NE  ARG C  83      10.584  -0.403 -36.259  1.00  0.00              
ATOM   3925  CZ  ARG C  83      11.427  -0.529 -37.303  1.00  0.00              
ATOM   3926  NH1 ARG C  83      11.056  -0.193 -38.518  1.00  0.00              
ATOM   3927  NH2 ARG C  83      12.632  -1.024 -37.076  1.00  0.00              
ATOM   3928  H   ARG C  83       9.745   3.305 -32.454  1.00  0.00              
ATOM   3929  HA  ARG C  83       7.339   1.890 -33.308  1.00  0.00              
ATOM   3930 1HB  ARG C  83       9.162   2.360 -34.776  1.00  0.00              
ATOM   3931 2HB  ARG C  83      10.145   1.180 -33.878  1.00  0.00              
ATOM   3932 1HG  ARG C  83       8.648  -0.614 -34.481  1.00  0.00              
ATOM   3933 2HG  ARG C  83       7.509   0.532 -35.228  1.00  0.00              
ATOM   3934 1HD  ARG C  83       8.649  -0.550 -36.956  1.00  0.00              
ATOM   3935 2HD  ARG C  83       9.304   1.101 -36.849  1.00  0.00              
ATOM   3936  HE  ARG C  83      11.088  -0.753 -35.455  1.00  0.00              
ATOM   3937 1HH1 ARG C  83      10.125   0.167 -38.678  1.00  0.00              
ATOM   3938 2HH1 ARG C  83      11.702  -0.295 -39.287  1.00  0.00              
ATOM   3939 1HH2 ARG C  83      12.895  -1.295 -36.139  1.00  0.00              
ATOM   3940 2HH2 ARG C  83      13.282  -1.130 -37.840  1.00  0.00              
ATOM   3941  N   GLY C  84       7.236  -0.111 -31.849  1.00  0.00              
ATOM   3942  CA  GLY C  84       7.154  -1.236 -30.939  1.00  0.00              
ATOM   3943  C   GLY C  84       7.260  -2.593 -31.603  1.00  0.00              
ATOM   3944  O   GLY C  84       7.668  -2.712 -32.757  1.00  0.00              
ATOM   3945  H   GLY C  84       6.424   0.141 -32.394  1.00  0.00              
ATOM   3946 1HA  GLY C  84       7.965  -1.167 -30.213  1.00  0.00              
ATOM   3947 2HA  GLY C  84       6.198  -1.205 -30.418  1.00  0.00              
ATOM   3948  N   THR C  85       6.877  -3.622 -30.854  1.00  0.00              
ATOM   3949  CA  THR C  85       6.886  -5.000 -31.329  1.00  0.00              
ATOM   3950  C   THR C  85       5.765  -5.766 -30.636  1.00  0.00              
ATOM   3951  O   THR C  85       4.925  -5.176 -29.960  1.00  0.00              
ATOM   3952  CB  THR C  85       8.232  -5.699 -31.062  1.00  0.00              
ATOM   3953  OG1 THR C  85       8.259  -6.964 -31.737  1.00  0.00              
ATOM   3954  CG2 THR C  85       8.433  -5.919 -29.571  1.00  0.00              
ATOM   3955  H   THR C  85       6.567  -3.428 -29.913  1.00  0.00              
ATOM   3956  HA  THR C  85       6.764  -5.019 -32.412  1.00  0.00              
ATOM   3957  HB  THR C  85       9.038  -5.074 -31.448  1.00  0.00              
ATOM   3958  HG1 THR C  85       9.099  -7.397 -31.569  1.00  0.00              
ATOM   3959 1HG2 THR C  85       9.390  -6.413 -29.403  1.00  0.00              
ATOM   3960 2HG2 THR C  85       8.425  -4.958 -29.057  1.00  0.00              
ATOM   3961 3HG2 THR C  85       7.629  -6.544 -29.185  1.00  0.00              
ATOM   3962  N   SER C  86       5.745  -7.082 -30.815  1.00  0.00              
ATOM   3963  CA  SER C  86       4.698  -7.891 -30.212  1.00  0.00              
ATOM   3964  C   SER C  86       5.241  -9.254 -29.794  1.00  0.00              
ATOM   3965  O   SER C  86       6.211  -9.755 -30.368  1.00  0.00              
ATOM   3966  CB  SER C  86       3.512  -8.076 -31.168  1.00  0.00              
ATOM   3967  OG  SER C  86       3.882  -8.798 -32.321  1.00  0.00              
ATOM   3968  H   SER C  86       6.456  -7.534 -31.372  1.00  0.00              
ATOM   3969  HA  SER C  86       4.207  -7.404 -29.368  1.00  0.00              
ATOM   3970 1HB  SER C  86       2.725  -8.616 -30.643  1.00  0.00              
ATOM   3971 2HB  SER C  86       3.145  -7.093 -31.462  1.00  0.00              
ATOM   3972  HG  SER C  86       3.555  -9.698 -32.253  1.00  0.00              
ATOM   3973  N   THR C  87       4.602  -9.842 -28.791  1.00  0.00              
ATOM   3974  CA  THR C  87       4.912 -11.200 -28.370  1.00  0.00              
ATOM   3975  C   THR C  87       3.911 -12.154 -29.014  1.00  0.00              
ATOM   3976  O   THR C  87       4.114 -13.362 -29.032  1.00  0.00              
ATOM   3977  CB  THR C  87       4.789 -11.354 -26.843  1.00  0.00              
ATOM   3978  OG1 THR C  87       3.423 -11.135 -26.460  1.00  0.00              
ATOM   3979  CG2 THR C  87       5.686 -10.350 -26.124  1.00  0.00              
ATOM   3980  H   THR C  87       3.879  -9.331 -28.306  1.00  0.00              
ATOM   3981  HA  THR C  87       5.930 -11.456 -28.667  1.00  0.00              
ATOM   3982  HB  THR C  87       5.083 -12.366 -26.564  1.00  0.00              
ATOM   3983  HG1 THR C  87       3.347 -11.190 -25.504  1.00  0.00              
ATOM   3984 1HG2 THR C  87       5.582 -10.479 -25.046  1.00  0.00              
ATOM   3985 2HG2 THR C  87       6.723 -10.518 -26.412  1.00  0.00              
ATOM   3986 3HG2 THR C  87       5.392  -9.338 -26.399  1.00  0.00              
ATOM   3987  N   VAL C  88       2.815 -11.602 -29.521  1.00  0.00              
ATOM   3988  CA  VAL C  88       1.794 -12.409 -30.170  1.00  0.00              
ATOM   3989  C   VAL C  88       1.668 -12.028 -31.630  1.00  0.00              
ATOM   3990  O   VAL C  88       2.238 -11.038 -32.081  1.00  0.00              
ATOM   3991  CB  VAL C  88       0.420 -12.220 -29.509  1.00  0.00              
ATOM   3992  CG1 VAL C  88       0.476 -12.663 -28.034  1.00  0.00              
ATOM   3993  CG2 VAL C  88       0.002 -10.766 -29.625  1.00  0.00              
ATOM   3994  H   VAL C  88       2.684 -10.602 -29.455  1.00  0.00              
ATOM   3995  HA  VAL C  88       2.050 -13.469 -30.143  1.00  0.00              
ATOM   3996  HB  VAL C  88      -0.317 -12.816 -30.047  1.00  0.00              
ATOM   3997 1HG1 VAL C  88      -0.504 -12.525 -27.575  1.00  0.00              
ATOM   3998 2HG1 VAL C  88       0.756 -13.715 -27.981  1.00  0.00              
ATOM   3999 3HG1 VAL C  88       1.213 -12.062 -27.502  1.00  0.00              
ATOM   4000 1HG2 VAL C  88      -0.972 -10.628 -29.158  1.00  0.00              
ATOM   4001 2HG2 VAL C  88       0.738 -10.135 -29.125  1.00  0.00              
ATOM   4002 3HG2 VAL C  88      -0.058 -10.487 -30.678  1.00  0.00              
ATOM   4003  N   SER C  89       0.901 -12.813 -32.367  1.00  0.00              
ATOM   4004  CA  SER C  89       0.771 -12.600 -33.789  1.00  0.00              
ATOM   4005  C   SER C  89      -0.675 -12.759 -34.211  1.00  0.00              
ATOM   4006  O   SER C  89      -1.473 -13.395 -33.523  1.00  0.00              
ATOM   4007  CB  SER C  89       1.650 -13.602 -34.537  1.00  0.00              
ATOM   4008  OG  SER C  89       1.193 -14.921 -34.292  1.00  0.00              
ATOM   4009  H   SER C  89       0.395 -13.573 -31.935  1.00  0.00              
ATOM   4010  HA  SER C  89       1.185 -11.647 -34.123  1.00  0.00              
ATOM   4011 1HB  SER C  89       1.601 -13.381 -35.602  1.00  0.00              
ATOM   4012 2HB  SER C  89       2.677 -13.492 -34.190  1.00  0.00              
ATOM   4013  HG  SER C  89       1.896 -15.545 -34.487  1.00  0.00              
ATOM   4014  N   PHE C  90      -1.011 -12.160 -35.342  1.00  0.00              
ATOM   4015  CA  PHE C  90      -2.359 -12.246 -35.869  1.00  0.00              
ATOM   4016  C   PHE C  90      -2.305 -13.030 -37.175  1.00  0.00              
ATOM   4017  O   PHE C  90      -1.574 -12.660 -38.084  1.00  0.00              
ATOM   4018  CB  PHE C  90      -2.916 -10.852 -36.147  1.00  0.00              
ATOM   4019  CG  PHE C  90      -4.277 -10.874 -36.756  1.00  0.00              
ATOM   4020  CD1 PHE C  90      -5.394 -11.126 -35.973  1.00  0.00              
ATOM   4021  CD2 PHE C  90      -4.440 -10.718 -38.129  1.00  0.00              
ATOM   4022  CE1 PHE C  90      -6.662 -11.226 -36.542  1.00  0.00              
ATOM   4023  CE2 PHE C  90      -5.702 -10.816 -38.712  1.00  0.00              
ATOM   4024  CZ  PHE C  90      -6.820 -11.073 -37.910  1.00  0.00              
ATOM   4025  H   PHE C  90      -0.316 -11.632 -35.851  1.00  0.00              
ATOM   4026  HA  PHE C  90      -3.008 -12.740 -35.145  1.00  0.00              
ATOM   4027 1HB  PHE C  90      -2.993 -10.287 -35.220  1.00  0.00              
ATOM   4028 2HB  PHE C  90      -2.266 -10.321 -36.842  1.00  0.00              
ATOM   4029  HD1 PHE C  90      -5.273 -11.245 -34.896  1.00  0.00              
ATOM   4030  HD2 PHE C  90      -3.566 -10.517 -38.751  1.00  0.00              
ATOM   4031  HE1 PHE C  90      -7.527 -11.425 -35.910  1.00  0.00              
ATOM   4032  HE2 PHE C  90      -5.821 -10.693 -39.788  1.00  0.00              
ATOM   4033  HZ  PHE C  90      -7.810 -11.155 -38.357  1.00  0.00              
ATOM   4034  N   LYS C  91      -3.084 -14.101 -37.265  1.00  0.00              
ATOM   4035  CA  LYS C  91      -3.113 -14.911 -38.474  1.00  0.00              
ATOM   4036  C   LYS C  91      -4.204 -14.408 -39.406  1.00  0.00              
ATOM   4037  O   LYS C  91      -5.391 -14.524 -39.116  1.00  0.00              
ATOM   4038  CB  LYS C  91      -3.337 -16.386 -38.137  1.00  0.00              
ATOM   4039  CG  LYS C  91      -3.321 -17.316 -39.343  1.00  0.00              
ATOM   4040  CD  LYS C  91      -3.562 -18.761 -38.931  1.00  0.00              
ATOM   4041  CE  LYS C  91      -3.482 -19.699 -40.126  1.00  0.00              
ATOM   4042  NZ  LYS C  91      -3.731 -21.114 -39.740  1.00  0.00              
ATOM   4043  H   LYS C  91      -3.669 -14.362 -36.484  1.00  0.00              
ATOM   4044  HA  LYS C  91      -2.159 -14.829 -38.996  1.00  0.00              
ATOM   4045 1HB  LYS C  91      -2.548 -16.678 -37.443  1.00  0.00              
ATOM   4046 2HB  LYS C  91      -4.303 -16.457 -37.638  1.00  0.00              
ATOM   4047 1HG  LYS C  91      -4.102 -17.000 -40.035  1.00  0.00              
ATOM   4048 2HG  LYS C  91      -2.350 -17.234 -39.831  1.00  0.00              
ATOM   4049 1HD  LYS C  91      -2.807 -19.043 -38.196  1.00  0.00              
ATOM   4050 2HD  LYS C  91      -4.551 -18.832 -38.479  1.00  0.00              
ATOM   4051 1HE  LYS C  91      -4.227 -19.386 -40.856  1.00  0.00              
ATOM   4052 2HE  LYS C  91      -2.488 -19.611 -40.563  1.00  0.00              
ATOM   4053 1HZ  LYS C  91      -3.669 -21.702 -40.559  1.00  0.00              
ATOM   4054 2HZ  LYS C  91      -3.039 -21.406 -39.063  1.00  0.00              
ATOM   4055 3HZ  LYS C  91      -4.653 -21.196 -39.336  1.00  0.00              
ATOM   4056  N   LEU C  92      -3.789 -13.834 -40.528  1.00  0.00              
ATOM   4057  CA  LEU C  92      -4.736 -13.368 -41.530  1.00  0.00              
ATOM   4058  C   LEU C  92      -5.320 -14.555 -42.296  1.00  0.00              
ATOM   4059  O   LEU C  92      -4.581 -15.391 -42.812  1.00  0.00              
ATOM   4060  CB  LEU C  92      -4.056 -12.383 -42.490  1.00  0.00              
ATOM   4061  CG  LEU C  92      -4.996 -11.679 -43.476  1.00  0.00              
ATOM   4062  CD1 LEU C  92      -5.914 -10.721 -42.729  1.00  0.00              
ATOM   4063  CD2 LEU C  92      -4.175 -10.935 -44.519  1.00  0.00              
ATOM   4064  H   LEU C  92      -2.800 -13.718 -40.694  1.00  0.00              
ATOM   4065  HA  LEU C  92      -5.557 -12.845 -41.041  1.00  0.00              
ATOM   4066 1HB  LEU C  92      -3.670 -11.668 -41.766  1.00  0.00              
ATOM   4067 2HB  LEU C  92      -3.225 -12.846 -43.021  1.00  0.00              
ATOM   4068  HG  LEU C  92      -5.566 -12.454 -43.990  1.00  0.00              
ATOM   4069 1HD1 LEU C  92      -6.578 -10.226 -43.438  1.00  0.00              
ATOM   4070 2HD1 LEU C  92      -6.509 -11.278 -42.004  1.00  0.00              
ATOM   4071 3HD1 LEU C  92      -5.315  -9.974 -42.210  1.00  0.00              
ATOM   4072 1HD2 LEU C  92      -4.845 -10.436 -45.220  1.00  0.00              
ATOM   4073 2HD2 LEU C  92      -3.545 -10.194 -44.027  1.00  0.00              
ATOM   4074 3HD2 LEU C  92      -3.547 -11.643 -45.060  1.00  0.00              
ATOM   4075  N   LEU C  93      -6.646 -14.631 -42.355  1.00  0.00              
ATOM   4076  CA  LEU C  93      -7.313 -15.761 -42.998  1.00  0.00              
ATOM   4077  C   LEU C  93      -7.848 -15.406 -44.385  1.00  0.00              
ATOM   4078  O   LEU C  93      -7.861 -14.240 -44.784  1.00  0.00              
ATOM   4079  CB  LEU C  93      -8.454 -16.268 -42.106  1.00  0.00              
ATOM   4080  CG  LEU C  93      -8.049 -16.631 -40.672  1.00  0.00              
ATOM   4081  CD1 LEU C  93      -9.274 -17.069 -39.879  1.00  0.00              
ATOM   4082  CD2 LEU C  93      -7.003 -17.734 -40.701  1.00  0.00              
ATOM   4083  H   LEU C  93      -7.206 -13.896 -41.948  1.00  0.00              
ATOM   4084  HA  LEU C  93      -6.603 -16.575 -43.134  1.00  0.00              
ATOM   4085 1HB  LEU C  93      -9.085 -15.381 -42.104  1.00  0.00              
ATOM   4086 2HB  LEU C  93      -8.991 -17.095 -42.571  1.00  0.00              
ATOM   4087  HG  LEU C  93      -7.589 -15.746 -40.232  1.00  0.00              
ATOM   4088 1HD1 LEU C  93      -8.977 -17.324 -38.862  1.00  0.00              
ATOM   4089 2HD1 LEU C  93      -9.999 -16.256 -39.851  1.00  0.00              
ATOM   4090 3HD1 LEU C  93      -9.722 -17.941 -40.355  1.00  0.00              
ATOM   4091 1HD2 LEU C  93      -6.716 -17.990 -39.681  1.00  0.00              
ATOM   4092 2HD2 LEU C  93      -7.415 -18.615 -41.195  1.00  0.00              
ATOM   4093 3HD2 LEU C  93      -6.125 -17.389 -41.249  1.00  0.00              
ATOM   4094  N   LYS C  94      -8.291 -16.426 -45.115  1.00  0.00              
ATOM   4095  CA  LYS C  94      -8.899 -16.230 -46.425  1.00  0.00              
ATOM   4096  C   LYS C  94     -10.421 -16.324 -46.292  1.00  0.00              
ATOM   4097  O   LYS C  94     -10.945 -17.300 -45.755  1.00  0.00              
ATOM   4098  CB  LYS C  94      -8.379 -17.260 -47.429  1.00  0.00              
ATOM   4099  CG  LYS C  94      -8.918 -17.087 -48.843  1.00  0.00              
ATOM   4100  CD  LYS C  94      -8.382 -18.164 -49.775  1.00  0.00              
ATOM   4101  CE  LYS C  94      -8.937 -18.006 -51.182  1.00  0.00              
ATOM   4102  NZ  LYS C  94      -8.407 -19.043 -52.109  1.00  0.00              
ATOM   4103  H   LYS C  94      -8.202 -17.363 -44.748  1.00  0.00              
ATOM   4104  HA  LYS C  94      -8.641 -15.242 -46.808  1.00  0.00              
ATOM   4105 1HB  LYS C  94      -7.292 -17.172 -47.442  1.00  0.00              
ATOM   4106 2HB  LYS C  94      -8.658 -18.244 -47.052  1.00  0.00              
ATOM   4107 1HG  LYS C  94     -10.006 -17.145 -48.808  1.00  0.00              
ATOM   4108 2HG  LYS C  94      -8.618 -16.107 -49.211  1.00  0.00              
ATOM   4109 1HD  LYS C  94      -7.294 -18.090 -49.802  1.00  0.00              
ATOM   4110 2HD  LYS C  94      -8.668 -19.139 -49.380  1.00  0.00              
ATOM   4111 1HE  LYS C  94     -10.022 -18.084 -51.133  1.00  0.00              
ATOM   4112 2HE  LYS C  94      -8.661 -17.017 -51.549  1.00  0.00              
ATOM   4113 1HZ  LYS C  94      -8.799 -18.903 -53.030  1.00  0.00              
ATOM   4114 2HZ  LYS C  94      -7.401 -18.971 -52.157  1.00  0.00              
ATOM   4115 3HZ  LYS C  94      -8.664 -19.959 -51.771  1.00  0.00              
ATOM   4116  N   PRO C  95     -11.148 -15.299 -46.769  1.00  0.00              
ATOM   4117  CA  PRO C  95     -12.615 -15.268 -46.753  1.00  0.00              
ATOM   4118  C   PRO C  95     -13.273 -16.448 -47.467  1.00  0.00              
ATOM   4119  O   PRO C  95     -14.005 -16.208 -48.452  1.00  0.00              
ATOM   4120  OXT PRO C  95     -13.080 -17.567 -47.079  1.00  0.00              
ATOM   4121  CB  PRO C  95     -12.951 -13.940 -47.439  1.00  0.00              
ATOM   4122  CG  PRO C  95     -11.737 -13.100 -47.235  1.00  0.00              
ATOM   4123  CD  PRO C  95     -10.573 -14.050 -47.326  1.00  0.00              
ATOM   4124  HA  PRO C  95     -13.031 -15.342 -45.737  1.00  0.00              
ATOM   4125 1HB  PRO C  95     -13.162 -14.082 -48.509  1.00  0.00              
ATOM   4126 2HB  PRO C  95     -13.840 -13.470 -46.995  1.00  0.00              
ATOM   4127 1HG  PRO C  95     -11.665 -12.312 -48.000  1.00  0.00              
ATOM   4128 2HG  PRO C  95     -11.761 -12.597 -46.257  1.00  0.00              
ATOM   4129 1HD  PRO C  95     -10.227 -14.186 -48.362  1.00  0.00              
ATOM   4130 2HD  PRO C  95      -9.708 -13.705 -46.741  1.00  0.00              
TER                                                                             
# All scores below are weighted scores, not raw scores.
#BEGIN_POSE_ENERGIES_TABLE 1uad_AC_scored_0086.pdb.gz
label fa_atr fa_rep fa_sol fa_intra_rep pro_close fa_pair hbond_sr_bb hbond_lr_bb hbond_bb_sc hbond_sc dslf_ss_dst dslf_cs_ang dslf_ss_dih dslf_ca_dih rama omega fa_dun p_aa_pp ref total
weights 0.8 0.44 0.65 0.004 1 0.49 0.585 1.17 1.17 1.1 0.5 2 5 5 0.2 0.5 0.56 0.32 1 NA
pose -1019.8 94.4317 505.895 2.1376 0.765882 -26.3148 -51.7787 -116.927 -38.1355 -32.8518 0 0 0 0 -11.1431 12.4194 159.275 -27.1342 -59.82 -608.977
SER_p:NtermProteinFull_1 -0.599146 0.14359 0.595328 0.00144468 0 -0.00819185 0 0 0 0 0 0 0 0 0 0.0128152 0.159098 0 -0.37 -0.0650621
LEU_2 -2.99024 0.30782 1.50653 0.00880158 0 0 0 0 0 0 0 0 0 0 -0.276479 0.00714587 1.67201 -0.0641704 -0.1 0.0714096
ALA_3 -2.2107 0.114721 1.35212 0.000949721 0 0 0 -0.783679 0 0 0 0 0 0 -0.330718 0.00790863 0 -0.100749 0.16 -1.79015
LEU_4 -3.92867 0.199022 2.23639 0.0081628 0 0 0 0 -0.344901 0 0 0 0 0 0.0640091 0.000313563 0.361006 -0.118922 -0.1 -1.62358
HIS_5 -6.47357 0.232958 3.32361 0.00319565 0 0.0661043 -0.00979003 -1.72219 0 -0.317078 0 0 0 0 -0.0287896 0.0699984 0.912018 -0.0121741 0.56 -3.39571
LYS_6 -4.11398 0.198372 2.17356 0.00491871 0 -0.332335 0 -1.36998 -0.72448 0 0 0 0 0 0.139383 0.0133811 0.950843 0.021977 -0.65 -3.68833
VAL_7 -4.25205 0.507832 1.32517 0.0125489 0 0 -0.00979003 -1.47963 0 0 0 0 0 0 -0.20618 0.0866782 0.0975154 -0.189213 0.29 -3.81712
ILE_8 -5.29258 0.785407 1.49511 0.0187332 0 0 0 -1.62021 0 0 0 0 0 0 -0.186377 0.101192 0.279082 -0.364695 0.24 -4.54434
MET_9 -4.88121 0.223766 1.9291 0.00413939 0 0 0 -1.24173 0 0 0 0 0 0 -0.0714529 0.0140139 0.999023 0.0565784 -0.34 -3.30777
VAL_10 -4.39786 0.603102 1.22812 0.0131935 0 0 0 -1.64278 0 0 0 0 0 0 -0.136678 0.0425832 0.0969968 -0.197603 0.29 -4.10092
GLY_11 -2.40103 0.2112 1.31271 0.000204544 0 0 0 0 -0.796178 0 0 0 0 0 0.243444 0.00795963 0 -0.802302 -0.17 -2.39399
SER_12 -2.3009 0.214028 1.70938 0.00165949 0 -0.0818839 -0.0544785 0 0 0 0 0 0 0 -0.219681 0.000181509 0.102917 -0.266612 -0.37 -1.26539
GLY_13 -0.953022 0.0654571 0.71458 1.64473e-05 0 0 0 0 0 0 0 0 0 0 0.00318188 0.000805125 0 0.317695 -0.17 -0.0212865
GLY_14 -0.916472 0.0514092 0.746912 1.71604e-05 0 0 0 0 -0.500696 0 0 0 0 0 -0.391528 0.014769 0 -0.789013 -0.17 -1.9546
VAL_15 -4.38545 0.468474 1.97187 0.0130094 0 0 -0.0544785 0 -0.821038 0 0 0 0 0 0.0376848 0.000856035 0.220604 0.22928 0.29 -2.02919
GLY_16 -2.35137 0.323341 1.28577 3.59632e-05 0 0 -0.434437 0 0 0 0 0 0 0 -0.00830801 0.0708619 0 -0.808959 -0.17 -2.09306
LYS_17 -5.60001 0.472533 3.53376 0.00760752 0 -0.0467238 -0.433254 0 -0.796178 0 0 0 0 0 -0.0162769 0.00742443 2.32971 -0.0548253 -0.65 -1.24623
SER_18 -2.8163 0.262496 2.03344 0.00110221 0 -0.284502 -0.367314 0 0 -0.514325 0 0 0 0 -0.210582 0.000279047 0.647991 0.0178283 -0.37 -1.59989
ALA_19 -3.1397 0.413255 1.27636 0.000753883 0 0 -0.387362 0 0 0 0 0 0 0 -0.112976 0.00481589 0 -0.128573 0.16 -1.91343
LEU_20 -5.55978 0.329913 2.02625 0.00500778 0 0 -0.845047 0 0 0 0 0 0 0 -0.103603 8.35776e-09 0.336158 -0.115294 -0.1 -4.02639
THR_21 -4.74185 0.356777 2.27385 0.0106493 0 -0.114938 -0.752592 0 0 0 0 0 0 0 -0.0364701 0.000615282 0.0766153 0.100991 -0.27 -3.09635
LEU_22 -5.329 0.328023 2.52882 0.00809271 0 0 -0.681845 -0.151812 0 0 0 0 0 0 -0.138115 0.159535 0.121426 -0.0961295 -0.1 -3.351
GLN_23 -6.37964 0.349726 4.09523 0.0102613 0 -0.174612 -0.544313 0 -0.576978 0 0 0 0 0 -0.137611 0.00464482 2.55463 -0.105191 -0.97 -1.87385
PHE_24 -6.57171 0.455879 2.00806 0.0243994 0 0 -0.41061 0 -0.418175 0 0 0 0 0 0.0340739 0.0514683 0.206322 -0.0412754 0.63 -4.03157
MET_25 -6.23602 0.607716 2.32705 0.00496531 0 0 -0.319337 0 -0.665114 0 0 0 0 0 -0.0302583 0.0533082 1.1838 -0.0441762 -0.34 -3.45807
TYR_26 -7.20791 0.753492 3.64191 0.0256149 0 0 -0.314532 0 0 -0.634212 0 0 0 0 -0.042215 0.141416 0.391773 -0.176702 0.51 -2.91137
ASP_27 -2.79749 0.256285 2.28893 0.00539649 0 -0.681501 -0.156951 0 0 -0.00130165 0 0 0 0 -0.120167 0.00059358 0.644125 -0.245785 -0.67 -1.47787
GLU_28 -4.31054 0.242562 3.05108 0.0141764 0 -0.391242 0 -0.151812 0 -1.29358 0 0 0 0 0.0172232 0.0101216 1.47302 0.095116 -0.81 -2.05388
PHE_29 -4.16561 0.253418 1.0908 0.02607 0 0 0 0 0 0 0 0 0 0 0.116635 0.0475799 0.290449 -0.0956773 0.63 -1.80634
VAL_30 -1.84076 0.066761 0.741148 0.0112026 0 0 0 0 0 0 0 0 0 0 -0.141981 0.0639396 0.116714 -0.198956 0.29 -0.891936
GLU_31 -0.827664 0.0109435 0.467158 0.00582932 0 -0.334788 0 0 0 0 0 0 0 0 0.0663478 0.00521377 1.06468 0.0860755 -0.81 -0.266204
ASP_32 -1.73489 0.0831628 1.21203 0.00504915 0 0.0427062 0 0 -0.140382 0 0 0 0 0 0.159305 0.0168255 0.589327 0.259273 -0.67 -0.177596
TYR_33 -1.85499 0.177038 0.714481 0.0257671 0 0 0 0 -0.140382 0 0 0 0 0 0.0498249 0.0022343 0.814851 -0.15585 0.51 0.142978
GLU_34 -1.50949 0.143097 1.03605 0.00411772 0.000655935 -0.0888158 0 0 0 0 0 0 0 0 0.3034 0.00365837 1.09094 0.108408 -0.81 0.282015
PRO_35 -1.4413 0.198267 0.474165 0.00093001 0.053607 0 0 0 0 0 0 0 0 0 -0.245001 0.00286649 0.148363 -0.553978 0.02 -1.34208
THR_36 -3.22947 0.33884 2.32305 0.0130737 0 -0.212676 0 0 0 -0.768129 0 0 0 0 -0.0334145 0.310448 0.0703141 -0.0250235 -0.27 -1.48299
LYS_37 -2.68479 0.161651 2.11975 0.00704442 0 -0.164673 0 0 -0.607154 0 0 0 0 0 0.184797 0.191257 1.55173 -0.0638961 -0.65 0.0457039
ALA_38 -3.14531 0.15603 1.95762 0.000985091 0 0 0 -0.847485 0 0 0 0 0 0 0.769604 0.00340988 0 -0.0191523 0.16 -0.964301
ASP_39 -5.18307 0.420735 3.76772 0.00299913 0 -0.405682 0 -1.65044 0 -0.594361 0 0 0 0 0.176547 0.00426389 0.712666 0.334454 -0.67 -3.08418
SER_40 -3.49517 0.184729 2.03127 0.00108368 0 -0.229909 0 -1.43247 0 -0.669181 0 0 0 0 0.0720617 0.0962085 0.73479 0.21396 -0.37 -2.86263
TYR_41 -6.64551 0.725258 2.28933 0.0233184 0 0 0 -1.34974 0 0 0 0 0 0 -0.149749 0.04263 0.198677 -0.209441 0.51 -4.56523
ARG_42 -5.35682 0.340516 3.55264 0.012214 0 -0.263156 0 -0.84043 -0.699304 -1.04468 0 0 0 0 0.110873 0.148775 1.33548 -0.123712 -0.98 -3.80761
LYS_43 -4.48659 0.368221 2.69247 0.00674506 0 -0.375784 0 -1.61069 -1.08329 0 0 0 0 0 0.121809 0.034762 0.699199 0.137107 -0.65 -4.14604
LYS_44 -2.21321 0.166801 1.07822 0.00355756 0 -0.29413 0 0 0 0 0 0 0 0 -0.149107 0.000677513 0.892211 -0.0451265 -0.65 -1.2101
VAL_45 -3.7337 0.447454 1.27178 0.0122262 0 0 0 -1.68432 0 0 0 0 0 0 -0.114594 0.00929929 0.0425885 -0.230063 0.29 -3.68933
VAL_46 -2.60403 0.178491 0.848721 0.0111959 0 0 0 0 0 0 0 0 0 0 -0.148384 0.0404191 0.00735985 -0.314253 0.29 -1.69048
LEU_47 -5.42447 0.477718 2.48914 0.0108927 0 0 -0.784206 0 0 0 0 0 0 0 0.0192072 0.0106696 0.379143 -0.0967348 -0.1 -3.01864
ASP_48 -2.83767 0.292661 2.47954 0.00417149 0 -0.465551 0 0 0 -1.03132 0 0 0 0 -0.119143 2.98203e-05 0.62951 -0.274838 -0.67 -1.9926
GLY_49 -1.11434 0.258681 0.499444 1.11225e-05 0 0 0 0 0 0 0 0 0 0 -0.320981 0.014537 0 -0.788902 -0.17 -1.62155
GLU_50 -3.09471 0.199384 1.70852 0.00802389 0 -0.21419 -0.784206 0 0 0 0 0 0 0 0.0241889 0.00875396 0.903921 0.0865653 -0.81 -1.96374
GLU_51 -2.68705 0.168297 1.2797 0.0061272 0 -0.209833 0 0 0 0 0 0 0 0 -0.1385 0.00166195 0.801831 0.0613929 -0.81 -1.52638
VAL_52 -4.77423 0.437954 2.02176 0.0136967 0 0 0 -1.68432 0 0 0 0 0 0 0.102446 0.00727824 0.0353874 -0.0463472 0.29 -3.59638
GLN_53 -4.37081 0.263286 2.20587 0.00486292 0 -0.13753 0 -1.63684 0 0 0 0 0 0 -0.104653 0.0205724 0.901066 -0.0242128 -0.97 -3.84839
ILE_54 -4.82008 0.33104 1.22432 0.0265407 0 0 0 -1.61069 0 0 0 0 0 0 -0.122441 0.00144716 1.24296 -0.301484 0.24 -3.78838
ASP_55 -4.55321 0.282061 3.07716 0.00768005 0 -0.300796 0 -1.52765 0 -1.04468 0 0 0 0 0.137593 0.0235254 1.09693 0.373645 -0.67 -3.09775
ILE_56 -5.05101 0.36165 1.51266 0.0175969 0 0 0 -1.34974 0 0 0 0 0 0 -0.192684 1.52401e-05 0.198886 -0.392745 0.24 -4.65537
LEU_57 -4.34596 0.172412 1.59312 0.00902016 0 0 0 -1.66695 0 0 0 0 0 0 -0.00694977 0.0758854 0.462434 -0.116916 -0.1 -3.92391
ASP_58 -4.808 0.360697 3.63091 0.00587508 0 -0.488452 0 -1.65044 0 -1.28245 0 0 0 0 -0.161688 0.0233557 0.554664 -0.209349 -0.67 -4.69488
THR_59 -3.46742 0.230561 1.84692 0.00631526 0 0.00734538 0 -0.395785 0 0 0 0 0 0 -0.165694 0.0166377 0.0180811 -0.30015 -0.27 -2.47319
ALA_60 -2.73337 0.255679 1.56741 0.000990598 0 0 0 0 -0.936776 0 0 0 0 0 -0.240604 0.0348699 0 0.0514296 0.16 -1.84036
GLY_61 -1.88185 0.0816376 1.37728 1.42169e-05 0 0 0 0 -0.00313795 0 0 0 0 0 0.0278017 0.000179957 0 0.266056 -0.17 -0.302027
GLN_62 -2.60904 0.271736 1.66866 0.00482226 0 -0.0131394 0 0 -0.0439884 0 0 0 0 0 -0.178805 0.0262721 0.876346 0.14739 -0.97 -0.819751
GLU_63 -2.37244 0.27514 2.0146 0.00671007 0 -0.427746 0 0 0 -0.52821 0 0 0 0 0.0687884 0.175258 0.785164 0.0533817 -0.81 -0.759359
ASP_64 -1.4869 0.214879 0.754584 0.00368927 0 0.00411278 0 0 0 0 0 0 0 0 -0.255958 0.0680139 0.714122 -0.206103 -0.67 -0.859557
TYR_65 -3.55193 0.553675 1.0375 0.0238754 0 0 0 0 0 0 0 0 0 0 -0.13666 0.00544787 0.544867 -0.128501 0.51 -1.14172
ALA_66 -2.10472 0.188823 1.20285 0.000553854 0 0 -0.410699 0 0 0 0 0 0 0 1.14023 0.00551808 0 -0.17017 0.16 0.0123879
ALA_67 -2.16381 0.0994163 1.29138 0.000774401 0 0 -0.403081 0 0 0 0 0 0 0 -0.209074 0.00110874 0 -0.139879 0.16 -1.36316
ILE_68 -3.63862 0.54121 1.33704 0.0191428 0 0 -0.431598 0 0 0 0 0 0 0 -0.0128924 0.220892 0.122123 -0.125553 0.24 -1.72826
ARG_69 -7.75057 0.551626 5.12849 0.0118522 0 -0.425 -0.429623 0 -0.983903 -0.573611 0 0 0 0 0.0499315 0.0196743 3.44543 -0.0857768 -0.98 -2.02148
ASP_70 -4.87158 0.334091 3.23748 0.00343915 0 -0.254269 -0.845517 0 0 -0.324819 0 0 0 0 -0.0734509 3.62385e-05 0.306139 0.0521315 -0.67 -3.10632
ASN_71 -3.33592 0.223001 2.02345 0.00424975 0 -0.0313499 -0.706028 0 0 0 0 0 0 0 0.0504985 0.00806819 0.339788 0.162791 -0.89 -2.15145
TYR_72 -5.75064 0.543642 2.06569 0.0304909 0 0 -0.494851 0 0 0 0 0 0 0 0.0257027 0.0174749 1.58563 -0.0890287 0.51 -1.5559
PHE_73 -7.5752 0.789523 2.04272 0.0377214 0 0 -0.568733 0 0 0 0 0 0 0 -0.0267448 1.60953e-05 1.44883 0.00717227 0.63 -3.2147
ARG_74 -2.99911 0.193712 1.52342 0.00880489 0 -0.0661671 -0.434818 0 -0.0134265 0 0 0 0 0 -0.232105 0.000257003 1.66538 -0.0915521 -0.98 -1.4256
SER_75 -2.10661 0.134918 1.55056 0.00156465 0 -0.232605 -0.302947 0 0 0 0 0 0 0 -0.238954 0.00153409 0.126616 -0.149066 -0.37 -1.58498
GLY_76 -2.26055 0.314812 1.28901 3.90907e-05 0 0 -0.202363 0 -0.628976 0 0 0 0 0 -0.0885327 0.0260896 0 -0.113249 -0.17 -1.83372
GLU_77 -4.81426 0.316681 3.16746 0.00523572 0 -0.600186 0 -0.605794 -0.72448 -0.05568 0 0 0 0 0.262635 0.00632631 0.664968 -0.0756166 -0.81 -3.26271
GLY_78 -3.12398 0.461713 1.2804 0.000190258 0 0 0 -1.54205 0 0 0 0 0 0 0.598203 0.0093093 0 0.334123 -0.17 -2.15209
PHE_79 -7.46099 1.00923 1.51462 0.0229357 0 0 0 -1.41976 0 0 0 0 0 0 -0.138858 0.546441 0.341596 -0.142474 0.63 -5.09726
LEU_80 -5.20055 0.473656 1.04613 0.00960916 0 0 0 -1.67466 0 0 0 0 0 0 0.093056 0.000442385 0.769002 -0.0969685 -0.1 -4.68029
CYS_81 -3.69727 0.429057 1.76486 0.00170903 0 0 0 -1.58429 0 0 0 0 0 0 0.0221301 0.110237 0.276145 -0.0305531 1.7 -1.00797
VAL_82 -4.29305 0.266089 1.15544 0.014596 0 0 0 -0.81047 0 0 0 0 0 0 -0.197837 0.0113158 0.0922638 -0.250652 0.29 -3.72231
PHE_83 -7.74985 0.794042 1.91605 0.0271751 0 0 0 -1.58872 0 0 0 0 0 0 -0.106731 0.0166731 0.344981 -0.210658 0.63 -5.92703
SER_84 -4.39256 0.781735 2.8764 0.00219756 0 -0.107593 -0.336309 0 -1.25478 -0.499494 0 0 0 0 -0.00746395 0.0155659 0.521642 0.12097 -0.37 -2.64969
ILE_85 -6.16841 0.408441 2.87427 0.0213644 0 0 0 -2.44765 0 0 0 0 0 0 -0.0422497 0.000866472 0.590109 0.243963 0.24 -4.27929
THR_86 -4.0798 0.832201 2.12595 0.00489516 0 0.0504549 0 0 -0.468062 -0.499494 0 0 0 0 -0.165803 0.000759755 0.216645 -0.0445418 -0.27 -2.29679
GLU_87 -4.51371 0.37309 2.93489 0.00802239 0 -0.18473 -0.585262 0 0 0 0 0 0 0 0.31742 0.00224569 0.815958 0.0253813 -0.81 -1.6167
MET_88 -3.76203 0.21314 1.83046 0.00657396 0 0 -0.423252 0 -0.436115 0 0 0 0 0 -0.111551 0.00150372 1.44858 -0.0715114 -0.34 -1.6442
GLU_89 -2.76187 0.315115 1.47762 0.00550356 0 -0.0399289 -0.35144 0 0 0 0 0 0 0 -0.215704 0.00194128 0.895357 -0.122425 -0.81 -1.60583
SER_90 -4.3301 0.323769 2.74822 0.00122933 0 -0.199743 -0.0491841 0 -0.786722 0 0 0 0 0 -0.223695 0.151169 0.322214 -0.0243108 -0.37 -2.43715
PHE_91 -8.06288 0.756113 2.8437 0.023096 0 0 -0.409806 0 0 0 0 0 0 0 -0.0269178 0.0112505 0.615183 0.0261842 0.63 -3.59407
ALA_92 -2.74375 0.312513 1.5524 0.000689927 0 0 -0.636043 0 0 0 0 0 0 0 -0.21179 1.14133e-05 0 -0.167744 0.16 -1.73372
ALA_93 -3.20373 0.453116 1.58466 0.000868477 0 0 -0.707086 0 0 0 0 0 0 0 -0.227982 0.092254 0 -0.122647 0.16 -1.97054
THR_94 -4.66097 0.617443 2.53308 0.00516003 0 0.0157311 -0.630864 0 0 0 0 0 0 0 -0.097475 0.0272849 0.238822 0.154293 -0.27 -2.0675
ALA_95 -2.84684 0.28821 1.58258 0.000746068 0 0 -0.596097 0 0 0 0 0 0 0 -0.231765 0.000443653 0 -0.166316 0.16 -1.80903
ASP_96 -3.18512 0.263086 1.95494 0.00327355 0 -0.0169046 -0.618539 0 0 0 0 0 0 0 -0.146817 0.00574243 0.335023 -0.00694883 -0.67 -2.08226
PHE_97 -6.63586 0.524645 2.65985 0.0207936 0 0 -0.580894 0 0 0 0 0 0 0 -0.0856179 0.0441327 0.604601 0.0862019 0.63 -2.73215
ARG_98 -7.82695 0.39747 4.36886 0.0126327 0 -0.238849 -0.852261 0 -0.0324582 0 0 0 0 0 -0.136736 0.000874643 2.07256 -0.0709476 -0.98 -3.2858
GLU_99 -3.1449 0.211405 1.80255 0.00697676 0 -0.123774 -0.79726 0 0 0 0 0 0 0 -0.0717458 0.0464027 0.919324 -0.102138 -0.81 -2.06317
GLN_100 -4.92667 0.238385 3.31318 0.00493828 0 -0.414886 -0.713882 0 0 -0.0454013 0 0 0 0 -0.135978 0.0173979 0.861567 -0.10115 -0.97 -2.8725
ILE_101 -5.94234 0.696279 1.33188 0.0205822 0 0 -0.836068 0 0 0 0 0 0 0 0.0303401 0.0017031 0.205492 -0.102145 0.24 -4.35427
LEU_102 -4.95411 0.382924 2.81312 0.00607638 0 0 -0.709336 0 0 0 0 0 0 0 -0.0996142 0.0132066 0.315189 -0.108708 -0.1 -2.44125
ARG_103 -3.9866 0.296443 2.76755 0.0125429 0 -0.352523 -0.413953 0 0 -0.324819 0 0 0 0 0.119474 0.223264 1.32816 -0.0812622 -0.98 -1.39172
VAL_104 -4.13714 0.329382 1.57365 0.0140629 0 0 -0.299778 0 0 0 0 0 0 0 -0.0151111 0.0111019 0.646516 0.108573 0.29 -1.47874
LYS_105 -4.12653 0.592271 2.16282 0.0101005 0 -0.34007 -0.406385 0 -0.642403 0 0 0 0 0 -0.166083 0.000443354 2.56891 -0.0224974 -0.65 -1.01942
GLU_106 -1.70733 0.311869 1.0566 0.00719692 0 -0.0661671 -0.277903 0 0 0 0 0 0 0 0.098024 0.0347986 0.577305 -0.0460068 -0.81 -0.821608
ASP_107 -4.10031 0.34182 3.1742 0.0106001 0 -0.667954 -0.0972601 0 -0.280963 -0.0686583 0 0 0 0 0.138818 0.00288032 0.216496 -0.383553 -0.67 -2.38388
GLU_108 -2.18484 0.123567 1.69845 0.00545096 0 -0.234927 0 0 0 0 0 0 0 0 -0.265782 0.0105615 1.21811 -0.0898413 -0.81 -0.529255
ASN_109 -2.21435 0.295122 1.61881 0.00538061 0 -0.180103 0 0 -0.280963 0 0 0 0 0 -0.166998 0.000176765 0.757273 -0.380104 -0.89 -1.43575
VAL_110 -3.58653 0.567013 1.49459 0.0234351 0.00956726 0 -0.0972601 0 0 0 0 0 0 0 -0.218249 0.13748 1.26517 0.0727029 0.29 -0.0420729
PRO_111 -4.35321 0.823694 1.34861 0.00126005 0.123137 0 0 -0.552199 0 0 0 0 0 0 0.031019 0.315577 0.327257 -0.519649 0.02 -2.4345
PHE_112 -6.71335 0.540064 2.34994 0.0237593 0 0 0 0 -0.697326 0 0 0 0 0 0.155215 0.346361 0.598151 -0.0911025 0.63 -2.85829
LEU_113 -5.29738 0.391667 1.76096 0.0061504 0 0 0 -1.69124 0 0 0 0 0 0 -0.0955205 0.165993 1.63779 -0.0840003 -0.1 -3.30558
LEU_114 -5.12862 0.386365 1.29877 0.00787403 0 0 0 -1.65783 0 0 0 0 0 0 -0.0649492 0.129855 0.376375 -0.120956 -0.1 -4.87312
VAL_115 -5.11474 0.225494 1.52372 0.0157956 0 0 0 -1.51383 0 0 0 0 0 0 -0.167407 0.0205697 0.00768291 -0.322714 0.29 -5.03543
GLY_116 -3.15529 0.192823 1.56717 7.63836e-06 0 0 0 -1.50967 0 0 0 0 0 0 1.5731 0.0998319 0 0.606536 -0.17 -0.795487
ASN_117 -5.81033 0.616794 4.52028 0.00592005 0 -0.250133 0 -1.69443 -1.36115 -0.689021 0 0 0 0 0.0290304 0.00429926 1.68162 -0.0218573 -0.89 -3.85898
LYS_118 -4.73746 0.850229 3.10629 0.00595748 0 0.0374215 -0.404211 0 -0.969802 0 0 0 0 0 0.0285188 0.000759033 0.984574 0.136396 -0.65 -1.61132
SER_119 -2.88799 0.411319 1.88287 0.00145501 0 -0.287972 0 -0.807216 0 0 0 0 0 0 -0.249439 0.196922 0.120364 -0.194279 -0.37 -2.18397
ASP_120 -3.02956 0.479021 2.55312 0.00423633 0 -0.354942 0 0 0 -0.617199 0 0 0 0 -0.214323 0.0642032 1.43843 -0.108055 -0.67 -0.455068
LEU_121 -4.17269 0.60334 1.91873 0.00800834 0 0 -0.73231 0 0 0 0 0 0 0 0.557129 2.48422e-05 0.0332779 0.0779193 -0.1 -1.80657
GLU_122 -2.9347 0.49036 2.3139 0.00969834 0 -0.403875 -0.299355 0 0 -0.793404 0 0 0 0 -0.0122777 0.0084205 1.81997 -0.108338 -0.81 -0.719609
ASP_123 -1.27523 0.249512 0.73495 0.00352184 0 -0.0010637 0 0 0 0 0 0 0 0 -0.170445 9.98166e-05 0.364645 -0.0169731 -0.67 -0.780979
LYS_124 -2.91568 0.406728 1.31654 0.00428814 0 0.0329904 -0.326229 0 0 0 0 0 0 0 -0.170077 0.071902 0.64565 -0.0679092 -0.65 -1.65179
ARG_125 -6.3848 0.489364 4.57335 0.0154092 0 -0.727608 -0.301226 0 -0.540885 -1.98823 0 0 0 0 -0.264979 0.281749 2.02339 0.0445469 -0.98 -3.75993
GLN_126 -3.45902 0.208825 2.09717 0.00445437 0 -0.0549804 0 -0.741477 -0.436115 0 0 0 0 0 0.0936661 0.0435574 0.907682 -0.0849384 -0.97 -2.39118
VAL_127 -4.57831 0.366479 1.51883 0.0110213 0 0 0 -0.847229 -0.540885 0 0 0 0 0 -0.174152 0.0255624 0.0484072 -0.304833 0.29 -4.18511
SER_128 -2.91142 0.209402 1.93464 0.00191325 0 -0.122528 -0.382756 0 -0.331799 0 0 0 0 0 -0.279035 8.99091e-05 0.200973 -0.223594 -0.37 -2.27412
VAL_129 -3.36921 0.235243 1.98461 0.0151839 0 0 -0.427482 0 0 0 0 0 0 0 -0.0480391 0.00962677 0.0409471 -0.0024881 0.29 -1.27161
GLU_130 -2.63236 0.289588 1.58479 0.00546693 0 -0.00440663 -0.360373 0 0 0 0 0 0 0 -0.188838 0.00163305 0.91517 -0.110778 -0.81 -1.31011
GLU_131 -4.16404 0.242167 2.57983 0.00708432 0 -0.194985 -0.41381 0 -0.331799 0 0 0 0 0 -0.154312 0.00342903 0.981586 -0.106198 -0.81 -2.36105
ALA_132 -4.37728 0.425695 1.4423 0.000775651 0 0 -0.809574 0 0 0 0 0 0 0 -0.186027 0.0172878 0 -0.153465 0.16 -3.48029
LYS_133 -4.32247 0.375945 1.8946 0.00332753 0 -0.0490118 -0.691112 0 0 0 0 0 0 0 -0.25001 0.134141 0.904108 -0.0457422 -0.65 -2.69622
ASN_134 -3.73078 0.27329 2.42617 0.00454649 0 -0.0287114 -0.778669 0 0 0 0 0 0 0 0.0303654 0.152264 0.359181 0.134927 -0.89 -2.04741
ARG_135 -6.0862 0.384568 3.21611 0.0111885 0 -0.157462 -0.802244 0 0 0 0 0 0 0 -0.168177 0.0327487 2.33026 -0.0697028 -0.98 -2.28892
ALA_136 -4.6023 0.284013 1.8239 0.000737322 0 0 -0.640195 -0.817839 0 0 0 0 0 0 -0.245304 0.00535901 0 -0.15408 0.16 -4.18571
GLU_137 -3.11139 0.436462 1.94496 0.00690153 0 -0.0341315 -0.263629 0 0 0 0 0 0 0 -0.20552 0.0447469 1.0871 -0.134671 -0.81 -1.03917
GLN_138 -2.38837 0.191143 1.25885 0.0131375 0 -0.0309862 -0.418296 0 0 0 0 0 0 0 -0.176291 0.00938698 1.113 -0.133257 -0.97 -1.53169
TRP_139 -8.29128 0.641625 2.99943 0.026505 0 0 -0.388435 0 -0.0324582 0 0 0 0 0 -0.207324 0.0126668 0.941437 0.016835 0.91 -3.371
ASN_140 -2.38265 0.350894 1.69604 0.00522113 0 -0.0390761 -0.213377 0 0 0 0 0 0 0 -0.243423 0.0345878 0.824111 -0.483339 -0.89 -1.34101
VAL_141 -3.99182 0.285373 1.4678 0.0146154 0 0 0 -0.817839 0 0 0 0 0 0 -0.119974 0.0119294 0.0314252 -0.231049 0.29 -3.05953
ASN_142 -2.23106 0.0403941 1.51172 0.00321267 0 -0.114867 0 -0.860332 0 -0.591169 0 0 0 0 -0.0824131 0.00185807 0.750514 0.09396 -0.89 -2.36819
TYR_143 -6.29718 0.85187 2.05314 0.0234797 0 0 0 0 0 -0.645436 0 0 0 0 -0.0513835 0.02605 0.793169 -0.070249 0.51 -2.80654
VAL_144 -3.97749 0.314782 1.37045 0.011472 0 0 0 -1.54078 0 0 0 0 0 0 -0.135751 0.156453 0.22751 -0.317424 0.29 -3.60078
GLU_145 -4.06813 0.448957 3.14096 0.00346538 0 -0.399471 0 0 -0.601357 -1.84027 0 0 0 0 -0.0897197 0.0375118 2.32815 0.0366847 -0.81 -1.81322
THR_146 -4.8977 0.242568 2.95075 0.00588788 0 -0.181501 0 -1.5736 0 -0.689021 0 0 0 0 -0.186199 0.286066 0.0835293 -0.357587 -0.27 -4.58681
SER_147 -4.80271 0.493285 3.38289 0.00216932 0 -0.203478 -0.164555 -0.730243 -0.50174 -1.14279 0 0 0 0 0.38552 0.0203207 0.144231 -0.0440956 -0.37 -3.5312
ALA_148 -3.44799 0.289866 1.38294 0.0007237 0 0 0 0 -0.647987 0 0 0 0 0 -0.261587 0.00314109 0 -0.080817 0.16 -2.6017
LYS_149 -3.28986 0.443824 1.48707 0.00626791 0 -0.449331 0 0 0 0 0 0 0 0 -0.0831191 0.0178918 0.887161 -0.0523317 -0.65 -1.68242
THR_150 -2.38518 0.683425 1.60744 0.00499071 0 -0.109276 0 0 -0.599105 -0.525589 0 0 0 0 -0.168111 0.0665027 0.0153218 -0.11041 -0.27 -1.79
ARG_151 -4.32281 0.725317 3.12865 0.0286512 0 -0.721435 -0.476185 0 0 -0.524361 0 0 0 0 0.308634 0.00509273 3.76595 0.269795 -0.98 1.20729
ALA_152 -2.90351 0.489764 1.75114 0.00103654 0 0 0 -0.730243 -0.0973648 0 0 0 0 0 -0.0917854 0.0626299 0 0.0643661 0.16 -1.29397
ASN_153 -3.78976 0.206583 2.15688 0.00805163 0 -0.0728717 -0.196748 0 -0.601357 0 0 0 0 0 -0.122629 0.0400382 0.579772 -0.384614 -0.89 -3.06666
VAL_154 -4.91087 0.77708 1.58983 0.0138574 0 0 -0.416258 0 0 0 0 0 0 0 -0.0103867 0.0178835 0.0271802 -0.0895782 0.29 -2.71126
ASP_155 -3.4503 0.252809 2.24537 0.00303771 0 -0.494601 -0.42377 0 0 -0.52306 0 0 0 0 -0.174816 0.00976317 0.31087 -0.00697495 -0.67 -2.92167
LYS_156 -4.40762 0.439551 2.54173 0.0079121 0 -0.345199 -0.4121 0 0 -0.44367 0 0 0 0 -0.161785 0.0278437 1.71467 -0.041011 -0.65 -1.72968
VAL_157 -5.02162 0.545677 1.16454 0.00842437 0 0 -0.379017 0 0 0 0 0 0 0 -0.0772628 0.00143542 1.14771 0.0722471 0.29 -2.24786
PHE_158 -7.58474 0.731745 1.41356 0.0207232 0 0 -0.511687 0 0 0 0 0 0 0 -0.0245081 0.000186383 0.473181 0.0457351 0.63 -4.8058
PHE_159 -6.09682 0.646794 2.48128 0.0204125 0 0 -0.785325 0 0 0 0 0 0 0 0.00736303 0.0152119 2.02891 -0.0172841 0.63 -1.06946
ASP_160 -4.84845 0.291 3.28883 0.00392737 0 -0.570029 -0.777182 0 0 -0.628873 0 0 0 0 -0.146538 0.0432417 0.322342 0.0121422 -0.67 -3.67959
LEU_161 -6.74078 1.25997 2.0227 0.0108314 0 0 -0.53686 0 0 0 0 0 0 0 -0.0883774 0.00524464 0.578962 -0.111701 -0.1 -3.70001
MET_162 -6.48645 0.540548 2.10088 0.00247302 0 0 -0.754632 0 0 0 0 0 0 0 -0.128662 0.0622101 1.19996 -0.0886013 -0.34 -3.89227
ARG_163 -6.41968 0.549703 4.46578 0.0118375 0 -0.558678 -0.782218 0 0 -0.838418 0 0 0 0 -0.183869 0.0395884 1.98048 -0.0865701 -0.98 -2.80204
GLU_164 -5.54037 0.430873 3.44572 0.00321539 0 -0.0695938 -0.782431 0 -0.697326 -0.591169 0 0 0 0 -0.232639 0.0173629 1.91522 -0.140972 -0.81 -3.05211
ILE_165 -6.92922 0.753705 2.33235 0.0176241 0 0 -0.711297 0 0 0 0 0 0 0 -0.0351296 0.0397841 0.121853 -0.0964847 0.24 -4.26681
ARG_166 -5.21505 0.437294 3.50047 0.00974157 0 -0.608751 -0.732 0 0 -0.378101 0 0 0 0 -0.0084669 0.0236649 1.59103 -0.0904239 -0.98 -2.45059
ALA_167 -3.34072 0.311943 1.70102 0.000750185 0 0 -0.833663 0 0 0 0 0 0 0 -0.112371 0.00280747 0 -0.150369 0.16 -2.2606
ARG_168 -6.37066 0.368905 4.53912 0.0132474 0 -1.08778 -0.73046 0 0 -0.385967 0 0 0 0 -0.22608 0.13642 2.13132 -0.0925191 -0.98 -2.68446
LYS_169 -5.43704 0.395848 4.02799 0.00319502 0 -0.239094 -0.444229 0 -0.344901 -0.372758 0 0 0 0 -0.251966 0.123086 1.02702 -0.040546 -0.65 -2.20339
MET_170 -2.93695 0.274478 1.6043 0.00313309 0 0 -0.441368 0 0 0 0 0 0 0 -0.107417 0.068753 0.934115 -0.0926573 -0.34 -1.03361
GLU_171 -3.39458 0.247454 2.30117 0.00552777 0 -0.322039 -0.412999 0 0 -0.317309 0 0 0 0 -0.263813 2.8514e-05 0.868719 -0.135163 -0.81 -2.233
ASP_172 -2.94113 0.130937 2.28197 0.00391547 0 -0.427411 -0.313111 0 0 0 0 0 0 0 -0.249408 0.00450469 0.554038 -0.123601 -0.67 -1.74929
SER_p:CtermProteinFull_173 -1.44661 0.109743 1.11672 0.0017727 0 0 -0.144465 0 0 0 0 0 0 0 0 0 0.29511 0 -0.37 -0.437726
SER_p:NtermProteinFull_174 -0.806141 0.104431 0.603892 0.000796754 0 -0.0564321 0 0 0 0 0 0 0 0 0 0.0325055 0.514656 0 -0.37 0.0237082
ARG_175 -2.41087 0.136211 1.36008 0.0128554 0 -0.0242969 0 -0.716152 0 0 0 0 0 0 0.145844 0.0293286 1.59291 0.226284 -0.98 -0.627811
GLN_176 -2.07054 0.238438 1.30255 0.00452396 1.05733e-05 -0.00247997 0 0 0 0 0 0 0 0 -0.163491 0.00906203 0.771763 0.00225199 -0.97 -0.877915
PRO_177 -1.97988 0.577762 0.956002 0.00105347 0.0207086 0 0 0 0 0 0 0 0 0 -0.242566 0.0187986 0.25553 -0.565591 0.02 -0.93818
PRO_178 -4.73621 0.809022 1.58824 0.00091598 0.165717 0 0 -0.791978 0 0 0 0 0 0 -0.233378 0.00119944 0.122192 -0.591761 0.02 -3.64604
LEU_179 -3.76978 0.129148 1.54414 0.00886895 0 0 0 -1.69546 0 0 0 0 0 0 0.163569 0.0865986 0.295466 -0.0290264 -0.1 -3.36648
VAL_180 -4.90373 0.513851 1.55739 0.0113636 0 0 0 -1.68933 0 0 0 0 0 0 -0.230249 0.0949686 0.0486503 -0.114957 0.29 -4.42204
THR_181 -4.59362 0.367126 2.68477 0.00413815 0 -0.035824 0 -1.53503 0 -0.634212 0 0 0 0 0.0318583 0.153643 0.0548793 -0.353737 -0.27 -4.12601
GLY_182 -3.24402 0.351831 1.55355 0.000188293 0 0 0 -1.33512 0 0 0 0 0 0 0.592266 0.00659134 0 0.292887 -0.17 -1.95182
ILE_183 -5.17297 0.206556 1.51445 0.0189921 0 0 0 -1.43247 0 0 0 0 0 0 0.0337336 0.00168635 1.70662 -0.143988 0.24 -3.02739
SER_184 -2.83757 0.340965 2.03685 0.00183547 1.48402e-05 -0.217662 0 -1.59227 0 -0.594361 0 0 0 0 0.203189 0.00681512 0.124548 -0.0183863 -0.37 -2.91603
PRO_185 -3.39409 0.386435 1.66415 0.00359887 0.0823082 0 0 0 0 0 0 0 0 0 -0.154133 0.00146556 0.727324 -0.523373 0.02 -1.18631
ASN_186 -4.9688 0.0867786 3.43786 0.0110954 0 -0.23053 0 -1.66355 0 -0.669181 0 0 0 0 -0.220715 0.00693211 0.853513 -0.186908 -0.89 -4.43351
GLU_187 -4.58593 0.45906 2.92726 0.0091293 0 -0.464694 0 0 -0.607154 0 0 0 0 0 0.0749305 0.000134342 0.906494 0.113363 -0.81 -1.9774
GLY_188 -3.1294 0.277332 1.62812 0.000210676 0 0 0 -1.09226 0 0 0 0 0 0 0.266181 0.2414 0 -0.684052 -0.17 -2.66247
ILE_189 -3.99798 0.607957 1.62172 0.0194167 0.00677278 0 -0.08979 0 -0.110553 0 0 0 0 0 0.186567 0.105426 0.124551 0.496819 0.24 -0.789099
PRO_190 -2.72515 0.670841 0.729301 0.00103839 0.18849 0 0 0 0 0 0 0 0 0 -0.212052 0.000527893 0.542433 -0.635822 0.02 -1.42039
TRP_191 -3.63567 0.278201 1.75155 0.028492 0 0 0 -0.667694 -0.2187 0 0 0 0 0 0.386816 0.125847 1.81208 0.471555 0.91 1.24248
THR_192 -3.49996 0.253951 2.21911 0.00864116 0 0.0348383 -0.08979 -0.769546 -0.110553 0 0 0 0 0 -0.0958151 0.0130876 0.163001 0.00616758 -0.27 -2.13687
LYS_193 -3.11931 0.238791 1.50159 0.00513247 0 -0.168097 0 0 0 0 0 0 0 0 -0.155397 0.00330031 1.60323 -0.0227151 -0.65 -0.763476
VAL_194 -4.44277 0.403608 1.45818 0.0144095 0 0 0 -1.39223 0 0 0 0 0 0 -0.126146 0.0897949 0.278232 -0.160616 0.29 -3.58754
THR_195 -3.17521 0.17543 1.57251 0.00759286 0 -0.308742 0 -1.59227 0 0 0 0 0 0 -0.0288033 0.0168224 0.0584253 -0.0536819 -0.27 -3.59792
ILE_196 -4.52192 0.511755 1.17393 0.0175483 0 0 0 -1.61033 0 0 0 0 0 0 -0.223598 0.0121121 0.190807 -0.361583 0.24 -4.57129
ARG_197 -7.23933 0.4206 4.6663 0.0155601 0 -0.395222 0 -2.02972 0 -1.88248 0 0 0 0 -0.0740278 0.0168863 2.07581 -0.00512765 -0.98 -5.41074
GLY_198 -2.71065 0.271912 1.36671 0.000194598 0 0 0 -0.473629 0 0 0 0 0 0 0.384883 0.00916606 0 -0.773456 -0.17 -2.09487
GLU_199 -2.85 0.175014 1.80091 0.0053043 0 -0.0868066 0 -1.69546 0 0 0 0 0 0 -0.0460495 0.015532 0.779164 0.017381 -0.81 -2.69501
ASN_200 -2.83047 0.353485 1.8169 0.00546814 0 -0.073545 0 0 0 0 0 0 0 0 -0.305645 0.0535299 0.842696 -0.569056 -0.89 -1.59664
LEU_201 -5.54869 0.441706 1.394 0.00758112 0 0 0 -0.849017 0 0 0 0 0 0 -0.126223 0.0397949 0.387787 0.0191437 -0.1 -4.33392
GLY_202 -2.2889 0.488811 1.41759 7.1594e-05 0 0 0 0 -0.657315 0 0 0 0 0 0.476253 0.0382935 0 -0.804363 -0.17 -1.49956
THR_203 -2.41161 0.0972522 1.69812 0.0043378 0 -0.122744 0 0 -0.580414 0 0 0 0 0 -0.193847 3.18479e-05 0.0319792 -0.165222 -0.27 -1.91211
GLY_204 -3.06882 0.367016 1.46175 0.000353258 0.0039861 0 -0.402756 0 0 0 0 0 0 0 0.165971 0.00348733 0 -0.615558 -0.17 -2.25457
PRO_205 -2.37605 0.242926 0.579393 0.000935837 0.0209629 0 0 0 0 0 0 0 0 0 -0.0473463 0.00487153 0.372984 -0.285252 0.02 -1.46657
THR_206 -1.51414 0.16356 0.929424 0.00586979 0 -0.00900161 0 0 0 0 0 0 0 0 -0.181292 0.0941581 0.0450433 -0.0437731 -0.27 -0.780151
ASP_207 -5.54235 0.330943 4.18266 0.00364639 0 -0.279598 -0.148675 -0.720897 -1.08793 -0.522289 0 0 0 0 -0.149282 0.249097 1.5788 -0.0531177 -0.67 -2.82899
LEU_208 -3.96554 0.151895 1.13537 0.00692893 0 0 -0.254081 0 0 0 0 0 0 0 -0.0901314 0.311989 0.310795 -0.0460898 -0.1 -2.53886
ILE_209 -3.44505 0.341697 1.06239 0.0165643 0 0 0 -0.800494 0 0 0 0 0 0 0.278099 0.246749 0.0942608 -0.099568 0.24 -2.06535
GLY_210 -2.45516 0.13548 1.24979 0.000206915 0 0 0 -1.20105 0 0 0 0 0 0 0.51821 0.162596 0 0.1165 -0.17 -1.64343
LEU_211 -4.44604 0.253079 1.28221 0.00634856 0 0 0 -0.834543 0 0 0 0 0 0 0.354184 0.00922263 0.102111 0.0108868 -0.1 -3.36255
THR_212 -3.30907 0.240128 1.74657 0.00898429 0 -0.0407265 0 -1.64789 0 0 0 0 0 0 0.0938514 0.0872613 0.0319387 0.0116711 -0.27 -3.04728
ILE_213 -4.74654 0.924286 1.30849 0.0159497 0 0 -0.710275 0 0 0 0 0 0 0 -0.139122 0.0212691 0.164356 -0.381092 0.24 -3.30268
CYS_214 -3.95472 0.681469 2.05227 0.00220463 0 0 0 -2.3045 0 0 0 0 0 0 0.0519144 0.0280717 0.115514 0.166486 1.7 -1.46129
GLY_215 -2.65163 0.642809 1.32611 2.01756e-05 0 0 0 0 0 0 0 0 0 0 -0.167778 0.0342467 0 -0.782727 -0.17 -1.76894
HIS_D_216 -6.45905 0.653111 3.38594 0.00501909 0 -0.0382072 -0.710275 0 -0.289827 0 0 0 0 0 -0.224391 0.0281994 1.33053 0.00375124 0.56 -1.75519
ASN_217 -2.45481 0.119847 1.83982 0.0133348 0 -0.0608968 0 0 -0.0980327 0 0 0 0 0 -0.0270266 0.0400071 0.493497 -0.225353 -0.89 -1.24961
CYS_218 -4.62193 0.397653 2.5479 0.00162346 0 0 -0.447769 -0.834543 0 0 0 0 0 0 -0.0803811 0.00322912 0.169036 0.102823 1.7 -1.06236
LEU_219 -3.89239 0.449978 1.69171 0.0116453 0 0 -0.17727 0 -0.0980327 0 0 0 0 0 0.0535492 0.00893234 0.481336 -0.0244965 -0.1 -1.59504
LEU_220 -1.23679 0.147191 0.670463 0.00750563 0 0 0 0 0 0 0 0 0 0 -0.0892143 0.103715 0.107526 0.0346842 -0.1 -0.354922
THR_221 -3.17789 0.325146 1.86236 0.0050601 0 0.00693639 -0.350535 0 -0.54385 0 0 0 0 0 -0.132106 0.0194988 0.037084 -0.236586 -0.27 -2.45488
ALA_222 -2.59564 0.224289 0.821149 0.00119013 0 0 -0.274504 0 0 0 0 0 0 0 -0.171868 0.0939812 0 0.105362 0.16 -1.63604
GLU_223 -2.78804 0.0470553 1.64765 0.00683197 0 -0.0731076 0 -1.53935 0 0 0 0 0 0 0.108366 0.0647624 0.920369 0.114764 -0.81 -2.3007
TRP_224 -8.39597 0.502391 2.82872 0.0243408 0 0 0 0 -0.657315 0 0 0 0 0 -0.243956 0.00572801 1.17334 -0.0249258 0.91 -3.87765
MET_225 -3.87529 0.120279 1.56848 0.00424585 0 0 -0.388464 0 0 0 0 0 0 0 0.312352 0.044706 0.968265 -0.039288 -0.34 -1.62471
SER_226 -4.21549 0.792574 2.47173 0.00293676 0 -0.203946 -0.694954 0 -0.470111 -0.398401 0 0 0 0 0.0221097 0.0137324 0.190666 -0.303279 -0.37 -3.16243
ALA_227 -2.48037 0.133295 1.42359 0.00082834 0 0 0 -0.849017 0 0 0 0 0 0 -0.210682 0.0109769 0 -0.0540685 0.16 -1.86545
SER_228 -3.48645 0.716974 2.46529 0.00265269 0 0.135168 0 -0.473629 -0.470111 -0.987298 0 0 0 0 -0.00680711 0.256936 0.223514 -0.0159675 -0.37 -2.00973
LYS_229 -5.14588 0.505013 2.65277 0.00553954 0 -0.784467 -1.08342 0 0 0 0 0 0 0 0.117017 0.0718107 0.778975 -0.042379 -0.65 -3.57502
ILE_230 -4.63773 0.233297 1.21328 0.0181338 0 0 0 -1.61033 0 0 0 0 0 0 -0.0855606 0.0299821 0.210719 -0.289068 0.24 -4.67727
VAL_231 -3.4935 0.161396 1.56141 0.0107497 0 0 0 -1.53935 0 0 0 0 0 0 -0.195422 0.062902 0.0631287 -0.324543 0.29 -3.40322
CYS_232 -3.78716 0.428344 1.91528 0.00230447 0 0 0 -1.39223 0 0 0 0 0 0 -0.0307187 0.0803184 0.230472 -0.225788 1.7 -1.07918
ARG_233 -5.80471 0.296167 3.04834 0.0108662 0 -0.0903845 0 0 -0.76255 0 0 0 0 0 -0.0364183 0.0119077 1.53975 0.0316368 -0.98 -2.7354
VAL_234 -3.58604 0.226478 0.942859 0.0112247 0 0 0 -1.43724 0 0 0 0 0 0 -0.228141 0.0404418 0.0446792 -0.243909 0.29 -3.93965
GLY_235 -2.25454 0.10606 1.0524 0.000148099 0 0 0 0 0 0 0 0 0 0 0.0287477 0.0543336 0 -0.648671 -0.17 -1.83152
GLN_236 -2.07665 0.109694 1.10978 0.00563402 0 -0.00849228 0 0 -0.289827 0 0 0 0 0 -0.219103 0.00621119 0.819545 0.00326096 -0.97 -1.50994
ALA_237 -2.10055 0.240738 0.841086 0.000855879 0 0 0 0 0 0 0 0 0 0 -0.325708 0.0982861 0 -0.107185 0.16 -1.19247
LYS_238 -2.55157 0.29217 1.46949 0.00303916 0 -0.0496107 0 -0.794333 0 0 0 0 0 0 0.0876269 0.000437654 0.847153 -0.0929163 -0.65 -1.43851
ASN_239 -2.97656 0.434926 1.93069 0.00390515 0 -0.0277063 0 -0.662062 0 0 0 0 0 0 0.060426 0.0246949 0.634081 0.147007 -0.89 -1.3206
ASP_240 -0.984007 0.0695765 0.78212 0.00996505 0 -0.122901 0 0 0 0 0 0 0 0 -0.249281 0.1175 0.577042 -0.217165 -0.67 -0.687149
LYS_241 -2.0426 0.475155 1.42973 0.00309822 0 -0.157247 0 0 0 0 0 0 0 0 -0.103736 0.108843 0.785314 -0.0276236 -0.65 -0.179066
GLY_242 -1.91531 0.103806 1.16317 3.29124e-05 0 0 0 -0.756926 0 0 0 0 0 0 0.289797 0.000119241 0 0.0414179 -0.17 -1.2439
ASP_243 -2.35296 0.243341 1.65549 0.00330408 0 -0.205353 0 -0.848108 0 0 0 0 0 0 -0.204346 0.0195884 0.394484 0.0347571 -0.67 -1.9298
ILE_244 -4.30418 0.297812 0.882897 0.0149805 0 0 0 0 -0.673947 0 0 0 0 0 -0.0986981 0.00969474 0.199718 -0.293601 0.24 -3.72533
ILE_245 -3.59833 0.162244 1.65449 0.0229355 0 0 0 -1.64789 0 0 0 0 0 0 -0.214656 0.0288238 0.20984 -0.371013 0.24 -3.51356
VAL_246 -3.90474 0.340849 0.831214 0.0118921 0 0 0 -0.481492 0 0 0 0 0 0 -0.18897 0.00501702 0.0464101 -0.251475 0.29 -3.3013
THR_247 -4.19076 0.232625 2.18205 0.00741474 0 -0.0202969 0 -2.00155 0 0 0 0 0 0 0.0382489 0.00710929 0.0427401 -0.0744256 -0.27 -4.04684
THR_248 -5.05267 0.284739 2.78505 0.00492757 0 -0.133192 -0.569668 0 -0.653784 0 0 0 0 0 -0.187066 0.00409495 0.0519119 -0.292599 -0.27 -4.02825
LYS_249 -2.87969 0.299844 1.55768 0.00306652 0 -0.00933622 0 -0.720897 0 0 0 0 0 0 -0.0428609 0.0304421 1.01497 -0.0563532 -0.65 -1.45313
SER_250 -2.77927 0.169367 2.01442 0.0011154 0 -0.256974 0 -0.716152 -0.507513 -0.522289 0 0 0 0 -0.123796 0.0176405 0.49875 0.0920909 -0.37 -2.48261
GLY_251 -2.38222 0.107593 1.2719 1.56422e-05 0 0 0 0 -0.653784 0 0 0 0 0 0.176884 0.0236247 0 0.376791 -0.17 -1.24919
GLY_252 -2.39795 0.111629 1.48116 2.14415e-05 0 0 -0.569668 0 0 0 0 0 0 0 -0.0120747 0.00608668 0 -0.804886 -0.17 -2.35569
ARG_253 -1.94304 0.0675645 0.847664 0.00861523 0 0.0264391 0 0 0 0 0 0 0 0 -0.156042 0.00489545 1.5135 0.0412144 -0.98 -0.569194
GLY_254 -2.3273 0.258203 1.12923 4.71274e-05 0 0 0 -0.481492 0 0 0 0 0 0 0.0180114 0.00606649 0 -0.594341 -0.17 -2.16157
THR_255 -2.37194 0.147543 1.37415 0.0114655 0 -0.0885336 0 -1.6328 -0.415559 0 0 0 0 0 0.183526 0.00599292 0.130652 -0.312201 -0.27 -3.23771
SER_256 -3.12654 0.426981 1.8908 0.00108916 0 -0.224373 0 0 -1.70204 0 0 0 0 0 -0.0870828 0.209225 0.308357 -0.221774 -0.37 -2.89536
THR_257 -3.2097 0.222781 2.13139 0.00485386 0 -0.0912232 0 -0.848507 -0.699304 0 0 0 0 0 -0.169364 0.0013886 0.0549127 -0.241518 -0.27 -3.11428
VAL_258 -4.04659 0.172206 1.52908 0.0151359 0 0 0 0 -0.612537 0 0 0 0 0 0.0141805 0.0769322 0.0261659 -0.0721253 0.29 -2.60755
SER_259 -1.63643 0.0492222 0.874285 0.0013511 0 -0.171855 0 0 0 0 0 0 0 0 -0.0676746 0.00274251 0.301524 -0.120263 -0.37 -1.1371
PHE_260 -6.49995 0.536792 1.61991 0.0256896 0 0 0 -0.756926 0 0 0 0 0 0 -0.0811923 0.00109249 0.760445 -0.0424336 0.63 -3.80657
LYS_261 -3.39189 0.134238 1.61604 0.00555639 0 -0.202753 0 -1.53982 0 0 0 0 0 0 0.0111722 0.041042 0.809795 0.109393 -0.65 -3.05723
LEU_262 -3.65927 0.253376 1.00303 0.0074146 0 0 0 0 0 0 0 0 0 0 -0.217793 0.0557098 0.503478 -0.0695714 -0.1 -2.22362
LEU_263 -4.38815 0.228024 1.78215 0.00781037 0 0 0 -0.368507 0 0 0 0 0 0 0.0369668 0.0639891 0.099527 -0.0435014 -0.1 -2.68169
LYS_264 -1.00076 0.532889 0.580516 0.00501433 0.0286653 0 0 0 0 0 0 0 0 0 -0.0476141 0.0220707 0.909546 0.0718953 -0.65 0.45222
PRO_p:CtermProteinFull_265 -1.63679 0.603971 0.329215 0.00455507 0.0612777 0 0 0 0 0 0 0 0 0 0 0 0.141816 0 0.02 -0.475951
#END_POSE_ENERGIES_TABLE 1uad_AC_scored_0086.pdb.gz
rms 0.601723
