# Supplementary material for: A Generic Program for Multistate Protein Design
Source: PLoS One. 2011 Jul 6;6(7):e20937. doi: 10.1371/journal.pone.0020937 (PMC3130737; doi:10.1371/journal.pone.0020937)
Supplement: File S1 — “Protocol capture” file that contains the input files, command lines, and support scripts that were used in this computational study. (BZ2) [file pone.0020937.s001.bz2 › MSD_protocol_capture/Capture_Files/orthogonal_interface_files/input_files/state_versions/v8.1/Exo84.pdb]

ATOM   2745  N   GLY D 171     -10.591 -19.757 -62.978  1.00  0.00              
ATOM   2746  CA  GLY D 171     -10.187 -20.696 -61.895  1.00  0.00              
ATOM   2747  C   GLY D 171      -9.285 -20.016 -60.885  1.00  0.00              
ATOM   2748  O   GLY D 171      -9.553 -18.897 -60.449  1.00  0.00              
ATOM   2749 1H   GLY D 171     -10.357 -19.960 -63.929  1.00  0.00              
ATOM   2750 2H   GLY D 171     -11.558 -19.553 -63.129  1.00  0.00              
ATOM   2751 3H   GLY D 171     -10.265 -18.812 -62.968  1.00  0.00              
ATOM   2752 1HA  GLY D 171     -11.081 -21.057 -61.385  1.00  0.00              
ATOM   2753 2HA  GLY D 171      -9.656 -21.540 -62.334  1.00  0.00              
ATOM   2754  N   GLN D 172      -8.200 -20.687 -60.525  1.00  0.00              
ATOM   2755  CA  GLN D 172      -7.217 -20.132 -59.602  1.00  0.00              
ATOM   2756  C   GLN D 172      -6.509 -18.890 -60.162  1.00  0.00              
ATOM   2757  O   GLN D 172      -6.048 -18.891 -61.307  1.00  0.00              
ATOM   2758  CB  GLN D 172      -6.176 -21.198 -59.249  1.00  0.00              
ATOM   2759  CG  GLN D 172      -5.170 -20.762 -58.197  1.00  0.00              
ATOM   2760  CD  GLN D 172      -4.117 -21.821 -57.929  1.00  0.00              
ATOM   2761  OE1 GLN D 172      -3.233 -22.060 -58.756  1.00  0.00              
ATOM   2762  NE2 GLN D 172      -4.207 -22.464 -56.770  1.00  0.00              
ATOM   2763  H   GLN D 172      -8.052 -21.611 -60.904  1.00  0.00              
ATOM   2764  HA  GLN D 172      -7.718 -19.794 -58.695  1.00  0.00              
ATOM   2765 1HB  GLN D 172      -6.726 -22.070 -58.894  1.00  0.00              
ATOM   2766 2HB  GLN D 172      -5.656 -21.449 -60.173  1.00  0.00              
ATOM   2767 1HG  GLN D 172      -4.672 -19.793 -58.223  1.00  0.00              
ATOM   2768 2HG  GLN D 172      -5.890 -20.777 -57.378  1.00  0.00              
ATOM   2769 1HE2 GLN D 172      -3.541 -23.173 -56.538  1.00  0.00              
ATOM   2770 2HE2 GLN D 172      -4.941 -22.239 -56.129  1.00  0.00              
ATOM   2771  N   TYR D 173      -6.441 -17.826 -59.362  1.00  0.00              
ATOM   2772  CA  TYR D 173      -5.690 -16.627 -59.741  1.00  0.00              
ATOM   2773  C   TYR D 173      -5.102 -15.904 -58.527  1.00  0.00              
ATOM   2774  O   TYR D 173      -5.496 -16.167 -57.397  1.00  0.00              
ATOM   2775  CB  TYR D 173      -6.574 -15.659 -60.535  1.00  0.00              
ATOM   2776  CG  TYR D 173      -7.655 -15.001 -59.723  1.00  0.00              
ATOM   2777  CD1 TYR D 173      -8.871 -15.644 -59.490  1.00  0.00              
ATOM   2778  CD2 TYR D 173      -7.462 -13.726 -59.182  1.00  0.00              
ATOM   2779  CE1 TYR D 173      -9.874 -15.034 -58.735  1.00  0.00              
ATOM   2780  CE2 TYR D 173      -8.456 -13.106 -58.426  1.00  0.00              
ATOM   2781  CZ  TYR D 173      -9.659 -13.766 -58.209  1.00  0.00              
ATOM   2782  OH  TYR D 173     -10.649 -13.155 -57.474  1.00  0.00              
ATOM   2783  H   TYR D 173      -6.918 -17.847 -58.472  1.00  0.00              
ATOM   2784  HA  TYR D 173      -4.838 -16.904 -60.362  1.00  0.00              
ATOM   2785 1HB  TYR D 173      -5.920 -14.892 -60.953  1.00  0.00              
ATOM   2786 2HB  TYR D 173      -7.029 -16.229 -61.345  1.00  0.00              
ATOM   2787  HD1 TYR D 173      -9.029 -16.638 -59.910  1.00  0.00              
ATOM   2788  HD2 TYR D 173      -6.516 -13.216 -59.360  1.00  0.00              
ATOM   2789  HE1 TYR D 173     -10.820 -15.545 -58.559  1.00  0.00              
ATOM   2790  HE2 TYR D 173      -8.284 -12.112 -58.012  1.00  0.00              
ATOM   2791  HH  TYR D 173     -11.437 -13.696 -57.384  1.00  0.00              
ATOM   2792  N   LEU D 174      -4.156 -15.000 -58.767  1.00  0.00              
ATOM   2793  CA  LEU D 174      -3.503 -14.276 -57.683  1.00  0.00              
ATOM   2794  C   LEU D 174      -4.425 -13.162 -57.192  1.00  0.00              
ATOM   2795  O   LEU D 174      -4.763 -12.237 -57.930  1.00  0.00              
ATOM   2796  CB  LEU D 174      -2.166 -13.698 -58.161  1.00  0.00              
ATOM   2797  CG  LEU D 174      -1.323 -12.945 -57.121  1.00  0.00              
ATOM   2798  CD1 LEU D 174      -0.860 -13.898 -56.017  1.00  0.00              
ATOM   2799  CD2 LEU D 174      -0.117 -12.322 -57.809  1.00  0.00              
ATOM   2800  H   LEU D 174      -3.883 -14.809 -59.720  1.00  0.00              
ATOM   2801  HA  LEU D 174      -3.317 -14.954 -56.851  1.00  0.00              
ATOM   2802 1HB  LEU D 174      -1.662 -14.623 -58.435  1.00  0.00              
ATOM   2803 2HB  LEU D 174      -2.289 -13.075 -59.047  1.00  0.00              
ATOM   2804  HG  LEU D 174      -1.940 -12.136 -56.729  1.00  0.00              
ATOM   2805 1HD1 LEU D 174      -0.264 -13.349 -55.288  1.00  0.00              
ATOM   2806 2HD1 LEU D 174      -1.729 -14.330 -55.521  1.00  0.00              
ATOM   2807 3HD1 LEU D 174      -0.256 -14.694 -56.453  1.00  0.00              
ATOM   2808 1HD2 LEU D 174       0.484 -11.786 -57.073  1.00  0.00              
ATOM   2809 2HD2 LEU D 174       0.485 -13.106 -58.268  1.00  0.00              
ATOM   2810 3HD2 LEU D 174      -0.455 -11.627 -58.578  1.00  0.00              
ATOM   2811  N   VAL D 175      -4.830 -13.266 -55.934  1.00  0.00              
ATOM   2812  CA  VAL D 175      -5.696 -12.274 -55.315  1.00  0.00              
ATOM   2813  C   VAL D 175      -4.953 -11.138 -54.621  1.00  0.00              
ATOM   2814  O   VAL D 175      -5.344  -9.976 -54.738  1.00  0.00              
ATOM   2815  CB  VAL D 175      -6.633 -12.939 -54.289  1.00  0.00              
ATOM   2816  CG1 VAL D 175      -7.462 -11.888 -53.565  1.00  0.00              
ATOM   2817  CG2 VAL D 175      -7.539 -13.952 -54.972  1.00  0.00              
ATOM   2818  H   VAL D 175      -4.526 -14.061 -55.391  1.00  0.00              
ATOM   2819  HA  VAL D 175      -6.297 -11.752 -56.060  1.00  0.00              
ATOM   2820  HB  VAL D 175      -6.032 -13.490 -53.565  1.00  0.00              
ATOM   2821 1HG1 VAL D 175      -8.118 -12.376 -52.843  1.00  0.00              
ATOM   2822 2HG1 VAL D 175      -6.799 -11.198 -53.043  1.00  0.00              
ATOM   2823 3HG1 VAL D 175      -8.064 -11.338 -54.288  1.00  0.00              
ATOM   2824 1HG2 VAL D 175      -8.194 -14.413 -54.233  1.00  0.00              
ATOM   2825 2HG2 VAL D 175      -8.142 -13.448 -55.728  1.00  0.00              
ATOM   2826 3HG2 VAL D 175      -6.931 -14.722 -55.447  1.00  0.00              
ATOM   2827  N   TYR D 176      -3.877 -11.465 -53.915  1.00  0.00              
ATOM   2828  CA  TYR D 176      -3.126 -10.452 -53.192  1.00  0.00              
ATOM   2829  C   TYR D 176      -1.697 -10.929 -52.954  1.00  0.00              
ATOM   2830  O   TYR D 176      -1.443 -12.135 -52.841  1.00  0.00              
ATOM   2831  CB  TYR D 176      -3.841 -10.196 -51.850  1.00  0.00              
ATOM   2832  CG  TYR D 176      -3.278  -9.072 -51.012  1.00  0.00              
ATOM   2833  CD1 TYR D 176      -2.362  -9.323 -49.990  1.00  0.00              
ATOM   2834  CD2 TYR D 176      -3.659  -7.746 -51.250  1.00  0.00              
ATOM   2835  CE1 TYR D 176      -1.839  -8.289 -49.227  1.00  0.00              
ATOM   2836  CE2 TYR D 176      -3.137  -6.700 -50.494  1.00  0.00              
ATOM   2837  CZ  TYR D 176      -2.232  -6.971 -49.488  1.00  0.00              
ATOM   2838  OH  TYR D 176      -1.707  -5.926 -48.761  1.00  0.00              
ATOM   2839  H   TYR D 176      -3.571 -12.427 -53.876  1.00  0.00              
ATOM   2840  HA  TYR D 176      -3.091  -9.530 -53.775  1.00  0.00              
ATOM   2841 1HB  TYR D 176      -4.884  -9.971 -52.078  1.00  0.00              
ATOM   2842 2HB  TYR D 176      -3.785 -11.120 -51.275  1.00  0.00              
ATOM   2843  HD1 TYR D 176      -2.060 -10.352 -49.795  1.00  0.00              
ATOM   2844  HD2 TYR D 176      -4.379  -7.540 -52.042  1.00  0.00              
ATOM   2845  HE1 TYR D 176      -1.124  -8.498 -48.431  1.00  0.00              
ATOM   2846  HE2 TYR D 176      -3.445  -5.675 -50.698  1.00  0.00              
ATOM   2847  HH  TYR D 176      -2.184  -5.103 -48.889  1.00  0.00              
ATOM   2848  N   ASN D 177      -0.760  -9.989 -52.900  1.00  0.00              
ATOM   2849  CA  ASN D 177       0.640 -10.334 -52.682  1.00  0.00              
ATOM   2850  C   ASN D 177       1.378  -9.201 -51.980  1.00  0.00              
ATOM   2851  O   ASN D 177       0.905  -8.063 -51.962  1.00  0.00              
ATOM   2852  CB  ASN D 177       1.343 -10.692 -53.996  1.00  0.00              
ATOM   2853  CG  ASN D 177       1.556  -9.494 -54.899  1.00  0.00              
ATOM   2854  OD1 ASN D 177       0.601  -8.891 -55.387  1.00  0.00              
ATOM   2855  ND2 ASN D 177       2.817  -9.150 -55.131  1.00  0.00              
ATOM   2856  H   ASN D 177      -1.016  -9.018 -53.011  1.00  0.00              
ATOM   2857  HA  ASN D 177       0.709 -11.203 -52.026  1.00  0.00              
ATOM   2858 1HB  ASN D 177       2.236 -11.318 -53.999  1.00  0.00              
ATOM   2859 2HB  ASN D 177       0.495 -11.269 -54.366  1.00  0.00              
ATOM   2860 1HD2 ASN D 177       3.020  -8.366 -55.720  1.00  0.00              
ATOM   2861 2HD2 ASN D 177       3.562  -9.673 -54.719  1.00  0.00              
ATOM   2862  N   GLY D 178       2.527  -9.521 -51.387  1.00  0.00              
ATOM   2863  CA  GLY D 178       3.312  -8.514 -50.695  1.00  0.00              
ATOM   2864  C   GLY D 178       4.488  -9.077 -49.920  1.00  0.00              
ATOM   2865  O   GLY D 178       4.557 -10.282 -49.676  1.00  0.00              
ATOM   2866  H   GLY D 178       2.862 -10.473 -51.415  1.00  0.00              
ATOM   2867 1HA  GLY D 178       3.705  -7.806 -51.424  1.00  0.00              
ATOM   2868 2HA  GLY D 178       2.672  -7.988 -49.987  1.00  0.00              
ATOM   2869  N   ASP D 179       5.418  -8.202 -49.545  1.00  0.00              
ATOM   2870  CA  ASP D 179       6.623  -8.604 -48.830  1.00  0.00              
ATOM   2871  C   ASP D 179       6.340  -8.727 -47.336  1.00  0.00              
ATOM   2872  O   ASP D 179       5.632  -7.909 -46.750  1.00  0.00              
ATOM   2873  CB  ASP D 179       7.735  -7.568 -49.011  1.00  0.00              
ATOM   2874  CG  ASP D 179       8.245  -7.504 -50.427  1.00  0.00              
ATOM   2875  OD1 ASP D 179       8.552  -8.575 -50.987  1.00  0.00              
ATOM   2876  OD2 ASP D 179       8.340  -6.385 -50.974  1.00  0.00              
ATOM   2877  H   ASP D 179       5.280  -7.226 -49.766  1.00  0.00              
ATOM   2878  HA  ASP D 179       6.977  -9.561 -49.213  1.00  0.00              
ATOM   2879 1HB  ASP D 179       7.463  -6.573 -48.658  1.00  0.00              
ATOM   2880 2HB  ASP D 179       8.499  -7.990 -48.357  1.00  0.00              
ATOM   2881  N   LEU D 180       6.918  -9.751 -46.726  1.00  0.00              
ATOM   2882  CA  LEU D 180       6.738  -9.996 -45.306  1.00  0.00              
ATOM   2883  C   LEU D 180       8.111 -10.285 -44.731  1.00  0.00              
ATOM   2884  O   LEU D 180       9.000 -10.758 -45.447  1.00  0.00              
ATOM   2885  CB  LEU D 180       5.826 -11.211 -45.084  1.00  0.00              
ATOM   2886  CG  LEU D 180       4.364 -11.084 -45.508  1.00  0.00              
ATOM   2887  CD1 LEU D 180       3.702 -12.441 -45.466  1.00  0.00              
ATOM   2888  CD2 LEU D 180       3.648 -10.093 -44.601  1.00  0.00              
ATOM   2889  H   LEU D 180       7.500 -10.379 -47.264  1.00  0.00              
ATOM   2890  HA  LEU D 180       6.281  -9.124 -44.841  1.00  0.00              
ATOM   2891 1HB  LEU D 180       6.326 -11.929 -45.732  1.00  0.00              
ATOM   2892 2HB  LEU D 180       5.867 -11.563 -44.053  1.00  0.00              
ATOM   2893  HG  LEU D 180       4.354 -10.675 -46.518  1.00  0.00              
ATOM   2894 1HD1 LEU D 180       2.660 -12.347 -45.769  1.00  0.00              
ATOM   2895 2HD1 LEU D 180       4.217 -13.118 -46.146  1.00  0.00              
ATOM   2896 3HD1 LEU D 180       3.750 -12.837 -44.452  1.00  0.00              
ATOM   2897 1HD2 LEU D 180       2.605 -10.007 -44.910  1.00  0.00              
ATOM   2898 2HD2 LEU D 180       3.694 -10.443 -43.570  1.00  0.00              
ATOM   2899 3HD2 LEU D 180       4.130  -9.118 -44.674  1.00  0.00              
ATOM   2900  N   VAL D 181       8.298  -9.985 -43.449  1.00  0.00              
ATOM   2901  CA  VAL D 181       9.544 -10.325 -42.792  1.00  0.00              
ATOM   2902  C   VAL D 181       9.225 -11.464 -41.827  1.00  0.00              
ATOM   2903  O   VAL D 181       8.416 -11.312 -40.912  1.00  0.00              
ATOM   2904  CB  VAL D 181      10.138  -9.139 -42.009  1.00  0.00              
ATOM   2905  CG1 VAL D 181      11.437  -9.577 -41.328  1.00  0.00              
ATOM   2906  CG2 VAL D 181      10.409  -7.979 -42.958  1.00  0.00              
ATOM   2907  H   VAL D 181       7.574  -9.518 -42.921  1.00  0.00              
ATOM   2908  HA  VAL D 181      10.291 -10.666 -43.511  1.00  0.00              
ATOM   2909  HB  VAL D 181       9.407  -8.795 -41.278  1.00  0.00              
ATOM   2910 1HG1 VAL D 181      11.858  -8.738 -40.773  1.00  0.00              
ATOM   2911 2HG1 VAL D 181      11.229 -10.397 -40.641  1.00  0.00              
ATOM   2912 3HG1 VAL D 181      12.151  -9.906 -42.084  1.00  0.00              
ATOM   2913 1HG2 VAL D 181      10.828  -7.142 -42.401  1.00  0.00              
ATOM   2914 2HG2 VAL D 181      11.116  -8.295 -43.726  1.00  0.00              
ATOM   2915 3HG2 VAL D 181       9.475  -7.668 -43.429  1.00  0.00              
ATOM   2916  N   GLU D 182       9.855 -12.612 -42.043  1.00  0.00              
ATOM   2917  CA  GLU D 182       9.610 -13.762 -41.194  1.00  0.00              
ATOM   2918  C   GLU D 182      10.426 -13.727 -39.909  1.00  0.00              
ATOM   2919  O   GLU D 182      11.595 -13.358 -39.914  1.00  0.00              
ATOM   2920  CB  GLU D 182       9.906 -15.057 -41.966  1.00  0.00              
ATOM   2921  CG  GLU D 182       9.627 -16.300 -41.151  1.00  0.00              
ATOM   2922  CD  GLU D 182       9.960 -17.590 -41.883  1.00  0.00              
ATOM   2923  OE1 GLU D 182      10.436 -17.541 -43.045  1.00  0.00              
ATOM   2924  OE2 GLU D 182       9.735 -18.659 -41.286  1.00  0.00              
ATOM   2925  H   GLU D 182      10.514 -12.694 -42.804  1.00  0.00              
ATOM   2926  HA  GLU D 182       8.567 -13.771 -40.875  1.00  0.00              
ATOM   2927 1HB  GLU D 182       9.282 -15.044 -42.860  1.00  0.00              
ATOM   2928 2HB  GLU D 182      10.956 -15.023 -42.255  1.00  0.00              
ATOM   2929 1HG  GLU D 182      10.141 -16.314 -40.190  1.00  0.00              
ATOM   2930 2HG  GLU D 182       8.552 -16.263 -40.986  1.00  0.00              
ATOM   2931  N   TYR D 183       9.780 -14.100 -38.810  1.00  0.00              
ATOM   2932  CA  TYR D 183      10.434 -14.229 -37.515  1.00  0.00              
ATOM   2933  C   TYR D 183      10.125 -15.619 -36.974  1.00  0.00              
ATOM   2934  O   TYR D 183       9.039 -16.145 -37.216  1.00  0.00              
ATOM   2935  CB  TYR D 183       9.889 -13.194 -36.520  1.00  0.00              
ATOM   2936  CG  TYR D 183      10.237 -11.763 -36.849  1.00  0.00              
ATOM   2937  CD1 TYR D 183       9.518 -11.051 -37.808  1.00  0.00              
ATOM   2938  CD2 TYR D 183      11.293 -11.119 -36.203  1.00  0.00              
ATOM   2939  CE1 TYR D 183       9.835  -9.739 -38.111  1.00  0.00              
ATOM   2940  CE2 TYR D 183      11.626  -9.801 -36.506  1.00  0.00              
ATOM   2941  CZ  TYR D 183      10.891  -9.119 -37.462  1.00  0.00              
ATOM   2942  OH  TYR D 183      11.221  -7.827 -37.781  1.00  0.00              
ATOM   2943  H   TYR D 183       8.793 -14.302 -38.884  1.00  0.00              
ATOM   2944  HA  TYR D 183      11.508 -14.067 -37.625  1.00  0.00              
ATOM   2945 1HB  TYR D 183       8.803 -13.302 -36.503  1.00  0.00              
ATOM   2946 2HB  TYR D 183      10.294 -13.444 -35.540  1.00  0.00              
ATOM   2947  HD1 TYR D 183       8.694 -11.546 -38.323  1.00  0.00              
ATOM   2948  HD2 TYR D 183      11.861 -11.666 -35.451  1.00  0.00              
ATOM   2949  HE1 TYR D 183       9.265  -9.194 -38.862  1.00  0.00              
ATOM   2950  HE2 TYR D 183      12.458  -9.317 -35.994  1.00  0.00              
ATOM   2951  HH  TYR D 183      10.521  -7.365 -38.250  1.00  0.00              
ATOM   2952  N   GLU D 184      11.077 -16.207 -36.251  1.00  0.00              
ATOM   2953  CA  GLU D 184      10.880 -17.530 -35.663  1.00  0.00              
ATOM   2954  C   GLU D 184       9.789 -17.302 -34.592  1.00  0.00              
ATOM   2955  O   GLU D 184       9.915 -16.431 -33.730  1.00  0.00              
ATOM   2956  CB  GLU D 184      12.169 -18.096 -35.063  1.00  0.00              
ATOM   2957  CG  GLU D 184      12.097 -19.571 -34.697  1.00  0.00              
ATOM   2958  CD  GLU D 184      11.423 -19.772 -33.369  1.00  0.00              
ATOM   2959  OE1 GLU D 184      11.825 -19.145 -32.419  1.00  0.00              
ATOM   2960  OE2 GLU D 184      10.434 -20.466 -33.326  1.00  0.00              
ATOM   2961  H   GLU D 184      11.955 -15.729 -36.105  1.00  0.00              
ATOM   2962  HA  GLU D 184      10.546 -18.229 -36.431  1.00  0.00              
ATOM   2963 1HB  GLU D 184      12.957 -17.943 -35.801  1.00  0.00              
ATOM   2964 2HB  GLU D 184      12.389 -17.511 -34.170  1.00  0.00              
ATOM   2965 1HG  GLU D 184      11.601 -20.182 -35.451  1.00  0.00              
ATOM   2966 2HG  GLU D 184      13.142 -19.868 -34.622  1.00  0.00              
ATOM   2967  N   ALA D 185       8.722 -18.084 -34.675  1.00  0.00              
ATOM   2968  CA  ALA D 185       7.550 -17.952 -33.817  1.00  0.00              
ATOM   2969  C   ALA D 185       7.726 -17.972 -32.309  1.00  0.00              
ATOM   2970  O   ALA D 185       7.084 -17.194 -31.607  1.00  0.00              
ATOM   2971  CB  ALA D 185       6.510 -19.008 -34.216  1.00  0.00              
ATOM   2972  H   ALA D 185       8.737 -18.809 -35.379  1.00  0.00              
ATOM   2973  HA  ALA D 185       7.124 -16.958 -33.958  1.00  0.00              
ATOM   2974 1HB  ALA D 185       5.632 -18.913 -33.577  1.00  0.00              
ATOM   2975 2HB  ALA D 185       6.220 -18.859 -35.257  1.00  0.00              
ATOM   2976 3HB  ALA D 185       6.938 -20.003 -34.097  1.00  0.00              
ATOM   2977  N   ASP D 186       8.573 -18.855 -31.799  1.00  0.00              
ATOM   2978  CA  ASP D 186       8.712 -18.943 -30.349  1.00  0.00              
ATOM   2979  C   ASP D 186       9.629 -17.927 -29.702  1.00  0.00              
ATOM   2980  O   ASP D 186       9.335 -17.471 -28.584  1.00  0.00              
ATOM   2981  CB  ASP D 186       9.098 -20.367 -29.940  1.00  0.00              
ATOM   2982  CG  ASP D 186       7.951 -21.354 -30.158  1.00  0.00              
ATOM   2983  OD1 ASP D 186       6.801 -20.903 -30.388  1.00  0.00              
ATOM   2984  OD2 ASP D 186       8.187 -22.572 -30.102  1.00  0.00              
ATOM   2985  H   ASP D 186       9.124 -19.467 -32.384  1.00  0.00              
ATOM   2986  HA  ASP D 186       7.765 -18.685 -29.871  1.00  0.00              
ATOM   2987 1HB  ASP D 186      10.013 -20.722 -30.414  1.00  0.00              
ATOM   2988 2HB  ASP D 186       9.274 -20.219 -28.875  1.00  0.00              
ATOM   2989  N   HIS D 187      10.717 -17.545 -30.373  1.00  0.00              
ATOM   2990  CA  HIS D 187      11.645 -16.581 -29.777  1.00  0.00              
ATOM   2991  C   HIS D 187      11.730 -15.270 -30.533  1.00  0.00              
ATOM   2992  O   HIS D 187      12.471 -14.365 -30.140  1.00  0.00              
ATOM   2993  CB  HIS D 187      13.047 -17.191 -29.672  1.00  0.00              
ATOM   2994  CG  HIS D 187      13.103 -18.427 -28.829  1.00  0.00              
ATOM   2995  ND1 HIS D 187      12.908 -18.406 -27.464  1.00  0.00              
ATOM   2996  CD2 HIS D 187      13.333 -19.720 -29.156  1.00  0.00              
ATOM   2997  CE1 HIS D 187      13.015 -19.635 -26.988  1.00  0.00              
ATOM   2998  NE2 HIS D 187      13.272 -20.450 -27.994  1.00  0.00              
ATOM   2999  H   HIS D 187      10.913 -17.912 -31.293  1.00  0.00              
ATOM   3000  HA  HIS D 187      11.302 -16.312 -28.778  1.00  0.00              
ATOM   3001 1HB  HIS D 187      13.410 -17.472 -30.661  1.00  0.00              
ATOM   3002 2HB  HIS D 187      13.735 -16.476 -29.223  1.00  0.00              
ATOM   3003  HD2 HIS D 187      13.538 -20.219 -30.104  1.00  0.00              
ATOM   3004  HE1 HIS D 187      12.891 -19.830 -25.923  1.00  0.00              
ATOM   3005  HE2 HIS D 187      13.405 -21.449 -27.930  1.00  0.00              
ATOM   3006  N   MET D 188      10.974 -15.162 -31.617  1.00  0.00              
ATOM   3007  CA  MET D 188      10.925 -13.911 -32.384  1.00  0.00              
ATOM   3008  C   MET D 188      12.261 -13.439 -32.964  1.00  0.00              
ATOM   3009  O   MET D 188      12.495 -12.240 -33.118  1.00  0.00              
ATOM   3010  CB  MET D 188      10.349 -12.784 -31.524  1.00  0.00              
ATOM   3011  CG  MET D 188       8.987 -13.068 -30.921  1.00  0.00              
ATOM   3012  SD  MET D 188       7.764 -13.625 -32.144  1.00  0.00              
ATOM   3013  CE  MET D 188       8.087 -12.505 -33.504  1.00  0.00              
ATOM   3014  H   MET D 188      10.421 -15.950 -31.925  1.00  0.00              
ATOM   3015  HA  MET D 188      10.290 -14.038 -33.261  1.00  0.00              
ATOM   3016 1HB  MET D 188      11.063 -12.599 -30.723  1.00  0.00              
ATOM   3017 2HB  MET D 188      10.280 -11.901 -32.161  1.00  0.00              
ATOM   3018 1HG  MET D 188       9.105 -13.842 -30.164  1.00  0.00              
ATOM   3019 2HG  MET D 188       8.626 -12.152 -30.453  1.00  0.00              
ATOM   3020 1HE  MET D 188       7.409 -12.728 -34.328  1.00  0.00              
ATOM   3021 2HE  MET D 188       7.931 -11.477 -33.173  1.00  0.00              
ATOM   3022 3HE  MET D 188       9.118 -12.626 -33.838  1.00  0.00              
ATOM   3023  N   ALA D 189      13.143 -14.373 -33.283  1.00  0.00              
ATOM   3024  CA  ALA D 189      14.392 -14.011 -33.934  1.00  0.00              
ATOM   3025  C   ALA D 189      14.084 -13.749 -35.411  1.00  0.00              
ATOM   3026  O   ALA D 189      13.326 -14.490 -36.038  1.00  0.00              
ATOM   3027  CB  ALA D 189      15.391 -15.130 -33.799  1.00  0.00              
ATOM   3028  H   ALA D 189      12.959 -15.345 -33.079  1.00  0.00              
ATOM   3029  HA  ALA D 189      14.794 -13.122 -33.448  1.00  0.00              
ATOM   3030 1HB  ALA D 189      16.322 -14.846 -34.291  1.00  0.00              
ATOM   3031 2HB  ALA D 189      15.583 -15.323 -32.743  1.00  0.00              
ATOM   3032 3HB  ALA D 189      14.995 -16.030 -34.267  1.00  0.00              
ATOM   3033  N   GLN D 190      14.669 -12.696 -35.965  1.00  0.00              
ATOM   3034  CA  GLN D 190      14.435 -12.359 -37.361  1.00  0.00              
ATOM   3035  C   GLN D 190      15.097 -13.368 -38.288  1.00  0.00              
ATOM   3036  O   GLN D 190      16.286 -13.653 -38.162  1.00  0.00              
ATOM   3037  CB  GLN D 190      14.958 -10.953 -37.668  1.00  0.00              
ATOM   3038  CG  GLN D 190      14.670 -10.476 -39.081  1.00  0.00              
ATOM   3039  CD  GLN D 190      15.080  -9.032 -39.299  1.00  0.00              
ATOM   3040  OE1 GLN D 190      15.566  -8.364 -38.382  1.00  0.00              
ATOM   3041  NE2 GLN D 190      14.882  -8.539 -40.517  1.00  0.00              
ATOM   3042  H   GLN D 190      15.287 -12.117 -35.416  1.00  0.00              
ATOM   3043  HA  GLN D 190      13.365 -12.384 -37.568  1.00  0.00              
ATOM   3044 1HB  GLN D 190      14.491 -10.279 -36.949  1.00  0.00              
ATOM   3045 2HB  GLN D 190      16.035 -10.974 -37.498  1.00  0.00              
ATOM   3046 1HG  GLN D 190      14.960 -11.043 -39.965  1.00  0.00              
ATOM   3047 2HG  GLN D 190      13.587 -10.514 -38.966  1.00  0.00              
ATOM   3048 1HE2 GLN D 190      15.132  -7.592 -40.720  1.00  0.00              
ATOM   3049 2HE2 GLN D 190      14.483  -9.115 -41.231  1.00  0.00              
ATOM   3050  N   LEU D 191      14.318 -13.919 -39.211  1.00  0.00              
ATOM   3051  CA  LEU D 191      14.826 -14.932 -40.122  1.00  0.00              
ATOM   3052  C   LEU D 191      15.014 -14.257 -41.481  1.00  0.00              
ATOM   3053  O   LEU D 191      15.954 -13.483 -41.646  1.00  0.00              
ATOM   3054  CB  LEU D 191      13.851 -16.107 -40.196  1.00  0.00              
ATOM   3055  CG  LEU D 191      13.632 -16.787 -38.838  1.00  0.00              
ATOM   3056  CD1 LEU D 191      12.610 -17.917 -38.974  1.00  0.00              
ATOM   3057  CD2 LEU D 191      14.958 -17.322 -38.305  1.00  0.00              
ATOM   3058  H   LEU D 191      13.353 -13.632 -39.285  1.00  0.00              
ATOM   3059  HA  LEU D 191      15.790 -15.293 -39.765  1.00  0.00              
ATOM   3060 1HB  LEU D 191      12.956 -15.574 -40.512  1.00  0.00              
ATOM   3061 2HB  LEU D 191      14.138 -16.822 -40.966  1.00  0.00              
ATOM   3062  HG  LEU D 191      13.283 -16.021 -38.145  1.00  0.00              
ATOM   3063 1HD1 LEU D 191      12.463 -18.392 -38.004  1.00  0.00              
ATOM   3064 2HD1 LEU D 191      11.662 -17.510 -39.326  1.00  0.00              
ATOM   3065 3HD1 LEU D 191      12.976 -18.654 -39.687  1.00  0.00              
ATOM   3066 1HD2 LEU D 191      14.793 -17.803 -37.340  1.00  0.00              
ATOM   3067 2HD2 LEU D 191      15.367 -18.048 -39.007  1.00  0.00              
ATOM   3068 3HD2 LEU D 191      15.660 -16.498 -38.183  1.00  0.00              
ATOM   3069  N   GLN D 192      14.148 -14.507 -42.451  1.00  0.00              
ATOM   3070  CA  GLN D 192      14.343 -13.851 -43.744  1.00  0.00              
ATOM   3071  C   GLN D 192      13.123 -13.127 -44.317  1.00  0.00              
ATOM   3072  O   GLN D 192      12.001 -13.320 -43.858  1.00  0.00              
ATOM   3073  CB  GLN D 192      14.820 -14.887 -44.766  1.00  0.00              
ATOM   3074  CG  GLN D 192      16.156 -15.526 -44.427  1.00  0.00              
ATOM   3075  CD  GLN D 192      17.302 -14.534 -44.479  1.00  0.00              
ATOM   3076  OE1 GLN D 192      17.291 -13.592 -45.276  1.00  0.00              
ATOM   3077  NE2 GLN D 192      18.301 -14.741 -43.629  1.00  0.00              
ATOM   3078  H   GLN D 192      13.363 -15.131 -42.329  1.00  0.00              
ATOM   3079  HA  GLN D 192      15.050 -13.029 -43.633  1.00  0.00              
ATOM   3080 1HB  GLN D 192      14.047 -15.654 -44.820  1.00  0.00              
ATOM   3081 2HB  GLN D 192      14.890 -14.374 -45.725  1.00  0.00              
ATOM   3082 1HG  GLN D 192      16.301 -16.161 -43.553  1.00  0.00              
ATOM   3083 2HG  GLN D 192      16.189 -16.139 -45.329  1.00  0.00              
ATOM   3084 1HE2 GLN D 192      19.086 -14.119 -43.617  1.00  0.00              
ATOM   3085 2HE2 GLN D 192      18.271 -15.518 -43.000  1.00  0.00              
ATOM   3086  N   ARG D 193      13.369 -12.262 -45.297  1.00  0.00              
ATOM   3087  CA  ARG D 193      12.304 -11.555 -46.001  1.00  0.00              
ATOM   3088  C   ARG D 193      11.707 -12.562 -46.974  1.00  0.00              
ATOM   3089  O   ARG D 193      12.430 -13.251 -47.680  1.00  0.00              
ATOM   3090  CB  ARG D 193      12.761 -10.274 -46.683  1.00  0.00              
ATOM   3091  CG  ARG D 193      11.650  -9.460 -47.325  1.00  0.00              
ATOM   3092  CD  ARG D 193      12.111  -8.215 -47.993  1.00  0.00              
ATOM   3093  NE  ARG D 193      12.675  -7.222 -47.093  1.00  0.00              
ATOM   3094  CZ  ARG D 193      11.952  -6.346 -46.369  1.00  0.00              
ATOM   3095  NH1 ARG D 193      10.641  -6.310 -46.462  1.00  0.00              
ATOM   3096  NH2 ARG D 193      12.597  -5.506 -45.578  1.00  0.00              
ATOM   3097  H   ARG D 193      14.330 -12.091 -45.559  1.00  0.00              
ATOM   3098  HA  ARG D 193      11.606 -11.127 -45.280  1.00  0.00              
ATOM   3099 1HB  ARG D 193      13.258  -9.670 -45.925  1.00  0.00              
ATOM   3100 2HB  ARG D 193      13.483 -10.562 -47.448  1.00  0.00              
ATOM   3101 1HG  ARG D 193      11.154 -10.078 -48.074  1.00  0.00              
ATOM   3102 2HG  ARG D 193      10.933  -9.181 -46.552  1.00  0.00              
ATOM   3103 1HD  ARG D 193      12.879  -8.468 -48.722  1.00  0.00              
ATOM   3104 2HD  ARG D 193      11.265  -7.752 -48.501  1.00  0.00              
ATOM   3105  HE  ARG D 193      13.643  -7.031 -46.870  1.00  0.00              
ATOM   3106 1HH1 ARG D 193      10.164  -6.947 -47.085  1.00  0.00              
ATOM   3107 2HH1 ARG D 193      10.117  -5.646 -45.911  1.00  0.00              
ATOM   3108 1HH2 ARG D 193      13.606  -5.536 -45.531  1.00  0.00              
ATOM   3109 2HH2 ARG D 193      12.079  -4.840 -45.025  1.00  0.00              
ATOM   3110  N   VAL D 194      10.387 -12.661 -46.996  1.00  0.00              
ATOM   3111  CA  VAL D 194       9.726 -13.605 -47.878  1.00  0.00              
ATOM   3112  C   VAL D 194       8.689 -12.818 -48.652  1.00  0.00              
ATOM   3113  O   VAL D 194       8.404 -11.658 -48.323  1.00  0.00              
ATOM   3114  CB  VAL D 194       9.008 -14.738 -47.086  1.00  0.00              
ATOM   3115  CG1 VAL D 194      10.005 -15.501 -46.255  1.00  0.00              
ATOM   3116  CG2 VAL D 194       7.928 -14.164 -46.212  1.00  0.00              
ATOM   3117  H   VAL D 194       9.827 -12.075 -46.394  1.00  0.00              
ATOM   3118  HA  VAL D 194      10.433 -14.065 -48.569  1.00  0.00              
ATOM   3119  HB  VAL D 194       8.520 -15.411 -47.792  1.00  0.00              
ATOM   3120 1HG1 VAL D 194       9.492 -16.291 -45.705  1.00  0.00              
ATOM   3121 2HG1 VAL D 194      10.758 -15.944 -46.906  1.00  0.00              
ATOM   3122 3HG1 VAL D 194      10.485 -14.823 -45.550  1.00  0.00              
ATOM   3123 1HG2 VAL D 194       7.436 -14.968 -45.666  1.00  0.00              
ATOM   3124 2HG2 VAL D 194       8.369 -13.461 -45.506  1.00  0.00              
ATOM   3125 3HG2 VAL D 194       7.196 -13.645 -46.832  1.00  0.00              
ATOM   3126  N   HIS D 195       8.132 -13.430 -49.689  1.00  0.00              
ATOM   3127  CA  HIS D 195       7.088 -12.768 -50.444  1.00  0.00              
ATOM   3128  C   HIS D 195       5.877 -13.688 -50.480  1.00  0.00              
ATOM   3129  O   HIS D 195       5.991 -14.857 -50.842  1.00  0.00              
ATOM   3130  CB  HIS D 195       7.538 -12.437 -51.875  1.00  0.00              
ATOM   3131  CG  HIS D 195       6.588 -11.525 -52.592  1.00  0.00              
ATOM   3132  ND1 HIS D 195       6.658 -10.153 -52.489  1.00  0.00              
ATOM   3133  CD2 HIS D 195       5.486 -11.790 -53.334  1.00  0.00              
ATOM   3134  CE1 HIS D 195       5.636  -9.612 -53.132  1.00  0.00              
ATOM   3135  NE2 HIS D 195       4.911 -10.585 -53.654  1.00  0.00              
ATOM   3136  H   HIS D 195       8.426 -14.357 -49.964  1.00  0.00              
ATOM   3137  HA  HIS D 195       6.814 -11.836 -49.951  1.00  0.00              
ATOM   3138 1HB  HIS D 195       8.507 -11.936 -51.858  1.00  0.00              
ATOM   3139 2HB  HIS D 195       7.612 -13.349 -52.466  1.00  0.00              
ATOM   3140  HD1 HIS D 195       7.400  -9.628 -52.071  1.00  0.00              
ATOM   3141  HD2 HIS D 195       5.030 -12.719 -53.676  1.00  0.00              
ATOM   3142  HE1 HIS D 195       5.511  -8.529 -53.165  1.00  0.00              
ATOM   3143  N   GLY D 196       4.725 -13.156 -50.094  1.00  0.00              
ATOM   3144  CA  GLY D 196       3.519 -13.954 -50.061  1.00  0.00              
ATOM   3145  C   GLY D 196       2.700 -13.807 -51.328  1.00  0.00              
ATOM   3146  O   GLY D 196       2.638 -12.725 -51.909  1.00  0.00              
ATOM   3147  H   GLY D 196       4.680 -12.185 -49.820  1.00  0.00              
ATOM   3148 1HA  GLY D 196       3.789 -15.004 -49.944  1.00  0.00              
ATOM   3149 2HA  GLY D 196       2.907 -13.641 -49.216  1.00  0.00              
ATOM   3150  N   PHE D 197       2.077 -14.905 -51.752  1.00  0.00              
ATOM   3151  CA  PHE D 197       1.212 -14.914 -52.924  1.00  0.00              
ATOM   3152  C   PHE D 197      -0.119 -15.537 -52.536  1.00  0.00              
ATOM   3153  O   PHE D 197      -0.295 -16.760 -52.605  1.00  0.00              
ATOM   3154  CB  PHE D 197       1.803 -15.745 -54.067  1.00  0.00              
ATOM   3155  CG  PHE D 197       3.114 -15.242 -54.589  1.00  0.00              
ATOM   3156  CD1 PHE D 197       4.309 -15.750 -54.108  1.00  0.00              
ATOM   3157  CD2 PHE D 197       3.148 -14.308 -55.619  1.00  0.00              
ATOM   3158  CE1 PHE D 197       5.521 -15.350 -54.649  1.00  0.00              
ATOM   3159  CE2 PHE D 197       4.348 -13.899 -56.165  1.00  0.00              
ATOM   3160  CZ  PHE D 197       5.539 -14.416 -55.690  1.00  0.00              
ATOM   3161  H   PHE D 197       2.215 -15.763 -51.235  1.00  0.00              
ATOM   3162  HA  PHE D 197       1.072 -13.895 -53.289  1.00  0.00              
ATOM   3163 1HB  PHE D 197       1.979 -16.767 -53.735  1.00  0.00              
ATOM   3164 2HB  PHE D 197       1.120 -15.753 -54.916  1.00  0.00              
ATOM   3165  HD1 PHE D 197       4.289 -16.476 -53.294  1.00  0.00              
ATOM   3166  HD2 PHE D 197       2.211 -13.898 -55.995  1.00  0.00              
ATOM   3167  HE1 PHE D 197       6.453 -15.764 -54.262  1.00  0.00              
ATOM   3168  HE2 PHE D 197       4.356 -13.167 -56.972  1.00  0.00              
ATOM   3169  HZ  PHE D 197       6.487 -14.099 -56.122  1.00  0.00              
ATOM   3170  N   LEU D 198      -1.060 -14.693 -52.145  1.00  0.00              
ATOM   3171  CA  LEU D 198      -2.394 -15.145 -51.794  1.00  0.00              
ATOM   3172  C   LEU D 198      -3.214 -15.380 -53.056  1.00  0.00              
ATOM   3173  O   LEU D 198      -3.413 -14.446 -53.842  1.00  0.00              
ATOM   3174  CB  LEU D 198      -3.105 -14.074 -50.958  1.00  0.00              
ATOM   3175  CG  LEU D 198      -4.206 -14.476 -49.969  1.00  0.00              
ATOM   3176  CD1 LEU D 198      -5.486 -13.786 -50.350  1.00  0.00              
ATOM   3177  CD2 LEU D 198      -4.396 -15.952 -49.928  1.00  0.00              
ATOM   3178  H   LEU D 198      -0.843 -13.708 -52.089  1.00  0.00              
ATOM   3179  HA  LEU D 198      -2.327 -16.064 -51.214  1.00  0.00              
ATOM   3180 1HB  LEU D 198      -2.256 -13.701 -50.388  1.00  0.00              
ATOM   3181 2HB  LEU D 198      -3.504 -13.274 -51.581  1.00  0.00              
ATOM   3182  HG  LEU D 198      -3.875 -14.173 -48.975  1.00  0.00              
ATOM   3183 1HD1 LEU D 198      -6.274 -14.068 -49.651  1.00  0.00              
ATOM   3184 2HD1 LEU D 198      -5.342 -12.706 -50.316  1.00  0.00              
ATOM   3185 3HD1 LEU D 198      -5.773 -14.082 -51.358  1.00  0.00              
ATOM   3186 1HD2 LEU D 198      -5.184 -16.198 -49.216  1.00  0.00              
ATOM   3187 2HD2 LEU D 198      -4.677 -16.310 -50.919  1.00  0.00              
ATOM   3188 3HD2 LEU D 198      -3.467 -16.431 -49.620  1.00  0.00              
ATOM   3189  N   MET D 199      -3.683 -16.615 -53.238  1.00  0.00              
ATOM   3190  CA  MET D 199      -4.455 -16.997 -54.412  1.00  0.00              
ATOM   3191  C   MET D 199      -5.857 -17.362 -53.890  1.00  0.00              
ATOM   3192  O   MET D 199      -6.048 -17.449 -52.674  1.00  0.00              
ATOM   3193  CB  MET D 199      -3.720 -18.121 -55.156  1.00  0.00              
ATOM   3194  CG  MET D 199      -2.417 -17.560 -55.793  1.00  0.00              
ATOM   3195  SD  MET D 199      -1.380 -18.775 -56.492  1.00  0.00              
ATOM   3196  CE  MET D 199      -0.698 -19.520 -55.013  1.00  0.00              
ATOM   3197  H   MET D 199      -3.492 -17.308 -52.529  1.00  0.00              
ATOM   3198  HA  MET D 199      -4.566 -16.141 -55.078  1.00  0.00              
ATOM   3199 1HB  MET D 199      -3.510 -18.901 -54.424  1.00  0.00              
ATOM   3200 2HB  MET D 199      -4.407 -18.505 -55.911  1.00  0.00              
ATOM   3201 1HG  MET D 199      -2.698 -16.856 -56.576  1.00  0.00              
ATOM   3202 2HG  MET D 199      -1.858 -17.037 -55.018  1.00  0.00              
ATOM   3203 1HE  MET D 199      -0.011 -20.320 -55.292  1.00  0.00              
ATOM   3204 2HE  MET D 199      -0.161 -18.764 -54.439  1.00  0.00              
ATOM   3205 3HE  MET D 199      -1.507 -19.930 -54.408  1.00  0.00              
ATOM   3206  N   ASN D 200      -6.838 -17.552 -54.769  1.00  0.00              
ATOM   3207  CA  ASN D 200      -8.201 -17.761 -54.269  1.00  0.00              
ATOM   3208  C   ASN D 200      -8.518 -19.065 -53.525  1.00  0.00              
ATOM   3209  O   ASN D 200      -9.645 -19.261 -53.031  1.00  0.00              
ATOM   3210  CB  ASN D 200      -9.219 -17.521 -55.396  1.00  0.00              
ATOM   3211  CG  ASN D 200      -9.124 -18.535 -56.493  1.00  0.00              
ATOM   3212  OD1 ASN D 200      -8.334 -19.471 -56.408  1.00  0.00              
ATOM   3213  ND2 ASN D 200      -9.939 -18.372 -57.528  1.00  0.00              
ATOM   3214  H   ASN D 200      -6.673 -17.556 -55.765  1.00  0.00              
ATOM   3215  HA  ASN D 200      -8.412 -17.056 -53.463  1.00  0.00              
ATOM   3216 1HB  ASN D 200     -10.267 -17.320 -55.168  1.00  0.00              
ATOM   3217 2HB  ASN D 200      -8.737 -16.600 -55.722  1.00  0.00              
ATOM   3218 1HD2 ASN D 200      -9.917 -19.023 -58.289  1.00  0.00              
ATOM   3219 2HD2 ASN D 200     -10.575 -17.601 -57.549  1.00  0.00              
ATOM   3220  N   ASP D 201      -7.532 -19.938 -53.407  1.00  0.00              
ATOM   3221  CA  ASP D 201      -7.767 -21.129 -52.625  1.00  0.00              
ATOM   3222  C   ASP D 201      -6.593 -21.550 -51.757  1.00  0.00              
ATOM   3223  O   ASP D 201      -6.702 -22.520 -51.033  1.00  0.00              
ATOM   3224  CB  ASP D 201      -8.236 -22.280 -53.538  1.00  0.00              
ATOM   3225  CG  ASP D 201      -7.213 -22.673 -54.593  1.00  0.00              
ATOM   3226  OD1 ASP D 201      -6.089 -22.122 -54.614  1.00  0.00              
ATOM   3227  OD2 ASP D 201      -7.566 -23.540 -55.419  1.00  0.00              
ATOM   3228  H   ASP D 201      -6.629 -19.803 -53.840  1.00  0.00              
ATOM   3229  HA  ASP D 201      -8.539 -20.934 -51.880  1.00  0.00              
ATOM   3230 1HB  ASP D 201      -8.563 -23.164 -52.990  1.00  0.00              
ATOM   3231 2HB  ASP D 201      -9.095 -21.808 -54.016  1.00  0.00              
ATOM   3232  N   CYS D 202      -5.497 -20.791 -51.790  1.00  0.00              
ATOM   3233  CA  CYS D 202      -4.306 -21.105 -50.994  1.00  0.00              
ATOM   3234  C   CYS D 202      -3.355 -19.911 -50.928  1.00  0.00              
ATOM   3235  O   CYS D 202      -3.375 -19.035 -51.798  1.00  0.00              
ATOM   3236  CB  CYS D 202      -3.669 -22.256 -51.775  1.00  0.00              
ATOM   3237  SG  CYS D 202      -3.172 -21.832 -53.461  1.00  0.00              
ATOM   3238  H   CYS D 202      -5.490 -19.973 -52.384  1.00  0.00              
ATOM   3239  HA  CYS D 202      -4.536 -21.419 -49.975  1.00  0.00              
ATOM   3240 1HB  CYS D 202      -2.766 -22.600 -51.270  1.00  0.00              
ATOM   3241 2HB  CYS D 202      -4.373 -23.083 -51.866  1.00  0.00              
ATOM   3242  HG  CYS D 202      -3.129 -23.082 -53.911  1.00  0.00              
ATOM   3243  N   LEU D 203      -2.526 -19.892 -49.887  1.00  0.00              
ATOM   3244  CA  LEU D 203      -1.498 -18.878 -49.710  1.00  0.00              
ATOM   3245  C   LEU D 203      -0.152 -19.534 -49.951  1.00  0.00              
ATOM   3246  O   LEU D 203       0.248 -20.444 -49.217  1.00  0.00              
ATOM   3247  CB  LEU D 203      -1.531 -18.313 -48.289  1.00  0.00              
ATOM   3248  CG  LEU D 203      -0.413 -17.332 -47.939  1.00  0.00              
ATOM   3249  CD1 LEU D 203      -0.509 -16.093 -48.838  1.00  0.00              
ATOM   3250  CD2 LEU D 203      -0.523 -16.935 -46.468  1.00  0.00              
ATOM   3251  H   LEU D 203      -2.624 -20.619 -49.193  1.00  0.00              
ATOM   3252  HA  LEU D 203      -1.665 -18.063 -50.413  1.00  0.00              
ATOM   3253 1HB  LEU D 203      -2.485 -17.790 -48.328  1.00  0.00              
ATOM   3254 2HB  LEU D 203      -1.582 -19.105 -47.541  1.00  0.00              
ATOM   3255  HG  LEU D 203       0.533 -17.857 -48.072  1.00  0.00              
ATOM   3256 1HD1 LEU D 203       0.290 -15.397 -48.586  1.00  0.00              
ATOM   3257 2HD1 LEU D 203      -0.411 -16.393 -49.882  1.00  0.00              
ATOM   3258 3HD1 LEU D 203      -1.473 -15.609 -48.688  1.00  0.00              
ATOM   3259 1HD2 LEU D 203       0.275 -16.236 -46.220  1.00  0.00              
ATOM   3260 2HD2 LEU D 203      -1.489 -16.463 -46.290  1.00  0.00              
ATOM   3261 3HD2 LEU D 203      -0.433 -17.824 -45.844  1.00  0.00              
ATOM   3262  N   LEU D 204       0.541 -19.086 -50.992  1.00  0.00              
ATOM   3263  CA  LEU D 204       1.865 -19.598 -51.296  1.00  0.00              
ATOM   3264  C   LEU D 204       2.885 -18.601 -50.779  1.00  0.00              
ATOM   3265  O   LEU D 204       2.882 -17.431 -51.184  1.00  0.00              
ATOM   3266  CB  LEU D 204       2.044 -19.782 -52.811  1.00  0.00              
ATOM   3267  CG  LEU D 204       3.407 -20.290 -53.300  1.00  0.00              
ATOM   3268  CD1 LEU D 204       3.641 -21.705 -52.830  1.00  0.00              
ATOM   3269  CD2 LEU D 204       3.463 -20.228 -54.826  1.00  0.00              
ATOM   3270  H   LEU D 204       0.140 -18.375 -51.585  1.00  0.00              
ATOM   3271  HA  LEU D 204       2.003 -20.562 -50.809  1.00  0.00              
ATOM   3272 1HB  LEU D 204       1.290 -20.547 -52.987  1.00  0.00              
ATOM   3273 2HB  LEU D 204       1.781 -18.879 -53.361  1.00  0.00              
ATOM   3274  HG  LEU D 204       4.165 -19.609 -52.911  1.00  0.00              
ATOM   3275 1HD1 LEU D 204       4.612 -22.052 -53.185  1.00  0.00              
ATOM   3276 2HD1 LEU D 204       3.623 -21.735 -51.740  1.00  0.00              
ATOM   3277 3HD1 LEU D 204       2.859 -22.353 -53.224  1.00  0.00              
ATOM   3278 1HD2 LEU D 204       4.433 -20.589 -55.169  1.00  0.00              
ATOM   3279 2HD2 LEU D 204       2.673 -20.852 -55.245  1.00  0.00              
ATOM   3280 3HD2 LEU D 204       3.323 -19.197 -55.154  1.00  0.00              
ATOM   3281  N   VAL D 205       3.746 -19.065 -49.880  1.00  0.00              
ATOM   3282  CA  VAL D 205       4.771 -18.213 -49.285  1.00  0.00              
ATOM   3283  C   VAL D 205       6.122 -18.615 -49.861  1.00  0.00              
ATOM   3284  O   VAL D 205       6.564 -19.753 -49.696  1.00  0.00              
ATOM   3285  CB  VAL D 205       4.806 -18.323 -47.749  1.00  0.00              
ATOM   3286  CG1 VAL D 205       5.908 -17.444 -47.177  1.00  0.00              
ATOM   3287  CG2 VAL D 205       3.458 -17.939 -47.157  1.00  0.00              
ATOM   3288  H   VAL D 205       3.689 -20.033 -49.601  1.00  0.00              
ATOM   3289  HA  VAL D 205       4.604 -17.163 -49.528  1.00  0.00              
ATOM   3290  HB  VAL D 205       4.989 -19.362 -47.473  1.00  0.00              
ATOM   3291 1HG1 VAL D 205       5.918 -17.534 -46.090  1.00  0.00              
ATOM   3292 2HG1 VAL D 205       6.871 -17.762 -47.576  1.00  0.00              
ATOM   3293 3HG1 VAL D 205       5.725 -16.406 -47.452  1.00  0.00              
ATOM   3294 1HG2 VAL D 205       3.500 -18.023 -46.071  1.00  0.00              
ATOM   3295 2HG2 VAL D 205       3.220 -16.912 -47.433  1.00  0.00              
ATOM   3296 3HG2 VAL D 205       2.688 -18.607 -47.543  1.00  0.00              
ATOM   3297  N   ALA D 206       6.767 -17.681 -50.552  1.00  0.00              
ATOM   3298  CA  ALA D 206       8.061 -17.942 -51.175  1.00  0.00              
ATOM   3299  C   ALA D 206       9.172 -17.365 -50.325  1.00  0.00              
ATOM   3300  O   ALA D 206       9.132 -16.193 -49.959  1.00  0.00              
ATOM   3301  CB  ALA D 206       8.112 -17.327 -52.564  1.00  0.00              
ATOM   3302  H   ALA D 206       6.350 -16.765 -50.648  1.00  0.00              
ATOM   3303  HA  ALA D 206       8.193 -19.020 -51.267  1.00  0.00              
ATOM   3304 1HB  ALA D 206       9.083 -17.531 -53.016  1.00  0.00              
ATOM   3305 2HB  ALA D 206       7.326 -17.759 -53.184  1.00  0.00              
ATOM   3306 3HB  ALA D 206       7.966 -16.250 -52.491  1.00  0.00              
ATOM   3307  N   THR D 207      10.161 -18.198 -50.028  1.00  0.00              
ATOM   3308  CA  THR D 207      11.319 -17.794 -49.241  1.00  0.00              
ATOM   3309  C   THR D 207      12.585 -17.853 -50.086  1.00  0.00              
ATOM   3310  O   THR D 207      12.912 -18.888 -50.660  1.00  0.00              
ATOM   3311  CB  THR D 207      11.499 -18.681 -47.995  1.00  0.00              
ATOM   3312  OG1 THR D 207      10.339 -18.576 -47.159  1.00  0.00              
ATOM   3313  CG2 THR D 207      12.727 -18.251 -47.207  1.00  0.00              
ATOM   3314  H   THR D 207      10.103 -19.149 -50.363  1.00  0.00              
ATOM   3315  HA  THR D 207      11.184 -16.774 -48.883  1.00  0.00              
ATOM   3316  HB  THR D 207      11.616 -19.717 -48.311  1.00  0.00              
ATOM   3317  HG1 THR D 207      10.453 -19.130 -46.383  1.00  0.00              
ATOM   3318 1HG2 THR D 207      12.838 -18.889 -46.331  1.00  0.00              
ATOM   3319 2HG2 THR D 207      13.612 -18.340 -47.836  1.00  0.00              
ATOM   3320 3HG2 THR D 207      12.610 -17.215 -46.890  1.00  0.00              
ATOM   3321  N   TRP D 208      13.297 -16.735 -50.139  1.00  0.00              
ATOM   3322  CA  TRP D 208      14.521 -16.623 -50.925  1.00  0.00              
ATOM   3323  C   TRP D 208      15.694 -16.324 -49.990  1.00  0.00              
ATOM   3324  O   TRP D 208      15.593 -15.453 -49.126  1.00  0.00              
ATOM   3325  CB  TRP D 208      14.388 -15.531 -51.989  1.00  0.00              
ATOM   3326  CG  TRP D 208      13.508 -15.920 -53.138  1.00  0.00              
ATOM   3327  CD1 TRP D 208      12.154 -15.784 -53.211  1.00  0.00              
ATOM   3328  CD2 TRP D 208      13.921 -16.506 -54.379  1.00  0.00              
ATOM   3329  NE1 TRP D 208      11.696 -16.250 -54.418  1.00  0.00              
ATOM   3330  CE2 TRP D 208      12.763 -16.698 -55.154  1.00  0.00              
ATOM   3331  CE3 TRP D 208      15.160 -16.887 -54.909  1.00  0.00              
ATOM   3332  CZ2 TRP D 208      12.803 -17.253 -56.424  1.00  0.00              
ATOM   3333  CZ3 TRP D 208      15.199 -17.442 -56.182  1.00  0.00              
ATOM   3334  CH2 TRP D 208      14.055 -17.619 -56.919  1.00  0.00              
ATOM   3335  H   TRP D 208      12.975 -15.935 -49.613  1.00  0.00              
ATOM   3336  HA  TRP D 208      14.717 -17.564 -51.439  1.00  0.00              
ATOM   3337 1HB  TRP D 208      13.954 -14.631 -51.554  1.00  0.00              
ATOM   3338 2HB  TRP D 208      15.366 -15.296 -52.409  1.00  0.00              
ATOM   3339  HD1 TRP D 208      11.656 -15.348 -52.346  1.00  0.00              
ATOM   3340  HE1 TRP D 208      10.731 -16.262 -54.716  1.00  0.00              
ATOM   3341  HE3 TRP D 208      16.098 -16.767 -54.369  1.00  0.00              
ATOM   3342  HZ2 TRP D 208      11.870 -17.375 -56.974  1.00  0.00              
ATOM   3343  HZ3 TRP D 208      16.170 -17.736 -56.583  1.00  0.00              
ATOM   3344  HH2 TRP D 208      14.130 -18.058 -57.914  1.00  0.00              
ATOM   3345  N   LEU D 209      16.797 -17.054 -50.155  1.00  0.00              
ATOM   3346  CA  LEU D 209      18.012 -16.776 -49.389  1.00  0.00              
ATOM   3347  C   LEU D 209      19.244 -16.560 -50.262  1.00  0.00              
ATOM   3348  O   LEU D 209      19.783 -17.499 -50.859  1.00  0.00              
ATOM   3349  CB  LEU D 209      18.272 -17.920 -48.401  1.00  0.00              
ATOM   3350  CG  LEU D 209      19.571 -17.804 -47.594  1.00  0.00              
ATOM   3351  CD1 LEU D 209      19.535 -16.555 -46.724  1.00  0.00              
ATOM   3352  CD2 LEU D 209      19.753 -19.050 -46.740  1.00  0.00              
ATOM   3353  H   LEU D 209      16.799 -17.814 -50.820  1.00  0.00              
ATOM   3354  HA  LEU D 209      17.892 -15.842 -48.841  1.00  0.00              
ATOM   3355 1HB  LEU D 209      17.412 -17.788 -47.747  1.00  0.00              
ATOM   3356 2HB  LEU D 209      18.211 -18.894 -48.887  1.00  0.00              
ATOM   3357  HG  LEU D 209      20.394 -17.766 -48.308  1.00  0.00              
ATOM   3358 1HD1 LEU D 209      20.462 -16.481 -46.155  1.00  0.00              
ATOM   3359 2HD1 LEU D 209      19.428 -15.674 -47.357  1.00  0.00              
ATOM   3360 3HD1 LEU D 209      18.692 -16.614 -46.037  1.00  0.00              
ATOM   3361 1HD2 LEU D 209      20.677 -18.967 -46.168  1.00  0.00              
ATOM   3362 2HD2 LEU D 209      18.909 -19.150 -46.057  1.00  0.00              
ATOM   3363 3HD2 LEU D 209      19.804 -19.929 -47.384  1.00  0.00              
ATOM   3364  N   PRO D 210      19.710 -15.305 -50.340  1.00  0.00              
ATOM   3365  CA  PRO D 210      20.872 -14.978 -51.165  1.00  0.00              
ATOM   3366  C   PRO D 210      22.099 -15.760 -50.705  1.00  0.00              
ATOM   3367  O   PRO D 210      22.411 -15.794 -49.514  1.00  0.00              
ATOM   3368  CB  PRO D 210      21.049 -13.466 -50.986  1.00  0.00              
ATOM   3369  CG  PRO D 210      19.698 -12.979 -50.587  1.00  0.00              
ATOM   3370  CD  PRO D 210      19.111 -14.077 -49.741  1.00  0.00              
ATOM   3371  HA  PRO D 210      20.729 -15.238 -52.225  1.00  0.00              
ATOM   3372 1HB  PRO D 210      21.799 -13.237 -50.215  1.00  0.00              
ATOM   3373 2HB  PRO D 210      21.386 -12.987 -51.917  1.00  0.00              
ATOM   3374 1HG  PRO D 210      19.766 -12.038 -50.022  1.00  0.00              
ATOM   3375 2HG  PRO D 210      19.070 -12.781 -51.468  1.00  0.00              
ATOM   3376 1HD  PRO D 210      19.385 -13.976 -48.680  1.00  0.00              
ATOM   3377 2HD  PRO D 210      18.013 -14.097 -49.788  1.00  0.00              
ATOM   3378  N   GLN D 211      22.775 -16.406 -51.648  1.00  0.00              
ATOM   3379  CA  GLN D 211      24.040 -17.074 -51.363  1.00  0.00              
ATOM   3380  C   GLN D 211      25.012 -16.747 -52.489  1.00  0.00              
ATOM   3381  O   GLN D 211      24.588 -16.492 -53.620  1.00  0.00              
ATOM   3382  CB  GLN D 211      23.855 -18.589 -51.237  1.00  0.00              
ATOM   3383  CG  GLN D 211      22.975 -19.014 -50.075  1.00  0.00              
ATOM   3384  CD  GLN D 211      22.977 -20.517 -49.867  1.00  0.00              
ATOM   3385  OE1 GLN D 211      23.688 -21.252 -50.558  1.00  0.00              
ATOM   3386  NE2 GLN D 211      22.177 -20.982 -48.915  1.00  0.00              
ATOM   3387  H   GLN D 211      22.403 -16.436 -52.586  1.00  0.00              
ATOM   3388  HA  GLN D 211      24.448 -16.697 -50.425  1.00  0.00              
ATOM   3389 1HB  GLN D 211      23.419 -18.932 -52.176  1.00  0.00              
ATOM   3390 2HB  GLN D 211      24.850 -19.018 -51.122  1.00  0.00              
ATOM   3391 1HG  GLN D 211      23.022 -18.540 -49.095  1.00  0.00              
ATOM   3392 2HG  GLN D 211      22.042 -18.735 -50.567  1.00  0.00              
ATOM   3393 1HE2 GLN D 211      22.136 -21.966 -48.732  1.00  0.00              
ATOM   3394 2HE2 GLN D 211      21.616 -20.351 -48.379  1.00  0.00              
ATOM   3395  N   ARG D 212      26.305 -16.745 -52.171  1.00  0.00              
ATOM   3396  CA  ARG D 212      27.335 -16.326 -53.117  1.00  0.00              
ATOM   3397  C   ARG D 212      27.165 -17.005 -54.475  1.00  0.00              
ATOM   3398  O   ARG D 212      27.047 -16.332 -55.502  1.00  0.00              
ATOM   3399  CB  ARG D 212      28.737 -16.539 -52.563  1.00  0.00              
ATOM   3400  CG  ARG D 212      29.856 -15.969 -53.420  1.00  0.00              
ATOM   3401  CD  ARG D 212      31.220 -16.213 -52.886  1.00  0.00              
ATOM   3402  NE  ARG D 212      31.620 -17.611 -52.870  1.00  0.00              
ATOM   3403  CZ  ARG D 212      32.663 -18.101 -52.172  1.00  0.00              
ATOM   3404  NH1 ARG D 212      33.436 -17.308 -51.463  1.00  0.00              
ATOM   3405  NH2 ARG D 212      32.904 -19.399 -52.238  1.00  0.00              
ATOM   3406  H   ARG D 212      26.579 -17.041 -51.245  1.00  0.00              
ATOM   3407  HA  ARG D 212      27.286 -15.247 -53.263  1.00  0.00              
ATOM   3408 1HB  ARG D 212      28.764 -16.073 -51.579  1.00  0.00              
ATOM   3409 2HB  ARG D 212      28.877 -17.615 -52.459  1.00  0.00              
ATOM   3410 1HG  ARG D 212      29.798 -16.418 -54.411  1.00  0.00              
ATOM   3411 2HG  ARG D 212      29.715 -14.890 -53.501  1.00  0.00              
ATOM   3412 1HD  ARG D 212      31.942 -15.675 -53.500  1.00  0.00              
ATOM   3413 2HD  ARG D 212      31.271 -15.847 -51.861  1.00  0.00              
ATOM   3414  HE  ARG D 212      31.211 -18.403 -53.348  1.00  0.00              
ATOM   3415 1HH1 ARG D 212      33.249 -16.316 -51.438  1.00  0.00              
ATOM   3416 2HH1 ARG D 212      34.213 -17.695 -50.947  1.00  0.00              
ATOM   3417 1HH2 ARG D 212      32.310 -19.992 -52.802  1.00  0.00              
ATOM   3418 2HH2 ARG D 212      33.679 -19.792 -51.726  1.00  0.00              
ATOM   3419  N   ARG D 213      27.135 -18.334 -54.480  1.00  0.00              
ATOM   3420  CA  ARG D 213      26.947 -19.073 -55.726  1.00  0.00              
ATOM   3421  C   ARG D 213      25.941 -20.212 -55.602  1.00  0.00              
ATOM   3422  O   ARG D 213      26.064 -21.243 -56.271  1.00  0.00              
ATOM   3423  CB  ARG D 213      28.271 -19.577 -56.283  1.00  0.00              
ATOM   3424  CG  ARG D 213      29.254 -18.486 -56.678  1.00  0.00              
ATOM   3425  CD  ARG D 213      28.862 -17.715 -57.885  1.00  0.00              
ATOM   3426  NE  ARG D 213      29.863 -16.766 -58.345  1.00  0.00              
ATOM   3427  CZ  ARG D 213      29.970 -15.496 -57.908  1.00  0.00              
ATOM   3428  NH1 ARG D 213      29.121 -15.007 -57.032  1.00  0.00              
ATOM   3429  NH2 ARG D 213      30.939 -14.745 -58.403  1.00  0.00              
ATOM   3430  H   ARG D 213      27.242 -18.846 -53.616  1.00  0.00              
ATOM   3431  HA  ARG D 213      26.584 -18.401 -56.503  1.00  0.00              
ATOM   3432 1HB  ARG D 213      28.720 -20.206 -55.517  1.00  0.00              
ATOM   3433 2HB  ARG D 213      28.037 -20.182 -57.159  1.00  0.00              
ATOM   3434 1HG  ARG D 213      29.347 -17.785 -55.848  1.00  0.00              
ATOM   3435 2HG  ARG D 213      30.223 -18.948 -56.873  1.00  0.00              
ATOM   3436 1HD  ARG D 213      28.672 -18.411 -58.703  1.00  0.00              
ATOM   3437 2HD  ARG D 213      27.955 -17.154 -57.668  1.00  0.00              
ATOM   3438  HE  ARG D 213      30.601 -16.886 -59.026  1.00  0.00              
ATOM   3439 1HH1 ARG D 213      28.375 -15.589 -56.677  1.00  0.00              
ATOM   3440 2HH1 ARG D 213      29.218 -14.053 -56.717  1.00  0.00              
ATOM   3441 1HH2 ARG D 213      31.572 -15.131 -59.090  1.00  0.00              
ATOM   3442 2HH2 ARG D 213      31.041 -13.790 -58.094  1.00  0.00              
ATOM   3443  N   GLY D 214      24.934 -20.013 -54.758  1.00  0.00              
ATOM   3444  CA  GLY D 214      23.976 -21.074 -54.511  1.00  0.00              
ATOM   3445  C   GLY D 214      22.623 -20.573 -54.052  1.00  0.00              
ATOM   3446  O   GLY D 214      22.052 -21.122 -53.112  1.00  0.00              
ATOM   3447  H   GLY D 214      24.822 -19.129 -54.282  1.00  0.00              
ATOM   3448 1HA  GLY D 214      23.828 -21.641 -55.431  1.00  0.00              
ATOM   3449 2HA  GLY D 214      24.368 -21.735 -53.738  1.00  0.00              
ATOM   3450  N   MET D 215      22.107 -19.536 -54.713  1.00  0.00              
ATOM   3451  CA  MET D 215      20.828 -18.916 -54.337  1.00  0.00              
ATOM   3452  C   MET D 215      19.786 -19.973 -53.955  1.00  0.00              
ATOM   3453  O   MET D 215      19.420 -20.831 -54.759  1.00  0.00              
ATOM   3454  CB  MET D 215      20.321 -18.052 -55.498  1.00  0.00              
ATOM   3455  CG  MET D 215      18.996 -17.323 -55.257  1.00  0.00              
ATOM   3456  SD  MET D 215      19.073 -16.004 -54.031  1.00  0.00              
ATOM   3457  CE  MET D 215      20.037 -14.762 -54.929  1.00  0.00              
ATOM   3458  H   MET D 215      22.619 -19.168 -55.501  1.00  0.00              
ATOM   3459  HA  MET D 215      20.966 -18.286 -53.459  1.00  0.00              
ATOM   3460 1HB  MET D 215      21.094 -17.314 -55.705  1.00  0.00              
ATOM   3461 2HB  MET D 215      20.207 -18.712 -56.359  1.00  0.00              
ATOM   3462 1HG  MET D 215      18.670 -16.890 -56.202  1.00  0.00              
ATOM   3463 2HG  MET D 215      18.263 -18.056 -54.920  1.00  0.00              
ATOM   3464 1HE  MET D 215      20.171 -13.881 -54.301  1.00  0.00              
ATOM   3465 2HE  MET D 215      21.012 -15.175 -55.187  1.00  0.00              
ATOM   3466 3HE  MET D 215      19.509 -14.480 -55.840  1.00  0.00              
ATOM   3467  N   TYR D 216      19.309 -19.895 -52.715  1.00  0.00              
ATOM   3468  CA  TYR D 216      18.335 -20.852 -52.201  1.00  0.00              
ATOM   3469  C   TYR D 216      16.890 -20.362 -52.292  1.00  0.00              
ATOM   3470  O   TYR D 216      16.586 -19.202 -52.005  1.00  0.00              
ATOM   3471  CB  TYR D 216      18.650 -21.210 -50.751  1.00  0.00              
ATOM   3472  CG  TYR D 216      17.678 -22.189 -50.134  1.00  0.00              
ATOM   3473  CD1 TYR D 216      17.735 -23.546 -50.441  1.00  0.00              
ATOM   3474  CD2 TYR D 216      16.679 -21.753 -49.258  1.00  0.00              
ATOM   3475  CE1 TYR D 216      16.823 -24.447 -49.894  1.00  0.00              
ATOM   3476  CE2 TYR D 216      15.756 -22.647 -48.702  1.00  0.00              
ATOM   3477  CZ  TYR D 216      15.836 -23.995 -49.026  1.00  0.00              
ATOM   3478  OH  TYR D 216      14.937 -24.893 -48.487  1.00  0.00              
ATOM   3479  H   TYR D 216      19.632 -19.150 -52.113  1.00  0.00              
ATOM   3480  HA  TYR D 216      18.362 -21.764 -52.798  1.00  0.00              
ATOM   3481 1HB  TYR D 216      19.655 -21.636 -50.735  1.00  0.00              
ATOM   3482 2HB  TYR D 216      18.641 -20.281 -50.181  1.00  0.00              
ATOM   3483  HD1 TYR D 216      18.508 -23.899 -51.123  1.00  0.00              
ATOM   3484  HD2 TYR D 216      16.622 -20.694 -49.009  1.00  0.00              
ATOM   3485  HE1 TYR D 216      16.879 -25.507 -50.144  1.00  0.00              
ATOM   3486  HE2 TYR D 216      14.985 -22.283 -48.023  1.00  0.00              
ATOM   3487  HH  TYR D 216      14.300 -24.480 -47.899  1.00  0.00              
ATOM   3488  N   ARG D 217      16.000 -21.264 -52.690  1.00  0.00              
ATOM   3489  CA  ARG D 217      14.589 -20.937 -52.837  1.00  0.00              
ATOM   3490  C   ARG D 217      13.708 -22.079 -52.340  1.00  0.00              
ATOM   3491  O   ARG D 217      13.884 -23.228 -52.736  1.00  0.00              
ATOM   3492  CB  ARG D 217      14.239 -20.539 -54.263  1.00  0.00              
ATOM   3493  CG  ARG D 217      14.368 -21.654 -55.289  1.00  0.00              
ATOM   3494  CD  ARG D 217      14.046 -21.246 -56.680  1.00  0.00              
ATOM   3495  NE  ARG D 217      14.207 -22.300 -57.670  1.00  0.00              
ATOM   3496  CZ  ARG D 217      14.061 -22.130 -58.998  1.00  0.00              
ATOM   3497  NH1 ARG D 217      13.715 -20.965 -59.499  1.00  0.00              
ATOM   3498  NH2 ARG D 217      14.252 -23.175 -59.785  1.00  0.00              
ATOM   3499  H   ARG D 217      16.311 -22.203 -52.895  1.00  0.00              
ATOM   3500  HA  ARG D 217      14.361 -20.030 -52.276  1.00  0.00              
ATOM   3501 1HB  ARG D 217      13.211 -20.179 -54.250  1.00  0.00              
ATOM   3502 2HB  ARG D 217      14.906 -19.721 -54.538  1.00  0.00              
ATOM   3503 1HG  ARG D 217      15.394 -22.021 -55.275  1.00  0.00              
ATOM   3504 2HG  ARG D 217      13.690 -22.461 -55.009  1.00  0.00              
ATOM   3505 1HD  ARG D 217      13.009 -20.915 -56.722  1.00  0.00              
ATOM   3506 2HD  ARG D 217      14.701 -20.424 -56.969  1.00  0.00              
ATOM   3507  HE  ARG D 217      14.441 -23.275 -57.540  1.00  0.00              
ATOM   3508 1HH1 ARG D 217      13.556 -20.181 -58.882  1.00  0.00              
ATOM   3509 2HH1 ARG D 217      13.611 -20.859 -60.497  1.00  0.00              
ATOM   3510 1HH2 ARG D 217      14.500 -24.068 -59.382  1.00  0.00              
ATOM   3511 2HH2 ARG D 217      14.148 -23.076 -60.784  1.00  0.00              
ATOM   3512  N   TYR D 218      12.764 -21.746 -51.465  1.00  0.00              
ATOM   3513  CA  TYR D 218      11.808 -22.711 -50.925  1.00  0.00              
ATOM   3514  C   TYR D 218      10.399 -22.120 -50.977  1.00  0.00              
ATOM   3515  O   TYR D 218      10.177 -20.992 -50.536  1.00  0.00              
ATOM   3516  CB  TYR D 218      12.174 -23.099 -49.491  1.00  0.00              
ATOM   3517  CG  TYR D 218      11.213 -24.081 -48.857  1.00  0.00              
ATOM   3518  CD1 TYR D 218      11.174 -25.405 -49.268  1.00  0.00              
ATOM   3519  CD2 TYR D 218      10.349 -23.680 -47.849  1.00  0.00              
ATOM   3520  CE1 TYR D 218      10.299 -26.306 -48.693  1.00  0.00              
ATOM   3521  CE2 TYR D 218       9.470 -24.572 -47.267  1.00  0.00              
ATOM   3522  CZ  TYR D 218       9.447 -25.885 -47.691  1.00  0.00              
ATOM   3523  OH  TYR D 218       8.574 -26.778 -47.114  1.00  0.00              
ATOM   3524  H   TYR D 218      12.714 -20.783 -51.165  1.00  0.00              
ATOM   3525  HA  TYR D 218      11.825 -23.622 -51.523  1.00  0.00              
ATOM   3526 1HB  TYR D 218      13.173 -23.536 -49.520  1.00  0.00              
ATOM   3527 2HB  TYR D 218      12.195 -22.181 -48.904  1.00  0.00              
ATOM   3528  HD1 TYR D 218      11.850 -25.731 -50.059  1.00  0.00              
ATOM   3529  HD2 TYR D 218      10.371 -22.642 -47.519  1.00  0.00              
ATOM   3530  HE1 TYR D 218      10.279 -27.344 -49.025  1.00  0.00              
ATOM   3531  HE2 TYR D 218       8.798 -24.237 -46.476  1.00  0.00              
ATOM   3532  HH  TYR D 218       8.030 -26.381 -46.429  1.00  0.00              
ATOM   3533  N   ASN D 219       9.458 -22.879 -51.526  1.00  0.00              
ATOM   3534  CA  ASN D 219       8.064 -22.453 -51.653  1.00  0.00              
ATOM   3535  C   ASN D 219       7.208 -23.310 -50.743  1.00  0.00              
ATOM   3536  O   ASN D 219       7.154 -24.530 -50.905  1.00  0.00              
ATOM   3537  CB  ASN D 219       7.585 -22.615 -53.103  1.00  0.00              
ATOM   3538  CG  ASN D 219       8.383 -21.773 -54.065  1.00  0.00              
ATOM   3539  OD1 ASN D 219       8.351 -20.551 -53.993  1.00  0.00              
ATOM   3540  ND2 ASN D 219       9.107 -22.419 -54.971  1.00  0.00              
ATOM   3541  H   ASN D 219       9.727 -23.790 -51.869  1.00  0.00              
ATOM   3542  HA  ASN D 219       7.974 -21.400 -51.383  1.00  0.00              
ATOM   3543 1HB  ASN D 219       7.407 -23.605 -53.525  1.00  0.00              
ATOM   3544 2HB  ASN D 219       6.630 -22.127 -52.909  1.00  0.00              
ATOM   3545 1HD2 ASN D 219       9.654 -21.905 -55.632  1.00  0.00              
ATOM   3546 2HD2 ASN D 219       9.104 -23.418 -54.992  1.00  0.00              
ATOM   3547  N   ALA D 220       6.532 -22.664 -49.798  1.00  0.00              
ATOM   3548  CA  ALA D 220       5.621 -23.347 -48.893  1.00  0.00              
ATOM   3549  C   ALA D 220       4.176 -23.004 -49.212  1.00  0.00              
ATOM   3550  O   ALA D 220       3.773 -21.835 -49.179  1.00  0.00              
ATOM   3551  CB  ALA D 220       5.932 -22.957 -47.452  1.00  0.00              
ATOM   3552  H   ALA D 220       6.658 -21.666 -49.708  1.00  0.00              
ATOM   3553  HA  ALA D 220       5.758 -24.422 -49.005  1.00  0.00              
ATOM   3554 1HB  ALA D 220       5.246 -23.473 -46.780  1.00  0.00              
ATOM   3555 2HB  ALA D 220       6.957 -23.242 -47.211  1.00  0.00              
ATOM   3556 3HB  ALA D 220       5.816 -21.881 -47.332  1.00  0.00              
ATOM   3557  N   LEU D 221       3.399 -24.038 -49.507  1.00  0.00              
ATOM   3558  CA  LEU D 221       2.024 -23.854 -49.935  1.00  0.00              
ATOM   3559  C   LEU D 221       1.130 -24.082 -48.738  1.00  0.00              
ATOM   3560  O   LEU D 221       1.242 -25.101 -48.051  1.00  0.00              
ATOM   3561  CB  LEU D 221       1.658 -24.836 -51.054  1.00  0.00              
ATOM   3562  CG  LEU D 221       0.210 -24.625 -51.503  1.00  0.00              
ATOM   3563  CD1 LEU D 221       0.096 -23.251 -52.156  1.00  0.00              
ATOM   3564  CD2 LEU D 221      -0.205 -25.708 -52.477  1.00  0.00              
ATOM   3565  H   LEU D 221       3.771 -24.974 -49.433  1.00  0.00              
ATOM   3566  HA  LEU D 221       1.890 -22.840 -50.308  1.00  0.00              
ATOM   3567 1HB  LEU D 221       2.366 -24.510 -51.815  1.00  0.00              
ATOM   3568 2HB  LEU D 221       1.874 -25.867 -50.774  1.00  0.00              
ATOM   3569  HG  LEU D 221      -0.420 -24.724 -50.619  1.00  0.00              
ATOM   3570 1HD1 LEU D 221      -0.932 -23.087 -52.481  1.00  0.00              
ATOM   3571 2HD1 LEU D 221       0.375 -22.482 -51.436  1.00  0.00              
ATOM   3572 3HD1 LEU D 221       0.761 -23.201 -53.017  1.00  0.00              
ATOM   3573 1HD2 LEU D 221      -1.238 -25.542 -52.785  1.00  0.00              
ATOM   3574 2HD2 LEU D 221       0.444 -25.679 -53.353  1.00  0.00              
ATOM   3575 3HD2 LEU D 221      -0.123 -26.682 -51.997  1.00  0.00              
ATOM   3576  N   TYR D 222       0.247 -23.126 -48.485  1.00  0.00              
ATOM   3577  CA  TYR D 222      -0.743 -23.264 -47.429  1.00  0.00              
ATOM   3578  C   TYR D 222      -2.174 -23.193 -47.935  1.00  0.00              
ATOM   3579  O   TYR D 222      -2.744 -22.114 -48.032  1.00  0.00              
ATOM   3580  CB  TYR D 222      -0.531 -22.166 -46.373  1.00  0.00              
ATOM   3581  CG  TYR D 222       0.830 -22.191 -45.724  1.00  0.00              
ATOM   3582  CD1 TYR D 222       1.840 -21.341 -46.146  1.00  0.00              
ATOM   3583  CD2 TYR D 222       1.125 -23.112 -44.719  1.00  0.00              
ATOM   3584  CE1 TYR D 222       3.120 -21.405 -45.585  1.00  0.00              
ATOM   3585  CE2 TYR D 222       2.387 -23.183 -44.157  1.00  0.00              
ATOM   3586  CZ  TYR D 222       3.384 -22.333 -44.589  1.00  0.00              
ATOM   3587  OH  TYR D 222       4.648 -22.416 -44.038  1.00  0.00              
ATOM   3588  H   TYR D 222       0.261 -22.282 -49.038  1.00  0.00              
ATOM   3589  HA  TYR D 222      -0.641 -24.239 -46.951  1.00  0.00              
ATOM   3590 1HB  TYR D 222      -0.678 -21.206 -46.871  1.00  0.00              
ATOM   3591 2HB  TYR D 222      -1.298 -22.300 -45.610  1.00  0.00              
ATOM   3592  HD1 TYR D 222       1.624 -20.615 -46.930  1.00  0.00              
ATOM   3593  HD2 TYR D 222       0.341 -23.786 -44.375  1.00  0.00              
ATOM   3594  HE1 TYR D 222       3.905 -20.731 -45.926  1.00  0.00              
ATOM   3595  HE2 TYR D 222       2.595 -23.913 -43.374  1.00  0.00              
ATOM   3596  HH  TYR D 222       4.766 -23.192 -43.485  1.00  0.00              
ATOM   3597  N   PRO D 223      -2.770 -24.346 -48.276  1.00  0.00              
ATOM   3598  CA  PRO D 223      -4.164 -24.406 -48.739  1.00  0.00              
ATOM   3599  C   PRO D 223      -5.073 -23.767 -47.679  1.00  0.00              
ATOM   3600  O   PRO D 223      -4.896 -24.001 -46.475  1.00  0.00              
ATOM   3601  CB  PRO D 223      -4.446 -25.899 -48.931  1.00  0.00              
ATOM   3602  CG  PRO D 223      -3.104 -26.505 -49.157  1.00  0.00              
ATOM   3603  CD  PRO D 223      -2.160 -25.721 -48.285  1.00  0.00              
ATOM   3604  HA  PRO D 223      -4.321 -23.871 -49.687  1.00  0.00              
ATOM   3605 1HB  PRO D 223      -4.936 -26.334 -48.047  1.00  0.00              
ATOM   3606 2HB  PRO D 223      -5.113 -26.076 -49.789  1.00  0.00              
ATOM   3607 1HG  PRO D 223      -3.098 -27.572 -48.887  1.00  0.00              
ATOM   3608 2HG  PRO D 223      -2.811 -26.440 -50.216  1.00  0.00              
ATOM   3609 1HD  PRO D 223      -2.094 -26.134 -47.267  1.00  0.00              
ATOM   3610 2HD  PRO D 223      -1.137 -25.702 -48.690  1.00  0.00              
ATOM   3611  N   LEU D 224      -6.053 -22.983 -48.120  1.00  0.00              
ATOM   3612  CA  LEU D 224      -6.917 -22.286 -47.185  1.00  0.00              
ATOM   3613  C   LEU D 224      -7.878 -23.171 -46.402  1.00  0.00              
ATOM   3614  O   LEU D 224      -8.476 -22.718 -45.422  1.00  0.00              
ATOM   3615  CB  LEU D 224      -7.687 -21.177 -47.903  1.00  0.00              
ATOM   3616  CG  LEU D 224      -6.797 -20.039 -48.405  1.00  0.00              
ATOM   3617  CD1 LEU D 224      -7.635 -19.066 -49.225  1.00  0.00              
ATOM   3618  CD2 LEU D 224      -6.152 -19.321 -47.227  1.00  0.00              
ATOM   3619  H   LEU D 224      -6.204 -22.866 -49.111  1.00  0.00              
ATOM   3620  HA  LEU D 224      -6.316 -21.842 -46.393  1.00  0.00              
ATOM   3621 1HB  LEU D 224      -8.085 -21.749 -48.739  1.00  0.00              
ATOM   3622 2HB  LEU D 224      -8.510 -20.799 -47.296  1.00  0.00              
ATOM   3623  HG  LEU D 224      -5.997 -20.489 -48.994  1.00  0.00              
ATOM   3624 1HD1 LEU D 224      -7.003 -18.254 -49.584  1.00  0.00              
ATOM   3625 2HD1 LEU D 224      -8.071 -19.590 -50.076  1.00  0.00              
ATOM   3626 3HD1 LEU D 224      -8.432 -18.658 -48.604  1.00  0.00              
ATOM   3627 1HD2 LEU D 224      -5.520 -18.513 -47.597  1.00  0.00              
ATOM   3628 2HD2 LEU D 224      -6.928 -18.909 -46.582  1.00  0.00              
ATOM   3629 3HD2 LEU D 224      -5.544 -20.026 -46.660  1.00  0.00              
ATOM   3630  N   ASP D 225      -8.033 -24.427 -46.807  1.00  0.00              
ATOM   3631  CA  ASP D 225      -8.882 -25.316 -46.031  1.00  0.00              
ATOM   3632  C   ASP D 225      -8.108 -25.984 -44.895  1.00  0.00              
ATOM   3633  O   ASP D 225      -8.676 -26.757 -44.129  1.00  0.00              
ATOM   3634  CB  ASP D 225      -9.546 -26.373 -46.930  1.00  0.00              
ATOM   3635  CG  ASP D 225      -8.549 -27.288 -47.606  1.00  0.00              
ATOM   3636  OD1 ASP D 225      -8.992 -28.221 -48.304  1.00  0.00              
ATOM   3637  OD2 ASP D 225      -7.330 -27.090 -47.445  1.00  0.00              
ATOM   3638  H   ASP D 225      -7.578 -24.781 -47.636  1.00  0.00              
ATOM   3639  HA  ASP D 225      -9.668 -24.741 -45.541  1.00  0.00              
ATOM   3640 1HB  ASP D 225     -10.310 -26.959 -46.420  1.00  0.00              
ATOM   3641 2HB  ASP D 225     -10.017 -25.726 -47.670  1.00  0.00              
ATOM   3642  N   ARG D 226      -6.814 -25.678 -44.789  1.00  0.00              
ATOM   3643  CA  ARG D 226      -5.960 -26.224 -43.726  1.00  0.00              
ATOM   3644  C   ARG D 226      -5.293 -25.096 -42.912  1.00  0.00              
ATOM   3645  O   ARG D 226      -5.046 -25.238 -41.708  1.00  0.00              
ATOM   3646  CB  ARG D 226      -4.933 -27.208 -44.268  1.00  0.00              
ATOM   3647  CG  ARG D 226      -5.515 -28.489 -44.842  1.00  0.00              
ATOM   3648  CD  ARG D 226      -4.502 -29.438 -45.371  1.00  0.00              
ATOM   3649  NE  ARG D 226      -5.060 -30.608 -46.031  1.00  0.00              
ATOM   3650  CZ  ARG D 226      -4.335 -31.530 -46.695  1.00  0.00              
ATOM   3651  NH1 ARG D 226      -3.033 -31.404 -46.824  1.00  0.00              
ATOM   3652  NH2 ARG D 226      -4.972 -32.554 -47.236  1.00  0.00              
ATOM   3653  H   ARG D 226      -6.412 -25.047 -45.467  1.00  0.00              
ATOM   3654  HA  ARG D 226      -6.547 -26.879 -43.081  1.00  0.00              
ATOM   3655 1HB  ARG D 226      -4.373 -26.688 -45.044  1.00  0.00              
ATOM   3656 2HB  ARG D 226      -4.265 -27.456 -43.443  1.00  0.00              
ATOM   3657 1HG  ARG D 226      -6.074 -28.999 -44.057  1.00  0.00              
ATOM   3658 2HG  ARG D 226      -6.190 -28.228 -45.657  1.00  0.00              
ATOM   3659 1HD  ARG D 226      -3.878 -28.920 -46.099  1.00  0.00              
ATOM   3660 2HD  ARG D 226      -3.883 -29.791 -44.548  1.00  0.00              
ATOM   3661  HE  ARG D 226      -6.022 -30.912 -46.099  1.00  0.00              
ATOM   3662 1HH1 ARG D 226      -2.563 -30.606 -46.420  1.00  0.00              
ATOM   3663 2HH1 ARG D 226      -2.508 -32.105 -47.326  1.00  0.00              
ATOM   3664 1HH2 ARG D 226      -5.976 -32.626 -47.142  1.00  0.00              
ATOM   3665 2HH2 ARG D 226      -4.454 -33.258 -47.739  1.00  0.00              
ATOM   3666  N   LEU D 227      -5.008 -23.984 -43.578  1.00  0.00              
ATOM   3667  CA  LEU D 227      -4.311 -22.863 -42.956  1.00  0.00              
ATOM   3668  C   LEU D 227      -5.040 -22.090 -41.871  1.00  0.00              
ATOM   3669  O   LEU D 227      -6.072 -21.469 -42.123  1.00  0.00              
ATOM   3670  CB  LEU D 227      -3.875 -21.867 -44.030  1.00  0.00              
ATOM   3671  CG  LEU D 227      -3.108 -20.628 -43.553  1.00  0.00              
ATOM   3672  CD1 LEU D 227      -1.771 -21.047 -42.904  1.00  0.00              
ATOM   3673  CD2 LEU D 227      -2.844 -19.730 -44.740  1.00  0.00              
ATOM   3674  H   LEU D 227      -5.285 -23.915 -44.547  1.00  0.00              
ATOM   3675  HA  LEU D 227      -3.431 -23.229 -42.428  1.00  0.00              
ATOM   3676 1HB  LEU D 227      -3.208 -22.507 -44.605  1.00  0.00              
ATOM   3677 2HB  LEU D 227      -4.711 -21.556 -44.656  1.00  0.00              
ATOM   3678  HG  LEU D 227      -3.757 -20.092 -42.860  1.00  0.00              
ATOM   3679 1HD1 LEU D 227      -1.235 -20.159 -42.569  1.00  0.00              
ATOM   3680 2HD1 LEU D 227      -1.969 -21.693 -42.049  1.00  0.00              
ATOM   3681 3HD1 LEU D 227      -1.164 -21.583 -43.633  1.00  0.00              
ATOM   3682 1HD2 LEU D 227      -2.299 -18.845 -44.410  1.00  0.00              
ATOM   3683 2HD2 LEU D 227      -2.252 -20.268 -45.480  1.00  0.00              
ATOM   3684 3HD2 LEU D 227      -3.792 -19.427 -45.185  1.00  0.00              
ATOM   3685  N   ALA D 228      -4.479 -22.110 -40.664  1.00  0.00              
ATOM   3686  CA  ALA D 228      -5.051 -21.368 -39.546  1.00  0.00              
ATOM   3687  C   ALA D 228      -4.323 -20.039 -39.523  1.00  0.00              
ATOM   3688  O   ALA D 228      -3.099 -19.990 -39.591  1.00  0.00              
ATOM   3689  CB  ALA D 228      -4.825 -22.123 -38.215  1.00  0.00              
ATOM   3690  H   ALA D 228      -3.639 -22.651 -40.518  1.00  0.00              
ATOM   3691  HA  ALA D 228      -6.125 -21.266 -39.707  1.00  0.00              
ATOM   3692 1HB  ALA D 228      -5.261 -21.551 -37.395  1.00  0.00              
ATOM   3693 2HB  ALA D 228      -5.302 -23.102 -38.266  1.00  0.00              
ATOM   3694 3HB  ALA D 228      -3.757 -22.245 -38.044  1.00  0.00              
ATOM   3695  N   VAL D 229      -5.076 -18.953 -39.439  1.00  0.00              
ATOM   3696  CA  VAL D 229      -4.489 -17.619 -39.476  1.00  0.00              
ATOM   3697  C   VAL D 229      -4.788 -16.997 -38.118  1.00  0.00              
ATOM   3698  O   VAL D 229      -5.939 -17.010 -37.660  1.00  0.00              
ATOM   3699  CB  VAL D 229      -5.058 -16.742 -40.608  1.00  0.00              
ATOM   3700  CG1 VAL D 229      -4.428 -15.357 -40.575  1.00  0.00              
ATOM   3701  CG2 VAL D 229      -4.826 -17.400 -41.960  1.00  0.00              
ATOM   3702  H   VAL D 229      -6.078 -19.047 -39.348  1.00  0.00              
ATOM   3703  HA  VAL D 229      -3.410 -17.665 -39.625  1.00  0.00              
ATOM   3704  HB  VAL D 229      -6.136 -16.654 -40.479  1.00  0.00              
ATOM   3705 1HG1 VAL D 229      -4.842 -14.751 -41.381  1.00  0.00              
ATOM   3706 2HG1 VAL D 229      -4.642 -14.883 -39.618  1.00  0.00              
ATOM   3707 3HG1 VAL D 229      -3.349 -15.445 -40.705  1.00  0.00              
ATOM   3708 1HG2 VAL D 229      -5.234 -16.767 -42.747  1.00  0.00              
ATOM   3709 2HG2 VAL D 229      -3.756 -17.534 -42.119  1.00  0.00              
ATOM   3710 3HG2 VAL D 229      -5.321 -18.370 -41.982  1.00  0.00              
ATOM   3711  N   VAL D 230      -3.749 -16.466 -37.476  1.00  0.00              
ATOM   3712  CA  VAL D 230      -3.891 -15.880 -36.152  1.00  0.00              
ATOM   3713  C   VAL D 230      -3.402 -14.448 -36.052  1.00  0.00              
ATOM   3714  O   VAL D 230      -2.318 -14.105 -36.520  1.00  0.00              
ATOM   3715  CB  VAL D 230      -3.118 -16.719 -35.103  1.00  0.00              
ATOM   3716  CG1 VAL D 230      -3.276 -16.108 -33.698  1.00  0.00              
ATOM   3717  CG2 VAL D 230      -3.626 -18.144 -35.116  1.00  0.00              
ATOM   3718  H   VAL D 230      -2.841 -16.469 -37.917  1.00  0.00              
ATOM   3719  HA  VAL D 230      -4.939 -15.816 -35.858  1.00  0.00              
ATOM   3720  HB  VAL D 230      -2.065 -16.748 -35.380  1.00  0.00              
ATOM   3721 1HG1 VAL D 230      -2.725 -16.711 -32.976  1.00  0.00              
ATOM   3722 2HG1 VAL D 230      -2.882 -15.092 -33.697  1.00  0.00              
ATOM   3723 3HG1 VAL D 230      -4.330 -16.089 -33.425  1.00  0.00              
ATOM   3724 1HG2 VAL D 230      -3.081 -18.733 -34.378  1.00  0.00              
ATOM   3725 2HG2 VAL D 230      -4.690 -18.153 -34.875  1.00  0.00              
ATOM   3726 3HG2 VAL D 230      -3.476 -18.575 -36.106  1.00  0.00              
ATOM   3727  N   ASN D 231      -4.211 -13.617 -35.416  1.00  0.00              
ATOM   3728  CA  ASN D 231      -3.871 -12.216 -35.220  1.00  0.00              
ATOM   3729  C   ASN D 231      -2.935 -12.148 -34.017  1.00  0.00              
ATOM   3730  O   ASN D 231      -3.353 -12.388 -32.893  1.00  0.00              
ATOM   3731  CB  ASN D 231      -5.144 -11.427 -34.924  1.00  0.00              
ATOM   3732  CG  ASN D 231      -4.901  -9.942 -34.804  1.00  0.00              
ATOM   3733  OD1 ASN D 231      -3.815  -9.505 -34.444  1.00  0.00              
ATOM   3734  ND2 ASN D 231      -5.930  -9.153 -35.095  1.00  0.00              
ATOM   3735  H   ASN D 231      -5.088 -13.966 -35.057  1.00  0.00              
ATOM   3736  HA  ASN D 231      -3.416 -11.815 -36.127  1.00  0.00              
ATOM   3737 1HB  ASN D 231      -6.057 -11.606 -35.493  1.00  0.00              
ATOM   3738 2HB  ASN D 231      -5.250 -11.851 -33.925  1.00  0.00              
ATOM   3739 1HD2 ASN D 231      -5.830  -8.159 -35.034  1.00  0.00              
ATOM   3740 2HD2 ASN D 231      -6.803  -9.553 -35.373  1.00  0.00              
ATOM   3741  N   VAL D 232      -1.670 -11.841 -34.256  1.00  0.00              
ATOM   3742  CA  VAL D 232      -0.697 -11.736 -33.172  1.00  0.00              
ATOM   3743  C   VAL D 232      -0.871 -10.360 -32.534  1.00  0.00              
ATOM   3744  O   VAL D 232      -0.726  -9.333 -33.199  1.00  0.00              
ATOM   3745  CB  VAL D 232       0.754 -11.913 -33.660  1.00  0.00              
ATOM   3746  CG1 VAL D 232       1.730 -11.724 -32.508  1.00  0.00              
ATOM   3747  CG2 VAL D 232       0.939 -13.283 -34.294  1.00  0.00              
ATOM   3748  H   VAL D 232      -1.368 -11.675 -35.206  1.00  0.00              
ATOM   3749  HA  VAL D 232      -0.865 -12.502 -32.413  1.00  0.00              
ATOM   3750  HB  VAL D 232       0.959 -11.175 -34.435  1.00  0.00              
ATOM   3751 1HG1 VAL D 232       2.750 -11.852 -32.871  1.00  0.00              
ATOM   3752 2HG1 VAL D 232       1.615 -10.722 -32.095  1.00  0.00              
ATOM   3753 3HG1 VAL D 232       1.526 -12.463 -31.733  1.00  0.00              
ATOM   3754 1HG2 VAL D 232       1.969 -13.391 -34.634  1.00  0.00              
ATOM   3755 2HG2 VAL D 232       0.716 -14.057 -33.559  1.00  0.00              
ATOM   3756 3HG2 VAL D 232       0.265 -13.385 -35.145  1.00  0.00              
ATOM   3757  N   LYS D 233      -1.201 -10.343 -31.248  1.00  0.00              
ATOM   3758  CA  LYS D 233      -1.386  -9.083 -30.550  1.00  0.00              
ATOM   3759  C   LYS D 233      -0.072  -8.330 -30.319  1.00  0.00              
ATOM   3760  O   LYS D 233       0.979  -8.936 -30.129  1.00  0.00              
ATOM   3761  CB  LYS D 233      -2.104  -9.346 -29.231  1.00  0.00              
ATOM   3762  CG  LYS D 233      -3.551  -9.789 -29.423  1.00  0.00              
ATOM   3763  CD  LYS D 233      -4.415  -8.605 -29.869  1.00  0.00              
ATOM   3764  CE  LYS D 233      -5.883  -8.967 -29.984  1.00  0.00              
ATOM   3765  NZ  LYS D 233      -6.691  -7.807 -30.477  1.00  0.00              
ATOM   3766  H   LYS D 233      -1.326 -11.209 -30.743  1.00  0.00              
ATOM   3767  HA  LYS D 233      -1.986  -8.407 -31.160  1.00  0.00              
ATOM   3768 1HB  LYS D 233      -1.540 -10.118 -28.709  1.00  0.00              
ATOM   3769 2HB  LYS D 233      -2.068  -8.420 -28.657  1.00  0.00              
ATOM   3770 1HG  LYS D 233      -3.575 -10.574 -30.180  1.00  0.00              
ATOM   3771 2HG  LYS D 233      -3.920 -10.185 -28.478  1.00  0.00              
ATOM   3772 1HD  LYS D 233      -4.306  -7.802 -29.139  1.00  0.00              
ATOM   3773 2HD  LYS D 233      -4.061  -8.263 -30.841  1.00  0.00              
ATOM   3774 1HE  LYS D 233      -5.976  -9.802 -30.675  1.00  0.00              
ATOM   3775 2HE  LYS D 233      -6.238  -9.271 -29.000  1.00  0.00              
ATOM   3776 1HZ  LYS D 233      -7.662  -8.078 -30.543  1.00  0.00              
ATOM   3777 2HZ  LYS D 233      -6.600  -7.034 -29.833  1.00  0.00              
ATOM   3778 3HZ  LYS D 233      -6.357  -7.528 -31.388  1.00  0.00              
ATOM   3779  N   ASP D 234      -0.132  -7.001 -30.352  1.00  0.00              
ATOM   3780  CA  ASP D 234       1.065  -6.185 -30.159  1.00  0.00              
ATOM   3781  C   ASP D 234       1.620  -6.350 -28.748  1.00  0.00              
ATOM   3782  O   ASP D 234       0.865  -6.439 -27.780  1.00  0.00              
ATOM   3783  CB  ASP D 234       0.761  -4.710 -30.435  1.00  0.00              
ATOM   3784  CG  ASP D 234       0.567  -4.373 -31.908  1.00  0.00              
ATOM   3785  OD1 ASP D 234       0.865  -5.205 -32.732  1.00  0.00              
ATOM   3786  OD2 ASP D 234      -0.019  -3.356 -32.191  1.00  0.00              
ATOM   3787  H   ASP D 234      -1.018  -6.544 -30.512  1.00  0.00              
ATOM   3788  HA  ASP D 234       1.848  -6.510 -30.845  1.00  0.00              
ATOM   3789 1HB  ASP D 234      -0.082  -4.325 -29.861  1.00  0.00              
ATOM   3790 2HB  ASP D 234       1.685  -4.254 -30.077  1.00  0.00              
ATOM   3791  N   ASN D 235       2.950  -6.396 -28.675  1.00  0.00              
ATOM   3792  CA  ASN D 235       3.744  -6.550 -27.451  1.00  0.00              
ATOM   3793  C   ASN D 235       5.132  -6.088 -27.928  1.00  0.00              
ATOM   3794  O   ASN D 235       5.536  -6.384 -29.044  1.00  0.00              
ATOM   3795  CB  ASN D 235       3.735  -8.037 -27.049  1.00  0.00              
ATOM   3796  CG  ASN D 235       4.327  -8.290 -25.669  1.00  0.00              
ATOM   3797  OD1 ASN D 235       3.780  -7.864 -24.649  1.00  0.00              
ATOM   3798  ND2 ASN D 235       5.438  -9.013 -25.636  1.00  0.00              
ATOM   3799  H   ASN D 235       3.425  -6.313 -29.562  1.00  0.00              
ATOM   3800  HA  ASN D 235       3.301  -5.962 -26.645  1.00  0.00              
ATOM   3801 1HB  ASN D 235       2.839  -8.644 -27.178  1.00  0.00              
ATOM   3802 2HB  ASN D 235       4.472  -8.311 -27.804  1.00  0.00              
ATOM   3803 1HD2 ASN D 235       5.875  -9.215 -24.759  1.00  0.00              
ATOM   3804 2HD2 ASN D 235       5.837  -9.356 -26.485  1.00  0.00              
ATOM   3805  N   PRO D 236       5.873  -5.344 -27.089  1.00  0.00              
ATOM   3806  CA  PRO D 236       7.191  -4.799 -27.445  1.00  0.00              
ATOM   3807  C   PRO D 236       8.099  -5.364 -28.554  1.00  0.00              
ATOM   3808  O   PRO D 236       8.549  -4.606 -29.405  1.00  0.00              
ATOM   3809  CB  PRO D 236       7.859  -4.682 -26.094  1.00  0.00              
ATOM   3810  CG  PRO D 236       6.714  -4.050 -25.323  1.00  0.00              
ATOM   3811  CD  PRO D 236       5.493  -4.887 -25.770  1.00  0.00              
ATOM   3812  HA  PRO D 236       7.125  -3.837 -27.977  1.00  0.00              
ATOM   3813 1HB  PRO D 236       8.167  -5.666 -25.710  1.00  0.00              
ATOM   3814 2HB  PRO D 236       8.763  -4.058 -26.144  1.00  0.00              
ATOM   3815 1HG  PRO D 236       6.885  -4.108 -24.238  1.00  0.00              
ATOM   3816 2HG  PRO D 236       6.604  -2.985 -25.575  1.00  0.00              
ATOM   3817 1HD  PRO D 236       5.303  -5.737 -25.098  1.00  0.00              
ATOM   3818 2HD  PRO D 236       4.569  -4.291 -25.803  1.00  0.00              
ATOM   3819  N   PRO D 237       8.416  -6.668 -28.555  1.00  0.00              
ATOM   3820  CA  PRO D 237       9.395  -6.991 -29.606  1.00  0.00              
ATOM   3821  C   PRO D 237       8.632  -7.116 -30.924  1.00  0.00              
ATOM   3822  O   PRO D 237       9.203  -7.054 -32.019  1.00  0.00              
ATOM   3823  CB  PRO D 237       9.971  -8.326 -29.139  1.00  0.00              
ATOM   3824  CG  PRO D 237       8.778  -8.978 -28.468  1.00  0.00              
ATOM   3825  CD  PRO D 237       8.158  -7.826 -27.699  1.00  0.00              
ATOM   3826  HA  PRO D 237      10.167  -6.216 -29.721  1.00  0.00              
ATOM   3827 1HB  PRO D 237      10.349  -8.919 -29.985  1.00  0.00              
ATOM   3828 2HB  PRO D 237      10.811  -8.181 -28.444  1.00  0.00              
ATOM   3829 1HG  PRO D 237       8.088  -9.405 -29.210  1.00  0.00              
ATOM   3830 2HG  PRO D 237       9.092  -9.801 -27.809  1.00  0.00              
ATOM   3831 1HD  PRO D 237       7.078  -7.964 -27.542  1.00  0.00              
ATOM   3832 2HD  PRO D 237       8.612  -7.697 -26.706  1.00  0.00              
ATOM   3833  N   MET D 238       7.320  -7.270 -30.783  1.00  0.00              
ATOM   3834  CA  MET D 238       6.411  -7.465 -31.897  1.00  0.00              
ATOM   3835  C   MET D 238       5.640  -6.216 -32.303  1.00  0.00              
ATOM   3836  O   MET D 238       5.126  -5.466 -31.461  1.00  0.00              
ATOM   3837  CB  MET D 238       5.429  -8.583 -31.552  1.00  0.00              
ATOM   3838  CG  MET D 238       6.070  -9.952 -31.373  1.00  0.00              
ATOM   3839  SD  MET D 238       4.862 -11.247 -31.032  1.00  0.00              
ATOM   3840  CE  MET D 238       4.470 -10.900 -29.319  1.00  0.00              
ATOM   3841  H   MET D 238       6.950  -7.248 -29.844  1.00  0.00              
ATOM   3842  HA  MET D 238       6.968  -7.769 -32.783  1.00  0.00              
ATOM   3843 1HB  MET D 238       4.928  -8.293 -30.630  1.00  0.00              
ATOM   3844 2HB  MET D 238       4.700  -8.627 -32.363  1.00  0.00              
ATOM   3845 1HG  MET D 238       6.608 -10.197 -32.288  1.00  0.00              
ATOM   3846 2HG  MET D 238       6.774  -9.891 -30.543  1.00  0.00              
ATOM   3847 1HE  MET D 238       3.732 -11.619 -28.962  1.00  0.00              
ATOM   3848 2HE  MET D 238       5.375 -10.977 -28.716  1.00  0.00              
ATOM   3849 3HE  MET D 238       4.063  -9.892 -29.237  1.00  0.00              
ATOM   3850  N   LYS D 239       5.545  -6.028 -33.614  1.00  0.00              
ATOM   3851  CA  LYS D 239       4.834  -4.905 -34.190  1.00  0.00              
ATOM   3852  C   LYS D 239       4.296  -5.322 -35.559  1.00  0.00              
ATOM   3853  O   LYS D 239       5.042  -5.801 -36.402  1.00  0.00              
ATOM   3854  CB  LYS D 239       5.744  -3.682 -34.309  1.00  0.00              
ATOM   3855  CG  LYS D 239       5.070  -2.451 -34.901  1.00  0.00              
ATOM   3856  CD  LYS D 239       6.006  -1.252 -34.899  1.00  0.00              
ATOM   3857  CE  LYS D 239       5.293   0.009 -35.364  1.00  0.00              
ATOM   3858  NZ  LYS D 239       4.891  -0.075 -36.795  1.00  0.00              
ATOM   3859  H   LYS D 239       5.987  -6.697 -34.228  1.00  0.00              
ATOM   3860  HA  LYS D 239       4.002  -4.624 -33.544  1.00  0.00              
ATOM   3861 1HB  LYS D 239       6.102  -3.451 -33.305  1.00  0.00              
ATOM   3862 2HB  LYS D 239       6.587  -3.969 -34.936  1.00  0.00              
ATOM   3863 1HG  LYS D 239       4.772  -2.679 -35.925  1.00  0.00              
ATOM   3864 2HG  LYS D 239       4.184  -2.222 -34.308  1.00  0.00              
ATOM   3865 1HD  LYS D 239       6.380  -1.105 -33.884  1.00  0.00              
ATOM   3866 2HD  LYS D 239       6.842  -1.463 -35.566  1.00  0.00              
ATOM   3867 1HE  LYS D 239       4.407   0.149 -34.746  1.00  0.00              
ATOM   3868 2HE  LYS D 239       5.968   0.854 -35.226  1.00  0.00              
ATOM   3869 1HZ  LYS D 239       4.423   0.779 -37.063  1.00  0.00              
ATOM   3870 2HZ  LYS D 239       5.713  -0.203 -37.368  1.00  0.00              
ATOM   3871 3HZ  LYS D 239       4.265  -0.856 -36.923  1.00  0.00              
ATOM   3872  N   ASP D 240       2.990  -5.155 -35.748  1.00  0.00              
ATOM   3873  CA  ASP D 240       2.301  -5.475 -37.002  1.00  0.00              
ATOM   3874  C   ASP D 240       2.502  -6.899 -37.505  1.00  0.00              
ATOM   3875  O   ASP D 240       2.754  -7.120 -38.692  1.00  0.00              
ATOM   3876  CB  ASP D 240       2.739  -4.502 -38.095  1.00  0.00              
ATOM   3877  CG  ASP D 240       2.426  -3.067 -37.745  1.00  0.00              
ATOM   3878  OD1 ASP D 240       1.279  -2.804 -37.321  1.00  0.00              
ATOM   3879  OD2 ASP D 240       3.331  -2.219 -37.897  1.00  0.00              
ATOM   3880  H   ASP D 240       2.456  -4.787 -34.973  1.00  0.00              
ATOM   3881  HA  ASP D 240       1.222  -5.390 -36.863  1.00  0.00              
ATOM   3882 1HB  ASP D 240       3.785  -4.610 -38.379  1.00  0.00              
ATOM   3883 2HB  ASP D 240       2.102  -4.836 -38.915  1.00  0.00              
ATOM   3884  N   MET D 241       2.353  -7.867 -36.614  1.00  0.00              
ATOM   3885  CA  MET D 241       2.598  -9.236 -37.008  1.00  0.00              
ATOM   3886  C   MET D 241       1.371 -10.095 -37.022  1.00  0.00              
ATOM   3887  O   MET D 241       0.396  -9.828 -36.321  1.00  0.00              
ATOM   3888  CB  MET D 241       3.640  -9.857 -36.079  1.00  0.00              
ATOM   3889  CG  MET D 241       5.005  -9.184 -36.125  1.00  0.00              
ATOM   3890  SD  MET D 241       6.186  -9.930 -34.984  1.00  0.00              
ATOM   3891  CE  MET D 241       7.627  -8.906 -35.270  1.00  0.00              
ATOM   3892  H   MET D 241       2.070  -7.671 -35.664  1.00  0.00              
ATOM   3893  HA  MET D 241       2.994  -9.266 -38.023  1.00  0.00              
ATOM   3894 1HB  MET D 241       3.239  -9.797 -35.068  1.00  0.00              
ATOM   3895 2HB  MET D 241       3.742 -10.903 -36.370  1.00  0.00              
ATOM   3896 1HG  MET D 241       5.389  -9.264 -37.141  1.00  0.00              
ATOM   3897 2HG  MET D 241       4.874  -8.133 -35.867  1.00  0.00              
ATOM   3898 1HE  MET D 241       8.446  -9.243 -34.635  1.00  0.00              
ATOM   3899 2HE  MET D 241       7.924  -8.980 -36.317  1.00  0.00              
ATOM   3900 3HE  MET D 241       7.388  -7.868 -35.034  1.00  0.00              
ATOM   3901  N   PHE D 242       1.411 -11.120 -37.862  1.00  0.00              
ATOM   3902  CA  PHE D 242       0.328 -12.078 -37.918  1.00  0.00              
ATOM   3903  C   PHE D 242       1.005 -13.442 -38.036  1.00  0.00              
ATOM   3904  O   PHE D 242       2.180 -13.541 -38.418  1.00  0.00              
ATOM   3905  CB  PHE D 242      -0.675 -11.808 -39.051  1.00  0.00              
ATOM   3906  CG  PHE D 242      -0.101 -11.876 -40.439  1.00  0.00              
ATOM   3907  CD1 PHE D 242       0.429 -10.742 -41.043  1.00  0.00              
ATOM   3908  CD2 PHE D 242      -0.172 -13.054 -41.173  1.00  0.00              
ATOM   3909  CE1 PHE D 242       0.881 -10.775 -42.375  1.00  0.00              
ATOM   3910  CE2 PHE D 242       0.277 -13.104 -42.507  1.00  0.00              
ATOM   3911  CZ  PHE D 242       0.802 -11.959 -43.105  1.00  0.00              
ATOM   3912  H   PHE D 242       2.206 -11.240 -38.475  1.00  0.00              
ATOM   3913  HA  PHE D 242      -0.233 -12.057 -36.983  1.00  0.00              
ATOM   3914 1HB  PHE D 242      -1.480 -12.542 -39.023  1.00  0.00              
ATOM   3915 2HB  PHE D 242      -1.094 -10.808 -38.949  1.00  0.00              
ATOM   3916  HD1 PHE D 242       0.495  -9.816 -40.471  1.00  0.00              
ATOM   3917  HD2 PHE D 242      -0.583 -13.947 -40.702  1.00  0.00              
ATOM   3918  HE1 PHE D 242       1.291  -9.877 -42.833  1.00  0.00              
ATOM   3919  HE2 PHE D 242       0.214 -14.034 -43.073  1.00  0.00              
ATOM   3920  HZ  PHE D 242       1.147 -11.987 -44.138  1.00  0.00              
ATOM   3921  N   LYS D 243       0.269 -14.491 -37.703  1.00  0.00              
ATOM   3922  CA  LYS D 243       0.858 -15.810 -37.666  1.00  0.00              
ATOM   3923  C   LYS D 243       0.108 -16.829 -38.491  1.00  0.00              
ATOM   3924  O   LYS D 243      -1.126 -16.843 -38.522  1.00  0.00              
ATOM   3925  CB  LYS D 243       0.933 -16.270 -36.201  1.00  0.00              
ATOM   3926  CG  LYS D 243       1.418 -17.697 -36.001  1.00  0.00              
ATOM   3927  CD  LYS D 243       1.827 -17.949 -34.545  1.00  0.00              
ATOM   3928  CE  LYS D 243       0.644 -17.947 -33.605  1.00  0.00              
ATOM   3929  NZ  LYS D 243       1.058 -18.370 -32.227  1.00  0.00              
ATOM   3930  H   LYS D 243      -0.708 -14.382 -37.471  1.00  0.00              
ATOM   3931  HA  LYS D 243       1.861 -15.778 -38.091  1.00  0.00              
ATOM   3932 1HB  LYS D 243       1.609 -15.587 -35.686  1.00  0.00              
ATOM   3933 2HB  LYS D 243      -0.069 -16.171 -35.783  1.00  0.00              
ATOM   3934 1HG  LYS D 243       0.612 -18.378 -36.275  1.00  0.00              
ATOM   3935 2HG  LYS D 243       2.274 -17.867 -36.653  1.00  0.00              
ATOM   3936 1HD  LYS D 243       2.324 -18.918 -34.486  1.00  0.00              
ATOM   3937 2HD  LYS D 243       2.522 -17.167 -34.239  1.00  0.00              
ATOM   3938 1HE  LYS D 243       0.230 -16.940 -33.578  1.00  0.00              
ATOM   3939 2HE  LYS D 243      -0.105 -18.636 -33.998  1.00  0.00              
ATOM   3940 1HZ  LYS D 243       0.254 -18.363 -31.617  1.00  0.00              
ATOM   3941 2HZ  LYS D 243       1.446 -19.303 -32.263  1.00  0.00              
ATOM   3942 3HZ  LYS D 243       1.756 -17.731 -31.874  1.00  0.00              
ATOM   3943  N   LEU D 244       0.876 -17.673 -39.160  1.00  0.00              
ATOM   3944  CA  LEU D 244       0.334 -18.780 -39.916  1.00  0.00              
ATOM   3945  C   LEU D 244       0.648 -20.085 -39.171  1.00  0.00              
ATOM   3946  O   LEU D 244       1.798 -20.358 -38.834  1.00  0.00              
ATOM   3947  CB  LEU D 244       0.949 -18.823 -41.319  1.00  0.00              
ATOM   3948  CG  LEU D 244       0.768 -17.589 -42.217  1.00  0.00              
ATOM   3949  CD1 LEU D 244       1.341 -17.910 -43.598  1.00  0.00              
ATOM   3950  CD2 LEU D 244      -0.718 -17.203 -42.334  1.00  0.00              
ATOM   3951  H   LEU D 244       1.876 -17.535 -39.139  1.00  0.00              
ATOM   3952  HA  LEU D 244      -0.745 -18.666 -40.008  1.00  0.00              
ATOM   3953 1HB  LEU D 244       2.000 -18.916 -41.049  1.00  0.00              
ATOM   3954 2HB  LEU D 244       0.635 -19.709 -41.871  1.00  0.00              
ATOM   3955  HG  LEU D 244       1.277 -16.757 -41.731  1.00  0.00              
ATOM   3956 1HD1 LEU D 244       1.222 -17.046 -44.252  1.00  0.00              
ATOM   3957 2HD1 LEU D 244       2.400 -18.151 -43.505  1.00  0.00              
ATOM   3958 3HD1 LEU D 244       0.811 -18.762 -44.022  1.00  0.00              
ATOM   3959 1HD2 LEU D 244      -0.816 -16.327 -42.974  1.00  0.00              
ATOM   3960 2HD2 LEU D 244      -1.277 -18.034 -42.767  1.00  0.00              
ATOM   3961 3HD2 LEU D 244      -1.115 -16.975 -41.344  1.00  0.00              
ATOM   3962  N   LEU D 245      -0.386 -20.874 -38.920  1.00  0.00              
ATOM   3963  CA  LEU D 245      -0.236 -22.146 -38.228  1.00  0.00              
ATOM   3964  C   LEU D 245      -0.729 -23.260 -39.143  1.00  0.00              
ATOM   3965  O   LEU D 245      -1.889 -23.252 -39.565  1.00  0.00              
ATOM   3966  CB  LEU D 245      -1.079 -22.172 -36.941  1.00  0.00              
ATOM   3967  CG  LEU D 245      -0.794 -21.180 -35.809  1.00  0.00              
ATOM   3968  CD1 LEU D 245      -1.841 -21.307 -34.715  1.00  0.00              
ATOM   3969  CD2 LEU D 245       0.572 -21.456 -35.230  1.00  0.00              
ATOM   3970  H   LEU D 245      -1.305 -20.582 -39.218  1.00  0.00              
ATOM   3971  HA  LEU D 245       0.810 -22.295 -37.962  1.00  0.00              
ATOM   3972 1HB  LEU D 245      -2.054 -21.934 -37.362  1.00  0.00              
ATOM   3973 2HB  LEU D 245      -1.108 -23.168 -36.498  1.00  0.00              
ATOM   3974  HG  LEU D 245      -0.775 -20.184 -36.249  1.00  0.00              
ATOM   3975 1HD1 LEU D 245      -1.624 -20.595 -33.919  1.00  0.00              
ATOM   3976 2HD1 LEU D 245      -2.827 -21.096 -35.130  1.00  0.00              
ATOM   3977 3HD1 LEU D 245      -1.825 -22.319 -34.312  1.00  0.00              
ATOM   3978 1HD2 LEU D 245       0.775 -20.749 -34.424  1.00  0.00              
ATOM   3979 2HD2 LEU D 245       0.602 -22.474 -34.838  1.00  0.00              
ATOM   3980 3HD2 LEU D 245       1.326 -21.345 -36.008  1.00  0.00              
ATOM   3981  N   MET D 246       0.165 -24.183 -39.483  1.00  0.00              
ATOM   3982  CA  MET D 246      -0.199 -25.371 -40.253  1.00  0.00              
ATOM   3983  C   MET D 246       0.822 -26.439 -39.874  1.00  0.00              
ATOM   3984  O   MET D 246       2.026 -26.259 -40.079  1.00  0.00              
ATOM   3985  CB  MET D 246      -0.167 -25.143 -41.776  1.00  0.00              
ATOM   3986  CG  MET D 246      -0.618 -26.416 -42.515  1.00  0.00              
ATOM   3987  SD  MET D 246      -0.690 -26.296 -44.309  1.00  0.00              
ATOM   3988  CE  MET D 246      -1.961 -25.149 -44.519  1.00  0.00              
ATOM   3989  H   MET D 246       1.126 -24.057 -39.197  1.00  0.00              
ATOM   3990  HA  MET D 246      -1.211 -25.683 -39.999  1.00  0.00              
ATOM   3991 1HB  MET D 246      -0.828 -24.303 -41.986  1.00  0.00              
ATOM   3992 2HB  MET D 246       0.858 -24.873 -42.036  1.00  0.00              
ATOM   3993 1HG  MET D 246       0.077 -27.218 -42.266  1.00  0.00              
ATOM   3994 2HG  MET D 246      -1.615 -26.676 -42.162  1.00  0.00              
ATOM   3995 1HE  MET D 246      -2.120 -24.972 -45.583  1.00  0.00              
ATOM   3996 2HE  MET D 246      -2.877 -25.537 -44.073  1.00  0.00              
ATOM   3997 3HE  MET D 246      -1.689 -24.212 -44.033  1.00  0.00              
ATOM   3998  N   PHE D 247       0.335 -27.544 -39.311  1.00  0.00              
ATOM   3999  CA  PHE D 247       1.208 -28.640 -38.891  1.00  0.00              
ATOM   4000  C   PHE D 247       2.212 -29.011 -39.952  1.00  0.00              
ATOM   4001  O   PHE D 247       1.856 -29.211 -41.107  1.00  0.00              
ATOM   4002  CB  PHE D 247       0.394 -29.884 -38.499  1.00  0.00              
ATOM   4003  CG  PHE D 247       1.252 -31.085 -38.162  1.00  0.00              
ATOM   4004  CD1 PHE D 247       1.541 -32.049 -39.132  1.00  0.00              
ATOM   4005  CD2 PHE D 247       1.833 -31.211 -36.901  1.00  0.00              
ATOM   4006  CE1 PHE D 247       2.400 -33.116 -38.852  1.00  0.00              
ATOM   4007  CE2 PHE D 247       2.696 -32.277 -36.608  1.00  0.00              
ATOM   4008  CZ  PHE D 247       2.981 -33.230 -37.588  1.00  0.00              
ATOM   4009  H   PHE D 247      -0.662 -27.627 -39.171  1.00  0.00              
ATOM   4010  HA  PHE D 247       1.798 -28.334 -38.026  1.00  0.00              
ATOM   4011 1HB  PHE D 247      -0.213 -29.674 -37.619  1.00  0.00              
ATOM   4012 2HB  PHE D 247      -0.253 -30.183 -39.323  1.00  0.00              
ATOM   4013  HD1 PHE D 247       1.090 -31.963 -40.120  1.00  0.00              
ATOM   4014  HD2 PHE D 247       1.609 -30.466 -36.137  1.00  0.00              
ATOM   4015  HE1 PHE D 247       2.615 -33.858 -39.621  1.00  0.00              
ATOM   4016  HE2 PHE D 247       3.143 -32.364 -35.618  1.00  0.00              
ATOM   4017  HZ  PHE D 247       3.653 -34.058 -37.368  1.00  0.00              
ATOM   4018  N   PRO D 248       3.494 -29.121 -39.571  1.00  0.00              
ATOM   4019  CA  PRO D 248       4.028 -28.979 -38.212  1.00  0.00              
ATOM   4020  C   PRO D 248       4.487 -27.558 -37.887  1.00  0.00              
ATOM   4021  O   PRO D 248       5.035 -27.308 -36.812  1.00  0.00              
ATOM   4022  CB  PRO D 248       5.203 -29.938 -38.228  1.00  0.00              
ATOM   4023  CG  PRO D 248       5.782 -29.662 -39.603  1.00  0.00              
ATOM   4024  CD  PRO D 248       4.536 -29.558 -40.490  1.00  0.00              
ATOM   4025  HA  PRO D 248       3.287 -29.222 -37.436  1.00  0.00              
ATOM   4026 1HB  PRO D 248       5.911 -29.723 -37.413  1.00  0.00              
ATOM   4027 2HB  PRO D 248       4.874 -30.980 -38.102  1.00  0.00              
ATOM   4028 1HG  PRO D 248       6.374 -28.734 -39.607  1.00  0.00              
ATOM   4029 2HG  PRO D 248       6.454 -30.473 -39.922  1.00  0.00              
ATOM   4030 1HD  PRO D 248       4.665 -28.832 -41.306  1.00  0.00              
ATOM   4031 2HD  PRO D 248       4.275 -30.520 -40.956  1.00  0.00              
ATOM   4032  N   GLU D 249       4.252 -26.626 -38.802  1.00  0.00              
ATOM   4033  CA  GLU D 249       4.783 -25.279 -38.647  1.00  0.00              
ATOM   4034  C   GLU D 249       3.947 -24.188 -37.996  1.00  0.00              
ATOM   4035  O   GLU D 249       2.725 -24.210 -37.989  1.00  0.00              
ATOM   4036  CB  GLU D 249       5.195 -24.729 -40.011  1.00  0.00              
ATOM   4037  CG  GLU D 249       6.283 -25.474 -40.710  1.00  0.00              
ATOM   4038  CD  GLU D 249       6.571 -24.854 -42.059  1.00  0.00              
ATOM   4039  OE1 GLU D 249       5.633 -24.775 -42.880  1.00  0.00              
ATOM   4040  OE2 GLU D 249       7.727 -24.433 -42.287  1.00  0.00              
ATOM   4041  H   GLU D 249       3.700 -26.845 -39.619  1.00  0.00              
ATOM   4042  HA  GLU D 249       5.656 -25.298 -37.993  1.00  0.00              
ATOM   4043 1HB  GLU D 249       4.304 -24.739 -40.639  1.00  0.00              
ATOM   4044 2HB  GLU D 249       5.518 -23.701 -39.855  1.00  0.00              
ATOM   4045 1HG  GLU D 249       7.203 -25.542 -40.131  1.00  0.00              
ATOM   4046 2HG  GLU D 249       5.865 -26.471 -40.845  1.00  0.00              
ATOM   4047  N   SER D 250       4.677 -23.197 -37.501  1.00  0.00              
ATOM   4048  CA  SER D 250       4.140 -22.023 -36.847  1.00  0.00              
ATOM   4049  C   SER D 250       5.128 -20.963 -37.351  1.00  0.00              
ATOM   4050  O   SER D 250       6.315 -21.046 -37.063  1.00  0.00              
ATOM   4051  CB  SER D 250       4.224 -22.175 -35.326  1.00  0.00              
ATOM   4052  OG  SER D 250       3.753 -21.000 -34.702  1.00  0.00              
ATOM   4053  H   SER D 250       5.678 -23.291 -37.600  1.00  0.00              
ATOM   4054  HA  SER D 250       3.066 -21.900 -36.991  1.00  0.00              
ATOM   4055 1HB  SER D 250       3.615 -23.027 -35.027  1.00  0.00              
ATOM   4056 2HB  SER D 250       5.261 -22.356 -35.050  1.00  0.00              
ATOM   4057  HG  SER D 250       3.808 -21.101 -33.749  1.00  0.00              
ATOM   4058  N   ARG D 251       4.655 -19.990 -38.128  1.00  0.00              
ATOM   4059  CA  ARG D 251       5.548 -18.955 -38.633  1.00  0.00              
ATOM   4060  C   ARG D 251       4.896 -17.603 -38.481  1.00  0.00              
ATOM   4061  O   ARG D 251       3.755 -17.413 -38.878  1.00  0.00              
ATOM   4062  CB  ARG D 251       5.868 -19.197 -40.118  1.00  0.00              
ATOM   4063  CG  ARG D 251       6.553 -20.535 -40.405  1.00  0.00              
ATOM   4064  CD  ARG D 251       6.581 -20.853 -41.902  1.00  0.00              
ATOM   4065  NE  ARG D 251       7.600 -20.086 -42.616  1.00  0.00              
ATOM   4066  CZ  ARG D 251       7.691 -20.015 -43.940  1.00  0.00              
ATOM   4067  NH1 ARG D 251       6.821 -20.665 -44.705  1.00  0.00              
ATOM   4068  NH2 ARG D 251       8.659 -19.306 -44.498  1.00  0.00              
ATOM   4069  H   ARG D 251       3.677 -19.959 -38.375  1.00  0.00              
ATOM   4070  HA  ARG D 251       6.501 -19.001 -38.105  1.00  0.00              
ATOM   4071 1HB  ARG D 251       4.925 -19.148 -40.660  1.00  0.00              
ATOM   4072 2HB  ARG D 251       6.515 -18.381 -40.440  1.00  0.00              
ATOM   4073 1HG  ARG D 251       7.576 -20.489 -40.031  1.00  0.00              
ATOM   4074 2HG  ARG D 251       6.009 -21.322 -39.882  1.00  0.00              
ATOM   4075 1HD  ARG D 251       6.792 -21.914 -42.034  1.00  0.00              
ATOM   4076 2HD  ARG D 251       5.608 -20.620 -42.332  1.00  0.00              
ATOM   4077  HE  ARG D 251       8.354 -19.520 -42.251  1.00  0.00              
ATOM   4078 1HH1 ARG D 251       6.088 -21.214 -44.278  1.00  0.00              
ATOM   4079 2HH1 ARG D 251       6.896 -20.606 -45.710  1.00  0.00              
ATOM   4080 1HH2 ARG D 251       9.327 -18.822 -43.913  1.00  0.00              
ATOM   4081 2HH2 ARG D 251       8.728 -19.254 -45.503  1.00  0.00              
ATOM   4082  N   ILE D 252       5.619 -16.668 -37.885  1.00  0.00              
ATOM   4083  CA  ILE D 252       5.100 -15.329 -37.676  1.00  0.00              
ATOM   4084  C   ILE D 252       5.691 -14.388 -38.725  1.00  0.00              
ATOM   4085  O   ILE D 252       6.908 -14.385 -38.956  1.00  0.00              
ATOM   4086  CB  ILE D 252       5.421 -14.802 -36.265  1.00  0.00              
ATOM   4087  CG1 ILE D 252       4.712 -15.650 -35.205  1.00  0.00              
ATOM   4088  CG2 ILE D 252       5.018 -13.341 -36.138  1.00  0.00              
ATOM   4089  CD1 ILE D 252       5.017 -15.232 -33.785  1.00  0.00              
ATOM   4090  H   ILE D 252       6.553 -16.889 -37.568  1.00  0.00              
ATOM   4091  HA  ILE D 252       4.023 -15.306 -37.833  1.00  0.00              
ATOM   4092  HB  ILE D 252       6.490 -14.902 -36.083  1.00  0.00              
ATOM   4093 1HG1 ILE D 252       3.641 -15.568 -35.387  1.00  0.00              
ATOM   4094 2HG1 ILE D 252       5.026 -16.684 -35.354  1.00  0.00              
ATOM   4095 1HG2 ILE D 252       5.251 -12.985 -35.135  1.00  0.00              
ATOM   4096 2HG2 ILE D 252       5.566 -12.748 -36.869  1.00  0.00              
ATOM   4097 3HG2 ILE D 252       3.948 -13.241 -36.319  1.00  0.00              
ATOM   4098 1HD1 ILE D 252       4.480 -15.879 -33.091  1.00  0.00              
ATOM   4099 2HD1 ILE D 252       6.089 -15.316 -33.602  1.00  0.00              
ATOM   4100 3HD1 ILE D 252       4.703 -14.200 -33.633  1.00  0.00              
ATOM   4101  N   PHE D 253       4.822 -13.619 -39.371  1.00  0.00              
ATOM   4102  CA  PHE D 253       5.237 -12.687 -40.417  1.00  0.00              
ATOM   4103  C   PHE D 253       4.870 -11.254 -40.054  1.00  0.00              
ATOM   4104  O   PHE D 253       3.726 -10.959 -39.705  1.00  0.00              
ATOM   4105  CB  PHE D 253       4.569 -13.057 -41.751  1.00  0.00              
ATOM   4106  CG  PHE D 253       4.902 -14.440 -42.223  1.00  0.00              
ATOM   4107  CD1 PHE D 253       6.055 -14.677 -42.959  1.00  0.00              
ATOM   4108  CD2 PHE D 253       4.088 -15.521 -41.872  1.00  0.00              
ATOM   4109  CE1 PHE D 253       6.402 -15.979 -43.342  1.00  0.00              
ATOM   4110  CE2 PHE D 253       4.425 -16.822 -42.250  1.00  0.00              
ATOM   4111  CZ  PHE D 253       5.585 -17.049 -42.986  1.00  0.00              
ATOM   4112  H   PHE D 253       3.844 -13.683 -39.130  1.00  0.00              
ATOM   4113  HA  PHE D 253       6.319 -12.731 -40.542  1.00  0.00              
ATOM   4114 1HB  PHE D 253       3.485 -13.010 -41.654  1.00  0.00              
ATOM   4115 2HB  PHE D 253       4.892 -12.371 -42.533  1.00  0.00              
ATOM   4116  HD1 PHE D 253       6.691 -13.836 -43.236  1.00  0.00              
ATOM   4117  HD2 PHE D 253       3.181 -15.338 -41.296  1.00  0.00              
ATOM   4118  HE1 PHE D 253       7.310 -16.152 -43.919  1.00  0.00              
ATOM   4119  HE2 PHE D 253       3.784 -17.658 -41.972  1.00  0.00              
ATOM   4120  HZ  PHE D 253       5.853 -18.062 -43.284  1.00  0.00              
ATOM   4121  N   GLN D 254       5.854 -10.370 -40.142  1.00  0.00              
ATOM   4122  CA  GLN D 254       5.632  -8.951 -39.916  1.00  0.00              
ATOM   4123  C   GLN D 254       5.260  -8.270 -41.228  1.00  0.00              
ATOM   4124  O   GLN D 254       5.965  -8.409 -42.224  1.00  0.00              
ATOM   4125  CB  GLN D 254       6.896  -8.309 -39.355  1.00  0.00              
ATOM   4126  CG  GLN D 254       6.760  -6.828 -39.067  1.00  0.00              
ATOM   4127  CD  GLN D 254       7.995  -6.255 -38.402  1.00  0.00              
ATOM   4128  OE1 GLN D 254       9.097  -6.316 -38.947  1.00  0.00              
ATOM   4129  NE2 GLN D 254       7.818  -5.701 -37.212  1.00  0.00              
ATOM   4130  H   GLN D 254       6.783 -10.692 -40.372  1.00  0.00              
ATOM   4131  HA  GLN D 254       4.811  -8.818 -39.211  1.00  0.00              
ATOM   4132 1HB  GLN D 254       7.140  -8.843 -38.437  1.00  0.00              
ATOM   4133 2HB  GLN D 254       7.684  -8.471 -40.090  1.00  0.00              
ATOM   4134 1HG  GLN D 254       6.417  -6.111 -39.813  1.00  0.00              
ATOM   4135 2HG  GLN D 254       5.988  -6.958 -38.308  1.00  0.00              
ATOM   4136 1HE2 GLN D 254       8.597  -5.306 -36.724  1.00  0.00              
ATOM   4137 2HE2 GLN D 254       6.907  -5.676 -36.801  1.00  0.00              
ATOM   4138  N   ALA D 255       4.147  -7.547 -41.223  1.00  0.00              
ATOM   4139  CA  ALA D 255       3.699  -6.827 -42.410  1.00  0.00              
ATOM   4140  C   ALA D 255       4.390  -5.459 -42.408  1.00  0.00              
ATOM   4141  O   ALA D 255       4.851  -4.994 -41.357  1.00  0.00              
ATOM   4142  CB  ALA D 255       2.184  -6.667 -42.383  1.00  0.00              
ATOM   4143  H   ALA D 255       3.596  -7.492 -40.378  1.00  0.00              
ATOM   4144  HA  ALA D 255       3.974  -7.403 -43.293  1.00  0.00              
ATOM   4145 1HB  ALA D 255       1.860  -6.129 -43.274  1.00  0.00              
ATOM   4146 2HB  ALA D 255       1.715  -7.651 -42.362  1.00  0.00              
ATOM   4147 3HB  ALA D 255       1.894  -6.107 -41.495  1.00  0.00              
ATOM   4148  N   GLU D 256       4.470  -4.813 -43.569  1.00  0.00              
ATOM   4149  CA  GLU D 256       5.103  -3.501 -43.643  1.00  0.00              
ATOM   4150  C   GLU D 256       4.568  -2.513 -42.612  1.00  0.00              
ATOM   4151  O   GLU D 256       5.336  -1.814 -41.955  1.00  0.00              
ATOM   4152  CB  GLU D 256       4.930  -2.918 -45.048  1.00  0.00              
ATOM   4153  CG  GLU D 256       5.580  -1.556 -45.248  1.00  0.00              
ATOM   4154  CD  GLU D 256       5.425  -1.081 -46.666  1.00  0.00              
ATOM   4155  OE1 GLU D 256       4.864  -1.801 -47.456  1.00  0.00              
ATOM   4156  OE2 GLU D 256       5.767   0.047 -46.933  1.00  0.00              
ATOM   4157  H   GLU D 256       4.092  -5.226 -44.410  1.00  0.00              
ATOM   4158  HA  GLU D 256       6.165  -3.588 -43.410  1.00  0.00              
ATOM   4159 1HB  GLU D 256       5.366  -3.634 -45.745  1.00  0.00              
ATOM   4160 2HB  GLU D 256       3.858  -2.839 -45.231  1.00  0.00              
ATOM   4161 1HG  GLU D 256       5.205  -0.793 -44.567  1.00  0.00              
ATOM   4162 2HG  GLU D 256       6.633  -1.742 -45.040  1.00  0.00              
ATOM   4163  N   ASN D 257       3.253  -2.456 -42.467  1.00  0.00              
ATOM   4164  CA  ASN D 257       2.640  -1.599 -41.458  1.00  0.00              
ATOM   4165  C   ASN D 257       1.276  -2.146 -41.081  1.00  0.00              
ATOM   4166  O   ASN D 257       0.865  -3.185 -41.584  1.00  0.00              
ATOM   4167  CB  ASN D 257       2.505  -0.170 -41.991  1.00  0.00              
ATOM   4168  CG  ASN D 257       1.661  -0.099 -43.243  1.00  0.00              
ATOM   4169  OD1 ASN D 257       0.513  -0.568 -43.264  1.00  0.00              
ATOM   4170  ND2 ASN D 257       2.217   0.491 -44.299  1.00  0.00              
ATOM   4171  H   ASN D 257       2.660  -3.015 -43.063  1.00  0.00              
ATOM   4172  HA  ASN D 257       3.267  -1.572 -40.565  1.00  0.00              
ATOM   4173 1HB  ASN D 257       2.254   0.655 -41.322  1.00  0.00              
ATOM   4174 2HB  ASN D 257       3.557  -0.106 -42.268  1.00  0.00              
ATOM   4175 1HD2 ASN D 257       1.705   0.567 -45.156  1.00  0.00              
ATOM   4176 2HD2 ASN D 257       3.145   0.857 -44.237  1.00  0.00              
ATOM   4177  N   ALA D 258       0.571  -1.440 -40.203  1.00  0.00              
ATOM   4178  CA  ALA D 258      -0.725  -1.896 -39.712  1.00  0.00              
ATOM   4179  C   ALA D 258      -1.776  -2.047 -40.808  1.00  0.00              
ATOM   4180  O   ALA D 258      -2.588  -2.980 -40.781  1.00  0.00              
ATOM   4181  CB  ALA D 258      -1.238  -0.944 -38.635  1.00  0.00              
ATOM   4182  H   ALA D 258       0.945  -0.563 -39.867  1.00  0.00              
ATOM   4183  HA  ALA D 258      -0.605  -2.888 -39.278  1.00  0.00              
ATOM   4184 1HB  ALA D 258      -2.205  -1.293 -38.274  1.00  0.00              
ATOM   4185 2HB  ALA D 258      -0.530  -0.918 -37.805  1.00  0.00              
ATOM   4186 3HB  ALA D 258      -1.345   0.056 -39.053  1.00  0.00              
ATOM   4187  N   LYS D 259      -1.775  -1.127 -41.767  1.00  0.00              
ATOM   4188  CA  LYS D 259      -2.734  -1.201 -42.856  1.00  0.00              
ATOM   4189  C   LYS D 259      -2.495  -2.443 -43.704  1.00  0.00              
ATOM   4190  O   LYS D 259      -3.438  -3.126 -44.098  1.00  0.00              
ATOM   4191  CB  LYS D 259      -2.657   0.056 -43.725  1.00  0.00              
ATOM   4192  CG  LYS D 259      -3.668   0.097 -44.863  1.00  0.00              
ATOM   4193  CD  LYS D 259      -3.598   1.416 -45.618  1.00  0.00              
ATOM   4194  CE  LYS D 259      -4.594   1.450 -46.768  1.00  0.00              
ATOM   4195  NZ  LYS D 259      -4.523   2.728 -47.528  1.00  0.00              
ATOM   4196  H   LYS D 259      -1.109  -0.368 -41.748  1.00  0.00              
ATOM   4197  HA  LYS D 259      -3.745  -1.275 -42.454  1.00  0.00              
ATOM   4198 1HB  LYS D 259      -2.817   0.910 -43.066  1.00  0.00              
ATOM   4199 2HB  LYS D 259      -1.648   0.100 -44.135  1.00  0.00              
ATOM   4200 1HG  LYS D 259      -3.454  -0.725 -45.546  1.00  0.00              
ATOM   4201 2HG  LYS D 259      -4.666  -0.029 -44.444  1.00  0.00              
ATOM   4202 1HD  LYS D 259      -3.817   2.227 -44.922  1.00  0.00              
ATOM   4203 2HD  LYS D 259      -2.588   1.539 -46.010  1.00  0.00              
ATOM   4204 1HE  LYS D 259      -4.374   0.618 -47.435  1.00  0.00              
ATOM   4205 2HE  LYS D 259      -5.595   1.329 -46.355  1.00  0.00              
ATOM   4206 1HZ  LYS D 259      -5.198   2.710 -48.279  1.00  0.00              
ATOM   4207 2HZ  LYS D 259      -4.728   3.500 -46.909  1.00  0.00              
ATOM   4208 3HZ  LYS D 259      -3.596   2.840 -47.911  1.00  0.00              
ATOM   4209  N   ILE D 260      -1.235  -2.731 -43.990  1.00  0.00              
ATOM   4210  CA  ILE D 260      -0.895  -3.911 -44.778  1.00  0.00              
ATOM   4211  C   ILE D 260      -1.268  -5.201 -44.032  1.00  0.00              
ATOM   4212  O   ILE D 260      -1.773  -6.149 -44.635  1.00  0.00              
ATOM   4213  CB  ILE D 260       0.605  -3.942 -45.110  1.00  0.00              
ATOM   4214  CG1 ILE D 260       0.966  -2.741 -45.992  1.00  0.00              
ATOM   4215  CG2 ILE D 260       0.961  -5.249 -45.821  1.00  0.00              
ATOM   4216  CD1 ILE D 260       0.217  -2.688 -47.303  1.00  0.00              
ATOM   4217  H   ILE D 260      -0.494  -2.129 -43.661  1.00  0.00              
ATOM   4218  HA  ILE D 260      -1.475  -3.938 -45.700  1.00  0.00              
ATOM   4219  HB  ILE D 260       1.176  -3.859 -44.185  1.00  0.00              
ATOM   4220 1HG1 ILE D 260       0.751  -1.840 -45.418  1.00  0.00              
ATOM   4221 2HG1 ILE D 260       2.036  -2.795 -46.191  1.00  0.00              
ATOM   4222 1HG2 ILE D 260       2.026  -5.259 -46.052  1.00  0.00              
ATOM   4223 2HG2 ILE D 260       0.723  -6.091 -45.173  1.00  0.00              
ATOM   4224 3HG2 ILE D 260       0.389  -5.328 -46.745  1.00  0.00              
ATOM   4225 1HD1 ILE D 260       0.531  -1.809 -47.867  1.00  0.00              
ATOM   4226 2HD1 ILE D 260       0.433  -3.586 -47.883  1.00  0.00              
ATOM   4227 3HD1 ILE D 260      -0.853  -2.630 -47.109  1.00  0.00              
ATOM   4228  N   LYS D 261      -1.029  -5.231 -42.721  1.00  0.00              
ATOM   4229  CA  LYS D 261      -1.430  -6.381 -41.923  1.00  0.00              
ATOM   4230  C   LYS D 261      -2.925  -6.569 -42.025  1.00  0.00              
ATOM   4231  O   LYS D 261      -3.406  -7.691 -42.234  1.00  0.00              
ATOM   4232  CB  LYS D 261      -1.054  -6.210 -40.442  1.00  0.00              
ATOM   4233  CG  LYS D 261      -1.619  -7.337 -39.577  1.00  0.00              
ATOM   4234  CD  LYS D 261      -1.233  -7.202 -38.099  1.00  0.00              
ATOM   4235  CE  LYS D 261      -2.116  -8.091 -37.236  1.00  0.00              
ATOM   4236  NZ  LYS D 261      -1.699  -8.095 -35.795  1.00  0.00              
ATOM   4237  H   LYS D 261      -0.565  -4.455 -42.269  1.00  0.00              
ATOM   4238  HA  LYS D 261      -0.934  -7.279 -42.293  1.00  0.00              
ATOM   4239 1HB  LYS D 261       0.036  -6.192 -40.390  1.00  0.00              
ATOM   4240 2HB  LYS D 261      -1.447  -5.245 -40.121  1.00  0.00              
ATOM   4241 1HG  LYS D 261      -2.706  -7.324 -39.658  1.00  0.00              
ATOM   4242 2HG  LYS D 261      -1.240  -8.287 -39.952  1.00  0.00              
ATOM   4243 1HD  LYS D 261      -0.188  -7.491 -37.985  1.00  0.00              
ATOM   4244 2HD  LYS D 261      -1.354  -6.160 -37.803  1.00  0.00              
ATOM   4245 1HE  LYS D 261      -3.141  -7.730 -37.309  1.00  0.00              
ATOM   4246 2HE  LYS D 261      -2.061  -9.107 -37.625  1.00  0.00              
ATOM   4247 1HZ  LYS D 261      -2.314  -8.699 -35.268  1.00  0.00              
ATOM   4248 2HZ  LYS D 261      -0.749  -8.433 -35.719  1.00  0.00              
ATOM   4249 3HZ  LYS D 261      -1.752  -7.156 -35.427  1.00  0.00              
ATOM   4250  N   ARG D 262      -3.663  -5.467 -41.892  1.00  0.00              
ATOM   4251  CA  ARG D 262      -5.118  -5.519 -41.933  1.00  0.00              
ATOM   4252  C   ARG D 262      -5.605  -6.019 -43.292  1.00  0.00              
ATOM   4253  O   ARG D 262      -6.548  -6.804 -43.371  1.00  0.00              
ATOM   4254  CB  ARG D 262      -5.750  -4.186 -41.565  1.00  0.00              
ATOM   4255  CG  ARG D 262      -5.664  -3.822 -40.091  1.00  0.00              
ATOM   4256  CD  ARG D 262      -6.160  -2.460 -39.766  1.00  0.00              
ATOM   4257  NE  ARG D 262      -6.057  -2.100 -38.361  1.00  0.00              
ATOM   4258  CZ  ARG D 262      -6.378  -0.894 -37.855  1.00  0.00              
ATOM   4259  NH1 ARG D 262      -6.786   0.081 -38.636  1.00  0.00              
ATOM   4260  NH2 ARG D 262      -6.248  -0.709 -36.553  1.00  0.00              
ATOM   4261  H   ARG D 262      -3.207  -4.577 -41.760  1.00  0.00              
ATOM   4262  HA  ARG D 262      -5.486  -6.176 -41.144  1.00  0.00              
ATOM   4263 1HB  ARG D 262      -5.246  -3.421 -42.154  1.00  0.00              
ATOM   4264 2HB  ARG D 262      -6.798  -4.239 -41.860  1.00  0.00              
ATOM   4265 1HG  ARG D 262      -6.255  -4.540 -39.522  1.00  0.00              
ATOM   4266 2HG  ARG D 262      -4.620  -3.883 -39.780  1.00  0.00              
ATOM   4267 1HD  ARG D 262      -5.585  -1.729 -40.334  1.00  0.00              
ATOM   4268 2HD  ARG D 262      -7.211  -2.391 -40.045  1.00  0.00              
ATOM   4269  HE  ARG D 262      -5.747  -2.656 -37.575  1.00  0.00              
ATOM   4270 1HH1 ARG D 262      -6.863  -0.071 -39.632  1.00  0.00              
ATOM   4271 2HH1 ARG D 262      -7.022   0.978 -38.237  1.00  0.00              
ATOM   4272 1HH2 ARG D 262      -5.916  -1.464 -35.969  1.00  0.00              
ATOM   4273 2HH2 ARG D 262      -6.481   0.185 -36.147  1.00  0.00              
ATOM   4274  N   GLU D 263      -4.954  -5.566 -44.356  1.00  0.00              
ATOM   4275  CA  GLU D 263      -5.297  -6.010 -45.704  1.00  0.00              
ATOM   4276  C   GLU D 263      -5.010  -7.497 -45.909  1.00  0.00              
ATOM   4277  O   GLU D 263      -5.768  -8.190 -46.595  1.00  0.00              
ATOM   4278  CB  GLU D 263      -4.519  -5.206 -46.745  1.00  0.00              
ATOM   4279  CG  GLU D 263      -4.999  -3.784 -46.927  1.00  0.00              
ATOM   4280  CD  GLU D 263      -4.113  -2.996 -47.877  1.00  0.00              
ATOM   4281  OE1 GLU D 263      -3.066  -3.534 -48.307  1.00  0.00              
ATOM   4282  OE2 GLU D 263      -4.463  -1.834 -48.182  1.00  0.00              
ATOM   4283  H   GLU D 263      -4.204  -4.900 -44.233  1.00  0.00              
ATOM   4284  HA  GLU D 263      -6.364  -5.866 -45.880  1.00  0.00              
ATOM   4285 1HB  GLU D 263      -3.476  -5.197 -46.426  1.00  0.00              
ATOM   4286 2HB  GLU D 263      -4.605  -5.741 -47.691  1.00  0.00              
ATOM   4287 1HG  GLU D 263      -6.032  -3.715 -47.269  1.00  0.00              
ATOM   4288 2HG  GLU D 263      -4.920  -3.356 -45.929  1.00  0.00              
ATOM   4289  N   TRP D 264      -3.919  -7.984 -45.321  1.00  0.00              
ATOM   4290  CA  TRP D 264      -3.606  -9.410 -45.394  1.00  0.00              
ATOM   4291  C   TRP D 264      -4.712 -10.193 -44.724  1.00  0.00              
ATOM   4292  O   TRP D 264      -5.193 -11.175 -45.274  1.00  0.00              
ATOM   4293  CB  TRP D 264      -2.262  -9.733 -44.709  1.00  0.00              
ATOM   4294  CG  TRP D 264      -1.064  -9.704 -45.626  1.00  0.00              
ATOM   4295  CD1 TRP D 264      -0.040  -8.804 -45.608  1.00  0.00              
ATOM   4296  CD2 TRP D 264      -0.751 -10.645 -46.668  1.00  0.00              
ATOM   4297  NE1 TRP D 264       0.892  -9.127 -46.568  1.00  0.00              
ATOM   4298  CE2 TRP D 264       0.479 -10.251 -47.232  1.00  0.00              
ATOM   4299  CE3 TRP D 264      -1.395 -11.783 -47.177  1.00  0.00              
ATOM   4300  CZ2 TRP D 264       1.084 -10.956 -48.275  1.00  0.00              
ATOM   4301  CZ3 TRP D 264      -0.791 -12.487 -48.218  1.00  0.00              
ATOM   4302  CH2 TRP D 264       0.432 -12.071 -48.754  1.00  0.00              
ATOM   4303  H   TRP D 264      -3.296  -7.369 -44.818  1.00  0.00              
ATOM   4304  HA  TRP D 264      -3.536  -9.721 -46.437  1.00  0.00              
ATOM   4305 1HB  TRP D 264      -2.054  -9.007 -43.923  1.00  0.00              
ATOM   4306 2HB  TRP D 264      -2.289 -10.734 -44.281  1.00  0.00              
ATOM   4307  HD1 TRP D 264      -0.104  -8.001 -44.877  1.00  0.00              
ATOM   4308  HE1 TRP D 264       1.745  -8.618 -46.754  1.00  0.00              
ATOM   4309  HE3 TRP D 264      -2.349 -12.146 -46.795  1.00  0.00              
ATOM   4310  HZ2 TRP D 264       2.039 -10.601 -48.664  1.00  0.00              
ATOM   4311  HZ3 TRP D 264      -1.297 -13.371 -48.606  1.00  0.00              
ATOM   4312  HH2 TRP D 264       0.877 -12.642 -49.569  1.00  0.00              
ATOM   4313  N   LEU D 265      -5.134  -9.747 -43.540  1.00  0.00              
ATOM   4314  CA  LEU D 265      -6.175 -10.455 -42.812  1.00  0.00              
ATOM   4315  C   LEU D 265      -7.519 -10.437 -43.538  1.00  0.00              
ATOM   4316  O   LEU D 265      -8.250 -11.433 -43.525  1.00  0.00              
ATOM   4317  CB  LEU D 265      -6.325  -9.852 -41.409  1.00  0.00              
ATOM   4318  CG  LEU D 265      -5.119 -10.048 -40.482  1.00  0.00              
ATOM   4319  CD1 LEU D 265      -5.310  -9.247 -39.201  1.00  0.00              
ATOM   4320  CD2 LEU D 265      -4.951 -11.528 -40.172  1.00  0.00              
ATOM   4321  H   LEU D 265      -4.733  -8.912 -43.138  1.00  0.00              
ATOM   4322  HA  LEU D 265      -5.915 -11.511 -42.739  1.00  0.00              
ATOM   4323 1HB  LEU D 265      -6.423  -8.802 -41.678  1.00  0.00              
ATOM   4324 2HB  LEU D 265      -7.240 -10.189 -40.921  1.00  0.00              
ATOM   4325  HG  LEU D 265      -4.234  -9.720 -41.027  1.00  0.00              
ATOM   4326 1HD1 LEU D 265      -4.449  -9.392 -38.549  1.00  0.00              
ATOM   4327 2HD1 LEU D 265      -5.404  -8.189 -39.445  1.00  0.00              
ATOM   4328 3HD1 LEU D 265      -6.211  -9.585 -38.692  1.00  0.00              
ATOM   4329 1HD2 LEU D 265      -4.093 -11.666 -39.513  1.00  0.00              
ATOM   4330 2HD2 LEU D 265      -5.850 -11.902 -39.681  1.00  0.00              
ATOM   4331 3HD2 LEU D 265      -4.789 -12.079 -41.098  1.00  0.00              
ATOM   4332  N   GLU D 266      -7.838  -9.313 -44.174  1.00  0.00              
ATOM   4333  CA  GLU D 266      -9.086  -9.177 -44.926  1.00  0.00              
ATOM   4334  C   GLU D 266      -9.106 -10.086 -46.164  1.00  0.00              
ATOM   4335  O   GLU D 266     -10.126 -10.715 -46.466  1.00  0.00              
ATOM   4336  CB  GLU D 266      -9.298  -7.720 -45.341  1.00  0.00              
ATOM   4337  CG  GLU D 266      -9.681  -6.790 -44.199  1.00  0.00              
ATOM   4338  CD  GLU D 266      -9.666  -5.352 -44.637  1.00  0.00              
ATOM   4339  OE1 GLU D 266      -9.298  -5.096 -45.758  1.00  0.00              
ATOM   4340  OE2 GLU D 266     -10.128  -4.520 -43.892  1.00  0.00              
ATOM   4341  H   GLU D 266      -7.199  -8.532 -44.135  1.00  0.00              
ATOM   4342  HA  GLU D 266      -9.928  -9.488 -44.306  1.00  0.00              
ATOM   4343 1HB  GLU D 266      -8.366  -7.378 -45.790  1.00  0.00              
ATOM   4344 2HB  GLU D 266     -10.087  -7.714 -46.093  1.00  0.00              
ATOM   4345 1HG  GLU D 266     -10.648  -7.023 -43.755  1.00  0.00              
ATOM   4346 2HG  GLU D 266      -8.895  -6.953 -43.462  1.00  0.00              
ATOM   4347  N   VAL D 267      -7.992 -10.161 -46.888  1.00  0.00              
ATOM   4348  CA  VAL D 267      -7.978 -10.986 -48.088  1.00  0.00              
ATOM   4349  C   VAL D 267      -7.877 -12.465 -47.748  1.00  0.00              
ATOM   4350  O   VAL D 267      -8.360 -13.303 -48.494  1.00  0.00              
ATOM   4351  CB  VAL D 267      -6.840 -10.599 -49.075  1.00  0.00              
ATOM   4352  CG1 VAL D 267      -7.012  -9.156 -49.499  1.00  0.00              
ATOM   4353  CG2 VAL D 267      -5.464 -10.817 -48.443  1.00  0.00              
ATOM   4354  H   VAL D 267      -7.155  -9.660 -46.626  1.00  0.00              
ATOM   4355  HA  VAL D 267      -8.925 -10.920 -48.626  1.00  0.00              
ATOM   4356  HB  VAL D 267      -6.889 -11.253 -49.946  1.00  0.00              
ATOM   4357 1HG1 VAL D 267      -6.215  -8.882 -50.192  1.00  0.00              
ATOM   4358 2HG1 VAL D 267      -7.977  -9.033 -49.990  1.00  0.00              
ATOM   4359 3HG1 VAL D 267      -6.966  -8.511 -48.622  1.00  0.00              
ATOM   4360 1HG2 VAL D 267      -4.687 -10.539 -49.156  1.00  0.00              
ATOM   4361 2HG2 VAL D 267      -5.374 -10.200 -47.548  1.00  0.00              
ATOM   4362 3HG2 VAL D 267      -5.349 -11.867 -48.173  1.00  0.00              
ATOM   4363  N   LEU D 268      -7.266 -12.797 -46.614  1.00  0.00              
ATOM   4364  CA  LEU D 268      -7.194 -14.202 -46.231  1.00  0.00              
ATOM   4365  C   LEU D 268      -8.589 -14.678 -45.868  1.00  0.00              
ATOM   4366  O   LEU D 268      -9.007 -15.771 -46.255  1.00  0.00              
ATOM   4367  CB  LEU D 268      -6.237 -14.391 -45.046  1.00  0.00              
ATOM   4368  CG  LEU D 268      -4.755 -14.241 -45.402  1.00  0.00              
ATOM   4369  CD1 LEU D 268      -3.903 -14.152 -44.131  1.00  0.00              
ATOM   4370  CD2 LEU D 268      -4.332 -15.433 -46.283  1.00  0.00              
ATOM   4371  H   LEU D 268      -6.851 -12.101 -46.012  1.00  0.00              
ATOM   4372  HA  LEU D 268      -6.828 -14.791 -47.071  1.00  0.00              
ATOM   4373 1HB  LEU D 268      -6.563 -13.561 -44.420  1.00  0.00              
ATOM   4374 2HB  LEU D 268      -6.419 -15.332 -44.526  1.00  0.00              
ATOM   4375  HG  LEU D 268      -4.655 -13.330 -45.993  1.00  0.00              
ATOM   4376 1HD1 LEU D 268      -2.853 -14.045 -44.404  1.00  0.00              
ATOM   4377 2HD1 LEU D 268      -4.215 -13.288 -43.545  1.00  0.00              
ATOM   4378 3HD1 LEU D 268      -4.035 -15.058 -43.542  1.00  0.00              
ATOM   4379 1HD2 LEU D 268      -3.277 -15.335 -46.544  1.00  0.00              
ATOM   4380 2HD2 LEU D 268      -4.487 -16.363 -45.737  1.00  0.00              
ATOM   4381 3HD2 LEU D 268      -4.930 -15.443 -47.194  1.00  0.00              
ATOM   4382  N   GLU D 269      -9.322 -13.848 -45.130  1.00  0.00              
ATOM   4383  CA  GLU D 269     -10.702 -14.170 -44.784  1.00  0.00              
ATOM   4384  C   GLU D 269     -11.604 -14.216 -46.026  1.00  0.00              
ATOM   4385  O   GLU D 269     -12.437 -15.115 -46.163  1.00  0.00              
ATOM   4386  CB  GLU D 269     -11.242 -13.146 -43.778  1.00  0.00              
ATOM   4387  CG  GLU D 269     -12.686 -13.369 -43.326  1.00  0.00              
ATOM   4388  CD  GLU D 269     -12.895 -14.645 -42.511  1.00  0.00              
ATOM   4389  OE1 GLU D 269     -11.898 -15.304 -42.127  1.00  0.00              
ATOM   4390  OE2 GLU D 269     -14.076 -14.989 -42.256  1.00  0.00              
ATOM   4391  H   GLU D 269      -8.922 -12.980 -44.803  1.00  0.00              
ATOM   4392  HA  GLU D 269     -10.748 -15.164 -44.336  1.00  0.00              
ATOM   4393 1HB  GLU D 269     -10.588 -13.181 -42.906  1.00  0.00              
ATOM   4394 2HB  GLU D 269     -11.166 -12.166 -44.249  1.00  0.00              
ATOM   4395 1HG  GLU D 269     -13.093 -12.537 -42.752  1.00  0.00              
ATOM   4396 2HG  GLU D 269     -13.235 -13.466 -44.262  1.00  0.00              
ATOM   4397  N   GLU D 270     -11.435 -13.256 -46.927  1.00  0.00              
ATOM   4398  CA  GLU D 270     -12.245 -13.242 -48.143  1.00  0.00              
ATOM   4399  C   GLU D 270     -12.011 -14.462 -49.039  1.00  0.00              
ATOM   4400  O   GLU D 270     -12.971 -15.027 -49.574  1.00  0.00              
ATOM   4401  CB  GLU D 270     -11.971 -11.962 -48.935  1.00  0.00              
ATOM   4402  CG  GLU D 270     -12.794 -11.822 -50.208  1.00  0.00              
ATOM   4403  CD  GLU D 270     -12.529 -10.508 -50.888  1.00  0.00              
ATOM   4404  OE1 GLU D 270     -11.755  -9.738 -50.370  1.00  0.00              
ATOM   4405  OE2 GLU D 270     -13.010 -10.319 -51.980  1.00  0.00              
ATOM   4406  H   GLU D 270     -10.748 -12.529 -46.785  1.00  0.00              
ATOM   4407  HA  GLU D 270     -13.303 -13.293 -47.883  1.00  0.00              
ATOM   4408 1HB  GLU D 270     -12.186 -11.124 -48.271  1.00  0.00              
ATOM   4409 2HB  GLU D 270     -10.911 -11.963 -49.187  1.00  0.00              
ATOM   4410 1HG  GLU D 270     -12.638 -12.634 -50.917  1.00  0.00              
ATOM   4411 2HG  GLU D 270     -13.823 -11.844 -49.851  1.00  0.00              
ATOM   4412  N   THR D 271     -10.757 -14.891 -49.194  1.00  0.00              
ATOM   4413  CA  THR D 271     -10.503 -16.019 -50.085  1.00  0.00              
ATOM   4414  C   THR D 271     -10.868 -17.326 -49.370  1.00  0.00              
ATOM   4415  O   THR D 271     -11.208 -18.321 -50.023  1.00  0.00              
ATOM   4416  CB  THR D 271      -9.027 -16.046 -50.593  1.00  0.00              
ATOM   4417  OG1 THR D 271      -8.129 -16.027 -49.481  1.00  0.00              
ATOM   4418  CG2 THR D 271      -8.748 -14.828 -51.453  1.00  0.00              
ATOM   4419  H   THR D 271      -9.981 -14.458 -48.714  1.00  0.00              
ATOM   4420  HA  THR D 271     -11.163 -15.962 -50.951  1.00  0.00              
ATOM   4421  HB  THR D 271      -8.871 -16.951 -51.178  1.00  0.00              
ATOM   4422  HG1 THR D 271      -8.273 -15.227 -48.968  1.00  0.00              
ATOM   4423 1HG2 THR D 271      -7.716 -14.859 -51.801  1.00  0.00              
ATOM   4424 2HG2 THR D 271      -9.422 -14.826 -52.310  1.00  0.00              
ATOM   4425 3HG2 THR D 271      -8.906 -13.925 -50.865  1.00  0.00              
ATOM   4426  N   LYS D 272     -10.843 -17.324 -48.034  1.00  0.00              
ATOM   4427  CA  LYS D 272     -11.327 -18.485 -47.297  1.00  0.00              
ATOM   4428  C   LYS D 272     -12.822 -18.626 -47.561  1.00  0.00              
ATOM   4429  O   LYS D 272     -13.326 -19.722 -47.780  1.00  0.00              
ATOM   4430  CB  LYS D 272     -11.101 -18.323 -45.786  1.00  0.00              
ATOM   4431  CG  LYS D 272     -11.564 -19.529 -44.965  1.00  0.00              
ATOM   4432  CD  LYS D 272     -11.353 -19.304 -43.463  1.00  0.00              
ATOM   4433  CE  LYS D 272     -11.824 -20.500 -42.637  1.00  0.00              
ATOM   4434  NZ  LYS D 272     -11.738 -20.246 -41.162  1.00  0.00              
ATOM   4435  H   LYS D 272     -10.494 -16.527 -47.522  1.00  0.00              
ATOM   4436  HA  LYS D 272     -10.796 -19.379 -47.625  1.00  0.00              
ATOM   4437 1HB  LYS D 272     -10.032 -18.163 -45.638  1.00  0.00              
ATOM   4438 2HB  LYS D 272     -11.647 -17.432 -45.475  1.00  0.00              
ATOM   4439 1HG  LYS D 272     -12.624 -19.694 -45.161  1.00  0.00              
ATOM   4440 2HG  LYS D 272     -10.996 -20.402 -45.283  1.00  0.00              
ATOM   4441 1HD  LYS D 272     -10.290 -19.138 -43.282  1.00  0.00              
ATOM   4442 2HD  LYS D 272     -11.913 -18.418 -43.162  1.00  0.00              
ATOM   4443 1HE  LYS D 272     -12.857 -20.715 -42.905  1.00  0.00              
ATOM   4444 2HE  LYS D 272     -11.199 -21.356 -42.890  1.00  0.00              
ATOM   4445 1HZ  LYS D 272     -12.059 -21.062 -40.661  1.00  0.00              
ATOM   4446 2HZ  LYS D 272     -10.780 -20.049 -40.909  1.00  0.00              
ATOM   4447 3HZ  LYS D 272     -12.319 -19.454 -40.923  1.00  0.00              
ATOM   4448  N   ARG D 273     -13.526 -17.505 -47.531  1.00  0.00              
ATOM   4449  CA  ARG D 273     -14.967 -17.506 -47.751  1.00  0.00              
ATOM   4450  C   ARG D 273     -15.271 -17.907 -49.197  1.00  0.00              
ATOM   4451  O   ARG D 273     -16.250 -18.605 -49.456  1.00  0.00              
ATOM   4452  CB  ARG D 273     -15.612 -16.179 -47.380  1.00  0.00              
ATOM   4453  CG  ARG D 273     -15.622 -15.865 -45.892  1.00  0.00              
ATOM   4454  CD  ARG D 273     -16.176 -14.530 -45.551  1.00  0.00              
ATOM   4455  NE  ARG D 273     -16.006 -14.145 -44.160  1.00  0.00              
ATOM   4456  CZ  ARG D 273     -16.452 -12.991 -43.625  1.00  0.00              
ATOM   4457  NH1 ARG D 273     -17.061 -12.092 -44.366  1.00  0.00              
ATOM   4458  NH2 ARG D 273     -16.241 -12.776 -42.338  1.00  0.00              
ATOM   4459  H   ARG D 273     -13.056 -16.629 -47.351  1.00  0.00              
ATOM   4460  HA  ARG D 273     -15.446 -18.197 -47.055  1.00  0.00              
ATOM   4461 1HB  ARG D 273     -15.063 -15.400 -47.908  1.00  0.00              
ATOM   4462 2HB  ARG D 273     -16.638 -16.211 -47.746  1.00  0.00              
ATOM   4463 1HG  ARG D 273     -16.224 -16.618 -45.383  1.00  0.00              
ATOM   4464 2HG  ARG D 273     -14.597 -15.909 -45.523  1.00  0.00              
ATOM   4465 1HD  ARG D 273     -15.681 -13.775 -46.162  1.00  0.00              
ATOM   4466 2HD  ARG D 273     -17.244 -14.525 -45.763  1.00  0.00              
ATOM   4467  HE  ARG D 273     -15.554 -14.642 -43.404  1.00  0.00              
ATOM   4468 1HH1 ARG D 273     -17.200 -12.264 -45.352  1.00  0.00              
ATOM   4469 2HH1 ARG D 273     -17.388 -11.234 -43.946  1.00  0.00              
ATOM   4470 1HH2 ARG D 273     -15.755 -13.470 -41.787  1.00  0.00              
ATOM   4471 2HH2 ARG D 273     -16.564 -11.921 -41.913  1.00  0.00              
ATOM   4472  N   ALA D 274     -14.422 -17.465 -50.124  1.00  0.00              
ATOM   4473  CA  ALA D 274     -14.549 -17.814 -51.540  1.00  0.00              
ATOM   4474  C   ALA D 274     -14.399 -19.313 -51.751  1.00  0.00              
ATOM   4475  O   ALA D 274     -15.125 -19.917 -52.537  1.00  0.00              
ATOM   4476  CB  ALA D 274     -13.502 -17.073 -52.351  1.00  0.00              
ATOM   4477  H   ALA D 274     -13.664 -16.866 -49.832  1.00  0.00              
ATOM   4478  HA  ALA D 274     -15.539 -17.515 -51.886  1.00  0.00              
ATOM   4479 1HB  ALA D 274     -13.604 -17.338 -53.403  1.00  0.00              
ATOM   4480 2HB  ALA D 274     -13.643 -15.998 -52.232  1.00  0.00              
ATOM   4481 3HB  ALA D 274     -12.509 -17.351 -52.002  1.00  0.00              
ATOM   4482  N   LEU D 275     -13.443 -19.910 -51.051  1.00  0.00              
ATOM   4483  CA  LEU D 275     -13.225 -21.347 -51.126  1.00  0.00              
ATOM   4484  C   LEU D 275     -14.464 -22.046 -50.581  1.00  0.00              
ATOM   4485  O   LEU D 275     -14.972 -22.999 -51.174  1.00  0.00              
ATOM   4486  CB  LEU D 275     -11.970 -21.754 -50.343  1.00  0.00              
ATOM   4487  CG  LEU D 275     -11.650 -23.254 -50.356  1.00  0.00              
ATOM   4488  CD1 LEU D 275     -11.470 -23.737 -51.789  1.00  0.00              
ATOM   4489  CD2 LEU D 275     -10.395 -23.514 -49.537  1.00  0.00              
ATOM   4490  H   LEU D 275     -12.852 -19.354 -50.450  1.00  0.00              
ATOM   4491  HA  LEU D 275     -13.055 -21.636 -52.162  1.00  0.00              
ATOM   4492 1HB  LEU D 275     -11.220 -21.207 -50.913  1.00  0.00              
ATOM   4493 2HB  LEU D 275     -11.993 -21.378 -49.320  1.00  0.00              
ATOM   4494  HG  LEU D 275     -12.479 -23.766 -49.867  1.00  0.00              
ATOM   4495 1HD1 LEU D 275     -11.243 -24.803 -51.788  1.00  0.00              
ATOM   4496 2HD1 LEU D 275     -12.388 -23.562 -52.350  1.00  0.00              
ATOM   4497 3HD1 LEU D 275     -10.649 -23.192 -52.255  1.00  0.00              
ATOM   4498 1HD2 LEU D 275     -10.169 -24.581 -49.546  1.00  0.00              
ATOM   4499 2HD2 LEU D 275      -9.559 -22.961 -49.966  1.00  0.00              
ATOM   4500 3HD2 LEU D 275     -10.556 -23.187 -48.510  1.00  0.00              
ATOM   4501  N   SER D 276     -14.949 -21.542 -49.452  1.00  0.00              
ATOM   4502  CA  SER D 276     -16.161 -22.050 -48.822  1.00  0.00              
ATOM   4503  C   SER D 276     -17.388 -21.912 -49.721  1.00  0.00              
ATOM   4504  O   SER D 276     -18.302 -22.737 -49.660  1.00  0.00              
ATOM   4505  CB  SER D 276     -16.393 -21.332 -47.507  1.00  0.00              
ATOM   4506  OG  SER D 276     -15.383 -21.602 -46.574  1.00  0.00              
ATOM   4507  H   SER D 276     -14.453 -20.777 -49.018  1.00  0.00              
ATOM   4508  HA  SER D 276     -16.076 -23.087 -48.492  1.00  0.00              
ATOM   4509 1HB  SER D 276     -16.423 -20.259 -47.697  1.00  0.00              
ATOM   4510 2HB  SER D 276     -17.350 -21.654 -47.097  1.00  0.00              
ATOM   4511  HG  SER D 276     -15.567 -21.130 -45.758  1.00  0.00              
ATOM   4512  N   ASP D 277     -17.412 -20.871 -50.552  1.00  0.00              
ATOM   4513  CA  ASP D 277     -18.542 -20.657 -51.452  1.00  0.00              
ATOM   4514  C   ASP D 277     -18.336 -21.411 -52.764  1.00  0.00              
ATOM   4515  O   ASP D 277     -19.251 -21.532 -53.581  1.00  0.00              
ATOM   4516  CB  ASP D 277     -18.740 -19.164 -51.725  1.00  0.00              
ATOM   4517  CG  ASP D 277     -19.292 -18.376 -50.544  1.00  0.00              
ATOM   4518  OD1 ASP D 277     -19.789 -18.988 -49.628  1.00  0.00              
ATOM   4519  OD2 ASP D 277     -19.074 -17.189 -50.494  1.00  0.00              
ATOM   4520  H   ASP D 277     -16.642 -20.218 -50.566  1.00  0.00              
ATOM   4521  HA  ASP D 277     -19.452 -21.055 -51.003  1.00  0.00              
ATOM   4522 1HB  ASP D 277     -17.845 -18.669 -52.104  1.00  0.00              
ATOM   4523 2HB  ASP D 277     -19.492 -19.211 -52.513  1.00  0.00              
ATOM   4524  N   LYS D 278     -17.119 -21.916 -52.950  1.00  0.00              
ATOM   4525  CA  LYS D 278     -16.761 -22.692 -54.132  1.00  0.00              
ATOM   4526  C   LYS D 278     -17.171 -24.142 -53.893  1.00  0.00              
ATOM   4527  O   LYS D 278     -17.702 -24.806 -54.783  1.00  0.00              
ATOM   4528  CB  LYS D 278     -15.249 -22.617 -54.381  1.00  0.00              
ATOM   4529  CG  LYS D 278     -14.776 -23.388 -55.607  1.00  0.00              
ATOM   4530  CD  LYS D 278     -13.291 -23.168 -55.867  1.00  0.00              
ATOM   4531  CE  LYS D 278     -12.832 -23.931 -57.101  1.00  0.00              
ATOM   4532  NZ  LYS D 278     -11.406 -23.652 -57.427  1.00  0.00              
ATOM   4533  H   LYS D 278     -16.421 -21.750 -52.239  1.00  0.00              
ATOM   4534  HA  LYS D 278     -17.279 -22.294 -55.005  1.00  0.00              
ATOM   4535 1HB  LYS D 278     -14.996 -21.563 -54.495  1.00  0.00              
ATOM   4536 2HB  LYS D 278     -14.758 -23.014 -53.492  1.00  0.00              
ATOM   4537 1HG  LYS D 278     -14.961 -24.450 -55.440  1.00  0.00              
ATOM   4538 2HG  LYS D 278     -15.348 -23.051 -56.470  1.00  0.00              
ATOM   4539 1HD  LYS D 278     -13.118 -22.101 -56.011  1.00  0.00              
ATOM   4540 2HD  LYS D 278     -12.731 -23.512 -54.998  1.00  0.00              
ATOM   4541 1HE  LYS D 278     -12.961 -24.995 -56.912  1.00  0.00              
ATOM   4542 2HE  LYS D 278     -13.462 -23.633 -57.940  1.00  0.00              
ATOM   4543 1HZ  LYS D 278     -11.141 -24.175 -58.250  1.00  0.00              
ATOM   4544 2HZ  LYS D 278     -11.288 -22.664 -57.603  1.00  0.00              
ATOM   4545 3HZ  LYS D 278     -10.824 -23.927 -56.649  1.00  0.00              
ATOM   4546  N   ARG D 279     -16.918 -24.624 -52.681  1.00  0.00              
ATOM   4547  CA  ARG D 279     -17.253 -25.992 -52.309  1.00  0.00              
ATOM   4548  C   ARG D 279     -18.689 -26.092 -51.802  1.00  0.00              
ATOM   4549  O   ARG D 279     -19.464 -26.874 -52.394  1.00  0.00              
ATOM   4550  OXT ARG D 279     -19.017 -25.389 -50.822  1.00  0.00              
ATOM   4551  CB  ARG D 279     -16.289 -26.495 -51.233  1.00  0.00              
ATOM   4552  CG  ARG D 279     -14.852 -26.602 -51.704  1.00  0.00              
ATOM   4553  CD  ARG D 279     -13.935 -27.083 -50.594  1.00  0.00              
ATOM   4554  NE  ARG D 279     -12.549 -27.162 -51.041  1.00  0.00              
ATOM   4555  CZ  ARG D 279     -11.535 -27.569 -50.284  1.00  0.00              
ATOM   4556  NH1 ARG D 279     -11.750 -27.936 -49.026  1.00  0.00              
ATOM   4557  NH2 ARG D 279     -10.306 -27.609 -50.785  1.00  0.00              
ATOM   4558  H   ARG D 279     -16.481 -24.022 -51.998  1.00  0.00              
ATOM   4559  HA  ARG D 279     -17.124 -26.650 -53.169  1.00  0.00              
ATOM   4560 1HB  ARG D 279     -16.353 -25.800 -50.397  1.00  0.00              
ATOM   4561 2HB  ARG D 279     -16.647 -27.476 -50.918  1.00  0.00              
ATOM   4562 1HG  ARG D 279     -14.811 -27.305 -52.536  1.00  0.00              
ATOM   4563 2HG  ARG D 279     -14.525 -25.619 -52.044  1.00  0.00              
ATOM   4564 1HD  ARG D 279     -13.997 -26.387 -49.758  1.00  0.00              
ATOM   4565 2HD  ARG D 279     -14.259 -28.071 -50.270  1.00  0.00              
ATOM   4566  HE  ARG D 279     -12.149 -26.939 -51.942  1.00  0.00              
ATOM   4567 1HH1 ARG D 279     -12.686 -27.907 -48.647  1.00  0.00              
ATOM   4568 2HH1 ARG D 279     -10.978 -28.244 -48.454  1.00  0.00              
ATOM   4569 1HH2 ARG D 279     -10.146 -27.331 -51.744  1.00  0.00              
ATOM   4570 2HH2 ARG D 279      -9.538 -27.917 -50.208  1.00  0.00              
TER                                                                             
