# Supplementary material for: A Generic Program for Multistate Protein Design
Source: PLoS One. 2011 Jul 6;6(7):e20937. doi: 10.1371/journal.pone.0020937 (PMC3130737; doi:10.1371/journal.pone.0020937)
Supplement: File S1 — “Protocol capture” file that contains the input files, command lines, and support scripts that were used in this computational study. (BZ2) [file pone.0020937.s001.bz2 › MSD_protocol_capture/Capture_Files/orthogonal_interface_files/input_files/state_versions/v8.1/RalA2.pdb]

ATOM      1  N   SER A  11      15.761 -17.974 -25.282  1.00  0.00              
ATOM      2  CA  SER A  11      16.400 -18.935 -24.339  1.00  0.00              
ATOM      3  C   SER A  11      15.513 -19.210 -23.124  1.00  0.00              
ATOM      4  O   SER A  11      15.750 -20.161 -22.371  1.00  0.00              
ATOM      5  CB  SER A  11      17.748 -18.412 -23.884  1.00  0.00              
ATOM      6  OG  SER A  11      17.629 -17.246 -23.116  1.00  0.00              
ATOM      7 1H   SER A  11      16.213 -17.108 -25.495  1.00  0.00              
ATOM      8 2H   SER A  11      15.569 -18.250 -26.224  1.00  0.00              
ATOM      9 3H   SER A  11      14.858 -17.597 -25.076  1.00  0.00              
ATOM     10  HA  SER A  11      16.678 -19.881 -24.807  1.00  0.00              
ATOM     11 1HB  SER A  11      18.237 -19.181 -23.287  1.00  0.00              
ATOM     12 2HB  SER A  11      18.354 -18.196 -24.763  1.00  0.00              
ATOM     13  HG  SER A  11      18.502 -16.948 -22.848  1.00  0.00              
ATOM     14  N   LEU A  12      14.494 -18.377 -22.931  1.00  0.00              
ATOM     15  CA  LEU A  12      13.562 -18.562 -21.824  1.00  0.00              
ATOM     16  C   LEU A  12      12.626 -19.721 -22.132  1.00  0.00              
ATOM     17  O   LEU A  12      12.237 -19.922 -23.285  1.00  0.00              
ATOM     18  CB  LEU A  12      12.726 -17.298 -21.603  1.00  0.00              
ATOM     19  CG  LEU A  12      13.293 -16.164 -20.746  1.00  0.00              
ATOM     20  CD1 LEU A  12      14.597 -15.649 -21.344  1.00  0.00              
ATOM     21  CD2 LEU A  12      12.261 -15.046 -20.660  1.00  0.00              
ATOM     22  H   LEU A  12      14.361 -17.599 -23.561  1.00  0.00              
ATOM     23  HA  LEU A  12      14.117 -18.779 -20.912  1.00  0.00              
ATOM     24 1HB  LEU A  12      12.655 -16.950 -22.633  1.00  0.00              
ATOM     25 2HB  LEU A  12      11.730 -17.533 -21.228  1.00  0.00              
ATOM     26  HG  LEU A  12      13.446 -16.561 -19.743  1.00  0.00              
ATOM     27 1HD1 LEU A  12      14.988 -14.842 -20.723  1.00  0.00              
ATOM     28 2HD1 LEU A  12      15.324 -16.460 -21.385  1.00  0.00              
ATOM     29 3HD1 LEU A  12      14.412 -15.275 -22.350  1.00  0.00              
ATOM     30 1HD2 LEU A  12      12.657 -14.233 -20.050  1.00  0.00              
ATOM     31 2HD2 LEU A  12      12.041 -14.675 -21.661  1.00  0.00              
ATOM     32 3HD2 LEU A  12      11.347 -15.428 -20.206  1.00  0.00              
ATOM     33  N   ALA A  13      12.274 -20.491 -21.107  1.00  0.00              
ATOM     34  CA  ALA A  13      11.361 -21.608 -21.305  1.00  0.00              
ATOM     35  C   ALA A  13      10.017 -20.956 -21.621  1.00  0.00              
ATOM     36  O   ALA A  13       9.688 -19.905 -21.071  1.00  0.00              
ATOM     37  CB  ALA A  13      11.258 -22.447 -20.032  1.00  0.00              
ATOM     38  H   ALA A  13      12.636 -20.309 -20.183  1.00  0.00              
ATOM     39  HA  ALA A  13      11.749 -22.238 -22.106  1.00  0.00              
ATOM     40 1HB  ALA A  13      10.572 -23.277 -20.198  1.00  0.00              
ATOM     41 2HB  ALA A  13      12.242 -22.837 -19.772  1.00  0.00              
ATOM     42 3HB  ALA A  13      10.886 -21.827 -19.218  1.00  0.00              
ATOM     43  N   LEU A  14       9.253 -21.570 -22.517  1.00  0.00              
ATOM     44  CA  LEU A  14       7.937 -21.056 -22.880  1.00  0.00              
ATOM     45  C   LEU A  14       6.883 -22.065 -22.446  1.00  0.00              
ATOM     46  O   LEU A  14       6.831 -23.177 -22.974  1.00  0.00              
ATOM     47  CB  LEU A  14       7.851 -20.837 -24.396  1.00  0.00              
ATOM     48  CG  LEU A  14       6.499 -20.352 -24.938  1.00  0.00              
ATOM     49  CD1 LEU A  14       6.189 -18.973 -24.344  1.00  0.00              
ATOM     50  CD2 LEU A  14       6.525 -20.282 -26.469  1.00  0.00              
ATOM     51  H   LEU A  14       9.591 -22.413 -22.959  1.00  0.00              
ATOM     52  HA  LEU A  14       7.765 -20.106 -22.375  1.00  0.00              
ATOM     53 1HB  LEU A  14       8.594 -20.047 -24.503  1.00  0.00              
ATOM     54 2HB  LEU A  14       8.176 -21.717 -24.951  1.00  0.00              
ATOM     55  HG  LEU A  14       5.753 -21.097 -24.659  1.00  0.00              
ATOM     56 1HD1 LEU A  14       5.230 -18.621 -24.724  1.00  0.00              
ATOM     57 2HD1 LEU A  14       6.143 -19.046 -23.257  1.00  0.00              
ATOM     58 3HD1 LEU A  14       6.970 -18.270 -24.629  1.00  0.00              
ATOM     59 1HD2 LEU A  14       5.556 -19.937 -26.832  1.00  0.00              
ATOM     60 2HD2 LEU A  14       7.301 -19.588 -26.789  1.00  0.00              
ATOM     61 3HD2 LEU A  14       6.733 -21.271 -26.876  1.00  0.00              
ATOM     62  N   HIS A  15       6.059 -21.676 -21.478  1.00  0.00              
ATOM     63  CA  HIS A  15       5.002 -22.543 -20.974  1.00  0.00              
ATOM     64  C   HIS A  15       3.700 -22.282 -21.731  1.00  0.00              
ATOM     65  O   HIS A  15       3.148 -21.173 -21.687  1.00  0.00              
ATOM     66  CB  HIS A  15       4.823 -22.315 -19.475  1.00  0.00              
ATOM     67  CG  HIS A  15       6.081 -22.526 -18.693  1.00  0.00              
ATOM     68  ND1 HIS A  15       6.719 -23.748 -18.628  1.00  0.00              
ATOM     69  CD2 HIS A  15       6.833 -21.670 -17.961  1.00  0.00              
ATOM     70  CE1 HIS A  15       7.808 -23.634 -17.889  1.00  0.00              
ATOM     71  NE2 HIS A  15       7.901 -22.383 -17.473  1.00  0.00              
ATOM     72  H   HIS A  15       6.169 -20.753 -21.082  1.00  0.00              
ATOM     73  HA  HIS A  15       5.267 -23.584 -21.150  1.00  0.00              
ATOM     74 1HB  HIS A  15       4.501 -21.289 -19.286  1.00  0.00              
ATOM     75 2HB  HIS A  15       4.081 -23.006 -19.077  1.00  0.00              
ATOM     76  HD2 HIS A  15       6.731 -20.610 -17.725  1.00  0.00              
ATOM     77  HE1 HIS A  15       8.454 -24.495 -17.717  1.00  0.00              
ATOM     78  HE2 HIS A  15       8.635 -22.004 -16.891  1.00  0.00              
ATOM     79  N   LYS A  16       3.221 -23.312 -22.425  1.00  0.00              
ATOM     80  CA  LYS A  16       2.036 -23.196 -23.259  1.00  0.00              
ATOM     81  C   LYS A  16       0.751 -23.541 -22.529  1.00  0.00              
ATOM     82  O   LYS A  16       0.329 -24.706 -22.458  1.00  0.00              
ATOM     83  CB  LYS A  16       2.196 -24.063 -24.509  1.00  0.00              
ATOM     84  CG  LYS A  16       3.354 -23.608 -25.392  1.00  0.00              
ATOM     85  CD  LYS A  16       3.580 -24.541 -26.562  1.00  0.00              
ATOM     86  CE  LYS A  16       4.729 -24.055 -27.423  1.00  0.00              
ATOM     87  NZ  LYS A  16       4.907 -24.901 -28.636  1.00  0.00              
ATOM     88  H   LYS A  16       3.697 -24.200 -22.368  1.00  0.00              
ATOM     89  HA  LYS A  16       1.898 -22.158 -23.563  1.00  0.00              
ATOM     90 1HB  LYS A  16       2.359 -25.086 -24.169  1.00  0.00              
ATOM     91 2HB  LYS A  16       1.257 -24.009 -25.060  1.00  0.00              
ATOM     92 1HG  LYS A  16       3.129 -22.609 -25.769  1.00  0.00              
ATOM     93 2HG  LYS A  16       4.259 -23.570 -24.785  1.00  0.00              
ATOM     94 1HD  LYS A  16       3.804 -25.536 -26.174  1.00  0.00              
ATOM     95 2HD  LYS A  16       2.667 -24.582 -27.156  1.00  0.00              
ATOM     96 1HE  LYS A  16       4.522 -23.029 -27.722  1.00  0.00              
ATOM     97 2HE  LYS A  16       5.639 -24.081 -26.824  1.00  0.00              
ATOM     98 1HZ  LYS A  16       5.679 -24.548 -29.183  1.00  0.00              
ATOM     99 2HZ  LYS A  16       5.099 -25.853 -28.358  1.00  0.00              
ATOM    100 3HZ  LYS A  16       4.063 -24.876 -29.190  1.00  0.00              
ATOM    101  N   VAL A  17       0.128 -22.503 -21.991  1.00  0.00              
ATOM    102  CA  VAL A  17      -1.096 -22.646 -21.225  1.00  0.00              
ATOM    103  C   VAL A  17      -2.322 -22.522 -22.114  1.00  0.00              
ATOM    104  O   VAL A  17      -2.441 -21.593 -22.912  1.00  0.00              
ATOM    105  CB  VAL A  17      -1.141 -21.578 -20.099  1.00  0.00              
ATOM    106  CG1 VAL A  17      -2.486 -21.616 -19.378  1.00  0.00              
ATOM    107  CG2 VAL A  17       0.001 -21.824 -19.120  1.00  0.00              
ATOM    108  H   VAL A  17       0.522 -21.582 -22.120  1.00  0.00              
ATOM    109  HA  VAL A  17      -1.175 -23.641 -20.787  1.00  0.00              
ATOM    110  HB  VAL A  17      -0.987 -20.593 -20.539  1.00  0.00              
ATOM    111 1HG1 VAL A  17      -2.499 -20.859 -18.592  1.00  0.00              
ATOM    112 2HG1 VAL A  17      -3.287 -21.411 -20.090  1.00  0.00              
ATOM    113 3HG1 VAL A  17      -2.635 -22.600 -18.936  1.00  0.00              
ATOM    114 1HG2 VAL A  17      -0.030 -21.074 -18.330  1.00  0.00              
ATOM    115 2HG2 VAL A  17      -0.103 -22.817 -18.683  1.00  0.00              
ATOM    116 3HG2 VAL A  17       0.953 -21.756 -19.647  1.00  0.00              
ATOM    117  N   ILE A  18      -3.239 -23.469 -21.967  1.00  0.00              
ATOM    118  CA  ILE A  18      -4.494 -23.421 -22.686  1.00  0.00              
ATOM    119  C   ILE A  18      -5.658 -23.365 -21.706  1.00  0.00              
ATOM    120  O   ILE A  18      -5.759 -24.189 -20.793  1.00  0.00              
ATOM    121  CB  ILE A  18      -4.653 -24.648 -23.606  1.00  0.00              
ATOM    122  CG1 ILE A  18      -3.541 -24.639 -24.662  1.00  0.00              
ATOM    123  CG2 ILE A  18      -6.034 -24.635 -24.252  1.00  0.00              
ATOM    124  CD1 ILE A  18      -3.547 -25.835 -25.574  1.00  0.00              
ATOM    125  H   ILE A  18      -3.060 -24.240 -21.340  1.00  0.00              
ATOM    126  HA  ILE A  18      -4.564 -22.509 -23.277  1.00  0.00              
ATOM    127  HB  ILE A  18      -4.532 -25.554 -23.014  1.00  0.00              
ATOM    128 1HG1 ILE A  18      -3.663 -23.733 -25.255  1.00  0.00              
ATOM    129 2HG1 ILE A  18      -2.590 -24.598 -24.130  1.00  0.00              
ATOM    130 1HG2 ILE A  18      -6.139 -25.504 -24.902  1.00  0.00              
ATOM    131 2HG2 ILE A  18      -6.799 -24.667 -23.478  1.00  0.00              
ATOM    132 3HG2 ILE A  18      -6.152 -23.726 -24.841  1.00  0.00              
ATOM    133 1HD1 ILE A  18      -2.729 -25.753 -26.290  1.00  0.00              
ATOM    134 2HD1 ILE A  18      -3.421 -26.744 -24.984  1.00  0.00              
ATOM    135 3HD1 ILE A  18      -4.493 -25.879 -26.110  1.00  0.00              
ATOM    136  N   MET A  19      -6.520 -22.371 -21.899  1.00  0.00              
ATOM    137  CA  MET A  19      -7.741 -22.225 -21.113  1.00  0.00              
ATOM    138  C   MET A  19      -8.857 -22.995 -21.803  1.00  0.00              
ATOM    139  O   MET A  19      -9.146 -22.726 -22.962  1.00  0.00              
ATOM    140  CB  MET A  19      -8.173 -20.749 -21.045  1.00  0.00              
ATOM    141  CG  MET A  19      -7.128 -19.773 -20.528  1.00  0.00              
ATOM    142  SD  MET A  19      -6.699 -20.067 -18.816  1.00  0.00              
ATOM    143  CE  MET A  19      -8.165 -19.431 -17.933  1.00  0.00              
ATOM    144  H   MET A  19      -6.315 -21.693 -22.620  1.00  0.00              
ATOM    145  HA  MET A  19      -7.573 -22.580 -20.097  1.00  0.00              
ATOM    146 1HB  MET A  19      -8.457 -20.455 -22.055  1.00  0.00              
ATOM    147 2HB  MET A  19      -9.046 -20.703 -20.394  1.00  0.00              
ATOM    148 1HG  MET A  19      -6.235 -19.874 -21.144  1.00  0.00              
ATOM    149 2HG  MET A  19      -7.527 -18.764 -20.629  1.00  0.00              
ATOM    150 1HE  MET A  19      -8.026 -19.555 -16.859  1.00  0.00              
ATOM    151 2HE  MET A  19      -8.297 -18.373 -18.163  1.00  0.00              
ATOM    152 3HE  MET A  19      -9.050 -19.984 -18.251  1.00  0.00              
ATOM    153  N   VAL A  20      -9.485 -23.937 -21.103  1.00  0.00              
ATOM    154  CA  VAL A  20     -10.592 -24.690 -21.695  1.00  0.00              
ATOM    155  C   VAL A  20     -11.811 -24.629 -20.787  1.00  0.00              
ATOM    156  O   VAL A  20     -11.693 -24.378 -19.584  1.00  0.00              
ATOM    157  CB  VAL A  20     -10.246 -26.178 -21.940  1.00  0.00              
ATOM    158  CG1 VAL A  20      -9.072 -26.294 -22.885  1.00  0.00              
ATOM    159  CG2 VAL A  20      -9.953 -26.869 -20.617  1.00  0.00              
ATOM    160  H   VAL A  20      -9.203 -24.142 -20.155  1.00  0.00              
ATOM    161  HA  VAL A  20     -10.900 -24.259 -22.648  1.00  0.00              
ATOM    162  HB  VAL A  20     -11.113 -26.676 -22.377  1.00  0.00              
ATOM    163 1HG1 VAL A  20      -8.840 -27.347 -23.049  1.00  0.00              
ATOM    164 2HG1 VAL A  20      -9.324 -25.827 -23.836  1.00  0.00              
ATOM    165 3HG1 VAL A  20      -8.206 -25.795 -22.451  1.00  0.00              
ATOM    166 1HG2 VAL A  20      -9.712 -27.916 -20.799  1.00  0.00              
ATOM    167 2HG2 VAL A  20      -9.108 -26.381 -20.132  1.00  0.00              
ATOM    168 3HG2 VAL A  20     -10.829 -26.806 -19.972  1.00  0.00              
ATOM    169  N   GLY A  21     -12.981 -24.864 -21.370  1.00  0.00              
ATOM    170  CA  GLY A  21     -14.212 -24.770 -20.613  1.00  0.00              
ATOM    171  C   GLY A  21     -15.301 -24.104 -21.426  1.00  0.00              
ATOM    172  O   GLY A  21     -15.014 -23.437 -22.417  1.00  0.00              
ATOM    173  H   GLY A  21     -13.023 -25.111 -22.348  1.00  0.00              
ATOM    174 1HA  GLY A  21     -14.536 -25.773 -20.335  1.00  0.00              
ATOM    175 2HA  GLY A  21     -14.032 -24.185 -19.711  1.00  0.00              
ATOM    176  N   SER A  22     -16.548 -24.287 -21.008  1.00  0.00              
ATOM    177  CA  SER A  22     -17.693 -23.723 -21.715  1.00  0.00              
ATOM    178  C   SER A  22     -17.819 -22.215 -21.592  1.00  0.00              
ATOM    179  O   SER A  22     -17.178 -21.589 -20.750  1.00  0.00              
ATOM    180  CB  SER A  22     -18.965 -24.381 -21.219  1.00  0.00              
ATOM    181  OG  SER A  22     -19.258 -24.028 -19.895  1.00  0.00              
ATOM    182  H   SER A  22     -16.706 -24.834 -20.173  1.00  0.00              
ATOM    183  HA  SER A  22     -17.711 -23.973 -22.777  1.00  0.00              
ATOM    184 1HB  SER A  22     -19.790 -24.071 -21.859  1.00  0.00              
ATOM    185 2HB  SER A  22     -18.846 -25.462 -21.280  1.00  0.00              
ATOM    186  HG  SER A  22     -19.671 -23.161 -19.879  1.00  0.00              
ATOM    187  N   GLY A  23     -18.678 -21.643 -22.429  1.00  0.00              
ATOM    188  CA  GLY A  23     -18.890 -20.208 -22.416  1.00  0.00              
ATOM    189  C   GLY A  23     -19.506 -19.661 -21.140  1.00  0.00              
ATOM    190  O   GLY A  23     -20.358 -20.311 -20.531  1.00  0.00              
ATOM    191  H   GLY A  23     -19.194 -22.211 -23.085  1.00  0.00              
ATOM    192 1HA  GLY A  23     -17.931 -19.706 -22.549  1.00  0.00              
ATOM    193 2HA  GLY A  23     -19.556 -19.939 -23.235  1.00  0.00              
ATOM    194  N   GLY A  24     -19.061 -18.474 -20.731  1.00  0.00              
ATOM    195  CA  GLY A  24     -19.570 -17.853 -19.519  1.00  0.00              
ATOM    196  C   GLY A  24     -18.959 -18.231 -18.182  1.00  0.00              
ATOM    197  O   GLY A  24     -19.389 -17.722 -17.148  1.00  0.00              
ATOM    198  H   GLY A  24     -18.355 -17.993 -21.271  1.00  0.00              
ATOM    199 1HA  GLY A  24     -19.442 -16.773 -19.590  1.00  0.00              
ATOM    200 2HA  GLY A  24     -20.630 -18.086 -19.418  1.00  0.00              
ATOM    201  N   VAL A  25     -17.951 -19.094 -18.188  1.00  0.00              
ATOM    202  CA  VAL A  25     -17.329 -19.540 -16.942  1.00  0.00              
ATOM    203  C   VAL A  25     -16.243 -18.589 -16.423  1.00  0.00              
ATOM    204  O   VAL A  25     -15.872 -18.648 -15.249  1.00  0.00              
ATOM    205  CB  VAL A  25     -16.712 -20.942 -17.111  1.00  0.00              
ATOM    206  CG1 VAL A  25     -17.772 -21.940 -17.550  1.00  0.00              
ATOM    207  CG2 VAL A  25     -15.570 -20.904 -18.114  1.00  0.00              
ATOM    208  H   VAL A  25     -17.604 -19.450 -19.067  1.00  0.00              
ATOM    209  HA  VAL A  25     -18.046 -19.547 -16.120  1.00  0.00              
ATOM    210  HB  VAL A  25     -16.287 -21.259 -16.158  1.00  0.00              
ATOM    211 1HG1 VAL A  25     -17.319 -22.926 -17.665  1.00  0.00              
ATOM    212 2HG1 VAL A  25     -18.560 -21.989 -16.799  1.00  0.00              
ATOM    213 3HG1 VAL A  25     -18.197 -21.625 -18.503  1.00  0.00              
ATOM    214 1HG2 VAL A  25     -15.145 -21.902 -18.221  1.00  0.00              
ATOM    215 2HG2 VAL A  25     -15.945 -20.563 -19.079  1.00  0.00              
ATOM    216 3HG2 VAL A  25     -14.799 -20.218 -17.762  1.00  0.00              
ATOM    217  N   GLY A  26     -15.745 -17.720 -17.298  1.00  0.00              
ATOM    218  CA  GLY A  26     -14.716 -16.766 -16.905  1.00  0.00              
ATOM    219  C   GLY A  26     -13.300 -17.044 -17.381  1.00  0.00              
ATOM    220  O   GLY A  26     -12.335 -16.592 -16.753  1.00  0.00              
ATOM    221  H   GLY A  26     -16.080 -17.717 -18.251  1.00  0.00              
ATOM    222 1HA  GLY A  26     -14.976 -15.781 -17.295  1.00  0.00              
ATOM    223 2HA  GLY A  26     -14.666 -16.724 -15.817  1.00  0.00              
ATOM    224  N   LYS A  27     -13.152 -17.784 -18.475  1.00  0.00              
ATOM    225  CA  LYS A  27     -11.817 -18.014 -19.023  1.00  0.00              
ATOM    226  C   LYS A  27     -11.109 -16.689 -19.324  1.00  0.00              
ATOM    227  O   LYS A  27      -9.998 -16.444 -18.844  1.00  0.00              
ATOM    228  CB  LYS A  27     -11.891 -18.870 -20.288  1.00  0.00              
ATOM    229  CG  LYS A  27     -12.485 -20.258 -20.065  1.00  0.00              
ATOM    230  CD  LYS A  27     -12.324 -21.157 -21.303  1.00  0.00              
ATOM    231  CE  LYS A  27     -13.059 -20.604 -22.521  1.00  0.00              
ATOM    232  NZ  LYS A  27     -14.537 -20.608 -22.336  1.00  0.00              
ATOM    233  H   LYS A  27     -13.950 -18.194 -18.939  1.00  0.00              
ATOM    234  HA  LYS A  27     -11.202 -18.535 -18.289  1.00  0.00              
ATOM    235 1HB  LYS A  27     -12.498 -18.323 -21.009  1.00  0.00              
ATOM    236 2HB  LYS A  27     -10.874 -18.966 -20.670  1.00  0.00              
ATOM    237 1HG  LYS A  27     -11.978 -20.720 -19.218  1.00  0.00              
ATOM    238 2HG  LYS A  27     -13.545 -20.148 -19.837  1.00  0.00              
ATOM    239 1HD  LYS A  27     -11.261 -21.240 -21.537  1.00  0.00              
ATOM    240 2HD  LYS A  27     -12.720 -22.145 -21.070  1.00  0.00              
ATOM    241 1HE  LYS A  27     -12.719 -19.583 -22.692  1.00  0.00              
ATOM    242 2HE  LYS A  27     -12.801 -21.220 -23.383  1.00  0.00              
ATOM    243 1HZ  LYS A  27     -14.981 -20.235 -23.164  1.00  0.00              
ATOM    244 2HZ  LYS A  27     -14.855 -21.555 -22.180  1.00  0.00              
ATOM    245 3HZ  LYS A  27     -14.778 -20.037 -21.539  1.00  0.00              
ATOM    246  N   SER A  28     -11.760 -15.826 -20.097  1.00  0.00              
ATOM    247  CA  SER A  28     -11.167 -14.546 -20.468  1.00  0.00              
ATOM    248  C   SER A  28     -10.954 -13.635 -19.283  1.00  0.00              
ATOM    249  O   SER A  28     -10.010 -12.840 -19.265  1.00  0.00              
ATOM    250  CB  SER A  28     -12.039 -13.853 -21.497  1.00  0.00              
ATOM    251  OG  SER A  28     -12.155 -14.600 -22.677  1.00  0.00              
ATOM    252  H   SER A  28     -12.683 -16.059 -20.436  1.00  0.00              
ATOM    253  HA  SER A  28     -10.231 -14.646 -21.019  1.00  0.00              
ATOM    254 1HB  SER A  28     -13.031 -13.707 -21.071  1.00  0.00              
ATOM    255 2HB  SER A  28     -11.600 -12.885 -21.732  1.00  0.00              
ATOM    256  HG  SER A  28     -11.315 -15.021 -22.873  1.00  0.00              
ATOM    257  N   ALA A  29     -11.843 -13.735 -18.303  1.00  0.00              
ATOM    258  CA  ALA A  29     -11.750 -12.910 -17.114  1.00  0.00              
ATOM    259  C   ALA A  29     -10.498 -13.296 -16.336  1.00  0.00              
ATOM    260  O   ALA A  29      -9.767 -12.429 -15.866  1.00  0.00              
ATOM    261  CB  ALA A  29     -12.985 -13.092 -16.249  1.00  0.00              
ATOM    262  H   ALA A  29     -12.602 -14.397 -18.384  1.00  0.00              
ATOM    263  HA  ALA A  29     -11.687 -11.865 -17.418  1.00  0.00              
ATOM    264 1HB  ALA A  29     -12.901 -12.467 -15.361  1.00  0.00              
ATOM    265 2HB  ALA A  29     -13.871 -12.801 -16.814  1.00  0.00              
ATOM    266 3HB  ALA A  29     -13.070 -14.136 -15.951  1.00  0.00              
ATOM    267  N   LEU A  30     -10.256 -14.595 -16.199  1.00  0.00              
ATOM    268  CA  LEU A  30      -9.066 -15.063 -15.485  1.00  0.00              
ATOM    269  C   LEU A  30      -7.813 -14.685 -16.273  1.00  0.00              
ATOM    270  O   LEU A  30      -6.814 -14.291 -15.692  1.00  0.00              
ATOM    271  CB  LEU A  30      -9.105 -16.586 -15.305  1.00  0.00              
ATOM    272  CG  LEU A  30     -10.129 -17.174 -14.328  1.00  0.00              
ATOM    273  CD1 LEU A  30     -10.175 -18.702 -14.489  1.00  0.00              
ATOM    274  CD2 LEU A  30      -9.754 -16.786 -12.898  1.00  0.00              
ATOM    275  H   LEU A  30     -10.896 -15.273 -16.588  1.00  0.00              
ATOM    276  HA  LEU A  30      -9.023 -14.597 -14.502  1.00  0.00              
ATOM    277 1HB  LEU A  30      -9.375 -16.878 -16.318  1.00  0.00              
ATOM    278 2HB  LEU A  30      -8.122 -16.989 -15.060  1.00  0.00              
ATOM    279  HG  LEU A  30     -11.092 -16.717 -14.555  1.00  0.00              
ATOM    280 1HD1 LEU A  30     -10.903 -19.120 -13.794  1.00  0.00              
ATOM    281 2HD1 LEU A  30     -10.463 -18.953 -15.509  1.00  0.00              
ATOM    282 3HD1 LEU A  30      -9.191 -19.120 -14.276  1.00  0.00              
ATOM    283 1HD2 LEU A  30     -10.484 -17.204 -12.205  1.00  0.00              
ATOM    284 2HD2 LEU A  30      -8.764 -17.177 -12.662  1.00  0.00              
ATOM    285 3HD2 LEU A  30      -9.748 -15.700 -12.805  1.00  0.00              
ATOM    286  N   THR A  31      -7.885 -14.815 -17.595  1.00  0.00              
ATOM    287  CA  THR A  31      -6.771 -14.493 -18.480  1.00  0.00              
ATOM    288  C   THR A  31      -6.404 -13.000 -18.423  1.00  0.00              
ATOM    289  O   THR A  31      -5.221 -12.640 -18.380  1.00  0.00              
ATOM    290  CB  THR A  31      -7.090 -14.878 -19.937  1.00  0.00              
ATOM    291  OG1 THR A  31      -7.287 -16.295 -20.027  1.00  0.00              
ATOM    292  CG2 THR A  31      -5.951 -14.468 -20.858  1.00  0.00              
ATOM    293  H   THR A  31      -8.750 -15.152 -17.995  1.00  0.00              
ATOM    294  HA  THR A  31      -5.878 -15.030 -18.160  1.00  0.00              
ATOM    295  HB  THR A  31      -8.005 -14.372 -20.244  1.00  0.00              
ATOM    296  HG1 THR A  31      -7.779 -16.498 -20.827  1.00  0.00              
ATOM    297 1HG2 THR A  31      -6.196 -14.748 -21.883  1.00  0.00              
ATOM    298 2HG2 THR A  31      -5.807 -13.389 -20.800  1.00  0.00              
ATOM    299 3HG2 THR A  31      -5.037 -14.974 -20.552  1.00  0.00              
ATOM    300  N   LEU A  32      -7.422 -12.140 -18.400  1.00  0.00              
ATOM    301  CA  LEU A  32      -7.212 -10.700 -18.353  1.00  0.00              
ATOM    302  C   LEU A  32      -6.835 -10.175 -16.971  1.00  0.00              
ATOM    303  O   LEU A  32      -6.162  -9.155 -16.866  1.00  0.00              
ATOM    304  CB  LEU A  32      -8.445  -9.963 -18.890  1.00  0.00              
ATOM    305  CG  LEU A  32      -8.705 -10.224 -20.379  1.00  0.00              
ATOM    306  CD1 LEU A  32     -10.022  -9.569 -20.792  1.00  0.00              
ATOM    307  CD2 LEU A  32      -7.553  -9.677 -21.221  1.00  0.00              
ATOM    308  H   LEU A  32      -8.365 -12.500 -18.415  1.00  0.00              
ATOM    309  HA  LEU A  32      -6.350 -10.437 -18.965  1.00  0.00              
ATOM    310 1HB  LEU A  32      -9.213 -10.432 -18.276  1.00  0.00              
ATOM    311 2HB  LEU A  32      -8.405  -8.896 -18.671  1.00  0.00              
ATOM    312  HG  LEU A  32      -8.729 -11.305 -20.519  1.00  0.00              
ATOM    313 1HD1 LEU A  32     -10.206  -9.756 -21.850  1.00  0.00              
ATOM    314 2HD1 LEU A  32     -10.838  -9.990 -20.204  1.00  0.00              
ATOM    315 3HD1 LEU A  32      -9.965  -8.495 -20.618  1.00  0.00              
ATOM    316 1HD2 LEU A  32      -7.750  -9.870 -22.276  1.00  0.00              
ATOM    317 2HD2 LEU A  32      -7.461  -8.603 -21.058  1.00  0.00              
ATOM    318 3HD2 LEU A  32      -6.624 -10.169 -20.930  1.00  0.00              
ATOM    319  N   GLN A  33      -7.265 -10.856 -15.915  1.00  0.00              
ATOM    320  CA  GLN A  33      -6.832 -10.469 -14.580  1.00  0.00              
ATOM    321  C   GLN A  33      -5.345 -10.822 -14.463  1.00  0.00              
ATOM    322  O   GLN A  33      -4.544 -10.055 -13.925  1.00  0.00              
ATOM    323  CB  GLN A  33      -7.641 -11.220 -13.517  1.00  0.00              
ATOM    324  CG  GLN A  33      -7.328 -10.838 -12.078  1.00  0.00              
ATOM    325  CD  GLN A  33      -7.628  -9.378 -11.763  1.00  0.00              
ATOM    326  OE1 GLN A  33      -6.719  -8.576 -11.551  1.00  0.00              
ATOM    327  NE2 GLN A  33      -8.911  -9.028 -11.739  1.00  0.00              
ATOM    328  H   GLN A  33      -7.891 -11.642 -16.021  1.00  0.00              
ATOM    329  HA  GLN A  33      -6.972  -9.396 -14.448  1.00  0.00              
ATOM    330 1HB  GLN A  33      -8.693 -11.022 -13.723  1.00  0.00              
ATOM    331 2HB  GLN A  33      -7.437 -12.281 -13.659  1.00  0.00              
ATOM    332 1HG  GLN A  33      -7.663 -11.428 -11.225  1.00  0.00              
ATOM    333 2HG  GLN A  33      -6.249 -10.948 -12.192  1.00  0.00              
ATOM    334 1HE2 GLN A  33      -9.169  -8.082 -11.536  1.00  0.00              
ATOM    335 2HE2 GLN A  33      -9.620  -9.710 -11.924  1.00  0.00              
ATOM    336  N   PHE A  34      -4.969 -11.983 -14.984  1.00  0.00              
ATOM    337  CA  PHE A  34      -3.568 -12.394 -14.938  1.00  0.00              
ATOM    338  C   PHE A  34      -2.700 -11.523 -15.842  1.00  0.00              
ATOM    339  O   PHE A  34      -1.666 -11.009 -15.417  1.00  0.00              
ATOM    340  CB  PHE A  34      -3.427 -13.858 -15.367  1.00  0.00              
ATOM    341  CG  PHE A  34      -2.004 -14.355 -15.374  1.00  0.00              
ATOM    342  CD1 PHE A  34      -1.388 -14.745 -14.198  1.00  0.00              
ATOM    343  CD2 PHE A  34      -1.279 -14.419 -16.565  1.00  0.00              
ATOM    344  CE1 PHE A  34      -0.063 -15.201 -14.190  1.00  0.00              
ATOM    345  CE2 PHE A  34       0.049 -14.872 -16.574  1.00  0.00              
ATOM    346  CZ  PHE A  34       0.656 -15.263 -15.380  1.00  0.00              
ATOM    347  H   PHE A  34      -5.647 -12.594 -15.417  1.00  0.00              
ATOM    348  HA  PHE A  34      -3.184 -12.289 -13.922  1.00  0.00              
ATOM    349 1HB  PHE A  34      -3.980 -14.504 -14.685  1.00  0.00              
ATOM    350 2HB  PHE A  34      -3.808 -13.990 -16.379  1.00  0.00              
ATOM    351  HD1 PHE A  34      -1.947 -14.696 -13.263  1.00  0.00              
ATOM    352  HD2 PHE A  34      -1.757 -14.113 -17.496  1.00  0.00              
ATOM    353  HE1 PHE A  34       0.403 -15.505 -13.253  1.00  0.00              
ATOM    354  HE2 PHE A  34       0.606 -14.919 -17.510  1.00  0.00              
ATOM    355  HZ  PHE A  34       1.687 -15.614 -15.378  1.00  0.00              
ATOM    356  N   MET A  35      -3.135 -11.345 -17.085  1.00  0.00              
ATOM    357  CA  MET A  35      -2.363 -10.593 -18.067  1.00  0.00              
ATOM    358  C   MET A  35      -2.274  -9.095 -17.801  1.00  0.00              
ATOM    359  O   MET A  35      -1.181  -8.511 -17.863  1.00  0.00              
ATOM    360  CB  MET A  35      -2.935 -10.799 -19.476  1.00  0.00              
ATOM    361  CG  MET A  35      -2.626 -12.157 -20.131  1.00  0.00              
ATOM    362  SD  MET A  35      -0.845 -12.411 -20.459  1.00  0.00              
ATOM    363  CE  MET A  35      -0.509 -11.065 -21.585  1.00  0.00              
ATOM    364  H   MET A  35      -4.023 -11.742 -17.357  1.00  0.00              
ATOM    365  HA  MET A  35      -1.327 -10.930 -18.062  1.00  0.00              
ATOM    366 1HB  MET A  35      -4.015 -10.683 -19.399  1.00  0.00              
ATOM    367 2HB  MET A  35      -2.529 -10.005 -20.103  1.00  0.00              
ATOM    368 1HG  MET A  35      -2.977 -12.944 -19.464  1.00  0.00              
ATOM    369 2HG  MET A  35      -3.169 -12.210 -21.074  1.00  0.00              
ATOM    370 1HE  MET A  35       0.542 -11.086 -21.876  1.00  0.00              
ATOM    371 2HE  MET A  35      -1.135 -11.168 -22.472  1.00  0.00              
ATOM    372 3HE  MET A  35      -0.730 -10.117 -21.094  1.00  0.00              
ATOM    373  N   TYR A  36      -3.421  -8.479 -17.507  1.00  0.00              
ATOM    374  CA  TYR A  36      -3.472  -7.042 -17.304  1.00  0.00              
ATOM    375  C   TYR A  36      -3.914  -6.503 -15.948  1.00  0.00              
ATOM    376  O   TYR A  36      -4.039  -5.292 -15.775  1.00  0.00              
ATOM    377  CB  TYR A  36      -4.328  -6.447 -18.417  1.00  0.00              
ATOM    378  CG  TYR A  36      -3.827  -6.899 -19.766  1.00  0.00              
ATOM    379  CD1 TYR A  36      -4.544  -7.825 -20.520  1.00  0.00              
ATOM    380  CD2 TYR A  36      -2.590  -6.458 -20.251  1.00  0.00              
ATOM    381  CE1 TYR A  36      -4.045  -8.307 -21.720  1.00  0.00              
ATOM    382  CE2 TYR A  36      -2.079  -6.934 -21.462  1.00  0.00              
ATOM    383  CZ  TYR A  36      -2.815  -7.857 -22.185  1.00  0.00              
ATOM    384  OH  TYR A  36      -2.340  -8.330 -23.382  1.00  0.00              
ATOM    385  H   TYR A  36      -4.271  -9.018 -17.424  1.00  0.00              
ATOM    386  HA  TYR A  36      -2.465  -6.626 -17.345  1.00  0.00              
ATOM    387 1HB  TYR A  36      -5.354  -6.776 -18.247  1.00  0.00              
ATOM    388 2HB  TYR A  36      -4.273  -5.363 -18.320  1.00  0.00              
ATOM    389  HD1 TYR A  36      -5.510  -8.170 -20.151  1.00  0.00              
ATOM    390  HD2 TYR A  36      -2.023  -5.733 -19.669  1.00  0.00              
ATOM    391  HE1 TYR A  36      -4.614  -9.031 -22.302  1.00  0.00              
ATOM    392  HE2 TYR A  36      -1.114  -6.579 -21.823  1.00  0.00              
ATOM    393  HH  TYR A  36      -2.940  -8.949 -23.806  1.00  0.00              
ATOM    394  N   ASP A  37      -4.149  -7.391 -14.985  1.00  0.00              
ATOM    395  CA  ASP A  37      -4.687  -6.975 -13.689  1.00  0.00              
ATOM    396  C   ASP A  37      -6.019  -6.231 -13.795  1.00  0.00              
ATOM    397  O   ASP A  37      -6.236  -5.226 -13.109  1.00  0.00              
ATOM    398  CB  ASP A  37      -3.677  -6.054 -12.996  1.00  0.00              
ATOM    399  CG  ASP A  37      -2.353  -6.740 -12.743  1.00  0.00              
ATOM    400  OD1 ASP A  37      -2.356  -7.856 -12.186  1.00  0.00              
ATOM    401  OD2 ASP A  37      -1.306  -6.168 -13.116  1.00  0.00              
ATOM    402  H   ASP A  37      -3.955  -8.369 -15.146  1.00  0.00              
ATOM    403  HA  ASP A  37      -4.862  -7.851 -13.063  1.00  0.00              
ATOM    404 1HB  ASP A  37      -3.528  -5.106 -13.513  1.00  0.00              
ATOM    405 2HB  ASP A  37      -4.194  -5.877 -12.052  1.00  0.00              
ATOM    406  N   GLU A  38      -6.913  -6.722 -14.638  1.00  0.00              
ATOM    407  CA  GLU A  38      -8.198  -6.064 -14.797  1.00  0.00              
ATOM    408  C   GLU A  38      -9.336  -7.074 -14.877  1.00  0.00              
ATOM    409  O   GLU A  38      -9.128  -8.256 -15.178  1.00  0.00              
ATOM    410  CB  GLU A  38      -8.204  -5.263 -16.093  1.00  0.00              
ATOM    411  CG  GLU A  38      -7.964  -6.191 -17.270  1.00  0.00              
ATOM    412  CD  GLU A  38      -7.910  -5.488 -18.596  1.00  0.00              
ATOM    413  OE1 GLU A  38      -7.125  -4.520 -18.727  1.00  0.00              
ATOM    414  OE2 GLU A  38      -8.641  -5.924 -19.513  1.00  0.00              
ATOM    415  H   GLU A  38      -6.716  -7.553 -15.178  1.00  0.00              
ATOM    416  HA  GLU A  38      -8.372  -5.388 -13.960  1.00  0.00              
ATOM    417 1HB  GLU A  38      -9.174  -4.772 -16.160  1.00  0.00              
ATOM    418 2HB  GLU A  38      -7.420  -4.510 -16.007  1.00  0.00              
ATOM    419 1HG  GLU A  38      -7.059  -6.790 -17.172  1.00  0.00              
ATOM    420 2HG  GLU A  38      -8.834  -6.845 -17.262  1.00  0.00              
ATOM    421  N   PHE A  39     -10.535  -6.571 -14.610  1.00  0.00              
ATOM    422  CA  PHE A  39     -11.760  -7.354 -14.659  1.00  0.00              
ATOM    423  C   PHE A  39     -12.889  -6.397 -15.010  1.00  0.00              
ATOM    424  O   PHE A  39     -13.040  -5.352 -14.390  1.00  0.00              
ATOM    425  CB  PHE A  39     -12.091  -8.010 -13.315  1.00  0.00              
ATOM    426  CG  PHE A  39     -13.412  -8.749 -13.328  1.00  0.00              
ATOM    427  CD1 PHE A  39     -13.492 -10.059 -13.814  1.00  0.00              
ATOM    428  CD2 PHE A  39     -14.582  -8.119 -12.912  1.00  0.00              
ATOM    429  CE1 PHE A  39     -14.715 -10.730 -13.885  1.00  0.00              
ATOM    430  CE2 PHE A  39     -15.820  -8.782 -12.981  1.00  0.00              
ATOM    431  CZ  PHE A  39     -15.882 -10.090 -13.468  1.00  0.00              
ATOM    432  H   PHE A  39     -10.586  -5.593 -14.361  1.00  0.00              
ATOM    433  HA  PHE A  39     -11.661  -8.150 -15.398  1.00  0.00              
ATOM    434 1HB  PHE A  39     -11.322  -8.734 -13.052  1.00  0.00              
ATOM    435 2HB  PHE A  39     -12.157  -7.252 -12.535  1.00  0.00              
ATOM    436  HD1 PHE A  39     -12.583 -10.562 -14.141  1.00  0.00              
ATOM    437  HD2 PHE A  39     -14.532  -7.098 -12.532  1.00  0.00              
ATOM    438  HE1 PHE A  39     -14.755 -11.750 -14.266  1.00  0.00              
ATOM    439  HE2 PHE A  39     -16.729  -8.279 -12.655  1.00  0.00              
ATOM    440  HZ  PHE A  39     -16.839 -10.608 -13.524  1.00  0.00              
ATOM    441  N   VAL A  40     -13.668  -6.732 -16.025  1.00  0.00              
ATOM    442  CA  VAL A  40     -14.818  -5.901 -16.387  1.00  0.00              
ATOM    443  C   VAL A  40     -16.007  -6.829 -16.568  1.00  0.00              
ATOM    444  O   VAL A  40     -15.832  -8.019 -16.813  1.00  0.00              
ATOM    445  CB  VAL A  40     -14.593  -5.090 -17.701  1.00  0.00              
ATOM    446  CG1 VAL A  40     -13.419  -4.129 -17.528  1.00  0.00              
ATOM    447  CG2 VAL A  40     -14.357  -6.028 -18.877  1.00  0.00              
ATOM    448  H   VAL A  40     -13.477  -7.567 -16.561  1.00  0.00              
ATOM    449  HA  VAL A  40     -15.059  -5.192 -15.594  1.00  0.00              
ATOM    450  HB  VAL A  40     -15.496  -4.522 -17.926  1.00  0.00              
ATOM    451 1HG1 VAL A  40     -13.269  -3.567 -18.451  1.00  0.00              
ATOM    452 2HG1 VAL A  40     -13.631  -3.437 -16.714  1.00  0.00              
ATOM    453 3HG1 VAL A  40     -12.516  -4.695 -17.300  1.00  0.00              
ATOM    454 1HG2 VAL A  40     -14.203  -5.444 -19.784  1.00  0.00              
ATOM    455 2HG2 VAL A  40     -13.475  -6.638 -18.684  1.00  0.00              
ATOM    456 3HG2 VAL A  40     -15.225  -6.676 -19.006  1.00  0.00              
ATOM    457  N   GLU A  41     -17.208  -6.285 -16.415  1.00  0.00              
ATOM    458  CA  GLU A  41     -18.425  -7.052 -16.638  1.00  0.00              
ATOM    459  C   GLU A  41     -18.767  -6.898 -18.117  1.00  0.00              
ATOM    460  O   GLU A  41     -19.302  -5.864 -18.535  1.00  0.00              
ATOM    461  CB  GLU A  41     -19.573  -6.569 -15.748  1.00  0.00              
ATOM    462  CG  GLU A  41     -19.328  -6.745 -14.256  1.00  0.00              
ATOM    463  CD  GLU A  41     -20.475  -6.207 -13.447  1.00  0.00              
ATOM    464  OE1 GLU A  41     -21.404  -5.703 -14.031  1.00  0.00              
ATOM    465  OE2 GLU A  41     -20.477  -6.399 -12.254  1.00  0.00              
ATOM    466  H   GLU A  41     -17.281  -5.316 -16.137  1.00  0.00              
ATOM    467  HA  GLU A  41     -18.262  -8.094 -16.362  1.00  0.00              
ATOM    468 1HB  GLU A  41     -19.723  -5.512 -15.968  1.00  0.00              
ATOM    469 2HB  GLU A  41     -20.460  -7.131 -16.039  1.00  0.00              
ATOM    470 1HG  GLU A  41     -19.134  -7.778 -13.967  1.00  0.00              
ATOM    471 2HG  GLU A  41     -18.439  -6.144 -14.069  1.00  0.00              
ATOM    472  N   ASP A  42     -18.451  -7.913 -18.912  1.00  0.00              
ATOM    473  CA  ASP A  42     -18.721  -7.842 -20.340  1.00  0.00              
ATOM    474  C   ASP A  42     -18.942  -9.208 -20.967  1.00  0.00              
ATOM    475  O   ASP A  42     -18.542 -10.233 -20.420  1.00  0.00              
ATOM    476  CB  ASP A  42     -17.572  -7.127 -21.057  1.00  0.00              
ATOM    477  CG  ASP A  42     -17.958  -6.492 -22.386  1.00  0.00              
ATOM    478  OD1 ASP A  42     -19.118  -6.523 -22.722  1.00  0.00              
ATOM    479  OD2 ASP A  42     -17.125  -5.848 -22.978  1.00  0.00              
ATOM    480  H   ASP A  42     -18.020  -8.745 -18.533  1.00  0.00              
ATOM    481  HA  ASP A  42     -19.642  -7.285 -20.515  1.00  0.00              
ATOM    482 1HB  ASP A  42     -17.065  -6.388 -20.436  1.00  0.00              
ATOM    483 2HB  ASP A  42     -16.905  -7.970 -21.238  1.00  0.00              
ATOM    484  N   TYR A  43     -19.585  -9.203 -22.127  1.00  0.00              
ATOM    485  CA  TYR A  43     -19.916 -10.425 -22.845  1.00  0.00              
ATOM    486  C   TYR A  43     -19.130 -10.494 -24.141  1.00  0.00              
ATOM    487  O   TYR A  43     -19.538  -9.916 -25.150  1.00  0.00              
ATOM    488  CB  TYR A  43     -21.418 -10.500 -23.128  1.00  0.00              
ATOM    489  CG  TYR A  43     -21.850 -11.782 -23.806  1.00  0.00              
ATOM    490  CD1 TYR A  43     -21.855 -12.986 -23.117  1.00  0.00              
ATOM    491  CD2 TYR A  43     -22.253 -11.783 -25.133  1.00  0.00              
ATOM    492  CE1 TYR A  43     -22.248 -14.159 -23.731  1.00  0.00              
ATOM    493  CE2 TYR A  43     -22.649 -12.950 -25.757  1.00  0.00              
ATOM    494  CZ  TYR A  43     -22.645 -14.137 -25.052  1.00  0.00              
ATOM    495  OH  TYR A  43     -23.039 -15.302 -25.669  1.00  0.00              
ATOM    496  H   TYR A  43     -19.853  -8.313 -22.522  1.00  0.00              
ATOM    497  HA  TYR A  43     -19.653 -11.292 -22.239  1.00  0.00              
ATOM    498 1HB  TYR A  43     -21.932 -10.404 -22.171  1.00  0.00              
ATOM    499 2HB  TYR A  43     -21.669  -9.651 -23.763  1.00  0.00              
ATOM    500  HD1 TYR A  43     -21.540 -12.996 -22.073  1.00  0.00              
ATOM    501  HD2 TYR A  43     -22.254 -10.843 -25.684  1.00  0.00              
ATOM    502  HE1 TYR A  43     -22.246 -15.098 -23.177  1.00  0.00              
ATOM    503  HE2 TYR A  43     -22.962 -12.931 -26.801  1.00  0.00              
ATOM    504  HH  TYR A  43     -23.295 -15.174 -26.586  1.00  0.00              
ATOM    505  N   GLU A  44     -17.993 -11.185 -24.109  1.00  0.00              
ATOM    506  CA  GLU A  44     -17.172 -11.325 -25.305  1.00  0.00              
ATOM    507  C   GLU A  44     -16.775 -12.772 -25.573  1.00  0.00              
ATOM    508  O   GLU A  44     -15.721 -13.223 -25.136  1.00  0.00              
ATOM    509  CB  GLU A  44     -15.915 -10.461 -25.194  1.00  0.00              
ATOM    510  CG  GLU A  44     -16.197  -8.971 -25.116  1.00  0.00              
ATOM    511  CD  GLU A  44     -14.938  -8.132 -25.178  1.00  0.00              
ATOM    512  OE1 GLU A  44     -14.076  -8.287 -24.287  1.00  0.00              
ATOM    513  OE2 GLU A  44     -14.812  -7.319 -26.120  1.00  0.00              
ATOM    514  H   GLU A  44     -17.690 -11.620 -23.250  1.00  0.00              
ATOM    515  HA  GLU A  44     -17.738 -11.007 -26.181  1.00  0.00              
ATOM    516 1HB  GLU A  44     -15.385 -10.782 -24.297  1.00  0.00              
ATOM    517 2HB  GLU A  44     -15.304 -10.673 -26.072  1.00  0.00              
ATOM    518 1HG  GLU A  44     -16.887  -8.620 -25.883  1.00  0.00              
ATOM    519 2HG  GLU A  44     -16.654  -8.848 -24.135  1.00  0.00              
ATOM    520  N   PRO A  45     -17.618 -13.519 -26.304  1.00  0.00              
ATOM    521  CA  PRO A  45     -17.332 -14.917 -26.639  1.00  0.00              
ATOM    522  C   PRO A  45     -15.997 -15.051 -27.367  1.00  0.00              
ATOM    523  O   PRO A  45     -15.702 -14.299 -28.295  1.00  0.00              
ATOM    524  CB  PRO A  45     -18.511 -15.341 -27.521  1.00  0.00              
ATOM    525  CG  PRO A  45     -19.619 -14.426 -27.124  1.00  0.00              
ATOM    526  CD  PRO A  45     -18.960 -13.106 -26.826  1.00  0.00              
ATOM    527  HA  PRO A  45     -17.238 -15.557 -25.750  1.00  0.00              
ATOM    528 1HB  PRO A  45     -18.273 -15.237 -28.590  1.00  0.00              
ATOM    529 2HB  PRO A  45     -18.783 -16.393 -27.352  1.00  0.00              
ATOM    530 1HG  PRO A  45     -20.360 -14.325 -27.930  1.00  0.00              
ATOM    531 2HG  PRO A  45     -20.154 -14.809 -26.241  1.00  0.00              
ATOM    532 1HD  PRO A  45     -18.861 -12.479 -27.725  1.00  0.00              
ATOM    533 2HD  PRO A  45     -19.520 -12.519 -26.084  1.00  0.00              
ATOM    534  N   THR A  46     -15.200 -16.020 -26.940  1.00  0.00              
ATOM    535  CA  THR A  46     -13.901 -16.285 -27.543  1.00  0.00              
ATOM    536  C   THR A  46     -13.927 -17.314 -28.666  1.00  0.00              
ATOM    537  O   THR A  46     -14.327 -18.455 -28.463  1.00  0.00              
ATOM    538  CB  THR A  46     -12.914 -16.809 -26.476  1.00  0.00              
ATOM    539  OG1 THR A  46     -12.710 -15.800 -25.489  1.00  0.00              
ATOM    540  CG2 THR A  46     -11.569 -17.202 -27.103  1.00  0.00              
ATOM    541  H   THR A  46     -15.511 -16.594 -26.168  1.00  0.00              
ATOM    542  HA  THR A  46     -13.504 -15.369 -27.982  1.00  0.00              
ATOM    543  HB  THR A  46     -13.348 -17.684 -25.991  1.00  0.00              
ATOM    544  HG1 THR A  46     -11.914 -15.997 -24.990  1.00  0.00              
ATOM    545 1HG2 THR A  46     -10.899 -17.567 -26.325  1.00  0.00              
ATOM    546 2HG2 THR A  46     -11.728 -17.986 -27.843  1.00  0.00              
ATOM    547 3HG2 THR A  46     -11.126 -16.332 -27.585  1.00  0.00              
ATOM    548  N   LYS A  47     -13.502 -16.896 -29.853  1.00  0.00              
ATOM    549  CA  LYS A  47     -13.315 -17.815 -30.968  1.00  0.00              
ATOM    550  C   LYS A  47     -11.956 -18.427 -30.640  1.00  0.00              
ATOM    551  O   LYS A  47     -11.843 -19.627 -30.417  1.00  0.00              
ATOM    552  CB  LYS A  47     -13.241 -17.082 -32.301  1.00  0.00              
ATOM    553  CG  LYS A  47     -12.977 -18.034 -33.468  1.00  0.00              
ATOM    554  CD  LYS A  47     -12.896 -17.308 -34.815  1.00  0.00              
ATOM    555  CE  LYS A  47     -11.632 -16.461 -34.945  1.00  0.00              
ATOM    556  NZ  LYS A  47     -11.613 -15.704 -36.235  1.00  0.00              
ATOM    557  H   LYS A  47     -13.304 -15.914 -29.986  1.00  0.00              
ATOM    558  HA  LYS A  47     -14.151 -18.513 -31.015  1.00  0.00              
ATOM    559 1HB  LYS A  47     -14.192 -16.567 -32.436  1.00  0.00              
ATOM    560 2HB  LYS A  47     -12.440 -16.348 -32.219  1.00  0.00              
ATOM    561 1HG  LYS A  47     -12.033 -18.549 -33.289  1.00  0.00              
ATOM    562 2HG  LYS A  47     -13.786 -18.763 -33.510  1.00  0.00              
ATOM    563 1HD  LYS A  47     -12.907 -18.052 -35.612  1.00  0.00              
ATOM    564 2HD  LYS A  47     -13.766 -16.659 -34.913  1.00  0.00              
ATOM    565 1HE  LYS A  47     -11.600 -15.764 -34.109  1.00  0.00              
ATOM    566 2HE  LYS A  47     -10.770 -17.126 -34.897  1.00  0.00              
ATOM    567 1HZ  LYS A  47     -10.766 -15.155 -36.290  1.00  0.00              
ATOM    568 2HZ  LYS A  47     -11.645 -16.353 -37.008  1.00  0.00              
ATOM    569 3HZ  LYS A  47     -12.414 -15.091 -36.277  1.00  0.00              
ATOM    570  N   ALA A  48     -10.933 -17.578 -30.589  1.00  0.00              
ATOM    571  CA  ALA A  48      -9.591 -17.970 -30.161  1.00  0.00              
ATOM    572  C   ALA A  48      -8.802 -16.694 -29.873  1.00  0.00              
ATOM    573  O   ALA A  48      -8.700 -15.816 -30.729  1.00  0.00              
ATOM    574  CB  ALA A  48      -8.889 -18.800 -31.243  1.00  0.00              
ATOM    575  H   ALA A  48     -11.103 -16.620 -30.860  1.00  0.00              
ATOM    576  HA  ALA A  48      -9.675 -18.580 -29.263  1.00  0.00              
ATOM    577 1HB  ALA A  48      -7.892 -19.077 -30.898  1.00  0.00              
ATOM    578 2HB  ALA A  48      -9.467 -19.701 -31.444  1.00  0.00              
ATOM    579 3HB  ALA A  48      -8.805 -18.212 -32.155  1.00  0.00              
ATOM    580  N   ASP A  49      -8.262 -16.593 -28.659  1.00  0.00              
ATOM    581  CA  ASP A  49      -7.466 -15.431 -28.258  1.00  0.00              
ATOM    582  C   ASP A  49      -6.054 -15.860 -27.866  1.00  0.00              
ATOM    583  O   ASP A  49      -5.864 -16.923 -27.262  1.00  0.00              
ATOM    584  CB  ASP A  49      -8.116 -14.714 -27.062  1.00  0.00              
ATOM    585  CG  ASP A  49      -9.480 -14.112 -27.396  1.00  0.00              
ATOM    586  OD1 ASP A  49      -9.791 -13.965 -28.594  1.00  0.00              
ATOM    587  OD2 ASP A  49     -10.233 -13.772 -26.457  1.00  0.00              
ATOM    588  H   ASP A  49      -8.408 -17.341 -27.997  1.00  0.00              
ATOM    589  HA  ASP A  49      -7.396 -14.727 -29.088  1.00  0.00              
ATOM    590 1HB  ASP A  49      -8.185 -15.335 -26.169  1.00  0.00              
ATOM    591 2HB  ASP A  49      -7.388 -13.919 -26.897  1.00  0.00              
ATOM    592  N   SER A  50      -5.072 -15.024 -28.200  1.00  0.00              
ATOM    593  CA  SER A  50      -3.671 -15.296 -27.870  1.00  0.00              
ATOM    594  C   SER A  50      -3.052 -14.200 -27.014  1.00  0.00              
ATOM    595  O   SER A  50      -3.114 -13.009 -27.346  1.00  0.00              
ATOM    596  CB  SER A  50      -2.820 -15.461 -29.137  1.00  0.00              
ATOM    597  OG  SER A  50      -3.070 -16.705 -29.764  1.00  0.00              
ATOM    598  H   SER A  50      -5.304 -14.177 -28.697  1.00  0.00              
ATOM    599  HA  SER A  50      -3.519 -16.265 -27.393  1.00  0.00              
ATOM    600 1HB  SER A  50      -3.062 -14.653 -29.826  1.00  0.00              
ATOM    601 2HB  SER A  50      -1.768 -15.400 -28.861  1.00  0.00              
ATOM    602  HG  SER A  50      -2.583 -17.396 -29.310  1.00  0.00              
ATOM    603  N   TYR A  51      -2.435 -14.629 -25.917  1.00  0.00              
ATOM    604  CA  TYR A  51      -1.705 -13.750 -25.024  1.00  0.00              
ATOM    605  C   TYR A  51      -0.342 -14.367 -24.750  1.00  0.00              
ATOM    606  O   TYR A  51      -0.186 -15.587 -24.778  1.00  0.00              
ATOM    607  CB  TYR A  51      -2.473 -13.594 -23.706  1.00  0.00              
ATOM    608  CG  TYR A  51      -3.861 -13.011 -23.888  1.00  0.00              
ATOM    609  CD1 TYR A  51      -4.954 -13.829 -24.164  1.00  0.00              
ATOM    610  CD2 TYR A  51      -4.065 -11.636 -23.828  1.00  0.00              
ATOM    611  CE1 TYR A  51      -6.228 -13.285 -24.378  1.00  0.00              
ATOM    612  CE2 TYR A  51      -5.319 -11.079 -24.044  1.00  0.00              
ATOM    613  CZ  TYR A  51      -6.399 -11.907 -24.317  1.00  0.00              
ATOM    614  OH  TYR A  51      -7.635 -11.347 -24.517  1.00  0.00              
ATOM    615  H   TYR A  51      -2.482 -15.616 -25.705  1.00  0.00              
ATOM    616  HA  TYR A  51      -1.589 -12.769 -25.483  1.00  0.00              
ATOM    617 1HB  TYR A  51      -2.544 -14.584 -23.254  1.00  0.00              
ATOM    618 2HB  TYR A  51      -1.880 -12.943 -23.063  1.00  0.00              
ATOM    619  HD1 TYR A  51      -4.804 -14.909 -24.214  1.00  0.00              
ATOM    620  HD2 TYR A  51      -3.218 -10.988 -23.606  1.00  0.00              
ATOM    621  HE1 TYR A  51      -7.075 -13.934 -24.594  1.00  0.00              
ATOM    622  HE2 TYR A  51      -5.450  -9.997 -24.000  1.00  0.00              
ATOM    623  HH  TYR A  51      -8.316 -11.999 -24.699  1.00  0.00              
ATOM    624  N   ARG A  52       0.646 -13.520 -24.493  1.00  0.00              
ATOM    625  CA  ARG A  52       1.971 -13.999 -24.157  1.00  0.00              
ATOM    626  C   ARG A  52       2.716 -12.889 -23.456  1.00  0.00              
ATOM    627  O   ARG A  52       2.620 -11.722 -23.844  1.00  0.00              
ATOM    628  CB  ARG A  52       2.754 -14.427 -25.416  1.00  0.00              
ATOM    629  CG  ARG A  52       4.147 -14.995 -25.089  1.00  0.00              
ATOM    630  CD  ARG A  52       4.943 -15.370 -26.339  1.00  0.00              
ATOM    631  NE  ARG A  52       4.304 -16.459 -27.066  1.00  0.00              
ATOM    632  CZ  ARG A  52       4.711 -16.894 -28.253  1.00  0.00              
ATOM    633  NH1 ARG A  52       5.758 -16.325 -28.834  1.00  0.00              
ATOM    634  NH2 ARG A  52       4.083 -17.899 -28.853  1.00  0.00              
ATOM    635  H   ARG A  52       0.477 -12.525 -24.531  1.00  0.00              
ATOM    636  HA  ARG A  52       1.895 -14.894 -23.539  1.00  0.00              
ATOM    637 1HB  ARG A  52       2.151 -15.177 -25.926  1.00  0.00              
ATOM    638 2HB  ARG A  52       2.846 -13.544 -26.048  1.00  0.00              
ATOM    639 1HG  ARG A  52       4.707 -14.243 -24.531  1.00  0.00              
ATOM    640 2HG  ARG A  52       4.023 -15.886 -24.473  1.00  0.00              
ATOM    641 1HD  ARG A  52       5.011 -14.499 -26.990  1.00  0.00              
ATOM    642 2HD  ARG A  52       5.944 -15.679 -26.042  1.00  0.00              
ATOM    643  HE  ARG A  52       3.504 -17.023 -26.810  1.00  0.00              
ATOM    644 1HH1 ARG A  52       6.238 -15.567 -28.372  1.00  0.00              
ATOM    645 2HH1 ARG A  52       6.070 -16.653 -29.737  1.00  0.00              
ATOM    646 1HH2 ARG A  52       3.290 -18.335 -28.403  1.00  0.00              
ATOM    647 2HH2 ARG A  52       4.400 -18.221 -29.755  1.00  0.00              
ATOM    648  N   LYS A  53       3.442 -13.251 -22.405  1.00  0.00              
ATOM    649  CA  LYS A  53       4.293 -12.293 -21.724  1.00  0.00              
ATOM    650  C   LYS A  53       5.335 -13.001 -20.877  1.00  0.00              
ATOM    651  O   LYS A  53       5.234 -14.208 -20.624  1.00  0.00              
ATOM    652  CB  LYS A  53       3.467 -11.356 -20.840  1.00  0.00              
ATOM    653  CG  LYS A  53       2.778 -11.996 -19.647  1.00  0.00              
ATOM    654  CD  LYS A  53       2.124 -10.899 -18.789  1.00  0.00              
ATOM    655  CE  LYS A  53       1.329 -11.455 -17.616  1.00  0.00              
ATOM    656  NZ  LYS A  53       0.792 -10.344 -16.747  1.00  0.00              
ATOM    657  H   LYS A  53       3.408 -14.203 -22.069  1.00  0.00              
ATOM    658  HA  LYS A  53       4.829 -11.688 -22.457  1.00  0.00              
ATOM    659 1HB  LYS A  53       4.143 -10.581 -20.476  1.00  0.00              
ATOM    660 2HB  LYS A  53       2.706 -10.903 -21.477  1.00  0.00              
ATOM    661 1HG  LYS A  53       2.025 -12.693 -20.015  1.00  0.00              
ATOM    662 2HG  LYS A  53       3.523 -12.539 -19.068  1.00  0.00              
ATOM    663 1HD  LYS A  53       2.908 -10.247 -18.402  1.00  0.00              
ATOM    664 2HD  LYS A  53       1.451 -10.320 -19.421  1.00  0.00              
ATOM    665 1HE  LYS A  53       0.505 -12.046 -18.011  1.00  0.00              
ATOM    666 2HE  LYS A  53       1.987 -12.096 -17.031  1.00  0.00              
ATOM    667 1HZ  LYS A  53       0.270 -10.740 -15.978  1.00  0.00              
ATOM    668 2HZ  LYS A  53       1.561  -9.797 -16.386  1.00  0.00              
ATOM    669 3HZ  LYS A  53       0.186  -9.751 -17.296  1.00  0.00              
ATOM    670  N   LYS A  54       6.342 -12.242 -20.455  1.00  0.00              
ATOM    671  CA  LYS A  54       7.381 -12.766 -19.591  1.00  0.00              
ATOM    672  C   LYS A  54       6.919 -12.661 -18.149  1.00  0.00              
ATOM    673  O   LYS A  54       6.365 -11.649 -17.738  1.00  0.00              
ATOM    674  CB  LYS A  54       8.675 -11.963 -19.746  1.00  0.00              
ATOM    675  CG  LYS A  54       9.360 -12.112 -21.091  1.00  0.00              
ATOM    676  CD  LYS A  54      10.608 -11.246 -21.142  1.00  0.00              
ATOM    677  CE  LYS A  54      11.301 -11.345 -22.492  1.00  0.00              
ATOM    678  NZ  LYS A  54      12.516 -10.475 -22.544  1.00  0.00              
ATOM    679  H   LYS A  54       6.383 -11.275 -20.744  1.00  0.00              
ATOM    680  HA  LYS A  54       7.587 -13.805 -19.850  1.00  0.00              
ATOM    681 1HB  LYS A  54       8.422 -10.915 -19.588  1.00  0.00              
ATOM    682 2HB  LYS A  54       9.354 -12.294 -18.960  1.00  0.00              
ATOM    683 1HG  LYS A  54       9.626 -13.161 -21.229  1.00  0.00              
ATOM    684 2HG  LYS A  54       8.662 -11.810 -21.870  1.00  0.00              
ATOM    685 1HD  LYS A  54      10.319 -10.211 -20.957  1.00  0.00              
ATOM    686 2HD  LYS A  54      11.292 -11.576 -20.360  1.00  0.00              
ATOM    687 1HE  LYS A  54      11.584 -12.384 -22.656  1.00  0.00              
ATOM    688 2HE  LYS A  54      10.594 -11.036 -23.262  1.00  0.00              
ATOM    689 1HZ  LYS A  54      12.954 -10.561 -23.450  1.00  0.00              
ATOM    690 2HZ  LYS A  54      12.249  -9.513 -22.389  1.00  0.00              
ATOM    691 3HZ  LYS A  54      13.167 -10.762 -21.827  1.00  0.00              
ATOM    692  N   VAL A  55       7.150 -13.718 -17.388  1.00  0.00              
ATOM    693  CA  VAL A  55       6.754 -13.757 -15.995  1.00  0.00              
ATOM    694  C   VAL A  55       7.961 -14.332 -15.266  1.00  0.00              
ATOM    695  O   VAL A  55       8.867 -14.863 -15.901  1.00  0.00              
ATOM    696  CB  VAL A  55       5.510 -14.670 -15.779  1.00  0.00              
ATOM    697  CG1 VAL A  55       4.306 -14.096 -16.524  1.00  0.00              
ATOM    698  CG2 VAL A  55       5.797 -16.081 -16.273  1.00  0.00              
ATOM    699  H   VAL A  55       7.613 -14.520 -17.790  1.00  0.00              
ATOM    700  HA  VAL A  55       6.522 -12.759 -15.620  1.00  0.00              
ATOM    701  HB  VAL A  55       5.306 -14.744 -14.710  1.00  0.00              
ATOM    702 1HG1 VAL A  55       3.440 -14.740 -16.369  1.00  0.00              
ATOM    703 2HG1 VAL A  55       4.086 -13.096 -16.147  1.00  0.00              
ATOM    704 3HG1 VAL A  55       4.530 -14.041 -17.589  1.00  0.00              
ATOM    705 1HG2 VAL A  55       4.920 -16.707 -16.116  1.00  0.00              
ATOM    706 2HG2 VAL A  55       6.036 -16.051 -17.337  1.00  0.00              
ATOM    707 3HG2 VAL A  55       6.643 -16.495 -15.723  1.00  0.00              
ATOM    708  N   VAL A  56       7.981 -14.214 -13.947  1.00  0.00              
ATOM    709  CA  VAL A  56       9.073 -14.755 -13.157  1.00  0.00              
ATOM    710  C   VAL A  56       8.530 -15.859 -12.272  1.00  0.00              
ATOM    711  O   VAL A  56       7.741 -15.602 -11.365  1.00  0.00              
ATOM    712  CB  VAL A  56       9.754 -13.681 -12.288  1.00  0.00              
ATOM    713  CG1 VAL A  56      10.864 -14.298 -11.451  1.00  0.00              
ATOM    714  CG2 VAL A  56      10.304 -12.562 -13.159  1.00  0.00              
ATOM    715  H   VAL A  56       7.224 -13.737 -13.479  1.00  0.00              
ATOM    716  HA  VAL A  56       9.841 -15.199 -13.792  1.00  0.00              
ATOM    717  HB  VAL A  56       9.009 -13.234 -11.630  1.00  0.00              
ATOM    718 1HG1 VAL A  56      11.335 -13.525 -10.843  1.00  0.00              
ATOM    719 2HG1 VAL A  56      10.446 -15.066 -10.801  1.00  0.00              
ATOM    720 3HG1 VAL A  56      11.610 -14.745 -12.109  1.00  0.00              
ATOM    721 1HG2 VAL A  56      10.781 -11.811 -12.529  1.00  0.00              
ATOM    722 2HG2 VAL A  56      11.036 -12.970 -13.855  1.00  0.00              
ATOM    723 3HG2 VAL A  56       9.489 -12.101 -13.717  1.00  0.00              
ATOM    724  N   LEU A  57       8.945 -17.091 -12.550  1.00  0.00              
ATOM    725  CA  LEU A  57       8.452 -18.250 -11.815  1.00  0.00              
ATOM    726  C   LEU A  57       9.482 -18.720 -10.802  1.00  0.00              
ATOM    727  O   LEU A  57      10.519 -19.270 -11.169  1.00  0.00              
ATOM    728  CB  LEU A  57       8.131 -19.395 -12.778  1.00  0.00              
ATOM    729  CG  LEU A  57       7.635 -20.670 -12.095  1.00  0.00              
ATOM    730  CD1 LEU A  57       6.313 -20.406 -11.381  1.00  0.00              
ATOM    731  CD2 LEU A  57       7.485 -21.769 -13.127  1.00  0.00              
ATOM    732  H   LEU A  57       9.620 -17.228 -13.289  1.00  0.00              
ATOM    733  HA  LEU A  57       7.546 -17.981 -11.275  1.00  0.00              
ATOM    734 1HB  LEU A  57       7.325 -18.929 -13.344  1.00  0.00              
ATOM    735 2HB  LEU A  57       8.966 -19.608 -13.445  1.00  0.00              
ATOM    736  HG  LEU A  57       8.406 -20.979 -11.388  1.00  0.00              
ATOM    737 1HD1 LEU A  57       5.970 -21.320 -10.899  1.00  0.00              
ATOM    738 2HD1 LEU A  57       6.455 -19.630 -10.628  1.00  0.00              
ATOM    739 3HD1 LEU A  57       5.568 -20.078 -12.106  1.00  0.00              
ATOM    740 1HD2 LEU A  57       7.132 -22.679 -12.641  1.00  0.00              
ATOM    741 2HD2 LEU A  57       6.766 -21.460 -13.885  1.00  0.00              
ATOM    742 3HD2 LEU A  57       8.449 -21.960 -13.599  1.00  0.00              
ATOM    743  N   ASP A  58       9.176 -18.518  -9.526  1.00  0.00              
ATOM    744  CA  ASP A  58      10.062 -18.950  -8.460  1.00  0.00              
ATOM    745  C   ASP A  58      11.473 -18.401  -8.676  1.00  0.00              
ATOM    746  O   ASP A  58      12.467 -19.108  -8.502  1.00  0.00              
ATOM    747  CB  ASP A  58      10.069 -20.480  -8.371  1.00  0.00              
ATOM    748  CG  ASP A  58       8.716 -21.039  -7.950  1.00  0.00              
ATOM    749  OD1 ASP A  58       8.132 -20.490  -6.989  1.00  0.00              
ATOM    750  OD2 ASP A  58       8.237 -22.021  -8.560  1.00  0.00              
ATOM    751  H   ASP A  58       8.310 -18.055  -9.289  1.00  0.00              
ATOM    752  HA  ASP A  58       9.720 -18.542  -7.508  1.00  0.00              
ATOM    753 1HB  ASP A  58      10.422 -20.966  -9.281  1.00  0.00              
ATOM    754 2HB  ASP A  58      10.800 -20.622  -7.575  1.00  0.00              
ATOM    755  N   GLY A  59      11.539 -17.133  -9.080  1.00  0.00              
ATOM    756  CA  GLY A  59      12.810 -16.474  -9.329  1.00  0.00              
ATOM    757  C   GLY A  59      13.414 -16.661 -10.707  1.00  0.00              
ATOM    758  O   GLY A  59      14.422 -16.035 -11.036  1.00  0.00              
ATOM    759  H   GLY A  59      10.682 -16.616  -9.216  1.00  0.00              
ATOM    760 1HA  GLY A  59      12.687 -15.400  -9.194  1.00  0.00              
ATOM    761 2HA  GLY A  59      13.549 -16.846  -8.620  1.00  0.00              
ATOM    762  N   GLU A  60      12.813 -17.523 -11.519  1.00  0.00              
ATOM    763  CA  GLU A  60      13.310 -17.730 -12.870  1.00  0.00              
ATOM    764  C   GLU A  60      12.431 -17.108 -13.941  1.00  0.00              
ATOM    765  O   GLU A  60      11.272 -17.488 -14.130  1.00  0.00              
ATOM    766  CB  GLU A  60      13.466 -19.228 -13.143  1.00  0.00              
ATOM    767  CG  GLU A  60      14.009 -19.563 -14.524  1.00  0.00              
ATOM    768  CD  GLU A  60      14.142 -21.048 -14.714  1.00  0.00              
ATOM    769  OE1 GLU A  60      13.812 -21.775 -13.808  1.00  0.00              
ATOM    770  OE2 GLU A  60      14.467 -21.461 -15.802  1.00  0.00              
ATOM    771  H   GLU A  60      12.004 -18.043 -11.207  1.00  0.00              
ATOM    772  HA  GLU A  60      14.276 -17.238 -12.987  1.00  0.00              
ATOM    773 1HB  GLU A  60      14.141 -19.621 -12.382  1.00  0.00              
ATOM    774 2HB  GLU A  60      12.480 -19.678 -13.022  1.00  0.00              
ATOM    775 1HG  GLU A  60      13.415 -19.145 -15.337  1.00  0.00              
ATOM    776 2HG  GLU A  60      14.998 -19.107 -14.528  1.00  0.00              
ATOM    777  N   GLU A  61      12.998 -16.142 -14.649  1.00  0.00              
ATOM    778  CA  GLU A  61      12.259 -15.447 -15.681  1.00  0.00              
ATOM    779  C   GLU A  61      12.001 -16.391 -16.850  1.00  0.00              
ATOM    780  O   GLU A  61      12.933 -16.922 -17.444  1.00  0.00              
ATOM    781  CB  GLU A  61      13.019 -14.204 -16.148  1.00  0.00              
ATOM    782  CG  GLU A  61      12.235 -13.306 -17.095  1.00  0.00              
ATOM    783  CD  GLU A  61      13.029 -12.087 -17.475  1.00  0.00              
ATOM    784  OE1 GLU A  61      14.130 -11.947 -17.000  1.00  0.00              
ATOM    785  OE2 GLU A  61      12.583 -11.354 -18.325  1.00  0.00              
ATOM    786  H   GLU A  61      13.957 -15.882 -14.470  1.00  0.00              
ATOM    787  HA  GLU A  61      11.299 -15.110 -15.286  1.00  0.00              
ATOM    788 1HB  GLU A  61      13.288 -13.641 -15.254  1.00  0.00              
ATOM    789 2HB  GLU A  61      13.925 -14.552 -16.645  1.00  0.00              
ATOM    790 1HG  GLU A  61      11.900 -13.816 -17.997  1.00  0.00              
ATOM    791 2HG  GLU A  61      11.370 -13.006 -16.505  1.00  0.00              
ATOM    792  N   VAL A  62      10.729 -16.611 -17.154  1.00  0.00              
ATOM    793  CA  VAL A  62      10.329 -17.498 -18.238  1.00  0.00              
ATOM    794  C   VAL A  62       9.219 -16.787 -19.008  1.00  0.00              
ATOM    795  O   VAL A  62       8.812 -15.686 -18.651  1.00  0.00              
ATOM    796  CB  VAL A  62       9.745 -18.835 -17.702  1.00  0.00              
ATOM    797  CG1 VAL A  62      10.815 -19.619 -16.936  1.00  0.00              
ATOM    798  CG2 VAL A  62       8.536 -18.551 -16.803  1.00  0.00              
ATOM    799  H   VAL A  62      10.017 -16.143 -16.612  1.00  0.00              
ATOM    800  HA  VAL A  62      11.169 -17.727 -18.894  1.00  0.00              
ATOM    801  HB  VAL A  62       9.389 -19.428 -18.544  1.00  0.00              
ATOM    802 1HG1 VAL A  62      10.389 -20.553 -16.568  1.00  0.00              
ATOM    803 2HG1 VAL A  62      11.650 -19.840 -17.601  1.00  0.00              
ATOM    804 3HG1 VAL A  62      11.169 -19.025 -16.093  1.00  0.00              
ATOM    805 1HG2 VAL A  62       8.131 -19.490 -16.431  1.00  0.00              
ATOM    806 2HG2 VAL A  62       8.847 -17.931 -15.962  1.00  0.00              
ATOM    807 3HG2 VAL A  62       7.771 -18.028 -17.377  1.00  0.00              
ATOM    808  N   GLN A  63       8.739 -17.422 -20.067  1.00  0.00              
ATOM    809  CA  GLN A  63       7.666 -16.857 -20.862  1.00  0.00              
ATOM    810  C   GLN A  63       6.438 -17.736 -20.686  1.00  0.00              
ATOM    811  O   GLN A  63       6.552 -18.952 -20.526  1.00  0.00              
ATOM    812  CB  GLN A  63       8.055 -16.765 -22.340  1.00  0.00              
ATOM    813  CG  GLN A  63       9.239 -15.854 -22.617  1.00  0.00              
ATOM    814  CD  GLN A  63       9.621 -15.830 -24.084  1.00  0.00              
ATOM    815  OE1 GLN A  63       8.944 -16.428 -24.926  1.00  0.00              
ATOM    816  NE2 GLN A  63      10.711 -15.141 -24.400  1.00  0.00              
ATOM    817  H   GLN A  63       9.126 -18.318 -20.329  1.00  0.00              
ATOM    818  HA  GLN A  63       7.453 -15.844 -20.520  1.00  0.00              
ATOM    819 1HB  GLN A  63       8.285 -17.779 -22.668  1.00  0.00              
ATOM    820 2HB  GLN A  63       7.178 -16.401 -22.875  1.00  0.00              
ATOM    821 1HG  GLN A  63       9.299 -14.834 -22.238  1.00  0.00              
ATOM    822 2HG  GLN A  63       9.956 -16.480 -22.084  1.00  0.00              
ATOM    823 1HE2 GLN A  63      11.013 -15.090 -25.353  1.00  0.00              
ATOM    824 2HE2 GLN A  63      11.232 -14.673 -23.686  1.00  0.00              
ATOM    825  N   ILE A  64       5.264 -17.115 -20.694  1.00  0.00              
ATOM    826  CA  ILE A  64       4.025 -17.862 -20.578  1.00  0.00              
ATOM    827  C   ILE A  64       3.162 -17.451 -21.763  1.00  0.00              
ATOM    828  O   ILE A  64       3.086 -16.274 -22.099  1.00  0.00              
ATOM    829  CB  ILE A  64       3.263 -17.527 -19.270  1.00  0.00              
ATOM    830  CG1 ILE A  64       1.995 -18.380 -19.178  1.00  0.00              
ATOM    831  CG2 ILE A  64       2.872 -16.056 -19.244  1.00  0.00              
ATOM    832  CD1 ILE A  64       1.331 -18.335 -17.797  1.00  0.00              
ATOM    833  H   ILE A  64       5.225 -16.110 -20.782  1.00  0.00              
ATOM    834  HA  ILE A  64       4.218 -18.933 -20.613  1.00  0.00              
ATOM    835  HB  ILE A  64       3.905 -17.747 -18.418  1.00  0.00              
ATOM    836 1HG1 ILE A  64       1.300 -18.011 -19.931  1.00  0.00              
ATOM    837 2HG1 ILE A  64       2.277 -19.406 -19.416  1.00  0.00              
ATOM    838 1HG2 ILE A  64       2.338 -15.836 -18.321  1.00  0.00              
ATOM    839 2HG2 ILE A  64       3.769 -15.440 -19.299  1.00  0.00              
ATOM    840 3HG2 ILE A  64       2.229 -15.835 -20.096  1.00  0.00              
ATOM    841 1HD1 ILE A  64       0.438 -18.961 -17.800  1.00  0.00              
ATOM    842 2HD1 ILE A  64       2.029 -18.703 -17.045  1.00  0.00              
ATOM    843 3HD1 ILE A  64       1.052 -17.309 -17.560  1.00  0.00              
ATOM    844  N   ASP A  65       2.550 -18.429 -22.413  1.00  0.00              
ATOM    845  CA  ASP A  65       1.693 -18.163 -23.548  1.00  0.00              
ATOM    846  C   ASP A  65       0.331 -18.683 -23.123  1.00  0.00              
ATOM    847  O   ASP A  65       0.215 -19.802 -22.643  1.00  0.00              
ATOM    848  CB  ASP A  65       2.190 -18.896 -24.801  1.00  0.00              
ATOM    849  CG  ASP A  65       1.377 -18.555 -26.031  1.00  0.00              
ATOM    850  OD1 ASP A  65       0.132 -18.715 -25.995  1.00  0.00              
ATOM    851  OD2 ASP A  65       1.985 -18.112 -27.033  1.00  0.00              
ATOM    852  H   ASP A  65       2.683 -19.384 -22.110  1.00  0.00              
ATOM    853  HA  ASP A  65       1.683 -17.094 -23.759  1.00  0.00              
ATOM    854 1HB  ASP A  65       3.254 -18.756 -24.993  1.00  0.00              
ATOM    855 2HB  ASP A  65       2.006 -19.929 -24.504  1.00  0.00              
ATOM    856  N   ILE A  66      -0.695 -17.856 -23.281  1.00  0.00              
ATOM    857  CA  ILE A  66      -2.048 -18.272 -22.950  1.00  0.00              
ATOM    858  C   ILE A  66      -2.943 -18.305 -24.181  1.00  0.00              
ATOM    859  O   ILE A  66      -3.123 -17.299 -24.873  1.00  0.00              
ATOM    860  CB  ILE A  66      -2.696 -17.308 -21.921  1.00  0.00              
ATOM    861  CG1 ILE A  66      -1.858 -17.262 -20.641  1.00  0.00              
ATOM    862  CG2 ILE A  66      -4.123 -17.756 -21.621  1.00  0.00              
ATOM    863  CD1 ILE A  66      -2.249 -16.135 -19.670  1.00  0.00              
ATOM    864  H   ILE A  66      -0.540 -16.924 -23.635  1.00  0.00              
ATOM    865  HA  ILE A  66      -2.052 -19.286 -22.553  1.00  0.00              
ATOM    866  HB  ILE A  66      -2.704 -16.300 -22.334  1.00  0.00              
ATOM    867 1HG1 ILE A  66      -1.974 -18.224 -20.142  1.00  0.00              
ATOM    868 2HG1 ILE A  66      -0.817 -17.134 -20.939  1.00  0.00              
ATOM    869 1HG2 ILE A  66      -4.574 -17.076 -20.898  1.00  0.00              
ATOM    870 2HG2 ILE A  66      -4.708 -17.746 -22.540  1.00  0.00              
ATOM    871 3HG2 ILE A  66      -4.110 -18.766 -21.210  1.00  0.00              
ATOM    872 1HD1 ILE A  66      -1.606 -16.172 -18.790  1.00  0.00              
ATOM    873 2HD1 ILE A  66      -2.129 -15.170 -20.164  1.00  0.00              
ATOM    874 3HD1 ILE A  66      -3.286 -16.260 -19.365  1.00  0.00              
ATOM    875  N   LEU A  67      -3.479 -19.482 -24.468  1.00  0.00              
ATOM    876  CA  LEU A  67      -4.349 -19.647 -25.611  1.00  0.00              
ATOM    877  C   LEU A  67      -5.720 -19.838 -24.965  1.00  0.00              
ATOM    878  O   LEU A  67      -5.922 -20.769 -24.181  1.00  0.00              
ATOM    879  CB  LEU A  67      -3.961 -20.884 -26.427  1.00  0.00              
ATOM    880  CG  LEU A  67      -4.937 -21.214 -27.557  1.00  0.00              
ATOM    881  CD1 LEU A  67      -4.926 -20.085 -28.583  1.00  0.00              
ATOM    882  CD2 LEU A  67      -4.547 -22.537 -28.213  1.00  0.00              
ATOM    883  H   LEU A  67      -3.280 -20.280 -23.882  1.00  0.00              
ATOM    884  HA  LEU A  67      -4.275 -18.771 -26.255  1.00  0.00              
ATOM    885 1HB  LEU A  67      -3.012 -20.538 -26.833  1.00  0.00              
ATOM    886 2HB  LEU A  67      -3.790 -21.750 -25.790  1.00  0.00              
ATOM    887  HG  LEU A  67      -5.921 -21.347 -27.107  1.00  0.00              
ATOM    888 1HD1 LEU A  67      -5.621 -20.318 -29.389  1.00  0.00              
ATOM    889 2HD1 LEU A  67      -5.228 -19.154 -28.104  1.00  0.00              
ATOM    890 3HD1 LEU A  67      -3.922 -19.974 -28.991  1.00  0.00              
ATOM    891 1HD2 LEU A  67      -5.248 -22.765 -29.016  1.00  0.00              
ATOM    892 2HD2 LEU A  67      -3.539 -22.458 -28.621  1.00  0.00              
ATOM    893 3HD2 LEU A  67      -4.576 -23.335 -27.470  1.00  0.00              
ATOM    894  N   ASP A  68      -6.632 -18.915 -25.256  1.00  0.00              
ATOM    895  CA  ASP A  68      -8.013 -18.990 -24.791  1.00  0.00              
ATOM    896  C   ASP A  68      -8.760 -19.585 -25.968  1.00  0.00              
ATOM    897  O   ASP A  68      -8.908 -18.942 -27.010  1.00  0.00              
ATOM    898  CB  ASP A  68      -8.510 -17.582 -24.460  1.00  0.00              
ATOM    899  CG  ASP A  68      -9.914 -17.567 -23.903  1.00  0.00              
ATOM    900  OD1 ASP A  68     -10.446 -18.648 -23.566  1.00  0.00              
ATOM    901  OD2 ASP A  68     -10.476 -16.455 -23.792  1.00  0.00              
ATOM    902  H   ASP A  68      -6.347 -18.131 -25.825  1.00  0.00              
ATOM    903  HA  ASP A  68      -8.069 -19.611 -23.896  1.00  0.00              
ATOM    904 1HB  ASP A  68      -7.838 -17.027 -23.804  1.00  0.00              
ATOM    905 2HB  ASP A  68      -8.499 -17.136 -25.455  1.00  0.00              
ATOM    906  N   THR A  69      -9.215 -20.821 -25.798  1.00  0.00              
ATOM    907  CA  THR A  69      -9.912 -21.543 -26.856  1.00  0.00              
ATOM    908  C   THR A  69     -11.423 -21.385 -26.951  1.00  0.00              
ATOM    909  O   THR A  69     -12.080 -20.862 -26.057  1.00  0.00              
ATOM    910  CB  THR A  69      -9.657 -23.037 -26.716  1.00  0.00              
ATOM    911  OG1 THR A  69     -10.228 -23.485 -25.481  1.00  0.00              
ATOM    912  CG2 THR A  69      -8.167 -23.329 -26.715  1.00  0.00              
ATOM    913  H   THR A  69      -9.072 -21.272 -24.906  1.00  0.00              
ATOM    914  HA  THR A  69      -9.560 -21.203 -27.830  1.00  0.00              
ATOM    915  HB  THR A  69     -10.126 -23.556 -27.551  1.00  0.00              
ATOM    916  HG1 THR A  69     -11.173 -23.616 -25.595  1.00  0.00              
ATOM    917 1HG2 THR A  69      -8.008 -24.402 -26.614  1.00  0.00              
ATOM    918 2HG2 THR A  69      -7.728 -22.982 -27.650  1.00  0.00              
ATOM    919 3HG2 THR A  69      -7.696 -22.812 -25.880  1.00  0.00              
ATOM    920  N   ALA A  70     -11.964 -21.897 -28.047  1.00  0.00              
ATOM    921  CA  ALA A  70     -13.389 -21.803 -28.324  1.00  0.00              
ATOM    922  C   ALA A  70     -14.202 -22.573 -27.288  1.00  0.00              
ATOM    923  O   ALA A  70     -13.951 -23.758 -27.036  1.00  0.00              
ATOM    924  CB  ALA A  70     -13.682 -22.343 -29.724  1.00  0.00              
ATOM    925  H   ALA A  70     -11.364 -22.368 -28.710  1.00  0.00              
ATOM    926  HA  ALA A  70     -13.685 -20.755 -28.281  1.00  0.00              
ATOM    927 1HB  ALA A  70     -14.751 -22.270 -29.925  1.00  0.00              
ATOM    928 2HB  ALA A  70     -13.133 -21.758 -30.462  1.00  0.00              
ATOM    929 3HB  ALA A  70     -13.373 -23.386 -29.784  1.00  0.00              
ATOM    930  N   GLY A  71     -15.177 -21.892 -26.694  1.00  0.00              
ATOM    931  CA  GLY A  71     -16.051 -22.536 -25.736  1.00  0.00              
ATOM    932  C   GLY A  71     -17.174 -23.286 -26.420  1.00  0.00              
ATOM    933  O   GLY A  71     -17.781 -24.174 -25.825  1.00  0.00              
ATOM    934  H   GLY A  71     -15.317 -20.915 -26.908  1.00  0.00              
ATOM    935 1HA  GLY A  71     -15.469 -23.240 -25.140  1.00  0.00              
ATOM    936 2HA  GLY A  71     -16.481 -21.778 -25.082  1.00  0.00              
ATOM    937  N   GLN A  72     -17.455 -22.923 -27.668  1.00  0.00              
ATOM    938  CA  GLN A  72     -18.510 -23.568 -28.442  1.00  0.00              
ATOM    939  C   GLN A  72     -18.123 -24.983 -28.856  1.00  0.00              
ATOM    940  O   GLN A  72     -16.941 -25.305 -28.978  1.00  0.00              
ATOM    941  CB  GLN A  72     -18.839 -22.740 -29.687  1.00  0.00              
ATOM    942  CG  GLN A  72     -19.396 -21.359 -29.388  1.00  0.00              
ATOM    943  CD  GLN A  72     -20.703 -21.416 -28.620  1.00  0.00              
ATOM    944  OE1 GLN A  72     -21.641 -22.114 -29.014  1.00  0.00              
ATOM    945  NE2 GLN A  72     -20.774 -20.676 -27.519  1.00  0.00              
ATOM    946  H   GLN A  72     -16.919 -22.178 -28.092  1.00  0.00              
ATOM    947  HA  GLN A  72     -19.405 -23.665 -27.827  1.00  0.00              
ATOM    948 1HB  GLN A  72     -17.915 -22.650 -30.258  1.00  0.00              
ATOM    949 2HB  GLN A  72     -19.566 -23.313 -30.262  1.00  0.00              
ATOM    950 1HG  GLN A  72     -18.791 -20.559 -28.960  1.00  0.00              
ATOM    951 2HG  GLN A  72     -19.618 -21.127 -30.430  1.00  0.00              
ATOM    952 1HE2 GLN A  72     -21.612 -20.672 -26.972  1.00  0.00              
ATOM    953 2HE2 GLN A  72     -19.991 -20.122 -27.237  1.00  0.00              
ATOM    954  N   GLU A  73     -19.129 -25.825 -29.068  1.00  0.00              
ATOM    955  CA  GLU A  73     -18.902 -27.221 -29.421  1.00  0.00              
ATOM    956  C   GLU A  73     -19.071 -27.452 -30.919  1.00  0.00              
ATOM    957  O   GLU A  73     -19.324 -28.573 -31.359  1.00  0.00              
ATOM    958  CB  GLU A  73     -19.852 -28.131 -28.639  1.00  0.00              
ATOM    959  CG  GLU A  73     -19.733 -28.013 -27.126  1.00  0.00              
ATOM    960  CD  GLU A  73     -18.344 -28.351 -26.660  1.00  0.00              
ATOM    961  OE1 GLU A  73     -17.829 -29.362 -27.071  1.00  0.00              
ATOM    962  OE2 GLU A  73     -17.754 -27.543 -25.981  1.00  0.00              
ATOM    963  H   GLU A  73     -20.077 -25.488 -28.983  1.00  0.00              
ATOM    964  HA  GLU A  73     -17.878 -27.504 -29.171  1.00  0.00              
ATOM    965 1HB  GLU A  73     -20.865 -27.869 -28.944  1.00  0.00              
ATOM    966 2HB  GLU A  73     -19.634 -29.155 -28.941  1.00  0.00              
ATOM    967 1HG  GLU A  73     -20.014 -27.032 -26.744  1.00  0.00              
ATOM    968 2HG  GLU A  73     -20.432 -28.760 -26.755  1.00  0.00              
ATOM    969  N   ASP A  74     -18.928 -26.385 -31.697  1.00  0.00              
ATOM    970  CA  ASP A  74     -18.939 -26.492 -33.152  1.00  0.00              
ATOM    971  C   ASP A  74     -17.548 -26.832 -33.677  1.00  0.00              
ATOM    972  O   ASP A  74     -17.353 -26.994 -34.883  1.00  0.00              
ATOM    973  CB  ASP A  74     -19.441 -25.192 -33.785  1.00  0.00              
ATOM    974  CG  ASP A  74     -20.930 -24.934 -33.596  1.00  0.00              
ATOM    975  OD1 ASP A  74     -21.630 -25.851 -33.238  1.00  0.00              
ATOM    976  OD2 ASP A  74     -21.327 -23.796 -33.659  1.00  0.00              
ATOM    977  H   ASP A  74     -18.809 -25.476 -31.271  1.00  0.00              
ATOM    978  HA  ASP A  74     -19.611 -27.294 -33.458  1.00  0.00              
ATOM    979 1HB  ASP A  74     -18.878 -24.312 -33.474  1.00  0.00              
ATOM    980 2HB  ASP A  74     -19.239 -25.401 -34.836  1.00  0.00              
ATOM    981  N   TYR A  75     -16.588 -26.934 -32.765  1.00  0.00              
ATOM    982  CA  TYR A  75     -15.197 -27.176 -33.134  1.00  0.00              
ATOM    983  C   TYR A  75     -14.765 -28.577 -32.712  1.00  0.00              
ATOM    984  O   TYR A  75     -15.119 -29.046 -31.630  1.00  0.00              
ATOM    985  CB  TYR A  75     -14.284 -26.138 -32.474  1.00  0.00              
ATOM    986  CG  TYR A  75     -14.598 -24.704 -32.847  1.00  0.00              
ATOM    987  CD1 TYR A  75     -15.626 -24.005 -32.215  1.00  0.00              
ATOM    988  CD2 TYR A  75     -13.863 -24.045 -33.831  1.00  0.00              
ATOM    989  CE1 TYR A  75     -15.915 -22.685 -32.553  1.00  0.00              
ATOM    990  CE2 TYR A  75     -14.143 -22.726 -34.177  1.00  0.00              
ATOM    991  CZ  TYR A  75     -15.169 -22.052 -33.536  1.00  0.00              
ATOM    992  OH  TYR A  75     -15.450 -20.749 -33.874  1.00  0.00              
ATOM    993  H   TYR A  75     -16.829 -26.842 -31.788  1.00  0.00              
ATOM    994  HA  TYR A  75     -15.084 -27.104 -34.216  1.00  0.00              
ATOM    995 1HB  TYR A  75     -14.384 -26.258 -31.394  1.00  0.00              
ATOM    996 2HB  TYR A  75     -13.262 -26.371 -32.773  1.00  0.00              
ATOM    997  HD1 TYR A  75     -16.210 -24.510 -31.444  1.00  0.00              
ATOM    998  HD2 TYR A  75     -13.057 -24.580 -34.334  1.00  0.00              
ATOM    999  HE1 TYR A  75     -16.722 -22.152 -32.050  1.00  0.00              
ATOM   1000  HE2 TYR A  75     -13.558 -22.229 -34.951  1.00  0.00              
ATOM   1001  HH  TYR A  75     -16.178 -20.379 -33.368  1.00  0.00              
ATOM   1002  N   ALA A  76     -13.997 -29.239 -33.571  1.00  0.00              
ATOM   1003  CA  ALA A  76     -13.533 -30.594 -33.300  1.00  0.00              
ATOM   1004  C   ALA A  76     -12.053 -30.736 -33.635  1.00  0.00              
ATOM   1005  O   ALA A  76     -11.225 -30.966 -32.755  1.00  0.00              
ATOM   1006  CB  ALA A  76     -14.351 -31.595 -34.105  1.00  0.00              
ATOM   1007  H   ALA A  76     -13.727 -28.791 -34.435  1.00  0.00              
ATOM   1008  HA  ALA A  76     -13.668 -30.803 -32.239  1.00  0.00              
ATOM   1009 1HB  ALA A  76     -13.998 -32.605 -33.894  1.00  0.00              
ATOM   1010 2HB  ALA A  76     -15.402 -31.514 -33.826  1.00  0.00              
ATOM   1011 3HB  ALA A  76     -14.240 -31.385 -35.167  1.00  0.00              
ATOM   1012  N   ALA A  77     -11.729 -30.597 -34.917  1.00  0.00              
ATOM   1013  CA  ALA A  77     -10.355 -30.730 -35.385  1.00  0.00              
ATOM   1014  C   ALA A  77      -9.497 -29.588 -34.853  1.00  0.00              
ATOM   1015  O   ALA A  77      -8.321 -29.776 -34.536  1.00  0.00              
ATOM   1016  CB  ALA A  77     -10.322 -30.742 -36.907  1.00  0.00              
ATOM   1017  H   ALA A  77     -12.458 -30.393 -35.586  1.00  0.00              
ATOM   1018  HA  ALA A  77      -9.950 -31.672 -35.016  1.00  0.00              
ATOM   1019 1HB  ALA A  77      -9.291 -30.842 -37.247  1.00  0.00              
ATOM   1020 2HB  ALA A  77     -10.909 -31.583 -37.277  1.00  0.00              
ATOM   1021 3HB  ALA A  77     -10.741 -29.812 -37.287  1.00  0.00              
ATOM   1022  N   ILE A  78     -10.093 -28.404 -34.763  1.00  0.00              
ATOM   1023  CA  ILE A  78      -9.384 -27.227 -34.280  1.00  0.00              
ATOM   1024  C   ILE A  78      -9.131 -27.384 -32.786  1.00  0.00              
ATOM   1025  O   ILE A  78      -8.026 -27.136 -32.302  1.00  0.00              
ATOM   1026  CB  ILE A  78     -10.168 -25.927 -34.541  1.00  0.00              
ATOM   1027  CG1 ILE A  78     -10.231 -25.634 -36.042  1.00  0.00              
ATOM   1028  CG2 ILE A  78      -9.533 -24.764 -33.794  1.00  0.00              
ATOM   1029  CD1 ILE A  78     -11.197 -24.530 -36.408  1.00  0.00              
ATOM   1030  H   ILE A  78     -11.061 -28.316 -35.037  1.00  0.00              
ATOM   1031  HA  ILE A  78      -8.415 -27.133 -34.771  1.00  0.00              
ATOM   1032  HB  ILE A  78     -11.195 -26.059 -34.202  1.00  0.00              
ATOM   1033 1HG1 ILE A  78      -9.227 -25.359 -36.362  1.00  0.00              
ATOM   1034 2HG1 ILE A  78     -10.530 -26.557 -36.540  1.00  0.00              
ATOM   1035 1HG2 ILE A  78     -10.099 -23.854 -33.990  1.00  0.00              
ATOM   1036 2HG2 ILE A  78      -9.538 -24.972 -32.725  1.00  0.00              
ATOM   1037 3HG2 ILE A  78      -8.505 -24.632 -34.133  1.00  0.00              
ATOM   1038 1HD1 ILE A  78     -11.187 -24.380 -37.488  1.00  0.00              
ATOM   1039 2HD1 ILE A  78     -12.203 -24.804 -36.089  1.00  0.00              
ATOM   1040 3HD1 ILE A  78     -10.899 -23.607 -35.912  1.00  0.00              
ATOM   1041  N   ARG A  79     -10.169 -27.799 -32.064  1.00  0.00              
ATOM   1042  CA  ARG A  79     -10.049 -28.133 -30.650  1.00  0.00              
ATOM   1043  C   ARG A  79      -8.903 -29.111 -30.431  1.00  0.00              
ATOM   1044  O   ARG A  79      -8.053 -28.907 -29.564  1.00  0.00              
ATOM   1045  CB  ARG A  79     -11.343 -28.773 -30.145  1.00  0.00              
ATOM   1046  CG  ARG A  79     -12.435 -27.795 -29.772  1.00  0.00              
ATOM   1047  CD  ARG A  79     -12.172 -27.165 -28.416  1.00  0.00              
ATOM   1048  NE  ARG A  79     -13.323 -26.402 -27.945  1.00  0.00              
ATOM   1049  CZ  ARG A  79     -14.378 -26.940 -27.339  1.00  0.00              
ATOM   1050  NH1 ARG A  79     -14.428 -28.249 -27.127  1.00  0.00              
ATOM   1051  NH2 ARG A  79     -15.386 -26.170 -26.950  1.00  0.00              
ATOM   1052  H   ARG A  79     -11.069 -27.883 -32.516  1.00  0.00              
ATOM   1053  HA  ARG A  79      -9.909 -27.223 -30.066  1.00  0.00              
ATOM   1054 1HB  ARG A  79     -11.704 -29.428 -30.937  1.00  0.00              
ATOM   1055 2HB  ARG A  79     -11.082 -29.369 -29.270  1.00  0.00              
ATOM   1056 1HG  ARG A  79     -12.477 -27.015 -30.533  1.00  0.00              
ATOM   1057 2HG  ARG A  79     -13.385 -28.329 -29.748  1.00  0.00              
ATOM   1058 1HD  ARG A  79     -11.953 -27.954 -27.696  1.00  0.00              
ATOM   1059 2HD  ARG A  79     -11.314 -26.498 -28.496  1.00  0.00              
ATOM   1060  HE  ARG A  79     -13.501 -25.408 -27.996  1.00  0.00              
ATOM   1061 1HH1 ARG A  79     -13.662 -28.836 -27.425  1.00  0.00              
ATOM   1062 2HH1 ARG A  79     -15.231 -28.651 -26.667  1.00  0.00              
ATOM   1063 1HH2 ARG A  79     -15.349 -25.174 -27.115  1.00  0.00              
ATOM   1064 2HH2 ARG A  79     -16.184 -26.582 -26.491  1.00  0.00              
ATOM   1065  N   ASP A  80      -8.899 -30.177 -31.226  1.00  0.00              
ATOM   1066  CA  ASP A  80      -7.897 -31.226 -31.117  1.00  0.00              
ATOM   1067  C   ASP A  80      -6.483 -30.717 -31.362  1.00  0.00              
ATOM   1068  O   ASP A  80      -5.553 -31.070 -30.637  1.00  0.00              
ATOM   1069  CB  ASP A  80      -8.217 -32.359 -32.095  1.00  0.00              
ATOM   1070  CG  ASP A  80      -9.390 -33.236 -31.681  1.00  0.00              
ATOM   1071  OD1 ASP A  80      -9.802 -33.147 -30.548  1.00  0.00              
ATOM   1072  OD2 ASP A  80      -9.964 -33.869 -32.535  1.00  0.00              
ATOM   1073  H   ASP A  80      -9.619 -30.255 -31.930  1.00  0.00              
ATOM   1074  HA  ASP A  80      -7.893 -31.627 -30.103  1.00  0.00              
ATOM   1075 1HB  ASP A  80      -8.363 -32.019 -33.121  1.00  0.00              
ATOM   1076 2HB  ASP A  80      -7.293 -32.934 -32.030  1.00  0.00              
ATOM   1077  N   ASN A  81      -6.325 -29.884 -32.384  1.00  0.00              
ATOM   1078  CA  ASN A  81      -5.018 -29.333 -32.716  1.00  0.00              
ATOM   1079  C   ASN A  81      -4.486 -28.444 -31.592  1.00  0.00              
ATOM   1080  O   ASN A  81      -3.305 -28.504 -31.244  1.00  0.00              
ATOM   1081  CB  ASN A  81      -5.060 -28.562 -34.022  1.00  0.00              
ATOM   1082  CG  ASN A  81      -5.157 -29.438 -35.240  1.00  0.00              
ATOM   1083  OD1 ASN A  81      -4.830 -30.630 -35.200  1.00  0.00              
ATOM   1084  ND2 ASN A  81      -5.526 -28.836 -36.342  1.00  0.00              
ATOM   1085  H   ASN A  81      -7.125 -29.624 -32.944  1.00  0.00              
ATOM   1086  HA  ASN A  81      -4.299 -30.143 -32.854  1.00  0.00              
ATOM   1087 1HB  ASN A  81      -5.726 -27.706 -34.144  1.00  0.00              
ATOM   1088 2HB  ASN A  81      -4.033 -28.212 -33.923  1.00  0.00              
ATOM   1089 1HD2 ASN A  81      -5.612 -29.357 -37.191  1.00  0.00              
ATOM   1090 2HD2 ASN A  81      -5.722 -27.856 -36.334  1.00  0.00              
ATOM   1091  N   TYR A  82      -5.364 -27.619 -31.028  1.00  0.00              
ATOM   1092  CA  TYR A  82      -4.988 -26.738 -29.926  1.00  0.00              
ATOM   1093  C   TYR A  82      -4.504 -27.574 -28.747  1.00  0.00              
ATOM   1094  O   TYR A  82      -3.431 -27.332 -28.193  1.00  0.00              
ATOM   1095  CB  TYR A  82      -6.190 -25.900 -29.475  1.00  0.00              
ATOM   1096  CG  TYR A  82      -6.574 -24.779 -30.415  1.00  0.00              
ATOM   1097  CD1 TYR A  82      -7.769 -24.081 -30.238  1.00  0.00              
ATOM   1098  CD2 TYR A  82      -5.744 -24.405 -31.472  1.00  0.00              
ATOM   1099  CE1 TYR A  82      -8.130 -23.039 -31.092  1.00  0.00              
ATOM   1100  CE2 TYR A  82      -6.092 -23.364 -32.331  1.00  0.00              
ATOM   1101  CZ  TYR A  82      -7.287 -22.687 -32.138  1.00  0.00              
ATOM   1102  OH  TYR A  82      -7.642 -21.662 -32.991  1.00  0.00              
ATOM   1103  H   TYR A  82      -6.314 -27.600 -31.370  1.00  0.00              
ATOM   1104  HA  TYR A  82      -4.194 -26.063 -30.247  1.00  0.00              
ATOM   1105 1HB  TYR A  82      -7.037 -26.580 -29.371  1.00  0.00              
ATOM   1106 2HB  TYR A  82      -5.942 -25.478 -28.502  1.00  0.00              
ATOM   1107  HD1 TYR A  82      -8.427 -24.362 -29.415  1.00  0.00              
ATOM   1108  HD2 TYR A  82      -4.808 -24.944 -31.621  1.00  0.00              
ATOM   1109  HE1 TYR A  82      -9.067 -22.504 -30.941  1.00  0.00              
ATOM   1110  HE2 TYR A  82      -5.427 -23.088 -33.150  1.00  0.00              
ATOM   1111  HH  TYR A  82      -8.490 -21.267 -32.772  1.00  0.00              
ATOM   1112  N   PHE A  83      -5.308 -28.567 -28.381  1.00  0.00              
ATOM   1113  CA  PHE A  83      -5.012 -29.433 -27.249  1.00  0.00              
ATOM   1114  C   PHE A  83      -3.713 -30.217 -27.389  1.00  0.00              
ATOM   1115  O   PHE A  83      -2.926 -30.304 -26.449  1.00  0.00              
ATOM   1116  CB  PHE A  83      -6.180 -30.398 -27.023  1.00  0.00              
ATOM   1117  CG  PHE A  83      -7.464 -29.721 -26.617  1.00  0.00              
ATOM   1118  CD1 PHE A  83      -8.626 -30.462 -26.432  1.00  0.00              
ATOM   1119  CD2 PHE A  83      -7.511 -28.349 -26.402  1.00  0.00              
ATOM   1120  CE1 PHE A  83      -9.813 -29.844 -26.037  1.00  0.00              
ATOM   1121  CE2 PHE A  83      -8.691 -27.726 -26.010  1.00  0.00              
ATOM   1122  CZ  PHE A  83      -9.844 -28.476 -25.827  1.00  0.00              
ATOM   1123  H   PHE A  83      -6.154 -28.721 -28.911  1.00  0.00              
ATOM   1124  HA  PHE A  83      -4.868 -28.832 -26.351  1.00  0.00              
ATOM   1125 1HB  PHE A  83      -6.396 -30.948 -27.938  1.00  0.00              
ATOM   1126 2HB  PHE A  83      -5.936 -31.101 -26.228  1.00  0.00              
ATOM   1127  HD1 PHE A  83      -8.602 -31.539 -26.597  1.00  0.00              
ATOM   1128  HD2 PHE A  83      -6.605 -27.759 -26.546  1.00  0.00              
ATOM   1129  HE1 PHE A  83     -10.715 -30.439 -25.895  1.00  0.00              
ATOM   1130  HE2 PHE A  83      -8.711 -26.648 -25.847  1.00  0.00              
ATOM   1131  HZ  PHE A  83     -10.770 -27.991 -25.521  1.00  0.00              
ATOM   1132  N   ARG A  84      -3.488 -30.783 -28.565  1.00  0.00              
ATOM   1133  CA  ARG A  84      -2.281 -31.558 -28.815  1.00  0.00              
ATOM   1134  C   ARG A  84      -1.027 -30.690 -28.751  1.00  0.00              
ATOM   1135  O   ARG A  84       0.024 -31.137 -28.292  1.00  0.00              
ATOM   1136  CB  ARG A  84      -2.361 -32.323 -30.128  1.00  0.00              
ATOM   1137  CG  ARG A  84      -1.183 -33.245 -30.403  1.00  0.00              
ATOM   1138  CD  ARG A  84      -1.353 -34.116 -31.595  1.00  0.00              
ATOM   1139  NE  ARG A  84      -0.220 -34.983 -31.874  1.00  0.00              
ATOM   1140  CZ  ARG A  84      -0.123 -35.795 -32.944  1.00  0.00              
ATOM   1141  NH1 ARG A  84      -1.102 -35.883 -33.818  1.00  0.00              
ATOM   1142  NH2 ARG A  84       0.973 -36.520 -33.081  1.00  0.00              
ATOM   1143  H   ARG A  84      -4.166 -30.675 -29.305  1.00  0.00              
ATOM   1144  HA  ARG A  84      -2.194 -32.356 -28.077  1.00  0.00              
ATOM   1145 1HB  ARG A  84      -3.277 -32.910 -30.099  1.00  0.00              
ATOM   1146 2HB  ARG A  84      -2.429 -31.581 -30.924  1.00  0.00              
ATOM   1147 1HG  ARG A  84      -0.293 -32.634 -30.558  1.00  0.00              
ATOM   1148 2HG  ARG A  84      -1.036 -33.887 -29.535  1.00  0.00              
ATOM   1149 1HD  ARG A  84      -2.223 -34.754 -31.445  1.00  0.00              
ATOM   1150 2HD  ARG A  84      -1.509 -33.489 -32.472  1.00  0.00              
ATOM   1151  HE  ARG A  84       0.634 -35.117 -31.348  1.00  0.00              
ATOM   1152 1HH1 ARG A  84      -1.941 -35.336 -33.689  1.00  0.00              
ATOM   1153 2HH1 ARG A  84      -1.010 -36.498 -34.613  1.00  0.00              
ATOM   1154 1HH2 ARG A  84       1.709 -36.454 -32.390  1.00  0.00              
ATOM   1155 2HH2 ARG A  84       1.071 -37.137 -33.873  1.00  0.00              
ATOM   1156  N   SER A  85      -1.140 -29.442 -29.197  1.00  0.00              
ATOM   1157  CA  SER A  85       0.001 -28.529 -29.185  1.00  0.00              
ATOM   1158  C   SER A  85       0.232 -27.870 -27.832  1.00  0.00              
ATOM   1159  O   SER A  85       1.235 -27.187 -27.644  1.00  0.00              
ATOM   1160  CB  SER A  85      -0.189 -27.465 -30.249  1.00  0.00              
ATOM   1161  OG  SER A  85      -1.254 -26.605 -29.950  1.00  0.00              
ATOM   1162  H   SER A  85      -2.028 -29.115 -29.550  1.00  0.00              
ATOM   1163  HA  SER A  85       0.929 -28.993 -29.520  1.00  0.00              
ATOM   1164 1HB  SER A  85       0.728 -26.882 -30.324  1.00  0.00              
ATOM   1165 2HB  SER A  85      -0.386 -27.955 -31.201  1.00  0.00              
ATOM   1166  HG  SER A  85      -1.340 -25.949 -30.645  1.00  0.00              
ATOM   1167  N   GLY A  86      -0.690 -28.068 -26.896  1.00  0.00              
ATOM   1168  CA  GLY A  86      -0.528 -27.479 -25.576  1.00  0.00              
ATOM   1169  C   GLY A  86       0.473 -28.160 -24.663  1.00  0.00              
ATOM   1170  O   GLY A  86       0.940 -29.256 -24.948  1.00  0.00              
ATOM   1171  H   GLY A  86      -1.508 -28.628 -27.088  1.00  0.00              
ATOM   1172 1HA  GLY A  86      -0.197 -26.446 -25.685  1.00  0.00              
ATOM   1173 2HA  GLY A  86      -1.487 -27.499 -25.057  1.00  0.00              
ATOM   1174  N   GLU A  87       0.793 -27.507 -23.549  1.00  0.00              
ATOM   1175  CA  GLU A  87       1.704 -28.072 -22.564  1.00  0.00              
ATOM   1176  C   GLU A  87       1.001 -28.206 -21.216  1.00  0.00              
ATOM   1177  O   GLU A  87       1.244 -29.156 -20.468  1.00  0.00              
ATOM   1178  CB  GLU A  87       2.959 -27.208 -22.428  1.00  0.00              
ATOM   1179  CG  GLU A  87       3.888 -27.254 -23.633  1.00  0.00              
ATOM   1180  CD  GLU A  87       5.023 -26.280 -23.486  1.00  0.00              
ATOM   1181  OE1 GLU A  87       5.028 -25.542 -22.529  1.00  0.00              
ATOM   1182  OE2 GLU A  87       5.943 -26.348 -24.266  1.00  0.00              
ATOM   1183  H   GLU A  87       0.392 -26.595 -23.384  1.00  0.00              
ATOM   1184  HA  GLU A  87       2.017 -29.068 -22.878  1.00  0.00              
ATOM   1185 1HB  GLU A  87       2.624 -26.183 -22.268  1.00  0.00              
ATOM   1186 2HB  GLU A  87       3.493 -27.558 -21.545  1.00  0.00              
ATOM   1187 1HG  GLU A  87       4.287 -28.248 -23.835  1.00  0.00              
ATOM   1188 2HG  GLU A  87       3.250 -26.946 -24.460  1.00  0.00              
ATOM   1189  N   GLY A  88       0.120 -27.257 -20.913  1.00  0.00              
ATOM   1190  CA  GLY A  88      -0.628 -27.293 -19.666  1.00  0.00              
ATOM   1191  C   GLY A  88      -2.033 -26.761 -19.877  1.00  0.00              
ATOM   1192  O   GLY A  88      -2.258 -25.922 -20.759  1.00  0.00              
ATOM   1193  H   GLY A  88      -0.035 -26.495 -21.558  1.00  0.00              
ATOM   1194 1HA  GLY A  88      -0.680 -28.323 -19.312  1.00  0.00              
ATOM   1195 2HA  GLY A  88      -0.116 -26.681 -18.925  1.00  0.00              
ATOM   1196  N   PHE A  89      -2.980 -27.228 -19.064  1.00  0.00              
ATOM   1197  CA  PHE A  89      -4.356 -26.762 -19.159  1.00  0.00              
ATOM   1198  C   PHE A  89      -4.965 -26.225 -17.867  1.00  0.00              
ATOM   1199  O   PHE A  89      -4.690 -26.744 -16.782  1.00  0.00              
ATOM   1200  CB  PHE A  89      -5.261 -27.899 -19.667  1.00  0.00              
ATOM   1201  CG  PHE A  89      -4.915 -28.383 -21.042  1.00  0.00              
ATOM   1202  CD1 PHE A  89      -3.908 -29.324 -21.231  1.00  0.00              
ATOM   1203  CD2 PHE A  89      -5.561 -27.855 -22.160  1.00  0.00              
ATOM   1204  CE1 PHE A  89      -3.543 -29.728 -22.518  1.00  0.00              
ATOM   1205  CE2 PHE A  89      -5.206 -28.252 -23.446  1.00  0.00              
ATOM   1206  CZ  PHE A  89      -4.195 -29.188 -23.628  1.00  0.00              
ATOM   1207  H   PHE A  89      -2.741 -27.918 -18.366  1.00  0.00              
ATOM   1208  HA  PHE A  89      -4.417 -25.925 -19.857  1.00  0.00              
ATOM   1209 1HB  PHE A  89      -5.186 -28.762 -19.007  1.00  0.00              
ATOM   1210 2HB  PHE A  89      -6.296 -27.564 -19.708  1.00  0.00              
ATOM   1211  HD1 PHE A  89      -3.403 -29.746 -20.361  1.00  0.00              
ATOM   1212  HD2 PHE A  89      -6.354 -27.120 -22.015  1.00  0.00              
ATOM   1213  HE1 PHE A  89      -2.750 -30.464 -22.653  1.00  0.00              
ATOM   1214  HE2 PHE A  89      -5.719 -27.829 -24.309  1.00  0.00              
ATOM   1215  HZ  PHE A  89      -3.911 -29.499 -24.632  1.00  0.00              
ATOM   1216  N   LEU A  90      -5.785 -25.178 -17.991  1.00  0.00              
ATOM   1217  CA  LEU A  90      -6.607 -24.708 -16.873  1.00  0.00              
ATOM   1218  C   LEU A  90      -8.032 -24.992 -17.343  1.00  0.00              
ATOM   1219  O   LEU A  90      -8.551 -24.334 -18.256  1.00  0.00              
ATOM   1220  CB  LEU A  90      -6.435 -23.206 -16.607  1.00  0.00              
ATOM   1221  CG  LEU A  90      -5.057 -22.754 -16.116  1.00  0.00              
ATOM   1222  CD1 LEU A  90      -5.066 -21.250 -15.811  1.00  0.00              
ATOM   1223  CD2 LEU A  90      -4.691 -23.544 -14.864  1.00  0.00              
ATOM   1224  H   LEU A  90      -5.840 -24.698 -18.878  1.00  0.00              
ATOM   1225  HA  LEU A  90      -6.327 -25.241 -15.965  1.00  0.00              
ATOM   1226 1HB  LEU A  90      -6.606 -22.826 -17.613  1.00  0.00              
ATOM   1227 2HB  LEU A  90      -7.206 -22.823 -15.938  1.00  0.00              
ATOM   1228  HG  LEU A  90      -4.337 -23.005 -16.895  1.00  0.00              
ATOM   1229 1HD1 LEU A  90      -4.080 -20.943 -15.463  1.00  0.00              
ATOM   1230 2HD1 LEU A  90      -5.320 -20.696 -16.715  1.00  0.00              
ATOM   1231 3HD1 LEU A  90      -5.804 -21.040 -15.037  1.00  0.00              
ATOM   1232 1HD2 LEU A  90      -3.710 -23.227 -14.508  1.00  0.00              
ATOM   1233 2HD2 LEU A  90      -5.435 -23.361 -14.087  1.00  0.00              
ATOM   1234 3HD2 LEU A  90      -4.666 -24.608 -15.098  1.00  0.00              
ATOM   1235  N   CYS A  91      -8.643 -26.003 -16.738  1.00  0.00              
ATOM   1236  CA  CYS A  91      -9.998 -26.406 -17.072  1.00  0.00              
ATOM   1237  C   CYS A  91     -10.919 -25.601 -16.179  1.00  0.00              
ATOM   1238  O   CYS A  91     -11.090 -25.908 -14.997  1.00  0.00              
ATOM   1239  CB  CYS A  91     -10.145 -27.910 -16.819  1.00  0.00              
ATOM   1240  SG  CYS A  91     -11.749 -28.559 -17.233  1.00  0.00              
ATOM   1241  H   CYS A  91      -8.143 -26.506 -16.019  1.00  0.00              
ATOM   1242  HA  CYS A  91     -10.245 -26.264 -18.124  1.00  0.00              
ATOM   1243 1HB  CYS A  91      -9.424 -28.466 -17.418  1.00  0.00              
ATOM   1244 2HB  CYS A  91      -9.988 -28.131 -15.763  1.00  0.00              
ATOM   1245  HG  CYS A  91     -11.527 -28.653 -18.540  1.00  0.00              
ATOM   1246  N   VAL A  92     -11.519 -24.571 -16.759  1.00  0.00              
ATOM   1247  CA  VAL A  92     -12.357 -23.636 -16.019  1.00  0.00              
ATOM   1248  C   VAL A  92     -13.869 -23.857 -16.118  1.00  0.00              
ATOM   1249  O   VAL A  92     -14.415 -24.007 -17.201  1.00  0.00              
ATOM   1250  CB  VAL A  92     -12.061 -22.183 -16.490  1.00  0.00              
ATOM   1251  CG1 VAL A  92     -12.918 -21.181 -15.717  1.00  0.00              
ATOM   1252  CG2 VAL A  92     -10.562 -21.871 -16.334  1.00  0.00              
ATOM   1253  H   VAL A  92     -11.386 -24.436 -17.751  1.00  0.00              
ATOM   1254  HA  VAL A  92     -12.186 -23.714 -14.945  1.00  0.00              
ATOM   1255  HB  VAL A  92     -12.297 -22.100 -17.551  1.00  0.00              
ATOM   1256 1HG1 VAL A  92     -12.696 -20.171 -16.062  1.00  0.00              
ATOM   1257 2HG1 VAL A  92     -13.972 -21.398 -15.885  1.00  0.00              
ATOM   1258 3HG1 VAL A  92     -12.696 -21.258 -14.653  1.00  0.00              
ATOM   1259 1HG2 VAL A  92     -10.365 -20.852 -16.666  1.00  0.00              
ATOM   1260 2HG2 VAL A  92     -10.277 -21.972 -15.286  1.00  0.00              
ATOM   1261 3HG2 VAL A  92      -9.979 -22.568 -16.937  1.00  0.00              
ATOM   1262  N   PHE A  93     -14.524 -23.886 -14.962  1.00  0.00              
ATOM   1263  CA  PHE A  93     -15.970 -24.055 -14.884  1.00  0.00              
ATOM   1264  C   PHE A  93     -16.375 -23.079 -13.793  1.00  0.00              
ATOM   1265  O   PHE A  93     -15.512 -22.571 -13.070  1.00  0.00              
ATOM   1266  CB  PHE A  93     -16.382 -25.501 -14.511  1.00  0.00              
ATOM   1267  CG  PHE A  93     -16.038 -25.906 -13.095  1.00  0.00              
ATOM   1268  CD1 PHE A  93     -14.790 -26.441 -12.795  1.00  0.00              
ATOM   1269  CD2 PHE A  93     -16.960 -25.740 -12.066  1.00  0.00              
ATOM   1270  CE1 PHE A  93     -14.461 -26.806 -11.484  1.00  0.00              
ATOM   1271  CE2 PHE A  93     -16.643 -26.101 -10.748  1.00  0.00              
ATOM   1272  CZ  PHE A  93     -15.391 -26.633 -10.456  1.00  0.00              
ATOM   1273  H   PHE A  93     -13.993 -23.786 -14.108  1.00  0.00              
ATOM   1274  HA  PHE A  93     -16.422 -23.824 -15.850  1.00  0.00              
ATOM   1275 1HB  PHE A  93     -17.460 -25.621 -14.610  1.00  0.00              
ATOM   1276 2HB  PHE A  93     -15.878 -26.213 -15.163  1.00  0.00              
ATOM   1277  HD1 PHE A  93     -14.061 -26.574 -13.594  1.00  0.00              
ATOM   1278  HD2 PHE A  93     -17.941 -25.324 -12.295  1.00  0.00              
ATOM   1279  HE1 PHE A  93     -13.478 -27.226 -11.266  1.00  0.00              
ATOM   1280  HE2 PHE A  93     -17.375 -25.965  -9.952  1.00  0.00              
ATOM   1281  HZ  PHE A  93     -15.136 -26.916  -9.435  1.00  0.00              
ATOM   1282  N   SER A  94     -17.664 -22.779 -13.692  1.00  0.00              
ATOM   1283  CA  SER A  94     -18.135 -21.882 -12.646  1.00  0.00              
ATOM   1284  C   SER A  94     -18.675 -22.701 -11.485  1.00  0.00              
ATOM   1285  O   SER A  94     -19.419 -23.660 -11.700  1.00  0.00              
ATOM   1286  CB  SER A  94     -19.247 -20.977 -13.163  1.00  0.00              
ATOM   1287  OG  SER A  94     -19.851 -20.291 -12.078  1.00  0.00              
ATOM   1288  H   SER A  94     -18.331 -23.171 -14.342  1.00  0.00              
ATOM   1289  HA  SER A  94     -17.390 -21.145 -12.341  1.00  0.00              
ATOM   1290 1HB  SER A  94     -18.817 -20.263 -13.865  1.00  0.00              
ATOM   1291 2HB  SER A  94     -19.986 -21.590 -13.678  1.00  0.00              
ATOM   1292  HG  SER A  94     -20.757 -20.070 -12.304  1.00  0.00              
ATOM   1293  N   ILE A  95     -18.314 -22.335 -10.258  1.00  0.00              
ATOM   1294  CA  ILE A  95     -18.837 -23.063  -9.114  1.00  0.00              
ATOM   1295  C   ILE A  95     -20.336 -22.820  -8.975  1.00  0.00              
ATOM   1296  O   ILE A  95     -21.013 -23.530  -8.238  1.00  0.00              
ATOM   1297  CB  ILE A  95     -18.166 -22.649  -7.778  1.00  0.00              
ATOM   1298  CG1 ILE A  95     -18.500 -21.189  -7.458  1.00  0.00              
ATOM   1299  CG2 ILE A  95     -16.672 -22.915  -7.841  1.00  0.00              
ATOM   1300  CD1 ILE A  95     -18.174 -20.797  -6.031  1.00  0.00              
ATOM   1301  H   ILE A  95     -17.684 -21.561 -10.103  1.00  0.00              
ATOM   1302  HA  ILE A  95     -18.709 -24.136  -9.251  1.00  0.00              
ATOM   1303  HB  ILE A  95     -18.607 -23.226  -6.966  1.00  0.00              
ATOM   1304 1HG1 ILE A  95     -17.932 -20.567  -8.149  1.00  0.00              
ATOM   1305 2HG1 ILE A  95     -19.566 -21.053  -7.641  1.00  0.00              
ATOM   1306 1HG2 ILE A  95     -16.210 -22.621  -6.898  1.00  0.00              
ATOM   1307 2HG2 ILE A  95     -16.497 -23.976  -8.014  1.00  0.00              
ATOM   1308 3HG2 ILE A  95     -16.233 -22.338  -8.655  1.00  0.00              
ATOM   1309 1HD1 ILE A  95     -18.435 -19.751  -5.871  1.00  0.00              
ATOM   1310 2HD1 ILE A  95     -18.742 -21.422  -5.342  1.00  0.00              
ATOM   1311 3HD1 ILE A  95     -17.108 -20.935  -5.851  1.00  0.00              
ATOM   1312  N   THR A  96     -20.857 -21.815  -9.676  1.00  0.00              
ATOM   1313  CA  THR A  96     -22.279 -21.506  -9.597  1.00  0.00              
ATOM   1314  C   THR A  96     -23.115 -22.219 -10.666  1.00  0.00              
ATOM   1315  O   THR A  96     -24.327 -22.029 -10.729  1.00  0.00              
ATOM   1316  CB  THR A  96     -22.543 -19.987  -9.734  1.00  0.00              
ATOM   1317  OG1 THR A  96     -22.211 -19.557 -11.059  1.00  0.00              
ATOM   1318  CG2 THR A  96     -21.718 -19.202  -8.719  1.00  0.00              
ATOM   1319  H   THR A  96     -20.264 -21.255 -10.273  1.00  0.00              
ATOM   1320  HA  THR A  96     -22.676 -21.843  -8.639  1.00  0.00              
ATOM   1321  HB  THR A  96     -23.602 -19.795  -9.563  1.00  0.00              
ATOM   1322  HG1 THR A  96     -22.652 -18.724 -11.245  1.00  0.00              
ATOM   1323 1HG2 THR A  96     -21.920 -18.137  -8.834  1.00  0.00              
ATOM   1324 2HG2 THR A  96     -21.986 -19.516  -7.711  1.00  0.00              
ATOM   1325 3HG2 THR A  96     -20.658 -19.391  -8.889  1.00  0.00              
ATOM   1326  N   GLU A  97     -22.474 -23.029 -11.505  1.00  0.00              
ATOM   1327  CA  GLU A  97     -23.198 -23.735 -12.552  1.00  0.00              
ATOM   1328  C   GLU A  97     -22.746 -25.181 -12.710  1.00  0.00              
ATOM   1329  O   GLU A  97     -21.661 -25.445 -13.232  1.00  0.00              
ATOM   1330  CB  GLU A  97     -23.043 -22.997 -13.884  1.00  0.00              
ATOM   1331  CG  GLU A  97     -23.815 -23.618 -15.040  1.00  0.00              
ATOM   1332  CD  GLU A  97     -23.575 -22.869 -16.322  1.00  0.00              
ATOM   1333  OE1 GLU A  97     -22.843 -21.909 -16.298  1.00  0.00              
ATOM   1334  OE2 GLU A  97     -24.031 -23.322 -17.345  1.00  0.00              
ATOM   1335  H   GLU A  97     -21.476 -23.161 -11.422  1.00  0.00              
ATOM   1336  HA  GLU A  97     -24.258 -23.779 -12.303  1.00  0.00              
ATOM   1337 1HB  GLU A  97     -23.389 -21.976 -13.725  1.00  0.00              
ATOM   1338 2HB  GLU A  97     -21.979 -22.988 -14.122  1.00  0.00              
ATOM   1339 1HG  GLU A  97     -23.594 -24.674 -15.191  1.00  0.00              
ATOM   1340 2HG  GLU A  97     -24.856 -23.505 -14.743  1.00  0.00              
ATOM   1341  N   MET A  98     -23.597 -26.108 -12.265  1.00  0.00              
ATOM   1342  CA  MET A  98     -23.317 -27.539 -12.325  1.00  0.00              
ATOM   1343  C   MET A  98     -23.129 -28.035 -13.754  1.00  0.00              
ATOM   1344  O   MET A  98     -22.407 -29.002 -13.998  1.00  0.00              
ATOM   1345  CB  MET A  98     -24.457 -28.321 -11.661  1.00  0.00              
ATOM   1346  CG  MET A  98     -24.224 -29.825 -11.580  1.00  0.00              
ATOM   1347  SD  MET A  98     -22.776 -30.273 -10.604  1.00  0.00              
ATOM   1348  CE  MET A  98     -23.342 -29.919  -8.933  1.00  0.00              
ATOM   1349  H   MET A  98     -24.471 -25.794 -11.870  1.00  0.00              
ATOM   1350  HA  MET A  98     -22.387 -27.758 -11.800  1.00  0.00              
ATOM   1351 1HB  MET A  98     -24.576 -27.916 -10.657  1.00  0.00              
ATOM   1352 2HB  MET A  98     -25.359 -28.123 -12.242  1.00  0.00              
ATOM   1353 1HG  MET A  98     -25.106 -30.281 -11.131  1.00  0.00              
ATOM   1354 2HG  MET A  98     -24.095 -30.203 -12.594  1.00  0.00              
ATOM   1355 1HE  MET A  98     -22.548 -30.149  -8.223  1.00  0.00              
ATOM   1356 2HE  MET A  98     -23.606 -28.864  -8.854  1.00  0.00              
ATOM   1357 3HE  MET A  98     -24.218 -30.530  -8.708  1.00  0.00              
ATOM   1358  N   GLU A  99     -23.787 -27.378 -14.698  1.00  0.00              
ATOM   1359  CA  GLU A  99     -23.669 -27.760 -16.093  1.00  0.00              
ATOM   1360  C   GLU A  99     -22.251 -27.534 -16.614  1.00  0.00              
ATOM   1361  O   GLU A  99     -21.717 -28.375 -17.338  1.00  0.00              
ATOM   1362  CB  GLU A  99     -24.675 -26.980 -16.943  1.00  0.00              
ATOM   1363  CG  GLU A  99     -26.128 -27.372 -16.714  1.00  0.00              
ATOM   1364  CD  GLU A  99     -27.062 -26.475 -17.478  1.00  0.00              
ATOM   1365  OE1 GLU A  99     -26.595 -25.545 -18.090  1.00  0.00              
ATOM   1366  OE2 GLU A  99     -28.229 -26.783 -17.542  1.00  0.00              
ATOM   1367  H   GLU A  99     -24.380 -26.599 -14.450  1.00  0.00              
ATOM   1368  HA  GLU A  99     -23.885 -28.823 -16.205  1.00  0.00              
ATOM   1369 1HB  GLU A  99     -24.543 -25.925 -16.706  1.00  0.00              
ATOM   1370 2HB  GLU A  99     -24.413 -27.154 -17.987  1.00  0.00              
ATOM   1371 1HG  GLU A  99     -26.341 -28.412 -16.962  1.00  0.00              
ATOM   1372 2HG  GLU A  99     -26.270 -27.218 -15.645  1.00  0.00              
ATOM   1373  N   SER A 100     -21.636 -26.409 -16.245  1.00  0.00              
ATOM   1374  CA  SER A 100     -20.278 -26.107 -16.711  1.00  0.00              
ATOM   1375  C   SER A 100     -19.266 -27.046 -16.049  1.00  0.00              
ATOM   1376  O   SER A 100     -18.240 -27.376 -16.639  1.00  0.00              
ATOM   1377  CB  SER A 100     -19.918 -24.630 -16.438  1.00  0.00              
ATOM   1378  OG  SER A 100     -19.763 -24.357 -15.051  1.00  0.00              
ATOM   1379  H   SER A 100     -22.105 -25.752 -15.637  1.00  0.00              
ATOM   1380  HA  SER A 100     -20.172 -26.151 -17.796  1.00  0.00              
ATOM   1381 1HB  SER A 100     -18.983 -24.400 -16.949  1.00  0.00              
ATOM   1382 2HB  SER A 100     -20.712 -23.998 -16.834  1.00  0.00              
ATOM   1383  HG  SER A 100     -20.435 -24.831 -14.556  1.00  0.00              
ATOM   1384  N   PHE A 101     -19.569 -27.488 -14.831  1.00  0.00              
ATOM   1385  CA  PHE A 101     -18.741 -28.482 -14.146  1.00  0.00              
ATOM   1386  C   PHE A 101     -18.854 -29.848 -14.840  1.00  0.00              
ATOM   1387  O   PHE A 101     -17.861 -30.534 -15.046  1.00  0.00              
ATOM   1388  CB  PHE A 101     -19.190 -28.614 -12.685  1.00  0.00              
ATOM   1389  CG  PHE A 101     -18.460 -29.683 -11.916  1.00  0.00              
ATOM   1390  CD1 PHE A 101     -17.097 -29.574 -11.670  1.00  0.00              
ATOM   1391  CD2 PHE A 101     -19.144 -30.793 -11.428  1.00  0.00              
ATOM   1392  CE1 PHE A 101     -16.419 -30.560 -10.940  1.00  0.00              
ATOM   1393  CE2 PHE A 101     -18.476 -31.791 -10.695  1.00  0.00              
ATOM   1394  CZ  PHE A 101     -17.111 -31.670 -10.451  1.00  0.00              
ATOM   1395  H   PHE A 101     -20.391 -27.129 -14.368  1.00  0.00              
ATOM   1396  HA  PHE A 101     -17.695 -28.171 -14.169  1.00  0.00              
ATOM   1397 1HB  PHE A 101     -19.019 -27.678 -12.154  1.00  0.00              
ATOM   1398 2HB  PHE A 101     -20.248 -28.868 -12.640  1.00  0.00              
ATOM   1399  HD1 PHE A 101     -16.554 -28.709 -12.050  1.00  0.00              
ATOM   1400  HD2 PHE A 101     -20.213 -30.884 -11.622  1.00  0.00              
ATOM   1401  HE1 PHE A 101     -15.350 -30.460 -10.753  1.00  0.00              
ATOM   1402  HE2 PHE A 101     -19.021 -32.656 -10.318  1.00  0.00              
ATOM   1403  HZ  PHE A 101     -16.584 -32.436  -9.884  1.00  0.00              
ATOM   1404  N   ALA A 102     -20.071 -30.242 -15.191  1.00  0.00              
ATOM   1405  CA  ALA A 102     -20.274 -31.514 -15.887  1.00  0.00              
ATOM   1406  C   ALA A 102     -19.546 -31.498 -17.236  1.00  0.00              
ATOM   1407  O   ALA A 102     -19.008 -32.508 -17.681  1.00  0.00              
ATOM   1408  CB  ALA A 102     -21.771 -31.764 -16.095  1.00  0.00              
ATOM   1409  H   ALA A 102     -20.872 -29.664 -14.980  1.00  0.00              
ATOM   1410  HA  ALA A 102     -19.865 -32.317 -15.273  1.00  0.00              
ATOM   1411 1HB  ALA A 102     -21.911 -32.713 -16.613  1.00  0.00              
ATOM   1412 2HB  ALA A 102     -22.272 -31.802 -15.127  1.00  0.00              
ATOM   1413 3HB  ALA A 102     -22.194 -30.959 -16.692  1.00  0.00              
ATOM   1414  N   ALA A 103     -19.522 -30.333 -17.877  1.00  0.00              
ATOM   1415  CA  ALA A 103     -18.860 -30.188 -19.170  1.00  0.00              
ATOM   1416  C   ALA A 103     -17.366 -30.511 -19.125  1.00  0.00              
ATOM   1417  O   ALA A 103     -16.785 -30.918 -20.129  1.00  0.00              
ATOM   1418  CB  ALA A 103     -19.074 -28.771 -19.693  1.00  0.00              
ATOM   1419  H   ALA A 103     -19.972 -29.530 -17.462  1.00  0.00              
ATOM   1420  HA  ALA A 103     -19.302 -30.896 -19.870  1.00  0.00              
ATOM   1421 1HB  ALA A 103     -18.579 -28.663 -20.659  1.00  0.00              
ATOM   1422 2HB  ALA A 103     -20.141 -28.582 -19.809  1.00  0.00              
ATOM   1423 3HB  ALA A 103     -18.652 -28.056 -18.989  1.00  0.00              
ATOM   1424  N   THR A 104     -16.745 -30.342 -17.964  1.00  0.00              
ATOM   1425  CA  THR A 104     -15.301 -30.538 -17.859  1.00  0.00              
ATOM   1426  C   THR A 104     -14.847 -31.964 -18.158  1.00  0.00              
ATOM   1427  O   THR A 104     -13.685 -32.183 -18.504  1.00  0.00              
ATOM   1428  CB  THR A 104     -14.784 -30.152 -16.474  1.00  0.00              
ATOM   1429  OG1 THR A 104     -15.363 -31.017 -15.492  1.00  0.00              
ATOM   1430  CG2 THR A 104     -15.140 -28.712 -16.169  1.00  0.00              
ATOM   1431  H   THR A 104     -17.266 -30.076 -17.141  1.00  0.00              
ATOM   1432  HA  THR A 104     -14.790 -29.929 -18.605  1.00  0.00              
ATOM   1433  HB  THR A 104     -13.701 -30.273 -16.453  1.00  0.00              
ATOM   1434  HG1 THR A 104     -14.828 -30.997 -14.694  1.00  0.00              
ATOM   1435 1HG2 THR A 104     -14.767 -28.448 -15.180  1.00  0.00              
ATOM   1436 2HG2 THR A 104     -14.687 -28.059 -16.915  1.00  0.00              
ATOM   1437 3HG2 THR A 104     -16.223 -28.594 -16.191  1.00  0.00              
ATOM   1438  N   ALA A 105     -15.751 -32.929 -18.016  1.00  0.00              
ATOM   1439  CA  ALA A 105     -15.421 -34.318 -18.329  1.00  0.00              
ATOM   1440  C   ALA A 105     -15.127 -34.458 -19.821  1.00  0.00              
ATOM   1441  O   ALA A 105     -14.266 -35.235 -20.227  1.00  0.00              
ATOM   1442  CB  ALA A 105     -16.572 -35.235 -17.939  1.00  0.00              
ATOM   1443  H   ALA A 105     -16.680 -32.706 -17.688  1.00  0.00              
ATOM   1444  HA  ALA A 105     -14.538 -34.605 -17.758  1.00  0.00              
ATOM   1445 1HB  ALA A 105     -16.311 -36.266 -18.178  1.00  0.00              
ATOM   1446 2HB  ALA A 105     -16.761 -35.147 -16.868  1.00  0.00              
ATOM   1447 3HB  ALA A 105     -17.467 -34.951 -18.490  1.00  0.00              
ATOM   1448  N   ASP A 106     -15.848 -33.694 -20.637  1.00  0.00              
ATOM   1449  CA  ASP A 106     -15.664 -33.742 -22.081  1.00  0.00              
ATOM   1450  C   ASP A 106     -14.342 -33.098 -22.493  1.00  0.00              
ATOM   1451  O   ASP A 106     -13.674 -33.573 -23.410  1.00  0.00              
ATOM   1452  CB  ASP A 106     -16.830 -33.050 -22.792  1.00  0.00              
ATOM   1453  CG  ASP A 106     -18.136 -33.833 -22.765  1.00  0.00              
ATOM   1454  OD1 ASP A 106     -18.104 -34.994 -22.430  1.00  0.00              
ATOM   1455  OD2 ASP A 106     -19.170 -33.230 -22.925  1.00  0.00              
ATOM   1456  H   ASP A 106     -16.537 -33.066 -20.249  1.00  0.00              
ATOM   1457  HA  ASP A 106     -15.640 -34.779 -22.417  1.00  0.00              
ATOM   1458 1HB  ASP A 106     -17.010 -32.033 -22.443  1.00  0.00              
ATOM   1459 2HB  ASP A 106     -16.444 -33.023 -23.811  1.00  0.00              
ATOM   1460  N   PHE A 107     -13.971 -32.013 -21.817  1.00  0.00              
ATOM   1461  CA  PHE A 107     -12.713 -31.328 -22.109  1.00  0.00              
ATOM   1462  C   PHE A 107     -11.521 -32.192 -21.697  1.00  0.00              
ATOM   1463  O   PHE A 107     -10.502 -32.230 -22.390  1.00  0.00              
ATOM   1464  CB  PHE A 107     -12.679 -29.968 -21.395  1.00  0.00              
ATOM   1465  CG  PHE A 107     -13.554 -28.922 -22.046  1.00  0.00              
ATOM   1466  CD1 PHE A 107     -13.117 -28.234 -23.171  1.00  0.00              
ATOM   1467  CD2 PHE A 107     -14.824 -28.646 -21.548  1.00  0.00              
ATOM   1468  CE1 PHE A 107     -13.930 -27.286 -23.795  1.00  0.00              
ATOM   1469  CE2 PHE A 107     -15.644 -27.700 -22.164  1.00  0.00              
ATOM   1470  CZ  PHE A 107     -15.196 -27.020 -23.293  1.00  0.00              
ATOM   1471  H   PHE A 107     -14.569 -31.654 -21.087  1.00  0.00              
ATOM   1472  HA  PHE A 107     -12.622 -31.165 -23.184  1.00  0.00              
ATOM   1473 1HB  PHE A 107     -13.027 -30.074 -20.369  1.00  0.00              
ATOM   1474 2HB  PHE A 107     -11.665 -29.571 -21.394  1.00  0.00              
ATOM   1475  HD1 PHE A 107     -12.123 -28.441 -23.569  1.00  0.00              
ATOM   1476  HD2 PHE A 107     -15.175 -29.178 -20.663  1.00  0.00              
ATOM   1477  HE1 PHE A 107     -13.571 -26.756 -24.677  1.00  0.00              
ATOM   1478  HE2 PHE A 107     -16.636 -27.494 -21.762  1.00  0.00              
ATOM   1479  HZ  PHE A 107     -15.832 -26.282 -23.780  1.00  0.00              
ATOM   1480  N   ARG A 108     -11.670 -32.891 -20.575  1.00  0.00              
ATOM   1481  CA  ARG A 108     -10.664 -33.816 -20.062  1.00  0.00              
ATOM   1482  C   ARG A 108     -10.454 -34.978 -21.038  1.00  0.00              
ATOM   1483  O   ARG A 108      -9.325 -35.366 -21.341  1.00  0.00              
ATOM   1484  CB  ARG A 108     -11.141 -34.352 -18.706  1.00  0.00              
ATOM   1485  CG  ARG A 108     -10.223 -35.353 -18.018  1.00  0.00              
ATOM   1486  CD  ARG A 108      -8.923 -34.714 -17.609  1.00  0.00              
ATOM   1487  NE  ARG A 108      -8.115 -35.598 -16.774  1.00  0.00              
ATOM   1488  CZ  ARG A 108      -6.826 -35.398 -16.527  1.00  0.00              
ATOM   1489  NH1 ARG A 108      -6.208 -34.347 -17.051  1.00  0.00              
ATOM   1490  NH2 ARG A 108      -6.153 -36.242 -15.758  1.00  0.00              
ATOM   1491  H   ARG A 108     -12.530 -32.765 -20.061  1.00  0.00              
ATOM   1492  HA  ARG A 108      -9.729 -33.284 -19.886  1.00  0.00              
ATOM   1493 1HB  ARG A 108     -11.269 -33.492 -18.051  1.00  0.00              
ATOM   1494 2HB  ARG A 108     -12.107 -34.827 -18.873  1.00  0.00              
ATOM   1495 1HG  ARG A 108     -10.730 -35.739 -17.134  1.00  0.00              
ATOM   1496 2HG  ARG A 108     -10.023 -36.173 -18.710  1.00  0.00              
ATOM   1497 1HD  ARG A 108      -8.354 -34.464 -18.504  1.00  0.00              
ATOM   1498 2HD  ARG A 108      -9.137 -33.804 -17.050  1.00  0.00              
ATOM   1499  HE  ARG A 108      -8.381 -36.442 -16.284  1.00  0.00              
ATOM   1500 1HH1 ARG A 108      -6.720 -33.703 -17.636  1.00  0.00              
ATOM   1501 2HH1 ARG A 108      -5.228 -34.196 -16.863  1.00  0.00              
ATOM   1502 1HH2 ARG A 108      -6.625 -37.042 -15.358  1.00  0.00              
ATOM   1503 2HH2 ARG A 108      -5.174 -36.083 -15.576  1.00  0.00              
ATOM   1504  N   GLU A 109     -11.567 -35.517 -21.520  1.00  0.00              
ATOM   1505  CA  GLU A 109     -11.579 -36.627 -22.470  1.00  0.00              
ATOM   1506  C   GLU A 109     -10.814 -36.253 -23.741  1.00  0.00              
ATOM   1507  O   GLU A 109      -9.921 -36.978 -24.191  1.00  0.00              
ATOM   1508  CB  GLU A 109     -13.015 -37.029 -22.814  1.00  0.00              
ATOM   1509  CG  GLU A 109     -13.127 -38.190 -23.791  1.00  0.00              
ATOM   1510  CD  GLU A 109     -14.564 -38.530 -24.074  1.00  0.00              
ATOM   1511  OE1 GLU A 109     -15.426 -37.891 -23.518  1.00  0.00              
ATOM   1512  OE2 GLU A 109     -14.803 -39.350 -24.929  1.00  0.00              
ATOM   1513  H   GLU A 109     -12.445 -35.129 -21.205  1.00  0.00              
ATOM   1514  HA  GLU A 109     -11.096 -37.499 -22.026  1.00  0.00              
ATOM   1515 1HB  GLU A 109     -13.504 -37.295 -21.876  1.00  0.00              
ATOM   1516 2HB  GLU A 109     -13.499 -36.149 -23.239  1.00  0.00              
ATOM   1517 1HG  GLU A 109     -12.603 -38.018 -24.731  1.00  0.00              
ATOM   1518 2HG  GLU A 109     -12.657 -39.017 -23.260  1.00  0.00              
ATOM   1519  N   GLN A 110     -11.169 -35.107 -24.309  1.00  0.00              
ATOM   1520  CA  GLN A 110     -10.579 -34.648 -25.556  1.00  0.00              
ATOM   1521  C   GLN A 110      -9.098 -34.326 -25.413  1.00  0.00              
ATOM   1522  O   GLN A 110      -8.298 -34.662 -26.284  1.00  0.00              
ATOM   1523  CB  GLN A 110     -11.324 -33.412 -26.067  1.00  0.00              
ATOM   1524  CG  GLN A 110     -12.717 -33.700 -26.600  1.00  0.00              
ATOM   1525  CD  GLN A 110     -13.477 -32.434 -26.947  1.00  0.00              
ATOM   1526  OE1 GLN A 110     -13.000 -31.321 -26.706  1.00  0.00              
ATOM   1527  NE2 GLN A 110     -14.668 -32.596 -27.511  1.00  0.00              
ATOM   1528  H   GLN A 110     -11.871 -34.538 -23.858  1.00  0.00              
ATOM   1529  HA  GLN A 110     -10.629 -35.445 -26.299  1.00  0.00              
ATOM   1530 1HB  GLN A 110     -11.385 -32.714 -25.232  1.00  0.00              
ATOM   1531 2HB  GLN A 110     -10.710 -32.979 -26.857  1.00  0.00              
ATOM   1532 1HG  GLN A 110     -12.909 -34.431 -27.385  1.00  0.00              
ATOM   1533 2HG  GLN A 110     -13.096 -34.080 -25.650  1.00  0.00              
ATOM   1534 1HE2 GLN A 110     -15.217 -31.797 -27.762  1.00  0.00              
ATOM   1535 2HE2 GLN A 110     -15.018 -33.516 -27.686  1.00  0.00              
ATOM   1536  N   ILE A 111      -8.728 -33.678 -24.312  1.00  0.00              
ATOM   1537  CA  ILE A 111      -7.325 -33.364 -24.072  1.00  0.00              
ATOM   1538  C   ILE A 111      -6.469 -34.627 -23.941  1.00  0.00              
ATOM   1539  O   ILE A 111      -5.424 -34.741 -24.581  1.00  0.00              
ATOM   1540  CB  ILE A 111      -7.145 -32.499 -22.797  1.00  0.00              
ATOM   1541  CG1 ILE A 111      -7.722 -31.100 -23.026  1.00  0.00              
ATOM   1542  CG2 ILE A 111      -5.667 -32.389 -22.444  1.00  0.00              
ATOM   1543  CD1 ILE A 111      -7.919 -30.306 -21.755  1.00  0.00              
ATOM   1544  H   ILE A 111      -9.418 -33.397 -23.631  1.00  0.00              
ATOM   1545  HA  ILE A 111      -6.896 -32.843 -24.927  1.00  0.00              
ATOM   1546  HB  ILE A 111      -7.686 -32.964 -21.973  1.00  0.00              
ATOM   1547 1HG1 ILE A 111      -7.034 -30.568 -23.684  1.00  0.00              
ATOM   1548 2HG1 ILE A 111      -8.681 -31.223 -23.529  1.00  0.00              
ATOM   1549 1HG2 ILE A 111      -5.551 -31.780 -21.548  1.00  0.00              
ATOM   1550 2HG2 ILE A 111      -5.262 -33.384 -22.261  1.00  0.00              
ATOM   1551 3HG2 ILE A 111      -5.129 -31.925 -23.270  1.00  0.00              
ATOM   1552 1HD1 ILE A 111      -8.330 -29.326 -21.997  1.00  0.00              
ATOM   1553 2HD1 ILE A 111      -8.608 -30.836 -21.097  1.00  0.00              
ATOM   1554 3HD1 ILE A 111      -6.961 -30.180 -21.252  1.00  0.00              
ATOM   1555  N   LEU A 112      -6.916 -35.567 -23.111  1.00  0.00              
ATOM   1556  CA  LEU A 112      -6.187 -36.816 -22.885  1.00  0.00              
ATOM   1557  C   LEU A 112      -6.085 -37.642 -24.163  1.00  0.00              
ATOM   1558  O   LEU A 112      -5.054 -38.262 -24.445  1.00  0.00              
ATOM   1559  CB  LEU A 112      -6.884 -37.649 -21.807  1.00  0.00              
ATOM   1560  CG  LEU A 112      -6.872 -37.116 -20.376  1.00  0.00              
ATOM   1561  CD1 LEU A 112      -7.726 -38.014 -19.502  1.00  0.00              
ATOM   1562  CD2 LEU A 112      -5.447 -37.054 -19.853  1.00  0.00              
ATOM   1563  H   LEU A 112      -7.786 -35.410 -22.623  1.00  0.00              
ATOM   1564  HA  LEU A 112      -5.173 -36.592 -22.557  1.00  0.00              
ATOM   1565 1HB  LEU A 112      -7.902 -37.618 -22.191  1.00  0.00              
ATOM   1566 2HB  LEU A 112      -6.530 -38.680 -21.802  1.00  0.00              
ATOM   1567  HG  LEU A 112      -7.255 -36.096 -20.407  1.00  0.00              
ATOM   1568 1HD1 LEU A 112      -7.721 -37.638 -18.479  1.00  0.00              
ATOM   1569 2HD1 LEU A 112      -8.749 -38.023 -19.879  1.00  0.00              
ATOM   1570 3HD1 LEU A 112      -7.324 -39.027 -19.518  1.00  0.00              
ATOM   1571 1HD2 LEU A 112      -5.452 -36.672 -18.831  1.00  0.00              
ATOM   1572 2HD2 LEU A 112      -5.011 -38.053 -19.866  1.00  0.00              
ATOM   1573 3HD2 LEU A 112      -4.856 -36.392 -20.485  1.00  0.00              
ATOM   1574  N   ARG A 113      -7.172 -37.647 -24.924  1.00  0.00              
ATOM   1575  CA  ARG A 113      -7.235 -38.355 -26.194  1.00  0.00              
ATOM   1576  C   ARG A 113      -6.107 -37.953 -27.148  1.00  0.00              
ATOM   1577  O   ARG A 113      -5.340 -38.801 -27.614  1.00  0.00              
ATOM   1578  CB  ARG A 113      -8.592 -38.083 -26.851  1.00  0.00              
ATOM   1579  CG  ARG A 113      -8.802 -38.769 -28.188  1.00  0.00              
ATOM   1580  CD  ARG A 113     -10.189 -38.469 -28.726  1.00  0.00              
ATOM   1581  NE  ARG A 113     -10.337 -37.057 -29.067  1.00  0.00              
ATOM   1582  CZ  ARG A 113     -11.502 -36.464 -29.297  1.00  0.00              
ATOM   1583  NH1 ARG A 113     -12.627 -37.159 -29.216  1.00  0.00              
ATOM   1584  NH2 ARG A 113     -11.541 -35.178 -29.614  1.00  0.00              
ATOM   1585  H   ARG A 113      -7.982 -37.137 -24.604  1.00  0.00              
ATOM   1586  HA  ARG A 113      -7.178 -39.430 -26.021  1.00  0.00              
ATOM   1587 1HB  ARG A 113      -9.357 -38.417 -26.151  1.00  0.00              
ATOM   1588 2HB  ARG A 113      -8.670 -37.005 -26.986  1.00  0.00              
ATOM   1589 1HG  ARG A 113      -8.046 -38.407 -28.885  1.00  0.00              
ATOM   1590 2HG  ARG A 113      -8.681 -39.844 -28.048  1.00  0.00              
ATOM   1591 1HD  ARG A 113     -10.359 -39.068 -29.620  1.00  0.00              
ATOM   1592 2HD  ARG A 113     -10.927 -38.729 -27.968  1.00  0.00              
ATOM   1593  HE  ARG A 113      -9.630 -36.343 -29.177  1.00  0.00              
ATOM   1594 1HH1 ARG A 113     -12.595 -38.140 -28.978  1.00  0.00              
ATOM   1595 2HH1 ARG A 113     -13.511 -36.705 -29.392  1.00  0.00              
ATOM   1596 1HH2 ARG A 113     -10.680 -34.651 -29.680  1.00  0.00              
ATOM   1597 2HH2 ARG A 113     -12.428 -34.731 -29.789  1.00  0.00              
ATOM   1598  N   VAL A 114      -6.001 -36.658 -27.430  1.00  0.00              
ATOM   1599  CA  VAL A 114      -5.060 -36.174 -28.436  1.00  0.00              
ATOM   1600  C   VAL A 114      -3.626 -36.052 -27.931  1.00  0.00              
ATOM   1601  O   VAL A 114      -2.684 -36.163 -28.712  1.00  0.00              
ATOM   1602  CB  VAL A 114      -5.501 -34.807 -29.023  1.00  0.00              
ATOM   1603  CG1 VAL A 114      -6.935 -34.895 -29.520  1.00  0.00              
ATOM   1604  CG2 VAL A 114      -5.360 -33.716 -27.985  1.00  0.00              
ATOM   1605  H   VAL A 114      -6.583 -35.993 -26.941  1.00  0.00              
ATOM   1606  HA  VAL A 114      -4.955 -36.886 -29.255  1.00  0.00              
ATOM   1607  HB  VAL A 114      -4.840 -34.546 -29.849  1.00  0.00              
ATOM   1608 1HG1 VAL A 114      -7.237 -33.931 -29.931  1.00  0.00              
ATOM   1609 2HG1 VAL A 114      -7.006 -35.657 -30.295  1.00  0.00              
ATOM   1610 3HG1 VAL A 114      -7.592 -35.158 -28.691  1.00  0.00              
ATOM   1611 1HG2 VAL A 114      -5.673 -32.763 -28.412  1.00  0.00              
ATOM   1612 2HG2 VAL A 114      -5.986 -33.951 -27.123  1.00  0.00              
ATOM   1613 3HG2 VAL A 114      -4.319 -33.646 -27.669  1.00  0.00              
ATOM   1614  N   LYS A 115      -3.454 -35.829 -26.634  1.00  0.00              
ATOM   1615  CA  LYS A 115      -2.113 -35.734 -26.075  1.00  0.00              
ATOM   1616  C   LYS A 115      -1.585 -37.091 -25.612  1.00  0.00              
ATOM   1617  O   LYS A 115      -0.378 -37.270 -25.453  1.00  0.00              
ATOM   1618  CB  LYS A 115      -2.092 -34.733 -24.919  1.00  0.00              
ATOM   1619  CG  LYS A 115      -1.982 -33.278 -25.366  1.00  0.00              
ATOM   1620  CD  LYS A 115      -1.475 -32.376 -24.248  1.00  0.00              
ATOM   1621  CE  LYS A 115      -0.022 -32.656 -23.920  1.00  0.00              
ATOM   1622  NZ  LYS A 115       0.877 -32.132 -24.979  1.00  0.00              
ATOM   1623  H   LYS A 115      -4.251 -35.724 -26.022  1.00  0.00              
ATOM   1624  HA  LYS A 115      -1.417 -35.396 -26.844  1.00  0.00              
ATOM   1625 1HB  LYS A 115      -3.014 -34.876 -24.355  1.00  0.00              
ATOM   1626 2HB  LYS A 115      -1.239 -34.989 -24.290  1.00  0.00              
ATOM   1627 1HG  LYS A 115      -1.293 -33.225 -26.209  1.00  0.00              
ATOM   1628 2HG  LYS A 115      -2.968 -32.937 -25.682  1.00  0.00              
ATOM   1629 1HD  LYS A 115      -1.581 -31.337 -24.565  1.00  0.00              
ATOM   1630 2HD  LYS A 115      -2.084 -32.548 -23.361  1.00  0.00              
ATOM   1631 1HE  LYS A 115       0.211 -32.181 -22.968  1.00  0.00              
ATOM   1632 2HE  LYS A 115       0.104 -33.735 -23.826  1.00  0.00              
ATOM   1633 1HZ  LYS A 115       1.837 -32.332 -24.736  1.00  0.00              
ATOM   1634 2HZ  LYS A 115       0.654 -32.575 -25.860  1.00  0.00              
ATOM   1635 3HZ  LYS A 115       0.752 -31.134 -25.063  1.00  0.00              
ATOM   1636  N   GLU A 116      -2.491 -38.047 -25.416  1.00  0.00              
ATOM   1637  CA  GLU A 116      -2.118 -39.387 -24.967  1.00  0.00              
ATOM   1638  C   GLU A 116      -1.164 -39.292 -23.783  1.00  0.00              
ATOM   1639  O   GLU A 116      -0.074 -39.868 -23.794  1.00  0.00              
ATOM   1640  CB  GLU A 116      -1.478 -40.186 -26.105  1.00  0.00              
ATOM   1641  CG  GLU A 116      -2.377 -40.389 -27.315  1.00  0.00              
ATOM   1642  CD  GLU A 116      -1.668 -41.147 -28.402  1.00  0.00              
ATOM   1643  OE1 GLU A 116      -0.553 -41.557 -28.184  1.00  0.00              
ATOM   1644  OE2 GLU A 116      -2.280 -41.414 -29.410  1.00  0.00              
ATOM   1645  H   GLU A 116      -3.465 -37.837 -25.584  1.00  0.00              
ATOM   1646  HA  GLU A 116      -3.008 -39.932 -24.650  1.00  0.00              
ATOM   1647 1HB  GLU A 116      -0.580 -39.646 -26.406  1.00  0.00              
ATOM   1648 2HB  GLU A 116      -1.197 -41.156 -25.695  1.00  0.00              
ATOM   1649 1HG  GLU A 116      -3.316 -40.888 -27.079  1.00  0.00              
ATOM   1650 2HG  GLU A 116      -2.582 -39.374 -27.655  1.00  0.00              
ATOM   1651  N   ASP A 117      -1.592 -38.561 -22.760  1.00  0.00              
ATOM   1652  CA  ASP A 117      -0.771 -38.330 -21.582  1.00  0.00              
ATOM   1653  C   ASP A 117      -1.669 -38.130 -20.367  1.00  0.00              
ATOM   1654  O   ASP A 117      -2.322 -37.096 -20.229  1.00  0.00              
ATOM   1655  CB  ASP A 117       0.094 -37.086 -21.810  1.00  0.00              
ATOM   1656  CG  ASP A 117       1.062 -36.823 -20.676  1.00  0.00              
ATOM   1657  OD1 ASP A 117       1.878 -35.885 -20.810  1.00  0.00              
ATOM   1658  OD2 ASP A 117       1.017 -37.543 -19.656  1.00  0.00              
ATOM   1659  H   ASP A 117      -2.515 -38.154 -22.804  1.00  0.00              
ATOM   1660  HA  ASP A 117      -0.127 -39.191 -21.407  1.00  0.00              
ATOM   1661 1HB  ASP A 117       0.621 -37.094 -22.764  1.00  0.00              
ATOM   1662 2HB  ASP A 117      -0.679 -36.316 -21.827  1.00  0.00              
ATOM   1663  N   GLU A 118      -1.703 -39.127 -19.491  1.00  0.00              
ATOM   1664  CA  GLU A 118      -2.532 -39.074 -18.294  1.00  0.00              
ATOM   1665  C   GLU A 118      -1.947 -38.138 -17.236  1.00  0.00              
ATOM   1666  O   GLU A 118      -2.627 -37.767 -16.278  1.00  0.00              
ATOM   1667  CB  GLU A 118      -2.708 -40.478 -17.710  1.00  0.00              
ATOM   1668  CG  GLU A 118      -3.510 -41.428 -18.589  1.00  0.00              
ATOM   1669  CD  GLU A 118      -4.908 -40.922 -18.807  1.00  0.00              
ATOM   1670  OE1 GLU A 118      -5.586 -40.671 -17.839  1.00  0.00              
ATOM   1671  OE2 GLU A 118      -5.262 -40.679 -19.936  1.00  0.00              
ATOM   1672  H   GLU A 118      -1.136 -39.945 -19.661  1.00  0.00              
ATOM   1673  HA  GLU A 118      -3.521 -38.689 -18.545  1.00  0.00              
ATOM   1674 1HB  GLU A 118      -1.709 -40.885 -17.554  1.00  0.00              
ATOM   1675 2HB  GLU A 118      -3.209 -40.364 -16.749  1.00  0.00              
ATOM   1676 1HG  GLU A 118      -3.042 -41.626 -19.553  1.00  0.00              
ATOM   1677 2HG  GLU A 118      -3.543 -42.348 -18.008  1.00  0.00              
ATOM   1678  N   ASN A 119      -0.683 -37.765 -17.411  1.00  0.00              
ATOM   1679  CA  ASN A 119      -0.033 -36.850 -16.482  1.00  0.00              
ATOM   1680  C   ASN A 119       0.172 -35.452 -17.059  1.00  0.00              
ATOM   1681  O   ASN A 119       1.081 -34.730 -16.647  1.00  0.00              
ATOM   1682  CB  ASN A 119       1.313 -37.422 -16.036  1.00  0.00              
ATOM   1683  CG  ASN A 119       1.162 -38.705 -15.242  1.00  0.00              
ATOM   1684  OD1 ASN A 119       0.627 -38.702 -14.130  1.00  0.00              
ATOM   1685  ND2 ASN A 119       1.629 -39.812 -15.811  1.00  0.00              
ATOM   1686  H   ASN A 119      -0.161 -38.120 -18.199  1.00  0.00              
ATOM   1687  HA  ASN A 119      -0.657 -36.717 -15.597  1.00  0.00              
ATOM   1688 1HB  ASN A 119       2.143 -37.511 -16.739  1.00  0.00              
ATOM   1689 2HB  ASN A 119       1.507 -36.598 -15.348  1.00  0.00              
ATOM   1690 1HD2 ASN A 119       1.555 -40.688 -15.334  1.00  0.00              
ATOM   1691 2HD2 ASN A 119       2.052 -39.769 -16.716  1.00  0.00              
ATOM   1692  N   VAL A 120      -0.669 -35.069 -18.015  1.00  0.00              
ATOM   1693  CA  VAL A 120      -0.546 -33.752 -18.626  1.00  0.00              
ATOM   1694  C   VAL A 120      -0.736 -32.682 -17.546  1.00  0.00              
ATOM   1695  O   VAL A 120      -1.675 -32.761 -16.744  1.00  0.00              
ATOM   1696  CB  VAL A 120      -1.605 -33.553 -19.739  1.00  0.00              
ATOM   1697  CG1 VAL A 120      -2.999 -33.575 -19.143  1.00  0.00              
ATOM   1698  CG2 VAL A 120      -1.366 -32.239 -20.461  1.00  0.00              
ATOM   1699  H   VAL A 120      -1.402 -35.690 -18.325  1.00  0.00              
ATOM   1700  HA  VAL A 120       0.446 -33.605 -19.055  1.00  0.00              
ATOM   1701  HB  VAL A 120      -1.497 -34.348 -20.478  1.00  0.00              
ATOM   1702 1HG1 VAL A 120      -3.735 -33.435 -19.935  1.00  0.00              
ATOM   1703 2HG1 VAL A 120      -3.171 -34.534 -18.655  1.00  0.00              
ATOM   1704 3HG1 VAL A 120      -3.095 -32.772 -18.413  1.00  0.00              
ATOM   1705 1HG2 VAL A 120      -2.116 -32.110 -21.241  1.00  0.00              
ATOM   1706 2HG2 VAL A 120      -1.436 -31.416 -19.749  1.00  0.00              
ATOM   1707 3HG2 VAL A 120      -0.373 -32.246 -20.911  1.00  0.00              
ATOM   1708  N   PRO A 121       0.162 -31.680 -17.497  1.00  0.00              
ATOM   1709  CA  PRO A 121      -0.005 -30.551 -16.569  1.00  0.00              
ATOM   1710  C   PRO A 121      -1.446 -30.048 -16.696  1.00  0.00              
ATOM   1711  O   PRO A 121      -1.871 -29.617 -17.772  1.00  0.00              
ATOM   1712  CB  PRO A 121       1.035 -29.548 -17.061  1.00  0.00              
ATOM   1713  CG  PRO A 121       2.119 -30.452 -17.563  1.00  0.00              
ATOM   1714  CD  PRO A 121       1.344 -31.527 -18.311  1.00  0.00              
ATOM   1715  HA  PRO A 121       0.149 -30.837 -15.518  1.00  0.00              
ATOM   1716 1HB  PRO A 121       0.627 -28.900 -17.851  1.00  0.00              
ATOM   1717 2HB  PRO A 121       1.377 -28.890 -16.249  1.00  0.00              
ATOM   1718 1HG  PRO A 121       2.817 -29.909 -18.217  1.00  0.00              
ATOM   1719 2HG  PRO A 121       2.709 -30.864 -16.732  1.00  0.00              
ATOM   1720 1HD  PRO A 121       1.094 -31.222 -19.338  1.00  0.00              
ATOM   1721 2HD  PRO A 121       1.905 -32.471 -18.384  1.00  0.00              
ATOM   1722  N   PHE A 122      -2.189 -30.107 -15.593  1.00  0.00              
ATOM   1723  CA  PHE A 122      -3.616 -29.821 -15.629  1.00  0.00              
ATOM   1724  C   PHE A 122      -4.119 -29.356 -14.263  1.00  0.00              
ATOM   1725  O   PHE A 122      -3.856 -29.997 -13.241  1.00  0.00              
ATOM   1726  CB  PHE A 122      -4.320 -31.128 -16.043  1.00  0.00              
ATOM   1727  CG  PHE A 122      -5.797 -31.007 -16.305  1.00  0.00              
ATOM   1728  CD1 PHE A 122      -6.268 -30.893 -17.613  1.00  0.00              
ATOM   1729  CD2 PHE A 122      -6.719 -31.082 -15.265  1.00  0.00              
ATOM   1730  CE1 PHE A 122      -7.639 -30.860 -17.880  1.00  0.00              
ATOM   1731  CE2 PHE A 122      -8.089 -31.049 -15.517  1.00  0.00              
ATOM   1732  CZ  PHE A 122      -8.551 -30.940 -16.828  1.00  0.00              
ATOM   1733  H   PHE A 122      -1.758 -30.354 -14.714  1.00  0.00              
ATOM   1734  HA  PHE A 122      -3.818 -29.033 -16.355  1.00  0.00              
ATOM   1735 1HB  PHE A 122      -3.885 -31.514 -16.964  1.00  0.00              
ATOM   1736 2HB  PHE A 122      -4.218 -31.874 -15.254  1.00  0.00              
ATOM   1737  HD1 PHE A 122      -5.552 -30.831 -18.433  1.00  0.00              
ATOM   1738  HD2 PHE A 122      -6.356 -31.167 -14.240  1.00  0.00              
ATOM   1739  HE1 PHE A 122      -7.991 -30.772 -18.908  1.00  0.00              
ATOM   1740  HE2 PHE A 122      -8.800 -31.106 -14.693  1.00  0.00              
ATOM   1741  HZ  PHE A 122      -9.621 -30.916 -17.030  1.00  0.00              
ATOM   1742  N   LEU A 123      -4.842 -28.240 -14.246  1.00  0.00              
ATOM   1743  CA  LEU A 123      -5.523 -27.795 -13.041  1.00  0.00              
ATOM   1744  C   LEU A 123      -7.022 -27.749 -13.294  1.00  0.00              
ATOM   1745  O   LEU A 123      -7.459 -27.377 -14.385  1.00  0.00              
ATOM   1746  CB  LEU A 123      -5.054 -26.404 -12.601  1.00  0.00              
ATOM   1747  CG  LEU A 123      -3.900 -26.289 -11.600  1.00  0.00              
ATOM   1748  CD1 LEU A 123      -2.576 -26.551 -12.302  1.00  0.00              
ATOM   1749  CD2 LEU A 123      -3.900 -24.892 -10.996  1.00  0.00              
ATOM   1750  H   LEU A 123      -4.920 -27.688 -15.089  1.00  0.00              
ATOM   1751  HA  LEU A 123      -5.322 -28.492 -12.228  1.00  0.00              
ATOM   1752 1HB  LEU A 123      -4.718 -26.018 -13.563  1.00  0.00              
ATOM   1753 2HB  LEU A 123      -5.880 -25.796 -12.234  1.00  0.00              
ATOM   1754  HG  LEU A 123      -4.094 -27.002 -10.799  1.00  0.00              
ATOM   1755 1HD1 LEU A 123      -1.760 -26.467 -11.584  1.00  0.00              
ATOM   1756 2HD1 LEU A 123      -2.583 -27.555 -12.728  1.00  0.00              
ATOM   1757 3HD1 LEU A 123      -2.435 -25.820 -13.098  1.00  0.00              
ATOM   1758 1HD2 LEU A 123      -3.081 -24.805 -10.281  1.00  0.00              
ATOM   1759 2HD2 LEU A 123      -3.772 -24.153 -11.787  1.00  0.00              
ATOM   1760 3HD2 LEU A 123      -4.847 -24.716 -10.485  1.00  0.00              
ATOM   1761  N   LEU A 124      -7.803 -28.145 -12.293  1.00  0.00              
ATOM   1762  CA  LEU A 124      -9.254 -28.031 -12.366  1.00  0.00              
ATOM   1763  C   LEU A 124      -9.564 -26.720 -11.650  1.00  0.00              
ATOM   1764  O   LEU A 124      -9.248 -26.560 -10.475  1.00  0.00              
ATOM   1765  CB  LEU A 124      -9.962 -29.227 -11.715  1.00  0.00              
ATOM   1766  CG  LEU A 124     -11.494 -29.159 -11.717  1.00  0.00              
ATOM   1767  CD1 LEU A 124     -12.014 -29.137 -13.148  1.00  0.00              
ATOM   1768  CD2 LEU A 124     -12.057 -30.350 -10.957  1.00  0.00              
ATOM   1769  H   LEU A 124      -7.381 -28.534 -11.463  1.00  0.00              
ATOM   1770  HA  LEU A 124      -9.569 -28.030 -13.409  1.00  0.00              
ATOM   1771 1HB  LEU A 124      -9.622 -30.018 -12.381  1.00  0.00              
ATOM   1772 2HB  LEU A 124      -9.590 -29.416 -10.708  1.00  0.00              
ATOM   1773  HG  LEU A 124     -11.779 -28.255 -11.178  1.00  0.00              
ATOM   1774 1HD1 LEU A 124     -13.103 -29.089 -13.139  1.00  0.00              
ATOM   1775 2HD1 LEU A 124     -11.617 -28.264 -13.666  1.00  0.00              
ATOM   1776 3HD1 LEU A 124     -11.696 -30.042 -13.664  1.00  0.00              
ATOM   1777 1HD2 LEU A 124     -13.146 -30.300 -10.958  1.00  0.00              
ATOM   1778 2HD2 LEU A 124     -11.735 -31.274 -11.437  1.00  0.00              
ATOM   1779 3HD2 LEU A 124     -11.695 -30.331  -9.929  1.00  0.00              
ATOM   1780  N   VAL A 125     -10.166 -25.776 -12.365  1.00  0.00              
ATOM   1781  CA  VAL A 125     -10.406 -24.452 -11.810  1.00  0.00              
ATOM   1782  C   VAL A 125     -11.879 -24.107 -11.602  1.00  0.00              
ATOM   1783  O   VAL A 125     -12.638 -23.985 -12.569  1.00  0.00              
ATOM   1784  CB  VAL A 125      -9.783 -23.368 -12.728  1.00  0.00              
ATOM   1785  CG1 VAL A 125     -10.052 -21.991 -12.167  1.00  0.00              
ATOM   1786  CG2 VAL A 125      -8.283 -23.600 -12.871  1.00  0.00              
ATOM   1787  H   VAL A 125     -10.465 -25.976 -13.309  1.00  0.00              
ATOM   1788  HA  VAL A 125      -9.988 -24.360 -10.807  1.00  0.00              
ATOM   1789  HB  VAL A 125     -10.216 -23.456 -13.724  1.00  0.00              
ATOM   1790 1HG1 VAL A 125      -9.610 -21.239 -12.821  1.00  0.00              
ATOM   1791 2HG1 VAL A 125     -11.128 -21.828 -12.104  1.00  0.00              
ATOM   1792 3HG1 VAL A 125      -9.613 -21.911 -11.173  1.00  0.00              
ATOM   1793 1HG2 VAL A 125      -7.857 -22.834 -13.517  1.00  0.00              
ATOM   1794 2HG2 VAL A 125      -7.813 -23.550 -11.889  1.00  0.00              
ATOM   1795 3HG2 VAL A 125      -8.107 -24.583 -13.308  1.00  0.00              
ATOM   1796  N   GLY A 126     -12.270 -23.948 -10.341  1.00  0.00              
ATOM   1797  CA  GLY A 126     -13.636 -23.575 -10.016  1.00  0.00              
ATOM   1798  C   GLY A 126     -13.660 -22.064  -9.857  1.00  0.00              
ATOM   1799  O   GLY A 126     -13.128 -21.527  -8.884  1.00  0.00              
ATOM   1800  H   GLY A 126     -11.606 -24.087  -9.592  1.00  0.00              
ATOM   1801 1HA  GLY A 126     -14.295 -23.895 -10.824  1.00  0.00              
ATOM   1802 2HA  GLY A 126     -13.930 -24.071  -9.092  1.00  0.00              
ATOM   1803  N   ASN A 127     -14.270 -21.376 -10.817  1.00  0.00              
ATOM   1804  CA  ASN A 127     -14.277 -19.920 -10.831  1.00  0.00              
ATOM   1805  C   ASN A 127     -15.522 -19.285 -10.201  1.00  0.00              
ATOM   1806  O   ASN A 127     -16.526 -19.957  -9.956  1.00  0.00              
ATOM   1807  CB  ASN A 127     -14.108 -19.406 -12.249  1.00  0.00              
ATOM   1808  CG  ASN A 127     -13.707 -17.959 -12.325  1.00  0.00              
ATOM   1809  OD1 ASN A 127     -13.074 -17.421 -11.410  1.00  0.00              
ATOM   1810  ND2 ASN A 127     -14.142 -17.307 -13.373  1.00  0.00              
ATOM   1811  H   ASN A 127     -14.741 -21.877 -11.557  1.00  0.00              
ATOM   1812  HA  ASN A 127     -13.450 -19.539 -10.230  1.00  0.00              
ATOM   1813 1HB  ASN A 127     -13.537 -19.975 -12.984  1.00  0.00              
ATOM   1814 2HB  ASN A 127     -15.172 -19.488 -12.474  1.00  0.00              
ATOM   1815 1HD2 ASN A 127     -13.913 -16.340 -13.489  1.00  0.00              
ATOM   1816 2HD2 ASN A 127     -14.702 -17.774 -14.056  1.00  0.00              
ATOM   1817  N   LYS A 128     -15.427 -17.981  -9.938  1.00  0.00              
ATOM   1818  CA  LYS A 128     -16.490 -17.185  -9.320  1.00  0.00              
ATOM   1819  C   LYS A 128     -16.713 -17.536  -7.859  1.00  0.00              
ATOM   1820  O   LYS A 128     -17.845 -17.568  -7.388  1.00  0.00              
ATOM   1821  CB  LYS A 128     -17.805 -17.336 -10.094  1.00  0.00              
ATOM   1822  CG  LYS A 128     -17.670 -17.071 -11.584  1.00  0.00              
ATOM   1823  CD  LYS A 128     -19.026 -17.034 -12.277  1.00  0.00              
ATOM   1824  CE  LYS A 128     -18.854 -17.006 -13.775  1.00  0.00              
ATOM   1825  NZ  LYS A 128     -20.140 -16.979 -14.498  1.00  0.00              
ATOM   1826  H   LYS A 128     -14.558 -17.530 -10.188  1.00  0.00              
ATOM   1827  HA  LYS A 128     -16.209 -16.132  -9.319  1.00  0.00              
ATOM   1828 1HB  LYS A 128     -18.157 -18.354  -9.930  1.00  0.00              
ATOM   1829 2HB  LYS A 128     -18.515 -16.633  -9.658  1.00  0.00              
ATOM   1830 1HG  LYS A 128     -17.170 -16.112 -11.721  1.00  0.00              
ATOM   1831 2HG  LYS A 128     -17.064 -17.863 -12.022  1.00  0.00              
ATOM   1832 1HD  LYS A 128     -19.589 -17.921 -11.985  1.00  0.00              
ATOM   1833 2HD  LYS A 128     -19.559 -16.142 -11.949  1.00  0.00              
ATOM   1834 1HE  LYS A 128     -18.281 -16.118 -14.037  1.00  0.00              
ATOM   1835 2HE  LYS A 128     -18.298 -17.895 -14.072  1.00  0.00              
ATOM   1836 1HZ  LYS A 128     -19.967 -16.962 -15.493  1.00  0.00              
ATOM   1837 2HZ  LYS A 128     -20.675 -17.804 -14.264  1.00  0.00              
ATOM   1838 3HZ  LYS A 128     -20.658 -16.155 -14.231  1.00  0.00              
ATOM   1839  N   SER A 129     -15.618 -17.772  -7.145  1.00  0.00              
ATOM   1840  CA  SER A 129     -15.666 -18.128  -5.733  1.00  0.00              
ATOM   1841  C   SER A 129     -16.216 -17.004  -4.864  1.00  0.00              
ATOM   1842  O   SER A 129     -16.601 -17.235  -3.718  1.00  0.00              
ATOM   1843  CB  SER A 129     -14.281 -18.522  -5.257  1.00  0.00              
ATOM   1844  OG  SER A 129     -13.397 -17.435  -5.252  1.00  0.00              
ATOM   1845  H   SER A 129     -14.721 -17.700  -7.604  1.00  0.00              
ATOM   1846  HA  SER A 129     -16.226 -19.043  -5.536  1.00  0.00              
ATOM   1847 1HB  SER A 129     -14.360 -18.920  -4.246  1.00  0.00              
ATOM   1848 2HB  SER A 129     -13.890 -19.294  -5.920  1.00  0.00              
ATOM   1849  HG  SER A 129     -12.534 -17.726  -4.946  1.00  0.00              
ATOM   1850  N   ASP A 130     -16.268 -15.791  -5.408  1.00  0.00              
ATOM   1851  CA  ASP A 130     -16.904 -14.684  -4.701  1.00  0.00              
ATOM   1852  C   ASP A 130     -18.425 -14.797  -4.692  1.00  0.00              
ATOM   1853  O   ASP A 130     -19.100 -14.062  -3.967  1.00  0.00              
ATOM   1854  CB  ASP A 130     -16.488 -13.330  -5.307  1.00  0.00              
ATOM   1855  CG  ASP A 130     -16.811 -13.216  -6.785  1.00  0.00              
ATOM   1856  OD1 ASP A 130     -16.216 -13.963  -7.585  1.00  0.00              
ATOM   1857  OD2 ASP A 130     -17.655 -12.375  -7.152  1.00  0.00              
ATOM   1858  H   ASP A 130     -15.864 -15.627  -6.319  1.00  0.00              
ATOM   1859  HA  ASP A 130     -16.609 -14.696  -3.651  1.00  0.00              
ATOM   1860 1HB  ASP A 130     -16.886 -12.471  -4.767  1.00  0.00              
ATOM   1861 2HB  ASP A 130     -15.408 -13.380  -5.165  1.00  0.00              
ATOM   1862  N   LEU A 131     -18.963 -15.711  -5.493  1.00  0.00              
ATOM   1863  CA  LEU A 131     -20.408 -15.953  -5.501  1.00  0.00              
ATOM   1864  C   LEU A 131     -20.759 -17.208  -4.698  1.00  0.00              
ATOM   1865  O   LEU A 131     -21.527 -18.064  -5.151  1.00  0.00              
ATOM   1866  CB  LEU A 131     -20.914 -16.094  -6.941  1.00  0.00              
ATOM   1867  CG  LEU A 131     -20.679 -14.894  -7.867  1.00  0.00              
ATOM   1868  CD1 LEU A 131     -21.158 -15.227  -9.279  1.00  0.00              
ATOM   1869  CD2 LEU A 131     -21.419 -13.673  -7.318  1.00  0.00              
ATOM   1870  H   LEU A 131     -18.370 -16.250  -6.107  1.00  0.00              
ATOM   1871  HA  LEU A 131     -20.921 -15.117  -5.027  1.00  0.00              
ATOM   1872 1HB  LEU A 131     -20.297 -16.931  -7.264  1.00  0.00              
ATOM   1873 2HB  LEU A 131     -21.965 -16.383  -6.974  1.00  0.00              
ATOM   1874  HG  LEU A 131     -19.612 -14.675  -7.847  1.00  0.00              
ATOM   1875 1HD1 LEU A 131     -20.988 -14.370  -9.932  1.00  0.00              
ATOM   1876 2HD1 LEU A 131     -20.604 -16.086  -9.658  1.00  0.00              
ATOM   1877 3HD1 LEU A 131     -22.221 -15.460  -9.258  1.00  0.00              
ATOM   1878 1HD2 LEU A 131     -21.251 -12.820  -7.976  1.00  0.00              
ATOM   1879 2HD2 LEU A 131     -22.487 -13.886  -7.265  1.00  0.00              
ATOM   1880 3HD2 LEU A 131     -21.046 -13.439  -6.321  1.00  0.00              
ATOM   1881  N   GLU A 132     -20.182 -17.306  -3.503  1.00  0.00              
ATOM   1882  CA  GLU A 132     -20.408 -18.437  -2.614  1.00  0.00              
ATOM   1883  C   GLU A 132     -21.884 -18.786  -2.468  1.00  0.00              
ATOM   1884  O   GLU A 132     -22.254 -19.958  -2.488  1.00  0.00              
ATOM   1885  CB  GLU A 132     -19.807 -18.150  -1.237  1.00  0.00              
ATOM   1886  CG  GLU A 132     -19.876 -19.319  -0.264  1.00  0.00              
ATOM   1887  CD  GLU A 132     -19.108 -20.504  -0.780  1.00  0.00              
ATOM   1888  OE1 GLU A 132     -17.998 -20.324  -1.219  1.00  0.00              
ATOM   1889  OE2 GLU A 132     -19.584 -21.605  -0.632  1.00  0.00              
ATOM   1890  H   GLU A 132     -19.566 -16.563  -3.207  1.00  0.00              
ATOM   1891  HA  GLU A 132     -19.927 -19.327  -3.019  1.00  0.00              
ATOM   1892 1HB  GLU A 132     -18.765 -17.872  -1.396  1.00  0.00              
ATOM   1893 2HB  GLU A 132     -20.350 -17.300  -0.822  1.00  0.00              
ATOM   1894 1HG  GLU A 132     -19.528 -19.070   0.738  1.00  0.00              
ATOM   1895 2HG  GLU A 132     -20.937 -19.561  -0.229  1.00  0.00              
ATOM   1896  N   ASP A 133     -22.721 -17.766  -2.317  1.00  0.00              
ATOM   1897  CA  ASP A 133     -24.154 -17.972  -2.139  1.00  0.00              
ATOM   1898  C   ASP A 133     -24.836 -18.600  -3.351  1.00  0.00              
ATOM   1899  O   ASP A 133     -25.896 -19.215  -3.218  1.00  0.00              
ATOM   1900  CB  ASP A 133     -24.832 -16.642  -1.804  1.00  0.00              
ATOM   1901  CG  ASP A 133     -24.548 -16.127  -0.400  1.00  0.00              
ATOM   1902  OD1 ASP A 133     -24.034 -16.879   0.395  1.00  0.00              
ATOM   1903  OD2 ASP A 133     -24.701 -14.950  -0.178  1.00  0.00              
ATOM   1904  H   ASP A 133     -22.357 -16.824  -2.326  1.00  0.00              
ATOM   1905  HA  ASP A 133     -24.328 -18.673  -1.322  1.00  0.00              
ATOM   1906 1HB  ASP A 133     -24.624 -15.853  -2.528  1.00  0.00              
ATOM   1907 2HB  ASP A 133     -25.879 -16.936  -1.878  1.00  0.00              
ATOM   1908  N   LYS A 134     -24.229 -18.449  -4.526  1.00  0.00              
ATOM   1909  CA  LYS A 134     -24.782 -19.007  -5.757  1.00  0.00              
ATOM   1910  C   LYS A 134     -24.174 -20.350  -6.138  1.00  0.00              
ATOM   1911  O   LYS A 134     -24.458 -20.892  -7.207  1.00  0.00              
ATOM   1912  CB  LYS A 134     -24.596 -18.017  -6.908  1.00  0.00              
ATOM   1913  CG  LYS A 134     -25.307 -16.684  -6.713  1.00  0.00              
ATOM   1914  CD  LYS A 134     -25.104 -15.768  -7.910  1.00  0.00              
ATOM   1915  CE  LYS A 134     -25.782 -14.422  -7.700  1.00  0.00              
ATOM   1916  NZ  LYS A 134     -25.633 -13.533  -8.883  1.00  0.00              
ATOM   1917  H   LYS A 134     -23.361 -17.933  -4.566  1.00  0.00              
ATOM   1918  HA  LYS A 134     -25.847 -19.202  -5.628  1.00  0.00              
ATOM   1919 1HB  LYS A 134     -23.524 -17.844  -7.010  1.00  0.00              
ATOM   1920 2HB  LYS A 134     -24.973 -18.499  -7.810  1.00  0.00              
ATOM   1921 1HG  LYS A 134     -26.372 -16.876  -6.578  1.00  0.00              
ATOM   1922 2HG  LYS A 134     -24.908 -16.207  -5.818  1.00  0.00              
ATOM   1923 1HD  LYS A 134     -24.033 -15.617  -8.055  1.00  0.00              
ATOM   1924 2HD  LYS A 134     -25.524 -16.251  -8.792  1.00  0.00              
ATOM   1925 1HE  LYS A 134     -26.840 -14.598  -7.510  1.00  0.00              
ATOM   1926 2HE  LYS A 134     -25.332 -13.945  -6.829  1.00  0.00              
ATOM   1927 1HZ  LYS A 134     -26.095 -12.652  -8.703  1.00  0.00              
ATOM   1928 2HZ  LYS A 134     -24.651 -13.368  -9.060  1.00  0.00              
ATOM   1929 3HZ  LYS A 134     -26.050 -13.973  -9.690  1.00  0.00              
ATOM   1930  N   ARG A 135     -23.337 -20.884  -5.259  1.00  0.00              
ATOM   1931  CA  ARG A 135     -22.632 -22.120  -5.543  1.00  0.00              
ATOM   1932  C   ARG A 135     -23.604 -23.287  -5.745  1.00  0.00              
ATOM   1933  O   ARG A 135     -24.549 -23.472  -4.970  1.00  0.00              
ATOM   1934  CB  ARG A 135     -21.669 -22.441  -4.400  1.00  0.00              
ATOM   1935  CG  ARG A 135     -20.879 -23.727  -4.607  1.00  0.00              
ATOM   1936  CD  ARG A 135     -20.233 -24.196  -3.318  1.00  0.00              
ATOM   1937  NE  ARG A 135     -19.145 -23.329  -2.878  1.00  0.00              
ATOM   1938  CZ  ARG A 135     -17.893 -23.403  -3.321  1.00  0.00              
ATOM   1939  NH1 ARG A 135     -17.553 -24.312  -4.231  1.00  0.00              
ATOM   1940  NH2 ARG A 135     -16.975 -22.577  -2.845  1.00  0.00              
ATOM   1941  H   ARG A 135     -23.184 -20.423  -4.373  1.00  0.00              
ATOM   1942  HA  ARG A 135     -22.022 -21.999  -6.439  1.00  0.00              
ATOM   1943 1HB  ARG A 135     -20.986 -21.597  -4.313  1.00  0.00              
ATOM   1944 2HB  ARG A 135     -22.268 -22.518  -3.492  1.00  0.00              
ATOM   1945 1HG  ARG A 135     -21.559 -24.496  -4.972  1.00  0.00              
ATOM   1946 2HG  ARG A 135     -20.105 -23.541  -5.353  1.00  0.00              
ATOM   1947 1HD  ARG A 135     -20.988 -24.221  -2.533  1.00  0.00              
ATOM   1948 2HD  ARG A 135     -19.833 -25.198  -3.467  1.00  0.00              
ATOM   1949  HE  ARG A 135     -19.154 -22.573  -2.207  1.00  0.00              
ATOM   1950 1HH1 ARG A 135     -18.250 -24.949  -4.589  1.00  0.00              
ATOM   1951 2HH1 ARG A 135     -16.600 -24.360  -4.559  1.00  0.00              
ATOM   1952 1HH2 ARG A 135     -17.230 -21.891  -2.147  1.00  0.00              
ATOM   1953 2HH2 ARG A 135     -16.025 -22.634  -3.181  1.00  0.00              
ATOM   1954  N   GLN A 136     -23.365 -24.059  -6.802  1.00  0.00              
ATOM   1955  CA  GLN A 136     -24.088 -25.305  -7.061  1.00  0.00              
ATOM   1956  C   GLN A 136     -23.109 -26.473  -6.971  1.00  0.00              
ATOM   1957  O   GLN A 136     -23.504 -27.614  -6.711  1.00  0.00              
ATOM   1958  CB  GLN A 136     -24.712 -25.290  -8.457  1.00  0.00              
ATOM   1959  CG  GLN A 136     -25.786 -24.238  -8.678  1.00  0.00              
ATOM   1960  CD  GLN A 136     -26.354 -24.285 -10.083  1.00  0.00              
ATOM   1961  OE1 GLN A 136     -26.032 -25.181 -10.867  1.00  0.00              
ATOM   1962  NE2 GLN A 136     -27.209 -23.326 -10.405  1.00  0.00              
ATOM   1963  H   GLN A 136     -22.649 -23.763  -7.450  1.00  0.00              
ATOM   1964  HA  GLN A 136     -24.877 -25.430  -6.320  1.00  0.00              
ATOM   1965 1HB  GLN A 136     -23.898 -25.126  -9.164  1.00  0.00              
ATOM   1966 2HB  GLN A 136     -25.140 -26.279  -8.621  1.00  0.00              
ATOM   1967 1HG  GLN A 136     -26.613 -24.085  -7.984  1.00  0.00              
ATOM   1968 2HG  GLN A 136     -25.097 -23.396  -8.611  1.00  0.00              
ATOM   1969 1HE2 GLN A 136     -27.617 -23.305 -11.319  1.00  0.00              
ATOM   1970 2HE2 GLN A 136     -27.449 -22.623  -9.735  1.00  0.00              
ATOM   1971  N   VAL A 137     -21.832 -26.187  -7.206  1.00  0.00              
ATOM   1972  CA  VAL A 137     -20.796 -27.219  -7.216  1.00  0.00              
ATOM   1973  C   VAL A 137     -19.988 -27.115  -5.928  1.00  0.00              
ATOM   1974  O   VAL A 137     -19.307 -26.118  -5.695  1.00  0.00              
ATOM   1975  CB  VAL A 137     -19.848 -27.043  -8.429  1.00  0.00              
ATOM   1976  CG1 VAL A 137     -18.793 -28.132  -8.432  1.00  0.00              
ATOM   1977  CG2 VAL A 137     -20.648 -27.067  -9.715  1.00  0.00              
ATOM   1978  H   VAL A 137     -21.572 -25.227  -7.383  1.00  0.00              
ATOM   1979  HA  VAL A 137     -21.232 -28.219  -7.250  1.00  0.00              
ATOM   1980  HB  VAL A 137     -19.369 -26.066  -8.365  1.00  0.00              
ATOM   1981 1HG1 VAL A 137     -18.133 -27.997  -9.290  1.00  0.00              
ATOM   1982 2HG1 VAL A 137     -18.209 -28.076  -7.514  1.00  0.00              
ATOM   1983 3HG1 VAL A 137     -19.276 -29.106  -8.498  1.00  0.00              
ATOM   1984 1HG2 VAL A 137     -19.977 -26.941 -10.564  1.00  0.00              
ATOM   1985 2HG2 VAL A 137     -21.170 -28.020  -9.800  1.00  0.00              
ATOM   1986 3HG2 VAL A 137     -21.376 -26.255  -9.705  1.00  0.00              
ATOM   1987  N   SER A 138     -20.066 -28.141  -5.092  1.00  0.00              
ATOM   1988  CA  SER A 138     -19.374 -28.126  -3.808  1.00  0.00              
ATOM   1989  C   SER A 138     -17.883 -28.343  -3.960  1.00  0.00              
ATOM   1990  O   SER A 138     -17.426 -28.889  -4.962  1.00  0.00              
ATOM   1991  CB  SER A 138     -19.919 -29.220  -2.895  1.00  0.00              
ATOM   1992  OG  SER A 138     -19.550 -30.491  -3.399  1.00  0.00              
ATOM   1993  H   SER A 138     -20.614 -28.950  -5.345  1.00  0.00              
ATOM   1994  HA  SER A 138     -19.578 -27.233  -3.216  1.00  0.00              
ATOM   1995 1HB  SER A 138     -19.506 -29.078  -1.896  1.00  0.00              
ATOM   1996 2HB  SER A 138     -21.004 -29.133  -2.855  1.00  0.00              
ATOM   1997  HG  SER A 138     -20.126 -31.162  -3.025  1.00  0.00              
ATOM   1998  N   VAL A 139     -17.130 -27.930  -2.946  1.00  0.00              
ATOM   1999  CA  VAL A 139     -15.684 -28.080  -2.959  1.00  0.00              
ATOM   2000  C   VAL A 139     -15.331 -29.561  -2.950  1.00  0.00              
ATOM   2001  O   VAL A 139     -14.421 -30.000  -3.654  1.00  0.00              
ATOM   2002  CB  VAL A 139     -15.049 -27.411  -1.725  1.00  0.00              
ATOM   2003  CG1 VAL A 139     -13.560 -27.739  -1.656  1.00  0.00              
ATOM   2004  CG2 VAL A 139     -15.267 -25.900  -1.787  1.00  0.00              
ATOM   2005  H   VAL A 139     -17.574 -27.501  -2.146  1.00  0.00              
ATOM   2006  HA  VAL A 139     -15.248 -27.646  -3.859  1.00  0.00              
ATOM   2007  HB  VAL A 139     -15.550 -27.774  -0.828  1.00  0.00              
ATOM   2008 1HG1 VAL A 139     -13.123 -27.261  -0.779  1.00  0.00              
ATOM   2009 2HG1 VAL A 139     -13.429 -28.818  -1.583  1.00  0.00              
ATOM   2010 3HG1 VAL A 139     -13.064 -27.371  -2.554  1.00  0.00              
ATOM   2011 1HG2 VAL A 139     -14.818 -25.431  -0.912  1.00  0.00              
ATOM   2012 2HG2 VAL A 139     -14.805 -25.503  -2.691  1.00  0.00              
ATOM   2013 3HG2 VAL A 139     -16.337 -25.688  -1.802  1.00  0.00              
ATOM   2014  N   GLU A 140     -16.062 -30.328  -2.145  1.00  0.00              
ATOM   2015  CA  GLU A 140     -15.808 -31.757  -2.020  1.00  0.00              
ATOM   2016  C   GLU A 140     -16.045 -32.487  -3.333  1.00  0.00              
ATOM   2017  O   GLU A 140     -15.248 -33.333  -3.732  1.00  0.00              
ATOM   2018  CB  GLU A 140     -16.686 -32.360  -0.921  1.00  0.00              
ATOM   2019  CG  GLU A 140     -16.305 -31.937   0.491  1.00  0.00              
ATOM   2020  CD  GLU A 140     -17.288 -32.460   1.501  1.00  0.00              
ATOM   2021  OE1 GLU A 140     -18.257 -33.060   1.104  1.00  0.00              
ATOM   2022  OE2 GLU A 140     -17.015 -32.358   2.674  1.00  0.00              
ATOM   2023  H   GLU A 140     -16.810 -29.913  -1.608  1.00  0.00              
ATOM   2024  HA  GLU A 140     -14.762 -31.926  -1.762  1.00  0.00              
ATOM   2025 1HB  GLU A 140     -17.711 -32.052  -1.128  1.00  0.00              
ATOM   2026 2HB  GLU A 140     -16.607 -33.444  -1.009  1.00  0.00              
ATOM   2027 1HG  GLU A 140     -15.297 -32.238   0.776  1.00  0.00              
ATOM   2028 2HG  GLU A 140     -16.363 -30.850   0.457  1.00  0.00              
ATOM   2029  N   GLU A 141     -17.141 -32.159  -4.006  1.00  0.00              
ATOM   2030  CA  GLU A 141     -17.464 -32.808  -5.266  1.00  0.00              
ATOM   2031  C   GLU A 141     -16.399 -32.526  -6.328  1.00  0.00              
ATOM   2032  O   GLU A 141     -15.935 -33.436  -7.016  1.00  0.00              
ATOM   2033  CB  GLU A 141     -18.838 -32.351  -5.760  1.00  0.00              
ATOM   2034  CG  GLU A 141     -19.280 -32.990  -7.069  1.00  0.00              
ATOM   2035  CD  GLU A 141     -20.666 -32.550  -7.451  1.00  0.00              
ATOM   2036  OE1 GLU A 141     -21.258 -31.805  -6.708  1.00  0.00              
ATOM   2037  OE2 GLU A 141     -21.090 -32.867  -8.538  1.00  0.00              
ATOM   2038  H   GLU A 141     -17.762 -31.449  -3.644  1.00  0.00              
ATOM   2039  HA  GLU A 141     -17.499 -33.889  -5.126  1.00  0.00              
ATOM   2040 1HB  GLU A 141     -19.556 -32.595  -4.977  1.00  0.00              
ATOM   2041 2HB  GLU A 141     -18.789 -31.269  -5.883  1.00  0.00              
ATOM   2042 1HG  GLU A 141     -18.598 -32.799  -7.897  1.00  0.00              
ATOM   2043 2HG  GLU A 141     -19.287 -34.056  -6.844  1.00  0.00              
ATOM   2044  N   ALA A 142     -16.015 -31.260  -6.454  1.00  0.00              
ATOM   2045  CA  ALA A 142     -15.020 -30.864  -7.444  1.00  0.00              
ATOM   2046  C   ALA A 142     -13.661 -31.478  -7.140  1.00  0.00              
ATOM   2047  O   ALA A 142     -12.955 -31.897  -8.052  1.00  0.00              
ATOM   2048  CB  ALA A 142     -14.911 -29.345  -7.494  1.00  0.00              
ATOM   2049  H   ALA A 142     -16.418 -30.556  -5.853  1.00  0.00              
ATOM   2050  HA  ALA A 142     -15.336 -31.226  -8.422  1.00  0.00              
ATOM   2051 1HB  ALA A 142     -14.166 -29.059  -8.237  1.00  0.00              
ATOM   2052 2HB  ALA A 142     -15.877 -28.919  -7.768  1.00  0.00              
ATOM   2053 3HB  ALA A 142     -14.612 -28.969  -6.517  1.00  0.00              
ATOM   2054  N   LYS A 143     -13.294 -31.530  -5.862  1.00  0.00              
ATOM   2055  CA  LYS A 143     -12.024 -32.140  -5.470  1.00  0.00              
ATOM   2056  C   LYS A 143     -12.043 -33.659  -5.639  1.00  0.00              
ATOM   2057  O   LYS A 143     -11.005 -34.274  -5.887  1.00  0.00              
ATOM   2058  CB  LYS A 143     -11.685 -31.813  -4.013  1.00  0.00              
ATOM   2059  CG  LYS A 143     -11.193 -30.401  -3.765  1.00  0.00              
ATOM   2060  CD  LYS A 143     -10.821 -30.220  -2.300  1.00  0.00              
ATOM   2061  CE  LYS A 143     -10.159 -28.875  -2.046  1.00  0.00              
ATOM   2062  NZ  LYS A 143      -9.843 -28.689  -0.598  1.00  0.00              
ATOM   2063  H   LYS A 143     -13.897 -31.146  -5.148  1.00  0.00              
ATOM   2064  HA  LYS A 143     -11.222 -31.759  -6.103  1.00  0.00              
ATOM   2065 1HB  LYS A 143     -12.590 -31.981  -3.429  1.00  0.00              
ATOM   2066 2HB  LYS A 143     -10.914 -32.516  -3.698  1.00  0.00              
ATOM   2067 1HG  LYS A 143     -10.322 -30.222  -4.396  1.00  0.00              
ATOM   2068 2HG  LYS A 143     -11.987 -29.705  -4.036  1.00  0.00              
ATOM   2069 1HD  LYS A 143     -11.729 -30.293  -1.700  1.00  0.00              
ATOM   2070 2HD  LYS A 143     -10.134 -31.016  -2.015  1.00  0.00              
ATOM   2071 1HE  LYS A 143      -9.243 -28.830  -2.632  1.00  0.00              
ATOM   2072 2HE  LYS A 143     -10.840 -28.092  -2.378  1.00  0.00              
ATOM   2073 1HZ  LYS A 143      -9.406 -27.788  -0.463  1.00  0.00              
ATOM   2074 2HZ  LYS A 143     -10.696 -28.733  -0.058  1.00  0.00              
ATOM   2075 3HZ  LYS A 143      -9.213 -29.417  -0.295  1.00  0.00              
ATOM   2076  N   ASN A 144     -13.222 -34.262  -5.503  1.00  0.00              
ATOM   2077  CA  ASN A 144     -13.362 -35.693  -5.757  1.00  0.00              
ATOM   2078  C   ASN A 144     -13.144 -36.028  -7.225  1.00  0.00              
ATOM   2079  O   ASN A 144     -12.510 -37.030  -7.552  1.00  0.00              
ATOM   2080  CB  ASN A 144     -14.717 -36.204  -5.303  1.00  0.00              
ATOM   2081  CG  ASN A 144     -14.840 -36.350  -3.811  1.00  0.00              
ATOM   2082  OD1 ASN A 144     -13.839 -36.446  -3.092  1.00  0.00              
ATOM   2083  ND2 ASN A 144     -16.061 -36.451  -3.352  1.00  0.00              
ATOM   2084  H   ASN A 144     -14.033 -33.730  -5.220  1.00  0.00              
ATOM   2085  HA  ASN A 144     -12.612 -36.245  -5.189  1.00  0.00              
ATOM   2086 1HB  ASN A 144     -15.638 -35.772  -5.697  1.00  0.00              
ATOM   2087 2HB  ASN A 144     -14.563 -37.190  -5.741  1.00  0.00              
ATOM   2088 1HD2 ASN A 144     -16.219 -36.550  -2.369  1.00  0.00              
ATOM   2089 2HD2 ASN A 144     -16.836 -36.427  -3.983  1.00  0.00              
ATOM   2090  N   ARG A 145     -13.671 -35.195  -8.115  1.00  0.00              
ATOM   2091  CA  ARG A 145     -13.408 -35.376  -9.535  1.00  0.00              
ATOM   2092  C   ARG A 145     -11.933 -35.165  -9.839  1.00  0.00              
ATOM   2093  O   ARG A 145     -11.333 -35.927 -10.597  1.00  0.00              
ATOM   2094  CB  ARG A 145     -14.259 -34.418 -10.374  1.00  0.00              
ATOM   2095  CG  ARG A 145     -14.083 -34.628 -11.875  1.00  0.00              
ATOM   2096  CD  ARG A 145     -15.241 -34.063 -12.665  1.00  0.00              
ATOM   2097  NE  ARG A 145     -16.475 -34.792 -12.400  1.00  0.00              
ATOM   2098  CZ  ARG A 145     -17.658 -34.470 -12.911  1.00  0.00              
ATOM   2099  NH1 ARG A 145     -17.769 -33.428 -13.724  1.00  0.00              
ATOM   2100  NH2 ARG A 145     -18.732 -35.184 -12.598  1.00  0.00              
ATOM   2101  H   ARG A 145     -14.259 -34.429  -7.817  1.00  0.00              
ATOM   2102  HA  ARG A 145     -13.700 -36.382  -9.839  1.00  0.00              
ATOM   2103 1HB  ARG A 145     -15.297 -34.583 -10.089  1.00  0.00              
ATOM   2104 2HB  ARG A 145     -13.962 -33.406 -10.098  1.00  0.00              
ATOM   2105 1HG  ARG A 145     -13.162 -34.135 -12.189  1.00  0.00              
ATOM   2106 2HG  ARG A 145     -14.006 -35.699 -12.069  1.00  0.00              
ATOM   2107 1HD  ARG A 145     -15.381 -33.018 -12.390  1.00  0.00              
ATOM   2108 2HD  ARG A 145     -15.011 -34.130 -13.728  1.00  0.00              
ATOM   2109  HE  ARG A 145     -16.630 -35.608 -11.823  1.00  0.00              
ATOM   2110 1HH1 ARG A 145     -16.952 -32.881 -13.953  1.00  0.00              
ATOM   2111 2HH1 ARG A 145     -18.670 -33.186 -14.110  1.00  0.00              
ATOM   2112 1HH2 ARG A 145     -18.646 -35.972 -11.972  1.00  0.00              
ATOM   2113 2HH2 ARG A 145     -19.629 -34.937 -12.987  1.00  0.00              
ATOM   2114  N   ALA A 146     -11.346 -34.133  -9.247  1.00  0.00              
ATOM   2115  CA  ALA A 146      -9.923 -33.881  -9.432  1.00  0.00              
ATOM   2116  C   ALA A 146      -9.089 -35.022  -8.841  1.00  0.00              
ATOM   2117  O   ALA A 146      -8.019 -35.352  -9.353  1.00  0.00              
ATOM   2118  CB  ALA A 146      -9.536 -32.552  -8.788  1.00  0.00              
ATOM   2119  H   ALA A 146     -11.884 -33.510  -8.662  1.00  0.00              
ATOM   2120  HA  ALA A 146      -9.714 -33.826 -10.501  1.00  0.00              
ATOM   2121 1HB  ALA A 146      -8.470 -32.375  -8.933  1.00  0.00              
ATOM   2122 2HB  ALA A 146     -10.105 -31.745  -9.250  1.00  0.00              
ATOM   2123 3HB  ALA A 146      -9.756 -32.587  -7.722  1.00  0.00              
ATOM   2124  N   GLU A 147      -9.580 -35.628  -7.767  1.00  0.00              
ATOM   2125  CA  GLU A 147      -8.867 -36.738  -7.150  1.00  0.00              
ATOM   2126  C   GLU A 147      -8.874 -37.957  -8.068  1.00  0.00              
ATOM   2127  O   GLU A 147      -7.862 -38.642  -8.215  1.00  0.00              
ATOM   2128  CB  GLU A 147      -9.485 -37.090  -5.795  1.00  0.00              
ATOM   2129  CG  GLU A 147      -8.779 -38.217  -5.055  1.00  0.00              
ATOM   2130  CD  GLU A 147      -9.403 -38.462  -3.710  1.00  0.00              
ATOM   2131  OE1 GLU A 147     -10.333 -37.769  -3.372  1.00  0.00              
ATOM   2132  OE2 GLU A 147      -9.026 -39.412  -3.066  1.00  0.00              
ATOM   2133  H   GLU A 147     -10.455 -35.323  -7.367  1.00  0.00              
ATOM   2134  HA  GLU A 147      -7.821 -36.469  -7.000  1.00  0.00              
ATOM   2135 1HB  GLU A 147      -9.458 -36.184  -5.189  1.00  0.00              
ATOM   2136 2HB  GLU A 147     -10.522 -37.372  -5.982  1.00  0.00              
ATOM   2137 1HG  GLU A 147      -8.748 -39.151  -5.615  1.00  0.00              
ATOM   2138 2HG  GLU A 147      -7.766 -37.840  -4.922  1.00  0.00              
ATOM   2139  N   GLN A 148     -10.011 -38.215  -8.702  1.00  0.00              
ATOM   2140  CA  GLN A 148     -10.107 -39.316  -9.651  1.00  0.00              
ATOM   2141  C   GLN A 148      -9.192 -39.028 -10.844  1.00  0.00              
ATOM   2142  O   GLN A 148      -8.577 -39.939 -11.401  1.00  0.00              
ATOM   2143  CB  GLN A 148     -11.551 -39.511 -10.121  1.00  0.00              
ATOM   2144  CG  GLN A 148     -11.757 -40.720 -11.017  1.00  0.00              
ATOM   2145  CD  GLN A 148     -11.440 -42.025 -10.312  1.00  0.00              
ATOM   2146  OE1 GLN A 148     -11.856 -42.246  -9.171  1.00  0.00              
ATOM   2147  NE2 GLN A 148     -10.697 -42.896 -10.985  1.00  0.00              
ATOM   2148  H   GLN A 148     -10.825 -37.643  -8.528  1.00  0.00              
ATOM   2149  HA  GLN A 148      -9.775 -40.238  -9.174  1.00  0.00              
ATOM   2150 1HB  GLN A 148     -12.164 -39.608  -9.224  1.00  0.00              
ATOM   2151 2HB  GLN A 148     -11.833 -38.604 -10.655  1.00  0.00              
ATOM   2152 1HG  GLN A 148     -12.660 -40.869 -11.608  1.00  0.00              
ATOM   2153 2HG  GLN A 148     -10.926 -40.477 -11.682  1.00  0.00              
ATOM   2154 1HE2 GLN A 148     -10.456 -43.774 -10.570  1.00  0.00              
ATOM   2155 2HE2 GLN A 148     -10.379 -42.675 -11.907  1.00  0.00              
ATOM   2156  N   TRP A 149      -9.104 -37.755 -11.227  1.00  0.00              
ATOM   2157  CA  TRP A 149      -8.244 -37.335 -12.333  1.00  0.00              
ATOM   2158  C   TRP A 149      -6.788 -37.230 -11.910  1.00  0.00              
ATOM   2159  O   TRP A 149      -5.890 -37.174 -12.749  1.00  0.00              
ATOM   2160  CB  TRP A 149      -8.677 -35.972 -12.883  1.00  0.00              
ATOM   2161  CG  TRP A 149      -9.998 -35.976 -13.561  1.00  0.00              
ATOM   2162  CD1 TRP A 149     -10.772 -37.064 -13.837  1.00  0.00              
ATOM   2163  CD2 TRP A 149     -10.680 -34.846 -14.112  1.00  0.00              
ATOM   2164  NE1 TRP A 149     -11.897 -36.682 -14.526  1.00  0.00              
ATOM   2165  CE2 TRP A 149     -11.866 -35.325 -14.710  1.00  0.00              
ATOM   2166  CE3 TRP A 149     -10.404 -33.472 -14.160  1.00  0.00              
ATOM   2167  CZ2 TRP A 149     -12.778 -34.480 -15.349  1.00  0.00              
ATOM   2168  CZ3 TRP A 149     -11.311 -32.632 -14.797  1.00  0.00              
ATOM   2169  CH2 TRP A 149     -12.481 -33.139 -15.381  1.00  0.00              
ATOM   2170  H   TRP A 149      -9.648 -37.060 -10.737  1.00  0.00              
ATOM   2171  HA  TRP A 149      -8.300 -38.064 -13.142  1.00  0.00              
ATOM   2172 1HB  TRP A 149      -8.753 -35.245 -12.074  1.00  0.00              
ATOM   2173 2HB  TRP A 149      -7.958 -35.619 -13.622  1.00  0.00              
ATOM   2174  HD1 TRP A 149     -10.408 -38.029 -13.489  1.00  0.00              
ATOM   2175  HE1 TRP A 149     -12.628 -37.300 -14.847  1.00  0.00              
ATOM   2176  HE3 TRP A 149      -9.512 -33.029 -13.719  1.00  0.00              
ATOM   2177  HZ2 TRP A 149     -13.677 -34.912 -15.788  1.00  0.00              
ATOM   2178  HZ3 TRP A 149     -11.089 -31.566 -14.832  1.00  0.00              
ATOM   2179  HH2 TRP A 149     -13.170 -32.451 -15.872  1.00  0.00              
ATOM   2180  N   ASN A 150      -6.561 -37.182 -10.607  1.00  0.00              
ATOM   2181  CA  ASN A 150      -5.219 -37.047 -10.062  1.00  0.00              
ATOM   2182  C   ASN A 150      -4.580 -35.699 -10.405  1.00  0.00              
ATOM   2183  O   ASN A 150      -3.394 -35.623 -10.742  1.00  0.00              
ATOM   2184  CB  ASN A 150      -4.327 -38.181 -10.532  1.00  0.00              
ATOM   2185  CG  ASN A 150      -4.798 -39.541 -10.098  1.00  0.00              
ATOM   2186  OD1 ASN A 150      -4.974 -39.808  -8.903  1.00  0.00              
ATOM   2187  ND2 ASN A 150      -4.924 -40.427 -11.053  1.00  0.00              
ATOM   2188  H   ASN A 150      -7.346 -37.241  -9.974  1.00  0.00              
ATOM   2189  HA  ASN A 150      -5.256 -37.097  -8.972  1.00  0.00              
ATOM   2190 1HB  ASN A 150      -3.990 -38.233 -11.568  1.00  0.00              
ATOM   2191 2HB  ASN A 150      -3.497 -37.877  -9.895  1.00  0.00              
ATOM   2192 1HD2 ASN A 150      -5.233 -41.354 -10.838  1.00  0.00              
ATOM   2193 2HD2 ASN A 150      -4.711 -40.177 -11.997  1.00  0.00              
ATOM   2194  N   VAL A 151      -5.377 -34.638 -10.327  1.00  0.00              
ATOM   2195  CA  VAL A 151      -4.913 -33.300 -10.682  1.00  0.00              
ATOM   2196  C   VAL A 151      -5.242 -32.359  -9.535  1.00  0.00              
ATOM   2197  O   VAL A 151      -6.035 -32.697  -8.658  1.00  0.00              
ATOM   2198  CB  VAL A 151      -5.596 -32.763 -11.955  1.00  0.00              
ATOM   2199  CG1 VAL A 151      -5.285 -33.673 -13.135  1.00  0.00              
ATOM   2200  CG2 VAL A 151      -7.096 -32.641 -11.734  1.00  0.00              
ATOM   2201  H   VAL A 151      -6.329 -34.762 -10.014  1.00  0.00              
ATOM   2202  HA  VAL A 151      -3.835 -33.284 -10.842  1.00  0.00              
ATOM   2203  HB  VAL A 151      -5.221 -31.760 -12.162  1.00  0.00              
ATOM   2204 1HG1 VAL A 151      -5.772 -33.286 -14.031  1.00  0.00              
ATOM   2205 2HG1 VAL A 151      -4.208 -33.708 -13.293  1.00  0.00              
ATOM   2206 3HG1 VAL A 151      -5.655 -34.676 -12.927  1.00  0.00              
ATOM   2207 1HG2 VAL A 151      -7.568 -32.260 -12.639  1.00  0.00              
ATOM   2208 2HG2 VAL A 151      -7.508 -33.622 -11.493  1.00  0.00              
ATOM   2209 3HG2 VAL A 151      -7.288 -31.955 -10.909  1.00  0.00              
ATOM   2210  N   ASN A 152      -4.633 -31.179  -9.542  1.00  0.00              
ATOM   2211  CA  ASN A 152      -4.903 -30.191  -8.508  1.00  0.00              
ATOM   2212  C   ASN A 152      -6.199 -29.438  -8.781  1.00  0.00              
ATOM   2213  O   ASN A 152      -6.635 -29.310  -9.930  1.00  0.00              
ATOM   2214  CB  ASN A 152      -3.761 -29.177  -8.415  1.00  0.00              
ATOM   2215  CG  ASN A 152      -2.484 -29.779  -7.878  1.00  0.00              
ATOM   2216  OD1 ASN A 152      -2.436 -30.229  -6.735  1.00  0.00              
ATOM   2217  ND2 ASN A 152      -1.442 -29.787  -8.696  1.00  0.00              
ATOM   2218  H   ASN A 152      -3.972 -30.958 -10.273  1.00  0.00              
ATOM   2219  HA  ASN A 152      -4.993 -30.685  -7.539  1.00  0.00              
ATOM   2220 1HB  ASN A 152      -3.534 -28.515  -9.252  1.00  0.00              
ATOM   2221 2HB  ASN A 152      -4.245 -28.608  -7.623  1.00  0.00              
ATOM   2222 1HD2 ASN A 152      -0.572 -30.175  -8.391  1.00  0.00              
ATOM   2223 2HD2 ASN A 152      -1.525 -29.407  -9.616  1.00  0.00              
ATOM   2224  N   TYR A 153      -6.812 -28.945  -7.711  1.00  0.00              
ATOM   2225  CA  TYR A 153      -8.051 -28.191  -7.814  1.00  0.00              
ATOM   2226  C   TYR A 153      -7.839 -26.879  -7.087  1.00  0.00              
ATOM   2227  O   TYR A 153      -7.390 -26.859  -5.945  1.00  0.00              
ATOM   2228  CB  TYR A 153      -9.225 -28.931  -7.167  1.00  0.00              
ATOM   2229  CG  TYR A 153     -10.512 -28.127  -7.149  1.00  0.00              
ATOM   2230  CD1 TYR A 153     -11.164 -27.782  -8.337  1.00  0.00              
ATOM   2231  CD2 TYR A 153     -11.083 -27.713  -5.943  1.00  0.00              
ATOM   2232  CE1 TYR A 153     -12.351 -27.052  -8.328  1.00  0.00              
ATOM   2233  CE2 TYR A 153     -12.269 -26.976  -5.922  1.00  0.00              
ATOM   2234  CZ  TYR A 153     -12.901 -26.651  -7.117  1.00  0.00              
ATOM   2235  OH  TYR A 153     -14.095 -25.950  -7.100  1.00  0.00              
ATOM   2236  H   TYR A 153      -6.404 -29.100  -6.800  1.00  0.00              
ATOM   2237  HA  TYR A 153      -8.298 -28.025  -8.863  1.00  0.00              
ATOM   2238 1HB  TYR A 153      -9.376 -29.852  -7.732  1.00  0.00              
ATOM   2239 2HB  TYR A 153      -8.930 -29.173  -6.147  1.00  0.00              
ATOM   2240  HD1 TYR A 153     -10.727 -28.094  -9.286  1.00  0.00              
ATOM   2241  HD2 TYR A 153     -10.586 -27.974  -5.009  1.00  0.00              
ATOM   2242  HE1 TYR A 153     -12.845 -26.791  -9.263  1.00  0.00              
ATOM   2243  HE2 TYR A 153     -12.696 -26.658  -4.970  1.00  0.00              
ATOM   2244  HH  TYR A 153     -14.288 -25.560  -6.243  1.00  0.00              
ATOM   2245  N   VAL A 154      -8.174 -25.781  -7.750  1.00  0.00              
ATOM   2246  CA  VAL A 154      -8.064 -24.466  -7.144  1.00  0.00              
ATOM   2247  C   VAL A 154      -9.351 -23.704  -7.409  1.00  0.00              
ATOM   2248  O   VAL A 154      -9.908 -23.788  -8.504  1.00  0.00              
ATOM   2249  CB  VAL A 154      -6.889 -23.681  -7.763  1.00  0.00              
ATOM   2250  CG1 VAL A 154      -6.783 -22.297  -7.138  1.00  0.00              
ATOM   2251  CG2 VAL A 154      -5.596 -24.461  -7.580  1.00  0.00              
ATOM   2252  H   VAL A 154      -8.514 -25.859  -8.698  1.00  0.00              
ATOM   2253  HA  VAL A 154      -7.918 -24.537  -6.066  1.00  0.00              
ATOM   2254  HB  VAL A 154      -7.057 -23.580  -8.836  1.00  0.00              
ATOM   2255 1HG1 VAL A 154      -5.949 -21.757  -7.587  1.00  0.00              
ATOM   2256 2HG1 VAL A 154      -7.707 -21.747  -7.313  1.00  0.00              
ATOM   2257 3HG1 VAL A 154      -6.616 -22.395  -6.065  1.00  0.00              
ATOM   2258 1HG2 VAL A 154      -4.769 -23.904  -8.020  1.00  0.00              
ATOM   2259 2HG2 VAL A 154      -5.410 -24.610  -6.517  1.00  0.00              
ATOM   2260 3HG2 VAL A 154      -5.683 -25.429  -8.073  1.00  0.00              
ATOM   2261  N   GLU A 155      -9.844 -22.986  -6.403  1.00  0.00              
ATOM   2262  CA  GLU A 155     -11.003 -22.133  -6.613  1.00  0.00              
ATOM   2263  C   GLU A 155     -10.469 -20.721  -6.809  1.00  0.00              
ATOM   2264  O   GLU A 155      -9.528 -20.296  -6.138  1.00  0.00              
ATOM   2265  CB  GLU A 155     -11.965 -22.183  -5.427  1.00  0.00              
ATOM   2266  CG  GLU A 155     -12.514 -23.572  -5.159  1.00  0.00              
ATOM   2267  CD  GLU A 155     -13.882 -23.531  -4.514  1.00  0.00              
ATOM   2268  OE1 GLU A 155     -14.052 -22.769  -3.543  1.00  0.00              
ATOM   2269  OE2 GLU A 155     -14.783 -24.262  -4.975  1.00  0.00              
ATOM   2270  H   GLU A 155      -9.421 -23.024  -5.487  1.00  0.00              
ATOM   2271  HA  GLU A 155     -11.545 -22.459  -7.501  1.00  0.00              
ATOM   2272 1HB  GLU A 155     -11.416 -21.825  -4.557  1.00  0.00              
ATOM   2273 2HB  GLU A 155     -12.781 -21.496  -5.650  1.00  0.00              
ATOM   2274 1HG  GLU A 155     -12.562 -24.199  -6.049  1.00  0.00              
ATOM   2275 2HG  GLU A 155     -11.801 -23.997  -4.454  1.00  0.00              
ATOM   2276  N   THR A 156     -11.076 -20.003  -7.739  1.00  0.00              
ATOM   2277  CA  THR A 156     -10.631 -18.661  -8.070  1.00  0.00              
ATOM   2278  C   THR A 156     -11.742 -17.658  -8.165  1.00  0.00              
ATOM   2279  O   THR A 156     -12.919 -18.006  -8.234  1.00  0.00              
ATOM   2280  CB  THR A 156      -9.968 -18.620  -9.448  1.00  0.00              
ATOM   2281  OG1 THR A 156     -10.935 -19.004 -10.436  1.00  0.00              
ATOM   2282  CG2 THR A 156      -8.777 -19.537  -9.511  1.00  0.00              
ATOM   2283  H   THR A 156     -11.867 -20.394  -8.232  1.00  0.00              
ATOM   2284  HA  THR A 156      -9.914 -18.317  -7.325  1.00  0.00              
ATOM   2285  HB  THR A 156      -9.641 -17.601  -9.654  1.00  0.00              
ATOM   2286  HG1 THR A 156     -11.507 -18.258 -10.631  1.00  0.00              
ATOM   2287 1HG2 THR A 156      -8.330 -19.483 -10.504  1.00  0.00              
ATOM   2288 2HG2 THR A 156      -8.044 -19.233  -8.765  1.00  0.00              
ATOM   2289 3HG2 THR A 156      -9.096 -20.560  -9.312  1.00  0.00              
ATOM   2290  N   SER A 157     -11.334 -16.397  -8.209  1.00  0.00              
ATOM   2291  CA  SER A 157     -12.243 -15.301  -8.461  1.00  0.00              
ATOM   2292  C   SER A 157     -11.514 -14.322  -9.373  1.00  0.00              
ATOM   2293  O   SER A 157     -10.571 -13.663  -8.946  1.00  0.00              
ATOM   2294  CB  SER A 157     -12.639 -14.593  -7.171  1.00  0.00              
ATOM   2295  OG  SER A 157     -13.410 -13.443  -7.470  1.00  0.00              
ATOM   2296  H   SER A 157     -10.355 -16.200  -8.059  1.00  0.00              
ATOM   2297  HA  SER A 157     -13.220 -15.623  -8.824  1.00  0.00              
ATOM   2298 1HB  SER A 157     -13.219 -15.284  -6.559  1.00  0.00              
ATOM   2299 2HB  SER A 157     -11.733 -14.308  -6.636  1.00  0.00              
ATOM   2300  HG  SER A 157     -14.329 -13.696  -7.590  1.00  0.00              
ATOM   2301  N   ALA A 158     -11.942 -14.244 -10.629  1.00  0.00              
ATOM   2302  CA  ALA A 158     -11.350 -13.311 -11.579  1.00  0.00              
ATOM   2303  C   ALA A 158     -11.725 -11.884 -11.187  1.00  0.00              
ATOM   2304  O   ALA A 158     -11.006 -10.932 -11.496  1.00  0.00              
ATOM   2305  CB  ALA A 158     -11.836 -13.619 -13.001  1.00  0.00              
ATOM   2306  H   ALA A 158     -12.696 -14.843 -10.934  1.00  0.00              
ATOM   2307  HA  ALA A 158     -10.266 -13.424 -11.550  1.00  0.00              
ATOM   2308 1HB  ALA A 158     -11.385 -12.914 -13.699  1.00  0.00              
ATOM   2309 2HB  ALA A 158     -11.548 -14.634 -13.273  1.00  0.00              
ATOM   2310 3HB  ALA A 158     -12.920 -13.525 -13.042  1.00  0.00              
ATOM   2311  N   LYS A 159     -12.854 -11.746 -10.500  1.00  0.00              
ATOM   2312  CA  LYS A 159     -13.342 -10.439 -10.076  1.00  0.00              
ATOM   2313  C   LYS A 159     -12.521  -9.821  -8.941  1.00  0.00              
ATOM   2314  O   LYS A 159     -12.139  -8.654  -9.000  1.00  0.00              
ATOM   2315  CB  LYS A 159     -14.800 -10.550  -9.646  1.00  0.00              
ATOM   2316  CG  LYS A 159     -15.420  -9.227  -9.247  1.00  0.00              
ATOM   2317  CD  LYS A 159     -16.911  -9.388  -9.001  1.00  0.00              
ATOM   2318  CE  LYS A 159     -17.562  -8.070  -8.615  1.00  0.00              
ATOM   2319  NZ  LYS A 159     -19.025  -8.251  -8.392  1.00  0.00              
ATOM   2320  H   LYS A 159     -13.388 -12.571 -10.265  1.00  0.00              
ATOM   2321  HA  LYS A 159     -13.269  -9.731 -10.902  1.00  0.00              
ATOM   2322 1HB  LYS A 159     -15.349 -10.976 -10.486  1.00  0.00              
ATOM   2323 2HB  LYS A 159     -14.834 -11.242  -8.803  1.00  0.00              
ATOM   2324 1HG  LYS A 159     -14.931  -8.876  -8.337  1.00  0.00              
ATOM   2325 2HG  LYS A 159     -15.252  -8.510 -10.049  1.00  0.00              
ATOM   2326 1HD  LYS A 159     -17.374  -9.765  -9.914  1.00  0.00              
ATOM   2327 2HD  LYS A 159     -17.056 -10.108  -8.197  1.00  0.00              
ATOM   2328 1HE  LYS A 159     -17.087  -7.708  -7.704  1.00  0.00              
ATOM   2329 2HE  LYS A 159     -17.392  -7.356  -9.422  1.00  0.00              
ATOM   2330 1HZ  LYS A 159     -19.438  -7.366  -8.137  1.00  0.00              
ATOM   2331 2HZ  LYS A 159     -19.456  -8.593  -9.240  1.00  0.00              
ATOM   2332 3HZ  LYS A 159     -19.172  -8.918  -7.648  1.00  0.00              
ATOM   2333  N   THR A 160     -12.249 -10.604  -7.904  1.00  0.00              
ATOM   2334  CA  THR A 160     -11.505 -10.094  -6.751  1.00  0.00              
ATOM   2335  C   THR A 160     -10.053 -10.536  -6.842  1.00  0.00              
ATOM   2336  O   THR A 160      -9.244 -10.222  -5.973  1.00  0.00              
ATOM   2337  CB  THR A 160     -12.070 -10.631  -5.433  1.00  0.00              
ATOM   2338  OG1 THR A 160     -11.940 -12.056  -5.420  1.00  0.00              
ATOM   2339  CG2 THR A 160     -13.545 -10.253  -5.285  1.00  0.00              
ATOM   2340  H   THR A 160     -12.557 -11.566  -7.904  1.00  0.00              
ATOM   2341  HA  THR A 160     -11.553  -9.005  -6.732  1.00  0.00              
ATOM   2342  HB  THR A 160     -11.503 -10.206  -4.604  1.00  0.00              
ATOM   2343  HG1 THR A 160     -12.643 -12.446  -5.944  1.00  0.00              
ATOM   2344 1HG2 THR A 160     -13.927 -10.644  -4.341  1.00  0.00              
ATOM   2345 2HG2 THR A 160     -13.645  -9.168  -5.295  1.00  0.00              
ATOM   2346 3HG2 THR A 160     -14.113 -10.678  -6.111  1.00  0.00              
ATOM   2347  N   ARG A 161      -9.748 -11.273  -7.908  1.00  0.00              
ATOM   2348  CA  ARG A 161      -8.396 -11.734  -8.223  1.00  0.00              
ATOM   2349  C   ARG A 161      -7.911 -12.892  -7.341  1.00  0.00              
ATOM   2350  O   ARG A 161      -6.771 -13.343  -7.462  1.00  0.00              
ATOM   2351  CB  ARG A 161      -7.395 -10.575  -8.134  1.00  0.00              
ATOM   2352  CG  ARG A 161      -5.985 -10.970  -8.566  1.00  0.00              
ATOM   2353  CD  ARG A 161      -5.059  -9.767  -8.554  1.00  0.00              
ATOM   2354  NE  ARG A 161      -3.692 -10.139  -8.903  1.00  0.00              
ATOM   2355  CZ  ARG A 161      -2.720  -9.266  -9.154  1.00  0.00              
ATOM   2356  NH1 ARG A 161      -2.963  -7.958  -9.099  1.00  0.00              
ATOM   2357  NH2 ARG A 161      -1.504  -9.702  -9.452  1.00  0.00              
ATOM   2358  H   ARG A 161     -10.508 -11.520  -8.526  1.00  0.00              
ATOM   2359  HA  ARG A 161      -8.357 -12.088  -9.253  1.00  0.00              
ATOM   2360 1HB  ARG A 161      -7.774  -9.778  -8.772  1.00  0.00              
ATOM   2361 2HB  ARG A 161      -7.389 -10.239  -7.097  1.00  0.00              
ATOM   2362 1HG  ARG A 161      -5.611 -11.729  -7.878  1.00  0.00              
ATOM   2363 2HG  ARG A 161      -6.036 -11.386  -9.573  1.00  0.00              
ATOM   2364 1HD  ARG A 161      -5.420  -9.035  -9.275  1.00  0.00              
ATOM   2365 2HD  ARG A 161      -5.062  -9.328  -7.557  1.00  0.00              
ATOM   2366  HE  ARG A 161      -3.280 -11.057  -9.007  1.00  0.00              
ATOM   2367 1HH1 ARG A 161      -3.889  -7.629  -8.865  1.00  0.00              
ATOM   2368 2HH1 ARG A 161      -2.220  -7.302  -9.291  1.00  0.00              
ATOM   2369 1HH2 ARG A 161      -1.322 -10.696  -9.488  1.00  0.00              
ATOM   2370 2HH2 ARG A 161      -0.766  -9.040  -9.643  1.00  0.00              
ATOM   2371  N   ALA A 162      -8.768 -13.380  -6.454  1.00  0.00              
ATOM   2372  CA  ALA A 162      -8.370 -14.467  -5.566  1.00  0.00              
ATOM   2373  C   ALA A 162      -7.864 -15.684  -6.351  1.00  0.00              
ATOM   2374  O   ALA A 162      -8.582 -16.255  -7.177  1.00  0.00              
ATOM   2375  CB  ALA A 162      -9.529 -14.855  -4.669  1.00  0.00              
ATOM   2376  H   ALA A 162      -9.703 -13.005  -6.383  1.00  0.00              
ATOM   2377  HA  ALA A 162      -7.544 -14.124  -4.943  1.00  0.00              
ATOM   2378 1HB  ALA A 162      -9.222 -15.667  -4.010  1.00  0.00              
ATOM   2379 2HB  ALA A 162      -9.830 -13.997  -4.070  1.00  0.00              
ATOM   2380 3HB  ALA A 162     -10.368 -15.183  -5.281  1.00  0.00              
ATOM   2381  N   ASN A 163      -6.609 -16.050  -6.104  1.00  0.00              
ATOM   2382  CA  ASN A 163      -5.985 -17.229  -6.703  1.00  0.00              
ATOM   2383  C   ASN A 163      -5.862 -17.261  -8.229  1.00  0.00              
ATOM   2384  O   ASN A 163      -5.668 -18.325  -8.817  1.00  0.00              
ATOM   2385  CB  ASN A 163      -6.719 -18.478  -6.249  1.00  0.00              
ATOM   2386  CG  ASN A 163      -6.571 -18.767  -4.781  1.00  0.00              
ATOM   2387  OD1 ASN A 163      -5.571 -18.401  -4.153  1.00  0.00              
ATOM   2388  ND2 ASN A 163      -7.522 -19.493  -4.250  1.00  0.00              
ATOM   2389  H   ASN A 163      -6.070 -15.476  -5.470  1.00  0.00              
ATOM   2390  HA  ASN A 163      -4.942 -17.295  -6.390  1.00  0.00              
ATOM   2391 1HB  ASN A 163      -7.754 -18.656  -6.546  1.00  0.00              
ATOM   2392 2HB  ASN A 163      -6.061 -19.144  -6.807  1.00  0.00              
ATOM   2393 1HD2 ASN A 163      -7.489 -19.724  -3.277  1.00  0.00              
ATOM   2394 2HD2 ASN A 163      -8.280 -19.815  -4.815  1.00  0.00              
ATOM   2395  N   VAL A 164      -5.962 -16.105  -8.876  1.00  0.00              
ATOM   2396  CA  VAL A 164      -5.792 -16.057 -10.324  1.00  0.00              
ATOM   2397  C   VAL A 164      -4.326 -16.309 -10.702  1.00  0.00              
ATOM   2398  O   VAL A 164      -4.024 -17.077 -11.621  1.00  0.00              
ATOM   2399  CB  VAL A 164      -6.242 -14.689 -10.880  1.00  0.00              
ATOM   2400  CG1 VAL A 164      -5.873 -14.574 -12.375  1.00  0.00              
ATOM   2401  CG2 VAL A 164      -7.749 -14.529 -10.669  1.00  0.00              
ATOM   2402  H   VAL A 164      -6.156 -15.250  -8.375  1.00  0.00              
ATOM   2403  HA  VAL A 164      -6.361 -16.846 -10.817  1.00  0.00              
ATOM   2404  HB  VAL A 164      -5.746 -13.898 -10.318  1.00  0.00              
ATOM   2405 1HG1 VAL A 164      -6.195 -13.604 -12.756  1.00  0.00              
ATOM   2406 2HG1 VAL A 164      -4.793 -14.668 -12.492  1.00  0.00              
ATOM   2407 3HG1 VAL A 164      -6.369 -15.366 -12.934  1.00  0.00              
ATOM   2408 1HG2 VAL A 164      -8.071 -13.564 -11.060  1.00  0.00              
ATOM   2409 2HG2 VAL A 164      -8.276 -15.327 -11.192  1.00  0.00              
ATOM   2410 3HG2 VAL A 164      -7.975 -14.582  -9.604  1.00  0.00              
ATOM   2411  N   ASP A 165      -3.412 -15.661  -9.990  1.00  0.00              
ATOM   2412  CA  ASP A 165      -1.999 -15.874 -10.254  1.00  0.00              
ATOM   2413  C   ASP A 165      -1.632 -17.307  -9.871  1.00  0.00              
ATOM   2414  O   ASP A 165      -0.756 -17.923 -10.486  1.00  0.00              
ATOM   2415  CB  ASP A 165      -1.140 -14.868  -9.484  1.00  0.00              
ATOM   2416  CG  ASP A 165      -1.199 -13.446 -10.025  1.00  0.00              
ATOM   2417  OD1 ASP A 165      -1.697 -13.264 -11.111  1.00  0.00              
ATOM   2418  OD2 ASP A 165      -0.892 -12.539  -9.289  1.00  0.00              
ATOM   2419  H   ASP A 165      -3.684 -15.017  -9.261  1.00  0.00              
ATOM   2420  HA  ASP A 165      -1.798 -15.742 -11.318  1.00  0.00              
ATOM   2421 1HB  ASP A 165      -1.340 -14.857  -8.412  1.00  0.00              
ATOM   2422 2HB  ASP A 165      -0.149 -15.284  -9.666  1.00  0.00              
ATOM   2423  N   LYS A 166      -2.320 -17.837  -8.866  1.00  0.00              
ATOM   2424  CA  LYS A 166      -2.055 -19.189  -8.373  1.00  0.00              
ATOM   2425  C   LYS A 166      -2.287 -20.263  -9.434  1.00  0.00              
ATOM   2426  O   LYS A 166      -1.483 -21.183  -9.572  1.00  0.00              
ATOM   2427  CB  LYS A 166      -2.921 -19.480  -7.147  1.00  0.00              
ATOM   2428  CG  LYS A 166      -2.744 -20.877  -6.568  1.00  0.00              
ATOM   2429  CD  LYS A 166      -3.451 -21.015  -5.228  1.00  0.00              
ATOM   2430  CE  LYS A 166      -3.431 -22.455  -4.737  1.00  0.00              
ATOM   2431  NZ  LYS A 166      -2.044 -22.972  -4.584  1.00  0.00              
ATOM   2432  H   LYS A 166      -3.048 -17.289  -8.430  1.00  0.00              
ATOM   2433  HA  LYS A 166      -1.008 -19.276  -8.082  1.00  0.00              
ATOM   2434 1HB  LYS A 166      -2.663 -18.738  -6.390  1.00  0.00              
ATOM   2435 2HB  LYS A 166      -3.960 -19.342  -7.449  1.00  0.00              
ATOM   2436 1HG  LYS A 166      -3.157 -21.599  -7.274  1.00  0.00              
ATOM   2437 2HG  LYS A 166      -1.679 -21.066  -6.439  1.00  0.00              
ATOM   2438 1HD  LYS A 166      -2.947 -20.376  -4.502  1.00  0.00              
ATOM   2439 2HD  LYS A 166      -4.483 -20.686  -5.345  1.00  0.00              
ATOM   2440 1HE  LYS A 166      -3.941 -22.495  -3.775  1.00  0.00              
ATOM   2441 2HE  LYS A 166      -3.970 -23.069  -5.458  1.00  0.00              
ATOM   2442 1HZ  LYS A 166      -2.075 -23.928  -4.258  1.00  0.00              
ATOM   2443 2HZ  LYS A 166      -1.571 -22.936  -5.476  1.00  0.00              
ATOM   2444 3HZ  LYS A 166      -1.545 -22.404  -3.915  1.00  0.00              
ATOM   2445  N   VAL A 167      -3.373 -20.165 -10.193  1.00  0.00              
ATOM   2446  CA  VAL A 167      -3.627 -21.210 -11.167  1.00  0.00              
ATOM   2447  C   VAL A 167      -2.643 -21.193 -12.328  1.00  0.00              
ATOM   2448  O   VAL A 167      -2.303 -22.250 -12.862  1.00  0.00              
ATOM   2449  CB  VAL A 167      -5.097 -21.183 -11.680  1.00  0.00              
ATOM   2450  CG1 VAL A 167      -6.036 -21.502 -10.515  1.00  0.00              
ATOM   2451  CG2 VAL A 167      -5.443 -19.829 -12.296  1.00  0.00              
ATOM   2452  H   VAL A 167      -4.024 -19.395 -10.117  1.00  0.00              
ATOM   2453  HA  VAL A 167      -3.426 -22.198 -10.750  1.00  0.00              
ATOM   2454  HB  VAL A 167      -5.209 -21.922 -12.473  1.00  0.00              
ATOM   2455 1HG1 VAL A 167      -7.068 -21.485 -10.865  1.00  0.00              
ATOM   2456 2HG1 VAL A 167      -5.802 -22.491 -10.120  1.00  0.00              
ATOM   2457 3HG1 VAL A 167      -5.908 -20.756  -9.730  1.00  0.00              
ATOM   2458 1HG2 VAL A 167      -6.475 -19.840 -12.646  1.00  0.00              
ATOM   2459 2HG2 VAL A 167      -5.322 -19.048 -11.545  1.00  0.00              
ATOM   2460 3HG2 VAL A 167      -4.777 -19.631 -13.137  1.00  0.00              
ATOM   2461  N   PHE A 168      -2.174 -20.009 -12.718  1.00  0.00              
ATOM   2462  CA  PHE A 168      -1.221 -19.921 -13.815  1.00  0.00              
ATOM   2463  C   PHE A 168       0.178 -20.342 -13.359  1.00  0.00              
ATOM   2464  O   PHE A 168       0.882 -21.053 -14.082  1.00  0.00              
ATOM   2465  CB  PHE A 168      -1.198 -18.498 -14.398  1.00  0.00              
ATOM   2466  CG  PHE A 168      -2.374 -18.200 -15.300  1.00  0.00              
ATOM   2467  CD1 PHE A 168      -2.397 -18.664 -16.615  1.00  0.00              
ATOM   2468  CD2 PHE A 168      -3.472 -17.497 -14.820  1.00  0.00              
ATOM   2469  CE1 PHE A 168      -3.496 -18.436 -17.436  1.00  0.00              
ATOM   2470  CE2 PHE A 168      -4.578 -17.263 -15.630  1.00  0.00              
ATOM   2471  CZ  PHE A 168      -4.594 -17.732 -16.940  1.00  0.00              
ATOM   2472  H   PHE A 168      -2.473 -19.161 -12.257  1.00  0.00              
ATOM   2473  HA  PHE A 168      -1.502 -20.616 -14.607  1.00  0.00              
ATOM   2474 1HB  PHE A 168      -1.221 -17.762 -13.596  1.00  0.00              
ATOM   2475 2HB  PHE A 168      -0.299 -18.353 -14.996  1.00  0.00              
ATOM   2476  HD1 PHE A 168      -1.538 -19.214 -17.000  1.00  0.00              
ATOM   2477  HD2 PHE A 168      -3.461 -17.128 -13.794  1.00  0.00              
ATOM   2478  HE1 PHE A 168      -3.496 -18.807 -18.460  1.00  0.00              
ATOM   2479  HE2 PHE A 168      -5.433 -16.711 -15.240  1.00  0.00              
ATOM   2480  HZ  PHE A 168      -5.458 -17.550 -17.576  1.00  0.00              
ATOM   2481  N   PHE A 169       0.572 -19.912 -12.162  1.00  0.00              
ATOM   2482  CA  PHE A 169       1.887 -20.246 -11.623  1.00  0.00              
ATOM   2483  C   PHE A 169       1.982 -21.738 -11.294  1.00  0.00              
ATOM   2484  O   PHE A 169       2.948 -22.399 -11.669  1.00  0.00              
ATOM   2485  CB  PHE A 169       2.194 -19.405 -10.371  1.00  0.00              
ATOM   2486  CG  PHE A 169       2.864 -18.081 -10.677  1.00  0.00              
ATOM   2487  CD1 PHE A 169       2.185 -17.081 -11.374  1.00  0.00              
ATOM   2488  CD2 PHE A 169       4.182 -17.844 -10.288  1.00  0.00              
ATOM   2489  CE1 PHE A 169       2.810 -15.860 -11.684  1.00  0.00              
ATOM   2490  CE2 PHE A 169       4.817 -16.630 -10.593  1.00  0.00              
ATOM   2491  CZ  PHE A 169       4.127 -15.636 -11.294  1.00  0.00              
ATOM   2492  H   PHE A 169      -0.054 -19.340 -11.614  1.00  0.00              
ATOM   2493  HA  PHE A 169       2.656 -20.045 -12.371  1.00  0.00              
ATOM   2494 1HB  PHE A 169       1.272 -19.174  -9.839  1.00  0.00              
ATOM   2495 2HB  PHE A 169       2.867 -19.950  -9.710  1.00  0.00              
ATOM   2496  HD1 PHE A 169       1.153 -17.253 -11.681  1.00  0.00              
ATOM   2497  HD2 PHE A 169       4.721 -18.619  -9.741  1.00  0.00              
ATOM   2498  HE1 PHE A 169       2.263 -15.092 -12.229  1.00  0.00              
ATOM   2499  HE2 PHE A 169       5.849 -16.462 -10.283  1.00  0.00              
ATOM   2500  HZ  PHE A 169       4.615 -14.693 -11.535  1.00  0.00              
ATOM   2501  N   ASP A 170       0.976 -22.274 -10.611  1.00  0.00              
ATOM   2502  CA  ASP A 170       0.973 -23.696 -10.292  1.00  0.00              
ATOM   2503  C   ASP A 170       0.937 -24.543 -11.554  1.00  0.00              
ATOM   2504  O   ASP A 170       1.538 -25.617 -11.600  1.00  0.00              
ATOM   2505  CB  ASP A 170      -0.205 -24.065  -9.385  1.00  0.00              
ATOM   2506  CG  ASP A 170       0.001 -23.608  -7.952  1.00  0.00              
ATOM   2507  OD1 ASP A 170       1.148 -23.265  -7.595  1.00  0.00              
ATOM   2508  OD2 ASP A 170      -0.971 -23.606  -7.173  1.00  0.00              
ATOM   2509  H   ASP A 170       0.202 -21.700 -10.306  1.00  0.00              
ATOM   2510  HA  ASP A 170       1.896 -23.960  -9.774  1.00  0.00              
ATOM   2511 1HB  ASP A 170      -1.168 -23.721  -9.763  1.00  0.00              
ATOM   2512 2HB  ASP A 170      -0.159 -25.152  -9.443  1.00  0.00              
ATOM   2513  N   LEU A 171       0.239 -24.073 -12.587  1.00  0.00              
ATOM   2514  CA  LEU A 171       0.231 -24.821 -13.835  1.00  0.00              
ATOM   2515  C   LEU A 171       1.629 -24.802 -14.445  1.00  0.00              
ATOM   2516  O   LEU A 171       2.111 -25.829 -14.921  1.00  0.00              
ATOM   2517  CB  LEU A 171      -0.787 -24.251 -14.836  1.00  0.00              
ATOM   2518  CG  LEU A 171      -0.846 -25.002 -16.176  1.00  0.00              
ATOM   2519  CD1 LEU A 171      -1.187 -26.476 -15.909  1.00  0.00              
ATOM   2520  CD2 LEU A 171      -1.893 -24.366 -17.129  1.00  0.00              
ATOM   2521  H   LEU A 171      -0.284 -23.212 -12.526  1.00  0.00              
ATOM   2522  HA  LEU A 171      -0.034 -25.859 -13.637  1.00  0.00              
ATOM   2523 1HB  LEU A 171      -1.702 -24.414 -14.270  1.00  0.00              
ATOM   2524 2HB  LEU A 171      -0.642 -23.182 -14.994  1.00  0.00              
ATOM   2525  HG  LEU A 171       0.129 -24.893 -16.652  1.00  0.00              
ATOM   2526 1HD1 LEU A 171      -1.231 -27.018 -16.854  1.00  0.00              
ATOM   2527 2HD1 LEU A 171      -0.419 -26.918 -15.274  1.00  0.00              
ATOM   2528 3HD1 LEU A 171      -2.153 -26.541 -15.409  1.00  0.00              
ATOM   2529 1HD2 LEU A 171      -1.911 -24.918 -18.069  1.00  0.00              
ATOM   2530 2HD2 LEU A 171      -2.879 -24.405 -16.665  1.00  0.00              
ATOM   2531 3HD2 LEU A 171      -1.624 -23.327 -17.324  1.00  0.00              
ATOM   2532  N   MET A 172       2.286 -23.644 -14.423  1.00  0.00              
ATOM   2533  CA  MET A 172       3.641 -23.556 -14.970  1.00  0.00              
ATOM   2534  C   MET A 172       4.601 -24.455 -14.185  1.00  0.00              
ATOM   2535  O   MET A 172       5.582 -24.951 -14.730  1.00  0.00              
ATOM   2536  CB  MET A 172       4.170 -22.112 -14.939  1.00  0.00              
ATOM   2537  CG  MET A 172       3.540 -21.162 -15.952  1.00  0.00              
ATOM   2538  SD  MET A 172       4.412 -19.560 -16.025  1.00  0.00              
ATOM   2539  CE  MET A 172       3.883 -18.812 -14.486  1.00  0.00              
ATOM   2540  H   MET A 172       1.859 -22.817 -14.031  1.00  0.00              
ATOM   2541  HA  MET A 172       3.646 -23.893 -16.006  1.00  0.00              
ATOM   2542 1HB  MET A 172       3.991 -21.730 -13.935  1.00  0.00              
ATOM   2543 2HB  MET A 172       5.245 -22.163 -15.122  1.00  0.00              
ATOM   2544 1HG  MET A 172       3.573 -21.638 -16.931  1.00  0.00              
ATOM   2545 2HG  MET A 172       2.502 -20.998 -15.661  1.00  0.00              
ATOM   2546 1HE  MET A 172       4.335 -17.825 -14.386  1.00  0.00              
ATOM   2547 2HE  MET A 172       2.796 -18.717 -14.481  1.00  0.00              
ATOM   2548 3HE  MET A 172       4.196 -19.440 -13.651  1.00  0.00              
ATOM   2549  N   ARG A 173       4.323 -24.651 -12.903  1.00  0.00              
ATOM   2550  CA  ARG A 173       5.133 -25.550 -12.099  1.00  0.00              
ATOM   2551  C   ARG A 173       4.901 -26.985 -12.552  1.00  0.00              
ATOM   2552  O   ARG A 173       5.831 -27.780 -12.604  1.00  0.00              
ATOM   2553  CB  ARG A 173       4.800 -25.388 -10.611  1.00  0.00              
ATOM   2554  CG  ARG A 173       5.282 -24.070 -10.039  1.00  0.00              
ATOM   2555  CD  ARG A 173       5.030 -23.967  -8.538  1.00  0.00              
ATOM   2556  NE  ARG A 173       5.499 -22.683  -8.019  1.00  0.00              
ATOM   2557  CZ  ARG A 173       4.708 -21.658  -7.713  1.00  0.00              
ATOM   2558  NH1 ARG A 173       3.389 -21.757  -7.864  1.00  0.00              
ATOM   2559  NH2 ARG A 173       5.240 -20.527  -7.268  1.00  0.00              
ATOM   2560  H   ARG A 173       3.542 -24.176 -12.474  1.00  0.00              
ATOM   2561  HA  ARG A 173       6.187 -25.290 -12.204  1.00  0.00              
ATOM   2562 1HB  ARG A 173       3.718 -25.467 -10.518  1.00  0.00              
ATOM   2563 2HB  ARG A 173       5.271 -26.220 -10.088  1.00  0.00              
ATOM   2564 1HG  ARG A 173       6.353 -23.981 -10.226  1.00  0.00              
ATOM   2565 2HG  ARG A 173       4.757 -23.260 -10.545  1.00  0.00              
ATOM   2566 1HD  ARG A 173       3.961 -24.061  -8.351  1.00  0.00              
ATOM   2567 2HD  ARG A 173       5.560 -24.775  -8.034  1.00  0.00              
ATOM   2568  HE  ARG A 173       6.442 -22.375  -7.817  1.00  0.00              
ATOM   2569 1HH1 ARG A 173       2.986 -22.616  -8.213  1.00  0.00              
ATOM   2570 2HH1 ARG A 173       2.797 -20.974  -7.629  1.00  0.00              
ATOM   2571 1HH2 ARG A 173       6.243 -20.451  -7.165  1.00  0.00              
ATOM   2572 2HH2 ARG A 173       4.643 -19.748  -7.036  1.00  0.00              
ATOM   2573  N   GLU A 174       3.659 -27.309 -12.895  1.00  0.00              
ATOM   2574  CA  GLU A 174       3.354 -28.640 -13.398  1.00  0.00              
ATOM   2575  C   GLU A 174       4.006 -28.830 -14.761  1.00  0.00              
ATOM   2576  O   GLU A 174       4.511 -29.912 -15.077  1.00  0.00              
ATOM   2577  CB  GLU A 174       1.842 -28.842 -13.487  1.00  0.00              
ATOM   2578  CG  GLU A 174       1.222 -29.181 -12.148  1.00  0.00              
ATOM   2579  CD  GLU A 174      -0.240 -29.541 -12.247  1.00  0.00              
ATOM   2580  OE1 GLU A 174      -0.607 -30.316 -13.155  1.00  0.00              
ATOM   2581  OE2 GLU A 174      -1.019 -29.053 -11.401  1.00  0.00              
ATOM   2582  H   GLU A 174       2.914 -26.633 -12.808  1.00  0.00              
ATOM   2583  HA  GLU A 174       3.768 -29.394 -12.727  1.00  0.00              
ATOM   2584 1HB  GLU A 174       1.420 -27.916 -13.877  1.00  0.00              
ATOM   2585 2HB  GLU A 174       1.669 -29.649 -14.200  1.00  0.00              
ATOM   2586 1HG  GLU A 174       1.738 -29.983 -11.621  1.00  0.00              
ATOM   2587 2HG  GLU A 174       1.316 -28.255 -11.581  1.00  0.00              
ATOM   2588  N   ILE A 175       4.007 -27.774 -15.567  1.00  0.00              
ATOM   2589  CA  ILE A 175       4.567 -27.858 -16.904  1.00  0.00              
ATOM   2590  C   ILE A 175       6.075 -28.056 -16.767  1.00  0.00              
ATOM   2591  O   ILE A 175       6.679 -28.872 -17.460  1.00  0.00              
ATOM   2592  CB  ILE A 175       4.271 -26.602 -17.743  1.00  0.00              
ATOM   2593  CG1 ILE A 175       2.774 -26.503 -18.047  1.00  0.00              
ATOM   2594  CG2 ILE A 175       5.079 -26.621 -19.032  1.00  0.00              
ATOM   2595  CD1 ILE A 175       2.352 -25.167 -18.614  1.00  0.00              
ATOM   2596  H   ILE A 175       3.615 -26.897 -15.252  1.00  0.00              
ATOM   2597  HA  ILE A 175       4.149 -28.709 -17.442  1.00  0.00              
ATOM   2598  HB  ILE A 175       4.532 -25.718 -17.163  1.00  0.00              
ATOM   2599 1HG1 ILE A 175       2.535 -27.292 -18.760  1.00  0.00              
ATOM   2600 2HG1 ILE A 175       2.241 -26.686 -17.114  1.00  0.00              
ATOM   2601 1HG2 ILE A 175       4.857 -25.726 -19.613  1.00  0.00              
ATOM   2602 2HG2 ILE A 175       6.142 -26.645 -18.794  1.00  0.00              
ATOM   2603 3HG2 ILE A 175       4.817 -27.505 -19.613  1.00  0.00              
ATOM   2604 1HD1 ILE A 175       1.279 -25.173 -18.804  1.00  0.00              
ATOM   2605 2HD1 ILE A 175       2.590 -24.377 -17.901  1.00  0.00              
ATOM   2606 3HD1 ILE A 175       2.883 -24.984 -19.548  1.00  0.00              
ATOM   2607  N   ARG A 176       6.669 -27.287 -15.861  1.00  0.00              
ATOM   2608  CA  ARG A 176       8.090 -27.389 -15.561  1.00  0.00              
ATOM   2609  C   ARG A 176       8.432 -28.823 -15.162  1.00  0.00              
ATOM   2610  O   ARG A 176       9.375 -29.412 -15.688  1.00  0.00              
ATOM   2611  CB  ARG A 176       8.536 -26.384 -14.509  1.00  0.00              
ATOM   2612  CG  ARG A 176      10.017 -26.429 -14.169  1.00  0.00              
ATOM   2613  CD  ARG A 176      10.480 -25.319 -13.298  1.00  0.00              
ATOM   2614  NE  ARG A 176       9.847 -25.277 -11.989  1.00  0.00              
ATOM   2615  CZ  ARG A 176       9.813 -24.192 -11.190  1.00  0.00              
ATOM   2616  NH1 ARG A 176      10.404 -23.072 -11.543  1.00  0.00              
ATOM   2617  NH2 ARG A 176       9.189 -24.291 -10.030  1.00  0.00              
ATOM   2618  H   ARG A 176       6.109 -26.608 -15.365  1.00  0.00              
ATOM   2619  HA  ARG A 176       8.673 -27.078 -16.427  1.00  0.00              
ATOM   2620 1HB  ARG A 176       8.284 -25.395 -14.888  1.00  0.00              
ATOM   2621 2HB  ARG A 176       7.956 -26.587 -13.609  1.00  0.00              
ATOM   2622 1HG  ARG A 176      10.227 -27.368 -13.657  1.00  0.00              
ATOM   2623 2HG  ARG A 176      10.587 -26.388 -15.098  1.00  0.00              
ATOM   2624 1HD  ARG A 176      11.553 -25.418 -13.138  1.00  0.00              
ATOM   2625 2HD  ARG A 176      10.272 -24.371 -13.792  1.00  0.00              
ATOM   2626  HE  ARG A 176       9.356 -26.004 -11.487  1.00  0.00              
ATOM   2627 1HH1 ARG A 176      10.893 -23.019 -12.426  1.00  0.00              
ATOM   2628 2HH1 ARG A 176      10.368 -22.271 -10.931  1.00  0.00              
ATOM   2629 1HH2 ARG A 176       8.755 -25.165  -9.766  1.00  0.00              
ATOM   2630 2HH2 ARG A 176       9.149 -23.494  -9.412  1.00  0.00              
ATOM   2631  N   ALA A 177       7.660 -29.378 -14.232  1.00  0.00              
ATOM   2632  CA  ALA A 177       7.914 -30.722 -13.735  1.00  0.00              
ATOM   2633  C   ALA A 177       7.860 -31.697 -14.901  1.00  0.00              
ATOM   2634  O   ALA A 177       8.708 -32.580 -15.028  1.00  0.00              
ATOM   2635  CB  ALA A 177       6.872 -31.102 -12.691  1.00  0.00              
ATOM   2636  H   ALA A 177       6.878 -28.856 -13.861  1.00  0.00              
ATOM   2637  HA  ALA A 177       8.899 -30.741 -13.269  1.00  0.00              
ATOM   2638 1HB  ALA A 177       7.074 -32.109 -12.327  1.00  0.00              
ATOM   2639 2HB  ALA A 177       6.918 -30.400 -11.859  1.00  0.00              
ATOM   2640 3HB  ALA A 177       5.880 -31.070 -13.139  1.00  0.00              
ATOM   2641  N   ARG A 178       6.862 -31.513 -15.758  1.00  0.00              
ATOM   2642  CA  ARG A 178       6.667 -32.374 -16.914  1.00  0.00              
ATOM   2643  C   ARG A 178       7.796 -32.238 -17.933  1.00  0.00              
ATOM   2644  O   ARG A 178       8.174 -33.210 -18.583  1.00  0.00              
ATOM   2645  CB  ARG A 178       5.308 -32.149 -17.562  1.00  0.00              
ATOM   2646  CG  ARG A 178       4.992 -33.078 -18.724  1.00  0.00              
ATOM   2647  CD  ARG A 178       5.003 -34.521 -18.374  1.00  0.00              
ATOM   2648  NE  ARG A 178       4.708 -35.412 -19.485  1.00  0.00              
ATOM   2649  CZ  ARG A 178       4.910 -36.744 -19.472  1.00  0.00              
ATOM   2650  NH1 ARG A 178       5.442 -37.338 -18.427  1.00  0.00              
ATOM   2651  NH2 ARG A 178       4.582 -37.436 -20.549  1.00  0.00              
ATOM   2652  H   ARG A 178       6.219 -30.750 -15.599  1.00  0.00              
ATOM   2653  HA  ARG A 178       6.604 -33.414 -16.593  1.00  0.00              
ATOM   2654 1HB  ARG A 178       4.559 -32.280 -16.783  1.00  0.00              
ATOM   2655 2HB  ARG A 178       5.291 -31.117 -17.913  1.00  0.00              
ATOM   2656 1HG  ARG A 178       4.000 -32.832 -19.104  1.00  0.00              
ATOM   2657 2HG  ARG A 178       5.732 -32.915 -19.508  1.00  0.00              
ATOM   2658 1HD  ARG A 178       5.991 -34.787 -17.997  1.00  0.00              
ATOM   2659 2HD  ARG A 178       4.258 -34.704 -17.601  1.00  0.00              
ATOM   2660  HE  ARG A 178       4.325 -35.201 -20.397  1.00  0.00              
ATOM   2661 1HH1 ARG A 178       5.704 -36.793 -17.618  1.00  0.00              
ATOM   2662 2HH1 ARG A 178       5.586 -38.338 -18.437  1.00  0.00              
ATOM   2663 1HH2 ARG A 178       4.191 -36.961 -21.351  1.00  0.00              
ATOM   2664 2HH2 ARG A 178       4.724 -38.435 -20.566  1.00  0.00              
ATOM   2665  N   LYS A 179       8.334 -31.031 -18.073  1.00  0.00              
ATOM   2666  CA  LYS A 179       9.491 -30.816 -18.934  1.00  0.00              
ATOM   2667  C   LYS A 179      10.749 -31.493 -18.394  1.00  0.00              
ATOM   2668  O   LYS A 179      11.603 -31.925 -19.163  1.00  0.00              
ATOM   2669  CB  LYS A 179       9.738 -29.315 -19.128  1.00  0.00              
ATOM   2670  CG  LYS A 179       8.728 -28.643 -20.056  1.00  0.00              
ATOM   2671  CD  LYS A 179       8.916 -27.129 -20.128  1.00  0.00              
ATOM   2672  CE  LYS A 179       8.016 -26.516 -21.206  1.00  0.00              
ATOM   2673  NZ  LYS A 179       7.987 -25.023 -21.175  1.00  0.00              
ATOM   2674  H   LYS A 179       7.938 -30.245 -17.576  1.00  0.00              
ATOM   2675  HA  LYS A 179       9.314 -31.271 -19.910  1.00  0.00              
ATOM   2676 1HB  LYS A 179       9.695 -28.854 -18.141  1.00  0.00              
ATOM   2677 2HB  LYS A 179      10.743 -29.206 -19.535  1.00  0.00              
ATOM   2678 1HG  LYS A 179       8.846 -29.062 -21.056  1.00  0.00              
ATOM   2679 2HG  LYS A 179       7.724 -28.857 -19.689  1.00  0.00              
ATOM   2680 1HD  LYS A 179       8.668 -26.702 -19.155  1.00  0.00              
ATOM   2681 2HD  LYS A 179       9.960 -26.919 -20.360  1.00  0.00              
ATOM   2682 1HE  LYS A 179       8.380 -26.839 -22.180  1.00  0.00              
ATOM   2683 2HE  LYS A 179       7.002 -26.888 -21.057  1.00  0.00              
ATOM   2684 1HZ  LYS A 179       7.379 -24.683 -21.906  1.00  0.00              
ATOM   2685 2HZ  LYS A 179       7.642 -24.712 -20.277  1.00  0.00              
ATOM   2686 3HZ  LYS A 179       8.920 -24.666 -21.319  1.00  0.00              
ATOM   2687  N   MET A 180      10.863 -31.584 -17.071  1.00  0.00              
ATOM   2688  CA  MET A 180      11.974 -32.308 -16.460  1.00  0.00              
ATOM   2689  C   MET A 180      11.830 -33.782 -16.795  1.00  0.00              
ATOM   2690  O   MET A 180      12.803 -34.462 -17.110  1.00  0.00              
ATOM   2691  CB  MET A 180      12.003 -32.095 -14.947  1.00  0.00              
ATOM   2692  CG  MET A 180      12.376 -30.684 -14.517  1.00  0.00              
ATOM   2693  SD  MET A 180      12.294 -30.458 -12.729  1.00  0.00              
ATOM   2694  CE  MET A 180      13.698 -31.436 -12.200  1.00  0.00              
ATOM   2695  H   MET A 180      10.173 -31.148 -16.477  1.00  0.00              
ATOM   2696  HA  MET A 180      12.921 -31.920 -16.835  1.00  0.00              
ATOM   2697 1HB  MET A 180      11.009 -32.338 -14.574  1.00  0.00              
ATOM   2698 2HB  MET A 180      12.727 -32.802 -14.541  1.00  0.00              
ATOM   2699 1HG  MET A 180      13.391 -30.482 -14.857  1.00  0.00              
ATOM   2700 2HG  MET A 180      11.686 -29.989 -14.997  1.00  0.00              
ATOM   2701 1HE  MET A 180      13.781 -31.395 -11.114  1.00  0.00              
ATOM   2702 2HE  MET A 180      13.560 -32.470 -12.516  1.00  0.00              
ATOM   2703 3HE  MET A 180      14.608 -31.037 -12.649  1.00  0.00              
ATOM   2704  N   GLU A 181      10.591 -34.257 -16.726  1.00  0.00              
ATOM   2705  CA  GLU A 181      10.244 -35.623 -17.087  1.00  0.00              
ATOM   2706  C   GLU A 181      10.464 -35.927 -18.566  1.00  0.00              
ATOM   2707  O   GLU A 181      10.853 -37.038 -18.924  1.00  0.00              
ATOM   2708  CB  GLU A 181       8.787 -35.905 -16.715  1.00  0.00              
ATOM   2709  CG  GLU A 181       8.529 -36.005 -15.218  1.00  0.00              
ATOM   2710  CD  GLU A 181       7.064 -36.178 -14.926  1.00  0.00              
ATOM   2711  OE1 GLU A 181       6.287 -36.152 -15.850  1.00  0.00              
ATOM   2712  OE2 GLU A 181       6.731 -36.449 -13.797  1.00  0.00              
ATOM   2713  H   GLU A 181       9.864 -33.632 -16.406  1.00  0.00              
ATOM   2714  HA  GLU A 181      10.879 -36.322 -16.542  1.00  0.00              
ATOM   2715 1HB  GLU A 181       8.189 -35.094 -17.132  1.00  0.00              
ATOM   2716 2HB  GLU A 181       8.510 -36.844 -17.194  1.00  0.00              
ATOM   2717 1HG  GLU A 181       9.091 -36.803 -14.734  1.00  0.00              
ATOM   2718 2HG  GLU A 181       8.863 -35.042 -14.835  1.00  0.00              
ATOM   2719  N   ASP A 182      10.213 -34.938 -19.416  1.00  0.00              
ATOM   2720  CA  ASP A 182      10.384 -35.097 -20.857  1.00  0.00              
ATOM   2721  C   ASP A 182      11.806 -34.858 -21.356  1.00  0.00              
ATOM   2722  O   ASP A 182      12.110 -35.130 -22.517  1.00  0.00              
ATOM   2723  CB  ASP A 182       9.427 -34.157 -21.594  1.00  0.00              
ATOM   2724  CG  ASP A 182       7.963 -34.568 -21.524  1.00  0.00              
ATOM   2725  OD1 ASP A 182       7.698 -35.689 -21.158  1.00  0.00              
ATOM   2726  OD2 ASP A 182       7.120 -33.718 -21.682  1.00  0.00              
ATOM   2727  H   ASP A 182       9.894 -34.051 -19.054  1.00  0.00              
ATOM   2728  HA  ASP A 182      10.166 -36.126 -21.144  1.00  0.00              
ATOM   2729 1HB  ASP A 182       9.526 -33.113 -21.294  1.00  0.00              
ATOM   2730 2HB  ASP A 182       9.789 -34.277 -22.616  1.00  0.00              
ATOM   2731  N   SER A 183      12.674 -34.350 -20.492  1.00  0.00              
ATOM   2732  CA  SER A 183      14.045 -34.074 -20.896  1.00  0.00              
ATOM   2733  C   SER A 183      15.047 -34.688 -19.930  1.00  0.00              
ATOM   2734  O   SER A 183      15.774 -35.610 -20.359  1.00  0.00              
ATOM   2735  OXT SER A 183      15.089 -34.243 -18.761  1.00  0.00              
ATOM   2736  CB  SER A 183      14.264 -32.577 -21.001  1.00  0.00              
ATOM   2737  OG  SER A 183      15.577 -32.262 -21.377  1.00  0.00              
ATOM   2738  H   SER A 183      12.391 -34.150 -19.543  1.00  0.00              
ATOM   2739  HA  SER A 183      14.267 -34.388 -21.918  1.00  0.00              
ATOM   2740 1HB  SER A 183      13.576 -32.176 -21.744  1.00  0.00              
ATOM   2741 2HB  SER A 183      14.055 -32.125 -20.032  1.00  0.00              
ATOM   2742  HG  SER A 183      15.674 -31.309 -21.431  1.00  0.00              
TER
