# Supplementary material for: A Generic Program for Multistate Protein Design
Source: PLoS One. 2011 Jul 6;6(7):e20937. doi: 10.1371/journal.pone.0020937 (PMC3130737; doi:10.1371/journal.pone.0020937)
Supplement: File S1 — “Protocol capture” file that contains the input files, command lines, and support scripts that were used in this computational study. (BZ2) [file pone.0020937.s001.bz2 › MSD_protocol_capture/Capture_Files/orthogonal_interface_files/input_files/state_versions/v8.1/RalA3.pdb]

ATOM      1  N   SER A  11      18.084 -20.105 -21.847  1.00  0.00              
ATOM      2  CA  SER A  11      16.963 -19.464 -22.604  1.00  0.00              
ATOM      3  C   SER A  11      15.615 -19.675 -21.918  1.00  0.00              
ATOM      4  O   SER A  11      15.405 -20.690 -21.252  1.00  0.00              
ATOM      5  CB  SER A  11      16.894 -20.035 -24.023  1.00  0.00              
ATOM      6  OG  SER A  11      18.056 -19.711 -24.759  1.00  0.00              
ATOM      7 1H   SER A  11      18.641 -20.813 -22.282  1.00  0.00              
ATOM      8 2H   SER A  11      18.839 -19.546 -21.503  1.00  0.00              
ATOM      9 3H   SER A  11      17.896 -20.598 -20.998  1.00  0.00              
ATOM     10  HA  SER A  11      17.126 -18.404 -22.804  1.00  0.00              
ATOM     11 1HB  SER A  11      16.796 -21.119 -23.958  1.00  0.00              
ATOM     12 2HB  SER A  11      16.020 -19.622 -24.523  1.00  0.00              
ATOM     13  HG  SER A  11      18.142 -20.314 -25.501  1.00  0.00              
ATOM     14  N   LEU A  12      14.708 -18.712 -22.086  1.00  0.00              
ATOM     15  CA  LEU A  12      13.384 -18.763 -21.454  1.00  0.00              
ATOM     16  C   LEU A  12      12.469 -19.813 -22.116  1.00  0.00              
ATOM     17  O   LEU A  12      12.403 -19.909 -23.342  1.00  0.00              
ATOM     18  CB  LEU A  12      12.705 -17.381 -21.529  1.00  0.00              
ATOM     19  CG  LEU A  12      12.936 -16.320 -20.438  1.00  0.00              
ATOM     20  CD1 LEU A  12      14.423 -16.016 -20.294  1.00  0.00              
ATOM     21  CD2 LEU A  12      12.153 -15.047 -20.784  1.00  0.00              
ATOM     22  H   LEU A  12      14.945 -17.922 -22.670  1.00  0.00              
ATOM     23  HA  LEU A  12      13.490 -19.048 -20.407  1.00  0.00              
ATOM     24 1HB  LEU A  12      13.152 -17.013 -22.451  1.00  0.00              
ATOM     25 2HB  LEU A  12      11.626 -17.468 -21.658  1.00  0.00              
ATOM     26  HG  LEU A  12      12.530 -16.718 -19.508  1.00  0.00              
ATOM     27 1HD1 LEU A  12      14.568 -15.264 -19.518  1.00  0.00              
ATOM     28 2HD1 LEU A  12      14.956 -16.926 -20.018  1.00  0.00              
ATOM     29 3HD1 LEU A  12      14.810 -15.640 -21.239  1.00  0.00              
ATOM     30 1HD2 LEU A  12      12.318 -14.298 -20.010  1.00  0.00              
ATOM     31 2HD2 LEU A  12      12.494 -14.660 -21.744  1.00  0.00              
ATOM     32 3HD2 LEU A  12      11.089 -15.279 -20.844  1.00  0.00              
ATOM     33  N   ALA A  13      11.770 -20.601 -21.306  1.00  0.00              
ATOM     34  CA  ALA A  13      10.847 -21.584 -21.847  1.00  0.00              
ATOM     35  C   ALA A  13       9.561 -20.825 -22.206  1.00  0.00              
ATOM     36  O   ALA A  13       9.246 -19.789 -21.606  1.00  0.00              
ATOM     37  CB  ALA A  13      10.566 -22.698 -20.812  1.00  0.00              
ATOM     38  H   ALA A  13      11.874 -20.523 -20.304  1.00  0.00              
ATOM     39  HA  ALA A  13      11.298 -22.038 -22.729  1.00  0.00              
ATOM     40 1HB  ALA A  13       9.873 -23.423 -21.239  1.00  0.00              
ATOM     41 2HB  ALA A  13      11.499 -23.198 -20.553  1.00  0.00              
ATOM     42 3HB  ALA A  13      10.127 -22.261 -19.917  1.00  0.00              
ATOM     43  N   LEU A  14       8.836 -21.343 -23.190  1.00  0.00              
ATOM     44  CA  LEU A  14       7.571 -20.762 -23.617  1.00  0.00              
ATOM     45  C   LEU A  14       6.481 -21.822 -23.459  1.00  0.00              
ATOM     46  O   LEU A  14       6.518 -22.860 -24.109  1.00  0.00              
ATOM     47  CB  LEU A  14       7.676 -20.336 -25.086  1.00  0.00              
ATOM     48  CG  LEU A  14       6.439 -19.679 -25.715  1.00  0.00              
ATOM     49  CD1 LEU A  14       6.140 -18.369 -25.001  1.00  0.00              
ATOM     50  CD2 LEU A  14       6.681 -19.431 -27.195  1.00  0.00              
ATOM     51  H   LEU A  14       9.180 -22.171 -23.655  1.00  0.00              
ATOM     52  HA  LEU A  14       7.344 -19.890 -23.004  1.00  0.00              
ATOM     53 1HB  LEU A  14       8.471 -19.597 -25.000  1.00  0.00              
ATOM     54 2HB  LEU A  14       8.010 -21.155 -25.722  1.00  0.00              
ATOM     55  HG  LEU A  14       5.617 -20.390 -25.629  1.00  0.00              
ATOM     56 1HD1 LEU A  14       5.261 -17.904 -25.448  1.00  0.00              
ATOM     57 2HD1 LEU A  14       5.949 -18.565 -23.946  1.00  0.00              
ATOM     58 3HD1 LEU A  14       6.994 -17.700 -25.097  1.00  0.00              
ATOM     59 1HD2 LEU A  14       5.797 -18.965 -27.634  1.00  0.00              
ATOM     60 2HD2 LEU A  14       7.539 -18.770 -27.318  1.00  0.00              
ATOM     61 3HD2 LEU A  14       6.877 -20.378 -27.696  1.00  0.00              
ATOM     62  N   HIS A  15       5.527 -21.565 -22.572  1.00  0.00              
ATOM     63  CA  HIS A  15       4.445 -22.508 -22.322  1.00  0.00              
ATOM     64  C   HIS A  15       3.237 -22.094 -23.141  1.00  0.00              
ATOM     65  O   HIS A  15       2.710 -20.993 -22.979  1.00  0.00              
ATOM     66  CB  HIS A  15       4.114 -22.532 -20.828  1.00  0.00              
ATOM     67  CG  HIS A  15       5.280 -22.924 -19.972  1.00  0.00              
ATOM     68  ND1 HIS A  15       5.768 -24.214 -19.929  1.00  0.00              
ATOM     69  CD2 HIS A  15       6.064 -22.198 -19.141  1.00  0.00              
ATOM     70  CE1 HIS A  15       6.799 -24.264 -19.106  1.00  0.00              
ATOM     71  NE2 HIS A  15       7.001 -23.054 -18.615  1.00  0.00              
ATOM     72  H   HIS A  15       5.551 -20.696 -22.058  1.00  0.00              
ATOM     73  HA  HIS A  15       4.749 -23.506 -22.637  1.00  0.00              
ATOM     74 1HB  HIS A  15       3.798 -21.542 -20.497  1.00  0.00              
ATOM     75 2HB  HIS A  15       3.319 -23.251 -20.631  1.00  0.00              
ATOM     76  HD2 HIS A  15       6.064 -21.146 -18.855  1.00  0.00              
ATOM     77  HE1 HIS A  15       7.327 -25.201 -18.933  1.00  0.00              
ATOM     78  HE2 HIS A  15       7.724 -22.792 -17.960  1.00  0.00              
ATOM     79  N   LYS A  16       2.786 -22.993 -24.006  1.00  0.00              
ATOM     80  CA  LYS A  16       1.748 -22.676 -24.991  1.00  0.00              
ATOM     81  C   LYS A  16       0.358 -23.092 -24.537  1.00  0.00              
ATOM     82  O   LYS A  16      -0.010 -24.272 -24.624  1.00  0.00              
ATOM     83  CB  LYS A  16       2.107 -23.352 -26.318  1.00  0.00              
ATOM     84  CG  LYS A  16       3.450 -22.895 -26.881  1.00  0.00              
ATOM     85  CD  LYS A  16       3.878 -23.701 -28.105  1.00  0.00              
ATOM     86  CE  LYS A  16       5.250 -23.257 -28.607  1.00  0.00              
ATOM     87  NZ  LYS A  16       5.705 -24.018 -29.813  1.00  0.00              
ATOM     88  H   LYS A  16       3.174 -23.925 -23.981  1.00  0.00              
ATOM     89  HA  LYS A  16       1.694 -21.596 -25.136  1.00  0.00              
ATOM     90 1HB  LYS A  16       2.125 -24.427 -26.134  1.00  0.00              
ATOM     91 2HB  LYS A  16       1.308 -23.118 -27.023  1.00  0.00              
ATOM     92 1HG  LYS A  16       3.369 -21.844 -27.161  1.00  0.00              
ATOM     93 2HG  LYS A  16       4.206 -23.005 -26.104  1.00  0.00              
ATOM     94 1HD  LYS A  16       3.913 -24.756 -27.832  1.00  0.00              
ATOM     95 2HD  LYS A  16       3.139 -23.555 -28.893  1.00  0.00              
ATOM     96 1HE  LYS A  16       5.197 -22.198 -28.856  1.00  0.00              
ATOM     97 2HE  LYS A  16       5.971 -23.405 -27.803  1.00  0.00              
ATOM     98 1HZ  LYS A  16       6.615 -23.684 -30.098  1.00  0.00              
ATOM     99 2HZ  LYS A  16       5.763 -25.002 -29.588  1.00  0.00              
ATOM    100 3HZ  LYS A  16       5.045 -23.883 -30.565  1.00  0.00              
ATOM    101  N   VAL A  17      -0.413 -22.116 -24.060  1.00  0.00              
ATOM    102  CA  VAL A  17      -1.762 -22.363 -23.551  1.00  0.00              
ATOM    103  C   VAL A  17      -2.809 -22.141 -24.637  1.00  0.00              
ATOM    104  O   VAL A  17      -2.837 -21.078 -25.269  1.00  0.00              
ATOM    105  CB  VAL A  17      -2.091 -21.410 -22.358  1.00  0.00              
ATOM    106  CG1 VAL A  17      -3.528 -21.611 -21.884  1.00  0.00              
ATOM    107  CG2 VAL A  17      -1.117 -21.677 -21.194  1.00  0.00              
ATOM    108  H   VAL A  17      -0.048 -21.174 -24.051  1.00  0.00              
ATOM    109  HA  VAL A  17      -1.878 -23.396 -23.222  1.00  0.00              
ATOM    110  HB  VAL A  17      -1.939 -20.378 -22.676  1.00  0.00              
ATOM    111 1HG1 VAL A  17      -3.735 -20.937 -21.052  1.00  0.00              
ATOM    112 2HG1 VAL A  17      -4.215 -21.398 -22.703  1.00  0.00              
ATOM    113 3HG1 VAL A  17      -3.663 -22.642 -21.556  1.00  0.00              
ATOM    114 1HG2 VAL A  17      -1.350 -21.011 -20.364  1.00  0.00              
ATOM    115 2HG2 VAL A  17      -1.216 -22.712 -20.867  1.00  0.00              
ATOM    116 3HG2 VAL A  17      -0.094 -21.498 -21.527  1.00  0.00              
ATOM    117  N   ILE A  18      -3.673 -23.132 -24.840  1.00  0.00              
ATOM    118  CA  ILE A  18      -4.777 -23.005 -25.802  1.00  0.00              
ATOM    119  C   ILE A  18      -6.073 -22.840 -25.027  1.00  0.00              
ATOM    120  O   ILE A  18      -6.395 -23.677 -24.170  1.00  0.00              
ATOM    121  CB  ILE A  18      -4.950 -24.276 -26.693  1.00  0.00              
ATOM    122  CG1 ILE A  18      -3.631 -24.627 -27.395  1.00  0.00              
ATOM    123  CG2 ILE A  18      -6.078 -24.047 -27.720  1.00  0.00              
ATOM    124  CD1 ILE A  18      -3.089 -23.547 -28.304  1.00  0.00              
ATOM    125  H   ILE A  18      -3.570 -23.993 -24.321  1.00  0.00              
ATOM    126  HA  ILE A  18      -4.626 -22.141 -26.448  1.00  0.00              
ATOM    127  HB  ILE A  18      -5.198 -25.125 -26.057  1.00  0.00              
ATOM    128 1HG1 ILE A  18      -2.897 -24.839 -26.619  1.00  0.00              
ATOM    129 2HG1 ILE A  18      -3.807 -25.529 -27.983  1.00  0.00              
ATOM    130 1HG2 ILE A  18      -6.192 -24.936 -28.339  1.00  0.00              
ATOM    131 2HG2 ILE A  18      -7.011 -23.846 -27.197  1.00  0.00              
ATOM    132 3HG2 ILE A  18      -5.826 -23.195 -28.353  1.00  0.00              
ATOM    133 1HD1 ILE A  18      -2.156 -23.884 -28.756  1.00  0.00              
ATOM    134 2HD1 ILE A  18      -3.815 -23.333 -29.089  1.00  0.00              
ATOM    135 3HD1 ILE A  18      -2.904 -22.643 -27.726  1.00  0.00              
ATOM    136  N   MET A  19      -6.809 -21.765 -25.304  1.00  0.00              
ATOM    137  CA  MET A  19      -8.119 -21.583 -24.680  1.00  0.00              
ATOM    138  C   MET A  19      -9.123 -22.359 -25.529  1.00  0.00              
ATOM    139  O   MET A  19      -9.213 -22.149 -26.738  1.00  0.00              
ATOM    140  CB  MET A  19      -8.527 -20.106 -24.662  1.00  0.00              
ATOM    141  CG  MET A  19      -7.537 -19.179 -23.971  1.00  0.00              
ATOM    142  SD  MET A  19      -7.329 -19.602 -22.239  1.00  0.00              
ATOM    143  CE  MET A  19      -8.901 -19.076 -21.532  1.00  0.00              
ATOM    144  H   MET A  19      -6.470 -21.064 -25.948  1.00  0.00              
ATOM    145  HA  MET A  19      -8.093 -21.940 -23.650  1.00  0.00              
ATOM    146 1HB  MET A  19      -8.645 -19.797 -25.699  1.00  0.00              
ATOM    147 2HB  MET A  19      -9.489 -20.047 -24.152  1.00  0.00              
ATOM    148 1HG  MET A  19      -6.580 -19.259 -24.485  1.00  0.00              
ATOM    149 2HG  MET A  19      -7.910 -18.159 -24.057  1.00  0.00              
ATOM    150 1HE  MET A  19      -8.906 -19.281 -20.461  1.00  0.00              
ATOM    151 2HE  MET A  19      -9.034 -18.006 -21.698  1.00  0.00              
ATOM    152 3HE  MET A  19      -9.715 -19.622 -22.010  1.00  0.00              
ATOM    153  N   VAL A  20      -9.867 -23.263 -24.905  1.00  0.00              
ATOM    154  CA  VAL A  20     -10.868 -24.050 -25.625  1.00  0.00              
ATOM    155  C   VAL A  20     -12.234 -23.903 -24.958  1.00  0.00              
ATOM    156  O   VAL A  20     -12.339 -23.974 -23.727  1.00  0.00              
ATOM    157  CB  VAL A  20     -10.448 -25.551 -25.663  1.00  0.00              
ATOM    158  CG1 VAL A  20     -11.509 -26.390 -26.351  1.00  0.00              
ATOM    159  CG2 VAL A  20      -9.112 -25.689 -26.384  1.00  0.00              
ATOM    160  H   VAL A  20      -9.743 -23.413 -23.914  1.00  0.00              
ATOM    161  HA  VAL A  20     -11.000 -23.686 -26.645  1.00  0.00              
ATOM    162  HB  VAL A  20     -10.303 -25.904 -24.642  1.00  0.00              
ATOM    163 1HG1 VAL A  20     -11.195 -27.435 -26.365  1.00  0.00              
ATOM    164 2HG1 VAL A  20     -12.451 -26.303 -25.808  1.00  0.00              
ATOM    165 3HG1 VAL A  20     -11.645 -26.039 -27.373  1.00  0.00              
ATOM    166 1HG2 VAL A  20      -8.818 -26.738 -26.410  1.00  0.00              
ATOM    167 2HG2 VAL A  20      -9.210 -25.314 -27.403  1.00  0.00              
ATOM    168 3HG2 VAL A  20      -8.352 -25.114 -25.856  1.00  0.00              
ATOM    169  N   GLY A  21     -13.270 -23.684 -25.772  1.00  0.00              
ATOM    170  CA  GLY A  21     -14.618 -23.538 -25.248  1.00  0.00              
ATOM    171  C   GLY A  21     -15.559 -22.763 -26.156  1.00  0.00              
ATOM    172  O   GLY A  21     -15.111 -22.073 -27.070  1.00  0.00              
ATOM    173  H   GLY A  21     -13.120 -23.618 -26.769  1.00  0.00              
ATOM    174 1HA  GLY A  21     -15.050 -24.526 -25.096  1.00  0.00              
ATOM    175 2HA  GLY A  21     -14.575 -23.011 -24.296  1.00  0.00              
ATOM    176  N   SER A  22     -16.863 -22.879 -25.890  1.00  0.00              
ATOM    177  CA  SER A  22     -17.904 -22.251 -26.701  1.00  0.00              
ATOM    178  C   SER A  22     -17.841 -20.732 -26.609  1.00  0.00              
ATOM    179  O   SER A  22     -17.341 -20.180 -25.630  1.00  0.00              
ATOM    180  CB  SER A  22     -19.271 -22.746 -26.272  1.00  0.00              
ATOM    181  OG  SER A  22     -19.415 -24.127 -26.464  1.00  0.00              
ATOM    182  H   SER A  22     -17.130 -23.430 -25.087  1.00  0.00              
ATOM    183  HA  SER A  22     -17.908 -22.588 -27.739  1.00  0.00              
ATOM    184 1HB  SER A  22     -19.407 -22.520 -25.214  1.00  0.00              
ATOM    185 2HB  SER A  22     -20.030 -22.226 -26.854  1.00  0.00              
ATOM    186  HG  SER A  22     -20.291 -24.399 -26.181  1.00  0.00              
ATOM    187  N   GLY A  23     -18.373 -20.068 -27.631  1.00  0.00              
ATOM    188  CA  GLY A  23     -18.396 -18.617 -27.634  1.00  0.00              
ATOM    189  C   GLY A  23     -19.190 -18.069 -26.462  1.00  0.00              
ATOM    190  O   GLY A  23     -20.284 -18.555 -26.159  1.00  0.00              
ATOM    191  H   GLY A  23     -18.767 -20.568 -28.416  1.00  0.00              
ATOM    192 1HA  GLY A  23     -17.373 -18.245 -27.570  1.00  0.00              
ATOM    193 2HA  GLY A  23     -18.851 -18.270 -28.561  1.00  0.00              
ATOM    194  N   GLY A  24     -18.629 -17.070 -25.786  1.00  0.00              
ATOM    195  CA  GLY A  24     -19.271 -16.528 -24.601  1.00  0.00              
ATOM    196  C   GLY A  24     -18.955 -17.119 -23.233  1.00  0.00              
ATOM    197  O   GLY A  24     -19.408 -16.577 -22.228  1.00  0.00              
ATOM    198  H   GLY A  24     -17.750 -16.678 -26.091  1.00  0.00              
ATOM    199 1HA  GLY A  24     -19.017 -15.472 -24.510  1.00  0.00              
ATOM    200 2HA  GLY A  24     -20.351 -16.633 -24.702  1.00  0.00              
ATOM    201  N   VAL A  25     -18.191 -18.201 -23.154  1.00  0.00              
ATOM    202  CA  VAL A  25     -17.848 -18.728 -21.834  1.00  0.00              
ATOM    203  C   VAL A  25     -16.865 -17.883 -21.015  1.00  0.00              
ATOM    204  O   VAL A  25     -16.758 -18.075 -19.804  1.00  0.00              
ATOM    205  CB  VAL A  25     -17.309 -20.185 -21.907  1.00  0.00              
ATOM    206  CG1 VAL A  25     -18.357 -21.089 -22.554  1.00  0.00              
ATOM    207  CG2 VAL A  25     -15.987 -20.230 -22.659  1.00  0.00              
ATOM    208  H   VAL A  25     -17.840 -18.669 -23.977  1.00  0.00              
ATOM    209  HA  VAL A  25     -18.710 -18.717 -21.167  1.00  0.00              
ATOM    210  HB  VAL A  25     -17.109 -20.539 -20.896  1.00  0.00              
ATOM    211 1HG1 VAL A  25     -17.976 -22.109 -22.603  1.00  0.00              
ATOM    212 2HG1 VAL A  25     -19.270 -21.071 -21.958  1.00  0.00              
ATOM    213 3HG1 VAL A  25     -18.573 -20.733 -23.561  1.00  0.00              
ATOM    214 1HG2 VAL A  25     -15.626 -21.257 -22.699  1.00  0.00              
ATOM    215 2HG2 VAL A  25     -16.133 -19.856 -23.673  1.00  0.00              
ATOM    216 3HG2 VAL A  25     -15.254 -19.608 -22.145  1.00  0.00              
ATOM    217  N   GLY A  26     -16.147 -16.965 -21.660  1.00  0.00              
ATOM    218  CA  GLY A  26     -15.211 -16.114 -20.935  1.00  0.00              
ATOM    219  C   GLY A  26     -13.733 -16.401 -21.179  1.00  0.00              
ATOM    220  O   GLY A  26     -12.881 -16.060 -20.357  1.00  0.00              
ATOM    221  H   GLY A  26     -16.245 -16.849 -22.658  1.00  0.00              
ATOM    222 1HA  GLY A  26     -15.379 -15.075 -21.219  1.00  0.00              
ATOM    223 2HA  GLY A  26     -15.380 -16.229 -19.864  1.00  0.00              
ATOM    224  N   LYS A  27     -13.413 -17.021 -22.311  1.00  0.00              
ATOM    225  CA  LYS A  27     -12.016 -17.254 -22.670  1.00  0.00              
ATOM    226  C   LYS A  27     -11.252 -15.923 -22.769  1.00  0.00              
ATOM    227  O   LYS A  27     -10.197 -15.748 -22.148  1.00  0.00              
ATOM    228  CB  LYS A  27     -11.935 -18.007 -24.004  1.00  0.00              
ATOM    229  CG  LYS A  27     -12.628 -19.363 -23.972  1.00  0.00              
ATOM    230  CD  LYS A  27     -12.326 -20.202 -25.231  1.00  0.00              
ATOM    231  CE  LYS A  27     -12.802 -19.522 -26.514  1.00  0.00              
ATOM    232  NZ  LYS A  27     -14.290 -19.377 -26.581  1.00  0.00              
ATOM    233  H   LYS A  27     -14.141 -17.337 -22.936  1.00  0.00              
ATOM    234  HA  LYS A  27     -11.531 -17.852 -21.898  1.00  0.00              
ATOM    235 1HB  LYS A  27     -12.396 -17.370 -24.759  1.00  0.00              
ATOM    236 2HB  LYS A  27     -10.877 -18.135 -24.236  1.00  0.00              
ATOM    237 1HG  LYS A  27     -12.285 -19.906 -23.091  1.00  0.00              
ATOM    238 2HG  LYS A  27     -13.704 -19.201 -23.903  1.00  0.00              
ATOM    239 1HD  LYS A  27     -11.248 -20.358 -25.293  1.00  0.00              
ATOM    240 2HD  LYS A  27     -12.827 -21.164 -25.135  1.00  0.00              
ATOM    241 1HE  LYS A  27     -12.349 -18.533 -26.566  1.00  0.00              
ATOM    242 2HE  LYS A  27     -12.467 -20.119 -27.362  1.00  0.00              
ATOM    243 1HZ  LYS A  27     -14.545 -18.924 -27.448  1.00  0.00              
ATOM    244 2HZ  LYS A  27     -14.720 -20.291 -26.540  1.00  0.00              
ATOM    245 3HZ  LYS A  27     -14.610 -18.820 -25.802  1.00  0.00              
ATOM    246  N   SER A  28     -11.797 -14.984 -23.536  1.00  0.00              
ATOM    247  CA  SER A  28     -11.150 -13.687 -23.699  1.00  0.00              
ATOM    248  C   SER A  28     -11.096 -12.904 -22.399  1.00  0.00              
ATOM    249  O   SER A  28     -10.156 -12.132 -22.159  1.00  0.00              
ATOM    250  CB  SER A  28     -11.871 -12.880 -24.762  1.00  0.00              
ATOM    251  OG  SER A  28     -11.796 -13.485 -26.023  1.00  0.00              
ATOM    252  H   SER A  28     -12.668 -15.162 -24.015  1.00  0.00              
ATOM    253  HA  SER A  28     -10.146 -13.753 -24.121  1.00  0.00              
ATOM    254 1HB  SER A  28     -12.918 -12.784 -24.476  1.00  0.00              
ATOM    255 2HB  SER A  28     -11.418 -11.891 -24.816  1.00  0.00              
ATOM    256  HG  SER A  28     -10.947 -13.923 -26.118  1.00  0.00              
ATOM    257  N   ALA A  29     -12.108 -13.099 -21.560  1.00  0.00              
ATOM    258  CA  ALA A  29     -12.153 -12.430 -20.267  1.00  0.00              
ATOM    259  C   ALA A  29     -11.008 -12.908 -19.380  1.00  0.00              
ATOM    260  O   ALA A  29     -10.349 -12.107 -18.734  1.00  0.00              
ATOM    261  CB  ALA A  29     -13.497 -12.686 -19.585  1.00  0.00              
ATOM    262  H   ALA A  29     -12.861 -13.721 -21.818  1.00  0.00              
ATOM    263  HA  ALA A  29     -12.041 -11.356 -20.425  1.00  0.00              
ATOM    264 1HB  ALA A  29     -13.517 -12.179 -18.620  1.00  0.00              
ATOM    265 2HB  ALA A  29     -14.303 -12.304 -20.212  1.00  0.00              
ATOM    266 3HB  ALA A  29     -13.631 -13.756 -19.435  1.00  0.00              
ATOM    267  N   LEU A  30     -10.776 -14.217 -19.349  1.00  0.00              
ATOM    268  CA  LEU A  30      -9.701 -14.752 -18.526  1.00  0.00              
ATOM    269  C   LEU A  30      -8.355 -14.321 -19.115  1.00  0.00              
ATOM    270  O   LEU A  30      -7.432 -13.953 -18.381  1.00  0.00              
ATOM    271  CB  LEU A  30      -9.780 -16.283 -18.456  1.00  0.00              
ATOM    272  CG  LEU A  30     -10.951 -16.871 -17.667  1.00  0.00              
ATOM    273  CD1 LEU A  30     -11.021 -18.389 -17.858  1.00  0.00              
ATOM    274  CD2 LEU A  30     -10.793 -16.506 -16.177  1.00  0.00              
ATOM    275  H   LEU A  30     -11.341 -14.851 -19.894  1.00  0.00              
ATOM    276  HA  LEU A  30      -9.782 -14.354 -17.515  1.00  0.00              
ATOM    277 1HB  LEU A  30      -9.907 -16.502 -19.515  1.00  0.00              
ATOM    278 2HB  LEU A  30      -8.845 -16.719 -18.105  1.00  0.00              
ATOM    279  HG  LEU A  30     -11.861 -16.396 -18.035  1.00  0.00              
ATOM    280 1HD1 LEU A  30     -11.860 -18.790 -17.289  1.00  0.00              
ATOM    281 2HD1 LEU A  30     -11.160 -18.616 -18.915  1.00  0.00              
ATOM    282 3HD1 LEU A  30     -10.096 -18.843 -17.506  1.00  0.00              
ATOM    283 1HD2 LEU A  30     -11.627 -16.923 -15.610  1.00  0.00              
ATOM    284 2HD2 LEU A  30      -9.856 -16.915 -15.799  1.00  0.00              
ATOM    285 3HD2 LEU A  30     -10.787 -15.422 -16.066  1.00  0.00              
ATOM    286  N   THR A  31      -8.257 -14.351 -20.440  1.00  0.00              
ATOM    287  CA  THR A  31      -7.016 -14.032 -21.140  1.00  0.00              
ATOM    288  C   THR A  31      -6.611 -12.573 -20.954  1.00  0.00              
ATOM    289  O   THR A  31      -5.442 -12.266 -20.746  1.00  0.00              
ATOM    290  CB  THR A  31      -7.132 -14.327 -22.647  1.00  0.00              
ATOM    291  OG1 THR A  31      -7.367 -15.728 -22.845  1.00  0.00              
ATOM    292  CG2 THR A  31      -5.856 -13.924 -23.369  1.00  0.00              
ATOM    293  H   THR A  31      -9.074 -14.604 -20.977  1.00  0.00              
ATOM    294  HA  THR A  31      -6.204 -14.648 -20.751  1.00  0.00              
ATOM    295  HB  THR A  31      -7.973 -13.766 -23.054  1.00  0.00              
ATOM    296  HG1 THR A  31      -8.296 -15.920 -22.693  1.00  0.00              
ATOM    297 1HG2 THR A  31      -5.958 -14.140 -24.433  1.00  0.00              
ATOM    298 2HG2 THR A  31      -5.681 -12.857 -23.230  1.00  0.00              
ATOM    299 3HG2 THR A  31      -5.016 -14.486 -22.963  1.00  0.00              
ATOM    300  N   LEU A  32      -7.591 -11.679 -21.035  1.00  0.00              
ATOM    301  CA  LEU A  32      -7.328 -10.261 -20.907  1.00  0.00              
ATOM    302  C   LEU A  32      -7.172  -9.804 -19.464  1.00  0.00              
ATOM    303  O   LEU A  32      -6.472  -8.822 -19.199  1.00  0.00              
ATOM    304  CB  LEU A  32      -8.422  -9.451 -21.626  1.00  0.00              
ATOM    305  CG  LEU A  32      -8.477  -9.645 -23.149  1.00  0.00              
ATOM    306  CD1 LEU A  32      -9.675  -8.896 -23.721  1.00  0.00              
ATOM    307  CD2 LEU A  32      -7.182  -9.152 -23.783  1.00  0.00              
ATOM    308  H   LEU A  32      -8.539 -11.992 -21.189  1.00  0.00              
ATOM    309  HA  LEU A  32      -6.362 -10.027 -21.354  1.00  0.00              
ATOM    310 1HB  LEU A  32      -9.303  -9.891 -21.159  1.00  0.00              
ATOM    311 2HB  LEU A  32      -8.369  -8.392 -21.376  1.00  0.00              
ATOM    312  HG  LEU A  32      -8.549 -10.717 -23.337  1.00  0.00              
ATOM    313 1HD1 LEU A  32      -9.710  -9.036 -24.802  1.00  0.00              
ATOM    314 2HD1 LEU A  32     -10.592  -9.283 -23.276  1.00  0.00              
ATOM    315 3HD1 LEU A  32      -9.581  -7.834 -23.497  1.00  0.00              
ATOM    316 1HD2 LEU A  32      -7.230  -9.294 -24.863  1.00  0.00              
ATOM    317 2HD2 LEU A  32      -7.047  -8.093 -23.562  1.00  0.00              
ATOM    318 3HD2 LEU A  32      -6.341  -9.717 -23.380  1.00  0.00              
ATOM    319  N   GLN A  33      -7.819 -10.494 -18.534  1.00  0.00              
ATOM    320  CA  GLN A  33      -7.621 -10.184 -17.116  1.00  0.00              
ATOM    321  C   GLN A  33      -6.202 -10.628 -16.765  1.00  0.00              
ATOM    322  O   GLN A  33      -5.476  -9.946 -16.040  1.00  0.00              
ATOM    323  CB  GLN A  33      -8.648 -10.893 -16.230  1.00  0.00              
ATOM    324  CG  GLN A  33      -8.538 -10.552 -14.753  1.00  0.00              
ATOM    325  CD  GLN A  33      -8.791  -9.081 -14.479  1.00  0.00              
ATOM    326  OE1 GLN A  33      -9.749  -8.496 -14.990  1.00  0.00              
ATOM    327  NE2 GLN A  33      -7.929  -8.474 -13.672  1.00  0.00              
ATOM    328  H   GLN A  33      -8.453 -11.237 -18.791  1.00  0.00              
ATOM    329  HA  GLN A  33      -7.748  -9.113 -16.955  1.00  0.00              
ATOM    330 1HB  GLN A  33      -9.633 -10.611 -16.601  1.00  0.00              
ATOM    331 2HB  GLN A  33      -8.501 -11.963 -16.372  1.00  0.00              
ATOM    332 1HG  GLN A  33      -9.039 -11.128 -13.976  1.00  0.00              
ATOM    333 2HG  GLN A  33      -7.464 -10.732 -14.703  1.00  0.00              
ATOM    334 1HE2 GLN A  33      -8.044  -7.504 -13.454  1.00  0.00              
ATOM    335 2HE2 GLN A  33      -7.164  -8.987 -13.280  1.00  0.00              
ATOM    336  N   PHE A  34      -5.808 -11.785 -17.289  1.00  0.00              
ATOM    337  CA  PHE A  34      -4.466 -12.304 -17.047  1.00  0.00              
ATOM    338  C   PHE A  34      -3.369 -11.415 -17.658  1.00  0.00              
ATOM    339  O   PHE A  34      -2.462 -10.957 -16.964  1.00  0.00              
ATOM    340  CB  PHE A  34      -4.346 -13.730 -17.607  1.00  0.00              
ATOM    341  CG  PHE A  34      -2.971 -14.311 -17.479  1.00  0.00              
ATOM    342  CD1 PHE A  34      -2.095 -14.305 -18.548  1.00  0.00              
ATOM    343  CD2 PHE A  34      -2.542 -14.840 -16.267  1.00  0.00              
ATOM    344  CE1 PHE A  34      -0.797 -14.819 -18.419  1.00  0.00              
ATOM    345  CE2 PHE A  34      -1.250 -15.353 -16.126  1.00  0.00              
ATOM    346  CZ  PHE A  34      -0.377 -15.340 -17.209  1.00  0.00              
ATOM    347  H   PHE A  34      -6.444 -12.315 -17.866  1.00  0.00              
ATOM    348  HA  PHE A  34      -4.267 -12.329 -15.975  1.00  0.00              
ATOM    349 1HB  PHE A  34      -5.020 -14.400 -17.076  1.00  0.00              
ATOM    350 2HB  PHE A  34      -4.591 -13.737 -18.669  1.00  0.00              
ATOM    351  HD1 PHE A  34      -2.423 -13.893 -19.503  1.00  0.00              
ATOM    352  HD2 PHE A  34      -3.227 -14.849 -15.418  1.00  0.00              
ATOM    353  HE1 PHE A  34      -0.120 -14.807 -19.273  1.00  0.00              
ATOM    354  HE2 PHE A  34      -0.926 -15.764 -15.170  1.00  0.00              
ATOM    355  HZ  PHE A  34       0.632 -15.738 -17.107  1.00  0.00              
ATOM    356  N   MET A  35      -3.470 -11.163 -18.955  1.00  0.00              
ATOM    357  CA  MET A  35      -2.474 -10.371 -19.676  1.00  0.00              
ATOM    358  C   MET A  35      -2.447  -8.887 -19.347  1.00  0.00              
ATOM    359  O   MET A  35      -1.380  -8.294 -19.150  1.00  0.00              
ATOM    360  CB  MET A  35      -2.714 -10.470 -21.187  1.00  0.00              
ATOM    361  CG  MET A  35      -2.423 -11.826 -21.801  1.00  0.00              
ATOM    362  SD  MET A  35      -0.655 -11.997 -22.071  1.00  0.00              
ATOM    363  CE  MET A  35      -0.510 -13.727 -22.233  1.00  0.00              
ATOM    364  H   MET A  35      -4.264 -11.532 -19.459  1.00  0.00              
ATOM    365  HA  MET A  35      -1.474 -10.743 -19.456  1.00  0.00              
ATOM    366 1HB  MET A  35      -3.759 -10.219 -21.360  1.00  0.00              
ATOM    367 2HB  MET A  35      -2.077  -9.722 -21.660  1.00  0.00              
ATOM    368 1HG  MET A  35      -2.783 -12.593 -21.116  1.00  0.00              
ATOM    369 2HG  MET A  35      -2.965 -11.895 -22.743  1.00  0.00              
ATOM    370 1HE  MET A  35       0.533 -13.991 -22.406  1.00  0.00              
ATOM    371 2HE  MET A  35      -0.860 -14.209 -21.318  1.00  0.00              
ATOM    372 3HE  MET A  35      -1.115 -14.066 -23.075  1.00  0.00              
ATOM    373  N   TYR A  36      -3.627  -8.288 -19.303  1.00  0.00              
ATOM    374  CA  TYR A  36      -3.708  -6.856 -19.097  1.00  0.00              
ATOM    375  C   TYR A  36      -4.472  -6.348 -17.888  1.00  0.00              
ATOM    376  O   TYR A  36      -4.637  -5.141 -17.733  1.00  0.00              
ATOM    377  CB  TYR A  36      -4.306  -6.236 -20.358  1.00  0.00              
ATOM    378  CG  TYR A  36      -3.526  -6.562 -21.617  1.00  0.00              
ATOM    379  CD1 TYR A  36      -2.296  -5.954 -21.877  1.00  0.00              
ATOM    380  CD2 TYR A  36      -4.026  -7.464 -22.555  1.00  0.00              
ATOM    381  CE1 TYR A  36      -1.593  -6.232 -23.031  1.00  0.00              
ATOM    382  CE2 TYR A  36      -3.318  -7.754 -23.726  1.00  0.00              
ATOM    383  CZ  TYR A  36      -2.104  -7.131 -23.953  1.00  0.00              
ATOM    384  OH  TYR A  36      -1.400  -7.394 -25.102  1.00  0.00              
ATOM    385  H   TYR A  36      -4.480  -8.818 -19.413  1.00  0.00              
ATOM    386  HA  TYR A  36      -2.711  -6.450 -18.920  1.00  0.00              
ATOM    387 1HB  TYR A  36      -5.326  -6.612 -20.449  1.00  0.00              
ATOM    388 2HB  TYR A  36      -4.329  -5.158 -20.208  1.00  0.00              
ATOM    389  HD1 TYR A  36      -1.894  -5.247 -21.151  1.00  0.00              
ATOM    390  HD2 TYR A  36      -4.985  -7.946 -22.363  1.00  0.00              
ATOM    391  HE1 TYR A  36      -0.634  -5.749 -23.221  1.00  0.00              
ATOM    392  HE2 TYR A  36      -3.725  -8.463 -24.448  1.00  0.00              
ATOM    393  HH  TYR A  36      -0.576  -6.904 -25.157  1.00  0.00              
ATOM    394  N   ASP A  37      -4.935  -7.251 -17.034  1.00  0.00              
ATOM    395  CA  ASP A  37      -5.810  -6.840 -15.946  1.00  0.00              
ATOM    396  C   ASP A  37      -7.074  -6.154 -16.434  1.00  0.00              
ATOM    397  O   ASP A  37      -7.555  -5.235 -15.783  1.00  0.00              
ATOM    398  CB  ASP A  37      -5.058  -5.912 -14.989  1.00  0.00              
ATOM    399  CG  ASP A  37      -3.872  -6.560 -14.287  1.00  0.00              
ATOM    400  OD1 ASP A  37      -4.042  -7.618 -13.729  1.00  0.00              
ATOM    401  OD2 ASP A  37      -2.776  -6.077 -14.447  1.00  0.00              
ATOM    402  H   ASP A  37      -4.689  -8.227 -17.126  1.00  0.00              
ATOM    403  HA  ASP A  37      -6.130  -7.714 -15.379  1.00  0.00              
ATOM    404 1HB  ASP A  37      -4.740  -4.977 -15.450  1.00  0.00              
ATOM    405 2HB  ASP A  37      -5.844  -5.710 -14.261  1.00  0.00              
ATOM    406  N   GLU A  38      -7.615  -6.591 -17.565  1.00  0.00              
ATOM    407  CA  GLU A  38      -8.841  -5.989 -18.069  1.00  0.00              
ATOM    408  C   GLU A  38     -10.000  -6.992 -18.168  1.00  0.00              
ATOM    409  O   GLU A  38      -9.788  -8.190 -18.384  1.00  0.00              
ATOM    410  CB  GLU A  38      -8.583  -5.355 -19.438  1.00  0.00              
ATOM    411  CG  GLU A  38      -7.605  -4.188 -19.416  1.00  0.00              
ATOM    412  CD  GLU A  38      -7.462  -3.570 -20.779  1.00  0.00              
ATOM    413  OE1 GLU A  38      -8.077  -4.055 -21.698  1.00  0.00              
ATOM    414  OE2 GLU A  38      -6.829  -2.545 -20.881  1.00  0.00              
ATOM    415  H   GLU A  38      -7.184  -7.341 -18.087  1.00  0.00              
ATOM    416  HA  GLU A  38      -9.190  -5.224 -17.375  1.00  0.00              
ATOM    417 1HB  GLU A  38      -8.195  -6.141 -20.085  1.00  0.00              
ATOM    418 2HB  GLU A  38      -9.546  -5.013 -19.818  1.00  0.00              
ATOM    419 1HG  GLU A  38      -7.867  -3.416 -18.693  1.00  0.00              
ATOM    420 2HG  GLU A  38      -6.662  -4.650 -19.127  1.00  0.00              
ATOM    421  N   PHE A  39     -11.221  -6.487 -17.998  1.00  0.00              
ATOM    422  CA  PHE A  39     -12.428  -7.305 -18.046  1.00  0.00              
ATOM    423  C   PHE A  39     -13.587  -6.473 -18.566  1.00  0.00              
ATOM    424  O   PHE A  39     -13.810  -5.356 -18.101  1.00  0.00              
ATOM    425  CB  PHE A  39     -12.798  -7.861 -16.657  1.00  0.00              
ATOM    426  CG  PHE A  39     -14.127  -8.594 -16.630  1.00  0.00              
ATOM    427  CD1 PHE A  39     -15.292  -7.945 -16.227  1.00  0.00              
ATOM    428  CD2 PHE A  39     -14.224  -9.909 -17.065  1.00  0.00              
ATOM    429  CE1 PHE A  39     -16.536  -8.596 -16.261  1.00  0.00              
ATOM    430  CE2 PHE A  39     -15.461 -10.574 -17.105  1.00  0.00              
ATOM    431  CZ  PHE A  39     -16.619  -9.912 -16.701  1.00  0.00              
ATOM    432  H   PHE A  39     -11.305  -5.494 -17.830  1.00  0.00              
ATOM    433  HA  PHE A  39     -12.276  -8.151 -18.717  1.00  0.00              
ATOM    434 1HB  PHE A  39     -12.042  -8.571 -16.324  1.00  0.00              
ATOM    435 2HB  PHE A  39     -12.873  -7.048 -15.936  1.00  0.00              
ATOM    436  HD1 PHE A  39     -15.235  -6.914 -15.881  1.00  0.00              
ATOM    437  HD2 PHE A  39     -13.317 -10.426 -17.380  1.00  0.00              
ATOM    438  HE1 PHE A  39     -17.435  -8.070 -15.942  1.00  0.00              
ATOM    439  HE2 PHE A  39     -15.516 -11.606 -17.451  1.00  0.00              
ATOM    440  HZ  PHE A  39     -17.583 -10.419 -16.728  1.00  0.00              
ATOM    441  N   VAL A  40     -14.314  -7.018 -19.534  1.00  0.00              
ATOM    442  CA  VAL A  40     -15.568  -6.422 -19.982  1.00  0.00              
ATOM    443  C   VAL A  40     -16.676  -7.459 -19.887  1.00  0.00              
ATOM    444  O   VAL A  40     -16.425  -8.664 -19.914  1.00  0.00              
ATOM    445  CB  VAL A  40     -15.472  -5.923 -21.431  1.00  0.00              
ATOM    446  CG1 VAL A  40     -14.416  -4.839 -21.538  1.00  0.00              
ATOM    447  CG2 VAL A  40     -15.126  -7.085 -22.345  1.00  0.00              
ATOM    448  H   VAL A  40     -13.991  -7.869 -19.970  1.00  0.00              
ATOM    449  HA  VAL A  40     -15.859  -5.584 -19.346  1.00  0.00              
ATOM    450  HB  VAL A  40     -16.447  -5.545 -21.740  1.00  0.00              
ATOM    451 1HG1 VAL A  40     -14.355  -4.491 -22.569  1.00  0.00              
ATOM    452 2HG1 VAL A  40     -14.684  -4.005 -20.890  1.00  0.00              
ATOM    453 3HG1 VAL A  40     -13.449  -5.240 -21.233  1.00  0.00              
ATOM    454 1HG2 VAL A  40     -15.059  -6.731 -23.373  1.00  0.00              
ATOM    455 2HG2 VAL A  40     -14.169  -7.511 -22.044  1.00  0.00              
ATOM    456 3HG2 VAL A  40     -15.902  -7.847 -22.274  1.00  0.00              
ATOM    457  N   GLU A  41     -17.909  -6.986 -19.782  1.00  0.00              
ATOM    458  CA  GLU A  41     -19.045  -7.882 -19.675  1.00  0.00              
ATOM    459  C   GLU A  41     -19.511  -8.456 -21.016  1.00  0.00              
ATOM    460  O   GLU A  41     -19.832  -9.637 -21.103  1.00  0.00              
ATOM    461  CB  GLU A  41     -20.207  -7.154 -18.995  1.00  0.00              
ATOM    462  CG  GLU A  41     -19.968  -6.817 -17.530  1.00  0.00              
ATOM    463  CD  GLU A  41     -21.130  -6.063 -16.946  1.00  0.00              
ATOM    464  OE1 GLU A  41     -22.050  -5.773 -17.672  1.00  0.00              
ATOM    465  OE2 GLU A  41     -21.150  -5.874 -15.753  1.00  0.00              
ATOM    466  H   GLU A  41     -18.067  -5.989 -19.776  1.00  0.00              
ATOM    467  HA  GLU A  41     -18.768  -8.764 -19.096  1.00  0.00              
ATOM    468 1HB  GLU A  41     -20.378  -6.234 -19.556  1.00  0.00              
ATOM    469 2HB  GLU A  41     -21.082  -7.799 -19.081  1.00  0.00              
ATOM    470 1HG  GLU A  41     -19.756  -7.690 -16.914  1.00  0.00              
ATOM    471 2HG  GLU A  41     -19.092  -6.170 -17.556  1.00  0.00              
ATOM    472  N   ASP A  42     -19.523  -7.644 -22.069  1.00  0.00              
ATOM    473  CA  ASP A  42     -19.876  -8.161 -23.395  1.00  0.00              
ATOM    474  C   ASP A  42     -18.807  -9.003 -24.095  1.00  0.00              
ATOM    475  O   ASP A  42     -17.612  -8.746 -23.967  1.00  0.00              
ATOM    476  CB  ASP A  42     -20.257  -6.991 -24.305  1.00  0.00              
ATOM    477  CG  ASP A  42     -21.604  -6.357 -23.984  1.00  0.00              
ATOM    478  OD1 ASP A  42     -22.340  -6.930 -23.217  1.00  0.00              
ATOM    479  OD2 ASP A  42     -21.820  -5.237 -24.380  1.00  0.00              
ATOM    480  H   ASP A  42     -19.290  -6.666 -21.968  1.00  0.00              
ATOM    481  HA  ASP A  42     -20.694  -8.876 -23.306  1.00  0.00              
ATOM    482 1HB  ASP A  42     -19.494  -6.214 -24.357  1.00  0.00              
ATOM    483 2HB  ASP A  42     -20.318  -7.506 -25.264  1.00  0.00              
ATOM    484  N   TYR A  43     -19.267 -10.006 -24.840  1.00  0.00              
ATOM    485  CA  TYR A  43     -18.407 -10.904 -25.614  1.00  0.00              
ATOM    486  C   TYR A  43     -17.757 -10.156 -26.779  1.00  0.00              
ATOM    487  O   TYR A  43     -18.424  -9.436 -27.517  1.00  0.00              
ATOM    488  CB  TYR A  43     -19.206 -12.101 -26.133  1.00  0.00              
ATOM    489  CG  TYR A  43     -18.439 -12.978 -27.098  1.00  0.00              
ATOM    490  CD1 TYR A  43     -17.422 -13.808 -26.652  1.00  0.00              
ATOM    491  CD2 TYR A  43     -18.737 -12.973 -28.453  1.00  0.00              
ATOM    492  CE1 TYR A  43     -16.718 -14.611 -27.529  1.00  0.00              
ATOM    493  CE2 TYR A  43     -18.040 -13.772 -29.339  1.00  0.00              
ATOM    494  CZ  TYR A  43     -17.031 -14.590 -28.873  1.00  0.00              
ATOM    495  OH  TYR A  43     -16.334 -15.388 -29.752  1.00  0.00              
ATOM    496  H   TYR A  43     -20.267 -10.141 -24.864  1.00  0.00              
ATOM    497  HA  TYR A  43     -17.606 -11.285 -24.980  1.00  0.00              
ATOM    498 1HB  TYR A  43     -19.505 -12.691 -25.266  1.00  0.00              
ATOM    499 2HB  TYR A  43     -20.093 -11.706 -26.628  1.00  0.00              
ATOM    500  HD1 TYR A  43     -17.180 -13.819 -25.589  1.00  0.00              
ATOM    501  HD2 TYR A  43     -19.535 -12.325 -28.815  1.00  0.00              
ATOM    502  HE1 TYR A  43     -15.920 -15.258 -27.165  1.00  0.00              
ATOM    503  HE2 TYR A  43     -18.288 -13.754 -30.401  1.00  0.00              
ATOM    504  HH  TYR A  43     -15.656 -15.915 -29.323  1.00  0.00              
ATOM    505  N   GLU A  44     -16.454 -10.352 -26.949  1.00  0.00              
ATOM    506  CA  GLU A  44     -15.726  -9.811 -28.091  1.00  0.00              
ATOM    507  C   GLU A  44     -15.499 -10.877 -29.173  1.00  0.00              
ATOM    508  O   GLU A  44     -14.732 -11.814 -28.970  1.00  0.00              
ATOM    509  CB  GLU A  44     -14.387  -9.228 -27.636  1.00  0.00              
ATOM    510  CG  GLU A  44     -13.549  -8.627 -28.756  1.00  0.00              
ATOM    511  CD  GLU A  44     -12.286  -8.010 -28.223  1.00  0.00              
ATOM    512  OE1 GLU A  44     -12.070  -8.076 -27.037  1.00  0.00              
ATOM    513  OE2 GLU A  44     -11.484  -7.572 -29.013  1.00  0.00              
ATOM    514  H   GLU A  44     -15.954 -10.895 -26.259  1.00  0.00              
ATOM    515  HA  GLU A  44     -16.297  -9.000 -28.543  1.00  0.00              
ATOM    516 1HB  GLU A  44     -14.609  -8.458 -26.897  1.00  0.00              
ATOM    517 2HB  GLU A  44     -13.831 -10.037 -27.162  1.00  0.00              
ATOM    518 1HG  GLU A  44     -13.301  -9.340 -29.542  1.00  0.00              
ATOM    519 2HG  GLU A  44     -14.190  -7.847 -29.164  1.00  0.00              
ATOM    520  N   PRO A  45     -16.160 -10.737 -30.339  1.00  0.00              
ATOM    521  CA  PRO A  45     -15.998 -11.682 -31.449  1.00  0.00              
ATOM    522  C   PRO A  45     -14.534 -11.973 -31.757  1.00  0.00              
ATOM    523  O   PRO A  45     -13.788 -11.115 -32.226  1.00  0.00              
ATOM    524  CB  PRO A  45     -16.727 -10.992 -32.595  1.00  0.00              
ATOM    525  CG  PRO A  45     -17.848 -10.308 -31.879  1.00  0.00              
ATOM    526  CD  PRO A  45     -17.146  -9.716 -30.674  1.00  0.00              
ATOM    527  HA  PRO A  45     -16.412 -12.676 -31.224  1.00  0.00              
ATOM    528 1HB  PRO A  45     -16.070 -10.284 -33.121  1.00  0.00              
ATOM    529 2HB  PRO A  45     -17.083 -11.717 -33.341  1.00  0.00              
ATOM    530 1HG  PRO A  45     -18.317  -9.543 -32.515  1.00  0.00              
ATOM    531 2HG  PRO A  45     -18.636 -11.023 -31.600  1.00  0.00              
ATOM    532 1HD  PRO A  45     -16.664  -8.754 -30.904  1.00  0.00              
ATOM    533 2HD  PRO A  45     -17.836  -9.536 -29.837  1.00  0.00              
ATOM    534  N   THR A  46     -14.137 -13.204 -31.470  1.00  0.00              
ATOM    535  CA  THR A  46     -12.757 -13.641 -31.644  1.00  0.00              
ATOM    536  C   THR A  46     -12.629 -14.773 -32.660  1.00  0.00              
ATOM    537  O   THR A  46     -13.287 -15.793 -32.522  1.00  0.00              
ATOM    538  CB  THR A  46     -12.191 -14.191 -30.298  1.00  0.00              
ATOM    539  OG1 THR A  46     -12.212 -13.158 -29.308  1.00  0.00              
ATOM    540  CG2 THR A  46     -10.765 -14.724 -30.480  1.00  0.00              
ATOM    541  H   THR A  46     -14.821 -13.858 -31.118  1.00  0.00              
ATOM    542  HA  THR A  46     -12.143 -12.804 -31.978  1.00  0.00              
ATOM    543  HB  THR A  46     -12.834 -14.998 -29.946  1.00  0.00              
ATOM    544  HG1 THR A  46     -13.038 -12.673 -29.369  1.00  0.00              
ATOM    545 1HG2 THR A  46     -10.394 -15.101 -29.528  1.00  0.00              
ATOM    546 2HG2 THR A  46     -10.770 -15.530 -31.215  1.00  0.00              
ATOM    547 3HG2 THR A  46     -10.119 -13.920 -30.829  1.00  0.00              
ATOM    548  N   LYS A  47     -11.783 -14.588 -33.675  1.00  0.00              
ATOM    549  CA  LYS A  47     -11.573 -15.640 -34.660  1.00  0.00              
ATOM    550  C   LYS A  47     -10.371 -16.394 -34.089  1.00  0.00              
ATOM    551  O   LYS A  47     -10.481 -17.570 -33.744  1.00  0.00              
ATOM    552  CB  LYS A  47     -11.193 -15.125 -36.045  1.00  0.00              
ATOM    553  CG  LYS A  47     -10.978 -16.301 -37.020  1.00  0.00              
ATOM    554  CD  LYS A  47     -10.564 -15.888 -38.432  1.00  0.00              
ATOM    555  CE  LYS A  47     -10.374 -17.146 -39.265  1.00  0.00              
ATOM    556  NZ  LYS A  47      -9.971 -16.962 -40.682  1.00  0.00              
ATOM    557  H   LYS A  47     -11.281 -13.718 -33.770  1.00  0.00              
ATOM    558  HA  LYS A  47     -12.487 -16.222 -34.780  1.00  0.00              
ATOM    559 1HB  LYS A  47     -12.004 -14.477 -36.379  1.00  0.00              
ATOM    560 2HB  LYS A  47     -10.283 -14.536 -35.929  1.00  0.00              
ATOM    561 1HG  LYS A  47     -10.196 -16.946 -36.618  1.00  0.00              
ATOM    562 2HG  LYS A  47     -11.908 -16.863 -37.096  1.00  0.00              
ATOM    563 1HD  LYS A  47     -11.348 -15.256 -38.853  1.00  0.00              
ATOM    564 2HD  LYS A  47      -9.636 -15.320 -38.370  1.00  0.00              
ATOM    565 1HE  LYS A  47      -9.605 -17.755 -38.794  1.00  0.00              
ATOM    566 2HE  LYS A  47     -11.316 -17.695 -39.273  1.00  0.00              
ATOM    567 1HZ  LYS A  47      -9.879 -17.865 -41.125  1.00  0.00              
ATOM    568 2HZ  LYS A  47     -10.675 -16.420 -41.165  1.00  0.00              
ATOM    569 3HZ  LYS A  47      -9.086 -16.475 -40.719  1.00  0.00              
ATOM    570  N   ALA A  48      -9.235 -15.700 -33.962  1.00  0.00              
ATOM    571  CA  ALA A  48      -8.026 -16.262 -33.336  1.00  0.00              
ATOM    572  C   ALA A  48      -7.035 -15.148 -32.999  1.00  0.00              
ATOM    573  O   ALA A  48      -6.558 -14.436 -33.886  1.00  0.00              
ATOM    574  CB  ALA A  48      -7.367 -17.298 -34.270  1.00  0.00              
ATOM    575  H   ALA A  48      -9.213 -14.753 -34.312  1.00  0.00              
ATOM    576  HA  ALA A  48      -8.311 -16.762 -32.410  1.00  0.00              
ATOM    577 1HB  ALA A  48      -6.475 -17.702 -33.791  1.00  0.00              
ATOM    578 2HB  ALA A  48      -8.070 -18.107 -34.470  1.00  0.00              
ATOM    579 3HB  ALA A  48      -7.089 -16.817 -35.207  1.00  0.00              
ATOM    580  N   ASP A  49      -6.735 -15.005 -31.711  1.00  0.00              
ATOM    581  CA  ASP A  49      -5.763 -14.014 -31.238  1.00  0.00              
ATOM    582  C   ASP A  49      -4.643 -14.694 -30.455  1.00  0.00              
ATOM    583  O   ASP A  49      -4.899 -15.613 -29.687  1.00  0.00              
ATOM    584  CB  ASP A  49      -6.434 -12.974 -30.331  1.00  0.00              
ATOM    585  CG  ASP A  49      -7.462 -12.135 -31.064  1.00  0.00              
ATOM    586  OD1 ASP A  49      -7.110 -11.590 -32.128  1.00  0.00              
ATOM    587  OD2 ASP A  49      -8.609 -12.021 -30.574  1.00  0.00              
ATOM    588  H   ASP A  49      -7.194 -15.604 -31.040  1.00  0.00              
ATOM    589  HA  ASP A  49      -5.322 -13.494 -32.089  1.00  0.00              
ATOM    590 1HB  ASP A  49      -6.865 -13.400 -29.425  1.00  0.00              
ATOM    591 2HB  ASP A  49      -5.570 -12.362 -30.070  1.00  0.00              
ATOM    592  N   SER A  50      -3.416 -14.214 -30.656  1.00  0.00              
ATOM    593  CA  SER A  50      -2.231 -14.734 -29.971  1.00  0.00              
ATOM    594  C   SER A  50      -1.700 -13.680 -29.001  1.00  0.00              
ATOM    595  O   SER A  50      -1.406 -12.547 -29.402  1.00  0.00              
ATOM    596  CB  SER A  50      -1.164 -15.130 -30.973  1.00  0.00              
ATOM    597  OG  SER A  50       0.031 -15.510 -30.347  1.00  0.00              
ATOM    598  H   SER A  50      -3.310 -13.456 -31.315  1.00  0.00              
ATOM    599  HA  SER A  50      -2.397 -15.698 -29.489  1.00  0.00              
ATOM    600 1HB  SER A  50      -1.535 -15.965 -31.565  1.00  0.00              
ATOM    601 2HB  SER A  50      -0.967 -14.281 -31.627  1.00  0.00              
ATOM    602  HG  SER A  50      -0.169 -16.034 -29.568  1.00  0.00              
ATOM    603  N   TYR A  51      -1.586 -14.056 -27.731  1.00  0.00              
ATOM    604  CA  TYR A  51      -1.014 -13.187 -26.705  1.00  0.00              
ATOM    605  C   TYR A  51       0.267 -13.818 -26.167  1.00  0.00              
ATOM    606  O   TYR A  51       0.400 -15.048 -26.166  1.00  0.00              
ATOM    607  CB  TYR A  51      -1.999 -13.024 -25.544  1.00  0.00              
ATOM    608  CG  TYR A  51      -3.338 -12.437 -25.938  1.00  0.00              
ATOM    609  CD1 TYR A  51      -3.618 -11.082 -25.735  1.00  0.00              
ATOM    610  CD2 TYR A  51      -4.328 -13.237 -26.514  1.00  0.00              
ATOM    611  CE1 TYR A  51      -4.861 -10.536 -26.096  1.00  0.00              
ATOM    612  CE2 TYR A  51      -5.562 -12.705 -26.876  1.00  0.00              
ATOM    613  CZ  TYR A  51      -5.822 -11.356 -26.667  1.00  0.00              
ATOM    614  OH  TYR A  51      -7.030 -10.832 -27.050  1.00  0.00              
ATOM    615  H   TYR A  51      -1.910 -14.977 -27.471  1.00  0.00              
ATOM    616  HA  TYR A  51      -0.803 -12.203 -27.127  1.00  0.00              
ATOM    617 1HB  TYR A  51      -2.153 -14.013 -25.111  1.00  0.00              
ATOM    618 2HB  TYR A  51      -1.525 -12.376 -24.808  1.00  0.00              
ATOM    619  HD1 TYR A  51      -2.853 -10.448 -25.287  1.00  0.00              
ATOM    620  HD2 TYR A  51      -4.120 -14.295 -26.678  1.00  0.00              
ATOM    621  HE1 TYR A  51      -5.067  -9.478 -25.932  1.00  0.00              
ATOM    622  HE2 TYR A  51      -6.323 -13.346 -27.321  1.00  0.00              
ATOM    623  HH  TYR A  51      -7.099  -9.889 -26.884  1.00  0.00              
ATOM    624  N   ARG A  52       1.212 -12.989 -25.725  1.00  0.00              
ATOM    625  CA  ARG A  52       2.448 -13.517 -25.153  1.00  0.00              
ATOM    626  C   ARG A  52       2.914 -12.596 -24.021  1.00  0.00              
ATOM    627  O   ARG A  52       2.814 -11.373 -24.125  1.00  0.00              
ATOM    628  CB  ARG A  52       3.530 -13.667 -26.226  1.00  0.00              
ATOM    629  CG  ARG A  52       4.740 -14.427 -25.710  1.00  0.00              
ATOM    630  CD  ARG A  52       5.702 -14.813 -26.817  1.00  0.00              
ATOM    631  NE  ARG A  52       5.113 -15.774 -27.744  1.00  0.00              
ATOM    632  CZ  ARG A  52       5.701 -16.173 -28.867  1.00  0.00              
ATOM    633  NH1 ARG A  52       6.888 -15.688 -29.195  1.00  0.00              
ATOM    634  NH2 ARG A  52       5.102 -17.056 -29.655  1.00  0.00              
ATOM    635  H   ARG A  52       1.083 -11.988 -25.781  1.00  0.00              
ATOM    636  HA  ARG A  52       2.275 -14.519 -24.761  1.00  0.00              
ATOM    637 1HB  ARG A  52       3.075 -14.191 -27.065  1.00  0.00              
ATOM    638 2HB  ARG A  52       3.812 -12.661 -26.536  1.00  0.00              
ATOM    639 1HG  ARG A  52       5.264 -13.798 -24.991  1.00  0.00              
ATOM    640 2HG  ARG A  52       4.392 -15.335 -25.213  1.00  0.00              
ATOM    641 1HD  ARG A  52       5.981 -13.917 -27.372  1.00  0.00              
ATOM    642 2HD  ARG A  52       6.593 -15.256 -26.374  1.00  0.00              
ATOM    643  HE  ARG A  52       4.228 -16.260 -27.691  1.00  0.00              
ATOM    644 1HH1 ARG A  52       7.343 -15.019 -28.590  1.00  0.00              
ATOM    645 2HH1 ARG A  52       7.336 -15.991 -30.048  1.00  0.00              
ATOM    646 1HH2 ARG A  52       4.197 -17.426 -29.400  1.00  0.00              
ATOM    647 2HH2 ARG A  52       5.553 -17.355 -30.508  1.00  0.00              
ATOM    648  N   LYS A  53       3.402 -13.182 -22.932  1.00  0.00              
ATOM    649  CA  LYS A  53       3.801 -12.380 -21.777  1.00  0.00              
ATOM    650  C   LYS A  53       4.878 -13.070 -20.964  1.00  0.00              
ATOM    651  O   LYS A  53       4.815 -14.283 -20.727  1.00  0.00              
ATOM    652  CB  LYS A  53       2.593 -12.080 -20.888  1.00  0.00              
ATOM    653  CG  LYS A  53       2.879 -11.123 -19.739  1.00  0.00              
ATOM    654  CD  LYS A  53       1.603 -10.745 -19.001  1.00  0.00              
ATOM    655  CE  LYS A  53       1.865  -9.671 -17.956  1.00  0.00              
ATOM    656  NZ  LYS A  53       0.616  -9.255 -17.261  1.00  0.00              
ATOM    657  H   LYS A  53       3.501 -14.186 -22.892  1.00  0.00              
ATOM    658  HA  LYS A  53       4.198 -11.421 -22.113  1.00  0.00              
ATOM    659 1HB  LYS A  53       1.822 -11.654 -21.531  1.00  0.00              
ATOM    660 2HB  LYS A  53       2.245 -13.032 -20.488  1.00  0.00              
ATOM    661 1HG  LYS A  53       3.569 -11.608 -19.048  1.00  0.00              
ATOM    662 2HG  LYS A  53       3.345 -10.224 -20.144  1.00  0.00              
ATOM    663 1HD  LYS A  53       0.878 -10.377 -19.728  1.00  0.00              
ATOM    664 2HD  LYS A  53       1.207 -11.636 -18.514  1.00  0.00              
ATOM    665 1HE  LYS A  53       2.570 -10.067 -17.227  1.00  0.00              
ATOM    666 2HE  LYS A  53       2.306  -8.808 -18.455  1.00  0.00              
ATOM    667 1HZ  LYS A  53       0.832  -8.543 -16.578  1.00  0.00              
ATOM    668 2HZ  LYS A  53      -0.039  -8.886 -17.936  1.00  0.00              
ATOM    669 3HZ  LYS A  53       0.207 -10.054 -16.797  1.00  0.00              
ATOM    670  N   LYS A  54       5.870 -12.296 -20.536  1.00  0.00              
ATOM    671  CA  LYS A  54       6.921 -12.844 -19.694  1.00  0.00              
ATOM    672  C   LYS A  54       6.399 -12.830 -18.268  1.00  0.00              
ATOM    673  O   LYS A  54       5.955 -11.804 -17.779  1.00  0.00              
ATOM    674  CB  LYS A  54       8.218 -12.042 -19.816  1.00  0.00              
ATOM    675  CG  LYS A  54       9.395 -12.629 -19.048  1.00  0.00              
ATOM    676  CD  LYS A  54      10.687 -11.891 -19.366  1.00  0.00              
ATOM    677  CE  LYS A  54      10.712 -10.514 -18.720  1.00  0.00              
ATOM    678  NZ  LYS A  54      12.010  -9.820 -18.939  1.00  0.00              
ATOM    679  H   LYS A  54       5.902 -11.320 -20.791  1.00  0.00              
ATOM    680  HA  LYS A  54       7.158 -13.860 -20.014  1.00  0.00              
ATOM    681 1HB  LYS A  54       8.466 -11.995 -20.877  1.00  0.00              
ATOM    682 2HB  LYS A  54       8.009 -11.038 -19.448  1.00  0.00              
ATOM    683 1HG  LYS A  54       9.184 -12.551 -17.980  1.00  0.00              
ATOM    684 2HG  LYS A  54       9.499 -13.678 -19.321  1.00  0.00              
ATOM    685 1HD  LYS A  54      11.525 -12.482 -18.994  1.00  0.00              
ATOM    686 2HD  LYS A  54      10.769 -11.786 -20.447  1.00  0.00              
ATOM    687 1HE  LYS A  54       9.906  -9.920 -19.149  1.00  0.00              
ATOM    688 2HE  LYS A  54      10.542 -10.635 -17.650  1.00  0.00              
ATOM    689 1HZ  LYS A  54      11.985  -8.912 -18.496  1.00  0.00              
ATOM    690 2HZ  LYS A  54      12.758 -10.369 -18.540  1.00  0.00              
ATOM    691 3HZ  LYS A  54      12.167  -9.706 -19.930  1.00  0.00              
ATOM    692  N   VAL A  55       6.422 -13.980 -17.615  1.00  0.00              
ATOM    693  CA  VAL A  55       5.887 -14.079 -16.270  1.00  0.00              
ATOM    694  C   VAL A  55       6.862 -14.860 -15.419  1.00  0.00              
ATOM    695  O   VAL A  55       7.841 -15.412 -15.927  1.00  0.00              
ATOM    696  CB  VAL A  55       4.507 -14.763 -16.239  1.00  0.00              
ATOM    697  CG1 VAL A  55       3.484 -13.933 -17.000  1.00  0.00              
ATOM    698  CG2 VAL A  55       4.594 -16.165 -16.824  1.00  0.00              
ATOM    699  H   VAL A  55       6.814 -14.802 -18.051  1.00  0.00              
ATOM    700  HA  VAL A  55       5.763 -13.094 -15.819  1.00  0.00              
ATOM    701  HB  VAL A  55       4.189 -14.872 -15.202  1.00  0.00              
ATOM    702 1HG1 VAL A  55       2.514 -14.431 -16.967  1.00  0.00              
ATOM    703 2HG1 VAL A  55       3.400 -12.948 -16.540  1.00  0.00              
ATOM    704 3HG1 VAL A  55       3.801 -13.825 -18.037  1.00  0.00              
ATOM    705 1HG2 VAL A  55       3.611 -16.634 -16.793  1.00  0.00              
ATOM    706 2HG2 VAL A  55       4.937 -16.107 -17.857  1.00  0.00              
ATOM    707 3HG2 VAL A  55       5.297 -16.760 -16.240  1.00  0.00              
ATOM    708  N   VAL A  56       6.597 -14.898 -14.119  1.00  0.00              
ATOM    709  CA  VAL A  56       7.500 -15.571 -13.208  1.00  0.00              
ATOM    710  C   VAL A  56       6.754 -16.812 -12.756  1.00  0.00              
ATOM    711  O   VAL A  56       5.668 -16.716 -12.173  1.00  0.00              
ATOM    712  CB  VAL A  56       7.897 -14.705 -11.997  1.00  0.00              
ATOM    713  CG1 VAL A  56       8.813 -15.482 -11.064  1.00  0.00              
ATOM    714  CG2 VAL A  56       8.571 -13.422 -12.458  1.00  0.00              
ATOM    715  H   VAL A  56       5.765 -14.458 -13.752  1.00  0.00              
ATOM    716  HA  VAL A  56       8.430 -15.849 -13.704  1.00  0.00              
ATOM    717  HB  VAL A  56       6.994 -14.413 -11.460  1.00  0.00              
ATOM    718 1HG1 VAL A  56       9.083 -14.855 -10.214  1.00  0.00              
ATOM    719 2HG1 VAL A  56       8.298 -16.374 -10.707  1.00  0.00              
ATOM    720 3HG1 VAL A  56       9.716 -15.773 -11.600  1.00  0.00              
ATOM    721 1HG2 VAL A  56       8.844 -12.822 -11.590  1.00  0.00              
ATOM    722 2HG2 VAL A  56       9.468 -13.668 -13.027  1.00  0.00              
ATOM    723 3HG2 VAL A  56       7.885 -12.856 -13.088  1.00  0.00              
ATOM    724  N   LEU A  57       7.323 -17.976 -13.055  1.00  0.00              
ATOM    725  CA  LEU A  57       6.723 -19.246 -12.662  1.00  0.00              
ATOM    726  C   LEU A  57       7.577 -19.843 -11.548  1.00  0.00              
ATOM    727  O   LEU A  57       8.657 -20.372 -11.808  1.00  0.00              
ATOM    728  CB  LEU A  57       6.673 -20.221 -13.855  1.00  0.00              
ATOM    729  CG  LEU A  57       6.102 -21.605 -13.523  1.00  0.00              
ATOM    730  CD1 LEU A  57       4.642 -21.453 -13.085  1.00  0.00              
ATOM    731  CD2 LEU A  57       6.204 -22.529 -14.723  1.00  0.00              
ATOM    732  H   LEU A  57       8.193 -17.981 -13.568  1.00  0.00              
ATOM    733  HA  LEU A  57       5.706 -19.075 -12.310  1.00  0.00              
ATOM    734 1HB  LEU A  57       5.989 -19.675 -14.503  1.00  0.00              
ATOM    735 2HB  LEU A  57       7.644 -20.309 -14.344  1.00  0.00              
ATOM    736  HG  LEU A  57       6.720 -22.030 -12.732  1.00  0.00              
ATOM    737 1HD1 LEU A  57       4.229 -22.434 -12.846  1.00  0.00              
ATOM    738 2HD1 LEU A  57       4.591 -20.816 -12.202  1.00  0.00              
ATOM    739 3HD1 LEU A  57       4.065 -21.004 -13.892  1.00  0.00              
ATOM    740 1HD2 LEU A  57       5.794 -23.505 -14.465  1.00  0.00              
ATOM    741 2HD2 LEU A  57       5.643 -22.106 -15.557  1.00  0.00              
ATOM    742 3HD2 LEU A  57       7.250 -22.640 -15.009  1.00  0.00              
ATOM    743  N   ASP A  58       7.091 -19.743 -10.313  1.00  0.00              
ATOM    744  CA  ASP A  58       7.803 -20.254  -9.143  1.00  0.00              
ATOM    745  C   ASP A  58       9.240 -19.774  -9.064  1.00  0.00              
ATOM    746  O   ASP A  58      10.155 -20.541  -8.760  1.00  0.00              
ATOM    747  CB  ASP A  58       7.751 -21.785  -9.115  1.00  0.00              
ATOM    748  CG  ASP A  58       6.331 -22.303  -8.965  1.00  0.00              
ATOM    749  OD1 ASP A  58       5.591 -21.748  -8.124  1.00  0.00              
ATOM    750  OD2 ASP A  58       5.949 -23.261  -9.672  1.00  0.00              
ATOM    751  H   ASP A  58       6.195 -19.296 -10.187  1.00  0.00              
ATOM    752  HA  ASP A  58       7.341 -19.871  -8.232  1.00  0.00              
ATOM    753 1HB  ASP A  58       8.249 -22.252  -9.966  1.00  0.00              
ATOM    754 2HB  ASP A  58       8.323 -21.979  -8.206  1.00  0.00              
ATOM    755  N   GLY A  59       9.424 -18.494  -9.358  1.00  0.00              
ATOM    756  CA  GLY A  59      10.747 -17.913  -9.363  1.00  0.00              
ATOM    757  C   GLY A  59      11.505 -17.994 -10.671  1.00  0.00              
ATOM    758  O   GLY A  59      12.573 -17.407 -10.780  1.00  0.00              
ATOM    759  H   GLY A  59       8.630 -17.912  -9.582  1.00  0.00              
ATOM    760 1HA  GLY A  59      10.673 -16.855  -9.113  1.00  0.00              
ATOM    761 2HA  GLY A  59      11.361 -18.419  -8.619  1.00  0.00              
ATOM    762  N   GLU A  60      10.961 -18.694 -11.661  1.00  0.00              
ATOM    763  CA  GLU A  60      11.634 -18.839 -12.957  1.00  0.00              
ATOM    764  C   GLU A  60      11.190 -17.841 -14.018  1.00  0.00              
ATOM    765  O   GLU A  60      10.018 -17.516 -14.118  1.00  0.00              
ATOM    766  CB  GLU A  60      11.427 -20.259 -13.488  1.00  0.00              
ATOM    767  CG  GLU A  60      12.013 -21.352 -12.606  1.00  0.00              
ATOM    768  CD  GLU A  60      11.715 -22.718 -13.158  1.00  0.00              
ATOM    769  OE1 GLU A  60      10.985 -22.805 -14.117  1.00  0.00              
ATOM    770  OE2 GLU A  60      12.304 -23.666 -12.694  1.00  0.00              
ATOM    771  H   GLU A  60      10.064 -19.137 -11.520  1.00  0.00              
ATOM    772  HA  GLU A  60      12.705 -18.675 -12.837  1.00  0.00              
ATOM    773 1HB  GLU A  60      10.351 -20.409 -13.585  1.00  0.00              
ATOM    774 2HB  GLU A  60      11.890 -20.301 -14.474  1.00  0.00              
ATOM    775 1HG  GLU A  60      13.087 -21.252 -12.448  1.00  0.00              
ATOM    776 2HG  GLU A  60      11.494 -21.223 -11.658  1.00  0.00              
ATOM    777  N   GLU A  61      12.132 -17.362 -14.814  1.00  0.00              
ATOM    778  CA  GLU A  61      11.806 -16.412 -15.869  1.00  0.00              
ATOM    779  C   GLU A  61      11.289 -17.265 -17.023  1.00  0.00              
ATOM    780  O   GLU A  61      12.060 -17.969 -17.663  1.00  0.00              
ATOM    781  CB  GLU A  61      13.015 -15.572 -16.285  1.00  0.00              
ATOM    782  CG  GLU A  61      13.560 -14.667 -15.189  1.00  0.00              
ATOM    783  CD  GLU A  61      14.757 -13.891 -15.665  1.00  0.00              
ATOM    784  OE1 GLU A  61      15.163 -14.090 -16.785  1.00  0.00              
ATOM    785  OE2 GLU A  61      15.197 -13.021 -14.952  1.00  0.00              
ATOM    786  H   GLU A  61      13.092 -17.653 -14.694  1.00  0.00              
ATOM    787  HA  GLU A  61      11.082 -15.685 -15.501  1.00  0.00              
ATOM    788 1HB  GLU A  61      13.793 -16.268 -16.600  1.00  0.00              
ATOM    789 2HB  GLU A  61      12.705 -14.964 -17.136  1.00  0.00              
ATOM    790 1HG  GLU A  61      12.818 -13.977 -14.788  1.00  0.00              
ATOM    791 2HG  GLU A  61      13.865 -15.364 -14.410  1.00  0.00              
ATOM    792  N   VAL A  62       9.988 -17.228 -17.270  1.00  0.00              
ATOM    793  CA  VAL A  62       9.414 -18.003 -18.366  1.00  0.00              
ATOM    794  C   VAL A  62       8.435 -17.111 -19.128  1.00  0.00              
ATOM    795  O   VAL A  62       8.103 -16.004 -18.676  1.00  0.00              
ATOM    796  CB  VAL A  62       8.650 -19.244 -17.828  1.00  0.00              
ATOM    797  CG1 VAL A  62       9.610 -20.175 -17.091  1.00  0.00              
ATOM    798  CG2 VAL A  62       7.552 -18.807 -16.881  1.00  0.00              
ATOM    799  H   VAL A  62       9.380 -16.660 -16.699  1.00  0.00              
ATOM    800  HA  VAL A  62      10.185 -18.336 -19.063  1.00  0.00              
ATOM    801  HB  VAL A  62       8.168 -19.754 -18.663  1.00  0.00              
ATOM    802 1HG1 VAL A  62       9.063 -21.041 -16.718  1.00  0.00              
ATOM    803 2HG1 VAL A  62      10.392 -20.507 -17.774  1.00  0.00              
ATOM    804 3HG1 VAL A  62      10.061 -19.644 -16.252  1.00  0.00              
ATOM    805 1HG2 VAL A  62       7.021 -19.683 -16.510  1.00  0.00              
ATOM    806 2HG2 VAL A  62       7.991 -18.264 -16.044  1.00  0.00              
ATOM    807 3HG2 VAL A  62       6.854 -18.157 -17.408  1.00  0.00              
ATOM    808  N   GLN A  63       7.984 -17.583 -20.284  1.00  0.00              
ATOM    809  CA  GLN A  63       6.982 -16.847 -21.026  1.00  0.00              
ATOM    810  C   GLN A  63       5.769 -17.728 -21.228  1.00  0.00              
ATOM    811  O   GLN A  63       5.876 -18.958 -21.264  1.00  0.00              
ATOM    812  CB  GLN A  63       7.531 -16.381 -22.378  1.00  0.00              
ATOM    813  CG  GLN A  63       8.618 -15.325 -22.278  1.00  0.00              
ATOM    814  CD  GLN A  63       9.081 -14.841 -23.639  1.00  0.00              
ATOM    815  OE1 GLN A  63       9.899 -15.487 -24.298  1.00  0.00              
ATOM    816  NE2 GLN A  63       8.562 -13.695 -24.066  1.00  0.00              
ATOM    817  H   GLN A  63       8.331 -18.455 -20.657  1.00  0.00              
ATOM    818  HA  GLN A  63       6.691 -15.959 -20.465  1.00  0.00              
ATOM    819 1HB  GLN A  63       7.920 -17.266 -22.881  1.00  0.00              
ATOM    820 2HB  GLN A  63       6.685 -15.986 -22.941  1.00  0.00              
ATOM    821 1HG  GLN A  63       8.540 -14.458 -21.623  1.00  0.00              
ATOM    822 2HG  GLN A  63       9.368 -16.011 -21.882  1.00  0.00              
ATOM    823 1HE2 GLN A  63       8.830 -13.325 -24.957  1.00  0.00              
ATOM    824 2HE2 GLN A  63       7.902 -13.202 -23.499  1.00  0.00              
ATOM    825  N   ILE A  64       4.607 -17.100 -21.352  1.00  0.00              
ATOM    826  CA  ILE A  64       3.396 -17.865 -21.584  1.00  0.00              
ATOM    827  C   ILE A  64       2.834 -17.312 -22.888  1.00  0.00              
ATOM    828  O   ILE A  64       2.923 -16.115 -23.133  1.00  0.00              
ATOM    829  CB  ILE A  64       2.387 -17.691 -20.430  1.00  0.00              
ATOM    830  CG1 ILE A  64       1.054 -18.335 -20.808  1.00  0.00              
ATOM    831  CG2 ILE A  64       2.197 -16.222 -20.110  1.00  0.00              
ATOM    832  CD1 ILE A  64       0.094 -18.452 -19.647  1.00  0.00              
ATOM    833  H   ILE A  64       4.547 -16.094 -21.288  1.00  0.00              
ATOM    834  HA  ILE A  64       3.629 -18.923 -21.705  1.00  0.00              
ATOM    835  HB  ILE A  64       2.763 -18.209 -19.548  1.00  0.00              
ATOM    836 1HG1 ILE A  64       0.610 -17.724 -21.593  1.00  0.00              
ATOM    837 2HG1 ILE A  64       1.274 -19.326 -21.204  1.00  0.00              
ATOM    838 1HG2 ILE A  64       1.481 -16.118 -19.294  1.00  0.00              
ATOM    839 2HG2 ILE A  64       3.150 -15.788 -19.813  1.00  0.00              
ATOM    840 3HG2 ILE A  64       1.819 -15.703 -20.991  1.00  0.00              
ATOM    841 1HD1 ILE A  64      -0.832 -18.918 -19.986  1.00  0.00              
ATOM    842 2HD1 ILE A  64       0.541 -19.064 -18.863  1.00  0.00              
ATOM    843 3HD1 ILE A  64      -0.125 -17.461 -19.253  1.00  0.00              
ATOM    844  N   ASP A  65       2.318 -18.192 -23.736  1.00  0.00              
ATOM    845  CA  ASP A  65       1.685 -17.783 -24.991  1.00  0.00              
ATOM    846  C   ASP A  65       0.240 -18.277 -24.890  1.00  0.00              
ATOM    847  O   ASP A  65      -0.002 -19.434 -24.562  1.00  0.00              
ATOM    848  CB  ASP A  65       2.396 -18.365 -26.215  1.00  0.00              
ATOM    849  CG  ASP A  65       1.897 -17.825 -27.548  1.00  0.00              
ATOM    850  OD1 ASP A  65       0.714 -17.890 -27.788  1.00  0.00              
ATOM    851  OD2 ASP A  65       2.670 -17.213 -28.245  1.00  0.00              
ATOM    852  H   ASP A  65       2.366 -19.174 -23.507  1.00  0.00              
ATOM    853  HA  ASP A  65       1.743 -16.700 -25.098  1.00  0.00              
ATOM    854 1HB  ASP A  65       3.481 -18.275 -26.170  1.00  0.00              
ATOM    855 2HB  ASP A  65       2.113 -19.414 -26.119  1.00  0.00              
ATOM    856  N   ILE A  66      -0.723 -17.403 -25.139  1.00  0.00              
ATOM    857  CA  ILE A  66      -2.122 -17.821 -25.074  1.00  0.00              
ATOM    858  C   ILE A  66      -2.792 -17.674 -26.439  1.00  0.00              
ATOM    859  O   ILE A  66      -2.813 -16.583 -27.006  1.00  0.00              
ATOM    860  CB  ILE A  66      -2.916 -16.965 -24.064  1.00  0.00              
ATOM    861  CG1 ILE A  66      -2.329 -17.103 -22.660  1.00  0.00              
ATOM    862  CG2 ILE A  66      -4.372 -17.397 -24.046  1.00  0.00              
ATOM    863  CD1 ILE A  66      -2.984 -16.160 -21.642  1.00  0.00              
ATOM    864  H   ILE A  66      -0.505 -16.446 -25.375  1.00  0.00              
ATOM    865  HA  ILE A  66      -2.197 -18.872 -24.799  1.00  0.00              
ATOM    866  HB  ILE A  66      -2.847 -15.917 -24.356  1.00  0.00              
ATOM    867 1HG1 ILE A  66      -2.469 -18.138 -22.351  1.00  0.00              
ATOM    868 2HG1 ILE A  66      -1.263 -16.888 -22.732  1.00  0.00              
ATOM    869 1HG2 ILE A  66      -4.924 -16.789 -23.331  1.00  0.00              
ATOM    870 2HG2 ILE A  66      -4.802 -17.269 -25.038  1.00  0.00              
ATOM    871 3HG2 ILE A  66      -4.437 -18.446 -23.756  1.00  0.00              
ATOM    872 1HD1 ILE A  66      -2.525 -16.304 -20.663  1.00  0.00              
ATOM    873 2HD1 ILE A  66      -2.843 -15.126 -21.959  1.00  0.00              
ATOM    874 3HD1 ILE A  66      -4.049 -16.377 -21.577  1.00  0.00              
ATOM    875  N   LEU A  67      -3.303 -18.781 -26.968  1.00  0.00              
ATOM    876  CA  LEU A  67      -4.001 -18.753 -28.240  1.00  0.00              
ATOM    877  C   LEU A  67      -5.475 -18.842 -27.877  1.00  0.00              
ATOM    878  O   LEU A  67      -5.946 -19.854 -27.368  1.00  0.00              
ATOM    879  CB  LEU A  67      -3.566 -19.901 -29.159  1.00  0.00              
ATOM    880  CG  LEU A  67      -4.293 -19.969 -30.508  1.00  0.00              
ATOM    881  CD1 LEU A  67      -4.027 -18.703 -31.310  1.00  0.00              
ATOM    882  CD2 LEU A  67      -3.830 -21.200 -31.274  1.00  0.00              
ATOM    883  H   LEU A  67      -3.206 -19.660 -26.479  1.00  0.00              
ATOM    884  HA  LEU A  67      -3.760 -17.832 -28.768  1.00  0.00              
ATOM    885 1HB  LEU A  67      -2.524 -19.621 -29.310  1.00  0.00              
ATOM    886 2HB  LEU A  67      -3.613 -20.864 -28.652  1.00  0.00              
ATOM    887  HG  LEU A  67      -5.356 -20.088 -30.297  1.00  0.00              
ATOM    888 1HD1 LEU A  67      -4.547 -18.760 -32.265  1.00  0.00              
ATOM    889 2HD1 LEU A  67      -4.387 -17.837 -30.753  1.00  0.00              
ATOM    890 3HD1 LEU A  67      -2.956 -18.602 -31.485  1.00  0.00              
ATOM    891 1HD2 LEU A  67      -4.349 -21.247 -32.232  1.00  0.00              
ATOM    892 2HD2 LEU A  67      -2.755 -21.139 -31.445  1.00  0.00              
ATOM    893 3HD2 LEU A  67      -4.056 -22.095 -30.695  1.00  0.00              
ATOM    894  N   ASP A  68      -6.180 -17.751 -28.124  1.00  0.00              
ATOM    895  CA  ASP A  68      -7.590 -17.630 -27.831  1.00  0.00              
ATOM    896  C   ASP A  68      -8.332 -17.631 -29.164  1.00  0.00              
ATOM    897  O   ASP A  68      -8.238 -16.670 -29.922  1.00  0.00              
ATOM    898  CB  ASP A  68      -7.887 -16.360 -27.030  1.00  0.00              
ATOM    899  CG  ASP A  68      -9.354 -16.176 -26.663  1.00  0.00              
ATOM    900  OD1 ASP A  68     -10.146 -17.014 -27.024  1.00  0.00              
ATOM    901  OD2 ASP A  68      -9.647 -15.289 -25.897  1.00  0.00              
ATOM    902  H   ASP A  68      -5.696 -16.968 -28.539  1.00  0.00              
ATOM    903  HA  ASP A  68      -7.908 -18.461 -27.201  1.00  0.00              
ATOM    904 1HB  ASP A  68      -7.274 -16.257 -26.135  1.00  0.00              
ATOM    905 2HB  ASP A  68      -7.598 -15.602 -27.759  1.00  0.00              
ATOM    906  N   THR A  69      -9.066 -18.700 -29.450  1.00  0.00              
ATOM    907  CA  THR A  69      -9.765 -18.793 -30.726  1.00  0.00              
ATOM    908  C   THR A  69     -11.273 -18.893 -30.566  1.00  0.00              
ATOM    909  O   THR A  69     -11.786 -18.977 -29.451  1.00  0.00              
ATOM    910  CB  THR A  69      -9.297 -20.021 -31.531  1.00  0.00              
ATOM    911  OG1 THR A  69      -9.737 -21.211 -30.875  1.00  0.00              
ATOM    912  CG2 THR A  69      -7.785 -20.047 -31.644  1.00  0.00              
ATOM    913  H   THR A  69      -9.147 -19.459 -28.788  1.00  0.00              
ATOM    914  HA  THR A  69      -9.580 -17.894 -31.315  1.00  0.00              
ATOM    915  HB  THR A  69      -9.732 -19.977 -32.529  1.00  0.00              
ATOM    916  HG1 THR A  69     -10.672 -21.343 -31.047  1.00  0.00              
ATOM    917 1HG2 THR A  69      -7.479 -20.922 -32.217  1.00  0.00              
ATOM    918 2HG2 THR A  69      -7.443 -19.143 -32.150  1.00  0.00              
ATOM    919 3HG2 THR A  69      -7.348 -20.094 -30.648  1.00  0.00              
ATOM    920  N   ALA A  70     -11.973 -18.889 -31.697  1.00  0.00              
ATOM    921  CA  ALA A  70     -13.421 -19.114 -31.735  1.00  0.00              
ATOM    922  C   ALA A  70     -13.789 -20.500 -31.237  1.00  0.00              
ATOM    923  O   ALA A  70     -13.039 -21.459 -31.426  1.00  0.00              
ATOM    924  CB  ALA A  70     -13.941 -18.921 -33.166  1.00  0.00              
ATOM    925  H   ALA A  70     -11.479 -18.725 -32.563  1.00  0.00              
ATOM    926  HA  ALA A  70     -13.905 -18.386 -31.083  1.00  0.00              
ATOM    927 1HB  ALA A  70     -15.017 -19.089 -33.187  1.00  0.00              
ATOM    928 2HB  ALA A  70     -13.726 -17.905 -33.497  1.00  0.00              
ATOM    929 3HB  ALA A  70     -13.450 -19.631 -33.829  1.00  0.00              
ATOM    930  N   GLY A  71     -14.949 -20.608 -30.603  1.00  0.00              
ATOM    931  CA  GLY A  71     -15.405 -21.904 -30.144  1.00  0.00              
ATOM    932  C   GLY A  71     -15.840 -22.784 -31.302  1.00  0.00              
ATOM    933  O   GLY A  71     -15.840 -24.008 -31.203  1.00  0.00              
ATOM    934  H   GLY A  71     -15.525 -19.795 -30.433  1.00  0.00              
ATOM    935 1HA  GLY A  71     -14.593 -22.399 -29.612  1.00  0.00              
ATOM    936 2HA  GLY A  71     -16.250 -21.767 -29.470  1.00  0.00              
ATOM    937  N   LEU A  72     -16.188 -22.157 -32.418  1.00  0.00              
ATOM    938  CA  LEU A  72     -16.547 -22.899 -33.619  1.00  0.00              
ATOM    939  C   LEU A  72     -15.621 -22.607 -34.793  1.00  0.00              
ATOM    940  O   LEU A  72     -15.131 -21.493 -34.926  1.00  0.00              
ATOM    941  CB  LEU A  72     -17.998 -22.587 -34.004  1.00  0.00              
ATOM    942  CG  LEU A  72     -19.050 -22.969 -32.955  1.00  0.00              
ATOM    943  CD1 LEU A  72     -20.424 -22.480 -33.390  1.00  0.00              
ATOM    944  CD2 LEU A  72     -19.050 -24.479 -32.762  1.00  0.00              
ATOM    945  H   LEU A  72     -16.207 -21.148 -32.440  1.00  0.00              
ATOM    946  HA  LEU A  72     -16.478 -23.968 -33.421  1.00  0.00              
ATOM    947 1HB  LEU A  72     -17.930 -21.504 -34.088  1.00  0.00              
ATOM    948 2HB  LEU A  72     -18.258 -23.010 -34.975  1.00  0.00              
ATOM    949  HG  LEU A  72     -18.747 -22.513 -32.012  1.00  0.00              
ATOM    950 1HD1 LEU A  72     -21.164 -22.756 -32.639  1.00  0.00              
ATOM    951 2HD1 LEU A  72     -20.407 -21.396 -33.499  1.00  0.00              
ATOM    952 3HD1 LEU A  72     -20.688 -22.937 -34.343  1.00  0.00              
ATOM    953 1HD2 LEU A  72     -19.798 -24.749 -32.015  1.00  0.00              
ATOM    954 2HD2 LEU A  72     -19.288 -24.967 -33.707  1.00  0.00              
ATOM    955 3HD2 LEU A  72     -18.066 -24.803 -32.424  1.00  0.00              
ATOM    956  N   GLU A  73     -15.376 -23.607 -35.636  1.00  0.00              
ATOM    957  CA  GLU A  73     -14.492 -23.428 -36.790  1.00  0.00              
ATOM    958  C   GLU A  73     -15.041 -24.253 -37.940  1.00  0.00              
ATOM    959  O   GLU A  73     -15.374 -25.426 -37.773  1.00  0.00              
ATOM    960  CB  GLU A  73     -13.049 -23.858 -36.481  1.00  0.00              
ATOM    961  CG  GLU A  73     -12.134 -23.962 -37.722  1.00  0.00              
ATOM    962  CD  GLU A  73     -12.060 -22.679 -38.558  1.00  0.00              
ATOM    963  OE1 GLU A  73     -11.712 -21.618 -38.012  1.00  0.00              
ATOM    964  OE2 GLU A  73     -12.342 -22.737 -39.775  1.00  0.00              
ATOM    965  H   GLU A  73     -15.805 -24.508 -35.479  1.00  0.00              
ATOM    966  HA  GLU A  73     -14.474 -22.378 -37.082  1.00  0.00              
ATOM    967 1HB  GLU A  73     -12.639 -23.122 -35.789  1.00  0.00              
ATOM    968 2HB  GLU A  73     -13.103 -24.829 -35.988  1.00  0.00              
ATOM    969 1HG  GLU A  73     -11.113 -24.260 -37.485  1.00  0.00              
ATOM    970 2HG  GLU A  73     -12.606 -24.736 -38.326  1.00  0.00              
ATOM    971  N   ASP A  74     -15.127 -23.627 -39.108  1.00  0.00              
ATOM    972  CA  ASP A  74     -15.661 -24.275 -40.302  1.00  0.00              
ATOM    973  C   ASP A  74     -14.847 -25.448 -40.822  1.00  0.00              
ATOM    974  O   ASP A  74     -15.416 -26.448 -41.268  1.00  0.00              
ATOM    975  CB  ASP A  74     -15.811 -23.239 -41.419  1.00  0.00              
ATOM    976  CG  ASP A  74     -16.960 -22.260 -41.219  1.00  0.00              
ATOM    977  OD1 ASP A  74     -17.780 -22.503 -40.366  1.00  0.00              
ATOM    978  OD2 ASP A  74     -16.924 -21.205 -41.806  1.00  0.00              
ATOM    979  H   ASP A  74     -14.810 -22.670 -39.168  1.00  0.00              
ATOM    980  HA  ASP A  74     -16.634 -24.713 -40.080  1.00  0.00              
ATOM    981 1HB  ASP A  74     -14.894 -22.686 -41.625  1.00  0.00              
ATOM    982 2HB  ASP A  74     -16.036 -23.896 -42.260  1.00  0.00              
ATOM    983  N   TYR A  75     -13.523 -25.326 -40.772  1.00  0.00              
ATOM    984  CA  TYR A  75     -12.660 -26.398 -41.232  1.00  0.00              
ATOM    985  C   TYR A  75     -12.046 -27.216 -40.116  1.00  0.00              
ATOM    986  O   TYR A  75     -11.485 -26.665 -39.167  1.00  0.00              
ATOM    987  CB  TYR A  75     -11.550 -25.832 -42.124  1.00  0.00              
ATOM    988  CG  TYR A  75     -12.051 -25.267 -43.437  1.00  0.00              
ATOM    989  CD1 TYR A  75     -12.396 -23.921 -43.555  1.00  0.00              
ATOM    990  CD2 TYR A  75     -12.220 -26.091 -44.548  1.00  0.00              
ATOM    991  CE1 TYR A  75     -12.895 -23.406 -44.749  1.00  0.00              
ATOM    992  CE2 TYR A  75     -12.725 -25.588 -45.751  1.00  0.00              
ATOM    993  CZ  TYR A  75     -13.057 -24.247 -45.841  1.00  0.00              
ATOM    994  OH  TYR A  75     -13.557 -23.750 -47.020  1.00  0.00              
ATOM    995  H   TYR A  75     -13.106 -24.480 -40.410  1.00  0.00              
ATOM    996  HA  TYR A  75     -13.241 -27.119 -41.808  1.00  0.00              
ATOM    997 1HB  TYR A  75     -11.048 -25.047 -41.557  1.00  0.00              
ATOM    998 2HB  TYR A  75     -10.849 -26.643 -42.319  1.00  0.00              
ATOM    999  HD1 TYR A  75     -12.270 -23.268 -42.691  1.00  0.00              
ATOM   1000  HD2 TYR A  75     -11.952 -27.145 -44.468  1.00  0.00              
ATOM   1001  HE1 TYR A  75     -13.160 -22.352 -44.825  1.00  0.00              
ATOM   1002  HE2 TYR A  75     -12.854 -26.250 -46.607  1.00  0.00              
ATOM   1003  HH  TYR A  75     -13.927 -22.868 -46.928  1.00  0.00              
ATOM   1004  N   ALA A  76     -12.134 -28.536 -40.248  1.00  0.00              
ATOM   1005  CA  ALA A  76     -11.616 -29.449 -39.242  1.00  0.00              
ATOM   1006  C   ALA A  76     -10.097 -29.337 -39.137  1.00  0.00              
ATOM   1007  O   ALA A  76      -9.539 -29.379 -38.038  1.00  0.00              
ATOM   1008  CB  ALA A  76     -12.009 -30.886 -39.578  1.00  0.00              
ATOM   1009  H   ALA A  76     -12.574 -28.914 -41.075  1.00  0.00              
ATOM   1010  HA  ALA A  76     -12.049 -29.186 -38.277  1.00  0.00              
ATOM   1011 1HB  ALA A  76     -11.614 -31.558 -38.815  1.00  0.00              
ATOM   1012 2HB  ALA A  76     -13.096 -30.969 -39.607  1.00  0.00              
ATOM   1013 3HB  ALA A  76     -11.597 -31.158 -40.548  1.00  0.00              
ATOM   1014  N   ALA A  77      -9.426 -29.188 -40.278  1.00  0.00              
ATOM   1015  CA  ALA A  77      -7.968 -29.113 -40.289  1.00  0.00              
ATOM   1016  C   ALA A  77      -7.467 -27.841 -39.603  1.00  0.00              
ATOM   1017  O   ALA A  77      -6.480 -27.880 -38.876  1.00  0.00              
ATOM   1018  CB  ALA A  77      -7.435 -29.181 -41.725  1.00  0.00              
ATOM   1019  H   ALA A  77      -9.929 -29.125 -41.153  1.00  0.00              
ATOM   1020  HA  ALA A  77      -7.570 -29.961 -39.732  1.00  0.00              
ATOM   1021 1HB  ALA A  77      -6.346 -29.124 -41.711  1.00  0.00              
ATOM   1022 2HB  ALA A  77      -7.743 -30.121 -42.183  1.00  0.00              
ATOM   1023 3HB  ALA A  77      -7.834 -28.348 -42.300  1.00  0.00              
ATOM   1024  N   ILE A  78      -8.146 -26.725 -39.838  1.00  0.00              
ATOM   1025  CA  ILE A  78      -7.759 -25.459 -39.221  1.00  0.00              
ATOM   1026  C   ILE A  78      -7.947 -25.556 -37.705  1.00  0.00              
ATOM   1027  O   ILE A  78      -7.073 -25.156 -36.935  1.00  0.00              
ATOM   1028  CB  ILE A  78      -8.596 -24.282 -39.780  1.00  0.00              
ATOM   1029  CG1 ILE A  78      -8.210 -24.023 -41.242  1.00  0.00              
ATOM   1030  CG2 ILE A  78      -8.361 -23.025 -38.949  1.00  0.00              
ATOM   1031  CD1 ILE A  78      -9.093 -23.000 -41.949  1.00  0.00              
ATOM   1032  H   ILE A  78      -8.945 -26.747 -40.455  1.00  0.00              
ATOM   1033  HA  ILE A  78      -6.699 -25.262 -39.381  1.00  0.00              
ATOM   1034  HB  ILE A  78      -9.652 -24.550 -39.746  1.00  0.00              
ATOM   1035 1HG1 ILE A  78      -7.178 -23.673 -41.248  1.00  0.00              
ATOM   1036 2HG1 ILE A  78      -8.272 -24.976 -41.767  1.00  0.00              
ATOM   1037 1HG2 ILE A  78      -8.955 -22.206 -39.352  1.00  0.00              
ATOM   1038 2HG2 ILE A  78      -8.654 -23.211 -37.917  1.00  0.00              
ATOM   1039 3HG2 ILE A  78      -7.305 -22.758 -38.984  1.00  0.00              
ATOM   1040 1HD1 ILE A  78      -8.754 -22.874 -42.978  1.00  0.00              
ATOM   1041 2HD1 ILE A  78     -10.126 -23.348 -41.949  1.00  0.00              
ATOM   1042 3HD1 ILE A  78      -9.033 -22.044 -41.430  1.00  0.00              
ATOM   1043  N   ARG A  79      -9.088 -26.099 -37.289  1.00  0.00              
ATOM   1044  CA  ARG A  79      -9.354 -26.334 -35.878  1.00  0.00              
ATOM   1045  C   ARG A  79      -8.234 -27.182 -35.270  1.00  0.00              
ATOM   1046  O   ARG A  79      -7.690 -26.839 -34.215  1.00  0.00              
ATOM   1047  CB  ARG A  79     -10.700 -27.048 -35.697  1.00  0.00              
ATOM   1048  CG  ARG A  79     -10.988 -27.441 -34.244  1.00  0.00              
ATOM   1049  CD  ARG A  79     -11.989 -28.568 -34.184  1.00  0.00              
ATOM   1050  NE  ARG A  79     -11.498 -29.741 -34.905  1.00  0.00              
ATOM   1051  CZ  ARG A  79     -12.284 -30.597 -35.545  1.00  0.00              
ATOM   1052  NH1 ARG A  79     -13.595 -30.408 -35.544  1.00  0.00              
ATOM   1053  NH2 ARG A  79     -11.761 -31.619 -36.208  1.00  0.00              
ATOM   1054  H   ARG A  79      -9.788 -26.355 -37.970  1.00  0.00              
ATOM   1055  HA  ARG A  79      -9.443 -25.381 -35.355  1.00  0.00              
ATOM   1056 1HB  ARG A  79     -11.471 -26.370 -36.060  1.00  0.00              
ATOM   1057 2HB  ARG A  79     -10.674 -27.939 -36.325  1.00  0.00              
ATOM   1058 1HG  ARG A  79     -10.053 -27.754 -33.777  1.00  0.00              
ATOM   1059 2HG  ARG A  79     -11.381 -26.569 -33.721  1.00  0.00              
ATOM   1060 1HD  ARG A  79     -12.160 -28.834 -33.141  1.00  0.00              
ATOM   1061 2HD  ARG A  79     -12.924 -28.235 -34.633  1.00  0.00              
ATOM   1062  HE  ARG A  79     -10.550 -30.072 -35.029  1.00  0.00              
ATOM   1063 1HH1 ARG A  79     -13.988 -29.614 -35.058  1.00  0.00              
ATOM   1064 2HH1 ARG A  79     -14.196 -31.057 -36.030  1.00  0.00              
ATOM   1065 1HH2 ARG A  79     -10.758 -31.746 -36.225  1.00  0.00              
ATOM   1066 2HH2 ARG A  79     -12.366 -32.266 -36.691  1.00  0.00              
ATOM   1067  N   ASP A  80      -7.884 -28.275 -35.939  1.00  0.00              
ATOM   1068  CA  ASP A  80      -6.867 -29.191 -35.432  1.00  0.00              
ATOM   1069  C   ASP A  80      -5.491 -28.522 -35.382  1.00  0.00              
ATOM   1070  O   ASP A  80      -4.672 -28.833 -34.509  1.00  0.00              
ATOM   1071  CB  ASP A  80      -6.773 -30.442 -36.314  1.00  0.00              
ATOM   1072  CG  ASP A  80      -7.999 -31.336 -36.203  1.00  0.00              
ATOM   1073  OD1 ASP A  80      -8.903 -31.043 -35.390  1.00  0.00              
ATOM   1074  OD2 ASP A  80      -8.060 -32.339 -36.943  1.00  0.00              
ATOM   1075  H   ASP A  80      -8.334 -28.477 -36.821  1.00  0.00              
ATOM   1076  HA  ASP A  80      -7.121 -29.501 -34.419  1.00  0.00              
ATOM   1077 1HB  ASP A  80      -6.558 -30.222 -37.359  1.00  0.00              
ATOM   1078 2HB  ASP A  80      -5.912 -30.933 -35.859  1.00  0.00              
ATOM   1079  N   ASN A  81      -5.223 -27.629 -36.329  1.00  0.00              
ATOM   1080  CA  ASN A  81      -3.944 -26.929 -36.326  1.00  0.00              
ATOM   1081  C   ASN A  81      -3.846 -25.991 -35.111  1.00  0.00              
ATOM   1082  O   ASN A  81      -2.789 -25.878 -34.485  1.00  0.00              
ATOM   1083  CB  ASN A  81      -3.734 -26.194 -37.660  1.00  0.00              
ATOM   1084  CG  ASN A  81      -3.249 -27.135 -38.763  1.00  0.00              
ATOM   1085  OD1 ASN A  81      -2.525 -28.089 -38.490  1.00  0.00              
ATOM   1086  ND2 ASN A  81      -3.638 -26.870 -39.998  1.00  0.00              
ATOM   1087  H   ASN A  81      -5.894 -27.426 -37.056  1.00  0.00              
ATOM   1088  HA  ASN A  81      -3.131 -27.646 -36.204  1.00  0.00              
ATOM   1089 1HB  ASN A  81      -4.493 -25.512 -38.047  1.00  0.00              
ATOM   1090 2HB  ASN A  81      -2.888 -25.619 -37.283  1.00  0.00              
ATOM   1091 1HD2 ASN A  81      -3.345 -27.460 -40.751  1.00  0.00              
ATOM   1092 2HD2 ASN A  81      -4.224 -26.081 -40.179  1.00  0.00              
ATOM   1093  N   TYR A  82      -4.950 -25.339 -34.765  1.00  0.00              
ATOM   1094  CA  TYR A  82      -4.953 -24.419 -33.629  1.00  0.00              
ATOM   1095  C   TYR A  82      -4.585 -25.192 -32.359  1.00  0.00              
ATOM   1096  O   TYR A  82      -3.767 -24.754 -31.550  1.00  0.00              
ATOM   1097  CB  TYR A  82      -6.344 -23.843 -33.384  1.00  0.00              
ATOM   1098  CG  TYR A  82      -6.806 -22.759 -34.314  1.00  0.00              
ATOM   1099  CD1 TYR A  82      -6.014 -21.649 -34.585  1.00  0.00              
ATOM   1100  CD2 TYR A  82      -8.092 -22.802 -34.850  1.00  0.00              
ATOM   1101  CE1 TYR A  82      -6.492 -20.609 -35.361  1.00  0.00              
ATOM   1102  CE2 TYR A  82      -8.576 -21.769 -35.623  1.00  0.00              
ATOM   1103  CZ  TYR A  82      -7.775 -20.679 -35.875  1.00  0.00              
ATOM   1104  OH  TYR A  82      -8.266 -19.657 -36.640  1.00  0.00              
ATOM   1105  H   TYR A  82      -5.803 -25.477 -35.289  1.00  0.00              
ATOM   1106  HA  TYR A  82      -4.271 -23.591 -33.822  1.00  0.00              
ATOM   1107 1HB  TYR A  82      -7.053 -24.670 -33.456  1.00  0.00              
ATOM   1108 2HB  TYR A  82      -6.353 -23.443 -32.371  1.00  0.00              
ATOM   1109  HD1 TYR A  82      -5.005 -21.608 -34.173  1.00  0.00              
ATOM   1110  HD2 TYR A  82      -8.718 -23.671 -34.648  1.00  0.00              
ATOM   1111  HE1 TYR A  82      -5.864 -19.743 -35.568  1.00  0.00              
ATOM   1112  HE2 TYR A  82      -9.588 -21.819 -36.028  1.00  0.00              
ATOM   1113  HH  TYR A  82      -7.631 -18.950 -36.774  1.00  0.00              
ATOM   1114  N   PHE A  83      -5.242 -26.337 -32.187  1.00  0.00              
ATOM   1115  CA  PHE A  83      -5.027 -27.213 -31.040  1.00  0.00              
ATOM   1116  C   PHE A  83      -3.615 -27.769 -30.978  1.00  0.00              
ATOM   1117  O   PHE A  83      -2.955 -27.705 -29.940  1.00  0.00              
ATOM   1118  CB  PHE A  83      -6.020 -28.382 -31.088  1.00  0.00              
ATOM   1119  CG  PHE A  83      -7.447 -28.002 -30.776  1.00  0.00              
ATOM   1120  CD1 PHE A  83      -7.777 -26.720 -30.361  1.00  0.00              
ATOM   1121  CD2 PHE A  83      -8.466 -28.942 -30.909  1.00  0.00              
ATOM   1122  CE1 PHE A  83      -9.092 -26.375 -30.084  1.00  0.00              
ATOM   1123  CE2 PHE A  83      -9.787 -28.603 -30.631  1.00  0.00              
ATOM   1124  CZ  PHE A  83     -10.100 -27.319 -30.219  1.00  0.00              
ATOM   1125  H   PHE A  83      -5.919 -26.603 -32.888  1.00  0.00              
ATOM   1126  HA  PHE A  83      -5.181 -26.655 -30.115  1.00  0.00              
ATOM   1127 1HB  PHE A  83      -6.032 -28.824 -32.084  1.00  0.00              
ATOM   1128 2HB  PHE A  83      -5.740 -29.142 -30.360  1.00  0.00              
ATOM   1129  HD1 PHE A  83      -6.987 -25.976 -30.254  1.00  0.00              
ATOM   1130  HD2 PHE A  83      -8.220 -29.954 -31.233  1.00  0.00              
ATOM   1131  HE1 PHE A  83      -9.333 -25.363 -29.760  1.00  0.00              
ATOM   1132  HE2 PHE A  83     -10.576 -29.349 -30.736  1.00  0.00              
ATOM   1133  HZ  PHE A  83     -11.133 -27.050 -29.999  1.00  0.00              
ATOM   1134  N   ARG A  84      -3.152 -28.316 -32.099  1.00  0.00              
ATOM   1135  CA  ARG A  84      -1.846 -28.952 -32.163  1.00  0.00              
ATOM   1136  C   ARG A  84      -0.678 -28.003 -31.913  1.00  0.00              
ATOM   1137  O   ARG A  84       0.360 -28.415 -31.403  1.00  0.00              
ATOM   1138  CB  ARG A  84      -1.663 -29.701 -33.475  1.00  0.00              
ATOM   1139  CG  ARG A  84      -0.472 -30.645 -33.512  1.00  0.00              
ATOM   1140  CD  ARG A  84      -0.521 -31.650 -34.605  1.00  0.00              
ATOM   1141  NE  ARG A  84      -1.522 -32.689 -34.423  1.00  0.00              
ATOM   1142  CZ  ARG A  84      -2.086 -33.391 -35.424  1.00  0.00              
ATOM   1143  NH1 ARG A  84      -1.782 -33.145 -36.679  1.00  0.00              
ATOM   1144  NH2 ARG A  84      -2.974 -34.320 -35.113  1.00  0.00              
ATOM   1145  H   ARG A  84      -3.725 -28.287 -32.930  1.00  0.00              
ATOM   1146  HA  ARG A  84      -1.783 -29.740 -31.411  1.00  0.00              
ATOM   1147 1HB  ARG A  84      -2.577 -30.268 -33.648  1.00  0.00              
ATOM   1148 2HB  ARG A  84      -1.549 -28.949 -34.256  1.00  0.00              
ATOM   1149 1HG  ARG A  84       0.435 -30.054 -33.641  1.00  0.00              
ATOM   1150 2HG  ARG A  84      -0.425 -31.180 -32.564  1.00  0.00              
ATOM   1151 1HD  ARG A  84      -0.745 -31.143 -35.543  1.00  0.00              
ATOM   1152 2HD  ARG A  84       0.449 -32.140 -34.679  1.00  0.00              
ATOM   1153  HE  ARG A  84      -1.938 -33.041 -33.571  1.00  0.00              
ATOM   1154 1HH1 ARG A  84      -1.115 -32.420 -36.902  1.00  0.00              
ATOM   1155 2HH1 ARG A  84      -2.217 -33.683 -37.415  1.00  0.00              
ATOM   1156 1HH2 ARG A  84      -3.210 -34.484 -34.143  1.00  0.00              
ATOM   1157 2HH2 ARG A  84      -3.413 -34.860 -35.843  1.00  0.00              
ATOM   1158  N   SER A  85      -0.843 -26.734 -32.271  1.00  0.00              
ATOM   1159  CA  SER A  85       0.208 -25.750 -32.034  1.00  0.00              
ATOM   1160  C   SER A  85       0.444 -25.539 -30.533  1.00  0.00              
ATOM   1161  O   SER A  85       1.474 -25.008 -30.142  1.00  0.00              
ATOM   1162  CB  SER A  85      -0.150 -24.438 -32.704  1.00  0.00              
ATOM   1163  OG  SER A  85      -1.239 -23.810 -32.085  1.00  0.00              
ATOM   1164  H   SER A  85      -1.702 -26.439 -32.713  1.00  0.00              
ATOM   1165  HA  SER A  85       1.137 -25.973 -32.561  1.00  0.00              
ATOM   1166 1HB  SER A  85       0.714 -23.776 -32.658  1.00  0.00              
ATOM   1167 2HB  SER A  85      -0.400 -24.635 -33.746  1.00  0.00              
ATOM   1168  HG  SER A  85      -1.920 -24.461 -31.900  1.00  0.00              
ATOM   1169  N   GLY A  86      -0.497 -25.966 -29.701  1.00  0.00              
ATOM   1170  CA  GLY A  86      -0.335 -25.790 -28.267  1.00  0.00              
ATOM   1171  C   GLY A  86       0.350 -26.887 -27.484  1.00  0.00              
ATOM   1172  O   GLY A  86       0.736 -27.926 -28.032  1.00  0.00              
ATOM   1173  H   GLY A  86      -1.332 -26.414 -30.050  1.00  0.00              
ATOM   1174 1HA  GLY A  86       0.255 -24.893 -28.082  1.00  0.00              
ATOM   1175 2HA  GLY A  86      -1.316 -25.679 -27.808  1.00  0.00              
ATOM   1176  N   GLU A  87       0.495 -26.653 -26.183  1.00  0.00              
ATOM   1177  CA  GLU A  87       1.141 -27.611 -25.289  1.00  0.00              
ATOM   1178  C   GLU A  87       0.187 -28.032 -24.176  1.00  0.00              
ATOM   1179  O   GLU A  87       0.197 -29.183 -23.736  1.00  0.00              
ATOM   1180  CB  GLU A  87       2.410 -26.994 -24.687  1.00  0.00              
ATOM   1181  CG  GLU A  87       3.532 -26.784 -25.702  1.00  0.00              
ATOM   1182  CD  GLU A  87       4.680 -25.922 -25.180  1.00  0.00              
ATOM   1183  OE1 GLU A  87       5.730 -25.869 -25.864  1.00  0.00              
ATOM   1184  OE2 GLU A  87       4.537 -25.285 -24.105  1.00  0.00              
ATOM   1185  H   GLU A  87       0.146 -25.784 -25.803  1.00  0.00              
ATOM   1186  HA  GLU A  87       1.415 -28.508 -25.845  1.00  0.00              
ATOM   1187 1HB  GLU A  87       2.122 -26.037 -24.252  1.00  0.00              
ATOM   1188 2HB  GLU A  87       2.747 -27.665 -23.897  1.00  0.00              
ATOM   1189 1HG  GLU A  87       3.955 -27.715 -26.079  1.00  0.00              
ATOM   1190 2HG  GLU A  87       3.044 -26.253 -26.518  1.00  0.00              
ATOM   1191  N   GLY A  88      -0.640 -27.093 -23.724  1.00  0.00              
ATOM   1192  CA  GLY A  88      -1.578 -27.373 -22.653  1.00  0.00              
ATOM   1193  C   GLY A  88      -2.906 -26.729 -22.963  1.00  0.00              
ATOM   1194  O   GLY A  88      -2.972 -25.748 -23.700  1.00  0.00              
ATOM   1195  H   GLY A  88      -0.619 -26.168 -24.130  1.00  0.00              
ATOM   1196 1HA  GLY A  88      -1.703 -28.453 -22.563  1.00  0.00              
ATOM   1197 2HA  GLY A  88      -1.183 -26.974 -21.720  1.00  0.00              
ATOM   1198  N   PHE A  89      -3.970 -27.253 -22.379  1.00  0.00              
ATOM   1199  CA  PHE A  89      -5.286 -26.718 -22.648  1.00  0.00              
ATOM   1200  C   PHE A  89      -6.098 -26.291 -21.436  1.00  0.00              
ATOM   1201  O   PHE A  89      -6.103 -26.968 -20.429  1.00  0.00              
ATOM   1202  CB  PHE A  89      -6.100 -27.775 -23.410  1.00  0.00              
ATOM   1203  CG  PHE A  89      -5.510 -28.152 -24.738  1.00  0.00              
ATOM   1204  CD1 PHE A  89      -4.439 -29.037 -24.813  1.00  0.00              
ATOM   1205  CD2 PHE A  89      -5.987 -27.571 -25.908  1.00  0.00              
ATOM   1206  CE1 PHE A  89      -3.845 -29.334 -26.035  1.00  0.00              
ATOM   1207  CE2 PHE A  89      -5.402 -27.858 -27.137  1.00  0.00              
ATOM   1208  CZ  PHE A  89      -4.328 -28.741 -27.201  1.00  0.00              
ATOM   1209  H   PHE A  89      -3.875 -28.030 -21.741  1.00  0.00              
ATOM   1210  HA  PHE A  89      -5.203 -25.815 -23.254  1.00  0.00              
ATOM   1211 1HB  PHE A  89      -6.164 -28.693 -22.827  1.00  0.00              
ATOM   1212 2HB  PHE A  89      -7.104 -27.403 -23.611  1.00  0.00              
ATOM   1213  HD1 PHE A  89      -4.067 -29.500 -23.898  1.00  0.00              
ATOM   1214  HD2 PHE A  89      -6.829 -26.879 -25.855  1.00  0.00              
ATOM   1215  HE1 PHE A  89      -3.006 -30.028 -26.078  1.00  0.00              
ATOM   1216  HE2 PHE A  89      -5.780 -27.394 -28.048  1.00  0.00              
ATOM   1217  HZ  PHE A  89      -3.864 -28.966 -28.161  1.00  0.00              
ATOM   1218  N   LEU A  90      -6.790 -25.167 -21.559  1.00  0.00              
ATOM   1219  CA  LEU A  90      -7.703 -24.710 -20.525  1.00  0.00              
ATOM   1220  C   LEU A  90      -9.062 -24.930 -21.171  1.00  0.00              
ATOM   1221  O   LEU A  90      -9.435 -24.216 -22.109  1.00  0.00              
ATOM   1222  CB  LEU A  90      -7.523 -23.221 -20.216  1.00  0.00              
ATOM   1223  CG  LEU A  90      -6.211 -22.854 -19.514  1.00  0.00              
ATOM   1224  CD1 LEU A  90      -6.187 -21.353 -19.237  1.00  0.00              
ATOM   1225  CD2 LEU A  90      -6.082 -23.639 -18.200  1.00  0.00              
ATOM   1226  H   LEU A  90      -6.680 -24.613 -22.396  1.00  0.00              
ATOM   1227  HA  LEU A  90      -7.522 -25.268 -19.606  1.00  0.00              
ATOM   1228 1HB  LEU A  90      -7.525 -22.828 -21.232  1.00  0.00              
ATOM   1229 2HB  LEU A  90      -8.374 -22.816 -19.668  1.00  0.00              
ATOM   1230  HG  LEU A  90      -5.395 -23.168 -20.167  1.00  0.00              
ATOM   1231 1HD1 LEU A  90      -5.254 -21.090 -18.737  1.00  0.00              
ATOM   1232 2HD1 LEU A  90      -6.260 -20.808 -20.177  1.00  0.00              
ATOM   1233 3HD1 LEU A  90      -7.027 -21.089 -18.597  1.00  0.00              
ATOM   1234 1HD2 LEU A  90      -5.146 -23.373 -17.708  1.00  0.00              
ATOM   1235 2HD2 LEU A  90      -6.919 -23.393 -17.546  1.00  0.00              
ATOM   1236 3HD2 LEU A  90      -6.088 -24.708 -18.412  1.00  0.00              
ATOM   1237  N   CYS A  91      -9.780 -25.938 -20.694  1.00  0.00              
ATOM   1238  CA  CYS A  91     -11.102 -26.241 -21.227  1.00  0.00              
ATOM   1239  C   CYS A  91     -12.078 -25.428 -20.408  1.00  0.00              
ATOM   1240  O   CYS A  91     -12.418 -25.789 -19.281  1.00  0.00              
ATOM   1241  CB  CYS A  91     -11.400 -27.732 -21.093  1.00  0.00              
ATOM   1242  SG  CYS A  91     -13.004 -28.180 -21.766  1.00  0.00              
ATOM   1243  H   CYS A  91      -9.408 -26.509 -19.948  1.00  0.00              
ATOM   1244  HA  CYS A  91     -11.197 -26.034 -22.293  1.00  0.00              
ATOM   1245 1HB  CYS A  91     -10.653 -28.316 -21.632  1.00  0.00              
ATOM   1246 2HB  CYS A  91     -11.401 -28.023 -20.043  1.00  0.00              
ATOM   1247  HG  CYS A  91     -12.618 -28.209 -23.038  1.00  0.00              
ATOM   1248  N   VAL A  92     -12.515 -24.322 -20.986  1.00  0.00              
ATOM   1249  CA  VAL A  92     -13.418 -23.414 -20.310  1.00  0.00              
ATOM   1250  C   VAL A  92     -14.893 -23.502 -20.677  1.00  0.00              
ATOM   1251  O   VAL A  92     -15.260 -23.515 -21.844  1.00  0.00              
ATOM   1252  CB  VAL A  92     -12.967 -21.964 -20.548  1.00  0.00              
ATOM   1253  CG1 VAL A  92     -13.904 -20.992 -19.828  1.00  0.00              
ATOM   1254  CG2 VAL A  92     -11.535 -21.791 -20.073  1.00  0.00              
ATOM   1255  H   VAL A  92     -12.210 -24.105 -21.924  1.00  0.00              
ATOM   1256  HA  VAL A  92     -13.453 -23.614 -19.239  1.00  0.00              
ATOM   1257  HB  VAL A  92     -12.981 -21.760 -21.619  1.00  0.00              
ATOM   1258 1HG1 VAL A  92     -13.572 -19.968 -20.005  1.00  0.00              
ATOM   1259 2HG1 VAL A  92     -14.918 -21.116 -20.206  1.00  0.00              
ATOM   1260 3HG1 VAL A  92     -13.888 -21.197 -18.757  1.00  0.00              
ATOM   1261 1HG2 VAL A  92     -11.216 -20.763 -20.243  1.00  0.00              
ATOM   1262 2HG2 VAL A  92     -11.476 -22.019 -19.009  1.00  0.00              
ATOM   1263 3HG2 VAL A  92     -10.883 -22.467 -20.626  1.00  0.00              
ATOM   1264  N   PHE A  93     -15.729 -23.561 -19.647  1.00  0.00              
ATOM   1265  CA  PHE A  93     -17.168 -23.628 -19.812  1.00  0.00              
ATOM   1266  C   PHE A  93     -17.717 -22.662 -18.761  1.00  0.00              
ATOM   1267  O   PHE A  93     -16.982 -22.201 -17.884  1.00  0.00              
ATOM   1268  CB  PHE A  93     -17.691 -25.068 -19.612  1.00  0.00              
ATOM   1269  CG  PHE A  93     -17.638 -25.565 -18.190  1.00  0.00              
ATOM   1270  CD1 PHE A  93     -18.736 -25.410 -17.338  1.00  0.00              
ATOM   1271  CD2 PHE A  93     -16.506 -26.225 -17.714  1.00  0.00              
ATOM   1272  CE1 PHE A  93     -18.705 -25.909 -16.038  1.00  0.00              
ATOM   1273  CE2 PHE A  93     -16.464 -26.727 -16.421  1.00  0.00              
ATOM   1274  CZ  PHE A  93     -17.569 -26.570 -15.575  1.00  0.00              
ATOM   1275  H   PHE A  93     -15.340 -23.559 -18.715  1.00  0.00              
ATOM   1276  HA  PHE A  93     -17.441 -23.303 -20.817  1.00  0.00              
ATOM   1277 1HB  PHE A  93     -18.734 -25.135 -19.918  1.00  0.00              
ATOM   1278 2HB  PHE A  93     -17.097 -25.766 -20.199  1.00  0.00              
ATOM   1279  HD1 PHE A  93     -19.623 -24.892 -17.702  1.00  0.00              
ATOM   1280  HD2 PHE A  93     -15.647 -26.346 -18.375  1.00  0.00              
ATOM   1281  HE1 PHE A  93     -19.568 -25.782 -15.386  1.00  0.00              
ATOM   1282  HE2 PHE A  93     -15.573 -27.242 -16.061  1.00  0.00              
ATOM   1283  HZ  PHE A  93     -17.542 -26.961 -14.558  1.00  0.00              
ATOM   1284  N   SER A  94     -18.985 -22.312 -18.886  1.00  0.00              
ATOM   1285  CA  SER A  94     -19.627 -21.444 -17.909  1.00  0.00              
ATOM   1286  C   SER A  94     -20.469 -22.303 -16.979  1.00  0.00              
ATOM   1287  O   SER A  94     -21.197 -23.189 -17.433  1.00  0.00              
ATOM   1288  CB  SER A  94     -20.513 -20.423 -18.617  1.00  0.00              
ATOM   1289  OG  SER A  94     -21.352 -19.766 -17.690  1.00  0.00              
ATOM   1290  H   SER A  94     -19.522 -22.652 -19.671  1.00  0.00              
ATOM   1291  HA  SER A  94     -18.928 -20.795 -17.381  1.00  0.00              
ATOM   1292 1HB  SER A  94     -19.874 -19.695 -19.116  1.00  0.00              
ATOM   1293 2HB  SER A  94     -21.119 -20.942 -19.359  1.00  0.00              
ATOM   1294  HG  SER A  94     -22.158 -19.488 -18.131  1.00  0.00              
ATOM   1295  N   ILE A  95     -20.369 -22.050 -15.679  1.00  0.00              
ATOM   1296  CA  ILE A  95     -21.210 -22.771 -14.737  1.00  0.00              
ATOM   1297  C   ILE A  95     -22.688 -22.401 -14.871  1.00  0.00              
ATOM   1298  O   ILE A  95     -23.555 -23.088 -14.332  1.00  0.00              
ATOM   1299  CB  ILE A  95     -20.784 -22.523 -13.276  1.00  0.00              
ATOM   1300  CG1 ILE A  95     -21.012 -21.062 -12.903  1.00  0.00              
ATOM   1301  CG2 ILE A  95     -19.332 -22.928 -13.079  1.00  0.00              
ATOM   1302  CD1 ILE A  95     -20.913 -20.824 -11.407  1.00  0.00              
ATOM   1303  H   ILE A  95     -19.716 -21.362 -15.329  1.00  0.00              
ATOM   1304  HA  ILE A  95     -21.184 -23.841 -14.941  1.00  0.00              
ATOM   1305  HB  ILE A  95     -21.421 -23.111 -12.615  1.00  0.00              
ATOM   1306 1HG1 ILE A  95     -20.262 -20.472 -13.428  1.00  0.00              
ATOM   1307 2HG1 ILE A  95     -22.004 -20.787 -13.262  1.00  0.00              
ATOM   1308 1HG2 ILE A  95     -19.041 -22.748 -12.044  1.00  0.00              
ATOM   1309 2HG2 ILE A  95     -19.214 -23.985 -13.310  1.00  0.00              
ATOM   1310 3HG2 ILE A  95     -18.697 -22.339 -13.741  1.00  0.00              
ATOM   1311 1HD1 ILE A  95     -21.084 -19.769 -11.193  1.00  0.00              
ATOM   1312 2HD1 ILE A  95     -21.664 -21.424 -10.892  1.00  0.00              
ATOM   1313 3HD1 ILE A  95     -19.922 -21.108 -11.057  1.00  0.00              
ATOM   1314  N   THR A  96     -22.975 -21.320 -15.593  1.00  0.00              
ATOM   1315  CA  THR A  96     -24.350 -20.874 -15.784  1.00  0.00              
ATOM   1316  C   THR A  96     -24.966 -21.395 -17.086  1.00  0.00              
ATOM   1317  O   THR A  96     -26.111 -21.085 -17.406  1.00  0.00              
ATOM   1318  CB  THR A  96     -24.428 -19.337 -15.804  1.00  0.00              
ATOM   1319  OG1 THR A  96     -23.738 -18.842 -16.955  1.00  0.00              
ATOM   1320  CG2 THR A  96     -23.792 -18.750 -14.548  1.00  0.00              
ATOM   1321  H   THR A  96     -22.223 -20.795 -16.018  1.00  0.00              
ATOM   1322  HA  THR A  96     -24.976 -21.251 -14.974  1.00  0.00              
ATOM   1323  HB  THR A  96     -25.474 -19.036 -15.855  1.00  0.00              
ATOM   1324  HG1 THR A  96     -24.037 -17.950 -17.147  1.00  0.00              
ATOM   1325 1HG2 THR A  96     -23.859 -17.662 -14.582  1.00  0.00              
ATOM   1326 2HG2 THR A  96     -24.319 -19.119 -13.668  1.00  0.00              
ATOM   1327 3HG2 THR A  96     -22.746 -19.048 -14.497  1.00  0.00              
ATOM   1328  N   GLU A  97     -24.214 -22.184 -17.842  1.00  0.00              
ATOM   1329  CA  GLU A  97     -24.754 -22.747 -19.067  1.00  0.00              
ATOM   1330  C   GLU A  97     -24.431 -24.235 -19.198  1.00  0.00              
ATOM   1331  O   GLU A  97     -23.299 -24.623 -19.506  1.00  0.00              
ATOM   1332  CB  GLU A  97     -24.218 -21.984 -20.280  1.00  0.00              
ATOM   1333  CG  GLU A  97     -24.599 -22.590 -21.624  1.00  0.00              
ATOM   1334  CD  GLU A  97     -26.091 -22.693 -21.773  1.00  0.00              
ATOM   1335  OE1 GLU A  97     -26.731 -21.673 -21.869  1.00  0.00              
ATOM   1336  OE2 GLU A  97     -26.581 -23.790 -21.903  1.00  0.00              
ATOM   1337  H   GLU A  97     -23.263 -22.402 -17.578  1.00  0.00              
ATOM   1338  HA  GLU A  97     -25.843 -22.683 -19.055  1.00  0.00              
ATOM   1339 1HB  GLU A  97     -24.610 -20.969 -20.217  1.00  0.00              
ATOM   1340 2HB  GLU A  97     -23.132 -21.961 -20.188  1.00  0.00              
ATOM   1341 1HG  GLU A  97     -24.186 -22.051 -22.476  1.00  0.00              
ATOM   1342 2HG  GLU A  97     -24.169 -23.590 -21.585  1.00  0.00              
ATOM   1343  N   MET A  98     -25.441 -25.065 -18.958  1.00  0.00              
ATOM   1344  CA  MET A  98     -25.291 -26.511 -19.030  1.00  0.00              
ATOM   1345  C   MET A  98     -24.761 -27.017 -20.378  1.00  0.00              
ATOM   1346  O   MET A  98     -24.046 -28.015 -20.426  1.00  0.00              
ATOM   1347  CB  MET A  98     -26.633 -27.170 -18.722  1.00  0.00              
ATOM   1348  CG  MET A  98     -26.583 -28.689 -18.631  1.00  0.00              
ATOM   1349  SD  MET A  98     -25.561 -29.270 -17.263  1.00  0.00              
ATOM   1350  CE  MET A  98     -26.606 -28.867 -15.866  1.00  0.00              
ATOM   1351  H   MET A  98     -26.341 -24.675 -18.717  1.00  0.00              
ATOM   1352  HA  MET A  98     -24.537 -26.842 -18.315  1.00  0.00              
ATOM   1353 1HB  MET A  98     -26.977 -26.761 -17.773  1.00  0.00              
ATOM   1354 2HB  MET A  98     -27.321 -26.877 -19.516  1.00  0.00              
ATOM   1355 1HG  MET A  98     -27.600 -29.056 -18.500  1.00  0.00              
ATOM   1356 2HG  MET A  98     -26.177 -29.071 -19.568  1.00  0.00              
ATOM   1357 1HE  MET A  98     -26.111 -29.167 -14.942  1.00  0.00              
ATOM   1358 2HE  MET A  98     -26.791 -27.792 -15.847  1.00  0.00              
ATOM   1359 3HE  MET A  98     -27.555 -29.397 -15.957  1.00  0.00              
ATOM   1360  N   GLU A  99     -25.083 -26.335 -21.473  1.00  0.00              
ATOM   1361  CA  GLU A  99     -24.641 -26.815 -22.781  1.00  0.00              
ATOM   1362  C   GLU A  99     -23.134 -26.633 -22.988  1.00  0.00              
ATOM   1363  O   GLU A  99     -22.506 -27.418 -23.700  1.00  0.00              
ATOM   1364  CB  GLU A  99     -25.410 -26.095 -23.892  1.00  0.00              
ATOM   1365  CG  GLU A  99     -26.884 -26.462 -23.976  1.00  0.00              
ATOM   1366  CD  GLU A  99     -27.581 -25.679 -25.054  1.00  0.00              
ATOM   1367  OE1 GLU A  99     -26.942 -24.870 -25.682  1.00  0.00              
ATOM   1368  OE2 GLU A  99     -28.722 -25.969 -25.327  1.00  0.00              
ATOM   1369  H   GLU A  99     -25.631 -25.488 -21.418  1.00  0.00              
ATOM   1370  HA  GLU A  99     -24.790 -27.893 -22.850  1.00  0.00              
ATOM   1371 1HB  GLU A  99     -25.313 -25.025 -23.704  1.00  0.00              
ATOM   1372 2HB  GLU A  99     -24.919 -26.345 -24.833  1.00  0.00              
ATOM   1373 1HG  GLU A  99     -27.058 -27.527 -24.132  1.00  0.00              
ATOM   1374 2HG  GLU A  99     -27.277 -26.170 -23.003  1.00  0.00              
ATOM   1375  N   SER A 100     -22.549 -25.614 -22.357  1.00  0.00              
ATOM   1376  CA  SER A 100     -21.122 -25.332 -22.544  1.00  0.00              
ATOM   1377  C   SER A 100     -20.349 -26.378 -21.742  1.00  0.00              
ATOM   1378  O   SER A 100     -19.252 -26.799 -22.130  1.00  0.00              
ATOM   1379  CB  SER A 100     -20.764 -23.915 -22.059  1.00  0.00              
ATOM   1380  OG  SER A 100     -20.882 -23.777 -20.651  1.00  0.00              
ATOM   1381  H   SER A 100     -23.091 -25.023 -21.742  1.00  0.00              
ATOM   1382  HA  SER A 100     -20.825 -25.272 -23.592  1.00  0.00              
ATOM   1383 1HB  SER A 100     -19.736 -23.698 -22.348  1.00  0.00              
ATOM   1384 2HB  SER A 100     -21.433 -23.202 -22.538  1.00  0.00              
ATOM   1385  HG  SER A 100     -21.806 -23.657 -20.418  1.00  0.00              
ATOM   1386  N   PHE A 101     -20.943 -26.818 -20.633  1.00  0.00              
ATOM   1387  CA  PHE A 101     -20.363 -27.887 -19.840  1.00  0.00              
ATOM   1388  C   PHE A 101     -20.464 -29.205 -20.596  1.00  0.00              
ATOM   1389  O   PHE A 101     -19.493 -29.962 -20.689  1.00  0.00              
ATOM   1390  CB  PHE A 101     -21.059 -27.993 -18.482  1.00  0.00              
ATOM   1391  CG  PHE A 101     -20.619 -29.175 -17.666  1.00  0.00              
ATOM   1392  CD1 PHE A 101     -19.313 -29.271 -17.207  1.00  0.00              
ATOM   1393  CD2 PHE A 101     -21.507 -30.193 -17.357  1.00  0.00              
ATOM   1394  CE1 PHE A 101     -18.907 -30.358 -16.456  1.00  0.00              
ATOM   1395  CE2 PHE A 101     -21.104 -31.280 -16.606  1.00  0.00              
ATOM   1396  CZ  PHE A 101     -19.802 -31.362 -16.155  1.00  0.00              
ATOM   1397  H   PHE A 101     -21.814 -26.402 -20.335  1.00  0.00              
ATOM   1398  HA  PHE A 101     -19.310 -27.676 -19.648  1.00  0.00              
ATOM   1399 1HB  PHE A 101     -20.851 -27.107 -17.884  1.00  0.00              
ATOM   1400 2HB  PHE A 101     -22.135 -28.093 -18.619  1.00  0.00              
ATOM   1401  HD1 PHE A 101     -18.606 -28.476 -17.443  1.00  0.00              
ATOM   1402  HD2 PHE A 101     -22.536 -30.128 -17.713  1.00  0.00              
ATOM   1403  HE1 PHE A 101     -17.878 -30.421 -16.101  1.00  0.00              
ATOM   1404  HE2 PHE A 101     -21.813 -32.073 -16.369  1.00  0.00              
ATOM   1405  HZ  PHE A 101     -19.483 -32.220 -15.565  1.00  0.00              
ATOM   1406  N   ALA A 102     -21.648 -29.470 -21.139  1.00  0.00              
ATOM   1407  CA  ALA A 102     -21.878 -30.704 -21.882  1.00  0.00              
ATOM   1408  C   ALA A 102     -20.888 -30.798 -23.039  1.00  0.00              
ATOM   1409  O   ALA A 102     -20.401 -31.880 -23.372  1.00  0.00              
ATOM   1410  CB  ALA A 102     -23.304 -30.739 -22.410  1.00  0.00              
ATOM   1411  H   ALA A 102     -22.404 -28.808 -21.038  1.00  0.00              
ATOM   1412  HA  ALA A 102     -21.733 -31.550 -21.209  1.00  0.00              
ATOM   1413 1HB  ALA A 102     -23.463 -31.664 -22.962  1.00  0.00              
ATOM   1414 2HB  ALA A 102     -24.003 -30.690 -21.575  1.00  0.00              
ATOM   1415 3HB  ALA A 102     -23.468 -29.889 -23.071  1.00  0.00              
ATOM   1416  N   ALA A 103     -20.573 -29.651 -23.630  1.00  0.00              
ATOM   1417  CA  ALA A 103     -19.644 -29.605 -24.747  1.00  0.00              
ATOM   1418  C   ALA A 103     -18.201 -29.995 -24.404  1.00  0.00              
ATOM   1419  O   ALA A 103     -17.426 -30.345 -25.293  1.00  0.00              
ATOM   1420  CB  ALA A 103     -19.673 -28.210 -25.380  1.00  0.00              
ATOM   1421  H   ALA A 103     -20.986 -28.791 -23.298  1.00  0.00              
ATOM   1422  HA  ALA A 103     -19.955 -30.339 -25.490  1.00  0.00              
ATOM   1423 1HB  ALA A 103     -18.976 -28.177 -26.217  1.00  0.00              
ATOM   1424 2HB  ALA A 103     -20.680 -27.993 -25.737  1.00  0.00              
ATOM   1425 3HB  ALA A 103     -19.384 -27.468 -24.637  1.00  0.00              
ATOM   1426  N   THR A 104     -17.839 -29.952 -23.126  1.00  0.00              
ATOM   1427  CA  THR A 104     -16.455 -30.213 -22.748  1.00  0.00              
ATOM   1428  C   THR A 104     -15.978 -31.629 -23.040  1.00  0.00              
ATOM   1429  O   THR A 104     -14.784 -31.861 -23.227  1.00  0.00              
ATOM   1430  CB  THR A 104     -16.203 -29.903 -21.246  1.00  0.00              
ATOM   1431  OG1 THR A 104     -16.985 -30.776 -20.425  1.00  0.00              
ATOM   1432  CG2 THR A 104     -16.570 -28.452 -20.928  1.00  0.00              
ATOM   1433  H   THR A 104     -18.514 -29.739 -22.405  1.00  0.00              
ATOM   1434  HA  THR A 104     -15.786 -29.596 -23.348  1.00  0.00              
ATOM   1435  HB  THR A 104     -15.150 -30.067 -21.021  1.00  0.00              
ATOM   1436  HG1 THR A 104     -16.611 -30.804 -19.541  1.00  0.00              
ATOM   1437 1HG2 THR A 104     -16.387 -28.255 -19.872  1.00  0.00              
ATOM   1438 2HG2 THR A 104     -15.961 -27.782 -21.535  1.00  0.00              
ATOM   1439 3HG2 THR A 104     -17.623 -28.286 -21.151  1.00  0.00              
ATOM   1440  N   ALA A 105     -16.900 -32.582 -23.081  1.00  0.00              
ATOM   1441  CA  ALA A 105     -16.539 -33.941 -23.476  1.00  0.00              
ATOM   1442  C   ALA A 105     -16.115 -34.008 -24.946  1.00  0.00              
ATOM   1443  O   ALA A 105     -15.160 -34.717 -25.296  1.00  0.00              
ATOM   1444  CB  ALA A 105     -17.713 -34.897 -23.218  1.00  0.00              
ATOM   1445  H   ALA A 105     -17.859 -32.379 -22.841  1.00  0.00              
ATOM   1446  HA  ALA A 105     -15.687 -34.264 -22.878  1.00  0.00              
ATOM   1447 1HB  ALA A 105     -17.431 -35.907 -23.516  1.00  0.00              
ATOM   1448 2HB  ALA A 105     -17.963 -34.889 -22.157  1.00  0.00              
ATOM   1449 3HB  ALA A 105     -18.577 -34.576 -23.798  1.00  0.00              
ATOM   1450  N   ASP A 106     -16.810 -33.266 -25.804  1.00  0.00              
ATOM   1451  CA  ASP A 106     -16.449 -33.231 -27.216  1.00  0.00              
ATOM   1452  C   ASP A 106     -15.170 -32.438 -27.457  1.00  0.00              
ATOM   1453  O   ASP A 106     -14.381 -32.786 -28.339  1.00  0.00              
ATOM   1454  CB  ASP A 106     -17.594 -32.639 -28.042  1.00  0.00              
ATOM   1455  CG  ASP A 106     -18.798 -33.557 -28.198  1.00  0.00              
ATOM   1456  OD1 ASP A 106     -18.678 -34.720 -27.891  1.00  0.00              
ATOM   1457  OD2 ASP A 106     -19.866 -33.063 -28.471  1.00  0.00              
ATOM   1458  H   ASP A 106     -17.595 -32.718 -25.483  1.00  0.00              
ATOM   1459  HA  ASP A 106     -16.246 -34.242 -27.571  1.00  0.00              
ATOM   1460 1HB  ASP A 106     -17.926 -31.663 -27.687  1.00  0.00              
ATOM   1461 2HB  ASP A 106     -17.096 -32.526 -29.006  1.00  0.00              
ATOM   1462  N   PHE A 107     -14.970 -31.367 -26.687  1.00  0.00              
ATOM   1463  CA  PHE A 107     -13.775 -30.542 -26.847  1.00  0.00              
ATOM   1464  C   PHE A 107     -12.572 -31.377 -26.431  1.00  0.00              
ATOM   1465  O   PHE A 107     -11.549 -31.369 -27.102  1.00  0.00              
ATOM   1466  CB  PHE A 107     -13.841 -29.279 -25.972  1.00  0.00              
ATOM   1467  CG  PHE A 107     -14.691 -28.176 -26.550  1.00  0.00              
ATOM   1468  CD1 PHE A 107     -14.373 -27.602 -27.775  1.00  0.00              
ATOM   1469  CD2 PHE A 107     -15.782 -27.674 -25.840  1.00  0.00              
ATOM   1470  CE1 PHE A 107     -15.122 -26.537 -28.288  1.00  0.00              
ATOM   1471  CE2 PHE A 107     -16.539 -26.615 -26.340  1.00  0.00              
ATOM   1472  CZ  PHE A 107     -16.209 -26.042 -27.565  1.00  0.00              
ATOM   1473  H   PHE A 107     -15.649 -31.118 -25.982  1.00  0.00              
ATOM   1474  HA  PHE A 107     -13.678 -30.229 -27.888  1.00  0.00              
ATOM   1475 1HB  PHE A 107     -14.264 -29.519 -24.999  1.00  0.00              
ATOM   1476 2HB  PHE A 107     -12.843 -28.863 -25.841  1.00  0.00              
ATOM   1477  HD1 PHE A 107     -13.527 -27.992 -28.341  1.00  0.00              
ATOM   1478  HD2 PHE A 107     -16.039 -28.123 -24.881  1.00  0.00              
ATOM   1479  HE1 PHE A 107     -14.856 -26.097 -29.249  1.00  0.00              
ATOM   1480  HE2 PHE A 107     -17.387 -26.234 -25.772  1.00  0.00              
ATOM   1481  HZ  PHE A 107     -16.793 -25.212 -27.959  1.00  0.00              
ATOM   1482  N   ARG A 108     -12.701 -32.111 -25.331  1.00  0.00              
ATOM   1483  CA  ARG A 108     -11.613 -32.976 -24.887  1.00  0.00              
ATOM   1484  C   ARG A 108     -11.359 -34.109 -25.890  1.00  0.00              
ATOM   1485  O   ARG A 108     -10.207 -34.468 -26.152  1.00  0.00              
ATOM   1486  CB  ARG A 108     -11.914 -33.556 -23.497  1.00  0.00              
ATOM   1487  CG  ARG A 108     -10.810 -34.474 -22.979  1.00  0.00              
ATOM   1488  CD  ARG A 108     -11.088 -34.979 -21.572  1.00  0.00              
ATOM   1489  NE  ARG A 108     -10.129 -36.005 -21.154  1.00  0.00              
ATOM   1490  CZ  ARG A 108      -8.909 -35.762 -20.668  1.00  0.00              
ATOM   1491  NH1 ARG A 108      -8.475 -34.512 -20.525  1.00  0.00              
ATOM   1492  NH2 ARG A 108      -8.115 -36.772 -20.318  1.00  0.00              
ATOM   1493  H   ARG A 108     -13.554 -32.078 -24.790  1.00  0.00              
ATOM   1494  HA  ARG A 108     -10.698 -32.393 -24.780  1.00  0.00              
ATOM   1495 1HB  ARG A 108     -12.047 -32.712 -22.823  1.00  0.00              
ATOM   1496 2HB  ARG A 108     -12.851 -34.107 -23.579  1.00  0.00              
ATOM   1497 1HG  ARG A 108     -10.725 -35.328 -23.651  1.00  0.00              
ATOM   1498 2HG  ARG A 108      -9.871 -33.918 -22.977  1.00  0.00              
ATOM   1499 1HD  ARG A 108     -11.027 -34.142 -20.877  1.00  0.00              
ATOM   1500 2HD  ARG A 108     -12.089 -35.406 -21.542  1.00  0.00              
ATOM   1501  HE  ARG A 108     -10.218 -37.012 -21.161  1.00  0.00              
ATOM   1502 1HH1 ARG A 108      -9.073 -33.739 -20.784  1.00  0.00              
ATOM   1503 2HH1 ARG A 108      -7.551 -34.340 -20.156  1.00  0.00              
ATOM   1504 1HH2 ARG A 108      -8.439 -37.724 -20.420  1.00  0.00              
ATOM   1505 2HH2 ARG A 108      -7.193 -36.583 -19.952  1.00  0.00              
ATOM   1506  N   GLU A 109     -12.424 -34.673 -26.456  1.00  0.00              
ATOM   1507  CA  GLU A 109     -12.248 -35.723 -27.459  1.00  0.00              
ATOM   1508  C   GLU A 109     -11.372 -35.199 -28.591  1.00  0.00              
ATOM   1509  O   GLU A 109     -10.426 -35.862 -29.024  1.00  0.00              
ATOM   1510  CB  GLU A 109     -13.598 -36.198 -28.001  1.00  0.00              
ATOM   1511  CG  GLU A 109     -13.504 -37.306 -29.041  1.00  0.00              
ATOM   1512  CD  GLU A 109     -14.868 -37.737 -29.504  1.00  0.00              
ATOM   1513  OE1 GLU A 109     -15.836 -37.208 -29.014  1.00  0.00              
ATOM   1514  OE2 GLU A 109     -14.941 -38.514 -30.427  1.00  0.00              
ATOM   1515  H   GLU A 109     -13.358 -34.385 -26.203  1.00  0.00              
ATOM   1516  HA  GLU A 109     -11.769 -36.591 -27.005  1.00  0.00              
ATOM   1517 1HB  GLU A 109     -14.178 -36.550 -27.148  1.00  0.00              
ATOM   1518 2HB  GLU A 109     -14.089 -35.329 -28.440  1.00  0.00              
ATOM   1519 1HG  GLU A 109     -12.895 -37.039 -29.904  1.00  0.00              
ATOM   1520 2HG  GLU A 109     -13.028 -38.123 -28.501  1.00  0.00              
ATOM   1521  N   GLN A 110     -11.689 -33.999 -29.068  1.00  0.00              
ATOM   1522  CA  GLN A 110     -10.917 -33.395 -30.144  1.00  0.00              
ATOM   1523  C   GLN A 110      -9.472 -33.104 -29.731  1.00  0.00              
ATOM   1524  O   GLN A 110      -8.532 -33.346 -30.507  1.00  0.00              
ATOM   1525  CB  GLN A 110     -11.588 -32.099 -30.607  1.00  0.00              
ATOM   1526  CG  GLN A 110     -12.890 -32.308 -31.361  1.00  0.00              
ATOM   1527  CD  GLN A 110     -13.655 -31.014 -31.566  1.00  0.00              
ATOM   1528  OE1 GLN A 110     -13.269 -29.961 -31.051  1.00  0.00              
ATOM   1529  NE2 GLN A 110     -14.747 -31.085 -32.318  1.00  0.00              
ATOM   1530  H   GLN A 110     -12.474 -33.495 -28.683  1.00  0.00              
ATOM   1531  HA  GLN A 110     -10.838 -34.096 -30.975  1.00  0.00              
ATOM   1532 1HB  GLN A 110     -11.771 -31.502 -29.713  1.00  0.00              
ATOM   1533 2HB  GLN A 110     -10.871 -31.584 -31.246  1.00  0.00              
ATOM   1534 1HG  GLN A 110     -12.951 -32.882 -32.286  1.00  0.00              
ATOM   1535 2HG  GLN A 110     -13.368 -32.867 -30.556  1.00  0.00              
ATOM   1536 1HE2 GLN A 110     -15.293 -30.264 -32.489  1.00  0.00              
ATOM   1537 2HE2 GLN A 110     -15.025 -31.960 -32.716  1.00  0.00              
ATOM   1538  N   ILE A 111      -9.290 -32.602 -28.510  1.00  0.00              
ATOM   1539  CA  ILE A 111      -7.958 -32.310 -27.991  1.00  0.00              
ATOM   1540  C   ILE A 111      -7.088 -33.567 -27.896  1.00  0.00              
ATOM   1541  O   ILE A 111      -5.909 -33.543 -28.253  1.00  0.00              
ATOM   1542  CB  ILE A 111      -8.023 -31.649 -26.578  1.00  0.00              
ATOM   1543  CG1 ILE A 111      -8.596 -30.230 -26.682  1.00  0.00              
ATOM   1544  CG2 ILE A 111      -6.638 -31.602 -25.967  1.00  0.00              
ATOM   1545  CD1 ILE A 111      -9.001 -29.615 -25.347  1.00  0.00              
ATOM   1546  H   ILE A 111     -10.095 -32.418 -27.928  1.00  0.00              
ATOM   1547  HA  ILE A 111      -7.416 -31.655 -28.672  1.00  0.00              
ATOM   1548  HB  ILE A 111      -8.686 -32.234 -25.942  1.00  0.00              
ATOM   1549 1HG1 ILE A 111      -7.835 -29.605 -27.148  1.00  0.00              
ATOM   1550 2HG1 ILE A 111      -9.471 -30.281 -27.331  1.00  0.00              
ATOM   1551 1HG2 ILE A 111      -6.691 -31.139 -24.982  1.00  0.00              
ATOM   1552 2HG2 ILE A 111      -6.247 -32.614 -25.871  1.00  0.00              
ATOM   1553 3HG2 ILE A 111      -5.977 -31.017 -26.607  1.00  0.00              
ATOM   1554 1HD1 ILE A 111      -9.396 -28.613 -25.512  1.00  0.00              
ATOM   1555 2HD1 ILE A 111      -9.767 -30.234 -24.877  1.00  0.00              
ATOM   1556 3HD1 ILE A 111      -8.132 -29.557 -24.694  1.00  0.00              
ATOM   1557  N   LEU A 112      -7.666 -34.656 -27.395  1.00  0.00              
ATOM   1558  CA  LEU A 112      -6.914 -35.901 -27.226  1.00  0.00              
ATOM   1559  C   LEU A 112      -6.557 -36.514 -28.584  1.00  0.00              
ATOM   1560  O   LEU A 112      -5.459 -37.042 -28.762  1.00  0.00              
ATOM   1561  CB  LEU A 112      -7.720 -36.897 -26.383  1.00  0.00              
ATOM   1562  CG  LEU A 112      -7.918 -36.500 -24.914  1.00  0.00              
ATOM   1563  CD1 LEU A 112      -8.838 -37.497 -24.223  1.00  0.00              
ATOM   1564  CD2 LEU A 112      -6.567 -36.440 -24.217  1.00  0.00              
ATOM   1565  H   LEU A 112      -8.638 -34.628 -27.127  1.00  0.00              
ATOM   1566  HA  LEU A 112      -5.974 -35.692 -26.718  1.00  0.00              
ATOM   1567 1HB  LEU A 112      -8.669 -36.851 -26.914  1.00  0.00              
ATOM   1568 2HB  LEU A 112      -7.314 -37.906 -26.452  1.00  0.00              
ATOM   1569  HG  LEU A 112      -8.343 -35.496 -24.905  1.00  0.00              
ATOM   1570 1HD1 LEU A 112      -8.973 -37.206 -23.181  1.00  0.00              
ATOM   1571 2HD1 LEU A 112      -9.806 -37.506 -24.724  1.00  0.00              
ATOM   1572 3HD1 LEU A 112      -8.396 -38.491 -24.268  1.00  0.00              
ATOM   1573 1HD2 LEU A 112      -6.709 -36.156 -23.174  1.00  0.00              
ATOM   1574 2HD2 LEU A 112      -6.088 -37.418 -24.266  1.00  0.00              
ATOM   1575 3HD2 LEU A 112      -5.935 -35.701 -24.710  1.00  0.00              
ATOM   1576  N   ARG A 113      -7.482 -36.426 -29.534  1.00  0.00              
ATOM   1577  CA  ARG A 113      -7.257 -36.936 -30.892  1.00  0.00              
ATOM   1578  C   ARG A 113      -6.146 -36.167 -31.620  1.00  0.00              
ATOM   1579  O   ARG A 113      -5.264 -36.757 -32.247  1.00  0.00              
ATOM   1580  CB  ARG A 113      -8.557 -36.840 -31.702  1.00  0.00              
ATOM   1581  CG  ARG A 113      -8.415 -37.265 -33.165  1.00  0.00              
ATOM   1582  CD  ARG A 113      -9.693 -37.004 -33.956  1.00  0.00              
ATOM   1583  NE  ARG A 113     -10.200 -35.632 -33.840  1.00  0.00              
ATOM   1584  CZ  ARG A 113      -9.715 -34.572 -34.490  1.00  0.00              
ATOM   1585  NH1 ARG A 113      -8.690 -34.704 -35.320  1.00  0.00              
ATOM   1586  NH2 ARG A 113     -10.268 -33.371 -34.315  1.00  0.00              
ATOM   1587  H   ARG A 113      -8.367 -35.995 -29.312  1.00  0.00              
ATOM   1588  HA  ARG A 113      -6.993 -37.993 -30.851  1.00  0.00              
ATOM   1589 1HB  ARG A 113      -9.288 -37.476 -31.206  1.00  0.00              
ATOM   1590 2HB  ARG A 113      -8.886 -35.802 -31.654  1.00  0.00              
ATOM   1591 1HG  ARG A 113      -7.595 -36.703 -33.612  1.00  0.00              
ATOM   1592 2HG  ARG A 113      -8.184 -38.331 -33.195  1.00  0.00              
ATOM   1593 1HD  ARG A 113      -9.501 -37.196 -35.011  1.00  0.00              
ATOM   1594 2HD  ARG A 113     -10.473 -37.675 -33.601  1.00  0.00              
ATOM   1595  HE  ARG A 113     -10.961 -35.272 -33.280  1.00  0.00              
ATOM   1596 1HH1 ARG A 113      -8.272 -35.613 -35.462  1.00  0.00              
ATOM   1597 2HH1 ARG A 113      -8.331 -33.895 -35.806  1.00  0.00              
ATOM   1598 1HH2 ARG A 113     -11.055 -33.267 -33.689  1.00  0.00              
ATOM   1599 2HH2 ARG A 113      -9.898 -32.572 -34.807  1.00  0.00              
ATOM   1600  N   VAL A 114      -6.202 -34.841 -31.531  1.00  0.00              
ATOM   1601  CA  VAL A 114      -5.234 -33.973 -32.190  1.00  0.00              
ATOM   1602  C   VAL A 114      -3.842 -34.109 -31.583  1.00  0.00              
ATOM   1603  O   VAL A 114      -2.841 -34.199 -32.309  1.00  0.00              
ATOM   1604  CB  VAL A 114      -5.676 -32.493 -32.101  1.00  0.00              
ATOM   1605  CG1 VAL A 114      -4.558 -31.584 -32.554  1.00  0.00              
ATOM   1606  CG2 VAL A 114      -6.911 -32.271 -32.949  1.00  0.00              
ATOM   1607  H   VAL A 114      -6.944 -34.426 -30.985  1.00  0.00              
ATOM   1608  HA  VAL A 114      -5.109 -34.244 -33.240  1.00  0.00              
ATOM   1609  HB  VAL A 114      -5.948 -32.267 -31.070  1.00  0.00              
ATOM   1610 1HG1 VAL A 114      -4.883 -30.546 -32.485  1.00  0.00              
ATOM   1611 2HG1 VAL A 114      -3.686 -31.734 -31.917  1.00  0.00              
ATOM   1612 3HG1 VAL A 114      -4.298 -31.814 -33.587  1.00  0.00              
ATOM   1613 1HG2 VAL A 114      -7.217 -31.228 -32.881  1.00  0.00              
ATOM   1614 2HG2 VAL A 114      -6.687 -32.518 -33.987  1.00  0.00              
ATOM   1615 3HG2 VAL A 114      -7.718 -32.909 -32.590  1.00  0.00              
ATOM   1616  N   LYS A 115      -3.778 -34.126 -30.254  1.00  0.00              
ATOM   1617  CA  LYS A 115      -2.504 -34.239 -29.555  1.00  0.00              
ATOM   1618  C   LYS A 115      -1.996 -35.681 -29.463  1.00  0.00              
ATOM   1619  O   LYS A 115      -0.793 -35.908 -29.308  1.00  0.00              
ATOM   1620  CB  LYS A 115      -2.628 -33.643 -28.152  1.00  0.00              
ATOM   1621  CG  LYS A 115      -2.861 -32.138 -28.126  1.00  0.00              
ATOM   1622  CD  LYS A 115      -1.606 -31.376 -28.525  1.00  0.00              
ATOM   1623  CE  LYS A 115      -0.535 -31.469 -27.448  1.00  0.00              
ATOM   1624  NZ  LYS A 115       0.721 -30.782 -27.852  1.00  0.00              
ATOM   1625  H   LYS A 115      -4.631 -34.059 -29.716  1.00  0.00              
ATOM   1626  HA  LYS A 115      -1.734 -33.694 -30.102  1.00  0.00              
ATOM   1627 1HB  LYS A 115      -3.461 -34.147 -27.663  1.00  0.00              
ATOM   1628 2HB  LYS A 115      -1.703 -33.875 -27.623  1.00  0.00              
ATOM   1629 1HG  LYS A 115      -3.667 -31.900 -28.821  1.00  0.00              
ATOM   1630 2HG  LYS A 115      -3.156 -31.850 -27.117  1.00  0.00              
ATOM   1631 1HD  LYS A 115      -1.224 -31.799 -29.456  1.00  0.00              
ATOM   1632 2HD  LYS A 115      -1.870 -30.331 -28.684  1.00  0.00              
ATOM   1633 1HE  LYS A 115      -0.923 -31.011 -26.540  1.00  0.00              
ATOM   1634 2HE  LYS A 115      -0.328 -32.523 -27.263  1.00  0.00              
ATOM   1635 1HZ  LYS A 115       1.404 -30.867 -27.112  1.00  0.00              
ATOM   1636 2HZ  LYS A 115       1.083 -31.207 -28.695  1.00  0.00              
ATOM   1637 3HZ  LYS A 115       0.530 -29.805 -28.023  1.00  0.00              
ATOM   1638  N   GLU A 116      -2.906 -36.648 -29.555  1.00  0.00              
ATOM   1639  CA  GLU A 116      -2.537 -38.058 -29.426  1.00  0.00              
ATOM   1640  C   GLU A 116      -1.796 -38.292 -28.111  1.00  0.00              
ATOM   1641  O   GLU A 116      -0.779 -38.982 -28.074  1.00  0.00              
ATOM   1642  CB  GLU A 116      -1.674 -38.504 -30.608  1.00  0.00              
ATOM   1643  CG  GLU A 116      -2.357 -38.389 -31.964  1.00  0.00              
ATOM   1644  CD  GLU A 116      -1.448 -38.841 -33.073  1.00  0.00              
ATOM   1645  OE1 GLU A 116      -0.335 -39.212 -32.789  1.00  0.00              
ATOM   1646  OE2 GLU A 116      -1.902 -38.921 -34.190  1.00  0.00              
ATOM   1647  H   GLU A 116      -3.873 -36.405 -29.718  1.00  0.00              
ATOM   1648  HA  GLU A 116      -3.435 -38.676 -29.424  1.00  0.00              
ATOM   1649 1HB  GLU A 116      -0.778 -37.883 -30.600  1.00  0.00              
ATOM   1650 2HB  GLU A 116      -1.399 -39.543 -30.428  1.00  0.00              
ATOM   1651 1HG  GLU A 116      -3.299 -38.935 -32.022  1.00  0.00              
ATOM   1652 2HG  GLU A 116      -2.550 -37.322 -32.064  1.00  0.00              
ATOM   1653  N   ASP A 117      -2.321 -37.713 -27.034  1.00  0.00              
ATOM   1654  CA  ASP A 117      -1.664 -37.768 -25.735  1.00  0.00              
ATOM   1655  C   ASP A 117      -2.671 -37.613 -24.589  1.00  0.00              
ATOM   1656  O   ASP A 117      -3.155 -36.515 -24.315  1.00  0.00              
ATOM   1657  CB  ASP A 117      -0.587 -36.685 -25.641  1.00  0.00              
ATOM   1658  CG  ASP A 117       0.232 -36.722 -24.357  1.00  0.00              
ATOM   1659  OD1 ASP A 117      -0.056 -37.540 -23.516  1.00  0.00              
ATOM   1660  OD2 ASP A 117       1.229 -36.044 -24.293  1.00  0.00              
ATOM   1661  H   ASP A 117      -3.199 -37.223 -27.122  1.00  0.00              
ATOM   1662  HA  ASP A 117      -1.199 -38.743 -25.597  1.00  0.00              
ATOM   1663 1HB  ASP A 117       0.086 -36.665 -26.499  1.00  0.00              
ATOM   1664 2HB  ASP A 117      -1.212 -35.791 -25.647  1.00  0.00              
ATOM   1665  N   GLU A 118      -2.972 -38.730 -23.928  1.00  0.00              
ATOM   1666  CA  GLU A 118      -3.878 -38.768 -22.779  1.00  0.00              
ATOM   1667  C   GLU A 118      -3.390 -37.979 -21.580  1.00  0.00              
ATOM   1668  O   GLU A 118      -4.178 -37.598 -20.716  1.00  0.00              
ATOM   1669  CB  GLU A 118      -4.124 -40.219 -22.359  1.00  0.00              
ATOM   1670  CG  GLU A 118      -4.990 -41.015 -23.325  1.00  0.00              
ATOM   1671  CD  GLU A 118      -5.145 -42.440 -22.872  1.00  0.00              
ATOM   1672  OE1 GLU A 118      -4.552 -42.797 -21.882  1.00  0.00              
ATOM   1673  OE2 GLU A 118      -5.944 -43.141 -23.447  1.00  0.00              
ATOM   1674  H   GLU A 118      -2.546 -39.588 -24.247  1.00  0.00              
ATOM   1675  HA  GLU A 118      -4.840 -38.334 -23.052  1.00  0.00              
ATOM   1676 1HB  GLU A 118      -3.147 -40.695 -22.271  1.00  0.00              
ATOM   1677 2HB  GLU A 118      -4.603 -40.191 -21.380  1.00  0.00              
ATOM   1678 1HG  GLU A 118      -5.974 -40.577 -23.487  1.00  0.00              
ATOM   1679 2HG  GLU A 118      -4.425 -40.990 -24.256  1.00  0.00              
ATOM   1680  N   ASN A 119      -2.082 -37.761 -21.517  1.00  0.00              
ATOM   1681  CA  ASN A 119      -1.492 -37.005 -20.425  1.00  0.00              
ATOM   1682  C   ASN A 119      -1.245 -35.551 -20.786  1.00  0.00              
ATOM   1683  O   ASN A 119      -0.507 -34.857 -20.088  1.00  0.00              
ATOM   1684  CB  ASN A 119      -0.200 -37.646 -19.954  1.00  0.00              
ATOM   1685  CG  ASN A 119      -0.398 -38.952 -19.237  1.00  0.00              
ATOM   1686  OD1 ASN A 119      -1.450 -39.200 -18.637  1.00  0.00              
ATOM   1687  ND2 ASN A 119       0.637 -39.753 -19.225  1.00  0.00              
ATOM   1688  H   ASN A 119      -1.482 -38.128 -22.242  1.00  0.00              
ATOM   1689  HA  ASN A 119      -2.171 -36.998 -19.571  1.00  0.00              
ATOM   1690 1HB  ASN A 119       0.657 -37.732 -20.624  1.00  0.00              
ATOM   1691 2HB  ASN A 119      -0.007 -36.866 -19.217  1.00  0.00              
ATOM   1692 1HD2 ASN A 119       0.577 -40.640 -18.766  1.00  0.00              
ATOM   1693 2HD2 ASN A 119       1.486 -39.478 -19.675  1.00  0.00              
ATOM   1694  N   VAL A 120      -1.853 -35.088 -21.874  1.00  0.00              
ATOM   1695  CA  VAL A 120      -1.688 -33.692 -22.281  1.00  0.00              
ATOM   1696  C   VAL A 120      -2.150 -32.772 -21.140  1.00  0.00              
ATOM   1697  O   VAL A 120      -3.218 -32.979 -20.575  1.00  0.00              
ATOM   1698  CB  VAL A 120      -2.481 -33.368 -23.562  1.00  0.00              
ATOM   1699  CG1 VAL A 120      -3.977 -33.451 -23.298  1.00  0.00              
ATOM   1700  CG2 VAL A 120      -2.109 -31.989 -24.084  1.00  0.00              
ATOM   1701  H   VAL A 120      -2.436 -35.697 -22.429  1.00  0.00              
ATOM   1702  HA  VAL A 120      -0.640 -33.453 -22.465  1.00  0.00              
ATOM   1703  HB  VAL A 120      -2.208 -34.084 -24.337  1.00  0.00              
ATOM   1704 1HG1 VAL A 120      -4.521 -33.219 -24.213  1.00  0.00              
ATOM   1705 2HG1 VAL A 120      -4.233 -34.458 -22.968  1.00  0.00              
ATOM   1706 3HG1 VAL A 120      -4.250 -32.734 -22.523  1.00  0.00              
ATOM   1707 1HG2 VAL A 120      -2.677 -31.776 -24.989  1.00  0.00              
ATOM   1708 2HG2 VAL A 120      -2.339 -31.239 -23.326  1.00  0.00              
ATOM   1709 3HG2 VAL A 120      -1.043 -31.960 -24.310  1.00  0.00              
ATOM   1710  N   PRO A 121      -1.325 -31.778 -20.758  1.00  0.00              
ATOM   1711  CA  PRO A 121      -1.706 -30.809 -19.714  1.00  0.00              
ATOM   1712  C   PRO A 121      -3.112 -30.329 -20.019  1.00  0.00              
ATOM   1713  O   PRO A 121      -3.365 -29.774 -21.084  1.00  0.00              
ATOM   1714  CB  PRO A 121      -0.660 -29.723 -19.858  1.00  0.00              
ATOM   1715  CG  PRO A 121       0.549 -30.522 -20.256  1.00  0.00              
ATOM   1716  CD  PRO A 121      -0.005 -31.492 -21.282  1.00  0.00              
ATOM   1717  HA  PRO A 121      -1.718 -31.251 -18.707  1.00  0.00              
ATOM   1718 1HB  PRO A 121      -0.948 -28.984 -20.620  1.00  0.00              
ATOM   1719 2HB  PRO A 121      -0.515 -29.176 -18.915  1.00  0.00              
ATOM   1720 1HG  PRO A 121       1.334 -29.875 -20.675  1.00  0.00              
ATOM   1721 2HG  PRO A 121       0.987 -31.038 -19.388  1.00  0.00              
ATOM   1722 1HD  PRO A 121      -0.052 -31.051 -22.288  1.00  0.00              
ATOM   1723 2HD  PRO A 121       0.602 -32.406 -21.360  1.00  0.00              
ATOM   1724  N   PHE A 122      -4.015 -30.527 -19.070  1.00  0.00              
ATOM   1725  CA  PHE A 122      -5.401 -30.134 -19.247  1.00  0.00              
ATOM   1726  C   PHE A 122      -6.011 -29.725 -17.909  1.00  0.00              
ATOM   1727  O   PHE A 122      -5.900 -30.441 -16.917  1.00  0.00              
ATOM   1728  CB  PHE A 122      -6.120 -31.363 -19.828  1.00  0.00              
ATOM   1729  CG  PHE A 122      -7.584 -31.176 -20.132  1.00  0.00              
ATOM   1730  CD1 PHE A 122      -8.547 -31.325 -19.142  1.00  0.00              
ATOM   1731  CD2 PHE A 122      -8.002 -30.968 -21.446  1.00  0.00              
ATOM   1732  CE1 PHE A 122      -9.911 -31.278 -19.457  1.00  0.00              
ATOM   1733  CE2 PHE A 122      -9.357 -30.919 -21.774  1.00  0.00              
ATOM   1734  CZ  PHE A 122     -10.318 -31.077 -20.780  1.00  0.00              
ATOM   1735  H   PHE A 122      -3.734 -30.961 -18.202  1.00  0.00              
ATOM   1736  HA  PHE A 122      -5.462 -29.289 -19.935  1.00  0.00              
ATOM   1737 1HB  PHE A 122      -5.659 -31.656 -20.770  1.00  0.00              
ATOM   1738 2HB  PHE A 122      -6.069 -32.193 -19.125  1.00  0.00              
ATOM   1739  HD1 PHE A 122      -8.231 -31.479 -18.109  1.00  0.00              
ATOM   1740  HD2 PHE A 122      -7.248 -30.844 -22.225  1.00  0.00              
ATOM   1741  HE1 PHE A 122     -10.656 -31.397 -18.671  1.00  0.00              
ATOM   1742  HE2 PHE A 122      -9.665 -30.758 -22.807  1.00  0.00              
ATOM   1743  HZ  PHE A 122     -11.378 -31.048 -21.027  1.00  0.00              
ATOM   1744  N   LEU A 123      -6.647 -28.564 -17.880  1.00  0.00              
ATOM   1745  CA  LEU A 123      -7.304 -28.110 -16.669  1.00  0.00              
ATOM   1746  C   LEU A 123      -8.751 -27.825 -17.036  1.00  0.00              
ATOM   1747  O   LEU A 123      -9.014 -27.155 -18.031  1.00  0.00              
ATOM   1748  CB  LEU A 123      -6.633 -26.835 -16.156  1.00  0.00              
ATOM   1749  CG  LEU A 123      -7.244 -26.191 -14.916  1.00  0.00              
ATOM   1750  CD1 LEU A 123      -7.103 -27.142 -13.750  1.00  0.00              
ATOM   1751  CD2 LEU A 123      -6.549 -24.874 -14.611  1.00  0.00              
ATOM   1752  H   LEU A 123      -6.681 -27.983 -18.705  1.00  0.00              
ATOM   1753  HA  LEU A 123      -7.231 -28.882 -15.903  1.00  0.00              
ATOM   1754 1HB  LEU A 123      -5.651 -27.237 -15.910  1.00  0.00              
ATOM   1755 2HB  LEU A 123      -6.533 -26.087 -16.942  1.00  0.00              
ATOM   1756  HG  LEU A 123      -8.285 -25.966 -15.147  1.00  0.00              
ATOM   1757 1HD1 LEU A 123      -7.537 -26.692 -12.858  1.00  0.00              
ATOM   1758 2HD1 LEU A 123      -7.623 -28.073 -13.975  1.00  0.00              
ATOM   1759 3HD1 LEU A 123      -6.048 -27.348 -13.575  1.00  0.00              
ATOM   1760 1HD2 LEU A 123      -6.996 -24.425 -13.724  1.00  0.00              
ATOM   1761 2HD2 LEU A 123      -5.489 -25.054 -14.432  1.00  0.00              
ATOM   1762 3HD2 LEU A 123      -6.664 -24.197 -15.457  1.00  0.00              
ATOM   1763  N   LEU A 124      -9.696 -28.358 -16.268  1.00  0.00              
ATOM   1764  CA  LEU A 124     -11.096 -28.103 -16.567  1.00  0.00              
ATOM   1765  C   LEU A 124     -11.419 -26.839 -15.783  1.00  0.00              
ATOM   1766  O   LEU A 124     -11.210 -26.793 -14.566  1.00  0.00              
ATOM   1767  CB  LEU A 124     -11.998 -29.277 -16.167  1.00  0.00              
ATOM   1768  CG  LEU A 124     -13.496 -29.067 -16.421  1.00  0.00              
ATOM   1769  CD1 LEU A 124     -13.755 -28.910 -17.914  1.00  0.00              
ATOM   1770  CD2 LEU A 124     -14.278 -30.245 -15.860  1.00  0.00              
ATOM   1771  H   LEU A 124      -9.460 -28.939 -15.477  1.00  0.00              
ATOM   1772  HA  LEU A 124     -11.223 -27.976 -17.642  1.00  0.00              
ATOM   1773 1HB  LEU A 124     -11.607 -30.038 -16.841  1.00  0.00              
ATOM   1774 2HB  LEU A 124     -11.826 -29.584 -15.135  1.00  0.00              
ATOM   1775  HG  LEU A 124     -13.796 -28.175 -15.871  1.00  0.00              
ATOM   1776 1HD1 LEU A 124     -14.821 -28.761 -18.085  1.00  0.00              
ATOM   1777 2HD1 LEU A 124     -13.204 -28.048 -18.290  1.00  0.00              
ATOM   1778 3HD1 LEU A 124     -13.426 -29.807 -18.436  1.00  0.00              
ATOM   1779 1HD2 LEU A 124     -15.342 -30.094 -16.041  1.00  0.00              
ATOM   1780 2HD2 LEU A 124     -13.953 -31.164 -16.348  1.00  0.00              
ATOM   1781 3HD2 LEU A 124     -14.100 -30.322 -14.787  1.00  0.00              
ATOM   1782  N   VAL A 125     -11.918 -25.819 -16.475  1.00  0.00              
ATOM   1783  CA  VAL A 125     -12.211 -24.541 -15.844  1.00  0.00              
ATOM   1784  C   VAL A 125     -13.672 -24.113 -15.902  1.00  0.00              
ATOM   1785  O   VAL A 125     -14.217 -23.881 -16.980  1.00  0.00              
ATOM   1786  CB  VAL A 125     -11.359 -23.423 -16.474  1.00  0.00              
ATOM   1787  CG1 VAL A 125     -11.684 -22.081 -15.835  1.00  0.00              
ATOM   1788  CG2 VAL A 125      -9.878 -23.736 -16.328  1.00  0.00              
ATOM   1789  H   VAL A 125     -12.097 -25.933 -17.463  1.00  0.00              
ATOM   1790  HA  VAL A 125     -12.015 -24.574 -14.772  1.00  0.00              
ATOM   1791  HB  VAL A 125     -11.569 -23.377 -17.543  1.00  0.00              
ATOM   1792 1HG1 VAL A 125     -11.073 -21.303 -16.293  1.00  0.00              
ATOM   1793 2HG1 VAL A 125     -12.739 -21.851 -15.989  1.00  0.00              
ATOM   1794 3HG1 VAL A 125     -11.473 -22.126 -14.767  1.00  0.00              
ATOM   1795 1HG2 VAL A 125      -9.290 -22.937 -16.779  1.00  0.00              
ATOM   1796 2HG2 VAL A 125      -9.627 -23.819 -15.270  1.00  0.00              
ATOM   1797 3HG2 VAL A 125      -9.653 -24.678 -16.830  1.00  0.00              
ATOM   1798  N   GLY A 126     -14.302 -24.010 -14.733  1.00  0.00              
ATOM   1799  CA  GLY A 126     -15.684 -23.569 -14.675  1.00  0.00              
ATOM   1800  C   GLY A 126     -15.636 -22.076 -14.414  1.00  0.00              
ATOM   1801  O   GLY A 126     -15.174 -21.638 -13.362  1.00  0.00              
ATOM   1802  H   GLY A 126     -13.822 -24.239 -13.874  1.00  0.00              
ATOM   1803 1HA  GLY A 126     -16.169 -23.794 -15.624  1.00  0.00              
ATOM   1804 2HA  GLY A 126     -16.194 -24.099 -13.871  1.00  0.00              
ATOM   1805  N   ASN A 127     -16.103 -21.287 -15.369  1.00  0.00              
ATOM   1806  CA  ASN A 127     -16.039 -19.837 -15.245  1.00  0.00              
ATOM   1807  C   ASN A 127     -17.342 -19.215 -14.754  1.00  0.00              
ATOM   1808  O   ASN A 127     -18.384 -19.877 -14.726  1.00  0.00              
ATOM   1809  CB  ASN A 127     -15.632 -19.202 -16.561  1.00  0.00              
ATOM   1810  CG  ASN A 127     -15.181 -17.774 -16.430  1.00  0.00              
ATOM   1811  OD1 ASN A 127     -14.726 -17.341 -15.365  1.00  0.00              
ATOM   1812  ND2 ASN A 127     -15.379 -17.020 -17.481  1.00  0.00              
ATOM   1813  H   ASN A 127     -16.511 -21.693 -16.200  1.00  0.00              
ATOM   1814  HA  ASN A 127     -15.285 -19.562 -14.506  1.00  0.00              
ATOM   1815 1HB  ASN A 127     -14.970 -19.724 -17.252  1.00  0.00              
ATOM   1816 2HB  ASN A 127     -16.649 -19.213 -16.954  1.00  0.00              
ATOM   1817 1HD2 ASN A 127     -15.103 -16.058 -17.465  1.00  0.00              
ATOM   1818 2HD2 ASN A 127     -15.806 -17.404 -18.299  1.00  0.00              
ATOM   1819  N   LYS A 128     -17.265 -17.932 -14.385  1.00  0.00              
ATOM   1820  CA  LYS A 128     -18.412 -17.134 -13.957  1.00  0.00              
ATOM   1821  C   LYS A 128     -18.950 -17.590 -12.597  1.00  0.00              
ATOM   1822  O   LYS A 128     -20.165 -17.584 -12.366  1.00  0.00              
ATOM   1823  CB  LYS A 128     -19.529 -17.172 -15.006  1.00  0.00              
ATOM   1824  CG  LYS A 128     -19.060 -16.786 -16.403  1.00  0.00              
ATOM   1825  CD  LYS A 128     -20.214 -16.616 -17.369  1.00  0.00              
ATOM   1826  CE  LYS A 128     -19.707 -16.460 -18.787  1.00  0.00              
ATOM   1827  NZ  LYS A 128     -20.829 -16.275 -19.744  1.00  0.00              
ATOM   1828  H   LYS A 128     -16.350 -17.505 -14.409  1.00  0.00              
ATOM   1829  HA  LYS A 128     -18.108 -16.096 -13.817  1.00  0.00              
ATOM   1830 1HB  LYS A 128     -19.924 -18.189 -15.015  1.00  0.00              
ATOM   1831 2HB  LYS A 128     -20.305 -16.485 -14.673  1.00  0.00              
ATOM   1832 1HG  LYS A 128     -18.510 -15.847 -16.336  1.00  0.00              
ATOM   1833 2HG  LYS A 128     -18.398 -17.568 -16.774  1.00  0.00              
ATOM   1834 1HD  LYS A 128     -20.857 -17.495 -17.301  1.00  0.00              
ATOM   1835 2HD  LYS A 128     -20.780 -15.730 -17.081  1.00  0.00              
ATOM   1836 1HE  LYS A 128     -19.047 -15.595 -18.821  1.00  0.00              
ATOM   1837 2HE  LYS A 128     -19.144 -17.356 -19.048  1.00  0.00              
ATOM   1838 1HZ  LYS A 128     -20.459 -16.174 -20.679  1.00  0.00              
ATOM   1839 2HZ  LYS A 128     -21.439 -17.080 -19.707  1.00  0.00              
ATOM   1840 3HZ  LYS A 128     -21.349 -15.446 -19.496  1.00  0.00              
ATOM   1841  N   SER A 129     -18.041 -17.961 -11.697  1.00  0.00              
ATOM   1842  CA  SER A 129     -18.418 -18.372 -10.340  1.00  0.00              
ATOM   1843  C   SER A 129     -19.042 -17.236  -9.529  1.00  0.00              
ATOM   1844  O   SER A 129     -19.642 -17.485  -8.492  1.00  0.00              
ATOM   1845  CB  SER A 129     -17.210 -18.925  -9.574  1.00  0.00              
ATOM   1846  OG  SER A 129     -16.259 -17.902  -9.303  1.00  0.00              
ATOM   1847  H   SER A 129     -17.065 -17.960 -11.957  1.00  0.00              
ATOM   1848  HA  SER A 129     -19.089 -19.233 -10.318  1.00  0.00              
ATOM   1849 1HB  SER A 129     -17.559 -19.353  -8.635  1.00  0.00              
ATOM   1850 2HB  SER A 129     -16.742 -19.704 -10.175  1.00  0.00              
ATOM   1851  HG  SER A 129     -15.515 -18.276  -8.824  1.00  0.00              
ATOM   1852  N   ASP A 130     -18.895 -15.996  -9.989  1.00  0.00              
ATOM   1853  CA  ASP A 130     -19.528 -14.862  -9.318  1.00  0.00              
ATOM   1854  C   ASP A 130     -21.041 -14.885  -9.565  1.00  0.00              
ATOM   1855  O   ASP A 130     -21.801 -14.190  -8.889  1.00  0.00              
ATOM   1856  CB  ASP A 130     -18.926 -13.540  -9.802  1.00  0.00              
ATOM   1857  CG  ASP A 130     -19.047 -13.306 -11.302  1.00  0.00              
ATOM   1858  OD1 ASP A 130     -18.409 -14.011 -12.047  1.00  0.00              
ATOM   1859  OD2 ASP A 130     -19.888 -12.534 -11.696  1.00  0.00              
ATOM   1860  H   ASP A 130     -18.338 -15.831 -10.816  1.00  0.00              
ATOM   1861  HA  ASP A 130     -19.353 -14.924  -8.243  1.00  0.00              
ATOM   1862 1HB  ASP A 130     -19.304 -12.669  -9.267  1.00  0.00              
ATOM   1863 2HB  ASP A 130     -17.878 -13.701  -9.543  1.00  0.00              
ATOM   1864  N   LEU A 131     -21.475 -15.691 -10.532  1.00  0.00              
ATOM   1865  CA  LEU A 131     -22.896 -15.815 -10.846  1.00  0.00              
ATOM   1866  C   LEU A 131     -23.484 -17.078 -10.217  1.00  0.00              
ATOM   1867  O   LEU A 131     -24.260 -17.788 -10.850  1.00  0.00              
ATOM   1868  CB  LEU A 131     -23.101 -15.865 -12.365  1.00  0.00              
ATOM   1869  CG  LEU A 131     -22.605 -14.661 -13.158  1.00  0.00              
ATOM   1870  CD1 LEU A 131     -22.820 -14.903 -14.641  1.00  0.00              
ATOM   1871  CD2 LEU A 131     -23.336 -13.410 -12.687  1.00  0.00              
ATOM   1872  H   LEU A 131     -20.806 -16.230 -11.062  1.00  0.00              
ATOM   1873  HA  LEU A 131     -23.434 -14.956 -10.445  1.00  0.00              
ATOM   1874 1HB  LEU A 131     -22.488 -16.734 -12.598  1.00  0.00              
ATOM   1875 2HB  LEU A 131     -24.139 -16.074 -12.626  1.00  0.00              
ATOM   1876  HG  LEU A 131     -21.547 -14.536 -12.929  1.00  0.00              
ATOM   1877 1HD1 LEU A 131     -22.465 -14.041 -15.206  1.00  0.00              
ATOM   1878 2HD1 LEU A 131     -22.267 -15.790 -14.949  1.00  0.00              
ATOM   1879 3HD1 LEU A 131     -23.882 -15.051 -14.836  1.00  0.00              
ATOM   1880 1HD2 LEU A 131     -22.982 -12.547 -13.253  1.00  0.00              
ATOM   1881 2HD2 LEU A 131     -24.408 -13.533 -12.845  1.00  0.00              
ATOM   1882 3HD2 LEU A 131     -23.142 -13.252 -11.626  1.00  0.00              
ATOM   1883  N   GLU A 132     -23.114 -17.342  -8.968  1.00  0.00              
ATOM   1884  CA  GLU A 132     -23.591 -18.510  -8.233  1.00  0.00              
ATOM   1885  C   GLU A 132     -25.101 -18.736  -8.312  1.00  0.00              
ATOM   1886  O   GLU A 132     -25.562 -19.872  -8.457  1.00  0.00              
ATOM   1887  CB  GLU A 132     -23.183 -18.405  -6.761  1.00  0.00              
ATOM   1888  CG  GLU A 132     -23.539 -19.630  -5.938  1.00  0.00              
ATOM   1889  CD  GLU A 132     -22.659 -20.830  -6.264  1.00  0.00              
ATOM   1890  OE1 GLU A 132     -23.080 -21.977  -5.977  1.00  0.00              
ATOM   1891  OE2 GLU A 132     -21.544 -20.626  -6.797  1.00  0.00              
ATOM   1892  H   GLU A 132     -22.477 -16.702  -8.516  1.00  0.00              
ATOM   1893  HA  GLU A 132     -23.154 -19.416  -8.656  1.00  0.00              
ATOM   1894 1HB  GLU A 132     -22.105 -18.247  -6.740  1.00  0.00              
ATOM   1895 2HB  GLU A 132     -23.687 -17.529  -6.353  1.00  0.00              
ATOM   1896 1HG  GLU A 132     -23.504 -19.455  -4.863  1.00  0.00              
ATOM   1897 2HG  GLU A 132     -24.562 -19.851  -6.236  1.00  0.00              
ATOM   1898  N   ASP A 133     -25.871 -17.659  -8.214  1.00  0.00              
ATOM   1899  CA  ASP A 133     -27.321 -17.780  -8.265  1.00  0.00              
ATOM   1900  C   ASP A 133     -27.811 -18.257  -9.636  1.00  0.00              
ATOM   1901  O   ASP A 133     -28.907 -18.806  -9.749  1.00  0.00              
ATOM   1902  CB  ASP A 133     -27.973 -16.441  -7.912  1.00  0.00              
ATOM   1903  CG  ASP A 133     -27.877 -16.063  -6.440  1.00  0.00              
ATOM   1904  OD1 ASP A 133     -27.530 -16.910  -5.651  1.00  0.00              
ATOM   1905  OD2 ASP A 133     -27.997 -14.900  -6.137  1.00  0.00              
ATOM   1906  H   ASP A 133     -25.458 -16.744  -8.103  1.00  0.00              
ATOM   1907  HA  ASP A 133     -27.655 -18.529  -7.548  1.00  0.00              
ATOM   1908 1HB  ASP A 133     -27.620 -15.610  -8.524  1.00  0.00              
ATOM   1909 2HB  ASP A 133     -29.011 -16.661  -8.163  1.00  0.00              
ATOM   1910  N   LYS A 134     -26.990 -18.063 -10.666  1.00  0.00              
ATOM   1911  CA  LYS A 134     -27.333 -18.507 -12.015  1.00  0.00              
ATOM   1912  C   LYS A 134     -26.762 -19.878 -12.363  1.00  0.00              
ATOM   1913  O   LYS A 134     -26.893 -20.338 -13.493  1.00  0.00              
ATOM   1914  CB  LYS A 134     -26.838 -17.484 -13.036  1.00  0.00              
ATOM   1915  CG  LYS A 134     -27.459 -16.110 -12.871  1.00  0.00              
ATOM   1916  CD  LYS A 134     -26.925 -15.139 -13.913  1.00  0.00              
ATOM   1917  CE  LYS A 134     -27.494 -13.737 -13.710  1.00  0.00              
ATOM   1918  NZ  LYS A 134     -27.000 -12.782 -14.743  1.00  0.00              
ATOM   1919  H   LYS A 134     -26.107 -17.596 -10.511  1.00  0.00              
ATOM   1920  HA  LYS A 134     -28.414 -18.606 -12.108  1.00  0.00              
ATOM   1921 1HB  LYS A 134     -25.756 -17.416 -12.921  1.00  0.00              
ATOM   1922 2HB  LYS A 134     -27.073 -17.878 -14.025  1.00  0.00              
ATOM   1923 1HG  LYS A 134     -28.540 -16.204 -12.978  1.00  0.00              
ATOM   1924 2HG  LYS A 134     -27.224 -15.741 -11.873  1.00  0.00              
ATOM   1925 1HD  LYS A 134     -25.838 -15.106 -13.832  1.00  0.00              
ATOM   1926 2HD  LYS A 134     -27.203 -15.503 -14.902  1.00  0.00              
ATOM   1927 1HE  LYS A 134     -28.580 -13.798 -13.760  1.00  0.00              
ATOM   1928 2HE  LYS A 134     -27.196 -13.388 -12.721  1.00  0.00              
ATOM   1929 1HZ  LYS A 134     -27.398 -11.868 -14.574  1.00  0.00              
ATOM   1930 2HZ  LYS A 134     -25.992 -12.724 -14.696  1.00  0.00              
ATOM   1931 3HZ  LYS A 134     -27.276 -13.104 -15.659  1.00  0.00              
ATOM   1932  N   ARG A 135     -26.138 -20.532 -11.394  1.00  0.00              
ATOM   1933  CA  ARG A 135     -25.499 -21.818 -11.637  1.00  0.00              
ATOM   1934  C   ARG A 135     -26.463 -22.903 -12.128  1.00  0.00              
ATOM   1935  O   ARG A 135     -27.480 -23.181 -11.493  1.00  0.00              
ATOM   1936  CB  ARG A 135     -24.802 -22.306 -10.367  1.00  0.00              
ATOM   1937  CG  ARG A 135     -24.071 -23.627 -10.539  1.00  0.00              
ATOM   1938  CD  ARG A 135     -23.647 -24.211  -9.207  1.00  0.00              
ATOM   1939  NE  ARG A 135     -22.571 -23.447  -8.574  1.00  0.00              
ATOM   1940  CZ  ARG A 135     -21.275 -23.586  -8.845  1.00  0.00              
ATOM   1941  NH1 ARG A 135     -20.860 -24.470  -9.748  1.00  0.00              
ATOM   1942  NH2 ARG A 135     -20.388 -22.840  -8.201  1.00  0.00              
ATOM   1943  H   ARG A 135     -26.102 -20.133 -10.466  1.00  0.00              
ATOM   1944  HA  ARG A 135     -24.721 -21.706 -12.392  1.00  0.00              
ATOM   1945 1HB  ARG A 135     -24.097 -21.529 -10.072  1.00  0.00              
ATOM   1946 2HB  ARG A 135     -25.570 -22.408  -9.601  1.00  0.00              
ATOM   1947 1HG  ARG A 135     -24.736 -24.328 -11.044  1.00  0.00              
ATOM   1948 2HG  ARG A 135     -23.188 -23.456 -11.156  1.00  0.00              
ATOM   1949 1HD  ARG A 135     -24.504 -24.219  -8.534  1.00  0.00              
ATOM   1950 2HD  ARG A 135     -23.299 -25.232  -9.363  1.00  0.00              
ATOM   1951  HE  ARG A 135     -22.622 -22.726  -7.867  1.00  0.00              
ATOM   1952 1HH1 ARG A 135     -21.533 -25.043 -10.235  1.00  0.00              
ATOM   1953 2HH1 ARG A 135     -19.874 -24.563  -9.942  1.00  0.00              
ATOM   1954 1HH2 ARG A 135     -20.700 -22.172  -7.510  1.00  0.00              
ATOM   1955 2HH2 ARG A 135     -19.405 -22.943  -8.403  1.00  0.00              
ATOM   1956  N   GLN A 136     -26.128 -23.510 -13.265  1.00  0.00              
ATOM   1957  CA  GLN A 136     -26.854 -24.670 -13.770  1.00  0.00              
ATOM   1958  C   GLN A 136     -26.004 -25.916 -13.528  1.00  0.00              
ATOM   1959  O   GLN A 136     -26.527 -27.001 -13.270  1.00  0.00              
ATOM   1960  CB  GLN A 136     -27.140 -24.524 -15.271  1.00  0.00              
ATOM   1961  CG  GLN A 136     -28.034 -23.345 -15.630  1.00  0.00              
ATOM   1962  CD  GLN A 136     -28.354 -23.273 -17.117  1.00  0.00              
ATOM   1963  OE1 GLN A 136     -27.984 -24.163 -17.891  1.00  0.00              
ATOM   1964  NE2 GLN A 136     -29.060 -22.221 -17.522  1.00  0.00              
ATOM   1965  H   GLN A 136     -25.344 -23.153 -13.792  1.00  0.00              
ATOM   1966  HA  GLN A 136     -27.799 -24.770 -13.236  1.00  0.00              
ATOM   1967 1HB  GLN A 136     -26.174 -24.418 -15.767  1.00  0.00              
ATOM   1968 2HB  GLN A 136     -27.612 -25.453 -15.593  1.00  0.00              
ATOM   1969 1HG  GLN A 136     -28.949 -23.112 -15.087  1.00  0.00              
ATOM   1970 2HG  GLN A 136     -27.278 -22.591 -15.404  1.00  0.00              
ATOM   1971 1HE2 GLN A 136     -29.299 -22.121 -18.488  1.00  0.00              
ATOM   1972 2HE2 GLN A 136     -29.353 -21.531 -16.861  1.00  0.00              
ATOM   1973  N   VAL A 137     -24.686 -25.748 -13.620  1.00  0.00              
ATOM   1974  CA  VAL A 137     -23.750 -26.864 -13.506  1.00  0.00              
ATOM   1975  C   VAL A 137     -23.230 -26.928 -12.076  1.00  0.00              
ATOM   1976  O   VAL A 137     -22.540 -26.017 -11.626  1.00  0.00              
ATOM   1977  CB  VAL A 137     -22.534 -26.691 -14.450  1.00  0.00              
ATOM   1978  CG1 VAL A 137     -21.594 -27.887 -14.301  1.00  0.00              
ATOM   1979  CG2 VAL A 137     -22.996 -26.551 -15.891  1.00  0.00              
ATOM   1980  H   VAL A 137     -24.325 -24.817 -13.774  1.00  0.00              
ATOM   1981  HA  VAL A 137     -24.235 -27.813 -13.736  1.00  0.00              
ATOM   1982  HB  VAL A 137     -22.015 -25.767 -14.192  1.00  0.00              
ATOM   1983 1HG1 VAL A 137     -20.739 -27.762 -14.966  1.00  0.00              
ATOM   1984 2HG1 VAL A 137     -21.246 -27.950 -13.271  1.00  0.00              
ATOM   1985 3HG1 VAL A 137     -22.125 -28.802 -14.561  1.00  0.00              
ATOM   1986 1HG2 VAL A 137     -22.131 -26.429 -16.542  1.00  0.00              
ATOM   1987 2HG2 VAL A 137     -23.548 -27.445 -16.183  1.00  0.00              
ATOM   1988 3HG2 VAL A 137     -23.644 -25.679 -15.982  1.00  0.00              
ATOM   1989  N   SER A 138     -23.551 -28.003 -11.360  1.00  0.00              
ATOM   1990  CA  SER A 138     -23.119 -28.108  -9.973  1.00  0.00              
ATOM   1991  C   SER A 138     -21.630 -28.412  -9.887  1.00  0.00              
ATOM   1992  O   SER A 138     -21.014 -28.846 -10.862  1.00  0.00              
ATOM   1993  CB  SER A 138     -23.903 -29.201  -9.241  1.00  0.00              
ATOM   1994  OG  SER A 138     -23.502 -30.494  -9.659  1.00  0.00              
ATOM   1995  H   SER A 138     -24.092 -28.753 -11.765  1.00  0.00              
ATOM   1996  HA  SER A 138     -23.370 -27.232  -9.374  1.00  0.00              
ATOM   1997 1HB  SER A 138     -23.727 -29.098  -8.170  1.00  0.00              
ATOM   1998 2HB  SER A 138     -24.964 -29.069  -9.448  1.00  0.00              
ATOM   1999  HG  SER A 138     -24.010 -31.156  -9.183  1.00  0.00              
ATOM   2000  N   VAL A 139     -21.064 -28.180  -8.711  1.00  0.00              
ATOM   2001  CA  VAL A 139     -19.661 -28.477  -8.459  1.00  0.00              
ATOM   2002  C   VAL A 139     -19.422 -29.982  -8.578  1.00  0.00              
ATOM   2003  O   VAL A 139     -18.411 -30.418  -9.132  1.00  0.00              
ATOM   2004  CB  VAL A 139     -19.244 -27.991  -7.043  1.00  0.00              
ATOM   2005  CG1 VAL A 139     -17.843 -28.472  -6.703  1.00  0.00              
ATOM   2006  CG2 VAL A 139     -19.309 -26.473  -6.983  1.00  0.00              
ATOM   2007  H   VAL A 139     -21.624 -27.784  -7.970  1.00  0.00              
ATOM   2008  HA  VAL A 139     -19.015 -28.006  -9.201  1.00  0.00              
ATOM   2009  HB  VAL A 139     -19.957 -28.375  -6.313  1.00  0.00              
ATOM   2010 1HG1 VAL A 139     -17.569 -28.122  -5.708  1.00  0.00              
ATOM   2011 2HG1 VAL A 139     -17.817 -29.561  -6.724  1.00  0.00              
ATOM   2012 3HG1 VAL A 139     -17.136 -28.078  -7.433  1.00  0.00              
ATOM   2013 1HG2 VAL A 139     -19.017 -26.135  -5.990  1.00  0.00              
ATOM   2014 2HG2 VAL A 139     -18.629 -26.051  -7.725  1.00  0.00              
ATOM   2015 3HG2 VAL A 139     -20.326 -26.143  -7.194  1.00  0.00              
ATOM   2016  N   GLU A 140     -20.360 -30.777  -8.067  1.00  0.00              
ATOM   2017  CA  GLU A 140     -20.218 -32.229  -8.115  1.00  0.00              
ATOM   2018  C   GLU A 140     -20.202 -32.752  -9.544  1.00  0.00              
ATOM   2019  O   GLU A 140     -19.413 -33.638  -9.864  1.00  0.00              
ATOM   2020  CB  GLU A 140     -21.345 -32.900  -7.328  1.00  0.00              
ATOM   2021  CG  GLU A 140     -21.256 -32.714  -5.820  1.00  0.00              
ATOM   2022  CD  GLU A 140     -22.461 -33.288  -5.127  1.00  0.00              
ATOM   2023  OE1 GLU A 140     -23.353 -33.739  -5.803  1.00  0.00              
ATOM   2024  OE2 GLU A 140     -22.441 -33.378  -3.922  1.00  0.00              
ATOM   2025  H   GLU A 140     -21.183 -30.377  -7.638  1.00  0.00              
ATOM   2026  HA  GLU A 140     -19.265 -32.522  -7.672  1.00  0.00              
ATOM   2027 1HB  GLU A 140     -22.282 -32.477  -7.690  1.00  0.00              
ATOM   2028 2HB  GLU A 140     -21.311 -33.963  -7.565  1.00  0.00              
ATOM   2029 1HG  GLU A 140     -20.352 -33.137  -5.383  1.00  0.00              
ATOM   2030 2HG  GLU A 140     -21.247 -31.632  -5.695  1.00  0.00              
ATOM   2031  N   GLU A 141     -21.076 -32.213 -10.394  1.00  0.00              
ATOM   2032  CA  GLU A 141     -21.129 -32.626 -11.801  1.00  0.00              
ATOM   2033  C   GLU A 141     -19.737 -32.528 -12.414  1.00  0.00              
ATOM   2034  O   GLU A 141     -19.186 -33.513 -12.916  1.00  0.00              
ATOM   2035  CB  GLU A 141     -22.035 -31.712 -12.628  1.00  0.00              
ATOM   2036  CG  GLU A 141     -23.511 -31.964 -12.555  1.00  0.00              
ATOM   2037  CD  GLU A 141     -24.289 -30.891 -13.295  1.00  0.00              
ATOM   2038  OE1 GLU A 141     -24.114 -30.788 -14.527  1.00  0.00              
ATOM   2039  OE2 GLU A 141     -25.065 -30.146 -12.657  1.00  0.00              
ATOM   2040  H   GLU A 141     -21.716 -31.505 -10.064  1.00  0.00              
ATOM   2041  HA  GLU A 141     -21.520 -33.641 -11.875  1.00  0.00              
ATOM   2042 1HB  GLU A 141     -21.850 -30.691 -12.292  1.00  0.00              
ATOM   2043 2HB  GLU A 141     -21.726 -31.813 -13.669  1.00  0.00              
ATOM   2044 1HG  GLU A 141     -23.801 -32.946 -12.929  1.00  0.00              
ATOM   2045 2HG  GLU A 141     -23.729 -31.903 -11.490  1.00  0.00              
ATOM   2046  N   ALA A 142     -19.190 -31.314 -12.374  1.00  0.00              
ATOM   2047  CA  ALA A 142     -17.922 -30.997 -13.022  1.00  0.00              
ATOM   2048  C   ALA A 142     -16.738 -31.723 -12.405  1.00  0.00              
ATOM   2049  O   ALA A 142     -15.806 -32.092 -13.117  1.00  0.00              
ATOM   2050  CB  ALA A 142     -17.689 -29.486 -13.000  1.00  0.00              
ATOM   2051  H   ALA A 142     -19.681 -30.588 -11.873  1.00  0.00              
ATOM   2052  HA  ALA A 142     -17.967 -31.331 -14.058  1.00  0.00              
ATOM   2053 1HB  ALA A 142     -16.741 -29.258 -13.486  1.00  0.00              
ATOM   2054 2HB  ALA A 142     -18.498 -28.984 -13.532  1.00  0.00              
ATOM   2055 3HB  ALA A 142     -17.661 -29.137 -11.969  1.00  0.00              
ATOM   2056  N   LYS A 143     -16.762 -31.928 -11.088  1.00  0.00              
ATOM   2057  CA  LYS A 143     -15.659 -32.617 -10.412  1.00  0.00              
ATOM   2058  C   LYS A 143     -15.710 -34.106 -10.717  1.00  0.00              
ATOM   2059  O   LYS A 143     -14.677 -34.780 -10.767  1.00  0.00              
ATOM   2060  CB  LYS A 143     -15.735 -32.429  -8.895  1.00  0.00              
ATOM   2061  CG  LYS A 143     -15.267 -31.083  -8.378  1.00  0.00              
ATOM   2062  CD  LYS A 143     -15.250 -31.064  -6.852  1.00  0.00              
ATOM   2063  CE  LYS A 143     -14.571 -29.806  -6.308  1.00  0.00              
ATOM   2064  NZ  LYS A 143     -14.607 -29.748  -4.815  1.00  0.00              
ATOM   2065  H   LYS A 143     -17.548 -31.606 -10.542  1.00  0.00              
ATOM   2066  HA  LYS A 143     -14.706 -32.216 -10.758  1.00  0.00              
ATOM   2067 1HB  LYS A 143     -16.776 -32.574  -8.606  1.00  0.00              
ATOM   2068 2HB  LYS A 143     -15.121 -33.210  -8.444  1.00  0.00              
ATOM   2069 1HG  LYS A 143     -14.263 -30.895  -8.761  1.00  0.00              
ATOM   2070 2HG  LYS A 143     -15.945 -30.315  -8.749  1.00  0.00              
ATOM   2071 1HD  LYS A 143     -16.279 -31.102  -6.492  1.00  0.00              
ATOM   2072 2HD  LYS A 143     -14.710 -31.944  -6.499  1.00  0.00              
ATOM   2073 1HE  LYS A 143     -13.536 -29.804  -6.645  1.00  0.00              
ATOM   2074 2HE  LYS A 143     -15.087 -28.937  -6.716  1.00  0.00              
ATOM   2075 1HZ  LYS A 143     -14.150 -28.904  -4.501  1.00  0.00              
ATOM   2076 2HZ  LYS A 143     -15.567 -29.748  -4.500  1.00  0.00              
ATOM   2077 3HZ  LYS A 143     -14.127 -30.551  -4.435  1.00  0.00              
ATOM   2078  N   ASN A 144     -16.922 -34.618 -10.900  1.00  0.00              
ATOM   2079  CA  ASN A 144     -17.086 -36.011 -11.278  1.00  0.00              
ATOM   2080  C   ASN A 144     -16.634 -36.249 -12.703  1.00  0.00              
ATOM   2081  O   ASN A 144     -16.009 -37.270 -13.003  1.00  0.00              
ATOM   2082  CB  ASN A 144     -18.522 -36.470 -11.102  1.00  0.00              
ATOM   2083  CG  ASN A 144     -18.917 -36.685  -9.668  1.00  0.00              
ATOM   2084  OD1 ASN A 144     -18.067 -36.874  -8.790  1.00  0.00              
ATOM   2085  ND2 ASN A 144     -20.205 -36.738  -9.438  1.00  0.00              
ATOM   2086  H   ASN A 144     -17.742 -34.041 -10.777  1.00  0.00              
ATOM   2087  HA  ASN A 144     -16.462 -36.643 -10.645  1.00  0.00              
ATOM   2088 1HB  ASN A 144     -19.337 -35.968 -11.626  1.00  0.00              
ATOM   2089 2HB  ASN A 144     -18.336 -37.439 -11.564  1.00  0.00              
ATOM   2090 1HD2 ASN A 144     -20.541 -36.878  -8.506  1.00  0.00              
ATOM   2091 2HD2 ASN A 144     -20.852 -36.638 -10.194  1.00  0.00              
ATOM   2092  N   ARG A 145     -16.930 -35.301 -13.584  1.00  0.00              
ATOM   2093  CA  ARG A 145     -16.457 -35.412 -14.956  1.00  0.00              
ATOM   2094  C   ARG A 145     -14.933 -35.363 -14.990  1.00  0.00              
ATOM   2095  O   ARG A 145     -14.294 -36.168 -15.657  1.00  0.00              
ATOM   2096  CB  ARG A 145     -17.018 -34.280 -15.821  1.00  0.00              
ATOM   2097  CG  ARG A 145     -16.630 -34.433 -17.279  1.00  0.00              
ATOM   2098  CD  ARG A 145     -17.443 -33.552 -18.204  1.00  0.00              
ATOM   2099  NE  ARG A 145     -18.843 -33.966 -18.299  1.00  0.00              
ATOM   2100  CZ  ARG A 145     -19.698 -33.483 -19.197  1.00  0.00              
ATOM   2101  NH1 ARG A 145     -19.294 -32.574 -20.080  1.00  0.00              
ATOM   2102  NH2 ARG A 145     -20.960 -33.898 -19.208  1.00  0.00              
ATOM   2103  H   ARG A 145     -17.481 -34.497 -13.316  1.00  0.00              
ATOM   2104  HA  ARG A 145     -16.824 -36.339 -15.398  1.00  0.00              
ATOM   2105 1HB  ARG A 145     -18.101 -34.300 -15.707  1.00  0.00              
ATOM   2106 2HB  ARG A 145     -16.628 -33.346 -15.416  1.00  0.00              
ATOM   2107 1HG  ARG A 145     -15.577 -34.172 -17.387  1.00  0.00              
ATOM   2108 2HG  ARG A 145     -16.777 -35.474 -17.569  1.00  0.00              
ATOM   2109 1HD  ARG A 145     -17.415 -32.528 -17.833  1.00  0.00              
ATOM   2110 2HD  ARG A 145     -17.007 -33.587 -19.201  1.00  0.00              
ATOM   2111  HE  ARG A 145     -19.356 -34.638 -17.744  1.00  0.00              
ATOM   2112 1HH1 ARG A 145     -18.336 -32.253 -20.067  1.00  0.00              
ATOM   2113 2HH1 ARG A 145     -19.946 -32.209 -20.759  1.00  0.00              
ATOM   2114 1HH2 ARG A 145     -21.268 -34.582 -18.532  1.00  0.00              
ATOM   2115 2HH2 ARG A 145     -21.604 -33.526 -19.891  1.00  0.00              
ATOM   2116  N   ALA A 146     -14.355 -34.413 -14.263  1.00  0.00              
ATOM   2117  CA  ALA A 146     -12.900 -34.307 -14.173  1.00  0.00              
ATOM   2118  C   ALA A 146     -12.282 -35.510 -13.477  1.00  0.00              
ATOM   2119  O   ALA A 146     -11.166 -35.918 -13.804  1.00  0.00              
ATOM   2120  CB  ALA A 146     -12.507 -33.024 -13.442  1.00  0.00              
ATOM   2121  H   ALA A 146     -14.928 -33.750 -13.762  1.00  0.00              
ATOM   2122  HA  ALA A 146     -12.489 -34.274 -15.182  1.00  0.00              
ATOM   2123 1HB  ALA A 146     -11.421 -32.958 -13.382  1.00  0.00              
ATOM   2124 2HB  ALA A 146     -12.894 -32.162 -13.985  1.00  0.00              
ATOM   2125 3HB  ALA A 146     -12.925 -33.036 -12.436  1.00  0.00              
ATOM   2126  N   GLU A 147     -12.998 -36.071 -12.507  1.00  0.00              
ATOM   2127  CA  GLU A 147     -12.510 -37.259 -11.821  1.00  0.00              
ATOM   2128  C   GLU A 147     -12.369 -38.428 -12.790  1.00  0.00              
ATOM   2129  O   GLU A 147     -11.341 -39.105 -12.804  1.00  0.00              
ATOM   2130  CB  GLU A 147     -13.446 -37.635 -10.670  1.00  0.00              
ATOM   2131  CG  GLU A 147     -13.013 -38.865  -9.885  1.00  0.00              
ATOM   2132  CD  GLU A 147     -13.963 -39.153  -8.755  1.00  0.00              
ATOM   2133  OE1 GLU A 147     -14.905 -38.416  -8.594  1.00  0.00              
ATOM   2134  OE2 GLU A 147     -13.811 -40.173  -8.124  1.00  0.00              
ATOM   2135  H   GLU A 147     -13.888 -35.678 -12.238  1.00  0.00              
ATOM   2136  HA  GLU A 147     -11.516 -37.070 -11.417  1.00  0.00              
ATOM   2137 1HB  GLU A 147     -13.490 -36.775 -10.002  1.00  0.00              
ATOM   2138 2HB  GLU A 147     -14.431 -37.810 -11.104  1.00  0.00              
ATOM   2139 1HG  GLU A 147     -12.902 -39.756 -10.501  1.00  0.00              
ATOM   2140 2HG  GLU A 147     -12.043 -38.581  -9.479  1.00  0.00              
ATOM   2141  N   GLN A 148     -13.385 -38.661 -13.612  1.00  0.00              
ATOM   2142  CA  GLN A 148     -13.296 -39.752 -14.574  1.00  0.00              
ATOM   2143  C   GLN A 148     -12.227 -39.469 -15.630  1.00  0.00              
ATOM   2144  O   GLN A 148     -11.669 -40.395 -16.227  1.00  0.00              
ATOM   2145  CB  GLN A 148     -14.650 -39.978 -15.252  1.00  0.00              
ATOM   2146  CG  GLN A 148     -15.717 -40.552 -14.336  1.00  0.00              
ATOM   2147  CD  GLN A 148     -17.053 -40.716 -15.035  1.00  0.00              
ATOM   2148  OE1 GLN A 148     -17.184 -40.431 -16.228  1.00  0.00              
ATOM   2149  NE2 GLN A 148     -18.055 -41.175 -14.294  1.00  0.00              
ATOM   2150  H   GLN A 148     -14.222 -38.096 -13.586  1.00  0.00              
ATOM   2151  HA  GLN A 148     -12.966 -40.658 -14.068  1.00  0.00              
ATOM   2152 1HB  GLN A 148     -14.974 -39.011 -15.637  1.00  0.00              
ATOM   2153 2HB  GLN A 148     -14.475 -40.659 -16.085  1.00  0.00              
ATOM   2154 1HG  GLN A 148     -15.552 -41.434 -13.718  1.00  0.00              
ATOM   2155 2HG  GLN A 148     -15.768 -39.668 -13.698  1.00  0.00              
ATOM   2156 1HE2 GLN A 148     -18.960 -41.304 -14.700  1.00  0.00              
ATOM   2157 2HE2 GLN A 148     -17.906 -41.392 -13.329  1.00  0.00              
ATOM   2158  N   TRP A 149     -11.934 -38.187 -15.846  1.00  0.00              
ATOM   2159  CA  TRP A 149     -10.894 -37.790 -16.793  1.00  0.00              
ATOM   2160  C   TRP A 149      -9.533 -37.834 -16.118  1.00  0.00              
ATOM   2161  O   TRP A 149      -8.499 -37.848 -16.785  1.00  0.00              
ATOM   2162  CB  TRP A 149     -11.135 -36.369 -17.305  1.00  0.00              
ATOM   2163  CG  TRP A 149     -12.312 -36.226 -18.202  1.00  0.00              
ATOM   2164  CD1 TRP A 149     -13.053 -37.230 -18.754  1.00  0.00              
ATOM   2165  CD2 TRP A 149     -12.860 -35.004 -18.696  1.00  0.00              
ATOM   2166  NE1 TRP A 149     -14.029 -36.707 -19.563  1.00  0.00              
ATOM   2167  CE2 TRP A 149     -13.933 -35.342 -19.548  1.00  0.00              
ATOM   2168  CE3 TRP A 149     -12.548 -33.654 -18.508  1.00  0.00              
ATOM   2169  CZ2 TRP A 149     -14.699 -34.376 -20.209  1.00  0.00              
ATOM   2170  CZ3 TRP A 149     -13.305 -32.697 -19.161  1.00  0.00              
ATOM   2171  CH2 TRP A 149     -14.370 -33.061 -20.002  1.00  0.00              
ATOM   2172  H   TRP A 149     -12.443 -37.473 -15.346  1.00  0.00              
ATOM   2173  HA  TRP A 149     -10.893 -38.467 -17.646  1.00  0.00              
ATOM   2174 1HB  TRP A 149     -11.308 -35.691 -16.469  1.00  0.00              
ATOM   2175 2HB  TRP A 149     -10.274 -36.026 -17.878  1.00  0.00              
ATOM   2176  HD1 TRP A 149     -12.779 -38.249 -18.487  1.00  0.00              
ATOM   2177  HE1 TRP A 149     -14.708 -37.241 -20.087  1.00  0.00              
ATOM   2178  HE3 TRP A 149     -11.734 -33.319 -17.866  1.00  0.00              
ATOM   2179  HZ2 TRP A 149     -15.517 -34.703 -20.851  1.00  0.00              
ATOM   2180  HZ3 TRP A 149     -13.053 -31.647 -19.005  1.00  0.00              
ATOM   2181  HH2 TRP A 149     -14.945 -32.281 -20.500  1.00  0.00              
ATOM   2182  N   ASN A 150      -9.547 -37.848 -14.790  1.00  0.00              
ATOM   2183  CA  ASN A 150      -8.328 -37.800 -13.998  1.00  0.00              
ATOM   2184  C   ASN A 150      -7.569 -36.490 -14.206  1.00  0.00              
ATOM   2185  O   ASN A 150      -6.344 -36.483 -14.351  1.00  0.00              
ATOM   2186  CB  ASN A 150      -7.427 -38.982 -14.307  1.00  0.00              
ATOM   2187  CG  ASN A 150      -6.410 -39.264 -13.237  1.00  0.00              
ATOM   2188  OD1 ASN A 150      -6.622 -38.965 -12.056  1.00  0.00              
ATOM   2189  ND2 ASN A 150      -5.274 -39.763 -13.654  1.00  0.00              
ATOM   2190  H   ASN A 150     -10.439 -37.893 -14.318  1.00  0.00              
ATOM   2191  HA  ASN A 150      -8.573 -37.852 -12.936  1.00  0.00              
ATOM   2192 1HB  ASN A 150      -7.846 -39.926 -14.660  1.00  0.00              
ATOM   2193 2HB  ASN A 150      -6.934 -38.472 -15.134  1.00  0.00              
ATOM   2194 1HD2 ASN A 150      -4.551 -39.976 -12.997  1.00  0.00              
ATOM   2195 2HD2 ASN A 150      -5.130 -39.932 -14.629  1.00  0.00              
ATOM   2196  N   VAL A 151      -8.312 -35.388 -14.227  1.00  0.00              
ATOM   2197  CA  VAL A 151      -7.733 -34.058 -14.402  1.00  0.00              
ATOM   2198  C   VAL A 151      -8.239 -33.154 -13.278  1.00  0.00              
ATOM   2199  O   VAL A 151      -9.153 -33.526 -12.538  1.00  0.00              
ATOM   2200  CB  VAL A 151      -8.128 -33.409 -15.767  1.00  0.00              
ATOM   2201  CG1 VAL A 151      -7.647 -34.273 -16.916  1.00  0.00              
ATOM   2202  CG2 VAL A 151      -9.621 -33.187 -15.832  1.00  0.00              
ATOM   2203  H   VAL A 151      -9.312 -35.478 -14.117  1.00  0.00              
ATOM   2204  HA  VAL A 151      -6.644 -34.090 -14.345  1.00  0.00              
ATOM   2205  HB  VAL A 151      -7.657 -32.430 -15.843  1.00  0.00              
ATOM   2206 1HG1 VAL A 151      -7.928 -33.811 -17.862  1.00  0.00              
ATOM   2207 2HG1 VAL A 151      -6.563 -34.371 -16.868  1.00  0.00              
ATOM   2208 3HG1 VAL A 151      -8.105 -35.260 -16.845  1.00  0.00              
ATOM   2209 1HG2 VAL A 151      -9.880 -32.733 -16.789  1.00  0.00              
ATOM   2210 2HG2 VAL A 151     -10.135 -34.143 -15.732  1.00  0.00              
ATOM   2211 3HG2 VAL A 151      -9.926 -32.524 -15.023  1.00  0.00              
ATOM   2212  N   ASN A 152      -7.650 -31.970 -13.146  1.00  0.00              
ATOM   2213  CA  ASN A 152      -8.068 -31.056 -12.099  1.00  0.00              
ATOM   2214  C   ASN A 152      -9.199 -30.178 -12.572  1.00  0.00              
ATOM   2215  O   ASN A 152      -9.367 -29.949 -13.764  1.00  0.00              
ATOM   2216  CB  ASN A 152      -6.914 -30.202 -11.607  1.00  0.00              
ATOM   2217  CG  ASN A 152      -5.874 -30.973 -10.842  1.00  0.00              
ATOM   2218  OD1 ASN A 152      -6.161 -32.017 -10.245  1.00  0.00              
ATOM   2219  ND2 ASN A 152      -4.689 -30.422 -10.788  1.00  0.00              
ATOM   2220  H   ASN A 152      -6.907 -31.694 -13.772  1.00  0.00              
ATOM   2221  HA  ASN A 152      -8.434 -31.620 -11.240  1.00  0.00              
ATOM   2222 1HB  ASN A 152      -6.417 -29.497 -12.274  1.00  0.00              
ATOM   2223 2HB  ASN A 152      -7.537 -29.655 -10.900  1.00  0.00              
ATOM   2224 1HD2 ASN A 152      -3.947 -30.879 -10.295  1.00  0.00              
ATOM   2225 2HD2 ASN A 152      -4.524 -29.545 -11.238  1.00  0.00              
ATOM   2226  N   TYR A 153      -9.994 -29.719 -11.618  1.00  0.00              
ATOM   2227  CA  TYR A 153     -11.117 -28.839 -11.879  1.00  0.00              
ATOM   2228  C   TYR A 153     -11.031 -27.634 -10.955  1.00  0.00              
ATOM   2229  O   TYR A 153     -10.831 -27.780  -9.744  1.00  0.00              
ATOM   2230  CB  TYR A 153     -12.438 -29.550 -11.606  1.00  0.00              
ATOM   2231  CG  TYR A 153     -13.627 -28.624 -11.700  1.00  0.00              
ATOM   2232  CD1 TYR A 153     -14.452 -28.397 -10.599  1.00  0.00              
ATOM   2233  CD2 TYR A 153     -13.941 -27.987 -12.900  1.00  0.00              
ATOM   2234  CE1 TYR A 153     -15.568 -27.561 -10.694  1.00  0.00              
ATOM   2235  CE2 TYR A 153     -15.046 -27.152 -13.005  1.00  0.00              
ATOM   2236  CZ  TYR A 153     -15.857 -26.946 -11.900  1.00  0.00              
ATOM   2237  OH  TYR A 153     -16.970 -26.147 -12.017  1.00  0.00              
ATOM   2238  H   TYR A 153      -9.801 -30.000 -10.668  1.00  0.00              
ATOM   2239  HA  TYR A 153     -11.104 -28.524 -12.923  1.00  0.00              
ATOM   2240 1HB  TYR A 153     -12.530 -30.353 -12.339  1.00  0.00              
ATOM   2241 2HB  TYR A 153     -12.373 -29.976 -10.605  1.00  0.00              
ATOM   2242  HD1 TYR A 153     -14.214 -28.887  -9.654  1.00  0.00              
ATOM   2243  HD2 TYR A 153     -13.302 -28.155 -13.768  1.00  0.00              
ATOM   2244  HE1 TYR A 153     -16.205 -27.391  -9.826  1.00  0.00              
ATOM   2245  HE2 TYR A 153     -15.271 -26.663 -13.953  1.00  0.00              
ATOM   2246  HH  TYR A 153     -17.349 -25.904 -11.169  1.00  0.00              
ATOM   2247  N   VAL A 154     -11.200 -26.445 -11.519  1.00  0.00              
ATOM   2248  CA  VAL A 154     -11.167 -25.232 -10.722  1.00  0.00              
ATOM   2249  C   VAL A 154     -12.186 -24.255 -11.252  1.00  0.00              
ATOM   2250  O   VAL A 154     -12.463 -24.234 -12.449  1.00  0.00              
ATOM   2251  CB  VAL A 154      -9.768 -24.576 -10.758  1.00  0.00              
ATOM   2252  CG1 VAL A 154      -9.412 -24.254 -12.179  1.00  0.00              
ATOM   2253  CG2 VAL A 154      -9.752 -23.295  -9.898  1.00  0.00              
ATOM   2254  H   VAL A 154     -11.355 -26.376 -12.515  1.00  0.00              
ATOM   2255  HA  VAL A 154     -11.433 -25.433  -9.683  1.00  0.00              
ATOM   2256  HB  VAL A 154      -9.044 -25.262 -10.319  1.00  0.00              
ATOM   2257 1HG1 VAL A 154      -8.426 -23.791 -12.211  1.00  0.00              
ATOM   2258 2HG1 VAL A 154      -9.401 -25.171 -12.768  1.00  0.00              
ATOM   2259 3HG1 VAL A 154     -10.149 -23.565 -12.591  1.00  0.00              
ATOM   2260 1HG2 VAL A 154      -8.759 -22.845  -9.933  1.00  0.00              
ATOM   2261 2HG2 VAL A 154     -10.485 -22.589 -10.286  1.00  0.00              
ATOM   2262 3HG2 VAL A 154     -10.000 -23.547  -8.867  1.00  0.00              
ATOM   2263  N   GLU A 155     -12.771 -23.471 -10.355  1.00  0.00              
ATOM   2264  CA  GLU A 155     -13.796 -22.521 -10.756  1.00  0.00              
ATOM   2265  C   GLU A 155     -13.179 -21.149 -10.617  1.00  0.00              
ATOM   2266  O   GLU A 155     -12.441 -20.885  -9.676  1.00  0.00              
ATOM   2267  CB  GLU A 155     -15.047 -22.631  -9.883  1.00  0.00              
ATOM   2268  CG  GLU A 155     -15.829 -23.912 -10.107  1.00  0.00              
ATOM   2269  CD  GLU A 155     -17.218 -23.883  -9.483  1.00  0.00              
ATOM   2270  OE1 GLU A 155     -17.526 -22.938  -8.722  1.00  0.00              
ATOM   2271  OE2 GLU A 155     -17.994 -24.821  -9.752  1.00  0.00              
ATOM   2272  H   GLU A 155     -12.507 -23.528  -9.381  1.00  0.00              
ATOM   2273  HA  GLU A 155     -14.090 -22.708 -11.789  1.00  0.00              
ATOM   2274 1HB  GLU A 155     -14.717 -22.574  -8.846  1.00  0.00              
ATOM   2275 2HB  GLU A 155     -15.673 -21.769 -10.114  1.00  0.00              
ATOM   2276 1HG  GLU A 155     -15.932 -24.179 -11.159  1.00  0.00              
ATOM   2277 2HG  GLU A 155     -15.233 -24.668  -9.598  1.00  0.00              
ATOM   2278  N   THR A 156     -13.481 -20.282 -11.568  1.00  0.00              
ATOM   2279  CA  THR A 156     -12.921 -18.949 -11.570  1.00  0.00              
ATOM   2280  C   THR A 156     -13.983 -17.905 -11.807  1.00  0.00              
ATOM   2281  O   THR A 156     -15.137 -18.215 -12.106  1.00  0.00              
ATOM   2282  CB  THR A 156     -11.905 -18.783 -12.725  1.00  0.00              
ATOM   2283  OG1 THR A 156     -12.611 -18.795 -13.979  1.00  0.00              
ATOM   2284  CG2 THR A 156     -10.885 -19.915 -12.721  1.00  0.00              
ATOM   2285  H   THR A 156     -14.114 -20.552 -12.307  1.00  0.00              
ATOM   2286  HA  THR A 156     -12.417 -18.758 -10.623  1.00  0.00              
ATOM   2287  HB  THR A 156     -11.386 -17.833 -12.607  1.00  0.00              
ATOM   2288  HG1 THR A 156     -11.999 -19.003 -14.689  1.00  0.00              
ATOM   2289 1HG2 THR A 156     -10.183 -19.774 -13.543  1.00  0.00              
ATOM   2290 2HG2 THR A 156     -10.344 -19.913 -11.775  1.00  0.00              
ATOM   2291 3HG2 THR A 156     -11.400 -20.867 -12.843  1.00  0.00              
ATOM   2292  N   SER A 157     -13.571 -16.656 -11.656  1.00  0.00              
ATOM   2293  CA  SER A 157     -14.424 -15.531 -11.964  1.00  0.00              
ATOM   2294  C   SER A 157     -13.530 -14.472 -12.588  1.00  0.00              
ATOM   2295  O   SER A 157     -12.682 -13.891 -11.916  1.00  0.00              
ATOM   2296  CB  SER A 157     -15.092 -14.936 -10.731  1.00  0.00              
ATOM   2297  OG  SER A 157     -15.770 -13.745 -11.109  1.00  0.00              
ATOM   2298  H   SER A 157     -12.635 -16.485 -11.315  1.00  0.00              
ATOM   2299  HA  SER A 157     -15.306 -15.803 -12.546  1.00  0.00              
ATOM   2300 1HB  SER A 157     -15.794 -15.666 -10.329  1.00  0.00              
ATOM   2301 2HB  SER A 157     -14.326 -14.722  -9.986  1.00  0.00              
ATOM   2302  HG  SER A 157     -16.579 -13.971 -11.575  1.00  0.00              
ATOM   2303  N   ALA A 158     -13.695 -14.241 -13.883  1.00  0.00              
ATOM   2304  CA  ALA A 158     -12.912 -13.210 -14.548  1.00  0.00              
ATOM   2305  C   ALA A 158     -13.386 -11.837 -14.042  1.00  0.00              
ATOM   2306  O   ALA A 158     -12.610 -10.886 -13.946  1.00  0.00              
ATOM   2307  CB  ALA A 158     -13.103 -13.322 -16.064  1.00  0.00              
ATOM   2308  H   ALA A 158     -14.363 -14.774 -14.420  1.00  0.00              
ATOM   2309  HA  ALA A 158     -11.860 -13.363 -14.310  1.00  0.00              
ATOM   2310 1HB  ALA A 158     -12.516 -12.549 -16.560  1.00  0.00              
ATOM   2311 2HB  ALA A 158     -12.770 -14.303 -16.401  1.00  0.00              
ATOM   2312 3HB  ALA A 158     -14.156 -13.190 -16.308  1.00  0.00              
ATOM   2313  N   LYS A 159     -14.674 -11.742 -13.722  1.00  0.00              
ATOM   2314  CA  LYS A 159     -15.261 -10.491 -13.240  1.00  0.00              
ATOM   2315  C   LYS A 159     -14.733 -10.026 -11.879  1.00  0.00              
ATOM   2316  O   LYS A 159     -14.357  -8.866 -11.723  1.00  0.00              
ATOM   2317  CB  LYS A 159     -16.786 -10.622 -13.177  1.00  0.00              
ATOM   2318  CG  LYS A 159     -17.509  -9.335 -12.796  1.00  0.00              
ATOM   2319  CD  LYS A 159     -19.023  -9.469 -12.919  1.00  0.00              
ATOM   2320  CE  LYS A 159     -19.712  -8.154 -12.561  1.00  0.00              
ATOM   2321  NZ  LYS A 159     -21.195  -8.231 -12.652  1.00  0.00              
ATOM   2322  H   LYS A 159     -15.262 -12.558 -13.814  1.00  0.00              
ATOM   2323  HA  LYS A 159     -15.004  -9.677 -13.919  1.00  0.00              
ATOM   2324 1HB  LYS A 159     -17.120 -10.949 -14.162  1.00  0.00              
ATOM   2325 2HB  LYS A 159     -17.011 -11.396 -12.443  1.00  0.00              
ATOM   2326 1HG  LYS A 159     -17.255  -9.089 -11.764  1.00  0.00              
ATOM   2327 2HG  LYS A 159     -17.166  -8.538 -13.454  1.00  0.00              
ATOM   2328 1HD  LYS A 159     -19.265  -9.746 -13.946  1.00  0.00              
ATOM   2329 2HD  LYS A 159     -19.359 -10.256 -12.243  1.00  0.00              
ATOM   2330 1HE  LYS A 159     -19.433  -7.888 -11.543  1.00  0.00              
ATOM   2331 2HE  LYS A 159     -19.356  -7.385 -13.247  1.00  0.00              
ATOM   2332 1HZ  LYS A 159     -21.595  -7.337 -12.407  1.00  0.00              
ATOM   2333 2HZ  LYS A 159     -21.463  -8.472 -13.596  1.00  0.00              
ATOM   2334 3HZ  LYS A 159     -21.535  -8.939 -12.015  1.00  0.00              
ATOM   2335  N   THR A 160     -14.704 -10.922 -10.898  1.00  0.00              
ATOM   2336  CA  THR A 160     -14.174 -10.580  -9.572  1.00  0.00              
ATOM   2337  C   THR A 160     -12.738 -11.050  -9.339  1.00  0.00              
ATOM   2338  O   THR A 160     -12.228 -10.951  -8.229  1.00  0.00              
ATOM   2339  CB  THR A 160     -15.061 -11.169  -8.459  1.00  0.00              
ATOM   2340  OG1 THR A 160     -15.079 -12.598  -8.565  1.00  0.00              
ATOM   2341  CG2 THR A 160     -16.482 -10.638  -8.572  1.00  0.00              
ATOM   2342  H   THR A 160     -15.051 -11.855 -11.064  1.00  0.00              
ATOM   2343  HA  THR A 160     -14.159  -9.497  -9.448  1.00  0.00              
ATOM   2344  HB  THR A 160     -14.646 -10.891  -7.490  1.00  0.00              
ATOM   2345  HG1 THR A 160     -15.455 -12.851  -9.412  1.00  0.00              
ATOM   2346 1HG2 THR A 160     -17.093 -11.064  -7.777  1.00  0.00              
ATOM   2347 2HG2 THR A 160     -16.472  -9.552  -8.480  1.00  0.00              
ATOM   2348 3HG2 THR A 160     -16.897 -10.916  -9.540  1.00  0.00              
ATOM   2349  N   ARG A 161     -12.104 -11.564 -10.392  1.00  0.00              
ATOM   2350  CA  ARG A 161     -10.683 -11.931 -10.380  1.00  0.00              
ATOM   2351  C   ARG A 161     -10.342 -13.139  -9.522  1.00  0.00              
ATOM   2352  O   ARG A 161      -9.174 -13.367  -9.208  1.00  0.00              
ATOM   2353  CB  ARG A 161      -9.811 -10.746  -9.993  1.00  0.00              
ATOM   2354  CG  ARG A 161     -10.044  -9.486 -10.811  1.00  0.00              
ATOM   2355  CD  ARG A 161      -9.101  -8.378 -10.511  1.00  0.00              
ATOM   2356  NE  ARG A 161      -9.024  -8.016  -9.105  1.00  0.00              
ATOM   2357  CZ  ARG A 161      -9.845  -7.140  -8.494  1.00  0.00              
ATOM   2358  NH1 ARG A 161     -10.780  -6.506  -9.166  1.00  0.00              
ATOM   2359  NH2 ARG A 161      -9.670  -6.916  -7.203  1.00  0.00              
ATOM   2360  H   ARG A 161     -12.642 -11.703 -11.236  1.00  0.00              
ATOM   2361  HA  ARG A 161     -10.363 -12.198 -11.388  1.00  0.00              
ATOM   2362 1HB  ARG A 161     -10.009 -10.535  -8.943  1.00  0.00              
ATOM   2363 2HB  ARG A 161      -8.774 -11.063 -10.110  1.00  0.00              
ATOM   2364 1HG  ARG A 161      -9.944  -9.734 -11.868  1.00  0.00              
ATOM   2365 2HG  ARG A 161     -11.056  -9.128 -10.615  1.00  0.00              
ATOM   2366 1HD  ARG A 161      -8.100  -8.670 -10.828  1.00  0.00              
ATOM   2367 2HD  ARG A 161      -9.412  -7.490 -11.060  1.00  0.00              
ATOM   2368  HE  ARG A 161      -8.384  -8.338  -8.391  1.00  0.00              
ATOM   2369 1HH1 ARG A 161     -10.889  -6.675 -10.156  1.00  0.00              
ATOM   2370 2HH1 ARG A 161     -11.385  -5.853  -8.690  1.00  0.00              
ATOM   2371 1HH2 ARG A 161      -8.934  -7.398  -6.705  1.00  0.00              
ATOM   2372 2HH2 ARG A 161     -10.270  -6.264  -6.721  1.00  0.00              
ATOM   2373  N   ALA A 162     -11.359 -13.920  -9.163  1.00  0.00              
ATOM   2374  CA  ALA A 162     -11.153 -15.148  -8.389  1.00  0.00              
ATOM   2375  C   ALA A 162     -10.516 -16.240  -9.254  1.00  0.00              
ATOM   2376  O   ALA A 162     -11.070 -16.628 -10.270  1.00  0.00              
ATOM   2377  CB  ALA A 162     -12.487 -15.638  -7.836  1.00  0.00              
ATOM   2378  H   ALA A 162     -12.297 -13.660  -9.432  1.00  0.00              
ATOM   2379  HA  ALA A 162     -10.484 -14.929  -7.556  1.00  0.00              
ATOM   2380 1HB  ALA A 162     -12.330 -16.550  -7.261  1.00  0.00              
ATOM   2381 2HB  ALA A 162     -12.917 -14.872  -7.189  1.00  0.00              
ATOM   2382 3HB  ALA A 162     -13.169 -15.842  -8.660  1.00  0.00              
ATOM   2383  N   ASN A 163      -9.357 -16.724  -8.815  1.00  0.00              
ATOM   2384  CA  ASN A 163      -8.610 -17.790  -9.472  1.00  0.00              
ATOM   2385  C   ASN A 163      -8.224 -17.565 -10.950  1.00  0.00              
ATOM   2386  O   ASN A 163      -8.021 -18.529 -11.688  1.00  0.00              
ATOM   2387  CB  ASN A 163      -9.355 -19.134  -9.347  1.00  0.00              
ATOM   2388  CG  ASN A 163      -9.467 -19.623  -7.895  1.00  0.00              
ATOM   2389  OD1 ASN A 163      -8.611 -19.315  -7.071  1.00  0.00              
ATOM   2390  ND2 ASN A 163     -10.511 -20.391  -7.587  1.00  0.00              
ATOM   2391  H   ASN A 163      -8.987 -16.313  -7.970  1.00  0.00              
ATOM   2392  HA  ASN A 163      -7.633 -17.903  -8.998  1.00  0.00              
ATOM   2393 1HB  ASN A 163     -10.300 -19.298  -9.867  1.00  0.00              
ATOM   2394 2HB  ASN A 163      -8.563 -19.692  -9.849  1.00  0.00              
ATOM   2395 1HD2 ASN A 163     -10.622 -20.731  -6.653  1.00  0.00              
ATOM   2396 2HD2 ASN A 163     -11.182 -20.627  -8.290  1.00  0.00              
ATOM   2397  N   VAL A 164      -8.083 -16.317 -11.388  1.00  0.00              
ATOM   2398  CA  VAL A 164      -7.791 -16.073 -12.796  1.00  0.00              
ATOM   2399  C   VAL A 164      -6.361 -16.442 -13.193  1.00  0.00              
ATOM   2400  O   VAL A 164      -6.158 -17.155 -14.174  1.00  0.00              
ATOM   2401  CB  VAL A 164      -8.118 -14.605 -13.187  1.00  0.00              
ATOM   2402  CG1 VAL A 164      -7.650 -14.301 -14.633  1.00  0.00              
ATOM   2403  CG2 VAL A 164      -9.618 -14.388 -13.086  1.00  0.00              
ATOM   2404  H   VAL A 164      -8.175 -15.532 -10.761  1.00  0.00              
ATOM   2405  HA  VAL A 164      -8.359 -16.744 -13.441  1.00  0.00              
ATOM   2406  HB  VAL A 164      -7.640 -13.934 -12.474  1.00  0.00              
ATOM   2407 1HG1 VAL A 164      -7.889 -13.267 -14.883  1.00  0.00              
ATOM   2408 2HG1 VAL A 164      -6.572 -14.450 -14.706  1.00  0.00              
ATOM   2409 3HG1 VAL A 164      -8.158 -14.969 -15.328  1.00  0.00              
ATOM   2410 1HG2 VAL A 164      -9.856 -13.361 -13.359  1.00  0.00              
ATOM   2411 2HG2 VAL A 164     -10.129 -15.072 -13.764  1.00  0.00              
ATOM   2412 3HG2 VAL A 164      -9.945 -14.578 -12.064  1.00  0.00              
ATOM   2413  N   ASP A 165      -5.369 -15.979 -12.438  1.00  0.00              
ATOM   2414  CA  ASP A 165      -3.983 -16.323 -12.736  1.00  0.00              
ATOM   2415  C   ASP A 165      -3.777 -17.809 -12.460  1.00  0.00              
ATOM   2416  O   ASP A 165      -3.022 -18.478 -13.159  1.00  0.00              
ATOM   2417  CB  ASP A 165      -3.004 -15.530 -11.855  1.00  0.00              
ATOM   2418  CG  ASP A 165      -2.927 -14.052 -12.229  1.00  0.00              
ATOM   2419  OD1 ASP A 165      -3.451 -13.666 -13.301  1.00  0.00              
ATOM   2420  OD2 ASP A 165      -2.317 -13.276 -11.458  1.00  0.00              
ATOM   2421  H   ASP A 165      -5.568 -15.382 -11.648  1.00  0.00              
ATOM   2422  HA  ASP A 165      -3.762 -16.095 -13.779  1.00  0.00              
ATOM   2423 1HB  ASP A 165      -3.194 -15.641 -10.787  1.00  0.00              
ATOM   2424 2HB  ASP A 165      -2.068 -16.028 -12.112  1.00  0.00              
ATOM   2425  N   LYS A 166      -4.459 -18.317 -11.440  1.00  0.00              
ATOM   2426  CA  LYS A 166      -4.331 -19.713 -11.064  1.00  0.00              
ATOM   2427  C   LYS A 166      -4.425 -20.689 -12.242  1.00  0.00              
ATOM   2428  O   LYS A 166      -3.617 -21.602 -12.340  1.00  0.00              
ATOM   2429  CB  LYS A 166      -5.381 -20.091 -10.007  1.00  0.00              
ATOM   2430  CG  LYS A 166      -5.316 -21.552  -9.553  1.00  0.00              
ATOM   2431  CD  LYS A 166      -6.280 -21.839  -8.411  1.00  0.00              
ATOM   2432  CE  LYS A 166      -6.375 -23.336  -8.143  1.00  0.00              
ATOM   2433  NZ  LYS A 166      -5.069 -23.917  -7.713  1.00  0.00              
ATOM   2434  H   LYS A 166      -5.082 -17.721 -10.912  1.00  0.00              
ATOM   2435  HA  LYS A 166      -3.339 -19.893 -10.647  1.00  0.00              
ATOM   2436 1HB  LYS A 166      -5.222 -19.436  -9.149  1.00  0.00              
ATOM   2437 2HB  LYS A 166      -6.360 -19.888 -10.441  1.00  0.00              
ATOM   2438 1HG  LYS A 166      -5.568 -22.189 -10.402  1.00  0.00              
ATOM   2439 2HG  LYS A 166      -4.300 -21.768  -9.226  1.00  0.00              
ATOM   2440 1HD  LYS A 166      -5.921 -21.326  -7.517  1.00  0.00              
ATOM   2441 2HD  LYS A 166      -7.262 -21.452  -8.679  1.00  0.00              
ATOM   2442 1HE  LYS A 166      -7.115 -23.496  -7.362  1.00  0.00              
ATOM   2443 2HE  LYS A 166      -6.703 -23.826  -9.060  1.00  0.00              
ATOM   2444 1HZ  LYS A 166      -5.179 -24.908  -7.549  1.00  0.00              
ATOM   2445 2HZ  LYS A 166      -4.380 -23.771  -8.438  1.00  0.00              
ATOM   2446 3HZ  LYS A 166      -4.764 -23.466  -6.863  1.00  0.00              
ATOM   2447  N   VAL A 167      -5.403 -20.509 -13.127  1.00  0.00              
ATOM   2448  CA  VAL A 167      -5.563 -21.480 -14.213  1.00  0.00              
ATOM   2449  C   VAL A 167      -4.402 -21.452 -15.199  1.00  0.00              
ATOM   2450  O   VAL A 167      -4.098 -22.465 -15.831  1.00  0.00              
ATOM   2451  CB  VAL A 167      -6.928 -21.311 -14.964  1.00  0.00              
ATOM   2452  CG1 VAL A 167      -8.053 -21.435 -13.970  1.00  0.00              
ATOM   2453  CG2 VAL A 167      -7.019 -19.974 -15.679  1.00  0.00              
ATOM   2454  H   VAL A 167      -6.035 -19.723 -13.071  1.00  0.00              
ATOM   2455  HA  VAL A 167      -5.504 -22.503 -13.841  1.00  0.00              
ATOM   2456  HB  VAL A 167      -7.003 -22.076 -15.738  1.00  0.00              
ATOM   2457 1HG1 VAL A 167      -9.008 -21.319 -14.483  1.00  0.00              
ATOM   2458 2HG1 VAL A 167      -8.013 -22.416 -13.496  1.00  0.00              
ATOM   2459 3HG1 VAL A 167      -7.954 -20.660 -13.211  1.00  0.00              
ATOM   2460 1HG2 VAL A 167      -7.980 -19.897 -16.188  1.00  0.00              
ATOM   2461 2HG2 VAL A 167      -6.928 -19.167 -14.952  1.00  0.00              
ATOM   2462 3HG2 VAL A 167      -6.215 -19.896 -16.411  1.00  0.00              
ATOM   2463  N   PHE A 168      -3.707 -20.322 -15.293  1.00  0.00              
ATOM   2464  CA  PHE A 168      -2.628 -20.208 -16.272  1.00  0.00              
ATOM   2465  C   PHE A 168      -1.309 -20.735 -15.715  1.00  0.00              
ATOM   2466  O   PHE A 168      -0.556 -21.411 -16.417  1.00  0.00              
ATOM   2467  CB  PHE A 168      -2.479 -18.756 -16.711  1.00  0.00              
ATOM   2468  CG  PHE A 168      -3.629 -18.266 -17.528  1.00  0.00              
ATOM   2469  CD1 PHE A 168      -3.732 -18.607 -18.874  1.00  0.00              
ATOM   2470  CD2 PHE A 168      -4.619 -17.484 -16.951  1.00  0.00              
ATOM   2471  CE1 PHE A 168      -4.811 -18.172 -19.638  1.00  0.00              
ATOM   2472  CE2 PHE A 168      -5.699 -17.041 -17.697  1.00  0.00              
ATOM   2473  CZ  PHE A 168      -5.799 -17.386 -19.051  1.00  0.00              
ATOM   2474  H   PHE A 168      -3.913 -19.535 -14.695  1.00  0.00              
ATOM   2475  HA  PHE A 168      -2.855 -20.821 -17.146  1.00  0.00              
ATOM   2476 1HB  PHE A 168      -2.408 -18.105 -15.841  1.00  0.00              
ATOM   2477 2HB  PHE A 168      -1.585 -18.640 -17.323  1.00  0.00              
ATOM   2478  HD1 PHE A 168      -2.955 -19.223 -19.328  1.00  0.00              
ATOM   2479  HD2 PHE A 168      -4.538 -17.217 -15.897  1.00  0.00              
ATOM   2480  HE1 PHE A 168      -4.880 -18.448 -20.690  1.00  0.00              
ATOM   2481  HE2 PHE A 168      -6.470 -16.426 -17.234  1.00  0.00              
ATOM   2482  HZ  PHE A 168      -6.644 -17.039 -19.644  1.00  0.00              
ATOM   2483  N   PHE A 169      -1.029 -20.431 -14.451  1.00  0.00              
ATOM   2484  CA  PHE A 169       0.220 -20.878 -13.851  1.00  0.00              
ATOM   2485  C   PHE A 169       0.182 -22.373 -13.520  1.00  0.00              
ATOM   2486  O   PHE A 169       1.205 -23.047 -13.608  1.00  0.00              
ATOM   2487  CB  PHE A 169       0.534 -20.054 -12.603  1.00  0.00              
ATOM   2488  CG  PHE A 169       1.036 -18.680 -12.915  1.00  0.00              
ATOM   2489  CD1 PHE A 169       2.322 -18.490 -13.416  1.00  0.00              
ATOM   2490  CD2 PHE A 169       0.206 -17.576 -12.767  1.00  0.00              
ATOM   2491  CE1 PHE A 169       2.768 -17.218 -13.770  1.00  0.00              
ATOM   2492  CE2 PHE A 169       0.644 -16.303 -13.117  1.00  0.00              
ATOM   2493  CZ  PHE A 169       1.919 -16.121 -13.621  1.00  0.00              
ATOM   2494  H   PHE A 169      -1.676 -19.890 -13.896  1.00  0.00              
ATOM   2495  HA  PHE A 169       1.037 -20.757 -14.565  1.00  0.00              
ATOM   2496 1HB  PHE A 169      -0.363 -19.934 -11.998  1.00  0.00              
ATOM   2497 2HB  PHE A 169       1.306 -20.547 -12.014  1.00  0.00              
ATOM   2498  HD1 PHE A 169       2.982 -19.350 -13.530  1.00  0.00              
ATOM   2499  HD2 PHE A 169      -0.800 -17.716 -12.370  1.00  0.00              
ATOM   2500  HE1 PHE A 169       3.776 -17.085 -14.163  1.00  0.00              
ATOM   2501  HE2 PHE A 169      -0.020 -15.448 -12.993  1.00  0.00              
ATOM   2502  HZ  PHE A 169       2.261 -15.125 -13.898  1.00  0.00              
ATOM   2503  N   ASP A 170      -0.982 -22.892 -13.137  1.00  0.00              
ATOM   2504  CA  ASP A 170      -1.081 -24.310 -12.794  1.00  0.00              
ATOM   2505  C   ASP A 170      -0.921 -25.125 -14.088  1.00  0.00              
ATOM   2506  O   ASP A 170      -0.275 -26.163 -14.092  1.00  0.00              
ATOM   2507  CB  ASP A 170      -2.435 -24.634 -12.148  1.00  0.00              
ATOM   2508  CG  ASP A 170      -2.540 -24.146 -10.698  1.00  0.00              
ATOM   2509  OD1 ASP A 170      -1.510 -23.763 -10.096  1.00  0.00              
ATOM   2510  OD2 ASP A 170      -3.666 -24.149 -10.161  1.00  0.00              
ATOM   2511  H   ASP A 170      -1.808 -22.313 -13.077  1.00  0.00              
ATOM   2512  HA  ASP A 170      -0.294 -24.576 -12.088  1.00  0.00              
ATOM   2513 1HB  ASP A 170      -3.289 -24.281 -12.728  1.00  0.00              
ATOM   2514 2HB  ASP A 170      -2.403 -25.724 -12.172  1.00  0.00              
ATOM   2515  N   LEU A 171      -1.514 -24.661 -15.186  1.00  0.00              
ATOM   2516  CA  LEU A 171      -1.318 -25.345 -16.468  1.00  0.00              
ATOM   2517  C   LEU A 171       0.139 -25.218 -16.891  1.00  0.00              
ATOM   2518  O   LEU A 171       0.722 -26.160 -17.430  1.00  0.00              
ATOM   2519  CB  LEU A 171      -2.247 -24.767 -17.544  1.00  0.00              
ATOM   2520  CG  LEU A 171      -2.164 -25.452 -18.914  1.00  0.00              
ATOM   2521  CD1 LEU A 171      -2.545 -26.921 -18.788  1.00  0.00              
ATOM   2522  CD2 LEU A 171      -3.082 -24.739 -19.895  1.00  0.00              
ATOM   2523  H   LEU A 171      -2.100 -23.839 -15.151  1.00  0.00              
ATOM   2524  HA  LEU A 171      -1.575 -26.398 -16.362  1.00  0.00              
ATOM   2525 1HB  LEU A 171      -3.208 -24.977 -17.079  1.00  0.00              
ATOM   2526 2HB  LEU A 171      -2.121 -23.690 -17.649  1.00  0.00              
ATOM   2527  HG  LEU A 171      -1.140 -25.337 -19.272  1.00  0.00              
ATOM   2528 1HD1 LEU A 171      -2.483 -27.398 -19.766  1.00  0.00              
ATOM   2529 2HD1 LEU A 171      -1.861 -27.416 -18.099  1.00  0.00              
ATOM   2530 3HD1 LEU A 171      -3.563 -27.001 -18.409  1.00  0.00              
ATOM   2531 1HD2 LEU A 171      -3.021 -25.226 -20.869  1.00  0.00              
ATOM   2532 2HD2 LEU A 171      -4.108 -24.781 -19.531  1.00  0.00              
ATOM   2533 3HD2 LEU A 171      -2.774 -23.697 -19.992  1.00  0.00              
ATOM   2534  N   MET A 172       0.739 -24.054 -16.659  1.00  0.00              
ATOM   2535  CA  MET A 172       2.159 -23.931 -16.956  1.00  0.00              
ATOM   2536  C   MET A 172       2.968 -24.936 -16.140  1.00  0.00              
ATOM   2537  O   MET A 172       3.969 -25.449 -16.623  1.00  0.00              
ATOM   2538  CB  MET A 172       2.674 -22.515 -16.682  1.00  0.00              
ATOM   2539  CG  MET A 172       2.201 -21.480 -17.711  1.00  0.00              
ATOM   2540  SD  MET A 172       2.512 -19.798 -17.153  1.00  0.00              
ATOM   2541  CE  MET A 172       4.232 -19.727 -17.203  1.00  0.00              
ATOM   2542  H   MET A 172       0.243 -23.257 -16.286  1.00  0.00              
ATOM   2543  HA  MET A 172       2.339 -24.154 -18.008  1.00  0.00              
ATOM   2544 1HB  MET A 172       2.323 -22.237 -15.689  1.00  0.00              
ATOM   2545 2HB  MET A 172       3.764 -22.567 -16.682  1.00  0.00              
ATOM   2546 1HG  MET A 172       2.734 -21.662 -18.644  1.00  0.00              
ATOM   2547 2HG  MET A 172       1.132 -21.623 -17.870  1.00  0.00              
ATOM   2548 1HE  MET A 172       4.565 -18.740 -16.882  1.00  0.00              
ATOM   2549 2HE  MET A 172       4.647 -20.485 -16.537  1.00  0.00              
ATOM   2550 3HE  MET A 172       4.574 -19.912 -18.222  1.00  0.00              
ATOM   2551  N   ARG A 173       2.547 -25.220 -14.911  1.00  0.00              
ATOM   2552  CA  ARG A 173       3.216 -26.259 -14.126  1.00  0.00              
ATOM   2553  C   ARG A 173       3.070 -27.659 -14.734  1.00  0.00              
ATOM   2554  O   ARG A 173       4.008 -28.467 -14.702  1.00  0.00              
ATOM   2555  CB  ARG A 173       2.719 -26.246 -12.675  1.00  0.00              
ATOM   2556  CG  ARG A 173       3.199 -25.011 -11.898  1.00  0.00              
ATOM   2557  CD  ARG A 173       2.754 -25.006 -10.433  1.00  0.00              
ATOM   2558  NE  ARG A 173       3.167 -23.764  -9.769  1.00  0.00              
ATOM   2559  CZ  ARG A 173       2.381 -22.705  -9.591  1.00  0.00              
ATOM   2560  NH1 ARG A 173       1.132 -22.730 -10.013  1.00  0.00              
ATOM   2561  NH2 ARG A 173       2.851 -21.601  -9.016  1.00  0.00              
ATOM   2562  H   ARG A 173       1.765 -24.725 -14.507  1.00  0.00              
ATOM   2563  HA  ARG A 173       4.286 -26.055 -14.081  1.00  0.00              
ATOM   2564 1HB  ARG A 173       1.630 -26.272 -12.712  1.00  0.00              
ATOM   2565 2HB  ARG A 173       3.088 -27.157 -12.204  1.00  0.00              
ATOM   2566 1HG  ARG A 173       4.289 -24.984 -11.928  1.00  0.00              
ATOM   2567 2HG  ARG A 173       2.801 -24.120 -12.384  1.00  0.00              
ATOM   2568 1HD  ARG A 173       1.669 -25.093 -10.392  1.00  0.00              
ATOM   2569 2HD  ARG A 173       3.206 -25.856  -9.922  1.00  0.00              
ATOM   2570  HE  ARG A 173       4.058 -23.518  -9.360  1.00  0.00              
ATOM   2571 1HH1 ARG A 173       0.773 -23.555 -10.471  1.00  0.00              
ATOM   2572 2HH1 ARG A 173       0.540 -21.924  -9.877  1.00  0.00              
ATOM   2573 1HH2 ARG A 173       3.813 -21.565  -8.711  1.00  0.00              
ATOM   2574 2HH2 ARG A 173       2.244 -20.805  -8.888  1.00  0.00              
ATOM   2575  N   GLU A 174       1.903 -27.955 -15.294  1.00  0.00              
ATOM   2576  CA  GLU A 174       1.705 -29.263 -15.905  1.00  0.00              
ATOM   2577  C   GLU A 174       2.561 -29.345 -17.153  1.00  0.00              
ATOM   2578  O   GLU A 174       3.170 -30.379 -17.421  1.00  0.00              
ATOM   2579  CB  GLU A 174       0.244 -29.490 -16.253  1.00  0.00              
ATOM   2580  CG  GLU A 174      -0.634 -29.668 -15.028  1.00  0.00              
ATOM   2581  CD  GLU A 174      -2.092 -29.838 -15.382  1.00  0.00              
ATOM   2582  OE1 GLU A 174      -2.908 -30.042 -14.456  1.00  0.00              
ATOM   2583  OE2 GLU A 174      -2.424 -29.768 -16.588  1.00  0.00              
ATOM   2584  H   GLU A 174       1.146 -27.286 -15.306  1.00  0.00              
ATOM   2585  HA  GLU A 174       2.017 -30.046 -15.213  1.00  0.00              
ATOM   2586 1HB  GLU A 174      -0.084 -28.625 -16.829  1.00  0.00              
ATOM   2587 2HB  GLU A 174       0.200 -30.382 -16.879  1.00  0.00              
ATOM   2588 1HG  GLU A 174      -0.329 -30.499 -14.394  1.00  0.00              
ATOM   2589 2HG  GLU A 174      -0.508 -28.732 -14.486  1.00  0.00              
ATOM   2590  N   ILE A 175       2.633 -28.246 -17.903  1.00  0.00              
ATOM   2591  CA  ILE A 175       3.398 -28.231 -19.146  1.00  0.00              
ATOM   2592  C   ILE A 175       4.874 -28.366 -18.796  1.00  0.00              
ATOM   2593  O   ILE A 175       5.627 -29.103 -19.442  1.00  0.00              
ATOM   2594  CB  ILE A 175       3.166 -26.917 -19.926  1.00  0.00              
ATOM   2595  CG1 ILE A 175       1.719 -26.860 -20.416  1.00  0.00              
ATOM   2596  CG2 ILE A 175       4.138 -26.816 -21.086  1.00  0.00              
ATOM   2597  CD1 ILE A 175       1.310 -25.486 -20.942  1.00  0.00              
ATOM   2598  H   ILE A 175       2.151 -27.407 -17.612  1.00  0.00              
ATOM   2599  HA  ILE A 175       3.131 -29.082 -19.772  1.00  0.00              
ATOM   2600  HB  ILE A 175       3.312 -26.073 -19.253  1.00  0.00              
ATOM   2601 1HG1 ILE A 175       1.615 -27.602 -21.208  1.00  0.00              
ATOM   2602 2HG1 ILE A 175       1.081 -27.136 -19.576  1.00  0.00              
ATOM   2603 1HG2 ILE A 175       3.963 -25.886 -21.628  1.00  0.00              
ATOM   2604 2HG2 ILE A 175       5.159 -26.827 -20.708  1.00  0.00              
ATOM   2605 3HG2 ILE A 175       3.991 -27.660 -21.760  1.00  0.00              
ATOM   2606 1HD1 ILE A 175       0.272 -25.516 -21.273  1.00  0.00              
ATOM   2607 2HD1 ILE A 175       1.416 -24.745 -20.149  1.00  0.00              
ATOM   2608 3HD1 ILE A 175       1.949 -25.213 -21.781  1.00  0.00              
ATOM   2609  N   ARG A 176       5.288 -27.662 -17.757  1.00  0.00              
ATOM   2610  CA  ARG A 176       6.675 -27.730 -17.335  1.00  0.00              
ATOM   2611  C   ARG A 176       7.053 -29.160 -16.884  1.00  0.00              
ATOM   2612  O   ARG A 176       8.127 -29.666 -17.217  1.00  0.00              
ATOM   2613  CB  ARG A 176       6.989 -26.694 -16.266  1.00  0.00              
ATOM   2614  CG  ARG A 176       8.422 -26.714 -15.758  1.00  0.00              
ATOM   2615  CD  ARG A 176       8.719 -25.690 -14.724  1.00  0.00              
ATOM   2616  NE  ARG A 176       7.914 -25.800 -13.518  1.00  0.00              
ATOM   2617  CZ  ARG A 176       7.895 -24.890 -12.524  1.00  0.00              
ATOM   2618  NH1 ARG A 176       8.660 -23.821 -12.570  1.00  0.00              
ATOM   2619  NH2 ARG A 176       7.103 -25.111 -11.490  1.00  0.00              
ATOM   2620  H   ARG A 176       4.647 -27.071 -17.246  1.00  0.00              
ATOM   2621  HA  ARG A 176       7.326 -27.435 -18.159  1.00  0.00              
ATOM   2622 1HB  ARG A 176       6.774 -25.717 -16.697  1.00  0.00              
ATOM   2623 2HB  ARG A 176       6.311 -26.881 -15.434  1.00  0.00              
ATOM   2624 1HG  ARG A 176       8.624 -27.694 -15.326  1.00  0.00              
ATOM   2625 2HG  ARG A 176       9.091 -26.543 -16.602  1.00  0.00              
ATOM   2626 1HD  ARG A 176       9.764 -25.778 -14.428  1.00  0.00              
ATOM   2627 2HD  ARG A 176       8.543 -24.700 -15.144  1.00  0.00              
ATOM   2628  HE  ARG A 176       7.273 -26.530 -13.235  1.00  0.00              
ATOM   2629 1HH1 ARG A 176       9.273 -23.676 -13.360  1.00  0.00              
ATOM   2630 2HH1 ARG A 176       8.631 -23.151 -11.816  1.00  0.00              
ATOM   2631 1HH2 ARG A 176       6.535 -25.947 -11.462  1.00  0.00              
ATOM   2632 2HH2 ARG A 176       7.070 -24.446 -10.732  1.00  0.00              
ATOM   2633  N   ALA A 177       6.159 -29.807 -16.142  1.00  0.00              
ATOM   2634  CA  ALA A 177       6.393 -31.176 -15.676  1.00  0.00              
ATOM   2635  C   ALA A 177       6.558 -32.130 -16.852  1.00  0.00              
ATOM   2636  O   ALA A 177       7.392 -33.029 -16.804  1.00  0.00              
ATOM   2637  CB  ALA A 177       5.238 -31.641 -14.799  1.00  0.00              
ATOM   2638  H   ALA A 177       5.297 -29.342 -15.892  1.00  0.00              
ATOM   2639  HA  ALA A 177       7.309 -31.192 -15.085  1.00  0.00              
ATOM   2640 1HB  ALA A 177       5.426 -32.659 -14.461  1.00  0.00              
ATOM   2641 2HB  ALA A 177       5.150 -30.982 -13.935  1.00  0.00              
ATOM   2642 3HB  ALA A 177       4.313 -31.614 -15.372  1.00  0.00              
ATOM   2643  N   ARG A 178       5.752 -31.938 -17.892  1.00  0.00              
ATOM   2644  CA  ARG A 178       5.868 -32.736 -19.117  1.00  0.00              
ATOM   2645  C   ARG A 178       7.196 -32.480 -19.818  1.00  0.00              
ATOM   2646  O   ARG A 178       7.853 -33.411 -20.288  1.00  0.00              
ATOM   2647  CB  ARG A 178       4.724 -32.420 -20.089  1.00  0.00              
ATOM   2648  CG  ARG A 178       3.366 -32.927 -19.643  1.00  0.00              
ATOM   2649  CD  ARG A 178       3.366 -34.438 -19.479  1.00  0.00              
ATOM   2650  NE  ARG A 178       3.832 -35.110 -20.688  1.00  0.00              
ATOM   2651  CZ  ARG A 178       3.080 -35.345 -21.761  1.00  0.00              
ATOM   2652  NH1 ARG A 178       1.808 -34.965 -21.783  1.00  0.00              
ATOM   2653  NH2 ARG A 178       3.603 -35.957 -22.817  1.00  0.00              
ATOM   2654  H   ARG A 178       5.040 -31.222 -17.837  1.00  0.00              
ATOM   2655  HA  ARG A 178       5.774 -33.795 -18.877  1.00  0.00              
ATOM   2656 1HB  ARG A 178       4.690 -31.337 -20.198  1.00  0.00              
ATOM   2657 2HB  ARG A 178       4.985 -32.873 -21.045  1.00  0.00              
ATOM   2658 1HG  ARG A 178       3.116 -32.459 -18.691  1.00  0.00              
ATOM   2659 2HG  ARG A 178       2.627 -32.643 -20.394  1.00  0.00              
ATOM   2660 1HD  ARG A 178       4.022 -34.704 -18.652  1.00  0.00              
ATOM   2661 2HD  ARG A 178       2.352 -34.769 -19.259  1.00  0.00              
ATOM   2662  HE  ARG A 178       4.746 -35.486 -20.905  1.00  0.00              
ATOM   2663 1HH1 ARG A 178       1.410 -34.496 -20.982  1.00  0.00              
ATOM   2664 2HH1 ARG A 178       1.244 -35.147 -22.600  1.00  0.00              
ATOM   2665 1HH2 ARG A 178       4.573 -36.242 -22.803  1.00  0.00              
ATOM   2666 2HH2 ARG A 178       3.031 -36.134 -23.629  1.00  0.00              
ATOM   2667  N   LYS A 179       7.592 -31.215 -19.888  1.00  0.00              
ATOM   2668  CA  LYS A 179       8.866 -30.860 -20.495  1.00  0.00              
ATOM   2669  C   LYS A 179      10.039 -31.479 -19.741  1.00  0.00              
ATOM   2670  O   LYS A 179      11.017 -31.913 -20.340  1.00  0.00              
ATOM   2671  CB  LYS A 179       9.027 -29.336 -20.531  1.00  0.00              
ATOM   2672  CG  LYS A 179       8.134 -28.648 -21.564  1.00  0.00              
ATOM   2673  CD  LYS A 179       8.225 -27.130 -21.489  1.00  0.00              
ATOM   2674  CE  LYS A 179       7.418 -26.495 -22.627  1.00  0.00              
ATOM   2675  NZ  LYS A 179       7.271 -25.017 -22.465  1.00  0.00              
ATOM   2676  H   LYS A 179       7.004 -30.483 -19.515  1.00  0.00              
ATOM   2677  HA  LYS A 179       8.907 -31.243 -21.516  1.00  0.00              
ATOM   2678 1HB  LYS A 179       8.788 -28.966 -19.533  1.00  0.00              
ATOM   2679 2HB  LYS A 179      10.073 -29.130 -20.753  1.00  0.00              
ATOM   2680 1HG  LYS A 179       8.441 -28.974 -22.558  1.00  0.00              
ATOM   2681 2HG  LYS A 179       7.102 -28.951 -21.386  1.00  0.00              
ATOM   2682 1HD  LYS A 179       7.831 -26.806 -20.525  1.00  0.00              
ATOM   2683 2HD  LYS A 179       9.272 -26.841 -21.569  1.00  0.00              
ATOM   2684 1HE  LYS A 179       7.928 -26.705 -23.565  1.00  0.00              
ATOM   2685 2HE  LYS A 179       6.429 -26.954 -22.641  1.00  0.00              
ATOM   2686 1HZ  LYS A 179       6.733 -24.647 -23.236  1.00  0.00              
ATOM   2687 2HZ  LYS A 179       6.795 -24.818 -21.597  1.00  0.00              
ATOM   2688 3HZ  LYS A 179       8.185 -24.588 -22.455  1.00  0.00              
ATOM   2689  N   MET A 180       9.928 -31.515 -18.422  1.00  0.00              
ATOM   2690  CA  MET A 180      10.925 -32.158 -17.585  1.00  0.00              
ATOM   2691  C   MET A 180      11.052 -33.656 -17.872  1.00  0.00              
ATOM   2692  O   MET A 180      12.149 -34.162 -18.110  1.00  0.00              
ATOM   2693  CB  MET A 180      10.584 -31.932 -16.113  1.00  0.00              
ATOM   2694  CG  MET A 180      11.512 -32.639 -15.136  1.00  0.00              
ATOM   2695  SD  MET A 180      10.976 -32.469 -13.422  1.00  0.00              
ATOM   2696  CE  MET A 180       9.507 -33.493 -13.423  1.00  0.00              
ATOM   2697  H   MET A 180       9.125 -31.083 -17.987  1.00  0.00              
ATOM   2698  HA  MET A 180      11.909 -31.734 -17.786  1.00  0.00              
ATOM   2699 1HB  MET A 180      10.624 -30.857 -15.940  1.00  0.00              
ATOM   2700 2HB  MET A 180       9.563 -32.286 -15.966  1.00  0.00              
ATOM   2701 1HG  MET A 180      11.540 -33.696 -15.399  1.00  0.00              
ATOM   2702 2HG  MET A 180      12.508 -32.211 -15.243  1.00  0.00              
ATOM   2703 1HE  MET A 180       9.060 -33.490 -12.429  1.00  0.00              
ATOM   2704 2HE  MET A 180       8.791 -33.101 -14.146  1.00  0.00              
ATOM   2705 3HE  MET A 180       9.777 -34.514 -13.696  1.00  0.00              
ATOM   2706  N   GLU A 181       9.924 -34.356 -17.851  1.00  0.00              
ATOM   2707  CA  GLU A 181       9.908 -35.795 -18.059  1.00  0.00              
ATOM   2708  C   GLU A 181      10.300 -36.182 -19.480  1.00  0.00              
ATOM   2709  O   GLU A 181      10.877 -37.245 -19.702  1.00  0.00              
ATOM   2710  CB  GLU A 181       8.523 -36.358 -17.731  1.00  0.00              
ATOM   2711  CG  GLU A 181       8.162 -36.316 -16.253  1.00  0.00              
ATOM   2712  CD  GLU A 181       6.756 -36.797 -16.021  1.00  0.00              
ATOM   2713  OE1 GLU A 181       6.095 -37.126 -16.976  1.00  0.00              
ATOM   2714  OE2 GLU A 181       6.381 -36.943 -14.881  1.00  0.00              
ATOM   2715  H   GLU A 181       9.053 -33.874 -17.687  1.00  0.00              
ATOM   2716  HA  GLU A 181      10.639 -36.272 -17.405  1.00  0.00              
ATOM   2717 1HB  GLU A 181       7.799 -35.772 -18.298  1.00  0.00              
ATOM   2718 2HB  GLU A 181       8.508 -37.391 -18.079  1.00  0.00              
ATOM   2719 1HG  GLU A 181       8.847 -36.882 -15.623  1.00  0.00              
ATOM   2720 2HG  GLU A 181       8.229 -35.258 -16.003  1.00  0.00              
ATOM   2721  N   ASP A 182       9.985 -35.310 -20.434  1.00  0.00              
ATOM   2722  CA  ASP A 182      10.288 -35.551 -21.844  1.00  0.00              
ATOM   2723  C   ASP A 182      11.698 -35.117 -22.257  1.00  0.00              
ATOM   2724  O   ASP A 182      12.255 -35.655 -23.216  1.00  0.00              
ATOM   2725  CB  ASP A 182       9.255 -34.849 -22.740  1.00  0.00              
ATOM   2726  CG  ASP A 182       7.881 -35.516 -22.697  1.00  0.00              
ATOM   2727  OD1 ASP A 182       6.900 -34.897 -23.162  1.00  0.00              
ATOM   2728  OD2 ASP A 182       7.781 -36.656 -22.197  1.00  0.00              
ATOM   2729  H   ASP A 182       9.520 -34.453 -20.170  1.00  0.00              
ATOM   2730  HA  ASP A 182      10.260 -36.622 -22.050  1.00  0.00              
ATOM   2731 1HB  ASP A 182       9.164 -33.780 -22.543  1.00  0.00              
ATOM   2732 2HB  ASP A 182       9.713 -35.001 -23.717  1.00  0.00              
ATOM   2733  N   SER A 183      12.271 -34.150 -21.543  1.00  0.00              
ATOM   2734  CA  SER A 183      13.632 -33.691 -21.828  1.00  0.00              
ATOM   2735  C   SER A 183      14.531 -33.864 -20.601  1.00  0.00              
ATOM   2736  O   SER A 183      15.236 -32.898 -20.229  1.00  0.00              
ATOM   2737  OXT SER A 183      14.527 -34.976 -20.031  1.00  0.00              
ATOM   2738  CB  SER A 183      13.616 -32.242 -22.275  1.00  0.00              
ATOM   2739  OG  SER A 183      14.905 -31.752 -22.522  1.00  0.00              
ATOM   2740  H   SER A 183      11.756 -33.722 -20.786  1.00  0.00              
ATOM   2741  HA  SER A 183      14.075 -34.169 -22.704  1.00  0.00              
ATOM   2742 1HB  SER A 183      13.026 -32.166 -23.188  1.00  0.00              
ATOM   2743 2HB  SER A 183      13.152 -31.641 -21.493  1.00  0.00              
ATOM   2744  HG  SER A 183      14.850 -30.835 -22.801  1.00  0.00              
TER
