# Supplementary material for: A Generic Program for Multistate Protein Design
Source: PLoS One. 2011 Jul 6;6(7):e20937. doi: 10.1371/journal.pone.0020937 (PMC3130737; doi:10.1371/journal.pone.0020937)
Supplement: File S1 — “Protocol capture” file that contains the input files, command lines, and support scripts that were used in this computational study. (BZ2) [file pone.0020937.s001.bz2 › MSD_protocol_capture/Capture_Files/orthogonal_interface_files/input_files/state_versions/v8.1/RalBP1.states]

2kwi_model_1_scored_mpm_3742_B.pdb  RalBP1.corr RalBP1.2resfile
2kwi_model_15_scored_mpm_4229_B.pdb RalBP1.corr RalBP1.2resfile
2kwi_model_29_scored_mpm_3696_B.pdb RalBP1.corr RalBP1.2resfile
2kwi_model_30_scored_mpm_2352_B.pdb RalBP1.corr RalBP1.2resfile
