# Supplementary material for: A Generic Program for Multistate Protein Design
Source: PLoS One. 2011 Jul 6;6(7):e20937. doi: 10.1371/journal.pone.0020937 (PMC3130737; doi:10.1371/journal.pone.0020937)
Supplement: File S1 — “Protocol capture” file that contains the input files, command lines, and support scripts that were used in this computational study. (BZ2) [file pone.0020937.s001.bz2 › MSD_protocol_capture/Capture_Files/orthogonal_interface_files/input_files/state_versions/v8.1/Sec5.pdb]

ATOM   2743  N   SER C   4      11.919   8.845 -24.880  1.00  0.00              
ATOM   2744  CA  SER C   4      11.044   9.141 -23.708  1.00  0.00              
ATOM   2745  C   SER C   4      10.566   7.837 -23.071  1.00  0.00              
ATOM   2746  O   SER C   4      11.177   7.337 -22.122  1.00  0.00              
ATOM   2747  CB  SER C   4       9.857   9.990 -24.119  1.00  0.00              
ATOM   2748  OG  SER C   4      10.246  11.265 -24.550  1.00  0.00              
ATOM   2749 1H   SER C   4      11.663   9.171 -25.790  1.00  0.00              
ATOM   2750 2H   SER C   4      12.865   9.169 -24.892  1.00  0.00              
ATOM   2751 3H   SER C   4      12.109   7.897 -25.136  1.00  0.00              
ATOM   2752  HA  SER C   4      11.510   9.801 -22.974  1.00  0.00              
ATOM   2753 1HB  SER C   4       9.332   9.486 -24.930  1.00  0.00              
ATOM   2754 2HB  SER C   4       9.189  10.093 -23.265  1.00  0.00              
ATOM   2755  HG  SER C   4       9.468  11.769 -24.801  1.00  0.00              
ATOM   2756  N   ARG C   5       9.476   7.289 -23.600  1.00  0.00              
ATOM   2757  CA  ARG C   5       8.897   6.076 -23.041  1.00  0.00              
ATOM   2758  C   ARG C   5       9.548   4.838 -23.641  1.00  0.00              
ATOM   2759  O   ARG C   5      10.441   4.935 -24.483  1.00  0.00              
ATOM   2760  CB  ARG C   5       7.387   6.036 -23.289  1.00  0.00              
ATOM   2761  CG  ARG C   5       6.630   7.230 -22.724  1.00  0.00              
ATOM   2762  CD  ARG C   5       6.696   7.282 -21.202  1.00  0.00              
ATOM   2763  NE  ARG C   5       5.964   8.429 -20.667  1.00  0.00              
ATOM   2764  CZ  ARG C   5       4.658   8.433 -20.411  1.00  0.00              
ATOM   2765  NH1 ARG C   5       3.931   7.345 -20.636  1.00  0.00              
ATOM   2766  NH2 ARG C   5       4.076   9.527 -19.938  1.00  0.00              
ATOM   2767  H   ARG C   5       9.038   7.718 -24.402  1.00  0.00              
ATOM   2768  HA  ARG C   5       9.026   6.070 -21.958  1.00  0.00              
ATOM   2769 1HB  ARG C   5       7.243   5.988 -24.366  1.00  0.00              
ATOM   2770 2HB  ARG C   5       7.014   5.120 -22.831  1.00  0.00              
ATOM   2771 1HG  ARG C   5       7.067   8.143 -23.132  1.00  0.00              
ATOM   2772 2HG  ARG C   5       5.587   7.156 -23.035  1.00  0.00              
ATOM   2773 1HD  ARG C   5       6.261   6.369 -20.798  1.00  0.00              
ATOM   2774 2HD  ARG C   5       7.738   7.356 -20.895  1.00  0.00              
ATOM   2775  HE  ARG C   5       6.301   9.350 -20.418  1.00  0.00              
ATOM   2776 1HH1 ARG C   5       4.372   6.513 -21.001  1.00  0.00              
ATOM   2777 2HH1 ARG C   5       2.940   7.354 -20.439  1.00  0.00              
ATOM   2778 1HH2 ARG C   5       4.627  10.358 -19.772  1.00  0.00              
ATOM   2779 2HH2 ARG C   5       3.086   9.525 -19.745  1.00  0.00              
ATOM   2780  N   GLN C   6       9.094   3.672 -23.197  1.00  0.00              
ATOM   2781  CA  GLN C   6       9.595   2.419 -23.727  1.00  0.00              
ATOM   2782  C   GLN C   6       8.835   2.002 -24.981  1.00  0.00              
ATOM   2783  O   GLN C   6       7.691   2.401 -25.196  1.00  0.00              
ATOM   2784  CB  GLN C   6       9.494   1.317 -22.668  1.00  0.00              
ATOM   2785  CG  GLN C   6      10.289   1.594 -21.404  1.00  0.00              
ATOM   2786  CD  GLN C   6      11.778   1.708 -21.670  1.00  0.00              
ATOM   2787  OE1 GLN C   6      12.385   0.819 -22.274  1.00  0.00              
ATOM   2788  NE2 GLN C   6      12.376   2.804 -21.218  1.00  0.00              
ATOM   2789  H   GLN C   6       8.387   3.654 -22.476  1.00  0.00              
ATOM   2790  HA  GLN C   6      10.626   2.546 -24.053  1.00  0.00              
ATOM   2791 1HB  GLN C   6       8.437   1.211 -22.424  1.00  0.00              
ATOM   2792 2HB  GLN C   6       9.851   0.399 -23.135  1.00  0.00              
ATOM   2793 1HG  GLN C   6      10.015   2.374 -20.694  1.00  0.00              
ATOM   2794 2HG  GLN C   6      10.092   0.616 -20.962  1.00  0.00              
ATOM   2795 1HE2 GLN C   6      13.358   2.935 -21.363  1.00  0.00              
ATOM   2796 2HE2 GLN C   6      11.847   3.500 -20.732  1.00  0.00              
ATOM   2797  N   PRO C   7       9.478   1.208 -25.844  1.00  0.00              
ATOM   2798  CA  PRO C   7       8.815   0.733 -27.063  1.00  0.00              
ATOM   2799  C   PRO C   7       7.499   0.014 -26.790  1.00  0.00              
ATOM   2800  O   PRO C   7       7.404  -0.824 -25.893  1.00  0.00              
ATOM   2801  CB  PRO C   7       9.848  -0.209 -27.682  1.00  0.00              
ATOM   2802  CG  PRO C   7      11.168   0.342 -27.199  1.00  0.00              
ATOM   2803  CD  PRO C   7      10.866   0.706 -25.775  1.00  0.00              
ATOM   2804  HA  PRO C   7       8.537   1.553 -27.742  1.00  0.00              
ATOM   2805 1HB  PRO C   7       9.696  -1.247 -27.349  1.00  0.00              
ATOM   2806 2HB  PRO C   7       9.786  -0.210 -28.780  1.00  0.00              
ATOM   2807 1HG  PRO C   7      11.967  -0.409 -27.281  1.00  0.00              
ATOM   2808 2HG  PRO C   7      11.480   1.209 -27.799  1.00  0.00              
ATOM   2809 1HD  PRO C   7      10.945  -0.158 -25.100  1.00  0.00              
ATOM   2810 2HD  PRO C   7      11.547   1.479 -25.390  1.00  0.00              
ATOM   2811  N   PRO C   8       6.456   0.360 -27.550  1.00  0.00              
ATOM   2812  CA  PRO C   8       5.164  -0.307 -27.389  1.00  0.00              
ATOM   2813  C   PRO C   8       5.365  -1.818 -27.489  1.00  0.00              
ATOM   2814  O   PRO C   8       6.086  -2.299 -28.370  1.00  0.00              
ATOM   2815  CB  PRO C   8       4.296   0.246 -28.524  1.00  0.00              
ATOM   2816  CG  PRO C   8       4.883   1.583 -28.823  1.00  0.00              
ATOM   2817  CD  PRO C   8       6.367   1.421 -28.626  1.00  0.00              
ATOM   2818  HA  PRO C   8       4.687  -0.083 -26.423  1.00  0.00              
ATOM   2819 1HB  PRO C   8       4.325  -0.408 -29.408  1.00  0.00              
ATOM   2820 2HB  PRO C   8       3.242   0.332 -28.221  1.00  0.00              
ATOM   2821 1HG  PRO C   8       4.652   1.898 -29.851  1.00  0.00              
ATOM   2822 2HG  PRO C   8       4.477   2.354 -28.151  1.00  0.00              
ATOM   2823 1HD  PRO C   8       6.875   1.098 -29.546  1.00  0.00              
ATOM   2824 2HD  PRO C   8       6.848   2.356 -28.304  1.00  0.00              
ATOM   2825  N   LEU C   9       4.726  -2.557 -26.590  1.00  0.00              
ATOM   2826  CA  LEU C   9       4.831  -4.010 -26.590  1.00  0.00              
ATOM   2827  C   LEU C   9       3.428  -4.610 -26.594  1.00  0.00              
ATOM   2828  O   LEU C   9       2.707  -4.519 -25.606  1.00  0.00              
ATOM   2829  CB  LEU C   9       5.632  -4.499 -25.377  1.00  0.00              
ATOM   2830  CG  LEU C   9       5.813  -6.019 -25.282  1.00  0.00              
ATOM   2831  CD1 LEU C   9       6.589  -6.528 -26.489  1.00  0.00              
ATOM   2832  CD2 LEU C   9       6.537  -6.366 -23.990  1.00  0.00              
ATOM   2833  H   LEU C   9       4.154  -2.105 -25.890  1.00  0.00              
ATOM   2834  HA  LEU C   9       5.375  -4.337 -27.475  1.00  0.00              
ATOM   2835 1HB  LEU C   9       6.587  -4.022 -25.592  1.00  0.00              
ATOM   2836 2HB  LEU C   9       5.232  -4.104 -24.443  1.00  0.00              
ATOM   2837  HG  LEU C   9       4.817  -6.461 -25.236  1.00  0.00              
ATOM   2838 1HD1 LEU C   9       6.712  -7.609 -26.414  1.00  0.00              
ATOM   2839 2HD1 LEU C   9       6.042  -6.290 -27.401  1.00  0.00              
ATOM   2840 3HD1 LEU C   9       7.569  -6.053 -26.518  1.00  0.00              
ATOM   2841 1HD2 LEU C   9       6.664  -7.447 -23.924  1.00  0.00              
ATOM   2842 2HD2 LEU C   9       7.514  -5.884 -23.979  1.00  0.00              
ATOM   2843 3HD2 LEU C   9       5.951  -6.018 -23.139  1.00  0.00              
ATOM   2844  N   VAL C  10       3.039  -5.225 -27.705  1.00  0.00              
ATOM   2845  CA  VAL C  10       1.755  -5.898 -27.753  1.00  0.00              
ATOM   2846  C   VAL C  10       1.920  -7.280 -27.131  1.00  0.00              
ATOM   2847  O   VAL C  10       2.876  -8.001 -27.441  1.00  0.00              
ATOM   2848  CB  VAL C  10       1.248  -6.010 -29.199  1.00  0.00              
ATOM   2849  CG1 VAL C  10      -0.037  -6.835 -29.252  1.00  0.00              
ATOM   2850  CG2 VAL C  10       1.011  -4.602 -29.751  1.00  0.00              
ATOM   2851  H   VAL C  10       3.628  -5.231 -28.525  1.00  0.00              
ATOM   2852  HA  VAL C  10       1.009  -5.371 -27.156  1.00  0.00              
ATOM   2853  HB  VAL C  10       2.020  -6.479 -29.809  1.00  0.00              
ATOM   2854 1HG1 VAL C  10      -0.382  -6.905 -30.284  1.00  0.00              
ATOM   2855 2HG1 VAL C  10       0.158  -7.835 -28.866  1.00  0.00              
ATOM   2856 3HG1 VAL C  10      -0.803  -6.353 -28.645  1.00  0.00              
ATOM   2857 1HG2 VAL C  10       0.651  -4.668 -30.777  1.00  0.00              
ATOM   2858 2HG2 VAL C  10       0.267  -4.092 -29.138  1.00  0.00              
ATOM   2859 3HG2 VAL C  10       1.945  -4.041 -29.730  1.00  0.00              
ATOM   2860  N   THR C  11       0.989  -7.640 -26.250  1.00  0.00              
ATOM   2861  CA  THR C  11       1.079  -8.894 -25.514  1.00  0.00              
ATOM   2862  C   THR C  11      -0.200  -9.732 -25.570  1.00  0.00              
ATOM   2863  O   THR C  11      -0.234 -10.832 -25.033  1.00  0.00              
ATOM   2864  CB  THR C  11       1.420  -8.638 -24.024  1.00  0.00              
ATOM   2865  OG1 THR C  11       0.426  -7.781 -23.451  1.00  0.00              
ATOM   2866  CG2 THR C  11       2.809  -7.993 -23.883  1.00  0.00              
ATOM   2867  H   THR C  11       0.201  -7.029 -26.087  1.00  0.00              
ATOM   2868  HA  THR C  11       1.853  -9.523 -25.952  1.00  0.00              
ATOM   2869  HB  THR C  11       1.409  -9.589 -23.491  1.00  0.00              
ATOM   2870  HG1 THR C  11      -0.438  -8.192 -23.536  1.00  0.00              
ATOM   2871 1HG2 THR C  11       3.024  -7.825 -22.829  1.00  0.00              
ATOM   2872 2HG2 THR C  11       3.562  -8.656 -24.308  1.00  0.00              
ATOM   2873 3HG2 THR C  11       2.822  -7.041 -24.413  1.00  0.00              
ATOM   2874  N   GLY C  12      -1.248  -9.204 -26.197  1.00  0.00              
ATOM   2875  CA  GLY C  12      -2.462  -9.981 -26.400  1.00  0.00              
ATOM   2876  C   GLY C  12      -3.192  -9.541 -27.658  1.00  0.00              
ATOM   2877  O   GLY C  12      -3.114  -8.379 -28.029  1.00  0.00              
ATOM   2878  H   GLY C  12      -1.208  -8.255 -26.540  1.00  0.00              
ATOM   2879 1HA  GLY C  12      -2.199 -11.035 -26.491  1.00  0.00              
ATOM   2880 2HA  GLY C  12      -3.119  -9.845 -25.541  1.00  0.00              
ATOM   2881  N   ILE C  13      -3.900 -10.462 -28.309  1.00  0.00              
ATOM   2882  CA  ILE C  13      -4.661 -10.146 -29.517  1.00  0.00              
ATOM   2883  C   ILE C  13      -5.963 -10.950 -29.489  1.00  0.00              
ATOM   2884  O   ILE C  13      -5.958 -12.157 -29.214  1.00  0.00              
ATOM   2885  CB  ILE C  13      -3.826 -10.470 -30.789  1.00  0.00              
ATOM   2886  CG1 ILE C  13      -4.631 -10.132 -32.049  1.00  0.00              
ATOM   2887  CG2 ILE C  13      -3.401 -11.934 -30.792  1.00  0.00              
ATOM   2888  CD1 ILE C  13      -4.792  -8.652 -32.298  1.00  0.00              
ATOM   2889  H   ILE C  13      -3.909 -11.408 -27.955  1.00  0.00              
ATOM   2890  HA  ILE C  13      -4.956  -9.097 -29.522  1.00  0.00              
ATOM   2891  HB  ILE C  13      -2.940  -9.835 -30.803  1.00  0.00              
ATOM   2892 1HG1 ILE C  13      -4.116 -10.586 -32.894  1.00  0.00              
ATOM   2893 2HG1 ILE C  13      -5.615 -10.588 -31.937  1.00  0.00              
ATOM   2894 1HG2 ILE C  13      -2.818 -12.142 -31.689  1.00  0.00              
ATOM   2895 2HG2 ILE C  13      -2.795 -12.140 -29.911  1.00  0.00              
ATOM   2896 3HG2 ILE C  13      -4.286 -12.570 -30.780  1.00  0.00              
ATOM   2897 1HD1 ILE C  13      -5.374  -8.496 -33.207  1.00  0.00              
ATOM   2898 2HD1 ILE C  13      -5.311  -8.194 -31.453  1.00  0.00              
ATOM   2899 3HD1 ILE C  13      -3.812  -8.193 -32.413  1.00  0.00              
ATOM   2900  N   SER C  14      -7.079 -10.277 -29.761  1.00  0.00              
ATOM   2901  CA  SER C  14      -8.385 -10.924 -29.781  1.00  0.00              
ATOM   2902  C   SER C  14      -9.316 -10.393 -30.870  1.00  0.00              
ATOM   2903  O   SER C  14      -9.674  -9.217 -30.861  1.00  0.00              
ATOM   2904  CB  SER C  14      -9.048 -10.740 -28.412  1.00  0.00              
ATOM   2905  OG  SER C  14     -10.359 -11.269 -28.383  1.00  0.00              
ATOM   2906  H   SER C  14      -7.017  -9.288 -29.959  1.00  0.00              
ATOM   2907  HA  SER C  14      -8.330 -12.010 -29.865  1.00  0.00              
ATOM   2908 1HB  SER C  14      -8.442 -11.249 -27.662  1.00  0.00              
ATOM   2909 2HB  SER C  14      -9.088  -9.676 -28.183  1.00  0.00              
ATOM   2910  HG  SER C  14     -10.353 -12.158 -28.746  1.00  0.00              
ATOM   2911  N   PRO C  15      -9.713 -11.253 -31.831  1.00  0.00              
ATOM   2912  CA  PRO C  15      -9.336 -12.665 -31.978  1.00  0.00              
ATOM   2913  C   PRO C  15      -7.909 -12.767 -32.508  1.00  0.00              
ATOM   2914  O   PRO C  15      -7.389 -11.799 -33.053  1.00  0.00              
ATOM   2915  CB  PRO C  15     -10.351 -13.181 -32.993  1.00  0.00              
ATOM   2916  CG  PRO C  15     -10.517 -11.980 -33.885  1.00  0.00              
ATOM   2917  CD  PRO C  15     -10.636 -10.849 -32.872  1.00  0.00              
ATOM   2918  HA  PRO C  15      -9.370 -13.217 -31.026  1.00  0.00              
ATOM   2919 1HB  PRO C  15      -9.972 -14.061 -33.531  1.00  0.00              
ATOM   2920 2HB  PRO C  15     -11.291 -13.482 -32.506  1.00  0.00              
ATOM   2921 1HG  PRO C  15      -9.654 -11.861 -34.557  1.00  0.00              
ATOM   2922 2HG  PRO C  15     -11.409 -12.077 -34.521  1.00  0.00              
ATOM   2923 1HD  PRO C  15     -10.348  -9.877 -33.299  1.00  0.00              
ATOM   2924 2HD  PRO C  15     -11.660 -10.741 -32.488  1.00  0.00              
ATOM   2925  N   ASN C  16      -7.283 -13.935 -32.370  1.00  0.00              
ATOM   2926  CA  ASN C  16      -5.911 -14.108 -32.842  1.00  0.00              
ATOM   2927  C   ASN C  16      -5.811 -14.435 -34.338  1.00  0.00              
ATOM   2928  O   ASN C  16      -4.719 -14.619 -34.879  1.00  0.00              
ATOM   2929  CB  ASN C  16      -5.183 -15.185 -32.021  1.00  0.00              
ATOM   2930  CG  ASN C  16      -5.756 -16.576 -32.229  1.00  0.00              
ATOM   2931  OD1 ASN C  16      -6.678 -16.765 -33.021  1.00  0.00              
ATOM   2932  ND2 ASN C  16      -5.198 -17.560 -31.530  1.00  0.00              
ATOM   2933  H   ASN C  16      -7.755 -14.714 -31.935  1.00  0.00              
ATOM   2934  HA  ASN C  16      -5.361 -13.173 -32.728  1.00  0.00              
ATOM   2935 1HB  ASN C  16      -4.093 -15.235 -32.006  1.00  0.00              
ATOM   2936 2HB  ASN C  16      -5.542 -14.794 -31.069  1.00  0.00              
ATOM   2937 1HD2 ASN C  16      -5.535 -18.497 -31.629  1.00  0.00              
ATOM   2938 2HD2 ASN C  16      -4.441 -17.364 -30.907  1.00  0.00              
ATOM   2939  N   GLU C  17      -6.954 -14.506 -35.003  1.00  0.00              
ATOM   2940  CA  GLU C  17      -6.983 -14.835 -36.422  1.00  0.00              
ATOM   2941  C   GLU C  17      -8.247 -14.240 -37.006  1.00  0.00              
ATOM   2942  O   GLU C  17      -9.234 -14.034 -36.295  1.00  0.00              
ATOM   2943  CB  GLU C  17      -6.938 -16.348 -36.651  1.00  0.00              
ATOM   2944  CG  GLU C  17      -8.147 -17.101 -36.117  1.00  0.00              
ATOM   2945  CD  GLU C  17      -7.999 -18.584 -36.317  1.00  0.00              
ATOM   2946  OE1 GLU C  17      -6.997 -18.995 -36.851  1.00  0.00              
ATOM   2947  OE2 GLU C  17      -8.833 -19.314 -35.837  1.00  0.00              
ATOM   2948  H   GLU C  17      -7.824 -14.330 -34.521  1.00  0.00              
ATOM   2949  HA  GLU C  17      -6.099 -14.429 -36.914  1.00  0.00              
ATOM   2950 1HB  GLU C  17      -6.859 -16.504 -37.727  1.00  0.00              
ATOM   2951 2HB  GLU C  17      -6.036 -16.717 -36.163  1.00  0.00              
ATOM   2952 1HG  GLU C  17      -8.357 -16.897 -35.068  1.00  0.00              
ATOM   2953 2HG  GLU C  17      -8.969 -16.733 -36.729  1.00  0.00              
ATOM   2954  N   GLY C  18      -8.217 -13.973 -38.307  1.00  0.00              
ATOM   2955  CA  GLY C  18      -9.378 -13.405 -38.955  1.00  0.00              
ATOM   2956  C   GLY C  18      -9.089 -12.918 -40.356  1.00  0.00              
ATOM   2957  O   GLY C  18      -7.935 -12.743 -40.753  1.00  0.00              
ATOM   2958  H   GLY C  18      -7.390 -14.161 -38.855  1.00  0.00              
ATOM   2959 1HA  GLY C  18     -10.160 -14.163 -39.013  1.00  0.00              
ATOM   2960 2HA  GLY C  18      -9.736 -12.560 -38.368  1.00  0.00              
ATOM   2961  N   ILE C  19     -10.158 -12.704 -41.107  1.00  0.00              
ATOM   2962  CA  ILE C  19     -10.073 -12.377 -42.518  1.00  0.00              
ATOM   2963  C   ILE C  19      -9.850 -10.875 -42.657  1.00  0.00              
ATOM   2964  O   ILE C  19     -10.010 -10.125 -41.694  1.00  0.00              
ATOM   2965  CB  ILE C  19     -11.341 -12.793 -43.286  1.00  0.00              
ATOM   2966  CG1 ILE C  19     -12.552 -11.999 -42.788  1.00  0.00              
ATOM   2967  CG2 ILE C  19     -11.584 -14.287 -43.143  1.00  0.00              
ATOM   2968  CD1 ILE C  19     -13.782 -12.156 -43.652  1.00  0.00              
ATOM   2969  H   ILE C  19     -11.067 -12.773 -40.672  1.00  0.00              
ATOM   2970  HA  ILE C  19      -9.217 -12.871 -42.975  1.00  0.00              
ATOM   2971  HB  ILE C  19     -11.215 -12.544 -44.340  1.00  0.00              
ATOM   2972 1HG1 ILE C  19     -12.771 -12.343 -41.777  1.00  0.00              
ATOM   2973 2HG1 ILE C  19     -12.261 -10.949 -42.758  1.00  0.00              
ATOM   2974 1HG2 ILE C  19     -12.484 -14.564 -43.691  1.00  0.00              
ATOM   2975 2HG2 ILE C  19     -10.732 -14.835 -43.544  1.00  0.00              
ATOM   2976 3HG2 ILE C  19     -11.711 -14.536 -42.089  1.00  0.00              
ATOM   2977 1HD1 ILE C  19     -14.598 -11.565 -43.235  1.00  0.00              
ATOM   2978 2HD1 ILE C  19     -13.564 -11.812 -44.663  1.00  0.00              
ATOM   2979 3HD1 ILE C  19     -14.075 -13.205 -43.682  1.00  0.00              
ATOM   2980  N   PRO C  20      -9.460 -10.415 -43.856  1.00  0.00              
ATOM   2981  CA  PRO C  20      -9.332  -8.974 -44.066  1.00  0.00              
ATOM   2982  C   PRO C  20     -10.598  -8.229 -43.640  1.00  0.00              
ATOM   2983  O   PRO C  20     -11.723  -8.695 -43.858  1.00  0.00              
ATOM   2984  CB  PRO C  20      -9.057  -8.874 -45.560  1.00  0.00              
ATOM   2985  CG  PRO C  20      -8.326 -10.159 -45.833  1.00  0.00              
ATOM   2986  CD  PRO C  20      -9.147 -11.158 -45.046  1.00  0.00              
ATOM   2987  HA  PRO C  20      -8.532  -8.525 -43.458  1.00  0.00              
ATOM   2988 1HB  PRO C  20      -9.991  -8.792 -46.136  1.00  0.00              
ATOM   2989 2HB  PRO C  20      -8.451  -7.987 -45.800  1.00  0.00              
ATOM   2990 1HG  PRO C  20      -8.301 -10.382 -46.910  1.00  0.00              
ATOM   2991 2HG  PRO C  20      -7.282 -10.103 -45.491  1.00  0.00              
ATOM   2992 1HD  PRO C  20     -10.052 -11.470 -45.587  1.00  0.00              
ATOM   2993 2HD  PRO C  20      -8.581 -12.072 -44.814  1.00  0.00              
ATOM   2994  N   TRP C  21     -10.386  -7.076 -43.014  1.00  0.00              
ATOM   2995  CA  TRP C  21     -11.450  -6.214 -42.520  1.00  0.00              
ATOM   2996  C   TRP C  21     -12.112  -6.706 -41.233  1.00  0.00              
ATOM   2997  O   TRP C  21     -13.197  -6.262 -40.863  1.00  0.00              
ATOM   2998  CB  TRP C  21     -12.492  -5.954 -43.609  1.00  0.00              
ATOM   2999  CG  TRP C  21     -13.028  -4.579 -43.459  1.00  0.00              
ATOM   3000  CD1 TRP C  21     -14.313  -4.225 -43.148  1.00  0.00              
ATOM   3001  CD2 TRP C  21     -12.261  -3.372 -43.429  1.00  0.00              
ATOM   3002  NE1 TRP C  21     -14.385  -2.875 -42.912  1.00  0.00              
ATOM   3003  CE2 TRP C  21     -13.140  -2.326 -43.076  1.00  0.00              
ATOM   3004  CE3 TRP C  21     -10.911  -3.075 -43.658  1.00  0.00              
ATOM   3005  CZ2 TRP C  21     -12.714  -1.000 -42.945  1.00  0.00              
ATOM   3006  CZ3 TRP C  21     -10.486  -1.757 -43.528  1.00  0.00              
ATOM   3007  CH2 TRP C  21     -11.389  -0.735 -43.172  1.00  0.00              
ATOM   3008  H   TRP C  21      -9.425  -6.796 -42.882  1.00  0.00              
ATOM   3009  HA  TRP C  21     -11.034  -5.256 -42.206  1.00  0.00              
ATOM   3010 1HB  TRP C  21     -12.038  -6.048 -44.596  1.00  0.00              
ATOM   3011 2HB  TRP C  21     -13.314  -6.664 -43.518  1.00  0.00              
ATOM   3012  HD1 TRP C  21     -15.055  -5.022 -43.134  1.00  0.00              
ATOM   3013  HE1 TRP C  21     -15.220  -2.365 -42.659  1.00  0.00              
ATOM   3014  HE3 TRP C  21     -10.175  -3.829 -43.933  1.00  0.00              
ATOM   3015  HZ2 TRP C  21     -13.444  -0.238 -42.668  1.00  0.00              
ATOM   3016  HZ3 TRP C  21      -9.435  -1.533 -43.709  1.00  0.00              
ATOM   3017  HH2 TRP C  21     -11.023   0.288 -43.077  1.00  0.00              
ATOM   3018  N   THR C  22     -11.438  -7.629 -40.552  1.00  0.00              
ATOM   3019  CA  THR C  22     -11.891  -8.116 -39.250  1.00  0.00              
ATOM   3020  C   THR C  22     -11.369  -7.117 -38.218  1.00  0.00              
ATOM   3021  O   THR C  22     -10.183  -6.796 -38.215  1.00  0.00              
ATOM   3022  CB  THR C  22     -11.283  -9.498 -38.912  1.00  0.00              
ATOM   3023  OG1 THR C  22     -11.749 -10.476 -39.845  1.00  0.00              
ATOM   3024  CG2 THR C  22     -11.675  -9.924 -37.500  1.00  0.00              
ATOM   3025  H   THR C  22     -10.588  -8.003 -40.948  1.00  0.00              
ATOM   3026  HA  THR C  22     -12.977  -8.205 -39.248  1.00  0.00              
ATOM   3027  HB  THR C  22     -10.197  -9.435 -38.983  1.00  0.00              
ATOM   3028  HG1 THR C  22     -12.679 -10.321 -40.032  1.00  0.00              
ATOM   3029 1HG2 THR C  22     -11.237 -10.897 -37.280  1.00  0.00              
ATOM   3030 2HG2 THR C  22     -11.306  -9.189 -36.783  1.00  0.00              
ATOM   3031 3HG2 THR C  22     -12.759  -9.988 -37.428  1.00  0.00              
ATOM   3032  N   LYS C  23     -12.249  -6.631 -37.354  1.00  0.00              
ATOM   3033  CA  LYS C  23     -11.858  -5.699 -36.305  1.00  0.00              
ATOM   3034  C   LYS C  23     -11.249  -6.494 -35.154  1.00  0.00              
ATOM   3035  O   LYS C  23     -11.868  -7.427 -34.656  1.00  0.00              
ATOM   3036  CB  LYS C  23     -13.053  -4.875 -35.824  1.00  0.00              
ATOM   3037  CG  LYS C  23     -12.688  -3.708 -34.916  1.00  0.00              
ATOM   3038  CD  LYS C  23     -13.883  -2.798 -34.676  1.00  0.00              
ATOM   3039  CE  LYS C  23     -14.816  -3.375 -33.622  1.00  0.00              
ATOM   3040  NZ  LYS C  23     -15.937  -2.449 -33.304  1.00  0.00              
ATOM   3041  H   LYS C  23     -13.216  -6.916 -37.425  1.00  0.00              
ATOM   3042  HA  LYS C  23     -11.132  -4.986 -36.697  1.00  0.00              
ATOM   3043 1HB  LYS C  23     -13.559  -4.497 -36.714  1.00  0.00              
ATOM   3044 2HB  LYS C  23     -13.718  -5.554 -35.291  1.00  0.00              
ATOM   3045 1HG  LYS C  23     -12.337  -4.107 -33.964  1.00  0.00              
ATOM   3046 2HG  LYS C  23     -11.887  -3.139 -35.388  1.00  0.00              
ATOM   3047 1HD  LYS C  23     -13.518  -1.825 -34.346  1.00  0.00              
ATOM   3048 2HD  LYS C  23     -14.425  -2.682 -35.615  1.00  0.00              
ATOM   3049 1HE  LYS C  23     -15.218  -4.315 -33.998  1.00  0.00              
ATOM   3050 2HE  LYS C  23     -14.236  -3.564 -32.719  1.00  0.00              
ATOM   3051 1HZ  LYS C  23     -16.531  -2.868 -32.602  1.00  0.00              
ATOM   3052 2HZ  LYS C  23     -15.565  -1.577 -32.954  1.00  0.00              
ATOM   3053 3HZ  LYS C  23     -16.476  -2.274 -34.140  1.00  0.00              
ATOM   3054  N   VAL C  24     -10.043  -6.128 -34.730  1.00  0.00              
ATOM   3055  CA  VAL C  24      -9.394  -6.823 -33.621  1.00  0.00              
ATOM   3056  C   VAL C  24      -9.039  -5.911 -32.452  1.00  0.00              
ATOM   3057  O   VAL C  24      -8.828  -4.706 -32.621  1.00  0.00              
ATOM   3058  CB  VAL C  24      -8.091  -7.521 -34.071  1.00  0.00              
ATOM   3059  CG1 VAL C  24      -8.383  -8.532 -35.185  1.00  0.00              
ATOM   3060  CG2 VAL C  24      -7.089  -6.489 -34.538  1.00  0.00              
ATOM   3061  H   VAL C  24      -9.564  -5.360 -35.176  1.00  0.00              
ATOM   3062  HA  VAL C  24     -10.054  -7.571 -33.181  1.00  0.00              
ATOM   3063  HB  VAL C  24      -7.651  -8.034 -33.217  1.00  0.00              
ATOM   3064 1HG1 VAL C  24      -7.455  -9.016 -35.490  1.00  0.00              
ATOM   3065 2HG1 VAL C  24      -9.081  -9.285 -34.819  1.00  0.00              
ATOM   3066 3HG1 VAL C  24      -8.821  -8.016 -36.039  1.00  0.00              
ATOM   3067 1HG2 VAL C  24      -6.173  -6.988 -34.853  1.00  0.00              
ATOM   3068 2HG2 VAL C  24      -7.506  -5.930 -35.376  1.00  0.00              
ATOM   3069 3HG2 VAL C  24      -6.865  -5.804 -33.720  1.00  0.00              
ATOM   3070  N   THR C  25      -8.986  -6.497 -31.261  1.00  0.00              
ATOM   3071  CA  THR C  25      -8.572  -5.765 -30.083  1.00  0.00              
ATOM   3072  C   THR C  25      -7.111  -6.121 -29.830  1.00  0.00              
ATOM   3073  O   THR C  25      -6.764  -7.297 -29.718  1.00  0.00              
ATOM   3074  CB  THR C  25      -9.405  -6.156 -28.871  1.00  0.00              
ATOM   3075  OG1 THR C  25     -10.765  -5.816 -29.118  1.00  0.00              
ATOM   3076  CG2 THR C  25      -8.920  -5.425 -27.628  1.00  0.00              
ATOM   3077  H   THR C  25      -9.237  -7.472 -31.171  1.00  0.00              
ATOM   3078  HA  THR C  25      -8.683  -4.694 -30.256  1.00  0.00              
ATOM   3079  HB  THR C  25      -9.320  -7.231 -28.714  1.00  0.00              
ATOM   3080  HG1 THR C  25     -11.169  -6.490 -29.670  1.00  0.00              
ATOM   3081 1HG2 THR C  25      -9.528  -5.720 -26.774  1.00  0.00              
ATOM   3082 2HG2 THR C  25      -7.877  -5.682 -27.439  1.00  0.00              
ATOM   3083 3HG2 THR C  25      -9.006  -4.350 -27.783  1.00  0.00              
ATOM   3084  N   ILE C  26      -6.262  -5.096 -29.774  1.00  0.00              
ATOM   3085  CA  ILE C  26      -4.838  -5.259 -29.501  1.00  0.00              
ATOM   3086  C   ILE C  26      -4.534  -4.819 -28.071  1.00  0.00              
ATOM   3087  O   ILE C  26      -4.720  -3.647 -27.725  1.00  0.00              
ATOM   3088  CB  ILE C  26      -3.996  -4.391 -30.464  1.00  0.00              
ATOM   3089  CG1 ILE C  26      -4.248  -4.817 -31.914  1.00  0.00              
ATOM   3090  CG2 ILE C  26      -2.523  -4.519 -30.131  1.00  0.00              
ATOM   3091  CD1 ILE C  26      -3.635  -3.881 -32.955  1.00  0.00              
ATOM   3092  H   ILE C  26      -6.630  -4.168 -29.928  1.00  0.00              
ATOM   3093  HA  ILE C  26      -4.547  -6.305 -29.594  1.00  0.00              
ATOM   3094  HB  ILE C  26      -4.305  -3.350 -30.367  1.00  0.00              
ATOM   3095 1HG1 ILE C  26      -3.831  -5.816 -32.036  1.00  0.00              
ATOM   3096 2HG1 ILE C  26      -5.328  -4.857 -32.057  1.00  0.00              
ATOM   3097 1HG2 ILE C  26      -1.940  -3.904 -30.815  1.00  0.00              
ATOM   3098 2HG2 ILE C  26      -2.352  -4.186 -29.108  1.00  0.00              
ATOM   3099 3HG2 ILE C  26      -2.217  -5.561 -30.229  1.00  0.00              
ATOM   3100 1HD1 ILE C  26      -3.858  -4.252 -33.956  1.00  0.00              
ATOM   3101 2HD1 ILE C  26      -4.053  -2.881 -32.838  1.00  0.00              
ATOM   3102 3HD1 ILE C  26      -2.555  -3.841 -32.818  1.00  0.00              
ATOM   3103  N   ARG C  27      -4.078  -5.755 -27.241  1.00  0.00              
ATOM   3104  CA  ARG C  27      -3.785  -5.457 -25.838  1.00  0.00              
ATOM   3105  C   ARG C  27      -2.277  -5.502 -25.616  1.00  0.00              
ATOM   3106  O   ARG C  27      -1.576  -6.354 -26.172  1.00  0.00              
ATOM   3107  CB  ARG C  27      -4.458  -6.468 -24.910  1.00  0.00              
ATOM   3108  CG  ARG C  27      -5.976  -6.542 -25.046  1.00  0.00              
ATOM   3109  CD  ARG C  27      -6.621  -5.180 -24.853  1.00  0.00              
ATOM   3110  NE  ARG C  27      -6.152  -4.471 -23.662  1.00  0.00              
ATOM   3111  CZ  ARG C  27      -6.608  -4.685 -22.431  1.00  0.00              
ATOM   3112  NH1 ARG C  27      -7.547  -5.598 -22.212  1.00  0.00              
ATOM   3113  NH2 ARG C  27      -6.150  -3.965 -21.419  1.00  0.00              
ATOM   3114  H   ARG C  27      -3.932  -6.692 -27.586  1.00  0.00              
ATOM   3115  HA  ARG C  27      -4.201  -4.484 -25.572  1.00  0.00              
ATOM   3116 1HB  ARG C  27      -4.026  -7.442 -25.135  1.00  0.00              
ATOM   3117 2HB  ARG C  27      -4.201  -6.184 -23.890  1.00  0.00              
ATOM   3118 1HG  ARG C  27      -6.218  -6.918 -26.040  1.00  0.00              
ATOM   3119 2HG  ARG C  27      -6.358  -7.233 -24.294  1.00  0.00              
ATOM   3120 1HD  ARG C  27      -6.399  -4.557 -25.720  1.00  0.00              
ATOM   3121 2HD  ARG C  27      -7.699  -5.308 -24.763  1.00  0.00              
ATOM   3122  HE  ARG C  27      -5.451  -3.747 -23.577  1.00  0.00              
ATOM   3123 1HH1 ARG C  27      -7.917  -6.133 -22.984  1.00  0.00              
ATOM   3124 2HH1 ARG C  27      -7.886  -5.753 -21.273  1.00  0.00              
ATOM   3125 1HH2 ARG C  27      -5.453  -3.252 -21.585  1.00  0.00              
ATOM   3126 2HH2 ARG C  27      -6.499  -4.131 -20.487  1.00  0.00              
ATOM   3127  N   GLY C  28      -1.782  -4.581 -24.804  1.00  0.00              
ATOM   3128  CA  GLY C  28      -0.355  -4.524 -24.567  1.00  0.00              
ATOM   3129  C   GLY C  28       0.033  -3.499 -23.521  1.00  0.00              
ATOM   3130  O   GLY C  28      -0.785  -3.105 -22.679  1.00  0.00              
ATOM   3131  H   GLY C  28      -2.384  -3.914 -24.343  1.00  0.00              
ATOM   3132 1HA  GLY C  28      -0.011  -5.502 -24.227  1.00  0.00              
ATOM   3133 2HA  GLY C  28       0.150  -4.266 -25.497  1.00  0.00              
ATOM   3134  N   GLU C  29       1.287  -3.069 -23.592  1.00  0.00              
ATOM   3135  CA  GLU C  29       1.837  -2.064 -22.693  1.00  0.00              
ATOM   3136  C   GLU C  29       2.481  -0.963 -23.502  1.00  0.00              
ATOM   3137  O   GLU C  29       3.076  -1.224 -24.547  1.00  0.00              
ATOM   3138  CB  GLU C  29       2.933  -2.675 -21.813  1.00  0.00              
ATOM   3139  CG  GLU C  29       2.489  -3.767 -20.878  1.00  0.00              
ATOM   3140  CD  GLU C  29       3.649  -4.290 -20.042  1.00  0.00              
ATOM   3141  OE1 GLU C  29       4.778  -3.792 -20.222  1.00  0.00              
ATOM   3142  OE2 GLU C  29       3.427  -5.189 -19.206  1.00  0.00              
ATOM   3143  H   GLU C  29       1.878  -3.466 -24.308  1.00  0.00              
ATOM   3144  HA  GLU C  29       1.049  -1.674 -22.048  1.00  0.00              
ATOM   3145 1HB  GLU C  29       3.693  -3.077 -22.484  1.00  0.00              
ATOM   3146 2HB  GLU C  29       3.360  -1.862 -21.225  1.00  0.00              
ATOM   3147 1HG  GLU C  29       1.675  -3.469 -20.219  1.00  0.00              
ATOM   3148 2HG  GLU C  29       2.142  -4.553 -21.548  1.00  0.00              
ATOM   3149  N   ASN C  30       2.374   0.262 -22.994  1.00  0.00              
ATOM   3150  CA  ASN C  30       2.970   1.430 -23.630  1.00  0.00              
ATOM   3151  C   ASN C  30       2.516   1.578 -25.072  1.00  0.00              
ATOM   3152  O   ASN C  30       3.339   1.841 -25.963  1.00  0.00              
ATOM   3153  CB  ASN C  30       4.493   1.323 -23.588  1.00  0.00              
ATOM   3154  CG  ASN C  30       5.034   1.258 -22.172  1.00  0.00              
ATOM   3155  OD1 ASN C  30       4.788   2.144 -21.357  1.00  0.00              
ATOM   3156  ND2 ASN C  30       5.776   0.198 -21.873  1.00  0.00              
ATOM   3157  H   ASN C  30       1.857   0.379 -22.133  1.00  0.00              
ATOM   3158  HA  ASN C  30       2.675   2.334 -23.094  1.00  0.00              
ATOM   3159 1HB  ASN C  30       5.019   0.608 -24.222  1.00  0.00              
ATOM   3160 2HB  ASN C  30       4.638   2.331 -23.978  1.00  0.00              
ATOM   3161 1HD2 ASN C  30       6.160   0.101 -20.955  1.00  0.00              
ATOM   3162 2HD2 ASN C  30       5.950  -0.502 -22.566  1.00  0.00              
ATOM   3163  N   LEU C  31       1.217   1.417 -25.308  1.00  0.00              
ATOM   3164  CA  LEU C  31       0.728   1.474 -26.678  1.00  0.00              
ATOM   3165  C   LEU C  31       0.332   2.895 -27.075  1.00  0.00              
ATOM   3166  O   LEU C  31      -0.201   3.119 -28.158  1.00  0.00              
ATOM   3167  CB  LEU C  31      -0.442   0.500 -26.883  1.00  0.00              
ATOM   3168  CG  LEU C  31      -0.137  -0.980 -26.572  1.00  0.00              
ATOM   3169  CD1 LEU C  31      -1.355  -1.843 -26.911  1.00  0.00              
ATOM   3170  CD2 LEU C  31       1.090  -1.457 -27.366  1.00  0.00              
ATOM   3171  H   LEU C  31       0.560   1.255 -24.558  1.00  0.00              
ATOM   3172  HA  LEU C  31       1.530   1.203 -27.364  1.00  0.00              
ATOM   3173 1HB  LEU C  31      -1.136   0.898 -26.144  1.00  0.00              
ATOM   3174 2HB  LEU C  31      -0.877   0.595 -27.877  1.00  0.00              
ATOM   3175  HG  LEU C  31       0.115  -1.045 -25.513  1.00  0.00              
ATOM   3176 1HD1 LEU C  31      -1.134  -2.888 -26.691  1.00  0.00              
ATOM   3177 2HD1 LEU C  31      -2.208  -1.519 -26.315  1.00  0.00              
ATOM   3178 3HD1 LEU C  31      -1.591  -1.739 -27.970  1.00  0.00              
ATOM   3179 1HD2 LEU C  31       1.289  -2.504 -27.133  1.00  0.00              
ATOM   3180 2HD2 LEU C  31       0.896  -1.353 -28.434  1.00  0.00              
ATOM   3181 3HD2 LEU C  31       1.956  -0.855 -27.094  1.00  0.00              
ATOM   3182  N   GLY C  32       0.604   3.854 -26.198  1.00  0.00              
ATOM   3183  CA  GLY C  32       0.321   5.242 -26.511  1.00  0.00              
ATOM   3184  C   GLY C  32      -0.341   5.994 -25.376  1.00  0.00              
ATOM   3185  O   GLY C  32      -1.096   5.422 -24.588  1.00  0.00              
ATOM   3186  H   GLY C  32       1.012   3.625 -25.303  1.00  0.00              
ATOM   3187 1HA  GLY C  32       1.255   5.751 -26.749  1.00  0.00              
ATOM   3188 2HA  GLY C  32      -0.345   5.284 -27.373  1.00  0.00              
ATOM   3189  N   THR C  33      -0.053   7.284 -25.293  1.00  0.00              
ATOM   3190  CA  THR C  33      -0.575   8.106 -24.216  1.00  0.00              
ATOM   3191  C   THR C  33      -1.904   8.734 -24.627  1.00  0.00              
ATOM   3192  O   THR C  33      -2.634   9.236 -23.790  1.00  0.00              
ATOM   3193  CB  THR C  33       0.454   9.201 -23.815  1.00  0.00              
ATOM   3194  OG1 THR C  33       0.672  10.092 -24.914  1.00  0.00              
ATOM   3195  CG2 THR C  33       1.794   8.562 -23.452  1.00  0.00              
ATOM   3196  H   THR C  33       0.541   7.708 -25.992  1.00  0.00              
ATOM   3197  HA  THR C  33      -0.790   7.483 -23.348  1.00  0.00              
ATOM   3198  HB  THR C  33       0.068   9.752 -22.957  1.00  0.00              
ATOM   3199  HG1 THR C  33       1.041  10.917 -24.589  1.00  0.00              
ATOM   3200 1HG2 THR C  33       2.504   9.341 -23.174  1.00  0.00              
ATOM   3201 2HG2 THR C  33       1.656   7.878 -22.615  1.00  0.00              
ATOM   3202 3HG2 THR C  33       2.177   8.012 -24.310  1.00  0.00              
ATOM   3203  N   GLY C  34      -2.226   8.678 -25.916  1.00  0.00              
ATOM   3204  CA  GLY C  34      -3.472   9.247 -26.402  1.00  0.00              
ATOM   3205  C   GLY C  34      -3.608   9.059 -27.899  1.00  0.00              
ATOM   3206  O   GLY C  34      -2.660   8.626 -28.548  1.00  0.00              
ATOM   3207  H   GLY C  34      -1.599   8.234 -26.572  1.00  0.00              
ATOM   3208 1HA  GLY C  34      -4.308   8.755 -25.903  1.00  0.00              
ATOM   3209 2HA  GLY C  34      -3.490  10.312 -26.173  1.00  0.00              
ATOM   3210  N   PRO C  35      -4.770   9.389 -28.485  1.00  0.00              
ATOM   3211  CA  PRO C  35      -5.021   9.271 -29.929  1.00  0.00              
ATOM   3212  C   PRO C  35      -4.014  10.021 -30.795  1.00  0.00              
ATOM   3213  O   PRO C  35      -3.649   9.579 -31.892  1.00  0.00              
ATOM   3214  CB  PRO C  35      -6.431   9.840 -30.076  1.00  0.00              
ATOM   3215  CG  PRO C  35      -7.073   9.531 -28.755  1.00  0.00              
ATOM   3216  CD  PRO C  35      -5.967   9.848 -27.780  1.00  0.00              
ATOM   3217  HA  PRO C  35      -4.945   8.235 -30.291  1.00  0.00              
ATOM   3218 1HB  PRO C  35      -6.410  10.921 -30.275  1.00  0.00              
ATOM   3219 2HB  PRO C  35      -6.972   9.369 -30.911  1.00  0.00              
ATOM   3220 1HG  PRO C  35      -7.969  10.148 -28.593  1.00  0.00              
ATOM   3221 2HG  PRO C  35      -7.392   8.480 -28.704  1.00  0.00              
ATOM   3222 1HD  PRO C  35      -5.912  10.922 -27.548  1.00  0.00              
ATOM   3223 2HD  PRO C  35      -6.092   9.320 -26.823  1.00  0.00              
ATOM   3224  N   THR C  36      -3.551  11.151 -30.282  1.00  0.00              
ATOM   3225  CA  THR C  36      -2.571  11.966 -30.979  1.00  0.00              
ATOM   3226  C   THR C  36      -1.136  11.472 -30.836  1.00  0.00              
ATOM   3227  O   THR C  36      -0.271  11.825 -31.643  1.00  0.00              
ATOM   3228  CB  THR C  36      -2.648  13.408 -30.470  1.00  0.00              
ATOM   3229  OG1 THR C  36      -2.321  13.436 -29.079  1.00  0.00              
ATOM   3230  CG2 THR C  36      -4.050  13.945 -30.644  1.00  0.00              
ATOM   3231  H   THR C  36      -3.890  11.454 -29.380  1.00  0.00              
ATOM   3232  HA  THR C  36      -2.768  11.943 -32.051  1.00  0.00              
ATOM   3233  HB  THR C  36      -1.948  14.021 -31.037  1.00  0.00              
ATOM   3234  HG1 THR C  36      -2.062  14.326 -28.829  1.00  0.00              
ATOM   3235 1HG2 THR C  36      -4.094  14.970 -30.280  1.00  0.00              
ATOM   3236 2HG2 THR C  36      -4.319  13.921 -31.699  1.00  0.00              
ATOM   3237 3HG2 THR C  36      -4.747  13.328 -30.078  1.00  0.00              
ATOM   3238  N   ASP C  37      -0.892  10.647 -29.819  1.00  0.00              
ATOM   3239  CA  ASP C  37       0.418  10.024 -29.619  1.00  0.00              
ATOM   3240  C   ASP C  37       0.679   8.834 -30.551  1.00  0.00              
ATOM   3241  O   ASP C  37       1.797   8.621 -31.022  1.00  0.00              
ATOM   3242  CB  ASP C  37       0.562   9.577 -28.163  1.00  0.00              
ATOM   3243  CG  ASP C  37       1.940   9.036 -27.804  1.00  0.00              
ATOM   3244  OD1 ASP C  37       2.906   9.720 -28.047  1.00  0.00              
ATOM   3245  OD2 ASP C  37       2.006   8.022 -27.152  1.00  0.00              
ATOM   3246  H   ASP C  37      -1.637  10.446 -29.168  1.00  0.00              
ATOM   3247  HA  ASP C  37       1.206  10.742 -29.847  1.00  0.00              
ATOM   3248 1HB  ASP C  37       0.274  10.343 -27.442  1.00  0.00              
ATOM   3249 2HB  ASP C  37      -0.164   8.764 -28.140  1.00  0.00              
ATOM   3250  N   LEU C  38      -0.368   8.073 -30.824  1.00  0.00              
ATOM   3251  CA  LEU C  38      -0.324   6.994 -31.809  1.00  0.00              
ATOM   3252  C   LEU C  38      -0.199   7.494 -33.257  1.00  0.00              
ATOM   3253  O   LEU C  38      -1.086   8.181 -33.763  1.00  0.00              
ATOM   3254  CB  LEU C  38      -1.588   6.141 -31.633  1.00  0.00              
ATOM   3255  CG  LEU C  38      -1.811   4.949 -32.553  1.00  0.00              
ATOM   3256  CD1 LEU C  38      -0.696   3.926 -32.337  1.00  0.00              
ATOM   3257  CD2 LEU C  38      -3.180   4.341 -32.258  1.00  0.00              
ATOM   3258  H   LEU C  38      -1.230   8.252 -30.328  1.00  0.00              
ATOM   3259  HA  LEU C  38       0.563   6.384 -31.643  1.00  0.00              
ATOM   3260 1HB  LEU C  38      -1.413   5.773 -30.623  1.00  0.00              
ATOM   3261 2HB  LEU C  38      -2.491   6.751 -31.646  1.00  0.00              
ATOM   3262  HG  LEU C  38      -1.823   5.328 -33.575  1.00  0.00              
ATOM   3263 1HD1 LEU C  38      -0.853   3.071 -32.995  1.00  0.00              
ATOM   3264 2HD1 LEU C  38       0.267   4.384 -32.563  1.00  0.00              
ATOM   3265 3HD1 LEU C  38      -0.705   3.591 -31.300  1.00  0.00              
ATOM   3266 1HD2 LEU C  38      -3.347   3.486 -32.914  1.00  0.00              
ATOM   3267 2HD2 LEU C  38      -3.217   4.013 -31.218  1.00  0.00              
ATOM   3268 3HD2 LEU C  38      -3.955   5.088 -32.430  1.00  0.00              
ATOM   3269  N   ILE C  39       0.900   7.151 -33.925  1.00  0.00              
ATOM   3270  CA  ILE C  39       1.195   7.716 -35.247  1.00  0.00              
ATOM   3271  C   ILE C  39       1.426   6.684 -36.336  1.00  0.00              
ATOM   3272  O   ILE C  39       1.601   7.029 -37.508  1.00  0.00              
ATOM   3273  CB  ILE C  39       2.447   8.616 -35.225  1.00  0.00              
ATOM   3274  CG1 ILE C  39       3.663   7.812 -34.755  1.00  0.00              
ATOM   3275  CG2 ILE C  39       2.202   9.816 -34.340  1.00  0.00              
ATOM   3276  CD1 ILE C  39       4.991   8.549 -34.929  1.00  0.00              
ATOM   3277  H   ILE C  39       1.545   6.489 -33.517  1.00  0.00              
ATOM   3278  HA  ILE C  39       0.347   8.292 -35.617  1.00  0.00              
ATOM   3279  HB  ILE C  39       2.667   8.945 -36.240  1.00  0.00              
ATOM   3280 1HG1 ILE C  39       3.509   7.579 -33.701  1.00  0.00              
ATOM   3281 2HG1 ILE C  39       3.682   6.886 -35.331  1.00  0.00              
ATOM   3282 1HG2 ILE C  39       3.090  10.447 -34.328  1.00  0.00              
ATOM   3283 2HG2 ILE C  39       1.358  10.387 -34.726  1.00  0.00              
ATOM   3284 3HG2 ILE C  39       1.980   9.482 -33.326  1.00  0.00              
ATOM   3285 1HD1 ILE C  39       5.807   7.918 -34.575  1.00  0.00              
ATOM   3286 2HD1 ILE C  39       5.143   8.782 -35.983  1.00  0.00              
ATOM   3287 3HD1 ILE C  39       4.973   9.474 -34.353  1.00  0.00              
ATOM   3288  N   GLY C  40       1.438   5.418 -35.946  1.00  0.00              
ATOM   3289  CA  GLY C  40       1.498   4.354 -36.927  1.00  0.00              
ATOM   3290  C   GLY C  40       1.041   3.027 -36.345  1.00  0.00              
ATOM   3291  O   GLY C  40       1.139   2.797 -35.139  1.00  0.00              
ATOM   3292  H   GLY C  40       1.405   5.181 -34.965  1.00  0.00              
ATOM   3293 1HA  GLY C  40       0.853   4.608 -37.769  1.00  0.00              
ATOM   3294 2HA  GLY C  40       2.525   4.249 -37.276  1.00  0.00              
ATOM   3295  N   LEU C  41       0.524   2.164 -37.207  1.00  0.00              
ATOM   3296  CA  LEU C  41       0.157   0.811 -36.818  1.00  0.00              
ATOM   3297  C   LEU C  41       0.341  -0.112 -38.017  1.00  0.00              
ATOM   3298  O   LEU C  41      -0.318   0.033 -39.053  1.00  0.00              
ATOM   3299  CB  LEU C  41      -1.286   0.766 -36.308  1.00  0.00              
ATOM   3300  CG  LEU C  41      -1.852  -0.589 -35.865  1.00  0.00              
ATOM   3301  CD1 LEU C  41      -1.082  -1.139 -34.673  1.00  0.00              
ATOM   3302  CD2 LEU C  41      -3.329  -0.419 -35.535  1.00  0.00              
ATOM   3303  H   LEU C  41       0.383   2.456 -38.163  1.00  0.00              
ATOM   3304  HA  LEU C  41       0.818   0.467 -36.024  1.00  0.00              
ATOM   3305 1HB  LEU C  41      -1.186   1.410 -35.436  1.00  0.00              
ATOM   3306 2HB  LEU C  41      -1.979   1.218 -37.017  1.00  0.00              
ATOM   3307  HG  LEU C  41      -1.770  -1.268 -36.714  1.00  0.00              
ATOM   3308 1HD1 LEU C  41      -1.504  -2.100 -34.380  1.00  0.00              
ATOM   3309 2HD1 LEU C  41      -0.035  -1.271 -34.947  1.00  0.00              
ATOM   3310 3HD1 LEU C  41      -1.156  -0.441 -33.841  1.00  0.00              
ATOM   3311 1HD2 LEU C  41      -3.743  -1.376 -35.218  1.00  0.00              
ATOM   3312 2HD2 LEU C  41      -3.441   0.309 -34.731  1.00  0.00              
ATOM   3313 3HD2 LEU C  41      -3.861  -0.068 -36.419  1.00  0.00              
ATOM   3314  N   THR C  42       1.266  -1.053 -37.864  1.00  0.00              
ATOM   3315  CA  THR C  42       1.592  -2.000 -38.918  1.00  0.00              
ATOM   3316  C   THR C  42       1.353  -3.432 -38.447  1.00  0.00              
ATOM   3317  O   THR C  42       2.050  -3.930 -37.565  1.00  0.00              
ATOM   3318  CB  THR C  42       3.073  -1.870 -39.341  1.00  0.00              
ATOM   3319  OG1 THR C  42       3.323  -0.541 -39.826  1.00  0.00              
ATOM   3320  CG2 THR C  42       3.401  -2.865 -40.432  1.00  0.00              
ATOM   3321  H   THR C  42       1.757  -1.109 -36.984  1.00  0.00              
ATOM   3322  HA  THR C  42       0.958  -1.819 -39.786  1.00  0.00              
ATOM   3323  HB  THR C  42       3.706  -2.058 -38.475  1.00  0.00              
ATOM   3324  HG1 THR C  42       3.441   0.054 -39.082  1.00  0.00              
ATOM   3325 1HG2 THR C  42       4.447  -2.758 -40.717  1.00  0.00              
ATOM   3326 2HG2 THR C  42       3.223  -3.876 -40.067  1.00  0.00              
ATOM   3327 3HG2 THR C  42       2.767  -2.675 -41.298  1.00  0.00              
ATOM   3328  N   ILE C  43       0.360  -4.081 -39.040  1.00  0.00              
ATOM   3329  CA  ILE C  43      -0.042  -5.421 -38.632  1.00  0.00              
ATOM   3330  C   ILE C  43       0.112  -6.316 -39.856  1.00  0.00              
ATOM   3331  O   ILE C  43      -0.567  -6.116 -40.862  1.00  0.00              
ATOM   3332  CB  ILE C  43      -1.508  -5.461 -38.173  1.00  0.00              
ATOM   3333  CG1 ILE C  43      -1.716  -4.484 -37.015  1.00  0.00              
ATOM   3334  CG2 ILE C  43      -1.882  -6.872 -37.753  1.00  0.00              
ATOM   3335  CD1 ILE C  43      -3.181  -4.305 -36.620  1.00  0.00              
ATOM   3336  H   ILE C  43      -0.132  -3.630 -39.798  1.00  0.00              
ATOM   3337  HA  ILE C  43       0.598  -5.786 -37.829  1.00  0.00              
ATOM   3338  HB  ILE C  43      -2.147  -5.141 -38.996  1.00  0.00              
ATOM   3339 1HG1 ILE C  43      -1.153  -4.865 -36.164  1.00  0.00              
ATOM   3340 2HG1 ILE C  43      -1.302  -3.524 -37.323  1.00  0.00              
ATOM   3341 1HG2 ILE C  43      -2.923  -6.891 -37.429  1.00  0.00              
ATOM   3342 2HG2 ILE C  43      -1.753  -7.549 -38.596  1.00  0.00              
ATOM   3343 3HG2 ILE C  43      -1.241  -7.190 -36.931  1.00  0.00              
ATOM   3344 1HD1 ILE C  43      -3.252  -3.598 -35.793  1.00  0.00              
ATOM   3345 2HD1 ILE C  43      -3.744  -3.923 -37.471  1.00  0.00              
ATOM   3346 3HD1 ILE C  43      -3.595  -5.264 -36.311  1.00  0.00              
ATOM   3347  N   CYS C  44       1.008  -7.296 -39.773  1.00  0.00              
ATOM   3348  CA  CYS C  44       1.263  -8.179 -40.905  1.00  0.00              
ATOM   3349  C   CYS C  44       1.738  -7.351 -42.094  1.00  0.00              
ATOM   3350  O   CYS C  44       1.535  -7.734 -43.245  1.00  0.00              
ATOM   3351  CB  CYS C  44      -0.010  -8.927 -41.304  1.00  0.00              
ATOM   3352  SG  CYS C  44      -0.822  -9.817 -39.970  1.00  0.00              
ATOM   3353  H   CYS C  44       1.523  -7.434 -38.915  1.00  0.00              
ATOM   3354  HA  CYS C  44       1.985  -8.966 -40.687  1.00  0.00              
ATOM   3355 1HB  CYS C  44      -0.753  -8.228 -41.688  1.00  0.00              
ATOM   3356 2HB  CYS C  44       0.215  -9.675 -42.064  1.00  0.00              
ATOM   3357  HG  CYS C  44      -2.010  -9.900 -40.562  1.00  0.00              
ATOM   3358  N   GLY C  45       2.353  -6.208 -41.809  1.00  0.00              
ATOM   3359  CA  GLY C  45       2.799  -5.320 -42.865  1.00  0.00              
ATOM   3360  C   GLY C  45       1.752  -4.320 -43.303  1.00  0.00              
ATOM   3361  O   GLY C  45       2.085  -3.298 -43.903  1.00  0.00              
ATOM   3362  H   GLY C  45       2.515  -5.948 -40.846  1.00  0.00              
ATOM   3363 1HA  GLY C  45       3.667  -4.760 -42.517  1.00  0.00              
ATOM   3364 2HA  GLY C  45       3.076  -5.913 -43.736  1.00  0.00              
ATOM   3365  N   HIS C  46       0.484  -4.596 -43.008  1.00  0.00              
ATOM   3366  CA  HIS C  46      -0.587  -3.708 -43.446  1.00  0.00              
ATOM   3367  C   HIS C  46      -0.709  -2.431 -42.604  1.00  0.00              
ATOM   3368  O   HIS C  46      -0.674  -2.471 -41.368  1.00  0.00              
ATOM   3369  CB  HIS C  46      -1.929  -4.433 -43.440  1.00  0.00              
ATOM   3370  CG  HIS C  46      -3.028  -3.644 -44.072  1.00  0.00              
ATOM   3371  ND1 HIS C  46      -3.217  -3.596 -45.437  1.00  0.00              
ATOM   3372  CD2 HIS C  46      -3.945  -2.804 -43.537  1.00  0.00              
ATOM   3373  CE1 HIS C  46      -4.200  -2.759 -45.715  1.00  0.00              
ATOM   3374  NE2 HIS C  46      -4.658  -2.263 -44.579  1.00  0.00              
ATOM   3375  H   HIS C  46       0.251  -5.424 -42.477  1.00  0.00              
ATOM   3376  HA  HIS C  46      -0.383  -3.361 -44.459  1.00  0.00              
ATOM   3377 1HB  HIS C  46      -1.854  -5.369 -43.994  1.00  0.00              
ATOM   3378 2HB  HIS C  46      -2.238  -4.642 -42.416  1.00  0.00              
ATOM   3379  HD1 HIS C  46      -2.752  -4.162 -46.118  1.00  0.00              
ATOM   3380  HD2 HIS C  46      -4.175  -2.517 -42.510  1.00  0.00              
ATOM   3381  HE1 HIS C  46      -4.502  -2.581 -46.747  1.00  0.00              
ATOM   3382  N   ASN C  47      -0.870  -1.302 -43.295  1.00  0.00              
ATOM   3383  CA  ASN C  47      -1.054  -0.004 -42.654  1.00  0.00              
ATOM   3384  C   ASN C  47      -2.464   0.065 -42.093  1.00  0.00              
ATOM   3385  O   ASN C  47      -3.417   0.314 -42.830  1.00  0.00              
ATOM   3386  CB  ASN C  47      -0.795   1.149 -43.607  1.00  0.00              
ATOM   3387  CG  ASN C  47      -0.822   2.499 -42.945  1.00  0.00              
ATOM   3388  OD1 ASN C  47      -1.440   2.683 -41.891  1.00  0.00              
ATOM   3389  ND2 ASN C  47      -0.223   3.460 -43.600  1.00  0.00              
ATOM   3390  H   ASN C  47      -0.863  -1.357 -44.303  1.00  0.00              
ATOM   3391  HA  ASN C  47      -0.324   0.120 -41.852  1.00  0.00              
ATOM   3392 1HB  ASN C  47       0.035   1.113 -44.314  1.00  0.00              
ATOM   3393 2HB  ASN C  47      -1.734   1.001 -44.141  1.00  0.00              
ATOM   3394 1HD2 ASN C  47      -0.200   4.385 -43.219  1.00  0.00              
ATOM   3395 2HD2 ASN C  47       0.212   3.271 -44.480  1.00  0.00              
ATOM   3396  N   CYS C  48      -2.593  -0.145 -40.790  1.00  0.00              
ATOM   3397  CA  CYS C  48      -3.905  -0.164 -40.147  1.00  0.00              
ATOM   3398  C   CYS C  48      -4.196   1.124 -39.376  1.00  0.00              
ATOM   3399  O   CYS C  48      -5.243   1.249 -38.747  1.00  0.00              
ATOM   3400  CB  CYS C  48      -3.782  -1.346 -39.185  1.00  0.00              
ATOM   3401  SG  CYS C  48      -3.501  -2.941 -39.990  1.00  0.00              
ATOM   3402  H   CYS C  48      -1.767  -0.296 -40.228  1.00  0.00              
ATOM   3403  HA  CYS C  48      -4.728  -0.303 -40.848  1.00  0.00              
ATOM   3404 1HB  CYS C  48      -2.939  -1.196 -38.509  1.00  0.00              
ATOM   3405 2HB  CYS C  48      -4.698  -1.457 -38.606  1.00  0.00              
ATOM   3406  HG  CYS C  48      -4.764  -3.136 -40.356  1.00  0.00              
ATOM   3407  N   LEU C  49      -3.277   2.077 -39.432  1.00  0.00              
ATOM   3408  CA  LEU C  49      -3.472   3.353 -38.741  1.00  0.00              
ATOM   3409  C   LEU C  49      -4.814   4.048 -39.005  1.00  0.00              
ATOM   3410  O   LEU C  49      -5.420   4.598 -38.088  1.00  0.00              
ATOM   3411  CB  LEU C  49      -2.322   4.313 -39.067  1.00  0.00              
ATOM   3412  CG  LEU C  49      -2.411   5.660 -38.335  1.00  0.00              
ATOM   3413  CD1 LEU C  49      -2.280   5.445 -36.824  1.00  0.00              
ATOM   3414  CD2 LEU C  49      -1.338   6.576 -38.828  1.00  0.00              
ATOM   3415  H   LEU C  49      -2.427   1.926 -39.956  1.00  0.00              
ATOM   3416  HA  LEU C  49      -3.498   3.186 -37.665  1.00  0.00              
ATOM   3417 1HB  LEU C  49      -1.488   3.725 -38.686  1.00  0.00              
ATOM   3418 2HB  LEU C  49      -2.205   4.453 -40.141  1.00  0.00              
ATOM   3419  HG  LEU C  49      -3.372   6.105 -38.595  1.00  0.00              
ATOM   3420 1HD1 LEU C  49      -2.344   6.405 -36.312  1.00  0.00              
ATOM   3421 2HD1 LEU C  49      -3.083   4.795 -36.477  1.00  0.00              
ATOM   3422 3HD1 LEU C  49      -1.318   4.981 -36.605  1.00  0.00              
ATOM   3423 1HD2 LEU C  49      -1.407   7.530 -38.306  1.00  0.00              
ATOM   3424 2HD2 LEU C  49      -0.362   6.128 -38.638  1.00  0.00              
ATOM   3425 3HD2 LEU C  49      -1.461   6.739 -39.899  1.00  0.00              
ATOM   3426  N   LEU C  50      -5.289   4.009 -40.247  1.00  0.00              
ATOM   3427  CA  LEU C  50      -6.575   4.619 -40.586  1.00  0.00              
ATOM   3428  C   LEU C  50      -7.800   4.048 -39.879  1.00  0.00              
ATOM   3429  O   LEU C  50      -8.848   4.698 -39.835  1.00  0.00              
ATOM   3430  CB  LEU C  50      -6.784   4.524 -42.102  1.00  0.00              
ATOM   3431  CG  LEU C  50      -5.812   5.355 -42.949  1.00  0.00              
ATOM   3432  CD1 LEU C  50      -6.046   5.085 -44.429  1.00  0.00              
ATOM   3433  CD2 LEU C  50      -5.998   6.832 -42.634  1.00  0.00              
ATOM   3434  H   LEU C  50      -4.756   3.550 -40.972  1.00  0.00              
ATOM   3435  HA  LEU C  50      -6.586   5.657 -40.254  1.00  0.00              
ATOM   3436 1HB  LEU C  50      -6.586   3.462 -42.242  1.00  0.00              
ATOM   3437 2HB  LEU C  50      -7.814   4.741 -42.383  1.00  0.00              
ATOM   3438  HG  LEU C  50      -4.801   5.076 -42.650  1.00  0.00              
ATOM   3439 1HD1 LEU C  50      -5.351   5.680 -45.022  1.00  0.00              
ATOM   3440 2HD1 LEU C  50      -5.884   4.027 -44.636  1.00  0.00              
ATOM   3441 3HD1 LEU C  50      -7.068   5.355 -44.690  1.00  0.00              
ATOM   3442 1HD2 LEU C  50      -5.306   7.422 -43.235  1.00  0.00              
ATOM   3443 2HD2 LEU C  50      -7.022   7.127 -42.863  1.00  0.00              
ATOM   3444 3HD2 LEU C  50      -5.799   7.007 -41.576  1.00  0.00              
ATOM   3445  N   THR C  51      -7.682   2.842 -39.335  1.00  0.00              
ATOM   3446  CA  THR C  51      -8.772   2.261 -38.554  1.00  0.00              
ATOM   3447  C   THR C  51      -8.411   2.161 -37.068  1.00  0.00              
ATOM   3448  O   THR C  51      -9.226   1.755 -36.243  1.00  0.00              
ATOM   3449  CB  THR C  51      -9.118   0.853 -39.074  1.00  0.00              
ATOM   3450  OG1 THR C  51      -7.980  -0.004 -38.913  1.00  0.00              
ATOM   3451  CG2 THR C  51      -9.493   0.919 -40.553  1.00  0.00              
ATOM   3452  H   THR C  51      -6.830   2.314 -39.459  1.00  0.00              
ATOM   3453  HA  THR C  51      -9.655   2.896 -38.625  1.00  0.00              
ATOM   3454  HB  THR C  51      -9.957   0.459 -38.499  1.00  0.00              
ATOM   3455  HG1 THR C  51      -7.240   0.350 -39.412  1.00  0.00              
ATOM   3456 1HG2 THR C  51      -9.736  -0.080 -40.910  1.00  0.00              
ATOM   3457 2HG2 THR C  51     -10.357   1.571 -40.680  1.00  0.00              
ATOM   3458 3HG2 THR C  51      -8.653   1.315 -41.122  1.00  0.00              
ATOM   3459  N   ALA C  52      -7.182   2.534 -36.739  1.00  0.00              
ATOM   3460  CA  ALA C  52      -6.695   2.449 -35.367  1.00  0.00              
ATOM   3461  C   ALA C  52      -7.394   3.436 -34.434  1.00  0.00              
ATOM   3462  O   ALA C  52      -7.395   4.643 -34.677  1.00  0.00              
ATOM   3463  CB  ALA C  52      -5.206   2.697 -35.344  1.00  0.00              
ATOM   3464  H   ALA C  52      -6.568   2.887 -37.458  1.00  0.00              
ATOM   3465  HA  ALA C  52      -6.894   1.447 -34.987  1.00  0.00              
ATOM   3466 1HB  ALA C  52      -4.844   2.633 -34.318  1.00  0.00              
ATOM   3467 2HB  ALA C  52      -4.703   1.947 -35.954  1.00  0.00              
ATOM   3468 3HB  ALA C  52      -4.997   3.689 -35.741  1.00  0.00              
ATOM   3469  N   GLU C  53      -7.984   2.911 -33.367  1.00  0.00              
ATOM   3470  CA  GLU C  53      -8.606   3.738 -32.347  1.00  0.00              
ATOM   3471  C   GLU C  53      -7.954   3.471 -30.989  1.00  0.00              
ATOM   3472  O   GLU C  53      -8.066   2.381 -30.439  1.00  0.00              
ATOM   3473  CB  GLU C  53     -10.112   3.475 -32.282  1.00  0.00              
ATOM   3474  CG  GLU C  53     -10.856   4.328 -31.264  1.00  0.00              
ATOM   3475  CD  GLU C  53     -12.329   4.028 -31.272  1.00  0.00              
ATOM   3476  OE1 GLU C  53     -12.733   3.150 -31.996  1.00  0.00              
ATOM   3477  OE2 GLU C  53     -13.035   4.596 -30.473  1.00  0.00              
ATOM   3478  H   GLU C  53      -8.000   1.906 -33.262  1.00  0.00              
ATOM   3479  HA  GLU C  53      -8.457   4.792 -32.585  1.00  0.00              
ATOM   3480 1HB  GLU C  53     -10.513   3.668 -33.278  1.00  0.00              
ATOM   3481 2HB  GLU C  53     -10.242   2.421 -32.036  1.00  0.00              
ATOM   3482 1HG  GLU C  53     -10.471   4.228 -30.250  1.00  0.00              
ATOM   3483 2HG  GLU C  53     -10.692   5.346 -31.614  1.00  0.00              
ATOM   3484  N   TRP C  54      -7.257   4.475 -30.468  1.00  0.00              
ATOM   3485  CA  TRP C  54      -6.645   4.393 -29.146  1.00  0.00              
ATOM   3486  C   TRP C  54      -7.756   4.317 -28.103  1.00  0.00              
ATOM   3487  O   TRP C  54      -8.637   5.180 -28.072  1.00  0.00              
ATOM   3488  CB  TRP C  54      -5.791   5.642 -28.899  1.00  0.00              
ATOM   3489  CG  TRP C  54      -5.101   5.669 -27.566  1.00  0.00              
ATOM   3490  CD1 TRP C  54      -3.874   5.148 -27.266  1.00  0.00              
ATOM   3491  CD2 TRP C  54      -5.605   6.233 -26.349  1.00  0.00              
ATOM   3492  NE1 TRP C  54      -3.583   5.351 -25.938  1.00  0.00              
ATOM   3493  CE2 TRP C  54      -4.629   6.016 -25.352  1.00  0.00              
ATOM   3494  CE3 TRP C  54      -6.788   6.896 -26.004  1.00  0.00              
ATOM   3495  CZ2 TRP C  54      -4.797   6.442 -24.031  1.00  0.00              
ATOM   3496  CZ3 TRP C  54      -6.958   7.318 -24.688  1.00  0.00              
ATOM   3497  CH2 TRP C  54      -5.969   7.091 -23.719  1.00  0.00              
ATOM   3498  H   TRP C  54      -7.150   5.321 -31.008  1.00  0.00              
ATOM   3499  HA  TRP C  54      -6.009   3.510 -29.087  1.00  0.00              
ATOM   3500 1HB  TRP C  54      -5.004   5.716 -29.649  1.00  0.00              
ATOM   3501 2HB  TRP C  54      -6.413   6.536 -28.937  1.00  0.00              
ATOM   3502  HD1 TRP C  54      -3.330   4.671 -28.080  1.00  0.00              
ATOM   3503  HE1 TRP C  54      -2.738   5.057 -25.470  1.00  0.00              
ATOM   3504  HE3 TRP C  54      -7.584   7.103 -26.718  1.00  0.00              
ATOM   3505  HZ2 TRP C  54      -4.003   6.248 -23.309  1.00  0.00              
ATOM   3506  HZ3 TRP C  54      -7.885   7.830 -24.430  1.00  0.00              
ATOM   3507  HH2 TRP C  54      -6.134   7.437 -22.698  1.00  0.00              
ATOM   3508  N   MET C  55      -7.727   3.286 -27.265  1.00  0.00              
ATOM   3509  CA  MET C  55      -8.730   3.128 -26.212  1.00  0.00              
ATOM   3510  C   MET C  55      -8.110   3.495 -24.858  1.00  0.00              
ATOM   3511  O   MET C  55      -8.706   4.227 -24.063  1.00  0.00              
ATOM   3512  CB  MET C  55      -9.269   1.699 -26.192  1.00  0.00              
ATOM   3513  CG  MET C  55      -9.913   1.251 -27.496  1.00  0.00              
ATOM   3514  SD  MET C  55     -11.313   2.284 -27.971  1.00  0.00              
ATOM   3515  CE  MET C  55     -12.505   1.840 -26.711  1.00  0.00              
ATOM   3516  H   MET C  55      -6.996   2.595 -27.357  1.00  0.00              
ATOM   3517  HA  MET C  55      -9.575   3.790 -26.401  1.00  0.00              
ATOM   3518 1HB  MET C  55      -8.428   1.047 -25.959  1.00  0.00              
ATOM   3519 2HB  MET C  55     -10.004   1.648 -25.388  1.00  0.00              
ATOM   3520 1HG  MET C  55      -9.157   1.290 -28.280  1.00  0.00              
ATOM   3521 2HG  MET C  55     -10.254   0.223 -27.370  1.00  0.00              
ATOM   3522 1HE  MET C  55     -13.428   2.398 -26.869  1.00  0.00              
ATOM   3523 2HE  MET C  55     -12.712   0.771 -26.767  1.00  0.00              
ATOM   3524 3HE  MET C  55     -12.100   2.080 -25.727  1.00  0.00              
ATOM   3525  N   SER C  56      -6.918   2.964 -24.606  1.00  0.00              
ATOM   3526  CA  SER C  56      -6.162   3.262 -23.391  1.00  0.00              
ATOM   3527  C   SER C  56      -4.704   2.997 -23.713  1.00  0.00              
ATOM   3528  O   SER C  56      -4.382   2.586 -24.823  1.00  0.00              
ATOM   3529  CB  SER C  56      -6.572   2.343 -22.246  1.00  0.00              
ATOM   3530  OG  SER C  56      -6.068   1.033 -22.462  1.00  0.00              
ATOM   3531  H   SER C  56      -6.525   2.330 -25.286  1.00  0.00              
ATOM   3532  HA  SER C  56      -6.396   4.239 -22.964  1.00  0.00              
ATOM   3533 1HB  SER C  56      -6.172   2.745 -21.316  1.00  0.00              
ATOM   3534 2HB  SER C  56      -7.660   2.318 -22.191  1.00  0.00              
ATOM   3535  HG  SER C  56      -6.684   0.540 -23.009  1.00  0.00              
ATOM   3536  N   ALA C  57      -3.826   3.216 -22.736  1.00  0.00              
ATOM   3537  CA  ALA C  57      -2.404   2.956 -22.936  1.00  0.00              
ATOM   3538  C   ALA C  57      -2.120   1.453 -23.108  1.00  0.00              
ATOM   3539  O   ALA C  57      -1.024   1.066 -23.517  1.00  0.00              
ATOM   3540  CB  ALA C  57      -1.594   3.524 -21.754  1.00  0.00              
ATOM   3541  H   ALA C  57      -4.141   3.567 -21.843  1.00  0.00              
ATOM   3542  HA  ALA C  57      -2.084   3.453 -23.853  1.00  0.00              
ATOM   3543 1HB  ALA C  57      -0.534   3.326 -21.912  1.00  0.00              
ATOM   3544 2HB  ALA C  57      -1.755   4.600 -21.685  1.00  0.00              
ATOM   3545 3HB  ALA C  57      -1.918   3.048 -20.830  1.00  0.00              
ATOM   3546  N   SER C  58      -3.106   0.612 -22.804  1.00  0.00              
ATOM   3547  CA  SER C  58      -2.947  -0.834 -22.964  1.00  0.00              
ATOM   3548  C   SER C  58      -3.848  -1.383 -24.063  1.00  0.00              
ATOM   3549  O   SER C  58      -3.883  -2.599 -24.302  1.00  0.00              
ATOM   3550  CB  SER C  58      -3.295  -1.555 -21.659  1.00  0.00              
ATOM   3551  OG  SER C  58      -4.667  -1.371 -21.349  1.00  0.00              
ATOM   3552  H   SER C  58      -3.982   0.974 -22.457  1.00  0.00              
ATOM   3553  HA  SER C  58      -1.911  -1.142 -23.110  1.00  0.00              
ATOM   3554 1HB  SER C  58      -3.080  -2.617 -21.780  1.00  0.00              
ATOM   3555 2HB  SER C  58      -2.675  -1.149 -20.860  1.00  0.00              
ATOM   3556  HG  SER C  58      -4.933  -0.482 -21.596  1.00  0.00              
ATOM   3557  N   LYS C  59      -4.560  -0.505 -24.757  1.00  0.00              
ATOM   3558  CA  LYS C  59      -5.547  -0.998 -25.705  1.00  0.00              
ATOM   3559  C   LYS C  59      -5.767  -0.162 -26.956  1.00  0.00              
ATOM   3560  O   LYS C  59      -6.042   1.039 -26.880  1.00  0.00              
ATOM   3561  CB  LYS C  59      -6.880  -1.168 -24.968  1.00  0.00              
ATOM   3562  CG  LYS C  59      -8.006  -1.804 -25.791  1.00  0.00              
ATOM   3563  CD  LYS C  59      -9.254  -1.991 -24.925  1.00  0.00              
ATOM   3564  CE  LYS C  59     -10.417  -2.522 -25.733  1.00  0.00              
ATOM   3565  NZ  LYS C  59     -11.628  -2.773 -24.885  1.00  0.00              
ATOM   3566  H   LYS C  59      -4.438   0.492 -24.647  1.00  0.00              
ATOM   3567  HA  LYS C  59      -5.224  -1.958 -26.107  1.00  0.00              
ATOM   3568 1HB  LYS C  59      -6.685  -1.791 -24.094  1.00  0.00              
ATOM   3569 2HB  LYS C  59      -7.195  -0.177 -24.643  1.00  0.00              
ATOM   3570 1HG  LYS C  59      -8.230  -1.149 -26.634  1.00  0.00              
ATOM   3571 2HG  LYS C  59      -7.662  -2.769 -26.162  1.00  0.00              
ATOM   3572 1HD  LYS C  59      -9.019  -2.692 -24.124  1.00  0.00              
ATOM   3573 2HD  LYS C  59      -9.525  -1.026 -24.495  1.00  0.00              
ATOM   3574 1HE  LYS C  59     -10.661  -1.792 -26.503  1.00  0.00              
ATOM   3575 2HE  LYS C  59     -10.108  -3.455 -26.205  1.00  0.00              
ATOM   3576 1HZ  LYS C  59     -12.376  -3.127 -25.464  1.00  0.00              
ATOM   3577 2HZ  LYS C  59     -11.405  -3.453 -24.171  1.00  0.00              
ATOM   3578 3HZ  LYS C  59     -11.917  -1.910 -24.450  1.00  0.00              
ATOM   3579  N   ILE C  60      -5.654  -0.820 -28.102  1.00  0.00              
ATOM   3580  CA  ILE C  60      -5.911  -0.203 -29.393  1.00  0.00              
ATOM   3581  C   ILE C  60      -6.824  -1.152 -30.156  1.00  0.00              
ATOM   3582  O   ILE C  60      -6.558  -2.352 -30.230  1.00  0.00              
ATOM   3583  CB  ILE C  60      -4.629  -0.032 -30.228  1.00  0.00              
ATOM   3584  CG1 ILE C  60      -3.643   0.894 -29.506  1.00  0.00              
ATOM   3585  CG2 ILE C  60      -4.981   0.544 -31.597  1.00  0.00              
ATOM   3586  CD1 ILE C  60      -2.285   0.995 -30.217  1.00  0.00              
ATOM   3587  H   ILE C  60      -5.378  -1.791 -28.067  1.00  0.00              
ATOM   3588  HA  ILE C  60      -6.383   0.770 -29.266  1.00  0.00              
ATOM   3589  HB  ILE C  60      -4.150  -1.004 -30.347  1.00  0.00              
ATOM   3590 1HG1 ILE C  60      -4.106   1.879 -29.449  1.00  0.00              
ATOM   3591 2HG1 ILE C  60      -3.506   0.499 -28.499  1.00  0.00              
ATOM   3592 1HG2 ILE C  60      -4.072   0.665 -32.186  1.00  0.00              
ATOM   3593 2HG2 ILE C  60      -5.661  -0.132 -32.114  1.00  0.00              
ATOM   3594 3HG2 ILE C  60      -5.462   1.514 -31.471  1.00  0.00              
ATOM   3595 1HD1 ILE C  60      -1.629   1.664 -29.659  1.00  0.00              
ATOM   3596 2HD1 ILE C  60      -1.830   0.006 -30.275  1.00  0.00              
ATOM   3597 3HD1 ILE C  60      -2.428   1.386 -31.223  1.00  0.00              
ATOM   3598  N   VAL C  61      -7.915  -0.621 -30.701  1.00  0.00              
ATOM   3599  CA  VAL C  61      -8.827  -1.433 -31.496  1.00  0.00              
ATOM   3600  C   VAL C  61      -8.737  -0.956 -32.946  1.00  0.00              
ATOM   3601  O   VAL C  61      -8.776   0.246 -33.214  1.00  0.00              
ATOM   3602  CB  VAL C  61     -10.282  -1.337 -30.999  1.00  0.00              
ATOM   3603  CG1 VAL C  61     -11.208  -2.133 -31.907  1.00  0.00              
ATOM   3604  CG2 VAL C  61     -10.388  -1.833 -29.565  1.00  0.00              
ATOM   3605  H   VAL C  61      -8.119   0.358 -30.564  1.00  0.00              
ATOM   3606  HA  VAL C  61      -8.558  -2.488 -31.454  1.00  0.00              
ATOM   3607  HB  VAL C  61     -10.587  -0.291 -30.996  1.00  0.00              
ATOM   3608 1HG1 VAL C  61     -12.232  -2.054 -31.541  1.00  0.00              
ATOM   3609 2HG1 VAL C  61     -11.154  -1.736 -32.921  1.00  0.00              
ATOM   3610 3HG1 VAL C  61     -10.904  -3.180 -31.910  1.00  0.00              
ATOM   3611 1HG2 VAL C  61     -11.422  -1.758 -29.230  1.00  0.00              
ATOM   3612 2HG2 VAL C  61     -10.065  -2.873 -29.516  1.00  0.00              
ATOM   3613 3HG2 VAL C  61      -9.754  -1.224 -28.921  1.00  0.00              
ATOM   3614  N   CYS C  62      -8.592  -1.894 -33.874  1.00  0.00              
ATOM   3615  CA  CYS C  62      -8.420  -1.544 -35.280  1.00  0.00              
ATOM   3616  C   CYS C  62      -8.933  -2.667 -36.173  1.00  0.00              
ATOM   3617  O   CYS C  62      -9.426  -3.688 -35.690  1.00  0.00              
ATOM   3618  CB  CYS C  62      -6.904  -1.395 -35.413  1.00  0.00              
ATOM   3619  SG  CYS C  62      -5.979  -2.937 -35.211  1.00  0.00              
ATOM   3620  H   CYS C  62      -8.600  -2.868 -33.607  1.00  0.00              
ATOM   3621  HA  CYS C  62      -8.936  -0.628 -35.565  1.00  0.00              
ATOM   3622 1HB  CYS C  62      -6.647  -1.017 -36.403  1.00  0.00              
ATOM   3623 2HB  CYS C  62      -6.524  -0.713 -34.653  1.00  0.00              
ATOM   3624  HG  CYS C  62      -6.195  -3.391 -36.441  1.00  0.00              
ATOM   3625  N   ARG C  63      -8.829  -2.460 -37.480  1.00  0.00              
ATOM   3626  CA  ARG C  63      -9.202  -3.486 -38.442  1.00  0.00              
ATOM   3627  C   ARG C  63      -7.971  -3.901 -39.213  1.00  0.00              
ATOM   3628  O   ARG C  63      -7.189  -3.061 -39.642  1.00  0.00              
ATOM   3629  CB  ARG C  63     -10.289  -2.968 -39.390  1.00  0.00              
ATOM   3630  CG  ARG C  63     -11.648  -2.880 -38.712  1.00  0.00              
ATOM   3631  CD  ARG C  63     -12.725  -2.372 -39.635  1.00  0.00              
ATOM   3632  NE  ARG C  63     -14.006  -2.252 -38.945  1.00  0.00              
ATOM   3633  CZ  ARG C  63     -14.894  -3.235 -38.845  1.00  0.00              
ATOM   3634  NH1 ARG C  63     -14.642  -4.417 -39.392  1.00  0.00              
ATOM   3635  NH2 ARG C  63     -16.037  -3.039 -38.201  1.00  0.00              
ATOM   3636  H   ARG C  63      -8.484  -1.572 -37.816  1.00  0.00              
ATOM   3637  HA  ARG C  63      -9.637  -4.340 -37.922  1.00  0.00              
ATOM   3638 1HB  ARG C  63      -9.968  -1.986 -39.735  1.00  0.00              
ATOM   3639 2HB  ARG C  63     -10.327  -3.655 -40.235  1.00  0.00              
ATOM   3640 1HG  ARG C  63     -11.927  -3.874 -38.362  1.00  0.00              
ATOM   3641 2HG  ARG C  63     -11.567  -2.204 -37.861  1.00  0.00              
ATOM   3642 1HD  ARG C  63     -12.433  -1.393 -40.014  1.00  0.00              
ATOM   3643 2HD  ARG C  63     -12.834  -3.066 -40.467  1.00  0.00              
ATOM   3644  HE  ARG C  63     -14.406  -1.459 -38.461  1.00  0.00              
ATOM   3645 1HH1 ARG C  63     -13.772  -4.568 -39.884  1.00  0.00              
ATOM   3646 2HH1 ARG C  63     -15.319  -5.161 -39.315  1.00  0.00              
ATOM   3647 1HH2 ARG C  63     -16.231  -2.139 -37.784  1.00  0.00              
ATOM   3648 2HH2 ARG C  63     -16.708  -3.790 -38.129  1.00  0.00              
ATOM   3649  N   VAL C  64      -7.786  -5.205 -39.361  1.00  0.00              
ATOM   3650  CA  VAL C  64      -6.621  -5.722 -40.054  1.00  0.00              
ATOM   3651  C   VAL C  64      -6.954  -5.937 -41.521  1.00  0.00              
ATOM   3652  O   VAL C  64      -7.921  -6.624 -41.857  1.00  0.00              
ATOM   3653  CB  VAL C  64      -6.125  -7.044 -39.439  1.00  0.00              
ATOM   3654  CG1 VAL C  64      -4.911  -7.562 -40.196  1.00  0.00              
ATOM   3655  CG2 VAL C  64      -5.792  -6.855 -37.967  1.00  0.00              
ATOM   3656  H   VAL C  64      -8.464  -5.853 -38.987  1.00  0.00              
ATOM   3657  HA  VAL C  64      -5.795  -5.009 -40.028  1.00  0.00              
ATOM   3658  HB  VAL C  64      -6.927  -7.781 -39.490  1.00  0.00              
ATOM   3659 1HG1 VAL C  64      -4.574  -8.497 -39.748  1.00  0.00              
ATOM   3660 2HG1 VAL C  64      -5.179  -7.735 -41.238  1.00  0.00              
ATOM   3661 3HG1 VAL C  64      -4.109  -6.826 -40.144  1.00  0.00              
ATOM   3662 1HG2 VAL C  64      -5.444  -7.799 -37.548  1.00  0.00              
ATOM   3663 2HG2 VAL C  64      -5.010  -6.102 -37.865  1.00  0.00              
ATOM   3664 3HG2 VAL C  64      -6.683  -6.527 -37.431  1.00  0.00              
ATOM   3665  N   GLY C  65      -6.155  -5.325 -42.386  1.00  0.00              
ATOM   3666  CA  GLY C  65      -6.398  -5.398 -43.812  1.00  0.00              
ATOM   3667  C   GLY C  65      -5.499  -6.450 -44.429  1.00  0.00              
ATOM   3668  O   GLY C  65      -5.017  -7.342 -43.738  1.00  0.00              
ATOM   3669  H   GLY C  65      -5.362  -4.798 -42.049  1.00  0.00              
ATOM   3670 1HA  GLY C  65      -7.443  -5.659 -43.983  1.00  0.00              
ATOM   3671 2HA  GLY C  65      -6.189  -4.427 -44.259  1.00  0.00              
ATOM   3672  N   GLN C  66      -5.269  -6.344 -45.731  1.00  0.00              
ATOM   3673  CA  GLN C  66      -4.480  -7.328 -46.466  1.00  0.00              
ATOM   3674  C   GLN C  66      -2.999  -7.211 -46.128  1.00  0.00              
ATOM   3675  O   GLN C  66      -2.421  -6.127 -46.172  1.00  0.00              
ATOM   3676  CB  GLN C  66      -4.680  -7.158 -47.974  1.00  0.00              
ATOM   3677  CG  GLN C  66      -3.921  -8.166 -48.820  1.00  0.00              
ATOM   3678  CD  GLN C  66      -4.263  -8.058 -50.294  1.00  0.00              
ATOM   3679  OE1 GLN C  66      -5.132  -7.276 -50.689  1.00  0.00              
ATOM   3680  NE2 GLN C  66      -3.583  -8.848 -51.118  1.00  0.00              
ATOM   3681  H   GLN C  66      -5.654  -5.552 -46.226  1.00  0.00              
ATOM   3682  HA  GLN C  66      -4.770  -8.332 -46.157  1.00  0.00              
ATOM   3683 1HB  GLN C  66      -5.750  -7.250 -48.162  1.00  0.00              
ATOM   3684 2HB  GLN C  66      -4.354  -6.149 -48.223  1.00  0.00              
ATOM   3685 1HG  GLN C  66      -2.845  -8.314 -48.737  1.00  0.00              
ATOM   3686 2HG  GLN C  66      -4.439  -9.033 -48.408  1.00  0.00              
ATOM   3687 1HE2 GLN C  66      -3.766  -8.822 -52.102  1.00  0.00              
ATOM   3688 2HE2 GLN C  66      -2.888  -9.470 -50.755  1.00  0.00              
ATOM   3689  N   ALA C  67      -2.390  -8.337 -45.780  1.00  0.00              
ATOM   3690  CA  ALA C  67      -0.980  -8.371 -45.408  1.00  0.00              
ATOM   3691  C   ALA C  67       0.029  -8.091 -46.517  1.00  0.00              
ATOM   3692  O   ALA C  67      -0.196  -8.406 -47.687  1.00  0.00              
ATOM   3693  CB  ALA C  67      -0.657  -9.710 -44.762  1.00  0.00              
ATOM   3694  H   ALA C  67      -2.921  -9.196 -45.774  1.00  0.00              
ATOM   3695  HA  ALA C  67      -0.790  -7.575 -44.688  1.00  0.00              
ATOM   3696 1HB  ALA C  67       0.397  -9.734 -44.484  1.00  0.00              
ATOM   3697 2HB  ALA C  67      -1.271  -9.843 -43.871  1.00  0.00              
ATOM   3698 3HB  ALA C  67      -0.864 -10.513 -45.467  1.00  0.00              
ATOM   3699  N   LYS C  68       1.141  -7.482 -46.120  1.00  0.00              
ATOM   3700  CA  LYS C  68       2.184  -7.044 -47.039  1.00  0.00              
ATOM   3701  C   LYS C  68       3.394  -7.887 -46.672  1.00  0.00              
ATOM   3702  O   LYS C  68       4.270  -8.143 -47.498  1.00  0.00              
ATOM   3703  CB  LYS C  68       2.478  -5.548 -46.916  1.00  0.00              
ATOM   3704  CG  LYS C  68       1.302  -4.646 -47.263  1.00  0.00              
ATOM   3705  CD  LYS C  68       1.706  -3.179 -47.246  1.00  0.00              
ATOM   3706  CE  LYS C  68       0.522  -2.274 -47.554  1.00  0.00              
ATOM   3707  NZ  LYS C  68       0.897  -0.835 -47.519  1.00  0.00              
ATOM   3708  H   LYS C  68       1.258  -7.321 -45.130  1.00  0.00              
ATOM   3709  HA  LYS C  68       1.852  -7.184 -48.068  1.00  0.00              
ATOM   3710 1HB  LYS C  68       2.784  -5.366 -45.886  1.00  0.00              
ATOM   3711 2HB  LYS C  68       3.311  -5.330 -47.585  1.00  0.00              
ATOM   3712 1HG  LYS C  68       0.942  -4.913 -48.258  1.00  0.00              
ATOM   3713 2HG  LYS C  68       0.510  -4.813 -46.534  1.00  0.00              
ATOM   3714 1HD  LYS C  68       2.100  -2.939 -46.258  1.00  0.00              
ATOM   3715 2HD  LYS C  68       2.484  -3.024 -47.993  1.00  0.00              
ATOM   3716 1HE  LYS C  68       0.147  -2.527 -48.545  1.00  0.00              
ATOM   3717 2HE  LYS C  68      -0.255  -2.464 -46.813  1.00  0.00              
ATOM   3718 1HZ  LYS C  68       0.086  -0.270 -47.728  1.00  0.00              
ATOM   3719 2HZ  LYS C  68       1.244  -0.599 -46.600  1.00  0.00              
ATOM   3720 3HZ  LYS C  68       1.616  -0.658 -48.206  1.00  0.00              
ATOM   3721  N   ASN C  69       3.411  -8.318 -45.413  1.00  0.00              
ATOM   3722  CA  ASN C  69       4.477  -9.137 -44.840  1.00  0.00              
ATOM   3723  C   ASN C  69       3.941 -10.542 -44.617  1.00  0.00              
ATOM   3724  O   ASN C  69       2.741 -10.729 -44.423  1.00  0.00              
ATOM   3725  CB  ASN C  69       5.018  -8.555 -43.547  1.00  0.00              
ATOM   3726  CG  ASN C  69       5.784  -7.275 -43.733  1.00  0.00              
ATOM   3727  OD1 ASN C  69       6.348  -7.015 -44.803  1.00  0.00              
ATOM   3728  ND2 ASN C  69       5.876  -6.513 -42.674  1.00  0.00              
ATOM   3729  H   ASN C  69       2.629  -8.052 -44.833  1.00  0.00              
ATOM   3730  HA  ASN C  69       5.344  -9.130 -45.501  1.00  0.00              
ATOM   3731 1HB  ASN C  69       4.382  -8.466 -42.665  1.00  0.00              
ATOM   3732 2HB  ASN C  69       5.727  -9.370 -43.402  1.00  0.00              
ATOM   3733 1HD2 ASN C  69       6.372  -5.645 -42.724  1.00  0.00              
ATOM   3734 2HD2 ASN C  69       5.452  -6.797 -41.815  1.00  0.00              
ATOM   3735  N   ASP C  70       4.836 -11.524 -44.631  1.00  0.00              
ATOM   3736  CA  ASP C  70       4.445 -12.906 -44.381  1.00  0.00              
ATOM   3737  C   ASP C  70       4.567 -13.246 -42.893  1.00  0.00              
ATOM   3738  O   ASP C  70       4.301 -14.374 -42.481  1.00  0.00              
ATOM   3739  CB  ASP C  70       5.298 -13.865 -45.216  1.00  0.00              
ATOM   3740  CG  ASP C  70       6.784 -13.836 -44.885  1.00  0.00              
ATOM   3741  OD1 ASP C  70       7.171 -13.053 -44.050  1.00  0.00              
ATOM   3742  OD2 ASP C  70       7.492 -14.697 -45.349  1.00  0.00              
ATOM   3743  H   ASP C  70       5.806 -11.314 -44.819  1.00  0.00              
ATOM   3744  HA  ASP C  70       3.395 -13.045 -44.640  1.00  0.00              
ATOM   3745 1HB  ASP C  70       4.941 -14.895 -45.195  1.00  0.00              
ATOM   3746 2HB  ASP C  70       5.140 -13.445 -46.210  1.00  0.00              
ATOM   3747  N   LYS C  71       4.980 -12.263 -42.095  1.00  0.00              
ATOM   3748  CA  LYS C  71       5.037 -12.431 -40.644  1.00  0.00              
ATOM   3749  C   LYS C  71       3.830 -11.697 -40.072  1.00  0.00              
ATOM   3750  O   LYS C  71       3.483 -10.612 -40.534  1.00  0.00              
ATOM   3751  CB  LYS C  71       6.342 -11.889 -40.059  1.00  0.00              
ATOM   3752  CG  LYS C  71       7.587 -12.662 -40.476  1.00  0.00              
ATOM   3753  CD  LYS C  71       8.848 -12.030 -39.904  1.00  0.00              
ATOM   3754  CE  LYS C  71      10.095 -12.773 -40.360  1.00  0.00              
ATOM   3755  NZ  LYS C  71      11.339 -12.137 -39.848  1.00  0.00              
ATOM   3756  H   LYS C  71       5.261 -11.381 -42.499  1.00  0.00              
ATOM   3757  HA  LYS C  71       4.991 -13.491 -40.393  1.00  0.00              
ATOM   3758 1HB  LYS C  71       6.433 -10.853 -40.385  1.00  0.00              
ATOM   3759 2HB  LYS C  71       6.244 -11.920 -38.974  1.00  0.00              
ATOM   3760 1HG  LYS C  71       7.496 -13.686 -40.114  1.00  0.00              
ATOM   3761 2HG  LYS C  71       7.644 -12.665 -41.564  1.00  0.00              
ATOM   3762 1HD  LYS C  71       8.899 -10.993 -40.238  1.00  0.00              
ATOM   3763 2HD  LYS C  71       8.787 -12.058 -38.816  1.00  0.00              
ATOM   3764 1HE  LYS C  71      10.035 -13.798 -39.997  1.00  0.00              
ATOM   3765 2HE  LYS C  71      10.112 -12.775 -41.450  1.00  0.00              
ATOM   3766 1HZ  LYS C  71      12.142 -12.658 -40.172  1.00  0.00              
ATOM   3767 2HZ  LYS C  71      11.396 -11.187 -40.185  1.00  0.00              
ATOM   3768 3HZ  LYS C  71      11.325 -12.135 -38.838  1.00  0.00              
ATOM   3769  N   GLY C  72       3.183 -12.296 -39.079  1.00  0.00              
ATOM   3770  CA  GLY C  72       1.962 -11.718 -38.540  1.00  0.00              
ATOM   3771  C   GLY C  72       2.173 -10.851 -37.316  1.00  0.00              
ATOM   3772  O   GLY C  72       1.297 -10.750 -36.463  1.00  0.00              
ATOM   3773  H   GLY C  72       3.533 -13.158 -38.688  1.00  0.00              
ATOM   3774 1HA  GLY C  72       1.494 -11.097 -39.304  1.00  0.00              
ATOM   3775 2HA  GLY C  72       1.282 -12.521 -38.260  1.00  0.00              
ATOM   3776  N   ASP C  73       3.336 -10.211 -37.244  1.00  0.00              
ATOM   3777  CA  ASP C  73       3.692  -9.335 -36.133  1.00  0.00              
ATOM   3778  C   ASP C  73       2.796  -8.088 -36.050  1.00  0.00              
ATOM   3779  O   ASP C  73       2.301  -7.590 -37.066  1.00  0.00              
ATOM   3780  CB  ASP C  73       5.159  -8.916 -36.250  1.00  0.00              
ATOM   3781  CG  ASP C  73       6.156 -10.023 -35.935  1.00  0.00              
ATOM   3782  OD1 ASP C  73       5.741 -11.049 -35.449  1.00  0.00              
ATOM   3783  OD2 ASP C  73       7.293  -9.900 -36.324  1.00  0.00              
ATOM   3784  H   ASP C  73       3.996 -10.343 -37.998  1.00  0.00              
ATOM   3785  HA  ASP C  73       3.560  -9.864 -35.189  1.00  0.00              
ATOM   3786 1HB  ASP C  73       5.408  -8.467 -37.211  1.00  0.00              
ATOM   3787 2HB  ASP C  73       5.204  -8.155 -35.470  1.00  0.00              
ATOM   3788  N   ILE C  74       2.599  -7.592 -34.833  1.00  0.00              
ATOM   3789  CA  ILE C  74       1.743  -6.438 -34.572  1.00  0.00              
ATOM   3790  C   ILE C  74       2.637  -5.302 -34.055  1.00  0.00              
ATOM   3791  O   ILE C  74       3.089  -5.322 -32.910  1.00  0.00              
ATOM   3792  CB  ILE C  74       0.677  -6.797 -33.519  1.00  0.00              
ATOM   3793  CG1 ILE C  74      -0.146  -7.990 -34.022  1.00  0.00              
ATOM   3794  CG2 ILE C  74      -0.233  -5.595 -33.247  1.00  0.00              
ATOM   3795  CD1 ILE C  74      -1.061  -8.595 -32.990  1.00  0.00              
ATOM   3796  H   ILE C  74       3.068  -8.041 -34.060  1.00  0.00              
ATOM   3797  HA  ILE C  74       1.265  -6.098 -35.490  1.00  0.00              
ATOM   3798  HB  ILE C  74       1.174  -7.092 -32.595  1.00  0.00              
ATOM   3799 1HG1 ILE C  74      -0.740  -7.642 -34.866  1.00  0.00              
ATOM   3800 2HG1 ILE C  74       0.559  -8.749 -34.363  1.00  0.00              
ATOM   3801 1HG2 ILE C  74      -0.981  -5.867 -32.501  1.00  0.00              
ATOM   3802 2HG2 ILE C  74       0.364  -4.763 -32.875  1.00  0.00              
ATOM   3803 3HG2 ILE C  74      -0.732  -5.300 -34.170  1.00  0.00              
ATOM   3804 1HD1 ILE C  74      -1.604  -9.432 -33.430  1.00  0.00              
ATOM   3805 2HD1 ILE C  74      -0.472  -8.950 -32.144  1.00  0.00              
ATOM   3806 3HD1 ILE C  74      -1.771  -7.844 -32.647  1.00  0.00              
ATOM   3807  N   ILE C  75       2.879  -4.314 -34.912  1.00  0.00              
ATOM   3808  CA  ILE C  75       3.738  -3.179 -34.571  1.00  0.00              
ATOM   3809  C   ILE C  75       3.005  -1.859 -34.326  1.00  0.00              
ATOM   3810  O   ILE C  75       2.383  -1.299 -35.235  1.00  0.00              
ATOM   3811  CB  ILE C  75       4.784  -2.948 -35.677  1.00  0.00              
ATOM   3812  CG1 ILE C  75       5.694  -4.171 -35.816  1.00  0.00              
ATOM   3813  CG2 ILE C  75       5.604  -1.701 -35.381  1.00  0.00              
ATOM   3814  CD1 ILE C  75       6.600  -4.124 -37.025  1.00  0.00              
ATOM   3815  H   ILE C  75       2.454  -4.351 -35.827  1.00  0.00              
ATOM   3816  HA  ILE C  75       4.247  -3.354 -33.623  1.00  0.00              
ATOM   3817  HB  ILE C  75       4.271  -2.827 -36.631  1.00  0.00              
ATOM   3818 1HG1 ILE C  75       6.298  -4.230 -34.911  1.00  0.00              
ATOM   3819 2HG1 ILE C  75       5.049  -5.048 -35.879  1.00  0.00              
ATOM   3820 1HG2 ILE C  75       6.338  -1.552 -36.172  1.00  0.00              
ATOM   3821 2HG2 ILE C  75       4.945  -0.836 -35.331  1.00  0.00              
ATOM   3822 3HG2 ILE C  75       6.118  -1.821 -34.427  1.00  0.00              
ATOM   3823 1HD1 ILE C  75       7.213  -5.024 -37.056  1.00  0.00              
ATOM   3824 2HD1 ILE C  75       5.996  -4.066 -37.931  1.00  0.00              
ATOM   3825 3HD1 ILE C  75       7.245  -3.249 -36.963  1.00  0.00              
ATOM   3826  N   VAL C  76       3.102  -1.361 -33.098  1.00  0.00              
ATOM   3827  CA  VAL C  76       2.500  -0.087 -32.735  1.00  0.00              
ATOM   3828  C   VAL C  76       3.590   0.976 -32.703  1.00  0.00              
ATOM   3829  O   VAL C  76       4.653   0.772 -32.119  1.00  0.00              
ATOM   3830  CB  VAL C  76       1.833  -0.144 -31.334  1.00  0.00              
ATOM   3831  CG1 VAL C  76       1.293   1.241 -30.958  1.00  0.00              
ATOM   3832  CG2 VAL C  76       0.706  -1.174 -31.331  1.00  0.00              
ATOM   3833  H   VAL C  76       3.610  -1.883 -32.398  1.00  0.00              
ATOM   3834  HA  VAL C  76       1.748   0.218 -33.464  1.00  0.00              
ATOM   3835  HB  VAL C  76       2.571  -0.476 -30.604  1.00  0.00              
ATOM   3836 1HG1 VAL C  76       0.825   1.195 -29.973  1.00  0.00              
ATOM   3837 2HG1 VAL C  76       2.113   1.959 -30.936  1.00  0.00              
ATOM   3838 3HG1 VAL C  76       0.553   1.556 -31.694  1.00  0.00              
ATOM   3839 1HG2 VAL C  76       0.245  -1.207 -30.343  1.00  0.00              
ATOM   3840 2HG2 VAL C  76      -0.043  -0.895 -32.072  1.00  0.00              
ATOM   3841 3HG2 VAL C  76       1.109  -2.157 -31.574  1.00  0.00              
ATOM   3842  N   THR C  77       3.329   2.107 -33.345  1.00  0.00              
ATOM   3843  CA  THR C  77       4.302   3.190 -33.403  1.00  0.00              
ATOM   3844  C   THR C  77       3.690   4.461 -32.819  1.00  0.00              
ATOM   3845  O   THR C  77       2.656   4.939 -33.291  1.00  0.00              
ATOM   3846  CB  THR C  77       4.776   3.460 -34.842  1.00  0.00              
ATOM   3847  OG1 THR C  77       5.376   2.275 -35.382  1.00  0.00              
ATOM   3848  CG2 THR C  77       5.791   4.593 -34.866  1.00  0.00              
ATOM   3849  H   THR C  77       2.437   2.223 -33.804  1.00  0.00              
ATOM   3850  HA  THR C  77       5.184   2.925 -32.819  1.00  0.00              
ATOM   3851  HB  THR C  77       3.916   3.732 -35.454  1.00  0.00              
ATOM   3852  HG1 THR C  77       4.688   1.675 -35.677  1.00  0.00              
ATOM   3853 1HG2 THR C  77       6.113   4.770 -35.892  1.00  0.00              
ATOM   3854 2HG2 THR C  77       5.334   5.499 -34.467  1.00  0.00              
ATOM   3855 3HG2 THR C  77       6.652   4.322 -34.256  1.00  0.00              
ATOM   3856  N   THR C  78       4.327   4.992 -31.783  1.00  0.00              
ATOM   3857  CA  THR C  78       3.846   6.188 -31.109  1.00  0.00              
ATOM   3858  C   THR C  78       4.983   7.206 -31.044  1.00  0.00              
ATOM   3859  O   THR C  78       6.154   6.857 -31.214  1.00  0.00              
ATOM   3860  CB  THR C  78       3.436   5.896 -29.670  1.00  0.00              
ATOM   3861  OG1 THR C  78       4.598   5.482 -28.945  1.00  0.00              
ATOM   3862  CG2 THR C  78       2.342   4.800 -29.601  1.00  0.00              
ATOM   3863  H   THR C  78       5.173   4.549 -31.456  1.00  0.00              
ATOM   3864  HA  THR C  78       2.984   6.590 -31.641  1.00  0.00              
ATOM   3865  HB  THR C  78       3.049   6.811 -29.219  1.00  0.00              
ATOM   3866  HG1 THR C  78       4.962   4.692 -29.351  1.00  0.00              
ATOM   3867 1HG2 THR C  78       2.075   4.619 -28.560  1.00  0.00              
ATOM   3868 2HG2 THR C  78       1.461   5.130 -30.151  1.00  0.00              
ATOM   3869 3HG2 THR C  78       2.722   3.880 -30.043  1.00  0.00              
ATOM   3870  N   LYS C  79       4.637   8.459 -30.788  1.00  0.00              
ATOM   3871  CA  LYS C  79       5.644   9.503 -30.685  1.00  0.00              
ATOM   3872  C   LYS C  79       6.453   9.252 -29.420  1.00  0.00              
ATOM   3873  O   LYS C  79       7.680   9.183 -29.459  1.00  0.00              
ATOM   3874  CB  LYS C  79       4.973  10.878 -30.607  1.00  0.00              
ATOM   3875  CG  LYS C  79       4.292  11.313 -31.897  1.00  0.00              
ATOM   3876  CD  LYS C  79       3.679  12.706 -31.761  1.00  0.00              
ATOM   3877  CE  LYS C  79       2.967  13.139 -33.051  1.00  0.00              
ATOM   3878  NZ  LYS C  79       2.409  14.521 -32.965  1.00  0.00              
ATOM   3879  H   LYS C  79       3.665   8.699 -30.661  1.00  0.00              
ATOM   3880  HA  LYS C  79       6.292   9.477 -31.561  1.00  0.00              
ATOM   3881 1HB  LYS C  79       4.236  10.829 -29.805  1.00  0.00              
ATOM   3882 2HB  LYS C  79       5.749  11.598 -30.345  1.00  0.00              
ATOM   3883 1HG  LYS C  79       5.035  11.319 -32.695  1.00  0.00              
ATOM   3884 2HG  LYS C  79       3.509  10.593 -32.135  1.00  0.00              
ATOM   3885 1HD  LYS C  79       2.961  12.691 -30.940  1.00  0.00              
ATOM   3886 2HD  LYS C  79       4.474  13.416 -31.534  1.00  0.00              
ATOM   3887 1HE  LYS C  79       3.685  13.095 -33.869  1.00  0.00              
ATOM   3888 2HE  LYS C  79       2.154  12.439 -33.244  1.00  0.00              
ATOM   3889 1HZ  LYS C  79       1.953  14.755 -33.835  1.00  0.00              
ATOM   3890 2HZ  LYS C  79       1.739  14.568 -32.211  1.00  0.00              
ATOM   3891 3HZ  LYS C  79       3.158  15.177 -32.791  1.00  0.00              
ATOM   3892  N   SER C  80       5.746   9.090 -28.306  1.00  0.00              
ATOM   3893  CA  SER C  80       6.366   8.895 -27.004  1.00  0.00              
ATOM   3894  C   SER C  80       7.220   7.637 -26.812  1.00  0.00              
ATOM   3895  O   SER C  80       8.263   7.696 -26.160  1.00  0.00              
ATOM   3896  CB  SER C  80       5.273   8.915 -25.953  1.00  0.00              
ATOM   3897  OG  SER C  80       4.638  10.162 -25.879  1.00  0.00              
ATOM   3898  H   SER C  80       4.738   9.105 -28.374  1.00  0.00              
ATOM   3899  HA  SER C  80       7.018   9.717 -26.706  1.00  0.00              
ATOM   3900 1HB  SER C  80       4.534   8.155 -26.204  1.00  0.00              
ATOM   3901 2HB  SER C  80       5.716   8.685 -24.985  1.00  0.00              
ATOM   3902  HG  SER C  80       3.992  10.234 -26.585  1.00  0.00              
ATOM   3903  N   GLY C  81       6.786   6.506 -27.363  1.00  0.00              
ATOM   3904  CA  GLY C  81       7.584   5.296 -27.242  1.00  0.00              
ATOM   3905  C   GLY C  81       8.287   4.789 -28.485  1.00  0.00              
ATOM   3906  O   GLY C  81       9.049   3.830 -28.408  1.00  0.00              
ATOM   3907  H   GLY C  81       5.911   6.470 -27.866  1.00  0.00              
ATOM   3908 1HA  GLY C  81       8.371   5.460 -26.506  1.00  0.00              
ATOM   3909 2HA  GLY C  81       6.944   4.479 -26.911  1.00  0.00              
ATOM   3910  N   GLY C  82       8.033   5.407 -29.632  1.00  0.00              
ATOM   3911  CA  GLY C  82       8.641   4.935 -30.866  1.00  0.00              
ATOM   3912  C   GLY C  82       8.016   3.691 -31.478  1.00  0.00              
ATOM   3913  O   GLY C  82       6.848   3.377 -31.238  1.00  0.00              
ATOM   3914  H   GLY C  82       7.417   6.207 -29.662  1.00  0.00              
ATOM   3915 1HA  GLY C  82       8.575   5.720 -31.618  1.00  0.00              
ATOM   3916 2HA  GLY C  82       9.688   4.699 -30.679  1.00  0.00              
ATOM   3917  N   ARG C  83       8.804   2.981 -32.283  1.00  0.00              
ATOM   3918  CA  ARG C  83       8.349   1.753 -32.922  1.00  0.00              
ATOM   3919  C   ARG C  83       8.369   0.576 -31.959  1.00  0.00              
ATOM   3920  O   ARG C  83       9.392   0.289 -31.336  1.00  0.00              
ATOM   3921  CB  ARG C  83       9.134   1.444 -34.188  1.00  0.00              
ATOM   3922  CG  ARG C  83       8.561   0.320 -35.037  1.00  0.00              
ATOM   3923  CD  ARG C  83       9.237   0.137 -36.347  1.00  0.00              
ATOM   3924  NE  ARG C  83      10.584  -0.403 -36.259  1.00  0.00              
ATOM   3925  CZ  ARG C  83      11.427  -0.529 -37.303  1.00  0.00              
ATOM   3926  NH1 ARG C  83      11.056  -0.193 -38.518  1.00  0.00              
ATOM   3927  NH2 ARG C  83      12.632  -1.024 -37.076  1.00  0.00              
ATOM   3928  H   ARG C  83       9.745   3.305 -32.454  1.00  0.00              
ATOM   3929  HA  ARG C  83       7.339   1.890 -33.308  1.00  0.00              
ATOM   3930 1HB  ARG C  83       9.162   2.360 -34.776  1.00  0.00              
ATOM   3931 2HB  ARG C  83      10.145   1.180 -33.878  1.00  0.00              
ATOM   3932 1HG  ARG C  83       8.648  -0.614 -34.481  1.00  0.00              
ATOM   3933 2HG  ARG C  83       7.509   0.532 -35.228  1.00  0.00              
ATOM   3934 1HD  ARG C  83       8.649  -0.550 -36.956  1.00  0.00              
ATOM   3935 2HD  ARG C  83       9.304   1.101 -36.849  1.00  0.00              
ATOM   3936  HE  ARG C  83      11.088  -0.753 -35.455  1.00  0.00              
ATOM   3937 1HH1 ARG C  83      10.125   0.167 -38.678  1.00  0.00              
ATOM   3938 2HH1 ARG C  83      11.702  -0.295 -39.287  1.00  0.00              
ATOM   3939 1HH2 ARG C  83      12.895  -1.295 -36.139  1.00  0.00              
ATOM   3940 2HH2 ARG C  83      13.282  -1.130 -37.840  1.00  0.00              
ATOM   3941  N   GLY C  84       7.236  -0.111 -31.849  1.00  0.00              
ATOM   3942  CA  GLY C  84       7.154  -1.236 -30.939  1.00  0.00              
ATOM   3943  C   GLY C  84       7.260  -2.593 -31.603  1.00  0.00              
ATOM   3944  O   GLY C  84       7.668  -2.712 -32.757  1.00  0.00              
ATOM   3945  H   GLY C  84       6.424   0.141 -32.394  1.00  0.00              
ATOM   3946 1HA  GLY C  84       7.965  -1.167 -30.213  1.00  0.00              
ATOM   3947 2HA  GLY C  84       6.198  -1.205 -30.418  1.00  0.00              
ATOM   3948  N   THR C  85       6.877  -3.622 -30.854  1.00  0.00              
ATOM   3949  CA  THR C  85       6.886  -5.000 -31.329  1.00  0.00              
ATOM   3950  C   THR C  85       5.765  -5.766 -30.636  1.00  0.00              
ATOM   3951  O   THR C  85       4.925  -5.176 -29.960  1.00  0.00              
ATOM   3952  CB  THR C  85       8.232  -5.699 -31.062  1.00  0.00              
ATOM   3953  OG1 THR C  85       8.259  -6.964 -31.737  1.00  0.00              
ATOM   3954  CG2 THR C  85       8.433  -5.919 -29.571  1.00  0.00              
ATOM   3955  H   THR C  85       6.567  -3.428 -29.913  1.00  0.00              
ATOM   3956  HA  THR C  85       6.764  -5.019 -32.412  1.00  0.00              
ATOM   3957  HB  THR C  85       9.038  -5.074 -31.448  1.00  0.00              
ATOM   3958  HG1 THR C  85       9.099  -7.397 -31.569  1.00  0.00              
ATOM   3959 1HG2 THR C  85       9.390  -6.413 -29.403  1.00  0.00              
ATOM   3960 2HG2 THR C  85       8.425  -4.958 -29.057  1.00  0.00              
ATOM   3961 3HG2 THR C  85       7.629  -6.544 -29.185  1.00  0.00              
ATOM   3962  N   SER C  86       5.745  -7.082 -30.815  1.00  0.00              
ATOM   3963  CA  SER C  86       4.698  -7.891 -30.212  1.00  0.00              
ATOM   3964  C   SER C  86       5.241  -9.254 -29.794  1.00  0.00              
ATOM   3965  O   SER C  86       6.211  -9.755 -30.368  1.00  0.00              
ATOM   3966  CB  SER C  86       3.512  -8.076 -31.168  1.00  0.00              
ATOM   3967  OG  SER C  86       3.882  -8.798 -32.321  1.00  0.00              
ATOM   3968  H   SER C  86       6.456  -7.534 -31.372  1.00  0.00              
ATOM   3969  HA  SER C  86       4.207  -7.404 -29.368  1.00  0.00              
ATOM   3970 1HB  SER C  86       2.725  -8.616 -30.643  1.00  0.00              
ATOM   3971 2HB  SER C  86       3.145  -7.093 -31.462  1.00  0.00              
ATOM   3972  HG  SER C  86       3.555  -9.698 -32.253  1.00  0.00              
ATOM   3973  N   THR C  87       4.602  -9.842 -28.791  1.00  0.00              
ATOM   3974  CA  THR C  87       4.912 -11.200 -28.370  1.00  0.00              
ATOM   3975  C   THR C  87       3.911 -12.154 -29.014  1.00  0.00              
ATOM   3976  O   THR C  87       4.114 -13.362 -29.032  1.00  0.00              
ATOM   3977  CB  THR C  87       4.789 -11.354 -26.843  1.00  0.00              
ATOM   3978  OG1 THR C  87       3.423 -11.135 -26.460  1.00  0.00              
ATOM   3979  CG2 THR C  87       5.686 -10.350 -26.124  1.00  0.00              
ATOM   3980  H   THR C  87       3.879  -9.331 -28.306  1.00  0.00              
ATOM   3981  HA  THR C  87       5.930 -11.456 -28.667  1.00  0.00              
ATOM   3982  HB  THR C  87       5.083 -12.366 -26.564  1.00  0.00              
ATOM   3983  HG1 THR C  87       3.347 -11.190 -25.504  1.00  0.00              
ATOM   3984 1HG2 THR C  87       5.582 -10.479 -25.046  1.00  0.00              
ATOM   3985 2HG2 THR C  87       6.723 -10.518 -26.412  1.00  0.00              
ATOM   3986 3HG2 THR C  87       5.392  -9.338 -26.399  1.00  0.00              
ATOM   3987  N   VAL C  88       2.815 -11.602 -29.521  1.00  0.00              
ATOM   3988  CA  VAL C  88       1.794 -12.409 -30.170  1.00  0.00              
ATOM   3989  C   VAL C  88       1.668 -12.028 -31.630  1.00  0.00              
ATOM   3990  O   VAL C  88       2.238 -11.038 -32.081  1.00  0.00              
ATOM   3991  CB  VAL C  88       0.420 -12.220 -29.509  1.00  0.00              
ATOM   3992  CG1 VAL C  88       0.476 -12.663 -28.034  1.00  0.00              
ATOM   3993  CG2 VAL C  88       0.002 -10.766 -29.625  1.00  0.00              
ATOM   3994  H   VAL C  88       2.684 -10.602 -29.455  1.00  0.00              
ATOM   3995  HA  VAL C  88       2.050 -13.469 -30.143  1.00  0.00              
ATOM   3996  HB  VAL C  88      -0.317 -12.816 -30.047  1.00  0.00              
ATOM   3997 1HG1 VAL C  88      -0.504 -12.525 -27.575  1.00  0.00              
ATOM   3998 2HG1 VAL C  88       0.756 -13.715 -27.981  1.00  0.00              
ATOM   3999 3HG1 VAL C  88       1.213 -12.062 -27.502  1.00  0.00              
ATOM   4000 1HG2 VAL C  88      -0.972 -10.628 -29.158  1.00  0.00              
ATOM   4001 2HG2 VAL C  88       0.738 -10.135 -29.125  1.00  0.00              
ATOM   4002 3HG2 VAL C  88      -0.058 -10.487 -30.678  1.00  0.00              
ATOM   4003  N   SER C  89       0.901 -12.813 -32.367  1.00  0.00              
ATOM   4004  CA  SER C  89       0.771 -12.600 -33.789  1.00  0.00              
ATOM   4005  C   SER C  89      -0.675 -12.759 -34.211  1.00  0.00              
ATOM   4006  O   SER C  89      -1.473 -13.395 -33.523  1.00  0.00              
ATOM   4007  CB  SER C  89       1.650 -13.602 -34.537  1.00  0.00              
ATOM   4008  OG  SER C  89       1.193 -14.921 -34.292  1.00  0.00              
ATOM   4009  H   SER C  89       0.395 -13.573 -31.935  1.00  0.00              
ATOM   4010  HA  SER C  89       1.185 -11.647 -34.123  1.00  0.00              
ATOM   4011 1HB  SER C  89       1.601 -13.381 -35.602  1.00  0.00              
ATOM   4012 2HB  SER C  89       2.677 -13.492 -34.190  1.00  0.00              
ATOM   4013  HG  SER C  89       1.896 -15.545 -34.487  1.00  0.00              
ATOM   4014  N   PHE C  90      -1.011 -12.160 -35.342  1.00  0.00              
ATOM   4015  CA  PHE C  90      -2.359 -12.246 -35.869  1.00  0.00              
ATOM   4016  C   PHE C  90      -2.305 -13.030 -37.175  1.00  0.00              
ATOM   4017  O   PHE C  90      -1.574 -12.660 -38.084  1.00  0.00              
ATOM   4018  CB  PHE C  90      -2.916 -10.852 -36.147  1.00  0.00              
ATOM   4019  CG  PHE C  90      -4.277 -10.874 -36.756  1.00  0.00              
ATOM   4020  CD1 PHE C  90      -5.394 -11.126 -35.973  1.00  0.00              
ATOM   4021  CD2 PHE C  90      -4.440 -10.718 -38.129  1.00  0.00              
ATOM   4022  CE1 PHE C  90      -6.662 -11.226 -36.542  1.00  0.00              
ATOM   4023  CE2 PHE C  90      -5.702 -10.816 -38.712  1.00  0.00              
ATOM   4024  CZ  PHE C  90      -6.820 -11.073 -37.910  1.00  0.00              
ATOM   4025  H   PHE C  90      -0.316 -11.632 -35.851  1.00  0.00              
ATOM   4026  HA  PHE C  90      -3.008 -12.740 -35.145  1.00  0.00              
ATOM   4027 1HB  PHE C  90      -2.993 -10.287 -35.220  1.00  0.00              
ATOM   4028 2HB  PHE C  90      -2.266 -10.321 -36.842  1.00  0.00              
ATOM   4029  HD1 PHE C  90      -5.273 -11.245 -34.896  1.00  0.00              
ATOM   4030  HD2 PHE C  90      -3.566 -10.517 -38.751  1.00  0.00              
ATOM   4031  HE1 PHE C  90      -7.527 -11.425 -35.910  1.00  0.00              
ATOM   4032  HE2 PHE C  90      -5.821 -10.693 -39.788  1.00  0.00              
ATOM   4033  HZ  PHE C  90      -7.810 -11.155 -38.357  1.00  0.00              
ATOM   4034  N   LYS C  91      -3.084 -14.101 -37.265  1.00  0.00              
ATOM   4035  CA  LYS C  91      -3.113 -14.911 -38.474  1.00  0.00              
ATOM   4036  C   LYS C  91      -4.204 -14.408 -39.406  1.00  0.00              
ATOM   4037  O   LYS C  91      -5.391 -14.524 -39.116  1.00  0.00              
ATOM   4038  CB  LYS C  91      -3.337 -16.386 -38.137  1.00  0.00              
ATOM   4039  CG  LYS C  91      -3.321 -17.316 -39.343  1.00  0.00              
ATOM   4040  CD  LYS C  91      -3.562 -18.761 -38.931  1.00  0.00              
ATOM   4041  CE  LYS C  91      -3.482 -19.699 -40.126  1.00  0.00              
ATOM   4042  NZ  LYS C  91      -3.731 -21.114 -39.740  1.00  0.00              
ATOM   4043  H   LYS C  91      -3.669 -14.362 -36.484  1.00  0.00              
ATOM   4044  HA  LYS C  91      -2.159 -14.829 -38.996  1.00  0.00              
ATOM   4045 1HB  LYS C  91      -2.548 -16.678 -37.443  1.00  0.00              
ATOM   4046 2HB  LYS C  91      -4.303 -16.457 -37.638  1.00  0.00              
ATOM   4047 1HG  LYS C  91      -4.102 -17.000 -40.035  1.00  0.00              
ATOM   4048 2HG  LYS C  91      -2.350 -17.234 -39.831  1.00  0.00              
ATOM   4049 1HD  LYS C  91      -2.807 -19.043 -38.196  1.00  0.00              
ATOM   4050 2HD  LYS C  91      -4.551 -18.832 -38.479  1.00  0.00              
ATOM   4051 1HE  LYS C  91      -4.227 -19.386 -40.856  1.00  0.00              
ATOM   4052 2HE  LYS C  91      -2.488 -19.611 -40.563  1.00  0.00              
ATOM   4053 1HZ  LYS C  91      -3.669 -21.702 -40.559  1.00  0.00              
ATOM   4054 2HZ  LYS C  91      -3.039 -21.406 -39.063  1.00  0.00              
ATOM   4055 3HZ  LYS C  91      -4.653 -21.196 -39.336  1.00  0.00              
ATOM   4056  N   LEU C  92      -3.789 -13.834 -40.528  1.00  0.00              
ATOM   4057  CA  LEU C  92      -4.736 -13.368 -41.530  1.00  0.00              
ATOM   4058  C   LEU C  92      -5.320 -14.555 -42.296  1.00  0.00              
ATOM   4059  O   LEU C  92      -4.581 -15.391 -42.812  1.00  0.00              
ATOM   4060  CB  LEU C  92      -4.056 -12.383 -42.490  1.00  0.00              
ATOM   4061  CG  LEU C  92      -4.996 -11.679 -43.476  1.00  0.00              
ATOM   4062  CD1 LEU C  92      -5.914 -10.721 -42.729  1.00  0.00              
ATOM   4063  CD2 LEU C  92      -4.175 -10.935 -44.519  1.00  0.00              
ATOM   4064  H   LEU C  92      -2.800 -13.718 -40.694  1.00  0.00              
ATOM   4065  HA  LEU C  92      -5.557 -12.845 -41.041  1.00  0.00              
ATOM   4066 1HB  LEU C  92      -3.670 -11.668 -41.766  1.00  0.00              
ATOM   4067 2HB  LEU C  92      -3.225 -12.846 -43.021  1.00  0.00              
ATOM   4068  HG  LEU C  92      -5.566 -12.454 -43.990  1.00  0.00              
ATOM   4069 1HD1 LEU C  92      -6.578 -10.226 -43.438  1.00  0.00              
ATOM   4070 2HD1 LEU C  92      -6.509 -11.278 -42.004  1.00  0.00              
ATOM   4071 3HD1 LEU C  92      -5.315  -9.974 -42.210  1.00  0.00              
ATOM   4072 1HD2 LEU C  92      -4.845 -10.436 -45.220  1.00  0.00              
ATOM   4073 2HD2 LEU C  92      -3.545 -10.194 -44.027  1.00  0.00              
ATOM   4074 3HD2 LEU C  92      -3.547 -11.643 -45.060  1.00  0.00              
ATOM   4075  N   LEU C  93      -6.646 -14.631 -42.355  1.00  0.00              
ATOM   4076  CA  LEU C  93      -7.313 -15.761 -42.998  1.00  0.00              
ATOM   4077  C   LEU C  93      -7.848 -15.406 -44.385  1.00  0.00              
ATOM   4078  O   LEU C  93      -7.861 -14.240 -44.784  1.00  0.00              
ATOM   4079  CB  LEU C  93      -8.454 -16.268 -42.106  1.00  0.00              
ATOM   4080  CG  LEU C  93      -8.049 -16.631 -40.672  1.00  0.00              
ATOM   4081  CD1 LEU C  93      -9.274 -17.069 -39.879  1.00  0.00              
ATOM   4082  CD2 LEU C  93      -7.003 -17.734 -40.701  1.00  0.00              
ATOM   4083  H   LEU C  93      -7.206 -13.896 -41.948  1.00  0.00              
ATOM   4084  HA  LEU C  93      -6.603 -16.575 -43.134  1.00  0.00              
ATOM   4085 1HB  LEU C  93      -9.085 -15.381 -42.104  1.00  0.00              
ATOM   4086 2HB  LEU C  93      -8.991 -17.095 -42.571  1.00  0.00              
ATOM   4087  HG  LEU C  93      -7.589 -15.746 -40.232  1.00  0.00              
ATOM   4088 1HD1 LEU C  93      -8.977 -17.324 -38.862  1.00  0.00              
ATOM   4089 2HD1 LEU C  93      -9.999 -16.256 -39.851  1.00  0.00              
ATOM   4090 3HD1 LEU C  93      -9.722 -17.941 -40.355  1.00  0.00              
ATOM   4091 1HD2 LEU C  93      -6.716 -17.990 -39.681  1.00  0.00              
ATOM   4092 2HD2 LEU C  93      -7.415 -18.615 -41.195  1.00  0.00              
ATOM   4093 3HD2 LEU C  93      -6.125 -17.389 -41.249  1.00  0.00              
ATOM   4094  N   LYS C  94      -8.291 -16.426 -45.115  1.00  0.00              
ATOM   4095  CA  LYS C  94      -8.899 -16.230 -46.425  1.00  0.00              
ATOM   4096  C   LYS C  94     -10.421 -16.324 -46.292  1.00  0.00              
ATOM   4097  O   LYS C  94     -10.945 -17.300 -45.755  1.00  0.00              
ATOM   4098  CB  LYS C  94      -8.379 -17.260 -47.429  1.00  0.00              
ATOM   4099  CG  LYS C  94      -8.918 -17.087 -48.843  1.00  0.00              
ATOM   4100  CD  LYS C  94      -8.382 -18.164 -49.775  1.00  0.00              
ATOM   4101  CE  LYS C  94      -8.937 -18.006 -51.182  1.00  0.00              
ATOM   4102  NZ  LYS C  94      -8.407 -19.043 -52.109  1.00  0.00              
ATOM   4103  H   LYS C  94      -8.202 -17.363 -44.748  1.00  0.00              
ATOM   4104  HA  LYS C  94      -8.641 -15.242 -46.808  1.00  0.00              
ATOM   4105 1HB  LYS C  94      -7.292 -17.172 -47.442  1.00  0.00              
ATOM   4106 2HB  LYS C  94      -8.658 -18.244 -47.052  1.00  0.00              
ATOM   4107 1HG  LYS C  94     -10.006 -17.145 -48.808  1.00  0.00              
ATOM   4108 2HG  LYS C  94      -8.618 -16.107 -49.211  1.00  0.00              
ATOM   4109 1HD  LYS C  94      -7.294 -18.090 -49.802  1.00  0.00              
ATOM   4110 2HD  LYS C  94      -8.668 -19.139 -49.380  1.00  0.00              
ATOM   4111 1HE  LYS C  94     -10.022 -18.084 -51.133  1.00  0.00              
ATOM   4112 2HE  LYS C  94      -8.661 -17.017 -51.549  1.00  0.00              
ATOM   4113 1HZ  LYS C  94      -8.799 -18.903 -53.030  1.00  0.00              
ATOM   4114 2HZ  LYS C  94      -7.401 -18.971 -52.157  1.00  0.00              
ATOM   4115 3HZ  LYS C  94      -8.664 -19.959 -51.771  1.00  0.00              
ATOM   4116  N   PRO C  95     -11.148 -15.299 -46.769  1.00  0.00              
ATOM   4117  CA  PRO C  95     -12.615 -15.268 -46.753  1.00  0.00              
ATOM   4118  C   PRO C  95     -13.273 -16.448 -47.467  1.00  0.00              
ATOM   4119  O   PRO C  95     -14.005 -16.208 -48.452  1.00  0.00              
ATOM   4120  OXT PRO C  95     -13.080 -17.567 -47.079  1.00  0.00              
ATOM   4121  CB  PRO C  95     -12.951 -13.940 -47.439  1.00  0.00              
ATOM   4122  CG  PRO C  95     -11.737 -13.100 -47.235  1.00  0.00              
ATOM   4123  CD  PRO C  95     -10.573 -14.050 -47.326  1.00  0.00              
ATOM   4124  HA  PRO C  95     -13.031 -15.342 -45.737  1.00  0.00              
ATOM   4125 1HB  PRO C  95     -13.162 -14.082 -48.509  1.00  0.00              
ATOM   4126 2HB  PRO C  95     -13.840 -13.470 -46.995  1.00  0.00              
ATOM   4127 1HG  PRO C  95     -11.665 -12.312 -48.000  1.00  0.00              
ATOM   4128 2HG  PRO C  95     -11.761 -12.597 -46.257  1.00  0.00              
ATOM   4129 1HD  PRO C  95     -10.227 -14.186 -48.362  1.00  0.00              
ATOM   4130 2HD  PRO C  95      -9.708 -13.705 -46.741  1.00  0.00              
TER                                                                             
