# Supplementary material for: A Generic Program for Multistate Protein Design
Source: PLoS One. 2011 Jul 6;6(7):e20937. doi: 10.1371/journal.pone.0020937 (PMC3130737; doi:10.1371/journal.pone.0020937)
Supplement: File S1 — “Protocol capture” file that contains the input files, command lines, and support scripts that were used in this computational study. (BZ2) [file pone.0020937.s001.bz2 › MSD_protocol_capture/Capture_Files/orthogonal_interface_files/input_files/state_versions/v11.2/024.d16_v11.1_1_10dG_RalA2andSec5_0040_0001.pdb]

ATOM      1  N   SER A  11      15.761 -17.974 -25.282  1.00  0.00              
ATOM      2  CA  SER A  11      16.400 -18.935 -24.339  1.00  0.00              
ATOM      3  C   SER A  11      15.513 -19.210 -23.124  1.00  0.00              
ATOM      4  O   SER A  11      15.750 -20.161 -22.371  1.00  0.00              
ATOM      5  CB  SER A  11      17.748 -18.412 -23.884  1.00  0.00              
ATOM      6  OG  SER A  11      17.629 -17.246 -23.116  1.00  0.00              
ATOM      7 1H   SER A  11      16.213 -17.108 -25.495  1.00  0.00              
ATOM      8 2H   SER A  11      15.569 -18.250 -26.224  1.00  0.00              
ATOM      9 3H   SER A  11      14.858 -17.597 -25.076  1.00  0.00              
ATOM     10  HA  SER A  11      16.684 -19.878 -24.808  1.00  0.00              
ATOM     11 1HB  SER A  11      18.237 -19.181 -23.287  1.00  0.00              
ATOM     12 2HB  SER A  11      18.354 -18.196 -24.763  1.00  0.00              
ATOM     13  HG  SER A  11      18.502 -16.948 -22.848  1.00  0.00              
ATOM     14  N   LEU A  12      14.494 -18.377 -22.931  1.00  0.00              
ATOM     15  CA  LEU A  12      13.562 -18.562 -21.824  1.00  0.00              
ATOM     16  C   LEU A  12      12.626 -19.721 -22.132  1.00  0.00              
ATOM     17  O   LEU A  12      12.237 -19.922 -23.285  1.00  0.00              
ATOM     18  CB  LEU A  12      12.726 -17.298 -21.603  1.00  0.00              
ATOM     19  CG  LEU A  12      13.293 -16.164 -20.746  1.00  0.00              
ATOM     20  CD1 LEU A  12      14.597 -15.649 -21.344  1.00  0.00              
ATOM     21  CD2 LEU A  12      12.261 -15.046 -20.660  1.00  0.00              
ATOM     22  H   LEU A  12      14.361 -17.599 -23.561  1.00  0.00              
ATOM     23  HA  LEU A  12      14.114 -18.819 -20.921  1.00  0.00              
ATOM     24 1HB  LEU A  12      12.655 -16.950 -22.633  1.00  0.00              
ATOM     25 2HB  LEU A  12      11.730 -17.533 -21.228  1.00  0.00              
ATOM     26  HG  LEU A  12      13.446 -16.561 -19.743  1.00  0.00              
ATOM     27 1HD1 LEU A  12      14.988 -14.842 -20.723  1.00  0.00              
ATOM     28 2HD1 LEU A  12      15.324 -16.460 -21.385  1.00  0.00              
ATOM     29 3HD1 LEU A  12      14.412 -15.275 -22.350  1.00  0.00              
ATOM     30 1HD2 LEU A  12      12.657 -14.233 -20.050  1.00  0.00              
ATOM     31 2HD2 LEU A  12      12.041 -14.675 -21.661  1.00  0.00              
ATOM     32 3HD2 LEU A  12      11.347 -15.428 -20.206  1.00  0.00              
ATOM     33  N   ALA A  13      12.274 -20.491 -21.107  1.00  0.00              
ATOM     34  CA  ALA A  13      11.361 -21.608 -21.305  1.00  0.00              
ATOM     35  C   ALA A  13      10.017 -20.956 -21.621  1.00  0.00              
ATOM     36  O   ALA A  13       9.688 -19.905 -21.071  1.00  0.00              
ATOM     37  CB  ALA A  13      11.258 -22.447 -20.032  1.00  0.00              
ATOM     38  H   ALA A  13      12.636 -20.309 -20.183  1.00  0.00              
ATOM     39  HA  ALA A  13      11.718 -22.207 -22.143  1.00  0.00              
ATOM     40 1HB  ALA A  13      10.572 -23.277 -20.198  1.00  0.00              
ATOM     41 2HB  ALA A  13      12.242 -22.837 -19.772  1.00  0.00              
ATOM     42 3HB  ALA A  13      10.886 -21.827 -19.218  1.00  0.00              
ATOM     43  N   TRP A  14       9.253 -21.570 -22.517  1.00  0.00              
ATOM     44  CA  TRP A  14       7.937 -21.056 -22.880  1.00  0.00              
ATOM     45  C   TRP A  14       6.883 -22.065 -22.446  1.00  0.00              
ATOM     46  O   TRP A  14       6.831 -23.177 -22.974  1.00  0.00              
ATOM     47  CB  TRP A  14       7.844 -20.791 -24.384  1.00  0.00              
ATOM     48  CG  TRP A  14       8.783 -19.726 -24.863  1.00  0.00              
ATOM     49  CD1 TRP A  14       8.545 -18.384 -24.896  1.00  0.00              
ATOM     50  CD2 TRP A  14      10.107 -19.913 -25.377  1.00  0.00              
ATOM     51  NE1 TRP A  14       9.638 -17.723 -25.399  1.00  0.00              
ATOM     52  CE2 TRP A  14      10.612 -18.641 -25.701  1.00  0.00              
ATOM     53  CE3 TRP A  14      10.915 -21.036 -25.595  1.00  0.00              
ATOM     54  CZ2 TRP A  14      11.880 -18.457 -26.230  1.00  0.00              
ATOM     55  CZ3 TRP A  14      12.187 -20.851 -26.123  1.00  0.00              
ATOM     56  CH2 TRP A  14      12.656 -19.599 -26.431  1.00  0.00              
ATOM     57  H   TRP A  14       9.591 -22.413 -22.959  1.00  0.00              
ATOM     58  HA  TRP A  14       7.749 -20.119 -22.356  1.00  0.00              
ATOM     59 1HB  TRP A  14       8.086 -21.695 -24.942  1.00  0.00              
ATOM     60 2HB  TRP A  14       6.838 -20.462 -24.646  1.00  0.00              
ATOM     61  HD1 TRP A  14       7.575 -18.047 -24.537  1.00  0.00              
ATOM     62  HE1 TRP A  14       9.713 -16.724 -25.527  1.00  0.00              
ATOM     63  HE3 TRP A  14      10.594 -22.051 -25.365  1.00  0.00              
ATOM     64  HZ2 TRP A  14      12.212 -17.445 -26.460  1.00  0.00              
ATOM     65  HZ3 TRP A  14      12.806 -21.733 -26.288  1.00  0.00              
ATOM     66  HH2 TRP A  14      13.660 -19.498 -26.844  1.00  0.00              
ATOM     67  N   HIS A  15       6.059 -21.676 -21.478  1.00  0.00              
ATOM     68  CA  HIS A  15       5.002 -22.543 -20.974  1.00  0.00              
ATOM     69  C   HIS A  15       3.700 -22.282 -21.731  1.00  0.00              
ATOM     70  O   HIS A  15       3.148 -21.173 -21.687  1.00  0.00              
ATOM     71  CB  HIS A  15       4.823 -22.315 -19.475  1.00  0.00              
ATOM     72  CG  HIS A  15       6.081 -22.526 -18.693  1.00  0.00              
ATOM     73  ND1 HIS A  15       6.719 -23.748 -18.628  1.00  0.00              
ATOM     74  CD2 HIS A  15       6.833 -21.670 -17.961  1.00  0.00              
ATOM     75  CE1 HIS A  15       7.808 -23.634 -17.889  1.00  0.00              
ATOM     76  NE2 HIS A  15       7.901 -22.383 -17.473  1.00  0.00              
ATOM     77  H   HIS A  15       6.169 -20.753 -21.082  1.00  0.00              
ATOM     78  HA  HIS A  15       5.270 -23.585 -21.146  1.00  0.00              
ATOM     79 1HB  HIS A  15       4.501 -21.289 -19.286  1.00  0.00              
ATOM     80 2HB  HIS A  15       4.081 -23.006 -19.077  1.00  0.00              
ATOM     81  HD2 HIS A  15       6.731 -20.610 -17.725  1.00  0.00              
ATOM     82  HE1 HIS A  15       8.454 -24.495 -17.717  1.00  0.00              
ATOM     83  HE2 HIS A  15       8.635 -22.004 -16.891  1.00  0.00              
ATOM     84  N   ARG A  16       3.221 -23.312 -22.425  1.00  0.00              
ATOM     85  CA  ARG A  16       2.036 -23.196 -23.259  1.00  0.00              
ATOM     86  C   ARG A  16       0.751 -23.541 -22.529  1.00  0.00              
ATOM     87  O   ARG A  16       0.329 -24.706 -22.458  1.00  0.00              
ATOM     88  CB  ARG A  16       2.170 -24.013 -24.536  1.00  0.00              
ATOM     89  CG  ARG A  16       3.246 -23.529 -25.495  1.00  0.00              
ATOM     90  CD  ARG A  16       3.326 -24.297 -26.763  1.00  0.00              
ATOM     91  NE  ARG A  16       4.396 -23.879 -27.655  1.00  0.00              
ATOM     92  CZ  ARG A  16       4.301 -22.872 -28.545  1.00  0.00              
ATOM     93  NH1 ARG A  16       3.178 -22.204 -28.694  1.00  0.00              
ATOM     94  NH2 ARG A  16       5.360 -22.589 -29.284  1.00  0.00              
ATOM     95  H   ARG A  16       3.697 -24.200 -22.368  1.00  0.00              
ATOM     96  HA  ARG A  16       1.912 -22.162 -23.582  1.00  0.00              
ATOM     97 1HB  ARG A  16       2.389 -25.037 -24.237  1.00  0.00              
ATOM     98 2HB  ARG A  16       1.203 -23.980 -25.037  1.00  0.00              
ATOM     99 1HG  ARG A  16       3.044 -22.487 -25.746  1.00  0.00              
ATOM    100 2HG  ARG A  16       4.213 -23.601 -24.995  1.00  0.00              
ATOM    101 1HD  ARG A  16       3.489 -25.349 -26.530  1.00  0.00              
ATOM    102 2HD  ARG A  16       2.388 -24.186 -27.305  1.00  0.00              
ATOM    103  HE  ARG A  16       5.334 -24.246 -27.753  1.00  0.00              
ATOM    104 1HH1 ARG A  16       2.372 -22.444 -28.134  1.00  0.00              
ATOM    105 2HH1 ARG A  16       3.127 -21.453 -29.367  1.00  0.00              
ATOM    106 1HH2 ARG A  16       6.209 -23.125 -29.169  1.00  0.00              
ATOM    107 2HH2 ARG A  16       5.315 -21.841 -29.959  1.00  0.00              
ATOM    108  N   VAL A  17       0.128 -22.503 -21.991  1.00  0.00              
ATOM    109  CA  VAL A  17      -1.096 -22.646 -21.225  1.00  0.00              
ATOM    110  C   VAL A  17      -2.322 -22.522 -22.114  1.00  0.00              
ATOM    111  O   VAL A  17      -2.441 -21.593 -22.912  1.00  0.00              
ATOM    112  CB  VAL A  17      -1.141 -21.578 -20.099  1.00  0.00              
ATOM    113  CG1 VAL A  17      -2.486 -21.616 -19.378  1.00  0.00              
ATOM    114  CG2 VAL A  17       0.001 -21.824 -19.120  1.00  0.00              
ATOM    115  H   VAL A  17       0.522 -21.582 -22.120  1.00  0.00              
ATOM    116  HA  VAL A  17      -1.173 -23.640 -20.783  1.00  0.00              
ATOM    117  HB  VAL A  17      -0.987 -20.593 -20.539  1.00  0.00              
ATOM    118 1HG1 VAL A  17      -2.499 -20.859 -18.592  1.00  0.00              
ATOM    119 2HG1 VAL A  17      -3.287 -21.411 -20.090  1.00  0.00              
ATOM    120 3HG1 VAL A  17      -2.635 -22.600 -18.936  1.00  0.00              
ATOM    121 1HG2 VAL A  17      -0.030 -21.074 -18.330  1.00  0.00              
ATOM    122 2HG2 VAL A  17      -0.103 -22.817 -18.683  1.00  0.00              
ATOM    123 3HG2 VAL A  17       0.953 -21.756 -19.647  1.00  0.00              
ATOM    124  N   ILE A  18      -3.239 -23.469 -21.967  1.00  0.00              
ATOM    125  CA  ILE A  18      -4.494 -23.421 -22.686  1.00  0.00              
ATOM    126  C   ILE A  18      -5.658 -23.365 -21.706  1.00  0.00              
ATOM    127  O   ILE A  18      -5.759 -24.189 -20.793  1.00  0.00              
ATOM    128  CB  ILE A  18      -4.653 -24.648 -23.606  1.00  0.00              
ATOM    129  CG1 ILE A  18      -3.541 -24.639 -24.662  1.00  0.00              
ATOM    130  CG2 ILE A  18      -6.034 -24.635 -24.252  1.00  0.00              
ATOM    131  CD1 ILE A  18      -3.547 -25.835 -25.574  1.00  0.00              
ATOM    132  H   ILE A  18      -3.060 -24.240 -21.340  1.00  0.00              
ATOM    133  HA  ILE A  18      -4.567 -22.505 -23.271  1.00  0.00              
ATOM    134  HB  ILE A  18      -4.532 -25.554 -23.014  1.00  0.00              
ATOM    135 1HG1 ILE A  18      -3.663 -23.733 -25.255  1.00  0.00              
ATOM    136 2HG1 ILE A  18      -2.590 -24.598 -24.130  1.00  0.00              
ATOM    137 1HG2 ILE A  18      -6.139 -25.504 -24.902  1.00  0.00              
ATOM    138 2HG2 ILE A  18      -6.799 -24.667 -23.478  1.00  0.00              
ATOM    139 3HG2 ILE A  18      -6.152 -23.726 -24.841  1.00  0.00              
ATOM    140 1HD1 ILE A  18      -2.729 -25.753 -26.290  1.00  0.00              
ATOM    141 2HD1 ILE A  18      -3.421 -26.744 -24.984  1.00  0.00              
ATOM    142 3HD1 ILE A  18      -4.493 -25.879 -26.110  1.00  0.00              
ATOM    143  N   MET A  19      -6.520 -22.371 -21.899  1.00  0.00              
ATOM    144  CA  MET A  19      -7.741 -22.225 -21.113  1.00  0.00              
ATOM    145  C   MET A  19      -8.857 -22.995 -21.803  1.00  0.00              
ATOM    146  O   MET A  19      -9.146 -22.726 -22.962  1.00  0.00              
ATOM    147  CB  MET A  19      -8.173 -20.749 -21.045  1.00  0.00              
ATOM    148  CG  MET A  19      -7.128 -19.773 -20.528  1.00  0.00              
ATOM    149  SD  MET A  19      -6.699 -20.067 -18.816  1.00  0.00              
ATOM    150  CE  MET A  19      -8.165 -19.431 -17.933  1.00  0.00              
ATOM    151  H   MET A  19      -6.315 -21.693 -22.620  1.00  0.00              
ATOM    152  HA  MET A  19      -7.597 -22.651 -20.120  1.00  0.00              
ATOM    153 1HB  MET A  19      -8.457 -20.455 -22.055  1.00  0.00              
ATOM    154 2HB  MET A  19      -9.046 -20.703 -20.394  1.00  0.00              
ATOM    155 1HG  MET A  19      -6.235 -19.874 -21.144  1.00  0.00              
ATOM    156 2HG  MET A  19      -7.527 -18.764 -20.629  1.00  0.00              
ATOM    157 1HE  MET A  19      -8.026 -19.555 -16.859  1.00  0.00              
ATOM    158 2HE  MET A  19      -8.297 -18.373 -18.163  1.00  0.00              
ATOM    159 3HE  MET A  19      -9.050 -19.984 -18.251  1.00  0.00              
ATOM    160  N   VAL A  20      -9.485 -23.937 -21.103  1.00  0.00              
ATOM    161  CA  VAL A  20     -10.592 -24.690 -21.695  1.00  0.00              
ATOM    162  C   VAL A  20     -11.811 -24.629 -20.787  1.00  0.00              
ATOM    163  O   VAL A  20     -11.693 -24.378 -19.584  1.00  0.00              
ATOM    164  CB  VAL A  20     -10.246 -26.178 -21.940  1.00  0.00              
ATOM    165  CG1 VAL A  20      -9.072 -26.294 -22.885  1.00  0.00              
ATOM    166  CG2 VAL A  20      -9.953 -26.869 -20.617  1.00  0.00              
ATOM    167  H   VAL A  20      -9.203 -24.142 -20.155  1.00  0.00              
ATOM    168  HA  VAL A  20     -10.909 -24.251 -22.642  1.00  0.00              
ATOM    169  HB  VAL A  20     -11.113 -26.676 -22.377  1.00  0.00              
ATOM    170 1HG1 VAL A  20      -8.840 -27.347 -23.049  1.00  0.00              
ATOM    171 2HG1 VAL A  20      -9.324 -25.827 -23.836  1.00  0.00              
ATOM    172 3HG1 VAL A  20      -8.206 -25.795 -22.451  1.00  0.00              
ATOM    173 1HG2 VAL A  20      -9.712 -27.916 -20.799  1.00  0.00              
ATOM    174 2HG2 VAL A  20      -9.108 -26.381 -20.132  1.00  0.00              
ATOM    175 3HG2 VAL A  20     -10.829 -26.806 -19.972  1.00  0.00              
ATOM    176  N   GLY A  21     -12.981 -24.864 -21.370  1.00  0.00              
ATOM    177  CA  GLY A  21     -14.212 -24.770 -20.613  1.00  0.00              
ATOM    178  C   GLY A  21     -15.301 -24.104 -21.426  1.00  0.00              
ATOM    179  O   GLY A  21     -15.014 -23.437 -22.417  1.00  0.00              
ATOM    180  H   GLY A  21     -13.023 -25.111 -22.348  1.00  0.00              
ATOM    181 1HA  GLY A  21     -14.537 -25.773 -20.336  1.00  0.00              
ATOM    182 2HA  GLY A  21     -14.032 -24.185 -19.712  1.00  0.00              
ATOM    183  N   SER A  22     -16.548 -24.287 -21.008  1.00  0.00              
ATOM    184  CA  SER A  22     -17.693 -23.723 -21.715  1.00  0.00              
ATOM    185  C   SER A  22     -17.819 -22.215 -21.592  1.00  0.00              
ATOM    186  O   SER A  22     -17.178 -21.589 -20.750  1.00  0.00              
ATOM    187  CB  SER A  22     -18.965 -24.381 -21.219  1.00  0.00              
ATOM    188  OG  SER A  22     -19.258 -24.028 -19.895  1.00  0.00              
ATOM    189  H   SER A  22     -16.706 -24.834 -20.173  1.00  0.00              
ATOM    190  HA  SER A  22     -17.713 -23.974 -22.777  1.00  0.00              
ATOM    191 1HB  SER A  22     -19.790 -24.071 -21.859  1.00  0.00              
ATOM    192 2HB  SER A  22     -18.846 -25.462 -21.280  1.00  0.00              
ATOM    193  HG  SER A  22     -19.859 -24.675 -19.517  1.00  0.00              
ATOM    194  N   GLY A  23     -18.678 -21.643 -22.429  1.00  0.00              
ATOM    195  CA  GLY A  23     -18.890 -20.208 -22.416  1.00  0.00              
ATOM    196  C   GLY A  23     -19.506 -19.661 -21.140  1.00  0.00              
ATOM    197  O   GLY A  23     -20.358 -20.311 -20.531  1.00  0.00              
ATOM    198  H   GLY A  23     -19.194 -22.211 -23.085  1.00  0.00              
ATOM    199 1HA  GLY A  23     -17.932 -19.705 -22.550  1.00  0.00              
ATOM    200 2HA  GLY A  23     -19.557 -19.939 -23.234  1.00  0.00              
ATOM    201  N   GLY A  24     -19.061 -18.474 -20.731  1.00  0.00              
ATOM    202  CA  GLY A  24     -19.570 -17.853 -19.519  1.00  0.00              
ATOM    203  C   GLY A  24     -18.959 -18.231 -18.182  1.00  0.00              
ATOM    204  O   GLY A  24     -19.389 -17.722 -17.148  1.00  0.00              
ATOM    205  H   GLY A  24     -18.355 -17.993 -21.271  1.00  0.00              
ATOM    206 1HA  GLY A  24     -19.440 -16.773 -19.591  1.00  0.00              
ATOM    207 2HA  GLY A  24     -20.630 -18.085 -19.418  1.00  0.00              
ATOM    208  N   VAL A  25     -17.951 -19.094 -18.188  1.00  0.00              
ATOM    209  CA  VAL A  25     -17.329 -19.540 -16.942  1.00  0.00              
ATOM    210  C   VAL A  25     -16.243 -18.589 -16.423  1.00  0.00              
ATOM    211  O   VAL A  25     -15.872 -18.648 -15.249  1.00  0.00              
ATOM    212  CB  VAL A  25     -16.712 -20.942 -17.111  1.00  0.00              
ATOM    213  CG1 VAL A  25     -17.772 -21.940 -17.550  1.00  0.00              
ATOM    214  CG2 VAL A  25     -15.570 -20.904 -18.114  1.00  0.00              
ATOM    215  H   VAL A  25     -17.604 -19.450 -19.067  1.00  0.00              
ATOM    216  HA  VAL A  25     -18.051 -19.565 -16.125  1.00  0.00              
ATOM    217  HB  VAL A  25     -16.287 -21.259 -16.158  1.00  0.00              
ATOM    218 1HG1 VAL A  25     -17.319 -22.926 -17.665  1.00  0.00              
ATOM    219 2HG1 VAL A  25     -18.560 -21.989 -16.799  1.00  0.00              
ATOM    220 3HG1 VAL A  25     -18.197 -21.625 -18.503  1.00  0.00              
ATOM    221 1HG2 VAL A  25     -15.145 -21.902 -18.221  1.00  0.00              
ATOM    222 2HG2 VAL A  25     -15.945 -20.563 -19.079  1.00  0.00              
ATOM    223 3HG2 VAL A  25     -14.799 -20.218 -17.762  1.00  0.00              
ATOM    224  N   GLY A  26     -15.745 -17.720 -17.298  1.00  0.00              
ATOM    225  CA  GLY A  26     -14.716 -16.766 -16.905  1.00  0.00              
ATOM    226  C   GLY A  26     -13.300 -17.044 -17.381  1.00  0.00              
ATOM    227  O   GLY A  26     -12.335 -16.592 -16.753  1.00  0.00              
ATOM    228  H   GLY A  26     -16.080 -17.717 -18.251  1.00  0.00              
ATOM    229 1HA  GLY A  26     -14.976 -15.781 -17.294  1.00  0.00              
ATOM    230 2HA  GLY A  26     -14.665 -16.725 -15.818  1.00  0.00              
ATOM    231  N   LYS A  27     -13.152 -17.784 -18.475  1.00  0.00              
ATOM    232  CA  LYS A  27     -11.817 -18.014 -19.023  1.00  0.00              
ATOM    233  C   LYS A  27     -11.109 -16.689 -19.324  1.00  0.00              
ATOM    234  O   LYS A  27      -9.998 -16.444 -18.844  1.00  0.00              
ATOM    235  CB  LYS A  27     -11.891 -18.870 -20.288  1.00  0.00              
ATOM    236  CG  LYS A  27     -12.485 -20.258 -20.065  1.00  0.00              
ATOM    237  CD  LYS A  27     -12.324 -21.157 -21.303  1.00  0.00              
ATOM    238  CE  LYS A  27     -13.059 -20.604 -22.521  1.00  0.00              
ATOM    239  NZ  LYS A  27     -14.537 -20.608 -22.336  1.00  0.00              
ATOM    240  H   LYS A  27     -13.950 -18.194 -18.939  1.00  0.00              
ATOM    241  HA  LYS A  27     -11.202 -18.536 -18.289  1.00  0.00              
ATOM    242 1HB  LYS A  27     -12.498 -18.323 -21.009  1.00  0.00              
ATOM    243 2HB  LYS A  27     -10.874 -18.966 -20.670  1.00  0.00              
ATOM    244 1HG  LYS A  27     -11.978 -20.720 -19.218  1.00  0.00              
ATOM    245 2HG  LYS A  27     -13.545 -20.148 -19.837  1.00  0.00              
ATOM    246 1HD  LYS A  27     -11.261 -21.240 -21.537  1.00  0.00              
ATOM    247 2HD  LYS A  27     -12.720 -22.145 -21.070  1.00  0.00              
ATOM    248 1HE  LYS A  27     -12.719 -19.583 -22.692  1.00  0.00              
ATOM    249 2HE  LYS A  27     -12.801 -21.220 -23.383  1.00  0.00              
ATOM    250 1HZ  LYS A  27     -14.981 -20.235 -23.164  1.00  0.00              
ATOM    251 2HZ  LYS A  27     -14.855 -21.555 -22.180  1.00  0.00              
ATOM    252 3HZ  LYS A  27     -14.778 -20.037 -21.539  1.00  0.00              
ATOM    253  N   SER A  28     -11.760 -15.826 -20.097  1.00  0.00              
ATOM    254  CA  SER A  28     -11.167 -14.546 -20.468  1.00  0.00              
ATOM    255  C   SER A  28     -10.954 -13.635 -19.283  1.00  0.00              
ATOM    256  O   SER A  28     -10.010 -12.840 -19.265  1.00  0.00              
ATOM    257  CB  SER A  28     -12.039 -13.853 -21.497  1.00  0.00              
ATOM    258  OG  SER A  28     -12.155 -14.600 -22.677  1.00  0.00              
ATOM    259  H   SER A  28     -12.683 -16.059 -20.436  1.00  0.00              
ATOM    260  HA  SER A  28     -10.225 -14.646 -21.009  1.00  0.00              
ATOM    261 1HB  SER A  28     -13.031 -13.707 -21.071  1.00  0.00              
ATOM    262 2HB  SER A  28     -11.600 -12.885 -21.732  1.00  0.00              
ATOM    263  HG  SER A  28     -11.306 -14.993 -22.891  1.00  0.00              
ATOM    264  N   ALA A  29     -11.843 -13.735 -18.303  1.00  0.00              
ATOM    265  CA  ALA A  29     -11.750 -12.910 -17.114  1.00  0.00              
ATOM    266  C   ALA A  29     -10.498 -13.296 -16.336  1.00  0.00              
ATOM    267  O   ALA A  29      -9.767 -12.429 -15.866  1.00  0.00              
ATOM    268  CB  ALA A  29     -12.985 -13.092 -16.249  1.00  0.00              
ATOM    269  H   ALA A  29     -12.602 -14.397 -18.384  1.00  0.00              
ATOM    270  HA  ALA A  29     -11.662 -11.867 -17.418  1.00  0.00              
ATOM    271 1HB  ALA A  29     -12.901 -12.467 -15.361  1.00  0.00              
ATOM    272 2HB  ALA A  29     -13.871 -12.801 -16.814  1.00  0.00              
ATOM    273 3HB  ALA A  29     -13.070 -14.136 -15.951  1.00  0.00              
ATOM    274  N   LEU A  30     -10.256 -14.595 -16.199  1.00  0.00              
ATOM    275  CA  LEU A  30      -9.066 -15.063 -15.485  1.00  0.00              
ATOM    276  C   LEU A  30      -7.813 -14.685 -16.273  1.00  0.00              
ATOM    277  O   LEU A  30      -6.814 -14.291 -15.692  1.00  0.00              
ATOM    278  CB  LEU A  30      -9.105 -16.586 -15.305  1.00  0.00              
ATOM    279  CG  LEU A  30     -10.129 -17.174 -14.328  1.00  0.00              
ATOM    280  CD1 LEU A  30     -10.175 -18.702 -14.489  1.00  0.00              
ATOM    281  CD2 LEU A  30      -9.754 -16.786 -12.898  1.00  0.00              
ATOM    282  H   LEU A  30     -10.896 -15.273 -16.588  1.00  0.00              
ATOM    283  HA  LEU A  30      -9.004 -14.569 -14.516  1.00  0.00              
ATOM    284 1HB  LEU A  30      -9.375 -16.878 -16.318  1.00  0.00              
ATOM    285 2HB  LEU A  30      -8.122 -16.989 -15.060  1.00  0.00              
ATOM    286  HG  LEU A  30     -11.092 -16.717 -14.555  1.00  0.00              
ATOM    287 1HD1 LEU A  30     -10.903 -19.120 -13.794  1.00  0.00              
ATOM    288 2HD1 LEU A  30     -10.463 -18.953 -15.509  1.00  0.00              
ATOM    289 3HD1 LEU A  30      -9.191 -19.120 -14.276  1.00  0.00              
ATOM    290 1HD2 LEU A  30     -10.484 -17.204 -12.205  1.00  0.00              
ATOM    291 2HD2 LEU A  30      -8.764 -17.177 -12.662  1.00  0.00              
ATOM    292 3HD2 LEU A  30      -9.748 -15.700 -12.805  1.00  0.00              
ATOM    293  N   THR A  31      -7.885 -14.815 -17.595  1.00  0.00              
ATOM    294  CA  THR A  31      -6.771 -14.493 -18.480  1.00  0.00              
ATOM    295  C   THR A  31      -6.404 -13.000 -18.423  1.00  0.00              
ATOM    296  O   THR A  31      -5.221 -12.640 -18.380  1.00  0.00              
ATOM    297  CB  THR A  31      -7.090 -14.878 -19.937  1.00  0.00              
ATOM    298  OG1 THR A  31      -7.287 -16.295 -20.027  1.00  0.00              
ATOM    299  CG2 THR A  31      -5.951 -14.468 -20.858  1.00  0.00              
ATOM    300  H   THR A  31      -8.750 -15.152 -17.995  1.00  0.00              
ATOM    301  HA  THR A  31      -5.878 -15.031 -18.160  1.00  0.00              
ATOM    302  HB  THR A  31      -8.005 -14.372 -20.244  1.00  0.00              
ATOM    303  HG1 THR A  31      -7.779 -16.498 -20.827  1.00  0.00              
ATOM    304 1HG2 THR A  31      -6.196 -14.748 -21.883  1.00  0.00              
ATOM    305 2HG2 THR A  31      -5.807 -13.389 -20.800  1.00  0.00              
ATOM    306 3HG2 THR A  31      -5.037 -14.974 -20.552  1.00  0.00              
ATOM    307  N   LEU A  32      -7.422 -12.140 -18.400  1.00  0.00              
ATOM    308  CA  LEU A  32      -7.212 -10.700 -18.353  1.00  0.00              
ATOM    309  C   LEU A  32      -6.835 -10.175 -16.971  1.00  0.00              
ATOM    310  O   LEU A  32      -6.162  -9.155 -16.866  1.00  0.00              
ATOM    311  CB  LEU A  32      -8.445  -9.963 -18.890  1.00  0.00              
ATOM    312  CG  LEU A  32      -8.705 -10.224 -20.379  1.00  0.00              
ATOM    313  CD1 LEU A  32     -10.022  -9.569 -20.792  1.00  0.00              
ATOM    314  CD2 LEU A  32      -7.553  -9.677 -21.221  1.00  0.00              
ATOM    315  H   LEU A  32      -8.365 -12.500 -18.415  1.00  0.00              
ATOM    316  HA  LEU A  32      -6.370 -10.433 -18.991  1.00  0.00              
ATOM    317 1HB  LEU A  32      -9.213 -10.432 -18.276  1.00  0.00              
ATOM    318 2HB  LEU A  32      -8.405  -8.896 -18.671  1.00  0.00              
ATOM    319  HG  LEU A  32      -8.729 -11.305 -20.519  1.00  0.00              
ATOM    320 1HD1 LEU A  32     -10.206  -9.756 -21.850  1.00  0.00              
ATOM    321 2HD1 LEU A  32     -10.838  -9.990 -20.204  1.00  0.00              
ATOM    322 3HD1 LEU A  32      -9.965  -8.495 -20.618  1.00  0.00              
ATOM    323 1HD2 LEU A  32      -7.750  -9.870 -22.276  1.00  0.00              
ATOM    324 2HD2 LEU A  32      -7.461  -8.603 -21.058  1.00  0.00              
ATOM    325 3HD2 LEU A  32      -6.624 -10.169 -20.930  1.00  0.00              
ATOM    326  N   GLN A  33      -7.265 -10.856 -15.915  1.00  0.00              
ATOM    327  CA  GLN A  33      -6.832 -10.469 -14.580  1.00  0.00              
ATOM    328  C   GLN A  33      -5.345 -10.822 -14.463  1.00  0.00              
ATOM    329  O   GLN A  33      -4.544 -10.055 -13.925  1.00  0.00              
ATOM    330  CB  GLN A  33      -7.641 -11.220 -13.517  1.00  0.00              
ATOM    331  CG  GLN A  33      -7.328 -10.838 -12.078  1.00  0.00              
ATOM    332  CD  GLN A  33      -7.628  -9.378 -11.763  1.00  0.00              
ATOM    333  OE1 GLN A  33      -6.719  -8.576 -11.551  1.00  0.00              
ATOM    334  NE2 GLN A  33      -8.911  -9.028 -11.739  1.00  0.00              
ATOM    335  H   GLN A  33      -7.891 -11.642 -16.021  1.00  0.00              
ATOM    336  HA  GLN A  33      -6.950  -9.393 -14.456  1.00  0.00              
ATOM    337 1HB  GLN A  33      -8.693 -11.022 -13.723  1.00  0.00              
ATOM    338 2HB  GLN A  33      -7.437 -12.281 -13.659  1.00  0.00              
ATOM    339 1HG  GLN A  33      -7.663 -11.428 -11.225  1.00  0.00              
ATOM    340 2HG  GLN A  33      -6.249 -10.948 -12.192  1.00  0.00              
ATOM    341 1HE2 GLN A  33      -9.169  -8.082 -11.536  1.00  0.00              
ATOM    342 2HE2 GLN A  33      -9.620  -9.710 -11.924  1.00  0.00              
ATOM    343  N   PHE A  34      -4.969 -11.983 -14.984  1.00  0.00              
ATOM    344  CA  PHE A  34      -3.568 -12.394 -14.938  1.00  0.00              
ATOM    345  C   PHE A  34      -2.700 -11.523 -15.842  1.00  0.00              
ATOM    346  O   PHE A  34      -1.666 -11.009 -15.417  1.00  0.00              
ATOM    347  CB  PHE A  34      -3.427 -13.858 -15.367  1.00  0.00              
ATOM    348  CG  PHE A  34      -2.004 -14.355 -15.374  1.00  0.00              
ATOM    349  CD1 PHE A  34      -1.388 -14.745 -14.198  1.00  0.00              
ATOM    350  CD2 PHE A  34      -1.279 -14.419 -16.565  1.00  0.00              
ATOM    351  CE1 PHE A  34      -0.063 -15.201 -14.190  1.00  0.00              
ATOM    352  CE2 PHE A  34       0.049 -14.872 -16.574  1.00  0.00              
ATOM    353  CZ  PHE A  34       0.656 -15.263 -15.380  1.00  0.00              
ATOM    354  H   PHE A  34      -5.647 -12.594 -15.417  1.00  0.00              
ATOM    355  HA  PHE A  34      -3.179 -12.270 -13.926  1.00  0.00              
ATOM    356 1HB  PHE A  34      -3.980 -14.504 -14.685  1.00  0.00              
ATOM    357 2HB  PHE A  34      -3.808 -13.990 -16.379  1.00  0.00              
ATOM    358  HD1 PHE A  34      -1.947 -14.696 -13.263  1.00  0.00              
ATOM    359  HD2 PHE A  34      -1.757 -14.113 -17.496  1.00  0.00              
ATOM    360  HE1 PHE A  34       0.403 -15.505 -13.253  1.00  0.00              
ATOM    361  HE2 PHE A  34       0.606 -14.919 -17.510  1.00  0.00              
ATOM    362  HZ  PHE A  34       1.687 -15.614 -15.378  1.00  0.00              
ATOM    363  N   MET A  35      -3.135 -11.345 -17.085  1.00  0.00              
ATOM    364  CA  MET A  35      -2.363 -10.593 -18.067  1.00  0.00              
ATOM    365  C   MET A  35      -2.274  -9.095 -17.801  1.00  0.00              
ATOM    366  O   MET A  35      -1.181  -8.511 -17.863  1.00  0.00              
ATOM    367  CB  MET A  35      -2.935 -10.799 -19.476  1.00  0.00              
ATOM    368  CG  MET A  35      -2.626 -12.157 -20.131  1.00  0.00              
ATOM    369  SD  MET A  35      -0.845 -12.411 -20.459  1.00  0.00              
ATOM    370  CE  MET A  35      -0.509 -11.065 -21.585  1.00  0.00              
ATOM    371  H   MET A  35      -4.023 -11.742 -17.357  1.00  0.00              
ATOM    372  HA  MET A  35      -1.326 -10.928 -18.060  1.00  0.00              
ATOM    373 1HB  MET A  35      -4.015 -10.683 -19.399  1.00  0.00              
ATOM    374 2HB  MET A  35      -2.529 -10.005 -20.103  1.00  0.00              
ATOM    375 1HG  MET A  35      -2.977 -12.944 -19.464  1.00  0.00              
ATOM    376 2HG  MET A  35      -3.169 -12.210 -21.074  1.00  0.00              
ATOM    377 1HE  MET A  35       0.542 -11.086 -21.876  1.00  0.00              
ATOM    378 2HE  MET A  35      -1.135 -11.168 -22.472  1.00  0.00              
ATOM    379 3HE  MET A  35      -0.730 -10.117 -21.094  1.00  0.00              
ATOM    380  N   ARG A  36      -3.421  -8.479 -17.507  1.00  0.00              
ATOM    381  CA  ARG A  36      -3.472  -7.042 -17.304  1.00  0.00              
ATOM    382  C   ARG A  36      -3.914  -6.503 -15.948  1.00  0.00              
ATOM    383  O   ARG A  36      -4.039  -5.292 -15.775  1.00  0.00              
ATOM    384  CB  ARG A  36      -4.309  -6.402 -18.402  1.00  0.00              
ATOM    385  CG  ARG A  36      -3.635  -6.333 -19.763  1.00  0.00              
ATOM    386  CD  ARG A  36      -2.631  -5.246 -19.894  1.00  0.00              
ATOM    387  NE  ARG A  36      -1.307  -5.585 -19.398  1.00  0.00              
ATOM    388  CZ  ARG A  36      -0.243  -4.760 -19.433  1.00  0.00              
ATOM    389  NH1 ARG A  36      -0.330  -3.565 -19.973  1.00  0.00              
ATOM    390  NH2 ARG A  36       0.901  -5.194 -18.931  1.00  0.00              
ATOM    391  H   ARG A  36      -4.271  -9.018 -17.424  1.00  0.00              
ATOM    392  HA  ARG A  36      -2.470  -6.621 -17.390  1.00  0.00              
ATOM    393 1HB  ARG A  36      -5.225  -6.985 -18.484  1.00  0.00              
ATOM    394 2HB  ARG A  36      -4.550  -5.392 -18.070  1.00  0.00              
ATOM    395 1HG  ARG A  36      -3.129  -7.281 -19.948  1.00  0.00              
ATOM    396 2HG  ARG A  36      -4.402  -6.177 -20.522  1.00  0.00              
ATOM    397 1HD  ARG A  36      -2.528  -4.986 -20.947  1.00  0.00              
ATOM    398 2HD  ARG A  36      -2.976  -4.376 -19.337  1.00  0.00              
ATOM    399  HE  ARG A  36      -0.979  -6.440 -18.968  1.00  0.00              
ATOM    400 1HH1 ARG A  36      -1.206  -3.255 -20.369  1.00  0.00              
ATOM    401 2HH1 ARG A  36       0.480  -2.961 -19.990  1.00  0.00              
ATOM    402 1HH2 ARG A  36       0.955  -6.123 -18.536  1.00  0.00              
ATOM    403 2HH2 ARG A  36       1.714  -4.597 -18.946  1.00  0.00              
ATOM    404  N   ASP A  37      -4.149  -7.391 -14.985  1.00  0.00              
ATOM    405  CA  ASP A  37      -4.687  -6.975 -13.689  1.00  0.00              
ATOM    406  C   ASP A  37      -6.019  -6.231 -13.795  1.00  0.00              
ATOM    407  O   ASP A  37      -6.236  -5.226 -13.109  1.00  0.00              
ATOM    408  CB  ASP A  37      -3.677  -6.054 -12.996  1.00  0.00              
ATOM    409  CG  ASP A  37      -2.353  -6.740 -12.743  1.00  0.00              
ATOM    410  OD1 ASP A  37      -2.356  -7.856 -12.186  1.00  0.00              
ATOM    411  OD2 ASP A  37      -1.306  -6.168 -13.116  1.00  0.00              
ATOM    412  H   ASP A  37      -3.955  -8.369 -15.146  1.00  0.00              
ATOM    413  HA  ASP A  37      -4.899  -7.853 -13.078  1.00  0.00              
ATOM    414 1HB  ASP A  37      -3.528  -5.106 -13.513  1.00  0.00              
ATOM    415 2HB  ASP A  37      -4.194  -5.877 -12.052  1.00  0.00              
ATOM    416  N   GLU A  38      -6.913  -6.722 -14.638  1.00  0.00              
ATOM    417  CA  GLU A  38      -8.198  -6.064 -14.797  1.00  0.00              
ATOM    418  C   GLU A  38      -9.336  -7.074 -14.877  1.00  0.00              
ATOM    419  O   GLU A  38      -9.128  -8.256 -15.178  1.00  0.00              
ATOM    420  CB  GLU A  38      -8.191  -5.179 -16.045  1.00  0.00              
ATOM    421  CG  GLU A  38      -8.023  -5.939 -17.354  1.00  0.00              
ATOM    422  CD  GLU A  38      -7.916  -4.998 -18.522  1.00  0.00              
ATOM    423  OE1 GLU A  38      -7.958  -3.810 -18.309  1.00  0.00              
ATOM    424  OE2 GLU A  38      -7.680  -5.462 -19.612  1.00  0.00              
ATOM    425  H   GLU A  38      -6.716  -7.553 -15.178  1.00  0.00              
ATOM    426  HA  GLU A  38      -8.404  -5.440 -13.927  1.00  0.00              
ATOM    427 1HB  GLU A  38      -9.138  -4.640 -16.059  1.00  0.00              
ATOM    428 2HB  GLU A  38      -7.371  -4.471 -15.930  1.00  0.00              
ATOM    429 1HG  GLU A  38      -7.170  -6.617 -17.355  1.00  0.00              
ATOM    430 2HG  GLU A  38      -8.944  -6.515 -17.435  1.00  0.00              
ATOM    431  N   PHE A  39     -10.535  -6.571 -14.610  1.00  0.00              
ATOM    432  CA  PHE A  39     -11.760  -7.354 -14.659  1.00  0.00              
ATOM    433  C   PHE A  39     -12.889  -6.397 -15.010  1.00  0.00              
ATOM    434  O   PHE A  39     -13.040  -5.352 -14.390  1.00  0.00              
ATOM    435  CB  PHE A  39     -12.091  -8.010 -13.315  1.00  0.00              
ATOM    436  CG  PHE A  39     -13.412  -8.749 -13.328  1.00  0.00              
ATOM    437  CD1 PHE A  39     -13.492 -10.059 -13.814  1.00  0.00              
ATOM    438  CD2 PHE A  39     -14.582  -8.119 -12.912  1.00  0.00              
ATOM    439  CE1 PHE A  39     -14.715 -10.730 -13.885  1.00  0.00              
ATOM    440  CE2 PHE A  39     -15.820  -8.782 -12.981  1.00  0.00              
ATOM    441  CZ  PHE A  39     -15.882 -10.090 -13.468  1.00  0.00              
ATOM    442  H   PHE A  39     -10.586  -5.593 -14.361  1.00  0.00              
ATOM    443  HA  PHE A  39     -11.682  -8.115 -15.437  1.00  0.00              
ATOM    444 1HB  PHE A  39     -11.322  -8.734 -13.052  1.00  0.00              
ATOM    445 2HB  PHE A  39     -12.157  -7.252 -12.535  1.00  0.00              
ATOM    446  HD1 PHE A  39     -12.583 -10.562 -14.141  1.00  0.00              
ATOM    447  HD2 PHE A  39     -14.532  -7.098 -12.532  1.00  0.00              
ATOM    448  HE1 PHE A  39     -14.755 -11.750 -14.266  1.00  0.00              
ATOM    449  HE2 PHE A  39     -16.729  -8.279 -12.655  1.00  0.00              
ATOM    450  HZ  PHE A  39     -16.839 -10.608 -13.524  1.00  0.00              
ATOM    451  N   VAL A  40     -13.668  -6.732 -16.025  1.00  0.00              
ATOM    452  CA  VAL A  40     -14.818  -5.901 -16.387  1.00  0.00              
ATOM    453  C   VAL A  40     -16.007  -6.829 -16.568  1.00  0.00              
ATOM    454  O   VAL A  40     -15.832  -8.019 -16.813  1.00  0.00              
ATOM    455  CB  VAL A  40     -14.593  -5.090 -17.701  1.00  0.00              
ATOM    456  CG1 VAL A  40     -13.419  -4.129 -17.528  1.00  0.00              
ATOM    457  CG2 VAL A  40     -14.357  -6.028 -18.877  1.00  0.00              
ATOM    458  H   VAL A  40     -13.477  -7.567 -16.561  1.00  0.00              
ATOM    459  HA  VAL A  40     -15.068  -5.200 -15.589  1.00  0.00              
ATOM    460  HB  VAL A  40     -15.496  -4.522 -17.926  1.00  0.00              
ATOM    461 1HG1 VAL A  40     -13.269  -3.567 -18.451  1.00  0.00              
ATOM    462 2HG1 VAL A  40     -13.631  -3.437 -16.714  1.00  0.00              
ATOM    463 3HG1 VAL A  40     -12.516  -4.695 -17.300  1.00  0.00              
ATOM    464 1HG2 VAL A  40     -14.203  -5.444 -19.784  1.00  0.00              
ATOM    465 2HG2 VAL A  40     -13.475  -6.638 -18.684  1.00  0.00              
ATOM    466 3HG2 VAL A  40     -15.225  -6.676 -19.006  1.00  0.00              
ATOM    467  N   GLU A  41     -17.208  -6.285 -16.415  1.00  0.00              
ATOM    468  CA  GLU A  41     -18.425  -7.052 -16.638  1.00  0.00              
ATOM    469  C   GLU A  41     -18.767  -6.898 -18.117  1.00  0.00              
ATOM    470  O   GLU A  41     -19.302  -5.864 -18.535  1.00  0.00              
ATOM    471  CB  GLU A  41     -19.573  -6.569 -15.748  1.00  0.00              
ATOM    472  CG  GLU A  41     -19.328  -6.745 -14.256  1.00  0.00              
ATOM    473  CD  GLU A  41     -20.475  -6.207 -13.447  1.00  0.00              
ATOM    474  OE1 GLU A  41     -21.404  -5.703 -14.031  1.00  0.00              
ATOM    475  OE2 GLU A  41     -20.477  -6.399 -12.254  1.00  0.00              
ATOM    476  H   GLU A  41     -17.281  -5.316 -16.137  1.00  0.00              
ATOM    477  HA  GLU A  41     -18.245  -8.104 -16.414  1.00  0.00              
ATOM    478 1HB  GLU A  41     -19.723  -5.512 -15.968  1.00  0.00              
ATOM    479 2HB  GLU A  41     -20.460  -7.131 -16.039  1.00  0.00              
ATOM    480 1HG  GLU A  41     -19.134  -7.778 -13.967  1.00  0.00              
ATOM    481 2HG  GLU A  41     -18.439  -6.144 -14.069  1.00  0.00              
ATOM    482  N   ASP A  42     -18.451  -7.913 -18.912  1.00  0.00              
ATOM    483  CA  ASP A  42     -18.721  -7.842 -20.340  1.00  0.00              
ATOM    484  C   ASP A  42     -18.942  -9.208 -20.967  1.00  0.00              
ATOM    485  O   ASP A  42     -18.542 -10.233 -20.420  1.00  0.00              
ATOM    486  CB  ASP A  42     -17.572  -7.127 -21.057  1.00  0.00              
ATOM    487  CG  ASP A  42     -17.958  -6.492 -22.386  1.00  0.00              
ATOM    488  OD1 ASP A  42     -19.118  -6.523 -22.722  1.00  0.00              
ATOM    489  OD2 ASP A  42     -17.125  -5.848 -22.978  1.00  0.00              
ATOM    490  H   ASP A  42     -18.020  -8.745 -18.533  1.00  0.00              
ATOM    491  HA  ASP A  42     -19.644  -7.289 -20.514  1.00  0.00              
ATOM    492 1HB  ASP A  42     -17.065  -6.388 -20.436  1.00  0.00              
ATOM    493 2HB  ASP A  42     -16.905  -7.970 -21.238  1.00  0.00              
ATOM    494  N   TYR A  43     -19.585  -9.203 -22.127  1.00  0.00              
ATOM    495  CA  TYR A  43     -19.916 -10.425 -22.845  1.00  0.00              
ATOM    496  C   TYR A  43     -19.130 -10.494 -24.141  1.00  0.00              
ATOM    497  O   TYR A  43     -19.538  -9.916 -25.150  1.00  0.00              
ATOM    498  CB  TYR A  43     -21.418 -10.500 -23.128  1.00  0.00              
ATOM    499  CG  TYR A  43     -21.850 -11.782 -23.806  1.00  0.00              
ATOM    500  CD1 TYR A  43     -21.855 -12.986 -23.117  1.00  0.00              
ATOM    501  CD2 TYR A  43     -22.253 -11.783 -25.133  1.00  0.00              
ATOM    502  CE1 TYR A  43     -22.248 -14.159 -23.731  1.00  0.00              
ATOM    503  CE2 TYR A  43     -22.649 -12.950 -25.757  1.00  0.00              
ATOM    504  CZ  TYR A  43     -22.645 -14.137 -25.052  1.00  0.00              
ATOM    505  OH  TYR A  43     -23.039 -15.302 -25.669  1.00  0.00              
ATOM    506  H   TYR A  43     -19.853  -8.313 -22.522  1.00  0.00              
ATOM    507  HA  TYR A  43     -19.635 -11.293 -22.248  1.00  0.00              
ATOM    508 1HB  TYR A  43     -21.932 -10.404 -22.171  1.00  0.00              
ATOM    509 2HB  TYR A  43     -21.669  -9.651 -23.763  1.00  0.00              
ATOM    510  HD1 TYR A  43     -21.540 -12.996 -22.073  1.00  0.00              
ATOM    511  HD2 TYR A  43     -22.254 -10.843 -25.684  1.00  0.00              
ATOM    512  HE1 TYR A  43     -22.246 -15.098 -23.177  1.00  0.00              
ATOM    513  HE2 TYR A  43     -22.962 -12.931 -26.801  1.00  0.00              
ATOM    514  HH  TYR A  43     -23.295 -15.174 -26.586  1.00  0.00              
ATOM    515  N   GLU A  44     -17.993 -11.185 -24.109  1.00  0.00              
ATOM    516  CA  GLU A  44     -17.172 -11.325 -25.305  1.00  0.00              
ATOM    517  C   GLU A  44     -16.775 -12.772 -25.573  1.00  0.00              
ATOM    518  O   GLU A  44     -15.721 -13.223 -25.136  1.00  0.00              
ATOM    519  CB  GLU A  44     -15.917 -10.457 -25.186  1.00  0.00              
ATOM    520  CG  GLU A  44     -16.187  -8.959 -25.186  1.00  0.00              
ATOM    521  CD  GLU A  44     -14.909  -8.174 -25.088  1.00  0.00              
ATOM    522  OE1 GLU A  44     -13.863  -8.776 -25.082  1.00  0.00              
ATOM    523  OE2 GLU A  44     -14.971  -6.967 -25.131  1.00  0.00              
ATOM    524  H   GLU A  44     -17.690 -11.620 -23.250  1.00  0.00              
ATOM    525  HA  GLU A  44     -17.738 -11.007 -26.181  1.00  0.00              
ATOM    526 1HB  GLU A  44     -15.424 -10.736 -24.255  1.00  0.00              
ATOM    527 2HB  GLU A  44     -15.274 -10.709 -26.029  1.00  0.00              
ATOM    528 1HG  GLU A  44     -16.754  -8.620 -26.053  1.00  0.00              
ATOM    529 2HG  GLU A  44     -16.778  -8.805 -24.284  1.00  0.00              
ATOM    530  N   PRO A  45     -17.618 -13.519 -26.304  1.00  0.00              
ATOM    531  CA  PRO A  45     -17.332 -14.917 -26.639  1.00  0.00              
ATOM    532  C   PRO A  45     -15.997 -15.051 -27.367  1.00  0.00              
ATOM    533  O   PRO A  45     -15.702 -14.299 -28.295  1.00  0.00              
ATOM    534  CB  PRO A  45     -18.511 -15.341 -27.521  1.00  0.00              
ATOM    535  CG  PRO A  45     -19.619 -14.426 -27.124  1.00  0.00              
ATOM    536  CD  PRO A  45     -18.960 -13.106 -26.826  1.00  0.00              
ATOM    537  HA  PRO A  45     -17.234 -15.556 -25.749  1.00  0.00              
ATOM    538 1HB  PRO A  45     -18.273 -15.237 -28.590  1.00  0.00              
ATOM    539 2HB  PRO A  45     -18.783 -16.393 -27.352  1.00  0.00              
ATOM    540 1HG  PRO A  45     -20.360 -14.325 -27.930  1.00  0.00              
ATOM    541 2HG  PRO A  45     -20.154 -14.809 -26.241  1.00  0.00              
ATOM    542 1HD  PRO A  45     -18.861 -12.479 -27.725  1.00  0.00              
ATOM    543 2HD  PRO A  45     -19.520 -12.519 -26.084  1.00  0.00              
ATOM    544  N   THR A  46     -15.200 -16.020 -26.940  1.00  0.00              
ATOM    545  CA  THR A  46     -13.901 -16.285 -27.543  1.00  0.00              
ATOM    546  C   THR A  46     -13.927 -17.314 -28.666  1.00  0.00              
ATOM    547  O   THR A  46     -14.327 -18.455 -28.463  1.00  0.00              
ATOM    548  CB  THR A  46     -12.896 -16.759 -26.477  1.00  0.00              
ATOM    549  OG1 THR A  46     -12.729 -15.737 -25.486  1.00  0.00              
ATOM    550  CG2 THR A  46     -11.549 -17.067 -27.114  1.00  0.00              
ATOM    551  H   THR A  46     -15.511 -16.594 -26.168  1.00  0.00              
ATOM    552  HA  THR A  46     -13.522 -15.378 -28.015  1.00  0.00              
ATOM    553  HB  THR A  46     -13.284 -17.657 -25.998  1.00  0.00              
ATOM    554  HG1 THR A  46     -11.905 -15.881 -25.014  1.00  0.00              
ATOM    555 1HG2 THR A  46     -10.852 -17.400 -26.345  1.00  0.00              
ATOM    556 2HG2 THR A  46     -11.671 -17.852 -27.860  1.00  0.00              
ATOM    557 3HG2 THR A  46     -11.160 -16.169 -27.592  1.00  0.00              
ATOM    558  N   PHE A  47     -13.502 -16.896 -29.853  1.00  0.00              
ATOM    559  CA  PHE A  47     -13.315 -17.815 -30.968  1.00  0.00              
ATOM    560  C   PHE A  47     -11.956 -18.427 -30.640  1.00  0.00              
ATOM    561  O   PHE A  47     -11.843 -19.627 -30.417  1.00  0.00              
ATOM    562  CB  PHE A  47     -13.330 -17.117 -32.329  1.00  0.00              
ATOM    563  CG  PHE A  47     -13.139 -18.049 -33.491  1.00  0.00              
ATOM    564  CD1 PHE A  47     -14.191 -18.824 -33.957  1.00  0.00              
ATOM    565  CD2 PHE A  47     -11.908 -18.155 -34.120  1.00  0.00              
ATOM    566  CE1 PHE A  47     -14.016 -19.682 -35.026  1.00  0.00              
ATOM    567  CE2 PHE A  47     -11.731 -19.011 -35.189  1.00  0.00              
ATOM    568  CZ  PHE A  47     -12.787 -19.776 -35.642  1.00  0.00              
ATOM    569  H   PHE A  47     -13.304 -15.914 -29.986  1.00  0.00              
ATOM    570  HA  PHE A  47     -14.116 -18.556 -30.975  1.00  0.00              
ATOM    571 1HB  PHE A  47     -14.286 -16.617 -32.484  1.00  0.00              
ATOM    572 2HB  PHE A  47     -12.526 -16.384 -32.383  1.00  0.00              
ATOM    573  HD1 PHE A  47     -15.164 -18.749 -33.471  1.00  0.00              
ATOM    574  HD2 PHE A  47     -11.074 -17.551 -33.761  1.00  0.00              
ATOM    575  HE1 PHE A  47     -14.851 -20.285 -35.382  1.00  0.00              
ATOM    576  HE2 PHE A  47     -10.758 -19.084 -35.675  1.00  0.00              
ATOM    577  HZ  PHE A  47     -12.648 -20.453 -36.484  1.00  0.00              
ATOM    578  N   ALA A  48     -10.933 -17.578 -30.589  1.00  0.00              
ATOM    579  CA  ALA A  48      -9.591 -17.970 -30.161  1.00  0.00              
ATOM    580  C   ALA A  48      -8.802 -16.694 -29.873  1.00  0.00              
ATOM    581  O   ALA A  48      -8.700 -15.816 -30.729  1.00  0.00              
ATOM    582  CB  ALA A  48      -8.889 -18.800 -31.243  1.00  0.00              
ATOM    583  H   ALA A  48     -11.103 -16.620 -30.860  1.00  0.00              
ATOM    584  HA  ALA A  48      -9.674 -18.560 -29.248  1.00  0.00              
ATOM    585 1HB  ALA A  48      -7.892 -19.077 -30.898  1.00  0.00              
ATOM    586 2HB  ALA A  48      -9.467 -19.701 -31.444  1.00  0.00              
ATOM    587 3HB  ALA A  48      -8.805 -18.212 -32.155  1.00  0.00              
ATOM    588  N   ASP A  49      -8.262 -16.593 -28.659  1.00  0.00              
ATOM    589  CA  ASP A  49      -7.466 -15.431 -28.258  1.00  0.00              
ATOM    590  C   ASP A  49      -6.054 -15.860 -27.866  1.00  0.00              
ATOM    591  O   ASP A  49      -5.864 -16.923 -27.262  1.00  0.00              
ATOM    592  CB  ASP A  49      -8.135 -14.689 -27.098  1.00  0.00              
ATOM    593  CG  ASP A  49      -9.445 -14.004 -27.462  1.00  0.00              
ATOM    594  OD1 ASP A  49      -9.862 -14.122 -28.590  1.00  0.00              
ATOM    595  OD2 ASP A  49     -10.096 -13.503 -26.576  1.00  0.00              
ATOM    596  H   ASP A  49      -8.408 -17.341 -27.997  1.00  0.00              
ATOM    597  HA  ASP A  49      -7.368 -14.743 -29.098  1.00  0.00              
ATOM    598 1HB  ASP A  49      -8.283 -15.309 -26.214  1.00  0.00              
ATOM    599 2HB  ASP A  49      -7.376 -13.934 -26.891  1.00  0.00              
ATOM    600  N   SER A  50      -5.072 -15.024 -28.200  1.00  0.00              
ATOM    601  CA  SER A  50      -3.671 -15.296 -27.870  1.00  0.00              
ATOM    602  C   SER A  50      -3.052 -14.200 -27.014  1.00  0.00              
ATOM    603  O   SER A  50      -3.114 -13.009 -27.346  1.00  0.00              
ATOM    604  CB  SER A  50      -2.866 -15.475 -29.143  1.00  0.00              
ATOM    605  OG  SER A  50      -3.088 -16.726 -29.734  1.00  0.00              
ATOM    606  H   SER A  50      -5.304 -14.177 -28.697  1.00  0.00              
ATOM    607  HA  SER A  50      -3.521 -16.259 -27.379  1.00  0.00              
ATOM    608 1HB  SER A  50      -3.151 -14.694 -29.847  1.00  0.00              
ATOM    609 2HB  SER A  50      -1.808 -15.378 -28.903  1.00  0.00              
ATOM    610  HG  SER A  50      -2.566 -17.391 -29.280  1.00  0.00              
ATOM    611  N   TYR A  51      -2.435 -14.629 -25.917  1.00  0.00              
ATOM    612  CA  TYR A  51      -1.705 -13.750 -25.024  1.00  0.00              
ATOM    613  C   TYR A  51      -0.342 -14.367 -24.750  1.00  0.00              
ATOM    614  O   TYR A  51      -0.186 -15.587 -24.778  1.00  0.00              
ATOM    615  CB  TYR A  51      -2.473 -13.594 -23.706  1.00  0.00              
ATOM    616  CG  TYR A  51      -3.861 -13.011 -23.888  1.00  0.00              
ATOM    617  CD1 TYR A  51      -4.954 -13.829 -24.164  1.00  0.00              
ATOM    618  CD2 TYR A  51      -4.065 -11.636 -23.828  1.00  0.00              
ATOM    619  CE1 TYR A  51      -6.228 -13.285 -24.378  1.00  0.00              
ATOM    620  CE2 TYR A  51      -5.319 -11.079 -24.044  1.00  0.00              
ATOM    621  CZ  TYR A  51      -6.399 -11.907 -24.317  1.00  0.00              
ATOM    622  OH  TYR A  51      -7.635 -11.347 -24.517  1.00  0.00              
ATOM    623  H   TYR A  51      -2.482 -15.616 -25.705  1.00  0.00              
ATOM    624  HA  TYR A  51      -1.552 -12.782 -25.501  1.00  0.00              
ATOM    625 1HB  TYR A  51      -2.544 -14.584 -23.254  1.00  0.00              
ATOM    626 2HB  TYR A  51      -1.880 -12.943 -23.063  1.00  0.00              
ATOM    627  HD1 TYR A  51      -4.804 -14.909 -24.214  1.00  0.00              
ATOM    628  HD2 TYR A  51      -3.218 -10.988 -23.606  1.00  0.00              
ATOM    629  HE1 TYR A  51      -7.075 -13.934 -24.594  1.00  0.00              
ATOM    630  HE2 TYR A  51      -5.450  -9.997 -24.000  1.00  0.00              
ATOM    631  HH  TYR A  51      -8.316 -11.999 -24.699  1.00  0.00              
ATOM    632  N   MET A  52       0.646 -13.520 -24.493  1.00  0.00              
ATOM    633  CA  MET A  52       1.971 -13.999 -24.157  1.00  0.00              
ATOM    634  C   MET A  52       2.716 -12.889 -23.456  1.00  0.00              
ATOM    635  O   MET A  52       2.620 -11.722 -23.844  1.00  0.00              
ATOM    636  CB  MET A  52       2.723 -14.455 -25.406  1.00  0.00              
ATOM    637  CG  MET A  52       3.901 -15.378 -25.130  1.00  0.00              
ATOM    638  SD  MET A  52       5.018 -15.521 -26.539  1.00  0.00              
ATOM    639  CE  MET A  52       4.038 -16.531 -27.646  1.00  0.00              
ATOM    640  H   MET A  52       0.477 -12.525 -24.531  1.00  0.00              
ATOM    641  HA  MET A  52       1.898 -14.846 -23.475  1.00  0.00              
ATOM    642 1HB  MET A  52       2.001 -14.967 -26.041  1.00  0.00              
ATOM    643 2HB  MET A  52       3.077 -13.555 -25.910  1.00  0.00              
ATOM    644 1HG  MET A  52       4.450 -14.982 -24.277  1.00  0.00              
ATOM    645 2HG  MET A  52       3.508 -16.365 -24.883  1.00  0.00              
ATOM    646 1HE  MET A  52       4.594 -16.708 -28.567  1.00  0.00              
ATOM    647 2HE  MET A  52       3.815 -17.485 -27.167  1.00  0.00              
ATOM    648 3HE  MET A  52       3.106 -16.016 -27.879  1.00  0.00              
ATOM    649  N   LYS A  53       3.442 -13.251 -22.405  1.00  0.00              
ATOM    650  CA  LYS A  53       4.293 -12.293 -21.724  1.00  0.00              
ATOM    651  C   LYS A  53       5.335 -13.001 -20.877  1.00  0.00              
ATOM    652  O   LYS A  53       5.234 -14.208 -20.624  1.00  0.00              
ATOM    653  CB  LYS A  53       3.467 -11.356 -20.840  1.00  0.00              
ATOM    654  CG  LYS A  53       2.778 -11.996 -19.647  1.00  0.00              
ATOM    655  CD  LYS A  53       2.124 -10.899 -18.789  1.00  0.00              
ATOM    656  CE  LYS A  53       1.329 -11.455 -17.616  1.00  0.00              
ATOM    657  NZ  LYS A  53       0.792 -10.344 -16.747  1.00  0.00              
ATOM    658  H   LYS A  53       3.408 -14.203 -22.069  1.00  0.00              
ATOM    659  HA  LYS A  53       4.837 -11.696 -22.457  1.00  0.00              
ATOM    660 1HB  LYS A  53       4.143 -10.581 -20.476  1.00  0.00              
ATOM    661 2HB  LYS A  53       2.706 -10.903 -21.477  1.00  0.00              
ATOM    662 1HG  LYS A  53       2.025 -12.693 -20.015  1.00  0.00              
ATOM    663 2HG  LYS A  53       3.523 -12.539 -19.068  1.00  0.00              
ATOM    664 1HD  LYS A  53       2.908 -10.247 -18.402  1.00  0.00              
ATOM    665 2HD  LYS A  53       1.451 -10.320 -19.421  1.00  0.00              
ATOM    666 1HE  LYS A  53       0.505 -12.046 -18.011  1.00  0.00              
ATOM    667 2HE  LYS A  53       1.987 -12.096 -17.031  1.00  0.00              
ATOM    668 1HZ  LYS A  53       0.270 -10.740 -15.978  1.00  0.00              
ATOM    669 2HZ  LYS A  53       1.561  -9.797 -16.386  1.00  0.00              
ATOM    670 3HZ  LYS A  53       0.186  -9.751 -17.296  1.00  0.00              
ATOM    671  N   LYS A  54       6.342 -12.242 -20.455  1.00  0.00              
ATOM    672  CA  LYS A  54       7.381 -12.766 -19.591  1.00  0.00              
ATOM    673  C   LYS A  54       6.919 -12.661 -18.149  1.00  0.00              
ATOM    674  O   LYS A  54       6.365 -11.649 -17.738  1.00  0.00              
ATOM    675  CB  LYS A  54       8.698 -12.015 -19.794  1.00  0.00              
ATOM    676  CG  LYS A  54       8.761 -10.658 -19.105  1.00  0.00              
ATOM    677  CD  LYS A  54       8.249  -9.551 -20.015  1.00  0.00              
ATOM    678  CE  LYS A  54       8.374  -8.187 -19.352  1.00  0.00              
ATOM    679  NZ  LYS A  54       7.952  -7.086 -20.260  1.00  0.00              
ATOM    680  H   LYS A  54       6.383 -11.275 -20.744  1.00  0.00              
ATOM    681  HA  LYS A  54       7.550 -13.820 -19.815  1.00  0.00              
ATOM    682 1HB  LYS A  54       9.493 -12.654 -19.410  1.00  0.00              
ATOM    683 2HB  LYS A  54       8.828 -11.881 -20.868  1.00  0.00              
ATOM    684 1HG  LYS A  54       8.150 -10.699 -18.203  1.00  0.00              
ATOM    685 2HG  LYS A  54       9.796 -10.456 -18.833  1.00  0.00              
ATOM    686 1HD  LYS A  54       8.832  -9.562 -20.937  1.00  0.00              
ATOM    687 2HD  LYS A  54       7.202  -9.747 -20.246  1.00  0.00              
ATOM    688 1HE  LYS A  54       7.747  -8.182 -18.461  1.00  0.00              
ATOM    689 2HE  LYS A  54       9.415  -8.041 -19.064  1.00  0.00              
ATOM    690 1HZ  LYS A  54       8.050  -6.201 -19.783  1.00  0.00              
ATOM    691 2HZ  LYS A  54       8.534  -7.090 -21.086  1.00  0.00              
ATOM    692 3HZ  LYS A  54       6.988  -7.220 -20.526  1.00  0.00              
ATOM    693  N   VAL A  55       7.150 -13.718 -17.388  1.00  0.00              
ATOM    694  CA  VAL A  55       6.754 -13.757 -15.995  1.00  0.00              
ATOM    695  C   VAL A  55       7.961 -14.332 -15.266  1.00  0.00              
ATOM    696  O   VAL A  55       8.867 -14.863 -15.901  1.00  0.00              
ATOM    697  CB  VAL A  55       5.510 -14.670 -15.779  1.00  0.00              
ATOM    698  CG1 VAL A  55       4.306 -14.096 -16.524  1.00  0.00              
ATOM    699  CG2 VAL A  55       5.797 -16.081 -16.273  1.00  0.00              
ATOM    700  H   VAL A  55       7.613 -14.520 -17.790  1.00  0.00              
ATOM    701  HA  VAL A  55       6.551 -12.756 -15.612  1.00  0.00              
ATOM    702  HB  VAL A  55       5.306 -14.744 -14.710  1.00  0.00              
ATOM    703 1HG1 VAL A  55       3.440 -14.740 -16.369  1.00  0.00              
ATOM    704 2HG1 VAL A  55       4.086 -13.096 -16.147  1.00  0.00              
ATOM    705 3HG1 VAL A  55       4.530 -14.041 -17.589  1.00  0.00              
ATOM    706 1HG2 VAL A  55       4.920 -16.707 -16.116  1.00  0.00              
ATOM    707 2HG2 VAL A  55       6.036 -16.051 -17.337  1.00  0.00              
ATOM    708 3HG2 VAL A  55       6.643 -16.495 -15.723  1.00  0.00              
ATOM    709  N   VAL A  56       7.981 -14.214 -13.947  1.00  0.00              
ATOM    710  CA  VAL A  56       9.073 -14.755 -13.157  1.00  0.00              
ATOM    711  C   VAL A  56       8.530 -15.859 -12.272  1.00  0.00              
ATOM    712  O   VAL A  56       7.741 -15.602 -11.365  1.00  0.00              
ATOM    713  CB  VAL A  56       9.754 -13.681 -12.288  1.00  0.00              
ATOM    714  CG1 VAL A  56      10.864 -14.298 -11.451  1.00  0.00              
ATOM    715  CG2 VAL A  56      10.304 -12.562 -13.159  1.00  0.00              
ATOM    716  H   VAL A  56       7.224 -13.737 -13.479  1.00  0.00              
ATOM    717  HA  VAL A  56       9.833 -15.212 -13.792  1.00  0.00              
ATOM    718  HB  VAL A  56       9.009 -13.234 -11.630  1.00  0.00              
ATOM    719 1HG1 VAL A  56      11.335 -13.525 -10.843  1.00  0.00              
ATOM    720 2HG1 VAL A  56      10.446 -15.066 -10.801  1.00  0.00              
ATOM    721 3HG1 VAL A  56      11.610 -14.745 -12.109  1.00  0.00              
ATOM    722 1HG2 VAL A  56      10.781 -11.811 -12.529  1.00  0.00              
ATOM    723 2HG2 VAL A  56      11.036 -12.970 -13.855  1.00  0.00              
ATOM    724 3HG2 VAL A  56       9.489 -12.101 -13.717  1.00  0.00              
ATOM    725  N   LEU A  57       8.945 -17.091 -12.550  1.00  0.00              
ATOM    726  CA  LEU A  57       8.452 -18.250 -11.815  1.00  0.00              
ATOM    727  C   LEU A  57       9.482 -18.720 -10.802  1.00  0.00              
ATOM    728  O   LEU A  57      10.519 -19.270 -11.169  1.00  0.00              
ATOM    729  CB  LEU A  57       8.131 -19.395 -12.778  1.00  0.00              
ATOM    730  CG  LEU A  57       7.635 -20.670 -12.095  1.00  0.00              
ATOM    731  CD1 LEU A  57       6.313 -20.406 -11.381  1.00  0.00              
ATOM    732  CD2 LEU A  57       7.485 -21.769 -13.127  1.00  0.00              
ATOM    733  H   LEU A  57       9.620 -17.228 -13.289  1.00  0.00              
ATOM    734  HA  LEU A  57       7.560 -17.974 -11.254  1.00  0.00              
ATOM    735 1HB  LEU A  57       7.325 -18.929 -13.344  1.00  0.00              
ATOM    736 2HB  LEU A  57       8.966 -19.608 -13.445  1.00  0.00              
ATOM    737  HG  LEU A  57       8.406 -20.979 -11.388  1.00  0.00              
ATOM    738 1HD1 LEU A  57       5.970 -21.320 -10.899  1.00  0.00              
ATOM    739 2HD1 LEU A  57       6.455 -19.630 -10.628  1.00  0.00              
ATOM    740 3HD1 LEU A  57       5.568 -20.078 -12.106  1.00  0.00              
ATOM    741 1HD2 LEU A  57       7.132 -22.679 -12.641  1.00  0.00              
ATOM    742 2HD2 LEU A  57       6.766 -21.460 -13.885  1.00  0.00              
ATOM    743 3HD2 LEU A  57       8.449 -21.960 -13.599  1.00  0.00              
ATOM    744  N   ASP A  58       9.176 -18.518  -9.526  1.00  0.00              
ATOM    745  CA  ASP A  58      10.062 -18.950  -8.460  1.00  0.00              
ATOM    746  C   ASP A  58      11.473 -18.401  -8.676  1.00  0.00              
ATOM    747  O   ASP A  58      12.467 -19.108  -8.502  1.00  0.00              
ATOM    748  CB  ASP A  58      10.069 -20.480  -8.371  1.00  0.00              
ATOM    749  CG  ASP A  58       8.716 -21.039  -7.950  1.00  0.00              
ATOM    750  OD1 ASP A  58       8.132 -20.490  -6.989  1.00  0.00              
ATOM    751  OD2 ASP A  58       8.237 -22.021  -8.560  1.00  0.00              
ATOM    752  H   ASP A  58       8.310 -18.055  -9.289  1.00  0.00              
ATOM    753  HA  ASP A  58       9.713 -18.554  -7.506  1.00  0.00              
ATOM    754 1HB  ASP A  58      10.422 -20.966  -9.281  1.00  0.00              
ATOM    755 2HB  ASP A  58      10.800 -20.622  -7.575  1.00  0.00              
ATOM    756  N   GLY A  59      11.539 -17.133  -9.080  1.00  0.00              
ATOM    757  CA  GLY A  59      12.810 -16.474  -9.329  1.00  0.00              
ATOM    758  C   GLY A  59      13.414 -16.661 -10.707  1.00  0.00              
ATOM    759  O   GLY A  59      14.422 -16.035 -11.036  1.00  0.00              
ATOM    760  H   GLY A  59      10.682 -16.616  -9.216  1.00  0.00              
ATOM    761 1HA  GLY A  59      12.686 -15.399  -9.194  1.00  0.00              
ATOM    762 2HA  GLY A  59      13.549 -16.845  -8.620  1.00  0.00              
ATOM    763  N   GLU A  60      12.813 -17.523 -11.519  1.00  0.00              
ATOM    764  CA  GLU A  60      13.310 -17.730 -12.870  1.00  0.00              
ATOM    765  C   GLU A  60      12.431 -17.108 -13.941  1.00  0.00              
ATOM    766  O   GLU A  60      11.272 -17.488 -14.130  1.00  0.00              
ATOM    767  CB  GLU A  60      13.466 -19.228 -13.143  1.00  0.00              
ATOM    768  CG  GLU A  60      14.009 -19.563 -14.524  1.00  0.00              
ATOM    769  CD  GLU A  60      14.142 -21.048 -14.714  1.00  0.00              
ATOM    770  OE1 GLU A  60      13.812 -21.775 -13.808  1.00  0.00              
ATOM    771  OE2 GLU A  60      14.467 -21.461 -15.802  1.00  0.00              
ATOM    772  H   GLU A  60      12.004 -18.043 -11.207  1.00  0.00              
ATOM    773  HA  GLU A  60      14.281 -17.247 -12.985  1.00  0.00              
ATOM    774 1HB  GLU A  60      14.141 -19.621 -12.382  1.00  0.00              
ATOM    775 2HB  GLU A  60      12.480 -19.678 -13.022  1.00  0.00              
ATOM    776 1HG  GLU A  60      13.415 -19.145 -15.337  1.00  0.00              
ATOM    777 2HG  GLU A  60      14.998 -19.107 -14.528  1.00  0.00              
ATOM    778  N   GLU A  61      12.998 -16.142 -14.649  1.00  0.00              
ATOM    779  CA  GLU A  61      12.259 -15.447 -15.681  1.00  0.00              
ATOM    780  C   GLU A  61      12.001 -16.391 -16.850  1.00  0.00              
ATOM    781  O   GLU A  61      12.933 -16.922 -17.444  1.00  0.00              
ATOM    782  CB  GLU A  61      13.019 -14.204 -16.148  1.00  0.00              
ATOM    783  CG  GLU A  61      12.235 -13.306 -17.095  1.00  0.00              
ATOM    784  CD  GLU A  61      13.029 -12.087 -17.475  1.00  0.00              
ATOM    785  OE1 GLU A  61      14.130 -11.947 -17.000  1.00  0.00              
ATOM    786  OE2 GLU A  61      12.583 -11.354 -18.325  1.00  0.00              
ATOM    787  H   GLU A  61      13.957 -15.882 -14.470  1.00  0.00              
ATOM    788  HA  GLU A  61      11.289 -15.134 -15.294  1.00  0.00              
ATOM    789 1HB  GLU A  61      13.288 -13.641 -15.254  1.00  0.00              
ATOM    790 2HB  GLU A  61      13.925 -14.552 -16.645  1.00  0.00              
ATOM    791 1HG  GLU A  61      11.900 -13.816 -17.997  1.00  0.00              
ATOM    792 2HG  GLU A  61      11.370 -13.006 -16.505  1.00  0.00              
ATOM    793  N   VAL A  62      10.729 -16.611 -17.154  1.00  0.00              
ATOM    794  CA  VAL A  62      10.329 -17.498 -18.238  1.00  0.00              
ATOM    795  C   VAL A  62       9.219 -16.787 -19.008  1.00  0.00              
ATOM    796  O   VAL A  62       8.812 -15.686 -18.651  1.00  0.00              
ATOM    797  CB  VAL A  62       9.745 -18.835 -17.702  1.00  0.00              
ATOM    798  CG1 VAL A  62      10.815 -19.619 -16.936  1.00  0.00              
ATOM    799  CG2 VAL A  62       8.536 -18.551 -16.803  1.00  0.00              
ATOM    800  H   VAL A  62      10.017 -16.143 -16.612  1.00  0.00              
ATOM    801  HA  VAL A  62      11.152 -17.672 -18.932  1.00  0.00              
ATOM    802  HB  VAL A  62       9.389 -19.428 -18.544  1.00  0.00              
ATOM    803 1HG1 VAL A  62      10.389 -20.553 -16.568  1.00  0.00              
ATOM    804 2HG1 VAL A  62      11.650 -19.840 -17.601  1.00  0.00              
ATOM    805 3HG1 VAL A  62      11.169 -19.025 -16.093  1.00  0.00              
ATOM    806 1HG2 VAL A  62       8.131 -19.490 -16.431  1.00  0.00              
ATOM    807 2HG2 VAL A  62       8.847 -17.931 -15.962  1.00  0.00              
ATOM    808 3HG2 VAL A  62       7.771 -18.028 -17.377  1.00  0.00              
ATOM    809  N   HIS A  63       8.739 -17.422 -20.067  1.00  0.00              
ATOM    810  CA  HIS A  63       7.666 -16.857 -20.862  1.00  0.00              
ATOM    811  C   HIS A  63       6.438 -17.736 -20.686  1.00  0.00              
ATOM    812  O   HIS A  63       6.552 -18.952 -20.526  1.00  0.00              
ATOM    813  CB  HIS A  63       8.056 -16.754 -22.340  1.00  0.00              
ATOM    814  CG  HIS A  63       8.941 -15.586 -22.649  1.00  0.00              
ATOM    815  ND1 HIS A  63       9.511 -15.393 -23.889  1.00  0.00              
ATOM    816  CD2 HIS A  63       9.355 -14.553 -21.879  1.00  0.00              
ATOM    817  CE1 HIS A  63      10.237 -14.288 -23.869  1.00  0.00              
ATOM    818  NE2 HIS A  63      10.159 -13.761 -22.661  1.00  0.00              
ATOM    819  H   HIS A  63       9.126 -18.318 -20.329  1.00  0.00              
ATOM    820  HA  HIS A  63       7.430 -15.857 -20.500  1.00  0.00              
ATOM    821 1HB  HIS A  63       8.600 -17.647 -22.649  1.00  0.00              
ATOM    822 2HB  HIS A  63       7.164 -16.641 -22.956  1.00  0.00              
ATOM    823  HD2 HIS A  63       9.166 -14.282 -20.839  1.00  0.00              
ATOM    824  HE1 HIS A  63      10.771 -13.959 -24.760  1.00  0.00              
ATOM    825  HE2 HIS A  63      10.613 -12.913 -22.353  1.00  0.00              
ATOM    826  N   ILE A  64       5.264 -17.115 -20.694  1.00  0.00              
ATOM    827  CA  ILE A  64       4.025 -17.862 -20.578  1.00  0.00              
ATOM    828  C   ILE A  64       3.162 -17.451 -21.763  1.00  0.00              
ATOM    829  O   ILE A  64       3.086 -16.274 -22.099  1.00  0.00              
ATOM    830  CB  ILE A  64       3.263 -17.527 -19.270  1.00  0.00              
ATOM    831  CG1 ILE A  64       1.995 -18.380 -19.178  1.00  0.00              
ATOM    832  CG2 ILE A  64       2.872 -16.056 -19.244  1.00  0.00              
ATOM    833  CD1 ILE A  64       1.331 -18.335 -17.797  1.00  0.00              
ATOM    834  H   ILE A  64       5.225 -16.110 -20.782  1.00  0.00              
ATOM    835  HA  ILE A  64       4.213 -18.932 -20.660  1.00  0.00              
ATOM    836  HB  ILE A  64       3.905 -17.747 -18.418  1.00  0.00              
ATOM    837 1HG1 ILE A  64       1.300 -18.011 -19.931  1.00  0.00              
ATOM    838 2HG1 ILE A  64       2.277 -19.406 -19.416  1.00  0.00              
ATOM    839 1HG2 ILE A  64       2.338 -15.836 -18.321  1.00  0.00              
ATOM    840 2HG2 ILE A  64       3.769 -15.440 -19.299  1.00  0.00              
ATOM    841 3HG2 ILE A  64       2.229 -15.835 -20.096  1.00  0.00              
ATOM    842 1HD1 ILE A  64       0.438 -18.961 -17.800  1.00  0.00              
ATOM    843 2HD1 ILE A  64       2.029 -18.703 -17.045  1.00  0.00              
ATOM    844 3HD1 ILE A  64       1.052 -17.309 -17.560  1.00  0.00              
ATOM    845  N   ALA A  65       2.550 -18.429 -22.413  1.00  0.00              
ATOM    846  CA  ALA A  65       1.693 -18.163 -23.548  1.00  0.00              
ATOM    847  C   ALA A  65       0.331 -18.683 -23.123  1.00  0.00              
ATOM    848  O   ALA A  65       0.215 -19.802 -22.643  1.00  0.00              
ATOM    849  CB  ALA A  65       2.196 -18.832 -24.819  1.00  0.00              
ATOM    850  H   ALA A  65       2.683 -19.384 -22.110  1.00  0.00              
ATOM    851  HA  ALA A  65       1.672 -17.088 -23.726  1.00  0.00              
ATOM    852 1HB  ALA A  65       1.491 -18.649 -25.629  1.00  0.00              
ATOM    853 2HB  ALA A  65       3.170 -18.422 -25.086  1.00  0.00              
ATOM    854 3HB  ALA A  65       2.287 -19.905 -24.653  1.00  0.00              
ATOM    855  N   ILE A  66      -0.695 -17.856 -23.281  1.00  0.00              
ATOM    856  CA  ILE A  66      -2.048 -18.272 -22.950  1.00  0.00              
ATOM    857  C   ILE A  66      -2.943 -18.305 -24.181  1.00  0.00              
ATOM    858  O   ILE A  66      -3.123 -17.299 -24.873  1.00  0.00              
ATOM    859  CB  ILE A  66      -2.696 -17.308 -21.921  1.00  0.00              
ATOM    860  CG1 ILE A  66      -1.858 -17.262 -20.641  1.00  0.00              
ATOM    861  CG2 ILE A  66      -4.123 -17.756 -21.621  1.00  0.00              
ATOM    862  CD1 ILE A  66      -2.249 -16.135 -19.670  1.00  0.00              
ATOM    863  H   ILE A  66      -0.540 -16.924 -23.635  1.00  0.00              
ATOM    864  HA  ILE A  66      -2.055 -19.298 -22.583  1.00  0.00              
ATOM    865  HB  ILE A  66      -2.704 -16.300 -22.334  1.00  0.00              
ATOM    866 1HG1 ILE A  66      -1.974 -18.224 -20.142  1.00  0.00              
ATOM    867 2HG1 ILE A  66      -0.817 -17.134 -20.939  1.00  0.00              
ATOM    868 1HG2 ILE A  66      -4.574 -17.076 -20.898  1.00  0.00              
ATOM    869 2HG2 ILE A  66      -4.708 -17.746 -22.540  1.00  0.00              
ATOM    870 3HG2 ILE A  66      -4.110 -18.766 -21.210  1.00  0.00              
ATOM    871 1HD1 ILE A  66      -1.606 -16.172 -18.790  1.00  0.00              
ATOM    872 2HD1 ILE A  66      -2.129 -15.170 -20.164  1.00  0.00              
ATOM    873 3HD1 ILE A  66      -3.286 -16.260 -19.365  1.00  0.00              
ATOM    874  N   LEU A  67      -3.479 -19.482 -24.468  1.00  0.00              
ATOM    875  CA  LEU A  67      -4.349 -19.647 -25.611  1.00  0.00              
ATOM    876  C   LEU A  67      -5.720 -19.838 -24.965  1.00  0.00              
ATOM    877  O   LEU A  67      -5.922 -20.769 -24.181  1.00  0.00              
ATOM    878  CB  LEU A  67      -3.961 -20.884 -26.427  1.00  0.00              
ATOM    879  CG  LEU A  67      -4.937 -21.214 -27.557  1.00  0.00              
ATOM    880  CD1 LEU A  67      -4.926 -20.085 -28.583  1.00  0.00              
ATOM    881  CD2 LEU A  67      -4.547 -22.537 -28.213  1.00  0.00              
ATOM    882  H   LEU A  67      -3.280 -20.280 -23.882  1.00  0.00              
ATOM    883  HA  LEU A  67      -4.316 -18.749 -26.227  1.00  0.00              
ATOM    884 1HB  LEU A  67      -3.012 -20.538 -26.833  1.00  0.00              
ATOM    885 2HB  LEU A  67      -3.790 -21.750 -25.790  1.00  0.00              
ATOM    886  HG  LEU A  67      -5.921 -21.347 -27.107  1.00  0.00              
ATOM    887 1HD1 LEU A  67      -5.621 -20.318 -29.389  1.00  0.00              
ATOM    888 2HD1 LEU A  67      -5.228 -19.154 -28.104  1.00  0.00              
ATOM    889 3HD1 LEU A  67      -3.922 -19.974 -28.991  1.00  0.00              
ATOM    890 1HD2 LEU A  67      -5.248 -22.765 -29.016  1.00  0.00              
ATOM    891 2HD2 LEU A  67      -3.539 -22.458 -28.621  1.00  0.00              
ATOM    892 3HD2 LEU A  67      -4.576 -23.335 -27.470  1.00  0.00              
ATOM    893  N   ASP A  68      -6.632 -18.915 -25.256  1.00  0.00              
ATOM    894  CA  ASP A  68      -8.013 -18.990 -24.791  1.00  0.00              
ATOM    895  C   ASP A  68      -8.760 -19.585 -25.968  1.00  0.00              
ATOM    896  O   ASP A  68      -8.908 -18.942 -27.010  1.00  0.00              
ATOM    897  CB  ASP A  68      -8.510 -17.582 -24.460  1.00  0.00              
ATOM    898  CG  ASP A  68      -9.914 -17.567 -23.903  1.00  0.00              
ATOM    899  OD1 ASP A  68     -10.446 -18.648 -23.566  1.00  0.00              
ATOM    900  OD2 ASP A  68     -10.476 -16.455 -23.792  1.00  0.00              
ATOM    901  H   ASP A  68      -6.347 -18.131 -25.825  1.00  0.00              
ATOM    902  HA  ASP A  68      -8.073 -19.638 -23.916  1.00  0.00              
ATOM    903 1HB  ASP A  68      -7.838 -17.027 -23.804  1.00  0.00              
ATOM    904 2HB  ASP A  68      -8.499 -17.136 -25.455  1.00  0.00              
ATOM    905  N   THR A  69      -9.215 -20.821 -25.798  1.00  0.00              
ATOM    906  CA  THR A  69      -9.912 -21.543 -26.856  1.00  0.00              
ATOM    907  C   THR A  69     -11.423 -21.385 -26.951  1.00  0.00              
ATOM    908  O   THR A  69     -12.080 -20.862 -26.057  1.00  0.00              
ATOM    909  CB  THR A  69      -9.616 -23.049 -26.736  1.00  0.00              
ATOM    910  OG1 THR A  69     -10.136 -23.544 -25.495  1.00  0.00              
ATOM    911  CG2 THR A  69      -8.117 -23.304 -26.790  1.00  0.00              
ATOM    912  H   THR A  69      -9.072 -21.272 -24.906  1.00  0.00              
ATOM    913  HA  THR A  69      -9.581 -21.181 -27.830  1.00  0.00              
ATOM    914  HB  THR A  69     -10.102 -23.573 -27.558  1.00  0.00              
ATOM    915  HG1 THR A  69     -10.238 -24.497 -25.549  1.00  0.00              
ATOM    916 1HG2 THR A  69      -7.927 -24.374 -26.703  1.00  0.00              
ATOM    917 2HG2 THR A  69      -7.720 -22.939 -27.737  1.00  0.00              
ATOM    918 3HG2 THR A  69      -7.630 -22.782 -25.967  1.00  0.00              
ATOM    919  N   ALA A  70     -11.964 -21.897 -28.047  1.00  0.00              
ATOM    920  CA  ALA A  70     -13.389 -21.803 -28.324  1.00  0.00              
ATOM    921  C   ALA A  70     -14.202 -22.573 -27.288  1.00  0.00              
ATOM    922  O   ALA A  70     -13.951 -23.758 -27.036  1.00  0.00              
ATOM    923  CB  ALA A  70     -13.682 -22.343 -29.724  1.00  0.00              
ATOM    924  H   ALA A  70     -11.364 -22.368 -28.710  1.00  0.00              
ATOM    925  HA  ALA A  70     -13.689 -20.757 -28.261  1.00  0.00              
ATOM    926 1HB  ALA A  70     -14.751 -22.270 -29.925  1.00  0.00              
ATOM    927 2HB  ALA A  70     -13.133 -21.758 -30.462  1.00  0.00              
ATOM    928 3HB  ALA A  70     -13.373 -23.386 -29.784  1.00  0.00              
ATOM    929  N   GLY A  71     -15.177 -21.892 -26.694  1.00  0.00              
ATOM    930  CA  GLY A  71     -16.051 -22.536 -25.736  1.00  0.00              
ATOM    931  C   GLY A  71     -17.174 -23.286 -26.420  1.00  0.00              
ATOM    932  O   GLY A  71     -17.781 -24.174 -25.825  1.00  0.00              
ATOM    933  H   GLY A  71     -15.317 -20.915 -26.908  1.00  0.00              
ATOM    934 1HA  GLY A  71     -15.470 -23.241 -25.141  1.00  0.00              
ATOM    935 2HA  GLY A  71     -16.482 -21.779 -25.082  1.00  0.00              
ATOM    936  N   GLN A  72     -17.455 -22.923 -27.668  1.00  0.00              
ATOM    937  CA  GLN A  72     -18.510 -23.568 -28.442  1.00  0.00              
ATOM    938  C   GLN A  72     -18.123 -24.983 -28.856  1.00  0.00              
ATOM    939  O   GLN A  72     -16.941 -25.305 -28.978  1.00  0.00              
ATOM    940  CB  GLN A  72     -18.839 -22.740 -29.687  1.00  0.00              
ATOM    941  CG  GLN A  72     -19.396 -21.359 -29.388  1.00  0.00              
ATOM    942  CD  GLN A  72     -20.703 -21.416 -28.620  1.00  0.00              
ATOM    943  OE1 GLN A  72     -21.641 -22.114 -29.014  1.00  0.00              
ATOM    944  NE2 GLN A  72     -20.774 -20.676 -27.519  1.00  0.00              
ATOM    945  H   GLN A  72     -16.919 -22.178 -28.092  1.00  0.00              
ATOM    946  HA  GLN A  72     -19.405 -23.666 -27.828  1.00  0.00              
ATOM    947 1HB  GLN A  72     -17.915 -22.650 -30.258  1.00  0.00              
ATOM    948 2HB  GLN A  72     -19.566 -23.313 -30.262  1.00  0.00              
ATOM    949 1HG  GLN A  72     -18.791 -20.559 -28.960  1.00  0.00              
ATOM    950 2HG  GLN A  72     -19.618 -21.127 -30.430  1.00  0.00              
ATOM    951 1HE2 GLN A  72     -21.612 -20.672 -26.972  1.00  0.00              
ATOM    952 2HE2 GLN A  72     -19.991 -20.122 -27.237  1.00  0.00              
ATOM    953  N   PHE A  73     -19.129 -25.825 -29.068  1.00  0.00              
ATOM    954  CA  PHE A  73     -18.902 -27.221 -29.421  1.00  0.00              
ATOM    955  C   PHE A  73     -19.071 -27.452 -30.919  1.00  0.00              
ATOM    956  O   PHE A  73     -19.324 -28.573 -31.359  1.00  0.00              
ATOM    957  CB  PHE A  73     -19.853 -28.129 -28.639  1.00  0.00              
ATOM    958  CG  PHE A  73     -19.619 -28.117 -27.155  1.00  0.00              
ATOM    959  CD1 PHE A  73     -20.396 -27.326 -26.322  1.00  0.00              
ATOM    960  CD2 PHE A  73     -18.621 -28.895 -26.589  1.00  0.00              
ATOM    961  CE1 PHE A  73     -20.182 -27.314 -24.957  1.00  0.00              
ATOM    962  CE2 PHE A  73     -18.405 -28.886 -25.225  1.00  0.00              
ATOM    963  CZ  PHE A  73     -19.187 -28.094 -24.408  1.00  0.00              
ATOM    964  H   PHE A  73     -20.077 -25.488 -28.983  1.00  0.00              
ATOM    965  HA  PHE A  73     -17.875 -27.501 -29.181  1.00  0.00              
ATOM    966 1HB  PHE A  73     -20.884 -27.815 -28.794  1.00  0.00              
ATOM    967 2HB  PHE A  73     -19.736 -29.162 -28.964  1.00  0.00              
ATOM    968  HD1 PHE A  73     -21.184 -26.709 -26.756  1.00  0.00              
ATOM    969  HD2 PHE A  73     -18.003 -29.521 -27.234  1.00  0.00              
ATOM    970  HE1 PHE A  73     -20.800 -26.687 -24.314  1.00  0.00              
ATOM    971  HE2 PHE A  73     -17.618 -29.503 -24.792  1.00  0.00              
ATOM    972  HZ  PHE A  73     -19.016 -28.084 -23.332  1.00  0.00              
ATOM    973  N   GLN A  74     -18.928 -26.385 -31.697  1.00  0.00              
ATOM    974  CA  GLN A  74     -18.939 -26.492 -33.152  1.00  0.00              
ATOM    975  C   GLN A  74     -17.548 -26.832 -33.677  1.00  0.00              
ATOM    976  O   GLN A  74     -17.353 -26.994 -34.883  1.00  0.00              
ATOM    977  CB  GLN A  74     -19.430 -25.187 -33.785  1.00  0.00              
ATOM    978  CG  GLN A  74     -20.853 -24.810 -33.410  1.00  0.00              
ATOM    979  CD  GLN A  74     -21.861 -25.860 -33.835  1.00  0.00              
ATOM    980  OE1 GLN A  74     -21.827 -26.352 -34.967  1.00  0.00              
ATOM    981  NE2 GLN A  74     -22.769 -26.208 -32.930  1.00  0.00              
ATOM    982  H   GLN A  74     -18.809 -25.476 -31.271  1.00  0.00              
ATOM    983  HA  GLN A  74     -19.598 -27.306 -33.453  1.00  0.00              
ATOM    984 1HB  GLN A  74     -18.743 -24.404 -33.464  1.00  0.00              
ATOM    985 2HB  GLN A  74     -19.355 -25.314 -34.865  1.00  0.00              
ATOM    986 1HG  GLN A  74     -21.128 -24.465 -32.414  1.00  0.00              
ATOM    987 2HG  GLN A  74     -20.908 -23.975 -34.110  1.00  0.00              
ATOM    988 1HE2 GLN A  74     -23.460 -26.897 -33.154  1.00  0.00              
ATOM    989 2HE2 GLN A  74     -22.761 -25.783 -32.025  1.00  0.00              
ATOM    990  N   GLN A  75     -16.588 -26.934 -32.765  1.00  0.00              
ATOM    991  CA  GLN A  75     -15.197 -27.176 -33.134  1.00  0.00              
ATOM    992  C   GLN A  75     -14.765 -28.577 -32.712  1.00  0.00              
ATOM    993  O   GLN A  75     -15.119 -29.046 -31.630  1.00  0.00              
ATOM    994  CB  GLN A  75     -14.279 -26.133 -32.492  1.00  0.00              
ATOM    995  CG  GLN A  75     -14.758 -24.700 -32.651  1.00  0.00              
ATOM    996  CD  GLN A  75     -14.736 -24.239 -34.096  1.00  0.00              
ATOM    997  OE1 GLN A  75     -13.766 -24.472 -34.821  1.00  0.00              
ATOM    998  NE2 GLN A  75     -15.806 -23.576 -34.521  1.00  0.00              
ATOM    999  H   GLN A  75     -16.829 -26.842 -31.788  1.00  0.00              
ATOM   1000  HA  GLN A  75     -15.093 -27.126 -34.218  1.00  0.00              
ATOM   1001 1HB  GLN A  75     -14.209 -26.383 -31.433  1.00  0.00              
ATOM   1002 2HB  GLN A  75     -13.300 -26.246 -32.957  1.00  0.00              
ATOM   1003 1HG  GLN A  75     -15.677 -24.332 -32.196  1.00  0.00              
ATOM   1004 2HG  GLN A  75     -13.901 -24.264 -32.136  1.00  0.00              
ATOM   1005 1HE2 GLN A  75     -15.848 -23.247 -35.465  1.00  0.00              
ATOM   1006 2HE2 GLN A  75     -16.570 -23.407 -33.898  1.00  0.00              
ATOM   1007  N   ALA A  76     -13.997 -29.239 -33.571  1.00  0.00              
ATOM   1008  CA  ALA A  76     -13.533 -30.594 -33.300  1.00  0.00              
ATOM   1009  C   ALA A  76     -12.053 -30.736 -33.635  1.00  0.00              
ATOM   1010  O   ALA A  76     -11.225 -30.966 -32.755  1.00  0.00              
ATOM   1011  CB  ALA A  76     -14.351 -31.595 -34.105  1.00  0.00              
ATOM   1012  H   ALA A  76     -13.727 -28.791 -34.435  1.00  0.00              
ATOM   1013  HA  ALA A  76     -13.651 -30.798 -32.236  1.00  0.00              
ATOM   1014 1HB  ALA A  76     -13.998 -32.605 -33.894  1.00  0.00              
ATOM   1015 2HB  ALA A  76     -15.402 -31.514 -33.826  1.00  0.00              
ATOM   1016 3HB  ALA A  76     -14.240 -31.385 -35.167  1.00  0.00              
ATOM   1017  N   SER A  77     -11.729 -30.597 -34.917  1.00  0.00              
ATOM   1018  CA  SER A  77     -10.355 -30.730 -35.385  1.00  0.00              
ATOM   1019  C   SER A  77      -9.497 -29.588 -34.853  1.00  0.00              
ATOM   1020  O   SER A  77      -8.321 -29.776 -34.536  1.00  0.00              
ATOM   1021  CB  SER A  77     -10.316 -30.765 -36.900  1.00  0.00              
ATOM   1022  OG  SER A  77     -10.733 -29.553 -37.466  1.00  0.00              
ATOM   1023  H   SER A  77     -12.458 -30.393 -35.586  1.00  0.00              
ATOM   1024  HA  SER A  77      -9.904 -31.692 -35.136  1.00  0.00              
ATOM   1025 1HB  SER A  77      -9.294 -30.971 -37.218  1.00  0.00              
ATOM   1026 2HB  SER A  77     -10.971 -31.562 -37.248  1.00  0.00              
ATOM   1027  HG  SER A  77     -10.410 -29.493 -38.368  1.00  0.00              
ATOM   1028  N   TRP A  78     -10.093 -28.404 -34.763  1.00  0.00              
ATOM   1029  CA  TRP A  78      -9.384 -27.227 -34.280  1.00  0.00              
ATOM   1030  C   TRP A  78      -9.131 -27.384 -32.786  1.00  0.00              
ATOM   1031  O   TRP A  78      -8.026 -27.136 -32.302  1.00  0.00              
ATOM   1032  CB  TRP A  78     -10.181 -25.952 -34.562  1.00  0.00              
ATOM   1033  CG  TRP A  78     -10.205 -25.569 -36.010  1.00  0.00              
ATOM   1034  CD1 TRP A  78     -11.262 -25.676 -36.864  1.00  0.00              
ATOM   1035  CD2 TRP A  78      -9.125 -25.018 -36.774  1.00  0.00              
ATOM   1036  NE1 TRP A  78     -10.909 -25.227 -38.113  1.00  0.00              
ATOM   1037  CE2 TRP A  78      -9.600 -24.816 -38.082  1.00  0.00              
ATOM   1038  CE3 TRP A  78      -7.800 -24.676 -36.476  1.00  0.00              
ATOM   1039  CZ2 TRP A  78      -8.804 -24.292 -39.089  1.00  0.00              
ATOM   1040  CZ3 TRP A  78      -7.003 -24.149 -37.486  1.00  0.00              
ATOM   1041  CH2 TRP A  78      -7.491 -23.962 -38.754  1.00  0.00              
ATOM   1042  H   TRP A  78     -11.061 -28.316 -35.037  1.00  0.00              
ATOM   1043  HA  TRP A  78      -8.419 -27.145 -34.780  1.00  0.00              
ATOM   1044 1HB  TRP A  78     -11.219 -26.080 -34.255  1.00  0.00              
ATOM   1045 2HB  TRP A  78      -9.745 -25.110 -34.024  1.00  0.00              
ATOM   1046  HD1 TRP A  78     -12.186 -26.080 -36.455  1.00  0.00              
ATOM   1047  HE1 TRP A  78     -11.512 -25.204 -38.922  1.00  0.00              
ATOM   1048  HE3 TRP A  78      -7.363 -24.800 -35.486  1.00  0.00              
ATOM   1049  HZ2 TRP A  78      -9.232 -24.161 -40.083  1.00  0.00              
ATOM   1050  HZ3 TRP A  78      -5.973 -23.887 -37.240  1.00  0.00              
ATOM   1051  HH2 TRP A  78      -6.833 -23.546 -39.517  1.00  0.00              
ATOM   1052  N   ARG A  79     -10.169 -27.799 -32.064  1.00  0.00              
ATOM   1053  CA  ARG A  79     -10.049 -28.133 -30.650  1.00  0.00              
ATOM   1054  C   ARG A  79      -8.903 -29.111 -30.431  1.00  0.00              
ATOM   1055  O   ARG A  79      -8.053 -28.907 -29.564  1.00  0.00              
ATOM   1056  CB  ARG A  79     -11.343 -28.773 -30.145  1.00  0.00              
ATOM   1057  CG  ARG A  79     -12.435 -27.795 -29.772  1.00  0.00              
ATOM   1058  CD  ARG A  79     -12.172 -27.165 -28.416  1.00  0.00              
ATOM   1059  NE  ARG A  79     -13.323 -26.402 -27.945  1.00  0.00              
ATOM   1060  CZ  ARG A  79     -14.378 -26.940 -27.339  1.00  0.00              
ATOM   1061  NH1 ARG A  79     -14.428 -28.249 -27.127  1.00  0.00              
ATOM   1062  NH2 ARG A  79     -15.386 -26.170 -26.950  1.00  0.00              
ATOM   1063  H   ARG A  79     -11.069 -27.883 -32.516  1.00  0.00              
ATOM   1064  HA  ARG A  79      -9.817 -27.235 -30.077  1.00  0.00              
ATOM   1065 1HB  ARG A  79     -11.704 -29.428 -30.937  1.00  0.00              
ATOM   1066 2HB  ARG A  79     -11.082 -29.369 -29.270  1.00  0.00              
ATOM   1067 1HG  ARG A  79     -12.477 -27.015 -30.533  1.00  0.00              
ATOM   1068 2HG  ARG A  79     -13.385 -28.329 -29.748  1.00  0.00              
ATOM   1069 1HD  ARG A  79     -11.953 -27.954 -27.696  1.00  0.00              
ATOM   1070 2HD  ARG A  79     -11.314 -26.498 -28.496  1.00  0.00              
ATOM   1071  HE  ARG A  79     -13.501 -25.408 -27.996  1.00  0.00              
ATOM   1072 1HH1 ARG A  79     -13.662 -28.836 -27.425  1.00  0.00              
ATOM   1073 2HH1 ARG A  79     -15.231 -28.651 -26.667  1.00  0.00              
ATOM   1074 1HH2 ARG A  79     -15.349 -25.174 -27.115  1.00  0.00              
ATOM   1075 2HH2 ARG A  79     -16.184 -26.582 -26.491  1.00  0.00              
ATOM   1076  N   ASP A  80      -8.899 -30.177 -31.226  1.00  0.00              
ATOM   1077  CA  ASP A  80      -7.897 -31.226 -31.117  1.00  0.00              
ATOM   1078  C   ASP A  80      -6.483 -30.717 -31.362  1.00  0.00              
ATOM   1079  O   ASP A  80      -5.553 -31.070 -30.637  1.00  0.00              
ATOM   1080  CB  ASP A  80      -8.217 -32.359 -32.095  1.00  0.00              
ATOM   1081  CG  ASP A  80      -9.390 -33.236 -31.681  1.00  0.00              
ATOM   1082  OD1 ASP A  80      -9.802 -33.147 -30.548  1.00  0.00              
ATOM   1083  OD2 ASP A  80      -9.964 -33.869 -32.535  1.00  0.00              
ATOM   1084  H   ASP A  80      -9.619 -30.255 -31.930  1.00  0.00              
ATOM   1085  HA  ASP A  80      -7.891 -31.627 -30.103  1.00  0.00              
ATOM   1086 1HB  ASP A  80      -8.363 -32.019 -33.121  1.00  0.00              
ATOM   1087 2HB  ASP A  80      -7.293 -32.934 -32.030  1.00  0.00              
ATOM   1088  N   ASP A  81      -6.325 -29.884 -32.384  1.00  0.00              
ATOM   1089  CA  ASP A  81      -5.018 -29.333 -32.716  1.00  0.00              
ATOM   1090  C   ASP A  81      -4.486 -28.444 -31.592  1.00  0.00              
ATOM   1091  O   ASP A  81      -3.305 -28.504 -31.244  1.00  0.00              
ATOM   1092  CB  ASP A  81      -5.090 -28.542 -34.024  1.00  0.00              
ATOM   1093  CG  ASP A  81      -5.233 -29.402 -35.273  1.00  0.00              
ATOM   1094  OD1 ASP A  81      -5.045 -30.592 -35.175  1.00  0.00              
ATOM   1095  OD2 ASP A  81      -5.680 -28.893 -36.272  1.00  0.00              
ATOM   1096  H   ASP A  81      -7.125 -29.624 -32.944  1.00  0.00              
ATOM   1097  HA  ASP A  81      -4.296 -30.141 -32.836  1.00  0.00              
ATOM   1098 1HB  ASP A  81      -5.862 -27.772 -34.024  1.00  0.00              
ATOM   1099 2HB  ASP A  81      -4.106 -28.072 -34.018  1.00  0.00              
ATOM   1100  N   TYR A  82      -5.364 -27.619 -31.028  1.00  0.00              
ATOM   1101  CA  TYR A  82      -4.988 -26.738 -29.926  1.00  0.00              
ATOM   1102  C   TYR A  82      -4.504 -27.574 -28.747  1.00  0.00              
ATOM   1103  O   TYR A  82      -3.431 -27.332 -28.193  1.00  0.00              
ATOM   1104  CB  TYR A  82      -6.164 -25.853 -29.507  1.00  0.00              
ATOM   1105  CG  TYR A  82      -6.674 -24.950 -30.608  1.00  0.00              
ATOM   1106  CD1 TYR A  82      -5.924 -24.729 -31.754  1.00  0.00              
ATOM   1107  CD2 TYR A  82      -7.906 -24.322 -30.499  1.00  0.00              
ATOM   1108  CE1 TYR A  82      -6.385 -23.904 -32.762  1.00  0.00              
ATOM   1109  CE2 TYR A  82      -8.378 -23.496 -31.501  1.00  0.00              
ATOM   1110  CZ  TYR A  82      -7.614 -23.290 -32.631  1.00  0.00              
ATOM   1111  OH  TYR A  82      -8.079 -22.469 -33.633  1.00  0.00              
ATOM   1112  H   TYR A  82      -6.314 -27.600 -31.370  1.00  0.00              
ATOM   1113  HA  TYR A  82      -4.165 -26.092 -30.233  1.00  0.00              
ATOM   1114 1HB  TYR A  82      -6.966 -26.516 -29.180  1.00  0.00              
ATOM   1115 2HB  TYR A  82      -5.827 -25.247 -28.666  1.00  0.00              
ATOM   1116  HD1 TYR A  82      -4.954 -25.218 -31.850  1.00  0.00              
ATOM   1117  HD2 TYR A  82      -8.504 -24.489 -29.603  1.00  0.00              
ATOM   1118  HE1 TYR A  82      -5.785 -23.740 -33.656  1.00  0.00              
ATOM   1119  HE2 TYR A  82      -9.348 -23.011 -31.395  1.00  0.00              
ATOM   1120  HH  TYR A  82      -8.942 -22.094 -33.440  1.00  0.00              
ATOM   1121  N   PHE A  83      -5.308 -28.567 -28.381  1.00  0.00              
ATOM   1122  CA  PHE A  83      -5.012 -29.433 -27.249  1.00  0.00              
ATOM   1123  C   PHE A  83      -3.713 -30.217 -27.389  1.00  0.00              
ATOM   1124  O   PHE A  83      -2.926 -30.304 -26.449  1.00  0.00              
ATOM   1125  CB  PHE A  83      -6.180 -30.398 -27.023  1.00  0.00              
ATOM   1126  CG  PHE A  83      -7.464 -29.721 -26.617  1.00  0.00              
ATOM   1127  CD1 PHE A  83      -8.626 -30.462 -26.432  1.00  0.00              
ATOM   1128  CD2 PHE A  83      -7.511 -28.349 -26.402  1.00  0.00              
ATOM   1129  CE1 PHE A  83      -9.813 -29.844 -26.037  1.00  0.00              
ATOM   1130  CE2 PHE A  83      -8.691 -27.726 -26.010  1.00  0.00              
ATOM   1131  CZ  PHE A  83      -9.844 -28.476 -25.827  1.00  0.00              
ATOM   1132  H   PHE A  83      -6.154 -28.721 -28.911  1.00  0.00              
ATOM   1133  HA  PHE A  83      -4.877 -28.832 -26.349  1.00  0.00              
ATOM   1134 1HB  PHE A  83      -6.396 -30.948 -27.938  1.00  0.00              
ATOM   1135 2HB  PHE A  83      -5.936 -31.101 -26.228  1.00  0.00              
ATOM   1136  HD1 PHE A  83      -8.602 -31.539 -26.597  1.00  0.00              
ATOM   1137  HD2 PHE A  83      -6.605 -27.759 -26.546  1.00  0.00              
ATOM   1138  HE1 PHE A  83     -10.715 -30.439 -25.895  1.00  0.00              
ATOM   1139  HE2 PHE A  83      -8.711 -26.648 -25.847  1.00  0.00              
ATOM   1140  HZ  PHE A  83     -10.770 -27.991 -25.521  1.00  0.00              
ATOM   1141  N   ARG A  84      -3.488 -30.783 -28.565  1.00  0.00              
ATOM   1142  CA  ARG A  84      -2.281 -31.558 -28.815  1.00  0.00              
ATOM   1143  C   ARG A  84      -1.027 -30.690 -28.751  1.00  0.00              
ATOM   1144  O   ARG A  84       0.024 -31.137 -28.292  1.00  0.00              
ATOM   1145  CB  ARG A  84      -2.361 -32.323 -30.128  1.00  0.00              
ATOM   1146  CG  ARG A  84      -1.183 -33.245 -30.403  1.00  0.00              
ATOM   1147  CD  ARG A  84      -1.353 -34.116 -31.595  1.00  0.00              
ATOM   1148  NE  ARG A  84      -0.220 -34.983 -31.874  1.00  0.00              
ATOM   1149  CZ  ARG A  84      -0.123 -35.795 -32.944  1.00  0.00              
ATOM   1150  NH1 ARG A  84      -1.102 -35.883 -33.818  1.00  0.00              
ATOM   1151  NH2 ARG A  84       0.973 -36.520 -33.081  1.00  0.00              
ATOM   1152  H   ARG A  84      -4.166 -30.675 -29.305  1.00  0.00              
ATOM   1153  HA  ARG A  84      -2.163 -32.318 -28.042  1.00  0.00              
ATOM   1154 1HB  ARG A  84      -3.277 -32.910 -30.099  1.00  0.00              
ATOM   1155 2HB  ARG A  84      -2.429 -31.581 -30.924  1.00  0.00              
ATOM   1156 1HG  ARG A  84      -0.293 -32.634 -30.558  1.00  0.00              
ATOM   1157 2HG  ARG A  84      -1.036 -33.887 -29.535  1.00  0.00              
ATOM   1158 1HD  ARG A  84      -2.223 -34.754 -31.445  1.00  0.00              
ATOM   1159 2HD  ARG A  84      -1.509 -33.489 -32.472  1.00  0.00              
ATOM   1160  HE  ARG A  84       0.634 -35.117 -31.348  1.00  0.00              
ATOM   1161 1HH1 ARG A  84      -1.941 -35.336 -33.689  1.00  0.00              
ATOM   1162 2HH1 ARG A  84      -1.010 -36.498 -34.613  1.00  0.00              
ATOM   1163 1HH2 ARG A  84       1.709 -36.454 -32.390  1.00  0.00              
ATOM   1164 2HH2 ARG A  84       1.071 -37.137 -33.873  1.00  0.00              
ATOM   1165  N   SER A  85      -1.140 -29.442 -29.197  1.00  0.00              
ATOM   1166  CA  SER A  85       0.001 -28.529 -29.185  1.00  0.00              
ATOM   1167  C   SER A  85       0.232 -27.870 -27.832  1.00  0.00              
ATOM   1168  O   SER A  85       1.235 -27.187 -27.644  1.00  0.00              
ATOM   1169  CB  SER A  85      -0.189 -27.465 -30.249  1.00  0.00              
ATOM   1170  OG  SER A  85      -1.254 -26.605 -29.950  1.00  0.00              
ATOM   1171  H   SER A  85      -2.028 -29.115 -29.550  1.00  0.00              
ATOM   1172  HA  SER A  85       0.934 -28.997 -29.503  1.00  0.00              
ATOM   1173 1HB  SER A  85       0.728 -26.882 -30.324  1.00  0.00              
ATOM   1174 2HB  SER A  85      -0.386 -27.955 -31.201  1.00  0.00              
ATOM   1175  HG  SER A  85      -1.340 -25.949 -30.645  1.00  0.00              
ATOM   1176  N   GLY A  86      -0.690 -28.068 -26.896  1.00  0.00              
ATOM   1177  CA  GLY A  86      -0.528 -27.479 -25.576  1.00  0.00              
ATOM   1178  C   GLY A  86       0.473 -28.160 -24.663  1.00  0.00              
ATOM   1179  O   GLY A  86       0.940 -29.256 -24.948  1.00  0.00              
ATOM   1180  H   GLY A  86      -1.508 -28.628 -27.088  1.00  0.00              
ATOM   1181 1HA  GLY A  86      -0.196 -26.446 -25.685  1.00  0.00              
ATOM   1182 2HA  GLY A  86      -1.486 -27.499 -25.057  1.00  0.00              
ATOM   1183  N   GLU A  87       0.793 -27.507 -23.549  1.00  0.00              
ATOM   1184  CA  GLU A  87       1.704 -28.072 -22.564  1.00  0.00              
ATOM   1185  C   GLU A  87       1.001 -28.206 -21.216  1.00  0.00              
ATOM   1186  O   GLU A  87       1.244 -29.156 -20.468  1.00  0.00              
ATOM   1187  CB  GLU A  87       2.959 -27.208 -22.428  1.00  0.00              
ATOM   1188  CG  GLU A  87       3.888 -27.254 -23.633  1.00  0.00              
ATOM   1189  CD  GLU A  87       5.023 -26.280 -23.486  1.00  0.00              
ATOM   1190  OE1 GLU A  87       5.028 -25.542 -22.529  1.00  0.00              
ATOM   1191  OE2 GLU A  87       5.943 -26.348 -24.266  1.00  0.00              
ATOM   1192  H   GLU A  87       0.392 -26.595 -23.384  1.00  0.00              
ATOM   1193  HA  GLU A  87       2.005 -29.074 -22.871  1.00  0.00              
ATOM   1194 1HB  GLU A  87       2.624 -26.183 -22.268  1.00  0.00              
ATOM   1195 2HB  GLU A  87       3.493 -27.558 -21.545  1.00  0.00              
ATOM   1196 1HG  GLU A  87       4.287 -28.248 -23.835  1.00  0.00              
ATOM   1197 2HG  GLU A  87       3.250 -26.946 -24.460  1.00  0.00              
ATOM   1198  N   GLY A  88       0.120 -27.257 -20.913  1.00  0.00              
ATOM   1199  CA  GLY A  88      -0.628 -27.293 -19.666  1.00  0.00              
ATOM   1200  C   GLY A  88      -2.033 -26.761 -19.877  1.00  0.00              
ATOM   1201  O   GLY A  88      -2.258 -25.922 -20.759  1.00  0.00              
ATOM   1202  H   GLY A  88      -0.035 -26.495 -21.558  1.00  0.00              
ATOM   1203 1HA  GLY A  88      -0.680 -28.323 -19.311  1.00  0.00              
ATOM   1204 2HA  GLY A  88      -0.116 -26.680 -18.925  1.00  0.00              
ATOM   1205  N   PHE A  89      -2.980 -27.228 -19.064  1.00  0.00              
ATOM   1206  CA  PHE A  89      -4.356 -26.762 -19.159  1.00  0.00              
ATOM   1207  C   PHE A  89      -4.965 -26.225 -17.867  1.00  0.00              
ATOM   1208  O   PHE A  89      -4.690 -26.744 -16.782  1.00  0.00              
ATOM   1209  CB  PHE A  89      -5.261 -27.899 -19.667  1.00  0.00              
ATOM   1210  CG  PHE A  89      -4.915 -28.383 -21.042  1.00  0.00              
ATOM   1211  CD1 PHE A  89      -3.908 -29.324 -21.231  1.00  0.00              
ATOM   1212  CD2 PHE A  89      -5.561 -27.855 -22.160  1.00  0.00              
ATOM   1213  CE1 PHE A  89      -3.543 -29.728 -22.518  1.00  0.00              
ATOM   1214  CE2 PHE A  89      -5.206 -28.252 -23.446  1.00  0.00              
ATOM   1215  CZ  PHE A  89      -4.195 -29.188 -23.628  1.00  0.00              
ATOM   1216  H   PHE A  89      -2.741 -27.918 -18.366  1.00  0.00              
ATOM   1217  HA  PHE A  89      -4.413 -25.913 -19.842  1.00  0.00              
ATOM   1218 1HB  PHE A  89      -5.186 -28.762 -19.007  1.00  0.00              
ATOM   1219 2HB  PHE A  89      -6.296 -27.564 -19.708  1.00  0.00              
ATOM   1220  HD1 PHE A  89      -3.403 -29.746 -20.361  1.00  0.00              
ATOM   1221  HD2 PHE A  89      -6.354 -27.120 -22.015  1.00  0.00              
ATOM   1222  HE1 PHE A  89      -2.750 -30.464 -22.653  1.00  0.00              
ATOM   1223  HE2 PHE A  89      -5.719 -27.829 -24.309  1.00  0.00              
ATOM   1224  HZ  PHE A  89      -3.911 -29.499 -24.632  1.00  0.00              
ATOM   1225  N   LEU A  90      -5.785 -25.178 -17.991  1.00  0.00              
ATOM   1226  CA  LEU A  90      -6.607 -24.708 -16.873  1.00  0.00              
ATOM   1227  C   LEU A  90      -8.032 -24.992 -17.343  1.00  0.00              
ATOM   1228  O   LEU A  90      -8.551 -24.334 -18.256  1.00  0.00              
ATOM   1229  CB  LEU A  90      -6.435 -23.206 -16.607  1.00  0.00              
ATOM   1230  CG  LEU A  90      -5.057 -22.754 -16.116  1.00  0.00              
ATOM   1231  CD1 LEU A  90      -5.066 -21.250 -15.811  1.00  0.00              
ATOM   1232  CD2 LEU A  90      -4.691 -23.544 -14.864  1.00  0.00              
ATOM   1233  H   LEU A  90      -5.840 -24.698 -18.878  1.00  0.00              
ATOM   1234  HA  LEU A  90      -6.362 -25.276 -15.976  1.00  0.00              
ATOM   1235 1HB  LEU A  90      -6.606 -22.826 -17.613  1.00  0.00              
ATOM   1236 2HB  LEU A  90      -7.206 -22.823 -15.938  1.00  0.00              
ATOM   1237  HG  LEU A  90      -4.337 -23.005 -16.895  1.00  0.00              
ATOM   1238 1HD1 LEU A  90      -4.080 -20.943 -15.463  1.00  0.00              
ATOM   1239 2HD1 LEU A  90      -5.320 -20.696 -16.715  1.00  0.00              
ATOM   1240 3HD1 LEU A  90      -5.804 -21.040 -15.037  1.00  0.00              
ATOM   1241 1HD2 LEU A  90      -3.710 -23.227 -14.508  1.00  0.00              
ATOM   1242 2HD2 LEU A  90      -5.435 -23.361 -14.087  1.00  0.00              
ATOM   1243 3HD2 LEU A  90      -4.666 -24.608 -15.098  1.00  0.00              
ATOM   1244  N   CYS A  91      -8.643 -26.003 -16.738  1.00  0.00              
ATOM   1245  CA  CYS A  91      -9.998 -26.406 -17.072  1.00  0.00              
ATOM   1246  C   CYS A  91     -10.919 -25.601 -16.179  1.00  0.00              
ATOM   1247  O   CYS A  91     -11.090 -25.908 -14.997  1.00  0.00              
ATOM   1248  CB  CYS A  91     -10.145 -27.910 -16.819  1.00  0.00              
ATOM   1249  SG  CYS A  91     -11.749 -28.559 -17.233  1.00  0.00              
ATOM   1250  H   CYS A  91      -8.143 -26.506 -16.019  1.00  0.00              
ATOM   1251  HA  CYS A  91     -10.232 -26.303 -18.132  1.00  0.00              
ATOM   1252 1HB  CYS A  91      -9.424 -28.466 -17.418  1.00  0.00              
ATOM   1253 2HB  CYS A  91      -9.988 -28.131 -15.763  1.00  0.00              
ATOM   1254  HG  CYS A  91     -11.530 -28.644 -18.541  1.00  0.00              
ATOM   1255  N   VAL A  92     -11.519 -24.571 -16.759  1.00  0.00              
ATOM   1256  CA  VAL A  92     -12.357 -23.636 -16.019  1.00  0.00              
ATOM   1257  C   VAL A  92     -13.869 -23.857 -16.118  1.00  0.00              
ATOM   1258  O   VAL A  92     -14.415 -24.007 -17.201  1.00  0.00              
ATOM   1259  CB  VAL A  92     -12.061 -22.183 -16.490  1.00  0.00              
ATOM   1260  CG1 VAL A  92     -12.918 -21.181 -15.717  1.00  0.00              
ATOM   1261  CG2 VAL A  92     -10.562 -21.871 -16.334  1.00  0.00              
ATOM   1262  H   VAL A  92     -11.386 -24.436 -17.751  1.00  0.00              
ATOM   1263  HA  VAL A  92     -12.194 -23.722 -14.944  1.00  0.00              
ATOM   1264  HB  VAL A  92     -12.297 -22.100 -17.551  1.00  0.00              
ATOM   1265 1HG1 VAL A  92     -12.696 -20.171 -16.062  1.00  0.00              
ATOM   1266 2HG1 VAL A  92     -13.972 -21.398 -15.885  1.00  0.00              
ATOM   1267 3HG1 VAL A  92     -12.696 -21.258 -14.653  1.00  0.00              
ATOM   1268 1HG2 VAL A  92     -10.365 -20.852 -16.666  1.00  0.00              
ATOM   1269 2HG2 VAL A  92     -10.277 -21.972 -15.286  1.00  0.00              
ATOM   1270 3HG2 VAL A  92      -9.979 -22.568 -16.937  1.00  0.00              
ATOM   1271  N   PHE A  93     -14.524 -23.886 -14.962  1.00  0.00              
ATOM   1272  CA  PHE A  93     -15.970 -24.055 -14.884  1.00  0.00              
ATOM   1273  C   PHE A  93     -16.375 -23.079 -13.793  1.00  0.00              
ATOM   1274  O   PHE A  93     -15.512 -22.571 -13.070  1.00  0.00              
ATOM   1275  CB  PHE A  93     -16.382 -25.501 -14.511  1.00  0.00              
ATOM   1276  CG  PHE A  93     -16.038 -25.906 -13.095  1.00  0.00              
ATOM   1277  CD1 PHE A  93     -14.790 -26.441 -12.795  1.00  0.00              
ATOM   1278  CD2 PHE A  93     -16.960 -25.740 -12.066  1.00  0.00              
ATOM   1279  CE1 PHE A  93     -14.461 -26.806 -11.484  1.00  0.00              
ATOM   1280  CE2 PHE A  93     -16.643 -26.101 -10.748  1.00  0.00              
ATOM   1281  CZ  PHE A  93     -15.391 -26.633 -10.456  1.00  0.00              
ATOM   1282  H   PHE A  93     -13.993 -23.786 -14.108  1.00  0.00              
ATOM   1283  HA  PHE A  93     -16.425 -23.798 -15.842  1.00  0.00              
ATOM   1284 1HB  PHE A  93     -17.460 -25.621 -14.610  1.00  0.00              
ATOM   1285 2HB  PHE A  93     -15.878 -26.213 -15.163  1.00  0.00              
ATOM   1286  HD1 PHE A  93     -14.061 -26.574 -13.594  1.00  0.00              
ATOM   1287  HD2 PHE A  93     -17.941 -25.324 -12.295  1.00  0.00              
ATOM   1288  HE1 PHE A  93     -13.478 -27.226 -11.266  1.00  0.00              
ATOM   1289  HE2 PHE A  93     -17.375 -25.965  -9.952  1.00  0.00              
ATOM   1290  HZ  PHE A  93     -15.136 -26.916  -9.435  1.00  0.00              
ATOM   1291  N   SER A  94     -17.664 -22.779 -13.692  1.00  0.00              
ATOM   1292  CA  SER A  94     -18.135 -21.882 -12.646  1.00  0.00              
ATOM   1293  C   SER A  94     -18.675 -22.701 -11.485  1.00  0.00              
ATOM   1294  O   SER A  94     -19.419 -23.660 -11.700  1.00  0.00              
ATOM   1295  CB  SER A  94     -19.247 -20.977 -13.163  1.00  0.00              
ATOM   1296  OG  SER A  94     -19.851 -20.291 -12.078  1.00  0.00              
ATOM   1297  H   SER A  94     -18.331 -23.171 -14.342  1.00  0.00              
ATOM   1298  HA  SER A  94     -17.377 -21.173 -12.310  1.00  0.00              
ATOM   1299 1HB  SER A  94     -18.817 -20.263 -13.865  1.00  0.00              
ATOM   1300 2HB  SER A  94     -19.986 -21.590 -13.678  1.00  0.00              
ATOM   1301  HG  SER A  94     -20.719 -19.979 -12.341  1.00  0.00              
ATOM   1302  N   ILE A  95     -18.314 -22.335 -10.258  1.00  0.00              
ATOM   1303  CA  ILE A  95     -18.837 -23.063  -9.114  1.00  0.00              
ATOM   1304  C   ILE A  95     -20.336 -22.820  -8.975  1.00  0.00              
ATOM   1305  O   ILE A  95     -21.013 -23.530  -8.238  1.00  0.00              
ATOM   1306  CB  ILE A  95     -18.166 -22.649  -7.778  1.00  0.00              
ATOM   1307  CG1 ILE A  95     -18.500 -21.189  -7.458  1.00  0.00              
ATOM   1308  CG2 ILE A  95     -16.672 -22.915  -7.841  1.00  0.00              
ATOM   1309  CD1 ILE A  95     -18.174 -20.797  -6.031  1.00  0.00              
ATOM   1310  H   ILE A  95     -17.684 -21.561 -10.103  1.00  0.00              
ATOM   1311  HA  ILE A  95     -18.733 -24.137  -9.262  1.00  0.00              
ATOM   1312  HB  ILE A  95     -18.607 -23.226  -6.966  1.00  0.00              
ATOM   1313 1HG1 ILE A  95     -17.932 -20.567  -8.149  1.00  0.00              
ATOM   1314 2HG1 ILE A  95     -19.566 -21.053  -7.641  1.00  0.00              
ATOM   1315 1HG2 ILE A  95     -16.210 -22.621  -6.898  1.00  0.00              
ATOM   1316 2HG2 ILE A  95     -16.497 -23.976  -8.014  1.00  0.00              
ATOM   1317 3HG2 ILE A  95     -16.233 -22.338  -8.655  1.00  0.00              
ATOM   1318 1HD1 ILE A  95     -18.435 -19.751  -5.871  1.00  0.00              
ATOM   1319 2HD1 ILE A  95     -18.742 -21.422  -5.342  1.00  0.00              
ATOM   1320 3HD1 ILE A  95     -17.108 -20.935  -5.851  1.00  0.00              
ATOM   1321  N   THR A  96     -20.857 -21.815  -9.676  1.00  0.00              
ATOM   1322  CA  THR A  96     -22.279 -21.506  -9.597  1.00  0.00              
ATOM   1323  C   THR A  96     -23.115 -22.219 -10.666  1.00  0.00              
ATOM   1324  O   THR A  96     -24.327 -22.029 -10.729  1.00  0.00              
ATOM   1325  CB  THR A  96     -22.543 -19.987  -9.734  1.00  0.00              
ATOM   1326  OG1 THR A  96     -22.211 -19.557 -11.059  1.00  0.00              
ATOM   1327  CG2 THR A  96     -21.718 -19.202  -8.719  1.00  0.00              
ATOM   1328  H   THR A  96     -20.264 -21.255 -10.273  1.00  0.00              
ATOM   1329  HA  THR A  96     -22.680 -21.855  -8.645  1.00  0.00              
ATOM   1330  HB  THR A  96     -23.602 -19.795  -9.563  1.00  0.00              
ATOM   1331  HG1 THR A  96     -22.652 -18.724 -11.245  1.00  0.00              
ATOM   1332 1HG2 THR A  96     -21.920 -18.137  -8.834  1.00  0.00              
ATOM   1333 2HG2 THR A  96     -21.986 -19.516  -7.711  1.00  0.00              
ATOM   1334 3HG2 THR A  96     -20.658 -19.391  -8.889  1.00  0.00              
ATOM   1335  N   GLU A  97     -22.474 -23.029 -11.505  1.00  0.00              
ATOM   1336  CA  GLU A  97     -23.198 -23.735 -12.552  1.00  0.00              
ATOM   1337  C   GLU A  97     -22.746 -25.181 -12.710  1.00  0.00              
ATOM   1338  O   GLU A  97     -21.661 -25.445 -13.232  1.00  0.00              
ATOM   1339  CB  GLU A  97     -23.043 -22.997 -13.884  1.00  0.00              
ATOM   1340  CG  GLU A  97     -23.815 -23.618 -15.040  1.00  0.00              
ATOM   1341  CD  GLU A  97     -23.575 -22.869 -16.322  1.00  0.00              
ATOM   1342  OE1 GLU A  97     -22.843 -21.909 -16.298  1.00  0.00              
ATOM   1343  OE2 GLU A  97     -24.031 -23.322 -17.345  1.00  0.00              
ATOM   1344  H   GLU A  97     -21.476 -23.161 -11.422  1.00  0.00              
ATOM   1345  HA  GLU A  97     -24.257 -23.787 -12.298  1.00  0.00              
ATOM   1346 1HB  GLU A  97     -23.389 -21.976 -13.725  1.00  0.00              
ATOM   1347 2HB  GLU A  97     -21.979 -22.988 -14.122  1.00  0.00              
ATOM   1348 1HG  GLU A  97     -23.594 -24.674 -15.191  1.00  0.00              
ATOM   1349 2HG  GLU A  97     -24.856 -23.505 -14.743  1.00  0.00              
ATOM   1350  N   MET A  98     -23.597 -26.108 -12.265  1.00  0.00              
ATOM   1351  CA  MET A  98     -23.317 -27.539 -12.325  1.00  0.00              
ATOM   1352  C   MET A  98     -23.129 -28.035 -13.754  1.00  0.00              
ATOM   1353  O   MET A  98     -22.407 -29.002 -13.998  1.00  0.00              
ATOM   1354  CB  MET A  98     -24.457 -28.321 -11.661  1.00  0.00              
ATOM   1355  CG  MET A  98     -24.224 -29.825 -11.580  1.00  0.00              
ATOM   1356  SD  MET A  98     -22.776 -30.273 -10.604  1.00  0.00              
ATOM   1357  CE  MET A  98     -23.342 -29.919  -8.933  1.00  0.00              
ATOM   1358  H   MET A  98     -24.471 -25.794 -11.870  1.00  0.00              
ATOM   1359  HA  MET A  98     -22.381 -27.756 -11.811  1.00  0.00              
ATOM   1360 1HB  MET A  98     -24.576 -27.916 -10.657  1.00  0.00              
ATOM   1361 2HB  MET A  98     -25.359 -28.123 -12.242  1.00  0.00              
ATOM   1362 1HG  MET A  98     -25.106 -30.281 -11.131  1.00  0.00              
ATOM   1363 2HG  MET A  98     -24.095 -30.203 -12.594  1.00  0.00              
ATOM   1364 1HE  MET A  98     -22.548 -30.149  -8.223  1.00  0.00              
ATOM   1365 2HE  MET A  98     -23.606 -28.864  -8.854  1.00  0.00              
ATOM   1366 3HE  MET A  98     -24.218 -30.530  -8.708  1.00  0.00              
ATOM   1367  N   GLU A  99     -23.787 -27.378 -14.698  1.00  0.00              
ATOM   1368  CA  GLU A  99     -23.669 -27.760 -16.093  1.00  0.00              
ATOM   1369  C   GLU A  99     -22.251 -27.534 -16.614  1.00  0.00              
ATOM   1370  O   GLU A  99     -21.717 -28.375 -17.338  1.00  0.00              
ATOM   1371  CB  GLU A  99     -24.675 -26.980 -16.943  1.00  0.00              
ATOM   1372  CG  GLU A  99     -26.128 -27.372 -16.714  1.00  0.00              
ATOM   1373  CD  GLU A  99     -27.062 -26.475 -17.478  1.00  0.00              
ATOM   1374  OE1 GLU A  99     -26.595 -25.545 -18.090  1.00  0.00              
ATOM   1375  OE2 GLU A  99     -28.229 -26.783 -17.542  1.00  0.00              
ATOM   1376  H   GLU A  99     -24.380 -26.599 -14.450  1.00  0.00              
ATOM   1377  HA  GLU A  99     -23.869 -28.826 -16.203  1.00  0.00              
ATOM   1378 1HB  GLU A  99     -24.543 -25.925 -16.706  1.00  0.00              
ATOM   1379 2HB  GLU A  99     -24.413 -27.154 -17.987  1.00  0.00              
ATOM   1380 1HG  GLU A  99     -26.341 -28.412 -16.962  1.00  0.00              
ATOM   1381 2HG  GLU A  99     -26.270 -27.218 -15.645  1.00  0.00              
ATOM   1382  N   SER A 100     -21.636 -26.409 -16.245  1.00  0.00              
ATOM   1383  CA  SER A 100     -20.278 -26.107 -16.711  1.00  0.00              
ATOM   1384  C   SER A 100     -19.266 -27.046 -16.049  1.00  0.00              
ATOM   1385  O   SER A 100     -18.240 -27.376 -16.639  1.00  0.00              
ATOM   1386  CB  SER A 100     -19.918 -24.630 -16.438  1.00  0.00              
ATOM   1387  OG  SER A 100     -19.763 -24.357 -15.051  1.00  0.00              
ATOM   1388  H   SER A 100     -22.105 -25.752 -15.637  1.00  0.00              
ATOM   1389  HA  SER A 100     -20.176 -26.139 -17.797  1.00  0.00              
ATOM   1390 1HB  SER A 100     -18.983 -24.400 -16.949  1.00  0.00              
ATOM   1391 2HB  SER A 100     -20.712 -23.998 -16.834  1.00  0.00              
ATOM   1392  HG  SER A 100     -20.584 -24.552 -14.594  1.00  0.00              
ATOM   1393  N   PHE A 101     -19.569 -27.488 -14.831  1.00  0.00              
ATOM   1394  CA  PHE A 101     -18.741 -28.482 -14.146  1.00  0.00              
ATOM   1395  C   PHE A 101     -18.854 -29.848 -14.840  1.00  0.00              
ATOM   1396  O   PHE A 101     -17.861 -30.534 -15.046  1.00  0.00              
ATOM   1397  CB  PHE A 101     -19.190 -28.614 -12.685  1.00  0.00              
ATOM   1398  CG  PHE A 101     -18.460 -29.683 -11.916  1.00  0.00              
ATOM   1399  CD1 PHE A 101     -17.097 -29.574 -11.670  1.00  0.00              
ATOM   1400  CD2 PHE A 101     -19.144 -30.793 -11.428  1.00  0.00              
ATOM   1401  CE1 PHE A 101     -16.419 -30.560 -10.940  1.00  0.00              
ATOM   1402  CE2 PHE A 101     -18.476 -31.791 -10.695  1.00  0.00              
ATOM   1403  CZ  PHE A 101     -17.111 -31.670 -10.451  1.00  0.00              
ATOM   1404  H   PHE A 101     -20.391 -27.129 -14.368  1.00  0.00              
ATOM   1405  HA  PHE A 101     -17.692 -28.187 -14.195  1.00  0.00              
ATOM   1406 1HB  PHE A 101     -19.019 -27.678 -12.154  1.00  0.00              
ATOM   1407 2HB  PHE A 101     -20.248 -28.868 -12.640  1.00  0.00              
ATOM   1408  HD1 PHE A 101     -16.554 -28.709 -12.050  1.00  0.00              
ATOM   1409  HD2 PHE A 101     -20.213 -30.884 -11.622  1.00  0.00              
ATOM   1410  HE1 PHE A 101     -15.350 -30.460 -10.753  1.00  0.00              
ATOM   1411  HE2 PHE A 101     -19.021 -32.656 -10.318  1.00  0.00              
ATOM   1412  HZ  PHE A 101     -16.584 -32.436  -9.884  1.00  0.00              
ATOM   1413  N   ALA A 102     -20.071 -30.242 -15.191  1.00  0.00              
ATOM   1414  CA  ALA A 102     -20.274 -31.514 -15.887  1.00  0.00              
ATOM   1415  C   ALA A 102     -19.546 -31.498 -17.236  1.00  0.00              
ATOM   1416  O   ALA A 102     -19.008 -32.508 -17.681  1.00  0.00              
ATOM   1417  CB  ALA A 102     -21.771 -31.764 -16.095  1.00  0.00              
ATOM   1418  H   ALA A 102     -20.872 -29.664 -14.980  1.00  0.00              
ATOM   1419  HA  ALA A 102     -19.847 -32.315 -15.283  1.00  0.00              
ATOM   1420 1HB  ALA A 102     -21.911 -32.713 -16.613  1.00  0.00              
ATOM   1421 2HB  ALA A 102     -22.272 -31.802 -15.127  1.00  0.00              
ATOM   1422 3HB  ALA A 102     -22.194 -30.959 -16.692  1.00  0.00              
ATOM   1423  N   ALA A 103     -19.522 -30.333 -17.877  1.00  0.00              
ATOM   1424  CA  ALA A 103     -18.860 -30.188 -19.170  1.00  0.00              
ATOM   1425  C   ALA A 103     -17.366 -30.511 -19.125  1.00  0.00              
ATOM   1426  O   ALA A 103     -16.785 -30.918 -20.129  1.00  0.00              
ATOM   1427  CB  ALA A 103     -19.074 -28.771 -19.693  1.00  0.00              
ATOM   1428  H   ALA A 103     -19.972 -29.530 -17.462  1.00  0.00              
ATOM   1429  HA  ALA A 103     -19.300 -30.899 -19.870  1.00  0.00              
ATOM   1430 1HB  ALA A 103     -18.579 -28.663 -20.659  1.00  0.00              
ATOM   1431 2HB  ALA A 103     -20.141 -28.582 -19.809  1.00  0.00              
ATOM   1432 3HB  ALA A 103     -18.652 -28.056 -18.989  1.00  0.00              
ATOM   1433  N   THR A 104     -16.745 -30.342 -17.964  1.00  0.00              
ATOM   1434  CA  THR A 104     -15.301 -30.538 -17.859  1.00  0.00              
ATOM   1435  C   THR A 104     -14.847 -31.964 -18.158  1.00  0.00              
ATOM   1436  O   THR A 104     -13.685 -32.183 -18.504  1.00  0.00              
ATOM   1437  CB  THR A 104     -14.784 -30.152 -16.474  1.00  0.00              
ATOM   1438  OG1 THR A 104     -15.363 -31.017 -15.492  1.00  0.00              
ATOM   1439  CG2 THR A 104     -15.140 -28.712 -16.169  1.00  0.00              
ATOM   1440  H   THR A 104     -17.266 -30.076 -17.141  1.00  0.00              
ATOM   1441  HA  THR A 104     -14.790 -29.924 -18.601  1.00  0.00              
ATOM   1442  HB  THR A 104     -13.701 -30.273 -16.453  1.00  0.00              
ATOM   1443  HG1 THR A 104     -14.828 -30.997 -14.694  1.00  0.00              
ATOM   1444 1HG2 THR A 104     -14.767 -28.448 -15.180  1.00  0.00              
ATOM   1445 2HG2 THR A 104     -14.687 -28.059 -16.915  1.00  0.00              
ATOM   1446 3HG2 THR A 104     -16.223 -28.594 -16.191  1.00  0.00              
ATOM   1447  N   ALA A 105     -15.751 -32.929 -18.016  1.00  0.00              
ATOM   1448  CA  ALA A 105     -15.421 -34.318 -18.329  1.00  0.00              
ATOM   1449  C   ALA A 105     -15.127 -34.458 -19.821  1.00  0.00              
ATOM   1450  O   ALA A 105     -14.266 -35.235 -20.227  1.00  0.00              
ATOM   1451  CB  ALA A 105     -16.572 -35.235 -17.939  1.00  0.00              
ATOM   1452  H   ALA A 105     -16.680 -32.706 -17.688  1.00  0.00              
ATOM   1453  HA  ALA A 105     -14.523 -34.597 -17.778  1.00  0.00              
ATOM   1454 1HB  ALA A 105     -16.311 -36.266 -18.178  1.00  0.00              
ATOM   1455 2HB  ALA A 105     -16.761 -35.147 -16.868  1.00  0.00              
ATOM   1456 3HB  ALA A 105     -17.467 -34.951 -18.490  1.00  0.00              
ATOM   1457  N   ASP A 106     -15.848 -33.694 -20.637  1.00  0.00              
ATOM   1458  CA  ASP A 106     -15.664 -33.742 -22.081  1.00  0.00              
ATOM   1459  C   ASP A 106     -14.342 -33.098 -22.493  1.00  0.00              
ATOM   1460  O   ASP A 106     -13.674 -33.573 -23.410  1.00  0.00              
ATOM   1461  CB  ASP A 106     -16.830 -33.050 -22.792  1.00  0.00              
ATOM   1462  CG  ASP A 106     -18.136 -33.833 -22.765  1.00  0.00              
ATOM   1463  OD1 ASP A 106     -18.104 -34.994 -22.430  1.00  0.00              
ATOM   1464  OD2 ASP A 106     -19.170 -33.230 -22.925  1.00  0.00              
ATOM   1465  H   ASP A 106     -16.537 -33.066 -20.249  1.00  0.00              
ATOM   1466  HA  ASP A 106     -15.618 -34.780 -22.413  1.00  0.00              
ATOM   1467 1HB  ASP A 106     -17.010 -32.033 -22.443  1.00  0.00              
ATOM   1468 2HB  ASP A 106     -16.444 -33.023 -23.811  1.00  0.00              
ATOM   1469  N   PHE A 107     -13.971 -32.013 -21.817  1.00  0.00              
ATOM   1470  CA  PHE A 107     -12.713 -31.328 -22.109  1.00  0.00              
ATOM   1471  C   PHE A 107     -11.521 -32.192 -21.697  1.00  0.00              
ATOM   1472  O   PHE A 107     -10.502 -32.230 -22.390  1.00  0.00              
ATOM   1473  CB  PHE A 107     -12.679 -29.968 -21.395  1.00  0.00              
ATOM   1474  CG  PHE A 107     -13.554 -28.922 -22.046  1.00  0.00              
ATOM   1475  CD1 PHE A 107     -13.117 -28.234 -23.171  1.00  0.00              
ATOM   1476  CD2 PHE A 107     -14.824 -28.646 -21.548  1.00  0.00              
ATOM   1477  CE1 PHE A 107     -13.930 -27.286 -23.795  1.00  0.00              
ATOM   1478  CE2 PHE A 107     -15.644 -27.700 -22.164  1.00  0.00              
ATOM   1479  CZ  PHE A 107     -15.196 -27.020 -23.293  1.00  0.00              
ATOM   1480  H   PHE A 107     -14.569 -31.654 -21.087  1.00  0.00              
ATOM   1481  HA  PHE A 107     -12.625 -31.158 -23.183  1.00  0.00              
ATOM   1482 1HB  PHE A 107     -13.027 -30.074 -20.369  1.00  0.00              
ATOM   1483 2HB  PHE A 107     -11.665 -29.571 -21.394  1.00  0.00              
ATOM   1484  HD1 PHE A 107     -12.123 -28.441 -23.569  1.00  0.00              
ATOM   1485  HD2 PHE A 107     -15.175 -29.178 -20.663  1.00  0.00              
ATOM   1486  HE1 PHE A 107     -13.571 -26.756 -24.677  1.00  0.00              
ATOM   1487  HE2 PHE A 107     -16.636 -27.494 -21.762  1.00  0.00              
ATOM   1488  HZ  PHE A 107     -15.832 -26.282 -23.780  1.00  0.00              
ATOM   1489  N   ARG A 108     -11.670 -32.891 -20.575  1.00  0.00              
ATOM   1490  CA  ARG A 108     -10.664 -33.816 -20.062  1.00  0.00              
ATOM   1491  C   ARG A 108     -10.454 -34.978 -21.038  1.00  0.00              
ATOM   1492  O   ARG A 108      -9.325 -35.366 -21.341  1.00  0.00              
ATOM   1493  CB  ARG A 108     -11.141 -34.352 -18.706  1.00  0.00              
ATOM   1494  CG  ARG A 108     -10.223 -35.353 -18.018  1.00  0.00              
ATOM   1495  CD  ARG A 108      -8.923 -34.714 -17.609  1.00  0.00              
ATOM   1496  NE  ARG A 108      -8.115 -35.598 -16.774  1.00  0.00              
ATOM   1497  CZ  ARG A 108      -6.826 -35.398 -16.527  1.00  0.00              
ATOM   1498  NH1 ARG A 108      -6.208 -34.347 -17.051  1.00  0.00              
ATOM   1499  NH2 ARG A 108      -6.153 -36.242 -15.758  1.00  0.00              
ATOM   1500  H   ARG A 108     -12.530 -32.765 -20.061  1.00  0.00              
ATOM   1501  HA  ARG A 108      -9.706 -33.304 -19.968  1.00  0.00              
ATOM   1502 1HB  ARG A 108     -11.269 -33.492 -18.051  1.00  0.00              
ATOM   1503 2HB  ARG A 108     -12.107 -34.827 -18.873  1.00  0.00              
ATOM   1504 1HG  ARG A 108     -10.730 -35.739 -17.134  1.00  0.00              
ATOM   1505 2HG  ARG A 108     -10.023 -36.173 -18.710  1.00  0.00              
ATOM   1506 1HD  ARG A 108      -8.354 -34.464 -18.504  1.00  0.00              
ATOM   1507 2HD  ARG A 108      -9.137 -33.804 -17.050  1.00  0.00              
ATOM   1508  HE  ARG A 108      -8.381 -36.442 -16.284  1.00  0.00              
ATOM   1509 1HH1 ARG A 108      -6.720 -33.703 -17.636  1.00  0.00              
ATOM   1510 2HH1 ARG A 108      -5.228 -34.196 -16.863  1.00  0.00              
ATOM   1511 1HH2 ARG A 108      -6.625 -37.042 -15.358  1.00  0.00              
ATOM   1512 2HH2 ARG A 108      -5.174 -36.083 -15.576  1.00  0.00              
ATOM   1513  N   GLU A 109     -11.567 -35.517 -21.520  1.00  0.00              
ATOM   1514  CA  GLU A 109     -11.579 -36.627 -22.470  1.00  0.00              
ATOM   1515  C   GLU A 109     -10.814 -36.253 -23.741  1.00  0.00              
ATOM   1516  O   GLU A 109      -9.921 -36.978 -24.191  1.00  0.00              
ATOM   1517  CB  GLU A 109     -13.015 -37.029 -22.814  1.00  0.00              
ATOM   1518  CG  GLU A 109     -13.127 -38.190 -23.791  1.00  0.00              
ATOM   1519  CD  GLU A 109     -14.564 -38.530 -24.074  1.00  0.00              
ATOM   1520  OE1 GLU A 109     -15.426 -37.891 -23.518  1.00  0.00              
ATOM   1521  OE2 GLU A 109     -14.803 -39.350 -24.929  1.00  0.00              
ATOM   1522  H   GLU A 109     -12.445 -35.129 -21.205  1.00  0.00              
ATOM   1523  HA  GLU A 109     -11.072 -37.490 -22.037  1.00  0.00              
ATOM   1524 1HB  GLU A 109     -13.504 -37.295 -21.876  1.00  0.00              
ATOM   1525 2HB  GLU A 109     -13.499 -36.149 -23.239  1.00  0.00              
ATOM   1526 1HG  GLU A 109     -12.603 -38.018 -24.731  1.00  0.00              
ATOM   1527 2HG  GLU A 109     -12.657 -39.017 -23.260  1.00  0.00              
ATOM   1528  N   GLN A 110     -11.169 -35.107 -24.309  1.00  0.00              
ATOM   1529  CA  GLN A 110     -10.579 -34.648 -25.556  1.00  0.00              
ATOM   1530  C   GLN A 110      -9.098 -34.326 -25.413  1.00  0.00              
ATOM   1531  O   GLN A 110      -8.298 -34.662 -26.284  1.00  0.00              
ATOM   1532  CB  GLN A 110     -11.324 -33.412 -26.067  1.00  0.00              
ATOM   1533  CG  GLN A 110     -12.717 -33.700 -26.600  1.00  0.00              
ATOM   1534  CD  GLN A 110     -13.477 -32.434 -26.947  1.00  0.00              
ATOM   1535  OE1 GLN A 110     -13.000 -31.321 -26.706  1.00  0.00              
ATOM   1536  NE2 GLN A 110     -14.668 -32.596 -27.511  1.00  0.00              
ATOM   1537  H   GLN A 110     -11.871 -34.538 -23.858  1.00  0.00              
ATOM   1538  HA  GLN A 110     -10.639 -35.441 -26.302  1.00  0.00              
ATOM   1539 1HB  GLN A 110     -11.385 -32.714 -25.232  1.00  0.00              
ATOM   1540 2HB  GLN A 110     -10.710 -32.979 -26.857  1.00  0.00              
ATOM   1541 1HG  GLN A 110     -12.909 -34.431 -27.385  1.00  0.00              
ATOM   1542 2HG  GLN A 110     -13.096 -34.080 -25.650  1.00  0.00              
ATOM   1543 1HE2 GLN A 110     -15.217 -31.797 -27.762  1.00  0.00              
ATOM   1544 2HE2 GLN A 110     -15.018 -33.516 -27.686  1.00  0.00              
ATOM   1545  N   ILE A 111      -8.728 -33.678 -24.312  1.00  0.00              
ATOM   1546  CA  ILE A 111      -7.325 -33.364 -24.072  1.00  0.00              
ATOM   1547  C   ILE A 111      -6.469 -34.627 -23.941  1.00  0.00              
ATOM   1548  O   ILE A 111      -5.424 -34.741 -24.581  1.00  0.00              
ATOM   1549  CB  ILE A 111      -7.145 -32.499 -22.797  1.00  0.00              
ATOM   1550  CG1 ILE A 111      -7.722 -31.100 -23.026  1.00  0.00              
ATOM   1551  CG2 ILE A 111      -5.667 -32.389 -22.444  1.00  0.00              
ATOM   1552  CD1 ILE A 111      -7.919 -30.306 -21.755  1.00  0.00              
ATOM   1553  H   ILE A 111      -9.418 -33.397 -23.631  1.00  0.00              
ATOM   1554  HA  ILE A 111      -6.897 -32.840 -24.926  1.00  0.00              
ATOM   1555  HB  ILE A 111      -7.686 -32.964 -21.973  1.00  0.00              
ATOM   1556 1HG1 ILE A 111      -7.034 -30.568 -23.684  1.00  0.00              
ATOM   1557 2HG1 ILE A 111      -8.681 -31.223 -23.529  1.00  0.00              
ATOM   1558 1HG2 ILE A 111      -5.551 -31.780 -21.548  1.00  0.00              
ATOM   1559 2HG2 ILE A 111      -5.262 -33.384 -22.261  1.00  0.00              
ATOM   1560 3HG2 ILE A 111      -5.129 -31.925 -23.270  1.00  0.00              
ATOM   1561 1HD1 ILE A 111      -8.330 -29.326 -21.997  1.00  0.00              
ATOM   1562 2HD1 ILE A 111      -8.608 -30.836 -21.097  1.00  0.00              
ATOM   1563 3HD1 ILE A 111      -6.961 -30.180 -21.252  1.00  0.00              
ATOM   1564  N   LEU A 112      -6.916 -35.567 -23.111  1.00  0.00              
ATOM   1565  CA  LEU A 112      -6.187 -36.816 -22.885  1.00  0.00              
ATOM   1566  C   LEU A 112      -6.085 -37.642 -24.163  1.00  0.00              
ATOM   1567  O   LEU A 112      -5.054 -38.262 -24.445  1.00  0.00              
ATOM   1568  CB  LEU A 112      -6.884 -37.649 -21.807  1.00  0.00              
ATOM   1569  CG  LEU A 112      -6.872 -37.116 -20.376  1.00  0.00              
ATOM   1570  CD1 LEU A 112      -7.726 -38.014 -19.502  1.00  0.00              
ATOM   1571  CD2 LEU A 112      -5.447 -37.054 -19.853  1.00  0.00              
ATOM   1572  H   LEU A 112      -7.786 -35.410 -22.623  1.00  0.00              
ATOM   1573  HA  LEU A 112      -5.165 -36.592 -22.582  1.00  0.00              
ATOM   1574 1HB  LEU A 112      -7.902 -37.618 -22.191  1.00  0.00              
ATOM   1575 2HB  LEU A 112      -6.530 -38.680 -21.802  1.00  0.00              
ATOM   1576  HG  LEU A 112      -7.255 -36.096 -20.407  1.00  0.00              
ATOM   1577 1HD1 LEU A 112      -7.721 -37.638 -18.479  1.00  0.00              
ATOM   1578 2HD1 LEU A 112      -8.749 -38.023 -19.879  1.00  0.00              
ATOM   1579 3HD1 LEU A 112      -7.324 -39.027 -19.518  1.00  0.00              
ATOM   1580 1HD2 LEU A 112      -5.452 -36.672 -18.831  1.00  0.00              
ATOM   1581 2HD2 LEU A 112      -5.011 -38.053 -19.866  1.00  0.00              
ATOM   1582 3HD2 LEU A 112      -4.856 -36.392 -20.485  1.00  0.00              
ATOM   1583  N   ARG A 113      -7.172 -37.647 -24.924  1.00  0.00              
ATOM   1584  CA  ARG A 113      -7.235 -38.355 -26.194  1.00  0.00              
ATOM   1585  C   ARG A 113      -6.107 -37.953 -27.148  1.00  0.00              
ATOM   1586  O   ARG A 113      -5.340 -38.801 -27.614  1.00  0.00              
ATOM   1587  CB  ARG A 113      -8.592 -38.083 -26.851  1.00  0.00              
ATOM   1588  CG  ARG A 113      -8.802 -38.769 -28.188  1.00  0.00              
ATOM   1589  CD  ARG A 113     -10.189 -38.469 -28.726  1.00  0.00              
ATOM   1590  NE  ARG A 113     -10.337 -37.057 -29.067  1.00  0.00              
ATOM   1591  CZ  ARG A 113     -11.502 -36.464 -29.297  1.00  0.00              
ATOM   1592  NH1 ARG A 113     -12.627 -37.159 -29.216  1.00  0.00              
ATOM   1593  NH2 ARG A 113     -11.541 -35.178 -29.614  1.00  0.00              
ATOM   1594  H   ARG A 113      -7.982 -37.137 -24.604  1.00  0.00              
ATOM   1595  HA  ARG A 113      -7.109 -39.425 -26.027  1.00  0.00              
ATOM   1596 1HB  ARG A 113      -9.357 -38.417 -26.151  1.00  0.00              
ATOM   1597 2HB  ARG A 113      -8.670 -37.005 -26.986  1.00  0.00              
ATOM   1598 1HG  ARG A 113      -8.046 -38.407 -28.885  1.00  0.00              
ATOM   1599 2HG  ARG A 113      -8.681 -39.844 -28.048  1.00  0.00              
ATOM   1600 1HD  ARG A 113     -10.359 -39.068 -29.620  1.00  0.00              
ATOM   1601 2HD  ARG A 113     -10.927 -38.729 -27.968  1.00  0.00              
ATOM   1602  HE  ARG A 113      -9.630 -36.343 -29.177  1.00  0.00              
ATOM   1603 1HH1 ARG A 113     -12.595 -38.140 -28.978  1.00  0.00              
ATOM   1604 2HH1 ARG A 113     -13.511 -36.705 -29.392  1.00  0.00              
ATOM   1605 1HH2 ARG A 113     -10.680 -34.651 -29.680  1.00  0.00              
ATOM   1606 2HH2 ARG A 113     -12.428 -34.731 -29.789  1.00  0.00              
ATOM   1607  N   VAL A 114      -6.001 -36.658 -27.430  1.00  0.00              
ATOM   1608  CA  VAL A 114      -5.060 -36.174 -28.436  1.00  0.00              
ATOM   1609  C   VAL A 114      -3.626 -36.052 -27.931  1.00  0.00              
ATOM   1610  O   VAL A 114      -2.684 -36.163 -28.712  1.00  0.00              
ATOM   1611  CB  VAL A 114      -5.501 -34.807 -29.023  1.00  0.00              
ATOM   1612  CG1 VAL A 114      -6.935 -34.895 -29.520  1.00  0.00              
ATOM   1613  CG2 VAL A 114      -5.360 -33.716 -27.985  1.00  0.00              
ATOM   1614  H   VAL A 114      -6.583 -35.993 -26.941  1.00  0.00              
ATOM   1615  HA  VAL A 114      -4.972 -36.875 -29.266  1.00  0.00              
ATOM   1616  HB  VAL A 114      -4.840 -34.546 -29.849  1.00  0.00              
ATOM   1617 1HG1 VAL A 114      -7.237 -33.931 -29.931  1.00  0.00              
ATOM   1618 2HG1 VAL A 114      -7.006 -35.657 -30.295  1.00  0.00              
ATOM   1619 3HG1 VAL A 114      -7.592 -35.158 -28.691  1.00  0.00              
ATOM   1620 1HG2 VAL A 114      -5.673 -32.763 -28.412  1.00  0.00              
ATOM   1621 2HG2 VAL A 114      -5.986 -33.951 -27.123  1.00  0.00              
ATOM   1622 3HG2 VAL A 114      -4.319 -33.646 -27.669  1.00  0.00              
ATOM   1623  N   LYS A 115      -3.454 -35.829 -26.634  1.00  0.00              
ATOM   1624  CA  LYS A 115      -2.113 -35.734 -26.075  1.00  0.00              
ATOM   1625  C   LYS A 115      -1.585 -37.091 -25.612  1.00  0.00              
ATOM   1626  O   LYS A 115      -0.378 -37.270 -25.453  1.00  0.00              
ATOM   1627  CB  LYS A 115      -2.092 -34.733 -24.919  1.00  0.00              
ATOM   1628  CG  LYS A 115      -1.982 -33.278 -25.366  1.00  0.00              
ATOM   1629  CD  LYS A 115      -1.475 -32.376 -24.248  1.00  0.00              
ATOM   1630  CE  LYS A 115      -0.022 -32.656 -23.920  1.00  0.00              
ATOM   1631  NZ  LYS A 115       0.877 -32.132 -24.979  1.00  0.00              
ATOM   1632  H   LYS A 115      -4.251 -35.724 -26.022  1.00  0.00              
ATOM   1633  HA  LYS A 115      -1.418 -35.388 -26.841  1.00  0.00              
ATOM   1634 1HB  LYS A 115      -3.014 -34.876 -24.355  1.00  0.00              
ATOM   1635 2HB  LYS A 115      -1.239 -34.989 -24.290  1.00  0.00              
ATOM   1636 1HG  LYS A 115      -1.293 -33.225 -26.209  1.00  0.00              
ATOM   1637 2HG  LYS A 115      -2.968 -32.937 -25.682  1.00  0.00              
ATOM   1638 1HD  LYS A 115      -1.581 -31.337 -24.565  1.00  0.00              
ATOM   1639 2HD  LYS A 115      -2.084 -32.548 -23.361  1.00  0.00              
ATOM   1640 1HE  LYS A 115       0.211 -32.181 -22.968  1.00  0.00              
ATOM   1641 2HE  LYS A 115       0.104 -33.735 -23.826  1.00  0.00              
ATOM   1642 1HZ  LYS A 115       1.837 -32.332 -24.736  1.00  0.00              
ATOM   1643 2HZ  LYS A 115       0.654 -32.575 -25.860  1.00  0.00              
ATOM   1644 3HZ  LYS A 115       0.752 -31.134 -25.063  1.00  0.00              
ATOM   1645  N   GLU A 116      -2.491 -38.047 -25.416  1.00  0.00              
ATOM   1646  CA  GLU A 116      -2.118 -39.387 -24.967  1.00  0.00              
ATOM   1647  C   GLU A 116      -1.164 -39.292 -23.783  1.00  0.00              
ATOM   1648  O   GLU A 116      -0.074 -39.868 -23.794  1.00  0.00              
ATOM   1649  CB  GLU A 116      -1.478 -40.186 -26.105  1.00  0.00              
ATOM   1650  CG  GLU A 116      -2.377 -40.389 -27.315  1.00  0.00              
ATOM   1651  CD  GLU A 116      -1.668 -41.147 -28.402  1.00  0.00              
ATOM   1652  OE1 GLU A 116      -0.553 -41.557 -28.184  1.00  0.00              
ATOM   1653  OE2 GLU A 116      -2.280 -41.414 -29.410  1.00  0.00              
ATOM   1654  H   GLU A 116      -3.465 -37.837 -25.584  1.00  0.00              
ATOM   1655  HA  GLU A 116      -3.005 -39.923 -24.627  1.00  0.00              
ATOM   1656 1HB  GLU A 116      -0.580 -39.646 -26.406  1.00  0.00              
ATOM   1657 2HB  GLU A 116      -1.197 -41.156 -25.695  1.00  0.00              
ATOM   1658 1HG  GLU A 116      -3.316 -40.888 -27.079  1.00  0.00              
ATOM   1659 2HG  GLU A 116      -2.582 -39.374 -27.655  1.00  0.00              
ATOM   1660  N   ASP A 117      -1.592 -38.561 -22.760  1.00  0.00              
ATOM   1661  CA  ASP A 117      -0.771 -38.330 -21.582  1.00  0.00              
ATOM   1662  C   ASP A 117      -1.669 -38.130 -20.367  1.00  0.00              
ATOM   1663  O   ASP A 117      -2.322 -37.096 -20.229  1.00  0.00              
ATOM   1664  CB  ASP A 117       0.094 -37.086 -21.810  1.00  0.00              
ATOM   1665  CG  ASP A 117       1.062 -36.823 -20.676  1.00  0.00              
ATOM   1666  OD1 ASP A 117       1.878 -35.885 -20.810  1.00  0.00              
ATOM   1667  OD2 ASP A 117       1.017 -37.543 -19.656  1.00  0.00              
ATOM   1668  H   ASP A 117      -2.515 -38.154 -22.804  1.00  0.00              
ATOM   1669  HA  ASP A 117      -0.147 -39.203 -21.390  1.00  0.00              
ATOM   1670 1HB  ASP A 117       0.621 -37.094 -22.764  1.00  0.00              
ATOM   1671 2HB  ASP A 117      -0.679 -36.316 -21.827  1.00  0.00              
ATOM   1672  N   GLU A 118      -1.703 -39.127 -19.491  1.00  0.00              
ATOM   1673  CA  GLU A 118      -2.532 -39.074 -18.294  1.00  0.00              
ATOM   1674  C   GLU A 118      -1.947 -38.138 -17.236  1.00  0.00              
ATOM   1675  O   GLU A 118      -2.627 -37.767 -16.278  1.00  0.00              
ATOM   1676  CB  GLU A 118      -2.708 -40.478 -17.710  1.00  0.00              
ATOM   1677  CG  GLU A 118      -3.510 -41.428 -18.589  1.00  0.00              
ATOM   1678  CD  GLU A 118      -4.908 -40.922 -18.807  1.00  0.00              
ATOM   1679  OE1 GLU A 118      -5.586 -40.671 -17.839  1.00  0.00              
ATOM   1680  OE2 GLU A 118      -5.262 -40.679 -19.936  1.00  0.00              
ATOM   1681  H   GLU A 118      -1.136 -39.945 -19.661  1.00  0.00              
ATOM   1682  HA  GLU A 118      -3.514 -38.671 -18.542  1.00  0.00              
ATOM   1683 1HB  GLU A 118      -1.709 -40.885 -17.554  1.00  0.00              
ATOM   1684 2HB  GLU A 118      -3.209 -40.364 -16.749  1.00  0.00              
ATOM   1685 1HG  GLU A 118      -3.042 -41.626 -19.553  1.00  0.00              
ATOM   1686 2HG  GLU A 118      -3.543 -42.348 -18.008  1.00  0.00              
ATOM   1687  N   ASN A 119      -0.683 -37.765 -17.411  1.00  0.00              
ATOM   1688  CA  ASN A 119      -0.033 -36.850 -16.482  1.00  0.00              
ATOM   1689  C   ASN A 119       0.172 -35.452 -17.059  1.00  0.00              
ATOM   1690  O   ASN A 119       1.081 -34.730 -16.647  1.00  0.00              
ATOM   1691  CB  ASN A 119       1.313 -37.422 -16.036  1.00  0.00              
ATOM   1692  CG  ASN A 119       1.162 -38.705 -15.242  1.00  0.00              
ATOM   1693  OD1 ASN A 119       0.627 -38.702 -14.130  1.00  0.00              
ATOM   1694  ND2 ASN A 119       1.629 -39.812 -15.811  1.00  0.00              
ATOM   1695  H   ASN A 119      -0.161 -38.120 -18.199  1.00  0.00              
ATOM   1696  HA  ASN A 119      -0.663 -36.706 -15.603  1.00  0.00              
ATOM   1697 1HB  ASN A 119       2.143 -37.511 -16.739  1.00  0.00              
ATOM   1698 2HB  ASN A 119       1.507 -36.598 -15.348  1.00  0.00              
ATOM   1699 1HD2 ASN A 119       1.555 -40.688 -15.334  1.00  0.00              
ATOM   1700 2HD2 ASN A 119       2.052 -39.769 -16.716  1.00  0.00              
ATOM   1701  N   VAL A 120      -0.669 -35.069 -18.015  1.00  0.00              
ATOM   1702  CA  VAL A 120      -0.546 -33.752 -18.626  1.00  0.00              
ATOM   1703  C   VAL A 120      -0.736 -32.682 -17.546  1.00  0.00              
ATOM   1704  O   VAL A 120      -1.675 -32.761 -16.744  1.00  0.00              
ATOM   1705  CB  VAL A 120      -1.605 -33.553 -19.739  1.00  0.00              
ATOM   1706  CG1 VAL A 120      -2.999 -33.575 -19.143  1.00  0.00              
ATOM   1707  CG2 VAL A 120      -1.366 -32.239 -20.461  1.00  0.00              
ATOM   1708  H   VAL A 120      -1.402 -35.690 -18.325  1.00  0.00              
ATOM   1709  HA  VAL A 120       0.452 -33.597 -19.036  1.00  0.00              
ATOM   1710  HB  VAL A 120      -1.497 -34.348 -20.478  1.00  0.00              
ATOM   1711 1HG1 VAL A 120      -3.735 -33.435 -19.935  1.00  0.00              
ATOM   1712 2HG1 VAL A 120      -3.171 -34.534 -18.655  1.00  0.00              
ATOM   1713 3HG1 VAL A 120      -3.095 -32.772 -18.413  1.00  0.00              
ATOM   1714 1HG2 VAL A 120      -2.116 -32.110 -21.241  1.00  0.00              
ATOM   1715 2HG2 VAL A 120      -1.436 -31.416 -19.749  1.00  0.00              
ATOM   1716 3HG2 VAL A 120      -0.373 -32.246 -20.911  1.00  0.00              
ATOM   1717  N   PRO A 121       0.162 -31.680 -17.497  1.00  0.00              
ATOM   1718  CA  PRO A 121      -0.005 -30.551 -16.569  1.00  0.00              
ATOM   1719  C   PRO A 121      -1.446 -30.048 -16.696  1.00  0.00              
ATOM   1720  O   PRO A 121      -1.871 -29.617 -17.772  1.00  0.00              
ATOM   1721  CB  PRO A 121       1.035 -29.548 -17.061  1.00  0.00              
ATOM   1722  CG  PRO A 121       2.119 -30.452 -17.563  1.00  0.00              
ATOM   1723  CD  PRO A 121       1.344 -31.527 -18.311  1.00  0.00              
ATOM   1724  HA  PRO A 121       0.145 -30.838 -15.518  1.00  0.00              
ATOM   1725 1HB  PRO A 121       0.627 -28.900 -17.851  1.00  0.00              
ATOM   1726 2HB  PRO A 121       1.377 -28.890 -16.249  1.00  0.00              
ATOM   1727 1HG  PRO A 121       2.817 -29.909 -18.217  1.00  0.00              
ATOM   1728 2HG  PRO A 121       2.709 -30.864 -16.732  1.00  0.00              
ATOM   1729 1HD  PRO A 121       1.094 -31.222 -19.338  1.00  0.00              
ATOM   1730 2HD  PRO A 121       1.905 -32.471 -18.384  1.00  0.00              
ATOM   1731  N   PHE A 122      -2.189 -30.107 -15.593  1.00  0.00              
ATOM   1732  CA  PHE A 122      -3.616 -29.821 -15.629  1.00  0.00              
ATOM   1733  C   PHE A 122      -4.119 -29.356 -14.263  1.00  0.00              
ATOM   1734  O   PHE A 122      -3.856 -29.997 -13.241  1.00  0.00              
ATOM   1735  CB  PHE A 122      -4.320 -31.128 -16.043  1.00  0.00              
ATOM   1736  CG  PHE A 122      -5.797 -31.007 -16.305  1.00  0.00              
ATOM   1737  CD1 PHE A 122      -6.268 -30.893 -17.613  1.00  0.00              
ATOM   1738  CD2 PHE A 122      -6.719 -31.082 -15.265  1.00  0.00              
ATOM   1739  CE1 PHE A 122      -7.639 -30.860 -17.880  1.00  0.00              
ATOM   1740  CE2 PHE A 122      -8.089 -31.049 -15.517  1.00  0.00              
ATOM   1741  CZ  PHE A 122      -8.551 -30.940 -16.828  1.00  0.00              
ATOM   1742  H   PHE A 122      -1.758 -30.354 -14.714  1.00  0.00              
ATOM   1743  HA  PHE A 122      -3.813 -29.005 -16.326  1.00  0.00              
ATOM   1744 1HB  PHE A 122      -3.885 -31.514 -16.964  1.00  0.00              
ATOM   1745 2HB  PHE A 122      -4.218 -31.874 -15.254  1.00  0.00              
ATOM   1746  HD1 PHE A 122      -5.552 -30.831 -18.433  1.00  0.00              
ATOM   1747  HD2 PHE A 122      -6.356 -31.167 -14.240  1.00  0.00              
ATOM   1748  HE1 PHE A 122      -7.991 -30.772 -18.908  1.00  0.00              
ATOM   1749  HE2 PHE A 122      -8.800 -31.106 -14.693  1.00  0.00              
ATOM   1750  HZ  PHE A 122      -9.621 -30.916 -17.030  1.00  0.00              
ATOM   1751  N   LEU A 123      -4.842 -28.240 -14.246  1.00  0.00              
ATOM   1752  CA  LEU A 123      -5.523 -27.795 -13.041  1.00  0.00              
ATOM   1753  C   LEU A 123      -7.022 -27.749 -13.294  1.00  0.00              
ATOM   1754  O   LEU A 123      -7.459 -27.377 -14.385  1.00  0.00              
ATOM   1755  CB  LEU A 123      -5.054 -26.404 -12.601  1.00  0.00              
ATOM   1756  CG  LEU A 123      -3.900 -26.289 -11.600  1.00  0.00              
ATOM   1757  CD1 LEU A 123      -2.576 -26.551 -12.302  1.00  0.00              
ATOM   1758  CD2 LEU A 123      -3.900 -24.892 -10.996  1.00  0.00              
ATOM   1759  H   LEU A 123      -4.920 -27.688 -15.089  1.00  0.00              
ATOM   1760  HA  LEU A 123      -5.347 -28.509 -12.237  1.00  0.00              
ATOM   1761 1HB  LEU A 123      -4.718 -26.018 -13.563  1.00  0.00              
ATOM   1762 2HB  LEU A 123      -5.880 -25.796 -12.234  1.00  0.00              
ATOM   1763  HG  LEU A 123      -4.094 -27.002 -10.799  1.00  0.00              
ATOM   1764 1HD1 LEU A 123      -1.760 -26.467 -11.584  1.00  0.00              
ATOM   1765 2HD1 LEU A 123      -2.583 -27.555 -12.728  1.00  0.00              
ATOM   1766 3HD1 LEU A 123      -2.435 -25.820 -13.098  1.00  0.00              
ATOM   1767 1HD2 LEU A 123      -3.081 -24.805 -10.281  1.00  0.00              
ATOM   1768 2HD2 LEU A 123      -3.772 -24.153 -11.787  1.00  0.00              
ATOM   1769 3HD2 LEU A 123      -4.847 -24.716 -10.485  1.00  0.00              
ATOM   1770  N   LEU A 124      -7.803 -28.145 -12.293  1.00  0.00              
ATOM   1771  CA  LEU A 124      -9.254 -28.031 -12.366  1.00  0.00              
ATOM   1772  C   LEU A 124      -9.564 -26.720 -11.650  1.00  0.00              
ATOM   1773  O   LEU A 124      -9.248 -26.560 -10.475  1.00  0.00              
ATOM   1774  CB  LEU A 124      -9.962 -29.227 -11.715  1.00  0.00              
ATOM   1775  CG  LEU A 124     -11.494 -29.159 -11.717  1.00  0.00              
ATOM   1776  CD1 LEU A 124     -12.014 -29.137 -13.148  1.00  0.00              
ATOM   1777  CD2 LEU A 124     -12.057 -30.350 -10.957  1.00  0.00              
ATOM   1778  H   LEU A 124      -7.381 -28.534 -11.463  1.00  0.00              
ATOM   1779  HA  LEU A 124      -9.564 -27.985 -13.409  1.00  0.00              
ATOM   1780 1HB  LEU A 124      -9.622 -30.018 -12.381  1.00  0.00              
ATOM   1781 2HB  LEU A 124      -9.590 -29.416 -10.708  1.00  0.00              
ATOM   1782  HG  LEU A 124     -11.779 -28.255 -11.178  1.00  0.00              
ATOM   1783 1HD1 LEU A 124     -13.103 -29.089 -13.139  1.00  0.00              
ATOM   1784 2HD1 LEU A 124     -11.617 -28.264 -13.666  1.00  0.00              
ATOM   1785 3HD1 LEU A 124     -11.696 -30.042 -13.664  1.00  0.00              
ATOM   1786 1HD2 LEU A 124     -13.146 -30.300 -10.958  1.00  0.00              
ATOM   1787 2HD2 LEU A 124     -11.735 -31.274 -11.437  1.00  0.00              
ATOM   1788 3HD2 LEU A 124     -11.695 -30.331  -9.929  1.00  0.00              
ATOM   1789  N   VAL A 125     -10.166 -25.776 -12.365  1.00  0.00              
ATOM   1790  CA  VAL A 125     -10.406 -24.452 -11.810  1.00  0.00              
ATOM   1791  C   VAL A 125     -11.879 -24.107 -11.602  1.00  0.00              
ATOM   1792  O   VAL A 125     -12.638 -23.985 -12.569  1.00  0.00              
ATOM   1793  CB  VAL A 125      -9.783 -23.368 -12.728  1.00  0.00              
ATOM   1794  CG1 VAL A 125     -10.052 -21.991 -12.167  1.00  0.00              
ATOM   1795  CG2 VAL A 125      -8.283 -23.600 -12.871  1.00  0.00              
ATOM   1796  H   VAL A 125     -10.465 -25.976 -13.309  1.00  0.00              
ATOM   1797  HA  VAL A 125      -9.997 -24.364 -10.803  1.00  0.00              
ATOM   1798  HB  VAL A 125     -10.216 -23.456 -13.724  1.00  0.00              
ATOM   1799 1HG1 VAL A 125      -9.610 -21.239 -12.821  1.00  0.00              
ATOM   1800 2HG1 VAL A 125     -11.128 -21.828 -12.104  1.00  0.00              
ATOM   1801 3HG1 VAL A 125      -9.613 -21.911 -11.173  1.00  0.00              
ATOM   1802 1HG2 VAL A 125      -7.857 -22.834 -13.517  1.00  0.00              
ATOM   1803 2HG2 VAL A 125      -7.813 -23.550 -11.889  1.00  0.00              
ATOM   1804 3HG2 VAL A 125      -8.107 -24.583 -13.308  1.00  0.00              
ATOM   1805  N   GLY A 126     -12.270 -23.948 -10.341  1.00  0.00              
ATOM   1806  CA  GLY A 126     -13.636 -23.575 -10.016  1.00  0.00              
ATOM   1807  C   GLY A 126     -13.660 -22.064  -9.857  1.00  0.00              
ATOM   1808  O   GLY A 126     -13.128 -21.527  -8.884  1.00  0.00              
ATOM   1809  H   GLY A 126     -11.606 -24.087  -9.592  1.00  0.00              
ATOM   1810 1HA  GLY A 126     -14.294 -23.894 -10.824  1.00  0.00              
ATOM   1811 2HA  GLY A 126     -13.930 -24.071  -9.092  1.00  0.00              
ATOM   1812  N   ASN A 127     -14.270 -21.376 -10.817  1.00  0.00              
ATOM   1813  CA  ASN A 127     -14.277 -19.920 -10.831  1.00  0.00              
ATOM   1814  C   ASN A 127     -15.522 -19.285 -10.201  1.00  0.00              
ATOM   1815  O   ASN A 127     -16.526 -19.957  -9.956  1.00  0.00              
ATOM   1816  CB  ASN A 127     -14.108 -19.406 -12.249  1.00  0.00              
ATOM   1817  CG  ASN A 127     -13.707 -17.959 -12.325  1.00  0.00              
ATOM   1818  OD1 ASN A 127     -13.074 -17.421 -11.410  1.00  0.00              
ATOM   1819  ND2 ASN A 127     -14.142 -17.307 -13.373  1.00  0.00              
ATOM   1820  H   ASN A 127     -14.741 -21.877 -11.557  1.00  0.00              
ATOM   1821  HA  ASN A 127     -13.448 -19.540 -10.232  1.00  0.00              
ATOM   1822 1HB  ASN A 127     -13.537 -19.975 -12.984  1.00  0.00              
ATOM   1823 2HB  ASN A 127     -15.172 -19.488 -12.474  1.00  0.00              
ATOM   1824 1HD2 ASN A 127     -13.913 -16.340 -13.489  1.00  0.00              
ATOM   1825 2HD2 ASN A 127     -14.702 -17.774 -14.056  1.00  0.00              
ATOM   1826  N   LYS A 128     -15.427 -17.981  -9.938  1.00  0.00              
ATOM   1827  CA  LYS A 128     -16.490 -17.185  -9.320  1.00  0.00              
ATOM   1828  C   LYS A 128     -16.713 -17.536  -7.859  1.00  0.00              
ATOM   1829  O   LYS A 128     -17.845 -17.568  -7.388  1.00  0.00              
ATOM   1830  CB  LYS A 128     -17.805 -17.336 -10.094  1.00  0.00              
ATOM   1831  CG  LYS A 128     -17.670 -17.071 -11.584  1.00  0.00              
ATOM   1832  CD  LYS A 128     -19.026 -17.034 -12.277  1.00  0.00              
ATOM   1833  CE  LYS A 128     -18.854 -17.006 -13.775  1.00  0.00              
ATOM   1834  NZ  LYS A 128     -20.140 -16.979 -14.498  1.00  0.00              
ATOM   1835  H   LYS A 128     -14.558 -17.530 -10.188  1.00  0.00              
ATOM   1836  HA  LYS A 128     -16.214 -16.130  -9.330  1.00  0.00              
ATOM   1837 1HB  LYS A 128     -18.157 -18.354  -9.930  1.00  0.00              
ATOM   1838 2HB  LYS A 128     -18.515 -16.633  -9.658  1.00  0.00              
ATOM   1839 1HG  LYS A 128     -17.170 -16.112 -11.721  1.00  0.00              
ATOM   1840 2HG  LYS A 128     -17.064 -17.863 -12.022  1.00  0.00              
ATOM   1841 1HD  LYS A 128     -19.589 -17.921 -11.985  1.00  0.00              
ATOM   1842 2HD  LYS A 128     -19.559 -16.142 -11.949  1.00  0.00              
ATOM   1843 1HE  LYS A 128     -18.281 -16.118 -14.037  1.00  0.00              
ATOM   1844 2HE  LYS A 128     -18.298 -17.895 -14.072  1.00  0.00              
ATOM   1845 1HZ  LYS A 128     -19.967 -16.962 -15.493  1.00  0.00              
ATOM   1846 2HZ  LYS A 128     -20.675 -17.804 -14.264  1.00  0.00              
ATOM   1847 3HZ  LYS A 128     -20.658 -16.155 -14.231  1.00  0.00              
ATOM   1848  N   SER A 129     -15.618 -17.772  -7.145  1.00  0.00              
ATOM   1849  CA  SER A 129     -15.666 -18.128  -5.733  1.00  0.00              
ATOM   1850  C   SER A 129     -16.216 -17.004  -4.864  1.00  0.00              
ATOM   1851  O   SER A 129     -16.601 -17.235  -3.718  1.00  0.00              
ATOM   1852  CB  SER A 129     -14.281 -18.522  -5.257  1.00  0.00              
ATOM   1853  OG  SER A 129     -13.397 -17.435  -5.252  1.00  0.00              
ATOM   1854  H   SER A 129     -14.721 -17.700  -7.604  1.00  0.00              
ATOM   1855  HA  SER A 129     -16.235 -19.038  -5.535  1.00  0.00              
ATOM   1856 1HB  SER A 129     -14.360 -18.920  -4.246  1.00  0.00              
ATOM   1857 2HB  SER A 129     -13.890 -19.294  -5.920  1.00  0.00              
ATOM   1858  HG  SER A 129     -12.492 -17.758  -5.255  1.00  0.00              
ATOM   1859  N   ASP A 130     -16.268 -15.791  -5.408  1.00  0.00              
ATOM   1860  CA  ASP A 130     -16.904 -14.684  -4.701  1.00  0.00              
ATOM   1861  C   ASP A 130     -18.425 -14.797  -4.692  1.00  0.00              
ATOM   1862  O   ASP A 130     -19.100 -14.062  -3.967  1.00  0.00              
ATOM   1863  CB  ASP A 130     -16.488 -13.330  -5.307  1.00  0.00              
ATOM   1864  CG  ASP A 130     -16.811 -13.216  -6.785  1.00  0.00              
ATOM   1865  OD1 ASP A 130     -16.216 -13.963  -7.585  1.00  0.00              
ATOM   1866  OD2 ASP A 130     -17.655 -12.375  -7.152  1.00  0.00              
ATOM   1867  H   ASP A 130     -15.864 -15.627  -6.319  1.00  0.00              
ATOM   1868  HA  ASP A 130     -16.600 -14.692  -3.654  1.00  0.00              
ATOM   1869 1HB  ASP A 130     -16.886 -12.471  -4.767  1.00  0.00              
ATOM   1870 2HB  ASP A 130     -15.408 -13.380  -5.165  1.00  0.00              
ATOM   1871  N   LEU A 131     -18.963 -15.711  -5.493  1.00  0.00              
ATOM   1872  CA  LEU A 131     -20.408 -15.953  -5.501  1.00  0.00              
ATOM   1873  C   LEU A 131     -20.759 -17.208  -4.698  1.00  0.00              
ATOM   1874  O   LEU A 131     -21.527 -18.064  -5.151  1.00  0.00              
ATOM   1875  CB  LEU A 131     -20.914 -16.094  -6.941  1.00  0.00              
ATOM   1876  CG  LEU A 131     -20.679 -14.894  -7.867  1.00  0.00              
ATOM   1877  CD1 LEU A 131     -21.158 -15.227  -9.279  1.00  0.00              
ATOM   1878  CD2 LEU A 131     -21.419 -13.673  -7.318  1.00  0.00              
ATOM   1879  H   LEU A 131     -18.370 -16.250  -6.107  1.00  0.00              
ATOM   1880  HA  LEU A 131     -20.920 -15.121  -5.018  1.00  0.00              
ATOM   1881 1HB  LEU A 131     -20.297 -16.931  -7.264  1.00  0.00              
ATOM   1882 2HB  LEU A 131     -21.965 -16.383  -6.974  1.00  0.00              
ATOM   1883  HG  LEU A 131     -19.612 -14.675  -7.847  1.00  0.00              
ATOM   1884 1HD1 LEU A 131     -20.988 -14.370  -9.932  1.00  0.00              
ATOM   1885 2HD1 LEU A 131     -20.604 -16.086  -9.658  1.00  0.00              
ATOM   1886 3HD1 LEU A 131     -22.221 -15.460  -9.258  1.00  0.00              
ATOM   1887 1HD2 LEU A 131     -21.251 -12.820  -7.976  1.00  0.00              
ATOM   1888 2HD2 LEU A 131     -22.487 -13.886  -7.265  1.00  0.00              
ATOM   1889 3HD2 LEU A 131     -21.046 -13.439  -6.321  1.00  0.00              
ATOM   1890  N   GLU A 132     -20.182 -17.306  -3.503  1.00  0.00              
ATOM   1891  CA  GLU A 132     -20.408 -18.437  -2.614  1.00  0.00              
ATOM   1892  C   GLU A 132     -21.884 -18.786  -2.468  1.00  0.00              
ATOM   1893  O   GLU A 132     -22.254 -19.958  -2.488  1.00  0.00              
ATOM   1894  CB  GLU A 132     -19.807 -18.150  -1.237  1.00  0.00              
ATOM   1895  CG  GLU A 132     -19.876 -19.319  -0.264  1.00  0.00              
ATOM   1896  CD  GLU A 132     -19.108 -20.504  -0.780  1.00  0.00              
ATOM   1897  OE1 GLU A 132     -17.998 -20.324  -1.219  1.00  0.00              
ATOM   1898  OE2 GLU A 132     -19.584 -21.605  -0.632  1.00  0.00              
ATOM   1899  H   GLU A 132     -19.566 -16.563  -3.207  1.00  0.00              
ATOM   1900  HA  GLU A 132     -19.936 -19.330  -3.025  1.00  0.00              
ATOM   1901 1HB  GLU A 132     -18.765 -17.872  -1.396  1.00  0.00              
ATOM   1902 2HB  GLU A 132     -20.350 -17.300  -0.822  1.00  0.00              
ATOM   1903 1HG  GLU A 132     -19.528 -19.070   0.738  1.00  0.00              
ATOM   1904 2HG  GLU A 132     -20.937 -19.561  -0.229  1.00  0.00              
ATOM   1905  N   ASP A 133     -22.721 -17.766  -2.317  1.00  0.00              
ATOM   1906  CA  ASP A 133     -24.154 -17.972  -2.139  1.00  0.00              
ATOM   1907  C   ASP A 133     -24.836 -18.600  -3.351  1.00  0.00              
ATOM   1908  O   ASP A 133     -25.896 -19.215  -3.218  1.00  0.00              
ATOM   1909  CB  ASP A 133     -24.832 -16.642  -1.804  1.00  0.00              
ATOM   1910  CG  ASP A 133     -24.548 -16.127  -0.400  1.00  0.00              
ATOM   1911  OD1 ASP A 133     -24.034 -16.879   0.395  1.00  0.00              
ATOM   1912  OD2 ASP A 133     -24.701 -14.950  -0.178  1.00  0.00              
ATOM   1913  H   ASP A 133     -22.357 -16.824  -2.326  1.00  0.00              
ATOM   1914  HA  ASP A 133     -24.328 -18.674  -1.323  1.00  0.00              
ATOM   1915 1HB  ASP A 133     -24.624 -15.853  -2.528  1.00  0.00              
ATOM   1916 2HB  ASP A 133     -25.879 -16.936  -1.878  1.00  0.00              
ATOM   1917  N   LYS A 134     -24.229 -18.449  -4.526  1.00  0.00              
ATOM   1918  CA  LYS A 134     -24.782 -19.007  -5.757  1.00  0.00              
ATOM   1919  C   LYS A 134     -24.174 -20.350  -6.138  1.00  0.00              
ATOM   1920  O   LYS A 134     -24.458 -20.892  -7.207  1.00  0.00              
ATOM   1921  CB  LYS A 134     -24.596 -18.017  -6.908  1.00  0.00              
ATOM   1922  CG  LYS A 134     -25.307 -16.684  -6.713  1.00  0.00              
ATOM   1923  CD  LYS A 134     -25.104 -15.768  -7.910  1.00  0.00              
ATOM   1924  CE  LYS A 134     -25.782 -14.422  -7.700  1.00  0.00              
ATOM   1925  NZ  LYS A 134     -25.633 -13.533  -8.883  1.00  0.00              
ATOM   1926  H   LYS A 134     -23.361 -17.933  -4.566  1.00  0.00              
ATOM   1927  HA  LYS A 134     -25.847 -19.202  -5.628  1.00  0.00              
ATOM   1928 1HB  LYS A 134     -23.524 -17.844  -7.010  1.00  0.00              
ATOM   1929 2HB  LYS A 134     -24.973 -18.499  -7.810  1.00  0.00              
ATOM   1930 1HG  LYS A 134     -26.372 -16.876  -6.578  1.00  0.00              
ATOM   1931 2HG  LYS A 134     -24.908 -16.207  -5.818  1.00  0.00              
ATOM   1932 1HD  LYS A 134     -24.033 -15.617  -8.055  1.00  0.00              
ATOM   1933 2HD  LYS A 134     -25.524 -16.251  -8.792  1.00  0.00              
ATOM   1934 1HE  LYS A 134     -26.840 -14.598  -7.510  1.00  0.00              
ATOM   1935 2HE  LYS A 134     -25.332 -13.945  -6.829  1.00  0.00              
ATOM   1936 1HZ  LYS A 134     -26.095 -12.652  -8.703  1.00  0.00              
ATOM   1937 2HZ  LYS A 134     -24.651 -13.368  -9.060  1.00  0.00              
ATOM   1938 3HZ  LYS A 134     -26.050 -13.973  -9.690  1.00  0.00              
ATOM   1939  N   ARG A 135     -23.337 -20.884  -5.259  1.00  0.00              
ATOM   1940  CA  ARG A 135     -22.632 -22.120  -5.543  1.00  0.00              
ATOM   1941  C   ARG A 135     -23.604 -23.287  -5.745  1.00  0.00              
ATOM   1942  O   ARG A 135     -24.549 -23.472  -4.970  1.00  0.00              
ATOM   1943  CB  ARG A 135     -21.669 -22.441  -4.400  1.00  0.00              
ATOM   1944  CG  ARG A 135     -20.879 -23.727  -4.607  1.00  0.00              
ATOM   1945  CD  ARG A 135     -20.233 -24.196  -3.318  1.00  0.00              
ATOM   1946  NE  ARG A 135     -19.145 -23.329  -2.878  1.00  0.00              
ATOM   1947  CZ  ARG A 135     -17.893 -23.403  -3.321  1.00  0.00              
ATOM   1948  NH1 ARG A 135     -17.553 -24.312  -4.231  1.00  0.00              
ATOM   1949  NH2 ARG A 135     -16.975 -22.577  -2.845  1.00  0.00              
ATOM   1950  H   ARG A 135     -23.184 -20.423  -4.373  1.00  0.00              
ATOM   1951  HA  ARG A 135     -22.076 -22.022  -6.476  1.00  0.00              
ATOM   1952 1HB  ARG A 135     -20.986 -21.597  -4.313  1.00  0.00              
ATOM   1953 2HB  ARG A 135     -22.268 -22.518  -3.492  1.00  0.00              
ATOM   1954 1HG  ARG A 135     -21.559 -24.496  -4.972  1.00  0.00              
ATOM   1955 2HG  ARG A 135     -20.105 -23.541  -5.353  1.00  0.00              
ATOM   1956 1HD  ARG A 135     -20.988 -24.221  -2.533  1.00  0.00              
ATOM   1957 2HD  ARG A 135     -19.833 -25.198  -3.467  1.00  0.00              
ATOM   1958  HE  ARG A 135     -19.154 -22.573  -2.207  1.00  0.00              
ATOM   1959 1HH1 ARG A 135     -18.250 -24.949  -4.589  1.00  0.00              
ATOM   1960 2HH1 ARG A 135     -16.600 -24.360  -4.559  1.00  0.00              
ATOM   1961 1HH2 ARG A 135     -17.230 -21.891  -2.147  1.00  0.00              
ATOM   1962 2HH2 ARG A 135     -16.025 -22.634  -3.181  1.00  0.00              
ATOM   1963  N   GLN A 136     -23.365 -24.059  -6.802  1.00  0.00              
ATOM   1964  CA  GLN A 136     -24.088 -25.305  -7.061  1.00  0.00              
ATOM   1965  C   GLN A 136     -23.109 -26.473  -6.971  1.00  0.00              
ATOM   1966  O   GLN A 136     -23.504 -27.614  -6.711  1.00  0.00              
ATOM   1967  CB  GLN A 136     -24.712 -25.290  -8.457  1.00  0.00              
ATOM   1968  CG  GLN A 136     -25.786 -24.238  -8.678  1.00  0.00              
ATOM   1969  CD  GLN A 136     -26.354 -24.285 -10.083  1.00  0.00              
ATOM   1970  OE1 GLN A 136     -26.032 -25.181 -10.867  1.00  0.00              
ATOM   1971  NE2 GLN A 136     -27.209 -23.326 -10.405  1.00  0.00              
ATOM   1972  H   GLN A 136     -22.649 -23.763  -7.450  1.00  0.00              
ATOM   1973  HA  GLN A 136     -24.853 -25.448  -6.298  1.00  0.00              
ATOM   1974 1HB  GLN A 136     -23.898 -25.126  -9.164  1.00  0.00              
ATOM   1975 2HB  GLN A 136     -25.140 -26.279  -8.621  1.00  0.00              
ATOM   1976 1HG  GLN A 136     -26.613 -24.085  -7.984  1.00  0.00              
ATOM   1977 2HG  GLN A 136     -25.097 -23.396  -8.611  1.00  0.00              
ATOM   1978 1HE2 GLN A 136     -27.617 -23.305 -11.319  1.00  0.00              
ATOM   1979 2HE2 GLN A 136     -27.449 -22.623  -9.735  1.00  0.00              
ATOM   1980  N   VAL A 137     -21.832 -26.187  -7.206  1.00  0.00              
ATOM   1981  CA  VAL A 137     -20.796 -27.219  -7.216  1.00  0.00              
ATOM   1982  C   VAL A 137     -19.988 -27.115  -5.928  1.00  0.00              
ATOM   1983  O   VAL A 137     -19.307 -26.118  -5.695  1.00  0.00              
ATOM   1984  CB  VAL A 137     -19.848 -27.043  -8.429  1.00  0.00              
ATOM   1985  CG1 VAL A 137     -18.793 -28.132  -8.432  1.00  0.00              
ATOM   1986  CG2 VAL A 137     -20.648 -27.067  -9.715  1.00  0.00              
ATOM   1987  H   VAL A 137     -21.572 -25.227  -7.383  1.00  0.00              
ATOM   1988  HA  VAL A 137     -21.232 -28.219  -7.228  1.00  0.00              
ATOM   1989  HB  VAL A 137     -19.369 -26.066  -8.365  1.00  0.00              
ATOM   1990 1HG1 VAL A 137     -18.133 -27.997  -9.290  1.00  0.00              
ATOM   1991 2HG1 VAL A 137     -18.209 -28.076  -7.514  1.00  0.00              
ATOM   1992 3HG1 VAL A 137     -19.276 -29.106  -8.498  1.00  0.00              
ATOM   1993 1HG2 VAL A 137     -19.977 -26.941 -10.564  1.00  0.00              
ATOM   1994 2HG2 VAL A 137     -21.170 -28.020  -9.800  1.00  0.00              
ATOM   1995 3HG2 VAL A 137     -21.376 -26.255  -9.705  1.00  0.00              
ATOM   1996  N   SER A 138     -20.066 -28.141  -5.092  1.00  0.00              
ATOM   1997  CA  SER A 138     -19.374 -28.126  -3.808  1.00  0.00              
ATOM   1998  C   SER A 138     -17.883 -28.343  -3.960  1.00  0.00              
ATOM   1999  O   SER A 138     -17.426 -28.889  -4.962  1.00  0.00              
ATOM   2000  CB  SER A 138     -19.919 -29.220  -2.895  1.00  0.00              
ATOM   2001  OG  SER A 138     -19.550 -30.491  -3.399  1.00  0.00              
ATOM   2002  H   SER A 138     -20.614 -28.950  -5.345  1.00  0.00              
ATOM   2003  HA  SER A 138     -19.548 -27.216  -3.233  1.00  0.00              
ATOM   2004 1HB  SER A 138     -19.506 -29.078  -1.896  1.00  0.00              
ATOM   2005 2HB  SER A 138     -21.004 -29.133  -2.855  1.00  0.00              
ATOM   2006  HG  SER A 138     -20.143 -30.735  -4.113  1.00  0.00              
ATOM   2007  N   VAL A 139     -17.130 -27.930  -2.946  1.00  0.00              
ATOM   2008  CA  VAL A 139     -15.684 -28.080  -2.959  1.00  0.00              
ATOM   2009  C   VAL A 139     -15.331 -29.561  -2.950  1.00  0.00              
ATOM   2010  O   VAL A 139     -14.421 -30.000  -3.654  1.00  0.00              
ATOM   2011  CB  VAL A 139     -15.049 -27.411  -1.725  1.00  0.00              
ATOM   2012  CG1 VAL A 139     -13.560 -27.739  -1.656  1.00  0.00              
ATOM   2013  CG2 VAL A 139     -15.267 -25.900  -1.787  1.00  0.00              
ATOM   2014  H   VAL A 139     -17.574 -27.501  -2.146  1.00  0.00              
ATOM   2015  HA  VAL A 139     -15.251 -27.672  -3.873  1.00  0.00              
ATOM   2016  HB  VAL A 139     -15.550 -27.774  -0.828  1.00  0.00              
ATOM   2017 1HG1 VAL A 139     -13.123 -27.261  -0.779  1.00  0.00              
ATOM   2018 2HG1 VAL A 139     -13.429 -28.818  -1.583  1.00  0.00              
ATOM   2019 3HG1 VAL A 139     -13.064 -27.371  -2.554  1.00  0.00              
ATOM   2020 1HG2 VAL A 139     -14.818 -25.431  -0.912  1.00  0.00              
ATOM   2021 2HG2 VAL A 139     -14.805 -25.503  -2.691  1.00  0.00              
ATOM   2022 3HG2 VAL A 139     -16.337 -25.688  -1.802  1.00  0.00              
ATOM   2023  N   GLU A 140     -16.062 -30.328  -2.145  1.00  0.00              
ATOM   2024  CA  GLU A 140     -15.808 -31.757  -2.020  1.00  0.00              
ATOM   2025  C   GLU A 140     -16.045 -32.487  -3.333  1.00  0.00              
ATOM   2026  O   GLU A 140     -15.248 -33.333  -3.732  1.00  0.00              
ATOM   2027  CB  GLU A 140     -16.686 -32.360  -0.921  1.00  0.00              
ATOM   2028  CG  GLU A 140     -16.305 -31.937   0.491  1.00  0.00              
ATOM   2029  CD  GLU A 140     -17.288 -32.460   1.501  1.00  0.00              
ATOM   2030  OE1 GLU A 140     -18.257 -33.060   1.104  1.00  0.00              
ATOM   2031  OE2 GLU A 140     -17.015 -32.358   2.674  1.00  0.00              
ATOM   2032  H   GLU A 140     -16.810 -29.913  -1.608  1.00  0.00              
ATOM   2033  HA  GLU A 140     -14.762 -31.925  -1.763  1.00  0.00              
ATOM   2034 1HB  GLU A 140     -17.711 -32.052  -1.128  1.00  0.00              
ATOM   2035 2HB  GLU A 140     -16.607 -33.444  -1.009  1.00  0.00              
ATOM   2036 1HG  GLU A 140     -15.297 -32.238   0.776  1.00  0.00              
ATOM   2037 2HG  GLU A 140     -16.363 -30.850   0.457  1.00  0.00              
ATOM   2038  N   GLU A 141     -17.141 -32.159  -4.006  1.00  0.00              
ATOM   2039  CA  GLU A 141     -17.464 -32.808  -5.266  1.00  0.00              
ATOM   2040  C   GLU A 141     -16.399 -32.526  -6.328  1.00  0.00              
ATOM   2041  O   GLU A 141     -15.935 -33.436  -7.016  1.00  0.00              
ATOM   2042  CB  GLU A 141     -18.838 -32.351  -5.760  1.00  0.00              
ATOM   2043  CG  GLU A 141     -19.280 -32.990  -7.069  1.00  0.00              
ATOM   2044  CD  GLU A 141     -20.666 -32.550  -7.451  1.00  0.00              
ATOM   2045  OE1 GLU A 141     -21.258 -31.805  -6.708  1.00  0.00              
ATOM   2046  OE2 GLU A 141     -21.090 -32.867  -8.538  1.00  0.00              
ATOM   2047  H   GLU A 141     -17.762 -31.449  -3.644  1.00  0.00              
ATOM   2048  HA  GLU A 141     -17.482 -33.890  -5.131  1.00  0.00              
ATOM   2049 1HB  GLU A 141     -19.556 -32.595  -4.977  1.00  0.00              
ATOM   2050 2HB  GLU A 141     -18.789 -31.269  -5.883  1.00  0.00              
ATOM   2051 1HG  GLU A 141     -18.598 -32.799  -7.897  1.00  0.00              
ATOM   2052 2HG  GLU A 141     -19.287 -34.056  -6.844  1.00  0.00              
ATOM   2053  N   ALA A 142     -16.015 -31.260  -6.454  1.00  0.00              
ATOM   2054  CA  ALA A 142     -15.020 -30.864  -7.444  1.00  0.00              
ATOM   2055  C   ALA A 142     -13.661 -31.478  -7.140  1.00  0.00              
ATOM   2056  O   ALA A 142     -12.955 -31.897  -8.052  1.00  0.00              
ATOM   2057  CB  ALA A 142     -14.911 -29.345  -7.494  1.00  0.00              
ATOM   2058  H   ALA A 142     -16.418 -30.556  -5.853  1.00  0.00              
ATOM   2059  HA  ALA A 142     -15.331 -31.235  -8.420  1.00  0.00              
ATOM   2060 1HB  ALA A 142     -14.166 -29.059  -8.237  1.00  0.00              
ATOM   2061 2HB  ALA A 142     -15.877 -28.919  -7.768  1.00  0.00              
ATOM   2062 3HB  ALA A 142     -14.612 -28.969  -6.517  1.00  0.00              
ATOM   2063  N   LYS A 143     -13.294 -31.530  -5.862  1.00  0.00              
ATOM   2064  CA  LYS A 143     -12.024 -32.140  -5.470  1.00  0.00              
ATOM   2065  C   LYS A 143     -12.043 -33.659  -5.639  1.00  0.00              
ATOM   2066  O   LYS A 143     -11.005 -34.274  -5.887  1.00  0.00              
ATOM   2067  CB  LYS A 143     -11.685 -31.813  -4.013  1.00  0.00              
ATOM   2068  CG  LYS A 143     -11.193 -30.401  -3.765  1.00  0.00              
ATOM   2069  CD  LYS A 143     -10.821 -30.220  -2.300  1.00  0.00              
ATOM   2070  CE  LYS A 143     -10.159 -28.875  -2.046  1.00  0.00              
ATOM   2071  NZ  LYS A 143      -9.843 -28.689  -0.598  1.00  0.00              
ATOM   2072  H   LYS A 143     -13.897 -31.146  -5.148  1.00  0.00              
ATOM   2073  HA  LYS A 143     -11.224 -31.775  -6.115  1.00  0.00              
ATOM   2074 1HB  LYS A 143     -12.590 -31.981  -3.429  1.00  0.00              
ATOM   2075 2HB  LYS A 143     -10.914 -32.516  -3.698  1.00  0.00              
ATOM   2076 1HG  LYS A 143     -10.322 -30.222  -4.396  1.00  0.00              
ATOM   2077 2HG  LYS A 143     -11.987 -29.705  -4.036  1.00  0.00              
ATOM   2078 1HD  LYS A 143     -11.729 -30.293  -1.700  1.00  0.00              
ATOM   2079 2HD  LYS A 143     -10.134 -31.016  -2.015  1.00  0.00              
ATOM   2080 1HE  LYS A 143      -9.243 -28.830  -2.632  1.00  0.00              
ATOM   2081 2HE  LYS A 143     -10.840 -28.092  -2.378  1.00  0.00              
ATOM   2082 1HZ  LYS A 143      -9.406 -27.788  -0.463  1.00  0.00              
ATOM   2083 2HZ  LYS A 143     -10.696 -28.733  -0.058  1.00  0.00              
ATOM   2084 3HZ  LYS A 143      -9.213 -29.417  -0.295  1.00  0.00              
ATOM   2085  N   ASN A 144     -13.222 -34.262  -5.503  1.00  0.00              
ATOM   2086  CA  ASN A 144     -13.362 -35.693  -5.757  1.00  0.00              
ATOM   2087  C   ASN A 144     -13.144 -36.028  -7.225  1.00  0.00              
ATOM   2088  O   ASN A 144     -12.510 -37.030  -7.552  1.00  0.00              
ATOM   2089  CB  ASN A 144     -14.717 -36.204  -5.303  1.00  0.00              
ATOM   2090  CG  ASN A 144     -14.840 -36.350  -3.811  1.00  0.00              
ATOM   2091  OD1 ASN A 144     -13.839 -36.446  -3.092  1.00  0.00              
ATOM   2092  ND2 ASN A 144     -16.061 -36.451  -3.352  1.00  0.00              
ATOM   2093  H   ASN A 144     -14.033 -33.730  -5.220  1.00  0.00              
ATOM   2094  HA  ASN A 144     -12.600 -36.243  -5.203  1.00  0.00              
ATOM   2095 1HB  ASN A 144     -15.638 -35.772  -5.697  1.00  0.00              
ATOM   2096 2HB  ASN A 144     -14.563 -37.190  -5.741  1.00  0.00              
ATOM   2097 1HD2 ASN A 144     -16.219 -36.550  -2.369  1.00  0.00              
ATOM   2098 2HD2 ASN A 144     -16.836 -36.427  -3.983  1.00  0.00              
ATOM   2099  N   ARG A 145     -13.671 -35.195  -8.115  1.00  0.00              
ATOM   2100  CA  ARG A 145     -13.408 -35.376  -9.535  1.00  0.00              
ATOM   2101  C   ARG A 145     -11.933 -35.165  -9.839  1.00  0.00              
ATOM   2102  O   ARG A 145     -11.333 -35.927 -10.597  1.00  0.00              
ATOM   2103  CB  ARG A 145     -14.259 -34.418 -10.374  1.00  0.00              
ATOM   2104  CG  ARG A 145     -14.083 -34.628 -11.875  1.00  0.00              
ATOM   2105  CD  ARG A 145     -15.241 -34.063 -12.665  1.00  0.00              
ATOM   2106  NE  ARG A 145     -16.475 -34.792 -12.400  1.00  0.00              
ATOM   2107  CZ  ARG A 145     -17.658 -34.470 -12.911  1.00  0.00              
ATOM   2108  NH1 ARG A 145     -17.769 -33.428 -13.724  1.00  0.00              
ATOM   2109  NH2 ARG A 145     -18.732 -35.184 -12.598  1.00  0.00              
ATOM   2110  H   ARG A 145     -14.259 -34.429  -7.817  1.00  0.00              
ATOM   2111  HA  ARG A 145     -13.648 -36.399  -9.827  1.00  0.00              
ATOM   2112 1HB  ARG A 145     -15.297 -34.583 -10.089  1.00  0.00              
ATOM   2113 2HB  ARG A 145     -13.962 -33.406 -10.098  1.00  0.00              
ATOM   2114 1HG  ARG A 145     -13.162 -34.135 -12.189  1.00  0.00              
ATOM   2115 2HG  ARG A 145     -14.006 -35.699 -12.069  1.00  0.00              
ATOM   2116 1HD  ARG A 145     -15.381 -33.018 -12.390  1.00  0.00              
ATOM   2117 2HD  ARG A 145     -15.011 -34.130 -13.728  1.00  0.00              
ATOM   2118  HE  ARG A 145     -16.630 -35.608 -11.823  1.00  0.00              
ATOM   2119 1HH1 ARG A 145     -16.952 -32.881 -13.953  1.00  0.00              
ATOM   2120 2HH1 ARG A 145     -18.670 -33.186 -14.110  1.00  0.00              
ATOM   2121 1HH2 ARG A 145     -18.646 -35.972 -11.972  1.00  0.00              
ATOM   2122 2HH2 ARG A 145     -19.629 -34.937 -12.987  1.00  0.00              
ATOM   2123  N   ALA A 146     -11.346 -34.133  -9.247  1.00  0.00              
ATOM   2124  CA  ALA A 146      -9.923 -33.881  -9.432  1.00  0.00              
ATOM   2125  C   ALA A 146      -9.089 -35.022  -8.841  1.00  0.00              
ATOM   2126  O   ALA A 146      -8.019 -35.352  -9.353  1.00  0.00              
ATOM   2127  CB  ALA A 146      -9.536 -32.552  -8.788  1.00  0.00              
ATOM   2128  H   ALA A 146     -11.884 -33.510  -8.662  1.00  0.00              
ATOM   2129  HA  ALA A 146      -9.712 -33.838 -10.501  1.00  0.00              
ATOM   2130 1HB  ALA A 146      -8.470 -32.375  -8.933  1.00  0.00              
ATOM   2131 2HB  ALA A 146     -10.105 -31.745  -9.250  1.00  0.00              
ATOM   2132 3HB  ALA A 146      -9.756 -32.587  -7.722  1.00  0.00              
ATOM   2133  N   GLU A 147      -9.580 -35.628  -7.767  1.00  0.00              
ATOM   2134  CA  GLU A 147      -8.867 -36.738  -7.150  1.00  0.00              
ATOM   2135  C   GLU A 147      -8.874 -37.957  -8.068  1.00  0.00              
ATOM   2136  O   GLU A 147      -7.862 -38.642  -8.215  1.00  0.00              
ATOM   2137  CB  GLU A 147      -9.485 -37.090  -5.795  1.00  0.00              
ATOM   2138  CG  GLU A 147      -8.779 -38.217  -5.055  1.00  0.00              
ATOM   2139  CD  GLU A 147      -9.403 -38.462  -3.710  1.00  0.00              
ATOM   2140  OE1 GLU A 147     -10.333 -37.769  -3.372  1.00  0.00              
ATOM   2141  OE2 GLU A 147      -9.026 -39.412  -3.066  1.00  0.00              
ATOM   2142  H   GLU A 147     -10.455 -35.323  -7.367  1.00  0.00              
ATOM   2143  HA  GLU A 147      -7.823 -36.466  -6.994  1.00  0.00              
ATOM   2144 1HB  GLU A 147      -9.458 -36.184  -5.189  1.00  0.00              
ATOM   2145 2HB  GLU A 147     -10.522 -37.372  -5.982  1.00  0.00              
ATOM   2146 1HG  GLU A 147      -8.748 -39.151  -5.615  1.00  0.00              
ATOM   2147 2HG  GLU A 147      -7.766 -37.840  -4.922  1.00  0.00              
ATOM   2148  N   GLN A 148     -10.011 -38.215  -8.702  1.00  0.00              
ATOM   2149  CA  GLN A 148     -10.107 -39.316  -9.651  1.00  0.00              
ATOM   2150  C   GLN A 148      -9.192 -39.028 -10.844  1.00  0.00              
ATOM   2151  O   GLN A 148      -8.577 -39.939 -11.401  1.00  0.00              
ATOM   2152  CB  GLN A 148     -11.551 -39.511 -10.121  1.00  0.00              
ATOM   2153  CG  GLN A 148     -11.757 -40.720 -11.017  1.00  0.00              
ATOM   2154  CD  GLN A 148     -11.440 -42.025 -10.312  1.00  0.00              
ATOM   2155  OE1 GLN A 148     -11.856 -42.246  -9.171  1.00  0.00              
ATOM   2156  NE2 GLN A 148     -10.697 -42.896 -10.985  1.00  0.00              
ATOM   2157  H   GLN A 148     -10.825 -37.643  -8.528  1.00  0.00              
ATOM   2158  HA  GLN A 148      -9.761 -40.236  -9.179  1.00  0.00              
ATOM   2159 1HB  GLN A 148     -12.164 -39.608  -9.224  1.00  0.00              
ATOM   2160 2HB  GLN A 148     -11.833 -38.604 -10.655  1.00  0.00              
ATOM   2161 1HG  GLN A 148     -12.660 -40.869 -11.608  1.00  0.00              
ATOM   2162 2HG  GLN A 148     -10.926 -40.477 -11.682  1.00  0.00              
ATOM   2163 1HE2 GLN A 148     -10.456 -43.774 -10.570  1.00  0.00              
ATOM   2164 2HE2 GLN A 148     -10.379 -42.675 -11.907  1.00  0.00              
ATOM   2165  N   TRP A 149      -9.104 -37.755 -11.227  1.00  0.00              
ATOM   2166  CA  TRP A 149      -8.244 -37.335 -12.333  1.00  0.00              
ATOM   2167  C   TRP A 149      -6.788 -37.230 -11.910  1.00  0.00              
ATOM   2168  O   TRP A 149      -5.890 -37.174 -12.749  1.00  0.00              
ATOM   2169  CB  TRP A 149      -8.677 -35.972 -12.883  1.00  0.00              
ATOM   2170  CG  TRP A 149      -9.998 -35.976 -13.561  1.00  0.00              
ATOM   2171  CD1 TRP A 149     -10.772 -37.064 -13.837  1.00  0.00              
ATOM   2172  CD2 TRP A 149     -10.680 -34.846 -14.112  1.00  0.00              
ATOM   2173  NE1 TRP A 149     -11.897 -36.682 -14.526  1.00  0.00              
ATOM   2174  CE2 TRP A 149     -11.866 -35.325 -14.710  1.00  0.00              
ATOM   2175  CE3 TRP A 149     -10.404 -33.472 -14.160  1.00  0.00              
ATOM   2176  CZ2 TRP A 149     -12.778 -34.480 -15.349  1.00  0.00              
ATOM   2177  CZ3 TRP A 149     -11.311 -32.632 -14.797  1.00  0.00              
ATOM   2178  CH2 TRP A 149     -12.481 -33.139 -15.381  1.00  0.00              
ATOM   2179  H   TRP A 149      -9.648 -37.060 -10.737  1.00  0.00              
ATOM   2180  HA  TRP A 149      -8.277 -38.078 -13.130  1.00  0.00              
ATOM   2181 1HB  TRP A 149      -8.753 -35.245 -12.074  1.00  0.00              
ATOM   2182 2HB  TRP A 149      -7.958 -35.619 -13.622  1.00  0.00              
ATOM   2183  HD1 TRP A 149     -10.408 -38.029 -13.489  1.00  0.00              
ATOM   2184  HE1 TRP A 149     -12.628 -37.300 -14.847  1.00  0.00              
ATOM   2185  HE3 TRP A 149      -9.512 -33.029 -13.719  1.00  0.00              
ATOM   2186  HZ2 TRP A 149     -13.677 -34.912 -15.788  1.00  0.00              
ATOM   2187  HZ3 TRP A 149     -11.089 -31.566 -14.832  1.00  0.00              
ATOM   2188  HH2 TRP A 149     -13.170 -32.451 -15.872  1.00  0.00              
ATOM   2189  N   ASN A 150      -6.561 -37.182 -10.607  1.00  0.00              
ATOM   2190  CA  ASN A 150      -5.219 -37.047 -10.062  1.00  0.00              
ATOM   2191  C   ASN A 150      -4.580 -35.699 -10.405  1.00  0.00              
ATOM   2192  O   ASN A 150      -3.394 -35.623 -10.742  1.00  0.00              
ATOM   2193  CB  ASN A 150      -4.327 -38.181 -10.532  1.00  0.00              
ATOM   2194  CG  ASN A 150      -4.798 -39.541 -10.098  1.00  0.00              
ATOM   2195  OD1 ASN A 150      -4.974 -39.808  -8.903  1.00  0.00              
ATOM   2196  ND2 ASN A 150      -4.924 -40.427 -11.053  1.00  0.00              
ATOM   2197  H   ASN A 150      -7.346 -37.241  -9.974  1.00  0.00              
ATOM   2198  HA  ASN A 150      -5.257 -37.084  -8.972  1.00  0.00              
ATOM   2199 1HB  ASN A 150      -3.990 -38.233 -11.568  1.00  0.00              
ATOM   2200 2HB  ASN A 150      -3.497 -37.877  -9.895  1.00  0.00              
ATOM   2201 1HD2 ASN A 150      -5.233 -41.354 -10.838  1.00  0.00              
ATOM   2202 2HD2 ASN A 150      -4.711 -40.177 -11.997  1.00  0.00              
ATOM   2203  N   VAL A 151      -5.377 -34.638 -10.327  1.00  0.00              
ATOM   2204  CA  VAL A 151      -4.913 -33.300 -10.682  1.00  0.00              
ATOM   2205  C   VAL A 151      -5.242 -32.359  -9.535  1.00  0.00              
ATOM   2206  O   VAL A 151      -6.035 -32.697  -8.658  1.00  0.00              
ATOM   2207  CB  VAL A 151      -5.596 -32.763 -11.955  1.00  0.00              
ATOM   2208  CG1 VAL A 151      -5.285 -33.673 -13.135  1.00  0.00              
ATOM   2209  CG2 VAL A 151      -7.096 -32.641 -11.734  1.00  0.00              
ATOM   2210  H   VAL A 151      -6.329 -34.762 -10.014  1.00  0.00              
ATOM   2211  HA  VAL A 151      -3.830 -33.276 -10.807  1.00  0.00              
ATOM   2212  HB  VAL A 151      -5.221 -31.760 -12.162  1.00  0.00              
ATOM   2213 1HG1 VAL A 151      -5.772 -33.286 -14.031  1.00  0.00              
ATOM   2214 2HG1 VAL A 151      -4.208 -33.708 -13.293  1.00  0.00              
ATOM   2215 3HG1 VAL A 151      -5.655 -34.676 -12.927  1.00  0.00              
ATOM   2216 1HG2 VAL A 151      -7.568 -32.260 -12.639  1.00  0.00              
ATOM   2217 2HG2 VAL A 151      -7.508 -33.622 -11.493  1.00  0.00              
ATOM   2218 3HG2 VAL A 151      -7.288 -31.955 -10.909  1.00  0.00              
ATOM   2219  N   ASN A 152      -4.633 -31.179  -9.542  1.00  0.00              
ATOM   2220  CA  ASN A 152      -4.903 -30.191  -8.508  1.00  0.00              
ATOM   2221  C   ASN A 152      -6.199 -29.438  -8.781  1.00  0.00              
ATOM   2222  O   ASN A 152      -6.635 -29.310  -9.930  1.00  0.00              
ATOM   2223  CB  ASN A 152      -3.761 -29.177  -8.415  1.00  0.00              
ATOM   2224  CG  ASN A 152      -2.484 -29.779  -7.878  1.00  0.00              
ATOM   2225  OD1 ASN A 152      -2.436 -30.229  -6.735  1.00  0.00              
ATOM   2226  ND2 ASN A 152      -1.442 -29.787  -8.696  1.00  0.00              
ATOM   2227  H   ASN A 152      -3.972 -30.958 -10.273  1.00  0.00              
ATOM   2228  HA  ASN A 152      -5.036 -30.689  -7.546  1.00  0.00              
ATOM   2229 1HB  ASN A 152      -3.534 -28.515  -9.252  1.00  0.00              
ATOM   2230 2HB  ASN A 152      -4.245 -28.608  -7.623  1.00  0.00              
ATOM   2231 1HD2 ASN A 152      -0.572 -30.175  -8.391  1.00  0.00              
ATOM   2232 2HD2 ASN A 152      -1.525 -29.407  -9.616  1.00  0.00              
ATOM   2233  N   TYR A 153      -6.812 -28.945  -7.711  1.00  0.00              
ATOM   2234  CA  TYR A 153      -8.051 -28.191  -7.814  1.00  0.00              
ATOM   2235  C   TYR A 153      -7.839 -26.879  -7.087  1.00  0.00              
ATOM   2236  O   TYR A 153      -7.390 -26.859  -5.945  1.00  0.00              
ATOM   2237  CB  TYR A 153      -9.225 -28.931  -7.167  1.00  0.00              
ATOM   2238  CG  TYR A 153     -10.512 -28.127  -7.149  1.00  0.00              
ATOM   2239  CD1 TYR A 153     -11.164 -27.782  -8.337  1.00  0.00              
ATOM   2240  CD2 TYR A 153     -11.083 -27.713  -5.943  1.00  0.00              
ATOM   2241  CE1 TYR A 153     -12.351 -27.052  -8.328  1.00  0.00              
ATOM   2242  CE2 TYR A 153     -12.269 -26.976  -5.922  1.00  0.00              
ATOM   2243  CZ  TYR A 153     -12.901 -26.651  -7.117  1.00  0.00              
ATOM   2244  OH  TYR A 153     -14.095 -25.950  -7.100  1.00  0.00              
ATOM   2245  H   TYR A 153      -6.404 -29.100  -6.800  1.00  0.00              
ATOM   2246  HA  TYR A 153      -8.274 -27.987  -8.862  1.00  0.00              
ATOM   2247 1HB  TYR A 153      -9.376 -29.852  -7.732  1.00  0.00              
ATOM   2248 2HB  TYR A 153      -8.930 -29.173  -6.147  1.00  0.00              
ATOM   2249  HD1 TYR A 153     -10.727 -28.094  -9.286  1.00  0.00              
ATOM   2250  HD2 TYR A 153     -10.586 -27.974  -5.009  1.00  0.00              
ATOM   2251  HE1 TYR A 153     -12.845 -26.791  -9.263  1.00  0.00              
ATOM   2252  HE2 TYR A 153     -12.696 -26.658  -4.970  1.00  0.00              
ATOM   2253  HH  TYR A 153     -14.394 -25.741  -6.211  1.00  0.00              
ATOM   2254  N   VAL A 154      -8.174 -25.781  -7.750  1.00  0.00              
ATOM   2255  CA  VAL A 154      -8.064 -24.466  -7.144  1.00  0.00              
ATOM   2256  C   VAL A 154      -9.351 -23.704  -7.409  1.00  0.00              
ATOM   2257  O   VAL A 154      -9.908 -23.788  -8.504  1.00  0.00              
ATOM   2258  CB  VAL A 154      -6.889 -23.681  -7.763  1.00  0.00              
ATOM   2259  CG1 VAL A 154      -6.783 -22.297  -7.138  1.00  0.00              
ATOM   2260  CG2 VAL A 154      -5.596 -24.461  -7.580  1.00  0.00              
ATOM   2261  H   VAL A 154      -8.514 -25.859  -8.698  1.00  0.00              
ATOM   2262  HA  VAL A 154      -7.961 -24.536  -6.061  1.00  0.00              
ATOM   2263  HB  VAL A 154      -7.057 -23.580  -8.836  1.00  0.00              
ATOM   2264 1HG1 VAL A 154      -5.949 -21.757  -7.587  1.00  0.00              
ATOM   2265 2HG1 VAL A 154      -7.707 -21.747  -7.313  1.00  0.00              
ATOM   2266 3HG1 VAL A 154      -6.616 -22.395  -6.065  1.00  0.00              
ATOM   2267 1HG2 VAL A 154      -4.769 -23.904  -8.020  1.00  0.00              
ATOM   2268 2HG2 VAL A 154      -5.410 -24.610  -6.517  1.00  0.00              
ATOM   2269 3HG2 VAL A 154      -5.683 -25.429  -8.073  1.00  0.00              
ATOM   2270  N   GLU A 155      -9.844 -22.986  -6.403  1.00  0.00              
ATOM   2271  CA  GLU A 155     -11.003 -22.133  -6.613  1.00  0.00              
ATOM   2272  C   GLU A 155     -10.469 -20.721  -6.809  1.00  0.00              
ATOM   2273  O   GLU A 155      -9.528 -20.296  -6.138  1.00  0.00              
ATOM   2274  CB  GLU A 155     -11.965 -22.183  -5.427  1.00  0.00              
ATOM   2275  CG  GLU A 155     -12.514 -23.572  -5.159  1.00  0.00              
ATOM   2276  CD  GLU A 155     -13.882 -23.531  -4.514  1.00  0.00              
ATOM   2277  OE1 GLU A 155     -14.052 -22.769  -3.543  1.00  0.00              
ATOM   2278  OE2 GLU A 155     -14.783 -24.262  -4.975  1.00  0.00              
ATOM   2279  H   GLU A 155      -9.421 -23.024  -5.487  1.00  0.00              
ATOM   2280  HA  GLU A 155     -11.536 -22.448  -7.511  1.00  0.00              
ATOM   2281 1HB  GLU A 155     -11.416 -21.825  -4.557  1.00  0.00              
ATOM   2282 2HB  GLU A 155     -12.781 -21.496  -5.650  1.00  0.00              
ATOM   2283 1HG  GLU A 155     -12.562 -24.199  -6.049  1.00  0.00              
ATOM   2284 2HG  GLU A 155     -11.801 -23.997  -4.454  1.00  0.00              
ATOM   2285  N   THR A 156     -11.076 -20.003  -7.739  1.00  0.00              
ATOM   2286  CA  THR A 156     -10.631 -18.661  -8.070  1.00  0.00              
ATOM   2287  C   THR A 156     -11.742 -17.658  -8.165  1.00  0.00              
ATOM   2288  O   THR A 156     -12.919 -18.006  -8.234  1.00  0.00              
ATOM   2289  CB  THR A 156      -9.968 -18.620  -9.448  1.00  0.00              
ATOM   2290  OG1 THR A 156     -10.935 -19.004 -10.436  1.00  0.00              
ATOM   2291  CG2 THR A 156      -8.777 -19.537  -9.511  1.00  0.00              
ATOM   2292  H   THR A 156     -11.867 -20.394  -8.232  1.00  0.00              
ATOM   2293  HA  THR A 156      -9.981 -18.283  -7.281  1.00  0.00              
ATOM   2294  HB  THR A 156      -9.641 -17.601  -9.654  1.00  0.00              
ATOM   2295  HG1 THR A 156     -11.503 -18.256 -10.636  1.00  0.00              
ATOM   2296 1HG2 THR A 156      -8.330 -19.483 -10.504  1.00  0.00              
ATOM   2297 2HG2 THR A 156      -8.044 -19.233  -8.765  1.00  0.00              
ATOM   2298 3HG2 THR A 156      -9.096 -20.560  -9.312  1.00  0.00              
ATOM   2299  N   SER A 157     -11.334 -16.397  -8.209  1.00  0.00              
ATOM   2300  CA  SER A 157     -12.243 -15.301  -8.461  1.00  0.00              
ATOM   2301  C   SER A 157     -11.514 -14.322  -9.373  1.00  0.00              
ATOM   2302  O   SER A 157     -10.571 -13.663  -8.946  1.00  0.00              
ATOM   2303  CB  SER A 157     -12.639 -14.593  -7.171  1.00  0.00              
ATOM   2304  OG  SER A 157     -13.410 -13.443  -7.470  1.00  0.00              
ATOM   2305  H   SER A 157     -10.355 -16.200  -8.059  1.00  0.00              
ATOM   2306  HA  SER A 157     -13.205 -15.620  -8.864  1.00  0.00              
ATOM   2307 1HB  SER A 157     -13.219 -15.284  -6.559  1.00  0.00              
ATOM   2308 2HB  SER A 157     -11.733 -14.308  -6.636  1.00  0.00              
ATOM   2309  HG  SER A 157     -14.317 -13.704  -7.651  1.00  0.00              
ATOM   2310  N   ALA A 158     -11.942 -14.244 -10.629  1.00  0.00              
ATOM   2311  CA  ALA A 158     -11.350 -13.311 -11.579  1.00  0.00              
ATOM   2312  C   ALA A 158     -11.725 -11.884 -11.187  1.00  0.00              
ATOM   2313  O   ALA A 158     -11.006 -10.932 -11.496  1.00  0.00              
ATOM   2314  CB  ALA A 158     -11.836 -13.619 -13.001  1.00  0.00              
ATOM   2315  H   ALA A 158     -12.696 -14.843 -10.934  1.00  0.00              
ATOM   2316  HA  ALA A 158     -10.265 -13.407 -11.534  1.00  0.00              
ATOM   2317 1HB  ALA A 158     -11.385 -12.914 -13.699  1.00  0.00              
ATOM   2318 2HB  ALA A 158     -11.548 -14.634 -13.273  1.00  0.00              
ATOM   2319 3HB  ALA A 158     -12.920 -13.525 -13.042  1.00  0.00              
ATOM   2320  N   LYS A 159     -12.854 -11.746 -10.500  1.00  0.00              
ATOM   2321  CA  LYS A 159     -13.342 -10.439 -10.076  1.00  0.00              
ATOM   2322  C   LYS A 159     -12.521  -9.821  -8.941  1.00  0.00              
ATOM   2323  O   LYS A 159     -12.139  -8.654  -9.000  1.00  0.00              
ATOM   2324  CB  LYS A 159     -14.800 -10.550  -9.646  1.00  0.00              
ATOM   2325  CG  LYS A 159     -15.420  -9.227  -9.247  1.00  0.00              
ATOM   2326  CD  LYS A 159     -16.911  -9.388  -9.001  1.00  0.00              
ATOM   2327  CE  LYS A 159     -17.562  -8.070  -8.615  1.00  0.00              
ATOM   2328  NZ  LYS A 159     -19.025  -8.251  -8.392  1.00  0.00              
ATOM   2329  H   LYS A 159     -13.388 -12.571 -10.265  1.00  0.00              
ATOM   2330  HA  LYS A 159     -13.264  -9.730 -10.901  1.00  0.00              
ATOM   2331 1HB  LYS A 159     -15.349 -10.976 -10.486  1.00  0.00              
ATOM   2332 2HB  LYS A 159     -14.834 -11.242  -8.803  1.00  0.00              
ATOM   2333 1HG  LYS A 159     -14.931  -8.876  -8.337  1.00  0.00              
ATOM   2334 2HG  LYS A 159     -15.252  -8.510 -10.049  1.00  0.00              
ATOM   2335 1HD  LYS A 159     -17.374  -9.765  -9.914  1.00  0.00              
ATOM   2336 2HD  LYS A 159     -17.056 -10.108  -8.197  1.00  0.00              
ATOM   2337 1HE  LYS A 159     -17.087  -7.708  -7.704  1.00  0.00              
ATOM   2338 2HE  LYS A 159     -17.392  -7.356  -9.422  1.00  0.00              
ATOM   2339 1HZ  LYS A 159     -19.438  -7.366  -8.137  1.00  0.00              
ATOM   2340 2HZ  LYS A 159     -19.456  -8.593  -9.240  1.00  0.00              
ATOM   2341 3HZ  LYS A 159     -19.172  -8.918  -7.648  1.00  0.00              
ATOM   2342  N   THR A 160     -12.249 -10.604  -7.904  1.00  0.00              
ATOM   2343  CA  THR A 160     -11.505 -10.094  -6.751  1.00  0.00              
ATOM   2344  C   THR A 160     -10.053 -10.536  -6.842  1.00  0.00              
ATOM   2345  O   THR A 160      -9.244 -10.222  -5.973  1.00  0.00              
ATOM   2346  CB  THR A 160     -12.070 -10.631  -5.433  1.00  0.00              
ATOM   2347  OG1 THR A 160     -11.940 -12.056  -5.420  1.00  0.00              
ATOM   2348  CG2 THR A 160     -13.545 -10.253  -5.285  1.00  0.00              
ATOM   2349  H   THR A 160     -12.557 -11.566  -7.904  1.00  0.00              
ATOM   2350  HA  THR A 160     -11.516  -9.004  -6.758  1.00  0.00              
ATOM   2351  HB  THR A 160     -11.503 -10.206  -4.604  1.00  0.00              
ATOM   2352  HG1 THR A 160     -12.649 -12.446  -5.936  1.00  0.00              
ATOM   2353 1HG2 THR A 160     -13.927 -10.644  -4.341  1.00  0.00              
ATOM   2354 2HG2 THR A 160     -13.645  -9.168  -5.295  1.00  0.00              
ATOM   2355 3HG2 THR A 160     -14.113 -10.678  -6.111  1.00  0.00              
ATOM   2356  N   ARG A 161      -9.748 -11.273  -7.908  1.00  0.00              
ATOM   2357  CA  ARG A 161      -8.396 -11.734  -8.223  1.00  0.00              
ATOM   2358  C   ARG A 161      -7.911 -12.892  -7.341  1.00  0.00              
ATOM   2359  O   ARG A 161      -6.771 -13.343  -7.462  1.00  0.00              
ATOM   2360  CB  ARG A 161      -7.395 -10.575  -8.134  1.00  0.00              
ATOM   2361  CG  ARG A 161      -5.985 -10.970  -8.566  1.00  0.00              
ATOM   2362  CD  ARG A 161      -5.059  -9.767  -8.554  1.00  0.00              
ATOM   2363  NE  ARG A 161      -3.692 -10.139  -8.903  1.00  0.00              
ATOM   2364  CZ  ARG A 161      -2.720  -9.266  -9.154  1.00  0.00              
ATOM   2365  NH1 ARG A 161      -2.963  -7.958  -9.099  1.00  0.00              
ATOM   2366  NH2 ARG A 161      -1.504  -9.702  -9.452  1.00  0.00              
ATOM   2367  H   ARG A 161     -10.508 -11.520  -8.526  1.00  0.00              
ATOM   2368  HA  ARG A 161      -8.368 -12.129  -9.239  1.00  0.00              
ATOM   2369 1HB  ARG A 161      -7.774  -9.778  -8.772  1.00  0.00              
ATOM   2370 2HB  ARG A 161      -7.389 -10.239  -7.097  1.00  0.00              
ATOM   2371 1HG  ARG A 161      -5.611 -11.729  -7.878  1.00  0.00              
ATOM   2372 2HG  ARG A 161      -6.036 -11.386  -9.573  1.00  0.00              
ATOM   2373 1HD  ARG A 161      -5.420  -9.035  -9.275  1.00  0.00              
ATOM   2374 2HD  ARG A 161      -5.062  -9.328  -7.557  1.00  0.00              
ATOM   2375  HE  ARG A 161      -3.280 -11.057  -9.007  1.00  0.00              
ATOM   2376 1HH1 ARG A 161      -3.889  -7.629  -8.865  1.00  0.00              
ATOM   2377 2HH1 ARG A 161      -2.220  -7.302  -9.291  1.00  0.00              
ATOM   2378 1HH2 ARG A 161      -1.322 -10.696  -9.488  1.00  0.00              
ATOM   2379 2HH2 ARG A 161      -0.766  -9.040  -9.643  1.00  0.00              
ATOM   2380  N   ALA A 162      -8.768 -13.380  -6.454  1.00  0.00              
ATOM   2381  CA  ALA A 162      -8.370 -14.467  -5.566  1.00  0.00              
ATOM   2382  C   ALA A 162      -7.864 -15.684  -6.351  1.00  0.00              
ATOM   2383  O   ALA A 162      -8.582 -16.255  -7.177  1.00  0.00              
ATOM   2384  CB  ALA A 162      -9.529 -14.855  -4.669  1.00  0.00              
ATOM   2385  H   ALA A 162      -9.703 -13.005  -6.383  1.00  0.00              
ATOM   2386  HA  ALA A 162      -7.544 -14.125  -4.943  1.00  0.00              
ATOM   2387 1HB  ALA A 162      -9.222 -15.667  -4.010  1.00  0.00              
ATOM   2388 2HB  ALA A 162      -9.830 -13.997  -4.070  1.00  0.00              
ATOM   2389 3HB  ALA A 162     -10.368 -15.183  -5.281  1.00  0.00              
ATOM   2390  N   ASN A 163      -6.609 -16.050  -6.104  1.00  0.00              
ATOM   2391  CA  ASN A 163      -5.985 -17.229  -6.703  1.00  0.00              
ATOM   2392  C   ASN A 163      -5.862 -17.261  -8.229  1.00  0.00              
ATOM   2393  O   ASN A 163      -5.668 -18.325  -8.817  1.00  0.00              
ATOM   2394  CB  ASN A 163      -6.719 -18.478  -6.249  1.00  0.00              
ATOM   2395  CG  ASN A 163      -6.571 -18.767  -4.781  1.00  0.00              
ATOM   2396  OD1 ASN A 163      -5.571 -18.401  -4.153  1.00  0.00              
ATOM   2397  ND2 ASN A 163      -7.522 -19.493  -4.250  1.00  0.00              
ATOM   2398  H   ASN A 163      -6.070 -15.476  -5.470  1.00  0.00              
ATOM   2399  HA  ASN A 163      -4.945 -17.302  -6.380  1.00  0.00              
ATOM   2400 1HB  ASN A 163      -7.754 -18.656  -6.546  1.00  0.00              
ATOM   2401 2HB  ASN A 163      -6.061 -19.144  -6.807  1.00  0.00              
ATOM   2402 1HD2 ASN A 163      -7.489 -19.724  -3.277  1.00  0.00              
ATOM   2403 2HD2 ASN A 163      -8.280 -19.815  -4.815  1.00  0.00              
ATOM   2404  N   VAL A 164      -5.962 -16.105  -8.876  1.00  0.00              
ATOM   2405  CA  VAL A 164      -5.792 -16.057 -10.324  1.00  0.00              
ATOM   2406  C   VAL A 164      -4.326 -16.309 -10.702  1.00  0.00              
ATOM   2407  O   VAL A 164      -4.024 -17.077 -11.621  1.00  0.00              
ATOM   2408  CB  VAL A 164      -6.242 -14.689 -10.880  1.00  0.00              
ATOM   2409  CG1 VAL A 164      -5.873 -14.574 -12.375  1.00  0.00              
ATOM   2410  CG2 VAL A 164      -7.749 -14.529 -10.669  1.00  0.00              
ATOM   2411  H   VAL A 164      -6.156 -15.250  -8.375  1.00  0.00              
ATOM   2412  HA  VAL A 164      -6.355 -16.851 -10.816  1.00  0.00              
ATOM   2413  HB  VAL A 164      -5.746 -13.898 -10.318  1.00  0.00              
ATOM   2414 1HG1 VAL A 164      -6.195 -13.604 -12.756  1.00  0.00              
ATOM   2415 2HG1 VAL A 164      -4.793 -14.668 -12.492  1.00  0.00              
ATOM   2416 3HG1 VAL A 164      -6.369 -15.366 -12.934  1.00  0.00              
ATOM   2417 1HG2 VAL A 164      -8.071 -13.564 -11.060  1.00  0.00              
ATOM   2418 2HG2 VAL A 164      -8.276 -15.327 -11.192  1.00  0.00              
ATOM   2419 3HG2 VAL A 164      -7.975 -14.582  -9.604  1.00  0.00              
ATOM   2420  N   ASP A 165      -3.412 -15.661  -9.990  1.00  0.00              
ATOM   2421  CA  ASP A 165      -1.999 -15.874 -10.254  1.00  0.00              
ATOM   2422  C   ASP A 165      -1.632 -17.307  -9.871  1.00  0.00              
ATOM   2423  O   ASP A 165      -0.756 -17.923 -10.486  1.00  0.00              
ATOM   2424  CB  ASP A 165      -1.140 -14.868  -9.484  1.00  0.00              
ATOM   2425  CG  ASP A 165      -1.199 -13.446 -10.025  1.00  0.00              
ATOM   2426  OD1 ASP A 165      -1.697 -13.264 -11.111  1.00  0.00              
ATOM   2427  OD2 ASP A 165      -0.892 -12.539  -9.289  1.00  0.00              
ATOM   2428  H   ASP A 165      -3.684 -15.017  -9.261  1.00  0.00              
ATOM   2429  HA  ASP A 165      -1.800 -15.751 -11.319  1.00  0.00              
ATOM   2430 1HB  ASP A 165      -1.340 -14.857  -8.412  1.00  0.00              
ATOM   2431 2HB  ASP A 165      -0.149 -15.284  -9.666  1.00  0.00              
ATOM   2432  N   LYS A 166      -2.320 -17.837  -8.866  1.00  0.00              
ATOM   2433  CA  LYS A 166      -2.055 -19.189  -8.373  1.00  0.00              
ATOM   2434  C   LYS A 166      -2.287 -20.263  -9.434  1.00  0.00              
ATOM   2435  O   LYS A 166      -1.483 -21.183  -9.572  1.00  0.00              
ATOM   2436  CB  LYS A 166      -2.921 -19.480  -7.147  1.00  0.00              
ATOM   2437  CG  LYS A 166      -2.744 -20.877  -6.568  1.00  0.00              
ATOM   2438  CD  LYS A 166      -3.451 -21.015  -5.228  1.00  0.00              
ATOM   2439  CE  LYS A 166      -3.431 -22.455  -4.737  1.00  0.00              
ATOM   2440  NZ  LYS A 166      -2.044 -22.972  -4.584  1.00  0.00              
ATOM   2441  H   LYS A 166      -3.048 -17.289  -8.430  1.00  0.00              
ATOM   2442  HA  LYS A 166      -1.006 -19.280  -8.091  1.00  0.00              
ATOM   2443 1HB  LYS A 166      -2.663 -18.738  -6.390  1.00  0.00              
ATOM   2444 2HB  LYS A 166      -3.960 -19.342  -7.449  1.00  0.00              
ATOM   2445 1HG  LYS A 166      -3.157 -21.599  -7.274  1.00  0.00              
ATOM   2446 2HG  LYS A 166      -1.679 -21.066  -6.439  1.00  0.00              
ATOM   2447 1HD  LYS A 166      -2.947 -20.376  -4.502  1.00  0.00              
ATOM   2448 2HD  LYS A 166      -4.483 -20.686  -5.345  1.00  0.00              
ATOM   2449 1HE  LYS A 166      -3.941 -22.495  -3.775  1.00  0.00              
ATOM   2450 2HE  LYS A 166      -3.970 -23.069  -5.458  1.00  0.00              
ATOM   2451 1HZ  LYS A 166      -2.075 -23.928  -4.258  1.00  0.00              
ATOM   2452 2HZ  LYS A 166      -1.571 -22.936  -5.476  1.00  0.00              
ATOM   2453 3HZ  LYS A 166      -1.545 -22.404  -3.915  1.00  0.00              
ATOM   2454  N   VAL A 167      -3.373 -20.165 -10.193  1.00  0.00              
ATOM   2455  CA  VAL A 167      -3.627 -21.210 -11.167  1.00  0.00              
ATOM   2456  C   VAL A 167      -2.643 -21.193 -12.328  1.00  0.00              
ATOM   2457  O   VAL A 167      -2.303 -22.250 -12.862  1.00  0.00              
ATOM   2458  CB  VAL A 167      -5.097 -21.183 -11.680  1.00  0.00              
ATOM   2459  CG1 VAL A 167      -6.036 -21.502 -10.515  1.00  0.00              
ATOM   2460  CG2 VAL A 167      -5.443 -19.829 -12.296  1.00  0.00              
ATOM   2461  H   VAL A 167      -4.024 -19.395 -10.117  1.00  0.00              
ATOM   2462  HA  VAL A 167      -3.493 -22.200 -10.730  1.00  0.00              
ATOM   2463  HB  VAL A 167      -5.209 -21.922 -12.473  1.00  0.00              
ATOM   2464 1HG1 VAL A 167      -7.068 -21.485 -10.865  1.00  0.00              
ATOM   2465 2HG1 VAL A 167      -5.802 -22.491 -10.120  1.00  0.00              
ATOM   2466 3HG1 VAL A 167      -5.908 -20.756  -9.730  1.00  0.00              
ATOM   2467 1HG2 VAL A 167      -6.475 -19.840 -12.646  1.00  0.00              
ATOM   2468 2HG2 VAL A 167      -5.322 -19.048 -11.545  1.00  0.00              
ATOM   2469 3HG2 VAL A 167      -4.777 -19.631 -13.137  1.00  0.00              
ATOM   2470  N   PHE A 168      -2.174 -20.009 -12.718  1.00  0.00              
ATOM   2471  CA  PHE A 168      -1.221 -19.921 -13.815  1.00  0.00              
ATOM   2472  C   PHE A 168       0.178 -20.342 -13.359  1.00  0.00              
ATOM   2473  O   PHE A 168       0.882 -21.053 -14.082  1.00  0.00              
ATOM   2474  CB  PHE A 168      -1.198 -18.498 -14.398  1.00  0.00              
ATOM   2475  CG  PHE A 168      -2.374 -18.200 -15.300  1.00  0.00              
ATOM   2476  CD1 PHE A 168      -2.397 -18.664 -16.615  1.00  0.00              
ATOM   2477  CD2 PHE A 168      -3.472 -17.497 -14.820  1.00  0.00              
ATOM   2478  CE1 PHE A 168      -3.496 -18.436 -17.436  1.00  0.00              
ATOM   2479  CE2 PHE A 168      -4.578 -17.263 -15.630  1.00  0.00              
ATOM   2480  CZ  PHE A 168      -4.594 -17.732 -16.940  1.00  0.00              
ATOM   2481  H   PHE A 168      -2.473 -19.161 -12.257  1.00  0.00              
ATOM   2482  HA  PHE A 168      -1.509 -20.608 -14.612  1.00  0.00              
ATOM   2483 1HB  PHE A 168      -1.221 -17.762 -13.596  1.00  0.00              
ATOM   2484 2HB  PHE A 168      -0.299 -18.353 -14.996  1.00  0.00              
ATOM   2485  HD1 PHE A 168      -1.538 -19.214 -17.000  1.00  0.00              
ATOM   2486  HD2 PHE A 168      -3.461 -17.128 -13.794  1.00  0.00              
ATOM   2487  HE1 PHE A 168      -3.496 -18.807 -18.460  1.00  0.00              
ATOM   2488  HE2 PHE A 168      -5.433 -16.711 -15.240  1.00  0.00              
ATOM   2489  HZ  PHE A 168      -5.458 -17.550 -17.576  1.00  0.00              
ATOM   2490  N   PHE A 169       0.572 -19.912 -12.162  1.00  0.00              
ATOM   2491  CA  PHE A 169       1.887 -20.246 -11.623  1.00  0.00              
ATOM   2492  C   PHE A 169       1.982 -21.738 -11.294  1.00  0.00              
ATOM   2493  O   PHE A 169       2.948 -22.399 -11.669  1.00  0.00              
ATOM   2494  CB  PHE A 169       2.194 -19.405 -10.371  1.00  0.00              
ATOM   2495  CG  PHE A 169       2.864 -18.081 -10.677  1.00  0.00              
ATOM   2496  CD1 PHE A 169       2.185 -17.081 -11.374  1.00  0.00              
ATOM   2497  CD2 PHE A 169       4.182 -17.844 -10.288  1.00  0.00              
ATOM   2498  CE1 PHE A 169       2.810 -15.860 -11.684  1.00  0.00              
ATOM   2499  CE2 PHE A 169       4.817 -16.630 -10.593  1.00  0.00              
ATOM   2500  CZ  PHE A 169       4.127 -15.636 -11.294  1.00  0.00              
ATOM   2501  H   PHE A 169      -0.054 -19.340 -11.614  1.00  0.00              
ATOM   2502  HA  PHE A 169       2.656 -20.042 -12.370  1.00  0.00              
ATOM   2503 1HB  PHE A 169       1.272 -19.174  -9.839  1.00  0.00              
ATOM   2504 2HB  PHE A 169       2.867 -19.950  -9.710  1.00  0.00              
ATOM   2505  HD1 PHE A 169       1.153 -17.253 -11.681  1.00  0.00              
ATOM   2506  HD2 PHE A 169       4.721 -18.619  -9.741  1.00  0.00              
ATOM   2507  HE1 PHE A 169       2.263 -15.092 -12.229  1.00  0.00              
ATOM   2508  HE2 PHE A 169       5.849 -16.462 -10.283  1.00  0.00              
ATOM   2509  HZ  PHE A 169       4.615 -14.693 -11.535  1.00  0.00              
ATOM   2510  N   ASP A 170       0.976 -22.274 -10.611  1.00  0.00              
ATOM   2511  CA  ASP A 170       0.973 -23.696 -10.292  1.00  0.00              
ATOM   2512  C   ASP A 170       0.937 -24.543 -11.554  1.00  0.00              
ATOM   2513  O   ASP A 170       1.538 -25.617 -11.600  1.00  0.00              
ATOM   2514  CB  ASP A 170      -0.205 -24.065  -9.385  1.00  0.00              
ATOM   2515  CG  ASP A 170       0.001 -23.608  -7.952  1.00  0.00              
ATOM   2516  OD1 ASP A 170       1.148 -23.265  -7.595  1.00  0.00              
ATOM   2517  OD2 ASP A 170      -0.971 -23.606  -7.173  1.00  0.00              
ATOM   2518  H   ASP A 170       0.202 -21.700 -10.306  1.00  0.00              
ATOM   2519  HA  ASP A 170       1.893 -23.959  -9.768  1.00  0.00              
ATOM   2520 1HB  ASP A 170      -1.168 -23.721  -9.763  1.00  0.00              
ATOM   2521 2HB  ASP A 170      -0.159 -25.152  -9.443  1.00  0.00              
ATOM   2522  N   LEU A 171       0.239 -24.073 -12.587  1.00  0.00              
ATOM   2523  CA  LEU A 171       0.231 -24.821 -13.835  1.00  0.00              
ATOM   2524  C   LEU A 171       1.629 -24.802 -14.445  1.00  0.00              
ATOM   2525  O   LEU A 171       2.111 -25.829 -14.921  1.00  0.00              
ATOM   2526  CB  LEU A 171      -0.787 -24.251 -14.836  1.00  0.00              
ATOM   2527  CG  LEU A 171      -0.846 -25.002 -16.176  1.00  0.00              
ATOM   2528  CD1 LEU A 171      -1.187 -26.476 -15.909  1.00  0.00              
ATOM   2529  CD2 LEU A 171      -1.893 -24.366 -17.129  1.00  0.00              
ATOM   2530  H   LEU A 171      -0.284 -23.212 -12.526  1.00  0.00              
ATOM   2531  HA  LEU A 171      -0.027 -25.861 -13.636  1.00  0.00              
ATOM   2532 1HB  LEU A 171      -1.702 -24.414 -14.270  1.00  0.00              
ATOM   2533 2HB  LEU A 171      -0.642 -23.182 -14.994  1.00  0.00              
ATOM   2534  HG  LEU A 171       0.129 -24.893 -16.652  1.00  0.00              
ATOM   2535 1HD1 LEU A 171      -1.231 -27.018 -16.854  1.00  0.00              
ATOM   2536 2HD1 LEU A 171      -0.419 -26.918 -15.274  1.00  0.00              
ATOM   2537 3HD1 LEU A 171      -2.153 -26.541 -15.409  1.00  0.00              
ATOM   2538 1HD2 LEU A 171      -1.911 -24.918 -18.069  1.00  0.00              
ATOM   2539 2HD2 LEU A 171      -2.879 -24.405 -16.665  1.00  0.00              
ATOM   2540 3HD2 LEU A 171      -1.624 -23.327 -17.324  1.00  0.00              
ATOM   2541  N   MET A 172       2.286 -23.644 -14.423  1.00  0.00              
ATOM   2542  CA  MET A 172       3.641 -23.556 -14.970  1.00  0.00              
ATOM   2543  C   MET A 172       4.601 -24.455 -14.185  1.00  0.00              
ATOM   2544  O   MET A 172       5.582 -24.951 -14.730  1.00  0.00              
ATOM   2545  CB  MET A 172       4.170 -22.112 -14.939  1.00  0.00              
ATOM   2546  CG  MET A 172       3.540 -21.162 -15.952  1.00  0.00              
ATOM   2547  SD  MET A 172       4.412 -19.560 -16.025  1.00  0.00              
ATOM   2548  CE  MET A 172       3.883 -18.812 -14.486  1.00  0.00              
ATOM   2549  H   MET A 172       1.859 -22.817 -14.031  1.00  0.00              
ATOM   2550  HA  MET A 172       3.649 -23.910 -16.001  1.00  0.00              
ATOM   2551 1HB  MET A 172       3.991 -21.730 -13.935  1.00  0.00              
ATOM   2552 2HB  MET A 172       5.245 -22.163 -15.122  1.00  0.00              
ATOM   2553 1HG  MET A 172       3.573 -21.638 -16.931  1.00  0.00              
ATOM   2554 2HG  MET A 172       2.502 -20.998 -15.661  1.00  0.00              
ATOM   2555 1HE  MET A 172       4.335 -17.825 -14.386  1.00  0.00              
ATOM   2556 2HE  MET A 172       2.796 -18.717 -14.481  1.00  0.00              
ATOM   2557 3HE  MET A 172       4.196 -19.440 -13.651  1.00  0.00              
ATOM   2558  N   ARG A 173       4.323 -24.651 -12.903  1.00  0.00              
ATOM   2559  CA  ARG A 173       5.133 -25.550 -12.099  1.00  0.00              
ATOM   2560  C   ARG A 173       4.901 -26.985 -12.552  1.00  0.00              
ATOM   2561  O   ARG A 173       5.831 -27.780 -12.604  1.00  0.00              
ATOM   2562  CB  ARG A 173       4.800 -25.388 -10.611  1.00  0.00              
ATOM   2563  CG  ARG A 173       5.282 -24.070 -10.039  1.00  0.00              
ATOM   2564  CD  ARG A 173       5.030 -23.967  -8.538  1.00  0.00              
ATOM   2565  NE  ARG A 173       5.499 -22.683  -8.019  1.00  0.00              
ATOM   2566  CZ  ARG A 173       4.708 -21.658  -7.713  1.00  0.00              
ATOM   2567  NH1 ARG A 173       3.389 -21.757  -7.864  1.00  0.00              
ATOM   2568  NH2 ARG A 173       5.240 -20.527  -7.268  1.00  0.00              
ATOM   2569  H   ARG A 173       3.542 -24.176 -12.474  1.00  0.00              
ATOM   2570  HA  ARG A 173       6.190 -25.325 -12.245  1.00  0.00              
ATOM   2571 1HB  ARG A 173       3.718 -25.467 -10.518  1.00  0.00              
ATOM   2572 2HB  ARG A 173       5.271 -26.220 -10.088  1.00  0.00              
ATOM   2573 1HG  ARG A 173       6.353 -23.981 -10.226  1.00  0.00              
ATOM   2574 2HG  ARG A 173       4.757 -23.260 -10.545  1.00  0.00              
ATOM   2575 1HD  ARG A 173       3.961 -24.061  -8.351  1.00  0.00              
ATOM   2576 2HD  ARG A 173       5.560 -24.775  -8.034  1.00  0.00              
ATOM   2577  HE  ARG A 173       6.442 -22.375  -7.817  1.00  0.00              
ATOM   2578 1HH1 ARG A 173       2.986 -22.616  -8.213  1.00  0.00              
ATOM   2579 2HH1 ARG A 173       2.797 -20.974  -7.629  1.00  0.00              
ATOM   2580 1HH2 ARG A 173       6.243 -20.451  -7.165  1.00  0.00              
ATOM   2581 2HH2 ARG A 173       4.643 -19.748  -7.036  1.00  0.00              
ATOM   2582  N   GLU A 174       3.659 -27.309 -12.895  1.00  0.00              
ATOM   2583  CA  GLU A 174       3.354 -28.640 -13.398  1.00  0.00              
ATOM   2584  C   GLU A 174       4.006 -28.830 -14.761  1.00  0.00              
ATOM   2585  O   GLU A 174       4.511 -29.912 -15.077  1.00  0.00              
ATOM   2586  CB  GLU A 174       1.842 -28.842 -13.487  1.00  0.00              
ATOM   2587  CG  GLU A 174       1.222 -29.181 -12.148  1.00  0.00              
ATOM   2588  CD  GLU A 174      -0.240 -29.541 -12.247  1.00  0.00              
ATOM   2589  OE1 GLU A 174      -0.607 -30.316 -13.155  1.00  0.00              
ATOM   2590  OE2 GLU A 174      -1.019 -29.053 -11.401  1.00  0.00              
ATOM   2591  H   GLU A 174       2.914 -26.633 -12.808  1.00  0.00              
ATOM   2592  HA  GLU A 174       3.769 -29.393 -12.727  1.00  0.00              
ATOM   2593 1HB  GLU A 174       1.420 -27.916 -13.877  1.00  0.00              
ATOM   2594 2HB  GLU A 174       1.669 -29.649 -14.200  1.00  0.00              
ATOM   2595 1HG  GLU A 174       1.738 -29.983 -11.621  1.00  0.00              
ATOM   2596 2HG  GLU A 174       1.316 -28.255 -11.581  1.00  0.00              
ATOM   2597  N   ILE A 175       4.007 -27.774 -15.567  1.00  0.00              
ATOM   2598  CA  ILE A 175       4.567 -27.858 -16.904  1.00  0.00              
ATOM   2599  C   ILE A 175       6.075 -28.056 -16.767  1.00  0.00              
ATOM   2600  O   ILE A 175       6.679 -28.872 -17.460  1.00  0.00              
ATOM   2601  CB  ILE A 175       4.271 -26.602 -17.743  1.00  0.00              
ATOM   2602  CG1 ILE A 175       2.774 -26.503 -18.047  1.00  0.00              
ATOM   2603  CG2 ILE A 175       5.079 -26.621 -19.032  1.00  0.00              
ATOM   2604  CD1 ILE A 175       2.352 -25.167 -18.614  1.00  0.00              
ATOM   2605  H   ILE A 175       3.615 -26.897 -15.252  1.00  0.00              
ATOM   2606  HA  ILE A 175       4.181 -28.732 -17.428  1.00  0.00              
ATOM   2607  HB  ILE A 175       4.532 -25.718 -17.163  1.00  0.00              
ATOM   2608 1HG1 ILE A 175       2.535 -27.292 -18.760  1.00  0.00              
ATOM   2609 2HG1 ILE A 175       2.241 -26.686 -17.114  1.00  0.00              
ATOM   2610 1HG2 ILE A 175       4.857 -25.726 -19.613  1.00  0.00              
ATOM   2611 2HG2 ILE A 175       6.142 -26.645 -18.794  1.00  0.00              
ATOM   2612 3HG2 ILE A 175       4.817 -27.505 -19.613  1.00  0.00              
ATOM   2613 1HD1 ILE A 175       1.279 -25.173 -18.804  1.00  0.00              
ATOM   2614 2HD1 ILE A 175       2.590 -24.377 -17.901  1.00  0.00              
ATOM   2615 3HD1 ILE A 175       2.883 -24.984 -19.548  1.00  0.00              
ATOM   2616  N   ARG A 176       6.669 -27.287 -15.861  1.00  0.00              
ATOM   2617  CA  ARG A 176       8.090 -27.389 -15.561  1.00  0.00              
ATOM   2618  C   ARG A 176       8.432 -28.823 -15.162  1.00  0.00              
ATOM   2619  O   ARG A 176       9.375 -29.412 -15.688  1.00  0.00              
ATOM   2620  CB  ARG A 176       8.536 -26.384 -14.509  1.00  0.00              
ATOM   2621  CG  ARG A 176      10.017 -26.429 -14.169  1.00  0.00              
ATOM   2622  CD  ARG A 176      10.480 -25.319 -13.298  1.00  0.00              
ATOM   2623  NE  ARG A 176       9.847 -25.277 -11.989  1.00  0.00              
ATOM   2624  CZ  ARG A 176       9.813 -24.192 -11.190  1.00  0.00              
ATOM   2625  NH1 ARG A 176      10.404 -23.072 -11.543  1.00  0.00              
ATOM   2626  NH2 ARG A 176       9.189 -24.291 -10.030  1.00  0.00              
ATOM   2627  H   ARG A 176       6.109 -26.608 -15.365  1.00  0.00              
ATOM   2628  HA  ARG A 176       8.673 -27.150 -16.451  1.00  0.00              
ATOM   2629 1HB  ARG A 176       8.284 -25.395 -14.888  1.00  0.00              
ATOM   2630 2HB  ARG A 176       7.956 -26.587 -13.609  1.00  0.00              
ATOM   2631 1HG  ARG A 176      10.227 -27.368 -13.657  1.00  0.00              
ATOM   2632 2HG  ARG A 176      10.587 -26.388 -15.098  1.00  0.00              
ATOM   2633 1HD  ARG A 176      11.553 -25.418 -13.138  1.00  0.00              
ATOM   2634 2HD  ARG A 176      10.272 -24.371 -13.792  1.00  0.00              
ATOM   2635  HE  ARG A 176       9.356 -26.004 -11.487  1.00  0.00              
ATOM   2636 1HH1 ARG A 176      10.893 -23.019 -12.426  1.00  0.00              
ATOM   2637 2HH1 ARG A 176      10.368 -22.271 -10.931  1.00  0.00              
ATOM   2638 1HH2 ARG A 176       8.755 -25.165  -9.766  1.00  0.00              
ATOM   2639 2HH2 ARG A 176       9.149 -23.494  -9.412  1.00  0.00              
ATOM   2640  N   ALA A 177       7.660 -29.378 -14.232  1.00  0.00              
ATOM   2641  CA  ALA A 177       7.914 -30.722 -13.735  1.00  0.00              
ATOM   2642  C   ALA A 177       7.860 -31.697 -14.901  1.00  0.00              
ATOM   2643  O   ALA A 177       8.708 -32.580 -15.028  1.00  0.00              
ATOM   2644  CB  ALA A 177       6.872 -31.102 -12.691  1.00  0.00              
ATOM   2645  H   ALA A 177       6.878 -28.856 -13.861  1.00  0.00              
ATOM   2646  HA  ALA A 177       8.913 -30.751 -13.300  1.00  0.00              
ATOM   2647 1HB  ALA A 177       7.074 -32.109 -12.327  1.00  0.00              
ATOM   2648 2HB  ALA A 177       6.918 -30.400 -11.859  1.00  0.00              
ATOM   2649 3HB  ALA A 177       5.880 -31.070 -13.139  1.00  0.00              
ATOM   2650  N   ARG A 178       6.862 -31.513 -15.758  1.00  0.00              
ATOM   2651  CA  ARG A 178       6.667 -32.374 -16.914  1.00  0.00              
ATOM   2652  C   ARG A 178       7.796 -32.238 -17.933  1.00  0.00              
ATOM   2653  O   ARG A 178       8.174 -33.210 -18.583  1.00  0.00              
ATOM   2654  CB  ARG A 178       5.308 -32.149 -17.562  1.00  0.00              
ATOM   2655  CG  ARG A 178       4.992 -33.078 -18.724  1.00  0.00              
ATOM   2656  CD  ARG A 178       5.003 -34.521 -18.374  1.00  0.00              
ATOM   2657  NE  ARG A 178       4.708 -35.412 -19.485  1.00  0.00              
ATOM   2658  CZ  ARG A 178       4.910 -36.744 -19.472  1.00  0.00              
ATOM   2659  NH1 ARG A 178       5.442 -37.338 -18.427  1.00  0.00              
ATOM   2660  NH2 ARG A 178       4.582 -37.436 -20.549  1.00  0.00              
ATOM   2661  H   ARG A 178       6.219 -30.750 -15.599  1.00  0.00              
ATOM   2662  HA  ARG A 178       6.673 -33.419 -16.601  1.00  0.00              
ATOM   2663 1HB  ARG A 178       4.559 -32.280 -16.783  1.00  0.00              
ATOM   2664 2HB  ARG A 178       5.291 -31.117 -17.913  1.00  0.00              
ATOM   2665 1HG  ARG A 178       4.000 -32.832 -19.104  1.00  0.00              
ATOM   2666 2HG  ARG A 178       5.732 -32.915 -19.508  1.00  0.00              
ATOM   2667 1HD  ARG A 178       5.991 -34.787 -17.997  1.00  0.00              
ATOM   2668 2HD  ARG A 178       4.258 -34.704 -17.601  1.00  0.00              
ATOM   2669  HE  ARG A 178       4.325 -35.201 -20.397  1.00  0.00              
ATOM   2670 1HH1 ARG A 178       5.704 -36.793 -17.618  1.00  0.00              
ATOM   2671 2HH1 ARG A 178       5.586 -38.338 -18.437  1.00  0.00              
ATOM   2672 1HH2 ARG A 178       4.191 -36.961 -21.351  1.00  0.00              
ATOM   2673 2HH2 ARG A 178       4.724 -38.435 -20.566  1.00  0.00              
ATOM   2674  N   LYS A 179       8.334 -31.031 -18.073  1.00  0.00              
ATOM   2675  CA  LYS A 179       9.491 -30.816 -18.934  1.00  0.00              
ATOM   2676  C   LYS A 179      10.749 -31.493 -18.394  1.00  0.00              
ATOM   2677  O   LYS A 179      11.603 -31.925 -19.163  1.00  0.00              
ATOM   2678  CB  LYS A 179       9.738 -29.315 -19.128  1.00  0.00              
ATOM   2679  CG  LYS A 179       8.728 -28.643 -20.056  1.00  0.00              
ATOM   2680  CD  LYS A 179       8.916 -27.129 -20.128  1.00  0.00              
ATOM   2681  CE  LYS A 179       8.016 -26.516 -21.206  1.00  0.00              
ATOM   2682  NZ  LYS A 179       7.987 -25.023 -21.175  1.00  0.00              
ATOM   2683  H   LYS A 179       7.938 -30.245 -17.576  1.00  0.00              
ATOM   2684  HA  LYS A 179       9.310 -31.261 -19.913  1.00  0.00              
ATOM   2685 1HB  LYS A 179       9.695 -28.854 -18.141  1.00  0.00              
ATOM   2686 2HB  LYS A 179      10.743 -29.206 -19.535  1.00  0.00              
ATOM   2687 1HG  LYS A 179       8.846 -29.062 -21.056  1.00  0.00              
ATOM   2688 2HG  LYS A 179       7.724 -28.857 -19.689  1.00  0.00              
ATOM   2689 1HD  LYS A 179       8.668 -26.702 -19.155  1.00  0.00              
ATOM   2690 2HD  LYS A 179       9.960 -26.919 -20.360  1.00  0.00              
ATOM   2691 1HE  LYS A 179       8.380 -26.839 -22.180  1.00  0.00              
ATOM   2692 2HE  LYS A 179       7.002 -26.888 -21.057  1.00  0.00              
ATOM   2693 1HZ  LYS A 179       7.379 -24.683 -21.906  1.00  0.00              
ATOM   2694 2HZ  LYS A 179       7.642 -24.712 -20.277  1.00  0.00              
ATOM   2695 3HZ  LYS A 179       8.920 -24.666 -21.319  1.00  0.00              
ATOM   2696  N   MET A 180      10.863 -31.584 -17.071  1.00  0.00              
ATOM   2697  CA  MET A 180      11.974 -32.308 -16.460  1.00  0.00              
ATOM   2698  C   MET A 180      11.830 -33.782 -16.795  1.00  0.00              
ATOM   2699  O   MET A 180      12.803 -34.462 -17.110  1.00  0.00              
ATOM   2700  CB  MET A 180      12.003 -32.095 -14.947  1.00  0.00              
ATOM   2701  CG  MET A 180      12.376 -30.684 -14.517  1.00  0.00              
ATOM   2702  SD  MET A 180      12.294 -30.458 -12.729  1.00  0.00              
ATOM   2703  CE  MET A 180      13.698 -31.436 -12.200  1.00  0.00              
ATOM   2704  H   MET A 180      10.173 -31.148 -16.477  1.00  0.00              
ATOM   2705  HA  MET A 180      12.919 -31.954 -16.872  1.00  0.00              
ATOM   2706 1HB  MET A 180      11.009 -32.338 -14.574  1.00  0.00              
ATOM   2707 2HB  MET A 180      12.727 -32.802 -14.541  1.00  0.00              
ATOM   2708 1HG  MET A 180      13.391 -30.482 -14.857  1.00  0.00              
ATOM   2709 2HG  MET A 180      11.686 -29.989 -14.997  1.00  0.00              
ATOM   2710 1HE  MET A 180      13.781 -31.395 -11.114  1.00  0.00              
ATOM   2711 2HE  MET A 180      13.560 -32.470 -12.516  1.00  0.00              
ATOM   2712 3HE  MET A 180      14.608 -31.037 -12.649  1.00  0.00              
ATOM   2713  N   GLU A 181      10.591 -34.257 -16.726  1.00  0.00              
ATOM   2714  CA  GLU A 181      10.244 -35.623 -17.087  1.00  0.00              
ATOM   2715  C   GLU A 181      10.464 -35.927 -18.566  1.00  0.00              
ATOM   2716  O   GLU A 181      10.853 -37.038 -18.924  1.00  0.00              
ATOM   2717  CB  GLU A 181       8.787 -35.905 -16.715  1.00  0.00              
ATOM   2718  CG  GLU A 181       8.529 -36.005 -15.218  1.00  0.00              
ATOM   2719  CD  GLU A 181       7.064 -36.178 -14.926  1.00  0.00              
ATOM   2720  OE1 GLU A 181       6.287 -36.152 -15.850  1.00  0.00              
ATOM   2721  OE2 GLU A 181       6.731 -36.449 -13.797  1.00  0.00              
ATOM   2722  H   GLU A 181       9.864 -33.632 -16.406  1.00  0.00              
ATOM   2723  HA  GLU A 181      10.888 -36.322 -16.552  1.00  0.00              
ATOM   2724 1HB  GLU A 181       8.189 -35.094 -17.132  1.00  0.00              
ATOM   2725 2HB  GLU A 181       8.510 -36.844 -17.194  1.00  0.00              
ATOM   2726 1HG  GLU A 181       9.091 -36.803 -14.734  1.00  0.00              
ATOM   2727 2HG  GLU A 181       8.863 -35.042 -14.835  1.00  0.00              
ATOM   2728  N   ASP A 182      10.213 -34.938 -19.416  1.00  0.00              
ATOM   2729  CA  ASP A 182      10.384 -35.097 -20.857  1.00  0.00              
ATOM   2730  C   ASP A 182      11.806 -34.858 -21.356  1.00  0.00              
ATOM   2731  O   ASP A 182      12.110 -35.130 -22.517  1.00  0.00              
ATOM   2732  CB  ASP A 182       9.427 -34.157 -21.594  1.00  0.00              
ATOM   2733  CG  ASP A 182       7.963 -34.568 -21.524  1.00  0.00              
ATOM   2734  OD1 ASP A 182       7.698 -35.689 -21.158  1.00  0.00              
ATOM   2735  OD2 ASP A 182       7.120 -33.718 -21.682  1.00  0.00              
ATOM   2736  H   ASP A 182       9.894 -34.051 -19.054  1.00  0.00              
ATOM   2737  HA  ASP A 182      10.165 -36.126 -21.143  1.00  0.00              
ATOM   2738 1HB  ASP A 182       9.526 -33.113 -21.294  1.00  0.00              
ATOM   2739 2HB  ASP A 182       9.789 -34.277 -22.616  1.00  0.00              
ATOM   2740  N   SER A 183      12.674 -34.350 -20.492  1.00  0.00              
ATOM   2741  CA  SER A 183      14.045 -34.074 -20.896  1.00  0.00              
ATOM   2742  C   SER A 183      15.047 -34.688 -19.930  1.00  0.00              
ATOM   2743  O   SER A 183      15.774 -35.610 -20.359  1.00  0.00              
ATOM   2744  OXT SER A 183      15.118 -34.284 -18.802  1.00  0.00              
ATOM   2745  CB  SER A 183      14.264 -32.577 -21.001  1.00  0.00              
ATOM   2746  OG  SER A 183      15.577 -32.262 -21.377  1.00  0.00              
ATOM   2747  H   SER A 183      12.391 -34.150 -19.543  1.00  0.00              
ATOM   2748  HA  SER A 183      14.270 -34.398 -21.913  1.00  0.00              
ATOM   2749 1HB  SER A 183      13.576 -32.176 -21.744  1.00  0.00              
ATOM   2750 2HB  SER A 183      14.055 -32.125 -20.032  1.00  0.00              
ATOM   2751  HG  SER A 183      15.674 -31.309 -21.432  1.00  0.00              
ATOM   2752  N   SER C   4      11.919   8.819 -24.590  1.00  0.00              
ATOM   2753  CA  SER C   4      10.938   9.153 -23.516  1.00  0.00              
ATOM   2754  C   SER C   4      10.400   7.870 -22.884  1.00  0.00              
ATOM   2755  O   SER C   4      10.918   7.402 -21.866  1.00  0.00              
ATOM   2756  CB  SER C   4       9.797   9.986 -24.065  1.00  0.00              
ATOM   2757  OG  SER C   4      10.227  11.247 -24.499  1.00  0.00              
ATOM   2758 1H   SER C   4      11.751   9.115 -25.530  1.00  0.00              
ATOM   2759 2H   SER C   4      12.862   9.144 -24.524  1.00  0.00              
ATOM   2760 3H   SER C   4      12.130   7.864 -24.796  1.00  0.00              
ATOM   2761  HA  SER C   4      11.340   9.823 -22.755  1.00  0.00              
ATOM   2762 1HB  SER C   4       9.349   9.455 -24.905  1.00  0.00              
ATOM   2763 2HB  SER C   4       9.051  10.116 -23.281  1.00  0.00              
ATOM   2764  HG  SER C   4       9.477  11.742 -24.838  1.00  0.00              
ATOM   2765  N   ARG C   5       9.363   7.303 -23.496  1.00  0.00              
ATOM   2766  CA  ARG C   5       8.732   6.109 -22.954  1.00  0.00              
ATOM   2767  C   ARG C   5       9.434   4.852 -23.449  1.00  0.00              
ATOM   2768  O   ARG C   5      10.403   4.923 -24.206  1.00  0.00              
ATOM   2769  CB  ARG C   5       7.252   6.059 -23.342  1.00  0.00              
ATOM   2770  CG  ARG C   5       6.447   7.269 -22.890  1.00  0.00              
ATOM   2771  CD  ARG C   5       6.370   7.371 -21.371  1.00  0.00              
ATOM   2772  NE  ARG C   5       5.593   8.534 -20.946  1.00  0.00              
ATOM   2773  CZ  ARG C   5       4.268   8.545 -20.814  1.00  0.00              
ATOM   2774  NH1 ARG C   5       3.564   7.450 -21.071  1.00  0.00              
ATOM   2775  NH2 ARG C   5       3.647   9.653 -20.434  1.00  0.00              
ATOM   2776  H   ARG C   5       9.004   7.705 -24.349  1.00  0.00              
ATOM   2777  HA  ARG C   5       8.816   6.107 -21.867  1.00  0.00              
ATOM   2778 1HB  ARG C   5       7.210   5.975 -24.426  1.00  0.00              
ATOM   2779 2HB  ARG C   5       6.836   5.158 -22.891  1.00  0.00              
ATOM   2780 1HG  ARG C   5       6.923   8.169 -23.285  1.00  0.00              
ATOM   2781 2HG  ARG C   5       5.438   7.184 -23.296  1.00  0.00              
ATOM   2782 1HD  ARG C   5       5.897   6.472 -20.980  1.00  0.00              
ATOM   2783 2HD  ARG C   5       7.378   7.457 -20.970  1.00  0.00              
ATOM   2784  HE  ARG C   5       5.907   9.464 -20.696  1.00  0.00              
ATOM   2785 1HH1 ARG C   5       4.036   6.607 -21.365  1.00  0.00              
ATOM   2786 2HH1 ARG C   5       2.559   7.464 -20.968  1.00  0.00              
ATOM   2787 1HH2 ARG C   5       4.181  10.490 -20.244  1.00  0.00              
ATOM   2788 2HH2 ARG C   5       2.643   9.657 -20.335  1.00  0.00              
ATOM   2789  N   GLN C   6       8.938   3.701 -23.012  1.00  0.00              
ATOM   2790  CA  GLN C   6       9.485   2.432 -23.451  1.00  0.00              
ATOM   2791  C   GLN C   6       8.845   1.973 -24.757  1.00  0.00              
ATOM   2792  O   GLN C   6       7.728   2.363 -25.092  1.00  0.00              
ATOM   2793  CB  GLN C   6       9.282   1.365 -22.371  1.00  0.00              
ATOM   2794  CG  GLN C   6       9.955   1.684 -21.047  1.00  0.00              
ATOM   2795  CD  GLN C   6      11.463   1.791 -21.175  1.00  0.00              
ATOM   2796  OE1 GLN C   6      12.122   0.884 -21.690  1.00  0.00              
ATOM   2797  NE2 GLN C   6      12.018   2.902 -20.705  1.00  0.00              
ATOM   2798  H   GLN C   6       8.167   3.706 -22.361  1.00  0.00              
ATOM   2799  HA  GLN C   6      10.550   2.544 -23.654  1.00  0.00              
ATOM   2800 1HB  GLN C   6       8.207   1.266 -22.224  1.00  0.00              
ATOM   2801 2HB  GLN C   6       9.680   0.433 -22.772  1.00  0.00              
ATOM   2802 1HG  GLN C   6       9.617   2.487 -20.392  1.00  0.00              
ATOM   2803 2HG  GLN C   6       9.716   0.721 -20.594  1.00  0.00              
ATOM   2804 1HE2 GLN C   6      13.009   3.030 -20.761  1.00  0.00              
ATOM   2805 2HE2 GLN C   6      11.447   3.613 -20.294  1.00  0.00              
ATOM   2806  N   PRO C   7       9.565   1.152 -25.529  1.00  0.00              
ATOM   2807  CA  PRO C   7       9.019   0.636 -26.789  1.00  0.00              
ATOM   2808  C   PRO C   7       7.682  -0.075 -26.618  1.00  0.00              
ATOM   2809  O   PRO C   7       7.502  -0.883 -25.707  1.00  0.00              
ATOM   2810  CB  PRO C   7      10.104  -0.324 -27.277  1.00  0.00              
ATOM   2811  CG  PRO C   7      11.374   0.244 -26.690  1.00  0.00              
ATOM   2812  CD  PRO C   7      10.940   0.654 -25.313  1.00  0.00              
ATOM   2813  HA  PRO C   7       8.800   1.433 -27.515  1.00  0.00              
ATOM   2814 1HB  PRO C   7       9.920  -1.351 -26.926  1.00  0.00              
ATOM   2815 2HB  PRO C   7      10.146  -0.361 -28.375  1.00  0.00              
ATOM   2816 1HG  PRO C   7      12.176  -0.508 -26.671  1.00  0.00              
ATOM   2817 2HG  PRO C   7      11.743   1.091 -27.286  1.00  0.00              
ATOM   2818 1HD  PRO C   7      10.953  -0.187 -24.606  1.00  0.00              
ATOM   2819 2HD  PRO C   7      11.583   1.440 -24.891  1.00  0.00              
ATOM   2820  N   PRO C   8       6.716   0.245 -27.483  1.00  0.00              
ATOM   2821  CA  PRO C   8       5.413  -0.418 -27.423  1.00  0.00              
ATOM   2822  C   PRO C   8       5.620  -1.931 -27.454  1.00  0.00              
ATOM   2823  O   PRO C   8       6.420  -2.440 -28.247  1.00  0.00              
ATOM   2824  CB  PRO C   8       4.657   0.096 -28.652  1.00  0.00              
ATOM   2825  CG  PRO C   8       5.272   1.423 -28.938  1.00  0.00              
ATOM   2826  CD  PRO C   8       6.731   1.270 -28.597  1.00  0.00              
ATOM   2827  HA  PRO C   8       4.868  -0.201 -26.493  1.00  0.00              
ATOM   2828 1HB  PRO C   8       4.768  -0.586 -29.508  1.00  0.00              
ATOM   2829 2HB  PRO C   8       3.580   0.191 -28.453  1.00  0.00              
ATOM   2830 1HG  PRO C   8       5.140   1.704 -29.993  1.00  0.00              
ATOM   2831 2HG  PRO C   8       4.806   2.216 -28.333  1.00  0.00              
ATOM   2832 1HD  PRO C   8       7.323   0.917 -29.454  1.00  0.00              
ATOM   2833 2HD  PRO C   8       7.181   2.215 -28.262  1.00  0.00              
ATOM   2834  N   LEU C   9       4.898  -2.641 -26.596  1.00  0.00              
ATOM   2835  CA  LEU C   9       5.000  -4.093 -26.538  1.00  0.00              
ATOM   2836  C   LEU C   9       3.602  -4.695 -26.655  1.00  0.00              
ATOM   2837  O   LEU C   9       2.792  -4.573 -25.743  1.00  0.00              
ATOM   2838  CB  LEU C   9       5.682  -4.541 -25.240  1.00  0.00              
ATOM   2839  CG  LEU C   9       5.850  -6.057 -25.078  1.00  0.00              
ATOM   2840  CD1 LEU C   9       6.736  -6.605 -26.190  1.00  0.00              
ATOM   2841  CD2 LEU C   9       6.449  -6.361 -23.713  1.00  0.00              
ATOM   2842  H   LEU C   9       4.263  -2.167 -25.968  1.00  0.00              
ATOM   2843  HA  LEU C   9       5.588  -4.452 -27.382  1.00  0.00              
ATOM   2844 1HB  LEU C   9       6.654  -4.071 -25.379  1.00  0.00              
ATOM   2845 2HB  LEU C   9       5.196  -4.116 -24.361  1.00  0.00              
ATOM   2846  HG  LEU C   9       4.854  -6.499 -25.112  1.00  0.00              
ATOM   2847 1HD1 LEU C   9       6.849  -7.682 -26.068  1.00  0.00              
ATOM   2848 2HD1 LEU C   9       6.277  -6.397 -27.156  1.00  0.00              
ATOM   2849 3HD1 LEU C   9       7.715  -6.130 -26.142  1.00  0.00              
ATOM   2850 1HD2 LEU C   9       6.567  -7.439 -23.600  1.00  0.00              
ATOM   2851 2HD2 LEU C   9       7.421  -5.878 -23.626  1.00  0.00              
ATOM   2852 3HD2 LEU C   9       5.786  -5.986 -22.933  1.00  0.00              
ATOM   2853  N   VAL C  10       3.318  -5.347 -27.777  1.00  0.00              
ATOM   2854  CA  VAL C  10       2.043  -6.022 -27.923  1.00  0.00              
ATOM   2855  C   VAL C  10       2.147  -7.383 -27.244  1.00  0.00              
ATOM   2856  O   VAL C  10       3.126  -8.113 -27.438  1.00  0.00              
ATOM   2857  CB  VAL C  10       1.675  -6.182 -29.406  1.00  0.00              
ATOM   2858  CG1 VAL C  10       0.399  -7.010 -29.553  1.00  0.00              
ATOM   2859  CG2 VAL C  10       1.493  -4.793 -30.024  1.00  0.00              
ATOM   2860  H   VAL C  10       3.982  -5.379 -28.537  1.00  0.00              
ATOM   2861  HA  VAL C  10       1.245  -5.477 -27.418  1.00  0.00              
ATOM   2862  HB  VAL C  10       2.500  -6.670 -29.925  1.00  0.00              
ATOM   2863 1HG1 VAL C  10       0.153  -7.114 -30.610  1.00  0.00              
ATOM   2864 2HG1 VAL C  10       0.555  -7.997 -29.118  1.00  0.00              
ATOM   2865 3HG1 VAL C  10      -0.420  -6.510 -29.037  1.00  0.00              
ATOM   2866 1HG2 VAL C  10       1.232  -4.894 -31.077  1.00  0.00              
ATOM   2867 2HG2 VAL C  10       0.696  -4.265 -29.501  1.00  0.00              
ATOM   2868 3HG2 VAL C  10       2.422  -4.231 -29.933  1.00  0.00              
ATOM   2869  N   THR C  11       1.136  -7.715 -26.443  1.00  0.00              
ATOM   2870  CA  THR C  11       1.154  -8.944 -25.661  1.00  0.00              
ATOM   2871  C   THR C  11      -0.116  -9.785 -25.810  1.00  0.00              
ATOM   2872  O   THR C  11      -0.202 -10.867 -25.243  1.00  0.00              
ATOM   2873  CB  THR C  11       1.366  -8.636 -24.167  1.00  0.00              
ATOM   2874  OG1 THR C  11       0.296  -7.809 -23.691  1.00  0.00              
ATOM   2875  CG2 THR C  11       2.690  -7.918 -23.953  1.00  0.00              
ATOM   2876  H   THR C  11       0.337  -7.100 -26.375  1.00  0.00              
ATOM   2877  HA  THR C  11       1.959  -9.591 -26.010  1.00  0.00              
ATOM   2878  HB  THR C  11       1.366  -9.572 -23.609  1.00  0.00              
ATOM   2879  HG1 THR C  11       0.245  -7.872 -22.734  1.00  0.00              
ATOM   2880 1HG2 THR C  11       2.821  -7.709 -22.891  1.00  0.00              
ATOM   2881 2HG2 THR C  11       3.506  -8.550 -24.304  1.00  0.00              
ATOM   2882 3HG2 THR C  11       2.689  -6.982 -24.510  1.00  0.00              
ATOM   2883  N   GLY C  12      -1.099  -9.279 -26.550  1.00  0.00              
ATOM   2884  CA  GLY C  12      -2.290 -10.064 -26.841  1.00  0.00              
ATOM   2885  C   GLY C  12      -2.897  -9.666 -28.176  1.00  0.00              
ATOM   2886  O   GLY C  12      -2.782  -8.517 -28.576  1.00  0.00              
ATOM   2887  H   GLY C  12      -1.025  -8.342 -26.918  1.00  0.00              
ATOM   2888 1HA  GLY C  12      -2.021 -11.120 -26.873  1.00  0.00              
ATOM   2889 2HA  GLY C  12      -3.025  -9.901 -26.053  1.00  0.00              
ATOM   2890  N   ILE C  13      -3.542 -10.609 -28.860  1.00  0.00              
ATOM   2891  CA  ILE C  13      -4.186 -10.334 -30.144  1.00  0.00              
ATOM   2892  C   ILE C  13      -5.486 -11.138 -30.213  1.00  0.00              
ATOM   2893  O   ILE C  13      -5.509 -12.335 -29.899  1.00  0.00              
ATOM   2894  CB  ILE C  13      -3.284 -10.694 -31.339  1.00  0.00              
ATOM   2895  CG1 ILE C  13      -3.957 -10.294 -32.655  1.00  0.00              
ATOM   2896  CG2 ILE C  13      -2.960 -12.180 -31.332  1.00  0.00              
ATOM   2897  CD1 ILE C  13      -3.939  -8.807 -32.923  1.00  0.00              
ATOM   2898  H   ILE C  13      -3.587 -11.543 -28.478  1.00  0.00              
ATOM   2899  HA  ILE C  13      -4.467  -9.284 -30.215  1.00  0.00              
ATOM   2900  HB  ILE C  13      -2.360 -10.120 -31.272  1.00  0.00              
ATOM   2901 1HG1 ILE C  13      -3.434 -10.814 -33.457  1.00  0.00              
ATOM   2902 2HG1 ILE C  13      -4.989 -10.643 -32.610  1.00  0.00              
ATOM   2903 1HG2 ILE C  13      -2.323 -12.417 -32.184  1.00  0.00              
ATOM   2904 2HG2 ILE C  13      -2.442 -12.435 -30.409  1.00  0.00              
ATOM   2905 3HG2 ILE C  13      -3.885 -12.754 -31.401  1.00  0.00              
ATOM   2906 1HD1 ILE C  13      -4.434  -8.601 -33.872  1.00  0.00              
ATOM   2907 2HD1 ILE C  13      -4.463  -8.285 -32.121  1.00  0.00              
ATOM   2908 3HD1 ILE C  13      -2.909  -8.457 -32.969  1.00  0.00              
ATOM   2909  N   SER C  14      -6.570 -10.476 -30.610  1.00  0.00              
ATOM   2910  CA  SER C  14      -7.870 -11.125 -30.732  1.00  0.00              
ATOM   2911  C   SER C  14      -8.693 -10.631 -31.921  1.00  0.00              
ATOM   2912  O   SER C  14      -9.048  -9.456 -31.984  1.00  0.00              
ATOM   2913  CB  SER C  14      -8.652 -10.929 -29.448  1.00  0.00              
ATOM   2914  OG  SER C  14      -9.931 -11.497 -29.518  1.00  0.00              
ATOM   2915  H   SER C  14      -6.488  -9.494 -30.834  1.00  0.00              
ATOM   2916  HA  SER C  14      -7.807 -12.212 -30.792  1.00  0.00              
ATOM   2917 1HB  SER C  14      -8.101 -11.394 -28.631  1.00  0.00              
ATOM   2918 2HB  SER C  14      -8.749  -9.861 -29.258  1.00  0.00              
ATOM   2919  HG  SER C  14      -9.869 -12.443 -29.366  1.00  0.00              
ATOM   2920  N   PRO C  15      -8.999 -11.522 -32.886  1.00  0.00              
ATOM   2921  CA  PRO C  15      -8.613 -12.938 -32.951  1.00  0.00              
ATOM   2922  C   PRO C  15      -7.142 -13.055 -33.340  1.00  0.00              
ATOM   2923  O   PRO C  15      -6.571 -12.105 -33.865  1.00  0.00              
ATOM   2924  CB  PRO C  15      -9.528 -13.488 -34.039  1.00  0.00              
ATOM   2925  CG  PRO C  15      -9.607 -12.317 -34.982  1.00  0.00              
ATOM   2926  CD  PRO C  15      -9.819 -11.154 -34.022  1.00  0.00              
ATOM   2927  HA  PRO C  15      -8.709 -13.450 -31.982  1.00  0.00              
ATOM   2928 1HB  PRO C  15      -9.102 -14.385 -34.510  1.00  0.00              
ATOM   2929 2HB  PRO C  15     -10.511 -13.774 -33.634  1.00  0.00              
ATOM   2930 1HG  PRO C  15      -8.685 -12.219 -35.573  1.00  0.00              
ATOM   2931 2HG  PRO C  15     -10.436 -12.436 -35.696  1.00  0.00              
ATOM   2932 1HD  PRO C  15      -9.491 -10.196 -34.452  1.00  0.00              
ATOM   2933 2HD  PRO C  15     -10.875 -11.035 -33.740  1.00  0.00              
ATOM   2934  N   ASN C  16      -6.534 -14.218 -33.106  1.00  0.00              
ATOM   2935  CA  ASN C  16      -5.124 -14.404 -33.440  1.00  0.00              
ATOM   2936  C   ASN C  16      -4.884 -14.780 -34.909  1.00  0.00              
ATOM   2937  O   ASN C  16      -3.747 -14.980 -35.338  1.00  0.00              
ATOM   2938  CB  ASN C  16      -4.494 -15.447 -32.536  1.00  0.00              
ATOM   2939  CG  ASN C  16      -5.053 -16.830 -32.726  1.00  0.00              
ATOM   2940  OD1 ASN C  16      -5.941 -17.054 -33.556  1.00  0.00              
ATOM   2941  ND2 ASN C  16      -4.595 -17.742 -31.907  1.00  0.00              
ATOM   2942  H   ASN C  16      -7.047 -14.982 -32.692  1.00  0.00              
ATOM   2943  HA  ASN C  16      -4.583 -13.467 -33.300  1.00  0.00              
ATOM   2944 1HB  ASN C  16      -3.411 -15.511 -32.427  1.00  0.00              
ATOM   2945 2HB  ASN C  16      -4.926 -15.016 -31.632  1.00  0.00              
ATOM   2946 1HD2 ASN C  16      -4.922 -18.685 -31.976  1.00  0.00              
ATOM   2947 2HD2 ASN C  16      -3.919 -17.496 -31.212  1.00  0.00              
ATOM   2948  N   GLU C  17      -5.960 -14.874 -35.676  1.00  0.00              
ATOM   2949  CA  GLU C  17      -5.855 -15.250 -37.080  1.00  0.00              
ATOM   2950  C   GLU C  17      -7.058 -14.676 -37.799  1.00  0.00              
ATOM   2951  O   GLU C  17      -8.107 -14.448 -37.192  1.00  0.00              
ATOM   2952  CB  GLU C  17      -5.790 -16.769 -37.254  1.00  0.00              
ATOM   2953  CG  GLU C  17      -7.041 -17.508 -36.800  1.00  0.00              
ATOM   2954  CD  GLU C  17      -6.867 -18.997 -36.913  1.00  0.00              
ATOM   2955  OE1 GLU C  17      -5.820 -19.423 -37.338  1.00  0.00              
ATOM   2956  OE2 GLU C  17      -7.735 -19.712 -36.471  1.00  0.00              
ATOM   2957  H   GLU C  17      -6.871 -14.684 -35.284  1.00  0.00              
ATOM   2958  HA  GLU C  17      -4.950 -14.821 -37.511  1.00  0.00              
ATOM   2959 1HB  GLU C  17      -5.620 -16.961 -38.313  1.00  0.00              
ATOM   2960 2HB  GLU C  17      -4.933 -17.119 -36.678  1.00  0.00              
ATOM   2961 1HG  GLU C  17      -7.350 -17.255 -35.786  1.00  0.00              
ATOM   2962 2HG  GLU C  17      -7.803 -17.177 -37.504  1.00  0.00              
ATOM   2963  N   GLY C  18      -6.905 -14.451 -39.100  1.00  0.00              
ATOM   2964  CA  GLY C  18      -7.998 -13.906 -39.873  1.00  0.00              
ATOM   2965  C   GLY C  18      -7.578 -13.465 -41.255  1.00  0.00              
ATOM   2966  O   GLY C  18      -6.391 -13.302 -41.547  1.00  0.00              
ATOM   2967  H   GLY C  18      -6.030 -14.656 -39.561  1.00  0.00              
ATOM   2968 1HA  GLY C  18      -8.773 -14.666 -39.979  1.00  0.00              
ATOM   2969 2HA  GLY C  18      -8.408 -13.043 -39.350  1.00  0.00              
ATOM   2970  N   ILE C  19      -8.571 -13.277 -42.110  1.00  0.00              
ATOM   2971  CA  ILE C  19      -8.353 -12.997 -43.517  1.00  0.00              
ATOM   2972  C   ILE C  19      -8.115 -11.500 -43.684  1.00  0.00              
ATOM   2973  O   ILE C  19      -8.363 -10.719 -42.765  1.00  0.00              
ATOM   2974  CB  ILE C  19      -9.544 -13.439 -44.387  1.00  0.00              
ATOM   2975  CG1 ILE C  19     -10.795 -12.631 -44.032  1.00  0.00              
ATOM   2976  CG2 ILE C  19      -9.802 -14.928 -44.219  1.00  0.00              
ATOM   2977  CD1 ILE C  19     -11.938 -12.817 -45.002  1.00  0.00              
ATOM   2978  H   ILE C  19      -9.517 -13.333 -41.761  1.00  0.00              
ATOM   2979  HA  ILE C  19      -7.449 -13.491 -43.871  1.00  0.00              
ATOM   2980  HB  ILE C  19      -9.318 -13.225 -45.432  1.00  0.00              
ATOM   2981 1HG1 ILE C  19     -11.109 -12.942 -43.035  1.00  0.00              
ATOM   2982 2HG1 ILE C  19     -10.506 -11.580 -44.009  1.00  0.00              
ATOM   2983 1HG2 ILE C  19     -10.647 -15.224 -44.840  1.00  0.00              
ATOM   2984 2HG2 ILE C  19      -8.917 -15.488 -44.520  1.00  0.00              
ATOM   2985 3HG2 ILE C  19     -10.028 -15.142 -43.174  1.00  0.00              
ATOM   2986 1HD1 ILE C  19     -12.789 -12.214 -44.684  1.00  0.00              
ATOM   2987 2HD1 ILE C  19     -11.625 -12.507 -45.999  1.00  0.00              
ATOM   2988 3HD1 ILE C  19     -12.229 -13.867 -45.025  1.00  0.00              
ATOM   2989  N   PRO C  20      -7.613 -11.079 -44.855  1.00  0.00              
ATOM   2990  CA  PRO C  20      -7.463  -9.645 -45.099  1.00  0.00              
ATOM   2991  C   PRO C  20      -8.762  -8.888 -44.819  1.00  0.00              
ATOM   2992  O   PRO C  20      -9.862  -9.363 -45.127  1.00  0.00              
ATOM   2993  CB  PRO C  20      -7.048  -9.594 -46.563  1.00  0.00              
ATOM   2994  CG  PRO C  20      -6.297 -10.886 -46.724  1.00  0.00              
ATOM   2995  CD  PRO C  20      -7.190 -11.860 -45.985  1.00  0.00              
ATOM   2996  HA  PRO C  20      -6.719  -9.177 -44.438  1.00  0.00              
ATOM   2997 1HB  PRO C  20      -7.924  -9.532 -47.227  1.00  0.00              
ATOM   2998 2HB  PRO C  20      -6.421  -8.715 -46.774  1.00  0.00              
ATOM   2999 1HG  PRO C  20      -6.171 -11.145 -47.786  1.00  0.00              
ATOM   3000 2HG  PRO C  20      -5.290 -10.818 -46.287  1.00  0.00              
ATOM   3001 1HD  PRO C  20      -8.041 -12.191 -46.599  1.00  0.00              
ATOM   3002 2HD  PRO C  20      -6.651 -12.765 -45.671  1.00  0.00              
ATOM   3003  N   TRP C  21      -8.608  -7.715 -44.214  1.00  0.00              
ATOM   3004  CA  TRP C  21      -9.712  -6.839 -43.851  1.00  0.00              
ATOM   3005  C   TRP C  21     -10.493  -7.289 -42.616  1.00  0.00              
ATOM   3006  O   TRP C  21     -11.607  -6.834 -42.365  1.00  0.00              
ATOM   3007  CB  TRP C  21     -10.646  -6.616 -45.041  1.00  0.00              
ATOM   3008  CG  TRP C  21     -11.191  -5.237 -44.987  1.00  0.00              
ATOM   3009  CD1 TRP C  21     -12.499  -4.875 -44.811  1.00  0.00              
ATOM   3010  CD2 TRP C  21     -10.428  -4.029 -44.925  1.00  0.00              
ATOM   3011  NE1 TRP C  21     -12.591  -3.518 -44.627  1.00  0.00              
ATOM   3012  CE2 TRP C  21     -11.335  -2.973 -44.691  1.00  0.00              
ATOM   3013  CE3 TRP C  21      -9.062  -3.738 -45.035  1.00  0.00              
ATOM   3014  CZ2 TRP C  21     -10.921  -1.643 -44.564  1.00  0.00              
ATOM   3015  CZ3 TRP C  21      -8.649  -2.416 -44.909  1.00  0.00              
ATOM   3016  CH2 TRP C  21      -9.580  -1.384 -44.673  1.00  0.00              
ATOM   3017  H   TRP C  21      -7.663  -7.430 -44.001  1.00  0.00              
ATOM   3018  HA  TRP C  21      -9.330  -5.852 -43.590  1.00  0.00              
ATOM   3019 1HB  TRP C  21     -10.101  -6.742 -45.977  1.00  0.00              
ATOM   3020 2HB  TRP C  21     -11.474  -7.323 -45.005  1.00  0.00              
ATOM   3021  HD1 TRP C  21     -13.241  -5.672 -44.840  1.00  0.00              
ATOM   3022  HE1 TRP C  21     -13.445  -3.001 -44.470  1.00  0.00              
ATOM   3023  HE3 TRP C  21      -8.305  -4.500 -45.215  1.00  0.00              
ATOM   3024  HZ2 TRP C  21     -11.672  -0.873 -44.382  1.00  0.00              
ATOM   3025  HZ3 TRP C  21      -7.585  -2.197 -44.997  1.00  0.00              
ATOM   3026  HH2 TRP C  21      -9.222  -0.358 -44.578  1.00  0.00              
ATOM   3027  N   THR C  22      -9.888  -8.188 -41.845  1.00  0.00              
ATOM   3028  CA  THR C  22     -10.463  -8.633 -40.576  1.00  0.00              
ATOM   3029  C   THR C  22     -10.038  -7.600 -39.533  1.00  0.00              
ATOM   3030  O   THR C  22      -8.857  -7.278 -39.429  1.00  0.00              
ATOM   3031  CB  THR C  22      -9.892 -10.002 -40.137  1.00  0.00              
ATOM   3032  OG1 THR C  22     -10.270 -11.011 -41.078  1.00  0.00              
ATOM   3033  CG2 THR C  22     -10.416 -10.382 -38.755  1.00  0.00              
ATOM   3034  H   THR C  22      -9.005  -8.574 -42.147  1.00  0.00              
ATOM   3035  HA  THR C  22     -11.550  -8.654 -40.651  1.00  0.00              
ATOM   3036  HB  THR C  22      -8.804  -9.940 -40.108  1.00  0.00              
ATOM   3037  HG1 THR C  22     -11.178 -10.864 -41.356  1.00  0.00              
ATOM   3038 1HG2 THR C  22     -10.002 -11.347 -38.463  1.00  0.00              
ATOM   3039 2HG2 THR C  22     -10.115  -9.624 -38.031  1.00  0.00              
ATOM   3040 3HG2 THR C  22     -11.502 -10.445 -38.784  1.00  0.00              
ATOM   3041  N   LYS C  23     -10.995  -7.087 -38.772  1.00  0.00              
ATOM   3042  CA  LYS C  23     -10.703  -6.121 -37.722  1.00  0.00              
ATOM   3043  C   LYS C  23     -10.206  -6.877 -36.493  1.00  0.00              
ATOM   3044  O   LYS C  23     -10.871  -7.794 -36.026  1.00  0.00              
ATOM   3045  CB  LYS C  23     -11.936  -5.283 -37.383  1.00  0.00              
ATOM   3046  CG  LYS C  23     -11.656  -4.086 -36.483  1.00  0.00              
ATOM   3047  CD  LYS C  23     -12.867  -3.170 -36.387  1.00  0.00              
ATOM   3048  CE  LYS C  23     -13.896  -3.714 -35.407  1.00  0.00              
ATOM   3049  NZ  LYS C  23     -15.040  -2.779 -35.227  1.00  0.00              
ATOM   3050  H   LYS C  23     -11.951  -7.375 -38.925  1.00  0.00              
ATOM   3051  HA  LYS C  23      -9.911  -5.447 -38.051  1.00  0.00              
ATOM   3052 1HB  LYS C  23     -12.355  -4.935 -38.329  1.00  0.00              
ATOM   3053 2HB  LYS C  23     -12.650  -5.945 -36.893  1.00  0.00              
ATOM   3054 1HG  LYS C  23     -11.397  -4.453 -35.490  1.00  0.00              
ATOM   3055 2HG  LYS C  23     -10.813  -3.532 -36.896  1.00  0.00              
ATOM   3056 1HD  LYS C  23     -12.533  -2.187 -36.056  1.00  0.00              
ATOM   3057 2HD  LYS C  23     -13.318  -3.086 -37.376  1.00  0.00              
ATOM   3058 1HE  LYS C  23     -14.263  -4.666 -35.789  1.00  0.00              
ATOM   3059 2HE  LYS C  23     -13.404  -3.872 -34.448  1.00  0.00              
ATOM   3060 1HZ  LYS C  23     -15.699  -3.176 -34.571  1.00  0.00              
ATOM   3061 2HZ  LYS C  23     -14.701  -1.896 -34.872  1.00  0.00              
ATOM   3062 3HZ  LYS C  23     -15.498  -2.632 -36.115  1.00  0.00              
ATOM   3063  N   VAL C  24      -9.045  -6.496 -35.970  1.00  0.00              
ATOM   3064  CA  VAL C  24      -8.505  -7.153 -34.782  1.00  0.00              
ATOM   3065  C   VAL C  24      -8.260  -6.203 -33.616  1.00  0.00              
ATOM   3066  O   VAL C  24      -8.032  -5.004 -33.803  1.00  0.00              
ATOM   3067  CB  VAL C  24      -7.166  -7.864 -35.085  1.00  0.00              
ATOM   3068  CG1 VAL C  24      -7.354  -8.911 -36.187  1.00  0.00              
ATOM   3069  CG2 VAL C  24      -6.123  -6.846 -35.489  1.00  0.00              
ATOM   3070  H   VAL C  24      -8.525  -5.742 -36.394  1.00  0.00              
ATOM   3071  HA  VAL C  24      -9.212  -7.876 -34.373  1.00  0.00              
ATOM   3072  HB  VAL C  24      -6.810  -8.348 -34.177  1.00  0.00              
ATOM   3073 1HG1 VAL C  24      -6.402  -9.404 -36.388  1.00  0.00              
ATOM   3074 2HG1 VAL C  24      -8.085  -9.653 -35.864  1.00  0.00              
ATOM   3075 3HG1 VAL C  24      -7.709  -8.424 -37.095  1.00  0.00              
ATOM   3076 1HG2 VAL C  24      -5.182  -7.354 -35.699  1.00  0.00              
ATOM   3077 2HG2 VAL C  24      -6.458  -6.316 -36.380  1.00  0.00              
ATOM   3078 3HG2 VAL C  24      -5.976  -6.135 -34.676  1.00  0.00              
ATOM   3079  N   THR C  25      -8.320  -6.749 -32.406  1.00  0.00              
ATOM   3080  CA  THR C  25      -8.018  -5.979 -31.219  1.00  0.00              
ATOM   3081  C   THR C  25      -6.588  -6.324 -30.818  1.00  0.00              
ATOM   3082  O   THR C  25      -6.255  -7.496 -30.636  1.00  0.00              
ATOM   3083  CB  THR C  25      -8.962  -6.331 -30.079  1.00  0.00              
ATOM   3084  OG1 THR C  25     -10.292  -6.001 -30.464  1.00  0.00              
ATOM   3085  CG2 THR C  25      -8.595  -5.559 -28.820  1.00  0.00              
ATOM   3086  H   THR C  25      -8.580  -7.721 -32.309  1.00  0.00              
ATOM   3087  HA  THR C  25      -8.077  -4.914 -31.446  1.00  0.00              
ATOM   3088  HB  THR C  25      -8.894  -7.400 -29.880  1.00  0.00              
ATOM   3089  HG1 THR C  25     -10.644  -6.693 -31.029  1.00  0.00              
ATOM   3090 1HG2 THR C  25      -9.281  -5.826 -28.018  1.00  0.00              
ATOM   3091 2HG2 THR C  25      -7.575  -5.808 -28.526  1.00  0.00              
ATOM   3092 3HG2 THR C  25      -8.664  -4.489 -29.018  1.00  0.00              
ATOM   3093  N   ILE C  26      -5.746  -5.297 -30.716  1.00  0.00              
ATOM   3094  CA  ILE C  26      -4.354  -5.449 -30.305  1.00  0.00              
ATOM   3095  C   ILE C  26      -4.186  -4.962 -28.868  1.00  0.00              
ATOM   3096  O   ILE C  26      -4.401  -3.780 -28.579  1.00  0.00              
ATOM   3097  CB  ILE C  26      -3.424  -4.612 -31.212  1.00  0.00              
ATOM   3098  CG1 ILE C  26      -3.539  -5.086 -32.665  1.00  0.00              
ATOM   3099  CG2 ILE C  26      -1.989  -4.727 -30.738  1.00  0.00              
ATOM   3100  CD1 ILE C  26      -2.829  -4.184 -33.673  1.00  0.00              
ATOM   3101  H   ILE C  26      -6.096  -4.375 -30.934  1.00  0.00              
ATOM   3102  HA  ILE C  26      -4.070  -6.501 -30.294  1.00  0.00              
ATOM   3103  HB  ILE C  26      -3.739  -3.569 -31.179  1.00  0.00              
ATOM   3104 1HG1 ILE C  26      -3.114  -6.088 -32.714  1.00  0.00              
ATOM   3105 2HG1 ILE C  26      -4.601  -5.132 -32.908  1.00  0.00              
ATOM   3106 1HG2 ILE C  26      -1.343  -4.134 -31.384  1.00  0.00              
ATOM   3107 2HG2 ILE C  26      -1.914  -4.361 -29.715  1.00  0.00              
ATOM   3108 3HG2 ILE C  26      -1.677  -5.772 -30.772  1.00  0.00              
ATOM   3109 1HD1 ILE C  26      -2.957  -4.588 -34.678  1.00  0.00              
ATOM   3110 2HD1 ILE C  26      -3.254  -3.181 -33.629  1.00  0.00              
ATOM   3111 3HD1 ILE C  26      -1.766  -4.138 -33.437  1.00  0.00              
ATOM   3112  N   ARG C  27      -3.812  -5.870 -27.968  1.00  0.00              
ATOM   3113  CA  ARG C  27      -3.651  -5.526 -26.554  1.00  0.00              
ATOM   3114  C   ARG C  27      -2.171  -5.561 -26.190  1.00  0.00              
ATOM   3115  O   ARG C  27      -1.423  -6.430 -26.649  1.00  0.00              
ATOM   3116  CB  ARG C  27      -4.482  -6.408 -25.634  1.00  0.00              
ATOM   3117  CG  ARG C  27      -5.979  -6.377 -25.899  1.00  0.00              
ATOM   3118  CD  ARG C  27      -6.615  -5.055 -25.664  1.00  0.00              
ATOM   3119  NE  ARG C  27      -6.403  -4.512 -24.332  1.00  0.00              
ATOM   3120  CZ  ARG C  27      -7.113  -4.861 -23.241  1.00  0.00              
ATOM   3121  NH1 ARG C  27      -8.104  -5.721 -23.325  1.00  0.00              
ATOM   3122  NH2 ARG C  27      -6.802  -4.298 -22.087  1.00  0.00              
ATOM   3123  H   ARG C  27      -3.635  -6.817 -28.267  1.00  0.00              
ATOM   3124  HA  ARG C  27      -4.013  -4.512 -26.378  1.00  0.00              
ATOM   3125 1HB  ARG C  27      -4.117  -7.427 -25.755  1.00  0.00              
ATOM   3126 2HB  ARG C  27      -4.292  -6.073 -24.615  1.00  0.00              
ATOM   3127 1HG  ARG C  27      -6.154  -6.653 -26.939  1.00  0.00              
ATOM   3128 2HG  ARG C  27      -6.462  -7.103 -25.244  1.00  0.00              
ATOM   3129 1HD  ARG C  27      -6.212  -4.336 -26.377  1.00  0.00              
ATOM   3130 2HD  ARG C  27      -7.690  -5.148 -25.811  1.00  0.00              
ATOM   3131  HE  ARG C  27      -5.731  -3.826 -24.015  1.00  0.00              
ATOM   3132 1HH1 ARG C  27      -8.341  -6.129 -24.218  1.00  0.00              
ATOM   3133 2HH1 ARG C  27      -8.624  -5.969 -22.496  1.00  0.00              
ATOM   3134 1HH2 ARG C  27      -6.048  -3.625 -22.044  1.00  0.00              
ATOM   3135 2HH2 ARG C  27      -7.318  -4.541 -21.255  1.00  0.00              
ATOM   3136  N   GLY C  28      -1.753  -4.614 -25.366  1.00  0.00              
ATOM   3137  CA  GLY C  28      -0.355  -4.547 -24.997  1.00  0.00              
ATOM   3138  C   GLY C  28      -0.065  -3.488 -23.953  1.00  0.00              
ATOM   3139  O   GLY C  28      -0.958  -3.068 -23.206  1.00  0.00              
ATOM   3140  H   GLY C  28      -2.395  -3.933 -24.985  1.00  0.00              
ATOM   3141 1HA  GLY C  28      -0.046  -5.512 -24.594  1.00  0.00              
ATOM   3142 2HA  GLY C  28       0.237  -4.319 -25.883  1.00  0.00              
ATOM   3143  N   GLU C  29       1.191  -3.059 -23.920  1.00  0.00              
ATOM   3144  CA  GLU C  29       1.655  -2.024 -23.007  1.00  0.00              
ATOM   3145  C   GLU C  29       2.375  -0.950 -23.787  1.00  0.00              
ATOM   3146  O   GLU C  29       3.065  -1.244 -24.762  1.00  0.00              
ATOM   3147  CB  GLU C  29       2.574  -2.608 -21.932  1.00  0.00              
ATOM   3148  CG  GLU C  29       2.744  -1.726 -20.703  1.00  0.00              
ATOM   3149  CD  GLU C  29       3.653  -2.367 -19.692  1.00  0.00              
ATOM   3150  OE1 GLU C  29       3.319  -3.420 -19.204  1.00  0.00              
ATOM   3151  OE2 GLU C  29       4.732  -1.863 -19.489  1.00  0.00              
ATOM   3152  H   GLU C  29       1.846  -3.479 -24.564  1.00  0.00              
ATOM   3153  HA  GLU C  29       0.803  -1.559 -22.511  1.00  0.00              
ATOM   3154 1HB  GLU C  29       2.147  -3.566 -21.634  1.00  0.00              
ATOM   3155 2HB  GLU C  29       3.546  -2.772 -22.397  1.00  0.00              
ATOM   3156 1HG  GLU C  29       3.107  -0.725 -20.934  1.00  0.00              
ATOM   3157 2HG  GLU C  29       1.736  -1.660 -20.294  1.00  0.00              
ATOM   3158  N   ASN C  30       2.223   0.291 -23.332  1.00  0.00              
ATOM   3159  CA  ASN C  30       2.878   1.438 -23.947  1.00  0.00              
ATOM   3160  C   ASN C  30       2.562   1.538 -25.429  1.00  0.00              
ATOM   3161  O   ASN C  30       3.466   1.773 -26.247  1.00  0.00              
ATOM   3162  CB  ASN C  30       4.390   1.335 -23.758  1.00  0.00              
ATOM   3163  CG  ASN C  30       4.795   1.317 -22.296  1.00  0.00              
ATOM   3164  OD1 ASN C  30       4.475   2.229 -21.537  1.00  0.00              
ATOM   3165  ND2 ASN C  30       5.504   0.268 -21.894  1.00  0.00              
ATOM   3166  H   ASN C  30       1.627   0.436 -22.527  1.00  0.00              
ATOM   3167  HA  ASN C  30       2.510   2.361 -23.495  1.00  0.00              
ATOM   3168 1HB  ASN C  30       4.972   0.600 -24.316  1.00  0.00              
ATOM   3169 2HB  ASN C  30       4.573   2.330 -24.165  1.00  0.00              
ATOM   3170 1HD2 ASN C  30       5.800   0.202 -20.941  1.00  0.00              
ATOM   3171 2HD2 ASN C  30       5.741  -0.454 -22.544  1.00  0.00              
ATOM   3172  N   LEU C  31       1.291   1.368 -25.781  1.00  0.00              
ATOM   3173  CA  LEU C  31       0.933   1.380 -27.192  1.00  0.00              
ATOM   3174  C   LEU C  31       0.579   2.786 -27.671  1.00  0.00              
ATOM   3175  O   LEU C  31       0.151   2.974 -28.806  1.00  0.00              
ATOM   3176  CB  LEU C  31      -0.214   0.398 -27.474  1.00  0.00              
ATOM   3177  CG  LEU C  31       0.058  -1.071 -27.088  1.00  0.00              
ATOM   3178  CD1 LEU C  31      -1.124  -1.946 -27.512  1.00  0.00              
ATOM   3179  CD2 LEU C  31       1.353  -1.572 -27.747  1.00  0.00              
ATOM   3180  H   LEU C  31       0.566   1.230 -25.091  1.00  0.00              
ATOM   3181  HA  LEU C  31       1.789   1.062 -27.788  1.00  0.00              
ATOM   3182 1HB  LEU C  31      -0.974   0.819 -26.818  1.00  0.00              
ATOM   3183 2HB  LEU C  31      -0.553   0.460 -28.508  1.00  0.00              
ATOM   3184  HG  LEU C  31       0.209  -1.101 -26.008  1.00  0.00              
ATOM   3185 1HD1 LEU C  31      -0.927  -2.983 -27.238  1.00  0.00              
ATOM   3186 2HD1 LEU C  31      -2.029  -1.603 -27.010  1.00  0.00              
ATOM   3187 3HD1 LEU C  31      -1.259  -1.877 -28.591  1.00  0.00              
ATOM   3188 1HD2 LEU C  31       1.527  -2.610 -27.462  1.00  0.00              
ATOM   3189 2HD2 LEU C  31       1.261  -1.503 -28.831  1.00  0.00              
ATOM   3190 3HD2 LEU C  31       2.191  -0.960 -27.414  1.00  0.00              
ATOM   3191  N   GLY C  32       0.769   3.774 -26.804  1.00  0.00              
ATOM   3192  CA  GLY C  32       0.520   5.151 -27.188  1.00  0.00              
ATOM   3193  C   GLY C  32      -0.245   5.939 -26.145  1.00  0.00              
ATOM   3194  O   GLY C  32      -1.072   5.392 -25.414  1.00  0.00              
ATOM   3195  H   GLY C  32       1.091   3.575 -25.868  1.00  0.00              
ATOM   3196 1HA  GLY C  32       1.473   5.653 -27.353  1.00  0.00              
ATOM   3197 2HA  GLY C  32      -0.061   5.164 -28.109  1.00  0.00              
ATOM   3198  N   THR C  33       0.036   7.231 -26.078  1.00  0.00              
ATOM   3199  CA  THR C  33      -0.583   8.087 -25.082  1.00  0.00              
ATOM   3200  C   THR C  33      -1.867   8.700 -25.637  1.00  0.00              
ATOM   3201  O   THR C  33      -2.671   9.228 -24.890  1.00  0.00              
ATOM   3202  CB  THR C  33       0.405   9.196 -24.622  1.00  0.00              
ATOM   3203  OG1 THR C  33       0.728  10.051 -25.724  1.00  0.00              
ATOM   3204  CG2 THR C  33       1.704   8.571 -24.114  1.00  0.00              
ATOM   3205  H   THR C  33       0.694   7.633 -26.731  1.00  0.00              
ATOM   3206  HA  THR C  33      -0.864   7.496 -24.211  1.00  0.00              
ATOM   3207  HB  THR C  33      -0.059   9.774 -23.823  1.00  0.00              
ATOM   3208  HG1 THR C  33       1.067  10.886 -25.393  1.00  0.00              
ATOM   3209 1HG2 THR C  33       2.386   9.360 -23.796  1.00  0.00              
ATOM   3210 2HG2 THR C  33       1.486   7.915 -23.272  1.00  0.00              
ATOM   3211 3HG2 THR C  33       2.165   7.994 -24.914  1.00  0.00              
ATOM   3212  N   GLY C  34      -2.066   8.601 -26.948  1.00  0.00              
ATOM   3213  CA  GLY C  34      -3.259   9.152 -27.568  1.00  0.00              
ATOM   3214  C   GLY C  34      -3.254   8.915 -29.064  1.00  0.00              
ATOM   3215  O   GLY C  34      -2.250   8.462 -29.606  1.00  0.00              
ATOM   3216  H   GLY C  34      -1.381   8.137 -27.527  1.00  0.00              
ATOM   3217 1HA  GLY C  34      -4.138   8.675 -27.134  1.00  0.00              
ATOM   3218 2HA  GLY C  34      -3.297  10.224 -27.377  1.00  0.00              
ATOM   3219  N   PRO C  35      -4.355   9.224 -29.767  1.00  0.00              
ATOM   3220  CA  PRO C  35      -4.469   9.059 -31.224  1.00  0.00              
ATOM   3221  C   PRO C  35      -3.384   9.781 -32.015  1.00  0.00              
ATOM   3222  O   PRO C  35      -2.918   9.304 -33.058  1.00  0.00              
ATOM   3223  CB  PRO C  35      -5.858   9.621 -31.522  1.00  0.00              
ATOM   3224  CG  PRO C  35      -6.622   9.355 -30.258  1.00  0.00              
ATOM   3225  CD  PRO C  35      -5.612   9.705 -29.194  1.00  0.00              
ATOM   3226  HA  PRO C  35      -4.360   8.012 -31.543  1.00  0.00              
ATOM   3227 1HB  PRO C  35      -5.816  10.695 -31.753  1.00  0.00              
ATOM   3228 2HB  PRO C  35      -6.319   9.122 -32.388  1.00  0.00              
ATOM   3229 1HG  PRO C  35      -7.528   9.975 -30.201  1.00  0.00              
ATOM   3230 2HG  PRO C  35      -6.946   8.305 -30.203  1.00  0.00              
ATOM   3231 1HD  PRO C  35      -5.577  10.786 -28.993  1.00  0.00              
ATOM   3232 2HD  PRO C  35      -5.828   9.208 -28.236  1.00  0.00              
ATOM   3233  N   THR C  36      -2.969  10.928 -31.498  1.00  0.00              
ATOM   3234  CA  THR C  36      -1.926  11.721 -32.126  1.00  0.00              
ATOM   3235  C   THR C  36      -0.512  11.234 -31.833  1.00  0.00              
ATOM   3236  O   THR C  36       0.426  11.561 -32.566  1.00  0.00              
ATOM   3237  CB  THR C  36      -2.048  13.179 -31.674  1.00  0.00              
ATOM   3238  OG1 THR C  36      -1.853  13.253 -30.260  1.00  0.00              
ATOM   3239  CG2 THR C  36      -3.426  13.708 -31.997  1.00  0.00              
ATOM   3240  H   THR C  36      -3.391  11.260 -30.643  1.00  0.00              
ATOM   3241  HA  THR C  36      -2.017  11.658 -33.211  1.00  0.00              
ATOM   3242  HB  THR C  36      -1.297  13.774 -32.193  1.00  0.00              
ATOM   3243  HG1 THR C  36      -1.618  14.151 -30.016  1.00  0.00              
ATOM   3244 1HG2 THR C  36      -3.503  14.744 -31.673  1.00  0.00              
ATOM   3245 2HG2 THR C  36      -3.595  13.649 -33.071  1.00  0.00              
ATOM   3246 3HG2 THR C  36      -4.175  13.109 -31.479  1.00  0.00              
ATOM   3247  N   ASP C  37      -0.366  10.443 -30.771  1.00  0.00              
ATOM   3248  CA  ASP C  37       0.918   9.828 -30.428  1.00  0.00              
ATOM   3249  C   ASP C  37       1.263   8.609 -31.291  1.00  0.00              
ATOM   3250  O   ASP C  37       2.420   8.382 -31.648  1.00  0.00              
ATOM   3251  CB  ASP C  37       0.923   9.429 -28.951  1.00  0.00              
ATOM   3252  CG  ASP C  37       2.260   8.902 -28.446  1.00  0.00              
ATOM   3253  OD1 ASP C  37       3.246   9.579 -28.619  1.00  0.00              
ATOM   3254  OD2 ASP C  37       2.263   7.910 -27.758  1.00  0.00              
ATOM   3255  H   ASP C  37      -1.170  10.262 -30.186  1.00  0.00              
ATOM   3256  HA  ASP C  37       1.726  10.538 -30.605  1.00  0.00              
ATOM   3257 1HB  ASP C  37       0.570  10.218 -28.286  1.00  0.00              
ATOM   3258 2HB  ASP C  37       0.197   8.617 -28.970  1.00  0.00              
ATOM   3259  N   LEU C  38       0.245   7.838 -31.637  1.00  0.00              
ATOM   3260  CA  LEU C  38       0.380   6.727 -32.577  1.00  0.00              
ATOM   3261  C   LEU C  38       0.642   7.180 -34.023  1.00  0.00              
ATOM   3262  O   LEU C  38      -0.192   7.848 -34.632  1.00  0.00              
ATOM   3263  CB  LEU C  38      -0.897   5.879 -32.493  1.00  0.00              
ATOM   3264  CG  LEU C  38      -1.034   4.657 -33.391  1.00  0.00              
ATOM   3265  CD1 LEU C  38       0.054   3.643 -33.037  1.00  0.00              
ATOM   3266  CD2 LEU C  38      -2.426   4.057 -33.206  1.00  0.00              
ATOM   3267  H   LEU C  38      -0.659   8.032 -31.230  1.00  0.00              
ATOM   3268  HA  LEU C  38       1.247   6.124 -32.309  1.00  0.00              
ATOM   3269 1HB  LEU C  38      -0.818   5.544 -31.460  1.00  0.00              
ATOM   3270 2HB  LEU C  38      -1.793   6.487 -32.612  1.00  0.00              
ATOM   3271  HG  LEU C  38      -0.949   5.002 -34.421  1.00  0.00              
ATOM   3272 1HD1 LEU C  38      -0.042   2.767 -33.679  1.00  0.00              
ATOM   3273 2HD1 LEU C  38       1.034   4.095 -33.186  1.00  0.00              
ATOM   3274 3HD1 LEU C  38      -0.054   3.342 -31.995  1.00  0.00              
ATOM   3275 1HD2 LEU C  38      -2.532   3.181 -33.847  1.00  0.00              
ATOM   3276 2HD2 LEU C  38      -2.561   3.764 -32.164  1.00  0.00              
ATOM   3277 3HD2 LEU C  38      -3.180   4.797 -33.475  1.00  0.00              
ATOM   3278  N   ILE C  39       1.798   6.816 -34.573  1.00  0.00              
ATOM   3279  CA  ILE C  39       2.217   7.338 -35.879  1.00  0.00              
ATOM   3280  C   ILE C  39       2.548   6.271 -36.907  1.00  0.00              
ATOM   3281  O   ILE C  39       2.833   6.578 -38.068  1.00  0.00              
ATOM   3282  CB  ILE C  39       3.463   8.240 -35.768  1.00  0.00              
ATOM   3283  CG1 ILE C  39       4.628   7.453 -35.160  1.00  0.00              
ATOM   3284  CG2 ILE C  39       3.138   9.468 -34.950  1.00  0.00              
ATOM   3285  CD1 ILE C  39       5.968   8.186 -35.232  1.00  0.00              
ATOM   3286  H   ILE C  39       2.401   6.169 -34.084  1.00  0.00              
ATOM   3287  HA  ILE C  39       1.403   7.884 -36.354  1.00  0.00              
ATOM   3288  HB  ILE C  39       3.779   8.535 -36.768  1.00  0.00              
ATOM   3289 1HG1 ILE C  39       4.375   7.255 -34.118  1.00  0.00              
ATOM   3290 2HG1 ILE C  39       4.700   6.509 -35.701  1.00  0.00              
ATOM   3291 1HG2 ILE C  39       4.022  10.100 -34.875  1.00  0.00              
ATOM   3292 2HG2 ILE C  39       2.336  10.025 -35.433  1.00  0.00              
ATOM   3293 3HG2 ILE C  39       2.821   9.167 -33.951  1.00  0.00              
ATOM   3294 1HD1 ILE C  39       6.746   7.568 -34.782  1.00  0.00              
ATOM   3295 2HD1 ILE C  39       6.219   8.384 -36.274  1.00  0.00              
ATOM   3296 3HD1 ILE C  39       5.898   9.129 -34.691  1.00  0.00              
ATOM   3297  N   GLY C  40       2.521   5.019 -36.476  1.00  0.00              
ATOM   3298  CA  GLY C  40       2.671   3.923 -37.412  1.00  0.00              
ATOM   3299  C   GLY C  40       2.159   2.615 -36.832  1.00  0.00              
ATOM   3300  O   GLY C  40       2.142   2.425 -35.615  1.00  0.00              
ATOM   3301  H   GLY C  40       2.395   4.814 -35.495  1.00  0.00              
ATOM   3302 1HA  GLY C  40       2.109   4.149 -38.318  1.00  0.00              
ATOM   3303 2HA  GLY C  40       3.726   3.808 -37.659  1.00  0.00              
ATOM   3304  N   LEU C  41       1.724   1.724 -37.710  1.00  0.00              
ATOM   3305  CA  LEU C  41       1.319   0.384 -37.314  1.00  0.00              
ATOM   3306  C   LEU C  41       1.614  -0.578 -38.459  1.00  0.00              
ATOM   3307  O   LEU C  41       1.055  -0.468 -39.557  1.00  0.00              
ATOM   3308  CB  LEU C  41      -0.166   0.354 -36.941  1.00  0.00              
ATOM   3309  CG  LEU C  41      -0.773  -0.987 -36.509  1.00  0.00              
ATOM   3310  CD1 LEU C  41      -0.120  -1.496 -35.232  1.00  0.00              
ATOM   3311  CD2 LEU C  41      -2.274  -0.808 -36.325  1.00  0.00              
ATOM   3312  H   LEU C  41       1.674   1.984 -38.684  1.00  0.00              
ATOM   3313  HA  LEU C  41       1.904   0.067 -36.451  1.00  0.00              
ATOM   3314 1HB  LEU C  41      -0.147   1.026 -36.085  1.00  0.00              
ATOM   3315 2HB  LEU C  41      -0.788   0.781 -37.726  1.00  0.00              
ATOM   3316  HG  LEU C  41      -0.613  -1.693 -37.324  1.00  0.00              
ATOM   3317 1HD1 LEU C  41      -0.570  -2.448 -34.949  1.00  0.00              
ATOM   3318 2HD1 LEU C  41       0.948  -1.636 -35.402  1.00  0.00              
ATOM   3319 3HD1 LEU C  41      -0.271  -0.772 -34.434  1.00  0.00              
ATOM   3320 1HD2 LEU C  41      -2.718  -1.754 -36.017  1.00  0.00              
ATOM   3321 2HD2 LEU C  41      -2.460  -0.054 -35.560  1.00  0.00              
ATOM   3322 3HD2 LEU C  41      -2.720  -0.487 -37.266  1.00  0.00              
ATOM   3323  N   THR C  42       2.518  -1.512 -38.189  1.00  0.00              
ATOM   3324  CA  THR C  42       2.940  -2.493 -39.176  1.00  0.00              
ATOM   3325  C   THR C  42       2.655  -3.909 -38.683  1.00  0.00              
ATOM   3326  O   THR C  42       3.265  -4.377 -37.723  1.00  0.00              
ATOM   3327  CB  THR C  42       4.455  -2.375 -39.461  1.00  0.00              
ATOM   3328  OG1 THR C  42       4.752  -1.062 -39.964  1.00  0.00              
ATOM   3329  CG2 THR C  42       4.882  -3.405 -40.483  1.00  0.00              
ATOM   3330  H   THR C  42       2.924  -1.539 -37.265  1.00  0.00              
ATOM   3331  HA  THR C  42       2.370  -2.360 -40.095  1.00  0.00              
ATOM   3332  HB  THR C  42       5.003  -2.534 -38.534  1.00  0.00              
ATOM   3333  HG1 THR C  42       4.801  -0.443 -39.232  1.00  0.00              
ATOM   3334 1HG2 THR C  42       5.951  -3.306 -40.672  1.00  0.00              
ATOM   3335 2HG2 THR C  42       4.669  -4.403 -40.104  1.00  0.00              
ATOM   3336 3HG2 THR C  42       4.333  -3.244 -41.411  1.00  0.00              
ATOM   3337  N   ILE C  43       1.722  -4.578 -39.345  1.00  0.00              
ATOM   3338  CA  ILE C  43       1.280  -5.905 -38.933  1.00  0.00              
ATOM   3339  C   ILE C  43       1.547  -6.839 -40.107  1.00  0.00              
ATOM   3340  O   ILE C  43       0.967  -6.673 -41.179  1.00  0.00              
ATOM   3341  CB  ILE C  43      -0.222  -5.931 -38.613  1.00  0.00              
ATOM   3342  CG1 ILE C  43      -0.537  -4.917 -37.513  1.00  0.00              
ATOM   3343  CG2 ILE C  43      -0.637  -7.328 -38.184  1.00  0.00              
ATOM   3344  CD1 ILE C  43      -2.032  -4.727 -37.264  1.00  0.00              
ATOM   3345  H   ILE C  43       1.304  -4.153 -40.160  1.00  0.00              
ATOM   3346  HA  ILE C  43       1.870  -6.260 -38.089  1.00  0.00              
ATOM   3347  HB  ILE C  43      -0.780  -5.639 -39.503  1.00  0.00              
ATOM   3348 1HG1 ILE C  43      -0.057  -5.269 -36.600  1.00  0.00              
ATOM   3349 2HG1 ILE C  43      -0.094  -3.967 -37.812  1.00  0.00              
ATOM   3350 1HG2 ILE C  43      -1.704  -7.338 -37.959  1.00  0.00              
ATOM   3351 2HG2 ILE C  43      -0.430  -8.032 -38.989  1.00  0.00              
ATOM   3352 3HG2 ILE C  43      -0.077  -7.618 -37.296  1.00  0.00              
ATOM   3353 1HD1 ILE C  43      -2.179  -3.993 -36.470  1.00  0.00              
ATOM   3354 2HD1 ILE C  43      -2.512  -4.374 -38.176  1.00  0.00              
ATOM   3355 3HD1 ILE C  43      -2.475  -5.676 -36.964  1.00  0.00              
ATOM   3356  N   CYS C  44       2.430  -7.815 -39.908  1.00  0.00              
ATOM   3357  CA  CYS C  44       2.789  -8.734 -40.981  1.00  0.00              
ATOM   3358  C   CYS C  44       3.375  -7.945 -42.147  1.00  0.00              
ATOM   3359  O   CYS C  44       3.281  -8.366 -43.299  1.00  0.00              
ATOM   3360  CB  CYS C  44       1.557  -9.496 -41.474  1.00  0.00              
ATOM   3361  SG  CYS C  44       0.622 -10.343 -40.194  1.00  0.00              
ATOM   3362  H   CYS C  44       2.861  -7.924 -39.001  1.00  0.00              
ATOM   3363  HA  CYS C  44       3.464  -9.529 -40.664  1.00  0.00              
ATOM   3364 1HB  CYS C  44       0.855  -8.811 -41.949  1.00  0.00              
ATOM   3365 2HB  CYS C  44       1.852 -10.268 -42.184  1.00  0.00              
ATOM   3366  HG  CYS C  44      -0.303 -10.844 -41.007  1.00  0.00              
ATOM   3367  N   GLY C  45       3.963  -6.792 -41.843  1.00  0.00              
ATOM   3368  CA  GLY C  45       4.508  -5.939 -42.881  1.00  0.00              
ATOM   3369  C   GLY C  45       3.509  -4.955 -43.448  1.00  0.00              
ATOM   3370  O   GLY C  45       3.899  -3.953 -44.047  1.00  0.00              
ATOM   3371  H   GLY C  45       4.034  -6.501 -40.878  1.00  0.00              
ATOM   3372 1HA  GLY C  45       5.340  -5.367 -42.471  1.00  0.00              
ATOM   3373 2HA  GLY C  45       4.865  -6.560 -43.702  1.00  0.00              
ATOM   3374  N   HIS C  46       2.218  -5.223 -43.265  1.00  0.00              
ATOM   3375  CA  HIS C  46       1.195  -4.351 -43.831  1.00  0.00              
ATOM   3376  C   HIS C  46       0.996  -3.047 -43.046  1.00  0.00              
ATOM   3377  O   HIS C  46       0.914  -3.047 -41.812  1.00  0.00              
ATOM   3378  CB  HIS C  46      -0.143  -5.077 -43.927  1.00  0.00              
ATOM   3379  CG  HIS C  46      -1.176  -4.311 -44.686  1.00  0.00              
ATOM   3380  ND1 HIS C  46      -1.236  -4.308 -46.063  1.00  0.00              
ATOM   3381  CD2 HIS C  46      -2.138  -3.455 -44.267  1.00  0.00              
ATOM   3382  CE1 HIS C  46      -2.187  -3.481 -46.460  1.00  0.00              
ATOM   3383  NE2 HIS C  46      -2.749  -2.949 -45.389  1.00  0.00              
ATOM   3384  H   HIS C  46       1.934  -6.033 -42.731  1.00  0.00              
ATOM   3385  HA  HIS C  46       1.494  -4.035 -44.829  1.00  0.00              
ATOM   3386 1HB  HIS C  46      -0.018  -6.031 -44.441  1.00  0.00              
ATOM   3387 2HB  HIS C  46      -0.548  -5.253 -42.931  1.00  0.00              
ATOM   3388  HD1 HIS C  46      -0.710  -4.895 -46.678  1.00  0.00              
ATOM   3389  HD2 HIS C  46      -2.463  -3.134 -43.276  1.00  0.00              
ATOM   3390  HE1 HIS C  46      -2.390  -3.338 -47.521  1.00  0.00              
ATOM   3391  N   ASN C  47       0.903  -1.942 -43.786  1.00  0.00              
ATOM   3392  CA  ASN C  47       0.662  -0.624 -43.208  1.00  0.00              
ATOM   3393  C   ASN C  47      -0.795  -0.538 -42.785  1.00  0.00              
ATOM   3394  O   ASN C  47      -1.673  -0.314 -43.616  1.00  0.00              
ATOM   3395  CB  ASN C  47       1.012   0.498 -44.169  1.00  0.00              
ATOM   3396  CG  ASN C  47       0.925   1.869 -43.558  1.00  0.00              
ATOM   3397  OD1 ASN C  47       0.211   2.086 -42.573  1.00  0.00              
ATOM   3398  ND2 ASN C  47       1.585   2.809 -44.184  1.00  0.00              
ATOM   3399  H   ASN C  47       1.005  -2.030 -44.786  1.00  0.00              
ATOM   3400  HA  ASN C  47       1.282  -0.490 -42.320  1.00  0.00              
ATOM   3401 1HB  ASN C  47       1.905   0.440 -44.794  1.00  0.00              
ATOM   3402 2HB  ASN C  47       0.127   0.331 -44.784  1.00  0.00              
ATOM   3403 1HD2 ASN C  47       1.574   3.746 -43.833  1.00  0.00              
ATOM   3404 2HD2 ASN C  47       2.100   2.591 -45.013  1.00  0.00              
ATOM   3405  N   CYS C  48      -1.046  -0.705 -41.494  1.00  0.00              
ATOM   3406  CA  CYS C  48      -2.413  -0.705 -40.977  1.00  0.00              
ATOM   3407  C   CYS C  48      -2.773   0.607 -40.279  1.00  0.00              
ATOM   3408  O   CYS C  48      -3.874   0.752 -39.756  1.00  0.00              
ATOM   3409  CB  CYS C  48      -2.383  -1.854 -39.969  1.00  0.00              
ATOM   3410  SG  CYS C  48      -2.031  -3.475 -40.692  1.00  0.00              
ATOM   3411  H   CYS C  48      -0.277  -0.837 -40.852  1.00  0.00              
ATOM   3412  HA  CYS C  48      -3.164  -0.922 -41.737  1.00  0.00              
ATOM   3413 1HB  CYS C  48      -1.607  -1.681 -39.222  1.00  0.00              
ATOM   3414 2HB  CYS C  48      -3.350  -1.948 -39.476  1.00  0.00              
ATOM   3415  HG  CYS C  48      -3.262  -3.698 -41.140  1.00  0.00              
ATOM   3416  N   LEU C  49      -1.851   1.559 -40.280  1.00  0.00              
ATOM   3417  CA  LEU C  49      -2.108   2.857 -39.652  1.00  0.00              
ATOM   3418  C   LEU C  49      -3.418   3.541 -40.064  1.00  0.00              
ATOM   3419  O   LEU C  49      -4.106   4.120 -39.227  1.00  0.00              
ATOM   3420  CB  LEU C  49      -0.930   3.807 -39.900  1.00  0.00              
ATOM   3421  CG  LEU C  49      -1.085   5.177 -39.224  1.00  0.00              
ATOM   3422  CD1 LEU C  49      -1.098   5.012 -37.701  1.00  0.00              
ATOM   3423  CD2 LEU C  49       0.031   6.078 -39.643  1.00  0.00              
ATOM   3424  H   LEU C  49      -0.956   1.392 -40.716  1.00  0.00              
ATOM   3425  HA  LEU C  49      -2.210   2.728 -38.575  1.00  0.00              
ATOM   3426 1HB  LEU C  49      -0.137   3.233 -39.423  1.00  0.00              
ATOM   3427 2HB  LEU C  49      -0.712   3.912 -40.962  1.00  0.00              
ATOM   3428  HG  LEU C  49      -2.017   5.612 -39.588  1.00  0.00              
ATOM   3429 1HD1 LEU C  49      -1.208   5.988 -37.229  1.00  0.00              
ATOM   3430 2HD1 LEU C  49      -1.931   4.373 -37.410  1.00  0.00              
ATOM   3431 3HD1 LEU C  49      -0.162   4.557 -37.377  1.00  0.00              
ATOM   3432 1HD2 LEU C  49      -0.085   7.048 -39.162  1.00  0.00              
ATOM   3433 2HD2 LEU C  49       0.984   5.638 -39.348  1.00  0.00              
ATOM   3434 3HD2 LEU C  49       0.010   6.206 -40.726  1.00  0.00              
ATOM   3435  N   LEU C  50      -3.774   3.461 -41.343  1.00  0.00              
ATOM   3436  CA  LEU C  50      -5.021   4.058 -41.822  1.00  0.00              
ATOM   3437  C   LEU C  50      -6.308   3.509 -41.215  1.00  0.00              
ATOM   3438  O   LEU C  50      -7.354   4.159 -41.291  1.00  0.00              
ATOM   3439  CB  LEU C  50      -5.086   3.913 -43.347  1.00  0.00              
ATOM   3440  CG  LEU C  50      -4.037   4.717 -44.125  1.00  0.00              
ATOM   3441  CD1 LEU C  50      -4.131   4.398 -45.611  1.00  0.00              
ATOM   3442  CD2 LEU C  50      -4.249   6.203 -43.878  1.00  0.00              
ATOM   3443  H   LEU C  50      -3.175   2.979 -42.000  1.00  0.00              
ATOM   3444  HA  LEU C  50      -5.046   5.114 -41.554  1.00  0.00              
ATOM   3445 1HB  LEU C  50      -4.878   2.847 -43.433  1.00  0.00              
ATOM   3446 2HB  LEU C  50      -6.085   4.119 -43.731  1.00  0.00              
ATOM   3447  HG  LEU C  50      -3.059   4.449 -43.723  1.00  0.00              
ATOM   3448 1HD1 LEU C  50      -3.382   4.974 -46.155  1.00  0.00              
ATOM   3449 2HD1 LEU C  50      -3.952   3.334 -45.767  1.00  0.00              
ATOM   3450 3HD1 LEU C  50      -5.123   4.658 -45.976  1.00  0.00              
ATOM   3451 1HD2 LEU C  50      -3.503   6.774 -44.430  1.00  0.00              
ATOM   3452 2HD2 LEU C  50      -5.247   6.489 -44.212  1.00  0.00              
ATOM   3453 3HD2 LEU C  50      -4.150   6.413 -42.812  1.00  0.00              
ATOM   3454  N   THR C  51      -6.244   2.322 -40.623  1.00  0.00              
ATOM   3455  CA  THR C  51      -7.404   1.765 -39.930  1.00  0.00              
ATOM   3456  C   THR C  51      -7.185   1.714 -38.414  1.00  0.00              
ATOM   3457  O   THR C  51      -8.074   1.335 -37.657  1.00  0.00              
ATOM   3458  CB  THR C  51      -7.702   0.340 -40.434  1.00  0.00              
ATOM   3459  OG1 THR C  51      -6.586  -0.509 -40.138  1.00  0.00              
ATOM   3460  CG2 THR C  51      -7.936   0.357 -41.943  1.00  0.00              
ATOM   3461  H   THR C  51      -5.385   1.791 -40.649  1.00  0.00              
ATOM   3462  HA  THR C  51      -8.271   2.406 -40.089  1.00  0.00              
ATOM   3463  HB  THR C  51      -8.592  -0.036 -39.928  1.00  0.00              
ATOM   3464  HG1 THR C  51      -5.898  -0.375 -40.795  1.00  0.00              
ATOM   3465 1HG2 THR C  51      -8.146  -0.653 -42.288  1.00  0.00              
ATOM   3466 2HG2 THR C  51      -8.783   1.004 -42.172  1.00  0.00              
ATOM   3467 3HG2 THR C  51      -7.045   0.736 -42.443  1.00  0.00              
ATOM   3468  N   ALA C  52      -5.991   2.099 -37.983  1.00  0.00              
ATOM   3469  CA  ALA C  52      -5.636   2.060 -36.569  1.00  0.00              
ATOM   3470  C   ALA C  52      -6.418   3.076 -35.739  1.00  0.00              
ATOM   3471  O   ALA C  52      -6.394   4.275 -36.020  1.00  0.00              
ATOM   3472  CB  ALA C  52      -4.155   2.311 -36.414  1.00  0.00              
ATOM   3473  H   ALA C  52      -5.312   2.429 -38.652  1.00  0.00              
ATOM   3474  HA  ALA C  52      -5.889   1.077 -36.172  1.00  0.00              
ATOM   3475 1HB  ALA C  52      -3.892   2.281 -35.357  1.00  0.00              
ATOM   3476 2HB  ALA C  52      -3.598   1.542 -36.949  1.00  0.00              
ATOM   3477 3HB  ALA C  52      -3.908   3.289 -36.822  1.00  0.00              
ATOM   3478  N   GLU C  53      -7.107   2.586 -34.716  1.00  0.00              
ATOM   3479  CA  GLU C  53      -7.821   3.445 -33.787  1.00  0.00              
ATOM   3480  C   GLU C  53      -7.300   3.224 -32.365  1.00  0.00              
ATOM   3481  O   GLU C  53      -7.465   2.152 -31.793  1.00  0.00              
ATOM   3482  CB  GLU C  53      -9.327   3.182 -33.855  1.00  0.00              
ATOM   3483  CG  GLU C  53     -10.162   4.067 -32.940  1.00  0.00              
ATOM   3484  CD  GLU C  53     -11.628   3.766 -33.077  1.00  0.00              
ATOM   3485  OE1 GLU C  53     -11.963   2.864 -33.807  1.00  0.00              
ATOM   3486  OE2 GLU C  53     -12.405   4.359 -32.367  1.00  0.00              
ATOM   3487  H   GLU C  53      -7.135   1.585 -34.580  1.00  0.00              
ATOM   3488  HA  GLU C  53      -7.640   4.491 -34.037  1.00  0.00              
ATOM   3489 1HB  GLU C  53      -9.632   3.342 -34.890  1.00  0.00              
ATOM   3490 2HB  GLU C  53      -9.481   2.137 -33.588  1.00  0.00              
ATOM   3491 1HG  GLU C  53      -9.874   4.001 -31.892  1.00  0.00              
ATOM   3492 2HG  GLU C  53      -9.963   5.074 -33.306  1.00  0.00              
ATOM   3493  N   TRP C  54      -6.653   4.245 -31.814  1.00  0.00              
ATOM   3494  CA  TRP C  54      -6.169   4.207 -30.438  1.00  0.00              
ATOM   3495  C   TRP C  54      -7.373   4.164 -29.503  1.00  0.00              
ATOM   3496  O   TRP C  54      -8.252   5.026 -29.583  1.00  0.00              
ATOM   3497  CB  TRP C  54      -5.339   5.465 -30.153  1.00  0.00              
ATOM   3498  CG  TRP C  54      -4.778   5.536 -28.762  1.00  0.00              
ATOM   3499  CD1 TRP C  54      -3.586   5.027 -28.331  1.00  0.00              
ATOM   3500  CD2 TRP C  54      -5.393   6.139 -27.617  1.00  0.00              
ATOM   3501  NE1 TRP C  54      -3.421   5.274 -26.989  1.00  0.00              
ATOM   3502  CE2 TRP C  54      -4.516   5.956 -26.526  1.00  0.00              
ATOM   3503  CE3 TRP C  54      -6.602   6.812 -27.407  1.00  0.00              
ATOM   3504  CZ2 TRP C  54      -4.807   6.425 -25.242  1.00  0.00              
ATOM   3505  CZ3 TRP C  54      -6.895   7.276 -26.128  1.00  0.00              
ATOM   3506  CH2 TRP C  54      -6.002   7.082 -25.063  1.00  0.00              
ATOM   3507  H   TRP C  54      -6.494   5.073 -32.369  1.00  0.00              
ATOM   3508  HA  TRP C  54      -5.578   3.305 -30.279  1.00  0.00              
ATOM   3509 1HB  TRP C  54      -4.485   5.515 -30.827  1.00  0.00              
ATOM   3510 2HB  TRP C  54      -5.953   6.356 -30.279  1.00  0.00              
ATOM   3511  HD1 TRP C  54      -2.968   4.524 -29.074  1.00  0.00              
ATOM   3512  HE1 TRP C  54      -2.624   4.996 -26.434  1.00  0.00              
ATOM   3513  HE3 TRP C  54      -7.327   6.994 -28.200  1.00  0.00              
ATOM   3514  HZ2 TRP C  54      -4.085   6.256 -24.442  1.00  0.00              
ATOM   3515  HZ3 TRP C  54      -7.841   7.795 -25.975  1.00  0.00              
ATOM   3516  HH2 TRP C  54      -6.262   7.461 -24.074  1.00  0.00              
ATOM   3517  N   MET C  55      -7.425   3.161 -28.632  1.00  0.00              
ATOM   3518  CA  MET C  55      -8.523   3.036 -27.674  1.00  0.00              
ATOM   3519  C   MET C  55      -8.033   3.448 -26.280  1.00  0.00              
ATOM   3520  O   MET C  55      -8.700   4.205 -25.569  1.00  0.00              
ATOM   3521  CB  MET C  55      -9.064   1.608 -27.658  1.00  0.00              
ATOM   3522  CG  MET C  55      -9.584   1.117 -29.001  1.00  0.00              
ATOM   3523  SD  MET C  55     -10.931   2.132 -29.640  1.00  0.00              
ATOM   3524  CE  MET C  55     -12.237   1.728 -28.484  1.00  0.00              
ATOM   3525  H   MET C  55      -6.690   2.468 -28.632  1.00  0.00              
ATOM   3526  HA  MET C  55      -9.335   3.709 -27.950  1.00  0.00              
ATOM   3527 1HB  MET C  55      -8.250   0.965 -27.325  1.00  0.00              
ATOM   3528 2HB  MET C  55      -9.872   1.583 -26.926  1.00  0.00              
ATOM   3529 1HG  MET C  55      -8.757   1.131 -29.712  1.00  0.00              
ATOM   3530 2HG  MET C  55      -9.937   0.093 -28.874  1.00  0.00              
ATOM   3531 1HE  MET C  55     -13.140   2.279 -28.746  1.00  0.00              
ATOM   3532 2HE  MET C  55     -12.440   0.658 -28.524  1.00  0.00              
ATOM   3533 3HE  MET C  55     -11.926   2.001 -27.474  1.00  0.00              
ATOM   3534  N   SER C  56      -6.871   2.927 -25.900  1.00  0.00              
ATOM   3535  CA  SER C  56      -6.232   3.266 -24.629  1.00  0.00              
ATOM   3536  C   SER C  56      -4.751   2.992 -24.804  1.00  0.00              
ATOM   3537  O   SER C  56      -4.326   2.546 -25.864  1.00  0.00              
ATOM   3538  CB  SER C  56      -6.750   2.385 -23.499  1.00  0.00              
ATOM   3539  OG  SER C  56      -6.230   1.069 -23.623  1.00  0.00              
ATOM   3540  H   SER C  56      -6.417   2.272 -26.519  1.00  0.00              
ATOM   3541  HA  SER C  56      -6.447   4.282 -24.294  1.00  0.00              
ATOM   3542 1HB  SER C  56      -6.439   2.817 -22.549  1.00  0.00              
ATOM   3543 2HB  SER C  56      -7.838   2.360 -23.546  1.00  0.00              
ATOM   3544  HG  SER C  56      -6.737   0.586 -24.281  1.00  0.00              
ATOM   3545  N   ALA C  57      -3.968   3.244 -23.756  1.00  0.00              
ATOM   3546  CA  ALA C  57      -2.534   2.980 -23.812  1.00  0.00              
ATOM   3547  C   ALA C  57      -2.238   1.472 -23.908  1.00  0.00              
ATOM   3548  O   ALA C  57      -1.109   1.073 -24.199  1.00  0.00              
ATOM   3549  CB  ALA C  57      -1.838   3.587 -22.579  1.00  0.00              
ATOM   3550  H   ALA C  57      -4.366   3.624 -22.909  1.00  0.00              
ATOM   3551  HA  ALA C  57      -2.129   3.441 -24.713  1.00  0.00              
ATOM   3552 1HB  ALA C  57      -0.769   3.385 -22.629  1.00  0.00              
ATOM   3553 2HB  ALA C  57      -2.003   4.665 -22.560  1.00  0.00              
ATOM   3554 3HB  ALA C  57      -2.249   3.141 -21.674  1.00  0.00              
ATOM   3555  N   SER C  58      -3.250   0.640 -23.670  1.00  0.00              
ATOM   3556  CA  SER C  58      -3.079  -0.810 -23.767  1.00  0.00              
ATOM   3557  C   SER C  58      -3.874  -1.396 -24.928  1.00  0.00              
ATOM   3558  O   SER C  58      -3.888  -2.619 -25.129  1.00  0.00              
ATOM   3559  CB  SER C  58      -3.550  -1.488 -22.478  1.00  0.00              
ATOM   3560  OG  SER C  58      -4.945  -1.296 -22.305  1.00  0.00              
ATOM   3561  H   SER C  58      -4.154   1.013 -23.420  1.00  0.00              
ATOM   3562  HA  SER C  58      -2.036  -1.119 -23.847  1.00  0.00              
ATOM   3563 1HB  SER C  58      -3.327  -2.553 -22.543  1.00  0.00              
ATOM   3564 2HB  SER C  58      -3.007  -1.055 -21.638  1.00  0.00              
ATOM   3565  HG  SER C  58      -5.177  -0.400 -22.561  1.00  0.00              
ATOM   3566  N   LYS C  59      -4.516  -0.542 -25.714  1.00  0.00              
ATOM   3567  CA  LYS C  59      -5.410  -1.067 -26.734  1.00  0.00              
ATOM   3568  C   LYS C  59      -5.509  -0.273 -28.027  1.00  0.00              
ATOM   3569  O   LYS C  59      -5.788   0.930 -28.017  1.00  0.00              
ATOM   3570  CB  LYS C  59      -6.807  -1.214 -26.121  1.00  0.00              
ATOM   3571  CG  LYS C  59      -7.851  -1.878 -27.025  1.00  0.00              
ATOM   3572  CD  LYS C  59      -9.176  -2.038 -26.275  1.00  0.00              
ATOM   3573  CE  LYS C  59     -10.258  -2.597 -27.171  1.00  0.00              
ATOM   3574  NZ  LYS C  59     -11.544  -2.821 -26.433  1.00  0.00              
ATOM   3575  H   LYS C  59      -4.403   0.458 -25.626  1.00  0.00              
ATOM   3576  HA  LYS C  59      -5.055  -2.042 -27.069  1.00  0.00              
ATOM   3577 1HB  LYS C  59      -6.696  -1.808 -25.213  1.00  0.00              
ATOM   3578 2HB  LYS C  59      -7.149  -0.213 -25.860  1.00  0.00              
ATOM   3579 1HG  LYS C  59      -7.994  -1.252 -27.906  1.00  0.00              
ATOM   3580 2HG  LYS C  59      -7.476  -2.854 -27.330  1.00  0.00              
ATOM   3581 1HD  LYS C  59      -9.019  -2.712 -25.433  1.00  0.00              
ATOM   3582 2HD  LYS C  59      -9.484  -1.060 -25.904  1.00  0.00              
ATOM   3583 1HE  LYS C  59     -10.427  -1.893 -27.984  1.00  0.00              
ATOM   3584 2HE  LYS C  59      -9.908  -3.545 -27.581  1.00  0.00              
ATOM   3585 1HZ  LYS C  59     -12.235  -3.195 -27.068  1.00  0.00              
ATOM   3586 2HZ  LYS C  59     -11.391  -3.477 -25.679  1.00  0.00              
ATOM   3587 3HZ  LYS C  59     -11.871  -1.945 -26.056  1.00  0.00              
ATOM   3588  N   ILE C  60      -5.290  -0.968 -29.135  1.00  0.00              
ATOM   3589  CA  ILE C  60      -5.423  -0.394 -30.464  1.00  0.00              
ATOM   3590  C   ILE C  60      -6.262  -1.368 -31.278  1.00  0.00              
ATOM   3591  O   ILE C  60      -5.993  -2.570 -31.288  1.00  0.00              
ATOM   3592  CB  ILE C  60      -4.068  -0.249 -31.180  1.00  0.00              
ATOM   3593  CG1 ILE C  60      -3.153   0.702 -30.399  1.00  0.00              
ATOM   3594  CG2 ILE C  60      -4.288   0.282 -32.594  1.00  0.00              
ATOM   3595  CD1 ILE C  60      -1.734   0.781 -30.982  1.00  0.00              
ATOM   3596  H   ILE C  60      -5.021  -1.937 -29.043  1.00  0.00              
ATOM   3597  HA  ILE C  60      -5.965   0.551 -30.422  1.00  0.00              
ATOM   3598  HB  ILE C  60      -3.582  -1.223 -31.221  1.00  0.00              
ATOM   3599 1HG1 ILE C  60      -3.617   1.688 -30.418  1.00  0.00              
ATOM   3600 2HG1 ILE C  60      -3.112   0.340 -29.371  1.00  0.00              
ATOM   3601 1HG2 ILE C  60      -3.328   0.385 -33.098  1.00  0.00              
ATOM   3602 2HG2 ILE C  60      -4.918  -0.412 -33.150  1.00  0.00              
ATOM   3603 3HG2 ILE C  60      -4.777   1.255 -32.546  1.00  0.00              
ATOM   3604 1HD1 ILE C  60      -1.132   1.469 -30.387  1.00  0.00              
ATOM   3605 2HD1 ILE C  60      -1.277  -0.209 -30.964  1.00  0.00              
ATOM   3606 3HD1 ILE C  60      -1.780   1.139 -32.009  1.00  0.00              
ATOM   3607  N   VAL C  61      -7.296  -0.857 -31.941  1.00  0.00              
ATOM   3608  CA  VAL C  61      -8.130  -1.696 -32.791  1.00  0.00              
ATOM   3609  C   VAL C  61      -7.903  -1.266 -34.241  1.00  0.00              
ATOM   3610  O   VAL C  61      -7.915  -0.074 -34.551  1.00  0.00              
ATOM   3611  CB  VAL C  61      -9.626  -1.585 -32.437  1.00  0.00              
ATOM   3612  CG1 VAL C  61     -10.463  -2.412 -33.402  1.00  0.00              
ATOM   3613  CG2 VAL C  61      -9.867  -2.034 -31.004  1.00  0.00              
ATOM   3614  H   VAL C  61      -7.510   0.126 -31.856  1.00  0.00              
ATOM   3615  HA  VAL C  61      -7.841  -2.745 -32.720  1.00  0.00              
ATOM   3616  HB  VAL C  61      -9.928  -0.540 -32.497  1.00  0.00              
ATOM   3617 1HG1 VAL C  61     -11.517  -2.322 -33.136  1.00  0.00              
ATOM   3618 2HG1 VAL C  61     -10.313  -2.048 -34.418  1.00  0.00              
ATOM   3619 3HG1 VAL C  61     -10.162  -3.458 -33.342  1.00  0.00              
ATOM   3620 1HG2 VAL C  61     -10.928  -1.949 -30.770  1.00  0.00              
ATOM   3621 2HG2 VAL C  61      -9.552  -3.071 -30.891  1.00  0.00              
ATOM   3622 3HG2 VAL C  61      -9.296  -1.403 -30.323  1.00  0.00              
ATOM   3623  N   CYS C  62      -7.673  -2.234 -35.120  1.00  0.00              
ATOM   3624  CA  CYS C  62      -7.369  -1.930 -36.514  1.00  0.00              
ATOM   3625  C   CYS C  62      -7.798  -3.082 -37.414  1.00  0.00              
ATOM   3626  O   CYS C  62      -8.336  -4.088 -36.947  1.00  0.00              
ATOM   3627  CB  CYS C  62      -5.847  -1.784 -36.509  1.00  0.00              
ATOM   3628  SG  CYS C  62      -4.948  -3.317 -36.170  1.00  0.00              
ATOM   3629  H   CYS C  62      -7.708  -3.199 -34.823  1.00  0.00              
ATOM   3630  HA  CYS C  62      -7.807  -0.993 -36.859  1.00  0.00              
ATOM   3631 1HB  CYS C  62      -5.497  -1.438 -37.482  1.00  0.00              
ATOM   3632 2HB  CYS C  62      -5.539  -1.077 -35.739  1.00  0.00              
ATOM   3633  HG  CYS C  62      -5.048  -3.811 -37.399  1.00  0.00              
ATOM   3634  N   ARG C  63      -7.571  -2.918 -38.712  1.00  0.00              
ATOM   3635  CA  ARG C  63      -7.853  -3.976 -39.671  1.00  0.00              
ATOM   3636  C   ARG C  63      -6.556  -4.414 -40.308  1.00  0.00              
ATOM   3637  O   ARG C  63      -5.735  -3.588 -40.689  1.00  0.00              
ATOM   3638  CB  ARG C  63      -8.845  -3.490 -40.733  1.00  0.00              
ATOM   3639  CG  ARG C  63     -10.262  -3.382 -40.190  1.00  0.00              
ATOM   3640  CD  ARG C  63     -11.246  -2.906 -41.226  1.00  0.00              
ATOM   3641  NE  ARG C  63     -12.586  -2.765 -40.664  1.00  0.00              
ATOM   3642  CZ  ARG C  63     -13.481  -3.745 -40.616  1.00  0.00              
ATOM   3643  NH1 ARG C  63     -13.181  -4.944 -41.098  1.00  0.00              
ATOM   3644  NH2 ARG C  63     -14.680  -3.529 -40.090  1.00  0.00              
ATOM   3645  H   ARG C  63      -7.194  -2.041 -39.043  1.00  0.00              
ATOM   3646  HA  ARG C  63      -8.286  -4.834 -39.156  1.00  0.00              
ATOM   3647 1HB  ARG C  63      -8.491  -2.520 -41.078  1.00  0.00              
ATOM   3648 2HB  ARG C  63      -8.805  -4.205 -41.555  1.00  0.00              
ATOM   3649 1HG  ARG C  63     -10.574  -4.364 -39.835  1.00  0.00              
ATOM   3650 2HG  ARG C  63     -10.260  -2.678 -39.357  1.00  0.00              
ATOM   3651 1HD  ARG C  63     -10.918  -1.939 -41.608  1.00  0.00              
ATOM   3652 2HD  ARG C  63     -11.277  -3.627 -42.042  1.00  0.00              
ATOM   3653  HE  ARG C  63     -13.028  -1.957 -40.246  1.00  0.00              
ATOM   3654 1HH1 ARG C  63     -12.269  -5.110 -41.501  1.00  0.00              
ATOM   3655 2HH1 ARG C  63     -13.864  -5.686 -41.061  1.00  0.00              
ATOM   3656 1HH2 ARG C  63     -14.910  -2.616 -39.722  1.00  0.00              
ATOM   3657 2HH2 ARG C  63     -15.356  -4.278 -40.057  1.00  0.00              
ATOM   3658  N   VAL C  64      -6.360  -5.722 -40.395  1.00  0.00              
ATOM   3659  CA  VAL C  64      -5.136  -6.260 -40.958  1.00  0.00              
ATOM   3660  C   VAL C  64      -5.330  -6.524 -42.442  1.00  0.00              
ATOM   3661  O   VAL C  64      -6.262  -7.222 -42.845  1.00  0.00              
ATOM   3662  CB  VAL C  64      -4.703  -7.561 -40.256  1.00  0.00              
ATOM   3663  CG1 VAL C  64      -3.424  -8.102 -40.878  1.00  0.00              
ATOM   3664  CG2 VAL C  64      -4.509  -7.323 -38.766  1.00  0.00              
ATOM   3665  H   VAL C  64      -7.071  -6.358 -40.066  1.00  0.00              
ATOM   3666  HA  VAL C  64      -4.318  -5.542 -40.887  1.00  0.00              
ATOM   3667  HB  VAL C  64      -5.498  -8.300 -40.358  1.00  0.00              
ATOM   3668 1HG1 VAL C  64      -3.132  -9.021 -40.370  1.00  0.00              
ATOM   3669 2HG1 VAL C  64      -3.593  -8.309 -41.934  1.00  0.00              
ATOM   3670 3HG1 VAL C  64      -2.629  -7.363 -40.775  1.00  0.00              
ATOM   3671 1HG2 VAL C  64      -4.204  -8.252 -38.286  1.00  0.00              
ATOM   3672 2HG2 VAL C  64      -3.739  -6.566 -38.616  1.00  0.00              
ATOM   3673 3HG2 VAL C  64      -5.446  -6.979 -38.328  1.00  0.00              
ATOM   3674  N   GLY C  65      -4.452  -5.939 -43.248  1.00  0.00              
ATOM   3675  CA  GLY C  65      -4.559  -6.059 -44.687  1.00  0.00              
ATOM   3676  C   GLY C  65      -3.608  -7.130 -45.182  1.00  0.00              
ATOM   3677  O   GLY C  65      -3.195  -7.998 -44.420  1.00  0.00              
ATOM   3678  H   GLY C  65      -3.693  -5.400 -42.855  1.00  0.00              
ATOM   3679 1HA  GLY C  65      -5.584  -6.327 -44.946  1.00  0.00              
ATOM   3680 2HA  GLY C  65      -4.308  -5.103 -45.144  1.00  0.00              
ATOM   3681  N   GLN C  66      -3.256  -7.066 -46.459  1.00  0.00              
ATOM   3682  CA  GLN C  66      -2.403  -8.073 -47.084  1.00  0.00              
ATOM   3683  C   GLN C  66      -0.960  -7.943 -46.612  1.00  0.00              
ATOM   3684  O   GLN C  66      -0.379  -6.860 -46.637  1.00  0.00              
ATOM   3685  CB  GLN C  66      -2.460  -7.953 -48.609  1.00  0.00              
ATOM   3686  CG  GLN C  66      -1.627  -8.987 -49.346  1.00  0.00              
ATOM   3687  CD  GLN C  66      -1.828  -8.928 -50.848  1.00  0.00              
ATOM   3688  OE1 GLN C  66      -2.654  -8.160 -51.349  1.00  0.00              
ATOM   3689  NE2 GLN C  66      -1.075  -9.743 -51.578  1.00  0.00              
ATOM   3690  H   GLN C  66      -3.591  -6.291 -47.014  1.00  0.00              
ATOM   3691  HA  GLN C  66      -2.737  -9.068 -46.790  1.00  0.00              
ATOM   3692 1HB  GLN C  66      -3.508  -8.052 -48.894  1.00  0.00              
ATOM   3693 2HB  GLN C  66      -2.110  -6.952 -48.859  1.00  0.00              
ATOM   3694 1HG  GLN C  66      -0.563  -9.131 -49.157  1.00  0.00              
ATOM   3695 2HG  GLN C  66      -2.183  -9.841 -48.956  1.00  0.00              
ATOM   3696 1HE2 GLN C  66      -1.164  -9.750 -52.575  1.00  0.00              
ATOM   3697 2HE2 GLN C  66      -0.418 -10.352 -51.131  1.00  0.00              
ATOM   3698  N   ALA C  67      -0.389  -9.056 -46.171  1.00  0.00              
ATOM   3699  CA  ALA C  67       0.980  -9.076 -45.667  1.00  0.00              
ATOM   3700  C   ALA C  67       2.089  -8.832 -46.685  1.00  0.00              
ATOM   3701  O   ALA C  67       1.975  -9.185 -47.860  1.00  0.00              
ATOM   3702  CB  ALA C  67       1.238 -10.393 -44.950  1.00  0.00              
ATOM   3703  H   ALA C  67      -0.920  -9.915 -46.187  1.00  0.00              
ATOM   3704  HA  ALA C  67       1.099  -8.266 -44.948  1.00  0.00              
ATOM   3705 1HB  ALA C  67       2.261 -10.407 -44.573  1.00  0.00              
ATOM   3706 2HB  ALA C  67       0.542 -10.497 -44.117  1.00  0.00              
ATOM   3707 3HB  ALA C  67       1.097 -11.219 -45.645  1.00  0.00              
ATOM   3708  N   LYS C  68       3.160  -8.209 -46.205  1.00  0.00              
ATOM   3709  CA  LYS C  68       4.286  -7.800 -47.035  1.00  0.00              
ATOM   3710  C   LYS C  68       5.454  -8.629 -46.528  1.00  0.00              
ATOM   3711  O   LYS C  68       6.404  -8.910 -47.259  1.00  0.00              
ATOM   3712  CB  LYS C  68       4.569  -6.300 -46.934  1.00  0.00              
ATOM   3713  CG  LYS C  68       3.433  -5.411 -47.420  1.00  0.00              
ATOM   3714  CD  LYS C  68       3.836  -3.944 -47.413  1.00  0.00              
ATOM   3715  CE  LYS C  68       2.688  -3.051 -47.861  1.00  0.00              
ATOM   3716  NZ  LYS C  68       3.061  -1.611 -47.838  1.00  0.00              
ATOM   3717  H   LYS C  68       3.183  -8.015 -45.214  1.00  0.00              
ATOM   3718  HA  LYS C  68       4.075  -8.027 -48.081  1.00  0.00              
ATOM   3719 1HB  LYS C  68       4.777  -6.084 -45.886  1.00  0.00              
ATOM   3720 2HB  LYS C  68       5.462  -6.103 -47.528  1.00  0.00              
ATOM   3721 1HG  LYS C  68       3.168  -5.711 -48.435  1.00  0.00              
ATOM   3722 2HG  LYS C  68       2.576  -5.555 -46.764  1.00  0.00              
ATOM   3723 1HD  LYS C  68       4.136  -3.671 -46.401  1.00  0.00              
ATOM   3724 2HD  LYS C  68       4.682  -3.813 -48.088  1.00  0.00              
ATOM   3725 1HE  LYS C  68       2.408  -3.337 -48.874  1.00  0.00              
ATOM   3726 2HE  LYS C  68       1.845  -3.218 -47.190  1.00  0.00              
ATOM   3727 1HZ  LYS C  68       2.274  -1.054 -48.140  1.00  0.00              
ATOM   3728 2HZ  LYS C  68       3.320  -1.345 -46.898  1.00  0.00              
ATOM   3729 3HZ  LYS C  68       3.842  -1.456 -48.459  1.00  0.00              
ATOM   3730  N   ASN C  69       5.352  -9.018 -45.260  1.00  0.00              
ATOM   3731  CA  ASN C  69       6.357  -9.817 -44.563  1.00  0.00              
ATOM   3732  C   ASN C  69       5.800 -11.214 -44.345  1.00  0.00              
ATOM   3733  O   ASN C  69       4.587 -11.396 -44.259  1.00  0.00              
ATOM   3734  CB  ASN C  69       6.775  -9.192 -43.244  1.00  0.00              
ATOM   3735  CG  ASN C  69       7.558  -7.918 -43.399  1.00  0.00              
ATOM   3736  OD1 ASN C  69       8.220  -7.692 -44.419  1.00  0.00              
ATOM   3737  ND2 ASN C  69       7.551  -7.121 -42.362  1.00  0.00              
ATOM   3738  H   ASN C  69       4.519  -8.734 -44.765  1.00  0.00              
ATOM   3739  HA  ASN C  69       7.255  -9.900 -45.177  1.00  0.00              
ATOM   3740 1HB  ASN C  69       6.059  -9.075 -42.429  1.00  0.00              
ATOM   3741 2HB  ASN C  69       7.466 -10.001 -43.006  1.00  0.00              
ATOM   3742 1HD2 ASN C  69       8.051  -6.255 -42.393  1.00  0.00              
ATOM   3743 2HD2 ASN C  69       7.047  -7.377 -41.537  1.00  0.00              
ATOM   3744  N   ASP C  70       6.691 -12.195 -44.243  1.00  0.00              
ATOM   3745  CA  ASP C  70       6.275 -13.568 -43.985  1.00  0.00              
ATOM   3746  C   ASP C  70       6.256 -13.859 -42.482  1.00  0.00              
ATOM   3747  O   ASP C  70       5.950 -14.974 -42.060  1.00  0.00              
ATOM   3748  CB  ASP C  70       7.201 -14.553 -44.704  1.00  0.00              
ATOM   3749  CG  ASP C  70       8.650 -14.512 -44.236  1.00  0.00              
ATOM   3750  OD1 ASP C  70       8.958 -13.701 -43.394  1.00  0.00              
ATOM   3751  OD2 ASP C  70       9.396 -15.387 -44.603  1.00  0.00              
ATOM   3752  H   ASP C  70       7.674 -11.990 -44.345  1.00  0.00              
ATOM   3753  HA  ASP C  70       5.258 -13.720 -44.347  1.00  0.00              
ATOM   3754 1HB  ASP C  70       6.842 -15.583 -44.683  1.00  0.00              
ATOM   3755 2HB  ASP C  70       7.138 -14.166 -45.722  1.00  0.00              
ATOM   3756  N   LYS C  71       6.594 -12.850 -41.681  1.00  0.00              
ATOM   3757  CA  LYS C  71       6.513 -12.970 -40.227  1.00  0.00              
ATOM   3758  C   LYS C  71       5.259 -12.220 -39.795  1.00  0.00              
ATOM   3759  O   LYS C  71       4.959 -11.151 -40.323  1.00  0.00              
ATOM   3760  CB  LYS C  71       7.758 -12.408 -39.540  1.00  0.00              
ATOM   3761  CG  LYS C  71       9.036 -13.193 -39.812  1.00  0.00              
ATOM   3762  CD  LYS C  71      10.238 -12.541 -39.145  1.00  0.00              
ATOM   3763  CE  LYS C  71      11.521 -13.297 -39.456  1.00  0.00              
ATOM   3764  NZ  LYS C  71      12.713 -12.643 -38.851  1.00  0.00              
ATOM   3765  H   LYS C  71       6.913 -11.982 -42.086  1.00  0.00              
ATOM   3766  HA  LYS C  71       6.422 -14.021 -39.948  1.00  0.00              
ATOM   3767 1HB  LYS C  71       7.882 -11.383 -39.889  1.00  0.00              
ATOM   3768 2HB  LYS C  71       7.559 -12.404 -38.468  1.00  0.00              
ATOM   3769 1HG  LYS C  71       8.909 -14.204 -39.427  1.00  0.00              
ATOM   3770 2HG  LYS C  71       9.195 -13.231 -40.889  1.00  0.00              
ATOM   3771 1HD  LYS C  71      10.323 -11.515 -39.506  1.00  0.00              
ATOM   3772 2HD  LYS C  71      10.075 -12.533 -38.067  1.00  0.00              
ATOM   3773 1HE  LYS C  71      11.426 -14.309 -39.067  1.00  0.00              
ATOM   3774 2HE  LYS C  71      11.641 -13.334 -40.539  1.00  0.00              
ATOM   3775 1HZ  LYS C  71      13.542 -13.173 -39.080  1.00  0.00              
ATOM   3776 2HZ  LYS C  71      12.803 -11.704 -39.212  1.00  0.00              
ATOM   3777 3HZ  LYS C  71      12.604 -12.608 -37.847  1.00  0.00              
ATOM   3778  N   GLY C  72       4.520 -12.787 -38.849  1.00  0.00              
ATOM   3779  CA  GLY C  72       3.255 -12.193 -38.446  1.00  0.00              
ATOM   3780  C   GLY C  72       3.351 -11.286 -37.237  1.00  0.00              
ATOM   3781  O   GLY C  72       2.399 -11.158 -36.474  1.00  0.00              
ATOM   3782  H   GLY C  72       4.830 -13.635 -38.398  1.00  0.00              
ATOM   3783 1HA  GLY C  72       2.862 -11.598 -39.271  1.00  0.00              
ATOM   3784 2HA  GLY C  72       2.550 -12.987 -38.205  1.00  0.00              
ATOM   3785  N   ASP C  73       4.504 -10.642 -37.077  1.00  0.00              
ATOM   3786  CA  ASP C  73       4.755  -9.730 -35.966  1.00  0.00              
ATOM   3787  C   ASP C  73       3.858  -8.482 -36.009  1.00  0.00              
ATOM   3788  O   ASP C  73       3.461  -8.018 -37.083  1.00  0.00              
ATOM   3789  CB  ASP C  73       6.227  -9.313 -35.958  1.00  0.00              
ATOM   3790  CG  ASP C  73       7.188 -10.408 -35.515  1.00  0.00              
ATOM   3791  OD1 ASP C  73       6.727 -11.418 -35.037  1.00  0.00              
ATOM   3792  OD2 ASP C  73       8.357 -10.296 -35.799  1.00  0.00              
ATOM   3793  H   ASP C  73       5.232 -10.798 -37.761  1.00  0.00              
ATOM   3794  HA  ASP C  73       4.522 -10.224 -35.023  1.00  0.00              
ATOM   3795 1HB  ASP C  73       6.567  -8.896 -36.906  1.00  0.00              
ATOM   3796 2HB  ASP C  73       6.200  -8.527 -35.203  1.00  0.00              
ATOM   3797  N   ILE C  74       3.548  -7.947 -34.833  1.00  0.00              
ATOM   3798  CA  ILE C  74       2.673  -6.786 -34.692  1.00  0.00              
ATOM   3799  C   ILE C  74       3.516  -5.632 -34.130  1.00  0.00              
ATOM   3800  O   ILE C  74       3.859  -5.614 -32.948  1.00  0.00              
ATOM   3801  CB  ILE C  74       1.512  -7.111 -33.733  1.00  0.00              
ATOM   3802  CG1 ILE C  74       0.738  -8.321 -34.272  1.00  0.00              
ATOM   3803  CG2 ILE C  74       0.583  -5.902 -33.587  1.00  0.00              
ATOM   3804  CD1 ILE C  74      -0.272  -8.893 -33.311  1.00  0.00              
ATOM   3805  H   ILE C  74       3.941  -8.369 -34.005  1.00  0.00              
ATOM   3806  HA  ILE C  74       2.303  -6.463 -35.664  1.00  0.00              
ATOM   3807  HB  ILE C  74       1.919  -7.375 -32.757  1.00  0.00              
ATOM   3808 1HG1 ILE C  74       0.227  -8.002 -35.179  1.00  0.00              
ATOM   3809 2HG1 ILE C  74       1.470  -9.090 -34.520  1.00  0.00              
ATOM   3810 1HG2 ILE C  74      -0.233  -6.150 -32.907  1.00  0.00              
ATOM   3811 2HG2 ILE C  74       1.143  -5.058 -33.188  1.00  0.00              
ATOM   3812 3HG2 ILE C  74       0.173  -5.638 -34.562  1.00  0.00              
ATOM   3813 1HD1 ILE C  74      -0.772  -9.745 -33.773  1.00  0.00              
ATOM   3814 2HD1 ILE C  74       0.234  -9.219 -32.402  1.00  0.00              
ATOM   3815 3HD1 ILE C  74      -1.009  -8.132 -33.062  1.00  0.00              
ATOM   3816  N   ILE C  75       3.840  -4.673 -34.993  1.00  0.00              
ATOM   3817  CA  ILE C  75       4.665  -3.526 -34.610  1.00  0.00              
ATOM   3818  C   ILE C  75       3.915  -2.200 -34.478  1.00  0.00              
ATOM   3819  O   ILE C  75       3.382  -1.670 -35.460  1.00  0.00              
ATOM   3820  CB  ILE C  75       5.811  -3.330 -35.619  1.00  0.00              
ATOM   3821  CG1 ILE C  75       6.728  -4.556 -35.632  1.00  0.00              
ATOM   3822  CG2 ILE C  75       6.602  -2.073 -35.288  1.00  0.00              
ATOM   3823  CD1 ILE C  75       7.744  -4.547 -36.751  1.00  0.00              
ATOM   3824  H   ILE C  75       3.503  -4.740 -35.942  1.00  0.00              
ATOM   3825  HA  ILE C  75       5.069  -3.662 -33.607  1.00  0.00              
ATOM   3826  HB  ILE C  75       5.390  -3.241 -36.621  1.00  0.00              
ATOM   3827 1HG1 ILE C  75       7.244  -4.584 -34.672  1.00  0.00              
ATOM   3828 2HG1 ILE C  75       6.090  -5.435 -35.726  1.00  0.00              
ATOM   3829 1HG2 ILE C  75       7.407  -1.949 -36.011  1.00  0.00              
ATOM   3830 2HG2 ILE C  75       5.943  -1.208 -35.329  1.00  0.00              
ATOM   3831 3HG2 ILE C  75       7.023  -2.161 -34.287  1.00  0.00              
ATOM   3832 1HD1 ILE C  75       8.355  -5.447 -36.694  1.00  0.00              
ATOM   3833 2HD1 ILE C  75       7.228  -4.520 -37.711  1.00  0.00              
ATOM   3834 3HD1 ILE C  75       8.382  -3.670 -36.657  1.00  0.00              
ATOM   3835  N   VAL C  76       3.897  -1.661 -33.263  1.00  0.00              
ATOM   3836  CA  VAL C  76       3.265  -0.377 -33.001  1.00  0.00              
ATOM   3837  C   VAL C  76       4.350   0.688 -32.901  1.00  0.00              
ATOM   3838  O   VAL C  76       5.352   0.504 -32.213  1.00  0.00              
ATOM   3839  CB  VAL C  76       2.469  -0.389 -31.668  1.00  0.00              
ATOM   3840  CG1 VAL C  76       1.899   1.007 -31.390  1.00  0.00              
ATOM   3841  CG2 VAL C  76       1.345  -1.420 -31.737  1.00  0.00              
ATOM   3842  H   VAL C  76       4.335  -2.160 -32.502  1.00  0.00              
ATOM   3843  HA  VAL C  76       2.614  -0.079 -33.823  1.00  0.00              
ATOM   3844  HB  VAL C  76       3.135  -0.696 -30.861  1.00  0.00              
ATOM   3845 1HG1 VAL C  76       1.340   0.993 -30.452  1.00  0.00              
ATOM   3846 2HG1 VAL C  76       2.714   1.726 -31.314  1.00  0.00              
ATOM   3847 3HG1 VAL C  76       1.232   1.297 -32.202  1.00  0.00              
ATOM   3848 1HG2 VAL C  76       0.793  -1.421 -30.796  1.00  0.00              
ATOM   3849 2HG2 VAL C  76       0.670  -1.166 -32.554  1.00  0.00              
ATOM   3850 3HG2 VAL C  76       1.767  -2.409 -31.909  1.00  0.00              
ATOM   3851  N   THR C  77       4.152   1.797 -33.601  1.00  0.00              
ATOM   3852  CA  THR C  77       5.128   2.879 -33.603  1.00  0.00              
ATOM   3853  C   THR C  77       4.466   4.167 -33.121  1.00  0.00              
ATOM   3854  O   THR C  77       3.482   4.628 -33.704  1.00  0.00              
ATOM   3855  CB  THR C  77       5.736   3.102 -34.999  1.00  0.00              
ATOM   3856  OG1 THR C  77       6.382   1.901 -35.441  1.00  0.00              
ATOM   3857  CG2 THR C  77       6.751   4.235 -34.964  1.00  0.00              
ATOM   3858  H   THR C  77       3.308   1.897 -34.146  1.00  0.00              
ATOM   3859  HA  THR C  77       5.936   2.648 -32.908  1.00  0.00              
ATOM   3860  HB  THR C  77       4.938   3.353 -35.698  1.00  0.00              
ATOM   3861  HG1 THR C  77       5.724   1.291 -35.780  1.00  0.00              
ATOM   3862 1HG2 THR C  77       7.169   4.378 -35.961  1.00  0.00              
ATOM   3863 2HG2 THR C  77       6.260   5.153 -34.640  1.00  0.00              
ATOM   3864 3HG2 THR C  77       7.550   3.985 -34.267  1.00  0.00              
ATOM   3865  N   THR C  78       5.004   4.733 -32.048  1.00  0.00              
ATOM   3866  CA  THR C  78       4.464   5.950 -31.462  1.00  0.00              
ATOM   3867  C   THR C  78       5.592   6.971 -31.323  1.00  0.00              
ATOM   3868  O   THR C  78       6.773   6.618 -31.370  1.00  0.00              
ATOM   3869  CB  THR C  78       3.920   5.705 -30.059  1.00  0.00              
ATOM   3870  OG1 THR C  78       5.007   5.316 -29.214  1.00  0.00              
ATOM   3871  CG2 THR C  78       2.822   4.610 -30.057  1.00  0.00              
ATOM   3872  H   THR C  78       5.815   4.302 -31.628  1.00  0.00              
ATOM   3873  HA  THR C  78       3.707   6.373 -32.122  1.00  0.00              
ATOM   3874  HB  THR C  78       3.494   6.633 -29.677  1.00  0.00              
ATOM   3875  HG1 THR C  78       5.203   4.387 -29.354  1.00  0.00              
ATOM   3876 1HG2 THR C  78       2.458   4.463 -29.041  1.00  0.00              
ATOM   3877 2HG2 THR C  78       1.997   4.921 -30.698  1.00  0.00              
ATOM   3878 3HG2 THR C  78       3.240   3.676 -30.431  1.00  0.00              
ATOM   3879  N   LYS C  79       5.225   8.231 -31.142  1.00  0.00              
ATOM   3880  CA  LYS C  79       6.220   9.279 -30.979  1.00  0.00              
ATOM   3881  C   LYS C  79       6.906   9.071 -29.636  1.00  0.00              
ATOM   3882  O   LYS C  79       8.131   9.002 -29.557  1.00  0.00              
ATOM   3883  CB  LYS C  79       5.547  10.655 -31.010  1.00  0.00              
ATOM   3884  CG  LYS C  79       4.992  11.047 -32.372  1.00  0.00              
ATOM   3885  CD  LYS C  79       4.371  12.443 -32.340  1.00  0.00              
ATOM   3886  CE  LYS C  79       3.785  12.832 -33.704  1.00  0.00              
ATOM   3887  NZ  LYS C  79       3.224  14.216 -33.717  1.00  0.00              
ATOM   3888  H   LYS C  79       4.246   8.474 -31.115  1.00  0.00              
ATOM   3889  HA  LYS C  79       6.970   9.202 -31.767  1.00  0.00              
ATOM   3890 1HB  LYS C  79       4.738  10.631 -30.279  1.00  0.00              
ATOM   3891 2HB  LYS C  79       6.297  11.384 -30.699  1.00  0.00              
ATOM   3892 1HG  LYS C  79       5.807  11.027 -33.096  1.00  0.00              
ATOM   3893 2HG  LYS C  79       4.233  10.318 -32.659  1.00  0.00              
ATOM   3894 1HD  LYS C  79       3.579  12.454 -31.590  1.00  0.00              
ATOM   3895 2HD  LYS C  79       5.143  13.161 -32.062  1.00  0.00              
ATOM   3896 1HE  LYS C  79       4.577  12.762 -34.449  1.00  0.00              
ATOM   3897 2HE  LYS C  79       2.992  12.125 -33.950  1.00  0.00              
ATOM   3898 1HZ  LYS C  79       2.852  14.420 -34.633  1.00  0.00              
ATOM   3899 2HZ  LYS C  79       2.486  14.286 -33.031  1.00  0.00              
ATOM   3900 3HZ  LYS C  79       3.954  14.878 -33.495  1.00  0.00              
ATOM   3901  N   SER C  80       6.097   8.944 -28.589  1.00  0.00              
ATOM   3902  CA  SER C  80       6.591   8.793 -27.228  1.00  0.00              
ATOM   3903  C   SER C  80       7.421   7.543 -26.916  1.00  0.00              
ATOM   3904  O   SER C  80       8.398   7.625 -26.170  1.00  0.00              
ATOM   3905  CB  SER C  80       5.404   8.846 -26.286  1.00  0.00              
ATOM   3906  OG  SER C  80       4.767  10.094 -26.313  1.00  0.00              
ATOM   3907  H   SER C  80       5.100   8.956 -28.752  1.00  0.00              
ATOM   3908  HA  SER C  80       7.197   9.635 -26.892  1.00  0.00              
ATOM   3909 1HB  SER C  80       4.690   8.077 -26.581  1.00  0.00              
ATOM   3910 2HB  SER C  80       5.753   8.648 -25.274  1.00  0.00              
ATOM   3911  HG  SER C  80       4.193  10.143 -27.081  1.00  0.00              
ATOM   3912  N   GLY C  81       7.038   6.394 -27.468  1.00  0.00              
ATOM   3913  CA  GLY C  81       7.819   5.190 -27.232  1.00  0.00              
ATOM   3914  C   GLY C  81       8.635   4.643 -28.386  1.00  0.00              
ATOM   3915  O   GLY C  81       9.385   3.688 -28.207  1.00  0.00              
ATOM   3916  H   GLY C  81       6.215   6.340 -28.049  1.00  0.00              
ATOM   3917 1HA  GLY C  81       8.533   5.379 -26.431  1.00  0.00              
ATOM   3918 2HA  GLY C  81       7.149   4.383 -26.938  1.00  0.00              
ATOM   3919  N   GLY C  82       8.492   5.223 -29.572  1.00  0.00              
ATOM   3920  CA  GLY C  82       9.212   4.711 -30.727  1.00  0.00              
ATOM   3921  C   GLY C  82       8.645   3.447 -31.354  1.00  0.00              
ATOM   3922  O   GLY C  82       7.459   3.140 -31.215  1.00  0.00              
ATOM   3923  H   GLY C  82       7.883   6.021 -29.686  1.00  0.00              
ATOM   3924 1HA  GLY C  82       9.219   5.472 -31.508  1.00  0.00              
ATOM   3925 2HA  GLY C  82      10.237   4.483 -30.435  1.00  0.00              
ATOM   3926  N   ARG C  83       9.504   2.712 -32.057  1.00  0.00              
ATOM   3927  CA  ARG C  83       9.109   1.463 -32.696  1.00  0.00              
ATOM   3928  C   ARG C  83       9.036   0.318 -31.697  1.00  0.00              
ATOM   3929  O   ARG C  83       9.996   0.053 -30.972  1.00  0.00              
ATOM   3930  CB  ARG C  83      10.010   1.114 -33.872  1.00  0.00              
ATOM   3931  CG  ARG C  83       9.517  -0.038 -34.733  1.00  0.00              
ATOM   3932  CD  ARG C  83      10.313  -0.263 -35.967  1.00  0.00              
ATOM   3933  NE  ARG C  83      11.645  -0.798 -35.735  1.00  0.00              
ATOM   3934  CZ  ARG C  83      12.582  -0.957 -36.690  1.00  0.00              
ATOM   3935  NH1 ARG C  83      12.328  -0.662 -37.945  1.00  0.00              
ATOM   3936  NH2 ARG C  83      13.760  -1.443 -36.335  1.00  0.00              
ATOM   3937  H   ARG C  83      10.458   3.031 -32.150  1.00  0.00              
ATOM   3938  HA  ARG C  83       8.108   1.564 -33.117  1.00  0.00              
ATOM   3939 1HB  ARG C  83      10.095   2.010 -34.484  1.00  0.00              
ATOM   3940 2HB  ARG C  83      10.986   0.861 -33.459  1.00  0.00              
ATOM   3941 1HG  ARG C  83       9.550  -0.953 -34.141  1.00  0.00              
ATOM   3942 2HG  ARG C  83       8.488   0.166 -35.030  1.00  0.00              
ATOM   3943 1HD  ARG C  83       9.784  -0.970 -36.606  1.00  0.00              
ATOM   3944 2HD  ARG C  83      10.429   0.684 -36.492  1.00  0.00              
ATOM   3945  HE  ARG C  83      12.070  -1.121 -34.876  1.00  0.00              
ATOM   3946 1HH1 ARG C  83      11.417  -0.309 -38.204  1.00  0.00              
ATOM   3947 2HH1 ARG C  83      13.043  -0.788 -38.646  1.00  0.00              
ATOM   3948 1HH2 ARG C  83      13.933  -1.683 -35.369  1.00  0.00              
ATOM   3949 2HH2 ARG C  83      14.478  -1.573 -37.030  1.00  0.00              
ATOM   3950  N   GLY C  84       7.897  -0.366 -31.672  1.00  0.00              
ATOM   3951  CA  GLY C  84       7.727  -1.461 -30.738  1.00  0.00              
ATOM   3952  C   GLY C  84       7.893  -2.839 -31.344  1.00  0.00              
ATOM   3953  O   GLY C  84       8.408  -2.995 -32.450  1.00  0.00              
ATOM   3954  H   GLY C  84       7.140  -0.133 -32.299  1.00  0.00              
ATOM   3955 1HA  GLY C  84       8.466  -1.367 -29.941  1.00  0.00              
ATOM   3956 2HA  GLY C  84       6.726  -1.413 -30.311  1.00  0.00              
ATOM   3957  N   THR C  85       7.439  -3.843 -30.601  1.00  0.00              
ATOM   3958  CA  THR C  85       7.490  -5.236 -31.028  1.00  0.00              
ATOM   3959  C   THR C  85       6.308  -5.980 -30.419  1.00  0.00              
ATOM   3960  O   THR C  85       5.409  -5.369 -29.844  1.00  0.00              
ATOM   3961  CB  THR C  85       8.804  -5.924 -30.612  1.00  0.00              
ATOM   3962  OG1 THR C  85       8.892  -7.210 -31.240  1.00  0.00              
ATOM   3963  CG2 THR C  85       8.863  -6.095 -29.102  1.00  0.00              
ATOM   3964  H   THR C  85       7.042  -3.619 -29.700  1.00  0.00              
ATOM   3965  HA  THR C  85       7.400  -5.293 -32.113  1.00  0.00              
ATOM   3966  HB  THR C  85       9.644  -5.311 -30.941  1.00  0.00              
ATOM   3967  HG1 THR C  85       9.187  -7.103 -32.147  1.00  0.00              
ATOM   3968 1HG2 THR C  85       9.799  -6.582 -28.829  1.00  0.00              
ATOM   3969 2HG2 THR C  85       8.808  -5.117 -28.623  1.00  0.00              
ATOM   3970 3HG2 THR C  85       8.025  -6.708 -28.774  1.00  0.00              
ATOM   3971  N   SER C  86       6.302  -7.301 -30.555  1.00  0.00              
ATOM   3972  CA  SER C  86       5.201  -8.091 -30.028  1.00  0.00              
ATOM   3973  C   SER C  86       5.700  -9.439 -29.516  1.00  0.00              
ATOM   3974  O   SER C  86       6.719  -9.958 -29.979  1.00  0.00              
ATOM   3975  CB  SER C  86       4.110  -8.309 -31.084  1.00  0.00              
ATOM   3976  OG  SER C  86       4.586  -9.068 -32.173  1.00  0.00              
ATOM   3977  H   SER C  86       7.061  -7.770 -31.028  1.00  0.00              
ATOM   3978  HA  SER C  86       4.635  -7.579 -29.248  1.00  0.00              
ATOM   3979 1HB  SER C  86       3.276  -8.832 -30.619  1.00  0.00              
ATOM   3980 2HB  SER C  86       3.775  -7.337 -31.444  1.00  0.00              
ATOM   3981  HG  SER C  86       4.585  -9.999 -31.939  1.00  0.00              
ATOM   3982  N   THR C  87       4.968  -9.995 -28.559  1.00  0.00              
ATOM   3983  CA  THR C  87       5.235 -11.338 -28.066  1.00  0.00              
ATOM   3984  C   THR C  87       4.297 -12.314 -28.770  1.00  0.00              
ATOM   3985  O   THR C  87       4.499 -13.521 -28.729  1.00  0.00              
ATOM   3986  CB  THR C  87       5.049 -11.444 -26.541  1.00  0.00              
ATOM   3987  OG1 THR C  87       3.691 -11.137 -26.200  1.00  0.00              
ATOM   3988  CG2 THR C  87       5.979 -10.480 -25.821  1.00  0.00              
ATOM   3989  H   THR C  87       4.204  -9.469 -28.161  1.00  0.00              
ATOM   3990  HA  THR C  87       6.259 -11.623 -28.308  1.00  0.00              
ATOM   3991  HB  THR C  87       5.270 -12.464 -26.227  1.00  0.00              
ATOM   3992  HG1 THR C  87       3.577 -11.204 -25.249  1.00  0.00              
ATOM   3993 1HG2 THR C  87       5.833 -10.570 -24.745  1.00  0.00              
ATOM   3994 2HG2 THR C  87       7.013 -10.719 -26.070  1.00  0.00              
ATOM   3995 3HG2 THR C  87       5.757  -9.461 -26.134  1.00  0.00              
ATOM   3996  N   VAL C  88       3.255 -11.780 -29.396  1.00  0.00              
ATOM   3997  CA  VAL C  88       2.298 -12.609 -30.111  1.00  0.00              
ATOM   3998  C   VAL C  88       2.311 -12.276 -31.588  1.00  0.00              
ATOM   3999  O   VAL C  88       2.923 -11.301 -32.016  1.00  0.00              
ATOM   4000  CB  VAL C  88       0.868 -12.435 -29.565  1.00  0.00              
ATOM   4001  CG1 VAL C  88       0.804 -12.844 -28.101  1.00  0.00              
ATOM   4002  CG2 VAL C  88       0.404 -10.996 -29.735  1.00  0.00              
ATOM   4003  H   VAL C  88       3.120 -10.778 -29.375  1.00  0.00              
ATOM   4004  HA  VAL C  88       2.564 -13.665 -30.050  1.00  0.00              
ATOM   4005  HB  VAL C  88       0.189 -13.057 -30.147  1.00  0.00              
ATOM   4006 1HG1 VAL C  88      -0.214 -12.715 -27.732  1.00  0.00              
ATOM   4007 2HG1 VAL C  88       1.095 -13.890 -28.003  1.00  0.00              
ATOM   4008 3HG1 VAL C  88       1.482 -12.222 -27.519  1.00  0.00              
ATOM   4009 1HG2 VAL C  88      -0.607 -10.891 -29.345  1.00  0.00              
ATOM   4010 2HG2 VAL C  88       1.075 -10.332 -29.190  1.00  0.00              
ATOM   4011 3HG2 VAL C  88       0.414 -10.733 -30.793  1.00  0.00              
ATOM   4012  N   SER C  89       1.615 -13.086 -32.368  1.00  0.00              
ATOM   4013  CA  SER C  89       1.620 -12.920 -33.802  1.00  0.00              
ATOM   4014  C   SER C  89       0.220 -13.094 -34.353  1.00  0.00              
ATOM   4015  O   SER C  89      -0.640 -13.708 -33.723  1.00  0.00              
ATOM   4016  CB  SER C  89       2.576 -13.906 -34.444  1.00  0.00              
ATOM   4017  OG  SER C  89       2.169 -15.234 -34.254  1.00  0.00              
ATOM   4018  H   SER C  89       1.069 -13.832 -31.961  1.00  0.00              
ATOM   4019  HA  SER C  89       2.044 -11.968 -34.127  1.00  0.00              
ATOM   4020 1HB  SER C  89       2.624 -13.700 -35.513  1.00  0.00              
ATOM   4021 2HB  SER C  89       3.564 -13.772 -34.004  1.00  0.00              
ATOM   4022  HG  SER C  89       2.799 -15.824 -34.674  1.00  0.00              
ATOM   4023  N   PHE C  90      -0.007 -12.533 -35.530  1.00  0.00              
ATOM   4024  CA  PHE C  90      -1.299 -12.638 -36.179  1.00  0.00              
ATOM   4025  C   PHE C  90      -1.124 -13.464 -37.447  1.00  0.00              
ATOM   4026  O   PHE C  90      -0.310 -13.124 -38.295  1.00  0.00              
ATOM   4027  CB  PHE C  90      -1.825 -11.255 -36.553  1.00  0.00              
ATOM   4028  CG  PHE C  90      -3.123 -11.298 -37.287  1.00  0.00              
ATOM   4029  CD1 PHE C  90      -4.309 -11.526 -36.605  1.00  0.00              
ATOM   4030  CD2 PHE C  90      -3.155 -11.188 -38.674  1.00  0.00              
ATOM   4031  CE1 PHE C  90      -5.518 -11.646 -37.287  1.00  0.00              
ATOM   4032  CE2 PHE C  90      -4.357 -11.306 -39.369  1.00  0.00              
ATOM   4033  CZ  PHE C  90      -5.546 -11.538 -38.668  1.00  0.00              
ATOM   4034  H   PHE C  90       0.734 -12.021 -35.988  1.00  0.00              
ATOM   4035  HA  PHE C  90      -2.001 -13.156 -35.523  1.00  0.00              
ATOM   4036 1HB  PHE C  90      -1.988 -10.660 -35.657  1.00  0.00              
ATOM   4037 2HB  PHE C  90      -1.111 -10.746 -37.201  1.00  0.00              
ATOM   4038  HD1 PHE C  90      -4.290 -11.609 -35.518  1.00  0.00              
ATOM   4039  HD2 PHE C  90      -2.226 -11.006 -39.217  1.00  0.00              
ATOM   4040  HE1 PHE C  90      -6.439 -11.825 -36.733  1.00  0.00              
ATOM   4041  HE2 PHE C  90      -4.374 -11.219 -40.455  1.00  0.00              
ATOM   4042  HZ  PHE C  90      -6.490 -11.636 -39.204  1.00  0.00              
ATOM   4043  N   LYS C  91      -1.893 -14.539 -37.575  1.00  0.00              
ATOM   4044  CA  LYS C  91      -1.810 -15.388 -38.754  1.00  0.00              
ATOM   4045  C   LYS C  91      -2.807 -14.917 -39.801  1.00  0.00              
ATOM   4046  O   LYS C  91      -4.016 -15.025 -39.621  1.00  0.00              
ATOM   4047  CB  LYS C  91      -2.066 -16.852 -38.392  1.00  0.00              
ATOM   4048  CG  LYS C  91      -1.020 -17.464 -37.469  1.00  0.00              
ATOM   4049  CD  LYS C  91      -1.367 -18.903 -37.118  1.00  0.00              
ATOM   4050  CE  LYS C  91      -0.293 -19.535 -36.245  1.00  0.00              
ATOM   4051  NZ  LYS C  91      -0.597 -20.957 -35.930  1.00  0.00              
ATOM   4052  H   LYS C  91      -2.550 -14.775 -36.845  1.00  0.00              
ATOM   4053  HA  LYS C  91      -0.815 -15.312 -39.194  1.00  0.00              
ATOM   4054 1HB  LYS C  91      -3.044 -16.895 -37.911  1.00  0.00              
ATOM   4055 2HB  LYS C  91      -2.097 -17.412 -39.326  1.00  0.00              
ATOM   4056 1HG  LYS C  91      -0.054 -17.435 -37.974  1.00  0.00              
ATOM   4057 2HG  LYS C  91      -0.971 -16.869 -36.558  1.00  0.00              
ATOM   4058 1HD  LYS C  91      -2.320 -18.911 -36.586  1.00  0.00              
ATOM   4059 2HD  LYS C  91      -1.464 -19.473 -38.042  1.00  0.00              
ATOM   4060 1HE  LYS C  91       0.657 -19.475 -36.774  1.00  0.00              
ATOM   4061 2HE  LYS C  91      -0.228 -18.964 -35.318  1.00  0.00              
ATOM   4062 1HZ  LYS C  91       0.138 -21.338 -35.350  1.00  0.00              
ATOM   4063 2HZ  LYS C  91      -1.478 -21.013 -35.438  1.00  0.00              
ATOM   4064 3HZ  LYS C  91      -0.657 -21.486 -36.788  1.00  0.00              
ATOM   4065  N   LEU C  92      -2.287 -14.380 -40.897  1.00  0.00              
ATOM   4066  CA  LEU C  92      -3.134 -13.948 -41.999  1.00  0.00              
ATOM   4067  C   LEU C  92      -3.646 -15.160 -42.777  1.00  0.00              
ATOM   4068  O   LEU C  92      -2.863 -16.012 -43.193  1.00  0.00              
ATOM   4069  CB  LEU C  92      -2.365 -12.994 -42.922  1.00  0.00              
ATOM   4070  CG  LEU C  92      -3.207 -12.324 -44.015  1.00  0.00              
ATOM   4071  CD1 LEU C  92      -4.189 -11.343 -43.389  1.00  0.00              
ATOM   4072  CD2 LEU C  92      -2.290 -11.614 -45.000  1.00  0.00              
ATOM   4073  H   LEU C  92      -1.287 -14.268 -40.973  1.00  0.00              
ATOM   4074  HA  LEU C  92      -4.008 -13.429 -41.605  1.00  0.00              
ATOM   4075 1HB  LEU C  92      -2.048 -12.255 -42.189  1.00  0.00              
ATOM   4076 2HB  LEU C  92      -1.489 -13.473 -43.357  1.00  0.00              
ATOM   4077  HG  LEU C  92      -3.727 -13.116 -44.555  1.00  0.00              
ATOM   4078 1HD1 LEU C  92      -4.783 -10.873 -44.174  1.00  0.00              
ATOM   4079 2HD1 LEU C  92      -4.851 -11.877 -42.706  1.00  0.00              
ATOM   4080 3HD1 LEU C  92      -3.640 -10.579 -42.841  1.00  0.00              
ATOM   4081 1HD2 LEU C  92      -2.890 -11.139 -45.777  1.00  0.00              
ATOM   4082 2HD2 LEU C  92      -1.708 -10.856 -44.475  1.00  0.00              
ATOM   4083 3HD2 LEU C  92      -1.615 -12.338 -45.455  1.00  0.00              
ATOM   4084  N   LEU C  93      -4.961 -15.240 -42.958  1.00  0.00              
ATOM   4085  CA  LEU C  93      -5.566 -16.391 -43.624  1.00  0.00              
ATOM   4086  C   LEU C  93      -5.967 -16.082 -45.066  1.00  0.00              
ATOM   4087  O   LEU C  93      -5.941 -14.930 -45.502  1.00  0.00              
ATOM   4088  CB  LEU C  93      -6.786 -16.871 -42.828  1.00  0.00              
ATOM   4089  CG  LEU C  93      -6.509 -17.233 -41.363  1.00  0.00              
ATOM   4090  CD1 LEU C  93      -7.808 -17.614 -40.665  1.00  0.00              
ATOM   4091  CD2 LEU C  93      -5.509 -18.379 -41.303  1.00  0.00              
ATOM   4092  H   LEU C  93      -5.555 -14.493 -42.630  1.00  0.00              
ATOM   4093  HA  LEU C  93      -4.840 -17.201 -43.685  1.00  0.00              
ATOM   4094 1HB  LEU C  93      -7.397 -15.971 -42.881  1.00  0.00              
ATOM   4095 2HB  LEU C  93      -7.301 -17.689 -43.332  1.00  0.00              
ATOM   4096  HG  LEU C  93      -6.048 -16.363 -40.896  1.00  0.00              
ATOM   4097 1HD1 LEU C  93      -7.601 -17.869 -39.626  1.00  0.00              
ATOM   4098 2HD1 LEU C  93      -8.500 -16.772 -40.700  1.00  0.00              
ATOM   4099 3HD1 LEU C  93      -8.253 -18.471 -41.167  1.00  0.00              
ATOM   4100 1HD2 LEU C  93      -5.313 -18.635 -40.262  1.00  0.00              
ATOM   4101 2HD2 LEU C  93      -5.918 -19.247 -41.820  1.00  0.00              
ATOM   4102 3HD2 LEU C  93      -4.579 -18.075 -41.783  1.00  0.00              
ATOM   4103  N   LYS C  94      -6.342 -17.126 -45.801  1.00  0.00              
ATOM   4104  CA  LYS C  94      -6.823 -16.974 -47.168  1.00  0.00              
ATOM   4105  C   LYS C  94      -8.351 -17.066 -47.176  1.00  0.00              
ATOM   4106  O   LYS C  94      -8.925 -18.024 -46.659  1.00  0.00              
ATOM   4107  CB  LYS C  94      -6.213 -18.036 -48.084  1.00  0.00              
ATOM   4108  CG  LYS C  94      -6.616 -17.910 -49.547  1.00  0.00              
ATOM   4109  CD  LYS C  94      -5.996 -19.016 -50.389  1.00  0.00              
ATOM   4110  CE  LYS C  94      -6.416 -18.905 -51.846  1.00  0.00              
ATOM   4111  NZ  LYS C  94      -5.803 -19.971 -52.685  1.00  0.00              
ATOM   4112  H   LYS C  94      -6.289 -18.051 -45.396  1.00  0.00              
ATOM   4113  HA  LYS C  94      -6.547 -15.991 -47.549  1.00  0.00              
ATOM   4114 1HB  LYS C  94      -5.129 -17.947 -47.997  1.00  0.00              
ATOM   4115 2HB  LYS C  94      -6.528 -19.007 -47.703  1.00  0.00              
ATOM   4116 1HG  LYS C  94      -7.702 -17.968 -49.613  1.00  0.00              
ATOM   4117 2HG  LYS C  94      -6.281 -16.942 -49.917  1.00  0.00              
ATOM   4118 1HD  LYS C  94      -4.910 -18.942 -50.316  1.00  0.00              
ATOM   4119 2HD  LYS C  94      -6.320 -19.978 -49.991  1.00  0.00              
ATOM   4120 1HE  LYS C  94      -7.501 -18.983 -51.897  1.00  0.00              
ATOM   4121 2HE  LYS C  94      -6.105 -17.928 -52.218  1.00  0.00              
ATOM   4122 1HZ  LYS C  94      -6.106 -19.862 -53.643  1.00  0.00              
ATOM   4123 2HZ  LYS C  94      -4.797 -19.900 -52.640  1.00  0.00              
ATOM   4124 3HZ  LYS C  94      -6.092 -20.876 -52.343  1.00  0.00              
ATOM   4125  N   PRO C  95      -9.028 -16.058 -47.752  1.00  0.00              
ATOM   4126  CA  PRO C  95     -10.490 -16.028 -47.876  1.00  0.00              
ATOM   4127  C   PRO C  95     -11.080 -17.232 -48.610  1.00  0.00              
ATOM   4128  O   PRO C  95     -11.715 -17.025 -49.666  1.00  0.00              
ATOM   4129  OXT PRO C  95     -10.927 -18.337 -48.168  1.00  0.00              
ATOM   4130  CB  PRO C  95     -10.757 -14.724 -48.634  1.00  0.00              
ATOM   4131  CG  PRO C  95      -9.566 -13.876 -48.344  1.00  0.00              
ATOM   4132  CD  PRO C  95      -8.401 -14.827 -48.293  1.00  0.00              
ATOM   4133  HA  PRO C  95     -11.000 -16.055 -46.901  1.00  0.00              
ATOM   4134 1HB  PRO C  95     -10.867 -14.901 -49.713  1.00  0.00              
ATOM   4135 2HB  PRO C  95     -11.683 -14.240 -48.291  1.00  0.00              
ATOM   4136 1HG  PRO C  95      -9.421 -13.113 -49.124  1.00  0.00              
ATOM   4137 2HG  PRO C  95      -9.681 -13.341 -47.389  1.00  0.00              
ATOM   4138 1HD  PRO C  95      -7.959 -14.996 -49.287  1.00  0.00              
ATOM   4139 2HD  PRO C  95      -7.594 -14.462 -47.641  1.00  0.00              
TER                                                                             
# All scores below are weighted scores, not raw scores.
#BEGIN_POSE_ENERGIES_TABLE 024.d16_v11.1_1_10dG_RalA2andSec5_0040_0001.pdb
label fa_atr fa_rep fa_sol fa_intra_rep pro_close fa_pair hbond_sr_bb hbond_lr_bb hbond_bb_sc hbond_sc dslf_ss_dst dslf_cs_ang dslf_ss_dih dslf_ca_dih rama omega fa_dun p_aa_pp ref total
weights 0.8 0.44 0.65 0.004 1 0.49 0.585 1.17 1.17 1.1 0.5 2 5 5 0.2 0.5 0.56 0.32 1 NA
pose -1005.69 98.2549 496.647 2.15367 0.742199 -24.274 -51.772 -115.407 -36.6489 -26.8179 0 0 0 0 -11.0818 12.4323 166.193 -26.3506 -56.33 -577.946
SER_p:NtermProteinFull_1 -0.950293 0.143791 0.894907 0.00144488 0 0 0 0 0 0 0 0 0 0 0 0.0122648 0.159073 0 -0.37 -0.108812
LEU_2 -4.122 1.49606 2.01776 0.00878846 0 0 0 0 0 0 0 0 0 0 -0.276526 0.00686987 1.67133 -0.0646904 -0.1 0.637589
ALA_3 -2.7164 0.117997 1.46072 0.000950196 0 0 0 0 0 0 0 0 0 0 -0.330856 0.00773803 0 -0.101098 0.16 -1.40095
TRP_4 -5.33177 1.59175 2.93543 0.0218133 0 0 0 0 -0.377201 -0.26184 0 0 0 0 0.0202502 0.000367892 1.85227 0.0233047 0.91 1.38436
HIS_5 -6.27151 0.232211 3.23716 0.00319992 0 0.0661095 0 0 0 -0.317464 0 0 0 0 -0.0291615 0.0693969 0.911687 -0.0120085 0.56 -1.55038
ARG_6 -3.74078 0.141297 2.02215 0.00949834 0 -0.247048 0 0 -0.724252 0 0 0 0 0 0.171434 0.0139994 1.2325 0.152946 -0.98 -1.94826
VAL_7 -4.24441 0.513315 1.3036 0.0125393 0 0 0 0 0 0 0 0 0 0 -0.206441 0.0889731 0.0957831 -0.189504 0.29 -2.33614
ILE_8 -5.2937 0.765748 1.49938 0.0187543 0 0 0 0 0 0 0 0 0 0 -0.186246 0.0996844 0.280875 -0.364611 0.24 -2.94011
MET_9 -4.87167 0.22356 1.92702 0.00407356 0 0 0 0 0 0 0 0 0 0 -0.0712541 0.0138347 0.999259 0.0568656 -0.34 -2.05832
VAL_10 -4.39465 0.62671 1.23307 0.0131663 0 0 0 0 0 0 0 0 0 0 -0.136637 0.0420237 0.0974227 -0.19761 0.29 -2.4265
GLY_11 -2.40034 0.211478 1.31142 0.000204189 0 0 0 0 -0.796391 0 0 0 0 0 0.243662 0.00763024 0 -0.802263 -0.17 -2.3946
SER_12 -2.35558 0.214016 1.70089 0.00136399 0 -0.0888053 0 0 0 0 0 0 0 0 -0.219241 6.62836e-05 0.103267 -0.266656 -0.37 -1.28068
GLY_13 -0.952942 0.0653355 0.714492 1.62206e-05 0 0 0 0 0 0 0 0 0 0 0.00342175 0.000736489 0 0.317947 -0.17 -0.0209928
GLY_14 -0.916405 0.0512283 0.746757 1.7232e-05 0 0 0 0 -0.50101 0 0 0 0 0 -0.391124 0.01429 0 -0.788608 -0.17 -1.95485
VAL_15 -4.38511 0.470425 1.97181 0.0130569 0 0 0 0 -0.820876 0 0 0 0 0 0.0379255 0.000970725 0.219291 0.230013 0.29 -1.9725
GLY_16 -2.35155 0.324019 1.28614 3.63167e-05 0 0 0 0 0 0 0 0 0 0 -0.0091646 0.0694128 0 -0.808888 -0.17 -1.66
LYS_17 -5.59561 0.472775 3.5286 0.00759927 0 -0.0460952 0 0 -0.796391 0 0 0 0 0 -0.0169081 0.00756151 2.33181 -0.0547714 -0.65 -0.811423
SER_18 -2.81214 0.2629 2.02659 0.00108411 0 -0.236771 0 0 0 -0.49705 0 0 0 0 -0.211903 0.000307536 0.648401 0.0167169 -0.37 -1.17186
ALA_19 -3.14003 0.413589 1.27659 0.000761581 0 0 0 0 0 0 0 0 0 0 -0.11283 0.00442186 0 -0.128157 0.16 -1.52565
LEU_20 -5.55961 0.329334 2.02624 0.00482332 0 0 0 0 0 0 0 0 0 0 -0.103716 2.78381e-06 0.336343 -0.115326 -0.1 -3.18192
THR_21 -4.73374 0.355968 2.26696 0.0106662 0 -0.114562 0 0 0 0 0 0 0 0 -0.0362659 0.000499801 0.0762435 0.100836 -0.27 -2.3434
LEU_22 -4.72244 0.239287 2.3688 0.00868075 0 0 0 0 0 0 0 0 0 0 -0.138399 0.157923 0.121634 -0.0962559 -0.1 -2.16077
GLN_23 -6.36502 0.351784 4.09043 0.0102109 0 -0.170095 0 0 -0.576835 0 0 0 0 0 -0.137607 0.00454499 2.55473 -0.10519 -0.97 -1.31304
PHE_24 -6.57168 0.455982 2.00833 0.0243853 0 0 0 0 -0.418551 0 0 0 0 0 0.0342931 0.053267 0.206027 -0.0414349 0.63 -3.61938
MET_25 -5.3434 0.470755 2.38959 0.00495706 0 0 0 0 -0.797854 0 0 0 0 0 -0.0298745 0.0542017 1.18371 -0.0438901 -0.34 -2.4518
ARG_26 -4.16776 0.309253 2.9964 0.0114532 0 -0.368031 0 0 -0.169795 -0.455805 0 0 0 0 -0.0268516 0.141739 2.77233 -0.0522922 -0.98 0.0106448
ASP_27 -2.78131 0.257772 2.2823 0.00534101 0 -0.77377 0 0 0 -0.00126628 0 0 0 0 -0.120576 0.000573062 0.644582 -0.246467 -0.67 -1.40282
GLU_28 -3.63623 0.129368 2.5159 0.00830374 0 -0.336812 0 0 0 -0.535102 0 0 0 0 0.0173329 0.0100681 1.134 0.0952 -0.81 -1.40798
PHE_29 -4.15993 0.250668 1.08969 0.0260536 0 0 0 0 0 0 0 0 0 0 0.117765 0.0467117 0.291728 -0.0965537 0.63 -1.80388
VAL_30 -1.84168 0.0673226 0.735332 0.0112095 0 0 0 0 0 0 0 0 0 0 -0.141992 0.0636275 0.11683 -0.198846 0.29 -0.898193
GLU_31 -0.827712 0.0117435 0.467113 0.00578039 0 -0.334788 0 0 0 0 0 0 0 0 0.066562 0.00518092 1.06449 0.0865765 -0.81 -0.265054
ASP_32 -1.78728 0.0831555 1.25413 0.00502337 0 0.138514 0 0 -0.14037 0 0 0 0 0 0.159175 0.0177772 0.588706 0.259012 -0.67 -0.0921602
TYR_33 -1.85334 0.181093 0.714901 0.0257384 0 0 0 0 -0.14037 0 0 0 0 0 0.0498644 0.00260465 0.814767 -0.155784 0.51 0.149474
GLU_34 -1.55658 0.146938 1.06385 0.0064186 0.000172408 -0.0528765 0 0 0 0 0 0 0 0 0.303395 0.00324612 1.04764 0.108528 -0.81 0.260732
PRO_35 -1.44414 0.198627 0.476794 0.000928744 0.0512811 0 0 0 0 0 0 0 0 0 -0.244802 0.00290768 0.148827 -0.55346 0.02 -1.34304
THR_36 -3.18496 0.307073 2.29587 0.0120966 0 -0.177912 0 0 0 -0.671966 0 0 0 0 -0.0335071 0.308869 0.0393151 -0.0247805 -0.27 -1.3999
PHE_37 -1.84752 0.101498 0.923046 0.023451 0 0 0 0 0 0 0 0 0 0 0.406211 0.192553 0.35715 0.0228173 0.63 0.80921
ALA_38 -2.5335 0.165724 1.45224 0.000985788 0 0 0 0 0 0 0 0 0 0 0.766567 0.0035377 0 -0.0196494 0.16 -0.00409672
ASP_39 -4.35784 0.390003 3.21591 0.00284799 0 -0.373712 0 0 0 -0.670942 0 0 0 0 0.176456 0.00443042 0.913446 0.333882 -0.67 -1.03552
SER_40 -3.26954 0.268559 1.92591 0.00113643 0 -0.146057 0 0 0 -0.580954 0 0 0 0 0.0722121 0.0978609 0.83822 0.214152 -0.37 -0.948501
TYR_41 -5.63066 0.557373 1.79878 0.0233102 0 0 0 0 0 -0.00152952 0 0 0 0 -0.14979 0.0417836 0.198195 -0.209381 0.51 -2.86192
MET_42 -4.11803 0.464969 2.0155 0.00353573 0 0 0 0 -0.583609 0 0 0 0 0 0.0880684 0.149001 1.30238 -0.0696878 -0.34 -1.08787
LYS_43 -4.62689 0.350958 2.72896 0.00673695 0 -0.312468 0 0 -1.06531 0 0 0 0 0 0.121725 0.0355003 0.697518 0.137193 -0.65 -2.57608
LYS_44 -2.21475 0.484979 1.14487 0.0305758 0 -0.24227 0 0 0 0 0 0 0 0 -0.149281 0.000794883 3.16221 -0.0452915 -0.65 1.52185
VAL_45 -3.80035 0.447969 1.29443 0.0121892 0 0 0 0 0 0 0 0 0 0 -0.114359 0.00924377 0.0425119 -0.229459 0.29 -2.04782
VAL_46 -2.60377 0.1782 0.848629 0.0111913 0 0 0 0 0 0 0 0 0 0 -0.147953 0.0403006 0.00758878 -0.314134 0.29 -1.68994
LEU_47 -5.42463 0.478003 2.48939 0.0107748 0 0 0 0 0 0 0 0 0 0 0.0190051 0.010729 0.37838 -0.0967625 -0.1 -2.23511
ASP_48 -2.83787 0.2924 2.4795 0.00420543 0 -0.465604 0 0 0 -1.03123 0 0 0 0 -0.119336 5.09254e-05 0.628656 -0.274006 -0.67 -1.99323
GLY_49 -1.1143 0.258685 0.499485 1.0972e-05 0 0 0 0 0 0 0 0 0 0 -0.32096 0.0147428 0 -0.789001 -0.17 -1.62134
GLU_50 -3.09413 0.199323 1.70823 0.008041 0 -0.214173 0 0 0 0 0 0 0 0 0.0238827 0.00917694 0.903806 0.0863433 -0.81 -1.17949
GLU_51 -2.55027 0.136431 1.11571 0.00610955 0 -0.0529303 0 0 0 0 0 0 0 0 -0.138105 0.00147684 0.801036 0.0612916 -0.81 -1.42926
VAL_52 -4.91762 0.457564 2.09804 0.0136312 0 0 0 0 0 0 0 0 0 0 0.103241 0.00675471 0.0345981 -0.0460698 0.29 -1.95986
HIS_53 -5.59477 2.36266 2.59093 0.00394858 0 0.00796356 0 0 0 -0.26184 0 0 0 0 -0.100984 0.0207868 1.28759 0.00592884 0.56 0.882216
ILE_54 -4.62933 0.344497 1.15881 0.0264781 0 0 0 0 0 0 0 0 0 0 -0.122427 0.00166107 1.24268 -0.301522 0.24 -2.03914
ALA_55 -2.91497 0.238461 1.29887 0.000749364 0 0 0 0 0 0 0 0 0 0 0.18854 0.0239538 0 0.265283 0.16 -0.739117
ILE_56 -4.72401 0.367528 1.21228 0.017562 0 0 0 0 0 0 0 0 0 0 -0.192573 1.2547e-05 0.196422 -0.392488 0.24 -3.27527
LEU_57 -4.03493 0.144967 1.48041 0.0088445 0 0 0 0 0 0 0 0 0 0 -0.00668363 0.0751596 0.462124 -0.116845 -0.1 -2.08696
ASP_58 -4.74848 0.306589 3.58766 0.00585191 0 -0.48074 0 0 0 -1.16902 0 0 0 0 -0.161831 0.0232757 0.552543 -0.208964 -0.67 -2.96312
THR_59 -3.36668 0.158943 1.83299 0.00487169 0 0.00875678 0 0 0 0 0 0 0 0 -0.165023 0.0170393 0.0160347 -0.300027 -0.27 -2.0631
ALA_60 -2.41947 0.186456 1.57701 0.000987069 0 0 0 0 -0.936552 0 0 0 0 0 -0.240274 0.0359119 0 0.0516904 0.16 -1.58424
GLY_61 -1.89577 0.0815784 1.32674 1.45767e-05 0 0 0 0 -0.00318331 0 0 0 0 0 0.0276021 0.000280277 0 0.26615 -0.17 -0.366581
GLN_62 -2.223 0.265149 1.34076 0.00481552 0 -0.0399895 0 0 -0.0435361 0 0 0 0 0 -0.179027 0.0258835 0.877309 0.147784 -0.97 -0.793859
PHE_63 -2.34466 0.268106 1.18826 0.0241297 0 0 0 0 0 0 0 0 0 0 -0.0749585 0.173554 0.0939486 -0.11737 0.63 -0.158995
GLN_64 -1.50874 0.210997 0.954587 0.00530435 0 -0.0663685 0 0 0 0 0 0 0 0 -0.248501 0.067955 0.840892 -0.0535055 -0.97 -0.767383
GLN_65 -2.75034 0.399491 1.64933 0.00511415 0 -0.0791782 0 0 0 0 0 0 0 0 -0.0824311 0.00513919 1.20842 0.00716612 -0.97 -0.607294
ALA_66 -2.14493 0.188072 1.26671 0.00056108 0 0 0 0 0 0 0 0 0 0 1.13873 0.00560983 0 -0.170776 0.16 0.443978
SER_67 -2.49027 0.109136 1.59214 0.00119947 0 -0.0381939 0 0 -0.0287159 0 0 0 0 0 -0.165791 0.00108977 0.48501 0.0655223 -0.37 -0.838867
TRP_68 -4.40904 0.382629 2.41245 0.0210408 0 0 0 0 -0.0287159 0 0 0 0 0 -0.0244803 0.221386 0.881676 -0.0109716 0.91 0.355971
ARG_69 -7.60807 0.574095 4.82898 0.0114515 0 -0.116042 0 0 -0.983272 -0.0454439 0 0 0 0 0.0492542 0.0190145 3.45062 -0.0858926 -0.98 -0.885305
ASP_70 -4.89288 0.333917 3.25439 0.00343415 0 -0.259618 0 0 0 -0.324735 0 0 0 0 -0.0727306 2.15571e-05 0.305394 0.0522226 -0.67 -2.27058
ASP_71 -3.54817 0.232593 2.16399 0.00319114 0 -0.0540727 0 0 0 0 0 0 0 0 -0.100243 0.0079556 0.297021 0.0496799 -0.67 -1.61805
TYR_72 -5.93266 0.404302 2.23274 0.0345496 0 0 0 0 0 0 0 0 0 0 0.0255924 0.0181149 1.76248 -0.0890042 0.51 -1.03388
PHE_73 -7.56912 0.789003 2.05035 0.0378708 0 0 0 0 0 0 0 0 0 0 -0.0267572 2.19493e-05 1.44865 0.00708631 0.63 -2.6329
ARG_74 -2.99864 0.198332 1.52255 0.0087975 0 -0.0661549 0 0 -0.0133979 0 0 0 0 0 -0.232133 0.000250799 1.6649 -0.0914892 -0.98 -0.986988
SER_75 -2.09119 0.134842 1.51401 0.00156148 0 -0.197423 0 0 0 0 0 0 0 0 -0.239024 0.00167353 0.126372 -0.149375 -0.37 -1.26855
GLY_76 -2.25401 0.314153 1.28839 3.89214e-05 0 0 0 0 -0.62887 0 0 0 0 0 -0.0889161 0.0260843 0 -0.113229 -0.17 -1.62636
GLU_77 -4.65857 0.259795 3.06139 0.005214 0 -0.567466 0 0 -0.724252 -0.0556988 0 0 0 0 0.262978 0.00598176 0.665607 -0.0753513 -0.81 -2.63038
GLY_78 -3.12286 0.461828 1.27965 0.000190298 0 0 0 0 0 0 0 0 0 0 0.599566 0.01009 0 0.333842 -0.17 -0.607698
PHE_79 -7.46088 1.01099 1.51445 0.022915 0 0 0 0 0 0 0 0 0 0 -0.13891 0.544078 0.340683 -0.142577 0.63 -3.67926
LEU_80 -5.20078 0.474087 1.04617 0.00862422 0 0 0 0 0 0 0 0 0 0 0.0932806 0.000308446 0.767053 -0.0968281 -0.1 -3.00808
CYS_81 -3.6971 0.452763 1.76491 0.00171151 0 0 0 0 0 0 0 0 0 0 0.022335 0.110835 0.275858 -0.0306754 1.7 0.600633
VAL_82 -4.29309 0.266187 1.15546 0.0145588 0 0 0 0 0 0 0 0 0 0 -0.197677 0.0113842 0.0907874 -0.250435 0.29 -2.91283
PHE_83 -7.75014 0.795786 1.91642 0.0272084 0 0 0 0 0 0 0 0 0 0 -0.106798 0.0167765 0.346158 -0.210577 0.63 -4.33516
SER_84 -4.39276 0.780918 2.87626 0.00218441 0 -0.107613 0 0 -1.31784 -0.472986 0 0 0 0 -0.00767492 0.016671 0.521243 0.120462 -0.37 -2.35114
ILE_85 -6.16848 0.411847 2.87415 0.0213294 0 0 0 0 0 0 0 0 0 0 -0.0421622 0.000744426 0.589409 0.24399 0.24 -1.82917
THR_86 -4.07993 0.830568 2.12619 0.00488845 0 0.0505199 0 0 -0.525762 -0.472986 0 0 0 0 -0.165646 0.000692043 0.215354 -0.0442928 -0.27 -2.3304
GLU_87 -4.51404 0.372804 2.93504 0.00801855 0 -0.184695 0 0 0 0 0 0 0 0 0.317059 0.0023487 0.815766 0.0256841 -0.81 -1.03202
MET_88 -3.76198 0.211814 1.83028 0.00656131 0 0 0 0 -0.435841 0 0 0 0 0 -0.112162 0.00157217 1.4487 -0.072001 -0.34 -1.22305
GLU_89 -2.76221 0.314534 1.47789 0.00549321 0 -0.0399037 0 0 0 0 0 0 0 0 -0.2158 0.00184511 0.895179 -0.122425 -0.81 -1.2554
SER_90 -4.32988 0.323566 2.7481 0.00106422 0 -0.199732 0 0 -0.792079 0 0 0 0 0 -0.223705 0.152964 0.321932 -0.0243421 -0.37 -2.39211
PHE_91 -8.06296 0.753367 2.84387 0.0230677 0 0 0 0 0 0 0 0 0 0 -0.0270298 0.0114162 0.615872 0.0262858 0.63 -3.18611
ALA_92 -2.74373 0.313668 1.55245 0.000696438 0 0 0 0 0 0 0 0 0 0 -0.211582 6.31315e-07 0 -0.167767 0.16 -1.09626
ALA_93 -3.25165 0.453199 1.57914 0.000869938 0 0 0 0 0 0 0 0 0 0 -0.228657 0.0924112 0 -0.122454 0.16 -1.31714
THR_94 -4.66116 0.617604 2.53339 0.00514994 0 0.0157747 0 0 0 0 0 0 0 0 -0.0976066 0.0274471 0.238688 0.15426 -0.27 -1.43646
ALA_95 -2.84653 0.28638 1.58231 0.000753404 0 0 0 0 0 0 0 0 0 0 -0.231662 0.000385609 0 -0.166346 0.16 -1.21472
ASP_96 -3.22881 0.263242 1.98571 0.00318792 0 -0.0151185 0 0 0 0 0 0 0 0 -0.147041 0.00619549 0.33532 -0.00720937 -0.67 -1.47452
PHE_97 -6.72677 0.524627 2.47443 0.0208106 0 0 0 0 0 0 0 0 0 0 -0.0856087 0.0437715 0.605598 0.0861443 0.63 -2.427
ARG_98 -7.82675 0.397255 4.36875 0.0124865 0 -0.23886 0 0 -0.0325175 0 0 0 0 0 -0.137479 0.00101322 2.07201 -0.0708655 -0.98 -2.43495
GLU_99 -3.1448 0.211244 1.80254 0.00698086 0 -0.123781 0 0 0 0 0 0 0 0 -0.0720241 0.0451354 0.919591 -0.102134 -0.81 -1.26725
GLN_100 -4.90683 0.23845 3.25191 0.00494858 0 -0.343473 0 0 0 -0.0454439 0 0 0 0 -0.13599 0.0173719 0.861319 -0.101136 -0.97 -2.12888
ILE_101 -5.94214 0.695919 1.33185 0.0205696 0 0 0 0 0 0 0 0 0 0 0.0301436 0.00175205 0.204939 -0.102336 0.24 -3.5193
LEU_102 -4.95407 0.384156 2.81311 0.00586814 0 0 0 0 0 0 0 0 0 0 -0.0990744 0.0130325 0.316489 -0.108495 -0.1 -1.72898
ARG_103 -3.98621 0.296032 2.76742 0.012546 0 -0.352512 0 0 0 -0.324735 0 0 0 0 0.119312 0.225884 1.32857 -0.0810579 -0.98 -0.974762
VAL_104 -4.13722 0.329055 1.57355 0.0140494 0 0 0 0 0 0 0 0 0 0 -0.014958 0.0114869 0.64767 0.108288 0.29 -1.17808
LYS_105 -4.12641 0.596485 2.16274 0.01012 0 -0.339979 0 0 -0.642268 0 0 0 0 0 -0.166166 0.000463843 2.56984 -0.0226196 -0.65 -0.6078
GLU_106 -1.70715 0.311702 1.05649 0.0071735 0 -0.0661549 0 0 0 0 0 0 0 0 0.097908 0.0349347 0.577614 -0.0457487 -0.81 -0.54323
ASP_107 -4.1006 0.342348 3.17454 0.0106049 0 -0.667971 0 0 -0.28052 -0.068624 0 0 0 0 0.139051 0.00296261 0.216125 -0.384422 -0.67 -2.28651
GLU_108 -2.18475 0.124513 1.69828 0.00526427 0 -0.234937 0 0 0 0 0 0 0 0 -0.265531 0.010679 1.21827 -0.089833 -0.81 -0.528048
ASN_109 -2.21406 0.295622 1.61862 0.00537792 0 -0.180087 0 0 -0.28052 0 0 0 0 0 -0.167046 0.000128272 0.757213 -0.380068 -0.89 -1.43483
VAL_110 -3.58651 0.582181 1.49452 0.0234386 0.0101762 0 0 0 0 0 0 0 0 0 -0.218141 0.13597 1.26285 0.0731385 0.29 0.0676142
PRO_111 -4.35329 0.828145 1.34858 0.00125833 0.118625 0 0 0 0 0 0 0 0 0 0.0306477 0.317909 0.333835 -0.519491 0.02 -1.87378
PHE_112 -6.71347 0.542905 2.34986 0.0237479 0 0 0 0 -0.697591 0 0 0 0 0 0.155315 0.344775 0.596746 -0.091035 0.63 -2.85875
LEU_113 -5.29759 0.396571 1.76114 0.0061279 0 0 0 0 0 0 0 0 0 0 -0.0956529 0.166535 1.63669 -0.0841343 -0.1 -1.61031
LEU_114 -5.12827 0.391794 1.2988 0.00763568 0 0 0 0 0 0 0 0 0 0 -0.0648029 0.131046 0.375885 -0.120884 -0.1 -3.20879
VAL_115 -5.11457 0.227372 1.52365 0.0158255 0 0 0 0 0 0 0 0 0 0 -0.167129 0.0210771 0.00775895 -0.32241 0.29 -3.51843
GLY_116 -3.15533 0.195061 1.56712 7.64951e-06 0 0 0 0 0 0 0 0 0 0 1.57398 0.102385 0 0.606793 -0.17 0.720004
ASN_117 -5.81022 0.617382 4.52019 0.00592016 0 -0.250141 0 0 -1.36084 -0.687801 0 0 0 0 0.0292007 0.00438595 1.67993 -0.0219042 -0.89 -2.16389
LYS_118 -4.73714 0.850056 3.10627 0.0059684 0 0.0374343 0 0 -0.970026 0 0 0 0 0 0.0283578 0.000621544 0.983648 0.136129 -0.65 -1.20868
SER_119 -2.88778 0.412818 1.88262 0.00145787 0 -0.287962 0 0 0 0 0 0 0 0 -0.249458 0.19678 0.120126 -0.194564 -0.37 -1.37595
ASP_120 -3.02972 0.473721 2.55317 0.00423276 0 -0.354925 0 0 0 -0.59803 0 0 0 0 -0.214775 0.0649198 1.44043 -0.108544 -0.67 -0.43952
LEU_121 -4.17297 0.604473 1.91915 0.00792315 0 0 0 0 0 0 0 0 0 0 0.55658 2.77401e-05 0.033235 0.0780092 -0.1 -1.07357
GLU_122 -2.93537 0.491756 2.31439 0.00962986 0 -0.403856 0 0 0 -0.793962 0 0 0 0 -0.0105677 0.0087018 1.81806 -0.108452 -0.81 -0.419678
ASP_123 -1.2752 0.249445 0.735004 0.00352033 0 -0.00106382 0 0 0 0 0 0 0 0 -0.170076 0.000113737 0.364827 -0.0168189 -0.67 -0.780249
LYS_124 -2.91563 0.406938 1.31673 0.00428302 0 0.0330027 0 0 0 0 0 0 0 0 -0.169802 0.0714105 0.646436 -0.0676208 -0.65 -1.32425
ARG_125 -6.38486 0.495611 4.57361 0.0153909 0 -0.727575 0 0 -0.540215 -1.98844 0 0 0 0 -0.26479 0.282043 2.02017 0.0445651 -0.98 -3.45449
GLN_126 -3.45905 0.209271 2.09744 0.00443688 0 -0.054952 0 0 -0.435841 0 0 0 0 0 0.0935173 0.0433426 0.906706 -0.0854385 -0.97 -1.65057
VAL_127 -4.57834 0.36586 1.51864 0.0110129 0 0 0 0 -0.540215 0 0 0 0 0 -0.173744 0.0268655 0.0476793 -0.30441 0.29 -3.33665
SER_128 -2.91171 0.234097 1.93499 0.00193034 0 -0.122506 0 0 -0.354522 0 0 0 0 0 -0.27893 0.000134766 0.201424 -0.223349 -0.37 -1.88844
VAL_129 -3.36946 0.235632 1.98477 0.0151178 0 0 0 0 0 0 0 0 0 0 -0.0481563 0.00959618 0.041083 -0.00242663 0.29 -0.843851
GLU_130 -2.63242 0.290462 1.58478 0.00546787 0 -0.004417 0 0 0 0 0 0 0 0 -0.188349 0.00158959 0.915507 -0.11061 -0.81 -0.947992
GLU_131 -4.16413 0.262982 2.57982 0.00708579 0 -0.194962 0 0 -0.354522 0 0 0 0 0 -0.153824 0.00357867 0.981111 -0.106119 -0.81 -1.94898
ALA_132 -4.37723 0.42343 1.44234 0.000780252 0 0 0 0 0 0 0 0 0 0 -0.185869 0.0182655 0 -0.153418 0.16 -2.6717
LYS_133 -4.32196 0.375332 1.89426 0.00331171 0 -0.0490186 0 0 0 0 0 0 0 0 -0.250184 0.134734 0.903244 -0.0457384 -0.65 -2.00602
ASN_134 -3.73088 0.27433 2.42597 0.00444554 0 -0.0287159 0 0 0 0 0 0 0 0 0.0305554 0.151981 0.359654 0.134644 -0.89 -1.26801
ARG_135 -6.086 0.386272 3.21617 0.0111512 0 -0.157395 0 0 0 0 0 0 0 0 -0.168266 0.0324501 2.33074 -0.0698045 -0.98 -1.48468
ALA_136 -4.60218 0.284696 1.82395 0.000738699 0 0 0 0 0 0 0 0 0 0 -0.245719 0.00519864 0 -0.153922 0.16 -2.72724
GLU_137 -3.11148 0.437183 1.94497 0.00689402 0 -0.0341267 0 0 0 0 0 0 0 0 -0.205364 0.0445415 1.08677 -0.134545 -0.81 -0.775165
GLN_138 -2.38864 0.191862 1.25915 0.013049 0 -0.0309845 0 0 0 0 0 0 0 0 -0.175839 0.00934447 1.1127 -0.132875 -0.97 -1.11223
TRP_139 -8.29107 0.64037 2.99949 0.0262602 0 0 0 0 -0.0325175 0 0 0 0 0 -0.207465 0.0126068 0.94158 0.0167926 0.91 -2.98396
ASN_140 -2.38262 0.350688 1.69606 0.00521253 0 -0.0390756 0 0 0 0 0 0 0 0 -0.243527 0.0354284 0.824189 -0.483 -0.89 -1.12665
VAL_141 -3.9913 0.285211 1.46735 0.0145377 0 0 0 0 0 0 0 0 0 0 -0.119843 0.0120775 0.0311527 -0.230916 0.29 -2.24173
ASN_142 -2.23103 0.0406142 1.51166 0.00315099 0 -0.114882 0 0 0 -0.591263 0 0 0 0 -0.0824882 0.00202275 0.750518 0.0940697 -0.89 -1.50763
TYR_143 -6.29717 0.841575 2.05323 0.0234793 0 0 0 0 0 -0.504877 0 0 0 0 -0.0513379 0.02584 0.792781 -0.0703011 0.51 -2.67678
VAL_144 -3.97778 0.315414 1.37035 0.0113834 0 0 0 0 0 0 0 0 0 0 -0.135956 0.158098 0.226893 -0.31749 0.29 -2.05909
GLU_145 -4.06797 0.437311 3.14097 0.0034539 0 -0.399455 0 0 -0.601253 -1.69935 0 0 0 0 -0.0898972 0.0366592 2.32663 0.0365731 -0.81 -1.68633
THR_146 -4.89715 0.238729 2.9503 0.00576921 0 -0.181508 0 0 0 -0.687801 0 0 0 0 -0.186007 0.284538 0.0826313 -0.357872 -0.27 -3.01838
SER_147 -4.80248 0.486428 3.38253 0.00216857 0 -0.203479 0 0 -0.503106 -1.11443 0 0 0 0 0.387674 0.0210914 0.144891 -0.0448771 -0.37 -2.61359
ALA_148 -3.44837 0.290026 1.38311 0.000724922 0 0 0 0 -0.64778 0 0 0 0 0 -0.261506 0.00341657 0 -0.0819467 0.16 -2.60233
LYS_149 -3.29003 0.44376 1.48698 0.00627162 0 -0.449326 0 0 0 0 0 0 0 0 -0.0838177 0.017211 0.887742 -0.052137 -0.65 -1.68334
THR_150 -2.38516 0.681452 1.60746 0.00495878 0 -0.109255 0 0 -0.60183 -0.516402 0 0 0 0 -0.168093 0.0655586 0.0151234 -0.1104 -0.27 -1.78659
ARG_151 -4.32264 0.726698 3.1283 0.0285987 0 -0.721414 0 0 0 -0.524146 0 0 0 0 0.307228 0.00497601 3.76985 0.269404 -0.98 1.68686
ALA_152 -2.90337 0.488837 1.75105 0.00103364 0 0 0 0 -0.0987246 0 0 0 0 0 -0.0918026 0.062004 0 0.0643152 0.16 -0.566655
ASN_153 -3.78947 0.20603 2.1567 0.00811928 0 -0.0728598 0 0 -0.601253 0 0 0 0 0 -0.122584 0.0407285 0.580473 -0.38477 -0.89 -2.86888
VAL_154 -4.91078 0.781054 1.58958 0.0138592 0 0 0 0 0 0 0 0 0 0 -0.0106151 0.018438 0.0271971 -0.0895355 0.29 -2.29081
ASP_155 -3.45014 0.252194 2.24507 0.00299912 0 -0.494629 0 0 0 -0.52288 0 0 0 0 -0.174757 0.00965617 0.310917 -0.00692995 -0.67 -2.4985
LYS_156 -4.4075 0.437935 2.54157 0.00791247 0 -0.345167 0 0 0 -0.443414 0 0 0 0 -0.161077 0.028474 1.71308 -0.0410211 -0.65 -1.3192
VAL_157 -5.02147 0.548803 1.16454 0.00849029 0 0 0 0 0 0 0 0 0 0 -0.0771768 0.0013149 1.15328 0.071753 0.29 -1.86047
PHE_158 -7.58447 0.733034 1.41345 0.0207453 0 0 0 0 0 0 0 0 0 0 -0.0250704 0.000183269 0.474074 0.0460649 0.63 -4.29199
PHE_159 -6.09685 0.646086 2.48125 0.020445 0 0 0 0 0 0 0 0 0 0 0.00692149 0.0157569 2.02777 -0.0162917 0.63 -0.284908
ASP_160 -4.8488 0.290857 3.28896 0.00397834 0 -0.570005 0 0 0 -0.628748 0 0 0 0 -0.146289 0.0423483 0.322023 0.0122484 -0.67 -2.90343
LEU_161 -6.74117 1.25926 2.02288 0.0107795 0 0 0 0 0 0 0 0 0 0 -0.0886685 0.00528542 0.581007 -0.111777 -0.1 -3.1624
MET_162 -6.48662 0.541498 2.10097 0.00245616 0 0 0 0 0 0 0 0 0 0 -0.129372 0.0640033 1.20162 -0.089157 -0.34 -3.1346
ARG_163 -6.41968 0.549045 4.46543 0.01177 0 -0.558656 0 0 0 -0.838282 0 0 0 0 -0.184397 0.039003 1.97828 -0.0865654 -0.98 -2.02405
GLU_164 -5.5407 0.431579 3.44605 0.00321427 0 -0.0696026 0 0 -0.697591 -0.591263 0 0 0 0 -0.232409 0.017166 1.91641 -0.141118 -0.81 -2.26827
ILE_165 -6.92936 0.742845 2.33219 0.0175818 0 0 0 0 0 0 0 0 0 0 -0.0350262 0.0388701 0.121484 -0.0971446 0.24 -3.56856
ARG_166 -5.21502 0.437546 3.50036 0.00970976 0 -0.608812 0 0 0 -0.378279 0 0 0 0 -0.00830335 0.023601 1.5918 -0.0903382 -0.98 -1.71774
ALA_167 -3.34061 0.311993 1.70108 0.000757191 0 0 0 0 0 0 0 0 0 0 -0.111601 0.00303494 0 -0.150332 0.16 -1.42567
ARG_168 -6.37028 0.369272 4.53892 0.0128556 0 -1.08774 0 0 0 -0.385504 0 0 0 0 -0.226099 0.137813 2.13094 -0.092503 -0.98 -1.95233
LYS_169 -5.434 0.39537 4.02361 0.00320771 0 -0.217573 0 0 -0.377201 -0.373163 0 0 0 0 -0.251995 0.124196 1.02689 -0.0405064 -0.65 -1.77116
MET_170 -2.93096 0.265759 1.5957 0.00308951 0 0 0 0 0 0 0 0 0 0 -0.107684 0.0691519 0.934395 -0.0930782 -0.34 -0.603633
GLU_171 -3.39305 0.247926 2.29885 0.00551356 0 -0.322024 0 0 0 -0.31688 0 0 0 0 -0.264033 1.26739e-05 0.868492 -0.135288 -0.81 -1.82048
ASP_172 -2.94138 0.13038 2.28216 0.00391849 0 -0.427415 0 0 0 0 0 0 0 0 -0.249398 0.00418699 0.554096 -0.12356 -0.67 -1.43702
SER_p:CtermProteinFull_173 -1.43768 0.10166 1.10387 0.0017629 0 0 0 0 0 0 0 0 0 0 0 0 0.295135 0 -0.37 -0.305246
SER_p:NtermProteinFull_174 -0.806137 0.1055 0.604115 0.000791619 0 -0.0564051 0 0 0 0 0 0 0 0 0 0.0328493 0.516169 0 -0.37 0.0268834
ARG_175 -2.41081 0.136224 1.36047 0.0124039 0 -0.0242875 0 0 0 0 0 0 0 0 0.147356 0.0285719 1.592 0.226566 -0.98 0.0884976
GLN_176 -2.07023 0.229411 1.30241 0.0046692 1.33506e-05 -0.0024798 0 0 0 0 0 0 0 0 -0.163094 0.00899638 0.770834 0.00148853 -0.97 -0.887984
PRO_177 -1.97991 0.575757 0.956053 0.00104821 0.0174705 0 0 0 0 0 0 0 0 0 -0.242052 0.0197238 0.255598 -0.565417 0.02 -0.941734
PRO_178 -4.73579 0.80578 1.58814 0.00090499 0.161418 0 0 0 0 0 0 0 0 0 -0.232643 0.00114142 0.123122 -0.591927 0.02 -2.85986
LEU_179 -3.81821 0.146253 1.65777 0.00860442 0 0 0 0 0 0 0 0 0 0 0.163344 0.086395 0.295416 -0.0291426 -0.1 -1.58957
VAL_180 -4.88711 0.528514 1.55382 0.0113577 0 0 0 0 0 0 0 0 0 0 -0.22971 0.0954498 0.049632 -0.115176 0.29 -2.70322
THR_181 -3.9765 0.325009 2.1109 0.0041037 0 -0.0342455 0 0 0 0 0 0 0 0 0.0316924 0.154362 0.0153663 -0.35393 -0.27 -1.99324
GLY_182 -2.84485 0.305566 1.33855 0.000189268 0 0 0 0 0 0 0 0 0 0 0.591209 0.00643307 0 0.29271 -0.17 -0.480194
ILE_183 -4.8358 0.378054 1.31745 0.0229476 0 0 0 0 0 0 0 0 0 0 0.0335114 0.00176601 1.64412 -0.144214 0.24 -1.34217
SER_184 -2.65216 0.345926 1.87436 0.00172649 1.09919e-05 -0.162923 0 0 0 -0.669413 0 0 0 0 0.20383 0.00611746 0.112935 -0.0182504 -0.37 -1.32784
PRO_185 -2.95418 0.390609 1.33839 0.00359655 0.0728523 0 0 0 0 0 0 0 0 0 -0.154106 0.00138918 0.746435 -0.523428 0.02 -1.05845
ASN_186 -4.04373 0.124494 2.73019 0.0105638 0 -0.242975 0 0 0 -0.580954 0 0 0 0 -0.221082 0.00734649 0.842202 -0.187212 -0.89 -2.45116
GLU_187 -3.93472 0.422225 2.14345 0.00893493 0 -0.216055 0 0 0 0 0 0 0 0 0.0760238 4.11505e-05 0.902765 0.113611 -0.81 -1.29372
GLY_188 -3.02301 0.271024 1.46877 0.000210933 0 0 0 0 0 0 0 0 0 0 0.266921 0.242612 0 -0.683759 -0.17 -1.62723
ILE_189 -3.99369 0.605359 1.62074 0.0193514 0.00848465 0 0 0 -0.110676 0 0 0 0 0 0.186525 0.106505 0.125151 0.496591 0.24 -0.695659
PRO_190 -2.725 0.671439 0.729336 0.00104026 0.185273 0 0 0 0 0 0 0 0 0 -0.211882 0.000495179 0.544205 -0.63562 0.02 -1.42071
TRP_191 -3.63587 0.278703 1.75148 0.0302633 0 0 0 0 -0.218694 0 0 0 0 0 0.390768 0.123955 1.81314 0.472413 0.91 1.91616
THR_192 -3.49963 0.255415 2.21849 0.00861073 0 0.003921 0 0 -0.110676 0 0 0 0 0 -0.0957459 0.013252 0.163202 0.00590191 -0.27 -1.30726
LYS_193 -3.11922 0.23343 1.50122 0.00509351 0 -0.168105 0 0 0 0 0 0 0 0 -0.15598 0.00386275 1.6031 -0.0225938 -0.65 -0.769189
VAL_194 -4.44082 0.4045 1.46014 0.0144123 0 0 0 0 0 0 0 0 0 0 -0.126106 0.0891266 0.277131 -0.160494 0.29 -2.19211
THR_195 -3.15379 0.148354 1.54888 0.0075756 0 -0.273892 0 0 0 0 0 0 0 0 -0.0284801 0.0168555 0.0571014 -0.0532622 -0.27 -2.00065
ILE_196 -4.52418 0.530164 1.14527 0.0174846 0 0 0 0 0 0 0 0 0 0 -0.223803 0.0114053 0.190801 -0.361428 0.24 -2.97429
ARG_197 -5.14523 0.272676 3.30948 0.0115617 0 -0.405206 0 0 0 -0.683234 0 0 0 0 -0.0738883 0.0160476 1.72829 -0.00497529 -0.98 -1.95448
GLY_198 -2.56329 0.251293 1.42125 0.000194388 0 0 0 0 -0.0187028 0 0 0 0 0 0.387082 0.0100155 0 -0.773135 -0.17 -1.45529
GLU_199 -3.86941 0.26037 2.80356 0.00320518 0 -0.445615 0 0 0 -0.487515 0 0 0 0 -0.0458529 0.0137759 2.05704 0.0175192 -0.81 -0.50293
ASN_200 -3.25345 0.36883 2.17381 0.00542803 0 -0.07284 0 0 0 -0.0317108 0 0 0 0 -0.305629 0.0538699 0.842807 -0.569075 -0.89 -1.67796
LEU_201 -5.54832 0.441314 1.39365 0.00789218 0 0 0 0 0 0 0 0 0 0 -0.126635 0.0407075 0.389069 0.0192442 -0.1 -3.48308
GLY_202 -2.28897 0.485726 1.4176 7.14904e-05 0 0 0 0 -0.656922 0 0 0 0 0 0.475355 0.0387501 0 -0.804249 -0.17 -1.50263
THR_203 -2.41186 0.0969431 1.69816 0.00433713 0 -0.122683 0 0 -0.580134 0 0 0 0 0 -0.193837 3.30203e-05 0.0313745 -0.165433 -0.27 -1.9131
GLY_204 -3.06907 0.367418 1.46169 0.000352642 0.00413808 0 0 0 0 0 0 0 0 0 0.16584 0.00396231 0 -0.615443 -0.17 -1.85111
PRO_205 -2.37562 0.242654 0.579201 0.000940508 0.0222738 0 0 0 0 0 0 0 0 0 -0.0472668 0.00446923 0.376759 -0.285609 0.02 -1.4622
THR_206 -1.51405 0.163735 0.929323 0.00584699 0 -0.00895447 0 0 0 0 0 0 0 0 -0.181034 0.0951276 0.0452312 -0.0433316 -0.27 -0.778102
ASP_207 -5.54189 0.330997 4.18201 0.00365868 0 -0.279597 0 0 -1.08718 -0.522406 0 0 0 0 -0.149275 0.247846 1.57287 -0.0517817 -0.67 -1.96475
LEU_208 -3.96579 0.1518 1.13562 0.00693593 0 0 0 0 0 0 0 0 0 0 -0.0909074 0.311348 0.310806 -0.0461418 -0.1 -2.28633
ILE_209 -3.44541 0.344405 1.06246 0.0165156 0 0 0 0 0 0 0 0 0 0 0.278853 0.25048 0.0933869 -0.100421 0.24 -1.25973
GLY_210 -2.45527 0.135631 1.25004 0.000206433 0 0 0 0 0 0 0 0 0 0 0.518505 0.161937 0 0.116766 -0.17 -0.442187
LEU_211 -4.44622 0.253258 1.28229 0.00634332 0 0 0 0 0 0 0 0 0 0 0.353135 0.00933598 0.102677 0.0110635 -0.1 -2.52812
THR_212 -3.30904 0.244547 1.74648 0.00897097 0 -0.0407762 0 0 0 0 0 0 0 0 0.0935157 0.0889574 0.0320162 0.0110115 -0.27 -1.39432
ILE_213 -4.74651 0.923627 1.30863 0.0159094 0 0 0 0 0 0 0 0 0 0 -0.1385 0.0215246 0.165242 -0.380739 0.24 -2.59082
CYS_214 -3.95421 0.680768 2.05208 0.00220932 0 0 0 0 0 0 0 0 0 0 0.0520145 0.0278553 0.115674 0.164701 1.7 0.84109
GLY_215 -2.65145 0.640208 1.3261 2.02378e-05 0 0 0 0 0 0 0 0 0 0 -0.166851 0.033465 0 -0.782542 -0.17 -1.77104
HIS_D_216 -6.45874 0.656782 3.3857 0.00501705 0 -0.0382223 0 0 -0.29002 0 0 0 0 0 -0.224649 0.028353 1.33214 0.00372392 0.56 -1.03991
ASN_217 -2.45478 0.119199 1.8397 0.0133109 0 -0.0608901 0 0 -0.0976752 0 0 0 0 0 -0.0281033 0.0402898 0.495101 -0.225971 -0.89 -1.24982
CYS_218 -4.62175 0.401148 2.54792 0.00162252 0 0 0 0 0 0 0 0 0 0 -0.080244 0.00307654 0.169037 0.102767 1.7 0.223573
LEU_219 -3.89239 0.449718 1.69172 0.0117941 0 0 0 0 -0.0976752 0 0 0 0 0 0.0519968 0.00879785 0.480678 -0.025315 -0.1 -1.42067
LEU_220 -1.23671 0.146868 0.670662 0.00792065 0 0 0 0 0 0 0 0 0 0 -0.0881062 0.102562 0.10807 0.0349946 -0.1 -0.353736
THR_221 -3.17769 0.328832 1.86203 0.00507108 0 0.00694923 0 0 -0.565648 0 0 0 0 0 -0.132031 0.0188025 0.037741 -0.236564 -0.27 -2.12251
ALA_222 -2.5959 0.221527 0.821176 0.00118712 0 0 0 0 0 0 0 0 0 0 -0.172262 0.0941082 0 0.105083 0.16 -1.36508
GLU_223 -2.78796 0.0480012 1.64755 0.00684393 0 -0.073069 0 0 0 0 0 0 0 0 0.108902 0.0661474 0.920165 0.115072 -0.81 -0.758353
TRP_224 -8.39664 0.512744 2.82909 0.0243069 0 0 0 0 -0.656922 0 0 0 0 0 -0.244858 0.00548266 1.17332 -0.0255584 0.91 -3.86904
MET_225 -3.87484 0.120747 1.56829 0.00417813 0 0 0 0 0 0 0 0 0 0 0.31405 0.0441119 0.96661 -0.0391372 -0.34 -1.23599
SER_226 -4.21089 0.826749 2.45624 0.00294399 0 -0.214983 0 0 -0.42726 -0.360279 0 0 0 0 0.0219632 0.0133579 0.191781 -0.303187 -0.37 -2.37357
ALA_227 -2.48069 0.131444 1.42391 0.00082682 0 0 0 0 0 0 0 0 0 0 -0.211383 0.0106412 0 -0.054145 0.16 -1.01939
SER_228 -3.37086 0.71728 2.33352 0.00257444 0 0.104383 0 0 -0.42726 -0.508411 0 0 0 0 -0.00699126 0.254917 0.224229 -0.016321 -0.37 -1.06294
LYS_229 -5.05808 0.542134 2.55713 0.00552916 0 -0.561931 0 0 0 0 0 0 0 0 0.116393 0.0751102 0.778532 -0.0420551 -0.65 -2.23724
ILE_230 -4.6361 0.233657 1.21196 0.0180803 0 0 0 0 0 0 0 0 0 0 -0.0858073 0.0293765 0.211324 -0.289082 0.24 -3.06659
VAL_231 -3.49361 0.16324 1.5612 0.0106264 0 0 0 0 0 0 0 0 0 0 -0.195203 0.0610595 0.0648645 -0.324668 0.29 -1.8625
CYS_232 -3.78699 0.434953 1.9151 0.00230491 0 0 0 0 0 0 0 0 0 0 -0.0303716 0.080925 0.23053 -0.225192 1.7 0.321251
ARG_233 -5.80446 0.288123 3.04793 0.0107793 0 -0.0904255 0 0 -0.784342 0 0 0 0 0 -0.0364843 0.0118439 1.54101 0.0314537 -0.98 -2.76457
VAL_234 -3.58641 0.229029 0.942802 0.0112032 0 0 0 0 0 0 0 0 0 0 -0.227868 0.0396743 0.0445668 -0.243964 0.29 -2.50097
GLY_235 -2.25455 0.105795 1.05243 0.000146612 0 0 0 0 0 0 0 0 0 0 0.0281965 0.0542058 0 -0.648772 -0.17 -1.83255
GLN_236 -2.07669 0.108625 1.10964 0.00564499 0 -0.00851296 0 0 -0.29002 0 0 0 0 0 -0.218934 0.0057014 0.818757 0.00358642 -0.97 -1.5122
ALA_237 -2.10081 0.240814 0.84125 0.000855415 0 0 0 0 0 0 0 0 0 0 -0.32596 0.0993861 0 -0.1074 0.16 -1.19186
LYS_238 -2.55217 0.291472 1.46994 0.00298793 0 -0.0496255 0 0 0 0 0 0 0 0 0.0872477 0.000281265 0.848326 -0.0932744 -0.65 -0.644813
ASN_239 -2.97688 0.43376 1.93113 0.00350416 0 -0.0277073 0 0 0 0 0 0 0 0 0.0605865 0.0247986 0.635263 0.147135 -0.89 -0.658405
ASP_240 -0.984372 0.0696181 0.782312 0.00993349 0 -0.122921 0 0 0 0 0 0 0 0 -0.249296 0.119432 0.57673 -0.21735 -0.67 -0.685913
LYS_241 -2.0425 0.472999 1.42962 0.00307971 0 -0.157237 0 0 0 0 0 0 0 0 -0.103756 0.106773 0.785932 -0.027451 -0.65 -0.182543
GLY_242 -1.92043 0.106552 1.1698 3.2807e-05 0 0 0 0 0 0 0 0 0 0 0.289517 8.80598e-05 0 0.0415102 -0.17 -0.482927
ASP_243 -2.35666 0.244503 1.65735 0.00326709 0 -0.206945 0 0 0 0 0 0 0 0 -0.20433 0.0193885 0.394399 0.0347579 -0.67 -1.08426
ILE_244 -4.30513 0.413733 0.882159 0.0149567 0 0 0 0 -0.725664 0 0 0 0 0 -0.0982193 0.0101302 0.198342 -0.292873 0.24 -3.66257
ILE_245 -3.59867 0.163691 1.65461 0.0228707 0 0 0 0 0 0 0 0 0 0 -0.214944 0.0285108 0.20904 -0.370685 0.24 -1.86557
VAL_246 -3.90445 0.341405 0.830731 0.0118377 0 0 0 0 0 0 0 0 0 0 -0.188724 0.00475419 0.0476019 -0.251203 0.29 -2.81805
THR_247 -4.19077 0.236574 2.18206 0.0073918 0 -0.0203322 0 0 0 0 0 0 0 0 0.0383 0.00648886 0.0433688 -0.0739863 -0.27 -2.0409
THR_248 -5.0526 0.286005 2.78519 0.00482563 0 -0.133242 0 0 -0.667948 0 0 0 0 0 -0.187138 0.00389548 0.0521252 -0.292798 -0.27 -3.47168
LYS_249 -2.8795 0.301068 1.55749 0.00304666 0 -0.00933047 0 0 0 0 0 0 0 0 -0.0445213 0.0318563 1.01337 -0.0560893 -0.65 -0.732615
SER_250 -2.77945 0.169571 2.01479 0.00110679 0 -0.256983 0 0 -0.507047 -0.522406 0 0 0 0 -0.123591 0.0167597 0.4971 0.0928958 -0.37 -1.76725
GLY_251 -2.38191 0.106557 1.2718 1.55682e-05 0 0 0 0 -0.667948 0 0 0 0 0 0.176283 0.0249087 0 0.375953 -0.17 -1.26433
GLY_252 -2.39764 0.116826 1.48096 2.1226e-05 0 0 0 0 0 0 0 0 0 0 -0.0123689 0.00557024 0 -0.804884 -0.17 -1.78152
ARG_253 -1.94281 0.0682893 0.847473 0.00854975 0 0.026447 0 0 0 0 0 0 0 0 -0.156047 0.00477105 1.51355 0.0412564 -0.98 -0.568526
GLY_254 -2.32717 0.256741 1.12908 4.73707e-05 0 0 0 0 0 0 0 0 0 0 0.0173744 0.00631694 0 -0.594175 -0.17 -1.68178
THR_255 -2.37166 0.148323 1.3739 0.0113052 0 -0.0885239 0 0 -0.404381 0 0 0 0 0 0.184242 0.00698032 0.129411 -0.312107 -0.27 -1.59251
SER_256 -3.11898 0.427395 1.89241 0.00130367 0 -0.222544 0 0 -1.39041 0 0 0 0 0 -0.0870322 0.20763 0.308695 -0.221754 -0.37 -2.57329
THR_257 -3.05648 0.347892 2.00878 0.00378732 0 -0.0975337 0 0 -0.583609 0 0 0 0 0 -0.169395 0.00122009 0.017972 -0.241826 -0.27 -2.03919
VAL_258 -3.97809 0.16834 1.46079 0.0118648 0 0 0 0 -0.260369 0 0 0 0 0 0.0131913 0.0764565 0.0251457 -0.0732551 0.29 -2.26593
SER_259 -1.64056 0.0494362 0.887954 0.00117538 0 -0.11262 0 0 0 0 0 0 0 0 -0.0675803 0.00321032 0.300583 -0.119776 -0.37 -1.06817
PHE_260 -6.53114 0.538583 1.63086 0.0256562 0 0 0 0 0 0 0 0 0 0 -0.0810777 0.00123184 0.759966 -0.0425407 0.63 -3.06846
LYS_261 -3.05208 0.130887 1.49957 0.0036625 0 -0.152839 0 0 0 0 0 0 0 0 0.0111599 0.0415808 1.12659 0.109719 -0.65 -0.931757
LEU_262 -3.52341 0.255701 0.955802 0.00729704 0 0 0 0 0 0 0 0 0 0 -0.217538 0.0554165 0.504782 -0.069367 -0.1 -2.13132
LEU_263 -4.02907 0.207788 1.60592 0.0073283 0 0 0 0 0 0 0 0 0 0 0.0380527 0.0630226 0.059377 -0.0429552 -0.1 -2.19054
LYS_264 -1.00273 0.564158 0.581731 0.00502161 0.0298522 0 0 0 0 0 0 0 0 0 -0.0471745 0.0228023 0.909762 0.0721814 -0.65 0.4856
PRO_p:CtermProteinFull_265 -1.63695 0.634991 0.329263 0.00455716 0.0601575 0 0 0 0 0 0 0 0 0 0 0 0.142963 0 0.02 -0.445023
#END_POSE_ENERGIES_TABLE 024.d16_v11.1_1_10dG_RalA2andSec5_0040_0001.pdb
