# Supplementary material for: A Generic Program for Multistate Protein Design
Source: PLoS One. 2011 Jul 6;6(7):e20937. doi: 10.1371/journal.pone.0020937 (PMC3130737; doi:10.1371/journal.pone.0020937)
Supplement: File S1 — “Protocol capture” file that contains the input files, command lines, and support scripts that were used in this computational study. (BZ2) [file pone.0020937.s001.bz2 › MSD_protocol_capture/Capture_Files/orthogonal_interface_files/input_files/state_versions/v11.2/024.d16_v11.1_1_10dG_RalA3andExo84_0023_0001.pdb]

ATOM      1  N   SER A  11      18.084 -20.105 -21.847  1.00  0.00              
ATOM      2  CA  SER A  11      16.963 -19.464 -22.604  1.00  0.00              
ATOM      3  C   SER A  11      15.615 -19.675 -21.918  1.00  0.00              
ATOM      4  O   SER A  11      15.405 -20.690 -21.252  1.00  0.00              
ATOM      5  CB  SER A  11      16.904 -20.003 -24.020  1.00  0.00              
ATOM      6  OG  SER A  11      18.048 -19.670 -24.758  1.00  0.00              
ATOM      7 1H   SER A  11      18.641 -20.813 -22.282  1.00  0.00              
ATOM      8 2H   SER A  11      18.839 -19.546 -21.503  1.00  0.00              
ATOM      9 3H   SER A  11      17.896 -20.598 -20.998  1.00  0.00              
ATOM     10  HA  SER A  11      17.117 -18.400 -22.787  1.00  0.00              
ATOM     11 1HB  SER A  11      16.814 -21.088 -23.976  1.00  0.00              
ATOM     12 2HB  SER A  11      16.028 -19.586 -24.516  1.00  0.00              
ATOM     13  HG  SER A  11      17.971 -20.028 -25.646  1.00  0.00              
ATOM     14  N   LEU A  12      14.708 -18.712 -22.086  1.00  0.00              
ATOM     15  CA  LEU A  12      13.384 -18.763 -21.454  1.00  0.00              
ATOM     16  C   LEU A  12      12.469 -19.813 -22.116  1.00  0.00              
ATOM     17  O   LEU A  12      12.403 -19.909 -23.342  1.00  0.00              
ATOM     18  CB  LEU A  12      12.728 -17.377 -21.506  1.00  0.00              
ATOM     19  CG  LEU A  12      13.544 -16.245 -20.871  1.00  0.00              
ATOM     20  CD1 LEU A  12      12.746 -14.948 -20.896  1.00  0.00              
ATOM     21  CD2 LEU A  12      13.914 -16.622 -19.444  1.00  0.00              
ATOM     22  H   LEU A  12      14.945 -17.922 -22.670  1.00  0.00              
ATOM     23  HA  LEU A  12      13.488 -19.070 -20.414  1.00  0.00              
ATOM     24 1HB  LEU A  12      12.681 -17.244 -22.585  1.00  0.00              
ATOM     25 2HB  LEU A  12      11.718 -17.394 -21.097  1.00  0.00              
ATOM     26  HG  LEU A  12      14.469 -16.152 -21.441  1.00  0.00              
ATOM     27 1HD1 LEU A  12      13.334 -14.149 -20.443  1.00  0.00              
ATOM     28 2HD1 LEU A  12      12.512 -14.685 -21.928  1.00  0.00              
ATOM     29 3HD1 LEU A  12      11.821 -15.080 -20.336  1.00  0.00              
ATOM     30 1HD2 LEU A  12      14.495 -15.816 -18.994  1.00  0.00              
ATOM     31 2HD2 LEU A  12      13.006 -16.784 -18.863  1.00  0.00              
ATOM     32 3HD2 LEU A  12      14.508 -17.536 -19.451  1.00  0.00              
ATOM     33  N   ALA A  13      11.770 -20.601 -21.306  1.00  0.00              
ATOM     34  CA  ALA A  13      10.847 -21.584 -21.847  1.00  0.00              
ATOM     35  C   ALA A  13       9.561 -20.825 -22.206  1.00  0.00              
ATOM     36  O   ALA A  13       9.246 -19.789 -21.606  1.00  0.00              
ATOM     37  CB  ALA A  13      10.566 -22.698 -20.812  1.00  0.00              
ATOM     38  H   ALA A  13      11.874 -20.523 -20.304  1.00  0.00              
ATOM     39  HA  ALA A  13      11.287 -22.020 -22.744  1.00  0.00              
ATOM     40 1HB  ALA A  13       9.873 -23.423 -21.239  1.00  0.00              
ATOM     41 2HB  ALA A  13      11.499 -23.198 -20.553  1.00  0.00              
ATOM     42 3HB  ALA A  13      10.127 -22.261 -19.917  1.00  0.00              
ATOM     43  N   TRP A  14       8.836 -21.343 -23.190  1.00  0.00              
ATOM     44  CA  TRP A  14       7.571 -20.762 -23.617  1.00  0.00              
ATOM     45  C   TRP A  14       6.481 -21.822 -23.459  1.00  0.00              
ATOM     46  O   TRP A  14       6.518 -22.860 -24.109  1.00  0.00              
ATOM     47  CB  TRP A  14       7.649 -20.271 -25.064  1.00  0.00              
ATOM     48  CG  TRP A  14       8.670 -19.195 -25.276  1.00  0.00              
ATOM     49  CD1 TRP A  14       8.491 -17.855 -25.101  1.00  0.00              
ATOM     50  CD2 TRP A  14      10.027 -19.366 -25.703  1.00  0.00              
ATOM     51  NE1 TRP A  14       9.651 -17.181 -25.392  1.00  0.00              
ATOM     52  CE2 TRP A  14      10.610 -18.088 -25.763  1.00  0.00              
ATOM     53  CE3 TRP A  14      10.806 -20.481 -26.039  1.00  0.00              
ATOM     54  CZ2 TRP A  14      11.928 -17.890 -26.145  1.00  0.00              
ATOM     55  CZ3 TRP A  14      12.128 -20.281 -26.421  1.00  0.00              
ATOM     56  CH2 TRP A  14      12.672 -19.023 -26.472  1.00  0.00              
ATOM     57  H   TRP A  14       9.180 -22.171 -23.655  1.00  0.00              
ATOM     58  HA  TRP A  14       7.321 -19.912 -22.982  1.00  0.00              
ATOM     59 1HB  TRP A  14       7.920 -21.093 -25.727  1.00  0.00              
ATOM     60 2HB  TRP A  14       6.690 -19.857 -25.373  1.00  0.00              
ATOM     61  HD1 TRP A  14       7.506 -17.529 -24.772  1.00  0.00              
ATOM     62  HE1 TRP A  14       9.777 -16.180 -25.342  1.00  0.00              
ATOM     63  HE3 TRP A  14      10.425 -21.501 -26.012  1.00  0.00              
ATOM     64  HZ2 TRP A  14      12.320 -16.873 -26.173  1.00  0.00              
ATOM     65  HZ3 TRP A  14      12.723 -21.157 -26.681  1.00  0.00              
ATOM     66  HH2 TRP A  14      13.713 -18.910 -26.777  1.00  0.00              
ATOM     67  N   HIS A  15       5.527 -21.565 -22.572  1.00  0.00              
ATOM     68  CA  HIS A  15       4.445 -22.508 -22.322  1.00  0.00              
ATOM     69  C   HIS A  15       3.237 -22.094 -23.141  1.00  0.00              
ATOM     70  O   HIS A  15       2.710 -20.993 -22.979  1.00  0.00              
ATOM     71  CB  HIS A  15       4.114 -22.532 -20.828  1.00  0.00              
ATOM     72  CG  HIS A  15       5.280 -22.924 -19.972  1.00  0.00              
ATOM     73  ND1 HIS A  15       5.768 -24.214 -19.929  1.00  0.00              
ATOM     74  CD2 HIS A  15       6.064 -22.198 -19.141  1.00  0.00              
ATOM     75  CE1 HIS A  15       6.799 -24.264 -19.106  1.00  0.00              
ATOM     76  NE2 HIS A  15       7.001 -23.054 -18.615  1.00  0.00              
ATOM     77  H   HIS A  15       5.551 -20.696 -22.058  1.00  0.00              
ATOM     78  HA  HIS A  15       4.746 -23.505 -22.644  1.00  0.00              
ATOM     79 1HB  HIS A  15       3.798 -21.542 -20.497  1.00  0.00              
ATOM     80 2HB  HIS A  15       3.319 -23.251 -20.631  1.00  0.00              
ATOM     81  HD2 HIS A  15       6.064 -21.146 -18.855  1.00  0.00              
ATOM     82  HE1 HIS A  15       7.327 -25.201 -18.933  1.00  0.00              
ATOM     83  HE2 HIS A  15       7.724 -22.792 -17.960  1.00  0.00              
ATOM     84  N   ARG A  16       2.786 -22.993 -24.006  1.00  0.00              
ATOM     85  CA  ARG A  16       1.748 -22.676 -24.991  1.00  0.00              
ATOM     86  C   ARG A  16       0.358 -23.092 -24.537  1.00  0.00              
ATOM     87  O   ARG A  16      -0.010 -24.272 -24.624  1.00  0.00              
ATOM     88  CB  ARG A  16       2.068 -23.260 -26.359  1.00  0.00              
ATOM     89  CG  ARG A  16       3.324 -22.707 -27.013  1.00  0.00              
ATOM     90  CD  ARG A  16       3.627 -23.286 -28.347  1.00  0.00              
ATOM     91  NE  ARG A  16       4.818 -22.747 -28.982  1.00  0.00              
ATOM     92  CZ  ARG A  16       5.269 -23.112 -30.198  1.00  0.00              
ATOM     93  NH1 ARG A  16       4.655 -24.041 -30.897  1.00  0.00              
ATOM     94  NH2 ARG A  16       6.360 -22.528 -30.661  1.00  0.00              
ATOM     95  H   ARG A  16       3.174 -23.925 -23.981  1.00  0.00              
ATOM     96  HA  ARG A  16       1.697 -21.597 -25.139  1.00  0.00              
ATOM     97 1HB  ARG A  16       2.175 -24.336 -26.228  1.00  0.00              
ATOM     98 2HB  ARG A  16       1.211 -23.056 -27.000  1.00  0.00              
ATOM     99 1HG  ARG A  16       3.207 -21.630 -27.133  1.00  0.00              
ATOM    100 2HG  ARG A  16       4.173 -22.908 -26.358  1.00  0.00              
ATOM    101 1HD  ARG A  16       3.771 -24.361 -28.241  1.00  0.00              
ATOM    102 2HD  ARG A  16       2.787 -23.096 -29.014  1.00  0.00              
ATOM    103  HE  ARG A  16       5.470 -22.051 -28.644  1.00  0.00              
ATOM    104 1HH1 ARG A  16       3.832 -24.491 -30.521  1.00  0.00              
ATOM    105 2HH1 ARG A  16       5.009 -24.300 -31.806  1.00  0.00              
ATOM    106 1HH2 ARG A  16       6.831 -21.828 -30.102  1.00  0.00              
ATOM    107 2HH2 ARG A  16       6.720 -22.783 -31.568  1.00  0.00              
ATOM    108  N   VAL A  17      -0.413 -22.116 -24.060  1.00  0.00              
ATOM    109  CA  VAL A  17      -1.762 -22.363 -23.551  1.00  0.00              
ATOM    110  C   VAL A  17      -2.809 -22.141 -24.637  1.00  0.00              
ATOM    111  O   VAL A  17      -2.837 -21.078 -25.269  1.00  0.00              
ATOM    112  CB  VAL A  17      -2.091 -21.410 -22.358  1.00  0.00              
ATOM    113  CG1 VAL A  17      -3.528 -21.611 -21.884  1.00  0.00              
ATOM    114  CG2 VAL A  17      -1.117 -21.677 -21.194  1.00  0.00              
ATOM    115  H   VAL A  17      -0.048 -21.174 -24.051  1.00  0.00              
ATOM    116  HA  VAL A  17      -1.887 -23.403 -23.249  1.00  0.00              
ATOM    117  HB  VAL A  17      -1.939 -20.378 -22.676  1.00  0.00              
ATOM    118 1HG1 VAL A  17      -3.735 -20.937 -21.052  1.00  0.00              
ATOM    119 2HG1 VAL A  17      -4.215 -21.398 -22.703  1.00  0.00              
ATOM    120 3HG1 VAL A  17      -3.663 -22.642 -21.556  1.00  0.00              
ATOM    121 1HG2 VAL A  17      -1.350 -21.011 -20.364  1.00  0.00              
ATOM    122 2HG2 VAL A  17      -1.216 -22.712 -20.867  1.00  0.00              
ATOM    123 3HG2 VAL A  17      -0.094 -21.498 -21.527  1.00  0.00              
ATOM    124  N   ILE A  18      -3.673 -23.132 -24.840  1.00  0.00              
ATOM    125  CA  ILE A  18      -4.777 -23.005 -25.802  1.00  0.00              
ATOM    126  C   ILE A  18      -6.073 -22.840 -25.027  1.00  0.00              
ATOM    127  O   ILE A  18      -6.395 -23.677 -24.170  1.00  0.00              
ATOM    128  CB  ILE A  18      -4.950 -24.276 -26.693  1.00  0.00              
ATOM    129  CG1 ILE A  18      -3.631 -24.627 -27.395  1.00  0.00              
ATOM    130  CG2 ILE A  18      -6.078 -24.047 -27.720  1.00  0.00              
ATOM    131  CD1 ILE A  18      -3.089 -23.547 -28.304  1.00  0.00              
ATOM    132  H   ILE A  18      -3.570 -23.993 -24.321  1.00  0.00              
ATOM    133  HA  ILE A  18      -4.659 -22.106 -26.405  1.00  0.00              
ATOM    134  HB  ILE A  18      -5.198 -25.125 -26.057  1.00  0.00              
ATOM    135 1HG1 ILE A  18      -2.897 -24.839 -26.619  1.00  0.00              
ATOM    136 2HG1 ILE A  18      -3.807 -25.529 -27.983  1.00  0.00              
ATOM    137 1HG2 ILE A  18      -6.192 -24.936 -28.339  1.00  0.00              
ATOM    138 2HG2 ILE A  18      -7.011 -23.846 -27.197  1.00  0.00              
ATOM    139 3HG2 ILE A  18      -5.826 -23.195 -28.353  1.00  0.00              
ATOM    140 1HD1 ILE A  18      -2.156 -23.884 -28.756  1.00  0.00              
ATOM    141 2HD1 ILE A  18      -3.815 -23.333 -29.089  1.00  0.00              
ATOM    142 3HD1 ILE A  18      -2.904 -22.643 -27.726  1.00  0.00              
ATOM    143  N   MET A  19      -6.809 -21.765 -25.304  1.00  0.00              
ATOM    144  CA  MET A  19      -8.119 -21.583 -24.680  1.00  0.00              
ATOM    145  C   MET A  19      -9.123 -22.359 -25.529  1.00  0.00              
ATOM    146  O   MET A  19      -9.213 -22.149 -26.738  1.00  0.00              
ATOM    147  CB  MET A  19      -8.527 -20.106 -24.662  1.00  0.00              
ATOM    148  CG  MET A  19      -7.537 -19.179 -23.971  1.00  0.00              
ATOM    149  SD  MET A  19      -7.329 -19.602 -22.239  1.00  0.00              
ATOM    150  CE  MET A  19      -8.901 -19.076 -21.532  1.00  0.00              
ATOM    151  H   MET A  19      -6.470 -21.064 -25.948  1.00  0.00              
ATOM    152  HA  MET A  19      -8.109 -21.991 -23.670  1.00  0.00              
ATOM    153 1HB  MET A  19      -8.645 -19.797 -25.699  1.00  0.00              
ATOM    154 2HB  MET A  19      -9.489 -20.047 -24.152  1.00  0.00              
ATOM    155 1HG  MET A  19      -6.580 -19.259 -24.485  1.00  0.00              
ATOM    156 2HG  MET A  19      -7.910 -18.159 -24.057  1.00  0.00              
ATOM    157 1HE  MET A  19      -8.906 -19.281 -20.461  1.00  0.00              
ATOM    158 2HE  MET A  19      -9.034 -18.006 -21.698  1.00  0.00              
ATOM    159 3HE  MET A  19      -9.715 -19.622 -22.010  1.00  0.00              
ATOM    160  N   VAL A  20      -9.867 -23.263 -24.905  1.00  0.00              
ATOM    161  CA  VAL A  20     -10.868 -24.050 -25.625  1.00  0.00              
ATOM    162  C   VAL A  20     -12.234 -23.903 -24.958  1.00  0.00              
ATOM    163  O   VAL A  20     -12.339 -23.974 -23.727  1.00  0.00              
ATOM    164  CB  VAL A  20     -10.448 -25.551 -25.663  1.00  0.00              
ATOM    165  CG1 VAL A  20     -11.509 -26.390 -26.351  1.00  0.00              
ATOM    166  CG2 VAL A  20      -9.112 -25.689 -26.384  1.00  0.00              
ATOM    167  H   VAL A  20      -9.743 -23.413 -23.914  1.00  0.00              
ATOM    168  HA  VAL A  20     -11.000 -23.686 -26.645  1.00  0.00              
ATOM    169  HB  VAL A  20     -10.303 -25.904 -24.642  1.00  0.00              
ATOM    170 1HG1 VAL A  20     -11.195 -27.435 -26.365  1.00  0.00              
ATOM    171 2HG1 VAL A  20     -12.451 -26.303 -25.808  1.00  0.00              
ATOM    172 3HG1 VAL A  20     -11.645 -26.039 -27.373  1.00  0.00              
ATOM    173 1HG2 VAL A  20      -8.818 -26.738 -26.410  1.00  0.00              
ATOM    174 2HG2 VAL A  20      -9.210 -25.314 -27.403  1.00  0.00              
ATOM    175 3HG2 VAL A  20      -8.352 -25.114 -25.856  1.00  0.00              
ATOM    176  N   GLY A  21     -13.270 -23.684 -25.772  1.00  0.00              
ATOM    177  CA  GLY A  21     -14.618 -23.538 -25.248  1.00  0.00              
ATOM    178  C   GLY A  21     -15.559 -22.763 -26.156  1.00  0.00              
ATOM    179  O   GLY A  21     -15.111 -22.073 -27.070  1.00  0.00              
ATOM    180  H   GLY A  21     -13.120 -23.618 -26.769  1.00  0.00              
ATOM    181 1HA  GLY A  21     -15.050 -24.527 -25.096  1.00  0.00              
ATOM    182 2HA  GLY A  21     -14.575 -23.012 -24.295  1.00  0.00              
ATOM    183  N   SER A  22     -16.863 -22.879 -25.890  1.00  0.00              
ATOM    184  CA  SER A  22     -17.904 -22.251 -26.701  1.00  0.00              
ATOM    185  C   SER A  22     -17.841 -20.732 -26.609  1.00  0.00              
ATOM    186  O   SER A  22     -17.341 -20.180 -25.630  1.00  0.00              
ATOM    187  CB  SER A  22     -19.271 -22.746 -26.272  1.00  0.00              
ATOM    188  OG  SER A  22     -19.415 -24.127 -26.464  1.00  0.00              
ATOM    189  H   SER A  22     -17.130 -23.430 -25.087  1.00  0.00              
ATOM    190  HA  SER A  22     -17.882 -22.558 -27.748  1.00  0.00              
ATOM    191 1HB  SER A  22     -19.407 -22.520 -25.214  1.00  0.00              
ATOM    192 2HB  SER A  22     -20.030 -22.226 -26.854  1.00  0.00              
ATOM    193  HG  SER A  22     -20.132 -24.453 -25.915  1.00  0.00              
ATOM    194  N   GLY A  23     -18.373 -20.068 -27.631  1.00  0.00              
ATOM    195  CA  GLY A  23     -18.396 -18.617 -27.634  1.00  0.00              
ATOM    196  C   GLY A  23     -19.190 -18.069 -26.462  1.00  0.00              
ATOM    197  O   GLY A  23     -20.284 -18.555 -26.159  1.00  0.00              
ATOM    198  H   GLY A  23     -18.767 -20.568 -28.416  1.00  0.00              
ATOM    199 1HA  GLY A  23     -17.373 -18.244 -27.571  1.00  0.00              
ATOM    200 2HA  GLY A  23     -18.852 -18.270 -28.561  1.00  0.00              
ATOM    201  N   GLY A  24     -18.629 -17.070 -25.786  1.00  0.00              
ATOM    202  CA  GLY A  24     -19.271 -16.528 -24.601  1.00  0.00              
ATOM    203  C   GLY A  24     -18.955 -17.119 -23.233  1.00  0.00              
ATOM    204  O   GLY A  24     -19.408 -16.577 -22.228  1.00  0.00              
ATOM    205  H   GLY A  24     -17.750 -16.678 -26.091  1.00  0.00              
ATOM    206 1HA  GLY A  24     -19.016 -15.472 -24.509  1.00  0.00              
ATOM    207 2HA  GLY A  24     -20.351 -16.632 -24.702  1.00  0.00              
ATOM    208  N   VAL A  25     -18.191 -18.201 -23.154  1.00  0.00              
ATOM    209  CA  VAL A  25     -17.848 -18.728 -21.834  1.00  0.00              
ATOM    210  C   VAL A  25     -16.865 -17.883 -21.015  1.00  0.00              
ATOM    211  O   VAL A  25     -16.758 -18.075 -19.804  1.00  0.00              
ATOM    212  CB  VAL A  25     -17.309 -20.185 -21.907  1.00  0.00              
ATOM    213  CG1 VAL A  25     -18.357 -21.089 -22.554  1.00  0.00              
ATOM    214  CG2 VAL A  25     -15.987 -20.230 -22.659  1.00  0.00              
ATOM    215  H   VAL A  25     -17.840 -18.669 -23.977  1.00  0.00              
ATOM    216  HA  VAL A  25     -18.720 -18.756 -21.179  1.00  0.00              
ATOM    217  HB  VAL A  25     -17.109 -20.539 -20.896  1.00  0.00              
ATOM    218 1HG1 VAL A  25     -17.976 -22.109 -22.603  1.00  0.00              
ATOM    219 2HG1 VAL A  25     -19.270 -21.071 -21.958  1.00  0.00              
ATOM    220 3HG1 VAL A  25     -18.573 -20.733 -23.561  1.00  0.00              
ATOM    221 1HG2 VAL A  25     -15.626 -21.257 -22.699  1.00  0.00              
ATOM    222 2HG2 VAL A  25     -16.133 -19.856 -23.673  1.00  0.00              
ATOM    223 3HG2 VAL A  25     -15.254 -19.608 -22.145  1.00  0.00              
ATOM    224  N   GLY A  26     -16.147 -16.965 -21.660  1.00  0.00              
ATOM    225  CA  GLY A  26     -15.211 -16.114 -20.935  1.00  0.00              
ATOM    226  C   GLY A  26     -13.733 -16.401 -21.179  1.00  0.00              
ATOM    227  O   GLY A  26     -12.881 -16.060 -20.357  1.00  0.00              
ATOM    228  H   GLY A  26     -16.245 -16.849 -22.658  1.00  0.00              
ATOM    229 1HA  GLY A  26     -15.380 -15.075 -21.219  1.00  0.00              
ATOM    230 2HA  GLY A  26     -15.381 -16.229 -19.865  1.00  0.00              
ATOM    231  N   LYS A  27     -13.413 -17.021 -22.311  1.00  0.00              
ATOM    232  CA  LYS A  27     -12.016 -17.254 -22.670  1.00  0.00              
ATOM    233  C   LYS A  27     -11.252 -15.923 -22.769  1.00  0.00              
ATOM    234  O   LYS A  27     -10.197 -15.748 -22.148  1.00  0.00              
ATOM    235  CB  LYS A  27     -11.935 -18.007 -24.004  1.00  0.00              
ATOM    236  CG  LYS A  27     -12.628 -19.363 -23.972  1.00  0.00              
ATOM    237  CD  LYS A  27     -12.326 -20.202 -25.231  1.00  0.00              
ATOM    238  CE  LYS A  27     -12.802 -19.522 -26.514  1.00  0.00              
ATOM    239  NZ  LYS A  27     -14.290 -19.377 -26.581  1.00  0.00              
ATOM    240  H   LYS A  27     -14.141 -17.337 -22.936  1.00  0.00              
ATOM    241  HA  LYS A  27     -11.528 -17.841 -21.891  1.00  0.00              
ATOM    242 1HB  LYS A  27     -12.396 -17.370 -24.759  1.00  0.00              
ATOM    243 2HB  LYS A  27     -10.877 -18.135 -24.236  1.00  0.00              
ATOM    244 1HG  LYS A  27     -12.285 -19.906 -23.091  1.00  0.00              
ATOM    245 2HG  LYS A  27     -13.704 -19.201 -23.903  1.00  0.00              
ATOM    246 1HD  LYS A  27     -11.248 -20.358 -25.293  1.00  0.00              
ATOM    247 2HD  LYS A  27     -12.827 -21.164 -25.135  1.00  0.00              
ATOM    248 1HE  LYS A  27     -12.349 -18.533 -26.566  1.00  0.00              
ATOM    249 2HE  LYS A  27     -12.467 -20.119 -27.362  1.00  0.00              
ATOM    250 1HZ  LYS A  27     -14.545 -18.924 -27.448  1.00  0.00              
ATOM    251 2HZ  LYS A  27     -14.720 -20.291 -26.540  1.00  0.00              
ATOM    252 3HZ  LYS A  27     -14.610 -18.820 -25.802  1.00  0.00              
ATOM    253  N   SER A  28     -11.797 -14.984 -23.536  1.00  0.00              
ATOM    254  CA  SER A  28     -11.150 -13.687 -23.699  1.00  0.00              
ATOM    255  C   SER A  28     -11.096 -12.904 -22.399  1.00  0.00              
ATOM    256  O   SER A  28     -10.156 -12.132 -22.159  1.00  0.00              
ATOM    257  CB  SER A  28     -11.871 -12.880 -24.762  1.00  0.00              
ATOM    258  OG  SER A  28     -11.796 -13.485 -26.023  1.00  0.00              
ATOM    259  H   SER A  28     -12.668 -15.162 -24.015  1.00  0.00              
ATOM    260  HA  SER A  28     -10.145 -13.754 -24.119  1.00  0.00              
ATOM    261 1HB  SER A  28     -12.918 -12.784 -24.476  1.00  0.00              
ATOM    262 2HB  SER A  28     -11.418 -11.891 -24.816  1.00  0.00              
ATOM    263  HG  SER A  28     -10.918 -13.851 -26.151  1.00  0.00              
ATOM    264  N   ALA A  29     -12.108 -13.099 -21.560  1.00  0.00              
ATOM    265  CA  ALA A  29     -12.153 -12.430 -20.267  1.00  0.00              
ATOM    266  C   ALA A  29     -11.008 -12.908 -19.380  1.00  0.00              
ATOM    267  O   ALA A  29     -10.349 -12.107 -18.734  1.00  0.00              
ATOM    268  CB  ALA A  29     -13.497 -12.686 -19.585  1.00  0.00              
ATOM    269  H   ALA A  29     -12.861 -13.721 -21.818  1.00  0.00              
ATOM    270  HA  ALA A  29     -12.028 -11.358 -20.423  1.00  0.00              
ATOM    271 1HB  ALA A  29     -13.517 -12.179 -18.620  1.00  0.00              
ATOM    272 2HB  ALA A  29     -14.303 -12.304 -20.212  1.00  0.00              
ATOM    273 3HB  ALA A  29     -13.631 -13.756 -19.435  1.00  0.00              
ATOM    274  N   LEU A  30     -10.776 -14.217 -19.349  1.00  0.00              
ATOM    275  CA  LEU A  30      -9.701 -14.752 -18.526  1.00  0.00              
ATOM    276  C   LEU A  30      -8.355 -14.321 -19.115  1.00  0.00              
ATOM    277  O   LEU A  30      -7.432 -13.953 -18.381  1.00  0.00              
ATOM    278  CB  LEU A  30      -9.780 -16.283 -18.456  1.00  0.00              
ATOM    279  CG  LEU A  30     -10.951 -16.871 -17.667  1.00  0.00              
ATOM    280  CD1 LEU A  30     -11.021 -18.389 -17.858  1.00  0.00              
ATOM    281  CD2 LEU A  30     -10.793 -16.506 -16.177  1.00  0.00              
ATOM    282  H   LEU A  30     -11.341 -14.851 -19.894  1.00  0.00              
ATOM    283  HA  LEU A  30      -9.770 -14.338 -17.521  1.00  0.00              
ATOM    284 1HB  LEU A  30      -9.907 -16.502 -19.515  1.00  0.00              
ATOM    285 2HB  LEU A  30      -8.845 -16.719 -18.105  1.00  0.00              
ATOM    286  HG  LEU A  30     -11.861 -16.396 -18.035  1.00  0.00              
ATOM    287 1HD1 LEU A  30     -11.860 -18.790 -17.289  1.00  0.00              
ATOM    288 2HD1 LEU A  30     -11.160 -18.616 -18.915  1.00  0.00              
ATOM    289 3HD1 LEU A  30     -10.096 -18.843 -17.506  1.00  0.00              
ATOM    290 1HD2 LEU A  30     -11.627 -16.923 -15.610  1.00  0.00              
ATOM    291 2HD2 LEU A  30      -9.856 -16.915 -15.799  1.00  0.00              
ATOM    292 3HD2 LEU A  30     -10.787 -15.422 -16.066  1.00  0.00              
ATOM    293  N   THR A  31      -8.257 -14.351 -20.440  1.00  0.00              
ATOM    294  CA  THR A  31      -7.016 -14.032 -21.140  1.00  0.00              
ATOM    295  C   THR A  31      -6.611 -12.573 -20.954  1.00  0.00              
ATOM    296  O   THR A  31      -5.442 -12.266 -20.746  1.00  0.00              
ATOM    297  CB  THR A  31      -7.132 -14.327 -22.647  1.00  0.00              
ATOM    298  OG1 THR A  31      -7.367 -15.728 -22.845  1.00  0.00              
ATOM    299  CG2 THR A  31      -5.856 -13.924 -23.369  1.00  0.00              
ATOM    300  H   THR A  31      -9.074 -14.604 -20.977  1.00  0.00              
ATOM    301  HA  THR A  31      -6.198 -14.623 -20.728  1.00  0.00              
ATOM    302  HB  THR A  31      -7.973 -13.766 -23.054  1.00  0.00              
ATOM    303  HG1 THR A  31      -7.743 -15.868 -23.718  1.00  0.00              
ATOM    304 1HG2 THR A  31      -5.958 -14.140 -24.433  1.00  0.00              
ATOM    305 2HG2 THR A  31      -5.681 -12.857 -23.230  1.00  0.00              
ATOM    306 3HG2 THR A  31      -5.016 -14.486 -22.963  1.00  0.00              
ATOM    307  N   LEU A  32      -7.591 -11.679 -21.035  1.00  0.00              
ATOM    308  CA  LEU A  32      -7.328 -10.261 -20.907  1.00  0.00              
ATOM    309  C   LEU A  32      -7.172  -9.804 -19.464  1.00  0.00              
ATOM    310  O   LEU A  32      -6.472  -8.822 -19.199  1.00  0.00              
ATOM    311  CB  LEU A  32      -8.422  -9.451 -21.626  1.00  0.00              
ATOM    312  CG  LEU A  32      -8.477  -9.645 -23.149  1.00  0.00              
ATOM    313  CD1 LEU A  32      -9.675  -8.896 -23.721  1.00  0.00              
ATOM    314  CD2 LEU A  32      -7.182  -9.152 -23.783  1.00  0.00              
ATOM    315  H   LEU A  32      -8.539 -11.992 -21.189  1.00  0.00              
ATOM    316  HA  LEU A  32      -6.378 -10.021 -21.384  1.00  0.00              
ATOM    317 1HB  LEU A  32      -9.303  -9.891 -21.159  1.00  0.00              
ATOM    318 2HB  LEU A  32      -8.369  -8.392 -21.376  1.00  0.00              
ATOM    319  HG  LEU A  32      -8.549 -10.717 -23.337  1.00  0.00              
ATOM    320 1HD1 LEU A  32      -9.710  -9.036 -24.802  1.00  0.00              
ATOM    321 2HD1 LEU A  32     -10.592  -9.283 -23.276  1.00  0.00              
ATOM    322 3HD1 LEU A  32      -9.581  -7.834 -23.497  1.00  0.00              
ATOM    323 1HD2 LEU A  32      -7.230  -9.294 -24.863  1.00  0.00              
ATOM    324 2HD2 LEU A  32      -7.047  -8.093 -23.562  1.00  0.00              
ATOM    325 3HD2 LEU A  32      -6.341  -9.717 -23.380  1.00  0.00              
ATOM    326  N   GLN A  33      -7.819 -10.494 -18.534  1.00  0.00              
ATOM    327  CA  GLN A  33      -7.621 -10.184 -17.116  1.00  0.00              
ATOM    328  C   GLN A  33      -6.202 -10.628 -16.765  1.00  0.00              
ATOM    329  O   GLN A  33      -5.476  -9.946 -16.040  1.00  0.00              
ATOM    330  CB  GLN A  33      -8.648 -10.893 -16.230  1.00  0.00              
ATOM    331  CG  GLN A  33      -8.538 -10.552 -14.753  1.00  0.00              
ATOM    332  CD  GLN A  33      -8.791  -9.081 -14.479  1.00  0.00              
ATOM    333  OE1 GLN A  33      -9.749  -8.496 -14.990  1.00  0.00              
ATOM    334  NE2 GLN A  33      -7.929  -8.474 -13.672  1.00  0.00              
ATOM    335  H   GLN A  33      -8.453 -11.237 -18.791  1.00  0.00              
ATOM    336  HA  GLN A  33      -7.713  -9.109 -16.961  1.00  0.00              
ATOM    337 1HB  GLN A  33      -9.633 -10.611 -16.601  1.00  0.00              
ATOM    338 2HB  GLN A  33      -8.501 -11.963 -16.372  1.00  0.00              
ATOM    339 1HG  GLN A  33      -9.039 -11.128 -13.976  1.00  0.00              
ATOM    340 2HG  GLN A  33      -7.464 -10.732 -14.703  1.00  0.00              
ATOM    341 1HE2 GLN A  33      -8.044  -7.504 -13.454  1.00  0.00              
ATOM    342 2HE2 GLN A  33      -7.164  -8.987 -13.280  1.00  0.00              
ATOM    343  N   PHE A  34      -5.808 -11.785 -17.289  1.00  0.00              
ATOM    344  CA  PHE A  34      -4.466 -12.304 -17.047  1.00  0.00              
ATOM    345  C   PHE A  34      -3.369 -11.415 -17.658  1.00  0.00              
ATOM    346  O   PHE A  34      -2.462 -10.957 -16.964  1.00  0.00              
ATOM    347  CB  PHE A  34      -4.346 -13.730 -17.607  1.00  0.00              
ATOM    348  CG  PHE A  34      -2.971 -14.311 -17.479  1.00  0.00              
ATOM    349  CD1 PHE A  34      -2.095 -14.305 -18.548  1.00  0.00              
ATOM    350  CD2 PHE A  34      -2.542 -14.840 -16.267  1.00  0.00              
ATOM    351  CE1 PHE A  34      -0.797 -14.819 -18.419  1.00  0.00              
ATOM    352  CE2 PHE A  34      -1.250 -15.353 -16.126  1.00  0.00              
ATOM    353  CZ  PHE A  34      -0.377 -15.340 -17.209  1.00  0.00              
ATOM    354  H   PHE A  34      -6.444 -12.315 -17.866  1.00  0.00              
ATOM    355  HA  PHE A  34      -4.264 -12.322 -15.975  1.00  0.00              
ATOM    356 1HB  PHE A  34      -5.020 -14.400 -17.076  1.00  0.00              
ATOM    357 2HB  PHE A  34      -4.591 -13.737 -18.669  1.00  0.00              
ATOM    358  HD1 PHE A  34      -2.423 -13.893 -19.503  1.00  0.00              
ATOM    359  HD2 PHE A  34      -3.227 -14.849 -15.418  1.00  0.00              
ATOM    360  HE1 PHE A  34      -0.120 -14.807 -19.273  1.00  0.00              
ATOM    361  HE2 PHE A  34      -0.926 -15.764 -15.170  1.00  0.00              
ATOM    362  HZ  PHE A  34       0.632 -15.738 -17.107  1.00  0.00              
ATOM    363  N   MET A  35      -3.470 -11.163 -18.955  1.00  0.00              
ATOM    364  CA  MET A  35      -2.474 -10.371 -19.676  1.00  0.00              
ATOM    365  C   MET A  35      -2.447  -8.887 -19.347  1.00  0.00              
ATOM    366  O   MET A  35      -1.380  -8.294 -19.150  1.00  0.00              
ATOM    367  CB  MET A  35      -2.714 -10.470 -21.187  1.00  0.00              
ATOM    368  CG  MET A  35      -2.423 -11.826 -21.801  1.00  0.00              
ATOM    369  SD  MET A  35      -0.655 -11.997 -22.071  1.00  0.00              
ATOM    370  CE  MET A  35      -0.510 -13.727 -22.233  1.00  0.00              
ATOM    371  H   MET A  35      -4.264 -11.532 -19.459  1.00  0.00              
ATOM    372  HA  MET A  35      -1.471 -10.711 -19.418  1.00  0.00              
ATOM    373 1HB  MET A  35      -3.759 -10.219 -21.360  1.00  0.00              
ATOM    374 2HB  MET A  35      -2.077  -9.722 -21.660  1.00  0.00              
ATOM    375 1HG  MET A  35      -2.783 -12.593 -21.116  1.00  0.00              
ATOM    376 2HG  MET A  35      -2.965 -11.895 -22.743  1.00  0.00              
ATOM    377 1HE  MET A  35       0.533 -13.991 -22.406  1.00  0.00              
ATOM    378 2HE  MET A  35      -0.860 -14.209 -21.318  1.00  0.00              
ATOM    379 3HE  MET A  35      -1.115 -14.066 -23.075  1.00  0.00              
ATOM    380  N   ARG A  36      -3.627  -8.288 -19.303  1.00  0.00              
ATOM    381  CA  ARG A  36      -3.708  -6.856 -19.097  1.00  0.00              
ATOM    382  C   ARG A  36      -4.472  -6.348 -17.888  1.00  0.00              
ATOM    383  O   ARG A  36      -4.637  -5.141 -17.733  1.00  0.00              
ATOM    384  CB  ARG A  36      -4.235  -6.181 -20.355  1.00  0.00              
ATOM    385  CG  ARG A  36      -3.328  -6.296 -21.570  1.00  0.00              
ATOM    386  CD  ARG A  36      -2.078  -5.499 -21.478  1.00  0.00              
ATOM    387  NE  ARG A  36      -1.098  -5.795 -22.512  1.00  0.00              
ATOM    388  CZ  ARG A  36      -1.106  -5.260 -23.748  1.00  0.00              
ATOM    389  NH1 ARG A  36      -2.058  -4.435 -24.124  1.00  0.00              
ATOM    390  NH2 ARG A  36      -0.143  -5.607 -24.585  1.00  0.00              
ATOM    391  H   ARG A  36      -4.480  -8.818 -19.413  1.00  0.00              
ATOM    392  HA  ARG A  36      -2.710  -6.451 -18.924  1.00  0.00              
ATOM    393 1HB  ARG A  36      -5.198  -6.637 -20.581  1.00  0.00              
ATOM    394 2HB  ARG A  36      -4.379  -5.128 -20.114  1.00  0.00              
ATOM    395 1HG  ARG A  36      -3.050  -7.343 -21.698  1.00  0.00              
ATOM    396 2HG  ARG A  36      -3.880  -5.957 -22.447  1.00  0.00              
ATOM    397 1HD  ARG A  36      -2.326  -4.441 -21.557  1.00  0.00              
ATOM    398 2HD  ARG A  36      -1.605  -5.692 -20.516  1.00  0.00              
ATOM    399  HE  ARG A  36      -0.296  -6.410 -22.482  1.00  0.00              
ATOM    400 1HH1 ARG A  36      -2.797  -4.194 -23.478  1.00  0.00              
ATOM    401 2HH1 ARG A  36      -2.046  -4.046 -25.055  1.00  0.00              
ATOM    402 1HH2 ARG A  36       0.571  -6.257 -24.286  1.00  0.00              
ATOM    403 2HH2 ARG A  36      -0.126  -5.223 -25.517  1.00  0.00              
ATOM    404  N   ASP A  37      -4.935  -7.251 -17.034  1.00  0.00              
ATOM    405  CA  ASP A  37      -5.810  -6.840 -15.946  1.00  0.00              
ATOM    406  C   ASP A  37      -7.074  -6.154 -16.434  1.00  0.00              
ATOM    407  O   ASP A  37      -7.555  -5.235 -15.783  1.00  0.00              
ATOM    408  CB  ASP A  37      -5.058  -5.912 -14.989  1.00  0.00              
ATOM    409  CG  ASP A  37      -3.872  -6.560 -14.287  1.00  0.00              
ATOM    410  OD1 ASP A  37      -4.042  -7.618 -13.729  1.00  0.00              
ATOM    411  OD2 ASP A  37      -2.776  -6.077 -14.447  1.00  0.00              
ATOM    412  H   ASP A  37      -4.689  -8.227 -17.126  1.00  0.00              
ATOM    413  HA  ASP A  37      -6.149  -7.717 -15.393  1.00  0.00              
ATOM    414 1HB  ASP A  37      -4.740  -4.977 -15.450  1.00  0.00              
ATOM    415 2HB  ASP A  37      -5.844  -5.710 -14.261  1.00  0.00              
ATOM    416  N   GLU A  38      -7.615  -6.591 -17.565  1.00  0.00              
ATOM    417  CA  GLU A  38      -8.841  -5.989 -18.069  1.00  0.00              
ATOM    418  C   GLU A  38     -10.000  -6.992 -18.168  1.00  0.00              
ATOM    419  O   GLU A  38      -9.788  -8.190 -18.384  1.00  0.00              
ATOM    420  CB  GLU A  38      -8.582  -5.354 -19.437  1.00  0.00              
ATOM    421  CG  GLU A  38      -7.610  -4.184 -19.414  1.00  0.00              
ATOM    422  CD  GLU A  38      -7.449  -3.580 -20.781  1.00  0.00              
ATOM    423  OE1 GLU A  38      -8.039  -4.085 -21.706  1.00  0.00              
ATOM    424  OE2 GLU A  38      -6.828  -2.548 -20.883  1.00  0.00              
ATOM    425  H   GLU A  38      -7.184  -7.341 -18.087  1.00  0.00              
ATOM    426  HA  GLU A  38      -9.185  -5.217 -17.379  1.00  0.00              
ATOM    427 1HB  GLU A  38      -8.189  -6.140 -20.083  1.00  0.00              
ATOM    428 2HB  GLU A  38      -9.546  -5.018 -19.820  1.00  0.00              
ATOM    429 1HG  GLU A  38      -7.886  -3.405 -18.704  1.00  0.00              
ATOM    430 2HG  GLU A  38      -6.669  -4.638 -19.105  1.00  0.00              
ATOM    431  N   PHE A  39     -11.221  -6.487 -17.998  1.00  0.00              
ATOM    432  CA  PHE A  39     -12.428  -7.305 -18.046  1.00  0.00              
ATOM    433  C   PHE A  39     -13.587  -6.473 -18.566  1.00  0.00              
ATOM    434  O   PHE A  39     -13.810  -5.356 -18.101  1.00  0.00              
ATOM    435  CB  PHE A  39     -12.798  -7.861 -16.657  1.00  0.00              
ATOM    436  CG  PHE A  39     -14.127  -8.594 -16.630  1.00  0.00              
ATOM    437  CD1 PHE A  39     -15.292  -7.945 -16.227  1.00  0.00              
ATOM    438  CD2 PHE A  39     -14.224  -9.909 -17.065  1.00  0.00              
ATOM    439  CE1 PHE A  39     -16.536  -8.596 -16.261  1.00  0.00              
ATOM    440  CE2 PHE A  39     -15.461 -10.574 -17.105  1.00  0.00              
ATOM    441  CZ  PHE A  39     -16.619  -9.912 -16.701  1.00  0.00              
ATOM    442  H   PHE A  39     -11.305  -5.494 -17.830  1.00  0.00              
ATOM    443  HA  PHE A  39     -12.284  -8.137 -18.737  1.00  0.00              
ATOM    444 1HB  PHE A  39     -12.042  -8.571 -16.324  1.00  0.00              
ATOM    445 2HB  PHE A  39     -12.873  -7.048 -15.936  1.00  0.00              
ATOM    446  HD1 PHE A  39     -15.235  -6.914 -15.881  1.00  0.00              
ATOM    447  HD2 PHE A  39     -13.317 -10.426 -17.380  1.00  0.00              
ATOM    448  HE1 PHE A  39     -17.435  -8.070 -15.942  1.00  0.00              
ATOM    449  HE2 PHE A  39     -15.516 -11.606 -17.451  1.00  0.00              
ATOM    450  HZ  PHE A  39     -17.583 -10.419 -16.728  1.00  0.00              
ATOM    451  N   VAL A  40     -14.314  -7.018 -19.534  1.00  0.00              
ATOM    452  CA  VAL A  40     -15.568  -6.422 -19.982  1.00  0.00              
ATOM    453  C   VAL A  40     -16.676  -7.459 -19.887  1.00  0.00              
ATOM    454  O   VAL A  40     -16.425  -8.664 -19.914  1.00  0.00              
ATOM    455  CB  VAL A  40     -15.472  -5.923 -21.431  1.00  0.00              
ATOM    456  CG1 VAL A  40     -14.416  -4.839 -21.538  1.00  0.00              
ATOM    457  CG2 VAL A  40     -15.126  -7.085 -22.345  1.00  0.00              
ATOM    458  H   VAL A  40     -13.991  -7.869 -19.970  1.00  0.00              
ATOM    459  HA  VAL A  40     -15.868  -5.596 -19.336  1.00  0.00              
ATOM    460  HB  VAL A  40     -16.447  -5.545 -21.740  1.00  0.00              
ATOM    461 1HG1 VAL A  40     -14.355  -4.491 -22.569  1.00  0.00              
ATOM    462 2HG1 VAL A  40     -14.684  -4.005 -20.890  1.00  0.00              
ATOM    463 3HG1 VAL A  40     -13.449  -5.240 -21.233  1.00  0.00              
ATOM    464 1HG2 VAL A  40     -15.059  -6.731 -23.373  1.00  0.00              
ATOM    465 2HG2 VAL A  40     -14.169  -7.511 -22.044  1.00  0.00              
ATOM    466 3HG2 VAL A  40     -15.902  -7.847 -22.274  1.00  0.00              
ATOM    467  N   GLU A  41     -17.909  -6.986 -19.782  1.00  0.00              
ATOM    468  CA  GLU A  41     -19.045  -7.882 -19.675  1.00  0.00              
ATOM    469  C   GLU A  41     -19.511  -8.456 -21.016  1.00  0.00              
ATOM    470  O   GLU A  41     -19.832  -9.637 -21.103  1.00  0.00              
ATOM    471  CB  GLU A  41     -20.207  -7.154 -18.995  1.00  0.00              
ATOM    472  CG  GLU A  41     -19.968  -6.817 -17.530  1.00  0.00              
ATOM    473  CD  GLU A  41     -21.130  -6.063 -16.946  1.00  0.00              
ATOM    474  OE1 GLU A  41     -22.050  -5.773 -17.672  1.00  0.00              
ATOM    475  OE2 GLU A  41     -21.150  -5.874 -15.753  1.00  0.00              
ATOM    476  H   GLU A  41     -18.067  -5.989 -19.776  1.00  0.00              
ATOM    477  HA  GLU A  41     -18.773  -8.755 -19.080  1.00  0.00              
ATOM    478 1HB  GLU A  41     -20.378  -6.234 -19.556  1.00  0.00              
ATOM    479 2HB  GLU A  41     -21.082  -7.799 -19.081  1.00  0.00              
ATOM    480 1HG  GLU A  41     -19.756  -7.690 -16.914  1.00  0.00              
ATOM    481 2HG  GLU A  41     -19.092  -6.170 -17.556  1.00  0.00              
ATOM    482  N   ASP A  42     -19.523  -7.644 -22.069  1.00  0.00              
ATOM    483  CA  ASP A  42     -19.876  -8.161 -23.395  1.00  0.00              
ATOM    484  C   ASP A  42     -18.807  -9.003 -24.095  1.00  0.00              
ATOM    485  O   ASP A  42     -17.612  -8.746 -23.967  1.00  0.00              
ATOM    486  CB  ASP A  42     -20.257  -6.991 -24.305  1.00  0.00              
ATOM    487  CG  ASP A  42     -21.604  -6.357 -23.984  1.00  0.00              
ATOM    488  OD1 ASP A  42     -22.340  -6.930 -23.217  1.00  0.00              
ATOM    489  OD2 ASP A  42     -21.820  -5.237 -24.380  1.00  0.00              
ATOM    490  H   ASP A  42     -19.290  -6.666 -21.968  1.00  0.00              
ATOM    491  HA  ASP A  42     -20.723  -8.843 -23.312  1.00  0.00              
ATOM    492 1HB  ASP A  42     -19.494  -6.214 -24.357  1.00  0.00              
ATOM    493 2HB  ASP A  42     -20.318  -7.506 -25.264  1.00  0.00              
ATOM    494  N   TYR A  43     -19.267 -10.006 -24.840  1.00  0.00              
ATOM    495  CA  TYR A  43     -18.407 -10.904 -25.614  1.00  0.00              
ATOM    496  C   TYR A  43     -17.757 -10.156 -26.779  1.00  0.00              
ATOM    497  O   TYR A  43     -18.424  -9.436 -27.517  1.00  0.00              
ATOM    498  CB  TYR A  43     -19.206 -12.101 -26.133  1.00  0.00              
ATOM    499  CG  TYR A  43     -18.439 -12.978 -27.098  1.00  0.00              
ATOM    500  CD1 TYR A  43     -17.422 -13.808 -26.652  1.00  0.00              
ATOM    501  CD2 TYR A  43     -18.737 -12.973 -28.453  1.00  0.00              
ATOM    502  CE1 TYR A  43     -16.718 -14.611 -27.529  1.00  0.00              
ATOM    503  CE2 TYR A  43     -18.040 -13.772 -29.339  1.00  0.00              
ATOM    504  CZ  TYR A  43     -17.031 -14.590 -28.873  1.00  0.00              
ATOM    505  OH  TYR A  43     -16.334 -15.388 -29.752  1.00  0.00              
ATOM    506  H   TYR A  43     -20.267 -10.141 -24.864  1.00  0.00              
ATOM    507  HA  TYR A  43     -17.598 -11.276 -24.984  1.00  0.00              
ATOM    508 1HB  TYR A  43     -19.505 -12.691 -25.266  1.00  0.00              
ATOM    509 2HB  TYR A  43     -20.093 -11.706 -26.628  1.00  0.00              
ATOM    510  HD1 TYR A  43     -17.180 -13.819 -25.589  1.00  0.00              
ATOM    511  HD2 TYR A  43     -19.535 -12.325 -28.815  1.00  0.00              
ATOM    512  HE1 TYR A  43     -15.920 -15.258 -27.165  1.00  0.00              
ATOM    513  HE2 TYR A  43     -18.288 -13.754 -30.401  1.00  0.00              
ATOM    514  HH  TYR A  43     -15.656 -15.915 -29.323  1.00  0.00              
ATOM    515  N   GLU A  44     -16.454 -10.352 -26.949  1.00  0.00              
ATOM    516  CA  GLU A  44     -15.726  -9.811 -28.091  1.00  0.00              
ATOM    517  C   GLU A  44     -15.499 -10.877 -29.173  1.00  0.00              
ATOM    518  O   GLU A  44     -14.732 -11.814 -28.970  1.00  0.00              
ATOM    519  CB  GLU A  44     -14.387  -9.228 -27.636  1.00  0.00              
ATOM    520  CG  GLU A  44     -13.555  -8.615 -28.754  1.00  0.00              
ATOM    521  CD  GLU A  44     -12.295  -7.992 -28.219  1.00  0.00              
ATOM    522  OE1 GLU A  44     -12.082  -8.054 -27.032  1.00  0.00              
ATOM    523  OE2 GLU A  44     -11.492  -7.554 -29.008  1.00  0.00              
ATOM    524  H   GLU A  44     -15.954 -10.895 -26.259  1.00  0.00              
ATOM    525  HA  GLU A  44     -16.311  -9.020 -28.562  1.00  0.00              
ATOM    526 1HB  GLU A  44     -14.609  -8.465 -26.889  1.00  0.00              
ATOM    527 2HB  GLU A  44     -13.827 -10.039 -27.170  1.00  0.00              
ATOM    528 1HG  GLU A  44     -13.303  -9.321 -29.544  1.00  0.00              
ATOM    529 2HG  GLU A  44     -14.202  -7.836 -29.157  1.00  0.00              
ATOM    530  N   PRO A  45     -16.160 -10.737 -30.339  1.00  0.00              
ATOM    531  CA  PRO A  45     -15.998 -11.682 -31.449  1.00  0.00              
ATOM    532  C   PRO A  45     -14.534 -11.973 -31.757  1.00  0.00              
ATOM    533  O   PRO A  45     -13.788 -11.115 -32.226  1.00  0.00              
ATOM    534  CB  PRO A  45     -16.727 -10.992 -32.595  1.00  0.00              
ATOM    535  CG  PRO A  45     -17.848 -10.308 -31.879  1.00  0.00              
ATOM    536  CD  PRO A  45     -17.146  -9.716 -30.674  1.00  0.00              
ATOM    537  HA  PRO A  45     -16.430 -12.670 -31.233  1.00  0.00              
ATOM    538 1HB  PRO A  45     -16.070 -10.284 -33.121  1.00  0.00              
ATOM    539 2HB  PRO A  45     -17.083 -11.717 -33.341  1.00  0.00              
ATOM    540 1HG  PRO A  45     -18.317  -9.543 -32.515  1.00  0.00              
ATOM    541 2HG  PRO A  45     -18.636 -11.023 -31.600  1.00  0.00              
ATOM    542 1HD  PRO A  45     -16.664  -8.754 -30.904  1.00  0.00              
ATOM    543 2HD  PRO A  45     -17.836  -9.536 -29.837  1.00  0.00              
ATOM    544  N   THR A  46     -14.137 -13.204 -31.470  1.00  0.00              
ATOM    545  CA  THR A  46     -12.757 -13.641 -31.644  1.00  0.00              
ATOM    546  C   THR A  46     -12.629 -14.773 -32.660  1.00  0.00              
ATOM    547  O   THR A  46     -13.287 -15.793 -32.522  1.00  0.00              
ATOM    548  CB  THR A  46     -12.191 -14.191 -30.298  1.00  0.00              
ATOM    549  OG1 THR A  46     -12.212 -13.158 -29.308  1.00  0.00              
ATOM    550  CG2 THR A  46     -10.765 -14.724 -30.480  1.00  0.00              
ATOM    551  H   THR A  46     -14.821 -13.858 -31.118  1.00  0.00              
ATOM    552  HA  THR A  46     -12.158 -12.821 -32.040  1.00  0.00              
ATOM    553  HB  THR A  46     -12.834 -14.998 -29.946  1.00  0.00              
ATOM    554  HG1 THR A  46     -13.023 -12.651 -29.391  1.00  0.00              
ATOM    555 1HG2 THR A  46     -10.394 -15.101 -29.528  1.00  0.00              
ATOM    556 2HG2 THR A  46     -10.770 -15.530 -31.215  1.00  0.00              
ATOM    557 3HG2 THR A  46     -10.119 -13.920 -30.829  1.00  0.00              
ATOM    558  N   PHE A  47     -11.783 -14.588 -33.675  1.00  0.00              
ATOM    559  CA  PHE A  47     -11.573 -15.640 -34.660  1.00  0.00              
ATOM    560  C   PHE A  47     -10.371 -16.394 -34.089  1.00  0.00              
ATOM    561  O   PHE A  47     -10.481 -17.570 -33.744  1.00  0.00              
ATOM    562  CB  PHE A  47     -11.304 -15.093 -36.063  1.00  0.00              
ATOM    563  CG  PHE A  47     -11.070 -16.159 -37.095  1.00  0.00              
ATOM    564  CD1 PHE A  47     -12.132 -16.872 -37.629  1.00  0.00              
ATOM    565  CD2 PHE A  47      -9.787 -16.451 -37.533  1.00  0.00              
ATOM    566  CE1 PHE A  47     -11.918 -17.854 -38.579  1.00  0.00              
ATOM    567  CE2 PHE A  47      -9.570 -17.430 -38.482  1.00  0.00              
ATOM    568  CZ  PHE A  47     -10.637 -18.133 -39.005  1.00  0.00              
ATOM    569  H   PHE A  47     -11.281 -13.718 -33.770  1.00  0.00              
ATOM    570  HA  PHE A  47     -12.460 -16.273 -34.721  1.00  0.00              
ATOM    571 1HB  PHE A  47     -12.156 -14.508 -36.407  1.00  0.00              
ATOM    572 2HB  PHE A  47     -10.414 -14.466 -36.056  1.00  0.00              
ATOM    573  HD1 PHE A  47     -13.146 -16.651 -37.292  1.00  0.00              
ATOM    574  HD2 PHE A  47      -8.944 -15.896 -37.119  1.00  0.00              
ATOM    575  HE1 PHE A  47     -12.762 -18.407 -38.990  1.00  0.00              
ATOM    576  HE2 PHE A  47      -8.557 -17.650 -38.819  1.00  0.00              
ATOM    577  HZ  PHE A  47     -10.467 -18.906 -39.753  1.00  0.00              
ATOM    578  N   ALA A  48      -9.235 -15.700 -33.962  1.00  0.00              
ATOM    579  CA  ALA A  48      -8.026 -16.262 -33.336  1.00  0.00              
ATOM    580  C   ALA A  48      -7.035 -15.148 -32.999  1.00  0.00              
ATOM    581  O   ALA A  48      -6.558 -14.436 -33.886  1.00  0.00              
ATOM    582  CB  ALA A  48      -7.367 -17.298 -34.270  1.00  0.00              
ATOM    583  H   ALA A  48      -9.213 -14.753 -34.312  1.00  0.00              
ATOM    584  HA  ALA A  48      -8.310 -16.752 -32.404  1.00  0.00              
ATOM    585 1HB  ALA A  48      -6.475 -17.702 -33.791  1.00  0.00              
ATOM    586 2HB  ALA A  48      -8.070 -18.107 -34.470  1.00  0.00              
ATOM    587 3HB  ALA A  48      -7.089 -16.817 -35.207  1.00  0.00              
ATOM    588  N   ASP A  49      -6.735 -15.005 -31.711  1.00  0.00              
ATOM    589  CA  ASP A  49      -5.763 -14.014 -31.238  1.00  0.00              
ATOM    590  C   ASP A  49      -4.643 -14.694 -30.455  1.00  0.00              
ATOM    591  O   ASP A  49      -4.899 -15.613 -29.687  1.00  0.00              
ATOM    592  CB  ASP A  49      -6.446 -12.954 -30.370  1.00  0.00              
ATOM    593  CG  ASP A  49      -7.415 -12.053 -31.123  1.00  0.00              
ATOM    594  OD1 ASP A  49      -7.419 -12.095 -32.330  1.00  0.00              
ATOM    595  OD2 ASP A  49      -8.249 -11.451 -30.489  1.00  0.00              
ATOM    596  H   ASP A  49      -7.194 -15.604 -31.040  1.00  0.00              
ATOM    597  HA  ASP A  49      -5.299 -13.516 -32.090  1.00  0.00              
ATOM    598 1HB  ASP A  49      -6.942 -13.367 -29.491  1.00  0.00              
ATOM    599 2HB  ASP A  49      -5.578 -12.373 -30.059  1.00  0.00              
ATOM    600  N   SER A  50      -3.416 -14.214 -30.656  1.00  0.00              
ATOM    601  CA  SER A  50      -2.231 -14.734 -29.971  1.00  0.00              
ATOM    602  C   SER A  50      -1.700 -13.680 -29.001  1.00  0.00              
ATOM    603  O   SER A  50      -1.406 -12.547 -29.402  1.00  0.00              
ATOM    604  CB  SER A  50      -1.164 -15.129 -30.973  1.00  0.00              
ATOM    605  OG  SER A  50       0.076 -15.356 -30.361  1.00  0.00              
ATOM    606  H   SER A  50      -3.310 -13.456 -31.315  1.00  0.00              
ATOM    607  HA  SER A  50      -2.406 -15.683 -29.463  1.00  0.00              
ATOM    608 1HB  SER A  50      -1.482 -16.041 -31.478  1.00  0.00              
ATOM    609 2HB  SER A  50      -1.057 -14.329 -31.704  1.00  0.00              
ATOM    610  HG  SER A  50       0.773 -15.293 -31.018  1.00  0.00              
ATOM    611  N   TYR A  51      -1.586 -14.056 -27.731  1.00  0.00              
ATOM    612  CA  TYR A  51      -1.014 -13.187 -26.705  1.00  0.00              
ATOM    613  C   TYR A  51       0.267 -13.818 -26.167  1.00  0.00              
ATOM    614  O   TYR A  51       0.400 -15.048 -26.166  1.00  0.00              
ATOM    615  CB  TYR A  51      -2.012 -12.947 -25.570  1.00  0.00              
ATOM    616  CG  TYR A  51      -3.341 -12.390 -26.029  1.00  0.00              
ATOM    617  CD1 TYR A  51      -4.302 -13.214 -26.597  1.00  0.00              
ATOM    618  CD2 TYR A  51      -3.632 -11.041 -25.893  1.00  0.00              
ATOM    619  CE1 TYR A  51      -5.517 -12.711 -27.019  1.00  0.00              
ATOM    620  CE2 TYR A  51      -4.844 -10.526 -26.310  1.00  0.00              
ATOM    621  CZ  TYR A  51      -5.784 -11.364 -26.873  1.00  0.00              
ATOM    622  OH  TYR A  51      -6.993 -10.857 -27.290  1.00  0.00              
ATOM    623  H   TYR A  51      -1.910 -14.977 -27.471  1.00  0.00              
ATOM    624  HA  TYR A  51      -0.752 -12.222 -27.141  1.00  0.00              
ATOM    625 1HB  TYR A  51      -2.172 -13.905 -25.073  1.00  0.00              
ATOM    626 2HB  TYR A  51      -1.546 -12.250 -24.874  1.00  0.00              
ATOM    627  HD1 TYR A  51      -4.083 -14.277 -26.708  1.00  0.00              
ATOM    628  HD2 TYR A  51      -2.884 -10.384 -25.448  1.00  0.00              
ATOM    629  HE1 TYR A  51      -6.262 -13.370 -27.463  1.00  0.00              
ATOM    630  HE2 TYR A  51      -5.053  -9.462 -26.195  1.00  0.00              
ATOM    631  HH  TYR A  51      -7.571 -11.525 -27.665  1.00  0.00              
ATOM    632  N   MET A  52       1.212 -12.989 -25.725  1.00  0.00              
ATOM    633  CA  MET A  52       2.448 -13.517 -25.153  1.00  0.00              
ATOM    634  C   MET A  52       2.914 -12.596 -24.021  1.00  0.00              
ATOM    635  O   MET A  52       2.814 -11.373 -24.125  1.00  0.00              
ATOM    636  CB  MET A  52       3.527 -13.647 -26.226  1.00  0.00              
ATOM    637  CG  MET A  52       4.839 -14.241 -25.732  1.00  0.00              
ATOM    638  SD  MET A  52       6.063 -14.413 -27.046  1.00  0.00              
ATOM    639  CE  MET A  52       5.366 -15.770 -27.982  1.00  0.00              
ATOM    640  H   MET A  52       1.083 -11.988 -25.781  1.00  0.00              
ATOM    641  HA  MET A  52       2.268 -14.503 -24.725  1.00  0.00              
ATOM    642 1HB  MET A  52       3.116 -14.277 -27.014  1.00  0.00              
ATOM    643 2HB  MET A  52       3.707 -12.645 -26.618  1.00  0.00              
ATOM    644 1HG  MET A  52       5.236 -13.588 -24.956  1.00  0.00              
ATOM    645 2HG  MET A  52       4.628 -15.223 -25.309  1.00  0.00              
ATOM    646 1HE  MET A  52       6.011 -15.996 -28.831  1.00  0.00              
ATOM    647 2HE  MET A  52       5.286 -16.650 -27.342  1.00  0.00              
ATOM    648 3HE  MET A  52       4.375 -15.493 -28.343  1.00  0.00              
ATOM    649  N   LYS A  53       3.402 -13.182 -22.932  1.00  0.00              
ATOM    650  CA  LYS A  53       3.801 -12.380 -21.777  1.00  0.00              
ATOM    651  C   LYS A  53       4.878 -13.070 -20.964  1.00  0.00              
ATOM    652  O   LYS A  53       4.815 -14.283 -20.727  1.00  0.00              
ATOM    653  CB  LYS A  53       2.593 -12.080 -20.888  1.00  0.00              
ATOM    654  CG  LYS A  53       2.879 -11.123 -19.739  1.00  0.00              
ATOM    655  CD  LYS A  53       1.603 -10.745 -19.001  1.00  0.00              
ATOM    656  CE  LYS A  53       1.865  -9.671 -17.956  1.00  0.00              
ATOM    657  NZ  LYS A  53       0.616  -9.255 -17.261  1.00  0.00              
ATOM    658  H   LYS A  53       3.501 -14.186 -22.892  1.00  0.00              
ATOM    659  HA  LYS A  53       4.228 -11.435 -22.114  1.00  0.00              
ATOM    660 1HB  LYS A  53       1.822 -11.654 -21.531  1.00  0.00              
ATOM    661 2HB  LYS A  53       2.245 -13.032 -20.488  1.00  0.00              
ATOM    662 1HG  LYS A  53       3.569 -11.608 -19.048  1.00  0.00              
ATOM    663 2HG  LYS A  53       3.345 -10.224 -20.144  1.00  0.00              
ATOM    664 1HD  LYS A  53       0.878 -10.377 -19.728  1.00  0.00              
ATOM    665 2HD  LYS A  53       1.207 -11.636 -18.514  1.00  0.00              
ATOM    666 1HE  LYS A  53       2.570 -10.067 -17.227  1.00  0.00              
ATOM    667 2HE  LYS A  53       2.306  -8.808 -18.455  1.00  0.00              
ATOM    668 1HZ  LYS A  53       0.832  -8.543 -16.578  1.00  0.00              
ATOM    669 2HZ  LYS A  53      -0.039  -8.886 -17.936  1.00  0.00              
ATOM    670 3HZ  LYS A  53       0.207 -10.054 -16.797  1.00  0.00              
ATOM    671  N   LYS A  54       5.870 -12.296 -20.536  1.00  0.00              
ATOM    672  CA  LYS A  54       6.921 -12.844 -19.694  1.00  0.00              
ATOM    673  C   LYS A  54       6.399 -12.830 -18.268  1.00  0.00              
ATOM    674  O   LYS A  54       5.955 -11.804 -17.779  1.00  0.00              
ATOM    675  CB  LYS A  54       8.218 -12.043 -19.815  1.00  0.00              
ATOM    676  CG  LYS A  54       9.313 -12.469 -18.846  1.00  0.00              
ATOM    677  CD  LYS A  54      10.585 -11.661 -19.059  1.00  0.00              
ATOM    678  CE  LYS A  54      11.680 -12.086 -18.091  1.00  0.00              
ATOM    679  NZ  LYS A  54      12.930 -11.303 -18.286  1.00  0.00              
ATOM    680  H   LYS A  54       5.902 -11.320 -20.791  1.00  0.00              
ATOM    681  HA  LYS A  54       7.132 -13.873 -19.989  1.00  0.00              
ATOM    682 1HB  LYS A  54       8.573 -12.163 -20.839  1.00  0.00              
ATOM    683 2HB  LYS A  54       7.966 -10.997 -19.639  1.00  0.00              
ATOM    684 1HG  LYS A  54       8.953 -12.319 -17.828  1.00  0.00              
ATOM    685 2HG  LYS A  54       9.523 -13.526 -19.004  1.00  0.00              
ATOM    686 1HD  LYS A  54      10.926 -11.813 -20.084  1.00  0.00              
ATOM    687 2HD  LYS A  54      10.356 -10.607 -18.906  1.00  0.00              
ATOM    688 1HE  LYS A  54      11.315 -11.940 -17.076  1.00  0.00              
ATOM    689 2HE  LYS A  54      11.886 -13.144 -18.253  1.00  0.00              
ATOM    690 1HZ  LYS A  54      13.629 -11.615 -17.627  1.00  0.00              
ATOM    691 2HZ  LYS A  54      13.270 -11.439 -19.228  1.00  0.00              
ATOM    692 3HZ  LYS A  54      12.739 -10.322 -18.136  1.00  0.00              
ATOM    693  N   VAL A  55       6.422 -13.980 -17.615  1.00  0.00              
ATOM    694  CA  VAL A  55       5.887 -14.079 -16.270  1.00  0.00              
ATOM    695  C   VAL A  55       6.862 -14.860 -15.419  1.00  0.00              
ATOM    696  O   VAL A  55       7.841 -15.412 -15.927  1.00  0.00              
ATOM    697  CB  VAL A  55       4.507 -14.763 -16.239  1.00  0.00              
ATOM    698  CG1 VAL A  55       3.484 -13.933 -17.000  1.00  0.00              
ATOM    699  CG2 VAL A  55       4.594 -16.165 -16.824  1.00  0.00              
ATOM    700  H   VAL A  55       6.814 -14.802 -18.051  1.00  0.00              
ATOM    701  HA  VAL A  55       5.790 -13.096 -15.808  1.00  0.00              
ATOM    702  HB  VAL A  55       4.189 -14.872 -15.202  1.00  0.00              
ATOM    703 1HG1 VAL A  55       2.514 -14.431 -16.967  1.00  0.00              
ATOM    704 2HG1 VAL A  55       3.400 -12.948 -16.540  1.00  0.00              
ATOM    705 3HG1 VAL A  55       3.801 -13.825 -18.037  1.00  0.00              
ATOM    706 1HG2 VAL A  55       3.611 -16.634 -16.793  1.00  0.00              
ATOM    707 2HG2 VAL A  55       4.937 -16.107 -17.857  1.00  0.00              
ATOM    708 3HG2 VAL A  55       5.297 -16.760 -16.240  1.00  0.00              
ATOM    709  N   VAL A  56       6.597 -14.898 -14.119  1.00  0.00              
ATOM    710  CA  VAL A  56       7.500 -15.571 -13.208  1.00  0.00              
ATOM    711  C   VAL A  56       6.754 -16.812 -12.756  1.00  0.00              
ATOM    712  O   VAL A  56       5.668 -16.716 -12.173  1.00  0.00              
ATOM    713  CB  VAL A  56       7.897 -14.705 -11.997  1.00  0.00              
ATOM    714  CG1 VAL A  56       8.813 -15.482 -11.064  1.00  0.00              
ATOM    715  CG2 VAL A  56       8.571 -13.422 -12.458  1.00  0.00              
ATOM    716  H   VAL A  56       5.765 -14.458 -13.752  1.00  0.00              
ATOM    717  HA  VAL A  56       8.417 -15.877 -13.712  1.00  0.00              
ATOM    718  HB  VAL A  56       6.994 -14.413 -11.460  1.00  0.00              
ATOM    719 1HG1 VAL A  56       9.083 -14.855 -10.214  1.00  0.00              
ATOM    720 2HG1 VAL A  56       8.298 -16.374 -10.707  1.00  0.00              
ATOM    721 3HG1 VAL A  56       9.716 -15.773 -11.600  1.00  0.00              
ATOM    722 1HG2 VAL A  56       8.844 -12.822 -11.590  1.00  0.00              
ATOM    723 2HG2 VAL A  56       9.468 -13.668 -13.027  1.00  0.00              
ATOM    724 3HG2 VAL A  56       7.885 -12.856 -13.088  1.00  0.00              
ATOM    725  N   LEU A  57       7.323 -17.976 -13.055  1.00  0.00              
ATOM    726  CA  LEU A  57       6.723 -19.246 -12.662  1.00  0.00              
ATOM    727  C   LEU A  57       7.577 -19.843 -11.548  1.00  0.00              
ATOM    728  O   LEU A  57       8.657 -20.372 -11.808  1.00  0.00              
ATOM    729  CB  LEU A  57       6.673 -20.221 -13.855  1.00  0.00              
ATOM    730  CG  LEU A  57       6.102 -21.605 -13.523  1.00  0.00              
ATOM    731  CD1 LEU A  57       4.642 -21.453 -13.085  1.00  0.00              
ATOM    732  CD2 LEU A  57       6.204 -22.529 -14.723  1.00  0.00              
ATOM    733  H   LEU A  57       8.193 -17.981 -13.568  1.00  0.00              
ATOM    734  HA  LEU A  57       5.720 -19.071 -12.274  1.00  0.00              
ATOM    735 1HB  LEU A  57       5.989 -19.675 -14.503  1.00  0.00              
ATOM    736 2HB  LEU A  57       7.644 -20.309 -14.344  1.00  0.00              
ATOM    737  HG  LEU A  57       6.720 -22.030 -12.732  1.00  0.00              
ATOM    738 1HD1 LEU A  57       4.229 -22.434 -12.846  1.00  0.00              
ATOM    739 2HD1 LEU A  57       4.591 -20.816 -12.202  1.00  0.00              
ATOM    740 3HD1 LEU A  57       4.065 -21.004 -13.892  1.00  0.00              
ATOM    741 1HD2 LEU A  57       5.794 -23.505 -14.465  1.00  0.00              
ATOM    742 2HD2 LEU A  57       5.643 -22.106 -15.557  1.00  0.00              
ATOM    743 3HD2 LEU A  57       7.250 -22.640 -15.009  1.00  0.00              
ATOM    744  N   ASP A  58       7.091 -19.743 -10.313  1.00  0.00              
ATOM    745  CA  ASP A  58       7.803 -20.254  -9.143  1.00  0.00              
ATOM    746  C   ASP A  58       9.240 -19.774  -9.064  1.00  0.00              
ATOM    747  O   ASP A  58      10.155 -20.541  -8.760  1.00  0.00              
ATOM    748  CB  ASP A  58       7.751 -21.785  -9.115  1.00  0.00              
ATOM    749  CG  ASP A  58       6.331 -22.303  -8.965  1.00  0.00              
ATOM    750  OD1 ASP A  58       5.591 -21.748  -8.124  1.00  0.00              
ATOM    751  OD2 ASP A  58       5.949 -23.261  -9.672  1.00  0.00              
ATOM    752  H   ASP A  58       6.195 -19.296 -10.187  1.00  0.00              
ATOM    753  HA  ASP A  58       7.326 -19.890  -8.232  1.00  0.00              
ATOM    754 1HB  ASP A  58       8.249 -22.252  -9.966  1.00  0.00              
ATOM    755 2HB  ASP A  58       8.323 -21.979  -8.206  1.00  0.00              
ATOM    756  N   GLY A  59       9.424 -18.494  -9.358  1.00  0.00              
ATOM    757  CA  GLY A  59      10.747 -17.913  -9.363  1.00  0.00              
ATOM    758  C   GLY A  59      11.505 -17.994 -10.671  1.00  0.00              
ATOM    759  O   GLY A  59      12.573 -17.407 -10.780  1.00  0.00              
ATOM    760  H   GLY A  59       8.630 -17.912  -9.582  1.00  0.00              
ATOM    761 1HA  GLY A  59      10.672 -16.854  -9.114  1.00  0.00              
ATOM    762 2HA  GLY A  59      11.361 -18.418  -8.618  1.00  0.00              
ATOM    763  N   GLU A  60      10.961 -18.694 -11.661  1.00  0.00              
ATOM    764  CA  GLU A  60      11.634 -18.839 -12.957  1.00  0.00              
ATOM    765  C   GLU A  60      11.190 -17.841 -14.018  1.00  0.00              
ATOM    766  O   GLU A  60      10.018 -17.516 -14.118  1.00  0.00              
ATOM    767  CB  GLU A  60      11.427 -20.259 -13.488  1.00  0.00              
ATOM    768  CG  GLU A  60      12.013 -21.352 -12.606  1.00  0.00              
ATOM    769  CD  GLU A  60      11.715 -22.718 -13.158  1.00  0.00              
ATOM    770  OE1 GLU A  60      10.985 -22.805 -14.117  1.00  0.00              
ATOM    771  OE2 GLU A  60      12.304 -23.666 -12.694  1.00  0.00              
ATOM    772  H   GLU A  60      10.064 -19.137 -11.520  1.00  0.00              
ATOM    773  HA  GLU A  60      12.703 -18.655 -12.841  1.00  0.00              
ATOM    774 1HB  GLU A  60      10.351 -20.409 -13.585  1.00  0.00              
ATOM    775 2HB  GLU A  60      11.890 -20.301 -14.474  1.00  0.00              
ATOM    776 1HG  GLU A  60      13.087 -21.252 -12.448  1.00  0.00              
ATOM    777 2HG  GLU A  60      11.494 -21.223 -11.658  1.00  0.00              
ATOM    778  N   GLU A  61      12.132 -17.362 -14.814  1.00  0.00              
ATOM    779  CA  GLU A  61      11.806 -16.412 -15.869  1.00  0.00              
ATOM    780  C   GLU A  61      11.289 -17.265 -17.023  1.00  0.00              
ATOM    781  O   GLU A  61      12.060 -17.969 -17.663  1.00  0.00              
ATOM    782  CB  GLU A  61      13.015 -15.572 -16.285  1.00  0.00              
ATOM    783  CG  GLU A  61      13.560 -14.667 -15.189  1.00  0.00              
ATOM    784  CD  GLU A  61      14.757 -13.891 -15.665  1.00  0.00              
ATOM    785  OE1 GLU A  61      15.163 -14.090 -16.785  1.00  0.00              
ATOM    786  OE2 GLU A  61      15.197 -13.021 -14.952  1.00  0.00              
ATOM    787  H   GLU A  61      13.092 -17.653 -14.694  1.00  0.00              
ATOM    788  HA  GLU A  61      11.029 -15.729 -15.524  1.00  0.00              
ATOM    789 1HB  GLU A  61      13.793 -16.268 -16.600  1.00  0.00              
ATOM    790 2HB  GLU A  61      12.705 -14.964 -17.136  1.00  0.00              
ATOM    791 1HG  GLU A  61      12.818 -13.977 -14.788  1.00  0.00              
ATOM    792 2HG  GLU A  61      13.865 -15.364 -14.410  1.00  0.00              
ATOM    793  N   VAL A  62       9.988 -17.228 -17.270  1.00  0.00              
ATOM    794  CA  VAL A  62       9.414 -18.003 -18.366  1.00  0.00              
ATOM    795  C   VAL A  62       8.435 -17.111 -19.128  1.00  0.00              
ATOM    796  O   VAL A  62       8.103 -16.004 -18.676  1.00  0.00              
ATOM    797  CB  VAL A  62       8.650 -19.244 -17.828  1.00  0.00              
ATOM    798  CG1 VAL A  62       9.610 -20.175 -17.091  1.00  0.00              
ATOM    799  CG2 VAL A  62       7.552 -18.807 -16.881  1.00  0.00              
ATOM    800  H   VAL A  62       9.380 -16.660 -16.699  1.00  0.00              
ATOM    801  HA  VAL A  62      10.180 -18.307 -19.080  1.00  0.00              
ATOM    802  HB  VAL A  62       8.168 -19.754 -18.663  1.00  0.00              
ATOM    803 1HG1 VAL A  62       9.063 -21.041 -16.718  1.00  0.00              
ATOM    804 2HG1 VAL A  62      10.392 -20.507 -17.774  1.00  0.00              
ATOM    805 3HG1 VAL A  62      10.061 -19.644 -16.252  1.00  0.00              
ATOM    806 1HG2 VAL A  62       7.021 -19.683 -16.510  1.00  0.00              
ATOM    807 2HG2 VAL A  62       7.991 -18.264 -16.044  1.00  0.00              
ATOM    808 3HG2 VAL A  62       6.854 -18.157 -17.408  1.00  0.00              
ATOM    809  N   HIS A  63       7.984 -17.583 -20.284  1.00  0.00              
ATOM    810  CA  HIS A  63       6.982 -16.847 -21.026  1.00  0.00              
ATOM    811  C   HIS A  63       5.769 -17.728 -21.228  1.00  0.00              
ATOM    812  O   HIS A  63       5.876 -18.958 -21.264  1.00  0.00              
ATOM    813  CB  HIS A  63       7.529 -16.369 -22.375  1.00  0.00              
ATOM    814  CG  HIS A  63       8.578 -15.307 -22.257  1.00  0.00              
ATOM    815  ND1 HIS A  63       8.979 -14.535 -23.327  1.00  0.00              
ATOM    816  CD2 HIS A  63       9.310 -14.891 -21.197  1.00  0.00              
ATOM    817  CE1 HIS A  63       9.912 -13.688 -22.928  1.00  0.00              
ATOM    818  NE2 HIS A  63      10.131 -13.884 -21.641  1.00  0.00              
ATOM    819  H   HIS A  63       8.331 -18.455 -20.657  1.00  0.00              
ATOM    820  HA  HIS A  63       6.669 -15.975 -20.453  1.00  0.00              
ATOM    821 1HB  HIS A  63       7.986 -17.200 -22.912  1.00  0.00              
ATOM    822 2HB  HIS A  63       6.725 -15.947 -22.977  1.00  0.00              
ATOM    823  HD1 HIS A  63       8.578 -14.541 -24.243  1.00  0.00              
ATOM    824  HD2 HIS A  63       9.343 -15.202 -20.152  1.00  0.00              
ATOM    825  HE1 HIS A  63      10.360 -12.985 -23.631  1.00  0.00              
ATOM    826  N   ILE A  64       4.607 -17.100 -21.352  1.00  0.00              
ATOM    827  CA  ILE A  64       3.396 -17.865 -21.584  1.00  0.00              
ATOM    828  C   ILE A  64       2.834 -17.312 -22.888  1.00  0.00              
ATOM    829  O   ILE A  64       2.923 -16.115 -23.133  1.00  0.00              
ATOM    830  CB  ILE A  64       2.387 -17.691 -20.430  1.00  0.00              
ATOM    831  CG1 ILE A  64       1.054 -18.335 -20.808  1.00  0.00              
ATOM    832  CG2 ILE A  64       2.197 -16.222 -20.110  1.00  0.00              
ATOM    833  CD1 ILE A  64       0.094 -18.452 -19.647  1.00  0.00              
ATOM    834  H   ILE A  64       4.547 -16.094 -21.288  1.00  0.00              
ATOM    835  HA  ILE A  64       3.629 -18.920 -21.721  1.00  0.00              
ATOM    836  HB  ILE A  64       2.763 -18.209 -19.548  1.00  0.00              
ATOM    837 1HG1 ILE A  64       0.610 -17.724 -21.593  1.00  0.00              
ATOM    838 2HG1 ILE A  64       1.274 -19.326 -21.204  1.00  0.00              
ATOM    839 1HG2 ILE A  64       1.481 -16.118 -19.294  1.00  0.00              
ATOM    840 2HG2 ILE A  64       3.150 -15.788 -19.813  1.00  0.00              
ATOM    841 3HG2 ILE A  64       1.819 -15.703 -20.991  1.00  0.00              
ATOM    842 1HD1 ILE A  64      -0.832 -18.918 -19.986  1.00  0.00              
ATOM    843 2HD1 ILE A  64       0.541 -19.064 -18.863  1.00  0.00              
ATOM    844 3HD1 ILE A  64      -0.125 -17.461 -19.253  1.00  0.00              
ATOM    845  N   ALA A  65       2.318 -18.192 -23.736  1.00  0.00              
ATOM    846  CA  ALA A  65       1.685 -17.783 -24.991  1.00  0.00              
ATOM    847  C   ALA A  65       0.240 -18.277 -24.890  1.00  0.00              
ATOM    848  O   ALA A  65      -0.002 -19.434 -24.562  1.00  0.00              
ATOM    849  CB  ALA A  65       2.401 -18.355 -26.206  1.00  0.00              
ATOM    850  H   ALA A  65       2.366 -19.174 -23.507  1.00  0.00              
ATOM    851  HA  ALA A  65       1.723 -16.696 -25.064  1.00  0.00              
ATOM    852 1HB  ALA A  65       1.866 -18.067 -27.111  1.00  0.00              
ATOM    853 2HB  ALA A  65       3.418 -17.966 -26.246  1.00  0.00              
ATOM    854 3HB  ALA A  65       2.430 -19.441 -26.133  1.00  0.00              
ATOM    855  N   ILE A  66      -0.723 -17.403 -25.139  1.00  0.00              
ATOM    856  CA  ILE A  66      -2.122 -17.821 -25.074  1.00  0.00              
ATOM    857  C   ILE A  66      -2.792 -17.674 -26.439  1.00  0.00              
ATOM    858  O   ILE A  66      -2.813 -16.583 -27.006  1.00  0.00              
ATOM    859  CB  ILE A  66      -2.916 -16.965 -24.064  1.00  0.00              
ATOM    860  CG1 ILE A  66      -2.329 -17.103 -22.660  1.00  0.00              
ATOM    861  CG2 ILE A  66      -4.372 -17.397 -24.046  1.00  0.00              
ATOM    862  CD1 ILE A  66      -2.984 -16.160 -21.642  1.00  0.00              
ATOM    863  H   ILE A  66      -0.505 -16.446 -25.375  1.00  0.00              
ATOM    864  HA  ILE A  66      -2.195 -18.881 -24.836  1.00  0.00              
ATOM    865  HB  ILE A  66      -2.847 -15.917 -24.356  1.00  0.00              
ATOM    866 1HG1 ILE A  66      -2.469 -18.138 -22.351  1.00  0.00              
ATOM    867 2HG1 ILE A  66      -1.263 -16.888 -22.732  1.00  0.00              
ATOM    868 1HG2 ILE A  66      -4.924 -16.789 -23.331  1.00  0.00              
ATOM    869 2HG2 ILE A  66      -4.802 -17.269 -25.038  1.00  0.00              
ATOM    870 3HG2 ILE A  66      -4.437 -18.446 -23.756  1.00  0.00              
ATOM    871 1HD1 ILE A  66      -2.525 -16.304 -20.663  1.00  0.00              
ATOM    872 2HD1 ILE A  66      -2.843 -15.126 -21.959  1.00  0.00              
ATOM    873 3HD1 ILE A  66      -4.049 -16.377 -21.577  1.00  0.00              
ATOM    874  N   LEU A  67      -3.303 -18.781 -26.968  1.00  0.00              
ATOM    875  CA  LEU A  67      -4.001 -18.753 -28.240  1.00  0.00              
ATOM    876  C   LEU A  67      -5.475 -18.842 -27.877  1.00  0.00              
ATOM    877  O   LEU A  67      -5.946 -19.854 -27.368  1.00  0.00              
ATOM    878  CB  LEU A  67      -3.565 -19.901 -29.159  1.00  0.00              
ATOM    879  CG  LEU A  67      -4.281 -19.961 -30.514  1.00  0.00              
ATOM    880  CD1 LEU A  67      -3.969 -18.710 -31.325  1.00  0.00              
ATOM    881  CD2 LEU A  67      -3.848 -21.211 -31.264  1.00  0.00              
ATOM    882  H   LEU A  67      -3.206 -19.660 -26.479  1.00  0.00              
ATOM    883  HA  LEU A  67      -3.791 -17.814 -28.751  1.00  0.00              
ATOM    884 1HB  LEU A  67      -2.520 -19.628 -29.300  1.00  0.00              
ATOM    885 2HB  LEU A  67      -3.623 -20.866 -28.655  1.00  0.00              
ATOM    886  HG  LEU A  67      -5.349 -20.046 -30.312  1.00  0.00              
ATOM    887 1HD1 LEU A  67      -4.483 -18.761 -32.285  1.00  0.00              
ATOM    888 2HD1 LEU A  67      -4.309 -17.829 -30.780  1.00  0.00              
ATOM    889 3HD1 LEU A  67      -2.895 -18.643 -31.491  1.00  0.00              
ATOM    890 1HD2 LEU A  67      -4.359 -21.253 -32.227  1.00  0.00              
ATOM    891 2HD2 LEU A  67      -2.770 -21.185 -31.425  1.00  0.00              
ATOM    892 3HD2 LEU A  67      -4.106 -22.094 -30.679  1.00  0.00              
ATOM    893  N   ASP A  68      -6.180 -17.751 -28.124  1.00  0.00              
ATOM    894  CA  ASP A  68      -7.590 -17.630 -27.831  1.00  0.00              
ATOM    895  C   ASP A  68      -8.332 -17.631 -29.164  1.00  0.00              
ATOM    896  O   ASP A  68      -8.238 -16.670 -29.922  1.00  0.00              
ATOM    897  CB  ASP A  68      -7.887 -16.360 -27.030  1.00  0.00              
ATOM    898  CG  ASP A  68      -9.354 -16.176 -26.663  1.00  0.00              
ATOM    899  OD1 ASP A  68     -10.146 -17.014 -27.024  1.00  0.00              
ATOM    900  OD2 ASP A  68      -9.647 -15.289 -25.897  1.00  0.00              
ATOM    901  H   ASP A  68      -5.696 -16.968 -28.539  1.00  0.00              
ATOM    902  HA  ASP A  68      -7.920 -18.487 -27.243  1.00  0.00              
ATOM    903 1HB  ASP A  68      -7.274 -16.257 -26.135  1.00  0.00              
ATOM    904 2HB  ASP A  68      -7.598 -15.602 -27.759  1.00  0.00              
ATOM    905  N   THR A  69      -9.066 -18.700 -29.450  1.00  0.00              
ATOM    906  CA  THR A  69      -9.765 -18.793 -30.726  1.00  0.00              
ATOM    907  C   THR A  69     -11.273 -18.893 -30.566  1.00  0.00              
ATOM    908  O   THR A  69     -11.786 -18.977 -29.451  1.00  0.00              
ATOM    909  CB  THR A  69      -9.276 -20.006 -31.540  1.00  0.00              
ATOM    910  OG1 THR A  69      -9.776 -21.213 -30.950  1.00  0.00              
ATOM    911  CG2 THR A  69      -7.756 -20.051 -31.568  1.00  0.00              
ATOM    912  H   THR A  69      -9.147 -19.459 -28.788  1.00  0.00              
ATOM    913  HA  THR A  69      -9.595 -17.886 -31.307  1.00  0.00              
ATOM    914  HB  THR A  69      -9.655 -19.925 -32.558  1.00  0.00              
ATOM    915  HG1 THR A  69     -10.682 -21.077 -30.663  1.00  0.00              
ATOM    916 1HG2 THR A  69      -7.430 -20.915 -32.147  1.00  0.00              
ATOM    917 2HG2 THR A  69      -7.373 -19.139 -32.026  1.00  0.00              
ATOM    918 3HG2 THR A  69      -7.377 -20.133 -30.550  1.00  0.00              
ATOM    919  N   ALA A  70     -11.973 -18.889 -31.697  1.00  0.00              
ATOM    920  CA  ALA A  70     -13.421 -19.114 -31.735  1.00  0.00              
ATOM    921  C   ALA A  70     -13.789 -20.500 -31.237  1.00  0.00              
ATOM    922  O   ALA A  70     -13.039 -21.459 -31.426  1.00  0.00              
ATOM    923  CB  ALA A  70     -13.941 -18.921 -33.166  1.00  0.00              
ATOM    924  H   ALA A  70     -11.479 -18.725 -32.563  1.00  0.00              
ATOM    925  HA  ALA A  70     -13.904 -18.397 -31.071  1.00  0.00              
ATOM    926 1HB  ALA A  70     -15.017 -19.089 -33.187  1.00  0.00              
ATOM    927 2HB  ALA A  70     -13.726 -17.905 -33.497  1.00  0.00              
ATOM    928 3HB  ALA A  70     -13.450 -19.631 -33.829  1.00  0.00              
ATOM    929  N   GLY A  71     -14.949 -20.608 -30.603  1.00  0.00              
ATOM    930  CA  GLY A  71     -15.405 -21.904 -30.144  1.00  0.00              
ATOM    931  C   GLY A  71     -15.840 -22.784 -31.302  1.00  0.00              
ATOM    932  O   GLY A  71     -15.840 -24.008 -31.203  1.00  0.00              
ATOM    933  H   GLY A  71     -15.525 -19.795 -30.433  1.00  0.00              
ATOM    934 1HA  GLY A  71     -14.593 -22.399 -29.611  1.00  0.00              
ATOM    935 2HA  GLY A  71     -16.250 -21.766 -29.470  1.00  0.00              
ATOM    936  N   LEU A  72     -16.188 -22.157 -32.418  1.00  0.00              
ATOM    937  CA  LEU A  72     -16.547 -22.899 -33.619  1.00  0.00              
ATOM    938  C   LEU A  72     -15.621 -22.607 -34.793  1.00  0.00              
ATOM    939  O   LEU A  72     -15.131 -21.493 -34.926  1.00  0.00              
ATOM    940  CB  LEU A  72     -17.998 -22.587 -34.004  1.00  0.00              
ATOM    941  CG  LEU A  72     -19.050 -22.969 -32.955  1.00  0.00              
ATOM    942  CD1 LEU A  72     -20.424 -22.480 -33.390  1.00  0.00              
ATOM    943  CD2 LEU A  72     -19.050 -24.479 -32.762  1.00  0.00              
ATOM    944  H   LEU A  72     -16.207 -21.148 -32.440  1.00  0.00              
ATOM    945  HA  LEU A  72     -16.449 -23.968 -33.431  1.00  0.00              
ATOM    946 1HB  LEU A  72     -17.930 -21.504 -34.088  1.00  0.00              
ATOM    947 2HB  LEU A  72     -18.258 -23.010 -34.975  1.00  0.00              
ATOM    948  HG  LEU A  72     -18.747 -22.513 -32.012  1.00  0.00              
ATOM    949 1HD1 LEU A  72     -21.164 -22.756 -32.639  1.00  0.00              
ATOM    950 2HD1 LEU A  72     -20.407 -21.396 -33.499  1.00  0.00              
ATOM    951 3HD1 LEU A  72     -20.688 -22.937 -34.343  1.00  0.00              
ATOM    952 1HD2 LEU A  72     -19.798 -24.749 -32.015  1.00  0.00              
ATOM    953 2HD2 LEU A  72     -19.288 -24.967 -33.707  1.00  0.00              
ATOM    954 3HD2 LEU A  72     -18.066 -24.803 -32.424  1.00  0.00              
ATOM    955  N   PHE A  73     -15.376 -23.607 -35.636  1.00  0.00              
ATOM    956  CA  PHE A  73     -14.492 -23.428 -36.790  1.00  0.00              
ATOM    957  C   PHE A  73     -15.041 -24.253 -37.940  1.00  0.00              
ATOM    958  O   PHE A  73     -15.374 -25.426 -37.773  1.00  0.00              
ATOM    959  CB  PHE A  73     -13.056 -23.842 -36.465  1.00  0.00              
ATOM    960  CG  PHE A  73     -12.436 -23.052 -35.347  1.00  0.00              
ATOM    961  CD1 PHE A  73     -12.285 -23.609 -34.086  1.00  0.00              
ATOM    962  CD2 PHE A  73     -12.003 -21.751 -35.554  1.00  0.00              
ATOM    963  CE1 PHE A  73     -11.715 -22.884 -33.057  1.00  0.00              
ATOM    964  CE2 PHE A  73     -11.432 -21.024 -34.528  1.00  0.00              
ATOM    965  CZ  PHE A  73     -11.288 -21.592 -33.278  1.00  0.00              
ATOM    966  H   PHE A  73     -15.805 -24.508 -35.479  1.00  0.00              
ATOM    967  HA  PHE A  73     -14.483 -22.379 -37.090  1.00  0.00              
ATOM    968 1HB  PHE A  73     -13.026 -24.888 -36.161  1.00  0.00              
ATOM    969 2HB  PHE A  73     -12.419 -23.700 -37.337  1.00  0.00              
ATOM    970  HD1 PHE A  73     -12.621 -24.632 -33.911  1.00  0.00              
ATOM    971  HD2 PHE A  73     -12.117 -21.303 -36.542  1.00  0.00              
ATOM    972  HE1 PHE A  73     -11.603 -23.333 -32.071  1.00  0.00              
ATOM    973  HE2 PHE A  73     -11.095 -20.003 -34.704  1.00  0.00              
ATOM    974  HZ  PHE A  73     -10.840 -21.019 -32.467  1.00  0.00              
ATOM    975  N   GLN A  74     -15.127 -23.627 -39.108  1.00  0.00              
ATOM    976  CA  GLN A  74     -15.661 -24.275 -40.302  1.00  0.00              
ATOM    977  C   GLN A  74     -14.847 -25.448 -40.822  1.00  0.00              
ATOM    978  O   GLN A  74     -15.416 -26.448 -41.268  1.00  0.00              
ATOM    979  CB  GLN A  74     -15.800 -23.241 -41.423  1.00  0.00              
ATOM    980  CG  GLN A  74     -16.901 -22.220 -41.195  1.00  0.00              
ATOM    981  CD  GLN A  74     -16.933 -21.153 -42.273  1.00  0.00              
ATOM    982  OE1 GLN A  74     -16.071 -21.117 -43.156  1.00  0.00              
ATOM    983  NE2 GLN A  74     -17.927 -20.275 -42.205  1.00  0.00              
ATOM    984  H   GLN A  74     -14.810 -22.670 -39.168  1.00  0.00              
ATOM    985  HA  GLN A  74     -16.635 -24.709 -40.077  1.00  0.00              
ATOM    986 1HB  GLN A  74     -14.838 -22.735 -41.505  1.00  0.00              
ATOM    987 2HB  GLN A  74     -15.997 -23.796 -42.340  1.00  0.00              
ATOM    988 1HG  GLN A  74     -17.930 -22.502 -40.973  1.00  0.00              
ATOM    989 2HG  GLN A  74     -16.442 -21.795 -40.302  1.00  0.00              
ATOM    990 1HE2 GLN A  74     -18.000 -19.547 -42.889  1.00  0.00              
ATOM    991 2HE2 GLN A  74     -18.603 -20.340 -41.471  1.00  0.00              
ATOM    992  N   GLN A  75     -13.523 -25.326 -40.772  1.00  0.00              
ATOM    993  CA  GLN A  75     -12.660 -26.398 -41.232  1.00  0.00              
ATOM    994  C   GLN A  75     -12.046 -27.216 -40.116  1.00  0.00              
ATOM    995  O   GLN A  75     -11.485 -26.665 -39.167  1.00  0.00              
ATOM    996  CB  GLN A  75     -11.539 -25.822 -42.102  1.00  0.00              
ATOM    997  CG  GLN A  75     -12.025 -25.126 -43.362  1.00  0.00              
ATOM    998  CD  GLN A  75     -12.724 -26.077 -44.315  1.00  0.00              
ATOM    999  OE1 GLN A  75     -12.193 -27.138 -44.656  1.00  0.00              
ATOM   1000  NE2 GLN A  75     -13.919 -25.700 -44.755  1.00  0.00              
ATOM   1001  H   GLN A  75     -13.106 -24.480 -40.410  1.00  0.00              
ATOM   1002  HA  GLN A  75     -13.243 -27.113 -41.812  1.00  0.00              
ATOM   1003 1HB  GLN A  75     -10.989 -25.117 -41.480  1.00  0.00              
ATOM   1004 2HB  GLN A  75     -10.889 -26.655 -42.369  1.00  0.00              
ATOM   1005 1HG  GLN A  75     -12.592 -24.196 -43.341  1.00  0.00              
ATOM   1006 2HG  GLN A  75     -11.022 -24.930 -43.744  1.00  0.00              
ATOM   1007 1HE2 GLN A  75     -14.428 -26.286 -45.387  1.00  0.00              
ATOM   1008 2HE2 GLN A  75     -14.311 -24.831 -44.455  1.00  0.00              
ATOM   1009  N   ALA A  76     -12.134 -28.536 -40.248  1.00  0.00              
ATOM   1010  CA  ALA A  76     -11.616 -29.449 -39.242  1.00  0.00              
ATOM   1011  C   ALA A  76     -10.097 -29.337 -39.137  1.00  0.00              
ATOM   1012  O   ALA A  76      -9.539 -29.379 -38.038  1.00  0.00              
ATOM   1013  CB  ALA A  76     -12.009 -30.886 -39.578  1.00  0.00              
ATOM   1014  H   ALA A  76     -12.574 -28.914 -41.075  1.00  0.00              
ATOM   1015  HA  ALA A  76     -12.033 -29.174 -38.273  1.00  0.00              
ATOM   1016 1HB  ALA A  76     -11.614 -31.558 -38.815  1.00  0.00              
ATOM   1017 2HB  ALA A  76     -13.096 -30.969 -39.607  1.00  0.00              
ATOM   1018 3HB  ALA A  76     -11.597 -31.158 -40.548  1.00  0.00              
ATOM   1019  N   SER A  77      -9.426 -29.188 -40.278  1.00  0.00              
ATOM   1020  CA  SER A  77      -7.968 -29.113 -40.289  1.00  0.00              
ATOM   1021  C   SER A  77      -7.467 -27.841 -39.603  1.00  0.00              
ATOM   1022  O   SER A  77      -6.480 -27.880 -38.876  1.00  0.00              
ATOM   1023  CB  SER A  77      -7.456 -29.180 -41.715  1.00  0.00              
ATOM   1024  OG  SER A  77      -7.715 -30.423 -42.309  1.00  0.00              
ATOM   1025  H   SER A  77      -9.929 -29.125 -41.153  1.00  0.00              
ATOM   1026  HA  SER A  77      -7.486 -29.984 -39.843  1.00  0.00              
ATOM   1027 1HB  SER A  77      -7.945 -28.400 -42.297  1.00  0.00              
ATOM   1028 2HB  SER A  77      -6.381 -29.008 -41.708  1.00  0.00              
ATOM   1029  HG  SER A  77      -7.128 -30.547 -43.059  1.00  0.00              
ATOM   1030  N   TRP A  78      -8.146 -26.725 -39.838  1.00  0.00              
ATOM   1031  CA  TRP A  78      -7.759 -25.459 -39.221  1.00  0.00              
ATOM   1032  C   TRP A  78      -7.947 -25.556 -37.705  1.00  0.00              
ATOM   1033  O   TRP A  78      -7.073 -25.156 -36.935  1.00  0.00              
ATOM   1034  CB  TRP A  78      -8.580 -24.301 -39.792  1.00  0.00              
ATOM   1035  CG  TRP A  78      -8.435 -24.139 -41.275  1.00  0.00              
ATOM   1036  CD1 TRP A  78      -7.527 -24.761 -42.078  1.00  0.00              
ATOM   1037  CD2 TRP A  78      -9.221 -23.300 -42.130  1.00  0.00              
ATOM   1038  NE1 TRP A  78      -7.696 -24.363 -43.381  1.00  0.00              
ATOM   1039  CE2 TRP A  78      -8.733 -23.466 -43.439  1.00  0.00              
ATOM   1040  CE3 TRP A  78     -10.293 -22.425 -41.915  1.00  0.00              
ATOM   1041  CZ2 TRP A  78      -9.273 -22.793 -44.524  1.00  0.00              
ATOM   1042  CZ3 TRP A  78     -10.835 -21.752 -43.003  1.00  0.00              
ATOM   1043  CH2 TRP A  78     -10.340 -21.931 -44.270  1.00  0.00              
ATOM   1044  H   TRP A  78      -8.945 -26.747 -40.455  1.00  0.00              
ATOM   1045  HA  TRP A  78      -6.705 -25.261 -39.414  1.00  0.00              
ATOM   1046 1HB  TRP A  78      -9.641 -24.459 -39.598  1.00  0.00              
ATOM   1047 2HB  TRP A  78      -8.265 -23.360 -39.342  1.00  0.00              
ATOM   1048  HD1 TRP A  78      -6.834 -25.449 -41.597  1.00  0.00              
ATOM   1049  HE1 TRP A  78      -7.148 -24.678 -44.168  1.00  0.00              
ATOM   1050  HE3 TRP A  78     -10.726 -22.248 -40.931  1.00  0.00              
ATOM   1051  HZ2 TRP A  78      -8.849 -22.965 -45.513  1.00  0.00              
ATOM   1052  HZ3 TRP A  78     -11.668 -21.072 -42.821  1.00  0.00              
ATOM   1053  HH2 TRP A  78     -10.793 -21.383 -45.097  1.00  0.00              
ATOM   1054  N   ARG A  79      -9.088 -26.099 -37.289  1.00  0.00              
ATOM   1055  CA  ARG A  79      -9.354 -26.334 -35.878  1.00  0.00              
ATOM   1056  C   ARG A  79      -8.234 -27.182 -35.270  1.00  0.00              
ATOM   1057  O   ARG A  79      -7.690 -26.839 -34.215  1.00  0.00              
ATOM   1058  CB  ARG A  79     -10.700 -27.048 -35.697  1.00  0.00              
ATOM   1059  CG  ARG A  79     -10.988 -27.441 -34.244  1.00  0.00              
ATOM   1060  CD  ARG A  79     -11.989 -28.568 -34.184  1.00  0.00              
ATOM   1061  NE  ARG A  79     -11.498 -29.741 -34.905  1.00  0.00              
ATOM   1062  CZ  ARG A  79     -12.284 -30.597 -35.545  1.00  0.00              
ATOM   1063  NH1 ARG A  79     -13.595 -30.408 -35.544  1.00  0.00              
ATOM   1064  NH2 ARG A  79     -11.761 -31.619 -36.208  1.00  0.00              
ATOM   1065  H   ARG A  79      -9.788 -26.355 -37.970  1.00  0.00              
ATOM   1066  HA  ARG A  79      -9.368 -25.384 -35.342  1.00  0.00              
ATOM   1067 1HB  ARG A  79     -11.471 -26.370 -36.060  1.00  0.00              
ATOM   1068 2HB  ARG A  79     -10.674 -27.939 -36.325  1.00  0.00              
ATOM   1069 1HG  ARG A  79     -10.053 -27.754 -33.777  1.00  0.00              
ATOM   1070 2HG  ARG A  79     -11.381 -26.569 -33.721  1.00  0.00              
ATOM   1071 1HD  ARG A  79     -12.160 -28.834 -33.141  1.00  0.00              
ATOM   1072 2HD  ARG A  79     -12.924 -28.235 -34.633  1.00  0.00              
ATOM   1073  HE  ARG A  79     -10.550 -30.072 -35.029  1.00  0.00              
ATOM   1074 1HH1 ARG A  79     -13.988 -29.614 -35.058  1.00  0.00              
ATOM   1075 2HH1 ARG A  79     -14.196 -31.057 -36.030  1.00  0.00              
ATOM   1076 1HH2 ARG A  79     -10.758 -31.746 -36.225  1.00  0.00              
ATOM   1077 2HH2 ARG A  79     -12.366 -32.266 -36.691  1.00  0.00              
ATOM   1078  N   ASP A  80      -7.884 -28.275 -35.939  1.00  0.00              
ATOM   1079  CA  ASP A  80      -6.867 -29.191 -35.432  1.00  0.00              
ATOM   1080  C   ASP A  80      -5.491 -28.522 -35.382  1.00  0.00              
ATOM   1081  O   ASP A  80      -4.672 -28.833 -34.509  1.00  0.00              
ATOM   1082  CB  ASP A  80      -6.773 -30.442 -36.314  1.00  0.00              
ATOM   1083  CG  ASP A  80      -7.999 -31.336 -36.203  1.00  0.00              
ATOM   1084  OD1 ASP A  80      -8.903 -31.043 -35.390  1.00  0.00              
ATOM   1085  OD2 ASP A  80      -8.060 -32.339 -36.943  1.00  0.00              
ATOM   1086  H   ASP A  80      -8.334 -28.477 -36.821  1.00  0.00              
ATOM   1087  HA  ASP A  80      -7.107 -29.479 -34.408  1.00  0.00              
ATOM   1088 1HB  ASP A  80      -6.558 -30.222 -37.359  1.00  0.00              
ATOM   1089 2HB  ASP A  80      -5.912 -30.933 -35.859  1.00  0.00              
ATOM   1090  N   ASP A  81      -5.223 -27.629 -36.329  1.00  0.00              
ATOM   1091  CA  ASP A  81      -3.944 -26.929 -36.326  1.00  0.00              
ATOM   1092  C   ASP A  81      -3.846 -25.991 -35.111  1.00  0.00              
ATOM   1093  O   ASP A  81      -2.789 -25.878 -34.485  1.00  0.00              
ATOM   1094  CB  ASP A  81      -3.760 -26.142 -37.626  1.00  0.00              
ATOM   1095  CG  ASP A  81      -3.472 -27.004 -38.848  1.00  0.00              
ATOM   1096  OD1 ASP A  81      -3.179 -28.164 -38.677  1.00  0.00              
ATOM   1097  OD2 ASP A  81      -3.699 -26.544 -39.941  1.00  0.00              
ATOM   1098  H   ASP A  81      -5.894 -27.426 -37.056  1.00  0.00              
ATOM   1099  HA  ASP A  81      -3.130 -27.648 -36.236  1.00  0.00              
ATOM   1100 1HB  ASP A  81      -4.588 -25.467 -37.846  1.00  0.00              
ATOM   1101 2HB  ASP A  81      -2.873 -25.561 -37.374  1.00  0.00              
ATOM   1102  N   TYR A  82      -4.950 -25.339 -34.765  1.00  0.00              
ATOM   1103  CA  TYR A  82      -4.953 -24.419 -33.629  1.00  0.00              
ATOM   1104  C   TYR A  82      -4.585 -25.192 -32.359  1.00  0.00              
ATOM   1105  O   TYR A  82      -3.767 -24.754 -31.550  1.00  0.00              
ATOM   1106  CB  TYR A  82      -6.317 -23.743 -33.473  1.00  0.00              
ATOM   1107  CG  TYR A  82      -6.593 -22.673 -34.507  1.00  0.00              
ATOM   1108  CD1 TYR A  82      -7.706 -22.748 -35.331  1.00  0.00              
ATOM   1109  CD2 TYR A  82      -5.739 -21.590 -34.654  1.00  0.00              
ATOM   1110  CE1 TYR A  82      -7.962 -21.774 -36.276  1.00  0.00              
ATOM   1111  CE2 TYR A  82      -5.985 -20.610 -35.596  1.00  0.00              
ATOM   1112  CZ  TYR A  82      -7.098 -20.705 -36.405  1.00  0.00              
ATOM   1113  OH  TYR A  82      -7.349 -19.731 -37.344  1.00  0.00              
ATOM   1114  H   TYR A  82      -5.803 -25.477 -35.289  1.00  0.00              
ATOM   1115  HA  TYR A  82      -4.201 -23.644 -33.779  1.00  0.00              
ATOM   1116 1HB  TYR A  82      -7.075 -24.524 -33.548  1.00  0.00              
ATOM   1117 2HB  TYR A  82      -6.346 -23.302 -32.477  1.00  0.00              
ATOM   1118  HD1 TYR A  82      -8.384 -23.595 -35.223  1.00  0.00              
ATOM   1119  HD2 TYR A  82      -4.861 -21.521 -34.011  1.00  0.00              
ATOM   1120  HE1 TYR A  82      -8.841 -21.846 -36.917  1.00  0.00              
ATOM   1121  HE2 TYR A  82      -5.301 -19.767 -35.697  1.00  0.00              
ATOM   1122  HH  TYR A  82      -6.687 -19.035 -37.349  1.00  0.00              
ATOM   1123  N   PHE A  83      -5.242 -26.337 -32.187  1.00  0.00              
ATOM   1124  CA  PHE A  83      -5.027 -27.213 -31.040  1.00  0.00              
ATOM   1125  C   PHE A  83      -3.615 -27.769 -30.978  1.00  0.00              
ATOM   1126  O   PHE A  83      -2.955 -27.705 -29.940  1.00  0.00              
ATOM   1127  CB  PHE A  83      -6.020 -28.382 -31.088  1.00  0.00              
ATOM   1128  CG  PHE A  83      -7.447 -28.002 -30.776  1.00  0.00              
ATOM   1129  CD1 PHE A  83      -7.777 -26.720 -30.361  1.00  0.00              
ATOM   1130  CD2 PHE A  83      -8.466 -28.942 -30.909  1.00  0.00              
ATOM   1131  CE1 PHE A  83      -9.092 -26.375 -30.084  1.00  0.00              
ATOM   1132  CE2 PHE A  83      -9.787 -28.603 -30.631  1.00  0.00              
ATOM   1133  CZ  PHE A  83     -10.100 -27.319 -30.219  1.00  0.00              
ATOM   1134  H   PHE A  83      -5.919 -26.603 -32.888  1.00  0.00              
ATOM   1135  HA  PHE A  83      -5.160 -26.651 -30.115  1.00  0.00              
ATOM   1136 1HB  PHE A  83      -6.032 -28.824 -32.084  1.00  0.00              
ATOM   1137 2HB  PHE A  83      -5.740 -29.142 -30.360  1.00  0.00              
ATOM   1138  HD1 PHE A  83      -6.987 -25.976 -30.254  1.00  0.00              
ATOM   1139  HD2 PHE A  83      -8.220 -29.954 -31.233  1.00  0.00              
ATOM   1140  HE1 PHE A  83      -9.333 -25.363 -29.760  1.00  0.00              
ATOM   1141  HE2 PHE A  83     -10.576 -29.349 -30.736  1.00  0.00              
ATOM   1142  HZ  PHE A  83     -11.133 -27.050 -29.999  1.00  0.00              
ATOM   1143  N   ARG A  84      -3.152 -28.316 -32.099  1.00  0.00              
ATOM   1144  CA  ARG A  84      -1.846 -28.952 -32.163  1.00  0.00              
ATOM   1145  C   ARG A  84      -0.678 -28.003 -31.913  1.00  0.00              
ATOM   1146  O   ARG A  84       0.360 -28.415 -31.403  1.00  0.00              
ATOM   1147  CB  ARG A  84      -1.663 -29.701 -33.475  1.00  0.00              
ATOM   1148  CG  ARG A  84      -0.472 -30.645 -33.512  1.00  0.00              
ATOM   1149  CD  ARG A  84      -0.521 -31.650 -34.605  1.00  0.00              
ATOM   1150  NE  ARG A  84      -1.522 -32.689 -34.423  1.00  0.00              
ATOM   1151  CZ  ARG A  84      -2.086 -33.391 -35.424  1.00  0.00              
ATOM   1152  NH1 ARG A  84      -1.782 -33.145 -36.679  1.00  0.00              
ATOM   1153  NH2 ARG A  84      -2.974 -34.320 -35.113  1.00  0.00              
ATOM   1154  H   ARG A  84      -3.725 -28.287 -32.930  1.00  0.00              
ATOM   1155  HA  ARG A  84      -1.763 -29.704 -31.378  1.00  0.00              
ATOM   1156 1HB  ARG A  84      -2.577 -30.268 -33.648  1.00  0.00              
ATOM   1157 2HB  ARG A  84      -1.549 -28.949 -34.256  1.00  0.00              
ATOM   1158 1HG  ARG A  84       0.435 -30.054 -33.641  1.00  0.00              
ATOM   1159 2HG  ARG A  84      -0.425 -31.180 -32.564  1.00  0.00              
ATOM   1160 1HD  ARG A  84      -0.745 -31.143 -35.543  1.00  0.00              
ATOM   1161 2HD  ARG A  84       0.449 -32.140 -34.679  1.00  0.00              
ATOM   1162  HE  ARG A  84      -1.938 -33.041 -33.571  1.00  0.00              
ATOM   1163 1HH1 ARG A  84      -1.115 -32.420 -36.902  1.00  0.00              
ATOM   1164 2HH1 ARG A  84      -2.217 -33.683 -37.415  1.00  0.00              
ATOM   1165 1HH2 ARG A  84      -3.210 -34.484 -34.143  1.00  0.00              
ATOM   1166 2HH2 ARG A  84      -3.413 -34.860 -35.843  1.00  0.00              
ATOM   1167  N   SER A  85      -0.843 -26.734 -32.271  1.00  0.00              
ATOM   1168  CA  SER A  85       0.208 -25.750 -32.034  1.00  0.00              
ATOM   1169  C   SER A  85       0.444 -25.539 -30.533  1.00  0.00              
ATOM   1170  O   SER A  85       1.474 -25.008 -30.142  1.00  0.00              
ATOM   1171  CB  SER A  85      -0.150 -24.438 -32.705  1.00  0.00              
ATOM   1172  OG  SER A  85      -1.124 -23.729 -31.990  1.00  0.00              
ATOM   1173  H   SER A  85      -1.702 -26.439 -32.713  1.00  0.00              
ATOM   1174  HA  SER A  85       1.151 -25.996 -32.525  1.00  0.00              
ATOM   1175 1HB  SER A  85       0.750 -23.828 -32.778  1.00  0.00              
ATOM   1176 2HB  SER A  85      -0.527 -24.649 -33.705  1.00  0.00              
ATOM   1177  HG  SER A  85      -1.922 -24.260 -31.925  1.00  0.00              
ATOM   1178  N   GLY A  86      -0.497 -25.966 -29.701  1.00  0.00              
ATOM   1179  CA  GLY A  86      -0.335 -25.790 -28.267  1.00  0.00              
ATOM   1180  C   GLY A  86       0.350 -26.887 -27.484  1.00  0.00              
ATOM   1181  O   GLY A  86       0.736 -27.926 -28.032  1.00  0.00              
ATOM   1182  H   GLY A  86      -1.332 -26.414 -30.050  1.00  0.00              
ATOM   1183 1HA  GLY A  86       0.255 -24.892 -28.083  1.00  0.00              
ATOM   1184 2HA  GLY A  86      -1.317 -25.678 -27.809  1.00  0.00              
ATOM   1185  N   GLU A  87       0.495 -26.653 -26.183  1.00  0.00              
ATOM   1186  CA  GLU A  87       1.141 -27.611 -25.289  1.00  0.00              
ATOM   1187  C   GLU A  87       0.187 -28.032 -24.176  1.00  0.00              
ATOM   1188  O   GLU A  87       0.197 -29.183 -23.736  1.00  0.00              
ATOM   1189  CB  GLU A  87       2.410 -26.994 -24.687  1.00  0.00              
ATOM   1190  CG  GLU A  87       3.532 -26.784 -25.702  1.00  0.00              
ATOM   1191  CD  GLU A  87       4.680 -25.922 -25.180  1.00  0.00              
ATOM   1192  OE1 GLU A  87       5.730 -25.869 -25.864  1.00  0.00              
ATOM   1193  OE2 GLU A  87       4.537 -25.285 -24.105  1.00  0.00              
ATOM   1194  H   GLU A  87       0.146 -25.784 -25.803  1.00  0.00              
ATOM   1195  HA  GLU A  87       1.402 -28.514 -25.841  1.00  0.00              
ATOM   1196 1HB  GLU A  87       2.122 -26.037 -24.252  1.00  0.00              
ATOM   1197 2HB  GLU A  87       2.747 -27.665 -23.897  1.00  0.00              
ATOM   1198 1HG  GLU A  87       3.955 -27.715 -26.079  1.00  0.00              
ATOM   1199 2HG  GLU A  87       3.044 -26.253 -26.518  1.00  0.00              
ATOM   1200  N   GLY A  88      -0.640 -27.093 -23.724  1.00  0.00              
ATOM   1201  CA  GLY A  88      -1.578 -27.373 -22.653  1.00  0.00              
ATOM   1202  C   GLY A  88      -2.906 -26.729 -22.963  1.00  0.00              
ATOM   1203  O   GLY A  88      -2.972 -25.748 -23.700  1.00  0.00              
ATOM   1204  H   GLY A  88      -0.619 -26.168 -24.130  1.00  0.00              
ATOM   1205 1HA  GLY A  88      -1.703 -28.452 -22.562  1.00  0.00              
ATOM   1206 2HA  GLY A  88      -1.182 -26.974 -21.720  1.00  0.00              
ATOM   1207  N   PHE A  89      -3.970 -27.253 -22.379  1.00  0.00              
ATOM   1208  CA  PHE A  89      -5.286 -26.718 -22.648  1.00  0.00              
ATOM   1209  C   PHE A  89      -6.098 -26.291 -21.436  1.00  0.00              
ATOM   1210  O   PHE A  89      -6.103 -26.968 -20.429  1.00  0.00              
ATOM   1211  CB  PHE A  89      -6.100 -27.775 -23.410  1.00  0.00              
ATOM   1212  CG  PHE A  89      -5.510 -28.152 -24.738  1.00  0.00              
ATOM   1213  CD1 PHE A  89      -4.439 -29.037 -24.813  1.00  0.00              
ATOM   1214  CD2 PHE A  89      -5.987 -27.571 -25.908  1.00  0.00              
ATOM   1215  CE1 PHE A  89      -3.845 -29.334 -26.035  1.00  0.00              
ATOM   1216  CE2 PHE A  89      -5.402 -27.858 -27.137  1.00  0.00              
ATOM   1217  CZ  PHE A  89      -4.328 -28.741 -27.201  1.00  0.00              
ATOM   1218  H   PHE A  89      -3.875 -28.030 -21.741  1.00  0.00              
ATOM   1219  HA  PHE A  89      -5.200 -25.799 -23.229  1.00  0.00              
ATOM   1220 1HB  PHE A  89      -6.164 -28.693 -22.827  1.00  0.00              
ATOM   1221 2HB  PHE A  89      -7.104 -27.403 -23.611  1.00  0.00              
ATOM   1222  HD1 PHE A  89      -4.067 -29.500 -23.898  1.00  0.00              
ATOM   1223  HD2 PHE A  89      -6.829 -26.879 -25.855  1.00  0.00              
ATOM   1224  HE1 PHE A  89      -3.006 -30.028 -26.078  1.00  0.00              
ATOM   1225  HE2 PHE A  89      -5.780 -27.394 -28.048  1.00  0.00              
ATOM   1226  HZ  PHE A  89      -3.864 -28.966 -28.161  1.00  0.00              
ATOM   1227  N   LEU A  90      -6.790 -25.167 -21.559  1.00  0.00              
ATOM   1228  CA  LEU A  90      -7.703 -24.710 -20.525  1.00  0.00              
ATOM   1229  C   LEU A  90      -9.062 -24.930 -21.171  1.00  0.00              
ATOM   1230  O   LEU A  90      -9.435 -24.216 -22.109  1.00  0.00              
ATOM   1231  CB  LEU A  90      -7.523 -23.221 -20.216  1.00  0.00              
ATOM   1232  CG  LEU A  90      -6.211 -22.854 -19.514  1.00  0.00              
ATOM   1233  CD1 LEU A  90      -6.187 -21.353 -19.237  1.00  0.00              
ATOM   1234  CD2 LEU A  90      -6.082 -23.639 -18.200  1.00  0.00              
ATOM   1235  H   LEU A  90      -6.680 -24.613 -22.396  1.00  0.00              
ATOM   1236  HA  LEU A  90      -7.574 -25.317 -19.630  1.00  0.00              
ATOM   1237 1HB  LEU A  90      -7.525 -22.828 -21.232  1.00  0.00              
ATOM   1238 2HB  LEU A  90      -8.374 -22.816 -19.668  1.00  0.00              
ATOM   1239  HG  LEU A  90      -5.395 -23.168 -20.167  1.00  0.00              
ATOM   1240 1HD1 LEU A  90      -5.254 -21.090 -18.737  1.00  0.00              
ATOM   1241 2HD1 LEU A  90      -6.260 -20.808 -20.177  1.00  0.00              
ATOM   1242 3HD1 LEU A  90      -7.027 -21.089 -18.597  1.00  0.00              
ATOM   1243 1HD2 LEU A  90      -5.146 -23.373 -17.708  1.00  0.00              
ATOM   1244 2HD2 LEU A  90      -6.919 -23.393 -17.546  1.00  0.00              
ATOM   1245 3HD2 LEU A  90      -6.088 -24.708 -18.412  1.00  0.00              
ATOM   1246  N   CYS A  91      -9.780 -25.938 -20.694  1.00  0.00              
ATOM   1247  CA  CYS A  91     -11.102 -26.241 -21.227  1.00  0.00              
ATOM   1248  C   CYS A  91     -12.078 -25.428 -20.408  1.00  0.00              
ATOM   1249  O   CYS A  91     -12.418 -25.789 -19.281  1.00  0.00              
ATOM   1250  CB  CYS A  91     -11.400 -27.732 -21.093  1.00  0.00              
ATOM   1251  SG  CYS A  91     -13.004 -28.180 -21.766  1.00  0.00              
ATOM   1252  H   CYS A  91      -9.408 -26.509 -19.948  1.00  0.00              
ATOM   1253  HA  CYS A  91     -11.186 -26.069 -22.300  1.00  0.00              
ATOM   1254 1HB  CYS A  91     -10.653 -28.316 -21.632  1.00  0.00              
ATOM   1255 2HB  CYS A  91     -11.401 -28.023 -20.043  1.00  0.00              
ATOM   1256  HG  CYS A  91     -12.618 -28.209 -23.038  1.00  0.00              
ATOM   1257  N   VAL A  92     -12.515 -24.322 -20.986  1.00  0.00              
ATOM   1258  CA  VAL A  92     -13.418 -23.414 -20.310  1.00  0.00              
ATOM   1259  C   VAL A  92     -14.893 -23.502 -20.677  1.00  0.00              
ATOM   1260  O   VAL A  92     -15.260 -23.515 -21.844  1.00  0.00              
ATOM   1261  CB  VAL A  92     -12.967 -21.964 -20.548  1.00  0.00              
ATOM   1262  CG1 VAL A  92     -13.904 -20.992 -19.828  1.00  0.00              
ATOM   1263  CG2 VAL A  92     -11.535 -21.791 -20.073  1.00  0.00              
ATOM   1264  H   VAL A  92     -12.210 -24.105 -21.924  1.00  0.00              
ATOM   1265  HA  VAL A  92     -13.458 -23.618 -19.239  1.00  0.00              
ATOM   1266  HB  VAL A  92     -12.981 -21.760 -21.619  1.00  0.00              
ATOM   1267 1HG1 VAL A  92     -13.572 -19.968 -20.005  1.00  0.00              
ATOM   1268 2HG1 VAL A  92     -14.918 -21.116 -20.206  1.00  0.00              
ATOM   1269 3HG1 VAL A  92     -13.888 -21.197 -18.757  1.00  0.00              
ATOM   1270 1HG2 VAL A  92     -11.216 -20.763 -20.243  1.00  0.00              
ATOM   1271 2HG2 VAL A  92     -11.476 -22.019 -19.009  1.00  0.00              
ATOM   1272 3HG2 VAL A  92     -10.883 -22.467 -20.626  1.00  0.00              
ATOM   1273  N   PHE A  93     -15.729 -23.561 -19.647  1.00  0.00              
ATOM   1274  CA  PHE A  93     -17.168 -23.628 -19.812  1.00  0.00              
ATOM   1275  C   PHE A  93     -17.717 -22.662 -18.761  1.00  0.00              
ATOM   1276  O   PHE A  93     -16.982 -22.201 -17.884  1.00  0.00              
ATOM   1277  CB  PHE A  93     -17.691 -25.068 -19.612  1.00  0.00              
ATOM   1278  CG  PHE A  93     -17.638 -25.565 -18.190  1.00  0.00              
ATOM   1279  CD1 PHE A  93     -18.736 -25.410 -17.338  1.00  0.00              
ATOM   1280  CD2 PHE A  93     -16.506 -26.225 -17.714  1.00  0.00              
ATOM   1281  CE1 PHE A  93     -18.705 -25.909 -16.038  1.00  0.00              
ATOM   1282  CE2 PHE A  93     -16.464 -26.727 -16.421  1.00  0.00              
ATOM   1283  CZ  PHE A  93     -17.569 -26.570 -15.575  1.00  0.00              
ATOM   1284  H   PHE A  93     -15.340 -23.559 -18.715  1.00  0.00              
ATOM   1285  HA  PHE A  93     -17.441 -23.301 -20.816  1.00  0.00              
ATOM   1286 1HB  PHE A  93     -18.734 -25.135 -19.918  1.00  0.00              
ATOM   1287 2HB  PHE A  93     -17.097 -25.766 -20.199  1.00  0.00              
ATOM   1288  HD1 PHE A  93     -19.623 -24.892 -17.702  1.00  0.00              
ATOM   1289  HD2 PHE A  93     -15.647 -26.346 -18.375  1.00  0.00              
ATOM   1290  HE1 PHE A  93     -19.568 -25.782 -15.386  1.00  0.00              
ATOM   1291  HE2 PHE A  93     -15.573 -27.242 -16.061  1.00  0.00              
ATOM   1292  HZ  PHE A  93     -17.542 -26.961 -14.558  1.00  0.00              
ATOM   1293  N   SER A  94     -18.985 -22.312 -18.886  1.00  0.00              
ATOM   1294  CA  SER A  94     -19.627 -21.444 -17.909  1.00  0.00              
ATOM   1295  C   SER A  94     -20.469 -22.303 -16.979  1.00  0.00              
ATOM   1296  O   SER A  94     -21.197 -23.189 -17.433  1.00  0.00              
ATOM   1297  CB  SER A  94     -20.513 -20.423 -18.617  1.00  0.00              
ATOM   1298  OG  SER A  94     -21.352 -19.766 -17.690  1.00  0.00              
ATOM   1299  H   SER A  94     -19.522 -22.652 -19.671  1.00  0.00              
ATOM   1300  HA  SER A  94     -18.924 -20.819 -17.357  1.00  0.00              
ATOM   1301 1HB  SER A  94     -19.874 -19.695 -19.116  1.00  0.00              
ATOM   1302 2HB  SER A  94     -21.119 -20.942 -19.359  1.00  0.00              
ATOM   1303  HG  SER A  94     -22.096 -19.376 -18.154  1.00  0.00              
ATOM   1304  N   ILE A  95     -20.369 -22.050 -15.679  1.00  0.00              
ATOM   1305  CA  ILE A  95     -21.210 -22.771 -14.737  1.00  0.00              
ATOM   1306  C   ILE A  95     -22.688 -22.401 -14.871  1.00  0.00              
ATOM   1307  O   ILE A  95     -23.555 -23.088 -14.332  1.00  0.00              
ATOM   1308  CB  ILE A  95     -20.784 -22.523 -13.276  1.00  0.00              
ATOM   1309  CG1 ILE A  95     -21.012 -21.062 -12.903  1.00  0.00              
ATOM   1310  CG2 ILE A  95     -19.332 -22.928 -13.079  1.00  0.00              
ATOM   1311  CD1 ILE A  95     -20.913 -20.824 -11.407  1.00  0.00              
ATOM   1312  H   ILE A  95     -19.716 -21.362 -15.329  1.00  0.00              
ATOM   1313  HA  ILE A  95     -21.190 -23.840 -14.945  1.00  0.00              
ATOM   1314  HB  ILE A  95     -21.421 -23.111 -12.615  1.00  0.00              
ATOM   1315 1HG1 ILE A  95     -20.262 -20.472 -13.428  1.00  0.00              
ATOM   1316 2HG1 ILE A  95     -22.004 -20.787 -13.262  1.00  0.00              
ATOM   1317 1HG2 ILE A  95     -19.041 -22.748 -12.044  1.00  0.00              
ATOM   1318 2HG2 ILE A  95     -19.214 -23.985 -13.310  1.00  0.00              
ATOM   1319 3HG2 ILE A  95     -18.697 -22.339 -13.741  1.00  0.00              
ATOM   1320 1HD1 ILE A  95     -21.084 -19.769 -11.193  1.00  0.00              
ATOM   1321 2HD1 ILE A  95     -21.664 -21.424 -10.892  1.00  0.00              
ATOM   1322 3HD1 ILE A  95     -19.922 -21.108 -11.057  1.00  0.00              
ATOM   1323  N   THR A  96     -22.975 -21.320 -15.593  1.00  0.00              
ATOM   1324  CA  THR A  96     -24.350 -20.874 -15.784  1.00  0.00              
ATOM   1325  C   THR A  96     -24.966 -21.395 -17.086  1.00  0.00              
ATOM   1326  O   THR A  96     -26.111 -21.085 -17.406  1.00  0.00              
ATOM   1327  CB  THR A  96     -24.428 -19.337 -15.804  1.00  0.00              
ATOM   1328  OG1 THR A  96     -23.738 -18.842 -16.955  1.00  0.00              
ATOM   1329  CG2 THR A  96     -23.792 -18.750 -14.548  1.00  0.00              
ATOM   1330  H   THR A  96     -22.223 -20.795 -16.018  1.00  0.00              
ATOM   1331  HA  THR A  96     -24.980 -21.270 -14.987  1.00  0.00              
ATOM   1332  HB  THR A  96     -25.474 -19.036 -15.855  1.00  0.00              
ATOM   1333  HG1 THR A  96     -24.037 -17.950 -17.147  1.00  0.00              
ATOM   1334 1HG2 THR A  96     -23.859 -17.662 -14.582  1.00  0.00              
ATOM   1335 2HG2 THR A  96     -24.319 -19.119 -13.668  1.00  0.00              
ATOM   1336 3HG2 THR A  96     -22.746 -19.048 -14.497  1.00  0.00              
ATOM   1337  N   GLU A  97     -24.214 -22.184 -17.842  1.00  0.00              
ATOM   1338  CA  GLU A  97     -24.754 -22.747 -19.067  1.00  0.00              
ATOM   1339  C   GLU A  97     -24.431 -24.235 -19.198  1.00  0.00              
ATOM   1340  O   GLU A  97     -23.299 -24.623 -19.506  1.00  0.00              
ATOM   1341  CB  GLU A  97     -24.218 -21.984 -20.280  1.00  0.00              
ATOM   1342  CG  GLU A  97     -24.599 -22.590 -21.624  1.00  0.00              
ATOM   1343  CD  GLU A  97     -26.091 -22.693 -21.773  1.00  0.00              
ATOM   1344  OE1 GLU A  97     -26.731 -21.673 -21.869  1.00  0.00              
ATOM   1345  OE2 GLU A  97     -26.581 -23.790 -21.903  1.00  0.00              
ATOM   1346  H   GLU A  97     -23.263 -22.402 -17.578  1.00  0.00              
ATOM   1347  HA  GLU A  97     -25.842 -22.674 -19.059  1.00  0.00              
ATOM   1348 1HB  GLU A  97     -24.610 -20.969 -20.217  1.00  0.00              
ATOM   1349 2HB  GLU A  97     -23.132 -21.961 -20.188  1.00  0.00              
ATOM   1350 1HG  GLU A  97     -24.186 -22.051 -22.476  1.00  0.00              
ATOM   1351 2HG  GLU A  97     -24.169 -23.590 -21.585  1.00  0.00              
ATOM   1352  N   MET A  98     -25.441 -25.065 -18.958  1.00  0.00              
ATOM   1353  CA  MET A  98     -25.291 -26.511 -19.030  1.00  0.00              
ATOM   1354  C   MET A  98     -24.761 -27.017 -20.378  1.00  0.00              
ATOM   1355  O   MET A  98     -24.046 -28.015 -20.426  1.00  0.00              
ATOM   1356  CB  MET A  98     -26.633 -27.170 -18.722  1.00  0.00              
ATOM   1357  CG  MET A  98     -26.583 -28.689 -18.631  1.00  0.00              
ATOM   1358  SD  MET A  98     -25.561 -29.270 -17.263  1.00  0.00              
ATOM   1359  CE  MET A  98     -26.606 -28.867 -15.866  1.00  0.00              
ATOM   1360  H   MET A  98     -26.341 -24.675 -18.717  1.00  0.00              
ATOM   1361  HA  MET A  98     -24.553 -26.845 -18.301  1.00  0.00              
ATOM   1362 1HB  MET A  98     -26.977 -26.761 -17.773  1.00  0.00              
ATOM   1363 2HB  MET A  98     -27.321 -26.877 -19.516  1.00  0.00              
ATOM   1364 1HG  MET A  98     -27.600 -29.056 -18.500  1.00  0.00              
ATOM   1365 2HG  MET A  98     -26.177 -29.071 -19.568  1.00  0.00              
ATOM   1366 1HE  MET A  98     -26.111 -29.167 -14.942  1.00  0.00              
ATOM   1367 2HE  MET A  98     -26.791 -27.792 -15.847  1.00  0.00              
ATOM   1368 3HE  MET A  98     -27.555 -29.397 -15.957  1.00  0.00              
ATOM   1369  N   GLU A  99     -25.083 -26.335 -21.473  1.00  0.00              
ATOM   1370  CA  GLU A  99     -24.641 -26.815 -22.781  1.00  0.00              
ATOM   1371  C   GLU A  99     -23.134 -26.633 -22.988  1.00  0.00              
ATOM   1372  O   GLU A  99     -22.506 -27.418 -23.700  1.00  0.00              
ATOM   1373  CB  GLU A  99     -25.410 -26.095 -23.892  1.00  0.00              
ATOM   1374  CG  GLU A  99     -26.884 -26.462 -23.976  1.00  0.00              
ATOM   1375  CD  GLU A  99     -27.581 -25.679 -25.054  1.00  0.00              
ATOM   1376  OE1 GLU A  99     -26.942 -24.870 -25.682  1.00  0.00              
ATOM   1377  OE2 GLU A  99     -28.722 -25.969 -25.327  1.00  0.00              
ATOM   1378  H   GLU A  99     -25.631 -25.488 -21.418  1.00  0.00              
ATOM   1379  HA  GLU A  99     -24.824 -27.887 -22.863  1.00  0.00              
ATOM   1380 1HB  GLU A  99     -25.313 -25.025 -23.704  1.00  0.00              
ATOM   1381 2HB  GLU A  99     -24.919 -26.345 -24.833  1.00  0.00              
ATOM   1382 1HG  GLU A  99     -27.058 -27.527 -24.132  1.00  0.00              
ATOM   1383 2HG  GLU A  99     -27.277 -26.170 -23.003  1.00  0.00              
ATOM   1384  N   SER A 100     -22.549 -25.614 -22.357  1.00  0.00              
ATOM   1385  CA  SER A 100     -21.122 -25.332 -22.544  1.00  0.00              
ATOM   1386  C   SER A 100     -20.349 -26.378 -21.742  1.00  0.00              
ATOM   1387  O   SER A 100     -19.252 -26.799 -22.130  1.00  0.00              
ATOM   1388  CB  SER A 100     -20.764 -23.915 -22.059  1.00  0.00              
ATOM   1389  OG  SER A 100     -20.882 -23.777 -20.651  1.00  0.00              
ATOM   1390  H   SER A 100     -23.091 -25.023 -21.742  1.00  0.00              
ATOM   1391  HA  SER A 100     -20.822 -25.294 -23.592  1.00  0.00              
ATOM   1392 1HB  SER A 100     -19.736 -23.698 -22.348  1.00  0.00              
ATOM   1393 2HB  SER A 100     -21.433 -23.202 -22.538  1.00  0.00              
ATOM   1394  HG  SER A 100     -21.805 -23.648 -20.419  1.00  0.00              
ATOM   1395  N   PHE A 101     -20.943 -26.818 -20.633  1.00  0.00              
ATOM   1396  CA  PHE A 101     -20.363 -27.887 -19.840  1.00  0.00              
ATOM   1397  C   PHE A 101     -20.464 -29.205 -20.596  1.00  0.00              
ATOM   1398  O   PHE A 101     -19.493 -29.962 -20.689  1.00  0.00              
ATOM   1399  CB  PHE A 101     -21.059 -27.993 -18.482  1.00  0.00              
ATOM   1400  CG  PHE A 101     -20.619 -29.175 -17.666  1.00  0.00              
ATOM   1401  CD1 PHE A 101     -19.313 -29.271 -17.207  1.00  0.00              
ATOM   1402  CD2 PHE A 101     -21.507 -30.193 -17.357  1.00  0.00              
ATOM   1403  CE1 PHE A 101     -18.907 -30.358 -16.456  1.00  0.00              
ATOM   1404  CE2 PHE A 101     -21.104 -31.280 -16.606  1.00  0.00              
ATOM   1405  CZ  PHE A 101     -19.802 -31.362 -16.155  1.00  0.00              
ATOM   1406  H   PHE A 101     -21.814 -26.402 -20.335  1.00  0.00              
ATOM   1407  HA  PHE A 101     -19.303 -27.690 -19.671  1.00  0.00              
ATOM   1408 1HB  PHE A 101     -20.851 -27.107 -17.884  1.00  0.00              
ATOM   1409 2HB  PHE A 101     -22.135 -28.093 -18.619  1.00  0.00              
ATOM   1410  HD1 PHE A 101     -18.606 -28.476 -17.443  1.00  0.00              
ATOM   1411  HD2 PHE A 101     -22.536 -30.128 -17.713  1.00  0.00              
ATOM   1412  HE1 PHE A 101     -17.878 -30.421 -16.101  1.00  0.00              
ATOM   1413  HE2 PHE A 101     -21.813 -32.073 -16.369  1.00  0.00              
ATOM   1414  HZ  PHE A 101     -19.483 -32.220 -15.565  1.00  0.00              
ATOM   1415  N   ALA A 102     -21.648 -29.470 -21.139  1.00  0.00              
ATOM   1416  CA  ALA A 102     -21.878 -30.704 -21.882  1.00  0.00              
ATOM   1417  C   ALA A 102     -20.888 -30.798 -23.039  1.00  0.00              
ATOM   1418  O   ALA A 102     -20.401 -31.880 -23.372  1.00  0.00              
ATOM   1419  CB  ALA A 102     -23.304 -30.739 -22.410  1.00  0.00              
ATOM   1420  H   ALA A 102     -22.404 -28.808 -21.038  1.00  0.00              
ATOM   1421  HA  ALA A 102     -21.707 -31.550 -21.216  1.00  0.00              
ATOM   1422 1HB  ALA A 102     -23.463 -31.664 -22.962  1.00  0.00              
ATOM   1423 2HB  ALA A 102     -24.003 -30.690 -21.575  1.00  0.00              
ATOM   1424 3HB  ALA A 102     -23.468 -29.889 -23.071  1.00  0.00              
ATOM   1425  N   ALA A 103     -20.573 -29.651 -23.630  1.00  0.00              
ATOM   1426  CA  ALA A 103     -19.644 -29.605 -24.747  1.00  0.00              
ATOM   1427  C   ALA A 103     -18.201 -29.995 -24.404  1.00  0.00              
ATOM   1428  O   ALA A 103     -17.426 -30.345 -25.293  1.00  0.00              
ATOM   1429  CB  ALA A 103     -19.673 -28.210 -25.380  1.00  0.00              
ATOM   1430  H   ALA A 103     -20.986 -28.791 -23.298  1.00  0.00              
ATOM   1431  HA  ALA A 103     -19.961 -30.331 -25.496  1.00  0.00              
ATOM   1432 1HB  ALA A 103     -18.976 -28.177 -26.217  1.00  0.00              
ATOM   1433 2HB  ALA A 103     -20.680 -27.993 -25.737  1.00  0.00              
ATOM   1434 3HB  ALA A 103     -19.384 -27.468 -24.637  1.00  0.00              
ATOM   1435  N   THR A 104     -17.839 -29.952 -23.126  1.00  0.00              
ATOM   1436  CA  THR A 104     -16.455 -30.213 -22.748  1.00  0.00              
ATOM   1437  C   THR A 104     -15.978 -31.629 -23.040  1.00  0.00              
ATOM   1438  O   THR A 104     -14.784 -31.861 -23.227  1.00  0.00              
ATOM   1439  CB  THR A 104     -16.203 -29.903 -21.246  1.00  0.00              
ATOM   1440  OG1 THR A 104     -16.985 -30.776 -20.425  1.00  0.00              
ATOM   1441  CG2 THR A 104     -16.570 -28.452 -20.928  1.00  0.00              
ATOM   1442  H   THR A 104     -18.514 -29.739 -22.405  1.00  0.00              
ATOM   1443  HA  THR A 104     -15.787 -29.577 -23.330  1.00  0.00              
ATOM   1444  HB  THR A 104     -15.150 -30.067 -21.021  1.00  0.00              
ATOM   1445  HG1 THR A 104     -16.822 -30.576 -19.500  1.00  0.00              
ATOM   1446 1HG2 THR A 104     -16.387 -28.255 -19.872  1.00  0.00              
ATOM   1447 2HG2 THR A 104     -15.961 -27.782 -21.535  1.00  0.00              
ATOM   1448 3HG2 THR A 104     -17.623 -28.286 -21.151  1.00  0.00              
ATOM   1449  N   ALA A 105     -16.900 -32.582 -23.081  1.00  0.00              
ATOM   1450  CA  ALA A 105     -16.539 -33.941 -23.476  1.00  0.00              
ATOM   1451  C   ALA A 105     -16.115 -34.008 -24.946  1.00  0.00              
ATOM   1452  O   ALA A 105     -15.160 -34.717 -25.296  1.00  0.00              
ATOM   1453  CB  ALA A 105     -17.713 -34.897 -23.218  1.00  0.00              
ATOM   1454  H   ALA A 105     -17.859 -32.379 -22.841  1.00  0.00              
ATOM   1455  HA  ALA A 105     -15.683 -34.262 -22.882  1.00  0.00              
ATOM   1456 1HB  ALA A 105     -17.431 -35.907 -23.516  1.00  0.00              
ATOM   1457 2HB  ALA A 105     -17.963 -34.889 -22.157  1.00  0.00              
ATOM   1458 3HB  ALA A 105     -18.577 -34.576 -23.798  1.00  0.00              
ATOM   1459  N   ASP A 106     -16.810 -33.266 -25.804  1.00  0.00              
ATOM   1460  CA  ASP A 106     -16.449 -33.231 -27.216  1.00  0.00              
ATOM   1461  C   ASP A 106     -15.170 -32.438 -27.457  1.00  0.00              
ATOM   1462  O   ASP A 106     -14.381 -32.786 -28.339  1.00  0.00              
ATOM   1463  CB  ASP A 106     -17.594 -32.639 -28.042  1.00  0.00              
ATOM   1464  CG  ASP A 106     -18.798 -33.557 -28.198  1.00  0.00              
ATOM   1465  OD1 ASP A 106     -18.678 -34.720 -27.891  1.00  0.00              
ATOM   1466  OD2 ASP A 106     -19.866 -33.063 -28.471  1.00  0.00              
ATOM   1467  H   ASP A 106     -17.595 -32.718 -25.483  1.00  0.00              
ATOM   1468  HA  ASP A 106     -16.248 -34.242 -27.571  1.00  0.00              
ATOM   1469 1HB  ASP A 106     -17.926 -31.663 -27.687  1.00  0.00              
ATOM   1470 2HB  ASP A 106     -17.096 -32.526 -29.006  1.00  0.00              
ATOM   1471  N   PHE A 107     -14.970 -31.367 -26.687  1.00  0.00              
ATOM   1472  CA  PHE A 107     -13.775 -30.542 -26.847  1.00  0.00              
ATOM   1473  C   PHE A 107     -12.572 -31.377 -26.431  1.00  0.00              
ATOM   1474  O   PHE A 107     -11.549 -31.369 -27.102  1.00  0.00              
ATOM   1475  CB  PHE A 107     -13.841 -29.279 -25.972  1.00  0.00              
ATOM   1476  CG  PHE A 107     -14.691 -28.176 -26.550  1.00  0.00              
ATOM   1477  CD1 PHE A 107     -14.373 -27.602 -27.775  1.00  0.00              
ATOM   1478  CD2 PHE A 107     -15.782 -27.674 -25.840  1.00  0.00              
ATOM   1479  CE1 PHE A 107     -15.122 -26.537 -28.288  1.00  0.00              
ATOM   1480  CE2 PHE A 107     -16.539 -26.615 -26.340  1.00  0.00              
ATOM   1481  CZ  PHE A 107     -16.209 -26.042 -27.565  1.00  0.00              
ATOM   1482  H   PHE A 107     -15.649 -31.118 -25.982  1.00  0.00              
ATOM   1483  HA  PHE A 107     -13.658 -30.259 -27.894  1.00  0.00              
ATOM   1484 1HB  PHE A 107     -14.264 -29.519 -24.999  1.00  0.00              
ATOM   1485 2HB  PHE A 107     -12.843 -28.863 -25.841  1.00  0.00              
ATOM   1486  HD1 PHE A 107     -13.527 -27.992 -28.341  1.00  0.00              
ATOM   1487  HD2 PHE A 107     -16.039 -28.123 -24.881  1.00  0.00              
ATOM   1488  HE1 PHE A 107     -14.856 -26.097 -29.249  1.00  0.00              
ATOM   1489  HE2 PHE A 107     -17.387 -26.234 -25.772  1.00  0.00              
ATOM   1490  HZ  PHE A 107     -16.793 -25.212 -27.959  1.00  0.00              
ATOM   1491  N   ARG A 108     -12.701 -32.111 -25.331  1.00  0.00              
ATOM   1492  CA  ARG A 108     -11.613 -32.976 -24.887  1.00  0.00              
ATOM   1493  C   ARG A 108     -11.359 -34.109 -25.890  1.00  0.00              
ATOM   1494  O   ARG A 108     -10.207 -34.468 -26.152  1.00  0.00              
ATOM   1495  CB  ARG A 108     -11.914 -33.556 -23.497  1.00  0.00              
ATOM   1496  CG  ARG A 108     -10.810 -34.474 -22.979  1.00  0.00              
ATOM   1497  CD  ARG A 108     -11.088 -34.979 -21.572  1.00  0.00              
ATOM   1498  NE  ARG A 108     -10.129 -36.005 -21.154  1.00  0.00              
ATOM   1499  CZ  ARG A 108      -8.909 -35.762 -20.668  1.00  0.00              
ATOM   1500  NH1 ARG A 108      -8.475 -34.512 -20.525  1.00  0.00              
ATOM   1501  NH2 ARG A 108      -8.115 -36.772 -20.318  1.00  0.00              
ATOM   1502  H   ARG A 108     -13.554 -32.078 -24.790  1.00  0.00              
ATOM   1503  HA  ARG A 108     -10.687 -32.403 -24.827  1.00  0.00              
ATOM   1504 1HB  ARG A 108     -12.047 -32.712 -22.823  1.00  0.00              
ATOM   1505 2HB  ARG A 108     -12.851 -34.107 -23.579  1.00  0.00              
ATOM   1506 1HG  ARG A 108     -10.725 -35.328 -23.651  1.00  0.00              
ATOM   1507 2HG  ARG A 108      -9.871 -33.918 -22.977  1.00  0.00              
ATOM   1508 1HD  ARG A 108     -11.027 -34.142 -20.877  1.00  0.00              
ATOM   1509 2HD  ARG A 108     -12.089 -35.406 -21.542  1.00  0.00              
ATOM   1510  HE  ARG A 108     -10.218 -37.012 -21.161  1.00  0.00              
ATOM   1511 1HH1 ARG A 108      -9.073 -33.739 -20.784  1.00  0.00              
ATOM   1512 2HH1 ARG A 108      -7.551 -34.340 -20.156  1.00  0.00              
ATOM   1513 1HH2 ARG A 108      -8.439 -37.724 -20.420  1.00  0.00              
ATOM   1514 2HH2 ARG A 108      -7.193 -36.583 -19.952  1.00  0.00              
ATOM   1515  N   GLU A 109     -12.424 -34.673 -26.456  1.00  0.00              
ATOM   1516  CA  GLU A 109     -12.248 -35.723 -27.459  1.00  0.00              
ATOM   1517  C   GLU A 109     -11.372 -35.199 -28.591  1.00  0.00              
ATOM   1518  O   GLU A 109     -10.426 -35.862 -29.024  1.00  0.00              
ATOM   1519  CB  GLU A 109     -13.598 -36.198 -28.001  1.00  0.00              
ATOM   1520  CG  GLU A 109     -13.504 -37.306 -29.041  1.00  0.00              
ATOM   1521  CD  GLU A 109     -14.868 -37.737 -29.504  1.00  0.00              
ATOM   1522  OE1 GLU A 109     -15.836 -37.208 -29.014  1.00  0.00              
ATOM   1523  OE2 GLU A 109     -14.941 -38.514 -30.427  1.00  0.00              
ATOM   1524  H   GLU A 109     -13.358 -34.385 -26.203  1.00  0.00              
ATOM   1525  HA  GLU A 109     -11.738 -36.578 -27.014  1.00  0.00              
ATOM   1526 1HB  GLU A 109     -14.178 -36.550 -27.148  1.00  0.00              
ATOM   1527 2HB  GLU A 109     -14.089 -35.329 -28.440  1.00  0.00              
ATOM   1528 1HG  GLU A 109     -12.895 -37.039 -29.904  1.00  0.00              
ATOM   1529 2HG  GLU A 109     -13.028 -38.123 -28.501  1.00  0.00              
ATOM   1530  N   GLN A 110     -11.689 -33.999 -29.068  1.00  0.00              
ATOM   1531  CA  GLN A 110     -10.917 -33.395 -30.144  1.00  0.00              
ATOM   1532  C   GLN A 110      -9.472 -33.104 -29.731  1.00  0.00              
ATOM   1533  O   GLN A 110      -8.532 -33.346 -30.507  1.00  0.00              
ATOM   1534  CB  GLN A 110     -11.588 -32.099 -30.607  1.00  0.00              
ATOM   1535  CG  GLN A 110     -12.890 -32.308 -31.361  1.00  0.00              
ATOM   1536  CD  GLN A 110     -13.655 -31.014 -31.566  1.00  0.00              
ATOM   1537  OE1 GLN A 110     -13.269 -29.961 -31.051  1.00  0.00              
ATOM   1538  NE2 GLN A 110     -14.747 -31.085 -32.318  1.00  0.00              
ATOM   1539  H   GLN A 110     -12.474 -33.495 -28.683  1.00  0.00              
ATOM   1540  HA  GLN A 110     -10.851 -34.090 -30.981  1.00  0.00              
ATOM   1541 1HB  GLN A 110     -11.771 -31.502 -29.713  1.00  0.00              
ATOM   1542 2HB  GLN A 110     -10.871 -31.584 -31.246  1.00  0.00              
ATOM   1543 1HG  GLN A 110     -12.951 -32.882 -32.286  1.00  0.00              
ATOM   1544 2HG  GLN A 110     -13.368 -32.867 -30.556  1.00  0.00              
ATOM   1545 1HE2 GLN A 110     -15.293 -30.264 -32.489  1.00  0.00              
ATOM   1546 2HE2 GLN A 110     -15.025 -31.960 -32.716  1.00  0.00              
ATOM   1547  N   ILE A 111      -9.290 -32.602 -28.510  1.00  0.00              
ATOM   1548  CA  ILE A 111      -7.958 -32.310 -27.991  1.00  0.00              
ATOM   1549  C   ILE A 111      -7.088 -33.567 -27.896  1.00  0.00              
ATOM   1550  O   ILE A 111      -5.909 -33.543 -28.253  1.00  0.00              
ATOM   1551  CB  ILE A 111      -8.023 -31.649 -26.578  1.00  0.00              
ATOM   1552  CG1 ILE A 111      -8.596 -30.230 -26.682  1.00  0.00              
ATOM   1553  CG2 ILE A 111      -6.638 -31.602 -25.967  1.00  0.00              
ATOM   1554  CD1 ILE A 111      -9.001 -29.615 -25.347  1.00  0.00              
ATOM   1555  H   ILE A 111     -10.095 -32.418 -27.928  1.00  0.00              
ATOM   1556  HA  ILE A 111      -7.413 -31.662 -28.676  1.00  0.00              
ATOM   1557  HB  ILE A 111      -8.686 -32.234 -25.942  1.00  0.00              
ATOM   1558 1HG1 ILE A 111      -7.835 -29.605 -27.148  1.00  0.00              
ATOM   1559 2HG1 ILE A 111      -9.471 -30.281 -27.331  1.00  0.00              
ATOM   1560 1HG2 ILE A 111      -6.691 -31.139 -24.982  1.00  0.00              
ATOM   1561 2HG2 ILE A 111      -6.247 -32.614 -25.871  1.00  0.00              
ATOM   1562 3HG2 ILE A 111      -5.977 -31.017 -26.607  1.00  0.00              
ATOM   1563 1HD1 ILE A 111      -9.396 -28.613 -25.512  1.00  0.00              
ATOM   1564 2HD1 ILE A 111      -9.767 -30.234 -24.877  1.00  0.00              
ATOM   1565 3HD1 ILE A 111      -8.132 -29.557 -24.694  1.00  0.00              
ATOM   1566  N   LEU A 112      -7.666 -34.656 -27.395  1.00  0.00              
ATOM   1567  CA  LEU A 112      -6.914 -35.901 -27.226  1.00  0.00              
ATOM   1568  C   LEU A 112      -6.557 -36.514 -28.584  1.00  0.00              
ATOM   1569  O   LEU A 112      -5.459 -37.042 -28.762  1.00  0.00              
ATOM   1570  CB  LEU A 112      -7.720 -36.897 -26.383  1.00  0.00              
ATOM   1571  CG  LEU A 112      -7.918 -36.500 -24.914  1.00  0.00              
ATOM   1572  CD1 LEU A 112      -8.838 -37.497 -24.223  1.00  0.00              
ATOM   1573  CD2 LEU A 112      -6.567 -36.440 -24.217  1.00  0.00              
ATOM   1574  H   LEU A 112      -8.638 -34.628 -27.127  1.00  0.00              
ATOM   1575  HA  LEU A 112      -5.972 -35.692 -26.721  1.00  0.00              
ATOM   1576 1HB  LEU A 112      -8.669 -36.851 -26.914  1.00  0.00              
ATOM   1577 2HB  LEU A 112      -7.314 -37.906 -26.452  1.00  0.00              
ATOM   1578  HG  LEU A 112      -8.343 -35.496 -24.905  1.00  0.00              
ATOM   1579 1HD1 LEU A 112      -8.973 -37.206 -23.181  1.00  0.00              
ATOM   1580 2HD1 LEU A 112      -9.806 -37.506 -24.724  1.00  0.00              
ATOM   1581 3HD1 LEU A 112      -8.396 -38.491 -24.268  1.00  0.00              
ATOM   1582 1HD2 LEU A 112      -6.709 -36.156 -23.174  1.00  0.00              
ATOM   1583 2HD2 LEU A 112      -6.088 -37.418 -24.266  1.00  0.00              
ATOM   1584 3HD2 LEU A 112      -5.935 -35.701 -24.710  1.00  0.00              
ATOM   1585  N   ARG A 113      -7.482 -36.426 -29.534  1.00  0.00              
ATOM   1586  CA  ARG A 113      -7.257 -36.936 -30.892  1.00  0.00              
ATOM   1587  C   ARG A 113      -6.146 -36.167 -31.620  1.00  0.00              
ATOM   1588  O   ARG A 113      -5.264 -36.757 -32.247  1.00  0.00              
ATOM   1589  CB  ARG A 113      -8.557 -36.840 -31.702  1.00  0.00              
ATOM   1590  CG  ARG A 113      -8.415 -37.265 -33.165  1.00  0.00              
ATOM   1591  CD  ARG A 113      -9.693 -37.004 -33.956  1.00  0.00              
ATOM   1592  NE  ARG A 113     -10.200 -35.632 -33.840  1.00  0.00              
ATOM   1593  CZ  ARG A 113      -9.715 -34.572 -34.490  1.00  0.00              
ATOM   1594  NH1 ARG A 113      -8.690 -34.704 -35.320  1.00  0.00              
ATOM   1595  NH2 ARG A 113     -10.268 -33.371 -34.315  1.00  0.00              
ATOM   1596  H   ARG A 113      -8.367 -35.995 -29.312  1.00  0.00              
ATOM   1597  HA  ARG A 113      -6.924 -37.973 -30.846  1.00  0.00              
ATOM   1598 1HB  ARG A 113      -9.288 -37.476 -31.206  1.00  0.00              
ATOM   1599 2HB  ARG A 113      -8.886 -35.802 -31.654  1.00  0.00              
ATOM   1600 1HG  ARG A 113      -7.595 -36.703 -33.612  1.00  0.00              
ATOM   1601 2HG  ARG A 113      -8.184 -38.331 -33.195  1.00  0.00              
ATOM   1602 1HD  ARG A 113      -9.501 -37.196 -35.011  1.00  0.00              
ATOM   1603 2HD  ARG A 113     -10.473 -37.675 -33.601  1.00  0.00              
ATOM   1604  HE  ARG A 113     -10.961 -35.272 -33.280  1.00  0.00              
ATOM   1605 1HH1 ARG A 113      -8.272 -35.613 -35.462  1.00  0.00              
ATOM   1606 2HH1 ARG A 113      -8.331 -33.895 -35.806  1.00  0.00              
ATOM   1607 1HH2 ARG A 113     -11.055 -33.267 -33.689  1.00  0.00              
ATOM   1608 2HH2 ARG A 113      -9.898 -32.572 -34.807  1.00  0.00              
ATOM   1609  N   VAL A 114      -6.202 -34.841 -31.531  1.00  0.00              
ATOM   1610  CA  VAL A 114      -5.234 -33.973 -32.190  1.00  0.00              
ATOM   1611  C   VAL A 114      -3.842 -34.109 -31.583  1.00  0.00              
ATOM   1612  O   VAL A 114      -2.841 -34.199 -32.309  1.00  0.00              
ATOM   1613  CB  VAL A 114      -5.676 -32.493 -32.101  1.00  0.00              
ATOM   1614  CG1 VAL A 114      -4.558 -31.584 -32.554  1.00  0.00              
ATOM   1615  CG2 VAL A 114      -6.911 -32.271 -32.949  1.00  0.00              
ATOM   1616  H   VAL A 114      -6.944 -34.426 -30.985  1.00  0.00              
ATOM   1617  HA  VAL A 114      -5.101 -34.250 -33.237  1.00  0.00              
ATOM   1618  HB  VAL A 114      -5.948 -32.267 -31.070  1.00  0.00              
ATOM   1619 1HG1 VAL A 114      -4.883 -30.546 -32.485  1.00  0.00              
ATOM   1620 2HG1 VAL A 114      -3.686 -31.734 -31.917  1.00  0.00              
ATOM   1621 3HG1 VAL A 114      -4.298 -31.814 -33.587  1.00  0.00              
ATOM   1622 1HG2 VAL A 114      -7.217 -31.228 -32.881  1.00  0.00              
ATOM   1623 2HG2 VAL A 114      -6.687 -32.518 -33.987  1.00  0.00              
ATOM   1624 3HG2 VAL A 114      -7.718 -32.909 -32.590  1.00  0.00              
ATOM   1625  N   LYS A 115      -3.778 -34.126 -30.254  1.00  0.00              
ATOM   1626  CA  LYS A 115      -2.504 -34.239 -29.555  1.00  0.00              
ATOM   1627  C   LYS A 115      -1.996 -35.681 -29.463  1.00  0.00              
ATOM   1628  O   LYS A 115      -0.793 -35.908 -29.308  1.00  0.00              
ATOM   1629  CB  LYS A 115      -2.628 -33.643 -28.152  1.00  0.00              
ATOM   1630  CG  LYS A 115      -2.861 -32.138 -28.126  1.00  0.00              
ATOM   1631  CD  LYS A 115      -1.606 -31.376 -28.525  1.00  0.00              
ATOM   1632  CE  LYS A 115      -0.535 -31.469 -27.448  1.00  0.00              
ATOM   1633  NZ  LYS A 115       0.721 -30.782 -27.852  1.00  0.00              
ATOM   1634  H   LYS A 115      -4.631 -34.059 -29.716  1.00  0.00              
ATOM   1635  HA  LYS A 115      -1.733 -33.696 -30.103  1.00  0.00              
ATOM   1636 1HB  LYS A 115      -3.461 -34.147 -27.663  1.00  0.00              
ATOM   1637 2HB  LYS A 115      -1.703 -33.875 -27.623  1.00  0.00              
ATOM   1638 1HG  LYS A 115      -3.667 -31.900 -28.821  1.00  0.00              
ATOM   1639 2HG  LYS A 115      -3.156 -31.850 -27.117  1.00  0.00              
ATOM   1640 1HD  LYS A 115      -1.224 -31.799 -29.456  1.00  0.00              
ATOM   1641 2HD  LYS A 115      -1.870 -30.331 -28.684  1.00  0.00              
ATOM   1642 1HE  LYS A 115      -0.923 -31.011 -26.540  1.00  0.00              
ATOM   1643 2HE  LYS A 115      -0.328 -32.523 -27.263  1.00  0.00              
ATOM   1644 1HZ  LYS A 115       1.404 -30.867 -27.112  1.00  0.00              
ATOM   1645 2HZ  LYS A 115       1.083 -31.207 -28.695  1.00  0.00              
ATOM   1646 3HZ  LYS A 115       0.530 -29.805 -28.023  1.00  0.00              
ATOM   1647  N   GLU A 116      -2.906 -36.648 -29.555  1.00  0.00              
ATOM   1648  CA  GLU A 116      -2.537 -38.058 -29.426  1.00  0.00              
ATOM   1649  C   GLU A 116      -1.796 -38.292 -28.111  1.00  0.00              
ATOM   1650  O   GLU A 116      -0.779 -38.982 -28.074  1.00  0.00              
ATOM   1651  CB  GLU A 116      -1.674 -38.504 -30.608  1.00  0.00              
ATOM   1652  CG  GLU A 116      -2.357 -38.389 -31.964  1.00  0.00              
ATOM   1653  CD  GLU A 116      -1.448 -38.841 -33.073  1.00  0.00              
ATOM   1654  OE1 GLU A 116      -0.335 -39.212 -32.789  1.00  0.00              
ATOM   1655  OE2 GLU A 116      -1.902 -38.921 -34.190  1.00  0.00              
ATOM   1656  H   GLU A 116      -3.873 -36.405 -29.718  1.00  0.00              
ATOM   1657  HA  GLU A 116      -3.436 -38.675 -29.402  1.00  0.00              
ATOM   1658 1HB  GLU A 116      -0.778 -37.883 -30.600  1.00  0.00              
ATOM   1659 2HB  GLU A 116      -1.399 -39.543 -30.428  1.00  0.00              
ATOM   1660 1HG  GLU A 116      -3.299 -38.935 -32.022  1.00  0.00              
ATOM   1661 2HG  GLU A 116      -2.550 -37.322 -32.064  1.00  0.00              
ATOM   1662  N   ASP A 117      -2.321 -37.713 -27.034  1.00  0.00              
ATOM   1663  CA  ASP A 117      -1.664 -37.768 -25.735  1.00  0.00              
ATOM   1664  C   ASP A 117      -2.671 -37.613 -24.589  1.00  0.00              
ATOM   1665  O   ASP A 117      -3.155 -36.515 -24.315  1.00  0.00              
ATOM   1666  CB  ASP A 117      -0.587 -36.685 -25.641  1.00  0.00              
ATOM   1667  CG  ASP A 117       0.232 -36.722 -24.357  1.00  0.00              
ATOM   1668  OD1 ASP A 117      -0.056 -37.540 -23.516  1.00  0.00              
ATOM   1669  OD2 ASP A 117       1.229 -36.044 -24.293  1.00  0.00              
ATOM   1670  H   ASP A 117      -3.199 -37.223 -27.122  1.00  0.00              
ATOM   1671  HA  ASP A 117      -1.195 -38.743 -25.599  1.00  0.00              
ATOM   1672 1HB  ASP A 117       0.086 -36.665 -26.499  1.00  0.00              
ATOM   1673 2HB  ASP A 117      -1.212 -35.791 -25.647  1.00  0.00              
ATOM   1674  N   GLU A 118      -2.972 -38.730 -23.928  1.00  0.00              
ATOM   1675  CA  GLU A 118      -3.878 -38.768 -22.779  1.00  0.00              
ATOM   1676  C   GLU A 118      -3.390 -37.979 -21.580  1.00  0.00              
ATOM   1677  O   GLU A 118      -4.178 -37.598 -20.716  1.00  0.00              
ATOM   1678  CB  GLU A 118      -4.124 -40.219 -22.359  1.00  0.00              
ATOM   1679  CG  GLU A 118      -4.990 -41.015 -23.325  1.00  0.00              
ATOM   1680  CD  GLU A 118      -5.145 -42.440 -22.872  1.00  0.00              
ATOM   1681  OE1 GLU A 118      -4.552 -42.797 -21.882  1.00  0.00              
ATOM   1682  OE2 GLU A 118      -5.944 -43.141 -23.447  1.00  0.00              
ATOM   1683  H   GLU A 118      -2.546 -39.588 -24.247  1.00  0.00              
ATOM   1684  HA  GLU A 118      -4.831 -38.310 -23.044  1.00  0.00              
ATOM   1685 1HB  GLU A 118      -3.147 -40.695 -22.271  1.00  0.00              
ATOM   1686 2HB  GLU A 118      -4.603 -40.191 -21.380  1.00  0.00              
ATOM   1687 1HG  GLU A 118      -5.974 -40.577 -23.487  1.00  0.00              
ATOM   1688 2HG  GLU A 118      -4.425 -40.990 -24.256  1.00  0.00              
ATOM   1689  N   ASN A 119      -2.082 -37.761 -21.517  1.00  0.00              
ATOM   1690  CA  ASN A 119      -1.492 -37.005 -20.425  1.00  0.00              
ATOM   1691  C   ASN A 119      -1.245 -35.551 -20.786  1.00  0.00              
ATOM   1692  O   ASN A 119      -0.507 -34.857 -20.088  1.00  0.00              
ATOM   1693  CB  ASN A 119      -0.200 -37.646 -19.954  1.00  0.00              
ATOM   1694  CG  ASN A 119      -0.398 -38.952 -19.237  1.00  0.00              
ATOM   1695  OD1 ASN A 119      -1.450 -39.200 -18.637  1.00  0.00              
ATOM   1696  ND2 ASN A 119       0.637 -39.753 -19.225  1.00  0.00              
ATOM   1697  H   ASN A 119      -1.482 -38.128 -22.242  1.00  0.00              
ATOM   1698  HA  ASN A 119      -2.178 -36.983 -19.577  1.00  0.00              
ATOM   1699 1HB  ASN A 119       0.657 -37.732 -20.624  1.00  0.00              
ATOM   1700 2HB  ASN A 119      -0.007 -36.866 -19.217  1.00  0.00              
ATOM   1701 1HD2 ASN A 119       0.577 -40.640 -18.766  1.00  0.00              
ATOM   1702 2HD2 ASN A 119       1.486 -39.478 -19.675  1.00  0.00              
ATOM   1703  N   VAL A 120      -1.853 -35.088 -21.874  1.00  0.00              
ATOM   1704  CA  VAL A 120      -1.688 -33.692 -22.281  1.00  0.00              
ATOM   1705  C   VAL A 120      -2.150 -32.772 -21.140  1.00  0.00              
ATOM   1706  O   VAL A 120      -3.218 -32.979 -20.575  1.00  0.00              
ATOM   1707  CB  VAL A 120      -2.481 -33.368 -23.562  1.00  0.00              
ATOM   1708  CG1 VAL A 120      -3.977 -33.451 -23.298  1.00  0.00              
ATOM   1709  CG2 VAL A 120      -2.109 -31.989 -24.084  1.00  0.00              
ATOM   1710  H   VAL A 120      -2.436 -35.697 -22.429  1.00  0.00              
ATOM   1711  HA  VAL A 120      -0.639 -33.451 -22.456  1.00  0.00              
ATOM   1712  HB  VAL A 120      -2.208 -34.084 -24.337  1.00  0.00              
ATOM   1713 1HG1 VAL A 120      -4.521 -33.219 -24.213  1.00  0.00              
ATOM   1714 2HG1 VAL A 120      -4.233 -34.458 -22.968  1.00  0.00              
ATOM   1715 3HG1 VAL A 120      -4.250 -32.734 -22.523  1.00  0.00              
ATOM   1716 1HG2 VAL A 120      -2.677 -31.776 -24.989  1.00  0.00              
ATOM   1717 2HG2 VAL A 120      -2.339 -31.239 -23.326  1.00  0.00              
ATOM   1718 3HG2 VAL A 120      -1.043 -31.960 -24.310  1.00  0.00              
ATOM   1719  N   PRO A 121      -1.325 -31.778 -20.758  1.00  0.00              
ATOM   1720  CA  PRO A 121      -1.706 -30.809 -19.714  1.00  0.00              
ATOM   1721  C   PRO A 121      -3.112 -30.329 -20.019  1.00  0.00              
ATOM   1722  O   PRO A 121      -3.365 -29.774 -21.084  1.00  0.00              
ATOM   1723  CB  PRO A 121      -0.660 -29.723 -19.858  1.00  0.00              
ATOM   1724  CG  PRO A 121       0.549 -30.522 -20.256  1.00  0.00              
ATOM   1725  CD  PRO A 121      -0.005 -31.492 -21.282  1.00  0.00              
ATOM   1726  HA  PRO A 121      -1.725 -31.253 -18.708  1.00  0.00              
ATOM   1727 1HB  PRO A 121      -0.948 -28.984 -20.620  1.00  0.00              
ATOM   1728 2HB  PRO A 121      -0.515 -29.176 -18.915  1.00  0.00              
ATOM   1729 1HG  PRO A 121       1.334 -29.875 -20.675  1.00  0.00              
ATOM   1730 2HG  PRO A 121       0.987 -31.038 -19.388  1.00  0.00              
ATOM   1731 1HD  PRO A 121      -0.052 -31.051 -22.288  1.00  0.00              
ATOM   1732 2HD  PRO A 121       0.602 -32.406 -21.360  1.00  0.00              
ATOM   1733  N   PHE A 122      -4.015 -30.527 -19.070  1.00  0.00              
ATOM   1734  CA  PHE A 122      -5.401 -30.134 -19.247  1.00  0.00              
ATOM   1735  C   PHE A 122      -6.011 -29.725 -17.909  1.00  0.00              
ATOM   1736  O   PHE A 122      -5.900 -30.441 -16.917  1.00  0.00              
ATOM   1737  CB  PHE A 122      -6.120 -31.363 -19.828  1.00  0.00              
ATOM   1738  CG  PHE A 122      -7.584 -31.176 -20.132  1.00  0.00              
ATOM   1739  CD1 PHE A 122      -8.547 -31.325 -19.142  1.00  0.00              
ATOM   1740  CD2 PHE A 122      -8.002 -30.968 -21.446  1.00  0.00              
ATOM   1741  CE1 PHE A 122      -9.911 -31.278 -19.457  1.00  0.00              
ATOM   1742  CE2 PHE A 122      -9.357 -30.919 -21.774  1.00  0.00              
ATOM   1743  CZ  PHE A 122     -10.318 -31.077 -20.780  1.00  0.00              
ATOM   1744  H   PHE A 122      -3.734 -30.961 -18.202  1.00  0.00              
ATOM   1745  HA  PHE A 122      -5.458 -29.264 -19.903  1.00  0.00              
ATOM   1746 1HB  PHE A 122      -5.659 -31.656 -20.770  1.00  0.00              
ATOM   1747 2HB  PHE A 122      -6.069 -32.193 -19.125  1.00  0.00              
ATOM   1748  HD1 PHE A 122      -8.231 -31.479 -18.109  1.00  0.00              
ATOM   1749  HD2 PHE A 122      -7.248 -30.844 -22.225  1.00  0.00              
ATOM   1750  HE1 PHE A 122     -10.656 -31.397 -18.671  1.00  0.00              
ATOM   1751  HE2 PHE A 122      -9.665 -30.758 -22.807  1.00  0.00              
ATOM   1752  HZ  PHE A 122     -11.378 -31.048 -21.027  1.00  0.00              
ATOM   1753  N   LEU A 123      -6.647 -28.564 -17.880  1.00  0.00              
ATOM   1754  CA  LEU A 123      -7.304 -28.110 -16.669  1.00  0.00              
ATOM   1755  C   LEU A 123      -8.751 -27.825 -17.036  1.00  0.00              
ATOM   1756  O   LEU A 123      -9.014 -27.155 -18.031  1.00  0.00              
ATOM   1757  CB  LEU A 123      -6.633 -26.835 -16.156  1.00  0.00              
ATOM   1758  CG  LEU A 123      -7.244 -26.191 -14.916  1.00  0.00              
ATOM   1759  CD1 LEU A 123      -7.103 -27.142 -13.750  1.00  0.00              
ATOM   1760  CD2 LEU A 123      -6.549 -24.874 -14.611  1.00  0.00              
ATOM   1761  H   LEU A 123      -6.681 -27.983 -18.705  1.00  0.00              
ATOM   1762  HA  LEU A 123      -7.273 -28.900 -15.919  1.00  0.00              
ATOM   1763 1HB  LEU A 123      -5.651 -27.237 -15.910  1.00  0.00              
ATOM   1764 2HB  LEU A 123      -6.533 -26.087 -16.942  1.00  0.00              
ATOM   1765  HG  LEU A 123      -8.285 -25.966 -15.147  1.00  0.00              
ATOM   1766 1HD1 LEU A 123      -7.537 -26.692 -12.858  1.00  0.00              
ATOM   1767 2HD1 LEU A 123      -7.623 -28.073 -13.975  1.00  0.00              
ATOM   1768 3HD1 LEU A 123      -6.048 -27.348 -13.575  1.00  0.00              
ATOM   1769 1HD2 LEU A 123      -6.996 -24.425 -13.724  1.00  0.00              
ATOM   1770 2HD2 LEU A 123      -5.489 -25.054 -14.432  1.00  0.00              
ATOM   1771 3HD2 LEU A 123      -6.664 -24.197 -15.457  1.00  0.00              
ATOM   1772  N   LEU A 124      -9.696 -28.358 -16.268  1.00  0.00              
ATOM   1773  CA  LEU A 124     -11.096 -28.103 -16.567  1.00  0.00              
ATOM   1774  C   LEU A 124     -11.419 -26.839 -15.783  1.00  0.00              
ATOM   1775  O   LEU A 124     -11.210 -26.793 -14.566  1.00  0.00              
ATOM   1776  CB  LEU A 124     -11.998 -29.277 -16.167  1.00  0.00              
ATOM   1777  CG  LEU A 124     -13.496 -29.067 -16.421  1.00  0.00              
ATOM   1778  CD1 LEU A 124     -13.755 -28.910 -17.914  1.00  0.00              
ATOM   1779  CD2 LEU A 124     -14.278 -30.245 -15.860  1.00  0.00              
ATOM   1780  H   LEU A 124      -9.460 -28.939 -15.477  1.00  0.00              
ATOM   1781  HA  LEU A 124     -11.216 -27.938 -17.637  1.00  0.00              
ATOM   1782 1HB  LEU A 124     -11.607 -30.038 -16.841  1.00  0.00              
ATOM   1783 2HB  LEU A 124     -11.826 -29.584 -15.135  1.00  0.00              
ATOM   1784  HG  LEU A 124     -13.796 -28.175 -15.871  1.00  0.00              
ATOM   1785 1HD1 LEU A 124     -14.821 -28.761 -18.085  1.00  0.00              
ATOM   1786 2HD1 LEU A 124     -13.204 -28.048 -18.290  1.00  0.00              
ATOM   1787 3HD1 LEU A 124     -13.426 -29.807 -18.436  1.00  0.00              
ATOM   1788 1HD2 LEU A 124     -15.342 -30.094 -16.041  1.00  0.00              
ATOM   1789 2HD2 LEU A 124     -13.953 -31.164 -16.348  1.00  0.00              
ATOM   1790 3HD2 LEU A 124     -14.100 -30.322 -14.787  1.00  0.00              
ATOM   1791  N   VAL A 125     -11.918 -25.819 -16.475  1.00  0.00              
ATOM   1792  CA  VAL A 125     -12.211 -24.541 -15.844  1.00  0.00              
ATOM   1793  C   VAL A 125     -13.672 -24.113 -15.902  1.00  0.00              
ATOM   1794  O   VAL A 125     -14.217 -23.881 -16.980  1.00  0.00              
ATOM   1795  CB  VAL A 125     -11.359 -23.423 -16.474  1.00  0.00              
ATOM   1796  CG1 VAL A 125     -11.684 -22.081 -15.835  1.00  0.00              
ATOM   1797  CG2 VAL A 125      -9.878 -23.736 -16.328  1.00  0.00              
ATOM   1798  H   VAL A 125     -12.097 -25.933 -17.463  1.00  0.00              
ATOM   1799  HA  VAL A 125     -12.021 -24.576 -14.771  1.00  0.00              
ATOM   1800  HB  VAL A 125     -11.569 -23.377 -17.543  1.00  0.00              
ATOM   1801 1HG1 VAL A 125     -11.073 -21.303 -16.293  1.00  0.00              
ATOM   1802 2HG1 VAL A 125     -12.739 -21.851 -15.989  1.00  0.00              
ATOM   1803 3HG1 VAL A 125     -11.473 -22.126 -14.767  1.00  0.00              
ATOM   1804 1HG2 VAL A 125      -9.290 -22.937 -16.779  1.00  0.00              
ATOM   1805 2HG2 VAL A 125      -9.627 -23.819 -15.270  1.00  0.00              
ATOM   1806 3HG2 VAL A 125      -9.653 -24.678 -16.830  1.00  0.00              
ATOM   1807  N   GLY A 126     -14.302 -24.010 -14.733  1.00  0.00              
ATOM   1808  CA  GLY A 126     -15.684 -23.569 -14.675  1.00  0.00              
ATOM   1809  C   GLY A 126     -15.636 -22.076 -14.414  1.00  0.00              
ATOM   1810  O   GLY A 126     -15.174 -21.638 -13.362  1.00  0.00              
ATOM   1811  H   GLY A 126     -13.822 -24.239 -13.874  1.00  0.00              
ATOM   1812 1HA  GLY A 126     -16.170 -23.794 -15.624  1.00  0.00              
ATOM   1813 2HA  GLY A 126     -16.194 -24.100 -13.872  1.00  0.00              
ATOM   1814  N   ASN A 127     -16.103 -21.287 -15.369  1.00  0.00              
ATOM   1815  CA  ASN A 127     -16.039 -19.837 -15.245  1.00  0.00              
ATOM   1816  C   ASN A 127     -17.342 -19.215 -14.754  1.00  0.00              
ATOM   1817  O   ASN A 127     -18.384 -19.877 -14.726  1.00  0.00              
ATOM   1818  CB  ASN A 127     -15.632 -19.202 -16.561  1.00  0.00              
ATOM   1819  CG  ASN A 127     -15.181 -17.774 -16.430  1.00  0.00              
ATOM   1820  OD1 ASN A 127     -14.726 -17.341 -15.365  1.00  0.00              
ATOM   1821  ND2 ASN A 127     -15.379 -17.020 -17.481  1.00  0.00              
ATOM   1822  H   ASN A 127     -16.511 -21.693 -16.200  1.00  0.00              
ATOM   1823  HA  ASN A 127     -15.294 -19.562 -14.497  1.00  0.00              
ATOM   1824 1HB  ASN A 127     -14.970 -19.724 -17.252  1.00  0.00              
ATOM   1825 2HB  ASN A 127     -16.649 -19.213 -16.954  1.00  0.00              
ATOM   1826 1HD2 ASN A 127     -15.103 -16.058 -17.465  1.00  0.00              
ATOM   1827 2HD2 ASN A 127     -15.806 -17.404 -18.299  1.00  0.00              
ATOM   1828  N   LYS A 128     -17.265 -17.932 -14.385  1.00  0.00              
ATOM   1829  CA  LYS A 128     -18.412 -17.134 -13.957  1.00  0.00              
ATOM   1830  C   LYS A 128     -18.950 -17.590 -12.597  1.00  0.00              
ATOM   1831  O   LYS A 128     -20.165 -17.584 -12.366  1.00  0.00              
ATOM   1832  CB  LYS A 128     -19.529 -17.172 -15.006  1.00  0.00              
ATOM   1833  CG  LYS A 128     -19.060 -16.786 -16.403  1.00  0.00              
ATOM   1834  CD  LYS A 128     -20.214 -16.616 -17.369  1.00  0.00              
ATOM   1835  CE  LYS A 128     -19.707 -16.460 -18.787  1.00  0.00              
ATOM   1836  NZ  LYS A 128     -20.829 -16.275 -19.744  1.00  0.00              
ATOM   1837  H   LYS A 128     -16.350 -17.505 -14.409  1.00  0.00              
ATOM   1838  HA  LYS A 128     -18.111 -16.094 -13.829  1.00  0.00              
ATOM   1839 1HB  LYS A 128     -19.924 -18.189 -15.015  1.00  0.00              
ATOM   1840 2HB  LYS A 128     -20.305 -16.485 -14.673  1.00  0.00              
ATOM   1841 1HG  LYS A 128     -18.510 -15.847 -16.336  1.00  0.00              
ATOM   1842 2HG  LYS A 128     -18.398 -17.568 -16.774  1.00  0.00              
ATOM   1843 1HD  LYS A 128     -20.857 -17.495 -17.301  1.00  0.00              
ATOM   1844 2HD  LYS A 128     -20.780 -15.730 -17.081  1.00  0.00              
ATOM   1845 1HE  LYS A 128     -19.047 -15.595 -18.821  1.00  0.00              
ATOM   1846 2HE  LYS A 128     -19.144 -17.356 -19.048  1.00  0.00              
ATOM   1847 1HZ  LYS A 128     -20.459 -16.174 -20.679  1.00  0.00              
ATOM   1848 2HZ  LYS A 128     -21.439 -17.080 -19.707  1.00  0.00              
ATOM   1849 3HZ  LYS A 128     -21.349 -15.446 -19.496  1.00  0.00              
ATOM   1850  N   SER A 129     -18.041 -17.961 -11.697  1.00  0.00              
ATOM   1851  CA  SER A 129     -18.418 -18.372 -10.340  1.00  0.00              
ATOM   1852  C   SER A 129     -19.042 -17.236  -9.529  1.00  0.00              
ATOM   1853  O   SER A 129     -19.642 -17.485  -8.492  1.00  0.00              
ATOM   1854  CB  SER A 129     -17.210 -18.925  -9.574  1.00  0.00              
ATOM   1855  OG  SER A 129     -16.259 -17.902  -9.303  1.00  0.00              
ATOM   1856  H   SER A 129     -17.065 -17.960 -11.957  1.00  0.00              
ATOM   1857  HA  SER A 129     -19.092 -19.230 -10.319  1.00  0.00              
ATOM   1858 1HB  SER A 129     -17.559 -19.353  -8.635  1.00  0.00              
ATOM   1859 2HB  SER A 129     -16.742 -19.704 -10.175  1.00  0.00              
ATOM   1860  HG  SER A 129     -15.689 -18.178  -8.581  1.00  0.00              
ATOM   1861  N   ASP A 130     -18.895 -15.996  -9.989  1.00  0.00              
ATOM   1862  CA  ASP A 130     -19.528 -14.862  -9.318  1.00  0.00              
ATOM   1863  C   ASP A 130     -21.041 -14.885  -9.565  1.00  0.00              
ATOM   1864  O   ASP A 130     -21.801 -14.190  -8.889  1.00  0.00              
ATOM   1865  CB  ASP A 130     -18.926 -13.540  -9.802  1.00  0.00              
ATOM   1866  CG  ASP A 130     -19.047 -13.306 -11.302  1.00  0.00              
ATOM   1867  OD1 ASP A 130     -18.409 -14.011 -12.047  1.00  0.00              
ATOM   1868  OD2 ASP A 130     -19.888 -12.534 -11.696  1.00  0.00              
ATOM   1869  H   ASP A 130     -18.338 -15.831 -10.816  1.00  0.00              
ATOM   1870  HA  ASP A 130     -19.375 -14.938  -8.241  1.00  0.00              
ATOM   1871 1HB  ASP A 130     -19.304 -12.669  -9.267  1.00  0.00              
ATOM   1872 2HB  ASP A 130     -17.878 -13.701  -9.543  1.00  0.00              
ATOM   1873  N   LEU A 131     -21.475 -15.691 -10.532  1.00  0.00              
ATOM   1874  CA  LEU A 131     -22.896 -15.815 -10.846  1.00  0.00              
ATOM   1875  C   LEU A 131     -23.484 -17.078 -10.217  1.00  0.00              
ATOM   1876  O   LEU A 131     -24.260 -17.788 -10.850  1.00  0.00              
ATOM   1877  CB  LEU A 131     -23.101 -15.865 -12.365  1.00  0.00              
ATOM   1878  CG  LEU A 131     -22.605 -14.661 -13.158  1.00  0.00              
ATOM   1879  CD1 LEU A 131     -22.820 -14.903 -14.641  1.00  0.00              
ATOM   1880  CD2 LEU A 131     -23.336 -13.410 -12.687  1.00  0.00              
ATOM   1881  H   LEU A 131     -20.806 -16.230 -11.062  1.00  0.00              
ATOM   1882  HA  LEU A 131     -23.439 -14.972 -10.420  1.00  0.00              
ATOM   1883 1HB  LEU A 131     -22.488 -16.734 -12.598  1.00  0.00              
ATOM   1884 2HB  LEU A 131     -24.139 -16.074 -12.626  1.00  0.00              
ATOM   1885  HG  LEU A 131     -21.547 -14.536 -12.929  1.00  0.00              
ATOM   1886 1HD1 LEU A 131     -22.465 -14.041 -15.206  1.00  0.00              
ATOM   1887 2HD1 LEU A 131     -22.267 -15.790 -14.949  1.00  0.00              
ATOM   1888 3HD1 LEU A 131     -23.882 -15.051 -14.836  1.00  0.00              
ATOM   1889 1HD2 LEU A 131     -22.982 -12.547 -13.253  1.00  0.00              
ATOM   1890 2HD2 LEU A 131     -24.408 -13.533 -12.845  1.00  0.00              
ATOM   1891 3HD2 LEU A 131     -23.142 -13.252 -11.626  1.00  0.00              
ATOM   1892  N   GLU A 132     -23.114 -17.342  -8.968  1.00  0.00              
ATOM   1893  CA  GLU A 132     -23.591 -18.510  -8.233  1.00  0.00              
ATOM   1894  C   GLU A 132     -25.101 -18.736  -8.312  1.00  0.00              
ATOM   1895  O   GLU A 132     -25.562 -19.872  -8.457  1.00  0.00              
ATOM   1896  CB  GLU A 132     -23.183 -18.405  -6.761  1.00  0.00              
ATOM   1897  CG  GLU A 132     -23.539 -19.630  -5.938  1.00  0.00              
ATOM   1898  CD  GLU A 132     -22.659 -20.830  -6.264  1.00  0.00              
ATOM   1899  OE1 GLU A 132     -23.080 -21.977  -5.977  1.00  0.00              
ATOM   1900  OE2 GLU A 132     -21.544 -20.626  -6.797  1.00  0.00              
ATOM   1901  H   GLU A 132     -22.477 -16.702  -8.516  1.00  0.00              
ATOM   1902  HA  GLU A 132     -23.159 -19.416  -8.658  1.00  0.00              
ATOM   1903 1HB  GLU A 132     -22.105 -18.247  -6.740  1.00  0.00              
ATOM   1904 2HB  GLU A 132     -23.687 -17.529  -6.353  1.00  0.00              
ATOM   1905 1HG  GLU A 132     -23.504 -19.455  -4.863  1.00  0.00              
ATOM   1906 2HG  GLU A 132     -24.562 -19.851  -6.236  1.00  0.00              
ATOM   1907  N   ASP A 133     -25.871 -17.659  -8.214  1.00  0.00              
ATOM   1908  CA  ASP A 133     -27.321 -17.780  -8.265  1.00  0.00              
ATOM   1909  C   ASP A 133     -27.811 -18.257  -9.636  1.00  0.00              
ATOM   1910  O   ASP A 133     -28.907 -18.806  -9.749  1.00  0.00              
ATOM   1911  CB  ASP A 133     -27.973 -16.441  -7.912  1.00  0.00              
ATOM   1912  CG  ASP A 133     -27.877 -16.063  -6.440  1.00  0.00              
ATOM   1913  OD1 ASP A 133     -27.530 -16.910  -5.651  1.00  0.00              
ATOM   1914  OD2 ASP A 133     -27.997 -14.900  -6.137  1.00  0.00              
ATOM   1915  H   ASP A 133     -25.458 -16.744  -8.103  1.00  0.00              
ATOM   1916  HA  ASP A 133     -27.654 -18.533  -7.550  1.00  0.00              
ATOM   1917 1HB  ASP A 133     -27.620 -15.610  -8.524  1.00  0.00              
ATOM   1918 2HB  ASP A 133     -29.011 -16.661  -8.163  1.00  0.00              
ATOM   1919  N   LYS A 134     -26.990 -18.063 -10.666  1.00  0.00              
ATOM   1920  CA  LYS A 134     -27.333 -18.507 -12.015  1.00  0.00              
ATOM   1921  C   LYS A 134     -26.762 -19.878 -12.363  1.00  0.00              
ATOM   1922  O   LYS A 134     -26.893 -20.338 -13.493  1.00  0.00              
ATOM   1923  CB  LYS A 134     -26.838 -17.484 -13.036  1.00  0.00              
ATOM   1924  CG  LYS A 134     -27.459 -16.110 -12.871  1.00  0.00              
ATOM   1925  CD  LYS A 134     -26.925 -15.139 -13.913  1.00  0.00              
ATOM   1926  CE  LYS A 134     -27.494 -13.737 -13.710  1.00  0.00              
ATOM   1927  NZ  LYS A 134     -27.000 -12.782 -14.743  1.00  0.00              
ATOM   1928  H   LYS A 134     -26.107 -17.596 -10.511  1.00  0.00              
ATOM   1929  HA  LYS A 134     -28.414 -18.616 -12.104  1.00  0.00              
ATOM   1930 1HB  LYS A 134     -25.756 -17.416 -12.921  1.00  0.00              
ATOM   1931 2HB  LYS A 134     -27.073 -17.878 -14.025  1.00  0.00              
ATOM   1932 1HG  LYS A 134     -28.540 -16.204 -12.978  1.00  0.00              
ATOM   1933 2HG  LYS A 134     -27.224 -15.741 -11.873  1.00  0.00              
ATOM   1934 1HD  LYS A 134     -25.838 -15.106 -13.832  1.00  0.00              
ATOM   1935 2HD  LYS A 134     -27.203 -15.503 -14.902  1.00  0.00              
ATOM   1936 1HE  LYS A 134     -28.580 -13.798 -13.760  1.00  0.00              
ATOM   1937 2HE  LYS A 134     -27.196 -13.388 -12.721  1.00  0.00              
ATOM   1938 1HZ  LYS A 134     -27.398 -11.868 -14.574  1.00  0.00              
ATOM   1939 2HZ  LYS A 134     -25.992 -12.724 -14.696  1.00  0.00              
ATOM   1940 3HZ  LYS A 134     -27.276 -13.104 -15.659  1.00  0.00              
ATOM   1941  N   ARG A 135     -26.138 -20.532 -11.394  1.00  0.00              
ATOM   1942  CA  ARG A 135     -25.499 -21.818 -11.637  1.00  0.00              
ATOM   1943  C   ARG A 135     -26.463 -22.903 -12.128  1.00  0.00              
ATOM   1944  O   ARG A 135     -27.480 -23.181 -11.493  1.00  0.00              
ATOM   1945  CB  ARG A 135     -24.802 -22.306 -10.367  1.00  0.00              
ATOM   1946  CG  ARG A 135     -24.071 -23.627 -10.539  1.00  0.00              
ATOM   1947  CD  ARG A 135     -23.647 -24.211  -9.207  1.00  0.00              
ATOM   1948  NE  ARG A 135     -22.571 -23.447  -8.574  1.00  0.00              
ATOM   1949  CZ  ARG A 135     -21.275 -23.586  -8.845  1.00  0.00              
ATOM   1950  NH1 ARG A 135     -20.860 -24.470  -9.748  1.00  0.00              
ATOM   1951  NH2 ARG A 135     -20.388 -22.840  -8.201  1.00  0.00              
ATOM   1952  H   ARG A 135     -26.102 -20.133 -10.466  1.00  0.00              
ATOM   1953  HA  ARG A 135     -24.761 -21.719 -12.434  1.00  0.00              
ATOM   1954 1HB  ARG A 135     -24.097 -21.529 -10.072  1.00  0.00              
ATOM   1955 2HB  ARG A 135     -25.570 -22.408  -9.601  1.00  0.00              
ATOM   1956 1HG  ARG A 135     -24.736 -24.328 -11.044  1.00  0.00              
ATOM   1957 2HG  ARG A 135     -23.188 -23.456 -11.156  1.00  0.00              
ATOM   1958 1HD  ARG A 135     -24.504 -24.219  -8.534  1.00  0.00              
ATOM   1959 2HD  ARG A 135     -23.299 -25.232  -9.363  1.00  0.00              
ATOM   1960  HE  ARG A 135     -22.622 -22.726  -7.867  1.00  0.00              
ATOM   1961 1HH1 ARG A 135     -21.533 -25.043 -10.235  1.00  0.00              
ATOM   1962 2HH1 ARG A 135     -19.874 -24.563  -9.942  1.00  0.00              
ATOM   1963 1HH2 ARG A 135     -20.700 -22.172  -7.510  1.00  0.00              
ATOM   1964 2HH2 ARG A 135     -19.405 -22.943  -8.403  1.00  0.00              
ATOM   1965  N   GLN A 136     -26.128 -23.510 -13.265  1.00  0.00              
ATOM   1966  CA  GLN A 136     -26.854 -24.670 -13.770  1.00  0.00              
ATOM   1967  C   GLN A 136     -26.004 -25.916 -13.528  1.00  0.00              
ATOM   1968  O   GLN A 136     -26.527 -27.001 -13.270  1.00  0.00              
ATOM   1969  CB  GLN A 136     -27.140 -24.524 -15.271  1.00  0.00              
ATOM   1970  CG  GLN A 136     -28.034 -23.345 -15.630  1.00  0.00              
ATOM   1971  CD  GLN A 136     -28.354 -23.273 -17.117  1.00  0.00              
ATOM   1972  OE1 GLN A 136     -27.984 -24.163 -17.891  1.00  0.00              
ATOM   1973  NE2 GLN A 136     -29.060 -22.221 -17.522  1.00  0.00              
ATOM   1974  H   GLN A 136     -25.344 -23.153 -13.792  1.00  0.00              
ATOM   1975  HA  GLN A 136     -27.788 -24.783 -13.221  1.00  0.00              
ATOM   1976 1HB  GLN A 136     -26.174 -24.418 -15.767  1.00  0.00              
ATOM   1977 2HB  GLN A 136     -27.612 -25.453 -15.593  1.00  0.00              
ATOM   1978 1HG  GLN A 136     -28.949 -23.112 -15.087  1.00  0.00              
ATOM   1979 2HG  GLN A 136     -27.278 -22.591 -15.404  1.00  0.00              
ATOM   1980 1HE2 GLN A 136     -29.299 -22.121 -18.488  1.00  0.00              
ATOM   1981 2HE2 GLN A 136     -29.353 -21.531 -16.861  1.00  0.00              
ATOM   1982  N   VAL A 137     -24.686 -25.748 -13.620  1.00  0.00              
ATOM   1983  CA  VAL A 137     -23.750 -26.864 -13.506  1.00  0.00              
ATOM   1984  C   VAL A 137     -23.230 -26.928 -12.076  1.00  0.00              
ATOM   1985  O   VAL A 137     -22.540 -26.017 -11.626  1.00  0.00              
ATOM   1986  CB  VAL A 137     -22.534 -26.691 -14.450  1.00  0.00              
ATOM   1987  CG1 VAL A 137     -21.594 -27.887 -14.301  1.00  0.00              
ATOM   1988  CG2 VAL A 137     -22.996 -26.551 -15.891  1.00  0.00              
ATOM   1989  H   VAL A 137     -24.325 -24.817 -13.774  1.00  0.00              
ATOM   1990  HA  VAL A 137     -24.244 -27.817 -13.696  1.00  0.00              
ATOM   1991  HB  VAL A 137     -22.015 -25.767 -14.192  1.00  0.00              
ATOM   1992 1HG1 VAL A 137     -20.739 -27.762 -14.966  1.00  0.00              
ATOM   1993 2HG1 VAL A 137     -21.246 -27.950 -13.271  1.00  0.00              
ATOM   1994 3HG1 VAL A 137     -22.125 -28.802 -14.561  1.00  0.00              
ATOM   1995 1HG2 VAL A 137     -22.131 -26.429 -16.542  1.00  0.00              
ATOM   1996 2HG2 VAL A 137     -23.548 -27.445 -16.183  1.00  0.00              
ATOM   1997 3HG2 VAL A 137     -23.644 -25.679 -15.982  1.00  0.00              
ATOM   1998  N   SER A 138     -23.551 -28.003 -11.360  1.00  0.00              
ATOM   1999  CA  SER A 138     -23.119 -28.108  -9.973  1.00  0.00              
ATOM   2000  C   SER A 138     -21.630 -28.412  -9.887  1.00  0.00              
ATOM   2001  O   SER A 138     -21.014 -28.846 -10.862  1.00  0.00              
ATOM   2002  CB  SER A 138     -23.903 -29.201  -9.241  1.00  0.00              
ATOM   2003  OG  SER A 138     -23.502 -30.494  -9.659  1.00  0.00              
ATOM   2004  H   SER A 138     -24.092 -28.753 -11.765  1.00  0.00              
ATOM   2005  HA  SER A 138     -23.355 -27.225  -9.378  1.00  0.00              
ATOM   2006 1HB  SER A 138     -23.727 -29.098  -8.170  1.00  0.00              
ATOM   2007 2HB  SER A 138     -24.964 -29.069  -9.448  1.00  0.00              
ATOM   2008  HG  SER A 138     -24.189 -31.128  -9.440  1.00  0.00              
ATOM   2009  N   VAL A 139     -21.064 -28.180  -8.711  1.00  0.00              
ATOM   2010  CA  VAL A 139     -19.661 -28.477  -8.459  1.00  0.00              
ATOM   2011  C   VAL A 139     -19.422 -29.982  -8.578  1.00  0.00              
ATOM   2012  O   VAL A 139     -18.411 -30.418  -9.132  1.00  0.00              
ATOM   2013  CB  VAL A 139     -19.244 -27.991  -7.043  1.00  0.00              
ATOM   2014  CG1 VAL A 139     -17.843 -28.472  -6.703  1.00  0.00              
ATOM   2015  CG2 VAL A 139     -19.309 -26.473  -6.983  1.00  0.00              
ATOM   2016  H   VAL A 139     -21.624 -27.784  -7.970  1.00  0.00              
ATOM   2017  HA  VAL A 139     -19.017 -28.015  -9.208  1.00  0.00              
ATOM   2018  HB  VAL A 139     -19.957 -28.375  -6.313  1.00  0.00              
ATOM   2019 1HG1 VAL A 139     -17.569 -28.122  -5.708  1.00  0.00              
ATOM   2020 2HG1 VAL A 139     -17.817 -29.561  -6.724  1.00  0.00              
ATOM   2021 3HG1 VAL A 139     -17.136 -28.078  -7.433  1.00  0.00              
ATOM   2022 1HG2 VAL A 139     -19.017 -26.135  -5.990  1.00  0.00              
ATOM   2023 2HG2 VAL A 139     -18.629 -26.051  -7.725  1.00  0.00              
ATOM   2024 3HG2 VAL A 139     -20.326 -26.143  -7.194  1.00  0.00              
ATOM   2025  N   GLU A 140     -20.360 -30.777  -8.067  1.00  0.00              
ATOM   2026  CA  GLU A 140     -20.218 -32.229  -8.115  1.00  0.00              
ATOM   2027  C   GLU A 140     -20.202 -32.752  -9.544  1.00  0.00              
ATOM   2028  O   GLU A 140     -19.413 -33.638  -9.864  1.00  0.00              
ATOM   2029  CB  GLU A 140     -21.345 -32.900  -7.328  1.00  0.00              
ATOM   2030  CG  GLU A 140     -21.256 -32.714  -5.820  1.00  0.00              
ATOM   2031  CD  GLU A 140     -22.461 -33.288  -5.127  1.00  0.00              
ATOM   2032  OE1 GLU A 140     -23.353 -33.739  -5.803  1.00  0.00              
ATOM   2033  OE2 GLU A 140     -22.441 -33.378  -3.922  1.00  0.00              
ATOM   2034  H   GLU A 140     -21.183 -30.377  -7.638  1.00  0.00              
ATOM   2035  HA  GLU A 140     -19.264 -32.522  -7.676  1.00  0.00              
ATOM   2036 1HB  GLU A 140     -22.282 -32.477  -7.690  1.00  0.00              
ATOM   2037 2HB  GLU A 140     -21.311 -33.963  -7.565  1.00  0.00              
ATOM   2038 1HG  GLU A 140     -20.352 -33.137  -5.383  1.00  0.00              
ATOM   2039 2HG  GLU A 140     -21.247 -31.632  -5.695  1.00  0.00              
ATOM   2040  N   GLU A 141     -21.076 -32.213 -10.394  1.00  0.00              
ATOM   2041  CA  GLU A 141     -21.129 -32.626 -11.801  1.00  0.00              
ATOM   2042  C   GLU A 141     -19.737 -32.528 -12.414  1.00  0.00              
ATOM   2043  O   GLU A 141     -19.186 -33.513 -12.916  1.00  0.00              
ATOM   2044  CB  GLU A 141     -22.035 -31.712 -12.628  1.00  0.00              
ATOM   2045  CG  GLU A 141     -23.511 -31.964 -12.555  1.00  0.00              
ATOM   2046  CD  GLU A 141     -24.289 -30.891 -13.295  1.00  0.00              
ATOM   2047  OE1 GLU A 141     -24.114 -30.788 -14.527  1.00  0.00              
ATOM   2048  OE2 GLU A 141     -25.065 -30.146 -12.657  1.00  0.00              
ATOM   2049  H   GLU A 141     -21.716 -31.505 -10.064  1.00  0.00              
ATOM   2050  HA  GLU A 141     -21.447 -33.667 -11.869  1.00  0.00              
ATOM   2051 1HB  GLU A 141     -21.850 -30.691 -12.292  1.00  0.00              
ATOM   2052 2HB  GLU A 141     -21.726 -31.813 -13.669  1.00  0.00              
ATOM   2053 1HG  GLU A 141     -23.801 -32.946 -12.929  1.00  0.00              
ATOM   2054 2HG  GLU A 141     -23.729 -31.903 -11.490  1.00  0.00              
ATOM   2055  N   ALA A 142     -19.190 -31.314 -12.374  1.00  0.00              
ATOM   2056  CA  ALA A 142     -17.922 -30.997 -13.022  1.00  0.00              
ATOM   2057  C   ALA A 142     -16.738 -31.723 -12.405  1.00  0.00              
ATOM   2058  O   ALA A 142     -15.806 -32.092 -13.117  1.00  0.00              
ATOM   2059  CB  ALA A 142     -17.689 -29.486 -13.000  1.00  0.00              
ATOM   2060  H   ALA A 142     -19.681 -30.588 -11.873  1.00  0.00              
ATOM   2061  HA  ALA A 142     -17.970 -31.322 -14.061  1.00  0.00              
ATOM   2062 1HB  ALA A 142     -16.741 -29.258 -13.486  1.00  0.00              
ATOM   2063 2HB  ALA A 142     -18.498 -28.984 -13.532  1.00  0.00              
ATOM   2064 3HB  ALA A 142     -17.661 -29.137 -11.969  1.00  0.00              
ATOM   2065  N   LYS A 143     -16.762 -31.928 -11.088  1.00  0.00              
ATOM   2066  CA  LYS A 143     -15.659 -32.617 -10.412  1.00  0.00              
ATOM   2067  C   LYS A 143     -15.710 -34.106 -10.717  1.00  0.00              
ATOM   2068  O   LYS A 143     -14.677 -34.780 -10.767  1.00  0.00              
ATOM   2069  CB  LYS A 143     -15.735 -32.429  -8.895  1.00  0.00              
ATOM   2070  CG  LYS A 143     -15.267 -31.083  -8.378  1.00  0.00              
ATOM   2071  CD  LYS A 143     -15.250 -31.064  -6.852  1.00  0.00              
ATOM   2072  CE  LYS A 143     -14.571 -29.806  -6.308  1.00  0.00              
ATOM   2073  NZ  LYS A 143     -14.607 -29.748  -4.815  1.00  0.00              
ATOM   2074  H   LYS A 143     -17.548 -31.606 -10.542  1.00  0.00              
ATOM   2075  HA  LYS A 143     -14.705 -32.241 -10.785  1.00  0.00              
ATOM   2076 1HB  LYS A 143     -16.776 -32.574  -8.606  1.00  0.00              
ATOM   2077 2HB  LYS A 143     -15.121 -33.210  -8.444  1.00  0.00              
ATOM   2078 1HG  LYS A 143     -14.263 -30.895  -8.761  1.00  0.00              
ATOM   2079 2HG  LYS A 143     -15.945 -30.315  -8.749  1.00  0.00              
ATOM   2080 1HD  LYS A 143     -16.279 -31.102  -6.492  1.00  0.00              
ATOM   2081 2HD  LYS A 143     -14.710 -31.944  -6.499  1.00  0.00              
ATOM   2082 1HE  LYS A 143     -13.536 -29.804  -6.645  1.00  0.00              
ATOM   2083 2HE  LYS A 143     -15.087 -28.937  -6.716  1.00  0.00              
ATOM   2084 1HZ  LYS A 143     -14.150 -28.904  -4.501  1.00  0.00              
ATOM   2085 2HZ  LYS A 143     -15.567 -29.748  -4.500  1.00  0.00              
ATOM   2086 3HZ  LYS A 143     -14.127 -30.551  -4.435  1.00  0.00              
ATOM   2087  N   ASN A 144     -16.922 -34.618 -10.900  1.00  0.00              
ATOM   2088  CA  ASN A 144     -17.086 -36.011 -11.278  1.00  0.00              
ATOM   2089  C   ASN A 144     -16.634 -36.249 -12.703  1.00  0.00              
ATOM   2090  O   ASN A 144     -16.009 -37.270 -13.003  1.00  0.00              
ATOM   2091  CB  ASN A 144     -18.522 -36.470 -11.102  1.00  0.00              
ATOM   2092  CG  ASN A 144     -18.917 -36.685  -9.668  1.00  0.00              
ATOM   2093  OD1 ASN A 144     -18.067 -36.874  -8.790  1.00  0.00              
ATOM   2094  ND2 ASN A 144     -20.205 -36.738  -9.438  1.00  0.00              
ATOM   2095  H   ASN A 144     -17.742 -34.041 -10.777  1.00  0.00              
ATOM   2096  HA  ASN A 144     -16.460 -36.642 -10.645  1.00  0.00              
ATOM   2097 1HB  ASN A 144     -19.337 -35.968 -11.626  1.00  0.00              
ATOM   2098 2HB  ASN A 144     -18.336 -37.439 -11.564  1.00  0.00              
ATOM   2099 1HD2 ASN A 144     -20.541 -36.878  -8.506  1.00  0.00              
ATOM   2100 2HD2 ASN A 144     -20.852 -36.638 -10.194  1.00  0.00              
ATOM   2101  N   ARG A 145     -16.930 -35.301 -13.584  1.00  0.00              
ATOM   2102  CA  ARG A 145     -16.457 -35.412 -14.956  1.00  0.00              
ATOM   2103  C   ARG A 145     -14.933 -35.363 -14.990  1.00  0.00              
ATOM   2104  O   ARG A 145     -14.294 -36.168 -15.657  1.00  0.00              
ATOM   2105  CB  ARG A 145     -17.018 -34.280 -15.821  1.00  0.00              
ATOM   2106  CG  ARG A 145     -16.630 -34.433 -17.279  1.00  0.00              
ATOM   2107  CD  ARG A 145     -17.443 -33.552 -18.204  1.00  0.00              
ATOM   2108  NE  ARG A 145     -18.843 -33.966 -18.299  1.00  0.00              
ATOM   2109  CZ  ARG A 145     -19.698 -33.483 -19.197  1.00  0.00              
ATOM   2110  NH1 ARG A 145     -19.294 -32.574 -20.080  1.00  0.00              
ATOM   2111  NH2 ARG A 145     -20.960 -33.898 -19.208  1.00  0.00              
ATOM   2112  H   ARG A 145     -17.481 -34.497 -13.316  1.00  0.00              
ATOM   2113  HA  ARG A 145     -16.758 -36.373 -15.374  1.00  0.00              
ATOM   2114 1HB  ARG A 145     -18.101 -34.300 -15.707  1.00  0.00              
ATOM   2115 2HB  ARG A 145     -16.628 -33.346 -15.416  1.00  0.00              
ATOM   2116 1HG  ARG A 145     -15.577 -34.172 -17.387  1.00  0.00              
ATOM   2117 2HG  ARG A 145     -16.777 -35.474 -17.569  1.00  0.00              
ATOM   2118 1HD  ARG A 145     -17.415 -32.528 -17.833  1.00  0.00              
ATOM   2119 2HD  ARG A 145     -17.007 -33.587 -19.201  1.00  0.00              
ATOM   2120  HE  ARG A 145     -19.356 -34.638 -17.744  1.00  0.00              
ATOM   2121 1HH1 ARG A 145     -18.336 -32.253 -20.067  1.00  0.00              
ATOM   2122 2HH1 ARG A 145     -19.946 -32.209 -20.759  1.00  0.00              
ATOM   2123 1HH2 ARG A 145     -21.268 -34.582 -18.532  1.00  0.00              
ATOM   2124 2HH2 ARG A 145     -21.604 -33.526 -19.891  1.00  0.00              
ATOM   2125  N   ALA A 146     -14.355 -34.413 -14.263  1.00  0.00              
ATOM   2126  CA  ALA A 146     -12.900 -34.307 -14.173  1.00  0.00              
ATOM   2127  C   ALA A 146     -12.282 -35.510 -13.477  1.00  0.00              
ATOM   2128  O   ALA A 146     -11.166 -35.918 -13.804  1.00  0.00              
ATOM   2129  CB  ALA A 146     -12.507 -33.024 -13.442  1.00  0.00              
ATOM   2130  H   ALA A 146     -14.928 -33.750 -13.762  1.00  0.00              
ATOM   2131  HA  ALA A 146     -12.488 -34.280 -15.182  1.00  0.00              
ATOM   2132 1HB  ALA A 146     -11.421 -32.958 -13.382  1.00  0.00              
ATOM   2133 2HB  ALA A 146     -12.894 -32.162 -13.985  1.00  0.00              
ATOM   2134 3HB  ALA A 146     -12.925 -33.036 -12.436  1.00  0.00              
ATOM   2135  N   GLU A 147     -12.998 -36.071 -12.507  1.00  0.00              
ATOM   2136  CA  GLU A 147     -12.510 -37.259 -11.821  1.00  0.00              
ATOM   2137  C   GLU A 147     -12.369 -38.428 -12.790  1.00  0.00              
ATOM   2138  O   GLU A 147     -11.341 -39.105 -12.804  1.00  0.00              
ATOM   2139  CB  GLU A 147     -13.446 -37.635 -10.670  1.00  0.00              
ATOM   2140  CG  GLU A 147     -13.013 -38.865  -9.885  1.00  0.00              
ATOM   2141  CD  GLU A 147     -13.963 -39.153  -8.755  1.00  0.00              
ATOM   2142  OE1 GLU A 147     -14.905 -38.416  -8.594  1.00  0.00              
ATOM   2143  OE2 GLU A 147     -13.811 -40.173  -8.124  1.00  0.00              
ATOM   2144  H   GLU A 147     -13.888 -35.678 -12.238  1.00  0.00              
ATOM   2145  HA  GLU A 147     -11.516 -37.069 -11.414  1.00  0.00              
ATOM   2146 1HB  GLU A 147     -13.490 -36.775 -10.002  1.00  0.00              
ATOM   2147 2HB  GLU A 147     -14.431 -37.810 -11.104  1.00  0.00              
ATOM   2148 1HG  GLU A 147     -12.902 -39.756 -10.501  1.00  0.00              
ATOM   2149 2HG  GLU A 147     -12.043 -38.581  -9.479  1.00  0.00              
ATOM   2150  N   GLN A 148     -13.385 -38.661 -13.612  1.00  0.00              
ATOM   2151  CA  GLN A 148     -13.296 -39.752 -14.574  1.00  0.00              
ATOM   2152  C   GLN A 148     -12.227 -39.469 -15.630  1.00  0.00              
ATOM   2153  O   GLN A 148     -11.669 -40.395 -16.227  1.00  0.00              
ATOM   2154  CB  GLN A 148     -14.650 -39.978 -15.252  1.00  0.00              
ATOM   2155  CG  GLN A 148     -15.717 -40.552 -14.336  1.00  0.00              
ATOM   2156  CD  GLN A 148     -17.053 -40.716 -15.035  1.00  0.00              
ATOM   2157  OE1 GLN A 148     -17.184 -40.431 -16.228  1.00  0.00              
ATOM   2158  NE2 GLN A 148     -18.055 -41.175 -14.294  1.00  0.00              
ATOM   2159  H   GLN A 148     -14.222 -38.096 -13.586  1.00  0.00              
ATOM   2160  HA  GLN A 148     -12.993 -40.666 -14.063  1.00  0.00              
ATOM   2161 1HB  GLN A 148     -14.974 -39.011 -15.637  1.00  0.00              
ATOM   2162 2HB  GLN A 148     -14.475 -40.659 -16.085  1.00  0.00              
ATOM   2163 1HG  GLN A 148     -15.552 -41.434 -13.718  1.00  0.00              
ATOM   2164 2HG  GLN A 148     -15.768 -39.668 -13.698  1.00  0.00              
ATOM   2165 1HE2 GLN A 148     -18.960 -41.304 -14.700  1.00  0.00              
ATOM   2166 2HE2 GLN A 148     -17.906 -41.392 -13.329  1.00  0.00              
ATOM   2167  N   TRP A 149     -11.934 -38.187 -15.846  1.00  0.00              
ATOM   2168  CA  TRP A 149     -10.894 -37.790 -16.793  1.00  0.00              
ATOM   2169  C   TRP A 149      -9.533 -37.834 -16.118  1.00  0.00              
ATOM   2170  O   TRP A 149      -8.499 -37.848 -16.785  1.00  0.00              
ATOM   2171  CB  TRP A 149     -11.135 -36.369 -17.305  1.00  0.00              
ATOM   2172  CG  TRP A 149     -12.312 -36.226 -18.202  1.00  0.00              
ATOM   2173  CD1 TRP A 149     -13.053 -37.230 -18.754  1.00  0.00              
ATOM   2174  CD2 TRP A 149     -12.860 -35.004 -18.696  1.00  0.00              
ATOM   2175  NE1 TRP A 149     -14.029 -36.707 -19.563  1.00  0.00              
ATOM   2176  CE2 TRP A 149     -13.933 -35.342 -19.548  1.00  0.00              
ATOM   2177  CE3 TRP A 149     -12.548 -33.654 -18.508  1.00  0.00              
ATOM   2178  CZ2 TRP A 149     -14.699 -34.376 -20.209  1.00  0.00              
ATOM   2179  CZ3 TRP A 149     -13.305 -32.697 -19.161  1.00  0.00              
ATOM   2180  CH2 TRP A 149     -14.370 -33.061 -20.002  1.00  0.00              
ATOM   2181  H   TRP A 149     -12.443 -37.473 -15.346  1.00  0.00              
ATOM   2182  HA  TRP A 149     -10.868 -38.490 -17.628  1.00  0.00              
ATOM   2183 1HB  TRP A 149     -11.308 -35.691 -16.469  1.00  0.00              
ATOM   2184 2HB  TRP A 149     -10.274 -36.026 -17.878  1.00  0.00              
ATOM   2185  HD1 TRP A 149     -12.779 -38.249 -18.487  1.00  0.00              
ATOM   2186  HE1 TRP A 149     -14.708 -37.241 -20.087  1.00  0.00              
ATOM   2187  HE3 TRP A 149     -11.734 -33.319 -17.866  1.00  0.00              
ATOM   2188  HZ2 TRP A 149     -15.517 -34.703 -20.851  1.00  0.00              
ATOM   2189  HZ3 TRP A 149     -13.053 -31.647 -19.005  1.00  0.00              
ATOM   2190  HH2 TRP A 149     -14.945 -32.281 -20.500  1.00  0.00              
ATOM   2191  N   ASN A 150      -9.547 -37.848 -14.790  1.00  0.00              
ATOM   2192  CA  ASN A 150      -8.328 -37.800 -13.998  1.00  0.00              
ATOM   2193  C   ASN A 150      -7.569 -36.490 -14.206  1.00  0.00              
ATOM   2194  O   ASN A 150      -6.344 -36.483 -14.351  1.00  0.00              
ATOM   2195  CB  ASN A 150      -7.427 -38.982 -14.307  1.00  0.00              
ATOM   2196  CG  ASN A 150      -6.410 -39.264 -13.237  1.00  0.00              
ATOM   2197  OD1 ASN A 150      -6.622 -38.965 -12.056  1.00  0.00              
ATOM   2198  ND2 ASN A 150      -5.274 -39.763 -13.654  1.00  0.00              
ATOM   2199  H   ASN A 150     -10.439 -37.893 -14.318  1.00  0.00              
ATOM   2200  HA  ASN A 150      -8.575 -37.840 -12.936  1.00  0.00              
ATOM   2201 1HB  ASN A 150      -7.846 -39.926 -14.660  1.00  0.00              
ATOM   2202 2HB  ASN A 150      -6.934 -38.472 -15.134  1.00  0.00              
ATOM   2203 1HD2 ASN A 150      -4.551 -39.976 -12.997  1.00  0.00              
ATOM   2204 2HD2 ASN A 150      -5.130 -39.932 -14.629  1.00  0.00              
ATOM   2205  N   VAL A 151      -8.312 -35.388 -14.227  1.00  0.00              
ATOM   2206  CA  VAL A 151      -7.733 -34.058 -14.402  1.00  0.00              
ATOM   2207  C   VAL A 151      -8.239 -33.154 -13.278  1.00  0.00              
ATOM   2208  O   VAL A 151      -9.153 -33.526 -12.538  1.00  0.00              
ATOM   2209  CB  VAL A 151      -8.128 -33.409 -15.767  1.00  0.00              
ATOM   2210  CG1 VAL A 151      -7.647 -34.273 -16.916  1.00  0.00              
ATOM   2211  CG2 VAL A 151      -9.621 -33.187 -15.832  1.00  0.00              
ATOM   2212  H   VAL A 151      -9.312 -35.478 -14.117  1.00  0.00              
ATOM   2213  HA  VAL A 151      -6.646 -34.084 -14.314  1.00  0.00              
ATOM   2214  HB  VAL A 151      -7.657 -32.430 -15.843  1.00  0.00              
ATOM   2215 1HG1 VAL A 151      -7.928 -33.811 -17.862  1.00  0.00              
ATOM   2216 2HG1 VAL A 151      -6.563 -34.371 -16.868  1.00  0.00              
ATOM   2217 3HG1 VAL A 151      -8.105 -35.260 -16.845  1.00  0.00              
ATOM   2218 1HG2 VAL A 151      -9.880 -32.733 -16.789  1.00  0.00              
ATOM   2219 2HG2 VAL A 151     -10.135 -34.143 -15.732  1.00  0.00              
ATOM   2220 3HG2 VAL A 151      -9.926 -32.524 -15.023  1.00  0.00              
ATOM   2221  N   ASN A 152      -7.650 -31.970 -13.146  1.00  0.00              
ATOM   2222  CA  ASN A 152      -8.068 -31.056 -12.099  1.00  0.00              
ATOM   2223  C   ASN A 152      -9.199 -30.178 -12.572  1.00  0.00              
ATOM   2224  O   ASN A 152      -9.367 -29.949 -13.764  1.00  0.00              
ATOM   2225  CB  ASN A 152      -6.914 -30.202 -11.607  1.00  0.00              
ATOM   2226  CG  ASN A 152      -5.874 -30.973 -10.842  1.00  0.00              
ATOM   2227  OD1 ASN A 152      -6.161 -32.017 -10.245  1.00  0.00              
ATOM   2228  ND2 ASN A 152      -4.689 -30.422 -10.788  1.00  0.00              
ATOM   2229  H   ASN A 152      -6.907 -31.694 -13.772  1.00  0.00              
ATOM   2230  HA  ASN A 152      -8.445 -31.620 -11.244  1.00  0.00              
ATOM   2231 1HB  ASN A 152      -6.417 -29.497 -12.274  1.00  0.00              
ATOM   2232 2HB  ASN A 152      -7.537 -29.655 -10.900  1.00  0.00              
ATOM   2233 1HD2 ASN A 152      -3.947 -30.879 -10.295  1.00  0.00              
ATOM   2234 2HD2 ASN A 152      -4.524 -29.545 -11.238  1.00  0.00              
ATOM   2235  N   TYR A 153      -9.994 -29.719 -11.618  1.00  0.00              
ATOM   2236  CA  TYR A 153     -11.117 -28.839 -11.879  1.00  0.00              
ATOM   2237  C   TYR A 153     -11.031 -27.634 -10.955  1.00  0.00              
ATOM   2238  O   TYR A 153     -10.831 -27.780  -9.744  1.00  0.00              
ATOM   2239  CB  TYR A 153     -12.438 -29.550 -11.606  1.00  0.00              
ATOM   2240  CG  TYR A 153     -13.627 -28.624 -11.700  1.00  0.00              
ATOM   2241  CD1 TYR A 153     -14.452 -28.397 -10.599  1.00  0.00              
ATOM   2242  CD2 TYR A 153     -13.941 -27.987 -12.900  1.00  0.00              
ATOM   2243  CE1 TYR A 153     -15.568 -27.561 -10.694  1.00  0.00              
ATOM   2244  CE2 TYR A 153     -15.046 -27.152 -13.005  1.00  0.00              
ATOM   2245  CZ  TYR A 153     -15.857 -26.946 -11.900  1.00  0.00              
ATOM   2246  OH  TYR A 153     -16.970 -26.147 -12.017  1.00  0.00              
ATOM   2247  H   TYR A 153      -9.801 -30.000 -10.668  1.00  0.00              
ATOM   2248  HA  TYR A 153     -11.072 -28.476 -12.906  1.00  0.00              
ATOM   2249 1HB  TYR A 153     -12.530 -30.353 -12.339  1.00  0.00              
ATOM   2250 2HB  TYR A 153     -12.373 -29.976 -10.605  1.00  0.00              
ATOM   2251  HD1 TYR A 153     -14.214 -28.887  -9.654  1.00  0.00              
ATOM   2252  HD2 TYR A 153     -13.302 -28.155 -13.768  1.00  0.00              
ATOM   2253  HE1 TYR A 153     -16.205 -27.391  -9.826  1.00  0.00              
ATOM   2254  HE2 TYR A 153     -15.271 -26.663 -13.953  1.00  0.00              
ATOM   2255  HH  TYR A 153     -17.464 -26.068 -11.197  1.00  0.00              
ATOM   2256  N   VAL A 154     -11.200 -26.445 -11.519  1.00  0.00              
ATOM   2257  CA  VAL A 154     -11.167 -25.232 -10.722  1.00  0.00              
ATOM   2258  C   VAL A 154     -12.186 -24.255 -11.252  1.00  0.00              
ATOM   2259  O   VAL A 154     -12.463 -24.234 -12.449  1.00  0.00              
ATOM   2260  CB  VAL A 154      -9.768 -24.576 -10.758  1.00  0.00              
ATOM   2261  CG1 VAL A 154      -9.412 -24.254 -12.179  1.00  0.00              
ATOM   2262  CG2 VAL A 154      -9.752 -23.295  -9.898  1.00  0.00              
ATOM   2263  H   VAL A 154     -11.355 -26.376 -12.515  1.00  0.00              
ATOM   2264  HA  VAL A 154     -11.448 -25.430  -9.687  1.00  0.00              
ATOM   2265  HB  VAL A 154      -9.044 -25.262 -10.319  1.00  0.00              
ATOM   2266 1HG1 VAL A 154      -8.426 -23.791 -12.211  1.00  0.00              
ATOM   2267 2HG1 VAL A 154      -9.401 -25.171 -12.768  1.00  0.00              
ATOM   2268 3HG1 VAL A 154     -10.149 -23.565 -12.591  1.00  0.00              
ATOM   2269 1HG2 VAL A 154      -8.759 -22.845  -9.933  1.00  0.00              
ATOM   2270 2HG2 VAL A 154     -10.485 -22.589 -10.286  1.00  0.00              
ATOM   2271 3HG2 VAL A 154     -10.000 -23.547  -8.867  1.00  0.00              
ATOM   2272  N   GLU A 155     -12.771 -23.471 -10.355  1.00  0.00              
ATOM   2273  CA  GLU A 155     -13.796 -22.521 -10.756  1.00  0.00              
ATOM   2274  C   GLU A 155     -13.179 -21.149 -10.617  1.00  0.00              
ATOM   2275  O   GLU A 155     -12.441 -20.885  -9.676  1.00  0.00              
ATOM   2276  CB  GLU A 155     -15.047 -22.631  -9.883  1.00  0.00              
ATOM   2277  CG  GLU A 155     -15.829 -23.912 -10.107  1.00  0.00              
ATOM   2278  CD  GLU A 155     -17.218 -23.883  -9.483  1.00  0.00              
ATOM   2279  OE1 GLU A 155     -17.526 -22.938  -8.722  1.00  0.00              
ATOM   2280  OE2 GLU A 155     -17.994 -24.821  -9.752  1.00  0.00              
ATOM   2281  H   GLU A 155     -12.507 -23.528  -9.381  1.00  0.00              
ATOM   2282  HA  GLU A 155     -14.075 -22.695 -11.796  1.00  0.00              
ATOM   2283 1HB  GLU A 155     -14.717 -22.574  -8.846  1.00  0.00              
ATOM   2284 2HB  GLU A 155     -15.673 -21.769 -10.114  1.00  0.00              
ATOM   2285 1HG  GLU A 155     -15.932 -24.179 -11.159  1.00  0.00              
ATOM   2286 2HG  GLU A 155     -15.233 -24.668  -9.598  1.00  0.00              
ATOM   2287  N   THR A 156     -13.481 -20.282 -11.568  1.00  0.00              
ATOM   2288  CA  THR A 156     -12.921 -18.949 -11.570  1.00  0.00              
ATOM   2289  C   THR A 156     -13.983 -17.905 -11.807  1.00  0.00              
ATOM   2290  O   THR A 156     -15.137 -18.215 -12.106  1.00  0.00              
ATOM   2291  CB  THR A 156     -11.905 -18.783 -12.725  1.00  0.00              
ATOM   2292  OG1 THR A 156     -12.611 -18.795 -13.979  1.00  0.00              
ATOM   2293  CG2 THR A 156     -10.885 -19.915 -12.721  1.00  0.00              
ATOM   2294  H   THR A 156     -14.114 -20.552 -12.307  1.00  0.00              
ATOM   2295  HA  THR A 156     -12.489 -18.729 -10.594  1.00  0.00              
ATOM   2296  HB  THR A 156     -11.386 -17.833 -12.607  1.00  0.00              
ATOM   2297  HG1 THR A 156     -13.242 -18.072 -13.998  1.00  0.00              
ATOM   2298 1HG2 THR A 156     -10.183 -19.774 -13.543  1.00  0.00              
ATOM   2299 2HG2 THR A 156     -10.344 -19.913 -11.775  1.00  0.00              
ATOM   2300 3HG2 THR A 156     -11.400 -20.867 -12.843  1.00  0.00              
ATOM   2301  N   SER A 157     -13.571 -16.656 -11.656  1.00  0.00              
ATOM   2302  CA  SER A 157     -14.424 -15.531 -11.964  1.00  0.00              
ATOM   2303  C   SER A 157     -13.530 -14.472 -12.588  1.00  0.00              
ATOM   2304  O   SER A 157     -12.682 -13.891 -11.916  1.00  0.00              
ATOM   2305  CB  SER A 157     -15.092 -14.936 -10.731  1.00  0.00              
ATOM   2306  OG  SER A 157     -15.770 -13.745 -11.109  1.00  0.00              
ATOM   2307  H   SER A 157     -12.635 -16.485 -11.315  1.00  0.00              
ATOM   2308  HA  SER A 157     -15.279 -15.794 -12.588  1.00  0.00              
ATOM   2309 1HB  SER A 157     -15.794 -15.666 -10.329  1.00  0.00              
ATOM   2310 2HB  SER A 157     -14.326 -14.722  -9.986  1.00  0.00              
ATOM   2311  HG  SER A 157     -16.612 -13.970 -11.513  1.00  0.00              
ATOM   2312  N   ALA A 158     -13.695 -14.241 -13.883  1.00  0.00              
ATOM   2313  CA  ALA A 158     -12.912 -13.210 -14.548  1.00  0.00              
ATOM   2314  C   ALA A 158     -13.386 -11.837 -14.042  1.00  0.00              
ATOM   2315  O   ALA A 158     -12.610 -10.886 -13.946  1.00  0.00              
ATOM   2316  CB  ALA A 158     -13.103 -13.322 -16.064  1.00  0.00              
ATOM   2317  H   ALA A 158     -14.363 -14.774 -14.420  1.00  0.00              
ATOM   2318  HA  ALA A 158     -11.863 -13.342 -14.282  1.00  0.00              
ATOM   2319 1HB  ALA A 158     -12.516 -12.549 -16.560  1.00  0.00              
ATOM   2320 2HB  ALA A 158     -12.770 -14.303 -16.401  1.00  0.00              
ATOM   2321 3HB  ALA A 158     -14.156 -13.190 -16.308  1.00  0.00              
ATOM   2322  N   LYS A 159     -14.674 -11.742 -13.722  1.00  0.00              
ATOM   2323  CA  LYS A 159     -15.261 -10.491 -13.240  1.00  0.00              
ATOM   2324  C   LYS A 159     -14.733 -10.026 -11.879  1.00  0.00              
ATOM   2325  O   LYS A 159     -14.357  -8.866 -11.723  1.00  0.00              
ATOM   2326  CB  LYS A 159     -16.786 -10.622 -13.177  1.00  0.00              
ATOM   2327  CG  LYS A 159     -17.509  -9.335 -12.796  1.00  0.00              
ATOM   2328  CD  LYS A 159     -19.023  -9.469 -12.919  1.00  0.00              
ATOM   2329  CE  LYS A 159     -19.712  -8.154 -12.561  1.00  0.00              
ATOM   2330  NZ  LYS A 159     -21.195  -8.231 -12.652  1.00  0.00              
ATOM   2331  H   LYS A 159     -15.262 -12.558 -13.814  1.00  0.00              
ATOM   2332  HA  LYS A 159     -15.009  -9.678 -13.922  1.00  0.00              
ATOM   2333 1HB  LYS A 159     -17.120 -10.949 -14.162  1.00  0.00              
ATOM   2334 2HB  LYS A 159     -17.011 -11.396 -12.443  1.00  0.00              
ATOM   2335 1HG  LYS A 159     -17.255  -9.089 -11.764  1.00  0.00              
ATOM   2336 2HG  LYS A 159     -17.166  -8.538 -13.454  1.00  0.00              
ATOM   2337 1HD  LYS A 159     -19.265  -9.746 -13.946  1.00  0.00              
ATOM   2338 2HD  LYS A 159     -19.359 -10.256 -12.243  1.00  0.00              
ATOM   2339 1HE  LYS A 159     -19.433  -7.888 -11.543  1.00  0.00              
ATOM   2340 2HE  LYS A 159     -19.356  -7.385 -13.247  1.00  0.00              
ATOM   2341 1HZ  LYS A 159     -21.595  -7.337 -12.407  1.00  0.00              
ATOM   2342 2HZ  LYS A 159     -21.463  -8.472 -13.596  1.00  0.00              
ATOM   2343 3HZ  LYS A 159     -21.535  -8.939 -12.015  1.00  0.00              
ATOM   2344  N   THR A 160     -14.704 -10.922 -10.898  1.00  0.00              
ATOM   2345  CA  THR A 160     -14.174 -10.580  -9.572  1.00  0.00              
ATOM   2346  C   THR A 160     -12.738 -11.050  -9.339  1.00  0.00              
ATOM   2347  O   THR A 160     -12.228 -10.951  -8.229  1.00  0.00              
ATOM   2348  CB  THR A 160     -15.061 -11.169  -8.459  1.00  0.00              
ATOM   2349  OG1 THR A 160     -15.079 -12.598  -8.565  1.00  0.00              
ATOM   2350  CG2 THR A 160     -16.482 -10.638  -8.572  1.00  0.00              
ATOM   2351  H   THR A 160     -15.051 -11.855 -11.064  1.00  0.00              
ATOM   2352  HA  THR A 160     -14.133  -9.496  -9.459  1.00  0.00              
ATOM   2353  HB  THR A 160     -14.646 -10.891  -7.490  1.00  0.00              
ATOM   2354  HG1 THR A 160     -15.432 -12.851  -9.422  1.00  0.00              
ATOM   2355 1HG2 THR A 160     -17.093 -11.064  -7.777  1.00  0.00              
ATOM   2356 2HG2 THR A 160     -16.472  -9.552  -8.480  1.00  0.00              
ATOM   2357 3HG2 THR A 160     -16.897 -10.916  -9.540  1.00  0.00              
ATOM   2358  N   ARG A 161     -12.104 -11.564 -10.392  1.00  0.00              
ATOM   2359  CA  ARG A 161     -10.683 -11.931 -10.380  1.00  0.00              
ATOM   2360  C   ARG A 161     -10.342 -13.139  -9.522  1.00  0.00              
ATOM   2361  O   ARG A 161      -9.174 -13.367  -9.208  1.00  0.00              
ATOM   2362  CB  ARG A 161      -9.811 -10.746  -9.993  1.00  0.00              
ATOM   2363  CG  ARG A 161     -10.044  -9.486 -10.811  1.00  0.00              
ATOM   2364  CD  ARG A 161      -9.101  -8.378 -10.511  1.00  0.00              
ATOM   2365  NE  ARG A 161      -9.024  -8.016  -9.105  1.00  0.00              
ATOM   2366  CZ  ARG A 161      -9.845  -7.140  -8.494  1.00  0.00              
ATOM   2367  NH1 ARG A 161     -10.780  -6.506  -9.166  1.00  0.00              
ATOM   2368  NH2 ARG A 161      -9.670  -6.916  -7.203  1.00  0.00              
ATOM   2369  H   ARG A 161     -12.642 -11.703 -11.236  1.00  0.00              
ATOM   2370  HA  ARG A 161     -10.367 -12.216 -11.384  1.00  0.00              
ATOM   2371 1HB  ARG A 161     -10.009 -10.535  -8.943  1.00  0.00              
ATOM   2372 2HB  ARG A 161      -8.774 -11.063 -10.110  1.00  0.00              
ATOM   2373 1HG  ARG A 161      -9.944  -9.734 -11.868  1.00  0.00              
ATOM   2374 2HG  ARG A 161     -11.056  -9.128 -10.615  1.00  0.00              
ATOM   2375 1HD  ARG A 161      -8.100  -8.670 -10.828  1.00  0.00              
ATOM   2376 2HD  ARG A 161      -9.412  -7.490 -11.060  1.00  0.00              
ATOM   2377  HE  ARG A 161      -8.384  -8.338  -8.391  1.00  0.00              
ATOM   2378 1HH1 ARG A 161     -10.889  -6.675 -10.156  1.00  0.00              
ATOM   2379 2HH1 ARG A 161     -11.385  -5.853  -8.690  1.00  0.00              
ATOM   2380 1HH2 ARG A 161      -8.934  -7.398  -6.705  1.00  0.00              
ATOM   2381 2HH2 ARG A 161     -10.270  -6.264  -6.721  1.00  0.00              
ATOM   2382  N   ALA A 162     -11.359 -13.920  -9.163  1.00  0.00              
ATOM   2383  CA  ALA A 162     -11.153 -15.148  -8.389  1.00  0.00              
ATOM   2384  C   ALA A 162     -10.516 -16.240  -9.254  1.00  0.00              
ATOM   2385  O   ALA A 162     -11.070 -16.628 -10.270  1.00  0.00              
ATOM   2386  CB  ALA A 162     -12.487 -15.638  -7.836  1.00  0.00              
ATOM   2387  H   ALA A 162     -12.297 -13.660  -9.432  1.00  0.00              
ATOM   2388  HA  ALA A 162     -10.465 -14.934  -7.571  1.00  0.00              
ATOM   2389 1HB  ALA A 162     -12.330 -16.550  -7.261  1.00  0.00              
ATOM   2390 2HB  ALA A 162     -12.917 -14.872  -7.189  1.00  0.00              
ATOM   2391 3HB  ALA A 162     -13.169 -15.842  -8.660  1.00  0.00              
ATOM   2392  N   ASN A 163      -9.357 -16.724  -8.815  1.00  0.00              
ATOM   2393  CA  ASN A 163      -8.610 -17.790  -9.472  1.00  0.00              
ATOM   2394  C   ASN A 163      -8.224 -17.565 -10.950  1.00  0.00              
ATOM   2395  O   ASN A 163      -8.021 -18.529 -11.688  1.00  0.00              
ATOM   2396  CB  ASN A 163      -9.355 -19.134  -9.347  1.00  0.00              
ATOM   2397  CG  ASN A 163      -9.467 -19.623  -7.895  1.00  0.00              
ATOM   2398  OD1 ASN A 163      -8.611 -19.315  -7.071  1.00  0.00              
ATOM   2399  ND2 ASN A 163     -10.511 -20.391  -7.587  1.00  0.00              
ATOM   2400  H   ASN A 163      -8.987 -16.313  -7.970  1.00  0.00              
ATOM   2401  HA  ASN A 163      -7.640 -17.915  -8.987  1.00  0.00              
ATOM   2402 1HB  ASN A 163     -10.300 -19.298  -9.867  1.00  0.00              
ATOM   2403 2HB  ASN A 163      -8.563 -19.692  -9.849  1.00  0.00              
ATOM   2404 1HD2 ASN A 163     -10.622 -20.731  -6.653  1.00  0.00              
ATOM   2405 2HD2 ASN A 163     -11.182 -20.627  -8.290  1.00  0.00              
ATOM   2406  N   VAL A 164      -8.083 -16.317 -11.388  1.00  0.00              
ATOM   2407  CA  VAL A 164      -7.791 -16.073 -12.796  1.00  0.00              
ATOM   2408  C   VAL A 164      -6.361 -16.442 -13.193  1.00  0.00              
ATOM   2409  O   VAL A 164      -6.158 -17.155 -14.174  1.00  0.00              
ATOM   2410  CB  VAL A 164      -8.118 -14.605 -13.187  1.00  0.00              
ATOM   2411  CG1 VAL A 164      -7.650 -14.301 -14.633  1.00  0.00              
ATOM   2412  CG2 VAL A 164      -9.618 -14.388 -13.086  1.00  0.00              
ATOM   2413  H   VAL A 164      -8.175 -15.532 -10.761  1.00  0.00              
ATOM   2414  HA  VAL A 164      -8.403 -16.703 -13.443  1.00  0.00              
ATOM   2415  HB  VAL A 164      -7.640 -13.934 -12.474  1.00  0.00              
ATOM   2416 1HG1 VAL A 164      -7.889 -13.267 -14.883  1.00  0.00              
ATOM   2417 2HG1 VAL A 164      -6.572 -14.450 -14.706  1.00  0.00              
ATOM   2418 3HG1 VAL A 164      -8.158 -14.969 -15.328  1.00  0.00              
ATOM   2419 1HG2 VAL A 164      -9.856 -13.361 -13.359  1.00  0.00              
ATOM   2420 2HG2 VAL A 164     -10.129 -15.072 -13.764  1.00  0.00              
ATOM   2421 3HG2 VAL A 164      -9.945 -14.578 -12.064  1.00  0.00              
ATOM   2422  N   ASP A 165      -5.369 -15.979 -12.438  1.00  0.00              
ATOM   2423  CA  ASP A 165      -3.983 -16.323 -12.736  1.00  0.00              
ATOM   2424  C   ASP A 165      -3.777 -17.809 -12.460  1.00  0.00              
ATOM   2425  O   ASP A 165      -3.022 -18.478 -13.159  1.00  0.00              
ATOM   2426  CB  ASP A 165      -3.004 -15.530 -11.855  1.00  0.00              
ATOM   2427  CG  ASP A 165      -2.927 -14.052 -12.229  1.00  0.00              
ATOM   2428  OD1 ASP A 165      -3.451 -13.666 -13.301  1.00  0.00              
ATOM   2429  OD2 ASP A 165      -2.317 -13.276 -11.458  1.00  0.00              
ATOM   2430  H   ASP A 165      -5.568 -15.382 -11.648  1.00  0.00              
ATOM   2431  HA  ASP A 165      -3.777 -16.143 -13.791  1.00  0.00              
ATOM   2432 1HB  ASP A 165      -3.194 -15.641 -10.787  1.00  0.00              
ATOM   2433 2HB  ASP A 165      -2.068 -16.028 -12.112  1.00  0.00              
ATOM   2434  N   LYS A 166      -4.459 -18.317 -11.440  1.00  0.00              
ATOM   2435  CA  LYS A 166      -4.331 -19.713 -11.064  1.00  0.00              
ATOM   2436  C   LYS A 166      -4.425 -20.689 -12.242  1.00  0.00              
ATOM   2437  O   LYS A 166      -3.617 -21.602 -12.340  1.00  0.00              
ATOM   2438  CB  LYS A 166      -5.381 -20.091 -10.007  1.00  0.00              
ATOM   2439  CG  LYS A 166      -5.316 -21.552  -9.553  1.00  0.00              
ATOM   2440  CD  LYS A 166      -6.280 -21.839  -8.411  1.00  0.00              
ATOM   2441  CE  LYS A 166      -6.375 -23.336  -8.143  1.00  0.00              
ATOM   2442  NZ  LYS A 166      -5.069 -23.917  -7.713  1.00  0.00              
ATOM   2443  H   LYS A 166      -5.082 -17.721 -10.912  1.00  0.00              
ATOM   2444  HA  LYS A 166      -3.343 -19.891 -10.637  1.00  0.00              
ATOM   2445 1HB  LYS A 166      -5.222 -19.436  -9.149  1.00  0.00              
ATOM   2446 2HB  LYS A 166      -6.360 -19.888 -10.441  1.00  0.00              
ATOM   2447 1HG  LYS A 166      -5.568 -22.189 -10.402  1.00  0.00              
ATOM   2448 2HG  LYS A 166      -4.300 -21.768  -9.226  1.00  0.00              
ATOM   2449 1HD  LYS A 166      -5.921 -21.326  -7.517  1.00  0.00              
ATOM   2450 2HD  LYS A 166      -7.262 -21.452  -8.679  1.00  0.00              
ATOM   2451 1HE  LYS A 166      -7.115 -23.496  -7.362  1.00  0.00              
ATOM   2452 2HE  LYS A 166      -6.703 -23.826  -9.060  1.00  0.00              
ATOM   2453 1HZ  LYS A 166      -5.179 -24.908  -7.549  1.00  0.00              
ATOM   2454 2HZ  LYS A 166      -4.380 -23.771  -8.438  1.00  0.00              
ATOM   2455 3HZ  LYS A 166      -4.764 -23.466  -6.863  1.00  0.00              
ATOM   2456  N   VAL A 167      -5.403 -20.509 -13.127  1.00  0.00              
ATOM   2457  CA  VAL A 167      -5.563 -21.480 -14.213  1.00  0.00              
ATOM   2458  C   VAL A 167      -4.402 -21.452 -15.199  1.00  0.00              
ATOM   2459  O   VAL A 167      -4.098 -22.465 -15.831  1.00  0.00              
ATOM   2460  CB  VAL A 167      -6.928 -21.311 -14.964  1.00  0.00              
ATOM   2461  CG1 VAL A 167      -8.053 -21.435 -13.970  1.00  0.00              
ATOM   2462  CG2 VAL A 167      -7.019 -19.974 -15.679  1.00  0.00              
ATOM   2463  H   VAL A 167      -6.035 -19.723 -13.071  1.00  0.00              
ATOM   2464  HA  VAL A 167      -5.563 -22.503 -13.834  1.00  0.00              
ATOM   2465  HB  VAL A 167      -7.003 -22.076 -15.738  1.00  0.00              
ATOM   2466 1HG1 VAL A 167      -9.008 -21.319 -14.483  1.00  0.00              
ATOM   2467 2HG1 VAL A 167      -8.013 -22.416 -13.496  1.00  0.00              
ATOM   2468 3HG1 VAL A 167      -7.954 -20.660 -13.211  1.00  0.00              
ATOM   2469 1HG2 VAL A 167      -7.980 -19.897 -16.188  1.00  0.00              
ATOM   2470 2HG2 VAL A 167      -6.928 -19.167 -14.952  1.00  0.00              
ATOM   2471 3HG2 VAL A 167      -6.215 -19.896 -16.411  1.00  0.00              
ATOM   2472  N   PHE A 168      -3.707 -20.322 -15.293  1.00  0.00              
ATOM   2473  CA  PHE A 168      -2.628 -20.208 -16.272  1.00  0.00              
ATOM   2474  C   PHE A 168      -1.309 -20.735 -15.715  1.00  0.00              
ATOM   2475  O   PHE A 168      -0.556 -21.411 -16.417  1.00  0.00              
ATOM   2476  CB  PHE A 168      -2.479 -18.756 -16.711  1.00  0.00              
ATOM   2477  CG  PHE A 168      -3.629 -18.266 -17.528  1.00  0.00              
ATOM   2478  CD1 PHE A 168      -3.732 -18.607 -18.874  1.00  0.00              
ATOM   2479  CD2 PHE A 168      -4.619 -17.484 -16.951  1.00  0.00              
ATOM   2480  CE1 PHE A 168      -4.811 -18.172 -19.638  1.00  0.00              
ATOM   2481  CE2 PHE A 168      -5.699 -17.041 -17.697  1.00  0.00              
ATOM   2482  CZ  PHE A 168      -5.799 -17.386 -19.051  1.00  0.00              
ATOM   2483  H   PHE A 168      -3.913 -19.535 -14.695  1.00  0.00              
ATOM   2484  HA  PHE A 168      -2.857 -20.818 -17.147  1.00  0.00              
ATOM   2485 1HB  PHE A 168      -2.408 -18.105 -15.841  1.00  0.00              
ATOM   2486 2HB  PHE A 168      -1.585 -18.640 -17.323  1.00  0.00              
ATOM   2487  HD1 PHE A 168      -2.955 -19.223 -19.328  1.00  0.00              
ATOM   2488  HD2 PHE A 168      -4.538 -17.217 -15.897  1.00  0.00              
ATOM   2489  HE1 PHE A 168      -4.880 -18.448 -20.690  1.00  0.00              
ATOM   2490  HE2 PHE A 168      -6.470 -16.426 -17.234  1.00  0.00              
ATOM   2491  HZ  PHE A 168      -6.644 -17.039 -19.644  1.00  0.00              
ATOM   2492  N   PHE A 169      -1.029 -20.431 -14.451  1.00  0.00              
ATOM   2493  CA  PHE A 169       0.220 -20.878 -13.851  1.00  0.00              
ATOM   2494  C   PHE A 169       0.182 -22.373 -13.520  1.00  0.00              
ATOM   2495  O   PHE A 169       1.205 -23.047 -13.608  1.00  0.00              
ATOM   2496  CB  PHE A 169       0.534 -20.054 -12.603  1.00  0.00              
ATOM   2497  CG  PHE A 169       1.036 -18.680 -12.915  1.00  0.00              
ATOM   2498  CD1 PHE A 169       2.322 -18.490 -13.416  1.00  0.00              
ATOM   2499  CD2 PHE A 169       0.206 -17.576 -12.767  1.00  0.00              
ATOM   2500  CE1 PHE A 169       2.768 -17.218 -13.770  1.00  0.00              
ATOM   2501  CE2 PHE A 169       0.644 -16.303 -13.117  1.00  0.00              
ATOM   2502  CZ  PHE A 169       1.919 -16.121 -13.621  1.00  0.00              
ATOM   2503  H   PHE A 169      -1.676 -19.890 -13.896  1.00  0.00              
ATOM   2504  HA  PHE A 169       1.039 -20.743 -14.558  1.00  0.00              
ATOM   2505 1HB  PHE A 169      -0.363 -19.934 -11.998  1.00  0.00              
ATOM   2506 2HB  PHE A 169       1.306 -20.547 -12.014  1.00  0.00              
ATOM   2507  HD1 PHE A 169       2.982 -19.350 -13.530  1.00  0.00              
ATOM   2508  HD2 PHE A 169      -0.800 -17.716 -12.370  1.00  0.00              
ATOM   2509  HE1 PHE A 169       3.776 -17.085 -14.163  1.00  0.00              
ATOM   2510  HE2 PHE A 169      -0.020 -15.448 -12.993  1.00  0.00              
ATOM   2511  HZ  PHE A 169       2.261 -15.125 -13.898  1.00  0.00              
ATOM   2512  N   ASP A 170      -0.982 -22.892 -13.137  1.00  0.00              
ATOM   2513  CA  ASP A 170      -1.081 -24.310 -12.794  1.00  0.00              
ATOM   2514  C   ASP A 170      -0.921 -25.125 -14.088  1.00  0.00              
ATOM   2515  O   ASP A 170      -0.275 -26.163 -14.092  1.00  0.00              
ATOM   2516  CB  ASP A 170      -2.435 -24.634 -12.148  1.00  0.00              
ATOM   2517  CG  ASP A 170      -2.540 -24.146 -10.698  1.00  0.00              
ATOM   2518  OD1 ASP A 170      -1.510 -23.763 -10.096  1.00  0.00              
ATOM   2519  OD2 ASP A 170      -3.666 -24.149 -10.161  1.00  0.00              
ATOM   2520  H   ASP A 170      -1.808 -22.313 -13.077  1.00  0.00              
ATOM   2521  HA  ASP A 170      -0.274 -24.582 -12.113  1.00  0.00              
ATOM   2522 1HB  ASP A 170      -3.289 -24.281 -12.728  1.00  0.00              
ATOM   2523 2HB  ASP A 170      -2.403 -25.724 -12.172  1.00  0.00              
ATOM   2524  N   LEU A 171      -1.514 -24.661 -15.186  1.00  0.00              
ATOM   2525  CA  LEU A 171      -1.318 -25.345 -16.468  1.00  0.00              
ATOM   2526  C   LEU A 171       0.139 -25.218 -16.891  1.00  0.00              
ATOM   2527  O   LEU A 171       0.722 -26.160 -17.430  1.00  0.00              
ATOM   2528  CB  LEU A 171      -2.247 -24.767 -17.544  1.00  0.00              
ATOM   2529  CG  LEU A 171      -2.164 -25.452 -18.914  1.00  0.00              
ATOM   2530  CD1 LEU A 171      -2.545 -26.921 -18.788  1.00  0.00              
ATOM   2531  CD2 LEU A 171      -3.082 -24.739 -19.895  1.00  0.00              
ATOM   2532  H   LEU A 171      -2.100 -23.839 -15.151  1.00  0.00              
ATOM   2533  HA  LEU A 171      -1.538 -26.406 -16.353  1.00  0.00              
ATOM   2534 1HB  LEU A 171      -3.208 -24.977 -17.079  1.00  0.00              
ATOM   2535 2HB  LEU A 171      -2.121 -23.690 -17.649  1.00  0.00              
ATOM   2536  HG  LEU A 171      -1.140 -25.337 -19.272  1.00  0.00              
ATOM   2537 1HD1 LEU A 171      -2.483 -27.398 -19.766  1.00  0.00              
ATOM   2538 2HD1 LEU A 171      -1.861 -27.416 -18.099  1.00  0.00              
ATOM   2539 3HD1 LEU A 171      -3.563 -27.001 -18.409  1.00  0.00              
ATOM   2540 1HD2 LEU A 171      -3.021 -25.226 -20.869  1.00  0.00              
ATOM   2541 2HD2 LEU A 171      -4.108 -24.781 -19.531  1.00  0.00              
ATOM   2542 3HD2 LEU A 171      -2.774 -23.697 -19.992  1.00  0.00              
ATOM   2543  N   MET A 172       0.739 -24.054 -16.659  1.00  0.00              
ATOM   2544  CA  MET A 172       2.159 -23.931 -16.956  1.00  0.00              
ATOM   2545  C   MET A 172       2.968 -24.936 -16.140  1.00  0.00              
ATOM   2546  O   MET A 172       3.969 -25.449 -16.623  1.00  0.00              
ATOM   2547  CB  MET A 172       2.674 -22.515 -16.682  1.00  0.00              
ATOM   2548  CG  MET A 172       2.201 -21.480 -17.711  1.00  0.00              
ATOM   2549  SD  MET A 172       2.512 -19.798 -17.153  1.00  0.00              
ATOM   2550  CE  MET A 172       4.232 -19.727 -17.203  1.00  0.00              
ATOM   2551  H   MET A 172       0.243 -23.257 -16.286  1.00  0.00              
ATOM   2552  HA  MET A 172       2.340 -24.158 -18.006  1.00  0.00              
ATOM   2553 1HB  MET A 172       2.323 -22.237 -15.689  1.00  0.00              
ATOM   2554 2HB  MET A 172       3.764 -22.567 -16.682  1.00  0.00              
ATOM   2555 1HG  MET A 172       2.734 -21.662 -18.644  1.00  0.00              
ATOM   2556 2HG  MET A 172       1.132 -21.623 -17.870  1.00  0.00              
ATOM   2557 1HE  MET A 172       4.565 -18.740 -16.882  1.00  0.00              
ATOM   2558 2HE  MET A 172       4.647 -20.485 -16.537  1.00  0.00              
ATOM   2559 3HE  MET A 172       4.574 -19.912 -18.222  1.00  0.00              
ATOM   2560  N   ARG A 173       2.547 -25.220 -14.911  1.00  0.00              
ATOM   2561  CA  ARG A 173       3.216 -26.259 -14.126  1.00  0.00              
ATOM   2562  C   ARG A 173       3.070 -27.659 -14.734  1.00  0.00              
ATOM   2563  O   ARG A 173       4.008 -28.467 -14.702  1.00  0.00              
ATOM   2564  CB  ARG A 173       2.719 -26.246 -12.675  1.00  0.00              
ATOM   2565  CG  ARG A 173       3.199 -25.011 -11.898  1.00  0.00              
ATOM   2566  CD  ARG A 173       2.754 -25.006 -10.433  1.00  0.00              
ATOM   2567  NE  ARG A 173       3.167 -23.764  -9.769  1.00  0.00              
ATOM   2568  CZ  ARG A 173       2.381 -22.705  -9.591  1.00  0.00              
ATOM   2569  NH1 ARG A 173       1.132 -22.730 -10.013  1.00  0.00              
ATOM   2570  NH2 ARG A 173       2.851 -21.601  -9.016  1.00  0.00              
ATOM   2571  H   ARG A 173       1.765 -24.725 -14.507  1.00  0.00              
ATOM   2572  HA  ARG A 173       4.289 -26.067 -14.099  1.00  0.00              
ATOM   2573 1HB  ARG A 173       1.630 -26.272 -12.712  1.00  0.00              
ATOM   2574 2HB  ARG A 173       3.088 -27.157 -12.204  1.00  0.00              
ATOM   2575 1HG  ARG A 173       4.289 -24.984 -11.928  1.00  0.00              
ATOM   2576 2HG  ARG A 173       2.801 -24.120 -12.384  1.00  0.00              
ATOM   2577 1HD  ARG A 173       1.669 -25.093 -10.392  1.00  0.00              
ATOM   2578 2HD  ARG A 173       3.206 -25.856  -9.922  1.00  0.00              
ATOM   2579  HE  ARG A 173       4.058 -23.518  -9.360  1.00  0.00              
ATOM   2580 1HH1 ARG A 173       0.773 -23.555 -10.471  1.00  0.00              
ATOM   2581 2HH1 ARG A 173       0.540 -21.924  -9.877  1.00  0.00              
ATOM   2582 1HH2 ARG A 173       3.813 -21.565  -8.711  1.00  0.00              
ATOM   2583 2HH2 ARG A 173       2.244 -20.805  -8.888  1.00  0.00              
ATOM   2584  N   GLU A 174       1.903 -27.955 -15.294  1.00  0.00              
ATOM   2585  CA  GLU A 174       1.705 -29.263 -15.905  1.00  0.00              
ATOM   2586  C   GLU A 174       2.561 -29.345 -17.153  1.00  0.00              
ATOM   2587  O   GLU A 174       3.170 -30.379 -17.421  1.00  0.00              
ATOM   2588  CB  GLU A 174       0.244 -29.490 -16.253  1.00  0.00              
ATOM   2589  CG  GLU A 174      -0.634 -29.668 -15.028  1.00  0.00              
ATOM   2590  CD  GLU A 174      -2.092 -29.838 -15.382  1.00  0.00              
ATOM   2591  OE1 GLU A 174      -2.908 -30.042 -14.456  1.00  0.00              
ATOM   2592  OE2 GLU A 174      -2.424 -29.768 -16.588  1.00  0.00              
ATOM   2593  H   GLU A 174       1.146 -27.286 -15.306  1.00  0.00              
ATOM   2594  HA  GLU A 174       2.028 -30.045 -15.217  1.00  0.00              
ATOM   2595 1HB  GLU A 174      -0.084 -28.625 -16.829  1.00  0.00              
ATOM   2596 2HB  GLU A 174       0.200 -30.382 -16.879  1.00  0.00              
ATOM   2597 1HG  GLU A 174      -0.329 -30.499 -14.394  1.00  0.00              
ATOM   2598 2HG  GLU A 174      -0.508 -28.732 -14.486  1.00  0.00              
ATOM   2599  N   ILE A 175       2.633 -28.246 -17.903  1.00  0.00              
ATOM   2600  CA  ILE A 175       3.398 -28.231 -19.146  1.00  0.00              
ATOM   2601  C   ILE A 175       4.874 -28.366 -18.796  1.00  0.00              
ATOM   2602  O   ILE A 175       5.627 -29.103 -19.442  1.00  0.00              
ATOM   2603  CB  ILE A 175       3.166 -26.917 -19.926  1.00  0.00              
ATOM   2604  CG1 ILE A 175       1.719 -26.860 -20.416  1.00  0.00              
ATOM   2605  CG2 ILE A 175       4.138 -26.816 -21.086  1.00  0.00              
ATOM   2606  CD1 ILE A 175       1.310 -25.486 -20.942  1.00  0.00              
ATOM   2607  H   ILE A 175       2.151 -27.407 -17.612  1.00  0.00              
ATOM   2608  HA  ILE A 175       3.143 -29.091 -19.764  1.00  0.00              
ATOM   2609  HB  ILE A 175       3.312 -26.073 -19.253  1.00  0.00              
ATOM   2610 1HG1 ILE A 175       1.615 -27.602 -21.208  1.00  0.00              
ATOM   2611 2HG1 ILE A 175       1.081 -27.136 -19.576  1.00  0.00              
ATOM   2612 1HG2 ILE A 175       3.963 -25.886 -21.628  1.00  0.00              
ATOM   2613 2HG2 ILE A 175       5.159 -26.827 -20.708  1.00  0.00              
ATOM   2614 3HG2 ILE A 175       3.991 -27.660 -21.760  1.00  0.00              
ATOM   2615 1HD1 ILE A 175       0.272 -25.516 -21.273  1.00  0.00              
ATOM   2616 2HD1 ILE A 175       1.416 -24.745 -20.149  1.00  0.00              
ATOM   2617 3HD1 ILE A 175       1.949 -25.213 -21.781  1.00  0.00              
ATOM   2618  N   ARG A 176       5.288 -27.662 -17.757  1.00  0.00              
ATOM   2619  CA  ARG A 176       6.675 -27.730 -17.335  1.00  0.00              
ATOM   2620  C   ARG A 176       7.053 -29.160 -16.884  1.00  0.00              
ATOM   2621  O   ARG A 176       8.127 -29.666 -17.217  1.00  0.00              
ATOM   2622  CB  ARG A 176       6.989 -26.694 -16.266  1.00  0.00              
ATOM   2623  CG  ARG A 176       8.422 -26.714 -15.758  1.00  0.00              
ATOM   2624  CD  ARG A 176       8.719 -25.690 -14.724  1.00  0.00              
ATOM   2625  NE  ARG A 176       7.914 -25.800 -13.518  1.00  0.00              
ATOM   2626  CZ  ARG A 176       7.895 -24.890 -12.524  1.00  0.00              
ATOM   2627  NH1 ARG A 176       8.660 -23.821 -12.570  1.00  0.00              
ATOM   2628  NH2 ARG A 176       7.103 -25.111 -11.490  1.00  0.00              
ATOM   2629  H   ARG A 176       4.647 -27.071 -17.246  1.00  0.00              
ATOM   2630  HA  ARG A 176       7.328 -27.491 -18.175  1.00  0.00              
ATOM   2631 1HB  ARG A 176       6.774 -25.717 -16.697  1.00  0.00              
ATOM   2632 2HB  ARG A 176       6.311 -26.881 -15.434  1.00  0.00              
ATOM   2633 1HG  ARG A 176       8.624 -27.694 -15.326  1.00  0.00              
ATOM   2634 2HG  ARG A 176       9.091 -26.543 -16.602  1.00  0.00              
ATOM   2635 1HD  ARG A 176       9.764 -25.778 -14.428  1.00  0.00              
ATOM   2636 2HD  ARG A 176       8.543 -24.700 -15.144  1.00  0.00              
ATOM   2637  HE  ARG A 176       7.273 -26.530 -13.235  1.00  0.00              
ATOM   2638 1HH1 ARG A 176       9.273 -23.676 -13.360  1.00  0.00              
ATOM   2639 2HH1 ARG A 176       8.631 -23.151 -11.816  1.00  0.00              
ATOM   2640 1HH2 ARG A 176       6.535 -25.947 -11.462  1.00  0.00              
ATOM   2641 2HH2 ARG A 176       7.070 -24.446 -10.732  1.00  0.00              
ATOM   2642  N   ALA A 177       6.159 -29.807 -16.142  1.00  0.00              
ATOM   2643  CA  ALA A 177       6.393 -31.176 -15.676  1.00  0.00              
ATOM   2644  C   ALA A 177       6.558 -32.130 -16.852  1.00  0.00              
ATOM   2645  O   ALA A 177       7.392 -33.029 -16.804  1.00  0.00              
ATOM   2646  CB  ALA A 177       5.238 -31.641 -14.799  1.00  0.00              
ATOM   2647  H   ALA A 177       5.297 -29.342 -15.892  1.00  0.00              
ATOM   2648  HA  ALA A 177       7.320 -31.197 -15.103  1.00  0.00              
ATOM   2649 1HB  ALA A 177       5.426 -32.659 -14.461  1.00  0.00              
ATOM   2650 2HB  ALA A 177       5.150 -30.982 -13.935  1.00  0.00              
ATOM   2651 3HB  ALA A 177       4.313 -31.614 -15.372  1.00  0.00              
ATOM   2652  N   ARG A 178       5.752 -31.938 -17.892  1.00  0.00              
ATOM   2653  CA  ARG A 178       5.868 -32.736 -19.117  1.00  0.00              
ATOM   2654  C   ARG A 178       7.196 -32.480 -19.818  1.00  0.00              
ATOM   2655  O   ARG A 178       7.853 -33.411 -20.288  1.00  0.00              
ATOM   2656  CB  ARG A 178       4.724 -32.420 -20.089  1.00  0.00              
ATOM   2657  CG  ARG A 178       3.366 -32.927 -19.643  1.00  0.00              
ATOM   2658  CD  ARG A 178       3.366 -34.438 -19.479  1.00  0.00              
ATOM   2659  NE  ARG A 178       3.832 -35.110 -20.688  1.00  0.00              
ATOM   2660  CZ  ARG A 178       3.080 -35.345 -21.761  1.00  0.00              
ATOM   2661  NH1 ARG A 178       1.808 -34.965 -21.783  1.00  0.00              
ATOM   2662  NH2 ARG A 178       3.603 -35.957 -22.817  1.00  0.00              
ATOM   2663  H   ARG A 178       5.040 -31.222 -17.837  1.00  0.00              
ATOM   2664  HA  ARG A 178       5.846 -33.798 -18.869  1.00  0.00              
ATOM   2665 1HB  ARG A 178       4.690 -31.337 -20.198  1.00  0.00              
ATOM   2666 2HB  ARG A 178       4.985 -32.873 -21.045  1.00  0.00              
ATOM   2667 1HG  ARG A 178       3.116 -32.459 -18.691  1.00  0.00              
ATOM   2668 2HG  ARG A 178       2.627 -32.643 -20.394  1.00  0.00              
ATOM   2669 1HD  ARG A 178       4.022 -34.704 -18.652  1.00  0.00              
ATOM   2670 2HD  ARG A 178       2.352 -34.769 -19.259  1.00  0.00              
ATOM   2671  HE  ARG A 178       4.746 -35.486 -20.905  1.00  0.00              
ATOM   2672 1HH1 ARG A 178       1.410 -34.496 -20.982  1.00  0.00              
ATOM   2673 2HH1 ARG A 178       1.244 -35.147 -22.600  1.00  0.00              
ATOM   2674 1HH2 ARG A 178       4.573 -36.242 -22.803  1.00  0.00              
ATOM   2675 2HH2 ARG A 178       3.031 -36.134 -23.629  1.00  0.00              
ATOM   2676  N   LYS A 179       7.592 -31.215 -19.888  1.00  0.00              
ATOM   2677  CA  LYS A 179       8.866 -30.860 -20.495  1.00  0.00              
ATOM   2678  C   LYS A 179      10.039 -31.479 -19.741  1.00  0.00              
ATOM   2679  O   LYS A 179      11.017 -31.913 -20.340  1.00  0.00              
ATOM   2680  CB  LYS A 179       9.027 -29.336 -20.531  1.00  0.00              
ATOM   2681  CG  LYS A 179       8.134 -28.648 -21.564  1.00  0.00              
ATOM   2682  CD  LYS A 179       8.225 -27.130 -21.489  1.00  0.00              
ATOM   2683  CE  LYS A 179       7.418 -26.495 -22.627  1.00  0.00              
ATOM   2684  NZ  LYS A 179       7.271 -25.017 -22.465  1.00  0.00              
ATOM   2685  H   LYS A 179       7.004 -30.483 -19.515  1.00  0.00              
ATOM   2686  HA  LYS A 179       8.914 -31.254 -21.511  1.00  0.00              
ATOM   2687 1HB  LYS A 179       8.788 -28.966 -19.533  1.00  0.00              
ATOM   2688 2HB  LYS A 179      10.073 -29.130 -20.753  1.00  0.00              
ATOM   2689 1HG  LYS A 179       8.441 -28.974 -22.558  1.00  0.00              
ATOM   2690 2HG  LYS A 179       7.102 -28.951 -21.386  1.00  0.00              
ATOM   2691 1HD  LYS A 179       7.831 -26.806 -20.525  1.00  0.00              
ATOM   2692 2HD  LYS A 179       9.272 -26.841 -21.569  1.00  0.00              
ATOM   2693 1HE  LYS A 179       7.928 -26.705 -23.565  1.00  0.00              
ATOM   2694 2HE  LYS A 179       6.429 -26.954 -22.641  1.00  0.00              
ATOM   2695 1HZ  LYS A 179       6.733 -24.647 -23.236  1.00  0.00              
ATOM   2696 2HZ  LYS A 179       6.795 -24.818 -21.597  1.00  0.00              
ATOM   2697 3HZ  LYS A 179       8.185 -24.588 -22.455  1.00  0.00              
ATOM   2698  N   MET A 180       9.928 -31.515 -18.422  1.00  0.00              
ATOM   2699  CA  MET A 180      10.925 -32.158 -17.585  1.00  0.00              
ATOM   2700  C   MET A 180      11.052 -33.656 -17.872  1.00  0.00              
ATOM   2701  O   MET A 180      12.149 -34.162 -18.110  1.00  0.00              
ATOM   2702  CB  MET A 180      10.584 -31.932 -16.113  1.00  0.00              
ATOM   2703  CG  MET A 180      11.512 -32.639 -15.136  1.00  0.00              
ATOM   2704  SD  MET A 180      10.976 -32.469 -13.422  1.00  0.00              
ATOM   2705  CE  MET A 180       9.507 -33.493 -13.423  1.00  0.00              
ATOM   2706  H   MET A 180       9.125 -31.083 -17.987  1.00  0.00              
ATOM   2707  HA  MET A 180      11.909 -31.736 -17.788  1.00  0.00              
ATOM   2708 1HB  MET A 180      10.624 -30.857 -15.940  1.00  0.00              
ATOM   2709 2HB  MET A 180       9.563 -32.286 -15.966  1.00  0.00              
ATOM   2710 1HG  MET A 180      11.540 -33.696 -15.399  1.00  0.00              
ATOM   2711 2HG  MET A 180      12.508 -32.211 -15.243  1.00  0.00              
ATOM   2712 1HE  MET A 180       9.060 -33.490 -12.429  1.00  0.00              
ATOM   2713 2HE  MET A 180       8.791 -33.101 -14.146  1.00  0.00              
ATOM   2714 3HE  MET A 180       9.777 -34.514 -13.696  1.00  0.00              
ATOM   2715  N   GLU A 181       9.924 -34.356 -17.851  1.00  0.00              
ATOM   2716  CA  GLU A 181       9.908 -35.795 -18.059  1.00  0.00              
ATOM   2717  C   GLU A 181      10.300 -36.182 -19.480  1.00  0.00              
ATOM   2718  O   GLU A 181      10.877 -37.245 -19.702  1.00  0.00              
ATOM   2719  CB  GLU A 181       8.523 -36.358 -17.731  1.00  0.00              
ATOM   2720  CG  GLU A 181       8.162 -36.316 -16.253  1.00  0.00              
ATOM   2721  CD  GLU A 181       6.756 -36.797 -16.021  1.00  0.00              
ATOM   2722  OE1 GLU A 181       6.095 -37.126 -16.976  1.00  0.00              
ATOM   2723  OE2 GLU A 181       6.381 -36.943 -14.881  1.00  0.00              
ATOM   2724  H   GLU A 181       9.053 -33.874 -17.687  1.00  0.00              
ATOM   2725  HA  GLU A 181      10.644 -36.271 -17.410  1.00  0.00              
ATOM   2726 1HB  GLU A 181       7.799 -35.772 -18.298  1.00  0.00              
ATOM   2727 2HB  GLU A 181       8.508 -37.391 -18.079  1.00  0.00              
ATOM   2728 1HG  GLU A 181       8.847 -36.882 -15.623  1.00  0.00              
ATOM   2729 2HG  GLU A 181       8.229 -35.258 -16.003  1.00  0.00              
ATOM   2730  N   ASP A 182       9.985 -35.310 -20.434  1.00  0.00              
ATOM   2731  CA  ASP A 182      10.288 -35.551 -21.844  1.00  0.00              
ATOM   2732  C   ASP A 182      11.698 -35.117 -22.257  1.00  0.00              
ATOM   2733  O   ASP A 182      12.255 -35.655 -23.216  1.00  0.00              
ATOM   2734  CB  ASP A 182       9.255 -34.849 -22.740  1.00  0.00              
ATOM   2735  CG  ASP A 182       7.881 -35.516 -22.697  1.00  0.00              
ATOM   2736  OD1 ASP A 182       6.900 -34.897 -23.162  1.00  0.00              
ATOM   2737  OD2 ASP A 182       7.781 -36.656 -22.197  1.00  0.00              
ATOM   2738  H   ASP A 182       9.520 -34.453 -20.170  1.00  0.00              
ATOM   2739  HA  ASP A 182      10.253 -36.621 -22.051  1.00  0.00              
ATOM   2740 1HB  ASP A 182       9.164 -33.780 -22.543  1.00  0.00              
ATOM   2741 2HB  ASP A 182       9.713 -35.001 -23.717  1.00  0.00              
ATOM   2742  N   SER A 183      12.271 -34.150 -21.543  1.00  0.00              
ATOM   2743  CA  SER A 183      13.632 -33.691 -21.828  1.00  0.00              
ATOM   2744  C   SER A 183      14.531 -33.864 -20.601  1.00  0.00              
ATOM   2745  O   SER A 183      15.236 -32.898 -20.229  1.00  0.00              
ATOM   2746  OXT SER A 183      14.551 -34.911 -20.015  1.00  0.00              
ATOM   2747  CB  SER A 183      13.616 -32.242 -22.275  1.00  0.00              
ATOM   2748  OG  SER A 183      14.905 -31.752 -22.522  1.00  0.00              
ATOM   2749  H   SER A 183      11.756 -33.722 -20.786  1.00  0.00              
ATOM   2750  HA  SER A 183      14.080 -34.178 -22.695  1.00  0.00              
ATOM   2751 1HB  SER A 183      13.026 -32.166 -23.188  1.00  0.00              
ATOM   2752 2HB  SER A 183      13.152 -31.641 -21.493  1.00  0.00              
ATOM   2753  HG  SER A 183      14.850 -30.835 -22.802  1.00  0.00              
ATOM   2754  N   GLY D 171      -7.736 -19.197 -63.689  1.00  0.00              
ATOM   2755  CA  GLY D 171      -7.287 -20.127 -62.616  1.00  0.00              
ATOM   2756  C   GLY D 171      -6.542 -19.388 -61.523  1.00  0.00              
ATOM   2757  O   GLY D 171      -6.975 -18.331 -61.065  1.00  0.00              
ATOM   2758 1H   GLY D 171      -7.418 -19.326 -64.628  1.00  0.00              
ATOM   2759 2H   GLY D 171      -8.710 -19.107 -63.898  1.00  0.00              
ATOM   2760 3H   GLY D 171      -7.532 -18.220 -63.621  1.00  0.00              
ATOM   2761 1HA  GLY D 171      -8.158 -20.618 -62.182  1.00  0.00              
ATOM   2762 2HA  GLY D 171      -6.627 -20.878 -63.049  1.00  0.00              
ATOM   2763  N   GLN D 172      -5.407 -19.937 -61.115  1.00  0.00              
ATOM   2764  CA  GLN D 172      -4.561 -19.308 -60.107  1.00  0.00              
ATOM   2765  C   GLN D 172      -3.980 -17.965 -60.571  1.00  0.00              
ATOM   2766  O   GLN D 172      -3.451 -17.858 -61.681  1.00  0.00              
ATOM   2767  CB  GLN D 172      -3.419 -20.254 -59.723  1.00  0.00              
ATOM   2768  CG  GLN D 172      -2.544 -19.746 -58.590  1.00  0.00              
ATOM   2769  CD  GLN D 172      -1.386 -20.679 -58.290  1.00  0.00              
ATOM   2770  OE1 GLN D 172      -0.429 -20.770 -59.063  1.00  0.00              
ATOM   2771  NE2 GLN D 172      -1.468 -21.380 -57.164  1.00  0.00              
ATOM   2772  H   GLN D 172      -5.121 -20.818 -61.517  1.00  0.00              
ATOM   2773  HA  GLN D 172      -5.156 -19.077 -59.224  1.00  0.00              
ATOM   2774 1HB  GLN D 172      -3.877 -21.202 -59.439  1.00  0.00              
ATOM   2775 2HB  GLN D 172      -2.815 -20.397 -60.618  1.00  0.00              
ATOM   2776 1HG  GLN D 172      -2.171 -18.723 -58.546  1.00  0.00              
ATOM   2777 2HG  GLN D 172      -3.307 -19.886 -57.823  1.00  0.00              
ATOM   2778 1HE2 GLN D 172      -0.735 -22.012 -56.914  1.00  0.00              
ATOM   2779 2HE2 GLN D 172      -2.263 -21.275 -56.567  1.00  0.00              
ATOM   2780  N   TYR D 173      -4.096 -16.938 -59.730  1.00  0.00              
ATOM   2781  CA  TYR D 173      -3.479 -15.640 -60.012  1.00  0.00              
ATOM   2782  C   TYR D 173      -3.064 -14.906 -58.735  1.00  0.00              
ATOM   2783  O   TYR D 173      -3.492 -15.266 -57.645  1.00  0.00              
ATOM   2784  CB  TYR D 173      -4.425 -14.753 -60.828  1.00  0.00              
ATOM   2785  CG  TYR D 173      -5.629 -14.269 -60.068  1.00  0.00              
ATOM   2786  CD1 TYR D 173      -6.767 -15.066 -59.942  1.00  0.00              
ATOM   2787  CD2 TYR D 173      -5.631 -13.006 -59.468  1.00  0.00              
ATOM   2788  CE1 TYR D 173      -7.884 -14.618 -59.236  1.00  0.00              
ATOM   2789  CE2 TYR D 173      -6.741 -12.547 -58.760  1.00  0.00              
ATOM   2790  CZ  TYR D 173      -7.863 -13.358 -58.650  1.00  0.00              
ATOM   2791  OH  TYR D 173      -8.966 -12.907 -57.962  1.00  0.00              
ATOM   2792  H   TYR D 173      -4.622 -17.057 -58.876  1.00  0.00              
ATOM   2793  HA  TYR D 173      -2.563 -15.783 -60.586  1.00  0.00              
ATOM   2794 1HB  TYR D 173      -3.847 -13.893 -61.172  1.00  0.00              
ATOM   2795 2HB  TYR D 173      -4.753 -15.337 -61.688  1.00  0.00              
ATOM   2796  HD1 TYR D 173      -6.773 -16.052 -60.409  1.00  0.00              
ATOM   2797  HD2 TYR D 173      -4.747 -12.376 -59.563  1.00  0.00              
ATOM   2798  HE1 TYR D 173      -8.768 -15.248 -59.143  1.00  0.00              
ATOM   2799  HE2 TYR D 173      -6.721 -11.559 -58.298  1.00  0.00              
ATOM   2800  HH  TYR D 173      -9.685 -13.543 -57.946  1.00  0.00              
ATOM   2801  N   LEU D 174      -2.225 -13.883 -58.876  1.00  0.00              
ATOM   2802  CA  LEU D 174      -1.737 -13.134 -57.724  1.00  0.00              
ATOM   2803  C   LEU D 174      -2.820 -12.165 -57.256  1.00  0.00              
ATOM   2804  O   LEU D 174      -3.224 -11.256 -57.981  1.00  0.00              
ATOM   2805  CB  LEU D 174      -0.456 -12.376 -58.088  1.00  0.00              
ATOM   2806  CG  LEU D 174       0.219 -11.573 -56.966  1.00  0.00              
ATOM   2807  CD1 LEU D 174       0.727 -12.511 -55.869  1.00  0.00              
ATOM   2808  CD2 LEU D 174       1.379 -10.777 -57.547  1.00  0.00              
ATOM   2809  H   LEU D 174      -1.918 -13.617 -59.801  1.00  0.00              
ATOM   2810  HA  LEU D 174      -1.532 -13.820 -56.903  1.00  0.00              
ATOM   2811 1HB  LEU D 174       0.176 -13.219 -58.361  1.00  0.00              
ATOM   2812 2HB  LEU D 174      -0.599 -11.734 -58.957  1.00  0.00              
ATOM   2813  HG  LEU D 174      -0.517 -10.864 -56.588  1.00  0.00              
ATOM   2814 1HD1 LEU D 174       1.203 -11.927 -55.081  1.00  0.00              
ATOM   2815 2HD1 LEU D 174      -0.110 -13.068 -55.450  1.00  0.00              
ATOM   2816 3HD1 LEU D 174       1.452 -13.207 -56.292  1.00  0.00              
ATOM   2817 1HD2 LEU D 174       1.861 -10.205 -56.752  1.00  0.00              
ATOM   2818 2HD2 LEU D 174       2.102 -11.460 -57.992  1.00  0.00              
ATOM   2819 3HD2 LEU D 174       1.006 -10.095 -58.311  1.00  0.00              
ATOM   2820  N   VAL D 175      -3.288 -12.374 -56.034  1.00  0.00              
ATOM   2821  CA  VAL D 175      -4.308 -11.524 -55.439  1.00  0.00              
ATOM   2822  C   VAL D 175      -3.759 -10.339 -54.655  1.00  0.00              
ATOM   2823  O   VAL D 175      -4.284  -9.229 -54.755  1.00  0.00              
ATOM   2824  CB  VAL D 175      -5.218 -12.345 -54.505  1.00  0.00              
ATOM   2825  CG1 VAL D 175      -6.216 -11.437 -53.800  1.00  0.00              
ATOM   2826  CG2 VAL D 175      -5.945 -13.429 -55.285  1.00  0.00              
ATOM   2827  H   VAL D 175      -2.922 -13.150 -55.501  1.00  0.00              
ATOM   2828  HA  VAL D 175      -4.921 -11.045 -56.204  1.00  0.00              
ATOM   2829  HB  VAL D 175      -4.599 -12.850 -53.762  1.00  0.00              
ATOM   2830 1HG1 VAL D 175      -6.850 -12.033 -53.143  1.00  0.00              
ATOM   2831 2HG1 VAL D 175      -5.678 -10.695 -53.209  1.00  0.00              
ATOM   2832 3HG1 VAL D 175      -6.835 -10.932 -54.542  1.00  0.00              
ATOM   2833 1HG2 VAL D 175      -6.583 -14.000 -54.610  1.00  0.00              
ATOM   2834 2HG2 VAL D 175      -6.557 -12.969 -56.061  1.00  0.00              
ATOM   2835 3HG2 VAL D 175      -5.217 -14.097 -55.745  1.00  0.00              
ATOM   2836  N   TYR D 176      -2.697 -10.563 -53.889  1.00  0.00              
ATOM   2837  CA  TYR D 176      -2.126  -9.499 -53.080  1.00  0.00              
ATOM   2838  C   TYR D 176      -0.666  -9.808 -52.763  1.00  0.00              
ATOM   2839  O   TYR D 176      -0.271 -10.978 -52.677  1.00  0.00              
ATOM   2840  CB  TYR D 176      -2.950  -9.393 -51.781  1.00  0.00              
ATOM   2841  CG  TYR D 176      -2.586  -8.248 -50.866  1.00  0.00              
ATOM   2842  CD1 TYR D 176      -1.712  -8.431 -49.794  1.00  0.00              
ATOM   2843  CD2 TYR D 176      -3.114  -6.969 -51.080  1.00  0.00              
ATOM   2844  CE1 TYR D 176      -1.372  -7.376 -48.959  1.00  0.00              
ATOM   2845  CE2 TYR D 176      -2.776  -5.902 -50.252  1.00  0.00              
ATOM   2846  CZ  TYR D 176      -1.909  -6.106 -49.198  1.00  0.00              
ATOM   2847  OH  TYR D 176      -1.566  -5.038 -48.398  1.00  0.00              
ATOM   2848  H   TYR D 176      -2.276 -11.481 -53.865  1.00  0.00              
ATOM   2849  HA  TYR D 176      -2.143  -8.561 -53.635  1.00  0.00              
ATOM   2850 1HB  TYR D 176      -3.997  -9.288 -52.071  1.00  0.00              
ATOM   2851 2HB  TYR D 176      -2.815 -10.329 -51.238  1.00  0.00              
ATOM   2852  HD1 TYR D 176      -1.297  -9.423 -49.617  1.00  0.00              
ATOM   2853  HD2 TYR D 176      -3.803  -6.817 -51.911  1.00  0.00              
ATOM   2854  HE1 TYR D 176      -0.688  -7.532 -48.125  1.00  0.00              
ATOM   2855  HE2 TYR D 176      -3.196  -4.915 -50.439  1.00  0.00              
ATOM   2856  HH  TYR D 176      -1.985  -4.218 -48.668  1.00  0.00              
ATOM   2857  N   ASN D 177       0.141  -8.764 -52.610  1.00  0.00              
ATOM   2858  CA  ASN D 177       1.556  -8.945 -52.310  1.00  0.00              
ATOM   2859  C   ASN D 177       2.101  -7.763 -51.518  1.00  0.00              
ATOM   2860  O   ASN D 177       1.489  -6.693 -51.491  1.00  0.00              
ATOM   2861  CB  ASN D 177       2.380  -9.154 -53.586  1.00  0.00              
ATOM   2862  CG  ASN D 177       2.498  -7.900 -54.427  1.00  0.00              
ATOM   2863  OD1 ASN D 177       1.508  -7.397 -54.957  1.00  0.00              
ATOM   2864  ND2 ASN D 177       3.718  -7.394 -54.560  1.00  0.00              
ATOM   2865  H   ASN D 177      -0.227  -7.828 -52.703  1.00  0.00              
ATOM   2866  HA  ASN D 177       1.692  -9.828 -51.685  1.00  0.00              
ATOM   2867 1HB  ASN D 177       3.343  -9.665 -53.551  1.00  0.00              
ATOM   2868 2HB  ASN D 177       1.636  -9.813 -54.034  1.00  0.00              
ATOM   2869 1HD2 ASN D 177       3.858  -6.565 -55.104  1.00  0.00              
ATOM   2870 2HD2 ASN D 177       4.495  -7.840 -54.117  1.00  0.00              
ATOM   2871  N   GLY D 178       3.241  -7.966 -50.860  1.00  0.00              
ATOM   2872  CA  GLY D 178       3.849  -6.903 -50.080  1.00  0.00              
ATOM   2873  C   GLY D 178       5.035  -7.352 -49.248  1.00  0.00              
ATOM   2874  O   GLY D 178       5.239  -8.549 -49.044  1.00  0.00              
ATOM   2875  H   GLY D 178       3.694  -8.868 -50.901  1.00  0.00              
ATOM   2876 1HA  GLY D 178       4.196  -6.120 -50.754  1.00  0.00              
ATOM   2877 2HA  GLY D 178       3.105  -6.491 -49.399  1.00  0.00              
ATOM   2878  N   ASP D 179       5.823  -6.388 -48.778  1.00  0.00              
ATOM   2879  CA  ASP D 179       7.021  -6.671 -47.998  1.00  0.00              
ATOM   2880  C   ASP D 179       6.662  -6.895 -46.532  1.00  0.00              
ATOM   2881  O   ASP D 179       5.822  -6.197 -45.966  1.00  0.00              
ATOM   2882  CB  ASP D 179       8.004  -5.500 -48.064  1.00  0.00              
ATOM   2883  CG  ASP D 179       8.590  -5.310 -49.439  1.00  0.00              
ATOM   2884  OD1 ASP D 179       9.063  -6.309 -50.016  1.00  0.00              
ATOM   2885  OD2 ASP D 179       8.579  -4.164 -49.937  1.00  0.00              
ATOM   2886  H   ASP D 179       5.578  -5.427 -48.972  1.00  0.00              
ATOM   2887  HA  ASP D 179       7.486  -7.590 -48.356  1.00  0.00              
ATOM   2888 1HB  ASP D 179       7.588  -4.562 -47.694  1.00  0.00              
ATOM   2889 2HB  ASP D 179       8.772  -5.854 -47.376  1.00  0.00              
ATOM   2890  N   LEU D 180       7.324  -7.867 -45.923  1.00  0.00              
ATOM   2891  CA  LEU D 180       7.087  -8.196 -44.528  1.00  0.00              
ATOM   2892  C   LEU D 180       8.446  -8.340 -43.872  1.00  0.00              
ATOM   2893  O   LEU D 180       9.430  -8.668 -44.543  1.00  0.00              
ATOM   2894  CB  LEU D 180       6.322  -9.522 -44.414  1.00  0.00              
ATOM   2895  CG  LEU D 180       4.885  -9.556 -44.932  1.00  0.00              
ATOM   2896  CD1 LEU D 180       4.396 -10.984 -44.985  1.00  0.00              
ATOM   2897  CD2 LEU D 180       3.995  -8.702 -44.040  1.00  0.00              
ATOM   2898  H   LEU D 180       8.013  -8.394 -46.442  1.00  0.00              
ATOM   2899  HA  LEU D 180       6.543  -7.383 -44.049  1.00  0.00              
ATOM   2900 1HB  LEU D 180       6.947 -10.144 -45.052  1.00  0.00              
ATOM   2901 2HB  LEU D 180       6.341  -9.912 -43.396  1.00  0.00              
ATOM   2902  HG  LEU D 180       4.887  -9.106 -45.924  1.00  0.00              
ATOM   2903 1HD1 LEU D 180       3.372 -11.005 -45.355  1.00  0.00              
ATOM   2904 2HD1 LEU D 180       5.034 -11.562 -45.653  1.00  0.00              
ATOM   2905 3HD1 LEU D 180       4.429 -11.417 -43.985  1.00  0.00              
ATOM   2906 1HD2 LEU D 180       2.971  -8.730 -44.416  1.00  0.00              
ATOM   2907 2HD2 LEU D 180       4.019  -9.090 -43.021  1.00  0.00              
ATOM   2908 3HD2 LEU D 180       4.355  -7.673 -44.044  1.00  0.00              
ATOM   2909  N   VAL D 181       8.513  -8.078 -42.570  1.00  0.00              
ATOM   2910  CA  VAL D 181       9.747  -8.292 -41.843  1.00  0.00              
ATOM   2911  C   VAL D 181       9.513  -9.504 -40.944  1.00  0.00              
ATOM   2912  O   VAL D 181       8.635  -9.493 -40.082  1.00  0.00              
ATOM   2913  CB  VAL D 181      10.138  -7.079 -40.978  1.00  0.00              
ATOM   2914  CG1 VAL D 181      11.436  -7.385 -40.226  1.00  0.00              
ATOM   2915  CG2 VAL D 181      10.321  -5.853 -41.862  1.00  0.00              
ATOM   2916  H   VAL D 181       7.704  -7.727 -42.076  1.00  0.00              
ATOM   2917  HA  VAL D 181      10.570  -8.530 -42.518  1.00  0.00              
ATOM   2918  HB  VAL D 181       9.325  -6.860 -40.286  1.00  0.00              
ATOM   2919 1HG1 VAL D 181      11.713  -6.526 -39.613  1.00  0.00              
ATOM   2920 2HG1 VAL D 181      11.289  -8.254 -39.586  1.00  0.00              
ATOM   2921 3HG1 VAL D 181      12.232  -7.590 -40.943  1.00  0.00              
ATOM   2922 1HG2 VAL D 181      10.596  -4.997 -41.248  1.00  0.00              
ATOM   2923 2HG2 VAL D 181      11.109  -6.045 -42.592  1.00  0.00              
ATOM   2924 3HG2 VAL D 181       9.387  -5.637 -42.384  1.00  0.00              
ATOM   2925  N   GLU D 182      10.294 -10.555 -41.159  1.00  0.00              
ATOM   2926  CA  GLU D 182      10.142 -11.764 -40.372  1.00  0.00              
ATOM   2927  C   GLU D 182      10.864 -11.687 -39.034  1.00  0.00              
ATOM   2928  O   GLU D 182      11.976 -11.178 -38.945  1.00  0.00              
ATOM   2929  CB  GLU D 182      10.646 -12.977 -41.169  1.00  0.00              
ATOM   2930  CG  GLU D 182      10.473 -14.280 -40.421  1.00  0.00              
ATOM   2931  CD  GLU D 182      11.011 -15.485 -41.176  1.00  0.00              
ATOM   2932  OE1 GLU D 182      11.549 -15.326 -42.300  1.00  0.00              
ATOM   2933  OE2 GLU D 182      10.884 -16.599 -40.636  1.00  0.00              
ATOM   2934  H   GLU D 182      11.005 -10.522 -41.876  1.00  0.00              
ATOM   2935  HA  GLU D 182       9.090 -11.916 -40.127  1.00  0.00              
ATOM   2936 1HB  GLU D 182      10.082 -13.000 -42.102  1.00  0.00              
ATOM   2937 2HB  GLU D 182      11.699 -12.801 -41.384  1.00  0.00              
ATOM   2938 1HG  GLU D 182      10.923 -14.274 -39.429  1.00  0.00              
ATOM   2939 2HG  GLU D 182       9.394 -14.382 -40.329  1.00  0.00              
ATOM   2940  N   TYR D 183      10.202 -12.185 -37.996  1.00  0.00              
ATOM   2941  CA  TYR D 183      10.784 -12.292 -36.665  1.00  0.00              
ATOM   2942  C   TYR D 183      10.618 -13.732 -36.198  1.00  0.00              
ATOM   2943  O   TYR D 183       9.623 -14.375 -36.533  1.00  0.00              
ATOM   2944  CB  TYR D 183      10.052 -11.377 -35.672  1.00  0.00              
ATOM   2945  CG  TYR D 183      10.238  -9.901 -35.923  1.00  0.00              
ATOM   2946  CD1 TYR D 183       9.498  -9.240 -36.902  1.00  0.00              
ATOM   2947  CD2 TYR D 183      11.163  -9.162 -35.183  1.00  0.00              
ATOM   2948  CE1 TYR D 183       9.667  -7.886 -37.134  1.00  0.00              
ATOM   2949  CE2 TYR D 183      11.347  -7.801 -35.414  1.00  0.00              
ATOM   2950  CZ  TYR D 183      10.594  -7.172 -36.392  1.00  0.00              
ATOM   2951  OH  TYR D 183      10.779  -5.836 -36.640  1.00  0.00              
ATOM   2952  H   TYR D 183       9.255 -12.503 -38.144  1.00  0.00              
ATOM   2953  HA  TYR D 183      11.848 -12.058 -36.707  1.00  0.00              
ATOM   2954 1HB  TYR D 183       8.989 -11.618 -35.733  1.00  0.00              
ATOM   2955 2HB  TYR D 183      10.423 -11.620 -34.676  1.00  0.00              
ATOM   2956  HD1 TYR D 183       8.777  -9.808 -37.490  1.00  0.00              
ATOM   2957  HD2 TYR D 183      11.746  -9.669 -34.415  1.00  0.00              
ATOM   2958  HE1 TYR D 183       9.082  -7.382 -37.902  1.00  0.00              
ATOM   2959  HE2 TYR D 183      12.078  -7.243 -34.829  1.00  0.00              
ATOM   2960  HH  TYR D 183      10.208  -5.500 -37.336  1.00  0.00              
ATOM   2961  N   GLU D 184      11.588 -14.231 -35.434  1.00  0.00              
ATOM   2962  CA  GLU D 184      11.522 -15.593 -34.910  1.00  0.00              
ATOM   2963  C   GLU D 184      10.345 -15.549 -33.908  1.00  0.00              
ATOM   2964  O   GLU D 184      10.307 -14.709 -33.008  1.00  0.00              
ATOM   2965  CB  GLU D 184      12.831 -16.024 -34.245  1.00  0.00              
ATOM   2966  CG  GLU D 184      12.921 -17.512 -33.939  1.00  0.00              
ATOM   2967  CD  GLU D 184      12.195 -17.853 -32.668  1.00  0.00              
ATOM   2968  OE1 GLU D 184      12.454 -17.225 -31.671  1.00  0.00              
ATOM   2969  OE2 GLU D 184      11.300 -18.664 -32.719  1.00  0.00              
ATOM   2970  H   GLU D 184      12.389 -13.656 -35.211  1.00  0.00              
ATOM   2971  HA  GLU D 184      11.317 -16.292 -35.722  1.00  0.00              
ATOM   2972 1HB  GLU D 184      13.638 -15.743 -34.921  1.00  0.00              
ATOM   2973 2HB  GLU D 184      12.919 -15.457 -33.318  1.00  0.00              
ATOM   2974 1HG  GLU D 184      12.554 -18.144 -34.747  1.00  0.00              
ATOM   2975 2HG  GLU D 184      13.988 -17.682 -33.804  1.00  0.00              
ATOM   2976  N   ALA D 185       9.392 -16.451 -34.092  1.00  0.00              
ATOM   2977  CA  ALA D 185       8.161 -16.502 -33.312  1.00  0.00              
ATOM   2978  C   ALA D 185       8.242 -16.569 -31.797  1.00  0.00              
ATOM   2979  O   ALA D 185       7.465 -15.908 -31.113  1.00  0.00              
ATOM   2980  CB  ALA D 185       7.288 -17.659 -33.820  1.00  0.00              
ATOM   2981  H   ALA D 185       9.542 -17.136 -34.820  1.00  0.00              
ATOM   2982  HA  ALA D 185       7.604 -15.580 -33.476  1.00  0.00              
ATOM   2983 1HB  ALA D 185       6.367 -17.701 -33.239  1.00  0.00              
ATOM   2984 2HB  ALA D 185       7.048 -17.500 -34.872  1.00  0.00              
ATOM   2985 3HB  ALA D 185       7.829 -18.598 -33.709  1.00  0.00              
ATOM   2986  N   ASP D 186       9.159 -17.364 -31.264  1.00  0.00              
ATOM   2987  CA  ASP D 186       9.216 -17.499 -29.812  1.00  0.00              
ATOM   2988  C   ASP D 186       9.956 -16.409 -29.067  1.00  0.00              
ATOM   2989  O   ASP D 186       9.538 -16.043 -27.955  1.00  0.00              
ATOM   2990  CB  ASP D 186       9.845 -18.848 -29.455  1.00  0.00              
ATOM   2991  CG  ASP D 186       9.021 -20.057 -29.877  1.00  0.00              
ATOM   2992  OD1 ASP D 186       7.864 -20.112 -29.533  1.00  0.00              
ATOM   2993  OD2 ASP D 186       9.504 -20.835 -30.664  1.00  0.00              
ATOM   2994  H   ASP D 186       9.818 -17.877 -31.832  1.00  0.00              
ATOM   2995  HA  ASP D 186       8.209 -17.451 -29.397  1.00  0.00              
ATOM   2996 1HB  ASP D 186      10.866 -18.961 -29.819  1.00  0.00              
ATOM   2997 2HB  ASP D 186       9.852 -18.775 -28.368  1.00  0.00              
ATOM   2998  N   HIS D 187      11.028 -15.867 -29.647  1.00  0.00              
ATOM   2999  CA  HIS D 187      11.789 -14.824 -28.954  1.00  0.00              
ATOM   3000  C   HIS D 187      11.757 -13.480 -29.654  1.00  0.00              
ATOM   3001  O   HIS D 187      12.353 -12.510 -29.178  1.00  0.00              
ATOM   3002  CB  HIS D 187      13.246 -15.263 -28.777  1.00  0.00              
ATOM   3003  CG  HIS D 187      13.989 -14.477 -27.741  1.00  0.00              
ATOM   3004  ND1 HIS D 187      14.491 -13.215 -27.983  1.00  0.00              
ATOM   3005  CD2 HIS D 187      14.315 -14.773 -26.461  1.00  0.00              
ATOM   3006  CE1 HIS D 187      15.093 -12.769 -26.894  1.00  0.00              
ATOM   3007  NE2 HIS D 187      15.001 -13.695 -25.958  1.00  0.00              
ATOM   3008  H   HIS D 187      11.326 -16.165 -30.565  1.00  0.00              
ATOM   3009  HA  HIS D 187      11.352 -14.643 -27.973  1.00  0.00              
ATOM   3010 1HB  HIS D 187      13.290 -16.307 -28.465  1.00  0.00              
ATOM   3011 2HB  HIS D 187      13.792 -15.140 -29.712  1.00  0.00              
ATOM   3012  HD2 HIS D 187      14.135 -15.647 -25.834  1.00  0.00              
ATOM   3013  HE1 HIS D 187      15.558 -11.783 -26.882  1.00  0.00              
ATOM   3014  HE2 HIS D 187      15.371 -13.630 -25.020  1.00  0.00              
ATOM   3015  N   MET D 188      11.063 -13.417 -30.782  1.00  0.00              
ATOM   3016  CA  MET D 188      10.907 -12.148 -31.504  1.00  0.00              
ATOM   3017  C   MET D 188      12.207 -11.490 -31.974  1.00  0.00              
ATOM   3018  O   MET D 188      12.298 -10.266 -32.067  1.00  0.00              
ATOM   3019  CB  MET D 188      10.141 -11.139 -30.644  1.00  0.00              
ATOM   3020  CG  MET D 188       8.790 -11.615 -30.147  1.00  0.00              
ATOM   3021  SD  MET D 188       7.726 -12.262 -31.470  1.00  0.00              
ATOM   3022  CE  MET D 188       7.991 -11.050 -32.762  1.00  0.00              
ATOM   3023  H   MET D 188      10.634 -14.252 -31.156  1.00  0.00              
ATOM   3024  HA  MET D 188      10.350 -12.311 -32.427  1.00  0.00              
ATOM   3025 1HB  MET D 188      10.774 -10.905 -29.790  1.00  0.00              
ATOM   3026 2HB  MET D 188      10.003 -10.244 -31.252  1.00  0.00              
ATOM   3027 1HG  MET D 188       8.956 -12.402 -29.412  1.00  0.00              
ATOM   3028 2HG  MET D 188       8.288 -10.772 -29.671  1.00  0.00              
ATOM   3029 1HE  MET D 188       7.400 -11.317 -33.638  1.00  0.00              
ATOM   3030 2HE  MET D 188       7.688 -10.065 -32.405  1.00  0.00              
ATOM   3031 3HE  MET D 188       9.048 -11.029 -33.029  1.00  0.00              
ATOM   3032  N   ALA D 189      13.217 -12.294 -32.266  1.00  0.00              
ATOM   3033  CA  ALA D 189      14.450 -11.753 -32.817  1.00  0.00              
ATOM   3034  C   ALA D 189      14.205 -11.464 -34.301  1.00  0.00              
ATOM   3035  O   ALA D 189      13.587 -12.263 -35.005  1.00  0.00              
ATOM   3036  CB  ALA D 189      15.570 -12.746 -32.655  1.00  0.00              
ATOM   3037  H   ALA D 189      13.144 -13.289 -32.111  1.00  0.00              
ATOM   3038  HA  ALA D 189      14.685 -10.823 -32.299  1.00  0.00              
ATOM   3039 1HB  ALA D 189      16.488 -12.328 -33.072  1.00  0.00              
ATOM   3040 2HB  ALA D 189      15.718 -12.961 -31.596  1.00  0.00              
ATOM   3041 3HB  ALA D 189      15.320 -13.666 -33.182  1.00  0.00              
ATOM   3042  N   GLN D 190      14.688 -10.323 -34.774  1.00  0.00              
ATOM   3043  CA  GLN D 190      14.502  -9.955 -36.169  1.00  0.00              
ATOM   3044  C   GLN D 190      15.342 -10.833 -37.086  1.00  0.00              
ATOM   3045  O   GLN D 190      16.547 -10.975 -36.890  1.00  0.00              
ATOM   3046  CB  GLN D 190      14.863  -8.483 -36.388  1.00  0.00              
ATOM   3047  CG  GLN D 190      14.608  -7.982 -37.799  1.00  0.00              
ATOM   3048  CD  GLN D 190      14.847  -6.490 -37.935  1.00  0.00              
ATOM   3049  OE1 GLN D 190      15.187  -5.810 -36.963  1.00  0.00              
ATOM   3050  NE2 GLN D 190      14.666  -5.971 -39.144  1.00  0.00              
ATOM   3051  H   GLN D 190      15.193  -9.699 -34.163  1.00  0.00              
ATOM   3052  HA  GLN D 190      13.462 -10.115 -36.454  1.00  0.00              
ATOM   3053 1HB  GLN D 190      14.271  -7.905 -35.678  1.00  0.00              
ATOM   3054 2HB  GLN D 190      15.922  -8.380 -36.146  1.00  0.00              
ATOM   3055 1HG  GLN D 190      15.021  -8.469 -38.681  1.00  0.00              
ATOM   3056 2HG  GLN D 190      13.533  -8.157 -37.759  1.00  0.00              
ATOM   3057 1HE2 GLN D 190      14.808  -4.992 -39.295  1.00  0.00              
ATOM   3058 2HE2 GLN D 190      14.388  -6.558 -39.905  1.00  0.00              
ATOM   3059  N   LEU D 191      14.698 -11.433 -38.079  1.00  0.00              
ATOM   3060  CA  LEU D 191      15.385 -12.334 -38.990  1.00  0.00              
ATOM   3061  C   LEU D 191      15.573 -11.580 -40.308  1.00  0.00              
ATOM   3062  O   LEU D 191      16.417 -10.690 -40.379  1.00  0.00              
ATOM   3063  CB  LEU D 191      14.571 -13.615 -39.174  1.00  0.00              
ATOM   3064  CG  LEU D 191      14.354 -14.377 -37.860  1.00  0.00              
ATOM   3065  CD1 LEU D 191      13.492 -15.616 -38.107  1.00  0.00              
ATOM   3066  CD2 LEU D 191      15.700 -14.769 -37.258  1.00  0.00              
ATOM   3067  H   LEU D 191      13.711 -11.263 -38.208  1.00  0.00              
ATOM   3068  HA  LEU D 191      16.363 -12.588 -38.584  1.00  0.00              
ATOM   3069 1HB  LEU D 191      13.638 -13.182 -39.530  1.00  0.00              
ATOM   3070 2HB  LEU D 191      14.993 -14.254 -39.949  1.00  0.00              
ATOM   3071  HG  LEU D 191      13.869 -13.691 -37.165  1.00  0.00              
ATOM   3072 1HD1 LEU D 191      13.344 -16.149 -37.168  1.00  0.00              
ATOM   3073 2HD1 LEU D 191      12.524 -15.313 -38.508  1.00  0.00              
ATOM   3074 3HD1 LEU D 191      13.991 -16.270 -38.820  1.00  0.00              
ATOM   3075 1HD2 LEU D 191      15.536 -15.310 -36.325  1.00  0.00              
ATOM   3076 2HD2 LEU D 191      16.240 -15.407 -37.957  1.00  0.00              
ATOM   3077 3HD2 LEU D 191      16.284 -13.872 -37.058  1.00  0.00              
ATOM   3078  N   GLN D 192      14.808 -11.890 -41.343  1.00  0.00              
ATOM   3079  CA  GLN D 192      15.000 -11.158 -42.595  1.00  0.00              
ATOM   3080  C   GLN D 192      13.738 -10.563 -43.222  1.00  0.00              
ATOM   3081  O   GLN D 192      12.622 -10.913 -42.848  1.00  0.00              
ATOM   3082  CB  GLN D 192      15.667 -12.081 -43.619  1.00  0.00              
ATOM   3083  CG  GLN D 192      17.048 -12.566 -43.214  1.00  0.00              
ATOM   3084  CD  GLN D 192      18.062 -11.440 -43.151  1.00  0.00              
ATOM   3085  OE1 GLN D 192      17.983 -10.471 -43.911  1.00  0.00              
ATOM   3086  NE2 GLN D 192      19.023 -11.561 -42.243  1.00  0.00              
ATOM   3087  H   GLN D 192      14.101 -12.611 -41.298  1.00  0.00              
ATOM   3088  HA  GLN D 192      15.631 -10.287 -42.415  1.00  0.00              
ATOM   3089 1HB  GLN D 192      15.000 -12.933 -43.754  1.00  0.00              
ATOM   3090 2HB  GLN D 192      15.732 -11.520 -44.552  1.00  0.00              
ATOM   3091 1HG  GLN D 192      17.216 -13.217 -42.356  1.00  0.00              
ATOM   3092 2HG  GLN D 192      17.214 -13.129 -44.133  1.00  0.00              
ATOM   3093 1HE2 GLN D 192      19.722 -10.849 -42.154  1.00  0.00              
ATOM   3094 2HE2 GLN D 192      19.051 -12.364 -41.646  1.00  0.00              
ATOM   3095  N   ARG D 193      13.935  -9.632 -44.151  1.00  0.00              
ATOM   3096  CA  ARG D 193      12.837  -9.029 -44.899  1.00  0.00              
ATOM   3097  C   ARG D 193      12.433 -10.057 -45.947  1.00  0.00              
ATOM   3098  O   ARG D 193      13.279 -10.620 -46.627  1.00  0.00              
ATOM   3099  CB  ARG D 193      13.172  -7.672 -45.501  1.00  0.00              
ATOM   3100  CG  ARG D 193      12.011  -6.972 -46.186  1.00  0.00              
ATOM   3101  CD  ARG D 193      12.353  -5.651 -46.775  1.00  0.00              
ATOM   3102  NE  ARG D 193      12.731  -4.639 -45.803  1.00  0.00              
ATOM   3103  CZ  ARG D 193      11.860  -3.891 -45.098  1.00  0.00              
ATOM   3104  NH1 ARG D 193      10.563  -4.012 -45.278  1.00  0.00              
ATOM   3105  NH2 ARG D 193      12.343  -3.015 -44.234  1.00  0.00              
ATOM   3106  H   ARG D 193      14.882  -9.333 -44.340  1.00  0.00              
ATOM   3107  HA  ARG D 193      11.999  -8.832 -44.230  1.00  0.00              
ATOM   3108 1HB  ARG D 193      13.541  -7.047 -44.689  1.00  0.00              
ATOM   3109 2HB  ARG D 193      13.971  -7.835 -46.225  1.00  0.00              
ATOM   3110 1HG  ARG D 193      11.644  -7.612 -46.990  1.00  0.00              
ATOM   3111 2HG  ARG D 193      11.217  -6.818 -45.454  1.00  0.00              
ATOM   3112 1HD  ARG D 193      13.192  -5.776 -47.459  1.00  0.00              
ATOM   3113 2HD  ARG D 193      11.490  -5.273 -47.322  1.00  0.00              
ATOM   3114  HE  ARG D 193      13.651  -4.341 -45.507  1.00  0.00              
ATOM   3115 1HH1 ARG D 193      10.210  -4.673 -45.956  1.00  0.00              
ATOM   3116 2HH1 ARG D 193       9.926  -3.442 -44.740  1.00  0.00              
ATOM   3117 1HH2 ARG D 193      13.343  -2.923 -44.119  1.00  0.00              
ATOM   3118 2HH2 ARG D 193      11.712  -2.443 -43.693  1.00  0.00              
ATOM   3119  N   VAL D 194      11.140 -10.315 -46.063  1.00  0.00              
ATOM   3120  CA  VAL D 194      10.659 -11.292 -47.022  1.00  0.00              
ATOM   3121  C   VAL D 194       9.582 -10.604 -47.835  1.00  0.00              
ATOM   3122  O   VAL D 194       9.134  -9.504 -47.484  1.00  0.00              
ATOM   3123  CB  VAL D 194      10.040 -12.539 -46.323  1.00  0.00              
ATOM   3124  CG1 VAL D 194      11.070 -13.211 -45.455  1.00  0.00              
ATOM   3125  CG2 VAL D 194       8.843 -12.142 -45.504  1.00  0.00              
ATOM   3126  H   VAL D 194      10.474  -9.830 -45.479  1.00  0.00              
ATOM   3127  HA  VAL D 194      11.451 -11.600 -47.706  1.00  0.00              
ATOM   3128  HB  VAL D 194       9.685 -13.234 -47.085  1.00  0.00              
ATOM   3129 1HG1 VAL D 194      10.626 -14.082 -44.971  1.00  0.00              
ATOM   3130 2HG1 VAL D 194      11.912 -13.529 -46.069  1.00  0.00              
ATOM   3131 3HG1 VAL D 194      11.416 -12.512 -44.694  1.00  0.00              
ATOM   3132 1HG2 VAL D 194       8.422 -13.024 -45.023  1.00  0.00              
ATOM   3133 2HG2 VAL D 194       9.147 -11.423 -44.744  1.00  0.00              
ATOM   3134 3HG2 VAL D 194       8.093 -11.689 -46.153  1.00  0.00              
ATOM   3135  N   HIS D 195       9.173 -11.232 -48.930  1.00  0.00              
ATOM   3136  CA  HIS D 195       8.104 -10.670 -49.729  1.00  0.00              
ATOM   3137  C   HIS D 195       7.022 -11.728 -49.882  1.00  0.00              
ATOM   3138  O   HIS D 195       7.304 -12.857 -50.278  1.00  0.00              
ATOM   3139  CB  HIS D 195       8.598 -10.222 -51.113  1.00  0.00              
ATOM   3140  CG  HIS D 195       7.589  -9.402 -51.859  1.00  0.00              
ATOM   3141  ND1 HIS D 195       7.480  -8.037 -51.701  1.00  0.00              
ATOM   3142  CD2 HIS D 195       6.578  -9.766 -52.684  1.00  0.00              
ATOM   3143  CE1 HIS D 195       6.441  -7.597 -52.392  1.00  0.00              
ATOM   3144  NE2 HIS D 195       5.878  -8.627 -52.997  1.00  0.00              
ATOM   3145  H   HIS D 195       9.597 -12.103 -49.218  1.00  0.00              
ATOM   3146  HA  HIS D 195       7.675  -9.810 -49.215  1.00  0.00              
ATOM   3147 1HB  HIS D 195       9.494  -9.607 -51.011  1.00  0.00              
ATOM   3148 2HB  HIS D 195       8.823 -11.090 -51.731  1.00  0.00              
ATOM   3149  HD1 HIS D 195       8.123  -7.445 -51.214  1.00  0.00              
ATOM   3150  HD2 HIS D 195       6.264 -10.727 -53.090  1.00  0.00              
ATOM   3151  HE1 HIS D 195       6.184  -6.537 -52.393  1.00  0.00              
ATOM   3152  N   GLY D 196       5.791 -11.359 -49.556  1.00  0.00              
ATOM   3153  CA  GLY D 196       4.694 -12.300 -49.634  1.00  0.00              
ATOM   3154  C   GLY D 196       3.945 -12.197 -50.948  1.00  0.00              
ATOM   3155  O   GLY D 196       3.785 -11.105 -51.492  1.00  0.00              
ATOM   3156  H   GLY D 196       5.607 -10.414 -49.250  1.00  0.00              
ATOM   3157 1HA  GLY D 196       5.086 -13.312 -49.538  1.00  0.00              
ATOM   3158 2HA  GLY D 196       3.996 -12.102 -48.822  1.00  0.00              
ATOM   3159  N   PHE D 197       3.492 -13.343 -51.454  1.00  0.00              
ATOM   3160  CA  PHE D 197       2.711 -13.405 -52.682  1.00  0.00              
ATOM   3161  C   PHE D 197       1.446 -14.203 -52.409  1.00  0.00              
ATOM   3162  O   PHE D 197       1.429 -15.434 -52.534  1.00  0.00              
ATOM   3163  CB  PHE D 197       3.472 -14.105 -53.812  1.00  0.00              
ATOM   3164  CG  PHE D 197       4.740 -13.422 -54.224  1.00  0.00              
ATOM   3165  CD1 PHE D 197       5.956 -13.801 -53.682  1.00  0.00              
ATOM   3166  CD2 PHE D 197       4.722 -12.445 -55.214  1.00  0.00              
ATOM   3167  CE1 PHE D 197       7.141 -13.232 -54.124  1.00  0.00              
ATOM   3168  CE2 PHE D 197       5.893 -11.868 -55.662  1.00  0.00              
ATOM   3169  CZ  PHE D 197       7.107 -12.257 -55.126  1.00  0.00              
ATOM   3170  H   PHE D 197       3.703 -14.200 -50.961  1.00  0.00              
ATOM   3171  HA  PHE D 197       2.420 -12.398 -52.987  1.00  0.00              
ATOM   3172 1HB  PHE D 197       3.753 -15.111 -53.506  1.00  0.00              
ATOM   3173 2HB  PHE D 197       2.850 -14.158 -54.705  1.00  0.00              
ATOM   3174  HD1 PHE D 197       5.976 -14.560 -52.898  1.00  0.00              
ATOM   3175  HD2 PHE D 197       3.767 -12.137 -55.638  1.00  0.00              
ATOM   3176  HE1 PHE D 197       8.091 -13.546 -53.690  1.00  0.00              
ATOM   3177  HE2 PHE D 197       5.861 -11.105 -56.439  1.00  0.00              
ATOM   3178  HZ  PHE D 197       8.034 -11.807 -55.480  1.00  0.00              
ATOM   3179  N   LEU D 198       0.384 -13.499 -52.052  1.00  0.00              
ATOM   3180  CA  LEU D 198      -0.902 -14.126 -51.809  1.00  0.00              
ATOM   3181  C   LEU D 198      -1.605 -14.402 -53.132  1.00  0.00              
ATOM   3182  O   LEU D 198      -1.869 -13.465 -53.895  1.00  0.00              
ATOM   3183  CB  LEU D 198      -1.793 -13.189 -50.985  1.00  0.00              
ATOM   3184  CG  LEU D 198      -2.895 -13.766 -50.089  1.00  0.00              
ATOM   3185  CD1 LEU D 198      -4.225 -13.222 -50.530  1.00  0.00              
ATOM   3186  CD2 LEU D 198      -2.901 -15.255 -50.115  1.00  0.00              
ATOM   3187  H   LEU D 198       0.473 -12.498 -51.945  1.00  0.00              
ATOM   3188  HA  LEU D 198      -0.753 -15.086 -51.318  1.00  0.00              
ATOM   3189 1HB  LEU D 198      -1.035 -12.741 -50.345  1.00  0.00              
ATOM   3190 2HB  LEU D 198      -2.249 -12.416 -51.604  1.00  0.00              
ATOM   3191  HG  LEU D 198      -2.668 -13.470 -49.064  1.00  0.00              
ATOM   3192 1HD1 LEU D 198      -5.014 -13.629 -49.898  1.00  0.00              
ATOM   3193 2HD1 LEU D 198      -4.219 -12.135 -50.447  1.00  0.00              
ATOM   3194 3HD1 LEU D 198      -4.408 -13.505 -51.566  1.00  0.00              
ATOM   3195 1HD2 LEU D 198      -3.696 -15.627 -49.468  1.00  0.00              
ATOM   3196 2HD2 LEU D 198      -3.072 -15.600 -51.136  1.00  0.00              
ATOM   3197 3HD2 LEU D 198      -1.941 -15.630 -49.763  1.00  0.00              
ATOM   3198  N   MET D 199      -1.903 -15.676 -53.391  1.00  0.00              
ATOM   3199  CA  MET D 199      -2.546 -16.096 -54.628  1.00  0.00              
ATOM   3200  C   MET D 199      -3.921 -16.653 -54.217  1.00  0.00              
ATOM   3201  O   MET D 199      -4.176 -16.817 -53.021  1.00  0.00              
ATOM   3202  CB  MET D 199      -1.631 -17.087 -55.362  1.00  0.00              
ATOM   3203  CG  MET D 199      -0.371 -16.343 -55.887  1.00  0.00              
ATOM   3204  SD  MET D 199       0.852 -17.389 -56.558  1.00  0.00              
ATOM   3205  CE  MET D 199       1.527 -18.111 -55.065  1.00  0.00              
ATOM   3206  H   MET D 199      -1.672 -16.371 -52.697  1.00  0.00              
ATOM   3207  HA  MET D 199      -2.677 -15.239 -55.289  1.00  0.00              
ATOM   3208 1HB  MET D 199      -1.371 -17.868 -54.646  1.00  0.00              
ATOM   3209 2HB  MET D 199      -2.215 -17.518 -56.175  1.00  0.00              
ATOM   3210 1HG  MET D 199      -0.687 -15.644 -56.661  1.00  0.00              
ATOM   3211 2HG  MET D 199       0.069 -15.791 -55.057  1.00  0.00              
ATOM   3212 1HE  MET D 199       2.325 -18.807 -55.325  1.00  0.00              
ATOM   3213 2HE  MET D 199       1.928 -17.321 -54.428  1.00  0.00              
ATOM   3214 3HE  MET D 199       0.739 -18.643 -54.532  1.00  0.00              
ATOM   3215  N   ASN D 200      -4.814 -16.922 -55.167  1.00  0.00              
ATOM   3216  CA  ASN D 200      -6.169 -17.318 -54.770  1.00  0.00              
ATOM   3217  C   ASN D 200      -6.366 -18.683 -54.098  1.00  0.00              
ATOM   3218  O   ASN D 200      -7.489 -19.038 -53.689  1.00  0.00              
ATOM   3219  CB  ASN D 200      -7.135 -17.154 -55.954  1.00  0.00              
ATOM   3220  CG  ASN D 200      -6.845 -18.098 -57.078  1.00  0.00              
ATOM   3221  OD1 ASN D 200      -5.951 -18.934 -56.974  1.00  0.00              
ATOM   3222  ND2 ASN D 200      -7.607 -17.990 -58.160  1.00  0.00              
ATOM   3223  H   ASN D 200      -4.587 -16.861 -56.149  1.00  0.00              
ATOM   3224  HA  ASN D 200      -6.544 -16.637 -54.004  1.00  0.00              
ATOM   3225 1HB  ASN D 200      -8.213 -17.093 -55.790  1.00  0.00              
ATOM   3226 2HB  ASN D 200      -6.753 -16.167 -56.212  1.00  0.00              
ATOM   3227 1HD2 ASN D 200      -7.456 -18.598 -58.941  1.00  0.00              
ATOM   3228 2HD2 ASN D 200      -8.332 -17.302 -58.196  1.00  0.00              
ATOM   3229  N   ASP D 201      -5.288 -19.434 -53.945  1.00  0.00              
ATOM   3230  CA  ASP D 201      -5.421 -20.679 -53.225  1.00  0.00              
ATOM   3231  C   ASP D 201      -4.261 -20.991 -52.295  1.00  0.00              
ATOM   3232  O   ASP D 201      -4.293 -21.999 -51.617  1.00  0.00              
ATOM   3233  CB  ASP D 201      -5.684 -21.836 -54.210  1.00  0.00              
ATOM   3234  CG  ASP D 201      -4.556 -22.053 -55.207  1.00  0.00              
ATOM   3235  OD1 ASP D 201      -3.510 -21.368 -55.130  1.00  0.00              
ATOM   3236  OD2 ASP D 201      -4.745 -22.918 -56.086  1.00  0.00              
ATOM   3237  H   ASP D 201      -4.384 -19.170 -54.310  1.00  0.00              
ATOM   3238  HA  ASP D 201      -6.292 -20.635 -52.570  1.00  0.00              
ATOM   3239 1HB  ASP D 201      -5.932 -22.777 -53.719  1.00  0.00              
ATOM   3240 2HB  ASP D 201      -6.564 -21.452 -54.728  1.00  0.00              
ATOM   3241  N   CYS D 202      -3.269 -20.103 -52.225  1.00  0.00              
ATOM   3242  CA  CYS D 202      -2.100 -20.305 -51.362  1.00  0.00              
ATOM   3243  C   CYS D 202      -1.312 -19.008 -51.188  1.00  0.00              
ATOM   3244  O   CYS D 202      -1.387 -18.102 -52.024  1.00  0.00              
ATOM   3245  CB  CYS D 202      -1.276 -21.333 -52.140  1.00  0.00              
ATOM   3246  SG  CYS D 202      -0.731 -20.776 -53.771  1.00  0.00              
ATOM   3247  H   CYS D 202      -3.327 -19.265 -52.787  1.00  0.00              
ATOM   3248  HA  CYS D 202      -2.349 -20.723 -50.387  1.00  0.00              
ATOM   3249 1HB  CYS D 202      -0.371 -21.586 -51.588  1.00  0.00              
ATOM   3250 2HB  CYS D 202      -1.864 -22.235 -52.309  1.00  0.00              
ATOM   3251  HG  CYS D 202      -0.504 -21.989 -54.263  1.00  0.00              
ATOM   3252  N   LEU D 203      -0.559 -18.934 -50.092  1.00  0.00              
ATOM   3253  CA  LEU D 203       0.320 -17.811 -49.808  1.00  0.00              
ATOM   3254  C   LEU D 203       1.750 -18.286 -49.981  1.00  0.00              
ATOM   3255  O   LEU D 203       2.214 -19.172 -49.256  1.00  0.00              
ATOM   3256  CB  LEU D 203       0.127 -17.319 -48.373  1.00  0.00              
ATOM   3257  CG  LEU D 203       1.090 -16.225 -47.912  1.00  0.00              
ATOM   3258  CD1 LEU D 203       0.896 -14.968 -48.769  1.00  0.00              
ATOM   3259  CD2 LEU D 203       0.838 -15.912 -46.438  1.00  0.00              
ATOM   3260  H   LEU D 203      -0.609 -19.698 -49.434  1.00  0.00              
ATOM   3261  HA  LEU D 203       0.132 -17.010 -50.522  1.00  0.00              
ATOM   3262 1HB  LEU D 203      -0.880 -16.915 -48.458  1.00  0.00              
ATOM   3263 2HB  LEU D 203       0.129 -18.144 -47.660  1.00  0.00              
ATOM   3264  HG  LEU D 203       2.100 -16.624 -47.999  1.00  0.00              
ATOM   3265 1HD1 LEU D 203       1.585 -14.192 -48.437  1.00  0.00              
ATOM   3266 2HD1 LEU D 203       1.097 -15.207 -49.814  1.00  0.00              
ATOM   3267 3HD1 LEU D 203      -0.128 -14.613 -48.667  1.00  0.00              
ATOM   3268 1HD2 LEU D 203       1.525 -15.132 -46.110  1.00  0.00              
ATOM   3269 2HD2 LEU D 203      -0.188 -15.570 -46.309  1.00  0.00              
ATOM   3270 3HD2 LEU D 203       0.999 -16.810 -45.843  1.00  0.00              
ATOM   3271  N   LEU D 204       2.446 -17.710 -50.955  1.00  0.00              
ATOM   3272  CA  LEU D 204       3.840 -18.042 -51.187  1.00  0.00              
ATOM   3273  C   LEU D 204       4.693 -16.952 -50.565  1.00  0.00              
ATOM   3274  O   LEU D 204       4.569 -15.774 -50.926  1.00  0.00              
ATOM   3275  CB  LEU D 204       4.136 -18.134 -52.692  1.00  0.00              
ATOM   3276  CG  LEU D 204       5.580 -18.449 -53.105  1.00  0.00              
ATOM   3277  CD1 LEU D 204       5.959 -19.845 -52.673  1.00  0.00              
ATOM   3278  CD2 LEU D 204       5.724 -18.312 -54.621  1.00  0.00              
ATOM   3279  H   LEU D 204       1.998 -17.027 -51.548  1.00  0.00              
ATOM   3280  HA  LEU D 204       4.077 -18.986 -50.697  1.00  0.00              
ATOM   3281 1HB  LEU D 204       3.496 -18.977 -52.947  1.00  0.00              
ATOM   3282 2HB  LEU D 204       3.798 -17.246 -53.225  1.00  0.00              
ATOM   3283  HG  LEU D 204       6.221 -17.699 -52.641  1.00  0.00              
ATOM   3284 1HD1 LEU D 204       6.986 -20.054 -52.973  1.00  0.00              
ATOM   3285 2HD1 LEU D 204       5.876 -19.926 -51.589  1.00  0.00              
ATOM   3286 3HD1 LEU D 204       5.291 -20.565 -53.143  1.00  0.00              
ATOM   3287 1HD2 LEU D 204       6.751 -18.536 -54.910  1.00  0.00              
ATOM   3288 2HD2 LEU D 204       5.046 -19.008 -55.115  1.00  0.00              
ATOM   3289 3HD2 LEU D 204       5.477 -17.292 -54.919  1.00  0.00              
ATOM   3290  N   VAL D 205       5.547 -17.347 -49.627  1.00  0.00              
ATOM   3291  CA  VAL D 205       6.418 -16.404 -48.933  1.00  0.00              
ATOM   3292  C   VAL D 205       7.842 -16.611 -49.430  1.00  0.00              
ATOM   3293  O   VAL D 205       8.411 -17.693 -49.277  1.00  0.00              
ATOM   3294  CB  VAL D 205       6.369 -16.578 -47.403  1.00  0.00              
ATOM   3295  CG1 VAL D 205       7.314 -15.597 -46.725  1.00  0.00              
ATOM   3296  CG2 VAL D 205       4.949 -16.389 -46.890  1.00  0.00              
ATOM   3297  H   VAL D 205       5.594 -18.327 -49.389  1.00  0.00              
ATOM   3298  HA  VAL D 205       6.151 -15.372 -49.166  1.00  0.00              
ATOM   3299  HB  VAL D 205       6.663 -17.598 -47.154  1.00  0.00              
ATOM   3300 1HG1 VAL D 205       7.267 -15.734 -45.644  1.00  0.00              
ATOM   3301 2HG1 VAL D 205       8.333 -15.777 -47.069  1.00  0.00              
ATOM   3302 3HG1 VAL D 205       7.021 -14.578 -46.973  1.00  0.00              
ATOM   3303 1HG2 VAL D 205       4.933 -16.516 -45.808  1.00  0.00              
ATOM   3304 2HG2 VAL D 205       4.602 -15.387 -47.144  1.00  0.00              
ATOM   3305 3HG2 VAL D 205       4.295 -17.128 -47.352  1.00  0.00              
ATOM   3306  N   ALA D 206       8.407 -15.575 -50.040  1.00  0.00              
ATOM   3307  CA  ALA D 206       9.761 -15.648 -50.583  1.00  0.00              
ATOM   3308  C   ALA D 206      10.735 -14.978 -49.638  1.00  0.00              
ATOM   3309  O   ALA D 206      10.526 -13.837 -49.233  1.00  0.00              
ATOM   3310  CB  ALA D 206       9.822 -14.969 -51.941  1.00  0.00              
ATOM   3311  H   ALA D 206       7.886 -14.714 -50.130  1.00  0.00              
ATOM   3312  HA  ALA D 206      10.044 -16.696 -50.675  1.00  0.00              
ATOM   3313 1HB  ALA D 206      10.837 -15.032 -52.333  1.00  0.00              
ATOM   3314 2HB  ALA D 206       9.137 -15.465 -52.629  1.00  0.00              
ATOM   3315 3HB  ALA D 206       9.538 -13.922 -51.839  1.00  0.00              
ATOM   3316  N   THR D 207      11.799 -15.696 -49.305  1.00  0.00              
ATOM   3317  CA  THR D 207      12.846 -15.189 -48.427  1.00  0.00              
ATOM   3318  C   THR D 207      14.160 -15.055 -49.185  1.00  0.00              
ATOM   3319  O   THR D 207      14.650 -16.015 -49.773  1.00  0.00              
ATOM   3320  CB  THR D 207      13.056 -16.103 -47.205  1.00  0.00              
ATOM   3321  OG1 THR D 207      11.842 -16.178 -46.447  1.00  0.00              
ATOM   3322  CG2 THR D 207      14.169 -15.562 -46.320  1.00  0.00              
ATOM   3323  H   THR D 207      11.882 -16.631 -49.678  1.00  0.00              
ATOM   3324  HA  THR D 207      12.581 -14.192 -48.074  1.00  0.00              
ATOM   3325  HB  THR D 207      13.322 -17.102 -47.550  1.00  0.00              
ATOM   3326  HG1 THR D 207      11.244 -16.804 -46.863  1.00  0.00              
ATOM   3327 1HG2 THR D 207      14.303 -16.220 -45.462  1.00  0.00              
ATOM   3328 2HG2 THR D 207      15.096 -15.513 -46.890  1.00  0.00              
ATOM   3329 3HG2 THR D 207      13.903 -14.563 -45.973  1.00  0.00              
ATOM   3330  N   TRP D 208      14.729 -13.857 -49.148  1.00  0.00              
ATOM   3331  CA  TRP D 208      15.976 -13.561 -49.844  1.00  0.00              
ATOM   3332  C   TRP D 208      17.041 -13.163 -48.821  1.00  0.00              
ATOM   3333  O   TRP D 208      16.778 -12.351 -47.934  1.00  0.00              
ATOM   3334  CB  TRP D 208      15.775 -12.446 -50.874  1.00  0.00              
ATOM   3335  CG  TRP D 208      15.025 -12.888 -52.094  1.00  0.00              
ATOM   3336  CD1 TRP D 208      13.672 -12.915 -52.254  1.00  0.00              
ATOM   3337  CD2 TRP D 208      15.585 -13.362 -53.324  1.00  0.00              
ATOM   3338  NE1 TRP D 208      13.353 -13.379 -53.505  1.00  0.00              
ATOM   3339  CE2 TRP D 208      14.512 -13.659 -54.183  1.00  0.00              
ATOM   3340  CE3 TRP D 208      16.893 -13.565 -53.782  1.00  0.00              
ATOM   3341  CZ2 TRP D 208      14.701 -14.148 -55.467  1.00  0.00              
ATOM   3342  CZ3 TRP D 208      17.082 -14.053 -55.069  1.00  0.00              
ATOM   3343  CH2 TRP D 208      16.017 -14.335 -55.889  1.00  0.00              
ATOM   3344  H   TRP D 208      14.277 -13.127 -48.616  1.00  0.00              
ATOM   3345  HA  TRP D 208      16.329 -14.451 -50.365  1.00  0.00              
ATOM   3346 1HB  TRP D 208      15.205 -11.627 -50.436  1.00  0.00              
ATOM   3347 2HB  TRP D 208      16.740 -12.075 -51.217  1.00  0.00              
ATOM   3348  HD1 TRP D 208      13.070 -12.583 -51.409  1.00  0.00              
ATOM   3349  HE1 TRP D 208      12.418 -13.496 -53.869  1.00  0.00              
ATOM   3350  HE3 TRP D 208      17.773 -13.355 -53.176  1.00  0.00              
ATOM   3351  HZ2 TRP D 208      13.827 -14.358 -56.083  1.00  0.00              
ATOM   3352  HZ3 TRP D 208      18.105 -14.207 -55.414  1.00  0.00              
ATOM   3353  HH2 TRP D 208      16.209 -14.716 -56.892  1.00  0.00              
ATOM   3354  N   LEU D 209      18.235 -13.744 -48.937  1.00  0.00              
ATOM   3355  CA  LEU D 209      19.355 -13.354 -48.080  1.00  0.00              
ATOM   3356  C   LEU D 209      20.603 -12.950 -48.859  1.00  0.00              
ATOM   3357  O   LEU D 209      21.292 -13.788 -49.452  1.00  0.00              
ATOM   3358  CB  LEU D 209      19.693 -14.501 -47.120  1.00  0.00              
ATOM   3359  CG  LEU D 209      20.914 -14.264 -46.222  1.00  0.00              
ATOM   3360  CD1 LEU D 209      20.667 -13.069 -45.311  1.00  0.00              
ATOM   3361  CD2 LEU D 209      21.196 -15.515 -45.405  1.00  0.00              
ATOM   3362  H   LEU D 209      18.374 -14.468 -49.628  1.00  0.00              
ATOM   3363  HA  LEU D 209      19.083 -12.472 -47.503  1.00  0.00              
ATOM   3364 1HB  LEU D 209      18.784 -14.505 -46.522  1.00  0.00              
ATOM   3365 2HB  LEU D 209      19.785 -15.453 -47.644  1.00  0.00              
ATOM   3366  HG  LEU D 209      21.769 -14.093 -46.877  1.00  0.00              
ATOM   3367 1HD1 LEU D 209      21.540 -12.908 -44.678  1.00  0.00              
ATOM   3368 2HD1 LEU D 209      20.491 -12.180 -45.917  1.00  0.00              
ATOM   3369 3HD1 LEU D 209      19.796 -13.262 -44.686  1.00  0.00              
ATOM   3370 1HD2 LEU D 209      22.064 -15.346 -44.768  1.00  0.00              
ATOM   3371 2HD2 LEU D 209      20.330 -15.749 -44.785  1.00  0.00              
ATOM   3372 3HD2 LEU D 209      21.397 -16.352 -46.076  1.00  0.00              
ATOM   3373  N   PRO D 210      20.912 -11.645 -48.858  1.00  0.00              
ATOM   3374  CA  PRO D 210      22.074 -11.142 -49.590  1.00  0.00              
ATOM   3375  C   PRO D 210      23.358 -11.788 -49.076  1.00  0.00              
ATOM   3376  O   PRO D 210      23.596 -11.837 -47.869  1.00  0.00              
ATOM   3377  CB  PRO D 210      22.049  -9.629 -49.343  1.00  0.00              
ATOM   3378  CG  PRO D 210      20.625  -9.330 -49.020  1.00  0.00              
ATOM   3379  CD  PRO D 210      20.128 -10.528 -48.257  1.00  0.00              
ATOM   3380  HA  PRO D 210      22.039 -11.382 -50.662  1.00  0.00              
ATOM   3381 1HB  PRO D 210      22.714  -9.345 -48.515  1.00  0.00              
ATOM   3382 2HB  PRO D 210      22.381  -9.071 -50.231  1.00  0.00              
ATOM   3383 1HG  PRO D 210      20.539  -8.414 -48.417  1.00  0.00              
ATOM   3384 2HG  PRO D 210      20.034  -9.170 -49.933  1.00  0.00              
ATOM   3385 1HD  PRO D 210      20.320 -10.442 -47.176  1.00  0.00              
ATOM   3386 2HD  PRO D 210      19.046 -10.680 -48.379  1.00  0.00              
ATOM   3387  N   GLN D 211      24.167 -12.303 -49.994  1.00  0.00              
ATOM   3388  CA  GLN D 211      25.485 -12.823 -49.648  1.00  0.00              
ATOM   3389  C   GLN D 211      26.478 -12.330 -50.693  1.00  0.00              
ATOM   3390  O   GLN D 211      26.098 -12.078 -51.840  1.00  0.00              
ATOM   3391  CB  GLN D 211      25.484 -14.354 -49.591  1.00  0.00              
ATOM   3392  CG  GLN D 211      24.592 -14.935 -48.508  1.00  0.00              
ATOM   3393  CD  GLN D 211      24.769 -16.435 -48.356  1.00  0.00              
ATOM   3394  OE1 GLN D 211      25.609 -17.045 -49.024  1.00  0.00              
ATOM   3395  NE2 GLN D 211      23.975 -17.036 -47.479  1.00  0.00              
ATOM   3396  H   GLN D 211      23.862 -12.336 -50.956  1.00  0.00              
ATOM   3397  HA  GLN D 211      25.787 -12.436 -48.675  1.00  0.00              
ATOM   3398 1HB  GLN D 211      25.154 -14.705 -50.570  1.00  0.00              
ATOM   3399 2HB  GLN D 211      26.515 -14.663 -49.425  1.00  0.00              
ATOM   3400 1HG  GLN D 211      24.518 -14.504 -47.511  1.00  0.00              
ATOM   3401 2HG  GLN D 211      23.665 -14.751 -49.052  1.00  0.00              
ATOM   3402 1HE2 GLN D 211      24.046 -18.025 -47.336  1.00  0.00              
ATOM   3403 2HE2 GLN D 211      23.307 -16.504 -46.960  1.00  0.00              
ATOM   3404  N   ARG D 212      27.738 -12.184 -50.287  1.00  0.00              
ATOM   3405  CA  ARG D 212      28.765 -11.600 -51.145  1.00  0.00              
ATOM   3406  C   ARG D 212      28.767 -12.232 -52.535  1.00  0.00              
ATOM   3407  O   ARG D 212      28.631 -11.533 -53.542  1.00  0.00              
ATOM   3408  CB  ARG D 212      30.145 -11.664 -50.505  1.00  0.00              
ATOM   3409  CG  ARG D 212      31.236 -10.924 -51.262  1.00  0.00              
ATOM   3410  CD  ARG D 212      32.583 -11.023 -50.645  1.00  0.00              
ATOM   3411  NE  ARG D 212      33.153 -12.360 -50.654  1.00  0.00              
ATOM   3412  CZ  ARG D 212      34.203 -12.750 -49.905  1.00  0.00              
ATOM   3413  NH1 ARG D 212      34.824 -11.901 -49.116  1.00  0.00              
ATOM   3414  NH2 ARG D 212      34.608 -14.005 -50.002  1.00  0.00              
ATOM   3415  H   ARG D 212      27.988 -12.485 -49.356  1.00  0.00              
ATOM   3416  HA  ARG D 212      28.562 -10.539 -51.294  1.00  0.00              
ATOM   3417 1HB  ARG D 212      30.051 -11.243 -49.505  1.00  0.00              
ATOM   3418 2HB  ARG D 212      30.411 -12.719 -50.431  1.00  0.00              
ATOM   3419 1HG  ARG D 212      31.297 -11.331 -52.270  1.00  0.00              
ATOM   3420 2HG  ARG D 212      30.966  -9.867 -51.312  1.00  0.00              
ATOM   3421 1HD  ARG D 212      33.269 -10.373 -51.188  1.00  0.00              
ATOM   3422 2HD  ARG D 212      32.523 -10.700 -49.606  1.00  0.00              
ATOM   3423  HE  ARG D 212      32.877 -13.174 -51.187  1.00  0.00              
ATOM   3424 1HH1 ARG D 212      34.513 -10.942 -49.067  1.00  0.00              
ATOM   3425 2HH1 ARG D 212      35.609 -12.213 -48.563  1.00  0.00              
ATOM   3426 1HH2 ARG D 212      34.130 -14.640 -50.627  1.00  0.00              
ATOM   3427 2HH2 ARG D 212      35.392 -14.323 -49.453  1.00  0.00              
ATOM   3428  N   ARG D 213      28.904 -13.553 -52.591  1.00  0.00              
ATOM   3429  CA  ARG D 213      28.889 -14.253 -53.874  1.00  0.00              
ATOM   3430  C   ARG D 213      28.027 -15.511 -53.861  1.00  0.00              
ATOM   3431  O   ARG D 213      28.320 -16.488 -54.557  1.00  0.00              
ATOM   3432  CB  ARG D 213      30.298 -14.566 -54.357  1.00  0.00              
ATOM   3433  CG  ARG D 213      31.160 -13.346 -54.644  1.00  0.00              
ATOM   3434  CD  ARG D 213      30.751 -12.575 -55.846  1.00  0.00              
ATOM   3435  NE  ARG D 213      31.653 -11.491 -56.201  1.00  0.00              
ATOM   3436  CZ  ARG D 213      31.572 -10.238 -55.711  1.00  0.00              
ATOM   3437  NH1 ARG D 213      30.615  -9.897 -54.877  1.00  0.00              
ATOM   3438  NH2 ARG D 213      32.469  -9.353 -56.111  1.00  0.00              
ATOM   3439  H   ARG D 213      29.020 -14.087 -51.742  1.00  0.00              
ATOM   3440  HA  ARG D 213      28.450 -13.612 -54.639  1.00  0.00              
ATOM   3441 1HB  ARG D 213      30.773 -15.169 -53.586  1.00  0.00              
ATOM   3442 2HB  ARG D 213      30.197 -15.155 -55.269  1.00  0.00              
ATOM   3443 1HG  ARG D 213      31.112 -12.677 -53.784  1.00  0.00              
ATOM   3444 2HG  ARG D 213      32.189 -13.677 -54.789  1.00  0.00              
ATOM   3445 1HD  ARG D 213      30.702 -13.251 -56.700  1.00  0.00              
ATOM   3446 2HD  ARG D 213      29.770 -12.140 -55.670  1.00  0.00              
ATOM   3447  HE  ARG D 213      32.442 -11.489 -56.834  1.00  0.00              
ATOM   3448 1HH1 ARG D 213      29.927 -10.581 -54.596  1.00  0.00              
ATOM   3449 2HH1 ARG D 213      30.572  -8.953 -54.522  1.00  0.00              
ATOM   3450 1HH2 ARG D 213      33.188  -9.627 -56.767  1.00  0.00              
ATOM   3451 2HH2 ARG D 213      32.431  -8.407 -55.760  1.00  0.00              
ATOM   3452  N   GLY D 214      26.952 -15.475 -53.081  1.00  0.00              
ATOM   3453  CA  GLY D 214      26.121 -16.655 -52.939  1.00  0.00              
ATOM   3454  C   GLY D 214      24.690 -16.345 -52.555  1.00  0.00              
ATOM   3455  O   GLY D 214      24.134 -17.001 -51.677  1.00  0.00              
ATOM   3456  H   GLY D 214      26.701 -14.634 -52.581  1.00  0.00              
ATOM   3457 1HA  GLY D 214      26.103 -17.194 -53.886  1.00  0.00              
ATOM   3458 2HA  GLY D 214      26.542 -17.297 -52.166  1.00  0.00              
ATOM   3459  N   MET D 215      24.091 -15.350 -53.211  1.00  0.00              
ATOM   3460  CA  MET D 215      22.723 -14.909 -52.900  1.00  0.00              
ATOM   3461  C   MET D 215      21.799 -16.101 -52.630  1.00  0.00              
ATOM   3462  O   MET D 215      21.595 -16.961 -53.488  1.00  0.00              
ATOM   3463  CB  MET D 215      22.186 -14.062 -54.061  1.00  0.00              
ATOM   3464  CG  MET D 215      20.768 -13.512 -53.884  1.00  0.00              
ATOM   3465  SD  MET D 215      20.602 -12.250 -52.608  1.00  0.00              
ATOM   3466  CE  MET D 215      21.458 -10.860 -53.391  1.00  0.00              
ATOM   3467  H   MET D 215      24.601 -14.887 -53.948  1.00  0.00              
ATOM   3468  HA  MET D 215      22.724 -14.307 -51.992  1.00  0.00              
ATOM   3469 1HB  MET D 215      22.872 -13.226 -54.187  1.00  0.00              
ATOM   3470 2HB  MET D 215      22.210 -14.691 -54.951  1.00  0.00              
ATOM   3471 1HG  MET D 215      20.451 -13.080 -54.832  1.00  0.00              
ATOM   3472 2HG  MET D 215      20.113 -14.344 -53.625  1.00  0.00              
ATOM   3473 1HE  MET D 215      21.441  -9.999 -52.723  1.00  0.00              
ATOM   3474 2HE  MET D 215      22.491 -11.139 -53.597  1.00  0.00              
ATOM   3475 3HE  MET D 215      20.957 -10.604 -54.325  1.00  0.00              
ATOM   3476  N   TYR D 216      21.239 -16.138 -51.423  1.00  0.00              
ATOM   3477  CA  TYR D 216      20.362 -17.229 -51.012  1.00  0.00              
ATOM   3478  C   TYR D 216      18.876 -16.916 -51.183  1.00  0.00              
ATOM   3479  O   TYR D 216      18.411 -15.816 -50.875  1.00  0.00              
ATOM   3480  CB  TYR D 216      20.627 -17.611 -49.558  1.00  0.00              
ATOM   3481  CG  TYR D 216      19.748 -18.729 -49.046  1.00  0.00              
ATOM   3482  CD1 TYR D 216      19.994 -20.053 -49.398  1.00  0.00              
ATOM   3483  CD2 TYR D 216      18.649 -18.458 -48.224  1.00  0.00              
ATOM   3484  CE1 TYR D 216      19.169 -21.083 -48.948  1.00  0.00              
ATOM   3485  CE2 TYR D 216      17.812 -19.482 -47.766  1.00  0.00              
ATOM   3486  CZ  TYR D 216      18.080 -20.794 -48.133  1.00  0.00              
ATOM   3487  OH  TYR D 216      17.268 -21.819 -47.690  1.00  0.00              
ATOM   3488  H   TYR D 216      21.428 -15.387 -50.773  1.00  0.00              
ATOM   3489  HA  TYR D 216      20.541 -18.104 -51.639  1.00  0.00              
ATOM   3490 1HB  TYR D 216      21.674 -17.911 -49.490  1.00  0.00              
ATOM   3491 2HB  TYR D 216      20.466 -16.717 -48.956  1.00  0.00              
ATOM   3492  HD1 TYR D 216      20.846 -20.278 -50.038  1.00  0.00              
ATOM   3493  HD2 TYR D 216      18.445 -17.426 -47.941  1.00  0.00              
ATOM   3494  HE1 TYR D 216      19.373 -22.116 -49.233  1.00  0.00              
ATOM   3495  HE2 TYR D 216      16.960 -19.246 -47.128  1.00  0.00              
ATOM   3496  HH  TYR D 216      17.547 -22.682 -48.005  1.00  0.00              
ATOM   3497  N   ARG D 217      18.132 -17.902 -51.674  1.00  0.00              
ATOM   3498  CA  ARG D 217      16.704 -17.743 -51.905  1.00  0.00              
ATOM   3499  C   ARG D 217      15.943 -19.006 -51.512  1.00  0.00              
ATOM   3500  O   ARG D 217      16.286 -20.106 -51.937  1.00  0.00              
ATOM   3501  CB  ARG D 217      16.397 -17.327 -53.336  1.00  0.00              
ATOM   3502  CG  ARG D 217      16.729 -18.371 -54.391  1.00  0.00              
ATOM   3503  CD  ARG D 217      16.447 -17.943 -55.785  1.00  0.00              
ATOM   3504  NE  ARG D 217      16.801 -18.924 -56.800  1.00  0.00              
ATOM   3505  CZ  ARG D 217      16.719 -18.713 -58.127  1.00  0.00              
ATOM   3506  NH1 ARG D 217      16.262 -17.578 -58.608  1.00  0.00              
ATOM   3507  NH2 ARG D 217      17.088 -19.690 -58.938  1.00  0.00              
ATOM   3508  H   ARG D 217      18.571 -18.785 -51.892  1.00  0.00              
ATOM   3509  HA  ARG D 217      16.316 -16.938 -51.280  1.00  0.00              
ATOM   3510 1HB  ARG D 217      15.334 -17.097 -53.380  1.00  0.00              
ATOM   3511 2HB  ARG D 217      16.973 -16.422 -53.534  1.00  0.00              
ATOM   3512 1HG  ARG D 217      17.790 -18.610 -54.321  1.00  0.00              
ATOM   3513 2HG  ARG D 217      16.141 -19.266 -54.188  1.00  0.00              
ATOM   3514 1HD  ARG D 217      15.382 -17.740 -55.885  1.00  0.00              
ATOM   3515 2HD  ARG D 217      17.011 -17.035 -55.998  1.00  0.00              
ATOM   3516  HE  ARG D 217      17.146 -19.867 -56.690  1.00  0.00              
ATOM   3517 1HH1 ARG D 217      15.968 -16.848 -57.974  1.00  0.00              
ATOM   3518 2HH1 ARG D 217      16.209 -17.440 -59.606  1.00  0.00              
ATOM   3519 1HH2 ARG D 217      17.420 -20.563 -58.552  1.00  0.00              
ATOM   3520 2HH2 ARG D 217      17.036 -19.560 -59.937  1.00  0.00              
ATOM   3521  N   TYR D 218      14.911 -18.831 -50.691  1.00  0.00              
ATOM   3522  CA  TYR D 218      14.051 -19.929 -50.254  1.00  0.00              
ATOM   3523  C   TYR D 218      12.585 -19.513 -50.380  1.00  0.00              
ATOM   3524  O   TYR D 218      12.197 -18.441 -49.914  1.00  0.00              
ATOM   3525  CB  TYR D 218      14.372 -20.333 -48.814  1.00  0.00              
ATOM   3526  CG  TYR D 218      13.503 -21.453 -48.283  1.00  0.00              
ATOM   3527  CD1 TYR D 218      13.656 -22.752 -48.745  1.00  0.00              
ATOM   3528  CD2 TYR D 218      12.534 -21.207 -47.322  1.00  0.00              
ATOM   3529  CE1 TYR D 218      12.866 -23.778 -48.264  1.00  0.00              
ATOM   3530  CE2 TYR D 218      11.738 -22.225 -46.835  1.00  0.00              
ATOM   3531  CZ  TYR D 218      11.906 -23.510 -47.308  1.00  0.00              
ATOM   3532  OH  TYR D 218      11.117 -24.528 -46.825  1.00  0.00              
ATOM   3533  H   TYR D 218      14.722 -17.895 -50.360  1.00  0.00              
ATOM   3534  HA  TYR D 218      14.204 -20.797 -50.896  1.00  0.00              
ATOM   3535 1HB  TYR D 218      15.417 -20.643 -48.790  1.00  0.00              
ATOM   3536 2HB  TYR D 218      14.241 -19.447 -48.193  1.00  0.00              
ATOM   3537  HD1 TYR D 218      14.416 -22.957 -49.499  1.00  0.00              
ATOM   3538  HD2 TYR D 218      12.405 -20.190 -46.954  1.00  0.00              
ATOM   3539  HE1 TYR D 218      12.997 -24.795 -48.635  1.00  0.00              
ATOM   3540  HE2 TYR D 218      10.981 -22.010 -46.080  1.00  0.00              
ATOM   3541  HH  TYR D 218      10.485 -24.232 -46.165  1.00  0.00              
ATOM   3542  N   ASN D 219      11.783 -20.356 -51.020  1.00  0.00              
ATOM   3543  CA  ASN D 219      10.358 -20.098 -51.225  1.00  0.00              
ATOM   3544  C   ASN D 219       9.560 -21.094 -50.408  1.00  0.00              
ATOM   3545  O   ASN D 219       9.669 -22.302 -50.618  1.00  0.00              
ATOM   3546  CB  ASN D 219       9.995 -20.252 -52.710  1.00  0.00              
ATOM   3547  CG  ASN D 219      10.741 -19.276 -53.583  1.00  0.00              
ATOM   3548  OD1 ASN D 219      10.552 -18.072 -53.469  1.00  0.00              
ATOM   3549  ND2 ASN D 219      11.596 -19.787 -54.461  1.00  0.00              
ATOM   3550  H   ASN D 219      12.185 -21.210 -51.377  1.00  0.00              
ATOM   3551  HA  ASN D 219      10.109 -19.095 -50.876  1.00  0.00              
ATOM   3552 1HB  ASN D 219       9.969 -21.236 -53.179  1.00  0.00              
ATOM   3553 2HB  ASN D 219       8.976 -19.894 -52.563  1.00  0.00              
ATOM   3554 1HD2 ASN D 219      12.115 -19.181 -55.064  1.00  0.00              
ATOM   3555 2HD2 ASN D 219      11.719 -20.777 -54.519  1.00  0.00              
ATOM   3556  N   ALA D 220       8.750 -20.578 -49.488  1.00  0.00              
ATOM   3557  CA  ALA D 220       7.877 -21.408 -48.673  1.00  0.00              
ATOM   3558  C   ALA D 220       6.423 -21.230 -49.077  1.00  0.00              
ATOM   3559  O   ALA D 220       5.876 -20.122 -49.029  1.00  0.00              
ATOM   3560  CB  ALA D 220       8.045 -21.048 -47.201  1.00  0.00              
ATOM   3561  H   ALA D 220       8.745 -19.578 -49.353  1.00  0.00              
ATOM   3562  HA  ALA D 220       8.135 -22.454 -48.837  1.00  0.00              
ATOM   3563 1HB  ALA D 220       7.388 -21.674 -46.597  1.00  0.00              
ATOM   3564 2HB  ALA D 220       9.080 -21.216 -46.901  1.00  0.00              
ATOM   3565 3HB  ALA D 220       7.788 -20.001 -47.050  1.00  0.00              
ATOM   3566  N   LEU D 221       5.802 -22.337 -49.463  1.00  0.00              
ATOM   3567  CA  LEU D 221       4.444 -22.304 -49.976  1.00  0.00              
ATOM   3568  C   LEU D 221       3.512 -22.693 -48.852  1.00  0.00              
ATOM   3569  O   LEU D 221       3.707 -23.721 -48.197  1.00  0.00              
ATOM   3570  CB  LEU D 221       4.275 -23.272 -51.153  1.00  0.00              
ATOM   3571  CG  LEU D 221       2.843 -23.219 -51.692  1.00  0.00              
ATOM   3572  CD1 LEU D 221       2.600 -21.842 -52.300  1.00  0.00              
ATOM   3573  CD2 LEU D 221       2.629 -24.300 -52.731  1.00  0.00              
ATOM   3574  H   LEU D 221       6.282 -23.223 -49.398  1.00  0.00              
ATOM   3575  HA  LEU D 221       4.199 -21.291 -50.295  1.00  0.00              
ATOM   3576 1HB  LEU D 221       4.983 -22.827 -51.851  1.00  0.00              
ATOM   3577 2HB  LEU D 221       4.600 -24.280 -50.897  1.00  0.00              
ATOM   3578  HG  LEU D 221       2.176 -23.434 -50.857  1.00  0.00              
ATOM   3579 1HD1 LEU D 221       1.582 -21.790 -52.688  1.00  0.00              
ATOM   3580 2HD1 LEU D 221       2.735 -21.077 -51.535  1.00  0.00              
ATOM   3581 3HD1 LEU D 221       3.306 -21.672 -53.111  1.00  0.00              
ATOM   3582 1HD2 LEU D 221       1.605 -24.248 -53.102  1.00  0.00              
ATOM   3583 2HD2 LEU D 221       3.324 -24.152 -53.559  1.00  0.00              
ATOM   3584 3HD2 LEU D 221       2.802 -25.277 -52.283  1.00  0.00              
ATOM   3585  N   TYR D 222       2.502 -21.865 -48.625  1.00  0.00              
ATOM   3586  CA  TYR D 222       1.473 -22.170 -47.645  1.00  0.00              
ATOM   3587  C   TYR D 222       0.079 -22.252 -48.244  1.00  0.00              
ATOM   3588  O   TYR D 222      -0.614 -21.248 -48.340  1.00  0.00              
ATOM   3589  CB  TYR D 222       1.479 -21.103 -46.537  1.00  0.00              
ATOM   3590  CG  TYR D 222       2.788 -20.991 -45.798  1.00  0.00              
ATOM   3591  CD1 TYR D 222       3.709 -20.005 -46.118  1.00  0.00              
ATOM   3592  CD2 TYR D 222       3.132 -21.913 -44.810  1.00  0.00              
ATOM   3593  CE1 TYR D 222       4.949 -19.937 -45.474  1.00  0.00              
ATOM   3594  CE2 TYR D 222       4.355 -21.854 -44.166  1.00  0.00              
ATOM   3595  CZ  TYR D 222       5.263 -20.870 -44.497  1.00  0.00              
ATOM   3596  OH  TYR D 222       6.490 -20.823 -43.865  1.00  0.00              
ATOM   3597  H   TYR D 222       2.445 -21.001 -49.144  1.00  0.00              
ATOM   3598  HA  TYR D 222       1.656 -23.153 -47.209  1.00  0.00              
ATOM   3599 1HB  TYR D 222       1.244 -20.147 -47.008  1.00  0.00              
ATOM   3600 2HB  TYR D 222       0.688 -21.364 -45.833  1.00  0.00              
ATOM   3601  HD1 TYR D 222       3.453 -19.277 -46.888  1.00  0.00              
ATOM   3602  HD2 TYR D 222       2.418 -22.693 -44.545  1.00  0.00              
ATOM   3603  HE1 TYR D 222       5.663 -19.158 -45.736  1.00  0.00              
ATOM   3604  HE2 TYR D 222       4.603 -22.588 -43.398  1.00  0.00              
ATOM   3605  HH  TYR D 222       6.605 -21.520 -43.215  1.00  0.00              
ATOM   3606  N   PRO D 223      -0.346 -23.453 -48.667  1.00  0.00              
ATOM   3607  CA  PRO D 223      -1.689 -23.662 -49.226  1.00  0.00              
ATOM   3608  C   PRO D 223      -2.736 -23.187 -48.208  1.00  0.00              
ATOM   3609  O   PRO D 223      -2.608 -23.452 -47.004  1.00  0.00              
ATOM   3610  CB  PRO D 223      -1.770 -25.168 -49.492  1.00  0.00              
ATOM   3611  CG  PRO D 223      -0.351 -25.594 -49.648  1.00  0.00              
ATOM   3612  CD  PRO D 223       0.431 -24.741 -48.685  1.00  0.00              
ATOM   3613  HA  PRO D 223      -1.864 -23.079 -50.142  1.00  0.00              
ATOM   3614 1HB  PRO D 223      -2.256 -25.699 -48.660  1.00  0.00              
ATOM   3615 2HB  PRO D 223      -2.354 -25.386 -50.399  1.00  0.00              
ATOM   3616 1HG  PRO D 223      -0.228 -26.664 -49.418  1.00  0.00              
ATOM   3617 2HG  PRO D 223      -0.002 -25.446 -50.682  1.00  0.00              
ATOM   3618 1HD  PRO D 223       0.484 -25.188 -47.681  1.00  0.00              
ATOM   3619 2HD  PRO D 223       1.467 -24.579 -49.019  1.00  0.00              
ATOM   3620  N   LEU D 224      -3.777 -22.510 -48.685  1.00  0.00              
ATOM   3621  CA  LEU D 224      -4.778 -21.967 -47.786  1.00  0.00              
ATOM   3622  C   LEU D 224      -5.669 -22.997 -47.104  1.00  0.00              
ATOM   3623  O   LEU D 224      -6.379 -22.665 -46.151  1.00  0.00              
ATOM   3624  CB  LEU D 224      -5.634 -20.929 -48.514  1.00  0.00              
ATOM   3625  CG  LEU D 224      -4.863 -19.669 -48.912  1.00  0.00              
ATOM   3626  CD1 LEU D 224      -5.763 -18.770 -49.750  1.00  0.00              
ATOM   3627  CD2 LEU D 224      -4.389 -18.932 -47.667  1.00  0.00              
ATOM   3628  H   LEU D 224      -3.878 -22.368 -49.679  1.00  0.00              
ATOM   3629  HA  LEU D 224      -4.287 -21.457 -46.958  1.00  0.00              
ATOM   3630 1HB  LEU D 224      -5.904 -21.507 -49.396  1.00  0.00              
ATOM   3631 2HB  LEU D 224      -6.535 -20.682 -47.951  1.00  0.00              
ATOM   3632  HG  LEU D 224      -3.978 -19.991 -49.461  1.00  0.00              
ATOM   3633 1HD1 LEU D 224      -5.216 -17.872 -50.035  1.00  0.00              
ATOM   3634 2HD1 LEU D 224      -6.076 -19.305 -50.648  1.00  0.00              
ATOM   3635 3HD1 LEU D 224      -6.643 -18.491 -49.170  1.00  0.00              
ATOM   3636 1HD2 LEU D 224      -3.841 -18.037 -47.963  1.00  0.00              
ATOM   3637 2HD2 LEU D 224      -5.250 -18.647 -47.061  1.00  0.00              
ATOM   3638 3HD2 LEU D 224      -3.735 -19.582 -47.086  1.00  0.00              
ATOM   3639  N   ASP D 225      -5.639 -24.243 -47.565  1.00  0.00              
ATOM   3640  CA  ASP D 225      -6.418 -25.263 -46.882  1.00  0.00              
ATOM   3641  C   ASP D 225      -5.640 -25.882 -45.721  1.00  0.00              
ATOM   3642  O   ASP D 225      -6.154 -26.753 -45.025  1.00  0.00              
ATOM   3643  CB  ASP D 225      -6.886 -26.352 -47.862  1.00  0.00              
ATOM   3644  CG  ASP D 225      -5.742 -27.107 -48.502  1.00  0.00              
ATOM   3645  OD1 ASP D 225      -6.020 -28.055 -49.263  1.00  0.00              
ATOM   3646  OD2 ASP D 225      -4.570 -26.769 -48.251  1.00  0.00              
ATOM   3647  H   ASP D 225      -5.092 -24.501 -48.373  1.00  0.00              
ATOM   3648  HA  ASP D 225      -7.311 -24.816 -46.445  1.00  0.00              
ATOM   3649 1HB  ASP D 225      -7.602 -27.050 -47.428  1.00  0.00              
ATOM   3650 2HB  ASP D 225      -7.387 -25.735 -48.608  1.00  0.00              
ATOM   3651  N   ARG D 226      -4.403 -25.425 -45.516  1.00  0.00              
ATOM   3652  CA  ARG D 226      -3.556 -25.910 -44.418  1.00  0.00              
ATOM   3653  C   ARG D 226      -3.088 -24.747 -43.519  1.00  0.00              
ATOM   3654  O   ARG D 226      -2.902 -24.912 -42.307  1.00  0.00              
ATOM   3655  CB  ARG D 226      -2.381 -26.734 -44.924  1.00  0.00              
ATOM   3656  CG  ARG D 226      -2.759 -28.065 -45.556  1.00  0.00              
ATOM   3657  CD  ARG D 226      -1.603 -28.864 -46.037  1.00  0.00              
ATOM   3658  NE  ARG D 226      -1.965 -30.080 -46.748  1.00  0.00              
ATOM   3659  CZ  ARG D 226      -1.090 -30.886 -47.379  1.00  0.00              
ATOM   3660  NH1 ARG D 226       0.191 -30.593 -47.424  1.00  0.00              
ATOM   3661  NH2 ARG D 226      -1.556 -31.970 -47.975  1.00  0.00              
ATOM   3662  H   ARG D 226      -4.041 -24.720 -46.141  1.00  0.00              
ATOM   3663  HA  ARG D 226      -4.130 -26.583 -43.779  1.00  0.00              
ATOM   3664 1HB  ARG D 226      -1.857 -26.124 -45.658  1.00  0.00              
ATOM   3665 2HB  ARG D 226      -1.729 -26.916 -44.070  1.00  0.00              
ATOM   3666 1HG  ARG D 226      -3.295 -28.660 -44.817  1.00  0.00              
ATOM   3667 2HG  ARG D 226      -3.411 -27.870 -46.409  1.00  0.00              
ATOM   3668 1HD  ARG D 226      -1.008 -28.254 -46.716  1.00  0.00              
ATOM   3669 2HD  ARG D 226      -0.994 -29.155 -45.182  1.00  0.00              
ATOM   3670  HE  ARG D 226      -2.874 -30.501 -46.882  1.00  0.00              
ATOM   3671 1HH1 ARG D 226       0.530 -29.751 -46.979  1.00  0.00              
ATOM   3672 2HH1 ARG D 226       0.831 -31.210 -47.902  1.00  0.00              
ATOM   3673 1HH2 ARG D 226      -2.547 -32.171 -47.947  1.00  0.00              
ATOM   3674 2HH2 ARG D 226      -0.923 -32.590 -48.456  1.00  0.00              
ATOM   3675  N   LEU D 227      -2.903 -23.579 -44.123  1.00  0.00              
ATOM   3676  CA  LEU D 227      -2.393 -22.411 -43.414  1.00  0.00              
ATOM   3677  C   LEU D 227      -3.280 -21.782 -42.353  1.00  0.00              
ATOM   3678  O   LEU D 227      -4.363 -21.282 -42.652  1.00  0.00              
ATOM   3679  CB  LEU D 227      -2.018 -21.321 -44.418  1.00  0.00              
ATOM   3680  CG  LEU D 227      -1.443 -20.021 -43.844  1.00  0.00              
ATOM   3681  CD1 LEU D 227      -0.108 -20.302 -43.122  1.00  0.00              
ATOM   3682  CD2 LEU D 227      -1.219 -19.045 -44.977  1.00  0.00              
ATOM   3683  H   LEU D 227      -3.125 -23.501 -45.105  1.00  0.00              
ATOM   3684  HA  LEU D 227      -1.506 -22.688 -42.844  1.00  0.00              
ATOM   3685 1HB  LEU D 227      -1.241 -21.849 -44.969  1.00  0.00              
ATOM   3686 2HB  LEU D 227      -2.845 -21.087 -45.088  1.00  0.00              
ATOM   3687  HG  LEU D 227      -2.197 -19.600 -43.178  1.00  0.00              
ATOM   3688 1HD1 LEU D 227       0.290 -19.371 -42.718  1.00  0.00              
ATOM   3689 2HD1 LEU D 227      -0.277 -21.005 -42.307  1.00  0.00              
ATOM   3690 3HD1 LEU D 227       0.606 -20.726 -43.827  1.00  0.00              
ATOM   3691 1HD2 LEU D 227      -0.811 -18.115 -44.578  1.00  0.00              
ATOM   3692 2HD2 LEU D 227      -0.519 -19.472 -45.694  1.00  0.00              
ATOM   3693 3HD2 LEU D 227      -2.168 -18.840 -45.474  1.00  0.00              
ATOM   3694  N   ALA D 228      -2.798 -21.788 -41.112  1.00  0.00              
ATOM   3695  CA  ALA D 228      -3.527 -21.173 -40.009  1.00  0.00              
ATOM   3696  C   ALA D 228      -2.974 -19.767 -39.888  1.00  0.00              
ATOM   3697  O   ALA D 228      -1.764 -19.566 -39.870  1.00  0.00              
ATOM   3698  CB  ALA D 228      -3.293 -21.954 -38.695  1.00  0.00              
ATOM   3699  H   ALA D 228      -1.908 -22.228 -40.929  1.00  0.00              
ATOM   3700  HA  ALA D 228      -4.588 -21.152 -40.260  1.00  0.00              
ATOM   3701 1HB  ALA D 228      -3.848 -21.477 -37.886  1.00  0.00              
ATOM   3702 2HB  ALA D 228      -3.640 -22.980 -38.814  1.00  0.00              
ATOM   3703 3HB  ALA D 228      -2.231 -21.952 -38.456  1.00  0.00              
ATOM   3704  N   VAL D 229      -3.861 -18.786 -39.815  1.00  0.00              
ATOM   3705  CA  VAL D 229      -3.444 -17.390 -39.763  1.00  0.00              
ATOM   3706  C   VAL D 229      -3.904 -16.871 -38.406  1.00  0.00              
ATOM   3707  O   VAL D 229      -5.071 -17.046 -38.029  1.00  0.00              
ATOM   3708  CB  VAL D 229      -4.046 -16.539 -40.898  1.00  0.00              
ATOM   3709  CG1 VAL D 229      -3.597 -15.090 -40.771  1.00  0.00              
ATOM   3710  CG2 VAL D 229      -3.649 -17.102 -42.254  1.00  0.00              
ATOM   3711  H   VAL D 229      -4.847 -19.006 -39.796  1.00  0.00              
ATOM   3712  HA  VAL D 229      -2.359 -17.298 -39.817  1.00  0.00              
ATOM   3713  HB  VAL D 229      -5.132 -16.590 -40.839  1.00  0.00              
ATOM   3714 1HG1 VAL D 229      -4.032 -14.504 -41.580  1.00  0.00              
ATOM   3715 2HG1 VAL D 229      -3.929 -14.690 -39.814  1.00  0.00              
ATOM   3716 3HG1 VAL D 229      -2.510 -15.040 -40.830  1.00  0.00              
ATOM   3717 1HG2 VAL D 229      -4.082 -16.489 -43.043  1.00  0.00              
ATOM   3718 2HG2 VAL D 229      -2.562 -17.097 -42.345  1.00  0.00              
ATOM   3719 3HG2 VAL D 229      -4.016 -18.124 -42.346  1.00  0.00              
ATOM   3720  N   VAL D 230      -2.982 -16.247 -37.676  1.00  0.00              
ATOM   3721  CA  VAL D 230      -3.279 -15.743 -36.344  1.00  0.00              
ATOM   3722  C   VAL D 230      -2.981 -14.268 -36.158  1.00  0.00              
ATOM   3723  O   VAL D 230      -1.921 -13.774 -36.538  1.00  0.00              
ATOM   3724  CB  VAL D 230      -2.498 -16.532 -35.276  1.00  0.00              
ATOM   3725  CG1 VAL D 230      -2.778 -15.971 -33.889  1.00  0.00              
ATOM   3726  CG2 VAL D 230      -2.859 -18.008 -35.334  1.00  0.00              
ATOM   3727  H   VAL D 230      -2.055 -16.119 -38.054  1.00  0.00              
ATOM   3728  HA  VAL D 230      -4.346 -15.806 -36.125  1.00  0.00              
ATOM   3729  HB  VAL D 230      -1.432 -16.457 -35.489  1.00  0.00              
ATOM   3730 1HG1 VAL D 230      -2.218 -16.540 -33.147  1.00  0.00              
ATOM   3731 2HG1 VAL D 230      -2.472 -14.926 -33.851  1.00  0.00              
ATOM   3732 3HG1 VAL D 230      -3.844 -16.046 -33.675  1.00  0.00              
ATOM   3733 1HG2 VAL D 230      -2.298 -18.551 -34.574  1.00  0.00              
ATOM   3734 2HG2 VAL D 230      -3.927 -18.129 -35.153  1.00  0.00              
ATOM   3735 3HG2 VAL D 230      -2.610 -18.405 -36.319  1.00  0.00              
ATOM   3736  N   ASN D 231      -3.926 -13.571 -35.548  1.00  0.00              
ATOM   3737  CA  ASN D 231      -3.777 -12.150 -35.278  1.00  0.00              
ATOM   3738  C   ASN D 231      -2.934 -12.022 -34.012  1.00  0.00              
ATOM   3739  O   ASN D 231      -3.389 -12.362 -32.929  1.00  0.00              
ATOM   3740  CB  ASN D 231      -5.111 -11.442 -35.129  1.00  0.00              
ATOM   3741  CG  ASN D 231      -4.992  -9.952 -34.972  1.00  0.00              
ATOM   3742  OD1 ASN D 231      -4.074  -9.449 -34.314  1.00  0.00              
ATOM   3743  ND2 ASN D 231      -5.959  -9.249 -35.503  1.00  0.00              
ATOM   3744  H   ASN D 231      -4.773 -14.041 -35.263  1.00  0.00              
ATOM   3745  HA  ASN D 231      -3.252 -11.669 -36.105  1.00  0.00              
ATOM   3746 1HB  ASN D 231      -5.940 -11.666 -35.803  1.00  0.00              
ATOM   3747 2HB  ASN D 231      -5.309 -11.884 -34.152  1.00  0.00              
ATOM   3748 1HD2 ASN D 231      -5.945  -8.250 -35.437  1.00  0.00              
ATOM   3749 2HD2 ASN D 231      -6.711  -9.709 -35.974  1.00  0.00              
ATOM   3750  N   VAL D 232      -1.705 -11.552 -34.153  1.00  0.00              
ATOM   3751  CA  VAL D 232      -0.823 -11.378 -33.002  1.00  0.00              
ATOM   3752  C   VAL D 232      -1.208 -10.063 -32.327  1.00  0.00              
ATOM   3753  O   VAL D 232      -1.151  -8.997 -32.942  1.00  0.00              
ATOM   3754  CB  VAL D 232       0.666 -11.353 -33.396  1.00  0.00              
ATOM   3755  CG1 VAL D 232       1.536 -11.101 -32.174  1.00  0.00              
ATOM   3756  CG2 VAL D 232       1.060 -12.659 -34.068  1.00  0.00              
ATOM   3757  H   VAL D 232      -1.367 -11.308 -35.073  1.00  0.00              
ATOM   3758  HA  VAL D 232      -0.965 -12.173 -32.269  1.00  0.00              
ATOM   3759  HB  VAL D 232       0.826 -10.560 -34.126  1.00  0.00              
ATOM   3760 1HG1 VAL D 232       2.585 -11.087 -32.471  1.00  0.00              
ATOM   3761 2HG1 VAL D 232       1.272 -10.141 -31.731  1.00  0.00              
ATOM   3762 3HG1 VAL D 232       1.377 -11.894 -31.444  1.00  0.00              
ATOM   3763 1HG2 VAL D 232       2.115 -12.625 -34.341  1.00  0.00              
ATOM   3764 2HG2 VAL D 232       0.889 -13.488 -33.381  1.00  0.00              
ATOM   3765 3HG2 VAL D 232       0.459 -12.803 -34.966  1.00  0.00              
ATOM   3766  N   LYS D 233      -1.618 -10.145 -31.067  1.00  0.00              
ATOM   3767  CA  LYS D 233      -2.003  -8.950 -30.337  1.00  0.00              
ATOM   3768  C   LYS D 233      -0.810  -8.053 -29.989  1.00  0.00              
ATOM   3769  O   LYS D 233       0.294  -8.534 -29.750  1.00  0.00              
ATOM   3770  CB  LYS D 233      -2.750  -9.341 -29.061  1.00  0.00              
ATOM   3771  CG  LYS D 233      -3.222  -8.162 -28.221  1.00  0.00              
ATOM   3772  CD  LYS D 233      -4.445  -7.499 -28.836  1.00  0.00              
ATOM   3773  CE  LYS D 233      -4.898  -6.301 -28.015  1.00  0.00              
ATOM   3774  NZ  LYS D 233      -6.012  -5.564 -28.672  1.00  0.00              
ATOM   3775  H   LYS D 233      -1.665 -11.042 -30.604  1.00  0.00              
ATOM   3776  HA  LYS D 233      -2.656  -8.334 -30.956  1.00  0.00              
ATOM   3777 1HB  LYS D 233      -3.611  -9.938 -29.365  1.00  0.00              
ATOM   3778 2HB  LYS D 233      -2.073  -9.958 -28.470  1.00  0.00              
ATOM   3779 1HG  LYS D 233      -3.468  -8.524 -27.222  1.00  0.00              
ATOM   3780 2HG  LYS D 233      -2.411  -7.438 -28.155  1.00  0.00              
ATOM   3781 1HD  LYS D 233      -4.193  -7.173 -29.847  1.00  0.00              
ATOM   3782 2HD  LYS D 233      -5.251  -8.231 -28.883  1.00  0.00              
ATOM   3783 1HE  LYS D 233      -5.226  -6.659 -27.040  1.00  0.00              
ATOM   3784 2HE  LYS D 233      -4.047  -5.632 -27.888  1.00  0.00              
ATOM   3785 1HZ  LYS D 233      -6.282  -4.779 -28.097  1.00  0.00              
ATOM   3786 2HZ  LYS D 233      -5.708  -5.231 -29.577  1.00  0.00              
ATOM   3787 3HZ  LYS D 233      -6.801  -6.183 -28.789  1.00  0.00              
ATOM   3788  N   ASP D 234      -1.034  -6.741 -29.977  1.00  0.00              
ATOM   3789  CA  ASP D 234       0.037  -5.794 -29.673  1.00  0.00              
ATOM   3790  C   ASP D 234       0.518  -5.954 -28.234  1.00  0.00              
ATOM   3791  O   ASP D 234      -0.279  -6.178 -27.324  1.00  0.00              
ATOM   3792  CB  ASP D 234      -0.431  -4.357 -29.914  1.00  0.00              
ATOM   3793  CG  ASP D 234      -0.572  -3.980 -31.384  1.00  0.00              
ATOM   3794  OD1 ASP D 234      -0.121  -4.731 -32.216  1.00  0.00              
ATOM   3795  OD2 ASP D 234      -1.262  -3.030 -31.668  1.00  0.00              
ATOM   3796  H   ASP D 234      -1.958  -6.389 -30.180  1.00  0.00              
ATOM   3797  HA  ASP D 234       0.898  -5.992 -30.313  1.00  0.00              
ATOM   3798 1HB  ASP D 234      -1.350  -4.104 -29.385  1.00  0.00              
ATOM   3799 2HB  ASP D 234       0.404  -3.808 -29.478  1.00  0.00              
ATOM   3800  N   ASN D 235       1.836  -5.840 -28.073  1.00  0.00              
ATOM   3801  CA  ASN D 235       2.565  -5.950 -26.804  1.00  0.00              
ATOM   3802  C   ASN D 235       3.911  -5.301 -27.168  1.00  0.00              
ATOM   3803  O   ASN D 235       4.419  -5.495 -28.264  1.00  0.00              
ATOM   3804  CB  ASN D 235       2.715  -7.373 -26.296  1.00  0.00              
ATOM   3805  CG  ASN D 235       3.113  -7.459 -24.849  1.00  0.00              
ATOM   3806  OD1 ASN D 235       2.354  -7.076 -23.951  1.00  0.00              
ATOM   3807  ND2 ASN D 235       4.329  -7.885 -24.622  1.00  0.00              
ATOM   3808  H   ASN D 235       2.352  -5.659 -28.922  1.00  0.00              
ATOM   3809  HA  ASN D 235       2.033  -5.405 -26.023  1.00  0.00              
ATOM   3810 1HB  ASN D 235       1.951  -8.123 -26.503  1.00  0.00              
ATOM   3811 2HB  ASN D 235       3.592  -7.568 -26.913  1.00  0.00              
ATOM   3812 1HD2 ASN D 235       4.662  -7.969 -23.682  1.00  0.00              
ATOM   3813 2HD2 ASN D 235       4.925  -8.126 -25.387  1.00  0.00              
ATOM   3814  N   PRO D 236       4.499  -4.511 -26.253  1.00  0.00              
ATOM   3815  CA  PRO D 236       5.758  -3.793 -26.498  1.00  0.00              
ATOM   3816  C   PRO D 236       6.798  -4.192 -27.563  1.00  0.00              
ATOM   3817  O   PRO D 236       7.202  -3.347 -28.353  1.00  0.00              
ATOM   3818  CB  PRO D 236       6.320  -3.656 -25.101  1.00  0.00              
ATOM   3819  CG  PRO D 236       5.058  -3.204 -24.387  1.00  0.00              
ATOM   3820  CD  PRO D 236       3.982  -4.163 -24.947  1.00  0.00              
ATOM   3821  HA  PRO D 236       5.600  -2.764 -26.854  1.00  0.00              
ATOM   3822 1HB  PRO D 236       6.724  -4.611 -24.734  1.00  0.00              
ATOM   3823 2HB  PRO D 236       7.140  -2.925 -25.067  1.00  0.00              
ATOM   3824 1HG  PRO D 236       5.167  -3.290 -23.296  1.00  0.00              
ATOM   3825 2HG  PRO D 236       4.832  -2.151 -24.607  1.00  0.00              
ATOM   3826 1HD  PRO D 236       3.858  -5.060 -24.322  1.00  0.00              
ATOM   3827 2HD  PRO D 236       2.995  -3.684 -25.021  1.00  0.00              
ATOM   3828  N   PRO D 237       7.275  -5.446 -27.590  1.00  0.00              
ATOM   3829  CA  PRO D 237       8.351  -5.599 -28.583  1.00  0.00              
ATOM   3830  C   PRO D 237       7.694  -5.757 -29.954  1.00  0.00              
ATOM   3831  O   PRO D 237       8.321  -5.576 -31.004  1.00  0.00              
ATOM   3832  CB  PRO D 237       9.059  -6.873 -28.128  1.00  0.00              
ATOM   3833  CG  PRO D 237       7.917  -7.696 -27.564  1.00  0.00              
ATOM   3834  CD  PRO D 237       7.110  -6.664 -26.797  1.00  0.00              
ATOM   3835  HA  PRO D 237       9.010  -4.720 -28.636  1.00  0.00              
ATOM   3836 1HB  PRO D 237       9.561  -7.377 -28.967  1.00  0.00              
ATOM   3837 2HB  PRO D 237       9.829  -6.658 -27.372  1.00  0.00              
ATOM   3838 1HG  PRO D 237       7.334  -8.170 -28.367  1.00  0.00              
ATOM   3839 2HG  PRO D 237       8.289  -8.503 -26.916  1.00  0.00              
ATOM   3840 1HD  PRO D 237       6.048  -6.940 -26.719  1.00  0.00              
ATOM   3841 2HD  PRO D 237       7.481  -6.526 -25.772  1.00  0.00              
ATOM   3842  N   MET D 238       6.406  -6.077 -29.909  1.00  0.00              
ATOM   3843  CA  MET D 238       5.600  -6.331 -31.088  1.00  0.00              
ATOM   3844  C   MET D 238       4.706  -5.169 -31.500  1.00  0.00              
ATOM   3845  O   MET D 238       4.050  -4.526 -30.668  1.00  0.00              
ATOM   3846  CB  MET D 238       4.746  -7.575 -30.853  1.00  0.00              
ATOM   3847  CG  MET D 238       5.541  -8.861 -30.677  1.00  0.00              
ATOM   3848  SD  MET D 238       4.486 -10.305 -30.444  1.00  0.00              
ATOM   3849  CE  MET D 238       3.945 -10.061 -28.755  1.00  0.00              
ATOM   3850  H   MET D 238       5.977  -6.142 -28.997  1.00  0.00              
ATOM   3851  HA  MET D 238       6.246  -6.497 -31.950  1.00  0.00              
ATOM   3852 1HB  MET D 238       4.153  -7.389 -29.959  1.00  0.00              
ATOM   3853 2HB  MET D 238       4.084  -7.673 -31.715  1.00  0.00              
ATOM   3854 1HG  MET D 238       6.155  -9.006 -31.566  1.00  0.00              
ATOM   3855 2HG  MET D 238       6.185  -8.745 -29.806  1.00  0.00              
ATOM   3856 1HE  MET D 238       3.282 -10.876 -28.463  1.00  0.00              
ATOM   3857 2HE  MET D 238       4.813 -10.043 -28.094  1.00  0.00              
ATOM   3858 3HE  MET D 238       3.410  -9.113 -28.678  1.00  0.00              
ATOM   3859  N   LYS D 239       4.671  -4.935 -32.806  1.00  0.00              
ATOM   3860  CA  LYS D 239       3.863  -3.882 -33.388  1.00  0.00              
ATOM   3861  C   LYS D 239       3.469  -4.300 -34.805  1.00  0.00              
ATOM   3862  O   LYS D 239       4.321  -4.646 -35.612  1.00  0.00              
ATOM   3863  CB  LYS D 239       4.619  -2.553 -33.399  1.00  0.00              
ATOM   3864  CG  LYS D 239       3.835  -1.388 -33.990  1.00  0.00              
ATOM   3865  CD  LYS D 239       4.612  -0.085 -33.880  1.00  0.00              
ATOM   3866  CE  LYS D 239       3.777   1.099 -34.345  1.00  0.00              
ATOM   3867  NZ  LYS D 239       3.480   1.031 -35.803  1.00  0.00              
ATOM   3868  H   LYS D 239       5.231  -5.516 -33.413  1.00  0.00              
ATOM   3869  HA  LYS D 239       2.950  -3.754 -32.805  1.00  0.00              
ATOM   3870 1HB  LYS D 239       4.881  -2.325 -32.365  1.00  0.00              
ATOM   3871 2HB  LYS D 239       5.529  -2.706 -33.977  1.00  0.00              
ATOM   3872 1HG  LYS D 239       3.633  -1.605 -35.039  1.00  0.00              
ATOM   3873 2HG  LYS D 239       2.892  -1.296 -33.450  1.00  0.00              
ATOM   3874 1HD  LYS D 239       4.900   0.061 -32.837  1.00  0.00              
ATOM   3875 2HD  LYS D 239       5.508  -0.162 -34.495  1.00  0.00              
ATOM   3876 1HE  LYS D 239       2.844   1.101 -33.784  1.00  0.00              
ATOM   3877 2HE  LYS D 239       4.331   2.013 -34.131  1.00  0.00              
ATOM   3878 1HZ  LYS D 239       2.927   1.832 -36.070  1.00  0.00              
ATOM   3879 2HZ  LYS D 239       4.346   1.030 -36.322  1.00  0.00              
ATOM   3880 3HZ  LYS D 239       2.966   0.186 -36.002  1.00  0.00              
ATOM   3881  N   ASP D 240       2.167  -4.286 -35.076  1.00  0.00              
ATOM   3882  CA  ASP D 240       1.604  -4.631 -36.385  1.00  0.00              
ATOM   3883  C   ASP D 240       2.013  -5.995 -36.925  1.00  0.00              
ATOM   3884  O   ASP D 240       2.365  -6.130 -38.100  1.00  0.00              
ATOM   3885  CB  ASP D 240       1.985  -3.563 -37.409  1.00  0.00              
ATOM   3886  CG  ASP D 240       1.474  -2.194 -37.028  1.00  0.00              
ATOM   3887  OD1 ASP D 240       0.278  -2.093 -36.674  1.00  0.00              
ATOM   3888  OD2 ASP D 240       2.273  -1.236 -37.087  1.00  0.00              
ATOM   3889  H   ASP D 240       1.543  -4.021 -34.326  1.00  0.00              
ATOM   3890  HA  ASP D 240       0.517  -4.686 -36.316  1.00  0.00              
ATOM   3891 1HB  ASP D 240       3.052  -3.529 -37.625  1.00  0.00              
ATOM   3892 2HB  ASP D 240       1.448  -3.935 -38.282  1.00  0.00              
ATOM   3893  N   MET D 241       1.930  -7.013 -36.083  1.00  0.00              
ATOM   3894  CA  MET D 241       2.369  -8.323 -36.509  1.00  0.00              
ATOM   3895  C   MET D 241       1.262  -9.324 -36.639  1.00  0.00              
ATOM   3896  O   MET D 241       0.219  -9.210 -35.996  1.00  0.00              
ATOM   3897  CB  MET D 241       3.420  -8.853 -35.535  1.00  0.00              
ATOM   3898  CG  MET D 241       4.690  -8.017 -35.463  1.00  0.00              
ATOM   3899  SD  MET D 241       5.881  -8.663 -34.272  1.00  0.00              
ATOM   3900  CE  MET D 241       7.197  -7.459 -34.422  1.00  0.00              
ATOM   3901  H   MET D 241       1.566  -6.896 -35.148  1.00  0.00              
ATOM   3902  HA  MET D 241       2.808  -8.262 -37.505  1.00  0.00              
ATOM   3903 1HB  MET D 241       2.951  -8.888 -34.552  1.00  0.00              
ATOM   3904 2HB  MET D 241       3.670  -9.864 -35.857  1.00  0.00              
ATOM   3905 1HG  MET D 241       5.144  -8.003 -36.453  1.00  0.00              
ATOM   3906 2HG  MET D 241       4.412  -7.002 -35.176  1.00  0.00              
ATOM   3907 1HE  MET D 241       8.010  -7.721 -33.745  1.00  0.00              
ATOM   3908 2HE  MET D 241       7.567  -7.449 -35.448  1.00  0.00              
ATOM   3909 3HE  MET D 241       6.816  -6.469 -34.164  1.00  0.00              
ATOM   3910  N   PHE D 242       1.483 -10.298 -37.511  1.00  0.00              
ATOM   3911  CA  PHE D 242       0.534 -11.377 -37.676  1.00  0.00              
ATOM   3912  C   PHE D 242       1.382 -12.642 -37.798  1.00  0.00              
ATOM   3913  O   PHE D 242       2.582 -12.579 -38.103  1.00  0.00              
ATOM   3914  CB  PHE D 242      -0.421 -11.181 -38.864  1.00  0.00              
ATOM   3915  CG  PHE D 242       0.243 -11.116 -40.212  1.00  0.00              
ATOM   3916  CD1 PHE D 242       0.664  -9.900 -40.736  1.00  0.00              
ATOM   3917  CD2 PHE D 242       0.366 -12.259 -40.992  1.00  0.00              
ATOM   3918  CE1 PHE D 242       1.200  -9.817 -42.034  1.00  0.00              
ATOM   3919  CE2 PHE D 242       0.901 -12.194 -42.293  1.00  0.00              
ATOM   3920  CZ  PHE D 242       1.316 -10.968 -42.811  1.00  0.00              
ATOM   3921  H   PHE D 242       2.324 -10.292 -38.073  1.00  0.00              
ATOM   3922  HA  PHE D 242      -0.111 -11.440 -36.799  1.00  0.00              
ATOM   3923 1HB  PHE D 242      -1.128 -12.009 -38.918  1.00  0.00              
ATOM   3924 2HB  PHE D 242      -0.968 -10.246 -38.754  1.00  0.00              
ATOM   3925  HD1 PHE D 242       0.578  -8.999 -40.127  1.00  0.00              
ATOM   3926  HD2 PHE D 242       0.041 -13.216 -40.583  1.00  0.00              
ATOM   3927  HE1 PHE D 242       1.522  -8.856 -42.430  1.00  0.00              
ATOM   3928  HE2 PHE D 242       0.991 -13.098 -42.896  1.00  0.00              
ATOM   3929  HZ  PHE D 242       1.726 -10.907 -43.818  1.00  0.00              
ATOM   3930  N   LYS D 243       0.764 -13.787 -37.555  1.00  0.00              
ATOM   3931  CA  LYS D 243       1.510 -15.024 -37.527  1.00  0.00              
ATOM   3932  C   LYS D 243       0.946 -16.089 -38.438  1.00  0.00              
ATOM   3933  O   LYS D 243      -0.272 -16.252 -38.554  1.00  0.00              
ATOM   3934  CB  LYS D 243       1.575 -15.558 -36.095  1.00  0.00              
ATOM   3935  CG  LYS D 243       2.303 -16.888 -35.952  1.00  0.00              
ATOM   3936  CD  LYS D 243       2.625 -17.188 -34.496  1.00  0.00              
ATOM   3937  CE  LYS D 243       1.380 -17.607 -33.727  1.00  0.00              
ATOM   3938  NZ  LYS D 243       1.705 -18.070 -32.351  1.00  0.00              
ATOM   3939  H   LYS D 243      -0.232 -13.809 -37.386  1.00  0.00              
ATOM   3940  HA  LYS D 243       2.525 -14.851 -37.886  1.00  0.00              
ATOM   3941 1HB  LYS D 243       2.081 -14.801 -35.495  1.00  0.00              
ATOM   3942 2HB  LYS D 243       0.548 -15.668 -35.748  1.00  0.00              
ATOM   3943 1HG  LYS D 243       1.666 -17.676 -36.354  1.00  0.00              
ATOM   3944 2HG  LYS D 243       3.227 -16.840 -36.527  1.00  0.00              
ATOM   3945 1HD  LYS D 243       3.361 -17.993 -34.462  1.00  0.00              
ATOM   3946 2HD  LYS D 243       3.047 -16.292 -34.041  1.00  0.00              
ATOM   3947 1HE  LYS D 243       0.709 -16.751 -33.673  1.00  0.00              
ATOM   3948 2HE  LYS D 243       0.895 -18.414 -34.277  1.00  0.00              
ATOM   3949 1HZ  LYS D 243       0.855 -18.338 -31.877  1.00  0.00              
ATOM   3950 2HZ  LYS D 243       2.328 -18.865 -32.401  1.00  0.00              
ATOM   3951 3HZ  LYS D 243       2.154 -17.323 -31.842  1.00  0.00              
ATOM   3952  N   LEU D 244       1.855 -16.802 -39.084  1.00  0.00              
ATOM   3953  CA  LEU D 244       1.504 -17.931 -39.915  1.00  0.00              
ATOM   3954  C   LEU D 244       1.931 -19.220 -39.199  1.00  0.00              
ATOM   3955  O   LEU D 244       3.083 -19.366 -38.795  1.00  0.00              
ATOM   3956  CB  LEU D 244       2.207 -17.835 -41.274  1.00  0.00              
ATOM   3957  CG  LEU D 244       1.930 -16.594 -42.136  1.00  0.00              
ATOM   3958  CD1 LEU D 244       2.625 -16.780 -43.485  1.00  0.00              
ATOM   3959  CD2 LEU D 244       0.418 -16.388 -42.340  1.00  0.00              
ATOM   3960  H   LEU D 244       2.826 -16.543 -38.990  1.00  0.00              
ATOM   3961  HA  LEU D 244       0.423 -17.965 -40.049  1.00  0.00              
ATOM   3962 1HB  LEU D 244       3.242 -17.811 -40.936  1.00  0.00              
ATOM   3963 2HB  LEU D 244       2.042 -18.727 -41.878  1.00  0.00              
ATOM   3964  HG  LEU D 244       2.299 -15.728 -41.586  1.00  0.00              
ATOM   3965 1HD1 LEU D 244       2.440 -15.908 -44.114  1.00  0.00              
ATOM   3966 2HD1 LEU D 244       3.698 -16.893 -43.329  1.00  0.00              
ATOM   3967 3HD1 LEU D 244       2.233 -17.670 -43.976  1.00  0.00              
ATOM   3968 1HD2 LEU D 244       0.252 -15.502 -42.952  1.00  0.00              
ATOM   3969 2HD2 LEU D 244      -0.004 -17.260 -42.840  1.00  0.00              
ATOM   3970 3HD2 LEU D 244      -0.066 -16.255 -41.371  1.00  0.00              
ATOM   3971  N   LEU D 245       0.990 -20.140 -39.049  1.00  0.00              
ATOM   3972  CA  LEU D 245       1.254 -21.414 -38.396  1.00  0.00              
ATOM   3973  C   LEU D 245       0.963 -22.538 -39.383  1.00  0.00              
ATOM   3974  O   LEU D 245      -0.160 -22.653 -39.882  1.00  0.00              
ATOM   3975  CB  LEU D 245       0.407 -21.564 -37.126  1.00  0.00              
ATOM   3976  CG  LEU D 245       0.647 -20.496 -36.051  1.00  0.00              
ATOM   3977  CD1 LEU D 245      -0.341 -20.676 -34.906  1.00  0.00              
ATOM   3978  CD2 LEU D 245       2.079 -20.593 -35.548  1.00  0.00              
ATOM   3979  H   LEU D 245       0.063 -19.950 -39.398  1.00  0.00              
ATOM   3980  HA  LEU D 245       2.307 -21.472 -38.120  1.00  0.00              
ATOM   3981 1HB  LEU D 245      -0.584 -21.443 -37.559  1.00  0.00              
ATOM   3982 2HB  LEU D 245       0.496 -22.562 -36.696  1.00  0.00              
ATOM   3983  HG  LEU D 245       0.527 -19.523 -36.529  1.00  0.00              
ATOM   3984 1HD1 LEU D 245      -0.163 -19.912 -34.149  1.00  0.00              
ATOM   3985 2HD1 LEU D 245      -1.358 -20.579 -35.285  1.00  0.00              
ATOM   3986 3HD1 LEU D 245      -0.209 -21.663 -34.465  1.00  0.00              
ATOM   3987 1HD2 LEU D 245       2.249 -19.832 -34.785  1.00  0.00              
ATOM   3988 2HD2 LEU D 245       2.249 -21.581 -35.120  1.00  0.00              
ATOM   3989 3HD2 LEU D 245       2.769 -20.433 -36.377  1.00  0.00              
ATOM   3990  N   MET D 246       1.985 -23.328 -39.695  1.00  0.00              
ATOM   3991  CA  MET D 246       1.822 -24.516 -40.531  1.00  0.00              
ATOM   3992  C   MET D 246       2.942 -25.467 -40.123  1.00  0.00              
ATOM   3993  O   MET D 246       4.125 -25.132 -40.239  1.00  0.00              
ATOM   3994  CB  MET D 246       1.921 -24.217 -42.039  1.00  0.00              
ATOM   3995  CG  MET D 246       1.680 -25.501 -42.853  1.00  0.00              
ATOM   3996  SD  MET D 246       1.707 -25.310 -44.642  1.00  0.00              
ATOM   3997  CE  MET D 246       0.319 -24.319 -44.896  1.00  0.00              
ATOM   3998  H   MET D 246       2.903 -23.099 -39.339  1.00  0.00              
ATOM   3999  HA  MET D 246       0.854 -24.977 -40.337  1.00  0.00              
ATOM   4000 1HB  MET D 246       1.175 -23.456 -42.262  1.00  0.00              
ATOM   4001 2HB  MET D 246       2.919 -23.813 -42.218  1.00  0.00              
ATOM   4002 1HG  MET D 246       2.453 -26.223 -42.587  1.00  0.00              
ATOM   4003 2HG  MET D 246       0.704 -25.897 -42.579  1.00  0.00              
ATOM   4004 1HE  MET D 246       0.206 -24.115 -45.961  1.00  0.00              
ATOM   4005 2HE  MET D 246      -0.568 -24.836 -44.528  1.00  0.00              
ATOM   4006 3HE  MET D 246       0.440 -23.379 -44.358  1.00  0.00              
ATOM   4007  N   PHE D 247       2.563 -26.648 -39.636  1.00  0.00              
ATOM   4008  CA  PHE D 247       3.538 -27.646 -39.198  1.00  0.00              
ATOM   4009  C   PHE D 247       4.645 -27.844 -40.201  1.00  0.00              
ATOM   4010  O   PHE D 247       4.391 -28.033 -41.384  1.00  0.00              
ATOM   4011  CB  PHE D 247       2.848 -28.985 -38.929  1.00  0.00              
ATOM   4012  CG  PHE D 247       3.782 -30.067 -38.469  1.00  0.00              
ATOM   4013  CD1 PHE D 247       4.213 -30.118 -37.152  1.00  0.00              
ATOM   4014  CD2 PHE D 247       4.233 -31.036 -39.352  1.00  0.00              
ATOM   4015  CE1 PHE D 247       5.073 -31.113 -36.727  1.00  0.00              
ATOM   4016  CE2 PHE D 247       5.092 -32.033 -38.931  1.00  0.00              
ATOM   4017  CZ  PHE D 247       5.512 -32.071 -37.616  1.00  0.00              
ATOM   4018  H   PHE D 247       1.577 -26.858 -39.567  1.00  0.00              
ATOM   4019  HA  PHE D 247       4.022 -27.313 -38.279  1.00  0.00              
ATOM   4020 1HB  PHE D 247       2.096 -28.870 -38.149  1.00  0.00              
ATOM   4021 2HB  PHE D 247       2.372 -29.350 -39.839  1.00  0.00              
ATOM   4022  HD1 PHE D 247       3.865 -29.361 -36.448  1.00  0.00              
ATOM   4023  HD2 PHE D 247       3.901 -31.006 -40.391  1.00  0.00              
ATOM   4024  HE1 PHE D 247       5.404 -31.140 -35.689  1.00  0.00              
ATOM   4025  HE2 PHE D 247       5.439 -32.789 -39.635  1.00  0.00              
ATOM   4026  HZ  PHE D 247       6.191 -32.855 -37.283  1.00  0.00              
ATOM   4027  N   PRO D 248       5.904 -27.813 -39.738  1.00  0.00              
ATOM   4028  CA  PRO D 248       6.330 -27.668 -38.341  1.00  0.00              
ATOM   4029  C   PRO D 248       6.586 -26.218 -37.933  1.00  0.00              
ATOM   4030  O   PRO D 248       7.029 -25.951 -36.815  1.00  0.00              
ATOM   4031  CB  PRO D 248       7.614 -28.474 -38.312  1.00  0.00              
ATOM   4032  CG  PRO D 248       8.240 -28.068 -39.633  1.00  0.00              
ATOM   4033  CD  PRO D 248       7.049 -28.077 -40.599  1.00  0.00              
ATOM   4034  HA  PRO D 248       5.565 -28.007 -37.626  1.00  0.00              
ATOM   4035 1HB  PRO D 248       8.237 -28.211 -37.444  1.00  0.00              
ATOM   4036 2HB  PRO D 248       7.411 -29.553 -38.248  1.00  0.00              
ATOM   4037 1HG  PRO D 248       8.710 -27.075 -39.563  1.00  0.00              
ATOM   4038 2HG  PRO D 248       9.026 -28.775 -39.936  1.00  0.00              
ATOM   4039 1HD  PRO D 248       7.137 -27.305 -41.377  1.00  0.00              
ATOM   4040 2HD  PRO D 248       6.940 -29.042 -41.117  1.00  0.00              
ATOM   4041  N   GLU D 249       6.294 -25.281 -38.827  1.00  0.00              
ATOM   4042  CA  GLU D 249       6.642 -23.888 -38.587  1.00  0.00              
ATOM   4043  C   GLU D 249       5.637 -22.938 -37.954  1.00  0.00              
ATOM   4044  O   GLU D 249       4.429 -23.109 -38.032  1.00  0.00              
ATOM   4045  CB  GLU D 249       7.067 -23.231 -39.898  1.00  0.00              
ATOM   4046  CG  GLU D 249       8.282 -23.805 -40.548  1.00  0.00              
ATOM   4047  CD  GLU D 249       8.574 -23.094 -41.851  1.00  0.00              
ATOM   4048  OE1 GLU D 249       7.688 -23.093 -42.730  1.00  0.00              
ATOM   4049  OE2 GLU D 249       9.681 -22.525 -41.984  1.00  0.00              
ATOM   4050  H   GLU D 249       5.827 -25.529 -39.687  1.00  0.00              
ATOM   4051  HA  GLU D 249       7.456 -23.829 -37.864  1.00  0.00              
ATOM   4052 1HB  GLU D 249       6.226 -23.321 -40.585  1.00  0.00              
ATOM   4053 2HB  GLU D 249       7.249 -22.179 -39.683  1.00  0.00              
ATOM   4054 1HG  GLU D 249       9.165 -23.785 -39.911  1.00  0.00              
ATOM   4055 2HG  GLU D 249       8.001 -24.838 -40.748  1.00  0.00              
ATOM   4056  N   SER D 250       6.204 -21.888 -37.375  1.00  0.00              
ATOM   4057  CA  SER D 250       5.485 -20.819 -36.716  1.00  0.00              
ATOM   4058  C   SER D 250       6.362 -19.625 -37.112  1.00  0.00              
ATOM   4059  O   SER D 250       7.530 -19.575 -36.747  1.00  0.00              
ATOM   4060  CB  SER D 250       5.376 -21.015 -35.216  1.00  0.00              
ATOM   4061  OG  SER D 250       4.914 -19.862 -34.567  1.00  0.00              
ATOM   4062  H   SER D 250       7.213 -21.854 -37.408  1.00  0.00              
ATOM   4063  HA  SER D 250       4.427 -20.783 -36.980  1.00  0.00              
ATOM   4064 1HB  SER D 250       4.683 -21.833 -35.022  1.00  0.00              
ATOM   4065 2HB  SER D 250       6.359 -21.272 -34.825  1.00  0.00              
ATOM   4066  HG  SER D 250       5.148 -19.904 -33.637  1.00  0.00              
ATOM   4067  N   ARG D 251       5.821 -18.683 -37.883  1.00  0.00              
ATOM   4068  CA  ARG D 251       6.608 -17.525 -38.287  1.00  0.00              
ATOM   4069  C   ARG D 251       5.783 -16.271 -38.130  1.00  0.00              
ATOM   4070  O   ARG D 251       4.655 -16.204 -38.597  1.00  0.00              
ATOM   4071  CB  ARG D 251       7.048 -17.659 -39.755  1.00  0.00              
ATOM   4072  CG  ARG D 251       7.912 -18.888 -40.044  1.00  0.00              
ATOM   4073  CD  ARG D 251       8.074 -19.133 -41.546  1.00  0.00              
ATOM   4074  NE  ARG D 251       9.032 -18.215 -42.160  1.00  0.00              
ATOM   4075  CZ  ARG D 251       9.197 -18.074 -43.471  1.00  0.00              
ATOM   4076  NH1 ARG D 251       8.465 -18.791 -44.317  1.00  0.00              
ATOM   4077  NH2 ARG D 251      10.102 -17.228 -43.935  1.00  0.00              
ATOM   4078  H   ARG D 251       4.864 -18.761 -38.195  1.00  0.00              
ATOM   4079  HA  ARG D 251       7.481 -17.428 -37.642  1.00  0.00              
ATOM   4080 1HB  ARG D 251       6.143 -17.701 -40.358  1.00  0.00              
ATOM   4081 2HB  ARG D 251       7.607 -16.756 -40.002  1.00  0.00              
ATOM   4082 1HG  ARG D 251       8.896 -18.734 -39.599  1.00  0.00              
ATOM   4083 2HG  ARG D 251       7.439 -19.759 -39.588  1.00  0.00              
ATOM   4084 1HD  ARG D 251       8.424 -20.153 -41.702  1.00  0.00              
ATOM   4085 2HD  ARG D 251       7.109 -19.001 -42.032  1.00  0.00              
ATOM   4086  HE  ARG D 251       9.685 -17.578 -41.724  1.00  0.00              
ATOM   4087 1HH1 ARG D 251       7.781 -19.444 -43.962  1.00  0.00              
ATOM   4088 2HH1 ARG D 251       8.595 -18.678 -45.312  1.00  0.00              
ATOM   4089 1HH2 ARG D 251      10.666 -16.692 -43.289  1.00  0.00              
ATOM   4090 2HH2 ARG D 251      10.227 -17.122 -44.931  1.00  0.00              
ATOM   4091  N   ILE D 252       6.345 -15.282 -37.452  1.00  0.00              
ATOM   4092  CA  ILE D 252       5.650 -14.028 -37.230  1.00  0.00              
ATOM   4093  C   ILE D 252       6.184 -12.975 -38.201  1.00  0.00              
ATOM   4094  O   ILE D 252       7.403 -12.813 -38.348  1.00  0.00              
ATOM   4095  CB  ILE D 252       5.812 -13.531 -35.782  1.00  0.00              
ATOM   4096  CG1 ILE D 252       5.210 -14.541 -34.801  1.00  0.00              
ATOM   4097  CG2 ILE D 252       5.161 -12.167 -35.612  1.00  0.00              
ATOM   4098  CD1 ILE D 252       5.354 -14.142 -33.350  1.00  0.00              
ATOM   4099  H   ILE D 252       7.277 -15.401 -37.081  1.00  0.00              
ATOM   4100  HA  ILE D 252       4.590 -14.130 -37.457  1.00  0.00              
ATOM   4101  HB  ILE D 252       6.873 -13.460 -35.547  1.00  0.00              
ATOM   4102 1HG1 ILE D 252       4.154 -14.643 -35.047  1.00  0.00              
ATOM   4103 2HG1 ILE D 252       5.714 -15.493 -34.966  1.00  0.00              
ATOM   4104 1HG2 ILE D 252       5.284 -11.830 -34.583  1.00  0.00              
ATOM   4105 2HG2 ILE D 252       5.633 -11.452 -36.285  1.00  0.00              
ATOM   4106 3HG2 ILE D 252       4.099 -12.238 -35.846  1.00  0.00              
ATOM   4107 1HD1 ILE D 252       4.904 -14.906 -32.715  1.00  0.00              
ATOM   4108 2HD1 ILE D 252       6.411 -14.041 -33.102  1.00  0.00              
ATOM   4109 3HD1 ILE D 252       4.850 -13.191 -33.181  1.00  0.00              
ATOM   4110  N   PHE D 253       5.268 -12.290 -38.875  1.00  0.00              
ATOM   4111  CA  PHE D 253       5.628 -11.268 -39.856  1.00  0.00              
ATOM   4112  C   PHE D 253       5.063  -9.908 -39.466  1.00  0.00              
ATOM   4113  O   PHE D 253       3.871  -9.772 -39.185  1.00  0.00              
ATOM   4114  CB  PHE D 253       5.097 -11.656 -41.245  1.00  0.00              
ATOM   4115  CG  PHE D 253       5.630 -12.965 -41.744  1.00  0.00              
ATOM   4116  CD1 PHE D 253       6.848 -13.026 -42.408  1.00  0.00              
ATOM   4117  CD2 PHE D 253       4.937 -14.153 -41.489  1.00  0.00              
ATOM   4118  CE1 PHE D 253       7.378 -14.257 -42.814  1.00  0.00              
ATOM   4119  CE2 PHE D 253       5.457 -15.384 -41.891  1.00  0.00              
ATOM   4120  CZ  PHE D 253       6.681 -15.434 -42.554  1.00  0.00              
ATOM   4121  H   PHE D 253       4.293 -12.484 -38.704  1.00  0.00              
ATOM   4122  HA  PHE D 253       6.713 -11.155 -39.891  1.00  0.00              
ATOM   4123 1HB  PHE D 253       4.012 -11.747 -41.220  1.00  0.00              
ATOM   4124 2HB  PHE D 253       5.381 -10.901 -41.977  1.00  0.00              
ATOM   4125  HD1 PHE D 253       7.390 -12.102 -42.609  1.00  0.00              
ATOM   4126  HD2 PHE D 253       3.980 -14.108 -40.970  1.00  0.00              
ATOM   4127  HE1 PHE D 253       8.335 -14.292 -43.334  1.00  0.00              
ATOM   4128  HE2 PHE D 253       4.910 -16.304 -41.688  1.00  0.00              
ATOM   4129  HZ  PHE D 253       7.091 -16.392 -42.870  1.00  0.00              
ATOM   4130  N   GLN D 254       5.932  -8.908 -39.454  1.00  0.00              
ATOM   4131  CA  GLN D 254       5.521  -7.538 -39.191  1.00  0.00              
ATOM   4132  C   GLN D 254       5.150  -6.849 -40.500  1.00  0.00              
ATOM   4133  O   GLN D 254       5.928  -6.856 -41.450  1.00  0.00              
ATOM   4134  CB  GLN D 254       6.657  -6.772 -38.522  1.00  0.00              
ATOM   4135  CG  GLN D 254       6.319  -5.333 -38.190  1.00  0.00              
ATOM   4136  CD  GLN D 254       7.428  -4.644 -37.421  1.00  0.00              
ATOM   4137  OE1 GLN D 254       8.561  -4.545 -37.892  1.00  0.00              
ATOM   4138  NE2 GLN D 254       7.108  -4.170 -36.226  1.00  0.00              
ATOM   4139  H   GLN D 254       6.907  -9.103 -39.632  1.00  0.00              
ATOM   4140  HA  GLN D 254       4.631  -7.539 -38.561  1.00  0.00              
ATOM   4141 1HB  GLN D 254       6.907  -7.313 -37.610  1.00  0.00              
ATOM   4142 2HB  GLN D 254       7.503  -6.803 -39.207  1.00  0.00              
ATOM   4143 1HG  GLN D 254       5.936  -4.631 -38.930  1.00  0.00              
ATOM   4144 2HG  GLN D 254       5.523  -5.591 -37.490  1.00  0.00              
ATOM   4145 1HE2 GLN D 254       7.799  -3.705 -35.672  1.00  0.00              
ATOM   4146 2HE2 GLN D 254       6.177  -4.275 -35.878  1.00  0.00              
ATOM   4147  N   ALA D 255       3.957  -6.269 -40.544  1.00  0.00              
ATOM   4148  CA  ALA D 255       3.499  -5.556 -41.731  1.00  0.00              
ATOM   4149  C   ALA D 255       4.012  -4.115 -41.632  1.00  0.00              
ATOM   4150  O   ALA D 255       4.344  -3.645 -40.535  1.00  0.00              
ATOM   4151  CB  ALA D 255       1.977  -5.584 -41.802  1.00  0.00              
ATOM   4152  H   ALA D 255       3.352  -6.320 -39.737  1.00  0.00              
ATOM   4153  HA  ALA D 255       3.925  -6.035 -42.613  1.00  0.00              
ATOM   4154 1HB  ALA D 255       1.645  -5.050 -42.692  1.00  0.00              
ATOM   4155 2HB  ALA D 255       1.634  -6.618 -41.849  1.00  0.00              
ATOM   4156 3HB  ALA D 255       1.564  -5.104 -40.915  1.00  0.00              
ATOM   4157  N   GLU D 256       4.083  -3.413 -42.760  1.00  0.00              
ATOM   4158  CA  GLU D 256       4.551  -2.031 -42.742  1.00  0.00              
ATOM   4159  C   GLU D 256       3.832  -1.164 -41.714  1.00  0.00              
ATOM   4160  O   GLU D 256       4.464  -0.406 -40.981  1.00  0.00              
ATOM   4161  CB  GLU D 256       4.395  -1.411 -44.133  1.00  0.00              
ATOM   4162  CG  GLU D 256       4.881   0.028 -44.238  1.00  0.00              
ATOM   4163  CD  GLU D 256       4.757   0.544 -45.645  1.00  0.00              
ATOM   4164  OE1 GLU D 256       4.342  -0.203 -46.497  1.00  0.00              
ATOM   4165  OE2 GLU D 256       4.972   1.716 -45.846  1.00  0.00              
ATOM   4166  H   GLU D 256       3.814  -3.831 -43.639  1.00  0.00              
ATOM   4167  HA  GLU D 256       5.602  -2.000 -42.456  1.00  0.00              
ATOM   4168 1HB  GLU D 256       4.960  -2.036 -44.825  1.00  0.00              
ATOM   4169 2HB  GLU D 256       3.335  -1.456 -44.386  1.00  0.00              
ATOM   4170 1HG  GLU D 256       4.371   0.708 -43.556  1.00  0.00              
ATOM   4171 2HG  GLU D 256       5.934  -0.037 -43.965  1.00  0.00              
ATOM   4172  N   ASN D 257       2.514  -1.275 -41.657  1.00  0.00              
ATOM   4173  CA  ASN D 257       1.736  -0.545 -40.661  1.00  0.00              
ATOM   4174  C   ASN D 257       0.430  -1.272 -40.399  1.00  0.00              
ATOM   4175  O   ASN D 257       0.185  -2.329 -40.966  1.00  0.00              
ATOM   4176  CB  ASN D 257       1.457   0.879 -41.149  1.00  0.00              
ATOM   4177  CG  ASN D 257       0.692   0.903 -42.452  1.00  0.00              
ATOM   4178  OD1 ASN D 257      -0.385   0.298 -42.569  1.00  0.00              
ATOM   4179  ND2 ASN D 257       1.235   1.603 -43.445  1.00  0.00              
ATOM   4180  H   ASN D 257       2.034  -1.874 -42.312  1.00  0.00              
ATOM   4181  HA  ASN D 257       2.284  -0.508 -39.719  1.00  0.00              
ATOM   4182 1HB  ASN D 257       1.063   1.636 -40.469  1.00  0.00              
ATOM   4183 2HB  ASN D 257       2.508   1.084 -41.351  1.00  0.00              
ATOM   4184 1HD2 ASN D 257       0.773   1.654 -44.332  1.00  0.00              
ATOM   4185 2HD2 ASN D 257       2.104   2.077 -43.307  1.00  0.00              
ATOM   4186  N   ALA D 258      -0.412  -0.697 -39.545  1.00  0.00              
ATOM   4187  CA  ALA D 258      -1.669  -1.330 -39.161  1.00  0.00              
ATOM   4188  C   ALA D 258      -2.621  -1.559 -40.331  1.00  0.00              
ATOM   4189  O   ALA D 258      -3.310  -2.585 -40.394  1.00  0.00              
ATOM   4190  CB  ALA D 258      -2.364  -0.498 -38.087  1.00  0.00              
ATOM   4191  H   ALA D 258      -0.172   0.203 -39.152  1.00  0.00              
ATOM   4192  HA  ALA D 258      -1.453  -2.319 -38.756  1.00  0.00              
ATOM   4193 1HB  ALA D 258      -3.300  -0.978 -37.806  1.00  0.00              
ATOM   4194 2HB  ALA D 258      -1.718  -0.423 -37.210  1.00  0.00              
ATOM   4195 3HB  ALA D 258      -2.568   0.500 -38.474  1.00  0.00              
ATOM   4196  N   LYS D 259      -2.675  -0.604 -41.253  1.00  0.00              
ATOM   4197  CA  LYS D 259      -3.546  -0.745 -42.407  1.00  0.00              
ATOM   4198  C   LYS D 259      -3.101  -1.909 -43.282  1.00  0.00              
ATOM   4199  O   LYS D 259      -3.924  -2.684 -43.764  1.00  0.00              
ATOM   4200  CB  LYS D 259      -3.573   0.550 -43.222  1.00  0.00              
ATOM   4201  CG  LYS D 259      -4.507   0.518 -44.424  1.00  0.00              
ATOM   4202  CD  LYS D 259      -4.555   1.868 -45.123  1.00  0.00              
ATOM   4203  CE  LYS D 259      -5.473   1.832 -46.336  1.00  0.00              
ATOM   4204  NZ  LYS D 259      -5.514   3.142 -47.042  1.00  0.00              
ATOM   4205  H   LYS D 259      -2.112   0.230 -41.161  1.00  0.00              
ATOM   4206  HA  LYS D 259      -4.561  -0.970 -42.077  1.00  0.00              
ATOM   4207 1HB  LYS D 259      -3.879   1.347 -42.544  1.00  0.00              
ATOM   4208 2HB  LYS D 259      -2.553   0.735 -43.560  1.00  0.00              
ATOM   4209 1HG  LYS D 259      -4.149  -0.240 -45.120  1.00  0.00              
ATOM   4210 2HG  LYS D 259      -5.506   0.252 -44.079  1.00  0.00              
ATOM   4211 1HD  LYS D 259      -4.917   2.614 -44.414  1.00  0.00              
ATOM   4212 2HD  LYS D 259      -3.546   2.131 -45.440  1.00  0.00              
ATOM   4213 1HE  LYS D 259      -5.109   1.064 -47.017  1.00  0.00              
ATOM   4214 2HE  LYS D 259      -6.475   1.571 -45.997  1.00  0.00              
ATOM   4215 1HZ  LYS D 259      -6.133   3.075 -47.837  1.00  0.00              
ATOM   4216 2HZ  LYS D 259      -5.853   3.854 -46.410  1.00  0.00              
ATOM   4217 3HZ  LYS D 259      -4.586   3.384 -47.356  1.00  0.00              
ATOM   4218  N   ILE D 260      -1.799  -2.028 -43.492  1.00  0.00              
ATOM   4219  CA  ILE D 260      -1.265  -3.120 -44.298  1.00  0.00              
ATOM   4220  C   ILE D 260      -1.521  -4.479 -43.627  1.00  0.00              
ATOM   4221  O   ILE D 260      -1.864  -5.453 -44.298  1.00  0.00              
ATOM   4222  CB  ILE D 260       0.245  -2.953 -44.528  1.00  0.00              
ATOM   4223  CG1 ILE D 260       0.508  -1.678 -45.338  1.00  0.00              
ATOM   4224  CG2 ILE D 260       0.805  -4.173 -45.260  1.00  0.00              
ATOM   4225  CD1 ILE D 260      -0.158  -1.658 -46.694  1.00  0.00              
ATOM   4226  H   ILE D 260      -1.162  -1.355 -43.091  1.00  0.00              
ATOM   4227  HA  ILE D 260      -1.785  -3.183 -45.253  1.00  0.00              
ATOM   4228  HB  ILE D 260       0.741  -2.842 -43.563  1.00  0.00              
ATOM   4229 1HG1 ILE D 260       0.146  -0.837 -44.747  1.00  0.00              
ATOM   4230 2HG1 ILE D 260       1.586  -1.592 -45.465  1.00  0.00              
ATOM   4231 1HG2 ILE D 260       1.876  -4.042 -45.418  1.00  0.00              
ATOM   4232 2HG2 ILE D 260       0.634  -5.066 -44.662  1.00  0.00              
ATOM   4233 3HG2 ILE D 260       0.307  -4.280 -46.223  1.00  0.00              
ATOM   4234 1HD1 ILE D 260       0.079  -0.723 -47.203  1.00  0.00              
ATOM   4235 2HD1 ILE D 260       0.205  -2.496 -47.291  1.00  0.00              
ATOM   4236 3HD1 ILE D 260      -1.237  -1.740 -46.571  1.00  0.00              
ATOM   4237  N   LYS D 261      -1.363  -4.538 -42.305  1.00  0.00              
ATOM   4238  CA  LYS D 261      -1.666  -5.764 -41.579  1.00  0.00              
ATOM   4239  C   LYS D 261      -3.117  -6.128 -41.789  1.00  0.00              
ATOM   4240  O   LYS D 261      -3.439  -7.290 -42.072  1.00  0.00              
ATOM   4241  CB  LYS D 261      -1.409  -5.615 -40.070  1.00  0.00              
ATOM   4242  CG  LYS D 261      -1.882  -6.840 -39.288  1.00  0.00              
ATOM   4243  CD  LYS D 261      -1.610  -6.726 -37.783  1.00  0.00              
ATOM   4244  CE  LYS D 261      -2.428  -7.754 -37.016  1.00  0.00              
ATOM   4245  NZ  LYS D 261      -2.105  -7.772 -35.551  1.00  0.00              
ATOM   4246  H   LYS D 261      -1.029  -3.733 -41.794  1.00  0.00              
ATOM   4247  HA  LYS D 261      -1.059  -6.582 -41.967  1.00  0.00              
ATOM   4248 1HB  LYS D 261      -0.335  -5.466 -39.944  1.00  0.00              
ATOM   4249 2HB  LYS D 261      -1.939  -4.721 -39.742  1.00  0.00              
ATOM   4250 1HG  LYS D 261      -2.955  -6.957 -39.443  1.00  0.00              
ATOM   4251 2HG  LYS D 261      -1.364  -7.719 -39.671  1.00  0.00              
ATOM   4252 1HD  LYS D 261      -0.546  -6.890 -37.609  1.00  0.00              
ATOM   4253 2HD  LYS D 261      -1.879  -5.721 -37.458  1.00  0.00              
ATOM   4254 1HE  LYS D 261      -3.483  -7.518 -37.145  1.00  0.00              
ATOM   4255 2HE  LYS D 261      -2.221  -8.737 -37.438  1.00  0.00              
ATOM   4256 1HZ  LYS D 261      -2.672  -8.470 -35.090  1.00  0.00              
ATOM   4257 2HZ  LYS D 261      -1.127  -7.994 -35.423  1.00  0.00              
ATOM   4258 3HZ  LYS D 261      -2.298  -6.864 -35.153  1.00  0.00              
ATOM   4259  N   ARG D 262      -3.994  -5.132 -41.667  1.00  0.00              
ATOM   4260  CA  ARG D 262      -5.425  -5.360 -41.809  1.00  0.00              
ATOM   4261  C   ARG D 262      -5.759  -5.854 -43.215  1.00  0.00              
ATOM   4262  O   ARG D 262      -6.590  -6.744 -43.387  1.00  0.00              
ATOM   4263  CB  ARG D 262      -6.241  -4.132 -41.436  1.00  0.00              
ATOM   4264  CG  ARG D 262      -6.294  -3.827 -39.947  1.00  0.00              
ATOM   4265  CD  ARG D 262      -6.976  -2.552 -39.606  1.00  0.00              
ATOM   4266  NE  ARG D 262      -7.008  -2.246 -38.185  1.00  0.00              
ATOM   4267  CZ  ARG D 262      -7.508  -1.112 -37.658  1.00  0.00              
ATOM   4268  NH1 ARG D 262      -7.985  -0.160 -38.429  1.00  0.00              
ATOM   4269  NH2 ARG D 262      -7.485  -0.972 -36.344  1.00  0.00              
ATOM   4270  H   ARG D 262      -3.662  -4.200 -41.471  1.00  0.00              
ATOM   4271  HA  ARG D 262      -5.745  -6.140 -41.117  1.00  0.00              
ATOM   4272 1HB  ARG D 262      -5.800  -3.285 -41.960  1.00  0.00              
ATOM   4273 2HB  ARG D 262      -7.253  -4.299 -41.803  1.00  0.00              
ATOM   4274 1HG  ARG D 262      -6.826  -4.637 -39.446  1.00  0.00              
ATOM   4275 2HG  ARG D 262      -5.273  -3.774 -39.568  1.00  0.00              
ATOM   4276 1HD  ARG D 262      -6.462  -1.731 -40.106  1.00  0.00              
ATOM   4277 2HD  ARG D 262      -8.008  -2.600 -39.953  1.00  0.00              
ATOM   4278  HE  ARG D 262      -6.681  -2.795 -37.401  1.00  0.00              
ATOM   4279 1HH1 ARG D 262      -7.979  -0.275 -39.432  1.00  0.00              
ATOM   4280 2HH1 ARG D 262      -8.356   0.682 -38.014  1.00  0.00              
ATOM   4281 1HH2 ARG D 262      -7.099  -1.706 -35.767  1.00  0.00              
ATOM   4282 2HH2 ARG D 262      -7.853  -0.132 -35.922  1.00  0.00              
ATOM   4283  N   GLU D 263      -5.104  -5.277 -44.215  1.00  0.00              
ATOM   4284  CA  GLU D 263      -5.303  -5.698 -45.599  1.00  0.00              
ATOM   4285  C   GLU D 263      -4.820  -7.128 -45.838  1.00  0.00              
ATOM   4286  O   GLU D 263      -5.441  -7.877 -46.599  1.00  0.00              
ATOM   4287  CB  GLU D 263      -4.568  -4.759 -46.554  1.00  0.00              
ATOM   4288  CG  GLU D 263      -5.209  -3.400 -46.715  1.00  0.00              
ATOM   4289  CD  GLU D 263      -4.371  -2.467 -47.573  1.00  0.00              
ATOM   4290  OE1 GLU D 263      -3.240  -2.853 -47.950  1.00  0.00              
ATOM   4291  OE2 GLU D 263      -4.843  -1.344 -47.858  1.00  0.00              
ATOM   4292  H   GLU D 263      -4.453  -4.530 -44.016  1.00  0.00              
ATOM   4293  HA  GLU D 263      -6.368  -5.698 -45.836  1.00  0.00              
ATOM   4294 1HB  GLU D 263      -3.556  -4.637 -46.164  1.00  0.00              
ATOM   4295 2HB  GLU D 263      -4.526  -5.257 -47.522  1.00  0.00              
ATOM   4296 1HG  GLU D 263      -6.219  -3.442 -47.124  1.00  0.00              
ATOM   4297 2HG  GLU D 263      -5.248  -3.011 -45.699  1.00  0.00              
ATOM   4298  N   TRP D 264      -3.716  -7.504 -45.196  1.00  0.00              
ATOM   4299  CA  TRP D 264      -3.223  -8.876 -45.300  1.00  0.00              
ATOM   4300  C   TRP D 264      -4.263  -9.818 -44.736  1.00  0.00              
ATOM   4301  O   TRP D 264      -4.581 -10.826 -45.353  1.00  0.00              
ATOM   4302  CB  TRP D 264      -1.895  -9.063 -44.537  1.00  0.00              
ATOM   4303  CG  TRP D 264      -0.655  -8.846 -45.368  1.00  0.00              
ATOM   4304  CD1 TRP D 264       0.245  -7.830 -45.247  1.00  0.00              
ATOM   4305  CD2 TRP D 264      -0.161  -9.694 -46.421  1.00  0.00              
ATOM   4306  NE1 TRP D 264       1.269  -7.993 -46.153  1.00  0.00              
ATOM   4307  CE2 TRP D 264       1.043  -9.128 -46.885  1.00  0.00              
ATOM   4308  CE3 TRP D 264      -0.625 -10.878 -47.014  1.00  0.00              
ATOM   4309  CZ2 TRP D 264       1.796  -9.706 -47.909  1.00  0.00              
ATOM   4310  CZ3 TRP D 264       0.127 -11.455 -48.037  1.00  0.00              
ATOM   4311  CH2 TRP D 264       1.320 -10.869 -48.472  1.00  0.00              
ATOM   4312  H   TRP D 264      -3.208  -6.841 -44.629  1.00  0.00              
ATOM   4313  HA  TRP D 264      -3.065  -9.134 -46.347  1.00  0.00              
ATOM   4314 1HB  TRP D 264      -1.830  -8.353 -43.712  1.00  0.00              
ATOM   4315 2HB  TRP D 264      -1.824 -10.078 -44.149  1.00  0.00              
ATOM   4316  HD1 TRP D 264       0.035  -7.074 -44.493  1.00  0.00              
ATOM   4317  HE1 TRP D 264       2.062  -7.375 -46.261  1.00  0.00              
ATOM   4318  HE3 TRP D 264      -1.548 -11.372 -46.712  1.00  0.00              
ATOM   4319  HZ2 TRP D 264       2.721  -9.219 -48.219  1.00  0.00              
ATOM   4320  HZ3 TRP D 264      -0.239 -12.376 -48.491  1.00  0.00              
ATOM   4321  HH2 TRP D 264       1.883 -11.344 -49.276  1.00  0.00              
ATOM   4322  N   LEU D 265      -4.811  -9.481 -43.568  1.00  0.00              
ATOM   4323  CA  LEU D 265      -5.799 -10.343 -42.939  1.00  0.00              
ATOM   4324  C   LEU D 265      -7.086 -10.457 -43.754  1.00  0.00              
ATOM   4325  O   LEU D 265      -7.686 -11.535 -43.828  1.00  0.00              
ATOM   4326  CB  LEU D 265      -6.112  -9.827 -41.528  1.00  0.00              
ATOM   4327  CG  LEU D 265      -4.951  -9.916 -40.529  1.00  0.00              
ATOM   4328  CD1 LEU D 265      -5.321  -9.202 -39.235  1.00  0.00              
ATOM   4329  CD2 LEU D 265      -4.620 -11.376 -40.263  1.00  0.00              
ATOM   4330  H   LEU D 265      -4.544  -8.622 -43.109  1.00  0.00              
ATOM   4331  HA  LEU D 265      -5.408 -11.358 -42.871  1.00  0.00              
ATOM   4332 1HB  LEU D 265      -6.323  -8.786 -41.765  1.00  0.00              
ATOM   4333 2HB  LEU D 265      -7.006 -10.295 -41.117  1.00  0.00              
ATOM   4334  HG  LEU D 265      -4.082  -9.457 -41.000  1.00  0.00              
ATOM   4335 1HD1 LEU D 265      -4.492  -9.270 -38.532  1.00  0.00              
ATOM   4336 2HD1 LEU D 265      -5.531  -8.154 -39.446  1.00  0.00              
ATOM   4337 3HD1 LEU D 265      -6.203  -9.671 -38.802  1.00  0.00              
ATOM   4338 1HD2 LEU D 265      -3.794 -11.438 -39.553  1.00  0.00              
ATOM   4339 2HD2 LEU D 265      -5.494 -11.879 -39.849  1.00  0.00              
ATOM   4340 3HD2 LEU D 265      -4.332 -11.861 -41.196  1.00  0.00              
ATOM   4341  N   GLU D 266      -7.503  -9.353 -44.368  1.00  0.00              
ATOM   4342  CA  GLU D 266      -8.708  -9.337 -45.198  1.00  0.00              
ATOM   4343  C   GLU D 266      -8.536 -10.185 -46.467  1.00  0.00              
ATOM   4344  O   GLU D 266      -9.448 -10.920 -46.861  1.00  0.00              
ATOM   4345  CB  GLU D 266      -9.074  -7.900 -45.573  1.00  0.00              
ATOM   4346  CG  GLU D 266      -9.641  -7.076 -44.426  1.00  0.00              
ATOM   4347  CD  GLU D 266      -9.779  -5.629 -44.808  1.00  0.00              
ATOM   4348  OE1 GLU D 266      -9.376  -5.279 -45.891  1.00  0.00              
ATOM   4349  OE2 GLU D 266     -10.387  -4.894 -44.066  1.00  0.00              
ATOM   4350  H   GLU D 266      -6.970  -8.502 -44.257  1.00  0.00              
ATOM   4351  HA  GLU D 266      -9.540  -9.779 -44.650  1.00  0.00              
ATOM   4352 1HB  GLU D 266      -8.165  -7.426 -45.944  1.00  0.00              
ATOM   4353 2HB  GLU D 266      -9.808  -7.956 -46.376  1.00  0.00              
ATOM   4354 1HG  GLU D 266     -10.598  -7.445 -44.058  1.00  0.00              
ATOM   4355 2HG  GLU D 266      -8.889  -7.175 -43.643  1.00  0.00              
ATOM   4356  N   VAL D 267      -7.378 -10.090 -47.116  1.00  0.00              
ATOM   4357  CA  VAL D 267      -7.185 -10.852 -48.342  1.00  0.00              
ATOM   4358  C   VAL D 267      -6.921 -12.322 -48.051  1.00  0.00              
ATOM   4359  O   VAL D 267      -7.248 -13.178 -48.858  1.00  0.00              
ATOM   4360  CB  VAL D 267      -6.044 -10.285 -49.234  1.00  0.00              
ATOM   4361  CG1 VAL D 267      -6.368  -8.856 -49.615  1.00  0.00              
ATOM   4362  CG2 VAL D 267      -4.695 -10.361 -48.518  1.00  0.00              
ATOM   4363  H   VAL D 267      -6.628  -9.503 -46.779  1.00  0.00              
ATOM   4364  HA  VAL D 267      -8.086 -10.851 -48.956  1.00  0.00              
ATOM   4365  HB  VAL D 267      -5.956 -10.900 -50.130  1.00  0.00              
ATOM   4366 1HG1 VAL D 267      -5.570  -8.456 -50.242  1.00  0.00              
ATOM   4367 2HG1 VAL D 267      -7.308  -8.830 -50.166  1.00  0.00              
ATOM   4368 3HG1 VAL D 267      -6.459  -8.251 -48.714  1.00  0.00              
ATOM   4369 1HG2 VAL D 267      -3.915  -9.958 -49.166  1.00  0.00              
ATOM   4370 2HG2 VAL D 267      -4.739  -9.779 -47.597  1.00  0.00              
ATOM   4371 3HG2 VAL D 267      -4.466 -11.400 -48.280  1.00  0.00              
ATOM   4372  N   LEU D 268      -6.347 -12.627 -46.891  1.00  0.00              
ATOM   4373  CA  LEU D 268      -6.124 -14.029 -46.556  1.00  0.00              
ATOM   4374  C   LEU D 268      -7.468 -14.688 -46.307  1.00  0.00              
ATOM   4375  O   LEU D 268      -7.721 -15.805 -46.761  1.00  0.00              
ATOM   4376  CB  LEU D 268      -5.227 -14.153 -45.316  1.00  0.00              
ATOM   4377  CG  LEU D 268      -3.756 -13.806 -45.564  1.00  0.00              
ATOM   4378  CD1 LEU D 268      -3.004 -13.671 -44.236  1.00  0.00              
ATOM   4379  CD2 LEU D 268      -3.133 -14.897 -46.458  1.00  0.00              
ATOM   4380  H   LEU D 268      -6.061 -11.914 -46.236  1.00  0.00              
ATOM   4381  HA  LEU D 268      -5.650 -14.534 -47.396  1.00  0.00              
ATOM   4382 1HB  LEU D 268      -5.693 -13.398 -44.683  1.00  0.00              
ATOM   4383 2HB  LEU D 268      -5.323 -15.131 -44.845  1.00  0.00              
ATOM   4384  HG  LEU D 268      -3.734 -12.864 -46.113  1.00  0.00              
ATOM   4385 1HD1 LEU D 268      -1.960 -13.424 -44.432  1.00  0.00              
ATOM   4386 2HD1 LEU D 268      -3.458 -12.879 -43.641  1.00  0.00              
ATOM   4387 3HD1 LEU D 268      -3.058 -14.612 -43.691  1.00  0.00              
ATOM   4388 1HD2 LEU D 268      -2.084 -14.659 -46.642  1.00  0.00              
ATOM   4389 2HD2 LEU D 268      -3.204 -15.862 -45.958  1.00  0.00              
ATOM   4390 3HD2 LEU D 268      -3.666 -14.939 -47.407  1.00  0.00              
ATOM   4391  N   GLU D 269      -8.344 -13.988 -45.590  1.00  0.00              
ATOM   4392  CA  GLU D 269      -9.692 -14.492 -45.351  1.00  0.00              
ATOM   4393  C   GLU D 269     -10.501 -14.591 -46.653  1.00  0.00              
ATOM   4394  O   GLU D 269     -11.205 -15.579 -46.879  1.00  0.00              
ATOM   4395  CB  GLU D 269     -10.419 -13.597 -44.345  1.00  0.00              
ATOM   4396  CG  GLU D 269      -9.903 -13.706 -42.918  1.00  0.00              
ATOM   4397  CD  GLU D 269     -10.018 -15.114 -42.402  1.00  0.00              
ATOM   4398  OE1 GLU D 269     -11.089 -15.667 -42.474  1.00  0.00              
ATOM   4399  OE2 GLU D 269      -9.012 -15.676 -42.039  1.00  0.00              
ATOM   4400  H   GLU D 269      -8.078 -13.093 -45.205  1.00  0.00              
ATOM   4401  HA  GLU D 269      -9.643 -15.503 -44.948  1.00  0.00              
ATOM   4402 1HB  GLU D 269     -10.307 -12.570 -44.694  1.00  0.00              
ATOM   4403 2HB  GLU D 269     -11.473 -13.876 -44.373  1.00  0.00              
ATOM   4404 1HG  GLU D 269      -8.877 -13.360 -42.800  1.00  0.00              
ATOM   4405 2HG  GLU D 269     -10.571 -13.057 -42.353  1.00  0.00              
ATOM   4406  N   GLU D 270     -10.397 -13.578 -47.504  1.00  0.00              
ATOM   4407  CA  GLU D 270     -11.124 -13.609 -48.771  1.00  0.00              
ATOM   4408  C   GLU D 270     -10.684 -14.749 -49.693  1.00  0.00              
ATOM   4409  O   GLU D 270     -11.530 -15.403 -50.313  1.00  0.00              
ATOM   4410  CB  GLU D 270     -10.963 -12.270 -49.495  1.00  0.00              
ATOM   4411  CG  GLU D 270     -11.715 -12.175 -50.815  1.00  0.00              
ATOM   4412  CD  GLU D 270     -11.574 -10.809 -51.426  1.00  0.00              
ATOM   4413  OE1 GLU D 270     -10.937  -9.974 -50.828  1.00  0.00              
ATOM   4414  OE2 GLU D 270     -12.005 -10.631 -52.541  1.00  0.00              
ATOM   4415  H   GLU D 270      -9.817 -12.780 -47.289  1.00  0.00              
ATOM   4416  HA  GLU D 270     -12.184 -13.785 -48.585  1.00  0.00              
ATOM   4417 1HB  GLU D 270     -11.323 -11.496 -48.816  1.00  0.00              
ATOM   4418 2HB  GLU D 270      -9.898 -12.130 -49.674  1.00  0.00              
ATOM   4419 1HG  GLU D 270     -11.414 -12.929 -51.541  1.00  0.00              
ATOM   4420 2HG  GLU D 270     -12.754 -12.339 -50.530  1.00  0.00              
ATOM   4421  N   THR D 271      -9.378 -15.014 -49.778  1.00  0.00              
ATOM   4422  CA  THR D 271      -8.930 -16.061 -50.691  1.00  0.00              
ATOM   4423  C   THR D 271      -9.173 -17.434 -50.051  1.00  0.00              
ATOM   4424  O   THR D 271      -9.344 -18.433 -50.762  1.00  0.00              
ATOM   4425  CB  THR D 271      -7.433 -15.885 -51.098  1.00  0.00              
ATOM   4426  OG1 THR D 271      -6.616 -15.806 -49.927  1.00  0.00              
ATOM   4427  CG2 THR D 271      -7.255 -14.604 -51.891  1.00  0.00              
ATOM   4428  H   THR D 271      -8.695 -14.512 -49.231  1.00  0.00              
ATOM   4429  HA  THR D 271      -9.511 -16.022 -51.612  1.00  0.00              
ATOM   4430  HB  THR D 271      -7.128 -16.737 -51.704  1.00  0.00              
ATOM   4431  HG1 THR D 271      -6.892 -15.054 -49.396  1.00  0.00              
ATOM   4432 1HG2 THR D 271      -6.207 -14.493 -52.169  1.00  0.00              
ATOM   4433 2HG2 THR D 271      -7.868 -14.646 -52.791  1.00  0.00              
ATOM   4434 3HG2 THR D 271      -7.561 -13.755 -51.282  1.00  0.00              
ATOM   4435  N   LYS D 272      -9.233 -17.489 -48.717  1.00  0.00              
ATOM   4436  CA  LYS D 272      -9.613 -18.733 -48.058  1.00  0.00              
ATOM   4437  C   LYS D 272     -11.059 -19.044 -48.429  1.00  0.00              
ATOM   4438  O   LYS D 272     -11.407 -20.182 -48.722  1.00  0.00              
ATOM   4439  CB  LYS D 272      -9.449 -18.632 -46.541  1.00  0.00              
ATOM   4440  CG  LYS D 272      -8.028 -18.870 -46.045  1.00  0.00              
ATOM   4441  CD  LYS D 272      -7.831 -18.313 -44.643  1.00  0.00              
ATOM   4442  CE  LYS D 272      -8.651 -19.085 -43.619  1.00  0.00              
ATOM   4443  NZ  LYS D 272      -8.424 -18.588 -42.235  1.00  0.00              
ATOM   4444  H   LYS D 272      -9.019 -16.680 -48.154  1.00  0.00              
ATOM   4445  HA  LYS D 272      -8.982 -19.548 -48.416  1.00  0.00              
ATOM   4446 1HB  LYS D 272      -9.772 -17.632 -46.250  1.00  0.00              
ATOM   4447 2HB  LYS D 272     -10.115 -19.372 -46.097  1.00  0.00              
ATOM   4448 1HG  LYS D 272      -7.838 -19.944 -46.040  1.00  0.00              
ATOM   4449 2HG  LYS D 272      -7.336 -18.382 -46.730  1.00  0.00              
ATOM   4450 1HD  LYS D 272      -6.773 -18.381 -44.387  1.00  0.00              
ATOM   4451 2HD  LYS D 272      -8.138 -17.267 -44.638  1.00  0.00              
ATOM   4452 1HE  LYS D 272      -9.705 -18.979 -43.875  1.00  0.00              
ATOM   4453 2HE  LYS D 272      -8.368 -20.136 -43.678  1.00  0.00              
ATOM   4454 1HZ  LYS D 272      -8.984 -19.126 -41.589  1.00  0.00              
ATOM   4455 2HZ  LYS D 272      -7.447 -18.688 -41.997  1.00  0.00              
ATOM   4456 3HZ  LYS D 272      -8.687 -17.615 -42.180  1.00  0.00              
ATOM   4457  N   ARG D 273     -11.898 -18.020 -48.406  1.00  0.00              
ATOM   4458  CA  ARG D 273     -13.311 -18.187 -48.723  1.00  0.00              
ATOM   4459  C   ARG D 273     -13.471 -18.557 -50.200  1.00  0.00              
ATOM   4460  O   ARG D 273     -14.336 -19.357 -50.551  1.00  0.00              
ATOM   4461  CB  ARG D 273     -14.139 -16.967 -48.348  1.00  0.00              
ATOM   4462  CG  ARG D 273     -14.282 -16.724 -46.854  1.00  0.00              
ATOM   4463  CD  ARG D 273     -15.019 -15.484 -46.502  1.00  0.00              
ATOM   4464  NE  ARG D 273     -14.987 -15.144 -45.090  1.00  0.00              
ATOM   4465  CZ  ARG D 273     -15.606 -14.078 -44.544  1.00  0.00              
ATOM   4466  NH1 ARG D 273     -16.275 -13.228 -45.291  1.00  0.00              
ATOM   4467  NH2 ARG D 273     -15.505 -13.897 -43.239  1.00  0.00              
ATOM   4468  H   ARG D 273     -11.554 -17.102 -48.162  1.00  0.00              
ATOM   4469  HA  ARG D 273     -13.727 -19.007 -48.136  1.00  0.00              
ATOM   4470 1HB  ARG D 273     -13.659 -16.104 -48.808  1.00  0.00              
ATOM   4471 2HB  ARG D 273     -15.128 -17.108 -48.784  1.00  0.00              
ATOM   4472 1HG  ARG D 273     -14.816 -17.567 -46.415  1.00  0.00              
ATOM   4473 2HG  ARG D 273     -13.285 -16.659 -46.418  1.00  0.00              
ATOM   4474 1HD  ARG D 273     -14.585 -14.647 -47.050  1.00  0.00              
ATOM   4475 2HD  ARG D 273     -16.064 -15.600 -46.786  1.00  0.00              
ATOM   4476  HE  ARG D 273     -14.525 -15.615 -44.324  1.00  0.00              
ATOM   4477 1HH1 ARG D 273     -16.329 -13.371 -46.290  1.00  0.00              
ATOM   4478 2HH1 ARG D 273     -16.733 -12.436 -44.863  1.00  0.00              
ATOM   4479 1HH2 ARG D 273     -14.972 -14.551 -42.682  1.00  0.00              
ATOM   4480 2HH2 ARG D 273     -15.959 -13.108 -42.805  1.00  0.00              
ATOM   4481  N   ALA D 274     -12.627 -17.973 -51.050  1.00  0.00              
ATOM   4482  CA  ALA D 274     -12.620 -18.271 -52.484  1.00  0.00              
ATOM   4483  C   ALA D 274     -12.270 -19.729 -52.739  1.00  0.00              
ATOM   4484  O   ALA D 274     -12.864 -20.381 -53.595  1.00  0.00              
ATOM   4485  CB  ALA D 274     -11.624 -17.371 -53.193  1.00  0.00              
ATOM   4486  H   ALA D 274     -11.970 -17.299 -50.685  1.00  0.00              
ATOM   4487  HA  ALA D 274     -13.620 -18.100 -52.881  1.00  0.00              
ATOM   4488 1HB  ALA D 274     -11.626 -17.599 -54.259  1.00  0.00              
ATOM   4489 2HB  ALA D 274     -11.906 -16.328 -53.045  1.00  0.00              
ATOM   4490 3HB  ALA D 274     -10.628 -17.541 -52.788  1.00  0.00              
ATOM   4491  N   LEU D 275     -11.293 -20.235 -51.998  1.00  0.00              
ATOM   4492  CA  LEU D 275     -10.893 -21.630 -52.111  1.00  0.00              
ATOM   4493  C   LEU D 275     -12.067 -22.499 -51.678  1.00  0.00              
ATOM   4494  O   LEU D 275     -12.413 -23.480 -52.339  1.00  0.00              
ATOM   4495  CB  LEU D 275      -9.649 -21.915 -51.260  1.00  0.00              
ATOM   4496  CG  LEU D 275      -9.143 -23.363 -51.306  1.00  0.00              
ATOM   4497  CD1 LEU D 275      -8.814 -23.755 -52.741  1.00  0.00              
ATOM   4498  CD2 LEU D 275      -7.920 -23.504 -50.414  1.00  0.00              
ATOM   4499  H   LEU D 275     -10.815 -19.639 -51.338  1.00  0.00              
ATOM   4500  HA  LEU D 275     -10.662 -21.860 -53.150  1.00  0.00              
ATOM   4501 1HB  LEU D 275      -8.939 -21.256 -51.757  1.00  0.00              
ATOM   4502 2HB  LEU D 275      -9.783 -21.591 -50.228  1.00  0.00              
ATOM   4503  HG  LEU D 275      -9.931 -23.994 -50.894  1.00  0.00              
ATOM   4504 1HD1 LEU D 275      -8.456 -24.784 -52.763  1.00  0.00              
ATOM   4505 2HD1 LEU D 275      -9.710 -23.669 -53.356  1.00  0.00              
ATOM   4506 3HD1 LEU D 275      -8.040 -23.093 -53.129  1.00  0.00              
ATOM   4507 1HD2 LEU D 275      -7.562 -24.534 -50.447  1.00  0.00              
ATOM   4508 2HD2 LEU D 275      -7.134 -22.834 -50.764  1.00  0.00              
ATOM   4509 3HD2 LEU D 275      -8.185 -23.246 -49.389  1.00  0.00              
ATOM   4510  N   SER D 276     -12.681 -22.110 -50.567  1.00  0.00              
ATOM   4511  CA  SER D 276     -13.857 -22.790 -50.040  1.00  0.00              
ATOM   4512  C   SER D 276     -15.033 -22.763 -51.015  1.00  0.00              
ATOM   4513  O   SER D 276     -15.838 -23.695 -51.047  1.00  0.00              
ATOM   4514  CB  SER D 276     -14.260 -22.165 -48.719  1.00  0.00              
ATOM   4515  OG  SER D 276     -13.288 -22.355 -47.728  1.00  0.00              
ATOM   4516  H   SER D 276     -12.313 -21.310 -50.072  1.00  0.00              
ATOM   4517  HA  SER D 276     -13.665 -23.823 -49.746  1.00  0.00              
ATOM   4518 1HB  SER D 276     -14.409 -21.096 -48.870  1.00  0.00              
ATOM   4519 2HB  SER D 276     -15.195 -22.617 -48.389  1.00  0.00              
ATOM   4520  HG  SER D 276     -13.580 -21.945 -46.910  1.00  0.00              
ATOM   4521  N   ASP D 277     -15.134 -21.696 -51.807  1.00  0.00              
ATOM   4522  CA  ASP D 277     -16.223 -21.582 -52.773  1.00  0.00              
ATOM   4523  C   ASP D 277     -15.842 -22.245 -54.095  1.00  0.00              
ATOM   4524  O   ASP D 277     -16.681 -22.440 -54.976  1.00  0.00              
ATOM   4525  CB  ASP D 277     -16.589 -20.113 -53.004  1.00  0.00              
ATOM   4526  CG  ASP D 277     -17.308 -19.453 -51.835  1.00  0.00              
ATOM   4527  OD1 ASP D 277     -17.782 -20.162 -50.978  1.00  0.00              
ATOM   4528  OD2 ASP D 277     -17.244 -18.252 -51.726  1.00  0.00              
ATOM   4529  H   ASP D 277     -14.453 -20.954 -51.744  1.00  0.00              
ATOM   4530  HA  ASP D 277     -17.105 -22.104 -52.400  1.00  0.00              
ATOM   4531 1HB  ASP D 277     -15.741 -19.496 -53.302  1.00  0.00              
ATOM   4532 2HB  ASP D 277     -17.278 -20.217 -53.842  1.00  0.00              
ATOM   4533  N   LYS D 278     -14.562 -22.588 -54.216  1.00  0.00              
ATOM   4534  CA  LYS D 278     -14.036 -23.261 -55.399  1.00  0.00              
ATOM   4535  C   LYS D 278     -14.276 -24.759 -55.242  1.00  0.00              
ATOM   4536  O   LYS D 278     -14.662 -25.442 -56.190  1.00  0.00              
ATOM   4537  CB  LYS D 278     -12.533 -22.990 -55.541  1.00  0.00              
ATOM   4538  CG  LYS D 278     -11.891 -23.641 -56.760  1.00  0.00              
ATOM   4539  CD  LYS D 278     -10.431 -23.230 -56.909  1.00  0.00              
ATOM   4540  CE  LYS D 278      -9.804 -23.875 -58.137  1.00  0.00              
ATOM   4541  NZ  LYS D 278      -8.406 -23.409 -58.354  1.00  0.00              
ATOM   4542  H   LYS D 278     -13.937 -22.370 -53.453  1.00  0.00              
ATOM   4543  HA  LYS D 278     -14.569 -22.918 -56.286  1.00  0.00              
ATOM   4544 1HB  LYS D 278     -12.407 -21.909 -55.599  1.00  0.00              
ATOM   4545 2HB  LYS D 278     -12.053 -23.364 -54.636  1.00  0.00              
ATOM   4546 1HG  LYS D 278     -11.952 -24.724 -56.645  1.00  0.00              
ATOM   4547 2HG  LYS D 278     -12.445 -23.338 -57.647  1.00  0.00              
ATOM   4548 1HD  LYS D 278     -10.384 -22.144 -57.002  1.00  0.00              
ATOM   4549 2HD  LYS D 278      -9.889 -23.542 -56.018  1.00  0.00              
ATOM   4550 1HE  LYS D 278      -9.810 -24.954 -57.996  1.00  0.00              
ATOM   4551 2HE  LYS D 278     -10.412 -23.618 -59.005  1.00  0.00              
ATOM   4552 1HZ  LYS D 278      -8.026 -23.858 -59.176  1.00  0.00              
ATOM   4553 2HZ  LYS D 278      -8.402 -22.407 -58.485  1.00  0.00              
ATOM   4554 3HZ  LYS D 278      -7.844 -23.645 -57.549  1.00  0.00              
ATOM   4555  N   ARG D 279     -14.042 -25.261 -54.034  1.00  0.00              
ATOM   4556  CA  ARG D 279     -14.226 -26.675 -53.737  1.00  0.00              
ATOM   4557  C   ARG D 279     -15.667 -26.973 -53.333  1.00  0.00              
ATOM   4558  O   ARG D 279     -16.299 -27.816 -54.005  1.00  0.00              
ATOM   4559  OXT ARG D 279     -16.158 -26.404 -52.397  1.00  0.00              
ATOM   4560  CB  ARG D 279     -13.276 -27.104 -52.617  1.00  0.00              
ATOM   4561  CG  ARG D 279     -11.810 -27.013 -52.992  1.00  0.00              
ATOM   4562  CD  ARG D 279     -10.912 -27.428 -51.841  1.00  0.00              
ATOM   4563  NE  ARG D 279      -9.502 -27.317 -52.195  1.00  0.00              
ATOM   4564  CZ  ARG D 279      -8.495 -27.630 -51.386  1.00  0.00              
ATOM   4565  NH1 ARG D 279      -8.741 -28.077 -50.160  1.00  0.00              
ATOM   4566  NH2 ARG D 279      -7.241 -27.497 -51.803  1.00  0.00              
ATOM   4567  H   ARG D 279     -13.727 -24.641 -53.301  1.00  0.00              
ATOM   4568  HA  ARG D 279     -14.026 -27.269 -54.629  1.00  0.00              
ATOM   4569 1HB  ARG D 279     -13.479 -26.461 -51.762  1.00  0.00              
ATOM   4570 2HB  ARG D 279     -13.528 -28.135 -52.363  1.00  0.00              
ATOM   4571 1HG  ARG D 279     -11.629 -27.668 -53.845  1.00  0.00              
ATOM   4572 2HG  ARG D 279     -11.588 -25.983 -53.273  1.00  0.00              
ATOM   4573 1HD  ARG D 279     -11.113 -26.783 -50.986  1.00  0.00              
ATOM   4574 2HD  ARG D 279     -11.130 -28.462 -51.576  1.00  0.00              
ATOM   4575  HE  ARG D 279      -9.077 -27.006 -53.058  1.00  0.00              
ATOM   4576 1HH1 ARG D 279      -9.695 -28.180 -49.845  1.00  0.00              
ATOM   4577 2HH1 ARG D 279      -7.974 -28.314 -49.548  1.00  0.00              
ATOM   4578 1HH2 ARG D 279      -7.057 -27.158 -52.738  1.00  0.00              
ATOM   4579 2HH2 ARG D 279      -6.479 -27.734 -51.187  1.00  0.00              
TER                                                                             
# All scores below are weighted scores, not raw scores.
#BEGIN_POSE_ENERGIES_TABLE 024.d16_v11.1_1_10dG_RalA3andExo84_0023_0001.pdb
label fa_atr fa_rep fa_sol fa_intra_rep pro_close fa_pair hbond_sr_bb hbond_lr_bb hbond_bb_sc hbond_sc dslf_ss_dst dslf_cs_ang dslf_ss_dih dslf_ca_dih rama omega fa_dun p_aa_pp ref total
weights 0.8 0.44 0.65 0.004 1 0.49 0.585 1.17 1.17 1.1 0.5 2 5 5 0.2 0.5 0.56 0.32 1 NA
pose -1108.42 128.735 543.363 2.46128 0.566451 -24.6959 -65.6924 -117.812 -31.4159 -34.0949 0 0 0 0 -8.06334 12.0608 198.822 -22.6749 -66.51 -593.369
SER_p:NtermProteinFull_1 -0.451596 0.00592437 0.21394 0.000883926 0 0.0112656 0 0 0 0 0 0 0 0 0 0.0158486 0.571486 0 -0.37 -0.00224846
LEU_2 -3.33252 2.48192 1.38529 0.00910709 0 0 0 0 0 0 0 0 0 0 -0.263868 0.0255452 0.860755 -0.063647 -0.1 1.00257
ALA_3 -2.53175 0.0387403 1.35617 0.000677522 0 0 0 0 0 0 0 0 0 0 -0.241606 0.018986 0 -0.0713188 0.16 -1.2701
TRP_4 -6.79988 1.11859 3.28499 0.0217972 0 0 0 0 -0.314145 0 0 0 0 0 0.0540284 0.00313815 1.83645 -0.0251542 0.91 0.0898252
HIS_5 -6.54834 0.415345 3.36919 0.00293947 0 0.072263 0 0 0 -0.355385 0 0 0 0 -0.0541135 0.36121 0.664084 0.00556785 0.56 -1.50724
ARG_6 -4.59667 0.0883956 2.79325 0.00756946 0 -0.336065 0 0 -0.81179 -0.427384 0 0 0 0 0.136791 0.0139387 1.51699 0.125016 -0.98 -2.46996
VAL_7 -4.16953 0.334364 1.21427 0.0119046 0 0 0 0 0 0 0 0 0 0 -0.213577 0.0690908 0.0245862 -0.233042 0.29 -2.67193
ILE_8 -5.14853 0.590628 1.62776 0.015693 0 0 0 0 0 0 0 0 0 0 -0.239064 0.113085 0.826378 -0.373807 0.24 -2.34786
MET_9 -4.44359 0.235623 1.55061 0.00425046 0 0 0 0 0 0 0 0 0 0 -0.109672 0.00201484 0.878676 0.0336939 -0.34 -2.1884
VAL_10 -3.96083 0.495072 1.03375 0.010595 0 0 0 0 0 0 0 0 0 0 -0.197825 0.0010287 0.117943 -0.37759 0.29 -2.58785
GLY_11 -2.31824 0.231323 1.24132 0.000136632 0 0 0 0 -0.775907 0 0 0 0 0 0.200949 0.041718 0 -0.77003 -0.17 -2.31873
SER_12 -2.34002 0.218749 1.54113 0.000805659 0 -0.0623576 0 0 0 0 0 0 0 0 -0.2752 0.0102407 0.751491 -0.160362 -0.37 -0.685527
GLY_13 -1.06034 0.073135 0.606307 2.10886e-05 0 0 0 0 0 0 0 0 0 0 0.102607 0.0656381 0 0.466885 -0.17 0.0842506
GLY_14 -1.45268 0.138483 0.942818 2.3921e-05 0 0 0 0 -0.55854 0 0 0 0 0 -0.354584 0.0314237 0 -0.794702 -0.17 -2.21776
VAL_15 -4.28249 0.322961 1.81883 0.0101445 0 0 0 0 -0.81923 0 0 0 0 0 -0.0467844 0.00522612 0.294771 0.248525 0.29 -2.15805
GLY_16 -2.30954 0.338456 1.28628 2.31858e-05 0 0 0 0 0 0 0 0 0 0 0.00687749 0.0895542 0 -0.795795 -0.17 -1.55414
LYS_17 -5.81912 0.487995 3.70741 0.00754351 0 -0.0425388 0 0 -0.775907 0 0 0 0 0 -0.055921 9.52473e-05 2.45866 -0.0481234 -0.65 -0.729904
SER_18 -2.97928 0.288418 2.15445 0.0010489 0 -0.144523 0 0 0 -0.659088 0 0 0 0 -0.217286 0.0113651 0.617153 0.00670272 -0.37 -1.29105
ALA_19 -3.0819 0.358206 1.29132 0.000711667 0 0 0 0 0 0 0 0 0 0 -0.111818 3.97459e-06 0 -0.139904 0.16 -1.52338
LEU_20 -5.21848 0.19381 1.88586 0.00572363 0 0 0 0 0 0 0 0 0 0 -0.0962835 0.0485245 0.297926 -0.113821 -0.1 -3.09674
THR_21 -4.91799 0.207804 2.40001 0.0113626 0 -0.123699 0 0 0 -0.00822557 0 0 0 0 -0.0428789 0.0106666 0.0765629 0.092242 -0.27 -2.56414
LEU_22 -4.64397 0.261751 2.22626 0.00740394 0 0 0 0 0 0 0 0 0 0 -0.123762 0.145475 0.117743 -0.0915639 -0.1 -2.20066
GLN_23 -5.74046 0.395812 3.60257 0.0121047 0 -0.201183 0 0 0 0 0 0 0 0 -0.141561 0.00625898 1.12876 -0.107691 -0.97 -2.01539
PHE_24 -6.49229 0.66098 1.6712 0.0258356 0 0 0 0 -0.0210533 0 0 0 0 0 0.129823 0.0223654 0.155849 -0.156701 0.63 -3.37399
MET_25 -5.14908 0.417932 1.81472 0.00294252 0 0 0 0 -0.5837 0 0 0 0 0 -0.0438025 0.106366 2.58218 -0.0592215 -0.34 -1.25166
ARG_26 -3.64142 0.398504 2.55919 0.0122083 0 -0.185799 0 0 -0.204706 -0.38552 0 0 0 0 -0.0060395 0.273866 2.00171 -0.0350284 -0.98 -0.193027
ASP_27 -2.63609 0.287193 1.86342 0.00499871 0 -0.262718 0 0 0 0 0 0 0 0 -0.122329 0.00673355 0.581719 -0.178111 -0.67 -1.12518
GLU_28 -3.12645 0.239387 1.86479 0.00532242 0 -0.111773 0 0 0 0 0 0 0 0 -0.0385712 0.00247077 0.744373 0.043633 -0.81 -1.18681
PHE_29 -4.40986 0.226915 1.16336 0.0254872 0 0 0 0 0 0 0 0 0 0 0.0662129 0.446482 0.388307 -0.05569 0.63 -1.51879
VAL_30 -2.05477 0.0602902 0.86678 0.0145044 0 0 0 0 0 0 0 0 0 0 -0.140582 0.000984699 0.11261 -0.182932 0.29 -1.03312
GLU_31 -1.32044 0.011952 0.782214 0.00557474 0 -0.419248 0 0 0 0 0 0 0 0 -0.117245 0.07935 0.839098 -0.160025 -0.81 -1.10877
ASP_32 -1.19268 0.0276994 0.807389 0.00359697 0 -0.00142468 0 0 0 0 0 0 0 0 -0.18435 0.0121515 0.466936 0.0352666 -0.67 -0.695417
TYR_33 -3.53878 0.147557 1.25718 0.0263103 0 0 0 0 -0.0844409 0 0 0 0 0 -0.280613 0.185507 0.468725 0.0141536 0.51 -1.29441
GLU_34 -2.19567 0.220786 1.22346 0.00732737 0.00024859 -0.181156 0 0 -0.427903 0 0 0 0 0 0.0301308 0.00695071 0.81995 0.108775 -0.81 -1.1971
PRO_35 -1.70235 0.295053 0.487254 0.00131411 0.030923 0 0 0 0 0 0 0 0 0 0.195517 0.0376989 0.411024 -0.462901 0.02 -0.686472
THR_36 -3.01745 0.124357 2.1378 0.0112824 0 -0.117913 0 0 -0.512344 0 0 0 0 0 -0.010081 0.0211438 0.0533612 -0.0974582 -0.27 -1.6773
PHE_37 -2.88944 0.0571366 1.6459 0.0235279 0 0 0 0 0 0 0 0 0 0 0.562974 0.109147 0.470949 -0.0827689 0.63 0.527429
ALA_38 -3.04545 0.14562 1.10696 0.000934295 0 0 0 0 0 0 0 0 0 0 1.05147 0.0271026 0 0.00908472 0.16 -0.544275
ASP_39 -3.9387 0.192633 2.48648 0.00289028 0 -0.252293 0 0 0 -0.013441 0 0 0 0 0.185972 0.00515456 0.691789 0.380239 -0.67 -0.929278
SER_40 -3.08038 0.304165 1.70127 0.00176663 0 0.0339741 0 0 0 0 0 0 0 0 0.0832814 0.079416 0.609615 0.260843 -0.37 -0.37605
TYR_41 -5.42514 0.487253 1.77734 0.0269429 0 0 0 0 0 -0.013441 0 0 0 0 -0.14202 0.0217355 0.678791 -0.17663 0.51 -2.25517
MET_42 -2.4855 0.0792235 1.09183 0.00481991 0 0 0 0 0 0 0 0 0 0 -0.0373799 0.0558879 1.05377 -0.156278 -0.34 -0.73362
LYS_43 -3.98036 0.230525 2.12775 0.00477181 0 -0.185795 0 0 -0.604754 0 0 0 0 0 0.11421 0.0437441 0.843334 -0.0040109 -0.65 -2.06059
LYS_44 -3.17509 0.812101 1.6052 0.00593242 0 -0.285313 0 0 0 0 0 0 0 0 -0.128939 0.0413268 1.08831 -0.0272461 -0.65 -0.713709
VAL_45 -3.9677 0.601957 1.2314 0.0110472 0 0 0 0 0 0 0 0 0 0 -0.0260564 0.0356622 0.0355321 -0.144682 0.29 -1.93284
VAL_46 -2.20941 0.176792 0.872438 0.00901156 0 0 0 0 0 0 0 0 0 0 -0.192119 0.00446858 0.00697884 -0.329898 0.29 -1.37174
LEU_47 -5.82359 0.597417 2.65336 0.00961814 0 0 0 0 0 0 0 0 0 0 0.11583 0.00260239 0.50488 -0.0944622 -0.1 -2.13435
ASP_48 -2.77784 0.237992 2.42608 0.00497434 0 -0.464102 0 0 0 -1.02579 0 0 0 0 -0.0953266 0.0183419 0.638335 -0.293014 -0.67 -2.00036
GLY_49 -1.14868 0.227452 0.53251 1.61058e-05 0 0 0 0 0 0 0 0 0 0 -0.346881 0.0028719 0 -0.792912 -0.17 -1.69562
GLU_50 -3.78311 0.333671 2.43752 0.00592533 0 -0.334875 0 0 0 -0.277039 0 0 0 0 -0.112964 0.00190394 0.923447 0.018706 -0.81 -1.59681
GLU_51 -1.98846 1.59193 1.21512 0.00548484 0 -0.300398 0 0 0 0 0 0 0 0 0.0255511 0.00239648 1.14927 0.0331675 -0.81 0.924061
VAL_52 -4.78822 1.87262 1.89577 0.0128195 0 0 0 0 0 0 0 0 0 0 -0.0684491 0.0940111 0.0168489 -0.183497 0.29 -0.858101
HIS_D_53 -5.98409 3.74525 2.67112 0.00550226 0 0.0150849 0 0 0 0 0 0 0 0 -0.111958 0.0129625 1.39994 0.0103993 0.56 2.32421
ILE_54 -4.80446 0.346154 1.15326 0.0205213 0 0 0 0 0 0 0 0 0 0 -0.0992369 0.0509451 1.4922 -0.224905 0.24 -1.82552
ALA_55 -2.77477 0.16508 1.23559 0.000669846 0 0 0 0 0 0 0 0 0 0 0.192077 0.00274534 0 0.276038 0.16 -0.742568
ILE_56 -4.97754 0.46354 1.22044 0.0199593 0 0 0 0 0 0 0 0 0 0 -0.186821 0.0204084 0.159139 -0.386476 0.24 -3.42736
LEU_57 -4.11912 0.404956 1.17381 0.00765667 0 0 0 0 0 0 0 0 0 0 0.000960351 0.0047068 0.373653 -0.0985863 -0.1 -2.35197
ASP_58 -4.64714 0.176169 3.44349 0.00871726 0 -0.405201 0 0 0 -0.667314 0 0 0 0 -0.0671047 0.0239575 0.286808 -0.124641 -0.67 -2.64227
THR_59 -3.92978 5.57336 1.73861 0.0132417 0 0.0106401 0 0 -0.0855233 0 0 0 0 0 -0.0890259 0.202528 0.311682 -0.385664 -0.27 3.09006
ALA_60 -3.30647 3.21003 1.62941 0.000796499 0 0 0 0 -0.0855233 0 0 0 0 0 -0.322046 0.0338115 0 -0.105232 0.16 1.21477
GLY_61 -1.64602 0.0870267 0.832646 1.46069e-05 0 0 0 0 0 0 0 0 0 0 -0.00815721 0.0666786 0 0.261115 -0.17 -0.576693
LEU_62 -1.90195 0.324838 0.876168 0.00694884 0 0 0 0 0 0 0 0 0 0 -0.115017 0.000824207 0.137254 -0.104812 -0.1 -0.875747
PHE_63 -4.86116 8.42607 1.36021 0.0230285 0 0 0 0 0 0 0 0 0 0 0.00696999 0.00899918 0.978137 -0.042305 0.63 6.52995
GLN_64 -0.869256 0.0238843 0.55218 0.00521077 0 -0.0974701 0 0 0 0 0 0 0 0 -0.155548 0.00214465 0.848278 -0.116064 -0.97 -0.77664
GLN_65 -3.58646 0.546515 1.54683 0.00476894 0 -0.0815205 0 0 0 0 0 0 0 0 -0.0695622 0.00929771 1.01226 0.0628462 -0.97 -1.52502
ALA_66 -2.76997 0.202086 1.97181 0.000750447 0 0 0 0 0 0 0 0 0 0 -0.187787 0.0181459 0 -0.154923 0.16 -0.759893
SER_67 -2.79011 0.220349 1.64659 0.000808655 0 -0.0887707 0 0 0 0 0 0 0 0 -0.112267 0.00204923 0.480821 0.108093 -0.37 -0.902429
TRP_68 -6.90795 1.11117 3.08793 0.0297517 0 0 0 0 -0.0113882 0 0 0 0 0 -0.085596 0.0904704 1.4962 -0.0091923 0.91 -0.288613
ARG_69 -7.22217 0.548367 4.65615 0.0233805 0 -0.515056 0 0 0 -0.747214 0 0 0 0 -0.0232925 0.0313511 2.24437 -0.0984029 -0.98 -2.08251
ASP_70 -5.90186 0.389717 4.24419 0.00320886 0 -0.736579 0 0 0 -1.5545 0 0 0 0 -0.169237 0.0102248 0.572319 0.00108819 -0.67 -3.81142
ASP_71 -3.95518 0.328736 2.58012 0.0030676 0 -0.124517 0 0 0 0 0 0 0 0 -0.139051 0.000694777 0.299965 0.0180816 -0.67 -1.65809
TYR_72 -6.21453 0.552889 2.15603 0.0237914 0 0 0 0 -0.773365 0 0 0 0 0 -0.0167307 6.83608e-05 1.31081 -0.0377557 0.51 -2.48879
PHE_73 -6.07778 0.338778 1.7051 0.0315021 0 0 0 0 0 0 0 0 0 0 0.0291022 0.058614 1.47643 -0.0839158 0.63 -1.89217
ARG_74 -3.573 0.638234 2.41814 0.0104445 0 -0.325069 0 0 -1.09114 0 0 0 0 0 -0.219547 0.0151349 2.50005 -0.0747097 -0.98 -0.681457
SER_75 -2.35627 0.155476 1.68146 0.00188492 0 -0.0377769 0 0 -0.810564 0 0 0 0 0 -0.252496 0.000360931 0.399155 -0.185807 -0.37 -1.77457
GLY_76 -2.30202 0.665962 1.26987 1.88656e-05 0 0 0 0 -0.658634 0 0 0 0 0 -0.0441973 0.00031439 0 -0.293999 -0.17 -1.53268
GLU_77 -4.73142 0.224765 3.26993 0.00403799 0 -0.622811 0 0 -0.709298 -0.0791513 0 0 0 0 0.289332 0.00427649 0.842518 -0.0756852 -0.81 -2.3935
GLY_78 -3.08913 0.412804 1.24113 0.000228796 0 0 0 0 0 0 0 0 0 0 0.555234 0.0124554 0 0.351139 -0.17 -0.686141
PHE_79 -7.0287 0.850836 1.4666 0.0255145 0 0 0 0 0 0 0 0 0 0 -0.12944 0.167316 0.560153 -0.112956 0.63 -3.57068
LEU_80 -4.7973 0.563694 1.03661 0.00865064 0 0 0 0 0 0 0 0 0 0 0.07828 0.000895082 0.858579 -0.0966333 -0.1 -2.44722
CYS_81 -3.42746 0.0961917 1.70891 0.00194919 0 0 0 0 0 0 0 0 0 0 0.0300516 0.0236608 0.284819 -0.0277121 1.7 0.390413
VAL_82 -4.01336 0.286179 1.13976 0.0179494 0 0 0 0 0 0 0 0 0 0 -0.190522 0.00450376 0.0985552 -0.246052 0.29 -2.61298
PHE_83 -7.57673 0.674291 1.82956 0.0260963 0 0 0 0 0 0 0 0 0 0 -0.103613 0.0366102 0.467134 -0.179231 0.63 -4.19588
SER_84 -4.24593 0.623804 2.752 0.0018946 0 -0.0943146 0 0 -1.26806 -0.408997 0 0 0 0 0.00851606 0.0821593 0.609155 0.165891 -0.37 -2.14388
ILE_85 -5.89984 0.327377 2.74654 0.0210649 0 0 0 0 0 0 0 0 0 0 -0.0321986 0.000106743 0.573077 0.240043 0.24 -1.78383
THR_86 -3.87786 0.624433 2.06141 0.00527011 0 0.0602721 0 0 -0.506351 -0.408997 0 0 0 0 -0.175908 0.0204668 0.135353 -0.0722886 -0.27 -2.40419
GLU_87 -4.73647 0.399789 3.18558 0.0127212 0 -0.0533465 0 0 -0.449091 0 0 0 0 0 0.324018 0.00150385 1.63862 0.0111945 -0.81 -0.475476
MET_88 -3.91132 0.183136 2.10989 0.00686417 0 0 0 0 -0.465585 0 0 0 0 0 -0.0509859 0.028582 1.30979 -0.0352805 -0.34 -1.16491
GLU_89 -2.98321 0.291657 1.70669 0.00536095 0 0.0600621 0 0 -0.449091 0 0 0 0 0 -0.248465 0.0344568 0.82713 -0.144174 -0.81 -1.70957
SER_90 -4.07429 0.335466 2.41622 0.00113249 0 -0.169663 0 0 -0.761708 0 0 0 0 0 -0.181585 0.12132 0.354812 -0.000987919 -0.37 -2.32929
PHE_91 -8.30115 0.959369 3.06626 0.0259503 0 0 0 0 0 0 0 0 0 0 0.00592466 0.000794432 0.665076 -0.000955365 0.63 -2.94873
ALA_92 -2.93351 0.287385 1.68227 0.000765322 0 0 0 0 0 0 0 0 0 0 -0.18114 0.000150594 0 -0.169484 0.16 -1.15356
ALA_93 -3.5182 0.488448 1.67878 0.000923525 0 0 0 0 0 0 0 0 0 0 -0.256034 0.107878 0 -0.0738425 0.16 -1.41204
THR_94 -5.05163 0.489564 2.85405 0.00402478 0 0.0598622 0 0 0 -0.447125 0 0 0 0 -0.129265 0.159963 0.332556 0.129416 -0.27 -1.86859
ALA_95 -2.92443 0.226786 1.64807 0.000678935 0 0 0 0 0 0 0 0 0 0 -0.174378 0.0225014 0 -0.136845 0.16 -1.17762
ASP_96 -3.09005 0.197826 1.89016 0.00325783 0 0.040761 0 0 0 0 0 0 0 0 -0.165312 0.000199082 0.357273 -0.0286278 -0.67 -1.46452
PHE_97 -6.0009 0.509082 2.24051 0.0210043 0 0 0 0 0 0 0 0 0 0 -0.0457394 0.0225587 1.05181 0.0338992 0.63 -1.53777
ARG_98 -7.61345 0.664092 4.10899 0.0117345 0 -0.00654815 0 0 0 0 0 0 0 0 -0.19792 0.0278158 2.13172 -0.0803788 -0.98 -1.93395
GLU_99 -3.14236 0.273852 1.7995 0.00671423 0 -0.021768 0 0 0 0 0 0 0 0 -0.114799 0.000716672 0.899639 -0.092993 -0.81 -1.2015
GLN_100 -5.2176 0.383259 3.48482 0.00546507 0 -0.198386 0 0 0 0 0 0 0 0 -0.13173 0.00895459 0.934107 -0.0980063 -0.97 -1.79912
ILE_101 -5.68544 0.421733 1.36731 0.0223786 0 0 0 0 0 0 0 0 0 0 -0.0137651 0.0143937 0.187474 -0.0689693 0.24 -3.51489
LEU_102 -4.42029 0.33804 2.15443 0.00737361 0 0 0 0 0 0 0 0 0 0 -0.107585 0.0164125 0.285493 -0.116232 -0.1 -1.94237
ARG_103 -4.47701 0.341001 3.46891 0.015382 0 -0.527249 0 0 0 -0.807285 0 0 0 0 -0.137007 0.00770217 1.96792 -0.058889 -0.98 -1.18652
VAL_104 -5.13811 0.52739 2.67832 0.0185236 0 0 0 0 -1.09114 0 0 0 0 0 -0.0184539 0.00168615 0.0995717 -0.0621272 0.29 -2.69433
LYS_105 -4.0661 0.426246 2.08548 0.00962244 0 -0.18304 0 0 -0.658634 0 0 0 0 0 -0.212886 0.0310943 2.22361 -0.0578497 -0.65 -1.05246
GLU_106 -1.82621 0.261513 1.16881 0.007129 0 -0.134405 0 0 0 0 0 0 0 0 0.000253042 0.111604 0.591812 0.0703555 -0.81 -0.55914
ASP_107 -3.93715 0.430268 2.96501 0.0105973 0 -0.606759 0 0 -0.253552 -0.692275 0 0 0 0 0.153238 0.0214603 0.23092 -0.481534 -0.67 -2.82978
GLU_108 -1.48193 0.212098 0.902838 0.00554648 0 -0.008834 0 0 0 0 0 0 0 0 -0.267437 0.00233108 0.925294 -0.122993 -0.81 -0.643086
ASN_109 -2.59768 0.373579 1.91139 0.00693937 0 -0.16245 0 0 -0.445525 0 0 0 0 0 -0.241629 0.00557052 0.737437 -0.370682 -0.89 -1.67305
VAL_110 -3.84846 0.674756 1.60481 0.0213996 0.0100468 0 0 0 0 0 0 0 0 0 -0.181557 0.0375382 1.24008 0.104043 0.29 -0.0473422
PRO_111 -4.27089 0.643376 1.37072 0.00139802 0.0875366 0 0 0 0 0 0 0 0 0 -0.00114757 0.00554871 0.423046 -0.549995 0.02 -2.27041
PHE_112 -5.78026 0.233452 1.89548 0.0245209 0 0 0 0 -0.112374 0 0 0 0 0 0.0650238 0.0272177 0.505388 -0.0620693 0.63 -2.57362
LEU_113 -4.49142 0.327863 1.43385 0.0079166 0 0 0 0 0 0 0 0 0 0 0.00441542 0.00253273 0.492881 -0.035575 -0.1 -2.35754
LEU_114 -5.35566 0.284615 1.38505 0.00742427 0 0 0 0 0 0 0 0 0 0 -0.107491 0.0359657 0.405958 -0.105542 -0.1 -3.54969
VAL_115 -5.11904 0.228104 1.40168 0.0160882 0 0 0 0 0 0 0 0 0 0 -0.158815 0.0185636 0.0103068 -0.342598 0.29 -3.65571
GLY_116 -3.0823 0.263429 1.49844 1.94481e-05 0 0 0 0 0 0 0 0 0 0 1.28123 0.0502235 0 0.663327 -0.17 0.504367
ASN_117 -5.34517 0.618566 4.14013 0.00606008 0 -0.250054 0 0 -1.3608 -0.329352 0 0 0 0 0.0462686 0.0622242 1.56978 -0.0337885 -0.89 -1.76613
LYS_118 -4.80708 0.843296 3.1625 0.00553317 0 0.0758341 0 0 -1.05202 0 0 0 0 0 0.00465884 0.0260184 0.877013 0.106547 -0.65 -1.4077
SER_119 -2.95499 0.49638 1.95407 0.00146019 0 -0.27185 0 0 0 0 0 0 0 0 -0.246739 0.0686285 0.120409 -0.200405 -0.37 -1.40304
ASP_120 -3.41656 0.579715 2.85052 0.00386178 0 -0.369745 0 0 0 -0.600594 0 0 0 0 -0.219787 0.00500565 1.45269 -0.0797359 -0.67 -0.464631
LEU_121 -4.33294 0.67882 2.07598 0.00878389 0 0 0 0 0 0 0 0 0 0 0.404787 4.72087e-06 0.0220146 0.0730105 -0.1 -1.16954
GLU_122 -3.01392 0.562124 2.37085 0.0138636 0 -0.388088 0 0 0 -0.59813 0 0 0 0 -0.00773056 0.0019364 1.87259 -0.111229 -0.81 -0.107735
ASP_123 -1.26302 0.228678 0.733137 0.00331058 0 -0.000955893 0 0 0 0 0 0 0 0 -0.177936 0.0131266 0.381647 -0.0234321 -0.67 -0.775444
LYS_124 -2.94474 0.415931 1.3276 0.00466931 0 -0.0304683 0 0 0 0 0 0 0 0 -0.185961 0.0476406 0.663213 -0.0854056 -0.65 -1.43752
ARG_125 -6.19557 0.500045 4.52476 0.0153493 0 -0.72936 0 0 -0.507315 -1.85834 0 0 0 0 -0.172854 0.297618 1.6805 0.0681068 -0.98 -3.35706
GLN_126 -3.68573 0.131363 2.39092 0.00411782 0 -0.0813967 0 0 -0.465585 0 0 0 0 0 0.0511784 0.0932845 0.952111 -0.125734 -0.97 -1.70547
VAL_127 -4.99766 0.38773 1.90623 0.0117244 0 0 0 0 -0.507315 0 0 0 0 0 -0.171526 0.0165417 0.0452549 -0.243399 0.29 -3.26241
SER_128 -3.4639 0.336426 2.3128 0.00161173 0 -0.121519 0 0 -0.78956 0 0 0 0 0 -0.267316 0.036864 0.24452 -0.241828 -0.37 -2.3219
VAL_129 -3.20875 0.252265 1.92869 0.0133329 0 0 0 0 0 0 0 0 0 0 -0.0472317 0.0029365 0.0452318 0.0212044 0.29 -0.702317
GLU_130 -2.68404 0.42759 1.66629 0.00547461 0 -0.01803 0 0 0 0 0 0 0 0 -0.207403 0.00653808 0.904441 -0.115824 -0.81 -0.824965
GLU_131 -5.31923 0.443262 3.38043 0.00289221 0 -0.0488835 0 0 -0.78956 0 0 0 0 0 0.0730958 0.17945 1.63317 -0.0986807 -0.81 -1.35405
ALA_132 -4.35008 0.51258 1.37288 0.000796587 0 0 0 0 0 0 0 0 0 0 -0.231251 0.000131152 0 -0.158305 0.16 -2.69325
LYS_133 -4.10843 0.402011 1.85878 0.00316214 0 -0.0285154 0 0 0 0 0 0 0 0 -0.237412 0.0727136 1.12792 -0.0474112 -0.65 -1.60718
ASN_134 -3.8837 0.291225 2.57691 0.0043449 0 -0.0485464 0 0 0 0 0 0 0 0 0.0205289 0.0775638 0.336548 0.109201 -0.89 -1.40592
ARG_135 -7.23185 0.564221 4.16924 0.011244 0 0.0244981 0 0 0 -0.447125 0 0 0 0 -0.127932 0.0366286 2.41876 -0.0627531 -0.98 -1.62507
ALA_136 -4.62829 0.296697 1.8232 0.000782472 0 0 0 0 0 0 0 0 0 0 -0.243907 0.0297674 0 -0.157514 0.16 -2.71927
GLU_137 -3.07009 0.544557 1.84388 0.00719992 0 -0.055716 0 0 0 0 0 0 0 0 -0.154915 0.00480987 0.981022 -0.105506 -0.81 -0.814762
GLN_138 -2.19043 0.185647 1.11 0.00457989 0 -0.0427066 0 0 0 0 0 0 0 0 -0.230373 0.0279766 0.81993 -0.0583565 -0.97 -1.34373
TRP_139 -8.15723 1.16147 2.82056 0.0251183 0 0 0 0 0 0 0 0 0 0 -0.168117 0.0870696 0.905413 0.0139689 0.91 -2.40175
ASN_140 -1.72912 0.367003 1.0724 0.0117671 0 0 0 0 0 0 0 0 0 0 -0.246731 0.00231752 0.758729 -0.508301 -0.89 -1.16193
VAL_141 -3.79934 0.219773 1.44854 0.0131272 0 0 0 0 0 0 0 0 0 0 -0.0684577 0.000474242 0.0394374 -0.184133 0.29 -2.04058
ASN_142 -1.89215 0.0630859 1.1066 0.00387649 0 -0.0951935 0 0 0 0 0 0 0 0 -0.0304786 0.00827082 0.592774 0.0281156 -0.89 -1.1051
TYR_143 -6.14771 0.743579 1.94152 0.0260521 0 0 0 0 0 -0.492313 0 0 0 0 -0.0636193 0.00961641 1.07715 -0.0982368 0.51 -2.49397
VAL_144 -3.88443 0.488678 1.23527 0.0198282 0 0 0 0 0 0 0 0 0 0 -0.0540589 0.0160456 0.667844 -0.143096 0.29 -1.36391
GLU_145 -4.11783 0.64889 3.12753 0.00379553 0 -0.379635 0 0 -0.56918 -1.75252 0 0 0 0 -0.0422894 0.0181116 1.05356 0.0625946 -0.81 -2.75697
THR_146 -4.61798 0.362334 2.78436 0.0109807 0 -0.19093 0 0 0 -0.329352 0 0 0 0 -0.153964 0.167067 0.146681 -0.409221 -0.27 -2.50002
SER_147 -4.77025 0.407182 3.39743 0.00249407 0 -0.211998 0 0 -0.556351 -1.13519 0 0 0 0 0.399068 0.023291 0.172862 -0.0530629 -0.37 -2.69452
ALA_148 -3.09428 0.210058 1.11853 0.000702956 0 0 0 0 -0.0480969 0 0 0 0 0 -0.222871 0.00190326 0 -0.106448 0.16 -1.9805
LYS_149 -3.33773 0.355348 1.64823 0.00543363 0 -0.595702 0 0 0 0 0 0 0 0 -0.109311 0.0199486 0.903173 -0.042735 -0.65 -1.80335
THR_150 -2.56455 0.382139 1.75414 0.0048421 0 -0.111778 0 0 -0.556351 -0.534594 0 0 0 0 -0.141073 0.221574 0.0140876 -0.0690212 -0.27 -1.87059
ARG_151 -2.79167 0.28555 1.69874 0.0117797 0 -0.0720953 0 0 0 0 0 0 0 0 0.106948 0.0415453 0.99594 0.221748 -0.98 -0.481507
ALA_152 -2.85942 0.312877 1.69434 0.00110522 0 0 0 0 0 0 0 0 0 0 -0.110915 0.0150891 0 0.147863 0.16 -0.639063
ASN_153 -3.39052 0.189129 1.95209 0.00669019 0 -0.0996085 0 0 -0.56918 0 0 0 0 0 -0.185819 0.0560358 0.704756 -0.424206 -0.89 -2.65063
VAL_154 -4.22004 0.583461 1.43412 0.0124017 0 0 0 0 0 0 0 0 0 0 0.0455951 0.0154028 0.00849565 -0.123414 0.29 -1.95398
ASP_155 -3.28868 0.368185 1.81561 0.00298214 0 -0.0863732 0 0 0 0 0 0 0 0 -0.169097 0.00528601 0.326724 -0.012155 -0.67 -1.70752
LYS_156 -4.05898 0.523918 2.47645 0.00790074 0 -0.356749 0 0 0 -0.447614 0 0 0 0 0.0369059 0.0739928 1.53147 -0.0753153 -0.65 -0.938028
VAL_157 -4.62531 0.84066 0.990774 0.00924753 0 0 0 0 0 0 0 0 0 0 -0.103196 0.0548715 0.605266 0.152769 0.29 -1.78492
PHE_158 -7.69264 0.89212 1.51185 0.0215775 0 0 0 0 0 0 0 0 0 0 0.0435521 0.00475626 0.308719 0.022781 0.63 -4.25728
PHE_159 -6.06247 0.516449 2.38837 0.0215978 0 0 0 0 0 0 0 0 0 0 -0.089949 0.00193623 0.391035 0.0788188 0.63 -2.12422
ASP_160 -4.45881 0.336671 3.24178 0.00285149 0 -0.534771 0 0 0 -0.537156 0 0 0 0 -0.126657 0.0920052 0.333574 0.0173147 -0.67 -2.30319
LEU_161 -6.14559 0.963515 1.98597 0.00865503 0 0 0 0 0 0 0 0 0 0 -0.112139 0.108579 0.60907 -0.117316 -0.1 -2.79926
MET_162 -6.6523 0.924652 2.23246 0.00350213 0 0 0 0 0 0 0 0 0 0 -0.105256 0.135533 1.2066 -0.0893303 -0.34 -2.68414
ARG_163 -6.00228 0.567579 4.24376 0.0110401 0 -0.494626 0 0 0 -0.756468 0 0 0 0 -0.211597 0.00302003 1.84792 -0.0837254 -0.98 -1.85539
GLU_164 -4.84124 0.284646 2.80666 0.00474274 0 -0.0706809 0 0 -0.112374 0 0 0 0 0 -0.213078 0.0167873 0.878642 -0.142597 -0.81 -2.19849
ILE_165 -6.71962 0.530383 2.34611 0.0177261 0 0 0 0 0 0 0 0 0 0 -0.0438642 0.00130054 0.131863 -0.0682459 0.24 -3.56434
ARG_166 -6.01507 0.464399 4.25624 0.0103057 0 -0.734153 0 0 0 -0.635903 0 0 0 0 -0.161405 0.00667634 1.81193 -0.0765299 -0.98 -2.0535
ALA_167 -3.35025 0.199495 1.63365 0.000783586 0 0 0 0 0 0 0 0 0 0 -0.161467 0.0736098 0 -0.157003 0.16 -1.60118
ARG_168 -5.75471 0.512594 4.0464 0.0155339 0 -0.88694 0 0 -0.191973 -0.716663 0 0 0 0 -0.170856 0.0222825 3.27808 -0.0704198 -0.98 -0.896669
LYS_169 -5.26813 0.381558 3.96339 0.00334761 0 -0.189866 0 0 -0.314145 -0.434536 0 0 0 0 -0.207649 0.0936931 1.08811 -0.0406099 -0.65 -1.57485
MET_170 -3.03005 0.269709 1.51979 0.00852718 0 0 0 0 0 0 0 0 0 0 0.0382225 0.0253443 1.14758 -0.0353599 -0.34 -0.396242
GLU_171 -2.49962 0.0691415 1.49452 0.00550102 0 -0.154412 0 0 0 0 0 0 0 0 -0.269084 0.00140056 0.845178 -0.139913 -0.81 -1.45729
ASP_172 -2.37901 0.170154 1.83506 0.0034616 0 -0.328433 0 0 0 -0.0243882 0 0 0 0 -0.163032 0.0189206 0.57024 -0.0734276 -0.67 -1.04045
SER_p:CtermProteinFull_173 -1.49218 0.0668205 1.15896 0.00480385 0 0 0 0 0 0 0 0 0 0 0 0 0.340913 0 -0.37 -0.290683
GLY_p:NtermProteinFull_174 -0.797749 0.0547403 0.72475 0.000142012 0 0 0 0 -0.139579 0 0 0 0 0 0 0.0293122 0 0 -0.17 -0.298383
GLN_175 -2.12969 0.0824393 1.91272 0.00439586 0 -0.0870394 0 0 0 -0.397788 0 0 0 0 -0.235795 0.145942 1.34697 0.0684507 -0.97 -0.259386
TYR_176 -3.79319 0.200253 1.80455 0.026581 0 0 0 0 0 0 0 0 0 0 -0.111351 0.0123883 0.269094 -0.303816 0.51 -1.38549
LEU_177 -3.21565 0.163795 1.00542 0.00663931 0 0 0 0 0 0 0 0 0 0 -0.095046 0.00414351 0.275241 -0.0787402 -0.1 -2.0342
VAL_178 -3.25425 0.14436 0.851744 0.0177213 0 0 0 0 0 0 0 0 0 0 0.083436 0.0118732 0.0283836 -0.0695827 0.29 -1.89632
TYR_179 -6.40793 0.496982 2.52036 0.022247 0 0 0 0 0 -0.301495 0 0 0 0 -0.0349101 0.000257922 0.796566 -0.0929134 0.51 -2.49083
ASN_180 -3.26882 0.172982 1.58516 0.00574281 0 0.00272952 0 0 0 -0.447413 0 0 0 0 0.0601729 0.000449297 1.36622 0.124286 -0.89 -1.28849
GLY_181 -2.84687 0.0950214 1.66281 0.000175445 0 0 0 0 0 0 0 0 0 0 0.246479 0.0179592 0 -0.643924 -0.17 -1.63835
ASP_182 -2.34144 0.0353537 1.71239 0.00280489 0 -0.0937638 0 0 0 -0.424564 0 0 0 0 -0.0871601 2.8378e-05 0.648018 0.064751 -0.67 -1.15358
LEU_183 -5.18465 0.447574 1.68836 0.00532626 0 0 0 0 0 0 0 0 0 0 -0.00339476 0.11947 0.277789 0.0909295 -0.1 -2.65859
VAL_184 -3.98962 0.100292 1.98687 0.0103845 0 0 0 0 0 0 0 0 0 0 -0.191337 0.00343169 0.010599 -0.326321 0.29 -2.1057
GLU_185 -5.6788 0.325622 3.32545 0.00701997 0 -0.344557 0 0 0 -1.14613 0 0 0 0 -0.197839 0.130309 1.1035 -0.0181718 -0.81 -3.30359
TYR_186 -7.29791 0.627368 2.7281 0.0228812 0 0 0 0 0 -0.551664 0 0 0 0 -0.153236 0.00592627 0.403833 -0.211723 0.51 -3.91643
GLU_187 -4.77953 0.318924 3.00785 0.00786032 0 0.0885681 0 0 -0.789825 0 0 0 0 0 -0.216254 0.10955 2.24107 0.020678 -0.81 -0.80111
ALA_188 -2.99089 0.219252 1.53019 0.00100747 0 0 0 0 0 0 0 0 0 0 -0.105878 0.0451093 0 -0.15553 0.16 -1.29674
ASP_189 -4.19786 0.262226 2.69399 0.00280882 0 -0.211665 0 0 -0.456548 -0.427384 0 0 0 0 -0.135977 0.00503894 0.467481 -0.087156 -0.67 -2.75505
HIS_190 -2.46383 0.284772 1.24068 0.0180349 0 0.0143717 0 0 -0.333277 0 0 0 0 0 -0.0824924 0.0527913 2.27994 -0.252086 0.56 1.3189
MET_191 -3.81369 0.436261 1.40021 0.015507 0 0 0 0 0 0 0 0 0 0 0.0991834 0.112892 1.05569 0.192887 -0.34 -0.841051
ALA_192 -2.51316 0.165939 1.30267 0.000950642 0 0 0 0 0 0 0 0 0 0 -0.233559 0.000404552 0 0.00259924 0.16 -1.11416
GLN_193 -2.41749 0.0910333 1.04954 0.00534613 0 -0.0834561 0 0 0 0 0 0 0 0 -0.2056 0.0253871 0.792744 0.0126472 -0.97 -1.69985
LEU_194 -3.60298 0.183879 1.61022 0.0094118 0 0 0 0 0 0 0 0 0 0 2.59336 2.86052e-05 0.159208 0.090636 -0.1 0.943765
GLN_195 -2.73397 0.155294 1.76637 0.00492566 0 -0.0134089 0 0 0 0 0 0 0 0 -0.0403569 0.0738069 0.958435 0.0115236 -0.97 -0.787383
ARG_196 -2.24929 0.0515514 1.39741 0.0101677 0 -0.0615043 0 0 0 0 0 0 0 0 -0.219908 0.00307603 1.4297 -0.009311 -0.98 -0.628097
VAL_197 -4.32123 0.39609 1.89615 0.0149293 0 0 0 0 0 0 0 0 0 0 -0.0848171 0.0390582 0.0427804 -0.198337 0.29 -1.92537
HIS_D_198 -6.02488 0.329268 3.01182 0.00377209 0 -0.03021 0 0 0 -0.871977 0 0 0 0 -0.0301479 0.0116438 1.83238 0.0505057 0.56 -1.15782
GLY_199 -3.08569 0.144115 1.38601 4.15717e-05 0 0 0 0 0 0 0 0 0 0 0.462702 0.0280514 0 0.424069 -0.17 -0.810701
PHE_200 -5.38686 0.292072 1.626 0.0236128 0 0 0 0 0 0 0 0 0 0 0.0486708 0.0265749 0.334293 -0.193004 0.63 -2.59864
LEU_201 -6.13981 0.735279 1.8298 0.0185877 0 0 0 0 0 0 0 0 0 0 -0.129296 0.0108792 3.1 -0.0801777 -0.1 -0.754744
MET_202 -5.27315 0.571835 2.4515 0.00404421 0 0 0 0 0 0 0 0 0 0 0.06576 0.200779 1.12426 0.156284 -0.34 -1.03869
ASN_203 -3.90087 0.114661 2.94047 0.00837546 0 -0.162532 0 0 -0.139579 0 0 0 0 0 -0.0479384 0.108439 0.773632 -0.123393 -0.89 -1.31873
ASP_204 -3.537 0.377411 2.59959 0.00684864 0 -0.316502 0 0 0 -0.397788 0 0 0 0 0.407462 7.71086e-05 0.17095 -0.225213 -0.67 -1.58416
CYS_205 -4.24449 0.358217 2.12178 0.00193623 0 0 0 0 0 0 0 0 0 0 -0.0139877 0.0786762 0.162378 -0.146585 1.7 0.0179228
LEU_206 -5.01986 0.262091 1.15498 0.00912936 0 0 0 0 0 0 0 0 0 0 -0.00156881 0.0286924 0.438766 -0.111341 -0.1 -3.33911
LEU_207 -4.38467 0.188738 1.50672 0.00683438 0 0 0 0 0 0 0 0 0 0 -0.0525282 0.00271666 0.375547 -0.124959 -0.1 -2.58161
VAL_208 -3.886 0.0405148 1.54661 0.0106146 0 0 0 0 0 0 0 0 0 0 -0.188429 0.00500463 0.00697735 -0.319588 0.29 -2.49429
ALA_209 -2.79135 0.0964833 1.59362 0.000963876 0 0 0 0 0 0 0 0 0 0 0.0793947 0.00813426 0 0.228629 0.16 -0.624134
THR_210 -2.972 0.113737 1.93301 0.00842358 0 0.0177173 0 0 0 0 0 0 0 0 -0.0259453 0.006949 0.047242 -0.0942229 -0.27 -1.23509
TRP_211 -3.23973 0.118747 1.1361 0.0212228 0 0 0 0 0 0 0 0 0 0 -0.0253804 0.128455 0.527488 -0.0504722 0.91 -0.473579
LEU_212 -3.45114 0.35791 1.6977 0.0106959 0.00110732 0 0 0 0 0 0 0 0 0 0.167298 0.00518443 0.35622 -0.0405686 -0.1 -0.995599
PRO_213 -1.69624 0.388532 0.51669 0.000978881 0.026337 0 0 0 0 0 0 0 0 0 -0.191394 0.208237 0.174119 -0.474495 0.02 -1.02723
GLN_214 -3.27971 0.398933 1.99471 0.00422747 0 0 0 0 0 0 0 0 0 0 -0.0825454 0.177178 1.0237 -0.00362165 -0.97 -0.737126
ARG_215 -1.5279 0.347925 0.991982 0.00956117 0 -0.0881422 0 0 -0.157152 0 0 0 0 0 0.199235 0.00874621 1.28494 -0.0843832 -0.98 0.00480896
ARG_216 -1.62453 0.21543 1.0122 0.0120397 0 -0.0881422 0 0 -0.157152 0 0 0 0 0 0.158294 0.078025 1.19464 -0.291724 -0.98 -0.470907
GLY_217 -1.61773 0.363205 1.04744 0.000144274 0 0 0 0 0 0 0 0 0 0 2.09476 0.0326835 0 -0.235599 -0.17 1.51491
MET_218 -2.51413 0.365731 1.06049 0.00542248 0 0 0 0 0 0 0 0 0 0 0.273348 0.0110907 1.06143 0.129783 -0.34 0.0531697
TYR_219 -4.2546 0.226646 1.95588 0.024534 0 0 0 0 0 0 0 0 0 0 -0.152133 0.00247613 0.843707 -0.101761 0.51 -0.945247
ARG_220 -2.58459 0.136911 0.842785 0.0110753 0 0.00187342 0 0 0 0 0 0 0 0 0.00461675 0.0221827 2.66004 -0.070909 -0.98 0.0439904
TYR_221 -3.59497 0.148724 1.88786 0.0247779 0 0 0 0 0 0 0 0 0 0 -0.0239847 0.000160901 0.518492 -0.114915 0.51 -0.643852
ASN_222 -2.20163 0.0595916 1.25732 0.00321536 0 0.00198001 0 0 0 0 0 0 0 0 -0.00291917 0.0435094 0.889174 0.110029 -0.89 -0.729725
ALA_223 -3.14701 0.0846152 1.5138 0.00100509 0 0 0 0 0 0 0 0 0 0 0.238115 0.119014 0 0.358389 0.16 -0.672065
LEU_224 -3.02201 0.127328 0.662562 0.0145122 0 0 0 0 0 0 0 0 0 0 -0.093292 0.118014 0.51143 -0.145906 -0.1 -1.92736
TYR_225 -6.84882 0.565768 2.58759 0.0238732 0.00153774 0 0 0 0 -1.05046 0 0 0 0 0.0752264 0.0175023 0.179133 -0.113753 0.51 -4.05241
PRO_226 -3.59302 0.486518 1.35645 0.000899942 0.090591 0 0 0 0 0 0 0 0 0 -0.260915 0.0477354 0.169577 -0.617487 0.02 -2.29965
LEU_227 -5.11762 0.477977 1.71105 0.00929745 0 0 0 0 -0.0113882 0 0 0 0 0 -0.151244 0.0669741 0.0698479 0.0213706 -0.1 -3.02374
ASP_228 -3.3236 0.427631 2.61033 0.00926176 0 -0.216632 0 0 0 -0.447693 0 0 0 0 -0.2525 0.00975346 0.615874 -0.217265 -0.67 -1.45483
[truncated: 6,881 more chars]
