# Supplementary material for: A Generic Program for Multistate Protein Design
Source: PLoS One. 2011 Jul 6;6(7):e20937. doi: 10.1371/journal.pone.0020937 (PMC3130737; doi:10.1371/journal.pone.0020937)
Supplement: File S1 — “Protocol capture” file that contains the input files, command lines, and support scripts that were used in this computational study. (BZ2) [file pone.0020937.s001.bz2 › MSD_protocol_capture/Capture_Files/orthogonal_interface_files/input_files/state_versions/v11.2/024.d16_v11.1_1_11dG_RalA2andSec5_0010_0001.pdb]

ATOM      1  N   SER A  11      15.761 -17.974 -25.282  1.00  0.00              
ATOM      2  CA  SER A  11      16.400 -18.935 -24.339  1.00  0.00              
ATOM      3  C   SER A  11      15.513 -19.210 -23.124  1.00  0.00              
ATOM      4  O   SER A  11      15.750 -20.161 -22.371  1.00  0.00              
ATOM      5  CB  SER A  11      17.748 -18.412 -23.884  1.00  0.00              
ATOM      6  OG  SER A  11      17.629 -17.246 -23.116  1.00  0.00              
ATOM      7 1H   SER A  11      16.213 -17.108 -25.495  1.00  0.00              
ATOM      8 2H   SER A  11      15.569 -18.250 -26.224  1.00  0.00              
ATOM      9 3H   SER A  11      14.858 -17.597 -25.076  1.00  0.00              
ATOM     10  HA  SER A  11      16.684 -19.878 -24.808  1.00  0.00              
ATOM     11 1HB  SER A  11      18.237 -19.181 -23.287  1.00  0.00              
ATOM     12 2HB  SER A  11      18.354 -18.196 -24.763  1.00  0.00              
ATOM     13  HG  SER A  11      18.502 -16.948 -22.848  1.00  0.00              
ATOM     14  N   LEU A  12      14.494 -18.377 -22.931  1.00  0.00              
ATOM     15  CA  LEU A  12      13.562 -18.562 -21.824  1.00  0.00              
ATOM     16  C   LEU A  12      12.626 -19.721 -22.132  1.00  0.00              
ATOM     17  O   LEU A  12      12.237 -19.922 -23.285  1.00  0.00              
ATOM     18  CB  LEU A  12      12.726 -17.298 -21.603  1.00  0.00              
ATOM     19  CG  LEU A  12      13.293 -16.164 -20.746  1.00  0.00              
ATOM     20  CD1 LEU A  12      14.597 -15.649 -21.344  1.00  0.00              
ATOM     21  CD2 LEU A  12      12.261 -15.046 -20.660  1.00  0.00              
ATOM     22  H   LEU A  12      14.361 -17.599 -23.561  1.00  0.00              
ATOM     23  HA  LEU A  12      14.114 -18.819 -20.921  1.00  0.00              
ATOM     24 1HB  LEU A  12      12.655 -16.950 -22.633  1.00  0.00              
ATOM     25 2HB  LEU A  12      11.730 -17.533 -21.228  1.00  0.00              
ATOM     26  HG  LEU A  12      13.446 -16.561 -19.743  1.00  0.00              
ATOM     27 1HD1 LEU A  12      14.988 -14.842 -20.723  1.00  0.00              
ATOM     28 2HD1 LEU A  12      15.324 -16.460 -21.385  1.00  0.00              
ATOM     29 3HD1 LEU A  12      14.412 -15.275 -22.350  1.00  0.00              
ATOM     30 1HD2 LEU A  12      12.657 -14.233 -20.050  1.00  0.00              
ATOM     31 2HD2 LEU A  12      12.041 -14.675 -21.661  1.00  0.00              
ATOM     32 3HD2 LEU A  12      11.347 -15.428 -20.206  1.00  0.00              
ATOM     33  N   ALA A  13      12.274 -20.491 -21.107  1.00  0.00              
ATOM     34  CA  ALA A  13      11.361 -21.608 -21.305  1.00  0.00              
ATOM     35  C   ALA A  13      10.017 -20.956 -21.621  1.00  0.00              
ATOM     36  O   ALA A  13       9.688 -19.905 -21.071  1.00  0.00              
ATOM     37  CB  ALA A  13      11.258 -22.447 -20.032  1.00  0.00              
ATOM     38  H   ALA A  13      12.636 -20.309 -20.183  1.00  0.00              
ATOM     39  HA  ALA A  13      11.718 -22.207 -22.143  1.00  0.00              
ATOM     40 1HB  ALA A  13      10.572 -23.277 -20.198  1.00  0.00              
ATOM     41 2HB  ALA A  13      12.242 -22.837 -19.772  1.00  0.00              
ATOM     42 3HB  ALA A  13      10.886 -21.827 -19.218  1.00  0.00              
ATOM     43  N   TRP A  14       9.253 -21.570 -22.517  1.00  0.00              
ATOM     44  CA  TRP A  14       7.937 -21.056 -22.880  1.00  0.00              
ATOM     45  C   TRP A  14       6.883 -22.065 -22.446  1.00  0.00              
ATOM     46  O   TRP A  14       6.831 -23.177 -22.974  1.00  0.00              
ATOM     47  CB  TRP A  14       7.844 -20.791 -24.384  1.00  0.00              
ATOM     48  CG  TRP A  14       8.587 -19.566 -24.823  1.00  0.00              
ATOM     49  CD1 TRP A  14       9.938 -19.433 -24.946  1.00  0.00              
ATOM     50  CD2 TRP A  14       8.023 -18.304 -25.198  1.00  0.00              
ATOM     51  NE1 TRP A  14      10.251 -18.166 -25.372  1.00  0.00              
ATOM     52  CE2 TRP A  14       9.090 -17.453 -25.536  1.00  0.00              
ATOM     53  CE3 TRP A  14       6.714 -17.811 -25.280  1.00  0.00              
ATOM     54  CZ2 TRP A  14       8.896 -16.144 -25.946  1.00  0.00              
ATOM     55  CZ3 TRP A  14       6.520 -16.498 -25.693  1.00  0.00              
ATOM     56  CH2 TRP A  14       7.579 -15.689 -26.017  1.00  0.00              
ATOM     57  H   TRP A  14       9.591 -22.413 -22.959  1.00  0.00              
ATOM     58  HA  TRP A  14       7.749 -20.119 -22.356  1.00  0.00              
ATOM     59 1HB  TRP A  14       8.264 -21.628 -24.942  1.00  0.00              
ATOM     60 2HB  TRP A  14       6.804 -20.647 -24.676  1.00  0.00              
ATOM     61  HD1 TRP A  14      10.543 -20.304 -24.701  1.00  0.00              
ATOM     62  HE1 TRP A  14      11.184 -17.815 -25.538  1.00  0.00              
ATOM     63  HE3 TRP A  14       5.838 -18.411 -25.038  1.00  0.00              
ATOM     64  HZ2 TRP A  14       9.766 -15.535 -26.194  1.00  0.00              
ATOM     65  HZ3 TRP A  14       5.496 -16.127 -25.752  1.00  0.00              
ATOM     66  HH2 TRP A  14       7.383 -14.665 -26.337  1.00  0.00              
ATOM     67  N   HIS A  15       6.059 -21.676 -21.478  1.00  0.00              
ATOM     68  CA  HIS A  15       5.002 -22.543 -20.974  1.00  0.00              
ATOM     69  C   HIS A  15       3.700 -22.282 -21.731  1.00  0.00              
ATOM     70  O   HIS A  15       3.148 -21.173 -21.687  1.00  0.00              
ATOM     71  CB  HIS A  15       4.823 -22.315 -19.475  1.00  0.00              
ATOM     72  CG  HIS A  15       6.081 -22.526 -18.693  1.00  0.00              
ATOM     73  ND1 HIS A  15       6.719 -23.748 -18.628  1.00  0.00              
ATOM     74  CD2 HIS A  15       6.833 -21.670 -17.961  1.00  0.00              
ATOM     75  CE1 HIS A  15       7.808 -23.634 -17.889  1.00  0.00              
ATOM     76  NE2 HIS A  15       7.901 -22.383 -17.473  1.00  0.00              
ATOM     77  H   HIS A  15       6.169 -20.753 -21.082  1.00  0.00              
ATOM     78  HA  HIS A  15       5.270 -23.585 -21.146  1.00  0.00              
ATOM     79 1HB  HIS A  15       4.501 -21.289 -19.286  1.00  0.00              
ATOM     80 2HB  HIS A  15       4.081 -23.006 -19.077  1.00  0.00              
ATOM     81  HD2 HIS A  15       6.731 -20.610 -17.725  1.00  0.00              
ATOM     82  HE1 HIS A  15       8.454 -24.495 -17.717  1.00  0.00              
ATOM     83  HE2 HIS A  15       8.635 -22.004 -16.891  1.00  0.00              
ATOM     84  N   ARG A  16       3.221 -23.312 -22.425  1.00  0.00              
ATOM     85  CA  ARG A  16       2.036 -23.196 -23.259  1.00  0.00              
ATOM     86  C   ARG A  16       0.751 -23.541 -22.529  1.00  0.00              
ATOM     87  O   ARG A  16       0.329 -24.706 -22.458  1.00  0.00              
ATOM     88  CB  ARG A  16       2.170 -24.013 -24.536  1.00  0.00              
ATOM     89  CG  ARG A  16       3.246 -23.529 -25.495  1.00  0.00              
ATOM     90  CD  ARG A  16       3.326 -24.297 -26.763  1.00  0.00              
ATOM     91  NE  ARG A  16       4.396 -23.879 -27.655  1.00  0.00              
ATOM     92  CZ  ARG A  16       4.301 -22.872 -28.545  1.00  0.00              
ATOM     93  NH1 ARG A  16       3.178 -22.204 -28.694  1.00  0.00              
ATOM     94  NH2 ARG A  16       5.360 -22.589 -29.284  1.00  0.00              
ATOM     95  H   ARG A  16       3.697 -24.200 -22.368  1.00  0.00              
ATOM     96  HA  ARG A  16       1.912 -22.162 -23.582  1.00  0.00              
ATOM     97 1HB  ARG A  16       2.389 -25.037 -24.237  1.00  0.00              
ATOM     98 2HB  ARG A  16       1.203 -23.980 -25.037  1.00  0.00              
ATOM     99 1HG  ARG A  16       3.044 -22.487 -25.746  1.00  0.00              
ATOM    100 2HG  ARG A  16       4.213 -23.601 -24.995  1.00  0.00              
ATOM    101 1HD  ARG A  16       3.489 -25.349 -26.530  1.00  0.00              
ATOM    102 2HD  ARG A  16       2.388 -24.186 -27.305  1.00  0.00              
ATOM    103  HE  ARG A  16       5.334 -24.246 -27.753  1.00  0.00              
ATOM    104 1HH1 ARG A  16       2.372 -22.444 -28.134  1.00  0.00              
ATOM    105 2HH1 ARG A  16       3.127 -21.453 -29.367  1.00  0.00              
ATOM    106 1HH2 ARG A  16       6.209 -23.125 -29.169  1.00  0.00              
ATOM    107 2HH2 ARG A  16       5.315 -21.841 -29.959  1.00  0.00              
ATOM    108  N   VAL A  17       0.128 -22.503 -21.991  1.00  0.00              
ATOM    109  CA  VAL A  17      -1.096 -22.646 -21.225  1.00  0.00              
ATOM    110  C   VAL A  17      -2.322 -22.522 -22.114  1.00  0.00              
ATOM    111  O   VAL A  17      -2.441 -21.593 -22.912  1.00  0.00              
ATOM    112  CB  VAL A  17      -1.141 -21.578 -20.099  1.00  0.00              
ATOM    113  CG1 VAL A  17      -2.486 -21.616 -19.378  1.00  0.00              
ATOM    114  CG2 VAL A  17       0.001 -21.824 -19.120  1.00  0.00              
ATOM    115  H   VAL A  17       0.522 -21.582 -22.120  1.00  0.00              
ATOM    116  HA  VAL A  17      -1.173 -23.640 -20.783  1.00  0.00              
ATOM    117  HB  VAL A  17      -0.987 -20.593 -20.539  1.00  0.00              
ATOM    118 1HG1 VAL A  17      -2.499 -20.859 -18.592  1.00  0.00              
ATOM    119 2HG1 VAL A  17      -3.287 -21.411 -20.090  1.00  0.00              
ATOM    120 3HG1 VAL A  17      -2.635 -22.600 -18.936  1.00  0.00              
ATOM    121 1HG2 VAL A  17      -0.030 -21.074 -18.330  1.00  0.00              
ATOM    122 2HG2 VAL A  17      -0.103 -22.817 -18.683  1.00  0.00              
ATOM    123 3HG2 VAL A  17       0.953 -21.756 -19.647  1.00  0.00              
ATOM    124  N   ILE A  18      -3.239 -23.469 -21.967  1.00  0.00              
ATOM    125  CA  ILE A  18      -4.494 -23.421 -22.686  1.00  0.00              
ATOM    126  C   ILE A  18      -5.658 -23.365 -21.706  1.00  0.00              
ATOM    127  O   ILE A  18      -5.759 -24.189 -20.793  1.00  0.00              
ATOM    128  CB  ILE A  18      -4.653 -24.648 -23.606  1.00  0.00              
ATOM    129  CG1 ILE A  18      -3.541 -24.639 -24.662  1.00  0.00              
ATOM    130  CG2 ILE A  18      -6.034 -24.635 -24.252  1.00  0.00              
ATOM    131  CD1 ILE A  18      -3.547 -25.835 -25.574  1.00  0.00              
ATOM    132  H   ILE A  18      -3.060 -24.240 -21.340  1.00  0.00              
ATOM    133  HA  ILE A  18      -4.567 -22.505 -23.271  1.00  0.00              
ATOM    134  HB  ILE A  18      -4.532 -25.554 -23.014  1.00  0.00              
ATOM    135 1HG1 ILE A  18      -3.663 -23.733 -25.255  1.00  0.00              
ATOM    136 2HG1 ILE A  18      -2.590 -24.598 -24.130  1.00  0.00              
ATOM    137 1HG2 ILE A  18      -6.139 -25.504 -24.902  1.00  0.00              
ATOM    138 2HG2 ILE A  18      -6.799 -24.667 -23.478  1.00  0.00              
ATOM    139 3HG2 ILE A  18      -6.152 -23.726 -24.841  1.00  0.00              
ATOM    140 1HD1 ILE A  18      -2.729 -25.753 -26.290  1.00  0.00              
ATOM    141 2HD1 ILE A  18      -3.421 -26.744 -24.984  1.00  0.00              
ATOM    142 3HD1 ILE A  18      -4.493 -25.879 -26.110  1.00  0.00              
ATOM    143  N   MET A  19      -6.520 -22.371 -21.899  1.00  0.00              
ATOM    144  CA  MET A  19      -7.741 -22.225 -21.113  1.00  0.00              
ATOM    145  C   MET A  19      -8.857 -22.995 -21.803  1.00  0.00              
ATOM    146  O   MET A  19      -9.146 -22.726 -22.962  1.00  0.00              
ATOM    147  CB  MET A  19      -8.173 -20.749 -21.045  1.00  0.00              
ATOM    148  CG  MET A  19      -7.128 -19.773 -20.528  1.00  0.00              
ATOM    149  SD  MET A  19      -6.699 -20.067 -18.816  1.00  0.00              
ATOM    150  CE  MET A  19      -8.165 -19.431 -17.933  1.00  0.00              
ATOM    151  H   MET A  19      -6.315 -21.693 -22.620  1.00  0.00              
ATOM    152  HA  MET A  19      -7.597 -22.651 -20.120  1.00  0.00              
ATOM    153 1HB  MET A  19      -8.457 -20.455 -22.055  1.00  0.00              
ATOM    154 2HB  MET A  19      -9.046 -20.703 -20.394  1.00  0.00              
ATOM    155 1HG  MET A  19      -6.235 -19.874 -21.144  1.00  0.00              
ATOM    156 2HG  MET A  19      -7.527 -18.764 -20.629  1.00  0.00              
ATOM    157 1HE  MET A  19      -8.026 -19.555 -16.859  1.00  0.00              
ATOM    158 2HE  MET A  19      -8.297 -18.373 -18.163  1.00  0.00              
ATOM    159 3HE  MET A  19      -9.050 -19.984 -18.251  1.00  0.00              
ATOM    160  N   VAL A  20      -9.485 -23.937 -21.103  1.00  0.00              
ATOM    161  CA  VAL A  20     -10.592 -24.690 -21.695  1.00  0.00              
ATOM    162  C   VAL A  20     -11.811 -24.629 -20.787  1.00  0.00              
ATOM    163  O   VAL A  20     -11.693 -24.378 -19.584  1.00  0.00              
ATOM    164  CB  VAL A  20     -10.246 -26.178 -21.940  1.00  0.00              
ATOM    165  CG1 VAL A  20      -9.072 -26.294 -22.885  1.00  0.00              
ATOM    166  CG2 VAL A  20      -9.953 -26.869 -20.617  1.00  0.00              
ATOM    167  H   VAL A  20      -9.203 -24.142 -20.155  1.00  0.00              
ATOM    168  HA  VAL A  20     -10.909 -24.251 -22.642  1.00  0.00              
ATOM    169  HB  VAL A  20     -11.113 -26.676 -22.377  1.00  0.00              
ATOM    170 1HG1 VAL A  20      -8.840 -27.347 -23.049  1.00  0.00              
ATOM    171 2HG1 VAL A  20      -9.324 -25.827 -23.836  1.00  0.00              
ATOM    172 3HG1 VAL A  20      -8.206 -25.795 -22.451  1.00  0.00              
ATOM    173 1HG2 VAL A  20      -9.712 -27.916 -20.799  1.00  0.00              
ATOM    174 2HG2 VAL A  20      -9.108 -26.381 -20.132  1.00  0.00              
ATOM    175 3HG2 VAL A  20     -10.829 -26.806 -19.972  1.00  0.00              
ATOM    176  N   GLY A  21     -12.981 -24.864 -21.370  1.00  0.00              
ATOM    177  CA  GLY A  21     -14.212 -24.770 -20.613  1.00  0.00              
ATOM    178  C   GLY A  21     -15.301 -24.104 -21.426  1.00  0.00              
ATOM    179  O   GLY A  21     -15.014 -23.437 -22.417  1.00  0.00              
ATOM    180  H   GLY A  21     -13.023 -25.111 -22.348  1.00  0.00              
ATOM    181 1HA  GLY A  21     -14.537 -25.773 -20.336  1.00  0.00              
ATOM    182 2HA  GLY A  21     -14.032 -24.185 -19.712  1.00  0.00              
ATOM    183  N   SER A  22     -16.548 -24.287 -21.008  1.00  0.00              
ATOM    184  CA  SER A  22     -17.693 -23.723 -21.715  1.00  0.00              
ATOM    185  C   SER A  22     -17.819 -22.215 -21.592  1.00  0.00              
ATOM    186  O   SER A  22     -17.178 -21.589 -20.750  1.00  0.00              
ATOM    187  CB  SER A  22     -18.965 -24.381 -21.219  1.00  0.00              
ATOM    188  OG  SER A  22     -19.258 -24.028 -19.895  1.00  0.00              
ATOM    189  H   SER A  22     -16.706 -24.834 -20.173  1.00  0.00              
ATOM    190  HA  SER A  22     -17.713 -23.974 -22.777  1.00  0.00              
ATOM    191 1HB  SER A  22     -19.790 -24.071 -21.859  1.00  0.00              
ATOM    192 2HB  SER A  22     -18.846 -25.462 -21.280  1.00  0.00              
ATOM    193  HG  SER A  22     -20.188 -24.191 -19.719  1.00  0.00              
ATOM    194  N   GLY A  23     -18.678 -21.643 -22.429  1.00  0.00              
ATOM    195  CA  GLY A  23     -18.890 -20.208 -22.416  1.00  0.00              
ATOM    196  C   GLY A  23     -19.506 -19.661 -21.140  1.00  0.00              
ATOM    197  O   GLY A  23     -20.358 -20.311 -20.531  1.00  0.00              
ATOM    198  H   GLY A  23     -19.194 -22.211 -23.085  1.00  0.00              
ATOM    199 1HA  GLY A  23     -17.932 -19.705 -22.550  1.00  0.00              
ATOM    200 2HA  GLY A  23     -19.557 -19.939 -23.234  1.00  0.00              
ATOM    201  N   GLY A  24     -19.061 -18.474 -20.731  1.00  0.00              
ATOM    202  CA  GLY A  24     -19.570 -17.853 -19.519  1.00  0.00              
ATOM    203  C   GLY A  24     -18.959 -18.231 -18.182  1.00  0.00              
ATOM    204  O   GLY A  24     -19.389 -17.722 -17.148  1.00  0.00              
ATOM    205  H   GLY A  24     -18.355 -17.993 -21.271  1.00  0.00              
ATOM    206 1HA  GLY A  24     -19.440 -16.773 -19.591  1.00  0.00              
ATOM    207 2HA  GLY A  24     -20.630 -18.085 -19.418  1.00  0.00              
ATOM    208  N   VAL A  25     -17.951 -19.094 -18.188  1.00  0.00              
ATOM    209  CA  VAL A  25     -17.329 -19.540 -16.942  1.00  0.00              
ATOM    210  C   VAL A  25     -16.243 -18.589 -16.423  1.00  0.00              
ATOM    211  O   VAL A  25     -15.872 -18.648 -15.249  1.00  0.00              
ATOM    212  CB  VAL A  25     -16.712 -20.942 -17.111  1.00  0.00              
ATOM    213  CG1 VAL A  25     -17.772 -21.940 -17.550  1.00  0.00              
ATOM    214  CG2 VAL A  25     -15.570 -20.904 -18.114  1.00  0.00              
ATOM    215  H   VAL A  25     -17.604 -19.450 -19.067  1.00  0.00              
ATOM    216  HA  VAL A  25     -18.051 -19.565 -16.125  1.00  0.00              
ATOM    217  HB  VAL A  25     -16.287 -21.259 -16.158  1.00  0.00              
ATOM    218 1HG1 VAL A  25     -17.319 -22.926 -17.665  1.00  0.00              
ATOM    219 2HG1 VAL A  25     -18.560 -21.989 -16.799  1.00  0.00              
ATOM    220 3HG1 VAL A  25     -18.197 -21.625 -18.503  1.00  0.00              
ATOM    221 1HG2 VAL A  25     -15.145 -21.902 -18.221  1.00  0.00              
ATOM    222 2HG2 VAL A  25     -15.945 -20.563 -19.079  1.00  0.00              
ATOM    223 3HG2 VAL A  25     -14.799 -20.218 -17.762  1.00  0.00              
ATOM    224  N   GLY A  26     -15.745 -17.720 -17.298  1.00  0.00              
ATOM    225  CA  GLY A  26     -14.716 -16.766 -16.905  1.00  0.00              
ATOM    226  C   GLY A  26     -13.300 -17.044 -17.381  1.00  0.00              
ATOM    227  O   GLY A  26     -12.335 -16.592 -16.753  1.00  0.00              
ATOM    228  H   GLY A  26     -16.080 -17.717 -18.251  1.00  0.00              
ATOM    229 1HA  GLY A  26     -14.976 -15.781 -17.294  1.00  0.00              
ATOM    230 2HA  GLY A  26     -14.665 -16.725 -15.818  1.00  0.00              
ATOM    231  N   LYS A  27     -13.152 -17.784 -18.475  1.00  0.00              
ATOM    232  CA  LYS A  27     -11.817 -18.014 -19.023  1.00  0.00              
ATOM    233  C   LYS A  27     -11.109 -16.689 -19.324  1.00  0.00              
ATOM    234  O   LYS A  27      -9.998 -16.444 -18.844  1.00  0.00              
ATOM    235  CB  LYS A  27     -11.891 -18.870 -20.288  1.00  0.00              
ATOM    236  CG  LYS A  27     -12.485 -20.258 -20.065  1.00  0.00              
ATOM    237  CD  LYS A  27     -12.324 -21.157 -21.303  1.00  0.00              
ATOM    238  CE  LYS A  27     -13.059 -20.604 -22.521  1.00  0.00              
ATOM    239  NZ  LYS A  27     -14.537 -20.608 -22.336  1.00  0.00              
ATOM    240  H   LYS A  27     -13.950 -18.194 -18.939  1.00  0.00              
ATOM    241  HA  LYS A  27     -11.202 -18.536 -18.289  1.00  0.00              
ATOM    242 1HB  LYS A  27     -12.498 -18.323 -21.009  1.00  0.00              
ATOM    243 2HB  LYS A  27     -10.874 -18.966 -20.670  1.00  0.00              
ATOM    244 1HG  LYS A  27     -11.978 -20.720 -19.218  1.00  0.00              
ATOM    245 2HG  LYS A  27     -13.545 -20.148 -19.837  1.00  0.00              
ATOM    246 1HD  LYS A  27     -11.261 -21.240 -21.537  1.00  0.00              
ATOM    247 2HD  LYS A  27     -12.720 -22.145 -21.070  1.00  0.00              
ATOM    248 1HE  LYS A  27     -12.719 -19.583 -22.692  1.00  0.00              
ATOM    249 2HE  LYS A  27     -12.801 -21.220 -23.383  1.00  0.00              
ATOM    250 1HZ  LYS A  27     -14.981 -20.235 -23.164  1.00  0.00              
ATOM    251 2HZ  LYS A  27     -14.855 -21.555 -22.180  1.00  0.00              
ATOM    252 3HZ  LYS A  27     -14.778 -20.037 -21.539  1.00  0.00              
ATOM    253  N   SER A  28     -11.760 -15.826 -20.097  1.00  0.00              
ATOM    254  CA  SER A  28     -11.167 -14.546 -20.468  1.00  0.00              
ATOM    255  C   SER A  28     -10.954 -13.635 -19.283  1.00  0.00              
ATOM    256  O   SER A  28     -10.010 -12.840 -19.265  1.00  0.00              
ATOM    257  CB  SER A  28     -12.039 -13.853 -21.497  1.00  0.00              
ATOM    258  OG  SER A  28     -12.155 -14.600 -22.677  1.00  0.00              
ATOM    259  H   SER A  28     -12.683 -16.059 -20.436  1.00  0.00              
ATOM    260  HA  SER A  28     -10.225 -14.646 -21.009  1.00  0.00              
ATOM    261 1HB  SER A  28     -13.031 -13.707 -21.071  1.00  0.00              
ATOM    262 2HB  SER A  28     -11.600 -12.885 -21.732  1.00  0.00              
ATOM    263  HG  SER A  28     -11.306 -14.993 -22.891  1.00  0.00              
ATOM    264  N   ALA A  29     -11.843 -13.735 -18.303  1.00  0.00              
ATOM    265  CA  ALA A  29     -11.750 -12.910 -17.114  1.00  0.00              
ATOM    266  C   ALA A  29     -10.498 -13.296 -16.336  1.00  0.00              
ATOM    267  O   ALA A  29      -9.767 -12.429 -15.866  1.00  0.00              
ATOM    268  CB  ALA A  29     -12.985 -13.092 -16.249  1.00  0.00              
ATOM    269  H   ALA A  29     -12.602 -14.397 -18.384  1.00  0.00              
ATOM    270  HA  ALA A  29     -11.662 -11.867 -17.418  1.00  0.00              
ATOM    271 1HB  ALA A  29     -12.901 -12.467 -15.361  1.00  0.00              
ATOM    272 2HB  ALA A  29     -13.871 -12.801 -16.814  1.00  0.00              
ATOM    273 3HB  ALA A  29     -13.070 -14.136 -15.951  1.00  0.00              
ATOM    274  N   LEU A  30     -10.256 -14.595 -16.199  1.00  0.00              
ATOM    275  CA  LEU A  30      -9.066 -15.063 -15.485  1.00  0.00              
ATOM    276  C   LEU A  30      -7.813 -14.685 -16.273  1.00  0.00              
ATOM    277  O   LEU A  30      -6.814 -14.291 -15.692  1.00  0.00              
ATOM    278  CB  LEU A  30      -9.105 -16.586 -15.305  1.00  0.00              
ATOM    279  CG  LEU A  30     -10.129 -17.174 -14.328  1.00  0.00              
ATOM    280  CD1 LEU A  30     -10.175 -18.702 -14.489  1.00  0.00              
ATOM    281  CD2 LEU A  30      -9.754 -16.786 -12.898  1.00  0.00              
ATOM    282  H   LEU A  30     -10.896 -15.273 -16.588  1.00  0.00              
ATOM    283  HA  LEU A  30      -9.004 -14.569 -14.516  1.00  0.00              
ATOM    284 1HB  LEU A  30      -9.375 -16.878 -16.318  1.00  0.00              
ATOM    285 2HB  LEU A  30      -8.122 -16.989 -15.060  1.00  0.00              
ATOM    286  HG  LEU A  30     -11.092 -16.717 -14.555  1.00  0.00              
ATOM    287 1HD1 LEU A  30     -10.903 -19.120 -13.794  1.00  0.00              
ATOM    288 2HD1 LEU A  30     -10.463 -18.953 -15.509  1.00  0.00              
ATOM    289 3HD1 LEU A  30      -9.191 -19.120 -14.276  1.00  0.00              
ATOM    290 1HD2 LEU A  30     -10.484 -17.204 -12.205  1.00  0.00              
ATOM    291 2HD2 LEU A  30      -8.764 -17.177 -12.662  1.00  0.00              
ATOM    292 3HD2 LEU A  30      -9.748 -15.700 -12.805  1.00  0.00              
ATOM    293  N   THR A  31      -7.885 -14.815 -17.595  1.00  0.00              
ATOM    294  CA  THR A  31      -6.771 -14.493 -18.480  1.00  0.00              
ATOM    295  C   THR A  31      -6.404 -13.000 -18.423  1.00  0.00              
ATOM    296  O   THR A  31      -5.221 -12.640 -18.380  1.00  0.00              
ATOM    297  CB  THR A  31      -7.090 -14.878 -19.937  1.00  0.00              
ATOM    298  OG1 THR A  31      -7.287 -16.295 -20.027  1.00  0.00              
ATOM    299  CG2 THR A  31      -5.951 -14.468 -20.858  1.00  0.00              
ATOM    300  H   THR A  31      -8.750 -15.152 -17.995  1.00  0.00              
ATOM    301  HA  THR A  31      -5.878 -15.031 -18.160  1.00  0.00              
ATOM    302  HB  THR A  31      -8.005 -14.372 -20.244  1.00  0.00              
ATOM    303  HG1 THR A  31      -7.779 -16.498 -20.827  1.00  0.00              
ATOM    304 1HG2 THR A  31      -6.196 -14.748 -21.883  1.00  0.00              
ATOM    305 2HG2 THR A  31      -5.807 -13.389 -20.800  1.00  0.00              
ATOM    306 3HG2 THR A  31      -5.037 -14.974 -20.552  1.00  0.00              
ATOM    307  N   LEU A  32      -7.422 -12.140 -18.400  1.00  0.00              
ATOM    308  CA  LEU A  32      -7.212 -10.700 -18.353  1.00  0.00              
ATOM    309  C   LEU A  32      -6.835 -10.175 -16.971  1.00  0.00              
ATOM    310  O   LEU A  32      -6.162  -9.155 -16.866  1.00  0.00              
ATOM    311  CB  LEU A  32      -8.474  -9.986 -18.852  1.00  0.00              
ATOM    312  CG  LEU A  32      -8.814 -10.217 -20.330  1.00  0.00              
ATOM    313  CD1 LEU A  32     -10.140  -9.552 -20.671  1.00  0.00              
ATOM    314  CD2 LEU A  32      -7.695  -9.667 -21.202  1.00  0.00              
ATOM    315  H   LEU A  32      -8.365 -12.500 -18.415  1.00  0.00              
ATOM    316  HA  LEU A  32      -6.370 -10.433 -18.991  1.00  0.00              
ATOM    317 1HB  LEU A  32      -9.215 -10.471 -18.218  1.00  0.00              
ATOM    318 2HB  LEU A  32      -8.449  -8.919 -18.630  1.00  0.00              
ATOM    319  HG  LEU A  32      -8.859 -11.295 -20.487  1.00  0.00              
ATOM    320 1HD1 LEU A  32     -10.373  -9.721 -21.723  1.00  0.00              
ATOM    321 2HD1 LEU A  32     -10.930  -9.977 -20.053  1.00  0.00              
ATOM    322 3HD1 LEU A  32     -10.069  -8.481 -20.485  1.00  0.00              
ATOM    323 1HD2 LEU A  32      -7.937  -9.832 -22.252  1.00  0.00              
ATOM    324 2HD2 LEU A  32      -7.582  -8.598 -21.019  1.00  0.00              
ATOM    325 3HD2 LEU A  32      -6.761 -10.176 -20.961  1.00  0.00              
ATOM    326  N   GLN A  33      -7.265 -10.856 -15.915  1.00  0.00              
ATOM    327  CA  GLN A  33      -6.832 -10.469 -14.580  1.00  0.00              
ATOM    328  C   GLN A  33      -5.345 -10.822 -14.463  1.00  0.00              
ATOM    329  O   GLN A  33      -4.544 -10.055 -13.925  1.00  0.00              
ATOM    330  CB  GLN A  33      -7.641 -11.220 -13.517  1.00  0.00              
ATOM    331  CG  GLN A  33      -7.328 -10.838 -12.078  1.00  0.00              
ATOM    332  CD  GLN A  33      -7.628  -9.378 -11.763  1.00  0.00              
ATOM    333  OE1 GLN A  33      -6.719  -8.576 -11.551  1.00  0.00              
ATOM    334  NE2 GLN A  33      -8.911  -9.028 -11.739  1.00  0.00              
ATOM    335  H   GLN A  33      -7.891 -11.642 -16.021  1.00  0.00              
ATOM    336  HA  GLN A  33      -6.950  -9.393 -14.456  1.00  0.00              
ATOM    337 1HB  GLN A  33      -8.693 -11.022 -13.723  1.00  0.00              
ATOM    338 2HB  GLN A  33      -7.437 -12.281 -13.659  1.00  0.00              
ATOM    339 1HG  GLN A  33      -7.663 -11.428 -11.225  1.00  0.00              
ATOM    340 2HG  GLN A  33      -6.249 -10.948 -12.192  1.00  0.00              
ATOM    341 1HE2 GLN A  33      -9.169  -8.082 -11.536  1.00  0.00              
ATOM    342 2HE2 GLN A  33      -9.620  -9.710 -11.924  1.00  0.00              
ATOM    343  N   PHE A  34      -4.969 -11.983 -14.984  1.00  0.00              
ATOM    344  CA  PHE A  34      -3.568 -12.394 -14.938  1.00  0.00              
ATOM    345  C   PHE A  34      -2.700 -11.523 -15.842  1.00  0.00              
ATOM    346  O   PHE A  34      -1.666 -11.009 -15.417  1.00  0.00              
ATOM    347  CB  PHE A  34      -3.427 -13.858 -15.367  1.00  0.00              
ATOM    348  CG  PHE A  34      -2.004 -14.355 -15.374  1.00  0.00              
ATOM    349  CD1 PHE A  34      -1.388 -14.745 -14.198  1.00  0.00              
ATOM    350  CD2 PHE A  34      -1.279 -14.419 -16.565  1.00  0.00              
ATOM    351  CE1 PHE A  34      -0.063 -15.201 -14.190  1.00  0.00              
ATOM    352  CE2 PHE A  34       0.049 -14.872 -16.574  1.00  0.00              
ATOM    353  CZ  PHE A  34       0.656 -15.263 -15.380  1.00  0.00              
ATOM    354  H   PHE A  34      -5.647 -12.594 -15.417  1.00  0.00              
ATOM    355  HA  PHE A  34      -3.179 -12.270 -13.926  1.00  0.00              
ATOM    356 1HB  PHE A  34      -3.980 -14.504 -14.685  1.00  0.00              
ATOM    357 2HB  PHE A  34      -3.808 -13.990 -16.379  1.00  0.00              
ATOM    358  HD1 PHE A  34      -1.947 -14.696 -13.263  1.00  0.00              
ATOM    359  HD2 PHE A  34      -1.757 -14.113 -17.496  1.00  0.00              
ATOM    360  HE1 PHE A  34       0.403 -15.505 -13.253  1.00  0.00              
ATOM    361  HE2 PHE A  34       0.606 -14.919 -17.510  1.00  0.00              
ATOM    362  HZ  PHE A  34       1.687 -15.614 -15.378  1.00  0.00              
ATOM    363  N   MET A  35      -3.135 -11.345 -17.085  1.00  0.00              
ATOM    364  CA  MET A  35      -2.363 -10.593 -18.067  1.00  0.00              
ATOM    365  C   MET A  35      -2.274  -9.095 -17.801  1.00  0.00              
ATOM    366  O   MET A  35      -1.181  -8.511 -17.863  1.00  0.00              
ATOM    367  CB  MET A  35      -2.956 -10.826 -19.455  1.00  0.00              
ATOM    368  CG  MET A  35      -2.554 -12.145 -20.099  1.00  0.00              
ATOM    369  SD  MET A  35      -0.778 -12.264 -20.390  1.00  0.00              
ATOM    370  CE  MET A  35      -0.565 -11.043 -21.683  1.00  0.00              
ATOM    371  H   MET A  35      -4.023 -11.742 -17.357  1.00  0.00              
ATOM    372  HA  MET A  35      -1.326 -10.928 -18.060  1.00  0.00              
ATOM    373 1HB  MET A  35      -4.039 -10.789 -19.347  1.00  0.00              
ATOM    374 2HB  MET A  35      -2.625  -9.999 -20.085  1.00  0.00              
ATOM    375 1HG  MET A  35      -2.863 -12.954 -19.437  1.00  0.00              
ATOM    376 2HG  MET A  35      -3.079 -12.232 -21.050  1.00  0.00              
ATOM    377 1HE  MET A  35       0.486 -10.998 -21.972  1.00  0.00              
ATOM    378 2HE  MET A  35      -1.168 -11.320 -22.548  1.00  0.00              
ATOM    379 3HE  MET A  35      -0.882 -10.066 -21.316  1.00  0.00              
ATOM    380  N   TRP A  36      -3.421  -8.479 -17.507  1.00  0.00              
ATOM    381  CA  TRP A  36      -3.472  -7.042 -17.304  1.00  0.00              
ATOM    382  C   TRP A  36      -3.914  -6.503 -15.948  1.00  0.00              
ATOM    383  O   TRP A  36      -4.039  -5.292 -15.775  1.00  0.00              
ATOM    384  CB  TRP A  36      -4.385  -6.446 -18.377  1.00  0.00              
ATOM    385  CG  TRP A  36      -3.977  -6.799 -19.775  1.00  0.00              
ATOM    386  CD1 TRP A  36      -4.639  -7.625 -20.633  1.00  0.00              
ATOM    387  CD2 TRP A  36      -2.816  -6.337 -20.476  1.00  0.00              
ATOM    388  NE1 TRP A  36      -3.963  -7.709 -21.825  1.00  0.00              
ATOM    389  CE2 TRP A  36      -2.839  -6.924 -21.753  1.00  0.00              
ATOM    390  CE3 TRP A  36      -1.758  -5.481 -20.145  1.00  0.00              
ATOM    391  CZ2 TRP A  36      -1.852  -6.689 -22.697  1.00  0.00              
ATOM    392  CZ3 TRP A  36      -0.769  -5.245 -21.092  1.00  0.00              
ATOM    393  CH2 TRP A  36      -0.815  -5.830 -22.332  1.00  0.00              
ATOM    394  H   TRP A  36      -4.271  -9.018 -17.424  1.00  0.00              
ATOM    395  HA  TRP A  36      -2.471  -6.620 -17.394  1.00  0.00              
ATOM    396 1HB  TRP A  36      -5.405  -6.808 -18.248  1.00  0.00              
ATOM    397 2HB  TRP A  36      -4.377  -5.358 -18.314  1.00  0.00              
ATOM    398  HD1 TRP A  36      -5.560  -8.077 -20.270  1.00  0.00              
ATOM    399  HE1 TRP A  36      -4.245  -8.258 -22.624  1.00  0.00              
ATOM    400  HE3 TRP A  36      -1.674  -4.988 -19.177  1.00  0.00              
ATOM    401  HZ2 TRP A  36      -1.927  -7.175 -23.670  1.00  0.00              
ATOM    402  HZ3 TRP A  36       0.050  -4.577 -20.821  1.00  0.00              
ATOM    403  HH2 TRP A  36      -0.019  -5.618 -23.046  1.00  0.00              
ATOM    404  N   ASP A  37      -4.149  -7.391 -14.985  1.00  0.00              
ATOM    405  CA  ASP A  37      -4.687  -6.975 -13.689  1.00  0.00              
ATOM    406  C   ASP A  37      -6.019  -6.231 -13.795  1.00  0.00              
ATOM    407  O   ASP A  37      -6.236  -5.226 -13.109  1.00  0.00              
ATOM    408  CB  ASP A  37      -3.677  -6.054 -12.996  1.00  0.00              
ATOM    409  CG  ASP A  37      -2.353  -6.740 -12.743  1.00  0.00              
ATOM    410  OD1 ASP A  37      -2.356  -7.856 -12.186  1.00  0.00              
ATOM    411  OD2 ASP A  37      -1.306  -6.168 -13.116  1.00  0.00              
ATOM    412  H   ASP A  37      -3.955  -8.369 -15.146  1.00  0.00              
ATOM    413  HA  ASP A  37      -4.899  -7.853 -13.078  1.00  0.00              
ATOM    414 1HB  ASP A  37      -3.528  -5.106 -13.513  1.00  0.00              
ATOM    415 2HB  ASP A  37      -4.194  -5.877 -12.052  1.00  0.00              
ATOM    416  N   GLU A  38      -6.913  -6.722 -14.638  1.00  0.00              
ATOM    417  CA  GLU A  38      -8.198  -6.064 -14.797  1.00  0.00              
ATOM    418  C   GLU A  38      -9.336  -7.074 -14.877  1.00  0.00              
ATOM    419  O   GLU A  38      -9.128  -8.256 -15.178  1.00  0.00              
ATOM    420  CB  GLU A  38      -8.191  -5.179 -16.045  1.00  0.00              
ATOM    421  CG  GLU A  38      -7.893  -5.921 -17.341  1.00  0.00              
ATOM    422  CD  GLU A  38      -7.919  -4.991 -18.521  1.00  0.00              
ATOM    423  OE1 GLU A  38      -7.157  -4.055 -18.533  1.00  0.00              
ATOM    424  OE2 GLU A  38      -8.620  -5.279 -19.463  1.00  0.00              
ATOM    425  H   GLU A  38      -6.716  -7.553 -15.178  1.00  0.00              
ATOM    426  HA  GLU A  38      -8.404  -5.440 -13.927  1.00  0.00              
ATOM    427 1HB  GLU A  38      -9.175  -4.715 -16.112  1.00  0.00              
ATOM    428 2HB  GLU A  38      -7.436  -4.409 -15.886  1.00  0.00              
ATOM    429 1HG  GLU A  38      -6.945  -6.459 -17.324  1.00  0.00              
ATOM    430 2HG  GLU A  38      -8.712  -6.634 -17.422  1.00  0.00              
ATOM    431  N   PHE A  39     -10.535  -6.571 -14.610  1.00  0.00              
ATOM    432  CA  PHE A  39     -11.760  -7.354 -14.659  1.00  0.00              
ATOM    433  C   PHE A  39     -12.889  -6.397 -15.010  1.00  0.00              
ATOM    434  O   PHE A  39     -13.040  -5.352 -14.390  1.00  0.00              
ATOM    435  CB  PHE A  39     -12.091  -8.010 -13.315  1.00  0.00              
ATOM    436  CG  PHE A  39     -13.412  -8.749 -13.328  1.00  0.00              
ATOM    437  CD1 PHE A  39     -13.492 -10.059 -13.814  1.00  0.00              
ATOM    438  CD2 PHE A  39     -14.582  -8.119 -12.912  1.00  0.00              
ATOM    439  CE1 PHE A  39     -14.715 -10.730 -13.885  1.00  0.00              
ATOM    440  CE2 PHE A  39     -15.820  -8.782 -12.981  1.00  0.00              
ATOM    441  CZ  PHE A  39     -15.882 -10.090 -13.468  1.00  0.00              
ATOM    442  H   PHE A  39     -10.586  -5.593 -14.361  1.00  0.00              
ATOM    443  HA  PHE A  39     -11.682  -8.115 -15.437  1.00  0.00              
ATOM    444 1HB  PHE A  39     -11.322  -8.734 -13.052  1.00  0.00              
ATOM    445 2HB  PHE A  39     -12.157  -7.252 -12.535  1.00  0.00              
ATOM    446  HD1 PHE A  39     -12.583 -10.562 -14.141  1.00  0.00              
ATOM    447  HD2 PHE A  39     -14.532  -7.098 -12.532  1.00  0.00              
ATOM    448  HE1 PHE A  39     -14.755 -11.750 -14.266  1.00  0.00              
ATOM    449  HE2 PHE A  39     -16.729  -8.279 -12.655  1.00  0.00              
ATOM    450  HZ  PHE A  39     -16.839 -10.608 -13.524  1.00  0.00              
ATOM    451  N   VAL A  40     -13.668  -6.732 -16.025  1.00  0.00              
ATOM    452  CA  VAL A  40     -14.818  -5.901 -16.387  1.00  0.00              
ATOM    453  C   VAL A  40     -16.007  -6.829 -16.568  1.00  0.00              
ATOM    454  O   VAL A  40     -15.832  -8.019 -16.813  1.00  0.00              
ATOM    455  CB  VAL A  40     -14.593  -5.090 -17.701  1.00  0.00              
ATOM    456  CG1 VAL A  40     -13.419  -4.129 -17.528  1.00  0.00              
ATOM    457  CG2 VAL A  40     -14.357  -6.028 -18.877  1.00  0.00              
ATOM    458  H   VAL A  40     -13.477  -7.567 -16.561  1.00  0.00              
ATOM    459  HA  VAL A  40     -15.068  -5.200 -15.589  1.00  0.00              
ATOM    460  HB  VAL A  40     -15.496  -4.522 -17.926  1.00  0.00              
ATOM    461 1HG1 VAL A  40     -13.269  -3.567 -18.451  1.00  0.00              
ATOM    462 2HG1 VAL A  40     -13.631  -3.437 -16.714  1.00  0.00              
ATOM    463 3HG1 VAL A  40     -12.516  -4.695 -17.300  1.00  0.00              
ATOM    464 1HG2 VAL A  40     -14.203  -5.444 -19.784  1.00  0.00              
ATOM    465 2HG2 VAL A  40     -13.475  -6.638 -18.684  1.00  0.00              
ATOM    466 3HG2 VAL A  40     -15.225  -6.676 -19.006  1.00  0.00              
ATOM    467  N   GLU A  41     -17.208  -6.285 -16.415  1.00  0.00              
ATOM    468  CA  GLU A  41     -18.425  -7.052 -16.638  1.00  0.00              
ATOM    469  C   GLU A  41     -18.767  -6.898 -18.117  1.00  0.00              
ATOM    470  O   GLU A  41     -19.302  -5.864 -18.535  1.00  0.00              
ATOM    471  CB  GLU A  41     -19.573  -6.569 -15.748  1.00  0.00              
ATOM    472  CG  GLU A  41     -19.328  -6.745 -14.256  1.00  0.00              
ATOM    473  CD  GLU A  41     -20.475  -6.207 -13.447  1.00  0.00              
ATOM    474  OE1 GLU A  41     -21.404  -5.703 -14.031  1.00  0.00              
ATOM    475  OE2 GLU A  41     -20.477  -6.399 -12.254  1.00  0.00              
ATOM    476  H   GLU A  41     -17.281  -5.316 -16.137  1.00  0.00              
ATOM    477  HA  GLU A  41     -18.245  -8.104 -16.414  1.00  0.00              
ATOM    478 1HB  GLU A  41     -19.723  -5.512 -15.968  1.00  0.00              
ATOM    479 2HB  GLU A  41     -20.460  -7.131 -16.039  1.00  0.00              
ATOM    480 1HG  GLU A  41     -19.134  -7.778 -13.967  1.00  0.00              
ATOM    481 2HG  GLU A  41     -18.439  -6.144 -14.069  1.00  0.00              
ATOM    482  N   ASP A  42     -18.451  -7.913 -18.912  1.00  0.00              
ATOM    483  CA  ASP A  42     -18.721  -7.842 -20.340  1.00  0.00              
ATOM    484  C   ASP A  42     -18.942  -9.208 -20.967  1.00  0.00              
ATOM    485  O   ASP A  42     -18.542 -10.233 -20.420  1.00  0.00              
ATOM    486  CB  ASP A  42     -17.572  -7.127 -21.057  1.00  0.00              
ATOM    487  CG  ASP A  42     -17.958  -6.492 -22.386  1.00  0.00              
ATOM    488  OD1 ASP A  42     -19.118  -6.523 -22.722  1.00  0.00              
ATOM    489  OD2 ASP A  42     -17.125  -5.848 -22.978  1.00  0.00              
ATOM    490  H   ASP A  42     -18.020  -8.745 -18.533  1.00  0.00              
ATOM    491  HA  ASP A  42     -19.644  -7.289 -20.514  1.00  0.00              
ATOM    492 1HB  ASP A  42     -17.065  -6.388 -20.436  1.00  0.00              
ATOM    493 2HB  ASP A  42     -16.905  -7.970 -21.238  1.00  0.00              
ATOM    494  N   TYR A  43     -19.585  -9.203 -22.127  1.00  0.00              
ATOM    495  CA  TYR A  43     -19.916 -10.425 -22.845  1.00  0.00              
ATOM    496  C   TYR A  43     -19.130 -10.494 -24.141  1.00  0.00              
ATOM    497  O   TYR A  43     -19.538  -9.916 -25.150  1.00  0.00              
ATOM    498  CB  TYR A  43     -21.418 -10.500 -23.128  1.00  0.00              
ATOM    499  CG  TYR A  43     -21.850 -11.782 -23.806  1.00  0.00              
ATOM    500  CD1 TYR A  43     -21.855 -12.986 -23.117  1.00  0.00              
ATOM    501  CD2 TYR A  43     -22.253 -11.783 -25.133  1.00  0.00              
ATOM    502  CE1 TYR A  43     -22.248 -14.159 -23.731  1.00  0.00              
ATOM    503  CE2 TYR A  43     -22.649 -12.950 -25.757  1.00  0.00              
ATOM    504  CZ  TYR A  43     -22.645 -14.137 -25.052  1.00  0.00              
ATOM    505  OH  TYR A  43     -23.039 -15.302 -25.669  1.00  0.00              
ATOM    506  H   TYR A  43     -19.853  -8.313 -22.522  1.00  0.00              
ATOM    507  HA  TYR A  43     -19.635 -11.293 -22.248  1.00  0.00              
ATOM    508 1HB  TYR A  43     -21.932 -10.404 -22.171  1.00  0.00              
ATOM    509 2HB  TYR A  43     -21.669  -9.651 -23.763  1.00  0.00              
ATOM    510  HD1 TYR A  43     -21.540 -12.996 -22.073  1.00  0.00              
ATOM    511  HD2 TYR A  43     -22.254 -10.843 -25.684  1.00  0.00              
ATOM    512  HE1 TYR A  43     -22.246 -15.098 -23.177  1.00  0.00              
ATOM    513  HE2 TYR A  43     -22.962 -12.931 -26.801  1.00  0.00              
ATOM    514  HH  TYR A  43     -23.295 -15.174 -26.586  1.00  0.00              
ATOM    515  N   GLU A  44     -17.993 -11.185 -24.109  1.00  0.00              
ATOM    516  CA  GLU A  44     -17.172 -11.325 -25.305  1.00  0.00              
ATOM    517  C   GLU A  44     -16.775 -12.772 -25.573  1.00  0.00              
ATOM    518  O   GLU A  44     -15.721 -13.223 -25.136  1.00  0.00              
ATOM    519  CB  GLU A  44     -15.917 -10.457 -25.186  1.00  0.00              
ATOM    520  CG  GLU A  44     -16.193  -8.963 -25.095  1.00  0.00              
ATOM    521  CD  GLU A  44     -14.916  -8.170 -25.110  1.00  0.00              
ATOM    522  OE1 GLU A  44     -14.123  -8.339 -24.215  1.00  0.00              
ATOM    523  OE2 GLU A  44     -14.681  -7.478 -26.073  1.00  0.00              
ATOM    524  H   GLU A  44     -17.690 -11.620 -23.250  1.00  0.00              
ATOM    525  HA  GLU A  44     -17.738 -11.007 -26.181  1.00  0.00              
ATOM    526 1HB  GLU A  44     -15.388 -10.783 -24.291  1.00  0.00              
ATOM    527 2HB  GLU A  44     -15.305 -10.660 -26.065  1.00  0.00              
ATOM    528 1HG  GLU A  44     -16.857  -8.596 -25.878  1.00  0.00              
ATOM    529 2HG  GLU A  44     -16.679  -8.850 -24.127  1.00  0.00              
ATOM    530  N   PRO A  45     -17.618 -13.519 -26.304  1.00  0.00              
ATOM    531  CA  PRO A  45     -17.332 -14.917 -26.639  1.00  0.00              
ATOM    532  C   PRO A  45     -15.997 -15.051 -27.367  1.00  0.00              
ATOM    533  O   PRO A  45     -15.702 -14.299 -28.295  1.00  0.00              
ATOM    534  CB  PRO A  45     -18.511 -15.341 -27.521  1.00  0.00              
ATOM    535  CG  PRO A  45     -19.619 -14.426 -27.124  1.00  0.00              
ATOM    536  CD  PRO A  45     -18.960 -13.106 -26.826  1.00  0.00              
ATOM    537  HA  PRO A  45     -17.234 -15.556 -25.749  1.00  0.00              
ATOM    538 1HB  PRO A  45     -18.273 -15.237 -28.590  1.00  0.00              
ATOM    539 2HB  PRO A  45     -18.783 -16.393 -27.352  1.00  0.00              
ATOM    540 1HG  PRO A  45     -20.360 -14.325 -27.930  1.00  0.00              
ATOM    541 2HG  PRO A  45     -20.154 -14.809 -26.241  1.00  0.00              
ATOM    542 1HD  PRO A  45     -18.861 -12.479 -27.725  1.00  0.00              
ATOM    543 2HD  PRO A  45     -19.520 -12.519 -26.084  1.00  0.00              
ATOM    544  N   THR A  46     -15.200 -16.020 -26.940  1.00  0.00              
ATOM    545  CA  THR A  46     -13.901 -16.285 -27.543  1.00  0.00              
ATOM    546  C   THR A  46     -13.927 -17.314 -28.666  1.00  0.00              
ATOM    547  O   THR A  46     -14.327 -18.455 -28.463  1.00  0.00              
ATOM    548  CB  THR A  46     -12.896 -16.759 -26.477  1.00  0.00              
ATOM    549  OG1 THR A  46     -12.605 -15.681 -25.578  1.00  0.00              
ATOM    550  CG2 THR A  46     -11.606 -17.229 -27.132  1.00  0.00              
ATOM    551  H   THR A  46     -15.511 -16.594 -26.168  1.00  0.00              
ATOM    552  HA  THR A  46     -13.522 -15.378 -28.015  1.00  0.00              
ATOM    553  HB  THR A  46     -13.337 -17.581 -25.914  1.00  0.00              
ATOM    554  HG1 THR A  46     -11.963 -15.092 -25.981  1.00  0.00              
ATOM    555 1HG2 THR A  46     -10.908 -17.560 -26.363  1.00  0.00              
ATOM    556 2HG2 THR A  46     -11.822 -18.056 -27.808  1.00  0.00              
ATOM    557 3HG2 THR A  46     -11.164 -16.407 -27.694  1.00  0.00              
ATOM    558  N   GLN A  47     -13.502 -16.896 -29.853  1.00  0.00              
ATOM    559  CA  GLN A  47     -13.315 -17.815 -30.968  1.00  0.00              
ATOM    560  C   GLN A  47     -11.956 -18.427 -30.640  1.00  0.00              
ATOM    561  O   GLN A  47     -11.843 -19.627 -30.417  1.00  0.00              
ATOM    562  CB  GLN A  47     -13.318 -17.115 -32.330  1.00  0.00              
ATOM    563  CG  GLN A  47     -14.675 -16.574 -32.748  1.00  0.00              
ATOM    564  CD  GLN A  47     -15.695 -17.675 -32.968  1.00  0.00              
ATOM    565  OE1 GLN A  47     -15.431 -18.652 -33.674  1.00  0.00              
ATOM    566  NE2 GLN A  47     -16.869 -17.521 -32.366  1.00  0.00              
ATOM    567  H   GLN A  47     -13.304 -15.914 -29.986  1.00  0.00              
ATOM    568  HA  GLN A  47     -14.115 -18.555 -30.969  1.00  0.00              
ATOM    569 1HB  GLN A  47     -12.599 -16.298 -32.265  1.00  0.00              
ATOM    570 2HB  GLN A  47     -12.973 -17.846 -33.060  1.00  0.00              
ATOM    571 1HG  GLN A  47     -15.171 -15.757 -32.224  1.00  0.00              
ATOM    572 2HG  GLN A  47     -14.331 -16.222 -33.721  1.00  0.00              
ATOM    573 1HE2 GLN A  47     -17.582 -18.215 -32.475  1.00  0.00              
ATOM    574 2HE2 GLN A  47     -17.041 -16.712 -31.804  1.00  0.00              
ATOM    575  N   ALA A  48     -10.933 -17.578 -30.589  1.00  0.00              
ATOM    576  CA  ALA A  48      -9.591 -17.970 -30.161  1.00  0.00              
ATOM    577  C   ALA A  48      -8.802 -16.694 -29.873  1.00  0.00              
ATOM    578  O   ALA A  48      -8.700 -15.816 -30.729  1.00  0.00              
ATOM    579  CB  ALA A  48      -8.889 -18.800 -31.243  1.00  0.00              
ATOM    580  H   ALA A  48     -11.103 -16.620 -30.860  1.00  0.00              
ATOM    581  HA  ALA A  48      -9.674 -18.560 -29.248  1.00  0.00              
ATOM    582 1HB  ALA A  48      -7.892 -19.077 -30.898  1.00  0.00              
ATOM    583 2HB  ALA A  48      -9.467 -19.701 -31.444  1.00  0.00              
ATOM    584 3HB  ALA A  48      -8.805 -18.212 -32.155  1.00  0.00              
ATOM    585  N   ASP A  49      -8.262 -16.593 -28.659  1.00  0.00              
ATOM    586  CA  ASP A  49      -7.466 -15.431 -28.258  1.00  0.00              
ATOM    587  C   ASP A  49      -6.054 -15.860 -27.866  1.00  0.00              
ATOM    588  O   ASP A  49      -5.864 -16.923 -27.262  1.00  0.00              
ATOM    589  CB  ASP A  49      -8.135 -14.689 -27.098  1.00  0.00              
ATOM    590  CG  ASP A  49      -9.544 -14.195 -27.396  1.00  0.00              
ATOM    591  OD1 ASP A  49      -9.853 -14.001 -28.548  1.00  0.00              
ATOM    592  OD2 ASP A  49     -10.345 -14.165 -26.493  1.00  0.00              
ATOM    593  H   ASP A  49      -8.408 -17.341 -27.997  1.00  0.00              
ATOM    594  HA  ASP A  49      -7.368 -14.743 -29.098  1.00  0.00              
ATOM    595 1HB  ASP A  49      -8.138 -15.254 -26.166  1.00  0.00              
ATOM    596 2HB  ASP A  49      -7.463 -13.835 -27.004  1.00  0.00              
ATOM    597  N   ILE A  50      -5.072 -15.024 -28.200  1.00  0.00              
ATOM    598  CA  ILE A  50      -3.671 -15.296 -27.870  1.00  0.00              
ATOM    599  C   ILE A  50      -3.052 -14.200 -27.014  1.00  0.00              
ATOM    600  O   ILE A  50      -3.114 -13.009 -27.346  1.00  0.00              
ATOM    601  CB  ILE A  50      -2.820 -15.468 -29.142  1.00  0.00              
ATOM    602  CG1 ILE A  50      -3.332 -16.648 -29.972  1.00  0.00              
ATOM    603  CG2 ILE A  50      -1.356 -15.663 -28.780  1.00  0.00              
ATOM    604  CD1 ILE A  50      -2.699 -16.752 -31.340  1.00  0.00              
ATOM    605  H   ILE A  50      -5.304 -14.177 -28.697  1.00  0.00              
ATOM    606  HA  ILE A  50      -3.589 -16.190 -27.253  1.00  0.00              
ATOM    607  HB  ILE A  50      -2.926 -14.578 -29.762  1.00  0.00              
ATOM    608 1HG1 ILE A  50      -3.127 -17.556 -29.406  1.00  0.00              
ATOM    609 2HG1 ILE A  50      -4.410 -16.524 -30.079  1.00  0.00              
ATOM    610 1HG2 ILE A  50      -0.769 -15.784 -29.690  1.00  0.00              
ATOM    611 2HG2 ILE A  50      -0.998 -14.794 -28.230  1.00  0.00              
ATOM    612 3HG2 ILE A  50      -1.250 -16.554 -28.160  1.00  0.00              
ATOM    613 1HD1 ILE A  50      -3.113 -17.612 -31.869  1.00  0.00              
ATOM    614 2HD1 ILE A  50      -2.906 -15.844 -31.908  1.00  0.00              
ATOM    615 3HD1 ILE A  50      -1.623 -16.877 -31.235  1.00  0.00              
ATOM    616  N   TYR A  51      -2.435 -14.629 -25.917  1.00  0.00              
ATOM    617  CA  TYR A  51      -1.705 -13.750 -25.024  1.00  0.00              
ATOM    618  C   TYR A  51      -0.342 -14.367 -24.750  1.00  0.00              
ATOM    619  O   TYR A  51      -0.186 -15.587 -24.778  1.00  0.00              
ATOM    620  CB  TYR A  51      -2.473 -13.525 -23.719  1.00  0.00              
ATOM    621  CG  TYR A  51      -3.816 -12.856 -23.906  1.00  0.00              
ATOM    622  CD1 TYR A  51      -4.962 -13.606 -24.127  1.00  0.00              
ATOM    623  CD2 TYR A  51      -3.935 -11.475 -23.860  1.00  0.00              
ATOM    624  CE1 TYR A  51      -6.191 -12.999 -24.299  1.00  0.00              
ATOM    625  CE2 TYR A  51      -5.159 -10.857 -24.029  1.00  0.00              
ATOM    626  CZ  TYR A  51      -6.285 -11.623 -24.249  1.00  0.00              
ATOM    627  OH  TYR A  51      -7.507 -11.013 -24.418  1.00  0.00              
ATOM    628  H   TYR A  51      -2.482 -15.616 -25.705  1.00  0.00              
ATOM    629  HA  TYR A  51      -1.552 -12.782 -25.501  1.00  0.00              
ATOM    630 1HB  TYR A  51      -2.616 -14.503 -23.256  1.00  0.00              
ATOM    631 2HB  TYR A  51      -1.845 -12.907 -23.078  1.00  0.00              
ATOM    632  HD1 TYR A  51      -4.880 -14.692 -24.165  1.00  0.00              
ATOM    633  HD2 TYR A  51      -3.041 -10.875 -23.686  1.00  0.00              
ATOM    634  HE1 TYR A  51      -7.083 -13.601 -24.472  1.00  0.00              
ATOM    635  HE2 TYR A  51      -5.231  -9.770 -23.990  1.00  0.00              
ATOM    636  HH  TYR A  51      -8.222 -11.638 -24.564  1.00  0.00              
ATOM    637  N   MET A  52       0.646 -13.520 -24.493  1.00  0.00              
ATOM    638  CA  MET A  52       1.971 -13.999 -24.157  1.00  0.00              
ATOM    639  C   MET A  52       2.716 -12.889 -23.456  1.00  0.00              
ATOM    640  O   MET A  52       2.620 -11.722 -23.844  1.00  0.00              
ATOM    641  CB  MET A  52       2.723 -14.455 -25.406  1.00  0.00              
ATOM    642  CG  MET A  52       3.003 -13.348 -26.412  1.00  0.00              
ATOM    643  SD  MET A  52       4.039 -13.899 -27.782  1.00  0.00              
ATOM    644  CE  MET A  52       2.863 -14.862 -28.728  1.00  0.00              
ATOM    645  H   MET A  52       0.477 -12.525 -24.531  1.00  0.00              
ATOM    646  HA  MET A  52       1.898 -14.846 -23.475  1.00  0.00              
ATOM    647 1HB  MET A  52       3.664 -14.887 -25.069  1.00  0.00              
ATOM    648 2HB  MET A  52       2.115 -15.228 -25.878  1.00  0.00              
ATOM    649 1HG  MET A  52       2.050 -12.995 -26.803  1.00  0.00              
ATOM    650 2HG  MET A  52       3.505 -12.534 -25.889  1.00  0.00              
ATOM    651 1HE  MET A  52       3.354 -15.272 -29.611  1.00  0.00              
ATOM    652 2HE  MET A  52       2.482 -15.678 -28.113  1.00  0.00              
ATOM    653 3HE  MET A  52       2.035 -14.224 -29.037  1.00  0.00              
ATOM    654  N   LYS A  53       3.442 -13.251 -22.405  1.00  0.00              
ATOM    655  CA  LYS A  53       4.293 -12.293 -21.724  1.00  0.00              
ATOM    656  C   LYS A  53       5.335 -13.001 -20.877  1.00  0.00              
ATOM    657  O   LYS A  53       5.234 -14.208 -20.624  1.00  0.00              
ATOM    658  CB  LYS A  53       3.467 -11.356 -20.840  1.00  0.00              
ATOM    659  CG  LYS A  53       2.778 -11.996 -19.647  1.00  0.00              
ATOM    660  CD  LYS A  53       2.124 -10.899 -18.789  1.00  0.00              
ATOM    661  CE  LYS A  53       1.329 -11.455 -17.616  1.00  0.00              
ATOM    662  NZ  LYS A  53       0.792 -10.344 -16.747  1.00  0.00              
ATOM    663  H   LYS A  53       3.408 -14.203 -22.069  1.00  0.00              
ATOM    664  HA  LYS A  53       4.837 -11.696 -22.457  1.00  0.00              
ATOM    665 1HB  LYS A  53       4.143 -10.581 -20.476  1.00  0.00              
ATOM    666 2HB  LYS A  53       2.706 -10.903 -21.477  1.00  0.00              
ATOM    667 1HG  LYS A  53       2.025 -12.693 -20.015  1.00  0.00              
ATOM    668 2HG  LYS A  53       3.523 -12.539 -19.068  1.00  0.00              
ATOM    669 1HD  LYS A  53       2.908 -10.247 -18.402  1.00  0.00              
ATOM    670 2HD  LYS A  53       1.451 -10.320 -19.421  1.00  0.00              
ATOM    671 1HE  LYS A  53       0.505 -12.046 -18.011  1.00  0.00              
ATOM    672 2HE  LYS A  53       1.987 -12.096 -17.031  1.00  0.00              
ATOM    673 1HZ  LYS A  53       0.270 -10.740 -15.978  1.00  0.00              
ATOM    674 2HZ  LYS A  53       1.561  -9.797 -16.386  1.00  0.00              
ATOM    675 3HZ  LYS A  53       0.186  -9.751 -17.296  1.00  0.00              
ATOM    676  N   LYS A  54       6.342 -12.242 -20.455  1.00  0.00              
ATOM    677  CA  LYS A  54       7.381 -12.766 -19.591  1.00  0.00              
ATOM    678  C   LYS A  54       6.919 -12.661 -18.149  1.00  0.00              
ATOM    679  O   LYS A  54       6.365 -11.649 -17.738  1.00  0.00              
ATOM    680  CB  LYS A  54       8.698 -12.015 -19.794  1.00  0.00              
ATOM    681  CG  LYS A  54       9.341 -12.230 -21.158  1.00  0.00              
ATOM    682  CD  LYS A  54      10.639 -11.448 -21.287  1.00  0.00              
ATOM    683  CE  LYS A  54      11.262 -11.631 -22.663  1.00  0.00              
ATOM    684  NZ  LYS A  54      12.530 -10.865 -22.807  1.00  0.00              
ATOM    685  H   LYS A  54       6.383 -11.275 -20.744  1.00  0.00              
ATOM    686  HA  LYS A  54       7.550 -13.820 -19.815  1.00  0.00              
ATOM    687 1HB  LYS A  54       8.485 -10.954 -19.657  1.00  0.00              
ATOM    688 2HB  LYS A  54       9.382 -12.351 -19.014  1.00  0.00              
ATOM    689 1HG  LYS A  54       9.543 -13.294 -21.281  1.00  0.00              
ATOM    690 2HG  LYS A  54       8.641 -11.902 -21.926  1.00  0.00              
ATOM    691 1HD  LYS A  54      10.426 -10.391 -21.122  1.00  0.00              
ATOM    692 2HD  LYS A  54      11.334 -11.800 -20.525  1.00  0.00              
ATOM    693 1HE  LYS A  54      11.461 -12.692 -22.810  1.00  0.00              
ATOM    694 2HE  LYS A  54      10.546 -11.290 -23.410  1.00  0.00              
ATOM    695 1HZ  LYS A  54      12.910 -11.013 -23.731  1.00  0.00              
ATOM    696 2HZ  LYS A  54      12.346  -9.881 -22.672  1.00  0.00              
ATOM    697 3HZ  LYS A  54      13.194 -11.181 -22.115  1.00  0.00              
ATOM    698  N   VAL A  55       7.150 -13.718 -17.388  1.00  0.00              
ATOM    699  CA  VAL A  55       6.754 -13.757 -15.995  1.00  0.00              
ATOM    700  C   VAL A  55       7.961 -14.332 -15.266  1.00  0.00              
ATOM    701  O   VAL A  55       8.867 -14.863 -15.901  1.00  0.00              
ATOM    702  CB  VAL A  55       5.510 -14.670 -15.779  1.00  0.00              
ATOM    703  CG1 VAL A  55       4.306 -14.096 -16.524  1.00  0.00              
ATOM    704  CG2 VAL A  55       5.797 -16.081 -16.273  1.00  0.00              
ATOM    705  H   VAL A  55       7.613 -14.520 -17.790  1.00  0.00              
ATOM    706  HA  VAL A  55       6.551 -12.756 -15.612  1.00  0.00              
ATOM    707  HB  VAL A  55       5.306 -14.744 -14.710  1.00  0.00              
ATOM    708 1HG1 VAL A  55       3.440 -14.740 -16.369  1.00  0.00              
ATOM    709 2HG1 VAL A  55       4.086 -13.096 -16.147  1.00  0.00              
ATOM    710 3HG1 VAL A  55       4.530 -14.041 -17.589  1.00  0.00              
ATOM    711 1HG2 VAL A  55       4.920 -16.707 -16.116  1.00  0.00              
ATOM    712 2HG2 VAL A  55       6.036 -16.051 -17.337  1.00  0.00              
ATOM    713 3HG2 VAL A  55       6.643 -16.495 -15.723  1.00  0.00              
ATOM    714  N   VAL A  56       7.981 -14.214 -13.947  1.00  0.00              
ATOM    715  CA  VAL A  56       9.073 -14.755 -13.157  1.00  0.00              
ATOM    716  C   VAL A  56       8.530 -15.859 -12.272  1.00  0.00              
ATOM    717  O   VAL A  56       7.741 -15.602 -11.365  1.00  0.00              
ATOM    718  CB  VAL A  56       9.754 -13.681 -12.288  1.00  0.00              
ATOM    719  CG1 VAL A  56      10.864 -14.298 -11.451  1.00  0.00              
ATOM    720  CG2 VAL A  56      10.304 -12.562 -13.159  1.00  0.00              
ATOM    721  H   VAL A  56       7.224 -13.737 -13.479  1.00  0.00              
ATOM    722  HA  VAL A  56       9.833 -15.212 -13.792  1.00  0.00              
ATOM    723  HB  VAL A  56       9.009 -13.234 -11.630  1.00  0.00              
ATOM    724 1HG1 VAL A  56      11.335 -13.525 -10.843  1.00  0.00              
ATOM    725 2HG1 VAL A  56      10.446 -15.066 -10.801  1.00  0.00              
ATOM    726 3HG1 VAL A  56      11.610 -14.745 -12.109  1.00  0.00              
ATOM    727 1HG2 VAL A  56      10.781 -11.811 -12.529  1.00  0.00              
ATOM    728 2HG2 VAL A  56      11.036 -12.970 -13.855  1.00  0.00              
ATOM    729 3HG2 VAL A  56       9.489 -12.101 -13.717  1.00  0.00              
ATOM    730  N   LEU A  57       8.945 -17.091 -12.550  1.00  0.00              
ATOM    731  CA  LEU A  57       8.452 -18.250 -11.815  1.00  0.00              
ATOM    732  C   LEU A  57       9.482 -18.720 -10.802  1.00  0.00              
ATOM    733  O   LEU A  57      10.519 -19.270 -11.169  1.00  0.00              
ATOM    734  CB  LEU A  57       8.131 -19.395 -12.778  1.00  0.00              
ATOM    735  CG  LEU A  57       7.635 -20.670 -12.095  1.00  0.00              
ATOM    736  CD1 LEU A  57       6.313 -20.406 -11.381  1.00  0.00              
ATOM    737  CD2 LEU A  57       7.485 -21.769 -13.127  1.00  0.00              
ATOM    738  H   LEU A  57       9.620 -17.228 -13.289  1.00  0.00              
ATOM    739  HA  LEU A  57       7.560 -17.974 -11.254  1.00  0.00              
ATOM    740 1HB  LEU A  57       7.325 -18.929 -13.344  1.00  0.00              
ATOM    741 2HB  LEU A  57       8.966 -19.608 -13.445  1.00  0.00              
ATOM    742  HG  LEU A  57       8.406 -20.979 -11.388  1.00  0.00              
ATOM    743 1HD1 LEU A  57       5.970 -21.320 -10.899  1.00  0.00              
ATOM    744 2HD1 LEU A  57       6.455 -19.630 -10.628  1.00  0.00              
ATOM    745 3HD1 LEU A  57       5.568 -20.078 -12.106  1.00  0.00              
ATOM    746 1HD2 LEU A  57       7.132 -22.679 -12.641  1.00  0.00              
ATOM    747 2HD2 LEU A  57       6.766 -21.460 -13.885  1.00  0.00              
ATOM    748 3HD2 LEU A  57       8.449 -21.960 -13.599  1.00  0.00              
ATOM    749  N   ASP A  58       9.176 -18.518  -9.526  1.00  0.00              
ATOM    750  CA  ASP A  58      10.062 -18.950  -8.460  1.00  0.00              
ATOM    751  C   ASP A  58      11.473 -18.401  -8.676  1.00  0.00              
ATOM    752  O   ASP A  58      12.467 -19.108  -8.502  1.00  0.00              
ATOM    753  CB  ASP A  58      10.069 -20.480  -8.371  1.00  0.00              
ATOM    754  CG  ASP A  58       8.716 -21.039  -7.950  1.00  0.00              
ATOM    755  OD1 ASP A  58       8.132 -20.490  -6.989  1.00  0.00              
ATOM    756  OD2 ASP A  58       8.237 -22.021  -8.560  1.00  0.00              
ATOM    757  H   ASP A  58       8.310 -18.055  -9.289  1.00  0.00              
ATOM    758  HA  ASP A  58       9.713 -18.554  -7.506  1.00  0.00              
ATOM    759 1HB  ASP A  58      10.422 -20.966  -9.281  1.00  0.00              
ATOM    760 2HB  ASP A  58      10.800 -20.622  -7.575  1.00  0.00              
ATOM    761  N   GLY A  59      11.539 -17.133  -9.080  1.00  0.00              
ATOM    762  CA  GLY A  59      12.810 -16.474  -9.329  1.00  0.00              
ATOM    763  C   GLY A  59      13.414 -16.661 -10.707  1.00  0.00              
ATOM    764  O   GLY A  59      14.422 -16.035 -11.036  1.00  0.00              
ATOM    765  H   GLY A  59      10.682 -16.616  -9.216  1.00  0.00              
ATOM    766 1HA  GLY A  59      12.686 -15.399  -9.194  1.00  0.00              
ATOM    767 2HA  GLY A  59      13.549 -16.845  -8.620  1.00  0.00              
ATOM    768  N   GLU A  60      12.813 -17.523 -11.519  1.00  0.00              
ATOM    769  CA  GLU A  60      13.310 -17.730 -12.870  1.00  0.00              
ATOM    770  C   GLU A  60      12.431 -17.108 -13.941  1.00  0.00              
ATOM    771  O   GLU A  60      11.272 -17.488 -14.130  1.00  0.00              
ATOM    772  CB  GLU A  60      13.466 -19.228 -13.143  1.00  0.00              
ATOM    773  CG  GLU A  60      14.009 -19.563 -14.524  1.00  0.00              
ATOM    774  CD  GLU A  60      14.142 -21.048 -14.714  1.00  0.00              
ATOM    775  OE1 GLU A  60      13.812 -21.775 -13.808  1.00  0.00              
ATOM    776  OE2 GLU A  60      14.467 -21.461 -15.802  1.00  0.00              
ATOM    777  H   GLU A  60      12.004 -18.043 -11.207  1.00  0.00              
ATOM    778  HA  GLU A  60      14.281 -17.247 -12.985  1.00  0.00              
ATOM    779 1HB  GLU A  60      14.141 -19.621 -12.382  1.00  0.00              
ATOM    780 2HB  GLU A  60      12.480 -19.678 -13.022  1.00  0.00              
ATOM    781 1HG  GLU A  60      13.415 -19.145 -15.337  1.00  0.00              
ATOM    782 2HG  GLU A  60      14.998 -19.107 -14.528  1.00  0.00              
ATOM    783  N   GLU A  61      12.998 -16.142 -14.649  1.00  0.00              
ATOM    784  CA  GLU A  61      12.259 -15.447 -15.681  1.00  0.00              
ATOM    785  C   GLU A  61      12.001 -16.391 -16.850  1.00  0.00              
ATOM    786  O   GLU A  61      12.933 -16.922 -17.444  1.00  0.00              
ATOM    787  CB  GLU A  61      13.019 -14.204 -16.148  1.00  0.00              
ATOM    788  CG  GLU A  61      12.235 -13.306 -17.095  1.00  0.00              
ATOM    789  CD  GLU A  61      13.029 -12.087 -17.475  1.00  0.00              
ATOM    790  OE1 GLU A  61      14.130 -11.947 -17.000  1.00  0.00              
ATOM    791  OE2 GLU A  61      12.583 -11.354 -18.325  1.00  0.00              
ATOM    792  H   GLU A  61      13.957 -15.882 -14.470  1.00  0.00              
ATOM    793  HA  GLU A  61      11.289 -15.134 -15.294  1.00  0.00              
ATOM    794 1HB  GLU A  61      13.288 -13.641 -15.254  1.00  0.00              
ATOM    795 2HB  GLU A  61      13.925 -14.552 -16.645  1.00  0.00              
ATOM    796 1HG  GLU A  61      11.900 -13.816 -17.997  1.00  0.00              
ATOM    797 2HG  GLU A  61      11.370 -13.006 -16.505  1.00  0.00              
ATOM    798  N   VAL A  62      10.729 -16.611 -17.154  1.00  0.00              
ATOM    799  CA  VAL A  62      10.329 -17.498 -18.238  1.00  0.00              
ATOM    800  C   VAL A  62       9.219 -16.787 -19.008  1.00  0.00              
ATOM    801  O   VAL A  62       8.812 -15.686 -18.651  1.00  0.00              
ATOM    802  CB  VAL A  62       9.745 -18.835 -17.702  1.00  0.00              
ATOM    803  CG1 VAL A  62      10.815 -19.619 -16.936  1.00  0.00              
ATOM    804  CG2 VAL A  62       8.536 -18.551 -16.803  1.00  0.00              
ATOM    805  H   VAL A  62      10.017 -16.143 -16.612  1.00  0.00              
ATOM    806  HA  VAL A  62      11.152 -17.672 -18.932  1.00  0.00              
ATOM    807  HB  VAL A  62       9.389 -19.428 -18.544  1.00  0.00              
ATOM    808 1HG1 VAL A  62      10.389 -20.553 -16.568  1.00  0.00              
ATOM    809 2HG1 VAL A  62      11.650 -19.840 -17.601  1.00  0.00              
ATOM    810 3HG1 VAL A  62      11.169 -19.025 -16.093  1.00  0.00              
ATOM    811 1HG2 VAL A  62       8.131 -19.490 -16.431  1.00  0.00              
ATOM    812 2HG2 VAL A  62       8.847 -17.931 -15.962  1.00  0.00              
ATOM    813 3HG2 VAL A  62       7.771 -18.028 -17.377  1.00  0.00              
ATOM    814  N   SER A  63       8.739 -17.422 -20.067  1.00  0.00              
ATOM    815  CA  SER A  63       7.666 -16.857 -20.862  1.00  0.00              
ATOM    816  C   SER A  63       6.438 -17.736 -20.686  1.00  0.00              
ATOM    817  O   SER A  63       6.552 -18.952 -20.526  1.00  0.00              
ATOM    818  CB  SER A  63       8.066 -16.757 -22.321  1.00  0.00              
ATOM    819  OG  SER A  63       9.132 -15.869 -22.515  1.00  0.00              
ATOM    820  H   SER A  63       9.126 -18.318 -20.329  1.00  0.00              
ATOM    821  HA  SER A  63       7.460 -15.811 -20.630  1.00  0.00              
ATOM    822 1HB  SER A  63       8.361 -17.747 -22.670  1.00  0.00              
ATOM    823 2HB  SER A  63       7.208 -16.411 -22.896  1.00  0.00              
ATOM    824  HG  SER A  63       8.801 -14.968 -22.517  1.00  0.00              
ATOM    825  N   ILE A  64       5.264 -17.115 -20.694  1.00  0.00              
ATOM    826  CA  ILE A  64       4.025 -17.862 -20.578  1.00  0.00              
ATOM    827  C   ILE A  64       3.162 -17.451 -21.763  1.00  0.00              
ATOM    828  O   ILE A  64       3.086 -16.274 -22.099  1.00  0.00              
ATOM    829  CB  ILE A  64       3.263 -17.527 -19.270  1.00  0.00              
ATOM    830  CG1 ILE A  64       1.995 -18.380 -19.178  1.00  0.00              
ATOM    831  CG2 ILE A  64       2.872 -16.056 -19.244  1.00  0.00              
ATOM    832  CD1 ILE A  64       1.331 -18.335 -17.797  1.00  0.00              
ATOM    833  H   ILE A  64       5.225 -16.110 -20.782  1.00  0.00              
ATOM    834  HA  ILE A  64       4.213 -18.932 -20.660  1.00  0.00              
ATOM    835  HB  ILE A  64       3.905 -17.747 -18.418  1.00  0.00              
ATOM    836 1HG1 ILE A  64       1.300 -18.011 -19.931  1.00  0.00              
ATOM    837 2HG1 ILE A  64       2.277 -19.406 -19.416  1.00  0.00              
ATOM    838 1HG2 ILE A  64       2.338 -15.836 -18.321  1.00  0.00              
ATOM    839 2HG2 ILE A  64       3.769 -15.440 -19.299  1.00  0.00              
ATOM    840 3HG2 ILE A  64       2.229 -15.835 -20.096  1.00  0.00              
ATOM    841 1HD1 ILE A  64       0.438 -18.961 -17.800  1.00  0.00              
ATOM    842 2HD1 ILE A  64       2.029 -18.703 -17.045  1.00  0.00              
ATOM    843 3HD1 ILE A  64       1.052 -17.309 -17.560  1.00  0.00              
ATOM    844  N   ASP A  65       2.550 -18.429 -22.413  1.00  0.00              
ATOM    845  CA  ASP A  65       1.693 -18.163 -23.548  1.00  0.00              
ATOM    846  C   ASP A  65       0.331 -18.683 -23.123  1.00  0.00              
ATOM    847  O   ASP A  65       0.215 -19.802 -22.643  1.00  0.00              
ATOM    848  CB  ASP A  65       2.190 -18.844 -24.825  1.00  0.00              
ATOM    849  CG  ASP A  65       1.439 -18.441 -26.087  1.00  0.00              
ATOM    850  OD1 ASP A  65       0.235 -18.540 -26.095  1.00  0.00              
ATOM    851  OD2 ASP A  65       2.054 -17.894 -26.971  1.00  0.00              
ATOM    852  H   ASP A  65       2.683 -19.384 -22.110  1.00  0.00              
ATOM    853  HA  ASP A  65       1.655 -17.090 -23.738  1.00  0.00              
ATOM    854 1HB  ASP A  65       3.262 -18.730 -24.989  1.00  0.00              
ATOM    855 2HB  ASP A  65       1.967 -19.885 -24.587  1.00  0.00              
ATOM    856  N   ILE A  66      -0.695 -17.856 -23.281  1.00  0.00              
ATOM    857  CA  ILE A  66      -2.048 -18.272 -22.950  1.00  0.00              
ATOM    858  C   ILE A  66      -2.943 -18.305 -24.181  1.00  0.00              
ATOM    859  O   ILE A  66      -3.123 -17.299 -24.873  1.00  0.00              
ATOM    860  CB  ILE A  66      -2.696 -17.308 -21.921  1.00  0.00              
ATOM    861  CG1 ILE A  66      -1.858 -17.262 -20.641  1.00  0.00              
ATOM    862  CG2 ILE A  66      -4.123 -17.756 -21.621  1.00  0.00              
ATOM    863  CD1 ILE A  66      -2.249 -16.135 -19.670  1.00  0.00              
ATOM    864  H   ILE A  66      -0.540 -16.924 -23.635  1.00  0.00              
ATOM    865  HA  ILE A  66      -2.055 -19.298 -22.583  1.00  0.00              
ATOM    866  HB  ILE A  66      -2.704 -16.300 -22.334  1.00  0.00              
ATOM    867 1HG1 ILE A  66      -1.974 -18.224 -20.142  1.00  0.00              
ATOM    868 2HG1 ILE A  66      -0.817 -17.134 -20.939  1.00  0.00              
ATOM    869 1HG2 ILE A  66      -4.574 -17.076 -20.898  1.00  0.00              
ATOM    870 2HG2 ILE A  66      -4.708 -17.746 -22.540  1.00  0.00              
ATOM    871 3HG2 ILE A  66      -4.110 -18.766 -21.210  1.00  0.00              
ATOM    872 1HD1 ILE A  66      -1.606 -16.172 -18.790  1.00  0.00              
ATOM    873 2HD1 ILE A  66      -2.129 -15.170 -20.164  1.00  0.00              
ATOM    874 3HD1 ILE A  66      -3.286 -16.260 -19.365  1.00  0.00              
ATOM    875  N   HIS A  67      -3.479 -19.482 -24.468  1.00  0.00              
ATOM    876  CA  HIS A  67      -4.349 -19.647 -25.611  1.00  0.00              
ATOM    877  C   HIS A  67      -5.720 -19.838 -24.965  1.00  0.00              
ATOM    878  O   HIS A  67      -5.922 -20.769 -24.181  1.00  0.00              
ATOM    879  CB  HIS A  67      -3.952 -20.834 -26.495  1.00  0.00              
ATOM    880  CG  HIS A  67      -4.683 -20.883 -27.800  1.00  0.00              
ATOM    881  ND1 HIS A  67      -4.678 -19.833 -28.695  1.00  0.00              
ATOM    882  CD2 HIS A  67      -5.442 -21.853 -28.362  1.00  0.00              
ATOM    883  CE1 HIS A  67      -5.403 -20.157 -29.752  1.00  0.00              
ATOM    884  NE2 HIS A  67      -5.877 -21.377 -29.574  1.00  0.00              
ATOM    885  H   HIS A  67      -3.280 -20.280 -23.882  1.00  0.00              
ATOM    886  HA  HIS A  67      -4.315 -18.750 -26.229  1.00  0.00              
ATOM    887 1HB  HIS A  67      -2.889 -20.785 -26.735  1.00  0.00              
ATOM    888 2HB  HIS A  67      -4.165 -21.771 -25.982  1.00  0.00              
ATOM    889  HD1 HIS A  67      -4.147 -18.989 -28.614  1.00  0.00              
ATOM    890  HD2 HIS A  67      -5.731 -22.851 -28.032  1.00  0.00              
ATOM    891  HE1 HIS A  67      -5.522 -19.457 -30.579  1.00  0.00              
ATOM    892  N   ASP A  68      -6.632 -18.915 -25.256  1.00  0.00              
ATOM    893  CA  ASP A  68      -8.013 -18.990 -24.791  1.00  0.00              
ATOM    894  C   ASP A  68      -8.760 -19.585 -25.968  1.00  0.00              
ATOM    895  O   ASP A  68      -8.908 -18.942 -27.010  1.00  0.00              
ATOM    896  CB  ASP A  68      -8.577 -17.624 -24.391  1.00  0.00              
ATOM    897  CG  ASP A  68     -10.004 -17.663 -23.862  1.00  0.00              
ATOM    898  OD1 ASP A  68     -10.595 -18.717 -23.881  1.00  0.00              
ATOM    899  OD2 ASP A  68     -10.435 -16.684 -23.301  1.00  0.00              
ATOM    900  H   ASP A  68      -6.347 -18.131 -25.825  1.00  0.00              
ATOM    901  HA  ASP A  68      -8.073 -19.638 -23.916  1.00  0.00              
ATOM    902 1HB  ASP A  68      -7.944 -17.082 -23.688  1.00  0.00              
ATOM    903 2HB  ASP A  68      -8.562 -17.121 -25.358  1.00  0.00              
ATOM    904  N   THR A  69      -9.215 -20.821 -25.798  1.00  0.00              
ATOM    905  CA  THR A  69      -9.912 -21.543 -26.856  1.00  0.00              
ATOM    906  C   THR A  69     -11.423 -21.385 -26.951  1.00  0.00              
ATOM    907  O   THR A  69     -12.080 -20.862 -26.057  1.00  0.00              
ATOM    908  CB  THR A  69      -9.616 -23.049 -26.736  1.00  0.00              
ATOM    909  OG1 THR A  69     -10.136 -23.544 -25.495  1.00  0.00              
ATOM    910  CG2 THR A  69      -8.117 -23.304 -26.790  1.00  0.00              
ATOM    911  H   THR A  69      -9.072 -21.272 -24.906  1.00  0.00              
ATOM    912  HA  THR A  69      -9.581 -21.181 -27.830  1.00  0.00              
ATOM    913  HB  THR A  69     -10.102 -23.573 -27.558  1.00  0.00              
ATOM    914  HG1 THR A  69     -10.238 -24.497 -25.549  1.00  0.00              
ATOM    915 1HG2 THR A  69      -7.927 -24.374 -26.703  1.00  0.00              
ATOM    916 2HG2 THR A  69      -7.720 -22.939 -27.737  1.00  0.00              
ATOM    917 3HG2 THR A  69      -7.630 -22.782 -25.967  1.00  0.00              
ATOM    918  N   ALA A  70     -11.964 -21.897 -28.047  1.00  0.00              
ATOM    919  CA  ALA A  70     -13.389 -21.803 -28.324  1.00  0.00              
ATOM    920  C   ALA A  70     -14.202 -22.573 -27.288  1.00  0.00              
ATOM    921  O   ALA A  70     -13.951 -23.758 -27.036  1.00  0.00              
ATOM    922  CB  ALA A  70     -13.682 -22.343 -29.724  1.00  0.00              
ATOM    923  H   ALA A  70     -11.364 -22.368 -28.710  1.00  0.00              
ATOM    924  HA  ALA A  70     -13.689 -20.757 -28.261  1.00  0.00              
ATOM    925 1HB  ALA A  70     -14.751 -22.270 -29.925  1.00  0.00              
ATOM    926 2HB  ALA A  70     -13.133 -21.758 -30.462  1.00  0.00              
ATOM    927 3HB  ALA A  70     -13.373 -23.386 -29.784  1.00  0.00              
ATOM    928  N   GLY A  71     -15.177 -21.892 -26.694  1.00  0.00              
ATOM    929  CA  GLY A  71     -16.051 -22.536 -25.736  1.00  0.00              
ATOM    930  C   GLY A  71     -17.174 -23.286 -26.420  1.00  0.00              
ATOM    931  O   GLY A  71     -17.781 -24.174 -25.825  1.00  0.00              
ATOM    932  H   GLY A  71     -15.317 -20.915 -26.908  1.00  0.00              
ATOM    933 1HA  GLY A  71     -15.470 -23.241 -25.141  1.00  0.00              
ATOM    934 2HA  GLY A  71     -16.482 -21.779 -25.082  1.00  0.00              
ATOM    935  N   GLN A  72     -17.455 -22.923 -27.668  1.00  0.00              
ATOM    936  CA  GLN A  72     -18.510 -23.568 -28.442  1.00  0.00              
ATOM    937  C   GLN A  72     -18.123 -24.983 -28.856  1.00  0.00              
ATOM    938  O   GLN A  72     -16.941 -25.305 -28.978  1.00  0.00              
ATOM    939  CB  GLN A  72     -18.839 -22.740 -29.687  1.00  0.00              
ATOM    940  CG  GLN A  72     -19.396 -21.359 -29.388  1.00  0.00              
ATOM    941  CD  GLN A  72     -20.703 -21.416 -28.620  1.00  0.00              
ATOM    942  OE1 GLN A  72     -21.641 -22.114 -29.014  1.00  0.00              
ATOM    943  NE2 GLN A  72     -20.774 -20.676 -27.519  1.00  0.00              
ATOM    944  H   GLN A  72     -16.919 -22.178 -28.092  1.00  0.00              
ATOM    945  HA  GLN A  72     -19.405 -23.666 -27.828  1.00  0.00              
ATOM    946 1HB  GLN A  72     -17.915 -22.650 -30.258  1.00  0.00              
ATOM    947 2HB  GLN A  72     -19.566 -23.313 -30.262  1.00  0.00              
ATOM    948 1HG  GLN A  72     -18.791 -20.559 -28.960  1.00  0.00              
ATOM    949 2HG  GLN A  72     -19.618 -21.127 -30.430  1.00  0.00              
ATOM    950 1HE2 GLN A  72     -21.612 -20.672 -26.972  1.00  0.00              
ATOM    951 2HE2 GLN A  72     -19.991 -20.122 -27.237  1.00  0.00              
ATOM    952  N   ASN A  73     -19.129 -25.825 -29.068  1.00  0.00              
ATOM    953  CA  ASN A  73     -18.902 -27.221 -29.421  1.00  0.00              
ATOM    954  C   ASN A  73     -19.071 -27.452 -30.919  1.00  0.00              
ATOM    955  O   ASN A  73     -19.324 -28.573 -31.359  1.00  0.00              
ATOM    956  CB  ASN A  73     -19.820 -28.144 -28.642  1.00  0.00              
ATOM    957  CG  ASN A  73     -19.497 -28.223 -27.175  1.00  0.00              
ATOM    958  OD1 ASN A  73     -18.358 -27.989 -26.757  1.00  0.00              
ATOM    959  ND2 ASN A  73     -20.472 -28.631 -26.403  1.00  0.00              
ATOM    960  H   ASN A  73     -20.077 -25.488 -28.983  1.00  0.00              
ATOM    961  HA  ASN A  73     -17.875 -27.501 -29.182  1.00  0.00              
ATOM    962 1HB  ASN A  73     -20.903 -28.091 -28.767  1.00  0.00              
ATOM    963 2HB  ASN A  73     -19.442 -29.040 -29.133  1.00  0.00              
ATOM    964 1HD2 ASN A  73     -20.329 -28.707 -25.416  1.00  0.00              
ATOM    965 2HD2 ASN A  73     -21.359 -28.865 -26.800  1.00  0.00              
ATOM    966  N   GLN A  74     -18.928 -26.385 -31.697  1.00  0.00              
ATOM    967  CA  GLN A  74     -18.939 -26.492 -33.152  1.00  0.00              
ATOM    968  C   GLN A  74     -17.548 -26.832 -33.677  1.00  0.00              
ATOM    969  O   GLN A  74     -17.353 -26.994 -34.883  1.00  0.00              
ATOM    970  CB  GLN A  74     -19.430 -25.187 -33.785  1.00  0.00              
ATOM    971  CG  GLN A  74     -20.871 -24.839 -33.456  1.00  0.00              
ATOM    972  CD  GLN A  74     -21.292 -23.504 -34.040  1.00  0.00              
ATOM    973  OE1 GLN A  74     -20.532 -22.863 -34.771  1.00  0.00              
ATOM    974  NE2 GLN A  74     -22.507 -23.074 -33.717  1.00  0.00              
ATOM    975  H   GLN A  74     -18.809 -25.476 -31.271  1.00  0.00              
ATOM    976  HA  GLN A  74     -19.598 -27.306 -33.453  1.00  0.00              
ATOM    977 1HB  GLN A  74     -18.768 -24.397 -33.430  1.00  0.00              
ATOM    978 2HB  GLN A  74     -19.315 -25.298 -34.863  1.00  0.00              
ATOM    979 1HG  GLN A  74     -21.694 -25.540 -33.596  1.00  0.00              
ATOM    980 2HG  GLN A  74     -20.686 -24.706 -32.389  1.00  0.00              
ATOM    981 1HE2 GLN A  74     -22.839 -22.200 -34.073  1.00  0.00              
ATOM    982 2HE2 GLN A  74     -23.090 -23.625 -33.120  1.00  0.00              
ATOM    983  N   HIS A  75     -16.588 -26.934 -32.765  1.00  0.00              
ATOM    984  CA  HIS A  75     -15.197 -27.176 -33.134  1.00  0.00              
ATOM    985  C   HIS A  75     -14.765 -28.577 -32.712  1.00  0.00              
ATOM    986  O   HIS A  75     -15.119 -29.046 -31.630  1.00  0.00              
ATOM    987  CB  HIS A  75     -14.275 -26.127 -32.503  1.00  0.00              
ATOM    988  CG  HIS A  75     -14.530 -24.734 -32.987  1.00  0.00              
ATOM    989  ND1 HIS A  75     -13.989 -24.243 -34.158  1.00  0.00              
ATOM    990  CD2 HIS A  75     -15.265 -23.727 -32.460  1.00  0.00              
ATOM    991  CE1 HIS A  75     -14.383 -22.993 -34.329  1.00  0.00              
ATOM    992  NE2 HIS A  75     -15.156 -22.656 -33.314  1.00  0.00              
ATOM    993  H   HIS A  75     -16.829 -26.842 -31.788  1.00  0.00              
ATOM    994  HA  HIS A  75     -15.091 -27.125 -34.217  1.00  0.00              
ATOM    995 1HB  HIS A  75     -14.410 -26.110 -31.421  1.00  0.00              
ATOM    996 2HB  HIS A  75     -13.235 -26.354 -32.735  1.00  0.00              
ATOM    997  HD2 HIS A  75     -15.866 -23.644 -31.555  1.00  0.00              
ATOM    998  HE1 HIS A  75     -14.062 -22.425 -35.203  1.00  0.00              
ATOM    999  HE2 HIS A  75     -15.601 -21.760 -33.178  1.00  0.00              
ATOM   1000  N   ALA A  76     -13.997 -29.239 -33.571  1.00  0.00              
ATOM   1001  CA  ALA A  76     -13.533 -30.594 -33.300  1.00  0.00              
ATOM   1002  C   ALA A  76     -12.053 -30.736 -33.635  1.00  0.00              
ATOM   1003  O   ALA A  76     -11.225 -30.966 -32.755  1.00  0.00              
ATOM   1004  CB  ALA A  76     -14.351 -31.595 -34.105  1.00  0.00              
ATOM   1005  H   ALA A  76     -13.727 -28.791 -34.435  1.00  0.00              
ATOM   1006  HA  ALA A  76     -13.651 -30.798 -32.236  1.00  0.00              
ATOM   1007 1HB  ALA A  76     -13.998 -32.605 -33.894  1.00  0.00              
ATOM   1008 2HB  ALA A  76     -15.402 -31.514 -33.826  1.00  0.00              
ATOM   1009 3HB  ALA A  76     -14.240 -31.385 -35.167  1.00  0.00              
ATOM   1010  N   SER A  77     -11.729 -30.597 -34.917  1.00  0.00              
ATOM   1011  CA  SER A  77     -10.355 -30.730 -35.385  1.00  0.00              
ATOM   1012  C   SER A  77      -9.497 -29.588 -34.853  1.00  0.00              
ATOM   1013  O   SER A  77      -8.321 -29.776 -34.536  1.00  0.00              
ATOM   1014  CB  SER A  77     -10.316 -30.765 -36.900  1.00  0.00              
ATOM   1015  OG  SER A  77     -10.733 -29.553 -37.466  1.00  0.00              
ATOM   1016  H   SER A  77     -12.458 -30.393 -35.586  1.00  0.00              
ATOM   1017  HA  SER A  77      -9.904 -31.692 -35.136  1.00  0.00              
ATOM   1018 1HB  SER A  77      -9.294 -30.971 -37.218  1.00  0.00              
ATOM   1019 2HB  SER A  77     -10.971 -31.562 -37.248  1.00  0.00              
ATOM   1020  HG  SER A  77     -10.410 -29.493 -38.368  1.00  0.00              
ATOM   1021  N   MET A  78     -10.093 -28.404 -34.763  1.00  0.00              
ATOM   1022  CA  MET A  78      -9.384 -27.227 -34.280  1.00  0.00              
ATOM   1023  C   MET A  78      -9.131 -27.384 -32.786  1.00  0.00              
ATOM   1024  O   MET A  78      -8.026 -27.136 -32.302  1.00  0.00              
ATOM   1025  CB  MET A  78     -10.182 -25.956 -34.566  1.00  0.00              
ATOM   1026  CG  MET A  78     -10.273 -25.588 -36.040  1.00  0.00              
ATOM   1027  SD  MET A  78     -11.298 -24.133 -36.331  1.00  0.00              
ATOM   1028  CE  MET A  78     -10.255 -22.844 -35.655  1.00  0.00              
ATOM   1029  H   MET A  78     -11.061 -28.316 -35.037  1.00  0.00              
ATOM   1030  HA  MET A  78      -8.418 -27.144 -34.778  1.00  0.00              
ATOM   1031 1HB  MET A  78     -11.183 -26.114 -34.168  1.00  0.00              
ATOM   1032 2HB  MET A  78      -9.696 -25.147 -34.019  1.00  0.00              
ATOM   1033 1HG  MET A  78      -9.265 -25.395 -36.405  1.00  0.00              
ATOM   1034 2HG  MET A  78     -10.697 -26.437 -36.576  1.00  0.00              
ATOM   1035 1HE  MET A  78     -10.753 -21.880 -35.760  1.00  0.00              
ATOM   1036 2HE  MET A  78     -10.070 -23.043 -34.598  1.00  0.00              
ATOM   1037 3HE  MET A  78      -9.307 -22.824 -36.192  1.00  0.00              
ATOM   1038  N   ARG A  79     -10.169 -27.799 -32.064  1.00  0.00              
ATOM   1039  CA  ARG A  79     -10.049 -28.133 -30.650  1.00  0.00              
ATOM   1040  C   ARG A  79      -8.903 -29.111 -30.431  1.00  0.00              
ATOM   1041  O   ARG A  79      -8.053 -28.907 -29.564  1.00  0.00              
ATOM   1042  CB  ARG A  79     -11.343 -28.773 -30.145  1.00  0.00              
ATOM   1043  CG  ARG A  79     -12.435 -27.795 -29.772  1.00  0.00              
ATOM   1044  CD  ARG A  79     -12.172 -27.165 -28.416  1.00  0.00              
ATOM   1045  NE  ARG A  79     -13.323 -26.402 -27.945  1.00  0.00              
ATOM   1046  CZ  ARG A  79     -14.378 -26.940 -27.339  1.00  0.00              
ATOM   1047  NH1 ARG A  79     -14.428 -28.249 -27.127  1.00  0.00              
ATOM   1048  NH2 ARG A  79     -15.386 -26.170 -26.950  1.00  0.00              
ATOM   1049  H   ARG A  79     -11.069 -27.883 -32.516  1.00  0.00              
ATOM   1050  HA  ARG A  79      -9.817 -27.235 -30.077  1.00  0.00              
ATOM   1051 1HB  ARG A  79     -11.704 -29.428 -30.937  1.00  0.00              
ATOM   1052 2HB  ARG A  79     -11.082 -29.369 -29.270  1.00  0.00              
ATOM   1053 1HG  ARG A  79     -12.477 -27.015 -30.533  1.00  0.00              
ATOM   1054 2HG  ARG A  79     -13.385 -28.329 -29.748  1.00  0.00              
ATOM   1055 1HD  ARG A  79     -11.953 -27.954 -27.696  1.00  0.00              
ATOM   1056 2HD  ARG A  79     -11.314 -26.498 -28.496  1.00  0.00              
ATOM   1057  HE  ARG A  79     -13.501 -25.408 -27.996  1.00  0.00              
ATOM   1058 1HH1 ARG A  79     -13.662 -28.836 -27.425  1.00  0.00              
ATOM   1059 2HH1 ARG A  79     -15.231 -28.651 -26.667  1.00  0.00              
ATOM   1060 1HH2 ARG A  79     -15.349 -25.174 -27.115  1.00  0.00              
ATOM   1061 2HH2 ARG A  79     -16.184 -26.582 -26.491  1.00  0.00              
ATOM   1062  N   ASP A  80      -8.899 -30.177 -31.226  1.00  0.00              
ATOM   1063  CA  ASP A  80      -7.897 -31.226 -31.117  1.00  0.00              
ATOM   1064  C   ASP A  80      -6.483 -30.717 -31.362  1.00  0.00              
ATOM   1065  O   ASP A  80      -5.553 -31.070 -30.637  1.00  0.00              
ATOM   1066  CB  ASP A  80      -8.217 -32.359 -32.095  1.00  0.00              
ATOM   1067  CG  ASP A  80      -9.390 -33.236 -31.681  1.00  0.00              
ATOM   1068  OD1 ASP A  80      -9.802 -33.147 -30.548  1.00  0.00              
ATOM   1069  OD2 ASP A  80      -9.964 -33.869 -32.535  1.00  0.00              
ATOM   1070  H   ASP A  80      -9.619 -30.255 -31.930  1.00  0.00              
ATOM   1071  HA  ASP A  80      -7.891 -31.627 -30.103  1.00  0.00              
ATOM   1072 1HB  ASP A  80      -8.363 -32.019 -33.121  1.00  0.00              
ATOM   1073 2HB  ASP A  80      -7.293 -32.934 -32.030  1.00  0.00              
ATOM   1074  N   ASP A  81      -6.325 -29.884 -32.384  1.00  0.00              
ATOM   1075  CA  ASP A  81      -5.018 -29.333 -32.716  1.00  0.00              
ATOM   1076  C   ASP A  81      -4.486 -28.444 -31.592  1.00  0.00              
ATOM   1077  O   ASP A  81      -3.305 -28.504 -31.244  1.00  0.00              
ATOM   1078  CB  ASP A  81      -5.090 -28.542 -34.024  1.00  0.00              
ATOM   1079  CG  ASP A  81      -5.233 -29.402 -35.273  1.00  0.00              
ATOM   1080  OD1 ASP A  81      -5.045 -30.592 -35.175  1.00  0.00              
ATOM   1081  OD2 ASP A  81      -5.680 -28.893 -36.272  1.00  0.00              
ATOM   1082  H   ASP A  81      -7.125 -29.624 -32.944  1.00  0.00              
ATOM   1083  HA  ASP A  81      -4.296 -30.141 -32.836  1.00  0.00              
ATOM   1084 1HB  ASP A  81      -5.862 -27.772 -34.024  1.00  0.00              
ATOM   1085 2HB  ASP A  81      -4.106 -28.072 -34.018  1.00  0.00              
ATOM   1086  N   PHE A  82      -5.364 -27.619 -31.028  1.00  0.00              
ATOM   1087  CA  PHE A  82      -4.988 -26.738 -29.926  1.00  0.00              
ATOM   1088  C   PHE A  82      -4.504 -27.574 -28.747  1.00  0.00              
ATOM   1089  O   PHE A  82      -3.431 -27.332 -28.193  1.00  0.00              
ATOM   1090  CB  PHE A  82      -6.164 -25.852 -29.509  1.00  0.00              
ATOM   1091  CG  PHE A  82      -6.679 -24.970 -30.610  1.00  0.00              
ATOM   1092  CD1 PHE A  82      -5.944 -24.786 -31.772  1.00  0.00              
ATOM   1093  CD2 PHE A  82      -7.898 -24.323 -30.487  1.00  0.00              
ATOM   1094  CE1 PHE A  82      -6.417 -23.975 -32.786  1.00  0.00              
ATOM   1095  CE2 PHE A  82      -8.374 -23.512 -31.499  1.00  0.00              
ATOM   1096  CZ  PHE A  82      -7.632 -23.338 -32.650  1.00  0.00              
ATOM   1097  H   PHE A  82      -6.314 -27.600 -31.370  1.00  0.00              
ATOM   1098  HA  PHE A  82      -4.164 -26.093 -30.233  1.00  0.00              
ATOM   1099 1HB  PHE A  82      -7.001 -26.469 -29.185  1.00  0.00              
ATOM   1100 2HB  PHE A  82      -5.864 -25.192 -28.696  1.00  0.00              
ATOM   1101  HD1 PHE A  82      -4.983 -25.291 -31.880  1.00  0.00              
ATOM   1102  HD2 PHE A  82      -8.485 -24.460 -29.577  1.00  0.00              
ATOM   1103  HE1 PHE A  82      -5.829 -23.839 -33.693  1.00  0.00              
ATOM   1104  HE2 PHE A  82      -9.335 -23.009 -31.390  1.00  0.00              
ATOM   1105  HZ  PHE A  82      -8.005 -22.698 -33.448  1.00  0.00              
ATOM   1106  N   PHE A  83      -5.308 -28.567 -28.381  1.00  0.00              
ATOM   1107  CA  PHE A  83      -5.012 -29.433 -27.249  1.00  0.00              
ATOM   1108  C   PHE A  83      -3.713 -30.217 -27.389  1.00  0.00              
ATOM   1109  O   PHE A  83      -2.926 -30.304 -26.449  1.00  0.00              
ATOM   1110  CB  PHE A  83      -6.180 -30.398 -27.023  1.00  0.00              
ATOM   1111  CG  PHE A  83      -7.464 -29.721 -26.617  1.00  0.00              
ATOM   1112  CD1 PHE A  83      -8.626 -30.462 -26.432  1.00  0.00              
ATOM   1113  CD2 PHE A  83      -7.511 -28.349 -26.402  1.00  0.00              
ATOM   1114  CE1 PHE A  83      -9.813 -29.844 -26.037  1.00  0.00              
ATOM   1115  CE2 PHE A  83      -8.691 -27.726 -26.010  1.00  0.00              
ATOM   1116  CZ  PHE A  83      -9.844 -28.476 -25.827  1.00  0.00              
ATOM   1117  H   PHE A  83      -6.154 -28.721 -28.911  1.00  0.00              
ATOM   1118  HA  PHE A  83      -4.877 -28.832 -26.349  1.00  0.00              
ATOM   1119 1HB  PHE A  83      -6.396 -30.948 -27.938  1.00  0.00              
ATOM   1120 2HB  PHE A  83      -5.936 -31.101 -26.228  1.00  0.00              
ATOM   1121  HD1 PHE A  83      -8.602 -31.539 -26.597  1.00  0.00              
ATOM   1122  HD2 PHE A  83      -6.605 -27.759 -26.546  1.00  0.00              
ATOM   1123  HE1 PHE A  83     -10.715 -30.439 -25.895  1.00  0.00              
ATOM   1124  HE2 PHE A  83      -8.711 -26.648 -25.847  1.00  0.00              
ATOM   1125  HZ  PHE A  83     -10.770 -27.991 -25.521  1.00  0.00              
ATOM   1126  N   ARG A  84      -3.488 -30.783 -28.565  1.00  0.00              
ATOM   1127  CA  ARG A  84      -2.281 -31.558 -28.815  1.00  0.00              
ATOM   1128  C   ARG A  84      -1.027 -30.690 -28.751  1.00  0.00              
ATOM   1129  O   ARG A  84       0.024 -31.137 -28.292  1.00  0.00              
ATOM   1130  CB  ARG A  84      -2.361 -32.323 -30.128  1.00  0.00              
ATOM   1131  CG  ARG A  84      -1.183 -33.245 -30.403  1.00  0.00              
ATOM   1132  CD  ARG A  84      -1.353 -34.116 -31.595  1.00  0.00              
ATOM   1133  NE  ARG A  84      -0.220 -34.983 -31.874  1.00  0.00              
ATOM   1134  CZ  ARG A  84      -0.123 -35.795 -32.944  1.00  0.00              
ATOM   1135  NH1 ARG A  84      -1.102 -35.883 -33.818  1.00  0.00              
ATOM   1136  NH2 ARG A  84       0.973 -36.520 -33.081  1.00  0.00              
ATOM   1137  H   ARG A  84      -4.166 -30.675 -29.305  1.00  0.00              
ATOM   1138  HA  ARG A  84      -2.163 -32.318 -28.042  1.00  0.00              
ATOM   1139 1HB  ARG A  84      -3.277 -32.910 -30.099  1.00  0.00              
ATOM   1140 2HB  ARG A  84      -2.429 -31.581 -30.924  1.00  0.00              
ATOM   1141 1HG  ARG A  84      -0.293 -32.634 -30.558  1.00  0.00              
ATOM   1142 2HG  ARG A  84      -1.036 -33.887 -29.535  1.00  0.00              
ATOM   1143 1HD  ARG A  84      -2.223 -34.754 -31.445  1.00  0.00              
ATOM   1144 2HD  ARG A  84      -1.509 -33.489 -32.472  1.00  0.00              
ATOM   1145  HE  ARG A  84       0.634 -35.117 -31.348  1.00  0.00              
ATOM   1146 1HH1 ARG A  84      -1.941 -35.336 -33.689  1.00  0.00              
ATOM   1147 2HH1 ARG A  84      -1.010 -36.498 -34.613  1.00  0.00              
ATOM   1148 1HH2 ARG A  84       1.709 -36.454 -32.390  1.00  0.00              
ATOM   1149 2HH2 ARG A  84       1.071 -37.137 -33.873  1.00  0.00              
ATOM   1150  N   SER A  85      -1.140 -29.442 -29.197  1.00  0.00              
ATOM   1151  CA  SER A  85       0.001 -28.529 -29.185  1.00  0.00              
ATOM   1152  C   SER A  85       0.232 -27.870 -27.832  1.00  0.00              
ATOM   1153  O   SER A  85       1.235 -27.187 -27.644  1.00  0.00              
ATOM   1154  CB  SER A  85      -0.189 -27.465 -30.249  1.00  0.00              
ATOM   1155  OG  SER A  85      -1.254 -26.605 -29.950  1.00  0.00              
ATOM   1156  H   SER A  85      -2.028 -29.115 -29.550  1.00  0.00              
ATOM   1157  HA  SER A  85       0.934 -28.997 -29.503  1.00  0.00              
ATOM   1158 1HB  SER A  85       0.728 -26.882 -30.324  1.00  0.00              
ATOM   1159 2HB  SER A  85      -0.386 -27.955 -31.201  1.00  0.00              
ATOM   1160  HG  SER A  85      -1.340 -25.949 -30.645  1.00  0.00              
ATOM   1161  N   GLY A  86      -0.690 -28.068 -26.896  1.00  0.00              
ATOM   1162  CA  GLY A  86      -0.528 -27.479 -25.576  1.00  0.00              
ATOM   1163  C   GLY A  86       0.473 -28.160 -24.663  1.00  0.00              
ATOM   1164  O   GLY A  86       0.940 -29.256 -24.948  1.00  0.00              
ATOM   1165  H   GLY A  86      -1.508 -28.628 -27.088  1.00  0.00              
ATOM   1166 1HA  GLY A  86      -0.196 -26.446 -25.685  1.00  0.00              
ATOM   1167 2HA  GLY A  86      -1.486 -27.499 -25.057  1.00  0.00              
ATOM   1168  N   GLU A  87       0.793 -27.507 -23.549  1.00  0.00              
ATOM   1169  CA  GLU A  87       1.704 -28.072 -22.564  1.00  0.00              
ATOM   1170  C   GLU A  87       1.001 -28.206 -21.216  1.00  0.00              
ATOM   1171  O   GLU A  87       1.244 -29.156 -20.468  1.00  0.00              
ATOM   1172  CB  GLU A  87       2.959 -27.208 -22.428  1.00  0.00              
ATOM   1173  CG  GLU A  87       3.888 -27.254 -23.633  1.00  0.00              
ATOM   1174  CD  GLU A  87       5.023 -26.280 -23.486  1.00  0.00              
ATOM   1175  OE1 GLU A  87       5.028 -25.542 -22.529  1.00  0.00              
ATOM   1176  OE2 GLU A  87       5.943 -26.348 -24.266  1.00  0.00              
ATOM   1177  H   GLU A  87       0.392 -26.595 -23.384  1.00  0.00              
ATOM   1178  HA  GLU A  87       2.005 -29.074 -22.871  1.00  0.00              
ATOM   1179 1HB  GLU A  87       2.624 -26.183 -22.268  1.00  0.00              
ATOM   1180 2HB  GLU A  87       3.493 -27.558 -21.545  1.00  0.00              
ATOM   1181 1HG  GLU A  87       4.287 -28.248 -23.835  1.00  0.00              
ATOM   1182 2HG  GLU A  87       3.250 -26.946 -24.460  1.00  0.00              
ATOM   1183  N   GLY A  88       0.120 -27.257 -20.913  1.00  0.00              
ATOM   1184  CA  GLY A  88      -0.628 -27.293 -19.666  1.00  0.00              
ATOM   1185  C   GLY A  88      -2.033 -26.761 -19.877  1.00  0.00              
ATOM   1186  O   GLY A  88      -2.258 -25.922 -20.759  1.00  0.00              
ATOM   1187  H   GLY A  88      -0.035 -26.495 -21.558  1.00  0.00              
ATOM   1188 1HA  GLY A  88      -0.680 -28.323 -19.311  1.00  0.00              
ATOM   1189 2HA  GLY A  88      -0.116 -26.680 -18.925  1.00  0.00              
ATOM   1190  N   PHE A  89      -2.980 -27.228 -19.064  1.00  0.00              
ATOM   1191  CA  PHE A  89      -4.356 -26.762 -19.159  1.00  0.00              
ATOM   1192  C   PHE A  89      -4.965 -26.225 -17.867  1.00  0.00              
ATOM   1193  O   PHE A  89      -4.690 -26.744 -16.782  1.00  0.00              
ATOM   1194  CB  PHE A  89      -5.261 -27.899 -19.667  1.00  0.00              
ATOM   1195  CG  PHE A  89      -4.915 -28.383 -21.042  1.00  0.00              
ATOM   1196  CD1 PHE A  89      -3.908 -29.324 -21.231  1.00  0.00              
ATOM   1197  CD2 PHE A  89      -5.561 -27.855 -22.160  1.00  0.00              
ATOM   1198  CE1 PHE A  89      -3.543 -29.728 -22.518  1.00  0.00              
ATOM   1199  CE2 PHE A  89      -5.206 -28.252 -23.446  1.00  0.00              
ATOM   1200  CZ  PHE A  89      -4.195 -29.188 -23.628  1.00  0.00              
ATOM   1201  H   PHE A  89      -2.741 -27.918 -18.366  1.00  0.00              
ATOM   1202  HA  PHE A  89      -4.413 -25.913 -19.842  1.00  0.00              
ATOM   1203 1HB  PHE A  89      -5.186 -28.762 -19.007  1.00  0.00              
ATOM   1204 2HB  PHE A  89      -6.296 -27.564 -19.708  1.00  0.00              
ATOM   1205  HD1 PHE A  89      -3.403 -29.746 -20.361  1.00  0.00              
ATOM   1206  HD2 PHE A  89      -6.354 -27.120 -22.015  1.00  0.00              
ATOM   1207  HE1 PHE A  89      -2.750 -30.464 -22.653  1.00  0.00              
ATOM   1208  HE2 PHE A  89      -5.719 -27.829 -24.309  1.00  0.00              
ATOM   1209  HZ  PHE A  89      -3.911 -29.499 -24.632  1.00  0.00              
ATOM   1210  N   LEU A  90      -5.785 -25.178 -17.991  1.00  0.00              
ATOM   1211  CA  LEU A  90      -6.607 -24.708 -16.873  1.00  0.00              
ATOM   1212  C   LEU A  90      -8.032 -24.992 -17.343  1.00  0.00              
ATOM   1213  O   LEU A  90      -8.551 -24.334 -18.256  1.00  0.00              
ATOM   1214  CB  LEU A  90      -6.435 -23.206 -16.607  1.00  0.00              
ATOM   1215  CG  LEU A  90      -5.057 -22.754 -16.116  1.00  0.00              
ATOM   1216  CD1 LEU A  90      -5.066 -21.250 -15.811  1.00  0.00              
ATOM   1217  CD2 LEU A  90      -4.691 -23.544 -14.864  1.00  0.00              
ATOM   1218  H   LEU A  90      -5.840 -24.698 -18.878  1.00  0.00              
ATOM   1219  HA  LEU A  90      -6.362 -25.276 -15.976  1.00  0.00              
ATOM   1220 1HB  LEU A  90      -6.606 -22.826 -17.613  1.00  0.00              
ATOM   1221 2HB  LEU A  90      -7.206 -22.823 -15.938  1.00  0.00              
ATOM   1222  HG  LEU A  90      -4.337 -23.005 -16.895  1.00  0.00              
ATOM   1223 1HD1 LEU A  90      -4.080 -20.943 -15.463  1.00  0.00              
ATOM   1224 2HD1 LEU A  90      -5.320 -20.696 -16.715  1.00  0.00              
ATOM   1225 3HD1 LEU A  90      -5.804 -21.040 -15.037  1.00  0.00              
ATOM   1226 1HD2 LEU A  90      -3.710 -23.227 -14.508  1.00  0.00              
ATOM   1227 2HD2 LEU A  90      -5.435 -23.361 -14.087  1.00  0.00              
ATOM   1228 3HD2 LEU A  90      -4.666 -24.608 -15.098  1.00  0.00              
ATOM   1229  N   CYS A  91      -8.643 -26.003 -16.738  1.00  0.00              
ATOM   1230  CA  CYS A  91      -9.998 -26.406 -17.072  1.00  0.00              
ATOM   1231  C   CYS A  91     -10.919 -25.601 -16.179  1.00  0.00              
ATOM   1232  O   CYS A  91     -11.090 -25.908 -14.997  1.00  0.00              
ATOM   1233  CB  CYS A  91     -10.145 -27.910 -16.819  1.00  0.00              
ATOM   1234  SG  CYS A  91     -11.749 -28.559 -17.233  1.00  0.00              
ATOM   1235  H   CYS A  91      -8.143 -26.506 -16.019  1.00  0.00              
ATOM   1236  HA  CYS A  91     -10.232 -26.303 -18.132  1.00  0.00              
ATOM   1237 1HB  CYS A  91      -9.424 -28.466 -17.418  1.00  0.00              
ATOM   1238 2HB  CYS A  91      -9.988 -28.131 -15.763  1.00  0.00              
ATOM   1239  HG  CYS A  91     -11.530 -28.644 -18.541  1.00  0.00              
ATOM   1240  N   VAL A  92     -11.519 -24.571 -16.759  1.00  0.00              
ATOM   1241  CA  VAL A  92     -12.357 -23.636 -16.019  1.00  0.00              
ATOM   1242  C   VAL A  92     -13.869 -23.857 -16.118  1.00  0.00              
ATOM   1243  O   VAL A  92     -14.415 -24.007 -17.201  1.00  0.00              
ATOM   1244  CB  VAL A  92     -12.061 -22.183 -16.490  1.00  0.00              
ATOM   1245  CG1 VAL A  92     -12.918 -21.181 -15.717  1.00  0.00              
ATOM   1246  CG2 VAL A  92     -10.562 -21.871 -16.334  1.00  0.00              
ATOM   1247  H   VAL A  92     -11.386 -24.436 -17.751  1.00  0.00              
ATOM   1248  HA  VAL A  92     -12.194 -23.722 -14.944  1.00  0.00              
ATOM   1249  HB  VAL A  92     -12.297 -22.100 -17.551  1.00  0.00              
ATOM   1250 1HG1 VAL A  92     -12.696 -20.171 -16.062  1.00  0.00              
ATOM   1251 2HG1 VAL A  92     -13.972 -21.398 -15.885  1.00  0.00              
ATOM   1252 3HG1 VAL A  92     -12.696 -21.258 -14.653  1.00  0.00              
ATOM   1253 1HG2 VAL A  92     -10.365 -20.852 -16.666  1.00  0.00              
ATOM   1254 2HG2 VAL A  92     -10.277 -21.972 -15.286  1.00  0.00              
ATOM   1255 3HG2 VAL A  92      -9.979 -22.568 -16.937  1.00  0.00              
ATOM   1256  N   PHE A  93     -14.524 -23.886 -14.962  1.00  0.00              
ATOM   1257  CA  PHE A  93     -15.970 -24.055 -14.884  1.00  0.00              
ATOM   1258  C   PHE A  93     -16.375 -23.079 -13.793  1.00  0.00              
ATOM   1259  O   PHE A  93     -15.512 -22.571 -13.070  1.00  0.00              
ATOM   1260  CB  PHE A  93     -16.382 -25.501 -14.511  1.00  0.00              
ATOM   1261  CG  PHE A  93     -16.038 -25.906 -13.095  1.00  0.00              
ATOM   1262  CD1 PHE A  93     -14.790 -26.441 -12.795  1.00  0.00              
ATOM   1263  CD2 PHE A  93     -16.960 -25.740 -12.066  1.00  0.00              
ATOM   1264  CE1 PHE A  93     -14.461 -26.806 -11.484  1.00  0.00              
ATOM   1265  CE2 PHE A  93     -16.643 -26.101 -10.748  1.00  0.00              
ATOM   1266  CZ  PHE A  93     -15.391 -26.633 -10.456  1.00  0.00              
ATOM   1267  H   PHE A  93     -13.993 -23.786 -14.108  1.00  0.00              
ATOM   1268  HA  PHE A  93     -16.425 -23.798 -15.842  1.00  0.00              
ATOM   1269 1HB  PHE A  93     -17.460 -25.621 -14.610  1.00  0.00              
ATOM   1270 2HB  PHE A  93     -15.878 -26.213 -15.163  1.00  0.00              
ATOM   1271  HD1 PHE A  93     -14.061 -26.574 -13.594  1.00  0.00              
ATOM   1272  HD2 PHE A  93     -17.941 -25.324 -12.295  1.00  0.00              
ATOM   1273  HE1 PHE A  93     -13.478 -27.226 -11.266  1.00  0.00              
ATOM   1274  HE2 PHE A  93     -17.375 -25.965  -9.952  1.00  0.00              
ATOM   1275  HZ  PHE A  93     -15.136 -26.916  -9.435  1.00  0.00              
ATOM   1276  N   SER A  94     -17.664 -22.779 -13.692  1.00  0.00              
ATOM   1277  CA  SER A  94     -18.135 -21.882 -12.646  1.00  0.00              
ATOM   1278  C   SER A  94     -18.675 -22.701 -11.485  1.00  0.00              
ATOM   1279  O   SER A  94     -19.419 -23.660 -11.700  1.00  0.00              
ATOM   1280  CB  SER A  94     -19.247 -20.977 -13.163  1.00  0.00              
ATOM   1281  OG  SER A  94     -19.851 -20.291 -12.078  1.00  0.00              
ATOM   1282  H   SER A  94     -18.331 -23.171 -14.342  1.00  0.00              
ATOM   1283  HA  SER A  94     -17.377 -21.173 -12.310  1.00  0.00              
ATOM   1284 1HB  SER A  94     -18.817 -20.263 -13.865  1.00  0.00              
ATOM   1285 2HB  SER A  94     -19.986 -21.590 -13.678  1.00  0.00              
ATOM   1286  HG  SER A  94     -20.719 -19.979 -12.341  1.00  0.00              
ATOM   1287  N   ILE A  95     -18.314 -22.335 -10.258  1.00  0.00              
ATOM   1288  CA  ILE A  95     -18.837 -23.063  -9.114  1.00  0.00              
ATOM   1289  C   ILE A  95     -20.336 -22.820  -8.975  1.00  0.00              
ATOM   1290  O   ILE A  95     -21.013 -23.530  -8.238  1.00  0.00              
ATOM   1291  CB  ILE A  95     -18.166 -22.649  -7.778  1.00  0.00              
ATOM   1292  CG1 ILE A  95     -18.500 -21.189  -7.458  1.00  0.00              
ATOM   1293  CG2 ILE A  95     -16.672 -22.915  -7.841  1.00  0.00              
ATOM   1294  CD1 ILE A  95     -18.174 -20.797  -6.031  1.00  0.00              
ATOM   1295  H   ILE A  95     -17.684 -21.561 -10.103  1.00  0.00              
ATOM   1296  HA  ILE A  95     -18.733 -24.137  -9.262  1.00  0.00              
ATOM   1297  HB  ILE A  95     -18.607 -23.226  -6.966  1.00  0.00              
ATOM   1298 1HG1 ILE A  95     -17.932 -20.567  -8.149  1.00  0.00              
ATOM   1299 2HG1 ILE A  95     -19.566 -21.053  -7.641  1.00  0.00              
ATOM   1300 1HG2 ILE A  95     -16.210 -22.621  -6.898  1.00  0.00              
ATOM   1301 2HG2 ILE A  95     -16.497 -23.976  -8.014  1.00  0.00              
ATOM   1302 3HG2 ILE A  95     -16.233 -22.338  -8.655  1.00  0.00              
ATOM   1303 1HD1 ILE A  95     -18.435 -19.751  -5.871  1.00  0.00              
ATOM   1304 2HD1 ILE A  95     -18.742 -21.422  -5.342  1.00  0.00              
ATOM   1305 3HD1 ILE A  95     -17.108 -20.935  -5.851  1.00  0.00              
ATOM   1306  N   THR A  96     -20.857 -21.815  -9.676  1.00  0.00              
ATOM   1307  CA  THR A  96     -22.279 -21.506  -9.597  1.00  0.00              
ATOM   1308  C   THR A  96     -23.115 -22.219 -10.666  1.00  0.00              
ATOM   1309  O   THR A  96     -24.327 -22.029 -10.729  1.00  0.00              
ATOM   1310  CB  THR A  96     -22.543 -19.987  -9.734  1.00  0.00              
ATOM   1311  OG1 THR A  96     -22.211 -19.557 -11.059  1.00  0.00              
ATOM   1312  CG2 THR A  96     -21.718 -19.202  -8.719  1.00  0.00              
ATOM   1313  H   THR A  96     -20.264 -21.255 -10.273  1.00  0.00              
ATOM   1314  HA  THR A  96     -22.680 -21.855  -8.645  1.00  0.00              
ATOM   1315  HB  THR A  96     -23.602 -19.795  -9.563  1.00  0.00              
ATOM   1316  HG1 THR A  96     -22.652 -18.724 -11.245  1.00  0.00              
ATOM   1317 1HG2 THR A  96     -21.920 -18.137  -8.834  1.00  0.00              
ATOM   1318 2HG2 THR A  96     -21.986 -19.516  -7.711  1.00  0.00              
ATOM   1319 3HG2 THR A  96     -20.658 -19.391  -8.889  1.00  0.00              
ATOM   1320  N   GLU A  97     -22.474 -23.029 -11.505  1.00  0.00              
ATOM   1321  CA  GLU A  97     -23.198 -23.735 -12.552  1.00  0.00              
ATOM   1322  C   GLU A  97     -22.746 -25.181 -12.710  1.00  0.00              
ATOM   1323  O   GLU A  97     -21.661 -25.445 -13.232  1.00  0.00              
ATOM   1324  CB  GLU A  97     -23.043 -22.997 -13.884  1.00  0.00              
ATOM   1325  CG  GLU A  97     -23.815 -23.618 -15.040  1.00  0.00              
ATOM   1326  CD  GLU A  97     -23.575 -22.869 -16.322  1.00  0.00              
ATOM   1327  OE1 GLU A  97     -22.843 -21.909 -16.298  1.00  0.00              
ATOM   1328  OE2 GLU A  97     -24.031 -23.322 -17.345  1.00  0.00              
ATOM   1329  H   GLU A  97     -21.476 -23.161 -11.422  1.00  0.00              
ATOM   1330  HA  GLU A  97     -24.257 -23.787 -12.298  1.00  0.00              
ATOM   1331 1HB  GLU A  97     -23.389 -21.976 -13.725  1.00  0.00              
ATOM   1332 2HB  GLU A  97     -21.979 -22.988 -14.122  1.00  0.00              
ATOM   1333 1HG  GLU A  97     -23.594 -24.674 -15.191  1.00  0.00              
ATOM   1334 2HG  GLU A  97     -24.856 -23.505 -14.743  1.00  0.00              
ATOM   1335  N   MET A  98     -23.597 -26.108 -12.265  1.00  0.00              
ATOM   1336  CA  MET A  98     -23.317 -27.539 -12.325  1.00  0.00              
ATOM   1337  C   MET A  98     -23.129 -28.035 -13.754  1.00  0.00              
ATOM   1338  O   MET A  98     -22.407 -29.002 -13.998  1.00  0.00              
ATOM   1339  CB  MET A  98     -24.457 -28.321 -11.661  1.00  0.00              
ATOM   1340  CG  MET A  98     -24.224 -29.825 -11.580  1.00  0.00              
ATOM   1341  SD  MET A  98     -22.776 -30.273 -10.604  1.00  0.00              
ATOM   1342  CE  MET A  98     -23.342 -29.919  -8.933  1.00  0.00              
ATOM   1343  H   MET A  98     -24.471 -25.794 -11.870  1.00  0.00              
ATOM   1344  HA  MET A  98     -22.381 -27.756 -11.811  1.00  0.00              
ATOM   1345 1HB  MET A  98     -24.576 -27.916 -10.657  1.00  0.00              
ATOM   1346 2HB  MET A  98     -25.359 -28.123 -12.242  1.00  0.00              
ATOM   1347 1HG  MET A  98     -25.106 -30.281 -11.131  1.00  0.00              
ATOM   1348 2HG  MET A  98     -24.095 -30.203 -12.594  1.00  0.00              
ATOM   1349 1HE  MET A  98     -22.548 -30.149  -8.223  1.00  0.00              
ATOM   1350 2HE  MET A  98     -23.606 -28.864  -8.854  1.00  0.00              
ATOM   1351 3HE  MET A  98     -24.218 -30.530  -8.708  1.00  0.00              
ATOM   1352  N   GLU A  99     -23.787 -27.378 -14.698  1.00  0.00              
ATOM   1353  CA  GLU A  99     -23.669 -27.760 -16.093  1.00  0.00              
ATOM   1354  C   GLU A  99     -22.251 -27.534 -16.614  1.00  0.00              
ATOM   1355  O   GLU A  99     -21.717 -28.375 -17.338  1.00  0.00              
ATOM   1356  CB  GLU A  99     -24.675 -26.980 -16.943  1.00  0.00              
ATOM   1357  CG  GLU A  99     -26.128 -27.372 -16.714  1.00  0.00              
ATOM   1358  CD  GLU A  99     -27.062 -26.475 -17.478  1.00  0.00              
ATOM   1359  OE1 GLU A  99     -26.595 -25.545 -18.090  1.00  0.00              
ATOM   1360  OE2 GLU A  99     -28.229 -26.783 -17.542  1.00  0.00              
ATOM   1361  H   GLU A  99     -24.380 -26.599 -14.450  1.00  0.00              
ATOM   1362  HA  GLU A  99     -23.869 -28.826 -16.203  1.00  0.00              
ATOM   1363 1HB  GLU A  99     -24.543 -25.925 -16.706  1.00  0.00              
ATOM   1364 2HB  GLU A  99     -24.413 -27.154 -17.987  1.00  0.00              
ATOM   1365 1HG  GLU A  99     -26.341 -28.412 -16.962  1.00  0.00              
ATOM   1366 2HG  GLU A  99     -26.270 -27.218 -15.645  1.00  0.00              
ATOM   1367  N   SER A 100     -21.636 -26.409 -16.245  1.00  0.00              
ATOM   1368  CA  SER A 100     -20.278 -26.107 -16.711  1.00  0.00              
ATOM   1369  C   SER A 100     -19.266 -27.046 -16.049  1.00  0.00              
ATOM   1370  O   SER A 100     -18.240 -27.376 -16.639  1.00  0.00              
ATOM   1371  CB  SER A 100     -19.918 -24.630 -16.438  1.00  0.00              
ATOM   1372  OG  SER A 100     -19.763 -24.357 -15.051  1.00  0.00              
ATOM   1373  H   SER A 100     -22.105 -25.752 -15.637  1.00  0.00              
ATOM   1374  HA  SER A 100     -20.176 -26.139 -17.797  1.00  0.00              
ATOM   1375 1HB  SER A 100     -18.983 -24.400 -16.949  1.00  0.00              
ATOM   1376 2HB  SER A 100     -20.712 -23.998 -16.834  1.00  0.00              
ATOM   1377  HG  SER A 100     -20.584 -24.552 -14.594  1.00  0.00              
ATOM   1378  N   PHE A 101     -19.569 -27.488 -14.831  1.00  0.00              
ATOM   1379  CA  PHE A 101     -18.741 -28.482 -14.146  1.00  0.00              
ATOM   1380  C   PHE A 101     -18.854 -29.848 -14.840  1.00  0.00              
ATOM   1381  O   PHE A 101     -17.861 -30.534 -15.046  1.00  0.00              
ATOM   1382  CB  PHE A 101     -19.190 -28.614 -12.685  1.00  0.00              
ATOM   1383  CG  PHE A 101     -18.460 -29.683 -11.916  1.00  0.00              
ATOM   1384  CD1 PHE A 101     -17.097 -29.574 -11.670  1.00  0.00              
ATOM   1385  CD2 PHE A 101     -19.144 -30.793 -11.428  1.00  0.00              
ATOM   1386  CE1 PHE A 101     -16.419 -30.560 -10.940  1.00  0.00              
ATOM   1387  CE2 PHE A 101     -18.476 -31.791 -10.695  1.00  0.00              
ATOM   1388  CZ  PHE A 101     -17.111 -31.670 -10.451  1.00  0.00              
ATOM   1389  H   PHE A 101     -20.391 -27.129 -14.368  1.00  0.00              
ATOM   1390  HA  PHE A 101     -17.692 -28.187 -14.195  1.00  0.00              
ATOM   1391 1HB  PHE A 101     -19.019 -27.678 -12.154  1.00  0.00              
ATOM   1392 2HB  PHE A 101     -20.248 -28.868 -12.640  1.00  0.00              
ATOM   1393  HD1 PHE A 101     -16.554 -28.709 -12.050  1.00  0.00              
ATOM   1394  HD2 PHE A 101     -20.213 -30.884 -11.622  1.00  0.00              
ATOM   1395  HE1 PHE A 101     -15.350 -30.460 -10.753  1.00  0.00              
ATOM   1396  HE2 PHE A 101     -19.021 -32.656 -10.318  1.00  0.00              
ATOM   1397  HZ  PHE A 101     -16.584 -32.436  -9.884  1.00  0.00              
ATOM   1398  N   ALA A 102     -20.071 -30.242 -15.191  1.00  0.00              
ATOM   1399  CA  ALA A 102     -20.274 -31.514 -15.887  1.00  0.00              
ATOM   1400  C   ALA A 102     -19.546 -31.498 -17.236  1.00  0.00              
ATOM   1401  O   ALA A 102     -19.008 -32.508 -17.681  1.00  0.00              
ATOM   1402  CB  ALA A 102     -21.771 -31.764 -16.095  1.00  0.00              
ATOM   1403  H   ALA A 102     -20.872 -29.664 -14.980  1.00  0.00              
ATOM   1404  HA  ALA A 102     -19.847 -32.315 -15.283  1.00  0.00              
ATOM   1405 1HB  ALA A 102     -21.911 -32.713 -16.613  1.00  0.00              
ATOM   1406 2HB  ALA A 102     -22.272 -31.802 -15.127  1.00  0.00              
ATOM   1407 3HB  ALA A 102     -22.194 -30.959 -16.692  1.00  0.00              
ATOM   1408  N   ALA A 103     -19.522 -30.333 -17.877  1.00  0.00              
ATOM   1409  CA  ALA A 103     -18.860 -30.188 -19.170  1.00  0.00              
ATOM   1410  C   ALA A 103     -17.366 -30.511 -19.125  1.00  0.00              
ATOM   1411  O   ALA A 103     -16.785 -30.918 -20.129  1.00  0.00              
ATOM   1412  CB  ALA A 103     -19.074 -28.771 -19.693  1.00  0.00              
ATOM   1413  H   ALA A 103     -19.972 -29.530 -17.462  1.00  0.00              
ATOM   1414  HA  ALA A 103     -19.300 -30.899 -19.870  1.00  0.00              
ATOM   1415 1HB  ALA A 103     -18.579 -28.663 -20.659  1.00  0.00              
ATOM   1416 2HB  ALA A 103     -20.141 -28.582 -19.809  1.00  0.00              
ATOM   1417 3HB  ALA A 103     -18.652 -28.056 -18.989  1.00  0.00              
ATOM   1418  N   THR A 104     -16.745 -30.342 -17.964  1.00  0.00              
ATOM   1419  CA  THR A 104     -15.301 -30.538 -17.859  1.00  0.00              
ATOM   1420  C   THR A 104     -14.847 -31.964 -18.158  1.00  0.00              
ATOM   1421  O   THR A 104     -13.685 -32.183 -18.504  1.00  0.00              
ATOM   1422  CB  THR A 104     -14.784 -30.152 -16.474  1.00  0.00              
ATOM   1423  OG1 THR A 104     -15.363 -31.017 -15.492  1.00  0.00              
ATOM   1424  CG2 THR A 104     -15.140 -28.712 -16.169  1.00  0.00              
ATOM   1425  H   THR A 104     -17.266 -30.076 -17.141  1.00  0.00              
ATOM   1426  HA  THR A 104     -14.790 -29.924 -18.601  1.00  0.00              
ATOM   1427  HB  THR A 104     -13.701 -30.273 -16.453  1.00  0.00              
ATOM   1428  HG1 THR A 104     -14.828 -30.997 -14.694  1.00  0.00              
ATOM   1429 1HG2 THR A 104     -14.767 -28.448 -15.180  1.00  0.00              
ATOM   1430 2HG2 THR A 104     -14.687 -28.059 -16.915  1.00  0.00              
ATOM   1431 3HG2 THR A 104     -16.223 -28.594 -16.191  1.00  0.00              
ATOM   1432  N   ALA A 105     -15.751 -32.929 -18.016  1.00  0.00              
ATOM   1433  CA  ALA A 105     -15.421 -34.318 -18.329  1.00  0.00              
ATOM   1434  C   ALA A 105     -15.127 -34.458 -19.821  1.00  0.00              
ATOM   1435  O   ALA A 105     -14.266 -35.235 -20.227  1.00  0.00              
ATOM   1436  CB  ALA A 105     -16.572 -35.235 -17.939  1.00  0.00              
ATOM   1437  H   ALA A 105     -16.680 -32.706 -17.688  1.00  0.00              
ATOM   1438  HA  ALA A 105     -14.523 -34.597 -17.778  1.00  0.00              
ATOM   1439 1HB  ALA A 105     -16.311 -36.266 -18.178  1.00  0.00              
ATOM   1440 2HB  ALA A 105     -16.761 -35.147 -16.868  1.00  0.00              
ATOM   1441 3HB  ALA A 105     -17.467 -34.951 -18.490  1.00  0.00              
ATOM   1442  N   ASP A 106     -15.848 -33.694 -20.637  1.00  0.00              
ATOM   1443  CA  ASP A 106     -15.664 -33.742 -22.081  1.00  0.00              
ATOM   1444  C   ASP A 106     -14.342 -33.098 -22.493  1.00  0.00              
ATOM   1445  O   ASP A 106     -13.674 -33.573 -23.410  1.00  0.00              
ATOM   1446  CB  ASP A 106     -16.830 -33.050 -22.792  1.00  0.00              
ATOM   1447  CG  ASP A 106     -18.136 -33.833 -22.765  1.00  0.00              
ATOM   1448  OD1 ASP A 106     -18.104 -34.994 -22.430  1.00  0.00              
ATOM   1449  OD2 ASP A 106     -19.170 -33.230 -22.925  1.00  0.00              
ATOM   1450  H   ASP A 106     -16.537 -33.066 -20.249  1.00  0.00              
ATOM   1451  HA  ASP A 106     -15.618 -34.780 -22.413  1.00  0.00              
ATOM   1452 1HB  ASP A 106     -17.010 -32.033 -22.443  1.00  0.00              
ATOM   1453 2HB  ASP A 106     -16.444 -33.023 -23.811  1.00  0.00              
ATOM   1454  N   PHE A 107     -13.971 -32.013 -21.817  1.00  0.00              
ATOM   1455  CA  PHE A 107     -12.713 -31.328 -22.109  1.00  0.00              
ATOM   1456  C   PHE A 107     -11.521 -32.192 -21.697  1.00  0.00              
ATOM   1457  O   PHE A 107     -10.502 -32.230 -22.390  1.00  0.00              
ATOM   1458  CB  PHE A 107     -12.679 -29.968 -21.395  1.00  0.00              
ATOM   1459  CG  PHE A 107     -13.554 -28.922 -22.046  1.00  0.00              
ATOM   1460  CD1 PHE A 107     -13.117 -28.234 -23.171  1.00  0.00              
ATOM   1461  CD2 PHE A 107     -14.824 -28.646 -21.548  1.00  0.00              
ATOM   1462  CE1 PHE A 107     -13.930 -27.286 -23.795  1.00  0.00              
ATOM   1463  CE2 PHE A 107     -15.644 -27.700 -22.164  1.00  0.00              
ATOM   1464  CZ  PHE A 107     -15.196 -27.020 -23.293  1.00  0.00              
ATOM   1465  H   PHE A 107     -14.569 -31.654 -21.087  1.00  0.00              
ATOM   1466  HA  PHE A 107     -12.625 -31.158 -23.183  1.00  0.00              
ATOM   1467 1HB  PHE A 107     -13.027 -30.074 -20.369  1.00  0.00              
ATOM   1468 2HB  PHE A 107     -11.665 -29.571 -21.394  1.00  0.00              
ATOM   1469  HD1 PHE A 107     -12.123 -28.441 -23.569  1.00  0.00              
ATOM   1470  HD2 PHE A 107     -15.175 -29.178 -20.663  1.00  0.00              
ATOM   1471  HE1 PHE A 107     -13.571 -26.756 -24.677  1.00  0.00              
ATOM   1472  HE2 PHE A 107     -16.636 -27.494 -21.762  1.00  0.00              
ATOM   1473  HZ  PHE A 107     -15.832 -26.282 -23.780  1.00  0.00              
ATOM   1474  N   ARG A 108     -11.670 -32.891 -20.575  1.00  0.00              
ATOM   1475  CA  ARG A 108     -10.664 -33.816 -20.062  1.00  0.00              
ATOM   1476  C   ARG A 108     -10.454 -34.978 -21.038  1.00  0.00              
ATOM   1477  O   ARG A 108      -9.325 -35.366 -21.341  1.00  0.00              
ATOM   1478  CB  ARG A 108     -11.141 -34.352 -18.706  1.00  0.00              
ATOM   1479  CG  ARG A 108     -10.223 -35.353 -18.018  1.00  0.00              
ATOM   1480  CD  ARG A 108      -8.923 -34.714 -17.609  1.00  0.00              
ATOM   1481  NE  ARG A 108      -8.115 -35.598 -16.774  1.00  0.00              
ATOM   1482  CZ  ARG A 108      -6.826 -35.398 -16.527  1.00  0.00              
ATOM   1483  NH1 ARG A 108      -6.208 -34.347 -17.051  1.00  0.00              
ATOM   1484  NH2 ARG A 108      -6.153 -36.242 -15.758  1.00  0.00              
ATOM   1485  H   ARG A 108     -12.530 -32.765 -20.061  1.00  0.00              
ATOM   1486  HA  ARG A 108      -9.706 -33.304 -19.968  1.00  0.00              
ATOM   1487 1HB  ARG A 108     -11.269 -33.492 -18.051  1.00  0.00              
ATOM   1488 2HB  ARG A 108     -12.107 -34.827 -18.873  1.00  0.00              
ATOM   1489 1HG  ARG A 108     -10.730 -35.739 -17.134  1.00  0.00              
ATOM   1490 2HG  ARG A 108     -10.023 -36.173 -18.710  1.00  0.00              
ATOM   1491 1HD  ARG A 108      -8.354 -34.464 -18.504  1.00  0.00              
ATOM   1492 2HD  ARG A 108      -9.137 -33.804 -17.050  1.00  0.00              
ATOM   1493  HE  ARG A 108      -8.381 -36.442 -16.284  1.00  0.00              
ATOM   1494 1HH1 ARG A 108      -6.720 -33.703 -17.636  1.00  0.00              
ATOM   1495 2HH1 ARG A 108      -5.228 -34.196 -16.863  1.00  0.00              
ATOM   1496 1HH2 ARG A 108      -6.625 -37.042 -15.358  1.00  0.00              
ATOM   1497 2HH2 ARG A 108      -5.174 -36.083 -15.576  1.00  0.00              
ATOM   1498  N   GLU A 109     -11.567 -35.517 -21.520  1.00  0.00              
ATOM   1499  CA  GLU A 109     -11.579 -36.627 -22.470  1.00  0.00              
ATOM   1500  C   GLU A 109     -10.814 -36.253 -23.741  1.00  0.00              
ATOM   1501  O   GLU A 109      -9.921 -36.978 -24.191  1.00  0.00              
ATOM   1502  CB  GLU A 109     -13.015 -37.029 -22.814  1.00  0.00              
ATOM   1503  CG  GLU A 109     -13.127 -38.190 -23.791  1.00  0.00              
ATOM   1504  CD  GLU A 109     -14.564 -38.530 -24.074  1.00  0.00              
ATOM   1505  OE1 GLU A 109     -15.426 -37.891 -23.518  1.00  0.00              
ATOM   1506  OE2 GLU A 109     -14.803 -39.350 -24.929  1.00  0.00              
ATOM   1507  H   GLU A 109     -12.445 -35.129 -21.205  1.00  0.00              
ATOM   1508  HA  GLU A 109     -11.072 -37.490 -22.037  1.00  0.00              
ATOM   1509 1HB  GLU A 109     -13.504 -37.295 -21.876  1.00  0.00              
ATOM   1510 2HB  GLU A 109     -13.499 -36.149 -23.239  1.00  0.00              
ATOM   1511 1HG  GLU A 109     -12.603 -38.018 -24.731  1.00  0.00              
ATOM   1512 2HG  GLU A 109     -12.657 -39.017 -23.260  1.00  0.00              
ATOM   1513  N   GLN A 110     -11.169 -35.107 -24.309  1.00  0.00              
ATOM   1514  CA  GLN A 110     -10.579 -34.648 -25.556  1.00  0.00              
ATOM   1515  C   GLN A 110      -9.098 -34.326 -25.413  1.00  0.00              
ATOM   1516  O   GLN A 110      -8.298 -34.662 -26.284  1.00  0.00              
ATOM   1517  CB  GLN A 110     -11.324 -33.412 -26.067  1.00  0.00              
ATOM   1518  CG  GLN A 110     -12.717 -33.700 -26.600  1.00  0.00              
ATOM   1519  CD  GLN A 110     -13.477 -32.434 -26.947  1.00  0.00              
ATOM   1520  OE1 GLN A 110     -13.000 -31.321 -26.706  1.00  0.00              
ATOM   1521  NE2 GLN A 110     -14.668 -32.596 -27.511  1.00  0.00              
ATOM   1522  H   GLN A 110     -11.871 -34.538 -23.858  1.00  0.00              
ATOM   1523  HA  GLN A 110     -10.639 -35.441 -26.302  1.00  0.00              
ATOM   1524 1HB  GLN A 110     -11.385 -32.714 -25.232  1.00  0.00              
ATOM   1525 2HB  GLN A 110     -10.710 -32.979 -26.857  1.00  0.00              
ATOM   1526 1HG  GLN A 110     -12.909 -34.431 -27.385  1.00  0.00              
ATOM   1527 2HG  GLN A 110     -13.096 -34.080 -25.650  1.00  0.00              
ATOM   1528 1HE2 GLN A 110     -15.217 -31.797 -27.762  1.00  0.00              
ATOM   1529 2HE2 GLN A 110     -15.018 -33.516 -27.686  1.00  0.00              
ATOM   1530  N   ILE A 111      -8.728 -33.678 -24.312  1.00  0.00              
ATOM   1531  CA  ILE A 111      -7.325 -33.364 -24.072  1.00  0.00              
ATOM   1532  C   ILE A 111      -6.469 -34.627 -23.941  1.00  0.00              
ATOM   1533  O   ILE A 111      -5.424 -34.741 -24.581  1.00  0.00              
ATOM   1534  CB  ILE A 111      -7.145 -32.499 -22.797  1.00  0.00              
ATOM   1535  CG1 ILE A 111      -7.722 -31.100 -23.026  1.00  0.00              
ATOM   1536  CG2 ILE A 111      -5.667 -32.389 -22.444  1.00  0.00              
ATOM   1537  CD1 ILE A 111      -7.919 -30.306 -21.755  1.00  0.00              
ATOM   1538  H   ILE A 111      -9.418 -33.397 -23.631  1.00  0.00              
ATOM   1539  HA  ILE A 111      -6.897 -32.840 -24.926  1.00  0.00              
ATOM   1540  HB  ILE A 111      -7.686 -32.964 -21.973  1.00  0.00              
ATOM   1541 1HG1 ILE A 111      -7.034 -30.568 -23.684  1.00  0.00              
ATOM   1542 2HG1 ILE A 111      -8.681 -31.223 -23.529  1.00  0.00              
ATOM   1543 1HG2 ILE A 111      -5.551 -31.780 -21.548  1.00  0.00              
ATOM   1544 2HG2 ILE A 111      -5.262 -33.384 -22.261  1.00  0.00              
ATOM   1545 3HG2 ILE A 111      -5.129 -31.925 -23.270  1.00  0.00              
ATOM   1546 1HD1 ILE A 111      -8.330 -29.326 -21.997  1.00  0.00              
ATOM   1547 2HD1 ILE A 111      -8.608 -30.836 -21.097  1.00  0.00              
ATOM   1548 3HD1 ILE A 111      -6.961 -30.180 -21.252  1.00  0.00              
ATOM   1549  N   LEU A 112      -6.916 -35.567 -23.111  1.00  0.00              
ATOM   1550  CA  LEU A 112      -6.187 -36.816 -22.885  1.00  0.00              
ATOM   1551  C   LEU A 112      -6.085 -37.642 -24.163  1.00  0.00              
ATOM   1552  O   LEU A 112      -5.054 -38.262 -24.445  1.00  0.00              
ATOM   1553  CB  LEU A 112      -6.884 -37.649 -21.807  1.00  0.00              
ATOM   1554  CG  LEU A 112      -6.872 -37.116 -20.376  1.00  0.00              
ATOM   1555  CD1 LEU A 112      -7.726 -38.014 -19.502  1.00  0.00              
ATOM   1556  CD2 LEU A 112      -5.447 -37.054 -19.853  1.00  0.00              
ATOM   1557  H   LEU A 112      -7.786 -35.410 -22.623  1.00  0.00              
ATOM   1558  HA  LEU A 112      -5.165 -36.592 -22.582  1.00  0.00              
ATOM   1559 1HB  LEU A 112      -7.902 -37.618 -22.191  1.00  0.00              
ATOM   1560 2HB  LEU A 112      -6.530 -38.680 -21.802  1.00  0.00              
ATOM   1561  HG  LEU A 112      -7.255 -36.096 -20.407  1.00  0.00              
ATOM   1562 1HD1 LEU A 112      -7.721 -37.638 -18.479  1.00  0.00              
ATOM   1563 2HD1 LEU A 112      -8.749 -38.023 -19.879  1.00  0.00              
ATOM   1564 3HD1 LEU A 112      -7.324 -39.027 -19.518  1.00  0.00              
ATOM   1565 1HD2 LEU A 112      -5.452 -36.672 -18.831  1.00  0.00              
ATOM   1566 2HD2 LEU A 112      -5.011 -38.053 -19.866  1.00  0.00              
ATOM   1567 3HD2 LEU A 112      -4.856 -36.392 -20.485  1.00  0.00              
ATOM   1568  N   ARG A 113      -7.172 -37.647 -24.924  1.00  0.00              
ATOM   1569  CA  ARG A 113      -7.235 -38.355 -26.194  1.00  0.00              
ATOM   1570  C   ARG A 113      -6.107 -37.953 -27.148  1.00  0.00              
ATOM   1571  O   ARG A 113      -5.340 -38.801 -27.614  1.00  0.00              
ATOM   1572  CB  ARG A 113      -8.592 -38.083 -26.851  1.00  0.00              
ATOM   1573  CG  ARG A 113      -8.802 -38.769 -28.188  1.00  0.00              
ATOM   1574  CD  ARG A 113     -10.189 -38.469 -28.726  1.00  0.00              
ATOM   1575  NE  ARG A 113     -10.337 -37.057 -29.067  1.00  0.00              
ATOM   1576  CZ  ARG A 113     -11.502 -36.464 -29.297  1.00  0.00              
ATOM   1577  NH1 ARG A 113     -12.627 -37.159 -29.216  1.00  0.00              
ATOM   1578  NH2 ARG A 113     -11.541 -35.178 -29.614  1.00  0.00              
ATOM   1579  H   ARG A 113      -7.982 -37.137 -24.604  1.00  0.00              
ATOM   1580  HA  ARG A 113      -7.109 -39.425 -26.027  1.00  0.00              
ATOM   1581 1HB  ARG A 113      -9.357 -38.417 -26.151  1.00  0.00              
ATOM   1582 2HB  ARG A 113      -8.670 -37.005 -26.986  1.00  0.00              
ATOM   1583 1HG  ARG A 113      -8.046 -38.407 -28.885  1.00  0.00              
ATOM   1584 2HG  ARG A 113      -8.681 -39.844 -28.048  1.00  0.00              
ATOM   1585 1HD  ARG A 113     -10.359 -39.068 -29.620  1.00  0.00              
ATOM   1586 2HD  ARG A 113     -10.927 -38.729 -27.968  1.00  0.00              
ATOM   1587  HE  ARG A 113      -9.630 -36.343 -29.177  1.00  0.00              
ATOM   1588 1HH1 ARG A 113     -12.595 -38.140 -28.978  1.00  0.00              
ATOM   1589 2HH1 ARG A 113     -13.511 -36.705 -29.392  1.00  0.00              
ATOM   1590 1HH2 ARG A 113     -10.680 -34.651 -29.680  1.00  0.00              
ATOM   1591 2HH2 ARG A 113     -12.428 -34.731 -29.789  1.00  0.00              
ATOM   1592  N   VAL A 114      -6.001 -36.658 -27.430  1.00  0.00              
ATOM   1593  CA  VAL A 114      -5.060 -36.174 -28.436  1.00  0.00              
ATOM   1594  C   VAL A 114      -3.626 -36.052 -27.931  1.00  0.00              
ATOM   1595  O   VAL A 114      -2.684 -36.163 -28.712  1.00  0.00              
ATOM   1596  CB  VAL A 114      -5.501 -34.807 -29.023  1.00  0.00              
ATOM   1597  CG1 VAL A 114      -6.935 -34.895 -29.520  1.00  0.00              
ATOM   1598  CG2 VAL A 114      -5.360 -33.716 -27.985  1.00  0.00              
ATOM   1599  H   VAL A 114      -6.583 -35.993 -26.941  1.00  0.00              
ATOM   1600  HA  VAL A 114      -4.972 -36.875 -29.266  1.00  0.00              
ATOM   1601  HB  VAL A 114      -4.840 -34.546 -29.849  1.00  0.00              
ATOM   1602 1HG1 VAL A 114      -7.237 -33.931 -29.931  1.00  0.00              
ATOM   1603 2HG1 VAL A 114      -7.006 -35.657 -30.295  1.00  0.00              
ATOM   1604 3HG1 VAL A 114      -7.592 -35.158 -28.691  1.00  0.00              
ATOM   1605 1HG2 VAL A 114      -5.673 -32.763 -28.412  1.00  0.00              
ATOM   1606 2HG2 VAL A 114      -5.986 -33.951 -27.123  1.00  0.00              
ATOM   1607 3HG2 VAL A 114      -4.319 -33.646 -27.669  1.00  0.00              
ATOM   1608  N   LYS A 115      -3.454 -35.829 -26.634  1.00  0.00              
ATOM   1609  CA  LYS A 115      -2.113 -35.734 -26.075  1.00  0.00              
ATOM   1610  C   LYS A 115      -1.585 -37.091 -25.612  1.00  0.00              
ATOM   1611  O   LYS A 115      -0.378 -37.270 -25.453  1.00  0.00              
ATOM   1612  CB  LYS A 115      -2.092 -34.733 -24.919  1.00  0.00              
ATOM   1613  CG  LYS A 115      -1.982 -33.278 -25.366  1.00  0.00              
ATOM   1614  CD  LYS A 115      -1.475 -32.376 -24.248  1.00  0.00              
ATOM   1615  CE  LYS A 115      -0.022 -32.656 -23.920  1.00  0.00              
ATOM   1616  NZ  LYS A 115       0.877 -32.132 -24.979  1.00  0.00              
ATOM   1617  H   LYS A 115      -4.251 -35.724 -26.022  1.00  0.00              
ATOM   1618  HA  LYS A 115      -1.418 -35.388 -26.841  1.00  0.00              
ATOM   1619 1HB  LYS A 115      -3.014 -34.876 -24.355  1.00  0.00              
ATOM   1620 2HB  LYS A 115      -1.239 -34.989 -24.290  1.00  0.00              
ATOM   1621 1HG  LYS A 115      -1.293 -33.225 -26.209  1.00  0.00              
ATOM   1622 2HG  LYS A 115      -2.968 -32.937 -25.682  1.00  0.00              
ATOM   1623 1HD  LYS A 115      -1.581 -31.337 -24.565  1.00  0.00              
ATOM   1624 2HD  LYS A 115      -2.084 -32.548 -23.361  1.00  0.00              
ATOM   1625 1HE  LYS A 115       0.211 -32.181 -22.968  1.00  0.00              
ATOM   1626 2HE  LYS A 115       0.104 -33.735 -23.826  1.00  0.00              
ATOM   1627 1HZ  LYS A 115       1.837 -32.332 -24.736  1.00  0.00              
ATOM   1628 2HZ  LYS A 115       0.654 -32.575 -25.860  1.00  0.00              
ATOM   1629 3HZ  LYS A 115       0.752 -31.134 -25.063  1.00  0.00              
ATOM   1630  N   GLU A 116      -2.491 -38.047 -25.416  1.00  0.00              
ATOM   1631  CA  GLU A 116      -2.118 -39.387 -24.967  1.00  0.00              
ATOM   1632  C   GLU A 116      -1.164 -39.292 -23.783  1.00  0.00              
ATOM   1633  O   GLU A 116      -0.074 -39.868 -23.794  1.00  0.00              
ATOM   1634  CB  GLU A 116      -1.478 -40.186 -26.105  1.00  0.00              
ATOM   1635  CG  GLU A 116      -2.377 -40.389 -27.315  1.00  0.00              
ATOM   1636  CD  GLU A 116      -1.668 -41.147 -28.402  1.00  0.00              
ATOM   1637  OE1 GLU A 116      -0.553 -41.557 -28.184  1.00  0.00              
ATOM   1638  OE2 GLU A 116      -2.280 -41.414 -29.410  1.00  0.00              
ATOM   1639  H   GLU A 116      -3.465 -37.837 -25.584  1.00  0.00              
ATOM   1640  HA  GLU A 116      -3.005 -39.923 -24.627  1.00  0.00              
ATOM   1641 1HB  GLU A 116      -0.580 -39.646 -26.406  1.00  0.00              
ATOM   1642 2HB  GLU A 116      -1.197 -41.156 -25.695  1.00  0.00              
ATOM   1643 1HG  GLU A 116      -3.316 -40.888 -27.079  1.00  0.00              
ATOM   1644 2HG  GLU A 116      -2.582 -39.374 -27.655  1.00  0.00              
ATOM   1645  N   ASP A 117      -1.592 -38.561 -22.760  1.00  0.00              
ATOM   1646  CA  ASP A 117      -0.771 -38.330 -21.582  1.00  0.00              
ATOM   1647  C   ASP A 117      -1.669 -38.130 -20.367  1.00  0.00              
ATOM   1648  O   ASP A 117      -2.322 -37.096 -20.229  1.00  0.00              
ATOM   1649  CB  ASP A 117       0.094 -37.086 -21.810  1.00  0.00              
ATOM   1650  CG  ASP A 117       1.062 -36.823 -20.676  1.00  0.00              
ATOM   1651  OD1 ASP A 117       1.878 -35.885 -20.810  1.00  0.00              
ATOM   1652  OD2 ASP A 117       1.017 -37.543 -19.656  1.00  0.00              
ATOM   1653  H   ASP A 117      -2.515 -38.154 -22.804  1.00  0.00              
ATOM   1654  HA  ASP A 117      -0.147 -39.203 -21.390  1.00  0.00              
ATOM   1655 1HB  ASP A 117       0.621 -37.094 -22.764  1.00  0.00              
ATOM   1656 2HB  ASP A 117      -0.679 -36.316 -21.827  1.00  0.00              
ATOM   1657  N   GLU A 118      -1.703 -39.127 -19.491  1.00  0.00              
ATOM   1658  CA  GLU A 118      -2.532 -39.074 -18.294  1.00  0.00              
ATOM   1659  C   GLU A 118      -1.947 -38.138 -17.236  1.00  0.00              
ATOM   1660  O   GLU A 118      -2.627 -37.767 -16.278  1.00  0.00              
ATOM   1661  CB  GLU A 118      -2.708 -40.478 -17.710  1.00  0.00              
ATOM   1662  CG  GLU A 118      -3.510 -41.428 -18.589  1.00  0.00              
ATOM   1663  CD  GLU A 118      -4.908 -40.922 -18.807  1.00  0.00              
ATOM   1664  OE1 GLU A 118      -5.586 -40.671 -17.839  1.00  0.00              
ATOM   1665  OE2 GLU A 118      -5.262 -40.679 -19.936  1.00  0.00              
ATOM   1666  H   GLU A 118      -1.136 -39.945 -19.661  1.00  0.00              
ATOM   1667  HA  GLU A 118      -3.514 -38.671 -18.542  1.00  0.00              
ATOM   1668 1HB  GLU A 118      -1.709 -40.885 -17.554  1.00  0.00              
ATOM   1669 2HB  GLU A 118      -3.209 -40.364 -16.749  1.00  0.00              
ATOM   1670 1HG  GLU A 118      -3.042 -41.626 -19.553  1.00  0.00              
ATOM   1671 2HG  GLU A 118      -3.543 -42.348 -18.008  1.00  0.00              
ATOM   1672  N   ASN A 119      -0.683 -37.765 -17.411  1.00  0.00              
ATOM   1673  CA  ASN A 119      -0.033 -36.850 -16.482  1.00  0.00              
ATOM   1674  C   ASN A 119       0.172 -35.452 -17.059  1.00  0.00              
ATOM   1675  O   ASN A 119       1.081 -34.730 -16.647  1.00  0.00              
ATOM   1676  CB  ASN A 119       1.313 -37.422 -16.036  1.00  0.00              
ATOM   1677  CG  ASN A 119       1.162 -38.705 -15.242  1.00  0.00              
ATOM   1678  OD1 ASN A 119       0.627 -38.702 -14.130  1.00  0.00              
ATOM   1679  ND2 ASN A 119       1.629 -39.812 -15.811  1.00  0.00              
ATOM   1680  H   ASN A 119      -0.161 -38.120 -18.199  1.00  0.00              
ATOM   1681  HA  ASN A 119      -0.663 -36.706 -15.603  1.00  0.00              
ATOM   1682 1HB  ASN A 119       2.143 -37.511 -16.739  1.00  0.00              
ATOM   1683 2HB  ASN A 119       1.507 -36.598 -15.348  1.00  0.00              
ATOM   1684 1HD2 ASN A 119       1.555 -40.688 -15.334  1.00  0.00              
ATOM   1685 2HD2 ASN A 119       2.052 -39.769 -16.716  1.00  0.00              
ATOM   1686  N   VAL A 120      -0.669 -35.069 -18.015  1.00  0.00              
ATOM   1687  CA  VAL A 120      -0.546 -33.752 -18.626  1.00  0.00              
ATOM   1688  C   VAL A 120      -0.736 -32.682 -17.546  1.00  0.00              
ATOM   1689  O   VAL A 120      -1.675 -32.761 -16.744  1.00  0.00              
ATOM   1690  CB  VAL A 120      -1.605 -33.553 -19.739  1.00  0.00              
ATOM   1691  CG1 VAL A 120      -2.999 -33.575 -19.143  1.00  0.00              
ATOM   1692  CG2 VAL A 120      -1.366 -32.239 -20.461  1.00  0.00              
ATOM   1693  H   VAL A 120      -1.402 -35.690 -18.325  1.00  0.00              
ATOM   1694  HA  VAL A 120       0.452 -33.597 -19.036  1.00  0.00              
ATOM   1695  HB  VAL A 120      -1.497 -34.348 -20.478  1.00  0.00              
ATOM   1696 1HG1 VAL A 120      -3.735 -33.435 -19.935  1.00  0.00              
ATOM   1697 2HG1 VAL A 120      -3.171 -34.534 -18.655  1.00  0.00              
ATOM   1698 3HG1 VAL A 120      -3.095 -32.772 -18.413  1.00  0.00              
ATOM   1699 1HG2 VAL A 120      -2.116 -32.110 -21.241  1.00  0.00              
ATOM   1700 2HG2 VAL A 120      -1.436 -31.416 -19.749  1.00  0.00              
ATOM   1701 3HG2 VAL A 120      -0.373 -32.246 -20.911  1.00  0.00              
ATOM   1702  N   PRO A 121       0.162 -31.680 -17.497  1.00  0.00              
ATOM   1703  CA  PRO A 121      -0.005 -30.551 -16.569  1.00  0.00              
ATOM   1704  C   PRO A 121      -1.446 -30.048 -16.696  1.00  0.00              
ATOM   1705  O   PRO A 121      -1.871 -29.617 -17.772  1.00  0.00              
ATOM   1706  CB  PRO A 121       1.035 -29.548 -17.061  1.00  0.00              
ATOM   1707  CG  PRO A 121       2.119 -30.452 -17.563  1.00  0.00              
ATOM   1708  CD  PRO A 121       1.344 -31.527 -18.311  1.00  0.00              
ATOM   1709  HA  PRO A 121       0.145 -30.838 -15.518  1.00  0.00              
ATOM   1710 1HB  PRO A 121       0.627 -28.900 -17.851  1.00  0.00              
ATOM   1711 2HB  PRO A 121       1.377 -28.890 -16.249  1.00  0.00              
ATOM   1712 1HG  PRO A 121       2.817 -29.909 -18.217  1.00  0.00              
ATOM   1713 2HG  PRO A 121       2.709 -30.864 -16.732  1.00  0.00              
ATOM   1714 1HD  PRO A 121       1.094 -31.222 -19.338  1.00  0.00              
ATOM   1715 2HD  PRO A 121       1.905 -32.471 -18.384  1.00  0.00              
ATOM   1716  N   PHE A 122      -2.189 -30.107 -15.593  1.00  0.00              
ATOM   1717  CA  PHE A 122      -3.616 -29.821 -15.629  1.00  0.00              
ATOM   1718  C   PHE A 122      -4.119 -29.356 -14.263  1.00  0.00              
ATOM   1719  O   PHE A 122      -3.856 -29.997 -13.241  1.00  0.00              
ATOM   1720  CB  PHE A 122      -4.320 -31.128 -16.043  1.00  0.00              
ATOM   1721  CG  PHE A 122      -5.797 -31.007 -16.305  1.00  0.00              
ATOM   1722  CD1 PHE A 122      -6.268 -30.893 -17.613  1.00  0.00              
ATOM   1723  CD2 PHE A 122      -6.719 -31.082 -15.265  1.00  0.00              
ATOM   1724  CE1 PHE A 122      -7.639 -30.860 -17.880  1.00  0.00              
ATOM   1725  CE2 PHE A 122      -8.089 -31.049 -15.517  1.00  0.00              
ATOM   1726  CZ  PHE A 122      -8.551 -30.940 -16.828  1.00  0.00              
ATOM   1727  H   PHE A 122      -1.758 -30.354 -14.714  1.00  0.00              
ATOM   1728  HA  PHE A 122      -3.813 -29.005 -16.326  1.00  0.00              
ATOM   1729 1HB  PHE A 122      -3.885 -31.514 -16.964  1.00  0.00              
ATOM   1730 2HB  PHE A 122      -4.218 -31.874 -15.254  1.00  0.00              
ATOM   1731  HD1 PHE A 122      -5.552 -30.831 -18.433  1.00  0.00              
ATOM   1732  HD2 PHE A 122      -6.356 -31.167 -14.240  1.00  0.00              
ATOM   1733  HE1 PHE A 122      -7.991 -30.772 -18.908  1.00  0.00              
ATOM   1734  HE2 PHE A 122      -8.800 -31.106 -14.693  1.00  0.00              
ATOM   1735  HZ  PHE A 122      -9.621 -30.916 -17.030  1.00  0.00              
ATOM   1736  N   LEU A 123      -4.842 -28.240 -14.246  1.00  0.00              
ATOM   1737  CA  LEU A 123      -5.523 -27.795 -13.041  1.00  0.00              
ATOM   1738  C   LEU A 123      -7.022 -27.749 -13.294  1.00  0.00              
ATOM   1739  O   LEU A 123      -7.459 -27.377 -14.385  1.00  0.00              
ATOM   1740  CB  LEU A 123      -5.054 -26.404 -12.601  1.00  0.00              
ATOM   1741  CG  LEU A 123      -3.900 -26.289 -11.600  1.00  0.00              
ATOM   1742  CD1 LEU A 123      -2.576 -26.551 -12.302  1.00  0.00              
ATOM   1743  CD2 LEU A 123      -3.900 -24.892 -10.996  1.00  0.00              
ATOM   1744  H   LEU A 123      -4.920 -27.688 -15.089  1.00  0.00              
ATOM   1745  HA  LEU A 123      -5.347 -28.509 -12.237  1.00  0.00              
ATOM   1746 1HB  LEU A 123      -4.718 -26.018 -13.563  1.00  0.00              
ATOM   1747 2HB  LEU A 123      -5.880 -25.796 -12.234  1.00  0.00              
ATOM   1748  HG  LEU A 123      -4.094 -27.002 -10.799  1.00  0.00              
ATOM   1749 1HD1 LEU A 123      -1.760 -26.467 -11.584  1.00  0.00              
ATOM   1750 2HD1 LEU A 123      -2.583 -27.555 -12.728  1.00  0.00              
ATOM   1751 3HD1 LEU A 123      -2.435 -25.820 -13.098  1.00  0.00              
ATOM   1752 1HD2 LEU A 123      -3.081 -24.805 -10.281  1.00  0.00              
ATOM   1753 2HD2 LEU A 123      -3.772 -24.153 -11.787  1.00  0.00              
ATOM   1754 3HD2 LEU A 123      -4.847 -24.716 -10.485  1.00  0.00              
ATOM   1755  N   LEU A 124      -7.803 -28.145 -12.293  1.00  0.00              
ATOM   1756  CA  LEU A 124      -9.254 -28.031 -12.366  1.00  0.00              
ATOM   1757  C   LEU A 124      -9.564 -26.720 -11.650  1.00  0.00              
ATOM   1758  O   LEU A 124      -9.248 -26.560 -10.475  1.00  0.00              
ATOM   1759  CB  LEU A 124      -9.962 -29.227 -11.715  1.00  0.00              
ATOM   1760  CG  LEU A 124     -11.494 -29.159 -11.717  1.00  0.00              
ATOM   1761  CD1 LEU A 124     -12.014 -29.137 -13.148  1.00  0.00              
ATOM   1762  CD2 LEU A 124     -12.057 -30.350 -10.957  1.00  0.00              
ATOM   1763  H   LEU A 124      -7.381 -28.534 -11.463  1.00  0.00              
ATOM   1764  HA  LEU A 124      -9.564 -27.985 -13.409  1.00  0.00              
ATOM   1765 1HB  LEU A 124      -9.622 -30.018 -12.381  1.00  0.00              
ATOM   1766 2HB  LEU A 124      -9.590 -29.416 -10.708  1.00  0.00              
ATOM   1767  HG  LEU A 124     -11.779 -28.255 -11.178  1.00  0.00              
ATOM   1768 1HD1 LEU A 124     -13.103 -29.089 -13.139  1.00  0.00              
ATOM   1769 2HD1 LEU A 124     -11.617 -28.264 -13.666  1.00  0.00              
ATOM   1770 3HD1 LEU A 124     -11.696 -30.042 -13.664  1.00  0.00              
ATOM   1771 1HD2 LEU A 124     -13.146 -30.300 -10.958  1.00  0.00              
ATOM   1772 2HD2 LEU A 124     -11.735 -31.274 -11.437  1.00  0.00              
ATOM   1773 3HD2 LEU A 124     -11.695 -30.331  -9.929  1.00  0.00              
ATOM   1774  N   VAL A 125     -10.166 -25.776 -12.365  1.00  0.00              
ATOM   1775  CA  VAL A 125     -10.406 -24.452 -11.810  1.00  0.00              
ATOM   1776  C   VAL A 125     -11.879 -24.107 -11.602  1.00  0.00              
ATOM   1777  O   VAL A 125     -12.638 -23.985 -12.569  1.00  0.00              
ATOM   1778  CB  VAL A 125      -9.783 -23.368 -12.728  1.00  0.00              
ATOM   1779  CG1 VAL A 125     -10.052 -21.991 -12.167  1.00  0.00              
ATOM   1780  CG2 VAL A 125      -8.283 -23.600 -12.871  1.00  0.00              
ATOM   1781  H   VAL A 125     -10.465 -25.976 -13.309  1.00  0.00              
ATOM   1782  HA  VAL A 125      -9.997 -24.364 -10.803  1.00  0.00              
ATOM   1783  HB  VAL A 125     -10.216 -23.456 -13.724  1.00  0.00              
ATOM   1784 1HG1 VAL A 125      -9.610 -21.239 -12.821  1.00  0.00              
ATOM   1785 2HG1 VAL A 125     -11.128 -21.828 -12.104  1.00  0.00              
ATOM   1786 3HG1 VAL A 125      -9.613 -21.911 -11.173  1.00  0.00              
ATOM   1787 1HG2 VAL A 125      -7.857 -22.834 -13.517  1.00  0.00              
ATOM   1788 2HG2 VAL A 125      -7.813 -23.550 -11.889  1.00  0.00              
ATOM   1789 3HG2 VAL A 125      -8.107 -24.583 -13.308  1.00  0.00              
ATOM   1790  N   GLY A 126     -12.270 -23.948 -10.341  1.00  0.00              
ATOM   1791  CA  GLY A 126     -13.636 -23.575 -10.016  1.00  0.00              
ATOM   1792  C   GLY A 126     -13.660 -22.064  -9.857  1.00  0.00              
ATOM   1793  O   GLY A 126     -13.128 -21.527  -8.884  1.00  0.00              
ATOM   1794  H   GLY A 126     -11.606 -24.087  -9.592  1.00  0.00              
ATOM   1795 1HA  GLY A 126     -14.294 -23.894 -10.824  1.00  0.00              
ATOM   1796 2HA  GLY A 126     -13.930 -24.071  -9.092  1.00  0.00              
ATOM   1797  N   ASN A 127     -14.270 -21.376 -10.817  1.00  0.00              
ATOM   1798  CA  ASN A 127     -14.277 -19.920 -10.831  1.00  0.00              
ATOM   1799  C   ASN A 127     -15.522 -19.285 -10.201  1.00  0.00              
ATOM   1800  O   ASN A 127     -16.526 -19.957  -9.956  1.00  0.00              
ATOM   1801  CB  ASN A 127     -14.108 -19.406 -12.249  1.00  0.00              
ATOM   1802  CG  ASN A 127     -13.707 -17.959 -12.325  1.00  0.00              
ATOM   1803  OD1 ASN A 127     -13.074 -17.421 -11.410  1.00  0.00              
ATOM   1804  ND2 ASN A 127     -14.142 -17.307 -13.373  1.00  0.00              
ATOM   1805  H   ASN A 127     -14.741 -21.877 -11.557  1.00  0.00              
ATOM   1806  HA  ASN A 127     -13.448 -19.540 -10.232  1.00  0.00              
ATOM   1807 1HB  ASN A 127     -13.537 -19.975 -12.984  1.00  0.00              
ATOM   1808 2HB  ASN A 127     -15.172 -19.488 -12.474  1.00  0.00              
ATOM   1809 1HD2 ASN A 127     -13.913 -16.340 -13.489  1.00  0.00              
ATOM   1810 2HD2 ASN A 127     -14.702 -17.774 -14.056  1.00  0.00              
ATOM   1811  N   LYS A 128     -15.427 -17.981  -9.938  1.00  0.00              
ATOM   1812  CA  LYS A 128     -16.490 -17.185  -9.320  1.00  0.00              
ATOM   1813  C   LYS A 128     -16.713 -17.536  -7.859  1.00  0.00              
ATOM   1814  O   LYS A 128     -17.845 -17.568  -7.388  1.00  0.00              
ATOM   1815  CB  LYS A 128     -17.805 -17.336 -10.094  1.00  0.00              
ATOM   1816  CG  LYS A 128     -17.670 -17.071 -11.584  1.00  0.00              
ATOM   1817  CD  LYS A 128     -19.026 -17.034 -12.277  1.00  0.00              
ATOM   1818  CE  LYS A 128     -18.854 -17.006 -13.775  1.00  0.00              
ATOM   1819  NZ  LYS A 128     -20.140 -16.979 -14.498  1.00  0.00              
ATOM   1820  H   LYS A 128     -14.558 -17.530 -10.188  1.00  0.00              
ATOM   1821  HA  LYS A 128     -16.214 -16.130  -9.330  1.00  0.00              
ATOM   1822 1HB  LYS A 128     -18.157 -18.354  -9.930  1.00  0.00              
ATOM   1823 2HB  LYS A 128     -18.515 -16.633  -9.658  1.00  0.00              
ATOM   1824 1HG  LYS A 128     -17.170 -16.112 -11.721  1.00  0.00              
ATOM   1825 2HG  LYS A 128     -17.064 -17.863 -12.022  1.00  0.00              
ATOM   1826 1HD  LYS A 128     -19.589 -17.921 -11.985  1.00  0.00              
ATOM   1827 2HD  LYS A 128     -19.559 -16.142 -11.949  1.00  0.00              
ATOM   1828 1HE  LYS A 128     -18.281 -16.118 -14.037  1.00  0.00              
ATOM   1829 2HE  LYS A 128     -18.298 -17.895 -14.072  1.00  0.00              
ATOM   1830 1HZ  LYS A 128     -19.967 -16.962 -15.493  1.00  0.00              
ATOM   1831 2HZ  LYS A 128     -20.675 -17.804 -14.264  1.00  0.00              
ATOM   1832 3HZ  LYS A 128     -20.658 -16.155 -14.231  1.00  0.00              
ATOM   1833  N   SER A 129     -15.618 -17.772  -7.145  1.00  0.00              
ATOM   1834  CA  SER A 129     -15.666 -18.128  -5.733  1.00  0.00              
ATOM   1835  C   SER A 129     -16.216 -17.004  -4.864  1.00  0.00              
ATOM   1836  O   SER A 129     -16.601 -17.235  -3.718  1.00  0.00              
ATOM   1837  CB  SER A 129     -14.281 -18.522  -5.257  1.00  0.00              
ATOM   1838  OG  SER A 129     -13.397 -17.435  -5.252  1.00  0.00              
ATOM   1839  H   SER A 129     -14.721 -17.700  -7.604  1.00  0.00              
ATOM   1840  HA  SER A 129     -16.235 -19.038  -5.535  1.00  0.00              
ATOM   1841 1HB  SER A 129     -14.360 -18.920  -4.246  1.00  0.00              
ATOM   1842 2HB  SER A 129     -13.890 -19.294  -5.920  1.00  0.00              
ATOM   1843  HG  SER A 129     -12.534 -17.726  -4.945  1.00  0.00              
ATOM   1844  N   ASP A 130     -16.268 -15.791  -5.408  1.00  0.00              
ATOM   1845  CA  ASP A 130     -16.904 -14.684  -4.701  1.00  0.00              
ATOM   1846  C   ASP A 130     -18.425 -14.797  -4.692  1.00  0.00              
ATOM   1847  O   ASP A 130     -19.100 -14.062  -3.967  1.00  0.00              
ATOM   1848  CB  ASP A 130     -16.488 -13.330  -5.307  1.00  0.00              
ATOM   1849  CG  ASP A 130     -16.811 -13.216  -6.785  1.00  0.00              
ATOM   1850  OD1 ASP A 130     -16.216 -13.963  -7.585  1.00  0.00              
ATOM   1851  OD2 ASP A 130     -17.655 -12.375  -7.152  1.00  0.00              
ATOM   1852  H   ASP A 130     -15.864 -15.627  -6.319  1.00  0.00              
ATOM   1853  HA  ASP A 130     -16.600 -14.692  -3.654  1.00  0.00              
ATOM   1854 1HB  ASP A 130     -16.886 -12.471  -4.767  1.00  0.00              
ATOM   1855 2HB  ASP A 130     -15.408 -13.380  -5.165  1.00  0.00              
ATOM   1856  N   LEU A 131     -18.963 -15.711  -5.493  1.00  0.00              
ATOM   1857  CA  LEU A 131     -20.408 -15.953  -5.501  1.00  0.00              
ATOM   1858  C   LEU A 131     -20.759 -17.208  -4.698  1.00  0.00              
ATOM   1859  O   LEU A 131     -21.527 -18.064  -5.151  1.00  0.00              
ATOM   1860  CB  LEU A 131     -20.914 -16.094  -6.941  1.00  0.00              
ATOM   1861  CG  LEU A 131     -20.679 -14.894  -7.867  1.00  0.00              
ATOM   1862  CD1 LEU A 131     -21.158 -15.227  -9.279  1.00  0.00              
ATOM   1863  CD2 LEU A 131     -21.419 -13.673  -7.318  1.00  0.00              
ATOM   1864  H   LEU A 131     -18.370 -16.250  -6.107  1.00  0.00              
ATOM   1865  HA  LEU A 131     -20.920 -15.121  -5.018  1.00  0.00              
ATOM   1866 1HB  LEU A 131     -20.297 -16.931  -7.264  1.00  0.00              
ATOM   1867 2HB  LEU A 131     -21.965 -16.383  -6.974  1.00  0.00              
ATOM   1868  HG  LEU A 131     -19.612 -14.675  -7.847  1.00  0.00              
ATOM   1869 1HD1 LEU A 131     -20.988 -14.370  -9.932  1.00  0.00              
ATOM   1870 2HD1 LEU A 131     -20.604 -16.086  -9.658  1.00  0.00              
ATOM   1871 3HD1 LEU A 131     -22.221 -15.460  -9.258  1.00  0.00              
ATOM   1872 1HD2 LEU A 131     -21.251 -12.820  -7.976  1.00  0.00              
ATOM   1873 2HD2 LEU A 131     -22.487 -13.886  -7.265  1.00  0.00              
ATOM   1874 3HD2 LEU A 131     -21.046 -13.439  -6.321  1.00  0.00              
ATOM   1875  N   GLU A 132     -20.182 -17.306  -3.503  1.00  0.00              
ATOM   1876  CA  GLU A 132     -20.408 -18.437  -2.614  1.00  0.00              
ATOM   1877  C   GLU A 132     -21.884 -18.786  -2.468  1.00  0.00              
ATOM   1878  O   GLU A 132     -22.254 -19.958  -2.488  1.00  0.00              
ATOM   1879  CB  GLU A 132     -19.807 -18.150  -1.237  1.00  0.00              
ATOM   1880  CG  GLU A 132     -19.876 -19.319  -0.264  1.00  0.00              
ATOM   1881  CD  GLU A 132     -19.108 -20.504  -0.780  1.00  0.00              
ATOM   1882  OE1 GLU A 132     -17.998 -20.324  -1.219  1.00  0.00              
ATOM   1883  OE2 GLU A 132     -19.584 -21.605  -0.632  1.00  0.00              
ATOM   1884  H   GLU A 132     -19.566 -16.563  -3.207  1.00  0.00              
ATOM   1885  HA  GLU A 132     -19.936 -19.330  -3.025  1.00  0.00              
ATOM   1886 1HB  GLU A 132     -18.765 -17.872  -1.396  1.00  0.00              
ATOM   1887 2HB  GLU A 132     -20.350 -17.300  -0.822  1.00  0.00              
ATOM   1888 1HG  GLU A 132     -19.528 -19.070   0.738  1.00  0.00              
ATOM   1889 2HG  GLU A 132     -20.937 -19.561  -0.229  1.00  0.00              
ATOM   1890  N   ASP A 133     -22.721 -17.766  -2.317  1.00  0.00              
ATOM   1891  CA  ASP A 133     -24.154 -17.972  -2.139  1.00  0.00              
ATOM   1892  C   ASP A 133     -24.836 -18.600  -3.351  1.00  0.00              
ATOM   1893  O   ASP A 133     -25.896 -19.215  -3.218  1.00  0.00              
ATOM   1894  CB  ASP A 133     -24.832 -16.642  -1.804  1.00  0.00              
ATOM   1895  CG  ASP A 133     -24.548 -16.127  -0.400  1.00  0.00              
ATOM   1896  OD1 ASP A 133     -24.034 -16.879   0.395  1.00  0.00              
ATOM   1897  OD2 ASP A 133     -24.701 -14.950  -0.178  1.00  0.00              
ATOM   1898  H   ASP A 133     -22.357 -16.824  -2.326  1.00  0.00              
ATOM   1899  HA  ASP A 133     -24.328 -18.674  -1.323  1.00  0.00              
ATOM   1900 1HB  ASP A 133     -24.624 -15.853  -2.528  1.00  0.00              
ATOM   1901 2HB  ASP A 133     -25.879 -16.936  -1.878  1.00  0.00              
ATOM   1902  N   LYS A 134     -24.229 -18.449  -4.526  1.00  0.00              
ATOM   1903  CA  LYS A 134     -24.782 -19.007  -5.757  1.00  0.00              
ATOM   1904  C   LYS A 134     -24.174 -20.350  -6.138  1.00  0.00              
ATOM   1905  O   LYS A 134     -24.458 -20.892  -7.207  1.00  0.00              
ATOM   1906  CB  LYS A 134     -24.596 -18.017  -6.908  1.00  0.00              
ATOM   1907  CG  LYS A 134     -25.307 -16.684  -6.713  1.00  0.00              
ATOM   1908  CD  LYS A 134     -25.104 -15.768  -7.910  1.00  0.00              
ATOM   1909  CE  LYS A 134     -25.782 -14.422  -7.700  1.00  0.00              
ATOM   1910  NZ  LYS A 134     -25.633 -13.533  -8.883  1.00  0.00              
ATOM   1911  H   LYS A 134     -23.361 -17.933  -4.566  1.00  0.00              
ATOM   1912  HA  LYS A 134     -25.847 -19.202  -5.628  1.00  0.00              
ATOM   1913 1HB  LYS A 134     -23.524 -17.844  -7.010  1.00  0.00              
ATOM   1914 2HB  LYS A 134     -24.973 -18.499  -7.810  1.00  0.00              
ATOM   1915 1HG  LYS A 134     -26.372 -16.876  -6.578  1.00  0.00              
ATOM   1916 2HG  LYS A 134     -24.908 -16.207  -5.818  1.00  0.00              
ATOM   1917 1HD  LYS A 134     -24.033 -15.617  -8.055  1.00  0.00              
ATOM   1918 2HD  LYS A 134     -25.524 -16.251  -8.792  1.00  0.00              
ATOM   1919 1HE  LYS A 134     -26.840 -14.598  -7.510  1.00  0.00              
ATOM   1920 2HE  LYS A 134     -25.332 -13.945  -6.829  1.00  0.00              
ATOM   1921 1HZ  LYS A 134     -26.095 -12.652  -8.703  1.00  0.00              
ATOM   1922 2HZ  LYS A 134     -24.651 -13.368  -9.060  1.00  0.00              
ATOM   1923 3HZ  LYS A 134     -26.050 -13.973  -9.690  1.00  0.00              
ATOM   1924  N   ARG A 135     -23.337 -20.884  -5.259  1.00  0.00              
ATOM   1925  CA  ARG A 135     -22.632 -22.120  -5.543  1.00  0.00              
ATOM   1926  C   ARG A 135     -23.604 -23.287  -5.745  1.00  0.00              
ATOM   1927  O   ARG A 135     -24.549 -23.472  -4.970  1.00  0.00              
ATOM   1928  CB  ARG A 135     -21.669 -22.441  -4.400  1.00  0.00              
ATOM   1929  CG  ARG A 135     -20.879 -23.727  -4.607  1.00  0.00              
ATOM   1930  CD  ARG A 135     -20.233 -24.196  -3.318  1.00  0.00              
ATOM   1931  NE  ARG A 135     -19.145 -23.329  -2.878  1.00  0.00              
ATOM   1932  CZ  ARG A 135     -17.893 -23.403  -3.321  1.00  0.00              
ATOM   1933  NH1 ARG A 135     -17.553 -24.312  -4.231  1.00  0.00              
ATOM   1934  NH2 ARG A 135     -16.975 -22.577  -2.845  1.00  0.00              
ATOM   1935  H   ARG A 135     -23.184 -20.423  -4.373  1.00  0.00              
ATOM   1936  HA  ARG A 135     -22.076 -22.022  -6.476  1.00  0.00              
ATOM   1937 1HB  ARG A 135     -20.986 -21.597  -4.313  1.00  0.00              
ATOM   1938 2HB  ARG A 135     -22.268 -22.518  -3.492  1.00  0.00              
ATOM   1939 1HG  ARG A 135     -21.559 -24.496  -4.972  1.00  0.00              
ATOM   1940 2HG  ARG A 135     -20.105 -23.541  -5.353  1.00  0.00              
ATOM   1941 1HD  ARG A 135     -20.988 -24.221  -2.533  1.00  0.00              
ATOM   1942 2HD  ARG A 135     -19.833 -25.198  -3.467  1.00  0.00              
ATOM   1943  HE  ARG A 135     -19.154 -22.573  -2.207  1.00  0.00              
ATOM   1944 1HH1 ARG A 135     -18.250 -24.949  -4.589  1.00  0.00              
ATOM   1945 2HH1 ARG A 135     -16.600 -24.360  -4.559  1.00  0.00              
ATOM   1946 1HH2 ARG A 135     -17.230 -21.891  -2.147  1.00  0.00              
ATOM   1947 2HH2 ARG A 135     -16.025 -22.634  -3.181  1.00  0.00              
ATOM   1948  N   GLN A 136     -23.365 -24.059  -6.802  1.00  0.00              
ATOM   1949  CA  GLN A 136     -24.088 -25.305  -7.061  1.00  0.00              
ATOM   1950  C   GLN A 136     -23.109 -26.473  -6.971  1.00  0.00              
ATOM   1951  O   GLN A 136     -23.504 -27.614  -6.711  1.00  0.00              
ATOM   1952  CB  GLN A 136     -24.712 -25.290  -8.457  1.00  0.00              
ATOM   1953  CG  GLN A 136     -25.786 -24.238  -8.678  1.00  0.00              
ATOM   1954  CD  GLN A 136     -26.354 -24.285 -10.083  1.00  0.00              
ATOM   1955  OE1 GLN A 136     -26.032 -25.181 -10.867  1.00  0.00              
ATOM   1956  NE2 GLN A 136     -27.209 -23.326 -10.405  1.00  0.00              
ATOM   1957  H   GLN A 136     -22.649 -23.763  -7.450  1.00  0.00              
ATOM   1958  HA  GLN A 136     -24.853 -25.448  -6.298  1.00  0.00              
ATOM   1959 1HB  GLN A 136     -23.898 -25.126  -9.164  1.00  0.00              
ATOM   1960 2HB  GLN A 136     -25.140 -26.279  -8.621  1.00  0.00              
ATOM   1961 1HG  GLN A 136     -26.613 -24.085  -7.984  1.00  0.00              
ATOM   1962 2HG  GLN A 136     -25.097 -23.396  -8.611  1.00  0.00              
ATOM   1963 1HE2 GLN A 136     -27.617 -23.305 -11.319  1.00  0.00              
ATOM   1964 2HE2 GLN A 136     -27.449 -22.623  -9.735  1.00  0.00              
ATOM   1965  N   VAL A 137     -21.832 -26.187  -7.206  1.00  0.00              
ATOM   1966  CA  VAL A 137     -20.796 -27.219  -7.216  1.00  0.00              
ATOM   1967  C   VAL A 137     -19.988 -27.115  -5.928  1.00  0.00              
ATOM   1968  O   VAL A 137     -19.307 -26.118  -5.695  1.00  0.00              
ATOM   1969  CB  VAL A 137     -19.848 -27.043  -8.429  1.00  0.00              
ATOM   1970  CG1 VAL A 137     -18.793 -28.132  -8.432  1.00  0.00              
ATOM   1971  CG2 VAL A 137     -20.648 -27.067  -9.715  1.00  0.00              
ATOM   1972  H   VAL A 137     -21.572 -25.227  -7.383  1.00  0.00              
ATOM   1973  HA  VAL A 137     -21.232 -28.219  -7.228  1.00  0.00              
ATOM   1974  HB  VAL A 137     -19.369 -26.066  -8.365  1.00  0.00              
ATOM   1975 1HG1 VAL A 137     -18.133 -27.997  -9.290  1.00  0.00              
ATOM   1976 2HG1 VAL A 137     -18.209 -28.076  -7.514  1.00  0.00              
ATOM   1977 3HG1 VAL A 137     -19.276 -29.106  -8.498  1.00  0.00              
ATOM   1978 1HG2 VAL A 137     -19.977 -26.941 -10.564  1.00  0.00              
ATOM   1979 2HG2 VAL A 137     -21.170 -28.020  -9.800  1.00  0.00              
ATOM   1980 3HG2 VAL A 137     -21.376 -26.255  -9.705  1.00  0.00              
ATOM   1981  N   SER A 138     -20.066 -28.141  -5.092  1.00  0.00              
ATOM   1982  CA  SER A 138     -19.374 -28.126  -3.808  1.00  0.00              
ATOM   1983  C   SER A 138     -17.883 -28.343  -3.960  1.00  0.00              
ATOM   1984  O   SER A 138     -17.426 -28.889  -4.962  1.00  0.00              
ATOM   1985  CB  SER A 138     -19.919 -29.220  -2.895  1.00  0.00              
ATOM   1986  OG  SER A 138     -19.550 -30.491  -3.399  1.00  0.00              
ATOM   1987  H   SER A 138     -20.614 -28.950  -5.345  1.00  0.00              
ATOM   1988  HA  SER A 138     -19.548 -27.216  -3.233  1.00  0.00              
ATOM   1989 1HB  SER A 138     -19.506 -29.078  -1.896  1.00  0.00              
ATOM   1990 2HB  SER A 138     -21.004 -29.133  -2.855  1.00  0.00              
ATOM   1991  HG  SER A 138     -20.143 -30.735  -4.113  1.00  0.00              
ATOM   1992  N   VAL A 139     -17.130 -27.930  -2.946  1.00  0.00              
ATOM   1993  CA  VAL A 139     -15.684 -28.080  -2.959  1.00  0.00              
ATOM   1994  C   VAL A 139     -15.331 -29.561  -2.950  1.00  0.00              
ATOM   1995  O   VAL A 139     -14.421 -30.000  -3.654  1.00  0.00              
ATOM   1996  CB  VAL A 139     -15.049 -27.411  -1.725  1.00  0.00              
ATOM   1997  CG1 VAL A 139     -13.560 -27.739  -1.656  1.00  0.00              
ATOM   1998  CG2 VAL A 139     -15.267 -25.900  -1.787  1.00  0.00              
ATOM   1999  H   VAL A 139     -17.574 -27.501  -2.146  1.00  0.00              
ATOM   2000  HA  VAL A 139     -15.251 -27.672  -3.873  1.00  0.00              
ATOM   2001  HB  VAL A 139     -15.550 -27.774  -0.828  1.00  0.00              
ATOM   2002 1HG1 VAL A 139     -13.123 -27.261  -0.779  1.00  0.00              
ATOM   2003 2HG1 VAL A 139     -13.429 -28.818  -1.583  1.00  0.00              
ATOM   2004 3HG1 VAL A 139     -13.064 -27.371  -2.554  1.00  0.00              
ATOM   2005 1HG2 VAL A 139     -14.818 -25.431  -0.912  1.00  0.00              
ATOM   2006 2HG2 VAL A 139     -14.805 -25.503  -2.691  1.00  0.00              
ATOM   2007 3HG2 VAL A 139     -16.337 -25.688  -1.802  1.00  0.00              
ATOM   2008  N   GLU A 140     -16.062 -30.328  -2.145  1.00  0.00              
ATOM   2009  CA  GLU A 140     -15.808 -31.757  -2.020  1.00  0.00              
ATOM   2010  C   GLU A 140     -16.045 -32.487  -3.333  1.00  0.00              
ATOM   2011  O   GLU A 140     -15.248 -33.333  -3.732  1.00  0.00              
ATOM   2012  CB  GLU A 140     -16.686 -32.360  -0.921  1.00  0.00              
ATOM   2013  CG  GLU A 140     -16.305 -31.937   0.491  1.00  0.00              
ATOM   2014  CD  GLU A 140     -17.288 -32.460   1.501  1.00  0.00              
ATOM   2015  OE1 GLU A 140     -18.257 -33.060   1.104  1.00  0.00              
ATOM   2016  OE2 GLU A 140     -17.015 -32.358   2.674  1.00  0.00              
ATOM   2017  H   GLU A 140     -16.810 -29.913  -1.608  1.00  0.00              
ATOM   2018  HA  GLU A 140     -14.762 -31.925  -1.763  1.00  0.00              
ATOM   2019 1HB  GLU A 140     -17.711 -32.052  -1.128  1.00  0.00              
ATOM   2020 2HB  GLU A 140     -16.607 -33.444  -1.009  1.00  0.00              
ATOM   2021 1HG  GLU A 140     -15.297 -32.238   0.776  1.00  0.00              
ATOM   2022 2HG  GLU A 140     -16.363 -30.850   0.457  1.00  0.00              
ATOM   2023  N   GLU A 141     -17.141 -32.159  -4.006  1.00  0.00              
ATOM   2024  CA  GLU A 141     -17.464 -32.808  -5.266  1.00  0.00              
ATOM   2025  C   GLU A 141     -16.399 -32.526  -6.328  1.00  0.00              
ATOM   2026  O   GLU A 141     -15.935 -33.436  -7.016  1.00  0.00              
ATOM   2027  CB  GLU A 141     -18.838 -32.351  -5.760  1.00  0.00              
ATOM   2028  CG  GLU A 141     -19.280 -32.990  -7.069  1.00  0.00              
ATOM   2029  CD  GLU A 141     -20.666 -32.550  -7.451  1.00  0.00              
ATOM   2030  OE1 GLU A 141     -21.258 -31.805  -6.708  1.00  0.00              
ATOM   2031  OE2 GLU A 141     -21.090 -32.867  -8.538  1.00  0.00              
ATOM   2032  H   GLU A 141     -17.762 -31.449  -3.644  1.00  0.00              
ATOM   2033  HA  GLU A 141     -17.482 -33.890  -5.131  1.00  0.00              
ATOM   2034 1HB  GLU A 141     -19.556 -32.595  -4.977  1.00  0.00              
ATOM   2035 2HB  GLU A 141     -18.789 -31.269  -5.883  1.00  0.00              
ATOM   2036 1HG  GLU A 141     -18.598 -32.799  -7.897  1.00  0.00              
ATOM   2037 2HG  GLU A 141     -19.287 -34.056  -6.844  1.00  0.00              
ATOM   2038  N   ALA A 142     -16.015 -31.260  -6.454  1.00  0.00              
ATOM   2039  CA  ALA A 142     -15.020 -30.864  -7.444  1.00  0.00              
ATOM   2040  C   ALA A 142     -13.661 -31.478  -7.140  1.00  0.00              
ATOM   2041  O   ALA A 142     -12.955 -31.897  -8.052  1.00  0.00              
ATOM   2042  CB  ALA A 142     -14.911 -29.345  -7.494  1.00  0.00              
ATOM   2043  H   ALA A 142     -16.418 -30.556  -5.853  1.00  0.00              
ATOM   2044  HA  ALA A 142     -15.331 -31.235  -8.420  1.00  0.00              
ATOM   2045 1HB  ALA A 142     -14.166 -29.059  -8.237  1.00  0.00              
ATOM   2046 2HB  ALA A 142     -15.877 -28.919  -7.768  1.00  0.00              
ATOM   2047 3HB  ALA A 142     -14.612 -28.969  -6.517  1.00  0.00              
ATOM   2048  N   LYS A 143     -13.294 -31.530  -5.862  1.00  0.00              
ATOM   2049  CA  LYS A 143     -12.024 -32.140  -5.470  1.00  0.00              
ATOM   2050  C   LYS A 143     -12.043 -33.659  -5.639  1.00  0.00              
ATOM   2051  O   LYS A 143     -11.005 -34.274  -5.887  1.00  0.00              
ATOM   2052  CB  LYS A 143     -11.685 -31.813  -4.013  1.00  0.00              
ATOM   2053  CG  LYS A 143     -11.193 -30.401  -3.765  1.00  0.00              
ATOM   2054  CD  LYS A 143     -10.821 -30.220  -2.300  1.00  0.00              
ATOM   2055  CE  LYS A 143     -10.159 -28.875  -2.046  1.00  0.00              
ATOM   2056  NZ  LYS A 143      -9.843 -28.689  -0.598  1.00  0.00              
ATOM   2057  H   LYS A 143     -13.897 -31.146  -5.148  1.00  0.00              
ATOM   2058  HA  LYS A 143     -11.224 -31.775  -6.115  1.00  0.00              
ATOM   2059 1HB  LYS A 143     -12.590 -31.981  -3.429  1.00  0.00              
ATOM   2060 2HB  LYS A 143     -10.914 -32.516  -3.698  1.00  0.00              
ATOM   2061 1HG  LYS A 143     -10.322 -30.222  -4.396  1.00  0.00              
ATOM   2062 2HG  LYS A 143     -11.987 -29.705  -4.036  1.00  0.00              
ATOM   2063 1HD  LYS A 143     -11.729 -30.293  -1.700  1.00  0.00              
ATOM   2064 2HD  LYS A 143     -10.134 -31.016  -2.015  1.00  0.00              
ATOM   2065 1HE  LYS A 143      -9.243 -28.830  -2.632  1.00  0.00              
ATOM   2066 2HE  LYS A 143     -10.840 -28.092  -2.378  1.00  0.00              
ATOM   2067 1HZ  LYS A 143      -9.406 -27.788  -0.463  1.00  0.00              
ATOM   2068 2HZ  LYS A 143     -10.696 -28.733  -0.058  1.00  0.00              
ATOM   2069 3HZ  LYS A 143      -9.213 -29.417  -0.295  1.00  0.00              
ATOM   2070  N   ASN A 144     -13.222 -34.262  -5.503  1.00  0.00              
ATOM   2071  CA  ASN A 144     -13.362 -35.693  -5.757  1.00  0.00              
ATOM   2072  C   ASN A 144     -13.144 -36.028  -7.225  1.00  0.00              
ATOM   2073  O   ASN A 144     -12.510 -37.030  -7.552  1.00  0.00              
ATOM   2074  CB  ASN A 144     -14.717 -36.204  -5.303  1.00  0.00              
ATOM   2075  CG  ASN A 144     -14.840 -36.350  -3.811  1.00  0.00              
ATOM   2076  OD1 ASN A 144     -13.839 -36.446  -3.092  1.00  0.00              
ATOM   2077  ND2 ASN A 144     -16.061 -36.451  -3.352  1.00  0.00              
ATOM   2078  H   ASN A 144     -14.033 -33.730  -5.220  1.00  0.00              
ATOM   2079  HA  ASN A 144     -12.600 -36.243  -5.203  1.00  0.00              
ATOM   2080 1HB  ASN A 144     -15.638 -35.772  -5.697  1.00  0.00              
ATOM   2081 2HB  ASN A 144     -14.563 -37.190  -5.741  1.00  0.00              
ATOM   2082 1HD2 ASN A 144     -16.219 -36.550  -2.369  1.00  0.00              
ATOM   2083 2HD2 ASN A 144     -16.836 -36.427  -3.983  1.00  0.00              
ATOM   2084  N   ARG A 145     -13.671 -35.195  -8.115  1.00  0.00              
ATOM   2085  CA  ARG A 145     -13.408 -35.376  -9.535  1.00  0.00              
ATOM   2086  C   ARG A 145     -11.933 -35.165  -9.839  1.00  0.00              
ATOM   2087  O   ARG A 145     -11.333 -35.927 -10.597  1.00  0.00              
ATOM   2088  CB  ARG A 145     -14.259 -34.418 -10.374  1.00  0.00              
ATOM   2089  CG  ARG A 145     -14.083 -34.628 -11.875  1.00  0.00              
ATOM   2090  CD  ARG A 145     -15.241 -34.063 -12.665  1.00  0.00              
ATOM   2091  NE  ARG A 145     -16.475 -34.792 -12.400  1.00  0.00              
ATOM   2092  CZ  ARG A 145     -17.658 -34.470 -12.911  1.00  0.00              
ATOM   2093  NH1 ARG A 145     -17.769 -33.428 -13.724  1.00  0.00              
ATOM   2094  NH2 ARG A 145     -18.732 -35.184 -12.598  1.00  0.00              
ATOM   2095  H   ARG A 145     -14.259 -34.429  -7.817  1.00  0.00              
ATOM   2096  HA  ARG A 145     -13.648 -36.399  -9.827  1.00  0.00              
ATOM   2097 1HB  ARG A 145     -15.297 -34.583 -10.089  1.00  0.00              
ATOM   2098 2HB  ARG A 145     -13.962 -33.406 -10.098  1.00  0.00              
ATOM   2099 1HG  ARG A 145     -13.162 -34.135 -12.189  1.00  0.00              
ATOM   2100 2HG  ARG A 145     -14.006 -35.699 -12.069  1.00  0.00              
ATOM   2101 1HD  ARG A 145     -15.381 -33.018 -12.390  1.00  0.00              
ATOM   2102 2HD  ARG A 145     -15.011 -34.130 -13.728  1.00  0.00              
ATOM   2103  HE  ARG A 145     -16.630 -35.608 -11.823  1.00  0.00              
ATOM   2104 1HH1 ARG A 145     -16.952 -32.881 -13.953  1.00  0.00              
ATOM   2105 2HH1 ARG A 145     -18.670 -33.186 -14.110  1.00  0.00              
ATOM   2106 1HH2 ARG A 145     -18.646 -35.972 -11.972  1.00  0.00              
ATOM   2107 2HH2 ARG A 145     -19.629 -34.937 -12.987  1.00  0.00              
ATOM   2108  N   ALA A 146     -11.346 -34.133  -9.247  1.00  0.00              
ATOM   2109  CA  ALA A 146      -9.923 -33.881  -9.432  1.00  0.00              
ATOM   2110  C   ALA A 146      -9.089 -35.022  -8.841  1.00  0.00              
ATOM   2111  O   ALA A 146      -8.019 -35.352  -9.353  1.00  0.00              
ATOM   2112  CB  ALA A 146      -9.536 -32.552  -8.788  1.00  0.00              
ATOM   2113  H   ALA A 146     -11.884 -33.510  -8.662  1.00  0.00              
ATOM   2114  HA  ALA A 146      -9.712 -33.838 -10.501  1.00  0.00              
ATOM   2115 1HB  ALA A 146      -8.470 -32.375  -8.933  1.00  0.00              
ATOM   2116 2HB  ALA A 146     -10.105 -31.745  -9.250  1.00  0.00              
ATOM   2117 3HB  ALA A 146      -9.756 -32.587  -7.722  1.00  0.00              
ATOM   2118  N   GLU A 147      -9.580 -35.628  -7.767  1.00  0.00              
ATOM   2119  CA  GLU A 147      -8.867 -36.738  -7.150  1.00  0.00              
ATOM   2120  C   GLU A 147      -8.874 -37.957  -8.068  1.00  0.00              
ATOM   2121  O   GLU A 147      -7.862 -38.642  -8.215  1.00  0.00              
ATOM   2122  CB  GLU A 147      -9.485 -37.090  -5.795  1.00  0.00              
ATOM   2123  CG  GLU A 147      -8.779 -38.217  -5.055  1.00  0.00              
ATOM   2124  CD  GLU A 147      -9.403 -38.462  -3.710  1.00  0.00              
ATOM   2125  OE1 GLU A 147     -10.333 -37.769  -3.372  1.00  0.00              
ATOM   2126  OE2 GLU A 147      -9.026 -39.412  -3.066  1.00  0.00              
ATOM   2127  H   GLU A 147     -10.455 -35.323  -7.367  1.00  0.00              
ATOM   2128  HA  GLU A 147      -7.823 -36.466  -6.994  1.00  0.00              
ATOM   2129 1HB  GLU A 147      -9.458 -36.184  -5.189  1.00  0.00              
ATOM   2130 2HB  GLU A 147     -10.522 -37.372  -5.982  1.00  0.00              
ATOM   2131 1HG  GLU A 147      -8.748 -39.151  -5.615  1.00  0.00              
ATOM   2132 2HG  GLU A 147      -7.766 -37.840  -4.922  1.00  0.00              
ATOM   2133  N   GLN A 148     -10.011 -38.215  -8.702  1.00  0.00              
ATOM   2134  CA  GLN A 148     -10.107 -39.316  -9.651  1.00  0.00              
ATOM   2135  C   GLN A 148      -9.192 -39.028 -10.844  1.00  0.00              
ATOM   2136  O   GLN A 148      -8.577 -39.939 -11.401  1.00  0.00              
ATOM   2137  CB  GLN A 148     -11.551 -39.511 -10.121  1.00  0.00              
ATOM   2138  CG  GLN A 148     -11.757 -40.720 -11.017  1.00  0.00              
ATOM   2139  CD  GLN A 148     -11.440 -42.025 -10.312  1.00  0.00              
ATOM   2140  OE1 GLN A 148     -11.856 -42.246  -9.171  1.00  0.00              
ATOM   2141  NE2 GLN A 148     -10.697 -42.896 -10.985  1.00  0.00              
ATOM   2142  H   GLN A 148     -10.825 -37.643  -8.528  1.00  0.00              
ATOM   2143  HA  GLN A 148      -9.761 -40.236  -9.179  1.00  0.00              
ATOM   2144 1HB  GLN A 148     -12.164 -39.608  -9.224  1.00  0.00              
ATOM   2145 2HB  GLN A 148     -11.833 -38.604 -10.655  1.00  0.00              
ATOM   2146 1HG  GLN A 148     -12.660 -40.869 -11.608  1.00  0.00              
ATOM   2147 2HG  GLN A 148     -10.926 -40.477 -11.682  1.00  0.00              
ATOM   2148 1HE2 GLN A 148     -10.456 -43.774 -10.570  1.00  0.00              
ATOM   2149 2HE2 GLN A 148     -10.379 -42.675 -11.907  1.00  0.00              
ATOM   2150  N   TRP A 149      -9.104 -37.755 -11.227  1.00  0.00              
ATOM   2151  CA  TRP A 149      -8.244 -37.335 -12.333  1.00  0.00              
ATOM   2152  C   TRP A 149      -6.788 -37.230 -11.910  1.00  0.00              
ATOM   2153  O   TRP A 149      -5.890 -37.174 -12.749  1.00  0.00              
ATOM   2154  CB  TRP A 149      -8.677 -35.972 -12.883  1.00  0.00              
ATOM   2155  CG  TRP A 149      -9.998 -35.976 -13.561  1.00  0.00              
ATOM   2156  CD1 TRP A 149     -10.772 -37.064 -13.837  1.00  0.00              
ATOM   2157  CD2 TRP A 149     -10.680 -34.846 -14.112  1.00  0.00              
ATOM   2158  NE1 TRP A 149     -11.897 -36.682 -14.526  1.00  0.00              
ATOM   2159  CE2 TRP A 149     -11.866 -35.325 -14.710  1.00  0.00              
ATOM   2160  CE3 TRP A 149     -10.404 -33.472 -14.160  1.00  0.00              
ATOM   2161  CZ2 TRP A 149     -12.778 -34.480 -15.349  1.00  0.00              
ATOM   2162  CZ3 TRP A 149     -11.311 -32.632 -14.797  1.00  0.00              
ATOM   2163  CH2 TRP A 149     -12.481 -33.139 -15.381  1.00  0.00              
ATOM   2164  H   TRP A 149      -9.648 -37.060 -10.737  1.00  0.00              
ATOM   2165  HA  TRP A 149      -8.277 -38.078 -13.130  1.00  0.00              
ATOM   2166 1HB  TRP A 149      -8.753 -35.245 -12.074  1.00  0.00              
ATOM   2167 2HB  TRP A 149      -7.958 -35.619 -13.622  1.00  0.00              
ATOM   2168  HD1 TRP A 149     -10.408 -38.029 -13.489  1.00  0.00              
ATOM   2169  HE1 TRP A 149     -12.628 -37.300 -14.847  1.00  0.00              
ATOM   2170  HE3 TRP A 149      -9.512 -33.029 -13.719  1.00  0.00              
ATOM   2171  HZ2 TRP A 149     -13.677 -34.912 -15.788  1.00  0.00              
ATOM   2172  HZ3 TRP A 149     -11.089 -31.566 -14.832  1.00  0.00              
ATOM   2173  HH2 TRP A 149     -13.170 -32.451 -15.872  1.00  0.00              
ATOM   2174  N   ASN A 150      -6.561 -37.182 -10.607  1.00  0.00              
ATOM   2175  CA  ASN A 150      -5.219 -37.047 -10.062  1.00  0.00              
ATOM   2176  C   ASN A 150      -4.580 -35.699 -10.405  1.00  0.00              
ATOM   2177  O   ASN A 150      -3.394 -35.623 -10.742  1.00  0.00              
ATOM   2178  CB  ASN A 150      -4.327 -38.181 -10.532  1.00  0.00              
ATOM   2179  CG  ASN A 150      -4.798 -39.541 -10.098  1.00  0.00              
ATOM   2180  OD1 ASN A 150      -4.974 -39.808  -8.903  1.00  0.00              
ATOM   2181  ND2 ASN A 150      -4.924 -40.427 -11.053  1.00  0.00              
ATOM   2182  H   ASN A 150      -7.346 -37.241  -9.974  1.00  0.00              
ATOM   2183  HA  ASN A 150      -5.257 -37.084  -8.972  1.00  0.00              
ATOM   2184 1HB  ASN A 150      -3.990 -38.233 -11.568  1.00  0.00              
ATOM   2185 2HB  ASN A 150      -3.497 -37.877  -9.895  1.00  0.00              
ATOM   2186 1HD2 ASN A 150      -5.233 -41.354 -10.838  1.00  0.00              
ATOM   2187 2HD2 ASN A 150      -4.711 -40.177 -11.997  1.00  0.00              
ATOM   2188  N   VAL A 151      -5.377 -34.638 -10.327  1.00  0.00              
ATOM   2189  CA  VAL A 151      -4.913 -33.300 -10.682  1.00  0.00              
ATOM   2190  C   VAL A 151      -5.242 -32.359  -9.535  1.00  0.00              
ATOM   2191  O   VAL A 151      -6.035 -32.697  -8.658  1.00  0.00              
ATOM   2192  CB  VAL A 151      -5.596 -32.763 -11.955  1.00  0.00              
ATOM   2193  CG1 VAL A 151      -5.285 -33.673 -13.135  1.00  0.00              
ATOM   2194  CG2 VAL A 151      -7.096 -32.641 -11.734  1.00  0.00              
ATOM   2195  H   VAL A 151      -6.329 -34.762 -10.014  1.00  0.00              
ATOM   2196  HA  VAL A 151      -3.830 -33.276 -10.807  1.00  0.00              
ATOM   2197  HB  VAL A 151      -5.221 -31.760 -12.162  1.00  0.00              
ATOM   2198 1HG1 VAL A 151      -5.772 -33.286 -14.031  1.00  0.00              
ATOM   2199 2HG1 VAL A 151      -4.208 -33.708 -13.293  1.00  0.00              
ATOM   2200 3HG1 VAL A 151      -5.655 -34.676 -12.927  1.00  0.00              
ATOM   2201 1HG2 VAL A 151      -7.568 -32.260 -12.639  1.00  0.00              
ATOM   2202 2HG2 VAL A 151      -7.508 -33.622 -11.493  1.00  0.00              
ATOM   2203 3HG2 VAL A 151      -7.288 -31.955 -10.909  1.00  0.00              
ATOM   2204  N   ASN A 152      -4.633 -31.179  -9.542  1.00  0.00              
ATOM   2205  CA  ASN A 152      -4.903 -30.191  -8.508  1.00  0.00              
ATOM   2206  C   ASN A 152      -6.199 -29.438  -8.781  1.00  0.00              
ATOM   2207  O   ASN A 152      -6.635 -29.310  -9.930  1.00  0.00              
ATOM   2208  CB  ASN A 152      -3.761 -29.177  -8.415  1.00  0.00              
ATOM   2209  CG  ASN A 152      -2.484 -29.779  -7.878  1.00  0.00              
ATOM   2210  OD1 ASN A 152      -2.436 -30.229  -6.735  1.00  0.00              
ATOM   2211  ND2 ASN A 152      -1.442 -29.787  -8.696  1.00  0.00              
ATOM   2212  H   ASN A 152      -3.972 -30.958 -10.273  1.00  0.00              
ATOM   2213  HA  ASN A 152      -5.036 -30.689  -7.546  1.00  0.00              
ATOM   2214 1HB  ASN A 152      -3.534 -28.515  -9.252  1.00  0.00              
ATOM   2215 2HB  ASN A 152      -4.245 -28.608  -7.623  1.00  0.00              
ATOM   2216 1HD2 ASN A 152      -0.572 -30.175  -8.391  1.00  0.00              
ATOM   2217 2HD2 ASN A 152      -1.525 -29.407  -9.616  1.00  0.00              
ATOM   2218  N   TYR A 153      -6.812 -28.945  -7.711  1.00  0.00              
ATOM   2219  CA  TYR A 153      -8.051 -28.191  -7.814  1.00  0.00              
ATOM   2220  C   TYR A 153      -7.839 -26.879  -7.087  1.00  0.00              
ATOM   2221  O   TYR A 153      -7.390 -26.859  -5.945  1.00  0.00              
ATOM   2222  CB  TYR A 153      -9.225 -28.931  -7.167  1.00  0.00              
ATOM   2223  CG  TYR A 153     -10.512 -28.127  -7.149  1.00  0.00              
ATOM   2224  CD1 TYR A 153     -11.164 -27.782  -8.337  1.00  0.00              
ATOM   2225  CD2 TYR A 153     -11.083 -27.713  -5.943  1.00  0.00              
ATOM   2226  CE1 TYR A 153     -12.351 -27.052  -8.328  1.00  0.00              
ATOM   2227  CE2 TYR A 153     -12.269 -26.976  -5.922  1.00  0.00              
ATOM   2228  CZ  TYR A 153     -12.901 -26.651  -7.117  1.00  0.00              
ATOM   2229  OH  TYR A 153     -14.095 -25.950  -7.100  1.00  0.00              
ATOM   2230  H   TYR A 153      -6.404 -29.100  -6.800  1.00  0.00              
ATOM   2231  HA  TYR A 153      -8.274 -27.987  -8.862  1.00  0.00              
ATOM   2232 1HB  TYR A 153      -9.376 -29.852  -7.732  1.00  0.00              
ATOM   2233 2HB  TYR A 153      -8.930 -29.173  -6.147  1.00  0.00              
ATOM   2234  HD1 TYR A 153     -10.727 -28.094  -9.286  1.00  0.00              
ATOM   2235  HD2 TYR A 153     -10.586 -27.974  -5.009  1.00  0.00              
ATOM   2236  HE1 TYR A 153     -12.845 -26.791  -9.263  1.00  0.00              
ATOM   2237  HE2 TYR A 153     -12.696 -26.658  -4.970  1.00  0.00              
ATOM   2238  HH  TYR A 153     -14.394 -25.741  -6.211  1.00  0.00              
ATOM   2239  N   VAL A 154      -8.174 -25.781  -7.750  1.00  0.00              
ATOM   2240  CA  VAL A 154      -8.064 -24.466  -7.144  1.00  0.00              
ATOM   2241  C   VAL A 154      -9.351 -23.704  -7.409  1.00  0.00              
ATOM   2242  O   VAL A 154      -9.908 -23.788  -8.504  1.00  0.00              
ATOM   2243  CB  VAL A 154      -6.889 -23.681  -7.763  1.00  0.00              
ATOM   2244  CG1 VAL A 154      -6.783 -22.297  -7.138  1.00  0.00              
ATOM   2245  CG2 VAL A 154      -5.596 -24.461  -7.580  1.00  0.00              
ATOM   2246  H   VAL A 154      -8.514 -25.859  -8.698  1.00  0.00              
ATOM   2247  HA  VAL A 154      -7.961 -24.536  -6.061  1.00  0.00              
ATOM   2248  HB  VAL A 154      -7.057 -23.580  -8.836  1.00  0.00              
ATOM   2249 1HG1 VAL A 154      -5.949 -21.757  -7.587  1.00  0.00              
ATOM   2250 2HG1 VAL A 154      -7.707 -21.747  -7.313  1.00  0.00              
ATOM   2251 3HG1 VAL A 154      -6.616 -22.395  -6.065  1.00  0.00              
ATOM   2252 1HG2 VAL A 154      -4.769 -23.904  -8.020  1.00  0.00              
ATOM   2253 2HG2 VAL A 154      -5.410 -24.610  -6.517  1.00  0.00              
ATOM   2254 3HG2 VAL A 154      -5.683 -25.429  -8.073  1.00  0.00              
ATOM   2255  N   GLU A 155      -9.844 -22.986  -6.403  1.00  0.00              
ATOM   2256  CA  GLU A 155     -11.003 -22.133  -6.613  1.00  0.00              
ATOM   2257  C   GLU A 155     -10.469 -20.721  -6.809  1.00  0.00              
ATOM   2258  O   GLU A 155      -9.528 -20.296  -6.138  1.00  0.00              
ATOM   2259  CB  GLU A 155     -11.965 -22.183  -5.427  1.00  0.00              
ATOM   2260  CG  GLU A 155     -12.514 -23.572  -5.159  1.00  0.00              
ATOM   2261  CD  GLU A 155     -13.882 -23.531  -4.514  1.00  0.00              
ATOM   2262  OE1 GLU A 155     -14.052 -22.769  -3.543  1.00  0.00              
ATOM   2263  OE2 GLU A 155     -14.783 -24.262  -4.975  1.00  0.00              
ATOM   2264  H   GLU A 155      -9.421 -23.024  -5.487  1.00  0.00              
ATOM   2265  HA  GLU A 155     -11.536 -22.448  -7.511  1.00  0.00              
ATOM   2266 1HB  GLU A 155     -11.416 -21.825  -4.557  1.00  0.00              
ATOM   2267 2HB  GLU A 155     -12.781 -21.496  -5.650  1.00  0.00              
ATOM   2268 1HG  GLU A 155     -12.562 -24.199  -6.049  1.00  0.00              
ATOM   2269 2HG  GLU A 155     -11.801 -23.997  -4.454  1.00  0.00              
ATOM   2270  N   THR A 156     -11.076 -20.003  -7.739  1.00  0.00              
ATOM   2271  CA  THR A 156     -10.631 -18.661  -8.070  1.00  0.00              
ATOM   2272  C   THR A 156     -11.742 -17.658  -8.165  1.00  0.00              
ATOM   2273  O   THR A 156     -12.919 -18.006  -8.234  1.00  0.00              
ATOM   2274  CB  THR A 156      -9.968 -18.620  -9.448  1.00  0.00              
ATOM   2275  OG1 THR A 156     -10.935 -19.004 -10.436  1.00  0.00              
ATOM   2276  CG2 THR A 156      -8.777 -19.537  -9.511  1.00  0.00              
ATOM   2277  H   THR A 156     -11.867 -20.394  -8.232  1.00  0.00              
ATOM   2278  HA  THR A 156      -9.981 -18.283  -7.281  1.00  0.00              
ATOM   2279  HB  THR A 156      -9.641 -17.601  -9.654  1.00  0.00              
ATOM   2280  HG1 THR A 156     -11.503 -18.256 -10.636  1.00  0.00              
ATOM   2281 1HG2 THR A 156      -8.330 -19.483 -10.504  1.00  0.00              
ATOM   2282 2HG2 THR A 156      -8.044 -19.233  -8.765  1.00  0.00              
ATOM   2283 3HG2 THR A 156      -9.096 -20.560  -9.312  1.00  0.00              
ATOM   2284  N   SER A 157     -11.334 -16.397  -8.209  1.00  0.00              
ATOM   2285  CA  SER A 157     -12.243 -15.301  -8.461  1.00  0.00              
ATOM   2286  C   SER A 157     -11.514 -14.322  -9.373  1.00  0.00              
ATOM   2287  O   SER A 157     -10.571 -13.663  -8.946  1.00  0.00              
ATOM   2288  CB  SER A 157     -12.639 -14.593  -7.171  1.00  0.00              
ATOM   2289  OG  SER A 157     -13.410 -13.443  -7.470  1.00  0.00              
ATOM   2290  H   SER A 157     -10.355 -16.200  -8.059  1.00  0.00              
ATOM   2291  HA  SER A 157     -13.205 -15.620  -8.864  1.00  0.00              
ATOM   2292 1HB  SER A 157     -13.219 -15.284  -6.559  1.00  0.00              
ATOM   2293 2HB  SER A 157     -11.733 -14.308  -6.636  1.00  0.00              
ATOM   2294  HG  SER A 157     -14.317 -13.704  -7.651  1.00  0.00              
ATOM   2295  N   ALA A 158     -11.942 -14.244 -10.629  1.00  0.00              
ATOM   2296  CA  ALA A 158     -11.350 -13.311 -11.579  1.00  0.00              
ATOM   2297  C   ALA A 158     -11.725 -11.884 -11.187  1.00  0.00              
ATOM   2298  O   ALA A 158     -11.006 -10.932 -11.496  1.00  0.00              
ATOM   2299  CB  ALA A 158     -11.836 -13.619 -13.001  1.00  0.00              
ATOM   2300  H   ALA A 158     -12.696 -14.843 -10.934  1.00  0.00              
ATOM   2301  HA  ALA A 158     -10.265 -13.407 -11.534  1.00  0.00              
ATOM   2302 1HB  ALA A 158     -11.385 -12.914 -13.699  1.00  0.00              
ATOM   2303 2HB  ALA A 158     -11.548 -14.634 -13.273  1.00  0.00              
ATOM   2304 3HB  ALA A 158     -12.920 -13.525 -13.042  1.00  0.00              
ATOM   2305  N   LYS A 159     -12.854 -11.746 -10.500  1.00  0.00              
ATOM   2306  CA  LYS A 159     -13.342 -10.439 -10.076  1.00  0.00              
ATOM   2307  C   LYS A 159     -12.521  -9.821  -8.941  1.00  0.00              
ATOM   2308  O   LYS A 159     -12.139  -8.654  -9.000  1.00  0.00              
ATOM   2309  CB  LYS A 159     -14.800 -10.550  -9.646  1.00  0.00              
ATOM   2310  CG  LYS A 159     -15.420  -9.227  -9.247  1.00  0.00              
ATOM   2311  CD  LYS A 159     -16.911  -9.388  -9.001  1.00  0.00              
ATOM   2312  CE  LYS A 159     -17.562  -8.070  -8.615  1.00  0.00              
ATOM   2313  NZ  LYS A 159     -19.025  -8.251  -8.392  1.00  0.00              
ATOM   2314  H   LYS A 159     -13.388 -12.571 -10.265  1.00  0.00              
ATOM   2315  HA  LYS A 159     -13.264  -9.730 -10.901  1.00  0.00              
ATOM   2316 1HB  LYS A 159     -15.349 -10.976 -10.486  1.00  0.00              
ATOM   2317 2HB  LYS A 159     -14.834 -11.242  -8.803  1.00  0.00              
ATOM   2318 1HG  LYS A 159     -14.931  -8.876  -8.337  1.00  0.00              
ATOM   2319 2HG  LYS A 159     -15.252  -8.510 -10.049  1.00  0.00              
ATOM   2320 1HD  LYS A 159     -17.374  -9.765  -9.914  1.00  0.00              
ATOM   2321 2HD  LYS A 159     -17.056 -10.108  -8.197  1.00  0.00              
ATOM   2322 1HE  LYS A 159     -17.087  -7.708  -7.704  1.00  0.00              
ATOM   2323 2HE  LYS A 159     -17.392  -7.356  -9.422  1.00  0.00              
ATOM   2324 1HZ  LYS A 159     -19.438  -7.366  -8.137  1.00  0.00              
ATOM   2325 2HZ  LYS A 159     -19.456  -8.593  -9.240  1.00  0.00              
ATOM   2326 3HZ  LYS A 159     -19.172  -8.918  -7.648  1.00  0.00              
ATOM   2327  N   THR A 160     -12.249 -10.604  -7.904  1.00  0.00              
ATOM   2328  CA  THR A 160     -11.505 -10.094  -6.751  1.00  0.00              
ATOM   2329  C   THR A 160     -10.053 -10.536  -6.842  1.00  0.00              
ATOM   2330  O   THR A 160      -9.244 -10.222  -5.973  1.00  0.00              
ATOM   2331  CB  THR A 160     -12.070 -10.631  -5.433  1.00  0.00              
ATOM   2332  OG1 THR A 160     -11.940 -12.056  -5.420  1.00  0.00              
ATOM   2333  CG2 THR A 160     -13.545 -10.253  -5.285  1.00  0.00              
ATOM   2334  H   THR A 160     -12.557 -11.566  -7.904  1.00  0.00              
ATOM   2335  HA  THR A 160     -11.516  -9.004  -6.758  1.00  0.00              
ATOM   2336  HB  THR A 160     -11.503 -10.206  -4.604  1.00  0.00              
ATOM   2337  HG1 THR A 160     -12.649 -12.446  -5.936  1.00  0.00              
ATOM   2338 1HG2 THR A 160     -13.927 -10.644  -4.341  1.00  0.00              
ATOM   2339 2HG2 THR A 160     -13.645  -9.168  -5.295  1.00  0.00              
ATOM   2340 3HG2 THR A 160     -14.113 -10.678  -6.111  1.00  0.00              
ATOM   2341  N   ARG A 161      -9.748 -11.273  -7.908  1.00  0.00              
ATOM   2342  CA  ARG A 161      -8.396 -11.734  -8.223  1.00  0.00              
ATOM   2343  C   ARG A 161      -7.911 -12.892  -7.341  1.00  0.00              
ATOM   2344  O   ARG A 161      -6.771 -13.343  -7.462  1.00  0.00              
ATOM   2345  CB  ARG A 161      -7.395 -10.575  -8.134  1.00  0.00              
ATOM   2346  CG  ARG A 161      -5.985 -10.970  -8.566  1.00  0.00              
ATOM   2347  CD  ARG A 161      -5.059  -9.767  -8.554  1.00  0.00              
ATOM   2348  NE  ARG A 161      -3.692 -10.139  -8.903  1.00  0.00              
ATOM   2349  CZ  ARG A 161      -2.720  -9.266  -9.154  1.00  0.00              
ATOM   2350  NH1 ARG A 161      -2.963  -7.958  -9.099  1.00  0.00              
ATOM   2351  NH2 ARG A 161      -1.504  -9.702  -9.452  1.00  0.00              
ATOM   2352  H   ARG A 161     -10.508 -11.520  -8.526  1.00  0.00              
ATOM   2353  HA  ARG A 161      -8.368 -12.129  -9.239  1.00  0.00              
ATOM   2354 1HB  ARG A 161      -7.774  -9.778  -8.772  1.00  0.00              
ATOM   2355 2HB  ARG A 161      -7.389 -10.239  -7.097  1.00  0.00              
ATOM   2356 1HG  ARG A 161      -5.611 -11.729  -7.878  1.00  0.00              
ATOM   2357 2HG  ARG A 161      -6.036 -11.386  -9.573  1.00  0.00              
ATOM   2358 1HD  ARG A 161      -5.420  -9.035  -9.275  1.00  0.00              
ATOM   2359 2HD  ARG A 161      -5.062  -9.328  -7.557  1.00  0.00              
ATOM   2360  HE  ARG A 161      -3.280 -11.057  -9.007  1.00  0.00              
ATOM   2361 1HH1 ARG A 161      -3.889  -7.629  -8.865  1.00  0.00              
ATOM   2362 2HH1 ARG A 161      -2.220  -7.302  -9.291  1.00  0.00              
ATOM   2363 1HH2 ARG A 161      -1.322 -10.696  -9.488  1.00  0.00              
ATOM   2364 2HH2 ARG A 161      -0.766  -9.040  -9.643  1.00  0.00              
ATOM   2365  N   ALA A 162      -8.768 -13.380  -6.454  1.00  0.00              
ATOM   2366  CA  ALA A 162      -8.370 -14.467  -5.566  1.00  0.00              
ATOM   2367  C   ALA A 162      -7.864 -15.684  -6.351  1.00  0.00              
ATOM   2368  O   ALA A 162      -8.582 -16.255  -7.177  1.00  0.00              
ATOM   2369  CB  ALA A 162      -9.529 -14.855  -4.669  1.00  0.00              
ATOM   2370  H   ALA A 162      -9.703 -13.005  -6.383  1.00  0.00              
ATOM   2371  HA  ALA A 162      -7.544 -14.125  -4.943  1.00  0.00              
ATOM   2372 1HB  ALA A 162      -9.222 -15.667  -4.010  1.00  0.00              
ATOM   2373 2HB  ALA A 162      -9.830 -13.997  -4.070  1.00  0.00              
ATOM   2374 3HB  ALA A 162     -10.368 -15.183  -5.281  1.00  0.00              
ATOM   2375  N   ASN A 163      -6.609 -16.050  -6.104  1.00  0.00              
ATOM   2376  CA  ASN A 163      -5.985 -17.229  -6.703  1.00  0.00              
ATOM   2377  C   ASN A 163      -5.862 -17.261  -8.229  1.00  0.00              
ATOM   2378  O   ASN A 163      -5.668 -18.325  -8.817  1.00  0.00              
ATOM   2379  CB  ASN A 163      -6.719 -18.478  -6.249  1.00  0.00              
ATOM   2380  CG  ASN A 163      -6.571 -18.767  -4.781  1.00  0.00              
ATOM   2381  OD1 ASN A 163      -5.571 -18.401  -4.153  1.00  0.00              
ATOM   2382  ND2 ASN A 163      -7.522 -19.493  -4.250  1.00  0.00              
ATOM   2383  H   ASN A 163      -6.070 -15.476  -5.470  1.00  0.00              
ATOM   2384  HA  ASN A 163      -4.945 -17.302  -6.380  1.00  0.00              
ATOM   2385 1HB  ASN A 163      -7.754 -18.656  -6.546  1.00  0.00              
ATOM   2386 2HB  ASN A 163      -6.061 -19.144  -6.807  1.00  0.00              
ATOM   2387 1HD2 ASN A 163      -7.489 -19.724  -3.277  1.00  0.00              
ATOM   2388 2HD2 ASN A 163      -8.280 -19.815  -4.815  1.00  0.00              
ATOM   2389  N   VAL A 164      -5.962 -16.105  -8.876  1.00  0.00              
ATOM   2390  CA  VAL A 164      -5.792 -16.057 -10.324  1.00  0.00              
ATOM   2391  C   VAL A 164      -4.326 -16.309 -10.702  1.00  0.00              
ATOM   2392  O   VAL A 164      -4.024 -17.077 -11.621  1.00  0.00              
ATOM   2393  CB  VAL A 164      -6.242 -14.689 -10.880  1.00  0.00              
ATOM   2394  CG1 VAL A 164      -5.873 -14.574 -12.375  1.00  0.00              
ATOM   2395  CG2 VAL A 164      -7.749 -14.529 -10.669  1.00  0.00              
ATOM   2396  H   VAL A 164      -6.156 -15.250  -8.375  1.00  0.00              
ATOM   2397  HA  VAL A 164      -6.355 -16.851 -10.816  1.00  0.00              
ATOM   2398  HB  VAL A 164      -5.746 -13.898 -10.318  1.00  0.00              
ATOM   2399 1HG1 VAL A 164      -6.195 -13.604 -12.756  1.00  0.00              
ATOM   2400 2HG1 VAL A 164      -4.793 -14.668 -12.492  1.00  0.00              
ATOM   2401 3HG1 VAL A 164      -6.369 -15.366 -12.934  1.00  0.00              
ATOM   2402 1HG2 VAL A 164      -8.071 -13.564 -11.060  1.00  0.00              
ATOM   2403 2HG2 VAL A 164      -8.276 -15.327 -11.192  1.00  0.00              
ATOM   2404 3HG2 VAL A 164      -7.975 -14.582  -9.604  1.00  0.00              
ATOM   2405  N   ASP A 165      -3.412 -15.661  -9.990  1.00  0.00              
ATOM   2406  CA  ASP A 165      -1.999 -15.874 -10.254  1.00  0.00              
ATOM   2407  C   ASP A 165      -1.632 -17.307  -9.871  1.00  0.00              
ATOM   2408  O   ASP A 165      -0.756 -17.923 -10.486  1.00  0.00              
ATOM   2409  CB  ASP A 165      -1.140 -14.868  -9.484  1.00  0.00              
ATOM   2410  CG  ASP A 165      -1.199 -13.446 -10.025  1.00  0.00              
ATOM   2411  OD1 ASP A 165      -1.697 -13.264 -11.111  1.00  0.00              
ATOM   2412  OD2 ASP A 165      -0.892 -12.539  -9.289  1.00  0.00              
ATOM   2413  H   ASP A 165      -3.684 -15.017  -9.261  1.00  0.00              
ATOM   2414  HA  ASP A 165      -1.800 -15.751 -11.319  1.00  0.00              
ATOM   2415 1HB  ASP A 165      -1.340 -14.857  -8.412  1.00  0.00              
ATOM   2416 2HB  ASP A 165      -0.149 -15.284  -9.666  1.00  0.00              
ATOM   2417  N   LYS A 166      -2.320 -17.837  -8.866  1.00  0.00              
ATOM   2418  CA  LYS A 166      -2.055 -19.189  -8.373  1.00  0.00              
ATOM   2419  C   LYS A 166      -2.287 -20.263  -9.434  1.00  0.00              
ATOM   2420  O   LYS A 166      -1.483 -21.183  -9.572  1.00  0.00              
ATOM   2421  CB  LYS A 166      -2.921 -19.480  -7.147  1.00  0.00              
ATOM   2422  CG  LYS A 166      -2.744 -20.877  -6.568  1.00  0.00              
ATOM   2423  CD  LYS A 166      -3.451 -21.015  -5.228  1.00  0.00              
ATOM   2424  CE  LYS A 166      -3.431 -22.455  -4.737  1.00  0.00              
ATOM   2425  NZ  LYS A 166      -2.044 -22.972  -4.584  1.00  0.00              
ATOM   2426  H   LYS A 166      -3.048 -17.289  -8.430  1.00  0.00              
ATOM   2427  HA  LYS A 166      -1.006 -19.280  -8.091  1.00  0.00              
ATOM   2428 1HB  LYS A 166      -2.663 -18.738  -6.390  1.00  0.00              
ATOM   2429 2HB  LYS A 166      -3.960 -19.342  -7.449  1.00  0.00              
ATOM   2430 1HG  LYS A 166      -3.157 -21.599  -7.274  1.00  0.00              
ATOM   2431 2HG  LYS A 166      -1.679 -21.066  -6.439  1.00  0.00              
ATOM   2432 1HD  LYS A 166      -2.947 -20.376  -4.502  1.00  0.00              
ATOM   2433 2HD  LYS A 166      -4.483 -20.686  -5.345  1.00  0.00              
ATOM   2434 1HE  LYS A 166      -3.941 -22.495  -3.775  1.00  0.00              
ATOM   2435 2HE  LYS A 166      -3.970 -23.069  -5.458  1.00  0.00              
ATOM   2436 1HZ  LYS A 166      -2.075 -23.928  -4.258  1.00  0.00              
ATOM   2437 2HZ  LYS A 166      -1.571 -22.936  -5.476  1.00  0.00              
ATOM   2438 3HZ  LYS A 166      -1.545 -22.404  -3.915  1.00  0.00              
ATOM   2439  N   VAL A 167      -3.373 -20.165 -10.193  1.00  0.00              
ATOM   2440  CA  VAL A 167      -3.627 -21.210 -11.167  1.00  0.00              
ATOM   2441  C   VAL A 167      -2.643 -21.193 -12.328  1.00  0.00              
ATOM   2442  O   VAL A 167      -2.303 -22.250 -12.862  1.00  0.00              
ATOM   2443  CB  VAL A 167      -5.097 -21.183 -11.680  1.00  0.00              
ATOM   2444  CG1 VAL A 167      -6.036 -21.502 -10.515  1.00  0.00              
ATOM   2445  CG2 VAL A 167      -5.443 -19.829 -12.296  1.00  0.00              
ATOM   2446  H   VAL A 167      -4.024 -19.395 -10.117  1.00  0.00              
ATOM   2447  HA  VAL A 167      -3.493 -22.200 -10.730  1.00  0.00              
ATOM   2448  HB  VAL A 167      -5.209 -21.922 -12.473  1.00  0.00              
ATOM   2449 1HG1 VAL A 167      -7.068 -21.485 -10.865  1.00  0.00              
ATOM   2450 2HG1 VAL A 167      -5.802 -22.491 -10.120  1.00  0.00              
ATOM   2451 3HG1 VAL A 167      -5.908 -20.756  -9.730  1.00  0.00              
ATOM   2452 1HG2 VAL A 167      -6.475 -19.840 -12.646  1.00  0.00              
ATOM   2453 2HG2 VAL A 167      -5.322 -19.048 -11.545  1.00  0.00              
ATOM   2454 3HG2 VAL A 167      -4.777 -19.631 -13.137  1.00  0.00              
ATOM   2455  N   PHE A 168      -2.174 -20.009 -12.718  1.00  0.00              
ATOM   2456  CA  PHE A 168      -1.221 -19.921 -13.815  1.00  0.00              
ATOM   2457  C   PHE A 168       0.178 -20.342 -13.359  1.00  0.00              
ATOM   2458  O   PHE A 168       0.882 -21.053 -14.082  1.00  0.00              
ATOM   2459  CB  PHE A 168      -1.198 -18.498 -14.398  1.00  0.00              
ATOM   2460  CG  PHE A 168      -2.374 -18.200 -15.300  1.00  0.00              
ATOM   2461  CD1 PHE A 168      -2.397 -18.664 -16.615  1.00  0.00              
ATOM   2462  CD2 PHE A 168      -3.472 -17.497 -14.820  1.00  0.00              
ATOM   2463  CE1 PHE A 168      -3.496 -18.436 -17.436  1.00  0.00              
ATOM   2464  CE2 PHE A 168      -4.578 -17.263 -15.630  1.00  0.00              
ATOM   2465  CZ  PHE A 168      -4.594 -17.732 -16.940  1.00  0.00              
ATOM   2466  H   PHE A 168      -2.473 -19.161 -12.257  1.00  0.00              
ATOM   2467  HA  PHE A 168      -1.509 -20.608 -14.612  1.00  0.00              
ATOM   2468 1HB  PHE A 168      -1.221 -17.762 -13.596  1.00  0.00              
ATOM   2469 2HB  PHE A 168      -0.299 -18.353 -14.996  1.00  0.00              
ATOM   2470  HD1 PHE A 168      -1.538 -19.214 -17.000  1.00  0.00              
ATOM   2471  HD2 PHE A 168      -3.461 -17.128 -13.794  1.00  0.00              
ATOM   2472  HE1 PHE A 168      -3.496 -18.807 -18.460  1.00  0.00              
ATOM   2473  HE2 PHE A 168      -5.433 -16.711 -15.240  1.00  0.00              
ATOM   2474  HZ  PHE A 168      -5.458 -17.550 -17.576  1.00  0.00              
ATOM   2475  N   PHE A 169       0.572 -19.912 -12.162  1.00  0.00              
ATOM   2476  CA  PHE A 169       1.887 -20.246 -11.623  1.00  0.00              
ATOM   2477  C   PHE A 169       1.982 -21.738 -11.294  1.00  0.00              
ATOM   2478  O   PHE A 169       2.948 -22.399 -11.669  1.00  0.00              
ATOM   2479  CB  PHE A 169       2.194 -19.405 -10.371  1.00  0.00              
ATOM   2480  CG  PHE A 169       2.864 -18.081 -10.677  1.00  0.00              
ATOM   2481  CD1 PHE A 169       2.185 -17.081 -11.374  1.00  0.00              
ATOM   2482  CD2 PHE A 169       4.182 -17.844 -10.288  1.00  0.00              
ATOM   2483  CE1 PHE A 169       2.810 -15.860 -11.684  1.00  0.00              
ATOM   2484  CE2 PHE A 169       4.817 -16.630 -10.593  1.00  0.00              
ATOM   2485  CZ  PHE A 169       4.127 -15.636 -11.294  1.00  0.00              
ATOM   2486  H   PHE A 169      -0.054 -19.340 -11.614  1.00  0.00              
ATOM   2487  HA  PHE A 169       2.656 -20.042 -12.370  1.00  0.00              
ATOM   2488 1HB  PHE A 169       1.272 -19.174  -9.839  1.00  0.00              
ATOM   2489 2HB  PHE A 169       2.867 -19.950  -9.710  1.00  0.00              
ATOM   2490  HD1 PHE A 169       1.153 -17.253 -11.681  1.00  0.00              
ATOM   2491  HD2 PHE A 169       4.721 -18.619  -9.741  1.00  0.00              
ATOM   2492  HE1 PHE A 169       2.263 -15.092 -12.229  1.00  0.00              
ATOM   2493  HE2 PHE A 169       5.849 -16.462 -10.283  1.00  0.00              
ATOM   2494  HZ  PHE A 169       4.615 -14.693 -11.535  1.00  0.00              
ATOM   2495  N   ASP A 170       0.976 -22.274 -10.611  1.00  0.00              
ATOM   2496  CA  ASP A 170       0.973 -23.696 -10.292  1.00  0.00              
ATOM   2497  C   ASP A 170       0.937 -24.543 -11.554  1.00  0.00              
ATOM   2498  O   ASP A 170       1.538 -25.617 -11.600  1.00  0.00              
ATOM   2499  CB  ASP A 170      -0.205 -24.065  -9.385  1.00  0.00              
ATOM   2500  CG  ASP A 170       0.001 -23.608  -7.952  1.00  0.00              
ATOM   2501  OD1 ASP A 170       1.148 -23.265  -7.595  1.00  0.00              
ATOM   2502  OD2 ASP A 170      -0.971 -23.606  -7.173  1.00  0.00              
ATOM   2503  H   ASP A 170       0.202 -21.700 -10.306  1.00  0.00              
ATOM   2504  HA  ASP A 170       1.893 -23.959  -9.768  1.00  0.00              
ATOM   2505 1HB  ASP A 170      -1.168 -23.721  -9.763  1.00  0.00              
ATOM   2506 2HB  ASP A 170      -0.159 -25.152  -9.443  1.00  0.00              
ATOM   2507  N   LEU A 171       0.239 -24.073 -12.587  1.00  0.00              
ATOM   2508  CA  LEU A 171       0.231 -24.821 -13.835  1.00  0.00              
ATOM   2509  C   LEU A 171       1.629 -24.802 -14.445  1.00  0.00              
ATOM   2510  O   LEU A 171       2.111 -25.829 -14.921  1.00  0.00              
ATOM   2511  CB  LEU A 171      -0.787 -24.251 -14.836  1.00  0.00              
ATOM   2512  CG  LEU A 171      -0.846 -25.002 -16.176  1.00  0.00              
ATOM   2513  CD1 LEU A 171      -1.187 -26.476 -15.909  1.00  0.00              
ATOM   2514  CD2 LEU A 171      -1.893 -24.366 -17.129  1.00  0.00              
ATOM   2515  H   LEU A 171      -0.284 -23.212 -12.526  1.00  0.00              
ATOM   2516  HA  LEU A 171      -0.027 -25.861 -13.636  1.00  0.00              
ATOM   2517 1HB  LEU A 171      -1.702 -24.414 -14.270  1.00  0.00              
ATOM   2518 2HB  LEU A 171      -0.642 -23.182 -14.994  1.00  0.00              
ATOM   2519  HG  LEU A 171       0.129 -24.893 -16.652  1.00  0.00              
ATOM   2520 1HD1 LEU A 171      -1.231 -27.018 -16.854  1.00  0.00              
ATOM   2521 2HD1 LEU A 171      -0.419 -26.918 -15.274  1.00  0.00              
ATOM   2522 3HD1 LEU A 171      -2.153 -26.541 -15.409  1.00  0.00              
ATOM   2523 1HD2 LEU A 171      -1.911 -24.918 -18.069  1.00  0.00              
ATOM   2524 2HD2 LEU A 171      -2.879 -24.405 -16.665  1.00  0.00              
ATOM   2525 3HD2 LEU A 171      -1.624 -23.327 -17.324  1.00  0.00              
ATOM   2526  N   MET A 172       2.286 -23.644 -14.423  1.00  0.00              
ATOM   2527  CA  MET A 172       3.641 -23.556 -14.970  1.00  0.00              
ATOM   2528  C   MET A 172       4.601 -24.455 -14.185  1.00  0.00              
ATOM   2529  O   MET A 172       5.582 -24.951 -14.730  1.00  0.00              
ATOM   2530  CB  MET A 172       4.170 -22.112 -14.939  1.00  0.00              
ATOM   2531  CG  MET A 172       3.540 -21.162 -15.952  1.00  0.00              
ATOM   2532  SD  MET A 172       4.412 -19.560 -16.025  1.00  0.00              
ATOM   2533  CE  MET A 172       3.883 -18.812 -14.486  1.00  0.00              
ATOM   2534  H   MET A 172       1.859 -22.817 -14.031  1.00  0.00              
ATOM   2535  HA  MET A 172       3.649 -23.910 -16.001  1.00  0.00              
ATOM   2536 1HB  MET A 172       3.991 -21.730 -13.935  1.00  0.00              
ATOM   2537 2HB  MET A 172       5.245 -22.163 -15.122  1.00  0.00              
ATOM   2538 1HG  MET A 172       3.573 -21.638 -16.931  1.00  0.00              
ATOM   2539 2HG  MET A 172       2.502 -20.998 -15.661  1.00  0.00              
ATOM   2540 1HE  MET A 172       4.335 -17.825 -14.386  1.00  0.00              
ATOM   2541 2HE  MET A 172       2.796 -18.717 -14.481  1.00  0.00              
ATOM   2542 3HE  MET A 172       4.196 -19.440 -13.651  1.00  0.00              
ATOM   2543  N   ARG A 173       4.323 -24.651 -12.903  1.00  0.00              
ATOM   2544  CA  ARG A 173       5.133 -25.550 -12.099  1.00  0.00              
ATOM   2545  C   ARG A 173       4.901 -26.985 -12.552  1.00  0.00              
ATOM   2546  O   ARG A 173       5.831 -27.780 -12.604  1.00  0.00              
ATOM   2547  CB  ARG A 173       4.800 -25.388 -10.611  1.00  0.00              
ATOM   2548  CG  ARG A 173       5.282 -24.070 -10.039  1.00  0.00              
ATOM   2549  CD  ARG A 173       5.030 -23.967  -8.538  1.00  0.00              
ATOM   2550  NE  ARG A 173       5.499 -22.683  -8.019  1.00  0.00              
ATOM   2551  CZ  ARG A 173       4.708 -21.658  -7.713  1.00  0.00              
ATOM   2552  NH1 ARG A 173       3.389 -21.757  -7.864  1.00  0.00              
ATOM   2553  NH2 ARG A 173       5.240 -20.527  -7.268  1.00  0.00              
ATOM   2554  H   ARG A 173       3.542 -24.176 -12.474  1.00  0.00              
ATOM   2555  HA  ARG A 173       6.190 -25.325 -12.245  1.00  0.00              
ATOM   2556 1HB  ARG A 173       3.718 -25.467 -10.518  1.00  0.00              
ATOM   2557 2HB  ARG A 173       5.271 -26.220 -10.088  1.00  0.00              
ATOM   2558 1HG  ARG A 173       6.353 -23.981 -10.226  1.00  0.00              
ATOM   2559 2HG  ARG A 173       4.757 -23.260 -10.545  1.00  0.00              
ATOM   2560 1HD  ARG A 173       3.961 -24.061  -8.351  1.00  0.00              
ATOM   2561 2HD  ARG A 173       5.560 -24.775  -8.034  1.00  0.00              
ATOM   2562  HE  ARG A 173       6.442 -22.375  -7.817  1.00  0.00              
ATOM   2563 1HH1 ARG A 173       2.986 -22.616  -8.213  1.00  0.00              
ATOM   2564 2HH1 ARG A 173       2.797 -20.974  -7.629  1.00  0.00              
ATOM   2565 1HH2 ARG A 173       6.243 -20.451  -7.165  1.00  0.00              
ATOM   2566 2HH2 ARG A 173       4.643 -19.748  -7.036  1.00  0.00              
ATOM   2567  N   GLU A 174       3.659 -27.309 -12.895  1.00  0.00              
ATOM   2568  CA  GLU A 174       3.354 -28.640 -13.398  1.00  0.00              
ATOM   2569  C   GLU A 174       4.006 -28.830 -14.761  1.00  0.00              
ATOM   2570  O   GLU A 174       4.511 -29.912 -15.077  1.00  0.00              
ATOM   2571  CB  GLU A 174       1.842 -28.842 -13.487  1.00  0.00              
ATOM   2572  CG  GLU A 174       1.222 -29.181 -12.148  1.00  0.00              
ATOM   2573  CD  GLU A 174      -0.240 -29.541 -12.247  1.00  0.00              
ATOM   2574  OE1 GLU A 174      -0.607 -30.316 -13.155  1.00  0.00              
ATOM   2575  OE2 GLU A 174      -1.019 -29.053 -11.401  1.00  0.00              
ATOM   2576  H   GLU A 174       2.914 -26.633 -12.808  1.00  0.00              
ATOM   2577  HA  GLU A 174       3.769 -29.393 -12.727  1.00  0.00              
ATOM   2578 1HB  GLU A 174       1.420 -27.916 -13.877  1.00  0.00              
ATOM   2579 2HB  GLU A 174       1.669 -29.649 -14.200  1.00  0.00              
ATOM   2580 1HG  GLU A 174       1.738 -29.983 -11.621  1.00  0.00              
ATOM   2581 2HG  GLU A 174       1.316 -28.255 -11.581  1.00  0.00              
ATOM   2582  N   ILE A 175       4.007 -27.774 -15.567  1.00  0.00              
ATOM   2583  CA  ILE A 175       4.567 -27.858 -16.904  1.00  0.00              
ATOM   2584  C   ILE A 175       6.075 -28.056 -16.767  1.00  0.00              
ATOM   2585  O   ILE A 175       6.679 -28.872 -17.460  1.00  0.00              
ATOM   2586  CB  ILE A 175       4.271 -26.602 -17.743  1.00  0.00              
ATOM   2587  CG1 ILE A 175       2.774 -26.503 -18.047  1.00  0.00              
ATOM   2588  CG2 ILE A 175       5.079 -26.621 -19.032  1.00  0.00              
ATOM   2589  CD1 ILE A 175       2.352 -25.167 -18.614  1.00  0.00              
ATOM   2590  H   ILE A 175       3.615 -26.897 -15.252  1.00  0.00              
ATOM   2591  HA  ILE A 175       4.181 -28.732 -17.428  1.00  0.00              
ATOM   2592  HB  ILE A 175       4.532 -25.718 -17.163  1.00  0.00              
ATOM   2593 1HG1 ILE A 175       2.535 -27.292 -18.760  1.00  0.00              
ATOM   2594 2HG1 ILE A 175       2.241 -26.686 -17.114  1.00  0.00              
ATOM   2595 1HG2 ILE A 175       4.857 -25.726 -19.613  1.00  0.00              
ATOM   2596 2HG2 ILE A 175       6.142 -26.645 -18.794  1.00  0.00              
ATOM   2597 3HG2 ILE A 175       4.817 -27.505 -19.613  1.00  0.00              
ATOM   2598 1HD1 ILE A 175       1.279 -25.173 -18.804  1.00  0.00              
ATOM   2599 2HD1 ILE A 175       2.590 -24.377 -17.901  1.00  0.00              
ATOM   2600 3HD1 ILE A 175       2.883 -24.984 -19.548  1.00  0.00              
ATOM   2601  N   ARG A 176       6.669 -27.287 -15.861  1.00  0.00              
ATOM   2602  CA  ARG A 176       8.090 -27.389 -15.561  1.00  0.00              
ATOM   2603  C   ARG A 176       8.432 -28.823 -15.162  1.00  0.00              
ATOM   2604  O   ARG A 176       9.375 -29.412 -15.688  1.00  0.00              
ATOM   2605  CB  ARG A 176       8.536 -26.384 -14.509  1.00  0.00              
ATOM   2606  CG  ARG A 176      10.017 -26.429 -14.169  1.00  0.00              
ATOM   2607  CD  ARG A 176      10.480 -25.319 -13.298  1.00  0.00              
ATOM   2608  NE  ARG A 176       9.847 -25.277 -11.989  1.00  0.00              
ATOM   2609  CZ  ARG A 176       9.813 -24.192 -11.190  1.00  0.00              
ATOM   2610  NH1 ARG A 176      10.404 -23.072 -11.543  1.00  0.00              
ATOM   2611  NH2 ARG A 176       9.189 -24.291 -10.030  1.00  0.00              
ATOM   2612  H   ARG A 176       6.109 -26.608 -15.365  1.00  0.00              
ATOM   2613  HA  ARG A 176       8.673 -27.150 -16.451  1.00  0.00              
ATOM   2614 1HB  ARG A 176       8.284 -25.395 -14.888  1.00  0.00              
ATOM   2615 2HB  ARG A 176       7.956 -26.587 -13.609  1.00  0.00              
ATOM   2616 1HG  ARG A 176      10.227 -27.368 -13.657  1.00  0.00              
ATOM   2617 2HG  ARG A 176      10.587 -26.388 -15.098  1.00  0.00              
ATOM   2618 1HD  ARG A 176      11.553 -25.418 -13.138  1.00  0.00              
ATOM   2619 2HD  ARG A 176      10.272 -24.371 -13.792  1.00  0.00              
ATOM   2620  HE  ARG A 176       9.356 -26.004 -11.487  1.00  0.00              
ATOM   2621 1HH1 ARG A 176      10.893 -23.019 -12.426  1.00  0.00              
ATOM   2622 2HH1 ARG A 176      10.368 -22.271 -10.931  1.00  0.00              
ATOM   2623 1HH2 ARG A 176       8.755 -25.165  -9.766  1.00  0.00              
ATOM   2624 2HH2 ARG A 176       9.149 -23.494  -9.412  1.00  0.00              
ATOM   2625  N   ALA A 177       7.660 -29.378 -14.232  1.00  0.00              
ATOM   2626  CA  ALA A 177       7.914 -30.722 -13.735  1.00  0.00              
ATOM   2627  C   ALA A 177       7.860 -31.697 -14.901  1.00  0.00              
ATOM   2628  O   ALA A 177       8.708 -32.580 -15.028  1.00  0.00              
ATOM   2629  CB  ALA A 177       6.872 -31.102 -12.691  1.00  0.00              
ATOM   2630  H   ALA A 177       6.878 -28.856 -13.861  1.00  0.00              
ATOM   2631  HA  ALA A 177       8.913 -30.751 -13.300  1.00  0.00              
ATOM   2632 1HB  ALA A 177       7.074 -32.109 -12.327  1.00  0.00              
ATOM   2633 2HB  ALA A 177       6.918 -30.400 -11.859  1.00  0.00              
ATOM   2634 3HB  ALA A 177       5.880 -31.070 -13.139  1.00  0.00              
ATOM   2635  N   ARG A 178       6.862 -31.513 -15.758  1.00  0.00              
ATOM   2636  CA  ARG A 178       6.667 -32.374 -16.914  1.00  0.00              
ATOM   2637  C   ARG A 178       7.796 -32.238 -17.933  1.00  0.00              
ATOM   2638  O   ARG A 178       8.174 -33.210 -18.583  1.00  0.00              
ATOM   2639  CB  ARG A 178       5.308 -32.149 -17.562  1.00  0.00              
ATOM   2640  CG  ARG A 178       4.992 -33.078 -18.724  1.00  0.00              
ATOM   2641  CD  ARG A 178       5.003 -34.521 -18.374  1.00  0.00              
ATOM   2642  NE  ARG A 178       4.708 -35.412 -19.485  1.00  0.00              
ATOM   2643  CZ  ARG A 178       4.910 -36.744 -19.472  1.00  0.00              
ATOM   2644  NH1 ARG A 178       5.442 -37.338 -18.427  1.00  0.00              
ATOM   2645  NH2 ARG A 178       4.582 -37.436 -20.549  1.00  0.00              
ATOM   2646  H   ARG A 178       6.219 -30.750 -15.599  1.00  0.00              
ATOM   2647  HA  ARG A 178       6.673 -33.419 -16.601  1.00  0.00              
ATOM   2648 1HB  ARG A 178       4.559 -32.280 -16.783  1.00  0.00              
ATOM   2649 2HB  ARG A 178       5.291 -31.117 -17.913  1.00  0.00              
ATOM   2650 1HG  ARG A 178       4.000 -32.832 -19.104  1.00  0.00              
ATOM   2651 2HG  ARG A 178       5.732 -32.915 -19.508  1.00  0.00              
ATOM   2652 1HD  ARG A 178       5.991 -34.787 -17.997  1.00  0.00              
ATOM   2653 2HD  ARG A 178       4.258 -34.704 -17.601  1.00  0.00              
ATOM   2654  HE  ARG A 178       4.325 -35.201 -20.397  1.00  0.00              
ATOM   2655 1HH1 ARG A 178       5.704 -36.793 -17.618  1.00  0.00              
ATOM   2656 2HH1 ARG A 178       5.586 -38.338 -18.437  1.00  0.00              
ATOM   2657 1HH2 ARG A 178       4.191 -36.961 -21.351  1.00  0.00              
ATOM   2658 2HH2 ARG A 178       4.724 -38.435 -20.566  1.00  0.00              
ATOM   2659  N   LYS A 179       8.334 -31.031 -18.073  1.00  0.00              
ATOM   2660  CA  LYS A 179       9.491 -30.816 -18.934  1.00  0.00              
ATOM   2661  C   LYS A 179      10.749 -31.493 -18.394  1.00  0.00              
ATOM   2662  O   LYS A 179      11.603 -31.925 -19.163  1.00  0.00              
ATOM   2663  CB  LYS A 179       9.738 -29.315 -19.128  1.00  0.00              
ATOM   2664  CG  LYS A 179       8.728 -28.643 -20.056  1.00  0.00              
ATOM   2665  CD  LYS A 179       8.916 -27.129 -20.128  1.00  0.00              
ATOM   2666  CE  LYS A 179       8.016 -26.516 -21.206  1.00  0.00              
ATOM   2667  NZ  LYS A 179       7.987 -25.023 -21.175  1.00  0.00              
ATOM   2668  H   LYS A 179       7.938 -30.245 -17.576  1.00  0.00              
ATOM   2669  HA  LYS A 179       9.310 -31.261 -19.913  1.00  0.00              
ATOM   2670 1HB  LYS A 179       9.695 -28.854 -18.141  1.00  0.00              
ATOM   2671 2HB  LYS A 179      10.743 -29.206 -19.535  1.00  0.00              
ATOM   2672 1HG  LYS A 179       8.846 -29.062 -21.056  1.00  0.00              
ATOM   2673 2HG  LYS A 179       7.724 -28.857 -19.689  1.00  0.00              
ATOM   2674 1HD  LYS A 179       8.668 -26.702 -19.155  1.00  0.00              
ATOM   2675 2HD  LYS A 179       9.960 -26.919 -20.360  1.00  0.00              
ATOM   2676 1HE  LYS A 179       8.380 -26.839 -22.180  1.00  0.00              
ATOM   2677 2HE  LYS A 179       7.002 -26.888 -21.057  1.00  0.00              
ATOM   2678 1HZ  LYS A 179       7.379 -24.683 -21.906  1.00  0.00              
ATOM   2679 2HZ  LYS A 179       7.642 -24.712 -20.277  1.00  0.00              
ATOM   2680 3HZ  LYS A 179       8.920 -24.666 -21.319  1.00  0.00              
ATOM   2681  N   MET A 180      10.863 -31.584 -17.071  1.00  0.00              
ATOM   2682  CA  MET A 180      11.974 -32.308 -16.460  1.00  0.00              
ATOM   2683  C   MET A 180      11.830 -33.782 -16.795  1.00  0.00              
ATOM   2684  O   MET A 180      12.803 -34.462 -17.110  1.00  0.00              
ATOM   2685  CB  MET A 180      12.003 -32.095 -14.947  1.00  0.00              
ATOM   2686  CG  MET A 180      12.376 -30.684 -14.517  1.00  0.00              
ATOM   2687  SD  MET A 180      12.294 -30.458 -12.729  1.00  0.00              
ATOM   2688  CE  MET A 180      13.698 -31.436 -12.200  1.00  0.00              
ATOM   2689  H   MET A 180      10.173 -31.148 -16.477  1.00  0.00              
ATOM   2690  HA  MET A 180      12.919 -31.954 -16.872  1.00  0.00              
ATOM   2691 1HB  MET A 180      11.009 -32.338 -14.574  1.00  0.00              
ATOM   2692 2HB  MET A 180      12.727 -32.802 -14.541  1.00  0.00              
ATOM   2693 1HG  MET A 180      13.391 -30.482 -14.857  1.00  0.00              
ATOM   2694 2HG  MET A 180      11.686 -29.989 -14.997  1.00  0.00              
ATOM   2695 1HE  MET A 180      13.781 -31.395 -11.114  1.00  0.00              
ATOM   2696 2HE  MET A 180      13.560 -32.470 -12.516  1.00  0.00              
ATOM   2697 3HE  MET A 180      14.608 -31.037 -12.649  1.00  0.00              
ATOM   2698  N   GLU A 181      10.591 -34.257 -16.726  1.00  0.00              
ATOM   2699  CA  GLU A 181      10.244 -35.623 -17.087  1.00  0.00              
ATOM   2700  C   GLU A 181      10.464 -35.927 -18.566  1.00  0.00              
ATOM   2701  O   GLU A 181      10.853 -37.038 -18.924  1.00  0.00              
ATOM   2702  CB  GLU A 181       8.787 -35.905 -16.715  1.00  0.00              
ATOM   2703  CG  GLU A 181       8.529 -36.005 -15.218  1.00  0.00              
ATOM   2704  CD  GLU A 181       7.064 -36.178 -14.926  1.00  0.00              
ATOM   2705  OE1 GLU A 181       6.287 -36.152 -15.850  1.00  0.00              
ATOM   2706  OE2 GLU A 181       6.731 -36.449 -13.797  1.00  0.00              
ATOM   2707  H   GLU A 181       9.864 -33.632 -16.406  1.00  0.00              
ATOM   2708  HA  GLU A 181      10.888 -36.322 -16.552  1.00  0.00              
ATOM   2709 1HB  GLU A 181       8.189 -35.094 -17.132  1.00  0.00              
ATOM   2710 2HB  GLU A 181       8.510 -36.844 -17.194  1.00  0.00              
ATOM   2711 1HG  GLU A 181       9.091 -36.803 -14.734  1.00  0.00              
ATOM   2712 2HG  GLU A 181       8.863 -35.042 -14.835  1.00  0.00              
ATOM   2713  N   ASP A 182      10.213 -34.938 -19.416  1.00  0.00              
ATOM   2714  CA  ASP A 182      10.384 -35.097 -20.857  1.00  0.00              
ATOM   2715  C   ASP A 182      11.806 -34.858 -21.356  1.00  0.00              
ATOM   2716  O   ASP A 182      12.110 -35.130 -22.517  1.00  0.00              
ATOM   2717  CB  ASP A 182       9.427 -34.157 -21.594  1.00  0.00              
ATOM   2718  CG  ASP A 182       7.963 -34.568 -21.524  1.00  0.00              
ATOM   2719  OD1 ASP A 182       7.698 -35.689 -21.158  1.00  0.00              
ATOM   2720  OD2 ASP A 182       7.120 -33.718 -21.682  1.00  0.00              
ATOM   2721  H   ASP A 182       9.894 -34.051 -19.054  1.00  0.00              
ATOM   2722  HA  ASP A 182      10.165 -36.126 -21.143  1.00  0.00              
ATOM   2723 1HB  ASP A 182       9.526 -33.113 -21.294  1.00  0.00              
ATOM   2724 2HB  ASP A 182       9.789 -34.277 -22.616  1.00  0.00              
ATOM   2725  N   SER A 183      12.674 -34.350 -20.492  1.00  0.00              
ATOM   2726  CA  SER A 183      14.045 -34.074 -20.896  1.00  0.00              
ATOM   2727  C   SER A 183      15.047 -34.688 -19.930  1.00  0.00              
ATOM   2728  O   SER A 183      15.774 -35.610 -20.359  1.00  0.00              
ATOM   2729  OXT SER A 183      15.118 -34.284 -18.802  1.00  0.00              
ATOM   2730  CB  SER A 183      14.264 -32.577 -21.001  1.00  0.00              
ATOM   2731  OG  SER A 183      15.577 -32.262 -21.377  1.00  0.00              
ATOM   2732  H   SER A 183      12.391 -34.150 -19.543  1.00  0.00              
ATOM   2733  HA  SER A 183      14.270 -34.398 -21.913  1.00  0.00              
ATOM   2734 1HB  SER A 183      13.576 -32.176 -21.744  1.00  0.00              
ATOM   2735 2HB  SER A 183      14.055 -32.125 -20.032  1.00  0.00              
ATOM   2736  HG  SER A 183      15.674 -31.309 -21.432  1.00  0.00              
ATOM   2737  N   SER C   4      10.841   9.748 -27.121  1.00  0.00              
ATOM   2738  CA  SER C   4      10.179   9.929 -25.796  1.00  0.00              
ATOM   2739  C   SER C   4       9.884   8.567 -25.169  1.00  0.00              
ATOM   2740  O   SER C   4      10.679   8.052 -24.378  1.00  0.00              
ATOM   2741  CB  SER C   4       8.899  10.730 -25.935  1.00  0.00              
ATOM   2742  OG  SER C   4       9.144  12.047 -26.346  1.00  0.00              
ATOM   2743 1H   SER C   4      10.410  10.108 -27.949  1.00  0.00              
ATOM   2744 2H   SER C   4      11.753  10.126 -27.281  1.00  0.00              
ATOM   2745 3H   SER C   4      11.025   8.828 -27.467  1.00  0.00              
ATOM   2746  HA  SER C   4      10.747  10.560 -25.111  1.00  0.00              
ATOM   2747 1HB  SER C   4       8.260  10.242 -26.671  1.00  0.00              
ATOM   2748 2HB  SER C   4       8.392  10.748 -24.972  1.00  0.00              
ATOM   2749  HG  SER C   4       8.311  12.519 -26.422  1.00  0.00              
ATOM   2750  N   ARG C   5       8.743   7.988 -25.531  1.00  0.00              
ATOM   2751  CA  ARG C   5       8.332   6.715 -24.957  1.00  0.00              
ATOM   2752  C   ARG C   5       8.920   5.551 -25.740  1.00  0.00              
ATOM   2753  O   ARG C   5       9.641   5.744 -26.719  1.00  0.00              
ATOM   2754  CB  ARG C   5       6.805   6.603 -24.935  1.00  0.00              
ATOM   2755  CG  ARG C   5       6.108   7.719 -24.170  1.00  0.00              
ATOM   2756  CD  ARG C   5       6.445   7.692 -22.683  1.00  0.00              
ATOM   2757  NE  ARG C   5       5.769   8.764 -21.955  1.00  0.00              
ATOM   2758  CZ  ARG C   5       4.532   8.680 -21.472  1.00  0.00              
ATOM   2759  NH1 ARG C   5       3.827   7.566 -21.633  1.00  0.00              
ATOM   2760  NH2 ARG C   5       3.994   9.711 -20.834  1.00  0.00              
ATOM   2761  H   ARG C   5       8.149   8.434 -26.213  1.00  0.00              
ATOM   2762  HA  ARG C   5       8.709   6.631 -23.937  1.00  0.00              
ATOM   2763 1HB  ARG C   5       6.472   6.605 -25.970  1.00  0.00              
ATOM   2764 2HB  ARG C   5       6.564   5.643 -24.478  1.00  0.00              
ATOM   2765 1HG  ARG C   5       6.421   8.676 -24.590  1.00  0.00              
ATOM   2766 2HG  ARG C   5       5.030   7.603 -24.295  1.00  0.00              
ATOM   2767 1HD  ARG C   5       6.133   6.735 -22.268  1.00  0.00              
ATOM   2768 2HD  ARG C   5       7.520   7.808 -22.562  1.00  0.00              
ATOM   2769  HE  ARG C   5       6.102   9.688 -21.711  1.00  0.00              
ATOM   2770 1HH1 ARG C   5       4.233   6.781 -22.123  1.00  0.00              
ATOM   2771 2HH1 ARG C   5       2.889   7.507 -21.264  1.00  0.00              
ATOM   2772 1HH2 ARG C   5       4.527  10.562 -20.716  1.00  0.00              
ATOM   2773 2HH2 ARG C   5       3.057   9.642 -20.469  1.00  0.00              
ATOM   2774  N   GLN C   6       8.608   4.338 -25.298  1.00  0.00              
ATOM   2775  CA  GLN C   6       9.063   3.147 -25.987  1.00  0.00              
ATOM   2776  C   GLN C   6       8.110   2.756 -27.111  1.00  0.00              
ATOM   2777  O   GLN C   6       6.928   3.100 -27.094  1.00  0.00              
ATOM   2778  CB  GLN C   6       9.206   1.985 -25.000  1.00  0.00              
ATOM   2779  CG  GLN C   6      10.202   2.237 -23.882  1.00  0.00              
ATOM   2780  CD  GLN C   6      11.612   2.450 -24.400  1.00  0.00              
ATOM   2781  OE1 GLN C   6      12.141   1.632 -25.157  1.00  0.00              
ATOM   2782  NE2 GLN C   6      12.230   3.552 -23.992  1.00  0.00              
ATOM   2783  H   GLN C   6       8.045   4.241 -24.466  1.00  0.00              
ATOM   2784  HA  GLN C   6      10.027   3.342 -26.458  1.00  0.00              
ATOM   2785 1HB  GLN C   6       8.216   1.805 -24.580  1.00  0.00              
ATOM   2786 2HB  GLN C   6       9.515   1.115 -25.580  1.00  0.00              
ATOM   2787 1HG  GLN C   6      10.025   2.960 -23.086  1.00  0.00              
ATOM   2788 2HG  GLN C   6      10.134   1.227 -23.475  1.00  0.00              
ATOM   2789 1HE2 GLN C   6      13.163   3.747 -24.300  1.00  0.00              
ATOM   2790 2HE2 GLN C   6      11.766   4.189 -23.376  1.00  0.00              
ATOM   2791  N   PRO C   7       8.623   2.048 -28.123  1.00  0.00              
ATOM   2792  CA  PRO C   7       7.773   1.603 -29.233  1.00  0.00              
ATOM   2793  C   PRO C   7       6.563   0.797 -28.778  1.00  0.00              
ATOM   2794  O   PRO C   7       6.670  -0.093 -27.933  1.00  0.00              
ATOM   2795  CB  PRO C   7       8.720   0.757 -30.084  1.00  0.00              
ATOM   2796  CG  PRO C   7      10.079   1.355 -29.809  1.00  0.00              
ATOM   2797  CD  PRO C   7      10.022   1.623 -28.333  1.00  0.00              
ATOM   2798  HA  PRO C   7       7.333   2.441 -29.794  1.00  0.00              
ATOM   2799 1HB  PRO C   7       8.679  -0.305 -29.797  1.00  0.00              
ATOM   2800 2HB  PRO C   7       8.461   0.812 -31.152  1.00  0.00              
ATOM   2801 1HG  PRO C   7      10.884   0.657 -30.079  1.00  0.00              
ATOM   2802 2HG  PRO C   7      10.237   2.270 -30.398  1.00  0.00              
ATOM   2803 1HD  PRO C   7      10.261   0.730 -27.740  1.00  0.00              
ATOM   2804 2HD  PRO C   7      10.725   2.412 -28.027  1.00  0.00              
ATOM   2805  N   PRO C   8       5.385   1.123 -29.317  1.00  0.00              
ATOM   2806  CA  PRO C   8       4.176   0.376 -28.973  1.00  0.00              
ATOM   2807  C   PRO C   8       4.425  -1.113 -29.203  1.00  0.00              
ATOM   2808  O   PRO C   8       4.997  -1.504 -30.227  1.00  0.00              
ATOM   2809  CB  PRO C   8       3.092   0.940 -29.898  1.00  0.00              
ATOM   2810  CG  PRO C   8       3.553   2.322 -30.210  1.00  0.00              
ATOM   2811  CD  PRO C   8       5.054   2.235 -30.290  1.00  0.00              
ATOM   2812  HA  PRO C   8       3.897   0.481 -27.913  1.00  0.00              
ATOM   2813 1HB  PRO C   8       2.992   0.338 -30.813  1.00  0.00              
ATOM   2814 2HB  PRO C   8       2.108   0.949 -29.408  1.00  0.00              
ATOM   2815 1HG  PRO C   8       3.126   2.679 -31.159  1.00  0.00              
ATOM   2816 2HG  PRO C   8       3.240   3.031 -29.429  1.00  0.00              
ATOM   2817 1HD  PRO C   8       5.403   1.992 -31.304  1.00  0.00              
ATOM   2818 2HD  PRO C   8       5.542   3.177 -30.000  1.00  0.00              
ATOM   2819  N   LEU C   9       3.994  -1.935 -28.254  1.00  0.00              
ATOM   2820  CA  LEU C   9       4.164  -3.378 -28.365  1.00  0.00              
ATOM   2821  C   LEU C   9       2.813  -4.056 -28.159  1.00  0.00              
ATOM   2822  O   LEU C   9       2.278  -4.060 -27.055  1.00  0.00              
ATOM   2823  CB  LEU C   9       5.193  -3.885 -27.347  1.00  0.00              
ATOM   2824  CG  LEU C   9       5.432  -5.400 -27.359  1.00  0.00              
ATOM   2825  CD1 LEU C   9       5.992  -5.830 -28.709  1.00  0.00              
ATOM   2826  CD2 LEU C   9       6.387  -5.773 -26.236  1.00  0.00              
ATOM   2827  H   LEU C   9       3.537  -1.556 -27.436  1.00  0.00              
ATOM   2828  HA  LEU C   9       4.513  -3.628 -29.367  1.00  0.00              
ATOM   2829 1HB  LEU C   9       6.076  -3.364 -27.715  1.00  0.00              
ATOM   2830 2HB  LEU C   9       4.964  -3.544 -26.337  1.00  0.00              
ATOM   2831  HG  LEU C   9       4.475  -5.881 -27.156  1.00  0.00              
ATOM   2832 1HD1 LEU C   9       6.159  -6.907 -28.707  1.00  0.00              
ATOM   2833 2HD1 LEU C   9       5.283  -5.574 -29.495  1.00  0.00              
ATOM   2834 3HD1 LEU C   9       6.936  -5.317 -28.890  1.00  0.00              
ATOM   2835 1HD2 LEU C   9       6.556  -6.850 -26.244  1.00  0.00              
ATOM   2836 2HD2 LEU C   9       7.336  -5.256 -26.377  1.00  0.00              
ATOM   2837 3HD2 LEU C   9       5.955  -5.483 -25.278  1.00  0.00              
ATOM   2838  N   VAL C  10       2.259  -4.631 -29.220  1.00  0.00              
ATOM   2839  CA  VAL C  10       1.020  -5.372 -29.083  1.00  0.00              
ATOM   2840  C   VAL C  10       1.358  -6.774 -28.589  1.00  0.00              
ATOM   2841  O   VAL C  10       2.275  -7.422 -29.109  1.00  0.00              
ATOM   2842  CB  VAL C  10       0.266  -5.434 -30.420  1.00  0.00              
ATOM   2843  CG1 VAL C  10      -0.968  -6.327 -30.297  1.00  0.00              
ATOM   2844  CG2 VAL C  10      -0.132  -4.014 -30.830  1.00  0.00              
ATOM   2845  H   VAL C  10       2.690  -4.558 -30.130  1.00  0.00              
ATOM   2846  HA  VAL C  10       0.369  -4.922 -28.331  1.00  0.00              
ATOM   2847  HB  VAL C  10       0.936  -5.824 -31.186  1.00  0.00              
ATOM   2848 1HG1 VAL C  10      -1.490  -6.360 -31.254  1.00  0.00              
ATOM   2849 2HG1 VAL C  10      -0.660  -7.333 -30.016  1.00  0.00              
ATOM   2850 3HG1 VAL C  10      -1.633  -5.923 -29.534  1.00  0.00              
ATOM   2851 1HG2 VAL C  10      -0.667  -4.044 -31.778  1.00  0.00              
ATOM   2852 2HG2 VAL C  10      -0.776  -3.581 -30.064  1.00  0.00              
ATOM   2853 3HG2 VAL C  10       0.764  -3.402 -30.939  1.00  0.00              
ATOM   2854  N   THR C  11       0.619  -7.234 -27.582  1.00  0.00              
ATOM   2855  CA  THR C  11       0.898  -8.519 -26.955  1.00  0.00              
ATOM   2856  C   THR C  11      -0.330  -9.425 -26.837  1.00  0.00              
ATOM   2857  O   THR C  11      -0.215 -10.552 -26.374  1.00  0.00              
ATOM   2858  CB  THR C  11       1.498  -8.321 -25.551  1.00  0.00              
ATOM   2859  OG1 THR C  11       0.568  -7.606 -24.728  1.00  0.00              
ATOM   2860  CG2 THR C  11       2.801  -7.541 -25.633  1.00  0.00              
ATOM   2861  H   THR C  11      -0.154  -6.679 -27.243  1.00  0.00              
ATOM   2862  HA  THR C  11       1.602  -9.083 -27.568  1.00  0.00              
ATOM   2863  HB  THR C  11       1.688  -9.298 -25.106  1.00  0.00              
ATOM   2864  HG1 THR C  11       0.784  -7.750 -23.803  1.00  0.00              
ATOM   2865 1HG2 THR C  11       3.210  -7.411 -24.631  1.00  0.00              
ATOM   2866 2HG2 THR C  11       3.514  -8.088 -26.249  1.00  0.00              
ATOM   2867 3HG2 THR C  11       2.612  -6.564 -26.077  1.00  0.00              
ATOM   2868  N   GLY C  12      -1.497  -8.924 -27.233  1.00  0.00              
ATOM   2869  CA  GLY C  12      -2.690  -9.757 -27.267  1.00  0.00              
ATOM   2870  C   GLY C  12      -3.655  -9.291 -28.345  1.00  0.00              
ATOM   2871  O   GLY C  12      -3.699  -8.108 -28.649  1.00  0.00              
ATOM   2872  H   GLY C  12      -1.563  -7.957 -27.517  1.00  0.00              
ATOM   2873 1HA  GLY C  12      -2.400 -10.787 -27.472  1.00  0.00              
ATOM   2874 2HA  GLY C  12      -3.188  -9.706 -26.299  1.00  0.00              
ATOM   2875  N   ILE C  13      -4.425 -10.214 -28.918  1.00  0.00              
ATOM   2876  CA  ILE C  13      -5.405  -9.877 -29.949  1.00  0.00              
ATOM   2877  C   ILE C  13      -6.642 -10.754 -29.742  1.00  0.00              
ATOM   2878  O   ILE C  13      -6.532 -11.972 -29.550  1.00  0.00              
ATOM   2879  CB  ILE C  13      -4.850 -10.081 -31.371  1.00  0.00              
ATOM   2880  CG1 ILE C  13      -5.872  -9.619 -32.413  1.00  0.00              
ATOM   2881  CG2 ILE C  13      -4.480 -11.539 -31.593  1.00  0.00              
ATOM   2882  CD1 ILE C  13      -5.986  -8.116 -32.533  1.00  0.00              
ATOM   2883  H   ILE C  13      -4.326 -11.177 -28.629  1.00  0.00              
ATOM   2884  HA  ILE C  13      -5.736  -8.844 -29.841  1.00  0.00              
ATOM   2885  HB  ILE C  13      -3.966  -9.457 -31.500  1.00  0.00              
ATOM   2886 1HG1 ILE C  13      -5.568 -10.037 -33.372  1.00  0.00              
ATOM   2887 2HG1 ILE C  13      -6.838 -10.035 -32.126  1.00  0.00              
ATOM   2888 1HG2 ILE C  13      -4.090 -11.665 -32.603  1.00  0.00              
ATOM   2889 2HG2 ILE C  13      -3.719 -11.835 -30.872  1.00  0.00              
ATOM   2890 3HG2 ILE C  13      -5.364 -12.163 -31.465  1.00  0.00              
ATOM   2891 1HD1 ILE C  13      -6.730  -7.866 -33.290  1.00  0.00              
ATOM   2892 2HD1 ILE C  13      -6.292  -7.696 -31.573  1.00  0.00              
ATOM   2893 3HD1 ILE C  13      -5.023  -7.699 -32.820  1.00  0.00              
ATOM   2894  N   SER C  14      -7.819 -10.132 -29.769  1.00  0.00              
ATOM   2895  CA  SER C  14      -9.076 -10.850 -29.598  1.00  0.00              
ATOM   2896  C   SER C  14     -10.211 -10.315 -30.469  1.00  0.00              
ATOM   2897  O   SER C  14     -10.616  -9.163 -30.321  1.00  0.00              
ATOM   2898  CB  SER C  14      -9.484 -10.808 -28.138  1.00  0.00              
ATOM   2899  OG  SER C  14     -10.710 -11.449 -27.916  1.00  0.00              
ATOM   2900  H   SER C  14      -7.840  -9.132 -29.911  1.00  0.00              
ATOM   2901  HA  SER C  14      -8.989 -11.923 -29.777  1.00  0.00              
ATOM   2902 1HB  SER C  14      -8.713 -11.302 -27.547  1.00  0.00              
ATOM   2903 2HB  SER C  14      -9.567  -9.767 -27.828  1.00  0.00              
ATOM   2904  HG  SER C  14     -10.755 -12.247 -28.448  1.00  0.00              
ATOM   2905  N   PRO C  15     -10.735 -11.142 -31.397  1.00  0.00              
ATOM   2906  CA  PRO C  15     -10.326 -12.520 -31.698  1.00  0.00              
ATOM   2907  C   PRO C  15      -9.014 -12.512 -32.478  1.00  0.00              
ATOM   2908  O   PRO C  15      -8.647 -11.487 -33.044  1.00  0.00              
ATOM   2909  CB  PRO C  15     -11.482 -13.037 -32.548  1.00  0.00              
ATOM   2910  CG  PRO C  15     -11.862 -11.801 -33.318  1.00  0.00              
ATOM   2911  CD  PRO C  15     -11.848 -10.735 -32.230  1.00  0.00              
ATOM   2912  HA  PRO C  15     -10.133 -13.114 -30.793  1.00  0.00              
ATOM   2913 1HB  PRO C  15     -11.166 -13.864 -33.200  1.00  0.00              
ATOM   2914 2HB  PRO C  15     -12.304 -13.417 -31.922  1.00  0.00              
ATOM   2915 1HG  PRO C  15     -11.140 -11.596 -34.123  1.00  0.00              
ATOM   2916 2HG  PRO C  15     -12.848 -11.914 -33.791  1.00  0.00              
ATOM   2917 1HD  PRO C  15     -11.687  -9.727 -32.638  1.00  0.00              
ATOM   2918 2HD  PRO C  15     -12.790 -10.707 -31.664  1.00  0.00              
ATOM   2919  N   ASN C  16      -8.320 -13.648 -32.528  1.00  0.00              
ATOM   2920  CA  ASN C  16      -7.049 -13.716 -33.246  1.00  0.00              
ATOM   2921  C   ASN C  16      -7.206 -13.955 -34.754  1.00  0.00              
ATOM   2922  O   ASN C  16      -6.222 -14.047 -35.490  1.00  0.00              
ATOM   2923  CB  ASN C  16      -6.156 -14.787 -32.648  1.00  0.00              
ATOM   2924  CG  ASN C  16      -6.594 -16.190 -32.968  1.00  0.00              
ATOM   2925  OD1 ASN C  16      -7.596 -16.406 -33.660  1.00  0.00              
ATOM   2926  ND2 ASN C  16      -5.898 -17.142 -32.401  1.00  0.00              
ATOM   2927  H   ASN C  16      -8.670 -14.475 -32.067  1.00  0.00              
ATOM   2928  HA  ASN C  16      -6.528 -12.761 -33.167  1.00  0.00              
ATOM   2929 1HB  ASN C  16      -5.071 -14.723 -32.738  1.00  0.00              
ATOM   2930 2HB  ASN C  16      -6.450 -14.552 -31.625  1.00  0.00              
ATOM   2931 1HD2 ASN C  16      -6.133 -18.100 -32.570  1.00  0.00              
ATOM   2932 2HD2 ASN C  16      -5.133 -16.912 -31.801  1.00  0.00              
ATOM   2933  N   GLU C  17      -8.445 -14.055 -35.209  1.00  0.00              
ATOM   2934  CA  GLU C  17      -8.715 -14.307 -36.618  1.00  0.00              
ATOM   2935  C   GLU C  17     -10.089 -13.754 -36.930  1.00  0.00              
ATOM   2936  O   GLU C  17     -10.940 -13.644 -36.043  1.00  0.00              
ATOM   2937  CB  GLU C  17      -8.640 -15.799 -36.948  1.00  0.00              
ATOM   2938  CG  GLU C  17      -9.689 -16.651 -36.248  1.00  0.00              
ATOM   2939  CD  GLU C  17      -9.494 -18.112 -36.546  1.00  0.00              
ATOM   2940  OE1 GLU C  17      -8.587 -18.434 -37.275  1.00  0.00              
ATOM   2941  OE2 GLU C  17     -10.179 -18.914 -35.957  1.00  0.00              
ATOM   2942  H   GLU C  17      -9.221 -13.955 -34.570  1.00  0.00              
ATOM   2943  HA  GLU C  17      -7.979 -13.788 -37.234  1.00  0.00              
ATOM   2944 1HB  GLU C  17      -8.758 -15.893 -38.027  1.00  0.00              
ATOM   2945 2HB  GLU C  17      -7.645 -16.140 -36.660  1.00  0.00              
ATOM   2946 1HG  GLU C  17      -9.719 -16.503 -35.169  1.00  0.00              
ATOM   2947 2HG  GLU C  17     -10.627 -16.314 -36.686  1.00  0.00              
ATOM   2948  N   GLY C  18     -10.307 -13.415 -38.196  1.00  0.00              
ATOM   2949  CA  GLY C  18     -11.591 -12.880 -38.590  1.00  0.00              
ATOM   2950  C   GLY C  18     -11.582 -12.302 -39.986  1.00  0.00              
ATOM   2951  O   GLY C  18     -10.528 -12.040 -40.569  1.00  0.00              
ATOM   2952  H   GLY C  18      -9.584 -13.526 -38.893  1.00  0.00              
ATOM   2953 1HA  GLY C  18     -12.334 -13.677 -38.557  1.00  0.00              
ATOM   2954 2HA  GLY C  18     -11.875 -12.090 -37.897  1.00  0.00              
ATOM   2955  N   ILE C  19     -12.778 -12.108 -40.521  1.00  0.00              
ATOM   2956  CA  ILE C  19     -12.964 -11.701 -41.901  1.00  0.00              
ATOM   2957  C   ILE C  19     -12.839 -10.183 -41.981  1.00  0.00              
ATOM   2958  O   ILE C  19     -12.858  -9.497 -40.959  1.00  0.00              
ATOM   2959  CB  ILE C  19     -14.329 -12.146 -42.457  1.00  0.00              
ATOM   2960  CG1 ILE C  19     -15.466 -11.450 -41.702  1.00  0.00              
ATOM   2961  CG2 ILE C  19     -14.473 -13.657 -42.368  1.00  0.00              
ATOM   2962  CD1 ILE C  19     -16.823 -11.630 -42.343  1.00  0.00              
ATOM   2963  H   ILE C  19     -13.589 -12.253 -39.937  1.00  0.00              
ATOM   2964  HA  ILE C  19     -12.173 -12.106 -42.531  1.00  0.00              
ATOM   2965  HB  ILE C  19     -14.407 -11.833 -43.498  1.00  0.00              
ATOM   2966 1HG1 ILE C  19     -15.483 -11.861 -40.692  1.00  0.00              
ATOM   2967 2HG1 ILE C  19     -15.223 -10.389 -41.657  1.00  0.00              
ATOM   2968 1HG2 ILE C  19     -15.443 -13.954 -42.765  1.00  0.00              
ATOM   2969 2HG2 ILE C  19     -13.682 -14.133 -42.948  1.00  0.00              
ATOM   2970 3HG2 ILE C  19     -14.396 -13.970 -41.327  1.00  0.00              
ATOM   2971 1HD1 ILE C  19     -17.577 -11.110 -41.751  1.00  0.00              
ATOM   2972 2HD1 ILE C  19     -16.807 -11.220 -43.352  1.00  0.00              
ATOM   2973 3HD1 ILE C  19     -17.067 -12.691 -42.387  1.00  0.00              
ATOM   2974  N   PRO C  20     -12.694  -9.637 -43.198  1.00  0.00              
ATOM   2975  CA  PRO C  20     -12.673  -8.182 -43.335  1.00  0.00              
ATOM   2976  C   PRO C  20     -13.874  -7.534 -42.645  1.00  0.00              
ATOM   2977  O   PRO C  20     -14.997  -8.051 -42.689  1.00  0.00              
ATOM   2978  CB  PRO C  20     -12.677  -7.985 -44.844  1.00  0.00              
ATOM   2979  CG  PRO C  20     -11.948  -9.209 -45.324  1.00  0.00              
ATOM   2980  CD  PRO C  20     -12.566 -10.295 -44.470  1.00  0.00              
ATOM   2981  HA  PRO C  20     -11.795  -7.722 -42.857  1.00  0.00              
ATOM   2982 1HB  PRO C  20     -13.702  -7.925 -45.239  1.00  0.00              
ATOM   2983 2HB  PRO C  20     -12.166  -7.053 -45.131  1.00  0.00              
ATOM   2984 1HG  PRO C  20     -12.107  -9.371 -46.401  1.00  0.00              
ATOM   2985 2HG  PRO C  20     -10.863  -9.112 -45.170  1.00  0.00              
ATOM   2986 1HD  PRO C  20     -13.539 -10.628 -44.860  1.00  0.00              
ATOM   2987 2HD  PRO C  20     -11.926 -11.186 -44.400  1.00  0.00              
ATOM   2988  N   TRP C  21     -13.606  -6.407 -41.994  1.00  0.00              
ATOM   2989  CA  TRP C  21     -14.603  -5.635 -41.265  1.00  0.00              
ATOM   2990  C   TRP C  21     -14.998  -6.234 -39.915  1.00  0.00              
ATOM   2991  O   TRP C  21     -16.018  -5.873 -39.331  1.00  0.00              
ATOM   2992  CB  TRP C  21     -15.835  -5.376 -42.133  1.00  0.00              
ATOM   2993  CG  TRP C  21     -16.398  -4.044 -41.803  1.00  0.00              
ATOM   2994  CD1 TRP C  21     -17.621  -3.782 -41.247  1.00  0.00              
ATOM   2995  CD2 TRP C  21     -15.695  -2.799 -41.832  1.00  0.00              
ATOM   2996  NE1 TRP C  21     -17.712  -2.453 -40.917  1.00  0.00              
ATOM   2997  CE2 TRP C  21     -16.544  -1.825 -41.263  1.00  0.00              
ATOM   2998  CE3 TRP C  21     -14.424  -2.413 -42.278  1.00  0.00              
ATOM   2999  CZ2 TRP C  21     -16.163  -0.486 -41.125  1.00  0.00              
ATOM   3000  CZ3 TRP C  21     -14.044  -1.082 -42.141  1.00  0.00              
ATOM   3001  CH2 TRP C  21     -14.914  -0.134 -41.566  1.00  0.00              
ATOM   3002  H   TRP C  21     -12.651  -6.080 -42.017  1.00  0.00              
ATOM   3003  HA  TRP C  21     -14.203  -4.651 -41.023  1.00  0.00              
ATOM   3004 1HB  TRP C  21     -15.563  -5.390 -43.189  1.00  0.00              
ATOM   3005 2HB  TRP C  21     -16.593  -6.136 -41.943  1.00  0.00              
ATOM   3006  HD1 TRP C  21     -18.311  -4.619 -41.153  1.00  0.00              
ATOM   3007  HE1 TRP C  21     -18.510  -2.006 -40.487  1.00  0.00              
ATOM   3008  HE3 TRP C  21     -13.715  -3.108 -42.726  1.00  0.00              
ATOM   3009  HZ2 TRP C  21     -16.866   0.216 -40.675  1.00  0.00              
ATOM   3010  HZ3 TRP C  21     -13.054  -0.789 -42.491  1.00  0.00              
ATOM   3011  HH2 TRP C  21     -14.585   0.901 -41.473  1.00  0.00              
ATOM   3012  N   THR C  22     -14.170  -7.152 -39.425  1.00  0.00              
ATOM   3013  CA  THR C  22     -14.358  -7.735 -38.097  1.00  0.00              
ATOM   3014  C   THR C  22     -13.706  -6.765 -37.112  1.00  0.00              
ATOM   3015  O   THR C  22     -12.555  -6.378 -37.299  1.00  0.00              
ATOM   3016  CB  THR C  22     -13.636  -9.096 -37.961  1.00  0.00              
ATOM   3017  OG1 THR C  22     -14.217 -10.047 -38.857  1.00  0.00              
ATOM   3018  CG2 THR C  22     -13.747  -9.620 -36.532  1.00  0.00              
ATOM   3019  H   THR C  22     -13.389  -7.455 -39.988  1.00  0.00              
ATOM   3020  HA  THR C  22     -15.423  -7.819 -37.878  1.00  0.00              
ATOM   3021  HB  THR C  22     -12.585  -8.968 -38.219  1.00  0.00              
ATOM   3022  HG1 THR C  22     -15.171  -9.936 -38.865  1.00  0.00              
ATOM   3023 1HG2 THR C  22     -13.231 -10.577 -36.456  1.00  0.00              
ATOM   3024 2HG2 THR C  22     -13.289  -8.906 -35.846  1.00  0.00              
ATOM   3025 3HG2 THR C  22     -14.796  -9.750 -36.273  1.00  0.00              
ATOM   3026  N   LYS C  23     -14.437  -6.378 -36.076  1.00  0.00              
ATOM   3027  CA  LYS C  23     -13.907  -5.484 -35.056  1.00  0.00              
ATOM   3028  C   LYS C  23     -13.064  -6.304 -34.084  1.00  0.00              
ATOM   3029  O   LYS C  23     -13.539  -7.297 -33.545  1.00  0.00              
ATOM   3030  CB  LYS C  23     -15.032  -4.757 -34.319  1.00  0.00              
ATOM   3031  CG  LYS C  23     -14.564  -3.622 -33.418  1.00  0.00              
ATOM   3032  CD  LYS C  23     -15.737  -2.796 -32.912  1.00  0.00              
ATOM   3033  CE  LYS C  23     -16.437  -3.482 -31.748  1.00  0.00              
ATOM   3034  NZ  LYS C  23     -17.524  -2.640 -31.178  1.00  0.00              
ATOM   3035  H   LYS C  23     -15.387  -6.714 -35.993  1.00  0.00              
ATOM   3036  HA  LYS C  23     -13.262  -4.736 -35.519  1.00  0.00              
ATOM   3037 1HB  LYS C  23     -15.707  -4.360 -35.079  1.00  0.00              
ATOM   3038 2HB  LYS C  23     -15.558  -5.501 -33.721  1.00  0.00              
ATOM   3039 1HG  LYS C  23     -14.029  -4.052 -32.570  1.00  0.00              
ATOM   3040 2HG  LYS C  23     -13.888  -2.984 -33.987  1.00  0.00              
ATOM   3041 1HD  LYS C  23     -15.364  -1.823 -32.591  1.00  0.00              
ATOM   3042 2HD  LYS C  23     -16.444  -2.660 -33.731  1.00  0.00              
ATOM   3043 1HE  LYS C  23     -16.856  -4.422 -32.106  1.00  0.00              
ATOM   3044 2HE  LYS C  23     -15.695  -3.687 -30.976  1.00  0.00              
ATOM   3045 1HZ  LYS C  23     -17.961  -3.130 -30.410  1.00  0.00              
ATOM   3046 2HZ  LYS C  23     -17.136  -1.769 -30.845  1.00  0.00              
ATOM   3047 3HZ  LYS C  23     -18.212  -2.451 -31.893  1.00  0.00              
ATOM   3048  N   VAL C  24     -11.820  -5.894 -33.858  1.00  0.00              
ATOM   3049  CA  VAL C  24     -10.950  -6.610 -32.929  1.00  0.00              
ATOM   3050  C   VAL C  24     -10.432  -5.745 -31.785  1.00  0.00              
ATOM   3051  O   VAL C  24     -10.311  -4.522 -31.912  1.00  0.00              
ATOM   3052  CB  VAL C  24      -9.718  -7.207 -33.646  1.00  0.00              
ATOM   3053  CG1 VAL C  24     -10.159  -8.171 -34.753  1.00  0.00              
ATOM   3054  CG2 VAL C  24      -8.866  -6.096 -34.216  1.00  0.00              
ATOM   3055  H   VAL C  24     -11.465  -5.077 -34.332  1.00  0.00              
ATOM   3056  HA  VAL C  24     -11.489  -7.407 -32.415  1.00  0.00              
ATOM   3057  HB  VAL C  24      -9.108  -7.740 -32.918  1.00  0.00              
ATOM   3058 1HG1 VAL C  24      -9.280  -8.584 -35.248  1.00  0.00              
ATOM   3059 2HG1 VAL C  24     -10.744  -8.981 -34.318  1.00  0.00              
ATOM   3060 3HG1 VAL C  24     -10.767  -7.635 -35.481  1.00  0.00              
ATOM   3061 1HG2 VAL C  24      -8.000  -6.524 -34.720  1.00  0.00              
ATOM   3062 2HG2 VAL C  24      -9.453  -5.517 -34.930  1.00  0.00              
ATOM   3063 3HG2 VAL C  24      -8.530  -5.445 -33.409  1.00  0.00              
ATOM   3064  N   THR C  25     -10.138  -6.391 -30.662  1.00  0.00              
ATOM   3065  CA  THR C  25      -9.553  -5.701 -29.532  1.00  0.00              
ATOM   3066  C   THR C  25      -8.055  -5.987 -29.565  1.00  0.00              
ATOM   3067  O   THR C  25      -7.640  -7.145 -29.592  1.00  0.00              
ATOM   3068  CB  THR C  25     -10.135  -6.205 -28.219  1.00  0.00              
ATOM   3069  OG1 THR C  25     -11.531  -5.930 -28.199  1.00  0.00              
ATOM   3070  CG2 THR C  25      -9.468  -5.516 -27.038  1.00  0.00              
ATOM   3071  H   THR C  25     -10.324  -7.382 -30.592  1.00  0.00              
ATOM   3072  HA  THR C  25      -9.713  -4.628 -29.631  1.00  0.00              
ATOM   3073  HB  THR C  25      -9.973  -7.280 -28.149  1.00  0.00              
ATOM   3074  HG1 THR C  25     -11.997  -6.595 -28.712  1.00  0.00              
ATOM   3075 1HG2 THR C  25      -9.898  -5.892 -26.110  1.00  0.00              
ATOM   3076 2HG2 THR C  25      -8.397  -5.723 -27.053  1.00  0.00              
ATOM   3077 3HG2 THR C  25      -9.630  -4.441 -27.106  1.00  0.00              
ATOM   3078  N   ILE C  26      -7.259  -4.920 -29.595  1.00  0.00              
ATOM   3079  CA  ILE C  26      -5.803  -5.016 -29.590  1.00  0.00              
ATOM   3080  C   ILE C  26      -5.267  -4.638 -28.211  1.00  0.00              
ATOM   3081  O   ILE C  26      -5.441  -3.499 -27.764  1.00  0.00              
ATOM   3082  CB  ILE C  26      -5.189  -4.050 -30.630  1.00  0.00              
ATOM   3083  CG1 ILE C  26      -5.679  -4.410 -32.036  1.00  0.00              
ATOM   3084  CG2 ILE C  26      -3.676  -4.112 -30.572  1.00  0.00              
ATOM   3085  CD1 ILE C  26      -5.308  -3.385 -33.107  1.00  0.00              
ATOM   3086  H   ILE C  26      -7.691  -4.007 -29.622  1.00  0.00              
ATOM   3087  HA  ILE C  26      -5.485  -6.045 -29.756  1.00  0.00              
ATOM   3088  HB  ILE C  26      -5.524  -3.035 -30.413  1.00  0.00              
ATOM   3089 1HG1 ILE C  26      -5.245  -5.375 -32.294  1.00  0.00              
ATOM   3090 2HG1 ILE C  26      -6.764  -4.504 -31.988  1.00  0.00              
ATOM   3091 1HG2 ILE C  26      -3.255  -3.428 -31.308  1.00  0.00              
ATOM   3092 2HG2 ILE C  26      -3.339  -3.826 -29.576  1.00  0.00              
ATOM   3093 3HG2 ILE C  26      -3.345  -5.128 -30.789  1.00  0.00              
ATOM   3094 1HD1 ILE C  26      -5.690  -3.713 -34.075  1.00  0.00              
ATOM   3095 2HD1 ILE C  26      -5.744  -2.419 -32.855  1.00  0.00              
ATOM   3096 3HD1 ILE C  26      -4.224  -3.291 -33.162  1.00  0.00              
ATOM   3097  N   ARG C  27      -4.626  -5.590 -27.537  1.00  0.00              
ATOM   3098  CA  ARG C  27      -4.099  -5.353 -26.192  1.00  0.00              
ATOM   3099  C   ARG C  27      -2.575  -5.324 -26.244  1.00  0.00              
ATOM   3100  O   ARG C  27      -1.947  -6.103 -26.969  1.00  0.00              
ATOM   3101  CB  ARG C  27      -4.613  -6.358 -25.171  1.00  0.00              
ATOM   3102  CG  ARG C  27      -6.125  -6.400 -25.021  1.00  0.00              
ATOM   3103  CD  ARG C  27      -6.748  -5.083 -24.727  1.00  0.00              
ATOM   3104  NE  ARG C  27      -6.217  -4.415 -23.550  1.00  0.00              
ATOM   3105  CZ  ARG C  27      -6.589  -4.685 -22.284  1.00  0.00              
ATOM   3106  NH1 ARG C  27      -7.517  -5.581 -22.027  1.00  0.00              
ATOM   3107  NH2 ARG C  27      -6.013  -4.009 -21.306  1.00  0.00              
ATOM   3108  H   ARG C  27      -4.501  -6.497 -27.961  1.00  0.00              
ATOM   3109  HA  ARG C  27      -4.437  -4.382 -25.829  1.00  0.00              
ATOM   3110 1HB  ARG C  27      -4.255  -7.338 -25.482  1.00  0.00              
ATOM   3111 2HB  ARG C  27      -4.164  -6.095 -24.213  1.00  0.00              
ATOM   3112 1HG  ARG C  27      -6.556  -6.775 -25.949  1.00  0.00              
ATOM   3113 2HG  ARG C  27      -6.373  -7.079 -24.204  1.00  0.00              
ATOM   3114 1HD  ARG C  27      -6.591  -4.420 -25.578  1.00  0.00              
ATOM   3115 2HD  ARG C  27      -7.816  -5.225 -24.569  1.00  0.00              
ATOM   3116  HE  ARG C  27      -5.525  -3.681 -23.483  1.00  0.00              
ATOM   3117 1HH1 ARG C  27      -7.961  -6.077 -22.787  1.00  0.00              
ATOM   3118 2HH1 ARG C  27      -7.782  -5.769 -21.071  1.00  0.00              
ATOM   3119 1HH2 ARG C  27      -5.314  -3.311 -21.522  1.00  0.00              
ATOM   3120 2HH2 ARG C  27      -6.274  -4.191 -20.348  1.00  0.00              
ATOM   3121  N   GLY C  28      -1.985  -4.422 -25.476  1.00  0.00              
ATOM   3122  CA  GLY C  28      -0.543  -4.296 -25.492  1.00  0.00              
ATOM   3123  C   GLY C  28      -0.020  -3.309 -24.468  1.00  0.00              
ATOM   3124  O   GLY C  28      -0.690  -3.009 -23.471  1.00  0.00              
ATOM   3125  H   GLY C  28      -2.524  -3.816 -24.874  1.00  0.00              
ATOM   3126 1HA  GLY C  28      -0.098  -5.269 -25.281  1.00  0.00              
ATOM   3127 2HA  GLY C  28      -0.226  -3.960 -26.478  1.00  0.00              
ATOM   3128  N   GLU C  29       1.179  -2.805 -24.733  1.00  0.00              
ATOM   3129  CA  GLU C  29       1.835  -1.821 -23.883  1.00  0.00              
ATOM   3130  C   GLU C  29       2.271  -0.643 -24.721  1.00  0.00              
ATOM   3131  O   GLU C  29       2.679  -0.812 -25.870  1.00  0.00              
ATOM   3132  CB  GLU C  29       3.036  -2.431 -23.157  1.00  0.00              
ATOM   3133  CG  GLU C  29       2.680  -3.539 -22.175  1.00  0.00              
ATOM   3134  CD  GLU C  29       3.906  -4.077 -21.491  1.00  0.00              
ATOM   3135  OE1 GLU C  29       4.982  -3.623 -21.798  1.00  0.00              
ATOM   3136  OE2 GLU C  29       3.760  -4.860 -20.583  1.00  0.00              
ATOM   3137  H   GLU C  29       1.649  -3.128 -25.566  1.00  0.00              
ATOM   3138  HA  GLU C  29       1.133  -1.453 -23.134  1.00  0.00              
ATOM   3139 1HB  GLU C  29       3.704  -2.826 -23.923  1.00  0.00              
ATOM   3140 2HB  GLU C  29       3.532  -1.620 -22.624  1.00  0.00              
ATOM   3141 1HG  GLU C  29       1.950  -3.236 -21.425  1.00  0.00              
ATOM   3142 2HG  GLU C  29       2.249  -4.314 -22.808  1.00  0.00              
ATOM   3143  N   ASN C  30       2.201   0.545 -24.125  1.00  0.00              
ATOM   3144  CA  ASN C  30       2.617   1.778 -24.781  1.00  0.00              
ATOM   3145  C   ASN C  30       1.904   1.978 -26.107  1.00  0.00              
ATOM   3146  O   ASN C  30       2.540   2.336 -27.111  1.00  0.00              
ATOM   3147  CB  ASN C  30       4.126   1.756 -25.017  1.00  0.00              
ATOM   3148  CG  ASN C  30       4.916   1.644 -23.726  1.00  0.00              
ATOM   3149  OD1 ASN C  30       4.780   2.469 -22.825  1.00  0.00              
ATOM   3150  ND2 ASN C  30       5.748   0.614 -23.632  1.00  0.00              
ATOM   3151  H   ASN C  30       1.842   0.585 -23.181  1.00  0.00              
ATOM   3152  HA  ASN C  30       2.351   2.635 -24.161  1.00  0.00              
ATOM   3153 1HB  ASN C  30       4.562   1.107 -25.778  1.00  0.00              
ATOM   3154 2HB  ASN C  30       4.152   2.790 -25.361  1.00  0.00              
ATOM   3155 1HD2 ASN C  30       6.296   0.489 -22.804  1.00  0.00              
ATOM   3156 2HD2 ASN C  30       5.827  -0.036 -24.388  1.00  0.00              
ATOM   3157  N   LEU C  31       0.593   1.756 -26.119  1.00  0.00              
ATOM   3158  CA  LEU C  31      -0.137   1.860 -27.374  1.00  0.00              
ATOM   3159  C   LEU C  31      -0.664   3.275 -27.603  1.00  0.00              
ATOM   3160  O   LEU C  31      -1.393   3.527 -28.558  1.00  0.00              
ATOM   3161  CB  LEU C  31      -1.279   0.833 -27.430  1.00  0.00              
ATOM   3162  CG  LEU C  31      -0.854  -0.642 -27.274  1.00  0.00              
ATOM   3163  CD1 LEU C  31      -2.072  -1.553 -27.446  1.00  0.00              
ATOM   3164  CD2 LEU C  31       0.230  -1.004 -28.301  1.00  0.00              
ATOM   3165  H   LEU C  31       0.090   1.516 -25.276  1.00  0.00              
ATOM   3166  HA  LEU C  31       0.534   1.647 -28.206  1.00  0.00              
ATOM   3167 1HB  LEU C  31      -1.846   1.150 -26.556  1.00  0.00              
ATOM   3168 2HB  LEU C  31      -1.890   0.957 -28.323  1.00  0.00              
ATOM   3169  HG  LEU C  31      -0.413  -0.750 -26.282  1.00  0.00              
ATOM   3170 1HD1 LEU C  31      -1.767  -2.594 -27.336  1.00  0.00              
ATOM   3171 2HD1 LEU C  31      -2.818  -1.311 -26.688  1.00  0.00              
ATOM   3172 3HD1 LEU C  31      -2.500  -1.405 -28.437  1.00  0.00              
ATOM   3173 1HD2 LEU C  31       0.516  -2.049 -28.175  1.00  0.00              
ATOM   3174 2HD2 LEU C  31      -0.158  -0.853 -29.309  1.00  0.00              
ATOM   3175 3HD2 LEU C  31       1.102  -0.369 -28.149  1.00  0.00              
ATOM   3176  N   GLY C  32      -0.283   4.199 -26.729  1.00  0.00              
ATOM   3177  CA  GLY C  32      -0.682   5.584 -26.898  1.00  0.00              
ATOM   3178  C   GLY C  32      -1.162   6.234 -25.618  1.00  0.00              
ATOM   3179  O   GLY C  32      -1.735   5.577 -24.746  1.00  0.00              
ATOM   3180  H   GLY C  32       0.290   3.945 -25.937  1.00  0.00              
ATOM   3181 1HA  GLY C  32       0.170   6.157 -27.264  1.00  0.00              
ATOM   3182 2HA  GLY C  32      -1.493   5.635 -27.623  1.00  0.00              
ATOM   3183  N   THR C  33      -0.924   7.532 -25.505  1.00  0.00              
ATOM   3184  CA  THR C  33      -1.281   8.263 -24.302  1.00  0.00              
ATOM   3185  C   THR C  33      -2.690   8.835 -24.430  1.00  0.00              
ATOM   3186  O   THR C  33      -3.279   9.248 -23.447  1.00  0.00              
ATOM   3187  CB  THR C  33      -0.248   9.391 -24.021  1.00  0.00              
ATOM   3188  OG1 THR C  33      -0.274  10.352 -25.082  1.00  0.00              
ATOM   3189  CG2 THR C  33       1.163   8.811 -23.942  1.00  0.00              
ATOM   3190  H   THR C  33      -0.486   8.026 -26.269  1.00  0.00              
ATOM   3191  HA  THR C  33      -1.289   7.585 -23.448  1.00  0.00              
ATOM   3192  HB  THR C  33      -0.498   9.871 -23.074  1.00  0.00              
ATOM   3193  HG1 THR C  33       0.110  11.177 -24.776  1.00  0.00              
ATOM   3194 1HG2 THR C  33       1.875   9.613 -23.746  1.00  0.00              
ATOM   3195 2HG2 THR C  33       1.210   8.075 -23.140  1.00  0.00              
ATOM   3196 3HG2 THR C  33       1.410   8.331 -24.888  1.00  0.00              
ATOM   3197  N   GLY C  34      -3.236   8.831 -25.642  1.00  0.00              
ATOM   3198  CA  GLY C  34      -4.574   9.354 -25.863  1.00  0.00              
ATOM   3199  C   GLY C  34      -4.969   9.240 -27.321  1.00  0.00              
ATOM   3200  O   GLY C  34      -4.135   8.898 -28.154  1.00  0.00              
ATOM   3201  H   GLY C  34      -2.718   8.460 -26.426  1.00  0.00              
ATOM   3202 1HA  GLY C  34      -5.282   8.788 -25.256  1.00  0.00              
ATOM   3203 2HA  GLY C  34      -4.601  10.402 -25.566  1.00  0.00              
ATOM   3204  N   PRO C  35      -6.232   9.535 -27.669  1.00  0.00              
ATOM   3205  CA  PRO C  35      -6.733   9.482 -29.050  1.00  0.00              
ATOM   3206  C   PRO C  35      -5.935  10.334 -30.031  1.00  0.00              
ATOM   3207  O   PRO C  35      -5.754   9.974 -31.202  1.00  0.00              
ATOM   3208  CB  PRO C  35      -8.172   9.977 -28.908  1.00  0.00              
ATOM   3209  CG  PRO C  35      -8.550   9.560 -27.517  1.00  0.00              
ATOM   3210  CD  PRO C  35      -7.302   9.886 -26.735  1.00  0.00              
ATOM   3211  HA  PRO C  35      -6.675   8.473 -29.486  1.00  0.00              
ATOM   3212 1HB  PRO C  35      -8.237  11.066 -29.039  1.00  0.00              
ATOM   3213 2HB  PRO C  35      -8.832   9.522 -29.663  1.00  0.00              
ATOM   3214 1HG  PRO C  35      -9.430  10.115 -27.160  1.00  0.00              
ATOM   3215 2HG  PRO C  35      -8.805   8.491 -27.477  1.00  0.00              
ATOM   3216 1HD  PRO C  35      -7.256  10.947 -26.449  1.00  0.00              
ATOM   3217 2HD  PRO C  35      -7.228   9.300 -25.807  1.00  0.00              
ATOM   3218  N   THR C  36      -5.440  11.459 -29.537  1.00  0.00              
ATOM   3219  CA  THR C  36      -4.640  12.365 -30.344  1.00  0.00              
ATOM   3220  C   THR C  36      -3.182  11.947 -30.489  1.00  0.00              
ATOM   3221  O   THR C  36      -2.494  12.392 -31.412  1.00  0.00              
ATOM   3222  CB  THR C  36      -4.691  13.771 -29.738  1.00  0.00              
ATOM   3223  OG1 THR C  36      -4.120  13.741 -28.428  1.00  0.00              
ATOM   3224  CG2 THR C  36      -6.125  14.236 -29.626  1.00  0.00              
ATOM   3225  H   THR C  36      -5.624  11.693 -28.572  1.00  0.00              
ATOM   3226  HA  THR C  36      -5.022  12.385 -31.365  1.00  0.00              
ATOM   3227  HB  THR C  36      -4.134  14.453 -30.380  1.00  0.00              
ATOM   3228  HG1 THR C  36      -3.863  14.630 -28.171  1.00  0.00              
ATOM   3229 1HG2 THR C  36      -6.150  15.235 -29.195  1.00  0.00              
ATOM   3230 2HG2 THR C  36      -6.578  14.254 -30.616  1.00  0.00              
ATOM   3231 3HG2 THR C  36      -6.679  13.550 -28.986  1.00  0.00              
ATOM   3232  N   ASP C  37      -2.720  11.083 -29.586  1.00  0.00              
ATOM   3233  CA  ASP C  37      -1.368  10.526 -29.662  1.00  0.00              
ATOM   3234  C   ASP C  37      -1.225   9.405 -30.699  1.00  0.00              
ATOM   3235  O   ASP C  37      -0.202   9.282 -31.374  1.00  0.00              
ATOM   3236  CB  ASP C  37      -0.944  10.009 -28.286  1.00  0.00              
ATOM   3237  CG  ASP C  37       0.500   9.529 -28.212  1.00  0.00              
ATOM   3238  OD1 ASP C  37       1.374  10.279 -28.578  1.00  0.00              
ATOM   3239  OD2 ASP C  37       0.729   8.486 -27.648  1.00  0.00              
ATOM   3240  H   ASP C  37      -3.326  10.805 -28.828  1.00  0.00              
ATOM   3241  HA  ASP C  37      -0.668  11.298 -29.981  1.00  0.00              
ATOM   3242 1HB  ASP C  37      -1.132  10.717 -27.478  1.00  0.00              
ATOM   3243 2HB  ASP C  37      -1.615   9.156 -28.187  1.00  0.00              
ATOM   3244  N   LEU C  38      -2.268   8.602 -30.830  1.00  0.00              
ATOM   3245  CA  LEU C  38      -2.352   7.582 -31.875  1.00  0.00              
ATOM   3246  C   LEU C  38      -2.513   8.167 -33.287  1.00  0.00              
ATOM   3247  O   LEU C  38      -3.508   8.829 -33.583  1.00  0.00              
ATOM   3248  CB  LEU C  38      -3.523   6.650 -31.532  1.00  0.00              
ATOM   3249  CG  LEU C  38      -3.852   5.499 -32.472  1.00  0.00              
ATOM   3250  CD1 LEU C  38      -2.670   4.531 -32.523  1.00  0.00              
ATOM   3251  CD2 LEU C  38      -5.116   4.799 -31.979  1.00  0.00              
ATOM   3252  H   LEU C  38      -3.033   8.704 -30.179  1.00  0.00              
ATOM   3253  HA  LEU C  38      -1.422   7.016 -31.908  1.00  0.00              
ATOM   3254 1HB  LEU C  38      -3.151   6.238 -30.595  1.00  0.00              
ATOM   3255 2HB  LEU C  38      -4.440   7.208 -31.346  1.00  0.00              
ATOM   3256  HG  LEU C  38      -4.066   5.932 -33.450  1.00  0.00              
ATOM   3257 1HD1 LEU C  38      -2.904   3.706 -33.196  1.00  0.00              
ATOM   3258 2HD1 LEU C  38      -1.786   5.055 -32.886  1.00  0.00              
ATOM   3259 3HD1 LEU C  38      -2.477   4.140 -31.524  1.00  0.00              
ATOM   3260 1HD2 LEU C  38      -5.359   3.973 -32.648  1.00  0.00              
ATOM   3261 2HD2 LEU C  38      -4.950   4.413 -30.972  1.00  0.00              
ATOM   3262 3HD2 LEU C  38      -5.943   5.509 -31.962  1.00  0.00              
ATOM   3263  N   ILE C  39      -1.538   7.924 -34.160  1.00  0.00              
ATOM   3264  CA  ILE C  39      -1.513   8.576 -35.474  1.00  0.00              
ATOM   3265  C   ILE C  39      -1.435   7.620 -36.650  1.00  0.00              
ATOM   3266  O   ILE C  39      -1.490   8.038 -37.810  1.00  0.00              
ATOM   3267  CB  ILE C  39      -0.321   9.543 -35.617  1.00  0.00              
ATOM   3268  CG1 ILE C  39       0.996   8.786 -35.422  1.00  0.00              
ATOM   3269  CG2 ILE C  39      -0.457  10.677 -34.628  1.00  0.00              
ATOM   3270  CD1 ILE C  39       2.235   9.606 -35.781  1.00  0.00              
ATOM   3271  H   ILE C  39      -0.800   7.279 -33.915  1.00  0.00              
ATOM   3272  HA  ILE C  39      -2.447   9.106 -35.658  1.00  0.00              
ATOM   3273  HB  ILE C  39      -0.303   9.939 -36.632  1.00  0.00              
ATOM   3274 1HG1 ILE C  39       1.046   8.487 -34.375  1.00  0.00              
ATOM   3275 2HG1 ILE C  39       0.954   7.895 -36.050  1.00  0.00              
ATOM   3276 1HG2 ILE C  39       0.388  11.357 -34.733  1.00  0.00              
ATOM   3277 2HG2 ILE C  39      -1.383  11.220 -34.821  1.00  0.00              
ATOM   3278 3HG2 ILE C  39      -0.477  10.277 -33.614  1.00  0.00              
ATOM   3279 1HD1 ILE C  39       3.130   9.004 -35.619  1.00  0.00              
ATOM   3280 2HD1 ILE C  39       2.184   9.904 -36.829  1.00  0.00              
ATOM   3281 3HD1 ILE C  39       2.279  10.495 -35.154  1.00  0.00              
ATOM   3282  N   GLY C  40      -1.294   6.337 -36.350  1.00  0.00              
ATOM   3283  CA  GLY C  40      -1.362   5.333 -37.392  1.00  0.00              
ATOM   3284  C   GLY C  40      -1.645   3.953 -36.825  1.00  0.00              
ATOM   3285  O   GLY C  40      -1.321   3.663 -35.672  1.00  0.00              
ATOM   3286  H   GLY C  40      -1.138   6.046 -35.396  1.00  0.00              
ATOM   3287 1HA  GLY C  40      -2.159   5.596 -38.088  1.00  0.00              
ATOM   3288 2HA  GLY C  40      -0.412   5.306 -37.924  1.00  0.00              
ATOM   3289  N   LEU C  41      -2.268   3.110 -37.635  1.00  0.00              
ATOM   3290  CA  LEU C  41      -2.496   1.719 -37.274  1.00  0.00              
ATOM   3291  C   LEU C  41      -2.489   0.875 -38.543  1.00  0.00              
ATOM   3292  O   LEU C  41      -3.330   1.038 -39.434  1.00  0.00              
ATOM   3293  CB  LEU C  41      -3.820   1.564 -36.520  1.00  0.00              
ATOM   3294  CG  LEU C  41      -4.233   0.157 -36.071  1.00  0.00              
ATOM   3295  CD1 LEU C  41      -3.236  -0.413 -35.072  1.00  0.00              
ATOM   3296  CD2 LEU C  41      -5.633   0.224 -35.474  1.00  0.00              
ATOM   3297  H   LEU C  41      -2.593   3.445 -38.530  1.00  0.00              
ATOM   3298  HA  LEU C  41      -1.686   1.370 -36.634  1.00  0.00              
ATOM   3299 1HB  LEU C  41      -3.594   2.164 -35.640  1.00  0.00              
ATOM   3300 2HB  LEU C  41      -4.649   2.014 -37.065  1.00  0.00              
ATOM   3301  HG  LEU C  41      -4.274  -0.469 -36.963  1.00  0.00              
ATOM   3302 1HD1 LEU C  41      -3.553  -1.411 -34.771  1.00  0.00              
ATOM   3303 2HD1 LEU C  41      -2.251  -0.469 -35.535  1.00  0.00              
ATOM   3304 3HD1 LEU C  41      -3.191   0.234 -34.197  1.00  0.00              
ATOM   3305 1HD2 LEU C  41      -5.938  -0.771 -35.151  1.00  0.00              
ATOM   3306 2HD2 LEU C  41      -5.632   0.900 -34.619  1.00  0.00              
ATOM   3307 3HD2 LEU C  41      -6.331   0.592 -36.226  1.00  0.00              
ATOM   3308  N   THR C  42      -1.509  -0.019 -38.617  1.00  0.00              
ATOM   3309  CA  THR C  42      -1.335  -0.887 -39.770  1.00  0.00              
ATOM   3310  C   THR C  42      -1.418  -2.354 -39.357  1.00  0.00              
ATOM   3311  O   THR C  42      -0.551  -2.859 -38.646  1.00  0.00              
ATOM   3312  CB  THR C  42       0.038  -0.650 -40.440  1.00  0.00              
ATOM   3313  OG1 THR C  42       0.135   0.716 -40.875  1.00  0.00              
ATOM   3314  CG2 THR C  42       0.210  -1.563 -41.633  1.00  0.00              
ATOM   3315  H   THR C  42      -0.865  -0.095 -37.843  1.00  0.00              
ATOM   3316  HA  THR C  42      -2.140  -0.716 -40.485  1.00  0.00              
ATOM   3317  HB  THR C  42       0.825  -0.848 -39.713  1.00  0.00              
ATOM   3318  HG1 THR C  42       0.358   1.275 -40.128  1.00  0.00              
ATOM   3319 1HG2 THR C  42       1.181  -1.382 -42.091  1.00  0.00              
ATOM   3320 2HG2 THR C  42       0.148  -2.601 -41.307  1.00  0.00              
ATOM   3321 3HG2 THR C  42      -0.578  -1.363 -42.359  1.00  0.00              
ATOM   3322  N   ILE C  43      -2.471  -3.025 -39.804  1.00  0.00              
ATOM   3323  CA  ILE C  43      -2.730  -4.406 -39.418  1.00  0.00              
ATOM   3324  C   ILE C  43      -2.758  -5.223 -40.704  1.00  0.00              
ATOM   3325  O   ILE C  43      -3.616  -5.007 -41.559  1.00  0.00              
ATOM   3326  CB  ILE C  43      -4.086  -4.555 -38.710  1.00  0.00              
ATOM   3327  CG1 ILE C  43      -4.126  -3.656 -37.473  1.00  0.00              
ATOM   3328  CG2 ILE C  43      -4.312  -6.005 -38.321  1.00  0.00              
ATOM   3329  CD1 ILE C  43      -5.503  -3.582 -36.814  1.00  0.00              
ATOM   3330  H   ILE C  43      -3.112  -2.562 -40.433  1.00  0.00              
ATOM   3331  HA  ILE C  43      -1.918  -4.791 -38.802  1.00  0.00              
ATOM   3332  HB  ILE C  43      -4.877  -4.227 -39.384  1.00  0.00              
ATOM   3333 1HG1 ILE C  43      -3.402  -4.050 -36.762  1.00  0.00              
ATOM   3334 2HG1 ILE C  43      -3.820  -2.658 -37.788  1.00  0.00              
ATOM   3335 1HG2 ILE C  43      -5.275  -6.101 -37.820  1.00  0.00              
ATOM   3336 2HG2 ILE C  43      -4.306  -6.627 -39.215  1.00  0.00              
ATOM   3337 3HG2 ILE C  43      -3.519  -6.331 -37.648  1.00  0.00              
ATOM   3338 1HD1 ILE C  43      -5.456  -2.927 -35.944  1.00  0.00              
ATOM   3339 2HD1 ILE C  43      -6.227  -3.187 -37.526  1.00  0.00              
ATOM   3340 3HD1 ILE C  43      -5.809  -4.579 -36.499  1.00  0.00              
ATOM   3341  N   CYS C  44      -1.817  -6.153 -40.844  1.00  0.00              
ATOM   3342  CA  CYS C  44      -1.730  -6.957 -42.058  1.00  0.00              
ATOM   3343  C   CYS C  44      -1.516  -6.040 -43.257  1.00  0.00              
ATOM   3344  O   CYS C  44      -1.905  -6.370 -44.376  1.00  0.00              
ATOM   3345  CB  CYS C  44      -3.018  -7.754 -42.272  1.00  0.00              
ATOM   3346  SG  CYS C  44      -3.534  -8.760 -40.874  1.00  0.00              
ATOM   3347  H   CYS C  44      -1.150  -6.308 -40.102  1.00  0.00              
ATOM   3348  HA  CYS C  44      -0.963  -7.730 -42.011  1.00  0.00              
ATOM   3349 1HB  CYS C  44      -3.849  -7.078 -42.472  1.00  0.00              
ATOM   3350 2HB  CYS C  44      -2.899  -8.445 -43.106  1.00  0.00              
ATOM   3351  HG  CYS C  44      -4.626  -9.251 -41.453  1.00  0.00              
ATOM   3352  N   GLY C  45      -0.913  -4.881 -43.013  1.00  0.00              
ATOM   3353  CA  GLY C  45      -0.707  -3.913 -44.072  1.00  0.00              
ATOM   3354  C   GLY C  45      -1.861  -2.952 -44.253  1.00  0.00              
ATOM   3355  O   GLY C  45      -1.689  -1.881 -44.836  1.00  0.00              
ATOM   3356  H   GLY C  45      -0.592  -4.665 -42.079  1.00  0.00              
ATOM   3357 1HA  GLY C  45       0.183  -3.324 -43.848  1.00  0.00              
ATOM   3358 2HA  GLY C  45      -0.564  -4.440 -45.014  1.00  0.00              
ATOM   3359  N   HIS C  46      -3.040  -3.315 -43.756  1.00  0.00              
ATOM   3360  CA  HIS C  46      -4.213  -2.467 -43.940  1.00  0.00              
ATOM   3361  C   HIS C  46      -4.240  -1.247 -43.010  1.00  0.00              
ATOM   3362  O   HIS C  46      -3.981  -1.352 -41.805  1.00  0.00              
ATOM   3363  CB  HIS C  46      -5.497  -3.267 -43.742  1.00  0.00              
ATOM   3364  CG  HIS C  46      -6.727  -2.508 -44.118  1.00  0.00              
ATOM   3365  ND1 HIS C  46      -7.161  -2.397 -45.422  1.00  0.00              
ATOM   3366  CD2 HIS C  46      -7.570  -1.752 -43.376  1.00  0.00              
ATOM   3367  CE1 HIS C  46      -8.216  -1.603 -45.467  1.00  0.00              
ATOM   3368  NE2 HIS C  46      -8.484  -1.197 -44.239  1.00  0.00              
ATOM   3369  H   HIS C  46      -3.135  -4.183 -43.246  1.00  0.00              
ATOM   3370  HA  HIS C  46      -4.211  -2.052 -44.947  1.00  0.00              
ATOM   3371 1HB  HIS C  46      -5.480  -4.165 -44.359  1.00  0.00              
ATOM   3372 2HB  HIS C  46      -5.606  -3.548 -42.695  1.00  0.00              
ATOM   3373  HD1 HIS C  46      -6.801  -2.897 -46.209  1.00  0.00              
ATOM   3374  HD2 HIS C  46      -7.625  -1.535 -42.309  1.00  0.00              
ATOM   3375  HE1 HIS C  46      -8.707  -1.387 -46.416  1.00  0.00              
ATOM   3376  N   ASN C  47      -4.575  -0.093 -43.588  1.00  0.00              
ATOM   3377  CA  ASN C  47      -4.701   1.156 -42.843  1.00  0.00              
ATOM   3378  C   ASN C  47      -5.988   1.113 -42.037  1.00  0.00              
ATOM   3379  O   ASN C  47      -7.069   1.347 -42.576  1.00  0.00              
ATOM   3380  CB  ASN C  47      -4.671   2.372 -43.751  1.00  0.00              
ATOM   3381  CG  ASN C  47      -4.641   3.680 -43.010  1.00  0.00              
ATOM   3382  OD1 ASN C  47      -5.067   3.771 -41.853  1.00  0.00              
ATOM   3383  ND2 ASN C  47      -4.215   4.708 -43.698  1.00  0.00              
ATOM   3384  H   ASN C  47      -4.748  -0.092 -44.582  1.00  0.00              
ATOM   3385  HA  ASN C  47      -3.867   1.256 -42.145  1.00  0.00              
ATOM   3386 1HB  ASN C  47      -3.982   2.422 -44.595  1.00  0.00              
ATOM   3387 2HB  ASN C  47      -5.683   2.200 -44.118  1.00  0.00              
ATOM   3388 1HD2 ASN C  47      -4.167   5.610 -43.269  1.00  0.00              
ATOM   3389 2HD2 ASN C  47      -3.938   4.592 -44.651  1.00  0.00              
ATOM   3390  N   CYS C  48      -5.870   0.826 -40.748  1.00  0.00              
ATOM   3391  CA  CYS C  48      -7.042   0.697 -39.885  1.00  0.00              
ATOM   3392  C   CYS C  48      -7.249   1.922 -38.994  1.00  0.00              
ATOM   3393  O   CYS C  48      -8.170   1.953 -38.183  1.00  0.00              
ATOM   3394  CB  CYS C  48      -6.693  -0.527 -39.038  1.00  0.00              
ATOM   3395  SG  CYS C  48      -6.488  -2.057 -39.980  1.00  0.00              
ATOM   3396  H   CYS C  48      -4.950   0.692 -40.352  1.00  0.00              
ATOM   3397  HA  CYS C  48      -7.963   0.495 -40.433  1.00  0.00              
ATOM   3398 1HB  CYS C  48      -5.750  -0.366 -38.514  1.00  0.00              
ATOM   3399 2HB  CYS C  48      -7.484  -0.721 -38.314  1.00  0.00              
ATOM   3400  HG  CYS C  48      -7.786  -2.321 -40.100  1.00  0.00              
ATOM   3401  N   LEU C  49      -6.400   2.928 -39.152  1.00  0.00              
ATOM   3402  CA  LEU C  49      -6.526   4.151 -38.357  1.00  0.00              
ATOM   3403  C   LEU C  49      -7.925   4.782 -38.334  1.00  0.00              
ATOM   3404  O   LEU C  49      -8.380   5.245 -37.291  1.00  0.00              
ATOM   3405  CB  LEU C  49      -5.500   5.191 -38.820  1.00  0.00              
ATOM   3406  CG  LEU C  49      -5.518   6.489 -37.999  1.00  0.00              
ATOM   3407  CD1 LEU C  49      -5.106   6.200 -36.552  1.00  0.00              
ATOM   3408  CD2 LEU C  49      -4.595   7.490 -38.615  1.00  0.00              
ATOM   3409  H   LEU C  49      -5.652   2.854 -39.826  1.00  0.00              
ATOM   3410  HA  LEU C  49      -6.325   3.928 -37.310  1.00  0.00              
ATOM   3411 1HB  LEU C  49      -4.584   4.632 -38.631  1.00  0.00              
ATOM   3412 2HB  LEU C  49      -5.585   5.396 -39.886  1.00  0.00              
ATOM   3413  HG  LEU C  49      -6.529   6.892 -38.056  1.00  0.00              
ATOM   3414 1HD1 LEU C  49      -5.121   7.125 -35.976  1.00  0.00              
ATOM   3415 2HD1 LEU C  49      -5.803   5.487 -36.110  1.00  0.00              
ATOM   3416 3HD1 LEU C  49      -4.100   5.780 -36.537  1.00  0.00              
ATOM   3417 1HD2 LEU C  49      -4.613   8.409 -38.029  1.00  0.00              
ATOM   3418 2HD2 LEU C  49      -3.581   7.089 -38.630  1.00  0.00              
ATOM   3419 3HD2 LEU C  49      -4.916   7.704 -39.634  1.00  0.00              
ATOM   3420  N   LEU C  50      -8.613   4.783 -39.472  1.00  0.00              
ATOM   3421  CA  LEU C  50      -9.966   5.337 -39.538  1.00  0.00              
ATOM   3422  C   LEU C  50     -11.016   4.659 -38.663  1.00  0.00              
ATOM   3423  O   LEU C  50     -12.068   5.245 -38.393  1.00  0.00              
ATOM   3424  CB  LEU C  50     -10.441   5.313 -40.996  1.00  0.00              
ATOM   3425  CG  LEU C  50      -9.677   6.243 -41.947  1.00  0.00              
ATOM   3426  CD1 LEU C  50     -10.161   6.041 -43.376  1.00  0.00              
ATOM   3427  CD2 LEU C  50      -9.871   7.687 -41.510  1.00  0.00              
ATOM   3428  H   LEU C  50      -8.199   4.396 -40.308  1.00  0.00              
ATOM   3429  HA  LEU C  50      -9.959   6.363 -39.173  1.00  0.00              
ATOM   3430 1HB  LEU C  50     -10.222   4.273 -41.236  1.00  0.00              
ATOM   3431 2HB  LEU C  50     -11.513   5.485 -41.075  1.00  0.00              
ATOM   3432  HG  LEU C  50      -8.617   6.006 -41.850  1.00  0.00              
ATOM   3433 1HD1 LEU C  50      -9.613   6.706 -44.044  1.00  0.00              
ATOM   3434 2HD1 LEU C  50      -9.990   5.007 -43.676  1.00  0.00              
ATOM   3435 3HD1 LEU C  50     -11.225   6.266 -43.434  1.00  0.00              
ATOM   3436 1HD2 LEU C  50      -9.327   8.348 -42.186  1.00  0.00              
ATOM   3437 2HD2 LEU C  50     -10.932   7.935 -41.535  1.00  0.00              
ATOM   3438 3HD2 LEU C  50      -9.493   7.815 -40.495  1.00  0.00              
ATOM   3439  N   THR C  51     -10.746   3.434 -38.227  1.00  0.00              
ATOM   3440  CA  THR C  51     -11.649   2.750 -37.304  1.00  0.00              
ATOM   3441  C   THR C  51     -11.022   2.590 -35.915  1.00  0.00              
ATOM   3442  O   THR C  51     -11.655   2.094 -34.986  1.00  0.00              
ATOM   3443  CB  THR C  51     -12.018   1.355 -37.843  1.00  0.00              
ATOM   3444  OG1 THR C  51     -10.831   0.557 -37.941  1.00  0.00              
ATOM   3445  CG2 THR C  51     -12.656   1.480 -39.225  1.00  0.00              
ATOM   3446  H   THR C  51      -9.907   2.963 -38.533  1.00  0.00              
ATOM   3447  HA  THR C  51     -12.552   3.345 -37.161  1.00  0.00              
ATOM   3448  HB  THR C  51     -12.720   0.883 -37.155  1.00  0.00              
ATOM   3449  HG1 THR C  51     -10.355   0.788 -38.742  1.00  0.00              
ATOM   3450 1HG2 THR C  51     -12.913   0.490 -39.596  1.00  0.00              
ATOM   3451 2HG2 THR C  51     -13.558   2.088 -39.155  1.00  0.00              
ATOM   3452 3HG2 THR C  51     -11.952   1.954 -39.907  1.00  0.00              
ATOM   3453  N   ALA C  52      -9.772   3.014 -35.785  1.00  0.00              
ATOM   3454  CA  ALA C  52      -9.043   2.882 -34.530  1.00  0.00              
ATOM   3455  C   ALA C  52      -9.607   3.775 -33.427  1.00  0.00              
ATOM   3456  O   ALA C  52      -9.708   4.992 -33.588  1.00  0.00              
ATOM   3457  CB  ALA C  52      -7.587   3.213 -34.755  1.00  0.00              
ATOM   3458  H   ALA C  52      -9.315   3.440 -36.578  1.00  0.00              
ATOM   3459  HA  ALA C  52      -9.139   1.856 -34.175  1.00  0.00              
ATOM   3460 1HB  ALA C  52      -7.043   3.114 -33.816  1.00  0.00              
ATOM   3461 2HB  ALA C  52      -7.168   2.527 -35.491  1.00  0.00              
ATOM   3462 3HB  ALA C  52      -7.499   4.235 -35.119  1.00  0.00              
ATOM   3463  N   GLU C  53      -9.970   3.160 -32.308  1.00  0.00              
ATOM   3464  CA  GLU C  53     -10.435   3.893 -31.143  1.00  0.00              
ATOM   3465  C   GLU C  53      -9.537   3.590 -29.942  1.00  0.00              
ATOM   3466  O   GLU C  53      -9.498   2.467 -29.451  1.00  0.00              
ATOM   3467  CB  GLU C  53     -11.891   3.542 -30.829  1.00  0.00              
ATOM   3468  CG  GLU C  53     -12.478   4.294 -29.643  1.00  0.00              
ATOM   3469  CD  GLU C  53     -13.913   3.912 -29.409  1.00  0.00              
ATOM   3470  OE1 GLU C  53     -14.400   3.053 -30.104  1.00  0.00              
ATOM   3471  OE2 GLU C  53     -14.489   4.394 -28.463  1.00  0.00              
ATOM   3472  H   GLU C  53      -9.920   2.152 -32.266  1.00  0.00              
ATOM   3473  HA  GLU C  53     -10.371   4.966 -31.331  1.00  0.00              
ATOM   3474 1HB  GLU C  53     -12.474   3.766 -31.724  1.00  0.00              
ATOM   3475 2HB  GLU C  53     -11.925   2.470 -30.631  1.00  0.00              
ATOM   3476 1HG  GLU C  53     -11.912   4.161 -28.721  1.00  0.00              
ATOM   3477 2HG  GLU C  53     -12.427   5.337 -29.951  1.00  0.00              
ATOM   3478  N   TRP C  54      -8.805   4.603 -29.489  1.00  0.00              
ATOM   3479  CA  TRP C  54      -7.962   4.484 -28.305  1.00  0.00              
ATOM   3480  C   TRP C  54      -8.862   4.288 -27.088  1.00  0.00              
ATOM   3481  O   TRP C  54      -9.762   5.096 -26.847  1.00  0.00              
ATOM   3482  CB  TRP C  54      -7.136   5.764 -28.134  1.00  0.00              
ATOM   3483  CG  TRP C  54      -6.219   5.758 -26.945  1.00  0.00              
ATOM   3484  CD1 TRP C  54      -4.935   5.292 -26.901  1.00  0.00              
ATOM   3485  CD2 TRP C  54      -6.521   6.225 -25.625  1.00  0.00              
ATOM   3486  NE1 TRP C  54      -4.419   5.438 -25.636  1.00  0.00              
ATOM   3487  CE2 TRP C  54      -5.372   6.010 -24.833  1.00  0.00              
ATOM   3488  CE3 TRP C  54      -7.652   6.799 -25.034  1.00  0.00              
ATOM   3489  CZ2 TRP C  54      -5.319   6.353 -23.478  1.00  0.00              
ATOM   3490  CZ3 TRP C  54      -7.601   7.139 -23.684  1.00  0.00              
ATOM   3491  CH2 TRP C  54      -6.444   6.916 -22.923  1.00  0.00              
ATOM   3492  H   TRP C  54      -8.837   5.481 -29.985  1.00  0.00              
ATOM   3493  HA  TRP C  54      -7.315   3.611 -28.397  1.00  0.00              
ATOM   3494 1HB  TRP C  54      -6.501   5.924 -29.005  1.00  0.00              
ATOM   3495 2HB  TRP C  54      -7.795   6.622 -28.004  1.00  0.00              
ATOM   3496  HD1 TRP C  54      -4.525   4.892 -27.828  1.00  0.00              
ATOM   3497  HE1 TRP C  54      -3.491   5.168 -25.345  1.00  0.00              
ATOM   3498  HE3 TRP C  54      -8.572   6.999 -25.581  1.00  0.00              
ATOM   3499  HZ2 TRP C  54      -4.399   6.165 -22.922  1.00  0.00              
ATOM   3500  HZ3 TRP C  54      -8.489   7.582 -23.234  1.00  0.00              
ATOM   3501  HH2 TRP C  54      -6.438   7.196 -21.869  1.00  0.00              
ATOM   3502  N   MET C  55      -8.634   3.216 -26.336  1.00  0.00              
ATOM   3503  CA  MET C  55      -9.422   2.944 -25.135  1.00  0.00              
ATOM   3504  C   MET C  55      -8.586   3.271 -23.891  1.00  0.00              
ATOM   3505  O   MET C  55      -9.062   3.924 -22.958  1.00  0.00              
ATOM   3506  CB  MET C  55      -9.882   1.487 -25.111  1.00  0.00              
ATOM   3507  CG  MET C  55     -10.729   1.075 -26.306  1.00  0.00              
ATOM   3508  SD  MET C  55     -12.238   2.051 -26.458  1.00  0.00              
ATOM   3509  CE  MET C  55     -13.162   1.472 -25.038  1.00  0.00              
ATOM   3510  H   MET C  55      -7.901   2.574 -26.600  1.00  0.00              
ATOM   3511  HA  MET C  55     -10.305   3.583 -25.116  1.00  0.00              
ATOM   3512 1HB  MET C  55      -8.984   0.873 -25.073  1.00  0.00              
ATOM   3513 2HB  MET C  55     -10.457   1.351 -24.194  1.00  0.00              
ATOM   3514 1HG  MET C  55     -10.130   1.200 -27.207  1.00  0.00              
ATOM   3515 2HG  MET C  55     -10.994   0.024 -26.187  1.00  0.00              
ATOM   3516 1HE  MET C  55     -14.123   1.984 -24.994  1.00  0.00              
ATOM   3517 2HE  MET C  55     -13.326   0.397 -25.124  1.00  0.00              
ATOM   3518 3HE  MET C  55     -12.597   1.680 -24.128  1.00  0.00              
ATOM   3519  N   SER C  56      -7.345   2.796 -23.889  1.00  0.00              
ATOM   3520  CA  SER C  56      -6.397   3.070 -22.811  1.00  0.00              
ATOM   3521  C   SER C  56      -5.010   2.907 -23.402  1.00  0.00              
ATOM   3522  O   SER C  56      -4.875   2.576 -24.576  1.00  0.00              
ATOM   3523  CB  SER C  56      -6.551   2.068 -21.672  1.00  0.00              
ATOM   3524  OG  SER C  56      -6.034   0.803 -22.057  1.00  0.00              
ATOM   3525  H   SER C  56      -7.052   2.224 -24.667  1.00  0.00              
ATOM   3526  HA  SER C  56      -6.551   4.039 -22.335  1.00  0.00              
ATOM   3527 1HB  SER C  56      -6.008   2.441 -20.804  1.00  0.00              
ATOM   3528 2HB  SER C  56      -7.608   1.978 -21.427  1.00  0.00              
ATOM   3529  HG  SER C  56      -6.681   0.344 -22.598  1.00  0.00              
ATOM   3530  N   ALA C  57      -3.981   3.122 -22.584  1.00  0.00              
ATOM   3531  CA  ALA C  57      -2.608   2.955 -23.050  1.00  0.00              
ATOM   3532  C   ALA C  57      -2.291   1.482 -23.365  1.00  0.00              
ATOM   3533  O   ALA C  57      -1.270   1.181 -23.985  1.00  0.00              
ATOM   3534  CB  ALA C  57      -1.626   3.503 -21.996  1.00  0.00              
ATOM   3535  H   ALA C  57      -4.146   3.405 -21.629  1.00  0.00              
ATOM   3536  HA  ALA C  57      -2.483   3.512 -23.978  1.00  0.00              
ATOM   3537 1HB  ALA C  57      -0.603   3.374 -22.352  1.00  0.00              
ATOM   3538 2HB  ALA C  57      -1.821   4.562 -21.831  1.00  0.00              
ATOM   3539 3HB  ALA C  57      -1.755   2.959 -21.062  1.00  0.00              
ATOM   3540  N   SER C  58      -3.166   0.571 -22.945  1.00  0.00              
ATOM   3541  CA  SER C  58      -2.971  -0.853 -23.223  1.00  0.00              
ATOM   3542  C   SER C  58      -4.029  -1.392 -24.177  1.00  0.00              
ATOM   3543  O   SER C  58      -4.050  -2.593 -24.484  1.00  0.00              
ATOM   3544  CB  SER C  58      -2.985  -1.642 -21.928  1.00  0.00              
ATOM   3545  OG  SER C  58      -4.209  -1.529 -21.256  1.00  0.00              
ATOM   3546  H   SER C  58      -3.980   0.863 -22.426  1.00  0.00              
ATOM   3547  HA  SER C  58      -1.978  -1.087 -23.609  1.00  0.00              
ATOM   3548 1HB  SER C  58      -2.802  -2.691 -22.158  1.00  0.00              
ATOM   3549 2HB  SER C  58      -2.191  -1.269 -21.283  1.00  0.00              
ATOM   3550  HG  SER C  58      -4.527  -0.626 -21.321  1.00  0.00              
ATOM   3551  N   LYS C  59      -4.895  -0.519 -24.677  1.00  0.00              
ATOM   3552  CA  LYS C  59      -6.012  -1.015 -25.464  1.00  0.00              
ATOM   3553  C   LYS C  59      -6.493  -0.126 -26.601  1.00  0.00              
ATOM   3554  O   LYS C  59      -6.805   1.051 -26.400  1.00  0.00              
ATOM   3555  CB  LYS C  59      -7.181  -1.301 -24.515  1.00  0.00              
ATOM   3556  CG  LYS C  59      -8.407  -1.955 -25.164  1.00  0.00              
ATOM   3557  CD  LYS C  59      -9.468  -2.259 -24.105  1.00  0.00              
ATOM   3558  CE  LYS C  59     -10.732  -2.811 -24.726  1.00  0.00              
ATOM   3559  NZ  LYS C  59     -11.757  -3.176 -23.694  1.00  0.00              
ATOM   3560  H   LYS C  59      -4.801   0.475 -24.527  1.00  0.00              
ATOM   3561  HA  LYS C  59      -5.725  -1.936 -25.974  1.00  0.00              
ATOM   3562 1HB  LYS C  59      -6.803  -1.959 -23.731  1.00  0.00              
ATOM   3563 2HB  LYS C  59      -7.478  -0.349 -24.077  1.00  0.00              
ATOM   3564 1HG  LYS C  59      -8.809  -1.268 -25.911  1.00  0.00              
ATOM   3565 2HG  LYS C  59      -8.091  -2.877 -25.651  1.00  0.00              
ATOM   3566 1HD  LYS C  59      -9.060  -2.988 -23.404  1.00  0.00              
ATOM   3567 2HD  LYS C  59      -9.701  -1.336 -23.573  1.00  0.00              
ATOM   3568 1HE  LYS C  59     -11.144  -2.055 -25.392  1.00  0.00              
ATOM   3569 2HE  LYS C  59     -10.470  -3.698 -25.304  1.00  0.00              
ATOM   3570 1HZ  LYS C  59     -12.580  -3.540 -24.153  1.00  0.00              
ATOM   3571 2HZ  LYS C  59     -11.378  -3.881 -23.076  1.00  0.00              
ATOM   3572 3HZ  LYS C  59     -12.002  -2.356 -23.161  1.00  0.00              
ATOM   3573  N   ILE C  60      -6.558  -0.713 -27.788  1.00  0.00              
ATOM   3574  CA  ILE C  60      -7.072  -0.043 -28.971  1.00  0.00              
ATOM   3575  C   ILE C  60      -8.063  -0.999 -29.619  1.00  0.00              
ATOM   3576  O   ILE C  60      -7.759  -2.176 -29.816  1.00  0.00              
ATOM   3577  CB  ILE C  60      -5.971   0.246 -30.007  1.00  0.00              
ATOM   3578  CG1 ILE C  60      -4.915   1.186 -29.414  1.00  0.00              
ATOM   3579  CG2 ILE C  60      -6.590   0.875 -31.253  1.00  0.00              
ATOM   3580  CD1 ILE C  60      -3.714   1.403 -30.346  1.00  0.00              
ATOM   3581  H   ILE C  60      -6.236  -1.668 -27.865  1.00  0.00              
ATOM   3582  HA  ILE C  60      -7.618   0.859 -28.695  1.00  0.00              
ATOM   3583  HB  ILE C  60      -5.477  -0.689 -30.271  1.00  0.00              
ATOM   3584 1HG1 ILE C  60      -5.405   2.139 -29.213  1.00  0.00              
ATOM   3585 2HG1 ILE C  60      -4.580   0.746 -28.474  1.00  0.00              
ATOM   3586 1HG2 ILE C  60      -5.809   1.080 -31.985  1.00  0.00              
ATOM   3587 2HG2 ILE C  60      -7.320   0.191 -31.683  1.00  0.00              
ATOM   3588 3HG2 ILE C  60      -7.085   1.808 -30.982  1.00  0.00              
ATOM   3589 1HD1 ILE C  60      -2.999   2.077 -29.872  1.00  0.00              
ATOM   3590 2HD1 ILE C  60      -3.231   0.447 -30.547  1.00  0.00              
ATOM   3591 3HD1 ILE C  60      -4.054   1.840 -31.284  1.00  0.00              
ATOM   3592  N   VAL C  61      -9.257  -0.502 -29.927  1.00  0.00              
ATOM   3593  CA  VAL C  61     -10.259  -1.321 -30.598  1.00  0.00              
ATOM   3594  C   VAL C  61     -10.454  -0.761 -32.008  1.00  0.00              
ATOM   3595  O   VAL C  61     -10.597   0.450 -32.187  1.00  0.00              
ATOM   3596  CB  VAL C  61     -11.604  -1.335 -29.846  1.00  0.00              
ATOM   3597  CG1 VAL C  61     -12.640  -2.132 -30.624  1.00  0.00              
ATOM   3598  CG2 VAL C  61     -11.426  -1.914 -28.450  1.00  0.00              
ATOM   3599  H   VAL C  61      -9.479   0.454 -29.694  1.00  0.00              
ATOM   3600  HA  VAL C  61      -9.920  -2.351 -30.709  1.00  0.00              
ATOM   3601  HB  VAL C  61     -11.951  -0.310 -29.722  1.00  0.00              
ATOM   3602 1HG1 VAL C  61     -13.584  -2.131 -30.078  1.00  0.00              
ATOM   3603 2HG1 VAL C  61     -12.788  -1.678 -31.604  1.00  0.00              
ATOM   3604 3HG1 VAL C  61     -12.294  -3.158 -30.748  1.00  0.00              
ATOM   3605 1HG2 VAL C  61     -12.385  -1.916 -27.933  1.00  0.00              
ATOM   3606 2HG2 VAL C  61     -11.052  -2.935 -28.526  1.00  0.00              
ATOM   3607 3HG2 VAL C  61     -10.715  -1.305 -27.891  1.00  0.00              
ATOM   3608  N   CYS C  62     -10.436  -1.637 -33.005  1.00  0.00              
ATOM   3609  CA  CYS C  62     -10.537  -1.202 -34.393  1.00  0.00              
ATOM   3610  C   CYS C  62     -11.150  -2.302 -35.251  1.00  0.00              
ATOM   3611  O   CYS C  62     -11.500  -3.374 -34.755  1.00  0.00              
ATOM   3612  CB  CYS C  62      -9.078  -0.959 -34.783  1.00  0.00              
ATOM   3613  SG  CYS C  62      -8.061  -2.455 -34.847  1.00  0.00              
ATOM   3614  H   CYS C  62     -10.350  -2.623 -32.803  1.00  0.00              
ATOM   3615  HA  CYS C  62     -11.088  -0.270 -34.517  1.00  0.00              
ATOM   3616 1HB  CYS C  62      -9.022  -0.514 -35.777  1.00  0.00              
ATOM   3617 2HB  CYS C  62      -8.599  -0.299 -34.061  1.00  0.00              
ATOM   3618  HG  CYS C  62      -8.474  -2.853 -36.046  1.00  0.00              
ATOM   3619  N   ARG C  63     -11.293  -2.018 -36.540  1.00  0.00              
ATOM   3620  CA  ARG C  63     -11.785  -3.010 -37.484  1.00  0.00              
ATOM   3621  C   ARG C  63     -10.695  -3.311 -38.486  1.00  0.00              
ATOM   3622  O   ARG C  63     -10.043  -2.406 -38.992  1.00  0.00              
ATOM   3623  CB  ARG C  63     -13.048  -2.504 -38.190  1.00  0.00              
ATOM   3624  CG  ARG C  63     -14.265  -2.531 -37.277  1.00  0.00              
ATOM   3625  CD  ARG C  63     -15.513  -2.035 -37.960  1.00  0.00              
ATOM   3626  NE  ARG C  63     -16.653  -2.026 -37.048  1.00  0.00              
ATOM   3627  CZ  ARG C  63     -17.462  -3.062 -36.855  1.00  0.00              
ATOM   3628  NH1 ARG C  63     -17.258  -4.196 -37.512  1.00  0.00              
ATOM   3629  NH2 ARG C  63     -18.478  -2.967 -36.008  1.00  0.00              
ATOM   3630  H   ARG C  63     -11.055  -1.095 -36.875  1.00  0.00              
ATOM   3631  HA  ARG C  63     -12.027  -3.933 -36.957  1.00  0.00              
ATOM   3632 1HB  ARG C  63     -12.840  -1.488 -38.523  1.00  0.00              
ATOM   3633 2HB  ARG C  63     -13.206  -3.145 -39.057  1.00  0.00              
ATOM   3634 1HG  ARG C  63     -14.430  -3.556 -36.947  1.00  0.00              
ATOM   3635 2HG  ARG C  63     -14.063  -1.898 -36.413  1.00  0.00              
ATOM   3636 1HD  ARG C  63     -15.340  -1.022 -38.322  1.00  0.00              
ATOM   3637 2HD  ARG C  63     -15.738  -2.688 -38.802  1.00  0.00              
ATOM   3638  HE  ARG C  63     -16.995  -1.285 -36.451  1.00  0.00              
ATOM   3639 1HH1 ARG C  63     -16.485  -4.271 -38.159  1.00  0.00              
ATOM   3640 2HH1 ARG C  63     -17.875  -4.981 -37.364  1.00  0.00              
ATOM   3641 1HH2 ARG C  63     -18.635  -2.104 -35.506  1.00  0.00              
ATOM   3642 2HH2 ARG C  63     -19.089  -3.758 -35.866  1.00  0.00              
ATOM   3643  N   VAL C  64     -10.480  -4.593 -38.748  1.00  0.00              
ATOM   3644  CA  VAL C  64      -9.436  -5.004 -39.668  1.00  0.00              
ATOM   3645  C   VAL C  64     -10.018  -5.157 -41.063  1.00  0.00              
ATOM   3646  O   VAL C  64     -10.997  -5.879 -41.265  1.00  0.00              
ATOM   3647  CB  VAL C  64      -8.777  -6.327 -39.236  1.00  0.00              
ATOM   3648  CG1 VAL C  64      -7.697  -6.733 -40.228  1.00  0.00              
ATOM   3649  CG2 VAL C  64      -8.193  -6.200 -37.837  1.00  0.00              
ATOM   3650  H   VAL C  64     -11.049  -5.298 -38.301  1.00  0.00              
ATOM   3651  HA  VAL C  64      -8.659  -4.244 -39.751  1.00  0.00              
ATOM   3652  HB  VAL C  64      -9.540  -7.105 -39.191  1.00  0.00              
ATOM   3653 1HG1 VAL C  64      -7.241  -7.670 -39.907  1.00  0.00              
ATOM   3654 2HG1 VAL C  64      -8.140  -6.864 -41.215  1.00  0.00              
ATOM   3655 3HG1 VAL C  64      -6.933  -5.956 -40.272  1.00  0.00              
ATOM   3656 1HG2 VAL C  64      -7.732  -7.144 -37.548  1.00  0.00              
ATOM   3657 2HG2 VAL C  64      -7.441  -5.410 -37.828  1.00  0.00              
ATOM   3658 3HG2 VAL C  64      -8.987  -5.953 -37.132  1.00  0.00              
ATOM   3659  N   GLY C  65      -9.417  -4.454 -42.015  1.00  0.00              
ATOM   3660  CA  GLY C  65      -9.910  -4.463 -43.377  1.00  0.00              
ATOM   3661  C   GLY C  65      -9.089  -5.427 -44.210  1.00  0.00              
ATOM   3662  O   GLY C  65      -8.450  -6.326 -43.673  1.00  0.00              
ATOM   3663  H   GLY C  65      -8.602  -3.902 -41.791  1.00  0.00              
ATOM   3664 1HA  GLY C  65     -10.955  -4.774 -43.376  1.00  0.00              
ATOM   3665 2HA  GLY C  65      -9.831  -3.459 -43.791  1.00  0.00              
ATOM   3666  N   GLN C  66      -9.103  -5.237 -45.522  1.00  0.00              
ATOM   3667  CA  GLN C  66      -8.415  -6.133 -46.447  1.00  0.00              
ATOM   3668  C   GLN C  66      -6.904  -5.950 -46.370  1.00  0.00              
ATOM   3669  O   GLN C  66      -6.394  -4.834 -46.446  1.00  0.00              
ATOM   3670  CB  GLN C  66      -8.891  -5.893 -47.882  1.00  0.00              
ATOM   3671  CG  GLN C  66      -8.251  -6.808 -48.911  1.00  0.00              
ATOM   3672  CD  GLN C  66      -8.858  -6.640 -50.291  1.00  0.00              
ATOM   3673  OE1 GLN C  66      -9.819  -5.888 -50.475  1.00  0.00              
ATOM   3674  NE2 GLN C  66      -8.302  -7.344 -51.272  1.00  0.00              
ATOM   3675  H   GLN C  66      -9.607  -4.443 -45.890  1.00  0.00              
ATOM   3676  HA  GLN C  66      -8.616  -7.168 -46.170  1.00  0.00              
ATOM   3677 1HB  GLN C  66      -9.972  -6.035 -47.882  1.00  0.00              
ATOM   3678 2HB  GLN C  66      -8.662  -4.855 -48.119  1.00  0.00              
ATOM   3679 1HG  GLN C  66      -7.172  -6.899 -49.030  1.00  0.00              
ATOM   3680 2HG  GLN C  66      -8.646  -7.725 -48.470  1.00  0.00              
ATOM   3681 1HE2 GLN C  66      -8.660  -7.275 -52.204  1.00  0.00              
ATOM   3682 2HE2 GLN C  66      -7.525  -7.944 -51.078  1.00  0.00              
ATOM   3683  N   ALA C  67      -6.191  -7.057 -46.208  1.00  0.00              
ATOM   3684  CA  ALA C  67      -4.737  -7.031 -46.095  1.00  0.00              
ATOM   3685  C   ALA C  67      -3.958  -6.634 -47.345  1.00  0.00              
ATOM   3686  O   ALA C  67      -4.376  -6.897 -48.474  1.00  0.00              
ATOM   3687  CB  ALA C  67      -4.241  -8.383 -45.603  1.00  0.00              
ATOM   3688  H   ALA C  67      -6.672  -7.944 -46.163  1.00  0.00              
ATOM   3689  HA  ALA C  67      -4.457  -6.276 -45.360  1.00  0.00              
ATOM   3690 1HB  ALA C  67      -3.154  -8.362 -45.518  1.00  0.00              
ATOM   3691 2HB  ALA C  67      -4.677  -8.599 -44.628  1.00  0.00              
ATOM   3692 3HB  ALA C  67      -4.534  -9.156 -46.310  1.00  0.00              
ATOM   3693  N   LYS C  68      -2.822  -5.985 -47.113  1.00  0.00              
ATOM   3694  CA  LYS C  68      -1.984  -5.439 -48.173  1.00  0.00              
ATOM   3695  C   LYS C  68      -0.690  -6.230 -48.080  1.00  0.00              
ATOM   3696  O   LYS C  68       0.034  -6.390 -49.063  1.00  0.00              
ATOM   3697  CB  LYS C  68      -1.742  -3.937 -48.008  1.00  0.00              
ATOM   3698  CG  LYS C  68      -3.002  -3.086 -48.083  1.00  0.00              
ATOM   3699  CD  LYS C  68      -2.670  -1.602 -48.044  1.00  0.00              
ATOM   3700  CE  LYS C  68      -3.931  -0.750 -48.079  1.00  0.00              
ATOM   3701  NZ  LYS C  68      -3.623   0.704 -48.019  1.00  0.00              
ATOM   3702  H   LYS C  68      -2.536  -5.872 -46.151  1.00  0.00              
ATOM   3703  HA  LYS C  68      -2.463  -5.593 -49.140  1.00  0.00              
ATOM   3704 1HB  LYS C  68      -1.264  -3.795 -47.039  1.00  0.00              
ATOM   3705 2HB  LYS C  68      -1.054  -3.636 -48.799  1.00  0.00              
ATOM   3706 1HG  LYS C  68      -3.523  -3.319 -49.014  1.00  0.00              
ATOM   3707 2HG  LYS C  68      -3.641  -3.338 -47.237  1.00  0.00              
ATOM   3708 1HD  LYS C  68      -2.116  -1.394 -47.129  1.00  0.00              
ATOM   3709 2HD  LYS C  68      -2.047  -1.362 -48.906  1.00  0.00              
ATOM   3710 1HE  LYS C  68      -4.466  -0.970 -49.002  1.00  0.00              
ATOM   3711 2HE  LYS C  68      -4.552  -1.024 -47.226  1.00  0.00              
ATOM   3712 1HZ  LYS C  68      -4.483   1.232 -48.045  1.00  0.00              
ATOM   3713 2HZ  LYS C  68      -3.127   0.909 -47.163  1.00  0.00              
ATOM   3714 3HZ  LYS C  68      -3.048   0.959 -48.810  1.00  0.00              
ATOM   3715  N   ASN C  69      -0.426  -6.727 -46.875  1.00  0.00              
ATOM   3716  CA  ASN C  69       0.763  -7.514 -46.553  1.00  0.00              
ATOM   3717  C   ASN C  69       0.342  -8.958 -46.329  1.00  0.00              
ATOM   3718  O   ASN C  69      -0.794  -9.223 -45.937  1.00  0.00              
ATOM   3719  CB  ASN C  69       1.501  -6.974 -45.342  1.00  0.00              
ATOM   3720  CG  ASN C  69       2.160  -5.644 -45.579  1.00  0.00              
ATOM   3721  OD1 ASN C  69       2.509  -5.294 -46.713  1.00  0.00              
ATOM   3722  ND2 ASN C  69       2.406  -4.937 -44.506  1.00  0.00              
ATOM   3723  H   ASN C  69      -1.102  -6.538 -46.149  1.00  0.00              
ATOM   3724  HA  ASN C  69       1.461  -7.490 -47.391  1.00  0.00              
ATOM   3725 1HB  ASN C  69       1.031  -6.969 -44.357  1.00  0.00              
ATOM   3726 2HB  ASN C  69       2.261  -7.754 -45.377  1.00  0.00              
ATOM   3727 1HD2 ASN C  69       2.844  -4.040 -44.588  1.00  0.00              
ATOM   3728 2HD2 ASN C  69       2.158  -5.291 -43.606  1.00  0.00              
ATOM   3729  N   ASP C  70       1.264  -9.885 -46.564  1.00  0.00              
ATOM   3730  CA  ASP C  70       0.989 -11.298 -46.337  1.00  0.00              
ATOM   3731  C   ASP C  70       1.393 -11.711 -44.919  1.00  0.00              
ATOM   3732  O   ASP C  70       1.258 -12.874 -44.539  1.00  0.00              
ATOM   3733  CB  ASP C  70       1.721 -12.160 -47.370  1.00  0.00              
ATOM   3734  CG  ASP C  70       3.239 -12.065 -47.306  1.00  0.00              
ATOM   3735  OD1 ASP C  70       3.734 -11.307 -46.505  1.00  0.00              
ATOM   3736  OD2 ASP C  70       3.891 -12.857 -47.942  1.00  0.00              
ATOM   3737  H   ASP C  70       2.173  -9.610 -46.907  1.00  0.00              
ATOM   3738  HA  ASP C  70      -0.082 -11.485 -46.425  1.00  0.00              
ATOM   3739 1HB  ASP C  70       1.422 -13.209 -47.352  1.00  0.00              
ATOM   3740 2HB  ASP C  70       1.367 -11.696 -48.291  1.00  0.00              
ATOM   3741  N   LYS C  71       1.897 -10.751 -44.146  1.00  0.00              
ATOM   3742  CA  LYS C  71       2.222 -10.995 -42.742  1.00  0.00              
ATOM   3743  C   LYS C  71       1.106 -10.363 -41.919  1.00  0.00              
ATOM   3744  O   LYS C  71       0.631  -9.276 -42.242  1.00  0.00              
ATOM   3745  CB  LYS C  71       3.585 -10.412 -42.364  1.00  0.00              
ATOM   3746  CG  LYS C  71       4.769 -11.089 -43.043  1.00  0.00              
ATOM   3747  CD  LYS C  71       6.082 -10.418 -42.665  1.00  0.00              
ATOM   3748  CE  LYS C  71       7.259 -11.063 -43.381  1.00  0.00              
ATOM   3749  NZ  LYS C  71       8.544 -10.386 -43.058  1.00  0.00              
ATOM   3750  H   LYS C  71       2.059  -9.834 -44.536  1.00  0.00              
ATOM   3751  HA  LYS C  71       2.252 -12.068 -42.550  1.00  0.00              
ATOM   3752 1HB  LYS C  71       3.568  -9.356 -42.634  1.00  0.00              
ATOM   3753 2HB  LYS C  71       3.686 -10.508 -41.283  1.00  0.00              
ATOM   3754 1HG  LYS C  71       4.792 -12.135 -42.737  1.00  0.00              
ATOM   3755 2HG  LYS C  71       4.629 -11.029 -44.122  1.00  0.00              
ATOM   3756 1HD  LYS C  71       6.023  -9.363 -42.936  1.00  0.00              
ATOM   3757 2HD  LYS C  71       6.219 -10.509 -41.587  1.00  0.00              
ATOM   3758 1HE  LYS C  71       7.313 -12.108 -43.079  1.00  0.00              
ATOM   3759 2HE  LYS C  71       7.079 -11.004 -44.455  1.00  0.00              
ATOM   3760 1HZ  LYS C  71       9.299 -10.842 -43.552  1.00  0.00              
ATOM   3761 2HZ  LYS C  71       8.495  -9.417 -43.339  1.00  0.00              
ATOM   3762 3HZ  LYS C  71       8.712 -10.440 -42.064  1.00  0.00              
ATOM   3763  N   GLY C  72       0.677 -11.051 -40.868  1.00  0.00              
ATOM   3764  CA  GLY C  72      -0.452 -10.574 -40.085  1.00  0.00              
ATOM   3765  C   GLY C  72      -0.065  -9.764 -38.865  1.00  0.00              
ATOM   3766  O   GLY C  72      -0.776  -9.760 -37.865  1.00  0.00              
ATOM   3767  H   GLY C  72       1.131 -11.912 -40.601  1.00  0.00              
ATOM   3768 1HA  GLY C  72      -1.079  -9.940 -40.713  1.00  0.00              
ATOM   3769 2HA  GLY C  72      -1.033 -11.429 -39.740  1.00  0.00              
ATOM   3770  N   ASP C  73       1.061  -9.064 -38.959  1.00  0.00              
ATOM   3771  CA  ASP C  73       1.571  -8.231 -37.875  1.00  0.00              
ATOM   3772  C   ASP C  73       0.648  -7.044 -37.556  1.00  0.00              
ATOM   3773  O   ASP C  73      -0.045  -6.520 -38.434  1.00  0.00              
ATOM   3774  CB  ASP C  73       2.972  -7.723 -38.224  1.00  0.00              
ATOM   3775  CG  ASP C  73       4.059  -8.787 -38.162  1.00  0.00              
ATOM   3776  OD1 ASP C  73       3.787  -9.860 -37.676  1.00  0.00              
ATOM   3777  OD2 ASP C  73       5.101  -8.579 -38.737  1.00  0.00              
ATOM   3778  H   ASP C  73       1.580  -9.117 -39.825  1.00  0.00              
ATOM   3779  HA  ASP C  73       1.625  -8.814 -36.956  1.00  0.00              
ATOM   3780 1HB  ASP C  73       3.022  -7.209 -39.183  1.00  0.00              
ATOM   3781 2HB  ASP C  73       3.121  -7.005 -37.417  1.00  0.00              
ATOM   3782  N   ILE C  74       0.651  -6.627 -36.294  1.00  0.00              
ATOM   3783  CA  ILE C  74      -0.197  -5.539 -35.812  1.00  0.00              
ATOM   3784  C   ILE C  74       0.722  -4.384 -35.390  1.00  0.00              
ATOM   3785  O   ILE C  74       1.374  -4.441 -34.347  1.00  0.00              
ATOM   3786  CB  ILE C  74      -1.038  -6.015 -34.612  1.00  0.00              
ATOM   3787  CG1 ILE C  74      -1.882  -7.224 -35.036  1.00  0.00              
ATOM   3788  CG2 ILE C  74      -1.938  -4.884 -34.107  1.00  0.00              
ATOM   3789  CD1 ILE C  74      -2.566  -7.936 -33.899  1.00  0.00              
ATOM   3790  H   ILE C  74       1.272  -7.090 -35.646  1.00  0.00              
ATOM   3791  HA  ILE C  74      -0.831  -5.163 -36.614  1.00  0.00              
ATOM   3792  HB  ILE C  74      -0.369  -6.332 -33.811  1.00  0.00              
ATOM   3793 1HG1 ILE C  74      -2.634  -6.865 -35.737  1.00  0.00              
ATOM   3794 2HG1 ILE C  74      -1.215  -7.922 -35.544  1.00  0.00              
ATOM   3795 1HG2 ILE C  74      -2.526  -5.238 -33.259  1.00  0.00              
ATOM   3796 2HG2 ILE C  74      -1.323  -4.041 -33.794  1.00  0.00              
ATOM   3797 3HG2 ILE C  74      -2.609  -4.568 -34.906  1.00  0.00              
ATOM   3798 1HD1 ILE C  74      -3.141  -8.777 -34.288  1.00  0.00              
ATOM   3799 2HD1 ILE C  74      -1.819  -8.302 -33.195  1.00  0.00              
ATOM   3800 3HD1 ILE C  74      -3.237  -7.246 -33.388  1.00  0.00              
ATOM   3801  N   ILE C  75       0.760  -3.339 -36.212  1.00  0.00              
ATOM   3802  CA  ILE C  75       1.612  -2.177 -35.957  1.00  0.00              
ATOM   3803  C   ILE C  75       0.875  -0.916 -35.502  1.00  0.00              
ATOM   3804  O   ILE C  75       0.074  -0.344 -36.248  1.00  0.00              
ATOM   3805  CB  ILE C  75       2.430  -1.827 -37.213  1.00  0.00              
ATOM   3806  CG1 ILE C  75       3.356  -2.986 -37.589  1.00  0.00              
ATOM   3807  CG2 ILE C  75       3.231  -0.553 -36.988  1.00  0.00              
ATOM   3808  CD1 ILE C  75       4.026  -2.822 -38.934  1.00  0.00              
ATOM   3809  H   ILE C  75       0.179  -3.350 -37.037  1.00  0.00              
ATOM   3810  HA  ILE C  75       2.280  -2.368 -35.117  1.00  0.00              
ATOM   3811  HB  ILE C  75       1.748  -1.683 -38.052  1.00  0.00              
ATOM   3812 1HG1 ILE C  75       4.115  -3.060 -36.811  1.00  0.00              
ATOM   3813 2HG1 ILE C  75       2.751  -3.894 -37.593  1.00  0.00              
ATOM   3814 1HG2 ILE C  75       3.803  -0.319 -37.886  1.00  0.00              
ATOM   3815 2HG2 ILE C  75       2.553   0.269 -36.767  1.00  0.00              
ATOM   3816 3HG2 ILE C  75       3.914  -0.695 -36.150  1.00  0.00              
ATOM   3817 1HD1 ILE C  75       4.664  -3.682 -39.131  1.00  0.00              
ATOM   3818 2HD1 ILE C  75       3.266  -2.749 -39.713  1.00  0.00              
ATOM   3819 3HD1 ILE C  75       4.630  -1.916 -38.932  1.00  0.00              
ATOM   3820  N   VAL C  76       1.169  -0.481 -34.281  1.00  0.00              
ATOM   3821  CA  VAL C  76       0.584   0.735 -33.737  1.00  0.00              
ATOM   3822  C   VAL C  76       1.611   1.855 -33.830  1.00  0.00              
ATOM   3823  O   VAL C  76       2.770   1.680 -33.458  1.00  0.00              
ATOM   3824  CB  VAL C  76       0.184   0.564 -32.246  1.00  0.00              
ATOM   3825  CG1 VAL C  76      -0.343   1.893 -31.693  1.00  0.00              
ATOM   3826  CG2 VAL C  76      -0.875  -0.528 -32.109  1.00  0.00              
ATOM   3827  H   VAL C  76       1.818  -1.011 -33.717  1.00  0.00              
ATOM   3828  HA  VAL C  76      -0.279   1.056 -34.321  1.00  0.00              
ATOM   3829  HB  VAL C  76       1.056   0.235 -31.681  1.00  0.00              
ATOM   3830 1HG1 VAL C  76      -0.623   1.767 -30.645  1.00  0.00              
ATOM   3831 2HG1 VAL C  76       0.433   2.654 -31.771  1.00  0.00              
ATOM   3832 3HG1 VAL C  76      -1.218   2.205 -32.264  1.00  0.00              
ATOM   3833 1HG2 VAL C  76      -1.148  -0.641 -31.059  1.00  0.00              
ATOM   3834 2HG2 VAL C  76      -1.758  -0.252 -32.686  1.00  0.00              
ATOM   3835 3HG2 VAL C  76      -0.477  -1.471 -32.482  1.00  0.00              
ATOM   3836  N   THR C  77       1.187   3.003 -34.343  1.00  0.00              
ATOM   3837  CA  THR C  77       2.082   4.141 -34.503  1.00  0.00              
ATOM   3838  C   THR C  77       1.527   5.341 -33.740  1.00  0.00              
ATOM   3839  O   THR C  77       0.404   5.784 -33.989  1.00  0.00              
ATOM   3840  CB  THR C  77       2.276   4.515 -35.983  1.00  0.00              
ATOM   3841  OG1 THR C  77       2.823   3.398 -36.695  1.00  0.00              
ATOM   3842  CG2 THR C  77       3.216   5.704 -36.114  1.00  0.00              
ATOM   3843  H   THR C  77       0.222   3.092 -34.628  1.00  0.00              
ATOM   3844  HA  THR C  77       3.057   3.906 -34.076  1.00  0.00              
ATOM   3845  HB  THR C  77       1.308   4.771 -36.414  1.00  0.00              
ATOM   3846  HG1 THR C  77       2.121   2.777 -36.902  1.00  0.00              
ATOM   3847 1HG2 THR C  77       3.339   5.955 -37.167  1.00  0.00              
ATOM   3848 2HG2 THR C  77       2.797   6.560 -35.583  1.00  0.00              
ATOM   3849 3HG2 THR C  77       4.185   5.450 -35.685  1.00  0.00              
ATOM   3850  N   THR C  78       2.315   5.850 -32.801  1.00  0.00              
ATOM   3851  CA  THR C  78       1.909   6.978 -31.978  1.00  0.00              
ATOM   3852  C   THR C  78       2.990   8.055 -32.050  1.00  0.00              
ATOM   3853  O   THR C  78       4.126   7.783 -32.447  1.00  0.00              
ATOM   3854  CB  THR C  78       1.779   6.586 -30.510  1.00  0.00              
ATOM   3855  OG1 THR C  78       3.071   6.200 -30.031  1.00  0.00              
ATOM   3856  CG2 THR C  78       0.767   5.427 -30.319  1.00  0.00              
ATOM   3857  H   THR C  78       3.226   5.439 -32.658  1.00  0.00              
ATOM   3858  HA  THR C  78       0.984   7.405 -32.367  1.00  0.00              
ATOM   3859  HB  THR C  78       1.438   7.451 -29.940  1.00  0.00              
ATOM   3860  HG1 THR C  78       3.256   5.299 -30.306  1.00  0.00              
ATOM   3861 1HG2 THR C  78       0.701   5.174 -29.261  1.00  0.00              
ATOM   3862 2HG2 THR C  78      -0.213   5.735 -30.682  1.00  0.00              
ATOM   3863 3HG2 THR C  78       1.104   4.555 -30.879  1.00  0.00              
ATOM   3864  N   LYS C  79       2.638   9.270 -31.658  1.00  0.00              
ATOM   3865  CA  LYS C  79       3.598  10.363 -31.668  1.00  0.00              
ATOM   3866  C   LYS C  79       4.633  10.090 -30.585  1.00  0.00              
ATOM   3867  O   LYS C  79       5.834  10.093 -30.846  1.00  0.00              
ATOM   3868  CB  LYS C  79       2.889  11.691 -31.385  1.00  0.00              
ATOM   3869  CG  LYS C  79       1.967  12.156 -32.503  1.00  0.00              
ATOM   3870  CD  LYS C  79       1.325  13.502 -32.172  1.00  0.00              
ATOM   3871  CE  LYS C  79       0.373  13.964 -33.285  1.00  0.00              
ATOM   3872  NZ  LYS C  79      -0.224  15.305 -33.014  1.00  0.00              
ATOM   3873  H   LYS C  79       1.695   9.447 -31.345  1.00  0.00              
ATOM   3874  HA  LYS C  79       4.106  10.398 -32.633  1.00  0.00              
ATOM   3875 1HB  LYS C  79       2.312  11.556 -30.470  1.00  0.00              
ATOM   3876 2HB  LYS C  79       3.665  12.438 -31.219  1.00  0.00              
ATOM   3877 1HG  LYS C  79       2.553  12.248 -33.418  1.00  0.00              
ATOM   3878 2HG  LYS C  79       1.188  11.406 -32.644  1.00  0.00              
ATOM   3879 1HD  LYS C  79       0.768  13.401 -31.240  1.00  0.00              
ATOM   3880 2HD  LYS C  79       2.114  14.243 -32.045  1.00  0.00              
ATOM   3881 1HE  LYS C  79       0.933  14.005 -34.219  1.00  0.00              
ATOM   3882 2HE  LYS C  79      -0.428  13.230 -33.375  1.00  0.00              
ATOM   3883 1HZ  LYS C  79      -0.840  15.559 -33.772  1.00  0.00              
ATOM   3884 2HZ  LYS C  79      -0.749  15.272 -32.151  1.00  0.00              
ATOM   3885 3HZ  LYS C  79       0.513  15.992 -32.934  1.00  0.00              
ATOM   3886  N   SER C  80       4.146   9.827 -29.376  1.00  0.00              
ATOM   3887  CA  SER C  80       4.999   9.597 -28.220  1.00  0.00              
ATOM   3888  C   SER C  80       5.931   8.381 -28.263  1.00  0.00              
ATOM   3889  O   SER C  80       7.071   8.464 -27.804  1.00  0.00              
ATOM   3890  CB  SER C  80       4.114   9.497 -26.993  1.00  0.00              
ATOM   3891  OG  SER C  80       3.446  10.700 -26.728  1.00  0.00              
ATOM   3892  H   SER C  80       3.143   9.788 -29.263  1.00  0.00              
ATOM   3893  HA  SER C  80       5.641  10.446 -27.980  1.00  0.00              
ATOM   3894 1HB  SER C  80       3.378   8.711 -27.157  1.00  0.00              
ATOM   3895 2HB  SER C  80       4.735   9.240 -26.135  1.00  0.00              
ATOM   3896  HG  SER C  80       2.682  10.775 -27.305  1.00  0.00              
ATOM   3897  N   GLY C  81       5.458   7.259 -28.800  1.00  0.00              
ATOM   3898  CA  GLY C  81       6.320   6.092 -28.899  1.00  0.00              
ATOM   3899  C   GLY C  81       6.810   5.694 -30.277  1.00  0.00              
ATOM   3900  O   GLY C  81       7.617   4.777 -30.398  1.00  0.00              
ATOM   3901  H   GLY C  81       4.509   7.201 -29.141  1.00  0.00              
ATOM   3902 1HA  GLY C  81       7.218   6.260 -28.305  1.00  0.00              
ATOM   3903 2HA  GLY C  81       5.789   5.222 -28.514  1.00  0.00              
ATOM   3904  N   GLY C  82       6.325   6.358 -31.319  1.00  0.00              
ATOM   3905  CA  GLY C  82       6.722   5.990 -32.669  1.00  0.00              
ATOM   3906  C   GLY C  82       6.055   4.747 -33.239  1.00  0.00              
ATOM   3907  O   GLY C  82       4.965   4.354 -32.816  1.00  0.00              
ATOM   3908  H   GLY C  82       5.677   7.122 -31.188  1.00  0.00              
ATOM   3909 1HA  GLY C  82       6.484   6.810 -33.346  1.00  0.00              
ATOM   3910 2HA  GLY C  82       7.795   5.804 -32.687  1.00  0.00              
ATOM   3911  N   ARG C  83       6.717   4.128 -34.214  1.00  0.00              
ATOM   3912  CA  ARG C  83       6.212   2.913 -34.839  1.00  0.00              
ATOM   3913  C   ARG C  83       6.459   1.688 -33.972  1.00  0.00              
ATOM   3914  O   ARG C  83       7.590   1.427 -33.560  1.00  0.00              
ATOM   3915  CB  ARG C  83       6.769   2.719 -36.242  1.00  0.00              
ATOM   3916  CG  ARG C  83       6.105   1.612 -37.046  1.00  0.00              
ATOM   3917  CD  ARG C  83       6.541   1.539 -38.464  1.00  0.00              
ATOM   3918  NE  ARG C  83       7.906   1.073 -38.651  1.00  0.00              
ATOM   3919  CZ  ARG C  83       8.551   1.052 -39.833  1.00  0.00              
ATOM   3920  NH1 ARG C  83       7.952   1.432 -40.939  1.00  0.00              
ATOM   3921  NH2 ARG C  83       9.799   0.615 -39.856  1.00  0.00              
ATOM   3922  H   ARG C  83       7.596   4.514 -34.528  1.00  0.00              
ATOM   3923  HA  ARG C  83       5.131   2.984 -34.964  1.00  0.00              
ATOM   3924 1HB  ARG C  83       6.648   3.665 -36.766  1.00  0.00              
ATOM   3925 2HB  ARG C  83       7.830   2.496 -36.133  1.00  0.00              
ATOM   3926 1HG  ARG C  83       6.334   0.655 -36.575  1.00  0.00              
ATOM   3927 2HG  ARG C  83       5.027   1.774 -37.033  1.00  0.00              
ATOM   3928 1HD  ARG C  83       5.886   0.854 -39.001  1.00  0.00              
ATOM   3929 2HD  ARG C  83       6.472   2.532 -38.907  1.00  0.00              
ATOM   3930  HE  ARG C  83       8.562   0.709 -37.973  1.00  0.00              
ATOM   3931 1HH1 ARG C  83       6.992   1.747 -40.908  1.00  0.00              
ATOM   3932 2HH1 ARG C  83       8.453   1.410 -41.816  1.00  0.00              
ATOM   3933 1HH2 ARG C  83      10.239   0.309 -38.999  1.00  0.00              
ATOM   3934 2HH2 ARG C  83      10.305   0.588 -40.728  1.00  0.00              
ATOM   3935  N   GLY C  84       5.398   0.933 -33.707  1.00  0.00              
ATOM   3936  CA  GLY C  84       5.534  -0.243 -32.871  1.00  0.00              
ATOM   3937  C   GLY C  84       5.581  -1.554 -33.629  1.00  0.00              
ATOM   3938  O   GLY C  84       5.779  -1.586 -34.842  1.00  0.00              
ATOM   3939  H   GLY C  84       4.490   1.167 -34.083  1.00  0.00              
ATOM   3940 1HA  GLY C  84       6.457  -0.167 -32.297  1.00  0.00              
ATOM   3941 2HA  GLY C  84       4.686  -0.294 -32.188  1.00  0.00              
ATOM   3942  N   THR C  85       5.387  -2.642 -32.891  1.00  0.00              
ATOM   3943  CA  THR C  85       5.374  -3.989 -33.447  1.00  0.00              
ATOM   3944  C   THR C  85       4.434  -4.855 -32.616  1.00  0.00              
ATOM   3945  O   THR C  85       3.703  -4.351 -31.766  1.00  0.00              
ATOM   3946  CB  THR C  85       6.777  -4.624 -33.468  1.00  0.00              
ATOM   3947  OG1 THR C  85       6.741  -5.847 -34.216  1.00  0.00              
ATOM   3948  CG2 THR C  85       7.254  -4.913 -32.053  1.00  0.00              
ATOM   3949  H   THR C  85       5.244  -2.518 -31.899  1.00  0.00              
ATOM   3950  HA  THR C  85       4.993  -3.963 -34.468  1.00  0.00              
ATOM   3951  HB  THR C  85       7.471  -3.934 -33.950  1.00  0.00              
ATOM   3952  HG1 THR C  85       6.772  -5.647 -35.155  1.00  0.00              
ATOM   3953 1HG2 THR C  85       8.247  -5.360 -32.089  1.00  0.00              
ATOM   3954 2HG2 THR C  85       7.294  -3.984 -31.486  1.00  0.00              
ATOM   3955 3HG2 THR C  85       6.563  -5.603 -31.571  1.00  0.00              
ATOM   3956  N   SER C  86       4.443  -6.158 -32.873  1.00  0.00              
ATOM   3957  CA  SER C  86       3.560  -7.057 -32.147  1.00  0.00              
ATOM   3958  C   SER C  86       4.232  -8.408 -31.919  1.00  0.00              
ATOM   3959  O   SER C  86       5.105  -8.820 -32.687  1.00  0.00              
ATOM   3960  CB  SER C  86       2.231  -7.257 -32.887  1.00  0.00              
ATOM   3961  OG  SER C  86       2.420  -7.893 -34.131  1.00  0.00              
ATOM   3962  H   SER C  86       5.062  -6.538 -33.575  1.00  0.00              
ATOM   3963  HA  SER C  86       3.209  -6.647 -31.198  1.00  0.00              
ATOM   3964 1HB  SER C  86       1.578  -7.869 -32.266  1.00  0.00              
ATOM   3965 2HB  SER C  86       1.772  -6.282 -33.048  1.00  0.00              
ATOM   3966  HG  SER C  86       2.519  -8.838 -33.995  1.00  0.00              
ATOM   3967  N   THR C  87       3.813  -9.085 -30.859  1.00  0.00              
ATOM   3968  CA  THR C  87       4.256 -10.444 -30.587  1.00  0.00              
ATOM   3969  C   THR C  87       3.201 -11.417 -31.103  1.00  0.00              
ATOM   3970  O   THR C  87       3.453 -12.609 -31.234  1.00  0.00              
ATOM   3971  CB  THR C  87       4.497 -10.686 -29.086  1.00  0.00              
ATOM   3972  OG1 THR C  87       3.273 -10.494 -28.365  1.00  0.00              
ATOM   3973  CG2 THR C  87       5.551  -9.727 -28.553  1.00  0.00              
ATOM   3974  H   THR C  87       3.166  -8.643 -30.221  1.00  0.00              
ATOM   3975  HA  THR C  87       5.186 -10.642 -31.121  1.00  0.00              
ATOM   3976  HB  THR C  87       4.836 -11.712 -28.942  1.00  0.00              
ATOM   3977  HG1 THR C  87       3.470 -10.334 -27.439  1.00  0.00              
ATOM   3978 1HG2 THR C  87       5.708  -9.914 -27.491  1.00  0.00              
ATOM   3979 2HG2 THR C  87       6.486  -9.879 -29.092  1.00  0.00              
ATOM   3980 3HG2 THR C  87       5.213  -8.701 -28.695  1.00  0.00              
ATOM   3981  N   VAL C  88       2.007 -10.901 -31.371  1.00  0.00              
ATOM   3982  CA  VAL C  88       0.924 -11.729 -31.879  1.00  0.00              
ATOM   3983  C   VAL C  88       0.519 -11.277 -33.266  1.00  0.00              
ATOM   3984  O   VAL C  88       0.952 -10.233 -33.747  1.00  0.00              
ATOM   3985  CB  VAL C  88      -0.307 -11.691 -30.955  1.00  0.00              
ATOM   3986  CG1 VAL C  88       0.047 -12.222 -29.574  1.00  0.00              
ATOM   3987  CG2 VAL C  88      -0.856 -10.276 -30.855  1.00  0.00              
ATOM   3988  H   VAL C  88       1.844  -9.916 -31.219  1.00  0.00              
ATOM   3989  HA  VAL C  88       1.238 -12.767 -31.993  1.00  0.00              
ATOM   3990  HB  VAL C  88      -1.095 -12.306 -31.389  1.00  0.00              
ATOM   3991 1HG1 VAL C  88      -0.835 -12.189 -28.933  1.00  0.00              
ATOM   3992 2HG1 VAL C  88       0.395 -13.252 -29.658  1.00  0.00              
ATOM   3993 3HG1 VAL C  88       0.834 -11.607 -29.138  1.00  0.00              
ATOM   3994 1HG2 VAL C  88      -1.726 -10.268 -30.199  1.00  0.00              
ATOM   3995 2HG2 VAL C  88      -0.088  -9.617 -30.449  1.00  0.00              
ATOM   3996 3HG2 VAL C  88      -1.147  -9.928 -31.846  1.00  0.00              
ATOM   3997  N   SER C  89      -0.331 -12.063 -33.904  1.00  0.00              
ATOM   3998  CA  SER C  89      -0.725 -11.780 -35.264  1.00  0.00              
ATOM   3999  C   SER C  89      -2.214 -11.998 -35.432  1.00  0.00              
ATOM   4000  O   SER C  89      -2.845 -12.715 -34.656  1.00  0.00              
ATOM   4001  CB  SER C  89       0.050 -12.688 -36.219  1.00  0.00              
ATOM   4002  OG  SER C  89      -0.293 -14.043 -35.981  1.00  0.00              
ATOM   4003  H   SER C  89      -0.715 -12.873 -33.439  1.00  0.00              
ATOM   4004  HA  SER C  89      -0.444 -10.780 -35.598  1.00  0.00              
ATOM   4005 1HB  SER C  89      -0.200 -12.413 -37.242  1.00  0.00              
ATOM   4006 2HB  SER C  89       1.117 -12.539 -36.053  1.00  0.00              
ATOM   4007  HG  SER C  89       0.391 -14.614 -36.337  1.00  0.00              
ATOM   4008  N   PHE C  90      -2.776 -11.359 -36.445  1.00  0.00              
ATOM   4009  CA  PHE C  90      -4.192 -11.493 -36.730  1.00  0.00              
ATOM   4010  C   PHE C  90      -4.338 -12.200 -38.072  1.00  0.00              
ATOM   4011  O   PHE C  90      -3.801 -11.740 -39.070  1.00  0.00              
ATOM   4012  CB  PHE C  90      -4.854 -10.119 -36.815  1.00  0.00              
ATOM   4013  CG  PHE C  90      -6.300 -10.186 -37.173  1.00  0.00              
ATOM   4014  CD1 PHE C  90      -7.244 -10.543 -36.222  1.00  0.00              
ATOM   4015  CD2 PHE C  90      -6.715  -9.965 -38.483  1.00  0.00              
ATOM   4016  CE1 PHE C  90      -8.588 -10.684 -36.563  1.00  0.00              
ATOM   4017  CE2 PHE C  90      -8.055 -10.103 -38.838  1.00  0.00              
ATOM   4018  CZ  PHE C  90      -8.997 -10.466 -37.868  1.00  0.00              
ATOM   4019  H   PHE C  90      -2.210 -10.765 -37.035  1.00  0.00              
ATOM   4020  HA  PHE C  90      -4.667 -12.105 -35.962  1.00  0.00              
ATOM   4021 1HB  PHE C  90      -4.788  -9.611 -35.855  1.00  0.00              
ATOM   4022 2HB  PHE C  90      -4.365  -9.515 -37.579  1.00  0.00              
ATOM   4023  HD1 PHE C  90      -6.926 -10.714 -35.194  1.00  0.00              
ATOM   4024  HD2 PHE C  90      -5.977  -9.681 -39.236  1.00  0.00              
ATOM   4025  HE1 PHE C  90      -9.315 -10.967 -35.801  1.00  0.00              
ATOM   4026  HE2 PHE C  90      -8.372  -9.928 -39.866  1.00  0.00              
ATOM   4027  HZ  PHE C  90     -10.047 -10.580 -38.137  1.00  0.00              
ATOM   4028  N   LYS C  91      -5.070 -13.307 -38.090  1.00  0.00              
ATOM   4029  CA  LYS C  91      -5.279 -14.050 -39.324  1.00  0.00              
ATOM   4030  C   LYS C  91      -6.542 -13.560 -40.014  1.00  0.00              
ATOM   4031  O   LYS C  91      -7.651 -13.759 -39.526  1.00  0.00              
ATOM   4032  CB  LYS C  91      -5.370 -15.552 -39.048  1.00  0.00              
ATOM   4033  CG  LYS C  91      -5.528 -16.412 -40.294  1.00  0.00              
ATOM   4034  CD  LYS C  91      -5.624 -17.889 -39.939  1.00  0.00              
ATOM   4035  CE  LYS C  91      -5.717 -18.754 -41.187  1.00  0.00              
ATOM   4036  NZ  LYS C  91      -5.827 -20.200 -40.854  1.00  0.00              
ATOM   4037  H   LYS C  91      -5.492 -13.643 -37.236  1.00  0.00              
ATOM   4038  HA  LYS C  91      -4.446 -13.875 -40.006  1.00  0.00              
ATOM   4039 1HB  LYS C  91      -4.456 -15.836 -38.525  1.00  0.00              
ATOM   4040 2HB  LYS C  91      -6.226 -15.705 -38.391  1.00  0.00              
ATOM   4041 1HG  LYS C  91      -6.435 -16.104 -40.815  1.00  0.00              
ATOM   4042 2HG  LYS C  91      -4.666 -16.248 -40.941  1.00  0.00              
ATOM   4043 1HD  LYS C  91      -4.736 -18.167 -39.369  1.00  0.00              
ATOM   4044 2HD  LYS C  91      -6.511 -18.041 -39.325  1.00  0.00              
ATOM   4045 1HE  LYS C  91      -6.595 -18.445 -41.752  1.00  0.00              
ATOM   4046 2HE  LYS C  91      -4.824 -18.586 -41.787  1.00  0.00              
ATOM   4047 1HZ  LYS C  91      -5.886 -20.738 -41.707  1.00  0.00              
ATOM   4048 2HZ  LYS C  91      -5.011 -20.489 -40.331  1.00  0.00              
ATOM   4049 3HZ  LYS C  91      -6.656 -20.356 -40.299  1.00  0.00              
ATOM   4050  N   LEU C  92      -6.363 -12.903 -41.153  1.00  0.00              
ATOM   4051  CA  LEU C  92      -7.496 -12.438 -41.939  1.00  0.00              
ATOM   4052  C   LEU C  92      -8.153 -13.613 -42.664  1.00  0.00              
ATOM   4053  O   LEU C  92      -7.481 -14.376 -43.355  1.00  0.00              
ATOM   4054  CB  LEU C  92      -7.047 -11.365 -42.940  1.00  0.00              
ATOM   4055  CG  LEU C  92      -8.181 -10.663 -43.697  1.00  0.00              
ATOM   4056  CD1 LEU C  92      -8.992  -9.801 -42.739  1.00  0.00              
ATOM   4057  CD2 LEU C  92      -7.597  -9.818 -44.819  1.00  0.00              
ATOM   4058  H   LEU C  92      -5.427 -12.722 -41.484  1.00  0.00              
ATOM   4059  HA  LEU C  92      -8.248 -12.010 -41.278  1.00  0.00              
ATOM   4060 1HB  LEU C  92      -6.570 -10.670 -42.252  1.00  0.00              
ATOM   4061 2HB  LEU C  92      -6.305 -11.750 -43.638  1.00  0.00              
ATOM   4062  HG  LEU C  92      -8.798 -11.440 -44.150  1.00  0.00              
ATOM   4063 1HD1 LEU C  92      -9.796  -9.307 -43.286  1.00  0.00              
ATOM   4064 2HD1 LEU C  92      -9.420 -10.430 -41.957  1.00  0.00              
ATOM   4065 3HD1 LEU C  92      -8.345  -9.051 -42.288  1.00  0.00              
ATOM   4066 1HD2 LEU C  92      -8.404  -9.320 -45.357  1.00  0.00              
ATOM   4067 2HD2 LEU C  92      -6.923  -9.070 -44.400  1.00  0.00              
ATOM   4068 3HD2 LEU C  92      -7.044 -10.458 -45.507  1.00  0.00              
ATOM   4069  N   LEU C  93      -9.463 -13.761 -42.492  1.00  0.00              
ATOM   4070  CA  LEU C  93     -10.182 -14.890 -43.077  1.00  0.00              
ATOM   4071  C   LEU C  93     -10.974 -14.492 -44.322  1.00  0.00              
ATOM   4072  O   LEU C  93     -11.113 -13.308 -44.637  1.00  0.00              
ATOM   4073  CB  LEU C  93     -11.118 -15.510 -42.031  1.00  0.00              
ATOM   4074  CG  LEU C  93     -10.445 -15.927 -40.718  1.00  0.00              
ATOM   4075  CD1 LEU C  93     -11.485 -16.476 -39.750  1.00  0.00              
ATOM   4076  CD2 LEU C  93      -9.372 -16.965 -41.002  1.00  0.00              
ATOM   4077  H   LEU C  93      -9.974 -13.082 -41.946  1.00  0.00              
ATOM   4078  HA  LEU C  93      -9.469 -15.645 -43.409  1.00  0.00              
ATOM   4079 1HB  LEU C  93     -11.779 -14.661 -41.861  1.00  0.00              
ATOM   4080 2HB  LEU C  93     -11.692 -16.339 -42.446  1.00  0.00              
ATOM   4081  HG  LEU C  93      -9.955 -15.042 -40.311  1.00  0.00              
ATOM   4082 1HD1 LEU C  93     -10.998 -16.769 -38.820  1.00  0.00              
ATOM   4083 2HD1 LEU C  93     -12.230 -15.709 -39.542  1.00  0.00              
ATOM   4084 3HD1 LEU C  93     -11.971 -17.345 -40.194  1.00  0.00              
ATOM   4085 1HD2 LEU C  93      -8.894 -17.259 -40.068  1.00  0.00              
ATOM   4086 2HD2 LEU C  93      -9.825 -17.840 -41.471  1.00  0.00              
ATOM   4087 3HD2 LEU C  93      -8.624 -16.541 -41.674  1.00  0.00              
ATOM   4088  N   LYS C  94     -11.494 -15.494 -45.025  1.00  0.00              
ATOM   4089  CA  LYS C  94     -12.336 -15.262 -46.192  1.00  0.00              
ATOM   4090  C   LYS C  94     -13.803 -15.449 -45.797  1.00  0.00              
ATOM   4091  O   LYS C  94     -14.176 -16.482 -45.239  1.00  0.00              
ATOM   4092  CB  LYS C  94     -11.959 -16.204 -47.336  1.00  0.00              
ATOM   4093  CG  LYS C  94     -12.751 -15.985 -48.618  1.00  0.00              
ATOM   4094  CD  LYS C  94     -12.343 -16.978 -49.697  1.00  0.00              
ATOM   4095  CE  LYS C  94     -13.149 -16.775 -50.970  1.00  0.00              
ATOM   4096  NZ  LYS C  94     -12.748 -17.728 -52.041  1.00  0.00              
ATOM   4097  H   LYS C  94     -11.297 -16.443 -44.741  1.00  0.00              
ATOM   4098  HA  LYS C  94     -12.213 -14.235 -46.537  1.00  0.00              
ATOM   4099 1HB  LYS C  94     -10.897 -16.054 -47.535  1.00  0.00              
ATOM   4100 2HB  LYS C  94     -12.119 -17.221 -46.979  1.00  0.00              
ATOM   4101 1HG  LYS C  94     -13.811 -16.107 -48.394  1.00  0.00              
ATOM   4102 2HG  LYS C  94     -12.568 -14.971 -48.970  1.00  0.00              
ATOM   4103 1HD  LYS C  94     -11.282 -16.840 -49.911  1.00  0.00              
ATOM   4104 2HD  LYS C  94     -12.507 -17.987 -49.320  1.00  0.00              
ATOM   4105 1HE  LYS C  94     -14.203 -16.917 -50.735  1.00  0.00              
ATOM   4106 2HE  LYS C  94     -12.990 -15.753 -51.316  1.00  0.00              
ATOM   4107 1HZ  LYS C  94     -13.305 -17.561 -52.867  1.00  0.00              
ATOM   4108 2HZ  LYS C  94     -11.771 -17.596 -52.262  1.00  0.00              
ATOM   4109 3HZ  LYS C  94     -12.897 -18.674 -51.722  1.00  0.00              
ATOM   4110  N   PRO C  95     -14.651 -14.443 -46.071  1.00  0.00              
ATOM   4111  CA  PRO C  95     -16.091 -14.497 -45.794  1.00  0.00              
ATOM   4112  C   PRO C  95     -16.812 -15.672 -46.454  1.00  0.00              
ATOM   4113  O   PRO C  95     -17.720 -15.420 -47.276  1.00  0.00              
ATOM   4114  OXT PRO C  95     -16.501 -16.797 -46.178  1.00  0.00              
ATOM   4115  CB  PRO C  95     -16.606 -13.155 -46.323  1.00  0.00              
ATOM   4116  CG  PRO C  95     -15.416 -12.259 -46.284  1.00  0.00              
ATOM   4117  CD  PRO C  95     -14.245 -13.135 -46.641  1.00  0.00              
ATOM   4118  HA  PRO C  95     -16.314 -14.635 -44.725  1.00  0.00              
ATOM   4119 1HB  PRO C  95     -17.000 -13.250 -47.346  1.00  0.00              
ATOM   4120 2HB  PRO C  95     -17.422 -12.761 -45.699  1.00  0.00              
ATOM   4121 1HG  PRO C  95     -15.520 -11.428 -46.998  1.00  0.00              
ATOM   4122 2HG  PRO C  95     -15.286 -11.812 -45.287  1.00  0.00              
ATOM   4123 1HD  PRO C  95     -14.085 -13.194 -47.728  1.00  0.00              
ATOM   4124 2HD  PRO C  95     -13.305 -12.773 -46.197  1.00  0.00              
TER                                                                             
# All scores below are weighted scores, not raw scores.
#BEGIN_POSE_ENERGIES_TABLE 024.d16_v11.1_1_11dG_RalA2andSec5_0010_0001.pdb
label fa_atr fa_rep fa_sol fa_intra_rep pro_close fa_pair hbond_sr_bb hbond_lr_bb hbond_bb_sc hbond_sc dslf_ss_dst dslf_cs_ang dslf_ss_dih dslf_ca_dih rama omega fa_dun p_aa_pp ref total
weights 0.8 0.44 0.65 0.004 1 0.49 0.585 1.17 1.17 1.1 0.5 2 5 5 0.2 0.5 0.56 0.32 1 NA
pose -1010 97.1221 500.907 2.11404 0.737912 -25.711 -51.7718 -113.172 -35.0538 -25.4491 0 0 0 0 -11.5446 12.4344 163.217 -26.7475 -57.65 -580.567
SER_p:NtermProteinFull_1 -0.604474 0.14338 0.601057 0.00144488 0 0.000388362 0 0 0 0 0 0 0 0 0 0.0122648 0.159073 0 -0.37 -0.0568658
LEU_2 -3.10208 0.591242 1.71116 0.00878846 0 0 0 0 0 0 0 0 0 0 -0.276526 0.00686987 1.67133 -0.0646904 -0.1 0.446091
ALA_3 -2.47925 0.130203 1.46918 0.000950196 0 0 0 0 0 0 0 0 0 0 -0.330856 0.00773803 0 -0.101098 0.16 -1.14312
TRP_4 -4.45377 0.847551 2.47891 0.0221671 0 0 0 0 -0.36115 0 0 0 0 0 0.0202502 0.000367892 1.34497 0.0233047 0.91 0.832598
HIS_5 -6.26681 0.232211 3.24013 0.00319992 0 0.0661095 0 0 0 -0.317464 0 0 0 0 -0.0291615 0.0693969 0.911687 -0.0120085 0.56 -1.5427
ARG_6 -3.76837 0.141297 2.09885 0.00949834 0 -0.350212 0 0 -0.724252 0 0 0 0 0 0.171434 0.0139994 1.2325 0.152946 -0.98 -2.00231
VAL_7 -4.24019 0.513315 1.30915 0.0125393 0 0 0 0 0 0 0 0 0 0 -0.206441 0.0889731 0.0957831 -0.189504 0.29 -2.32638
ILE_8 -5.15143 0.748558 1.55956 0.0187543 0 0 0 0 0 0 0 0 0 0 -0.186246 0.0996844 0.280875 -0.364611 0.24 -2.75486
MET_9 -4.8671 0.22356 1.92255 0.00407356 0 0 0 0 0 0 0 0 0 0 -0.0712541 0.0138347 0.999259 0.0568656 -0.34 -2.05821
VAL_10 -4.39459 0.62671 1.23295 0.0131663 0 0 0 0 0 0 0 0 0 0 -0.136637 0.0420237 0.0974227 -0.19761 0.29 -2.42657
GLY_11 -2.40034 0.211478 1.31142 0.000204189 0 0 0 0 -0.796391 0 0 0 0 0 0.243662 0.00763024 0 -0.802263 -0.17 -2.3946
SER_12 -2.29992 0.214016 1.70592 0.00136399 0 -0.0896755 0 0 0 0 0 0 0 0 -0.219241 6.62836e-05 0.103267 -0.266656 -0.37 -1.22086
GLY_13 -0.952942 0.0653355 0.714492 1.62206e-05 0 0 0 0 0 0 0 0 0 0 0.00342175 0.000736489 0 0.317947 -0.17 -0.0209928
GLY_14 -0.916405 0.0512283 0.746757 1.7232e-05 0 0 0 0 -0.50101 0 0 0 0 0 -0.391124 0.01429 0 -0.788608 -0.17 -1.95485
VAL_15 -4.38511 0.470425 1.97181 0.0130569 0 0 0 0 -0.820876 0 0 0 0 0 0.0379255 0.000970725 0.219291 0.230013 0.29 -1.9725
GLY_16 -2.35155 0.324019 1.28614 3.63167e-05 0 0 0 0 0 0 0 0 0 0 -0.0091646 0.0694128 0 -0.808888 -0.17 -1.66
LYS_17 -5.66317 0.475968 3.58885 0.00759927 0 -0.0541316 0 0 -0.796391 0 0 0 0 0 -0.0169081 0.00756151 2.33181 -0.0547714 -0.65 -0.82357
SER_18 -2.86027 0.310169 2.05091 0.00108411 0 -0.288162 0 0 0 -0.44438 0 0 0 0 -0.211903 0.000307536 0.648401 0.0167169 -0.37 -1.14713
ALA_19 -3.15836 0.413589 1.28211 0.000761581 0 0 0 0 0 0 0 0 0 0 -0.11283 0.00442186 0 -0.128157 0.16 -1.53847
LEU_20 -5.56146 0.329334 2.02689 0.00482332 0 0 0 0 0 0 0 0 0 0 -0.103716 2.78381e-06 0.336343 -0.115326 -0.1 -3.1831
THR_21 -4.69689 0.349611 2.2823 0.0106662 0 -0.114803 0 0 0 0 0 0 0 0 -0.0362659 0.000499801 0.0762435 0.100836 -0.27 -2.2978
LEU_22 -5.06372 0.3454 2.4928 0.00763731 0 0 0 0 0 0 0 0 0 0 -0.138399 0.157923 0.116982 -0.0962559 -0.1 -2.27763
GLN_23 -6.3695 0.351784 4.09189 0.0102109 0 -0.170095 0 0 -0.576835 0 0 0 0 0 -0.137607 0.00454499 2.55473 -0.10519 -0.97 -1.31607
PHE_24 -6.58395 0.455982 2.0112 0.0243853 0 0 0 0 -0.396228 0 0 0 0 0 0.0342931 0.053267 0.206027 -0.0414349 0.63 -3.60646
MET_25 -5.72462 0.777058 2.34477 0.0045986 0 0 0 0 -0.611323 0 0 0 0 0 -0.0298745 0.0542017 1.26971 -0.0438901 -0.34 -2.29936
TRP_26 -7.40516 0.860006 3.71348 0.0233141 0 0 0 0 0 0 0 0 0 0 0.0309161 0.141739 1.00043 0.105475 0.91 -0.619801
ASP_27 -2.79071 0.257639 2.28549 0.00534101 0 -0.681533 0 0 0 -0.00132256 0 0 0 0 -0.120576 0.000573062 0.644582 -0.246467 -0.67 -1.31699
GLU_28 -4.06741 0.450962 2.90482 0.0059092 0 -0.505601 0 0 0 -1.02009 0 0 0 0 0.0173329 0.0100681 1.40148 0.0952 -0.81 -1.51733
PHE_29 -4.15447 0.251253 1.08947 0.0260536 0 0 0 0 0 0 0 0 0 0 0.117765 0.0467117 0.291728 -0.0965537 0.63 -1.79804
VAL_30 -1.84668 0.0673226 0.746874 0.0112095 0 0 0 0 0 0 0 0 0 0 -0.141992 0.0636275 0.11683 -0.198846 0.29 -0.891654
GLU_31 -0.827712 0.0117435 0.467113 0.00578039 0 -0.334788 0 0 0 0 0 0 0 0 0.066562 0.00518092 1.06449 0.0865765 -0.81 -0.265054
ASP_32 -1.73982 0.0831565 1.21251 0.00502337 0 -0.0246201 0 0 -0.14037 0 0 0 0 0 0.159175 0.0177772 0.588706 0.259012 -0.67 -0.249454
TYR_33 -1.85736 0.178415 0.715888 0.0257384 0 0 0 0 -0.14037 0 0 0 0 0 0.0498644 0.00260465 0.814767 -0.155784 0.51 0.143767
GLU_34 -1.55464 0.144261 1.12168 0.00431031 0.000172408 -0.119478 0 0 0 0 0 0 0 0 0.303395 0.00324612 1.07859 0.108528 -0.81 0.280066
PRO_35 -1.46296 0.198627 0.50529 0.000928744 0.0512811 0 0 0 0 0 0 0 0 0 -0.244802 0.00290768 0.148827 -0.55346 0.02 -1.33336
THR_36 -3.40581 0.314496 2.47788 0.0168564 0 -0.238936 0 0 0 -0.685104 0 0 0 0 -0.0335071 0.308869 0.323544 -0.0247805 -0.27 -1.2165
GLN_37 -1.63297 0.108488 0.925318 0.00418662 0 -0.154097 0 0 0 0 0 0 0 0 0.163706 0.192553 1.16906 -0.0853424 -0.97 -0.279102
ALA_38 -3.06184 0.198691 2.01467 0.000985788 0 0 0 0 0 0 0 0 0 0 0.766567 0.0035377 0 -0.0196494 0.16 0.0629557
ASP_39 -5.14749 0.433555 3.87766 0.00276373 0 -0.403621 0 0 0 -1.12156 0 0 0 0 0.176456 0.00443042 1.19345 0.333882 -0.67 -1.32048
ILE_40 -3.42341 0.397072 1.78073 0.0193863 0 0 0 0 0 0 0 0 0 0 -0.167103 0.0978609 0.161099 -0.35186 0.24 -1.24622
TYR_41 -5.67283 0.647027 2.00314 0.0237875 0 0 0 0 0 0 0 0 0 0 -0.14979 0.0417836 0.167304 -0.209381 0.51 -2.63897
MET_42 -3.31667 0.274401 1.66824 0.00880217 0 0 0 0 0 0 0 0 0 0 0.0880684 0.149001 2.05543 -0.0696878 -0.34 0.517586
LYS_43 -4.2191 0.379094 2.64357 0.00673695 0 -0.371113 0 0 -1.00755 0 0 0 0 0 0.121725 0.0355003 0.697518 0.137193 -0.65 -2.22643
LYS_44 -2.07362 0.0828545 1.12645 0.00323275 0 -0.164083 0 0 0 0 0 0 0 0 -0.149281 0.000794883 0.886405 -0.0452915 -0.65 -0.982537
VAL_45 -3.73164 0.447969 1.2715 0.0121892 0 0 0 0 0 0 0 0 0 0 -0.114359 0.00924377 0.0425119 -0.229459 0.29 -2.00205
VAL_46 -2.60377 0.1782 0.848629 0.0111913 0 0 0 0 0 0 0 0 0 0 -0.147953 0.0403006 0.00758878 -0.314134 0.29 -1.68994
LEU_47 -5.42463 0.478003 2.48939 0.0107748 0 0 0 0 0 0 0 0 0 0 0.0190051 0.010729 0.37838 -0.0967625 -0.1 -2.23511
ASP_48 -2.83787 0.2924 2.4795 0.00420543 0 -0.465604 0 0 0 -1.03123 0 0 0 0 -0.119336 5.09254e-05 0.628656 -0.274006 -0.67 -1.99323
GLY_49 -1.1143 0.258685 0.499485 1.0972e-05 0 0 0 0 0 0 0 0 0 0 -0.32096 0.0147428 0 -0.789001 -0.17 -1.62134
GLU_50 -3.09413 0.199323 1.70823 0.008041 0 -0.214173 0 0 0 0 0 0 0 0 0.0238827 0.00917694 0.903806 0.0863433 -0.81 -1.17949
GLU_51 -2.65963 0.142188 1.25215 0.00610955 0 -0.167842 0 0 0 0 0 0 0 0 -0.138105 0.00147684 0.801036 0.0612916 -0.81 -1.51132
VAL_52 -4.74549 0.430427 2.07739 0.0136312 0 0 0 0 0 0 0 0 0 0 0.103241 0.00675471 0.0345981 -0.0460698 0.29 -1.83553
SER_53 -4.22878 0.542307 2.27863 0.000725956 0 0.0635488 0 0 0 0 0 0 0 0 0.0117925 0.0207868 0.46703 0.116753 -0.37 -1.09721
ILE_54 -4.58551 0.329714 1.14649 0.0264781 0 0 0 0 0 0 0 0 0 0 -0.122427 0.00166107 1.24268 -0.301522 0.24 -2.02243
ASP_55 -3.90728 0.184541 2.6537 0.00519706 0 -0.149973 0 0 0 0 0 0 0 0 0.137932 0.0239538 1.02586 0.373896 -0.67 -0.322166
ILE_56 -4.97467 0.336347 1.51639 0.017562 0 0 0 0 0 0 0 0 0 0 -0.192573 1.2547e-05 0.196422 -0.392488 0.24 -3.253
HIS_D_57 -5.21437 0.398358 2.42511 0.00261812 0 -0.135281 0 0 0 0 0 0 0 0 -0.00525117 0.0751596 1.44162 0.048329 0.56 -0.40371
ASP_58 -5.00656 0.250659 3.74979 0.00753818 0 -0.522322 0 0 0 -0.44438 0 0 0 0 -0.161831 0.0232757 0.246 -0.208964 -0.67 -2.7368
THR_59 -3.59231 0.425256 2.00078 0.00487169 0 0.00280869 0 0 0 0 0 0 0 0 -0.165023 0.0170393 0.0160347 -0.300027 -0.27 -1.86056
ALA_60 -2.61425 0.256532 1.68628 0.000987069 0 0 0 0 -0.963699 0 0 0 0 0 -0.240274 0.0359119 0 0.0516904 0.16 -1.62682
GLY_61 -1.77234 0.0815784 1.31108 1.45767e-05 0 0 0 0 -0.00318331 0 0 0 0 0 0.0276021 0.000280277 0 0.26615 -0.17 -0.258818
GLN_62 -2.30583 0.265007 1.61871 0.00481552 0 -0.112926 0 0 -0.0435361 0 0 0 0 0 -0.179027 0.0258835 0.877309 0.147784 -0.97 -0.671815
ASN_63 -1.41873 0.267964 1.21644 0.00634156 0 -0.237262 0 0 0 -0.0365315 0 0 0 0 -0.180812 0.173554 0.77066 -0.363359 -0.89 -0.691734
GLN_64 -1.29909 0.207494 0.651134 0.00531328 0 -0.0800128 0 0 0 0 0 0 0 0 -0.248501 0.067955 0.812084 -0.0535055 -0.97 -0.907134
HIS_65 -3.04842 0.421129 1.39177 0.00231008 0 -0.0984687 0 0 0 0 0 0 0 0 -0.0717942 0.00513919 0.51328 0.037784 0.56 -0.287271
ALA_66 -2.1276 0.188073 1.2496 0.00056108 0 0 0 0 0 0 0 0 0 0 1.13873 0.00560983 0 -0.170776 0.16 0.444205
SER_67 -2.29997 0.109132 1.48656 0.00119913 0 -0.0181027 0 0 -0.0286812 0 0 0 0 0 -0.165791 0.00108977 0.48501 0.0655223 -0.37 -0.73403
MET_68 -4.04778 0.4035 1.82303 0.00309293 0 0 0 0 -0.0286812 0 0 0 0 0 -0.0378143 0.221386 0.934213 -0.056439 -0.34 -1.1255
ARG_69 -7.4534 0.523534 4.81959 0.0114515 0 -0.273783 0 0 -1.01042 -0.0819754 0 0 0 0 0.0492542 0.0190145 3.45062 -0.0858926 -0.98 -1.012
ASP_70 -4.89339 0.333917 3.25454 0.00343415 0 -0.259618 0 0 0 -0.324735 0 0 0 0 -0.0727306 2.15571e-05 0.305394 0.0522226 -0.67 -2.27095
ASP_71 -3.50386 0.232822 2.10142 0.00319114 0 -0.0540735 0 0 0 0 0 0 0 0 -0.100243 0.0079556 0.297021 0.0496799 -0.67 -1.63608
PHE_72 -6.02596 0.415562 2.0819 0.0367992 0 0 0 0 0 0 0 0 0 0 0.0375388 0.0181149 1.69257 -0.0979203 0.63 -1.21139
PHE_73 -7.57072 0.788303 2.05101 0.0378708 0 0 0 0 0 0 0 0 0 0 -0.0267572 2.19493e-05 1.44865 0.00708631 0.63 -2.63454
ARG_74 -2.99862 0.198332 1.52254 0.0087975 0 -0.0661549 0 0 -0.0133979 0 0 0 0 0 -0.232133 0.000250799 1.6649 -0.0914892 -0.98 -0.986985
SER_75 -2.08756 0.134842 1.5085 0.00156148 0 -0.208382 0 0 0 0 0 0 0 0 -0.239024 0.00167353 0.126372 -0.149375 -0.37 -1.28139
GLY_76 -2.25401 0.314153 1.28839 3.89214e-05 0 0 0 0 -0.62887 0 0 0 0 0 -0.0889161 0.0260843 0 -0.113229 -0.17 -1.62636
GLU_77 -4.65857 0.259795 3.06139 0.005214 0 -0.567466 0 0 -0.724252 -0.0556988 0 0 0 0 0.262978 0.00598176 0.665607 -0.0753513 -0.81 -2.63038
GLY_78 -3.12286 0.461828 1.27965 0.000190298 0 0 0 0 0 0 0 0 0 0 0.599566 0.01009 0 0.333842 -0.17 -0.607698
PHE_79 -7.46088 1.01099 1.51445 0.022915 0 0 0 0 0 0 0 0 0 0 -0.13891 0.544078 0.340683 -0.142577 0.63 -3.67926
LEU_80 -5.20078 0.474087 1.04617 0.00862422 0 0 0 0 0 0 0 0 0 0 0.0932806 0.000308446 0.767053 -0.0968281 -0.1 -3.00808
CYS_81 -3.6971 0.452763 1.76491 0.00171151 0 0 0 0 0 0 0 0 0 0 0.022335 0.110835 0.275858 -0.0306754 1.7 0.600633
VAL_82 -4.29309 0.266187 1.15546 0.0145588 0 0 0 0 0 0 0 0 0 0 -0.197677 0.0113842 0.0907874 -0.250435 0.29 -2.91283
PHE_83 -7.75014 0.795786 1.91642 0.0272084 0 0 0 0 0 0 0 0 0 0 -0.106798 0.0167765 0.346158 -0.210577 0.63 -4.33516
SER_84 -4.39276 0.780918 2.87626 0.00218441 0 -0.107613 0 0 -1.31784 -0.472986 0 0 0 0 -0.00767492 0.016671 0.521243 0.120462 -0.37 -2.35114
ILE_85 -6.16848 0.411847 2.87415 0.0213294 0 0 0 0 0 0 0 0 0 0 -0.0421622 0.000744426 0.589409 0.24399 0.24 -1.82917
THR_86 -4.07993 0.830568 2.12619 0.00488845 0 0.0505199 0 0 -0.525762 -0.472986 0 0 0 0 -0.165646 0.000692043 0.215354 -0.0442928 -0.27 -2.3304
GLU_87 -4.51404 0.372804 2.93504 0.00801855 0 -0.184695 0 0 0 0 0 0 0 0 0.317059 0.0023487 0.815766 0.0256841 -0.81 -1.03202
MET_88 -3.76198 0.211814 1.83028 0.00656131 0 0 0 0 -0.435841 0 0 0 0 0 -0.112162 0.00157217 1.4487 -0.072001 -0.34 -1.22305
GLU_89 -2.76221 0.314534 1.47789 0.00549321 0 -0.0399037 0 0 0 0 0 0 0 0 -0.2158 0.00184511 0.895179 -0.122425 -0.81 -1.2554
SER_90 -4.32988 0.323566 2.7481 0.00106422 0 -0.199732 0 0 -0.792079 0 0 0 0 0 -0.223705 0.152964 0.321932 -0.0243421 -0.37 -2.39211
PHE_91 -8.06296 0.753367 2.84387 0.0230677 0 0 0 0 0 0 0 0 0 0 -0.0270298 0.0114162 0.615872 0.0262858 0.63 -3.18611
ALA_92 -2.74373 0.313668 1.55245 0.000696438 0 0 0 0 0 0 0 0 0 0 -0.211582 6.31315e-07 0 -0.167767 0.16 -1.09626
ALA_93 -3.20377 0.453199 1.58472 0.000869938 0 0 0 0 0 0 0 0 0 0 -0.228657 0.0924112 0 -0.122454 0.16 -1.26369
THR_94 -4.66116 0.617604 2.53339 0.00514994 0 0.0157747 0 0 0 0 0 0 0 0 -0.0976066 0.0274471 0.238688 0.15426 -0.27 -1.43646
ALA_95 -2.84653 0.28638 1.58231 0.000753404 0 0 0 0 0 0 0 0 0 0 -0.231662 0.000385609 0 -0.166346 0.16 -1.21472
ASP_96 -3.18425 0.263242 1.95183 0.00318792 0 -0.0427958 0 0 0 0 0 0 0 0 -0.147041 0.00619549 0.33532 -0.00720937 -0.67 -1.49152
PHE_97 -6.47289 0.524627 2.5254 0.0208106 0 0 0 0 0 0 0 0 0 0 -0.0856087 0.0437715 0.605598 0.0861443 0.63 -2.12214
ARG_98 -7.82675 0.397255 4.36875 0.0124865 0 -0.23886 0 0 -0.0325175 0 0 0 0 0 -0.137479 0.00101322 2.07201 -0.0708655 -0.98 -2.43495
GLU_99 -3.1448 0.211244 1.80254 0.00698086 0 -0.123781 0 0 0 0 0 0 0 0 -0.0720241 0.0451354 0.919591 -0.102134 -0.81 -1.26725
GLN_100 -4.89988 0.23845 3.24345 0.00494858 0 -0.43736 0 0 0 -0.0454439 0 0 0 0 -0.13599 0.0173719 0.861319 -0.101136 -0.97 -2.22427
ILE_101 -5.94214 0.695919 1.33185 0.0205696 0 0 0 0 0 0 0 0 0 0 0.0301436 0.00175205 0.204939 -0.102336 0.24 -3.5193
LEU_102 -4.95407 0.384156 2.81311 0.00586814 0 0 0 0 0 0 0 0 0 0 -0.0990744 0.0130325 0.316489 -0.108495 -0.1 -1.72898
ARG_103 -3.98621 0.296032 2.76742 0.012546 0 -0.352512 0 0 0 -0.324735 0 0 0 0 0.119312 0.225884 1.32857 -0.0810579 -0.98 -0.974762
VAL_104 -4.13722 0.329055 1.57355 0.0140494 0 0 0 0 0 0 0 0 0 0 -0.014958 0.0114869 0.64767 0.108288 0.29 -1.17808
LYS_105 -4.12641 0.596485 2.16274 0.01012 0 -0.339979 0 0 -0.642268 0 0 0 0 0 -0.166166 0.000463843 2.56984 -0.0226196 -0.65 -0.6078
GLU_106 -1.70715 0.311702 1.05649 0.0071735 0 -0.0661549 0 0 0 0 0 0 0 0 0.097908 0.0349347 0.577614 -0.0457487 -0.81 -0.54323
ASP_107 -4.1006 0.342348 3.17454 0.0106049 0 -0.667971 0 0 -0.28052 -0.068624 0 0 0 0 0.139051 0.00296261 0.216125 -0.384422 -0.67 -2.28651
GLU_108 -2.18475 0.124513 1.69828 0.00526427 0 -0.234937 0 0 0 0 0 0 0 0 -0.265531 0.010679 1.21827 -0.089833 -0.81 -0.528048
ASN_109 -2.21406 0.295622 1.61862 0.00537792 0 -0.180087 0 0 -0.28052 0 0 0 0 0 -0.167046 0.000128272 0.757213 -0.380068 -0.89 -1.43483
VAL_110 -3.58651 0.582181 1.49452 0.0234386 0.0101762 0 0 0 0 0 0 0 0 0 -0.218141 0.13597 1.26285 0.0731385 0.29 0.0676142
PRO_111 -4.35329 0.828145 1.34858 0.00125833 0.118625 0 0 0 0 0 0 0 0 0 0.0306477 0.317909 0.333835 -0.519491 0.02 -1.87378
PHE_112 -6.71347 0.542905 2.34986 0.0237479 0 0 0 0 -0.697591 0 0 0 0 0 0.155315 0.344775 0.596746 -0.091035 0.63 -2.85875
LEU_113 -5.29759 0.396571 1.76114 0.0061279 0 0 0 0 0 0 0 0 0 0 -0.0956529 0.166535 1.63669 -0.0841343 -0.1 -1.61031
LEU_114 -5.12827 0.391794 1.2988 0.00763568 0 0 0 0 0 0 0 0 0 0 -0.0648029 0.131046 0.375885 -0.120884 -0.1 -3.20879
VAL_115 -5.11457 0.227372 1.52365 0.0158255 0 0 0 0 0 0 0 0 0 0 -0.167129 0.0210771 0.00775895 -0.32241 0.29 -3.51843
GLY_116 -3.15533 0.195061 1.56712 7.64951e-06 0 0 0 0 0 0 0 0 0 0 1.57398 0.102385 0 0.606793 -0.17 0.720004
ASN_117 -5.81022 0.617382 4.52019 0.00592016 0 -0.250141 0 0 -1.36084 -0.687801 0 0 0 0 0.0292007 0.00438595 1.67993 -0.0219042 -0.89 -2.16389
LYS_118 -4.73714 0.850056 3.10627 0.0059684 0 0.0374343 0 0 -0.970026 0 0 0 0 0 0.0283578 0.000621544 0.983648 0.136129 -0.65 -1.20868
SER_119 -2.88778 0.412818 1.88262 0.00145775 0 -0.287962 0 0 0 0 0 0 0 0 -0.249458 0.19678 0.120126 -0.194564 -0.37 -1.37595
ASP_120 -3.02972 0.473721 2.55317 0.00423276 0 -0.354925 0 0 0 -0.59803 0 0 0 0 -0.214775 0.0649198 1.44043 -0.108544 -0.67 -0.43952
LEU_121 -4.17297 0.604473 1.91915 0.00792315 0 0 0 0 0 0 0 0 0 0 0.55658 2.77401e-05 0.033235 0.0780092 -0.1 -1.07357
GLU_122 -2.93537 0.491756 2.31439 0.00962986 0 -0.403856 0 0 0 -0.793962 0 0 0 0 -0.0105677 0.0087018 1.81806 -0.108452 -0.81 -0.419678
ASP_123 -1.2752 0.249445 0.735004 0.00352033 0 -0.00106382 0 0 0 0 0 0 0 0 -0.170076 0.000113737 0.364827 -0.0168189 -0.67 -0.780249
LYS_124 -2.91563 0.406938 1.31673 0.00428302 0 0.0330027 0 0 0 0 0 0 0 0 -0.169802 0.0714105 0.646436 -0.0676208 -0.65 -1.32425
ARG_125 -6.38486 0.495611 4.57361 0.0153909 0 -0.727575 0 0 -0.540215 -1.98844 0 0 0 0 -0.26479 0.282043 2.02017 0.0445651 -0.98 -3.45449
GLN_126 -3.45905 0.209271 2.09744 0.00443688 0 -0.054952 0 0 -0.435841 0 0 0 0 0 0.0935173 0.0433426 0.906706 -0.0854385 -0.97 -1.65057
VAL_127 -4.57834 0.36586 1.51864 0.0110129 0 0 0 0 -0.540215 0 0 0 0 0 -0.173744 0.0268655 0.0476793 -0.30441 0.29 -3.33665
SER_128 -2.91171 0.234097 1.93499 0.00193034 0 -0.122506 0 0 -0.354522 0 0 0 0 0 -0.27893 0.000134766 0.201424 -0.223349 -0.37 -1.88844
VAL_129 -3.36946 0.235632 1.98477 0.0151178 0 0 0 0 0 0 0 0 0 0 -0.0481563 0.00959618 0.041083 -0.00242663 0.29 -0.843851
GLU_130 -2.63242 0.290462 1.58478 0.00546787 0 -0.004417 0 0 0 0 0 0 0 0 -0.188349 0.00158959 0.915507 -0.11061 -0.81 -0.947992
GLU_131 -4.16413 0.262982 2.57982 0.00708579 0 -0.194962 0 0 -0.354522 0 0 0 0 0 -0.153824 0.00357867 0.981111 -0.106119 -0.81 -1.94898
ALA_132 -4.37723 0.42343 1.44234 0.000780252 0 0 0 0 0 0 0 0 0 0 -0.185869 0.0182655 0 -0.153418 0.16 -2.6717
LYS_133 -4.32196 0.375332 1.89426 0.00331171 0 -0.0490186 0 0 0 0 0 0 0 0 -0.250184 0.134734 0.903244 -0.0457384 -0.65 -2.00602
ASN_134 -3.73088 0.27433 2.42597 0.00444554 0 -0.0287159 0 0 0 0 0 0 0 0 0.0305554 0.151981 0.359654 0.134644 -0.89 -1.26801
ARG_135 -6.086 0.386272 3.21617 0.0111512 0 -0.157395 0 0 0 0 0 0 0 0 -0.168266 0.0324501 2.33074 -0.0698045 -0.98 -1.48468
ALA_136 -4.60218 0.284696 1.82395 0.000738699 0 0 0 0 0 0 0 0 0 0 -0.245719 0.00519864 0 -0.153922 0.16 -2.72724
GLU_137 -3.11148 0.437183 1.94497 0.00689402 0 -0.0341267 0 0 0 0 0 0 0 0 -0.205364 0.0445415 1.08677 -0.134545 -0.81 -0.775165
GLN_138 -2.38864 0.191862 1.25915 0.013049 0 -0.0309845 0 0 0 0 0 0 0 0 -0.175839 0.00934447 1.1127 -0.132875 -0.97 -1.11223
TRP_139 -8.29107 0.64037 2.99949 0.0262602 0 0 0 0 -0.0325175 0 0 0 0 0 -0.207465 0.0126068 0.94158 0.0167926 0.91 -2.98396
ASN_140 -2.38262 0.350688 1.69606 0.00521253 0 -0.0390756 0 0 0 0 0 0 0 0 -0.243527 0.0354284 0.824189 -0.483 -0.89 -1.12665
VAL_141 -3.9913 0.285211 1.46735 0.0145377 0 0 0 0 0 0 0 0 0 0 -0.119843 0.0120775 0.0311527 -0.230916 0.29 -2.24173
ASN_142 -2.23103 0.0406142 1.51166 0.00315099 0 -0.114882 0 0 0 -0.591263 0 0 0 0 -0.0824882 0.00202275 0.750518 0.0940697 -0.89 -1.50763
TYR_143 -6.29717 0.841575 2.05323 0.0234793 0 0 0 0 0 -0.504877 0 0 0 0 -0.0513379 0.02584 0.792781 -0.0703011 0.51 -2.67678
VAL_144 -3.97778 0.315414 1.37035 0.0113834 0 0 0 0 0 0 0 0 0 0 -0.135956 0.158098 0.226893 -0.31749 0.29 -2.05909
GLU_145 -4.06797 0.437311 3.14097 0.0034539 0 -0.399455 0 0 -0.601253 -1.69935 0 0 0 0 -0.0898972 0.0366592 2.32663 0.0365731 -0.81 -1.68633
THR_146 -4.89715 0.238729 2.9503 0.00576921 0 -0.181508 0 0 0 -0.687801 0 0 0 0 -0.186007 0.284538 0.0826313 -0.357872 -0.27 -3.01838
SER_147 -4.80248 0.486428 3.38253 0.00216857 0 -0.203479 0 0 -0.503106 -1.11443 0 0 0 0 0.387674 0.0210914 0.144891 -0.0448771 -0.37 -2.61359
ALA_148 -3.44837 0.290026 1.38311 0.000724922 0 0 0 0 -0.64778 0 0 0 0 0 -0.261506 0.00341657 0 -0.0819467 0.16 -2.60233
LYS_149 -3.29003 0.44376 1.48698 0.00627162 0 -0.449326 0 0 0 0 0 0 0 0 -0.0838177 0.017211 0.887742 -0.052137 -0.65 -1.68334
THR_150 -2.38516 0.681452 1.60746 0.00495878 0 -0.109255 0 0 -0.60183 -0.516402 0 0 0 0 -0.168093 0.0655586 0.0151234 -0.1104 -0.27 -1.78659
ARG_151 -4.32264 0.726698 3.1283 0.0285987 0 -0.721414 0 0 0 -0.524202 0 0 0 0 0.307228 0.00497601 3.76985 0.269404 -0.98 1.6868
ALA_152 -2.90337 0.488837 1.75105 0.00103364 0 0 0 0 -0.0987246 0 0 0 0 0 -0.0918026 0.062004 0 0.0643152 0.16 -0.566655
ASN_153 -3.78947 0.20603 2.1567 0.00811928 0 -0.0728598 0 0 -0.601253 0 0 0 0 0 -0.122584 0.0407285 0.580473 -0.38477 -0.89 -2.86888
VAL_154 -4.91078 0.781054 1.58958 0.0138592 0 0 0 0 0 0 0 0 0 0 -0.0106151 0.018438 0.0271971 -0.0895355 0.29 -2.29081
ASP_155 -3.45014 0.252194 2.24507 0.00299912 0 -0.494629 0 0 0 -0.52288 0 0 0 0 -0.174757 0.00965617 0.310917 -0.00692995 -0.67 -2.4985
LYS_156 -4.4075 0.437935 2.54157 0.00791247 0 -0.345167 0 0 0 -0.443414 0 0 0 0 -0.161077 0.028474 1.71308 -0.0410211 -0.65 -1.3192
VAL_157 -5.02147 0.548803 1.16454 0.00849029 0 0 0 0 0 0 0 0 0 0 -0.0771768 0.0013149 1.15328 0.071753 0.29 -1.86047
PHE_158 -7.58447 0.733034 1.41345 0.0207453 0 0 0 0 0 0 0 0 0 0 -0.0250704 0.000183269 0.474074 0.0460649 0.63 -4.29199
PHE_159 -6.09685 0.646086 2.48125 0.020445 0 0 0 0 0 0 0 0 0 0 0.00692149 0.0157569 2.02777 -0.0162917 0.63 -0.284908
ASP_160 -4.8488 0.290857 3.28896 0.00397834 0 -0.570005 0 0 0 -0.628748 0 0 0 0 -0.146289 0.0423483 0.322023 0.0122484 -0.67 -2.90343
LEU_161 -6.74117 1.25926 2.02288 0.0107795 0 0 0 0 0 0 0 0 0 0 -0.0886685 0.00528542 0.581007 -0.111777 -0.1 -3.1624
MET_162 -6.48662 0.541498 2.10097 0.00245616 0 0 0 0 0 0 0 0 0 0 -0.129372 0.0640033 1.20162 -0.089157 -0.34 -3.1346
ARG_163 -6.41968 0.549045 4.46543 0.01177 0 -0.558656 0 0 0 -0.838282 0 0 0 0 -0.184397 0.039003 1.97828 -0.0865654 -0.98 -2.02405
GLU_164 -5.5407 0.431579 3.44605 0.00321427 0 -0.0696026 0 0 -0.697591 -0.591263 0 0 0 0 -0.232409 0.017166 1.91641 -0.141118 -0.81 -2.26827
ILE_165 -6.92936 0.742845 2.33219 0.0175818 0 0 0 0 0 0 0 0 0 0 -0.0350262 0.0388701 0.121484 -0.0971446 0.24 -3.56856
ARG_166 -5.21502 0.437546 3.50036 0.00970976 0 -0.608812 0 0 0 -0.378279 0 0 0 0 -0.00830335 0.023601 1.5918 -0.0903382 -0.98 -1.71774
ALA_167 -3.34061 0.311993 1.70108 0.000757191 0 0 0 0 0 0 0 0 0 0 -0.111601 0.00303494 0 -0.150332 0.16 -1.42567
ARG_168 -6.37028 0.369272 4.53892 0.0128556 0 -1.08774 0 0 0 -0.385504 0 0 0 0 -0.226099 0.137813 2.13094 -0.092503 -0.98 -1.95233
LYS_169 -5.43401 0.39537 4.02362 0.00320771 0 -0.217573 0 0 -0.36115 -0.373163 0 0 0 0 -0.251995 0.124196 1.02689 -0.0405064 -0.65 -1.75511
MET_170 -2.93096 0.265759 1.5957 0.00308951 0 0 0 0 0 0 0 0 0 0 -0.107684 0.0691519 0.934395 -0.0930782 -0.34 -0.603633
GLU_171 -3.39305 0.247926 2.29885 0.00551356 0 -0.322024 0 0 0 -0.31688 0 0 0 0 -0.264033 1.26739e-05 0.868492 -0.135288 -0.81 -1.82048
ASP_172 -2.94138 0.13038 2.28216 0.00391849 0 -0.427415 0 0 0 0 0 0 0 0 -0.249398 0.00418699 0.554096 -0.12356 -0.67 -1.43702
SER_p:CtermProteinFull_173 -1.43768 0.10166 1.10387 0.0017629 0 0 0 0 0 0 0 0 0 0 0 0 0.295135 0 -0.37 -0.305246
SER_p:NtermProteinFull_174 -0.806273 0.10534 0.603938 0.00079121 0 -0.0564434 0 0 0 0 0 0 0 0 0 0.0312594 0.515247 0 -0.37 0.0238593
ARG_175 -2.41112 0.136467 1.36036 0.0123693 0 -0.0243094 0 0 0 0 0 0 0 0 0.147027 0.0286063 1.59199 0.226733 -0.98 0.0881295
GLN_176 -2.07048 0.230035 1.30264 0.00467726 3.61346e-07 -0.00247944 0 0 0 0 0 0 0 0 -0.163216 0.00920374 0.770915 0.00164376 -0.97 -0.88706
PRO_177 -1.97973 0.575282 0.955769 0.00104889 0.0187083 0 0 0 0 0 0 0 0 0 -0.242753 0.0197989 0.256962 -0.565796 0.02 -0.940708
PRO_178 -4.73325 0.804452 1.58747 0.000905676 0.166423 0 0 0 0 0 0 0 0 0 -0.233214 0.00122554 0.124379 -0.591388 0.02 -2.853
LEU_179 -3.73781 0.166584 1.51868 0.00863959 0 0 0 0 0 0 0 0 0 0 0.16293 0.0859542 0.285271 -0.0295579 -0.1 -1.63931
VAL_180 -4.88677 0.528179 1.54502 0.0113498 0 0 0 0 0 0 0 0 0 0 -0.230152 0.0942182 0.0490671 -0.115165 0.29 -2.71425
THR_181 -3.46765 0.233745 1.98265 0.00411197 0 -0.0649343 0 0 0 0 0 0 0 0 0.031488 0.154104 0.0153392 -0.354079 -0.27 -1.73522
GLY_182 -2.68582 0.203937 1.27664 0.000188687 0 0 0 0 0 0 0 0 0 0 0.591736 0.00581938 0 0.292804 -0.17 -0.484693
ILE_183 -4.49365 0.362983 1.19559 0.0229032 0 0 0 0 0 0 0 0 0 0 0.0327853 0.00169109 1.64453 -0.145026 0.24 -1.1382
SER_184 -2.82568 0.471984 2.0544 0.00195467 1.88851e-05 -0.257355 0 0 0 -0.436456 0 0 0 0 0.204338 0.00643862 0.11281 -0.0186875 -0.37 -1.05624
PRO_185 -3.23275 0.418125 1.47935 0.00358932 0.0725972 0 0 0 0 0 0 0 0 0 -0.154232 0.00131294 0.73997 -0.523417 0.02 -1.17546
ASN_186 -4.71718 0.372062 3.21522 0.0167407 0 -0.196697 0 0 0 0 0 0 0 0 -0.220674 0.00688099 1.12334 -0.18712 -0.89 -1.47744
GLU_187 -3.98763 0.435426 2.18438 0.00892626 0 -0.287004 0 0 0 0 0 0 0 0 0.0751479 7.71353e-05 0.90281 0.113154 -0.81 -1.36471
GLY_188 -3.0359 0.279252 1.47559 0.000211072 0 0 0 0 0 0 0 0 0 0 0.266102 0.241812 0 -0.683778 -0.17 -1.62671
ILE_189 -3.99786 0.609688 1.62165 0.019353 0.00689019 0 0 0 -0.115111 0 0 0 0 0 0.186932 0.108189 0.124669 0.497737 0.24 -0.697865
PRO_190 -2.72498 0.671984 0.729491 0.00104378 0.182921 0 0 0 0 0 0 0 0 0 -0.212096 0.000496627 0.54868 -0.635269 0.02 -1.41773
TRP_191 -3.63606 0.278922 1.75163 0.0302301 0 0 0 0 -0.21875 0 0 0 0 0 0.390515 0.124951 1.81199 0.473203 0.91 1.91663
THR_192 -3.49944 0.255407 2.21848 0.00859653 0 0.00391291 0 0 -0.115111 0 0 0 0 0 -0.0958037 0.0132824 0.164127 0.00609343 -0.27 -1.31046
LYS_193 -3.11902 0.23335 1.50111 0.00510138 0 -0.168117 0 0 0 0 0 0 0 0 -0.155639 0.00319221 1.60425 -0.0227574 -0.65 -0.768533
VAL_194 -4.44014 0.403253 1.46022 0.0144142 0 0 0 0 0 0 0 0 0 0 -0.126333 0.0884048 0.279638 -0.160948 0.29 -2.19149
THR_195 -3.22434 0.179652 1.65555 0.00756967 0 -0.326801 0 0 0 0 0 0 0 0 -0.0288174 0.0165859 0.0584903 -0.0536896 -0.27 -1.9858
ILE_196 -4.56207 0.543261 1.17276 0.0174586 0 0 0 0 0 0 0 0 0 0 -0.223798 0.0123806 0.190416 -0.361524 0.24 -2.97111
ARG_197 -7.78299 0.554039 5.12625 0.0125641 0 -0.419447 0 0 0 -1.58954 0 0 0 0 -0.0737838 0.0169963 2.00743 -0.00487411 -0.98 -3.13336
GLY_198 -3.07718 0.531873 1.47307 0.000193691 0 0 0 0 0 0 0 0 0 0 0.386651 0.00918156 0 -0.772978 -0.17 -1.61919
GLU_199 -3.09355 0.180578 1.84097 0.00530596 0 -0.0562751 0 0 0 0 0 0 0 0 -0.0458908 0.0136984 0.774547 0.0174184 -0.81 -1.17319
ASN_200 -2.80574 0.342451 1.79221 0.00544346 0 -0.0703109 0 0 0 0 0 0 0 0 -0.306001 0.0539281 0.842753 -0.569356 -0.89 -1.60462
LEU_201 -5.5483 0.440987 1.39353 0.00789789 0 0 0 0 0 0 0 0 0 0 -0.126099 0.0405678 0.38689 0.0191968 -0.1 -3.48533
GLY_202 -2.28882 0.486166 1.41757 7.15162e-05 0 0 0 0 -0.65697 0 0 0 0 0 0.476784 0.037091 0 -0.804294 -0.17 -1.5024
THR_203 -2.41177 0.09722 1.69846 0.0043431 0 -0.122793 0 0 -0.580582 0 0 0 0 0 -0.193856 6.59116e-06 0.033301 -0.164964 -0.27 -1.91063
GLY_204 -3.06894 0.367755 1.46168 0.000351201 0.00393238 0 0 0 0 0 0 0 0 0 0.165858 0.00400287 0 -0.615012 -0.17 -1.85037
PRO_205 -2.37552 0.242321 0.579214 0.000938721 0.0207766 0 0 0 0 0 0 0 0 0 -0.0474364 0.00477129 0.379279 -0.284975 0.02 -1.46063
THR_206 -1.51406 0.163993 0.929514 0.00584213 0 -0.00905747 0 0 0 0 0 0 0 0 -0.181184 0.0957442 0.0449929 -0.043767 -0.27 -0.777981
ASP_207 -5.54223 0.331479 4.18261 0.003653 0 -0.279629 0 0 -1.08826 -0.522247 0 0 0 0 -0.149528 0.250751 1.57534 -0.052402 -0.67 -1.96046
LEU_208 -3.96568 0.152217 1.13546 0.0069252 0 0 0 0 0 0 0 0 0 0 -0.090416 0.309539 0.309375 -0.0459881 -0.1 -2.28856
ILE_209 -3.44523 0.342766 1.06222 0.0165393 0 0 0 0 0 0 0 0 0 0 0.278028 0.2457 0.096314 -0.0994979 0.24 -1.26316
GLY_210 -2.45505 0.135217 1.24987 0.00020665 0 0 0 0 0 0 0 0 0 0 0.518442 0.163229 0 0.117719 -0.17 -0.440366
LEU_211 -4.44624 0.253801 1.28204 0.00633927 0 0 0 0 0 0 0 0 0 0 0.354208 0.00940375 0.101928 0.0107896 -0.1 -2.52772
THR_212 -3.30871 0.244453 1.74636 0.00897491 0 -0.0407868 0 0 0 0 0 0 0 0 0.0942126 0.0882915 0.0319225 0.0114182 -0.27 -1.39387
ILE_213 -4.74643 0.924408 1.30837 0.0159139 0 0 0 0 0 0 0 0 0 0 -0.139096 0.0220593 0.163886 -0.381108 0.24 -2.59199
CYS_214 -3.9546 0.68034 2.05227 0.00220613 0 0 0 0 0 0 0 0 0 0 0.0518058 0.0291118 0.116817 0.166623 1.7 0.84458
GLY_215 -2.65188 0.640319 1.32619 2.00763e-05 0 0 0 0 0 0 0 0 0 0 -0.167352 0.033395 0 -0.782615 -0.17 -1.77192
HIS_D_216 -6.4591 0.657109 3.38589 0.00502125 0 -0.038262 0 0 -0.289839 0 0 0 0 0 -0.224557 0.0298761 1.3312 0.00368285 0.56 -1.03898
ASN_217 -2.45524 0.119755 1.84029 0.0132486 0 -0.0609009 0 0 -0.0977162 0 0 0 0 0 -0.027082 0.038882 0.493896 -0.224727 -0.89 -1.24959
CYS_218 -4.62204 0.400431 2.54799 0.00162412 0 0 0 0 0 0 0 0 0 0 -0.0802694 0.00288446 0.169163 0.102707 1.7 0.222487
LEU_219 -3.89247 0.448662 1.69199 0.011791 0 0 0 0 -0.0977162 0 0 0 0 0 0.0518644 0.00869116 0.481983 -0.0252522 -0.1 -1.42047
LEU_220 -1.23694 0.147241 0.670646 0.00793232 0 0 0 0 0 0 0 0 0 0 -0.0892211 0.105079 0.107411 0.0346341 -0.1 -0.353221
THR_221 -3.17769 0.328316 1.86224 0.00508149 0 0.0069434 0 0 -0.565644 0 0 0 0 0 -0.132227 0.0197142 0.0379952 -0.236009 -0.27 -2.12128
ALA_222 -2.59561 0.221784 0.821024 0.00118674 0 0 0 0 0 0 0 0 0 0 -0.172214 0.0951972 0 0.105195 0.16 -1.36344
GLU_223 -2.7883 0.048038 1.64761 0.00681136 0 -0.0731053 0 0 0 0 0 0 0 0 0.108209 0.0653515 0.919827 0.114715 -0.81 -0.760841
TRP_224 -8.39592 0.511989 2.82892 0.0242903 0 0 0 0 -0.65697 0 0 0 0 0 -0.244304 0.0054142 1.17268 -0.0255551 0.91 -3.86946
MET_225 -3.8757 0.120414 1.56862 0.00418314 0 0 0 0 0 0 0 0 0 0 0.313692 0.0446704 0.967521 -0.0395452 -0.34 -1.23615
SER_226 -4.21532 0.827943 2.47485 0.00293527 0 -0.186948 0 0 -0.474907 -0.337483 0 0 0 0 0.0219473 0.0136916 0.191303 -0.3032 -0.37 -2.35518
ALA_227 -2.4843 0.131524 1.42765 0.000830163 0 0 0 0 0 0 0 0 0 0 -0.210458 0.0109854 0 -0.0540392 0.16 -1.01781
SER_228 -3.70103 0.735422 2.49575 0.00214711 0 0.126025 0 0 -0.474907 -0.906939 0 0 0 0 -0.00670705 0.253899 0.195243 -0.0170781 -0.37 -1.66818
LYS_229 -5.35368 0.661682 2.84008 0.00551867 0 -1.00369 0 0 0 0 0 0 0 0 0.117086 0.0744873 0.778986 -0.0424285 -0.65 -2.57196
ILE_230 -4.64258 0.233589 1.21671 0.0180535 0 0 0 0 0 0 0 0 0 0 -0.0860592 0.0289811 0.210569 -0.289342 0.24 -3.07008
VAL_231 -3.49402 0.163309 1.56135 0.0106035 0 0 0 0 0 0 0 0 0 0 -0.195135 0.0607001 0.0648234 -0.324499 0.29 -1.86286
CYS_232 -3.78697 0.436043 1.9151 0.00229928 0 0 0 0 0 0 0 0 0 0 -0.0304773 0.0796293 0.230759 -0.225273 1.7 0.321112
ARG_233 -5.80444 0.287942 3.04793 0.0107667 0 -0.0904114 0 0 -0.784393 0 0 0 0 0 -0.0366968 0.0124376 1.54066 0.0311172 -0.98 -2.76509
VAL_234 -3.58625 0.228939 0.942839 0.0111947 0 0 0 0 0 0 0 0 0 0 -0.228031 0.0396088 0.0434722 -0.244244 0.29 -2.50247
GLY_235 -2.25455 0.105693 1.05241 0.000147792 0 0 0 0 0 0 0 0 0 0 0.0288065 0.0549711 0 -0.648213 -0.17 -1.83073
GLN_236 -2.07673 0.108899 1.10982 0.00564987 0 -0.00850048 0 0 -0.289839 0 0 0 0 0 -0.219081 0.00564219 0.818354 0.00389527 -0.97 -1.51189
ALA_237 -2.10055 0.240819 0.841017 0.000855382 0 0 0 0 0 0 0 0 0 0 -0.326184 0.099991 0 -0.107556 0.16 -1.19161
LYS_238 -2.55258 0.293085 1.47042 0.002991 0 -0.0496726 0 0 0 0 0 0 0 0 0.087078 0.000358401 0.846114 -0.0938493 -0.65 -0.646049
ASN_239 -2.97695 0.435902 1.9313 0.00351271 0 -0.0277148 0 0 0 0 0 0 0 0 0.0606038 0.0252004 0.634157 0.147088 -0.89 -0.656901
ASP_240 -0.984198 0.0694707 0.782219 0.00993437 0 -0.122921 0 0 0 0 0 0 0 0 -0.249272 0.117208 0.577237 -0.217061 -0.67 -0.687383
LYS_241 -2.04236 0.472427 1.42947 0.00307694 0 -0.157276 0 0 0 0 0 0 0 0 -0.103691 0.109294 0.785826 -0.0276471 -0.65 -0.180875
GLY_242 -1.91551 0.104041 1.16304 3.25944e-05 0 0 0 0 0 0 0 0 0 0 0.288014 9.15238e-05 0 0.0424589 -0.17 -0.487841
ASP_243 -2.35282 0.244204 1.65536 0.00326516 0 -0.205395 0 0 0 0 0 0 0 0 -0.204644 0.0189244 0.394486 0.0346757 -0.67 -1.08195
ILE_244 -4.30526 0.415772 0.88222 0.0149543 0 0 0 0 -0.708445 0 0 0 0 0 -0.0982736 0.00943957 0.199461 -0.293004 0.24 -3.64313
ILE_245 -3.59852 0.16353 1.65446 0.0228861 0 0 0 0 0 0 0 0 0 0 -0.214829 0.02957 0.209317 -0.370714 0.24 -1.8643
VAL_246 -3.9043 0.34154 0.830915 0.0118971 0 0 0 0 0 0 0 0 0 0 -0.189193 0.00490624 0.0457246 -0.251666 0.29 -2.82017
THR_247 -4.19081 0.235947 2.18195 0.00740629 0 -0.0203309 0 0 0 0 0 0 0 0 0.0381303 0.00646429 0.0431213 -0.0734986 -0.27 -2.04162
THR_248 -5.05266 0.285451 2.78505 0.0048482 0 -0.133237 0 0 -0.667865 0 0 0 0 0 -0.186895 0.00435717 0.052138 -0.292339 -0.27 -3.47115
LYS_249 -2.87955 0.299826 1.55753 0.0030494 0 -0.00933148 0 0 0 0 0 0 0 0 -0.0440873 0.0314294 1.01517 -0.0559618 -0.65 -0.731925
SER_250 -2.77937 0.169637 2.01474 0.00111243 0 -0.257037 0 0 -0.507677 -0.522247 0 0 0 0 -0.124896 0.0171965 0.498417 0.0919726 -0.37 -1.76815
GLY_251 -2.38179 0.107006 1.27185 1.5637e-05 0 0 0 0 -0.667865 0 0 0 0 0 0.177537 0.0233952 0 0.377288 -0.17 -1.26256
GLY_252 -2.39751 0.116623 1.48111 2.11587e-05 0 0 0 0 0 0 0 0 0 0 -0.0121681 0.00583027 0 -0.804893 -0.17 -1.78099
ARG_253 -1.94278 0.0681107 0.847508 0.00855591 0 0.0264584 0 0 0 0 0 0 0 0 -0.155952 0.00478613 1.51384 0.0414968 -0.98 -0.567974
GLY_254 -2.32722 0.257343 1.12917 4.73023e-05 0 0 0 0 0 0 0 0 0 0 0.0179143 0.00579626 0 -0.594276 -0.17 -1.68123
THR_255 -2.36538 0.136332 1.37309 0.0113157 0 -0.088536 0 0 -0.390156 0 0 0 0 0 0.183831 0.00711654 0.129291 -0.311784 -0.27 -1.58487
SER_256 -3.11842 0.427549 1.89152 0.00130265 0 -0.221448 0 0 -1.33993 0 0 0 0 0 -0.0869014 0.210213 0.309092 -0.221418 -0.37 -2.51843
THR_257 -2.51764 0.281089 1.61575 0.004087 0 -0.0958366 0 0 0 0 0 0 0 0 -0.169471 0.00127724 0.0180716 -0.2413 -0.27 -1.37397
VAL_258 -3.72408 0.219245 1.33607 0.0118845 0 0 0 0 -0.241326 0 0 0 0 0 0.0136341 0.0760997 0.0251517 -0.0727566 0.29 -2.06608
SER_259 -1.61171 0.0466332 0.8587 0.0013494 0 -0.100239 0 0 0 0 0 0 0 0 -0.0675525 0.00312179 0.301564 -0.120056 -0.37 -1.05819
PHE_260 -6.48412 0.538112 1.62015 0.0256583 0 0 0 0 0 0 0 0 0 0 -0.0812243 0.00118192 0.759429 -0.0424241 0.63 -3.03323
LYS_261 -3.39224 0.135139 1.61588 0.00554742 0 -0.202487 0 0 0 0 0 0 0 0 0.0111226 0.0414133 0.808876 0.109488 -0.65 -1.51727
LEU_262 -3.65909 0.256204 1.00257 0.00729638 0 0 0 0 0 0 0 0 0 0 -0.218146 0.0571303 0.504655 -0.0697488 -0.1 -2.21913
LEU_263 -4.32657 0.225605 1.66112 0.00759137 0 0 0 0 0 0 0 0 0 0 0.0373081 0.0624383 0.0977831 -0.0434528 -0.1 -2.37818
LYS_264 -1.00053 0.560851 0.580262 0.00500454 0.0265792 0 0 0 0 0 0 0 0 0 -0.0476402 0.0240956 0.909642 0.0717488 -0.65 0.480012
PRO_p:CtermProteinFull_265 -1.63672 0.63211 0.329018 0.0045533 0.0588101 0 0 0 0 0 0 0 0 0 0 0 0.143485 0 0.02 -0.448742
#END_POSE_ENERGIES_TABLE 024.d16_v11.1_1_11dG_RalA2andSec5_0010_0001.pdb
