# Supplementary material for: A Generic Program for Multistate Protein Design
Source: PLoS One. 2011 Jul 6;6(7):e20937. doi: 10.1371/journal.pone.0020937 (PMC3130737; doi:10.1371/journal.pone.0020937)
Supplement: File S1 — “Protocol capture” file that contains the input files, command lines, and support scripts that were used in this computational study. (BZ2) [file pone.0020937.s001.bz2 › MSD_protocol_capture/Capture_Files/orthogonal_interface_files/input_files/state_versions/v11.2/024.d16_v11.1_1_11dG_RalA3andExo84_0048_0001.pdb]

ATOM      1  N   SER A  11      18.084 -20.105 -21.847  1.00  0.00              
ATOM      2  CA  SER A  11      16.963 -19.464 -22.604  1.00  0.00              
ATOM      3  C   SER A  11      15.615 -19.675 -21.918  1.00  0.00              
ATOM      4  O   SER A  11      15.405 -20.690 -21.252  1.00  0.00              
ATOM      5  CB  SER A  11      16.904 -20.003 -24.020  1.00  0.00              
ATOM      6  OG  SER A  11      18.048 -19.670 -24.758  1.00  0.00              
ATOM      7 1H   SER A  11      18.641 -20.813 -22.282  1.00  0.00              
ATOM      8 2H   SER A  11      18.839 -19.546 -21.503  1.00  0.00              
ATOM      9 3H   SER A  11      17.896 -20.598 -20.998  1.00  0.00              
ATOM     10  HA  SER A  11      17.117 -18.400 -22.787  1.00  0.00              
ATOM     11 1HB  SER A  11      16.814 -21.088 -23.976  1.00  0.00              
ATOM     12 2HB  SER A  11      16.028 -19.586 -24.516  1.00  0.00              
ATOM     13  HG  SER A  11      17.971 -20.028 -25.646  1.00  0.00              
ATOM     14  N   LEU A  12      14.708 -18.712 -22.086  1.00  0.00              
ATOM     15  CA  LEU A  12      13.384 -18.763 -21.454  1.00  0.00              
ATOM     16  C   LEU A  12      12.469 -19.813 -22.116  1.00  0.00              
ATOM     17  O   LEU A  12      12.403 -19.909 -23.342  1.00  0.00              
ATOM     18  CB  LEU A  12      12.705 -17.381 -21.529  1.00  0.00              
ATOM     19  CG  LEU A  12      12.936 -16.320 -20.438  1.00  0.00              
ATOM     20  CD1 LEU A  12      14.423 -16.016 -20.294  1.00  0.00              
ATOM     21  CD2 LEU A  12      12.153 -15.047 -20.784  1.00  0.00              
ATOM     22  H   LEU A  12      14.945 -17.922 -22.670  1.00  0.00              
ATOM     23  HA  LEU A  12      13.488 -19.070 -20.414  1.00  0.00              
ATOM     24 1HB  LEU A  12      13.152 -17.013 -22.451  1.00  0.00              
ATOM     25 2HB  LEU A  12      11.626 -17.468 -21.658  1.00  0.00              
ATOM     26  HG  LEU A  12      12.530 -16.718 -19.508  1.00  0.00              
ATOM     27 1HD1 LEU A  12      14.568 -15.264 -19.518  1.00  0.00              
ATOM     28 2HD1 LEU A  12      14.956 -16.926 -20.018  1.00  0.00              
ATOM     29 3HD1 LEU A  12      14.810 -15.640 -21.239  1.00  0.00              
ATOM     30 1HD2 LEU A  12      12.318 -14.298 -20.010  1.00  0.00              
ATOM     31 2HD2 LEU A  12      12.494 -14.660 -21.744  1.00  0.00              
ATOM     32 3HD2 LEU A  12      11.089 -15.279 -20.844  1.00  0.00              
ATOM     33  N   ALA A  13      11.770 -20.601 -21.306  1.00  0.00              
ATOM     34  CA  ALA A  13      10.847 -21.584 -21.847  1.00  0.00              
ATOM     35  C   ALA A  13       9.561 -20.825 -22.206  1.00  0.00              
ATOM     36  O   ALA A  13       9.246 -19.789 -21.606  1.00  0.00              
ATOM     37  CB  ALA A  13      10.566 -22.698 -20.812  1.00  0.00              
ATOM     38  H   ALA A  13      11.874 -20.523 -20.304  1.00  0.00              
ATOM     39  HA  ALA A  13      11.287 -22.020 -22.744  1.00  0.00              
ATOM     40 1HB  ALA A  13       9.873 -23.423 -21.239  1.00  0.00              
ATOM     41 2HB  ALA A  13      11.499 -23.198 -20.553  1.00  0.00              
ATOM     42 3HB  ALA A  13      10.127 -22.261 -19.917  1.00  0.00              
ATOM     43  N   TRP A  14       8.836 -21.343 -23.190  1.00  0.00              
ATOM     44  CA  TRP A  14       7.571 -20.762 -23.617  1.00  0.00              
ATOM     45  C   TRP A  14       6.481 -21.822 -23.459  1.00  0.00              
ATOM     46  O   TRP A  14       6.518 -22.860 -24.109  1.00  0.00              
ATOM     47  CB  TRP A  14       7.649 -20.271 -25.064  1.00  0.00              
ATOM     48  CG  TRP A  14       8.581 -19.113 -25.253  1.00  0.00              
ATOM     49  CD1 TRP A  14       9.942 -19.161 -25.302  1.00  0.00              
ATOM     50  CD2 TRP A  14       8.222 -17.736 -25.420  1.00  0.00              
ATOM     51  NE1 TRP A  14      10.454 -17.901 -25.487  1.00  0.00              
ATOM     52  CE2 TRP A  14       9.416 -17.008 -25.564  1.00  0.00              
ATOM     53  CE3 TRP A  14       7.002 -17.049 -25.461  1.00  0.00              
ATOM     54  CZ2 TRP A  14       9.431 -15.633 -25.744  1.00  0.00              
ATOM     55  CZ3 TRP A  14       7.017 -15.671 -25.643  1.00  0.00              
ATOM     56  CH2 TRP A  14       8.197 -14.984 -25.781  1.00  0.00              
ATOM     57  H   TRP A  14       9.180 -22.171 -23.655  1.00  0.00              
ATOM     58  HA  TRP A  14       7.321 -19.912 -22.982  1.00  0.00              
ATOM     59 1HB  TRP A  14       8.008 -21.069 -25.714  1.00  0.00              
ATOM     60 2HB  TRP A  14       6.668 -19.941 -25.402  1.00  0.00              
ATOM     61  HD1 TRP A  14      10.405 -20.141 -25.193  1.00  0.00              
ATOM     62  HE1 TRP A  14      11.435 -17.668 -25.555  1.00  0.00              
ATOM     63  HE3 TRP A  14       6.037 -17.546 -25.360  1.00  0.00              
ATOM     64  HZ2 TRP A  14      10.390 -15.127 -25.849  1.00  0.00              
ATOM     65  HZ3 TRP A  14       6.061 -15.148 -25.672  1.00  0.00              
ATOM     66  HH2 TRP A  14       8.164 -13.903 -25.922  1.00  0.00              
ATOM     67  N   HIS A  15       5.527 -21.565 -22.572  1.00  0.00              
ATOM     68  CA  HIS A  15       4.445 -22.508 -22.322  1.00  0.00              
ATOM     69  C   HIS A  15       3.237 -22.094 -23.141  1.00  0.00              
ATOM     70  O   HIS A  15       2.710 -20.993 -22.979  1.00  0.00              
ATOM     71  CB  HIS A  15       4.114 -22.532 -20.828  1.00  0.00              
ATOM     72  CG  HIS A  15       5.280 -22.924 -19.972  1.00  0.00              
ATOM     73  ND1 HIS A  15       5.768 -24.214 -19.929  1.00  0.00              
ATOM     74  CD2 HIS A  15       6.064 -22.198 -19.141  1.00  0.00              
ATOM     75  CE1 HIS A  15       6.799 -24.264 -19.106  1.00  0.00              
ATOM     76  NE2 HIS A  15       7.001 -23.054 -18.615  1.00  0.00              
ATOM     77  H   HIS A  15       5.551 -20.696 -22.058  1.00  0.00              
ATOM     78  HA  HIS A  15       4.746 -23.505 -22.644  1.00  0.00              
ATOM     79 1HB  HIS A  15       3.798 -21.542 -20.497  1.00  0.00              
ATOM     80 2HB  HIS A  15       3.319 -23.251 -20.631  1.00  0.00              
ATOM     81  HD2 HIS A  15       6.064 -21.146 -18.855  1.00  0.00              
ATOM     82  HE1 HIS A  15       7.327 -25.201 -18.933  1.00  0.00              
ATOM     83  HE2 HIS A  15       7.724 -22.792 -17.960  1.00  0.00              
ATOM     84  N   ARG A  16       2.786 -22.993 -24.006  1.00  0.00              
ATOM     85  CA  ARG A  16       1.748 -22.676 -24.991  1.00  0.00              
ATOM     86  C   ARG A  16       0.358 -23.092 -24.537  1.00  0.00              
ATOM     87  O   ARG A  16      -0.010 -24.272 -24.624  1.00  0.00              
ATOM     88  CB  ARG A  16       2.068 -23.260 -26.359  1.00  0.00              
ATOM     89  CG  ARG A  16       3.324 -22.707 -27.013  1.00  0.00              
ATOM     90  CD  ARG A  16       3.627 -23.286 -28.347  1.00  0.00              
ATOM     91  NE  ARG A  16       4.818 -22.747 -28.982  1.00  0.00              
ATOM     92  CZ  ARG A  16       5.269 -23.112 -30.198  1.00  0.00              
ATOM     93  NH1 ARG A  16       4.655 -24.041 -30.897  1.00  0.00              
ATOM     94  NH2 ARG A  16       6.360 -22.528 -30.661  1.00  0.00              
ATOM     95  H   ARG A  16       3.174 -23.925 -23.981  1.00  0.00              
ATOM     96  HA  ARG A  16       1.697 -21.597 -25.139  1.00  0.00              
ATOM     97 1HB  ARG A  16       2.175 -24.336 -26.228  1.00  0.00              
ATOM     98 2HB  ARG A  16       1.211 -23.056 -27.000  1.00  0.00              
ATOM     99 1HG  ARG A  16       3.207 -21.630 -27.133  1.00  0.00              
ATOM    100 2HG  ARG A  16       4.173 -22.908 -26.358  1.00  0.00              
ATOM    101 1HD  ARG A  16       3.771 -24.361 -28.241  1.00  0.00              
ATOM    102 2HD  ARG A  16       2.787 -23.096 -29.014  1.00  0.00              
ATOM    103  HE  ARG A  16       5.470 -22.051 -28.644  1.00  0.00              
ATOM    104 1HH1 ARG A  16       3.832 -24.491 -30.521  1.00  0.00              
ATOM    105 2HH1 ARG A  16       5.009 -24.300 -31.806  1.00  0.00              
ATOM    106 1HH2 ARG A  16       6.831 -21.828 -30.102  1.00  0.00              
ATOM    107 2HH2 ARG A  16       6.720 -22.783 -31.568  1.00  0.00              
ATOM    108  N   VAL A  17      -0.413 -22.116 -24.060  1.00  0.00              
ATOM    109  CA  VAL A  17      -1.762 -22.363 -23.551  1.00  0.00              
ATOM    110  C   VAL A  17      -2.809 -22.141 -24.637  1.00  0.00              
ATOM    111  O   VAL A  17      -2.837 -21.078 -25.269  1.00  0.00              
ATOM    112  CB  VAL A  17      -2.091 -21.410 -22.358  1.00  0.00              
ATOM    113  CG1 VAL A  17      -3.528 -21.611 -21.884  1.00  0.00              
ATOM    114  CG2 VAL A  17      -1.117 -21.677 -21.194  1.00  0.00              
ATOM    115  H   VAL A  17      -0.048 -21.174 -24.051  1.00  0.00              
ATOM    116  HA  VAL A  17      -1.887 -23.403 -23.249  1.00  0.00              
ATOM    117  HB  VAL A  17      -1.939 -20.378 -22.676  1.00  0.00              
ATOM    118 1HG1 VAL A  17      -3.735 -20.937 -21.052  1.00  0.00              
ATOM    119 2HG1 VAL A  17      -4.215 -21.398 -22.703  1.00  0.00              
ATOM    120 3HG1 VAL A  17      -3.663 -22.642 -21.556  1.00  0.00              
ATOM    121 1HG2 VAL A  17      -1.350 -21.011 -20.364  1.00  0.00              
ATOM    122 2HG2 VAL A  17      -1.216 -22.712 -20.867  1.00  0.00              
ATOM    123 3HG2 VAL A  17      -0.094 -21.498 -21.527  1.00  0.00              
ATOM    124  N   ILE A  18      -3.673 -23.132 -24.840  1.00  0.00              
ATOM    125  CA  ILE A  18      -4.777 -23.005 -25.802  1.00  0.00              
ATOM    126  C   ILE A  18      -6.073 -22.840 -25.027  1.00  0.00              
ATOM    127  O   ILE A  18      -6.395 -23.677 -24.170  1.00  0.00              
ATOM    128  CB  ILE A  18      -4.950 -24.276 -26.693  1.00  0.00              
ATOM    129  CG1 ILE A  18      -3.631 -24.627 -27.395  1.00  0.00              
ATOM    130  CG2 ILE A  18      -6.078 -24.047 -27.720  1.00  0.00              
ATOM    131  CD1 ILE A  18      -3.089 -23.547 -28.304  1.00  0.00              
ATOM    132  H   ILE A  18      -3.570 -23.993 -24.321  1.00  0.00              
ATOM    133  HA  ILE A  18      -4.659 -22.106 -26.405  1.00  0.00              
ATOM    134  HB  ILE A  18      -5.198 -25.125 -26.057  1.00  0.00              
ATOM    135 1HG1 ILE A  18      -2.897 -24.839 -26.619  1.00  0.00              
ATOM    136 2HG1 ILE A  18      -3.807 -25.529 -27.983  1.00  0.00              
ATOM    137 1HG2 ILE A  18      -6.192 -24.936 -28.339  1.00  0.00              
ATOM    138 2HG2 ILE A  18      -7.011 -23.846 -27.197  1.00  0.00              
ATOM    139 3HG2 ILE A  18      -5.826 -23.195 -28.353  1.00  0.00              
ATOM    140 1HD1 ILE A  18      -2.156 -23.884 -28.756  1.00  0.00              
ATOM    141 2HD1 ILE A  18      -3.815 -23.333 -29.089  1.00  0.00              
ATOM    142 3HD1 ILE A  18      -2.904 -22.643 -27.726  1.00  0.00              
ATOM    143  N   MET A  19      -6.809 -21.765 -25.304  1.00  0.00              
ATOM    144  CA  MET A  19      -8.119 -21.583 -24.680  1.00  0.00              
ATOM    145  C   MET A  19      -9.123 -22.359 -25.529  1.00  0.00              
ATOM    146  O   MET A  19      -9.213 -22.149 -26.738  1.00  0.00              
ATOM    147  CB  MET A  19      -8.527 -20.106 -24.662  1.00  0.00              
ATOM    148  CG  MET A  19      -7.537 -19.179 -23.971  1.00  0.00              
ATOM    149  SD  MET A  19      -7.329 -19.602 -22.239  1.00  0.00              
ATOM    150  CE  MET A  19      -8.901 -19.076 -21.532  1.00  0.00              
ATOM    151  H   MET A  19      -6.470 -21.064 -25.948  1.00  0.00              
ATOM    152  HA  MET A  19      -8.109 -21.991 -23.670  1.00  0.00              
ATOM    153 1HB  MET A  19      -8.645 -19.797 -25.699  1.00  0.00              
ATOM    154 2HB  MET A  19      -9.489 -20.047 -24.152  1.00  0.00              
ATOM    155 1HG  MET A  19      -6.580 -19.259 -24.485  1.00  0.00              
ATOM    156 2HG  MET A  19      -7.910 -18.159 -24.057  1.00  0.00              
ATOM    157 1HE  MET A  19      -8.906 -19.281 -20.461  1.00  0.00              
ATOM    158 2HE  MET A  19      -9.034 -18.006 -21.698  1.00  0.00              
ATOM    159 3HE  MET A  19      -9.715 -19.622 -22.010  1.00  0.00              
ATOM    160  N   VAL A  20      -9.867 -23.263 -24.905  1.00  0.00              
ATOM    161  CA  VAL A  20     -10.868 -24.050 -25.625  1.00  0.00              
ATOM    162  C   VAL A  20     -12.234 -23.903 -24.958  1.00  0.00              
ATOM    163  O   VAL A  20     -12.339 -23.974 -23.727  1.00  0.00              
ATOM    164  CB  VAL A  20     -10.448 -25.551 -25.663  1.00  0.00              
ATOM    165  CG1 VAL A  20     -11.509 -26.390 -26.351  1.00  0.00              
ATOM    166  CG2 VAL A  20      -9.112 -25.689 -26.384  1.00  0.00              
ATOM    167  H   VAL A  20      -9.743 -23.413 -23.914  1.00  0.00              
ATOM    168  HA  VAL A  20     -11.000 -23.686 -26.645  1.00  0.00              
ATOM    169  HB  VAL A  20     -10.303 -25.904 -24.642  1.00  0.00              
ATOM    170 1HG1 VAL A  20     -11.195 -27.435 -26.365  1.00  0.00              
ATOM    171 2HG1 VAL A  20     -12.451 -26.303 -25.808  1.00  0.00              
ATOM    172 3HG1 VAL A  20     -11.645 -26.039 -27.373  1.00  0.00              
ATOM    173 1HG2 VAL A  20      -8.818 -26.738 -26.410  1.00  0.00              
ATOM    174 2HG2 VAL A  20      -9.210 -25.314 -27.403  1.00  0.00              
ATOM    175 3HG2 VAL A  20      -8.352 -25.114 -25.856  1.00  0.00              
ATOM    176  N   GLY A  21     -13.270 -23.684 -25.772  1.00  0.00              
ATOM    177  CA  GLY A  21     -14.618 -23.538 -25.248  1.00  0.00              
ATOM    178  C   GLY A  21     -15.559 -22.763 -26.156  1.00  0.00              
ATOM    179  O   GLY A  21     -15.111 -22.073 -27.070  1.00  0.00              
ATOM    180  H   GLY A  21     -13.120 -23.618 -26.769  1.00  0.00              
ATOM    181 1HA  GLY A  21     -15.050 -24.527 -25.096  1.00  0.00              
ATOM    182 2HA  GLY A  21     -14.575 -23.012 -24.295  1.00  0.00              
ATOM    183  N   SER A  22     -16.863 -22.879 -25.890  1.00  0.00              
ATOM    184  CA  SER A  22     -17.904 -22.251 -26.701  1.00  0.00              
ATOM    185  C   SER A  22     -17.841 -20.732 -26.609  1.00  0.00              
ATOM    186  O   SER A  22     -17.341 -20.180 -25.630  1.00  0.00              
ATOM    187  CB  SER A  22     -19.271 -22.746 -26.272  1.00  0.00              
ATOM    188  OG  SER A  22     -19.415 -24.127 -26.464  1.00  0.00              
ATOM    189  H   SER A  22     -17.130 -23.430 -25.087  1.00  0.00              
ATOM    190  HA  SER A  22     -17.882 -22.558 -27.748  1.00  0.00              
ATOM    191 1HB  SER A  22     -19.407 -22.520 -25.214  1.00  0.00              
ATOM    192 2HB  SER A  22     -20.030 -22.226 -26.854  1.00  0.00              
ATOM    193  HG  SER A  22     -20.291 -24.399 -26.181  1.00  0.00              
ATOM    194  N   GLY A  23     -18.373 -20.068 -27.631  1.00  0.00              
ATOM    195  CA  GLY A  23     -18.396 -18.617 -27.634  1.00  0.00              
ATOM    196  C   GLY A  23     -19.190 -18.069 -26.462  1.00  0.00              
ATOM    197  O   GLY A  23     -20.284 -18.555 -26.159  1.00  0.00              
ATOM    198  H   GLY A  23     -18.767 -20.568 -28.416  1.00  0.00              
ATOM    199 1HA  GLY A  23     -17.373 -18.244 -27.571  1.00  0.00              
ATOM    200 2HA  GLY A  23     -18.852 -18.270 -28.561  1.00  0.00              
ATOM    201  N   GLY A  24     -18.629 -17.070 -25.786  1.00  0.00              
ATOM    202  CA  GLY A  24     -19.271 -16.528 -24.601  1.00  0.00              
ATOM    203  C   GLY A  24     -18.955 -17.119 -23.233  1.00  0.00              
ATOM    204  O   GLY A  24     -19.408 -16.577 -22.228  1.00  0.00              
ATOM    205  H   GLY A  24     -17.750 -16.678 -26.091  1.00  0.00              
ATOM    206 1HA  GLY A  24     -19.016 -15.472 -24.509  1.00  0.00              
ATOM    207 2HA  GLY A  24     -20.351 -16.632 -24.702  1.00  0.00              
ATOM    208  N   VAL A  25     -18.191 -18.201 -23.154  1.00  0.00              
ATOM    209  CA  VAL A  25     -17.848 -18.728 -21.834  1.00  0.00              
ATOM    210  C   VAL A  25     -16.865 -17.883 -21.015  1.00  0.00              
ATOM    211  O   VAL A  25     -16.758 -18.075 -19.804  1.00  0.00              
ATOM    212  CB  VAL A  25     -17.309 -20.185 -21.907  1.00  0.00              
ATOM    213  CG1 VAL A  25     -18.357 -21.089 -22.554  1.00  0.00              
ATOM    214  CG2 VAL A  25     -15.987 -20.230 -22.659  1.00  0.00              
ATOM    215  H   VAL A  25     -17.840 -18.669 -23.977  1.00  0.00              
ATOM    216  HA  VAL A  25     -18.720 -18.756 -21.179  1.00  0.00              
ATOM    217  HB  VAL A  25     -17.109 -20.539 -20.896  1.00  0.00              
ATOM    218 1HG1 VAL A  25     -17.976 -22.109 -22.603  1.00  0.00              
ATOM    219 2HG1 VAL A  25     -19.270 -21.071 -21.958  1.00  0.00              
ATOM    220 3HG1 VAL A  25     -18.573 -20.733 -23.561  1.00  0.00              
ATOM    221 1HG2 VAL A  25     -15.626 -21.257 -22.699  1.00  0.00              
ATOM    222 2HG2 VAL A  25     -16.133 -19.856 -23.673  1.00  0.00              
ATOM    223 3HG2 VAL A  25     -15.254 -19.608 -22.145  1.00  0.00              
ATOM    224  N   GLY A  26     -16.147 -16.965 -21.660  1.00  0.00              
ATOM    225  CA  GLY A  26     -15.211 -16.114 -20.935  1.00  0.00              
ATOM    226  C   GLY A  26     -13.733 -16.401 -21.179  1.00  0.00              
ATOM    227  O   GLY A  26     -12.881 -16.060 -20.357  1.00  0.00              
ATOM    228  H   GLY A  26     -16.245 -16.849 -22.658  1.00  0.00              
ATOM    229 1HA  GLY A  26     -15.380 -15.075 -21.219  1.00  0.00              
ATOM    230 2HA  GLY A  26     -15.381 -16.229 -19.865  1.00  0.00              
ATOM    231  N   LYS A  27     -13.413 -17.021 -22.311  1.00  0.00              
ATOM    232  CA  LYS A  27     -12.016 -17.254 -22.670  1.00  0.00              
ATOM    233  C   LYS A  27     -11.252 -15.923 -22.769  1.00  0.00              
ATOM    234  O   LYS A  27     -10.197 -15.748 -22.148  1.00  0.00              
ATOM    235  CB  LYS A  27     -11.935 -18.007 -24.004  1.00  0.00              
ATOM    236  CG  LYS A  27     -12.628 -19.363 -23.972  1.00  0.00              
ATOM    237  CD  LYS A  27     -12.326 -20.202 -25.231  1.00  0.00              
ATOM    238  CE  LYS A  27     -12.802 -19.522 -26.514  1.00  0.00              
ATOM    239  NZ  LYS A  27     -14.290 -19.377 -26.581  1.00  0.00              
ATOM    240  H   LYS A  27     -14.141 -17.337 -22.936  1.00  0.00              
ATOM    241  HA  LYS A  27     -11.528 -17.841 -21.891  1.00  0.00              
ATOM    242 1HB  LYS A  27     -12.396 -17.370 -24.759  1.00  0.00              
ATOM    243 2HB  LYS A  27     -10.877 -18.135 -24.236  1.00  0.00              
ATOM    244 1HG  LYS A  27     -12.285 -19.906 -23.091  1.00  0.00              
ATOM    245 2HG  LYS A  27     -13.704 -19.201 -23.903  1.00  0.00              
ATOM    246 1HD  LYS A  27     -11.248 -20.358 -25.293  1.00  0.00              
ATOM    247 2HD  LYS A  27     -12.827 -21.164 -25.135  1.00  0.00              
ATOM    248 1HE  LYS A  27     -12.349 -18.533 -26.566  1.00  0.00              
ATOM    249 2HE  LYS A  27     -12.467 -20.119 -27.362  1.00  0.00              
ATOM    250 1HZ  LYS A  27     -14.545 -18.924 -27.448  1.00  0.00              
ATOM    251 2HZ  LYS A  27     -14.720 -20.291 -26.540  1.00  0.00              
ATOM    252 3HZ  LYS A  27     -14.610 -18.820 -25.802  1.00  0.00              
ATOM    253  N   SER A  28     -11.797 -14.984 -23.536  1.00  0.00              
ATOM    254  CA  SER A  28     -11.150 -13.687 -23.699  1.00  0.00              
ATOM    255  C   SER A  28     -11.096 -12.904 -22.399  1.00  0.00              
ATOM    256  O   SER A  28     -10.156 -12.132 -22.159  1.00  0.00              
ATOM    257  CB  SER A  28     -11.871 -12.880 -24.762  1.00  0.00              
ATOM    258  OG  SER A  28     -11.796 -13.485 -26.023  1.00  0.00              
ATOM    259  H   SER A  28     -12.668 -15.162 -24.015  1.00  0.00              
ATOM    260  HA  SER A  28     -10.145 -13.754 -24.119  1.00  0.00              
ATOM    261 1HB  SER A  28     -12.918 -12.784 -24.476  1.00  0.00              
ATOM    262 2HB  SER A  28     -11.418 -11.891 -24.816  1.00  0.00              
ATOM    263  HG  SER A  28     -10.918 -13.851 -26.151  1.00  0.00              
ATOM    264  N   ALA A  29     -12.108 -13.099 -21.560  1.00  0.00              
ATOM    265  CA  ALA A  29     -12.153 -12.430 -20.267  1.00  0.00              
ATOM    266  C   ALA A  29     -11.008 -12.908 -19.380  1.00  0.00              
ATOM    267  O   ALA A  29     -10.349 -12.107 -18.734  1.00  0.00              
ATOM    268  CB  ALA A  29     -13.497 -12.686 -19.585  1.00  0.00              
ATOM    269  H   ALA A  29     -12.861 -13.721 -21.818  1.00  0.00              
ATOM    270  HA  ALA A  29     -12.028 -11.358 -20.423  1.00  0.00              
ATOM    271 1HB  ALA A  29     -13.517 -12.179 -18.620  1.00  0.00              
ATOM    272 2HB  ALA A  29     -14.303 -12.304 -20.212  1.00  0.00              
ATOM    273 3HB  ALA A  29     -13.631 -13.756 -19.435  1.00  0.00              
ATOM    274  N   LEU A  30     -10.776 -14.217 -19.349  1.00  0.00              
ATOM    275  CA  LEU A  30      -9.701 -14.752 -18.526  1.00  0.00              
ATOM    276  C   LEU A  30      -8.355 -14.321 -19.115  1.00  0.00              
ATOM    277  O   LEU A  30      -7.432 -13.953 -18.381  1.00  0.00              
ATOM    278  CB  LEU A  30      -9.780 -16.283 -18.456  1.00  0.00              
ATOM    279  CG  LEU A  30     -10.951 -16.871 -17.667  1.00  0.00              
ATOM    280  CD1 LEU A  30     -11.021 -18.389 -17.858  1.00  0.00              
ATOM    281  CD2 LEU A  30     -10.793 -16.506 -16.177  1.00  0.00              
ATOM    282  H   LEU A  30     -11.341 -14.851 -19.894  1.00  0.00              
ATOM    283  HA  LEU A  30      -9.770 -14.338 -17.521  1.00  0.00              
ATOM    284 1HB  LEU A  30      -9.907 -16.502 -19.515  1.00  0.00              
ATOM    285 2HB  LEU A  30      -8.845 -16.719 -18.105  1.00  0.00              
ATOM    286  HG  LEU A  30     -11.861 -16.396 -18.035  1.00  0.00              
ATOM    287 1HD1 LEU A  30     -11.860 -18.790 -17.289  1.00  0.00              
ATOM    288 2HD1 LEU A  30     -11.160 -18.616 -18.915  1.00  0.00              
ATOM    289 3HD1 LEU A  30     -10.096 -18.843 -17.506  1.00  0.00              
ATOM    290 1HD2 LEU A  30     -11.627 -16.923 -15.610  1.00  0.00              
ATOM    291 2HD2 LEU A  30      -9.856 -16.915 -15.799  1.00  0.00              
ATOM    292 3HD2 LEU A  30     -10.787 -15.422 -16.066  1.00  0.00              
ATOM    293  N   THR A  31      -8.257 -14.351 -20.440  1.00  0.00              
ATOM    294  CA  THR A  31      -7.016 -14.032 -21.140  1.00  0.00              
ATOM    295  C   THR A  31      -6.611 -12.573 -20.954  1.00  0.00              
ATOM    296  O   THR A  31      -5.442 -12.266 -20.746  1.00  0.00              
ATOM    297  CB  THR A  31      -7.132 -14.327 -22.647  1.00  0.00              
ATOM    298  OG1 THR A  31      -7.367 -15.728 -22.845  1.00  0.00              
ATOM    299  CG2 THR A  31      -5.856 -13.924 -23.369  1.00  0.00              
ATOM    300  H   THR A  31      -9.074 -14.604 -20.977  1.00  0.00              
ATOM    301  HA  THR A  31      -6.198 -14.623 -20.728  1.00  0.00              
ATOM    302  HB  THR A  31      -7.973 -13.766 -23.054  1.00  0.00              
ATOM    303  HG1 THR A  31      -7.743 -15.868 -23.718  1.00  0.00              
ATOM    304 1HG2 THR A  31      -5.958 -14.140 -24.433  1.00  0.00              
ATOM    305 2HG2 THR A  31      -5.681 -12.857 -23.230  1.00  0.00              
ATOM    306 3HG2 THR A  31      -5.016 -14.486 -22.963  1.00  0.00              
ATOM    307  N   LEU A  32      -7.591 -11.679 -21.035  1.00  0.00              
ATOM    308  CA  LEU A  32      -7.328 -10.261 -20.907  1.00  0.00              
ATOM    309  C   LEU A  32      -7.172  -9.804 -19.464  1.00  0.00              
ATOM    310  O   LEU A  32      -6.472  -8.822 -19.199  1.00  0.00              
ATOM    311  CB  LEU A  32      -8.422  -9.451 -21.626  1.00  0.00              
ATOM    312  CG  LEU A  32      -8.477  -9.645 -23.149  1.00  0.00              
ATOM    313  CD1 LEU A  32      -9.675  -8.896 -23.721  1.00  0.00              
ATOM    314  CD2 LEU A  32      -7.182  -9.152 -23.783  1.00  0.00              
ATOM    315  H   LEU A  32      -8.539 -11.992 -21.189  1.00  0.00              
ATOM    316  HA  LEU A  32      -6.378 -10.021 -21.384  1.00  0.00              
ATOM    317 1HB  LEU A  32      -9.303  -9.891 -21.159  1.00  0.00              
ATOM    318 2HB  LEU A  32      -8.369  -8.392 -21.376  1.00  0.00              
ATOM    319  HG  LEU A  32      -8.549 -10.717 -23.337  1.00  0.00              
ATOM    320 1HD1 LEU A  32      -9.710  -9.036 -24.802  1.00  0.00              
ATOM    321 2HD1 LEU A  32     -10.592  -9.283 -23.276  1.00  0.00              
ATOM    322 3HD1 LEU A  32      -9.581  -7.834 -23.497  1.00  0.00              
ATOM    323 1HD2 LEU A  32      -7.230  -9.294 -24.863  1.00  0.00              
ATOM    324 2HD2 LEU A  32      -7.047  -8.093 -23.562  1.00  0.00              
ATOM    325 3HD2 LEU A  32      -6.341  -9.717 -23.380  1.00  0.00              
ATOM    326  N   GLN A  33      -7.819 -10.494 -18.534  1.00  0.00              
ATOM    327  CA  GLN A  33      -7.621 -10.184 -17.116  1.00  0.00              
ATOM    328  C   GLN A  33      -6.202 -10.628 -16.765  1.00  0.00              
ATOM    329  O   GLN A  33      -5.476  -9.946 -16.040  1.00  0.00              
ATOM    330  CB  GLN A  33      -8.648 -10.893 -16.230  1.00  0.00              
ATOM    331  CG  GLN A  33      -8.538 -10.552 -14.753  1.00  0.00              
ATOM    332  CD  GLN A  33      -8.791  -9.081 -14.479  1.00  0.00              
ATOM    333  OE1 GLN A  33      -9.749  -8.496 -14.990  1.00  0.00              
ATOM    334  NE2 GLN A  33      -7.929  -8.474 -13.672  1.00  0.00              
ATOM    335  H   GLN A  33      -8.453 -11.237 -18.791  1.00  0.00              
ATOM    336  HA  GLN A  33      -7.713  -9.109 -16.961  1.00  0.00              
ATOM    337 1HB  GLN A  33      -9.633 -10.611 -16.601  1.00  0.00              
ATOM    338 2HB  GLN A  33      -8.501 -11.963 -16.372  1.00  0.00              
ATOM    339 1HG  GLN A  33      -9.039 -11.128 -13.976  1.00  0.00              
ATOM    340 2HG  GLN A  33      -7.464 -10.732 -14.703  1.00  0.00              
ATOM    341 1HE2 GLN A  33      -8.044  -7.504 -13.454  1.00  0.00              
ATOM    342 2HE2 GLN A  33      -7.164  -8.987 -13.280  1.00  0.00              
ATOM    343  N   PHE A  34      -5.808 -11.785 -17.289  1.00  0.00              
ATOM    344  CA  PHE A  34      -4.466 -12.304 -17.047  1.00  0.00              
ATOM    345  C   PHE A  34      -3.369 -11.415 -17.658  1.00  0.00              
ATOM    346  O   PHE A  34      -2.462 -10.957 -16.964  1.00  0.00              
ATOM    347  CB  PHE A  34      -4.346 -13.730 -17.607  1.00  0.00              
ATOM    348  CG  PHE A  34      -2.971 -14.311 -17.479  1.00  0.00              
ATOM    349  CD1 PHE A  34      -2.095 -14.305 -18.548  1.00  0.00              
ATOM    350  CD2 PHE A  34      -2.542 -14.840 -16.267  1.00  0.00              
ATOM    351  CE1 PHE A  34      -0.797 -14.819 -18.419  1.00  0.00              
ATOM    352  CE2 PHE A  34      -1.250 -15.353 -16.126  1.00  0.00              
ATOM    353  CZ  PHE A  34      -0.377 -15.340 -17.209  1.00  0.00              
ATOM    354  H   PHE A  34      -6.444 -12.315 -17.866  1.00  0.00              
ATOM    355  HA  PHE A  34      -4.264 -12.322 -15.975  1.00  0.00              
ATOM    356 1HB  PHE A  34      -5.020 -14.400 -17.076  1.00  0.00              
ATOM    357 2HB  PHE A  34      -4.591 -13.737 -18.669  1.00  0.00              
ATOM    358  HD1 PHE A  34      -2.423 -13.893 -19.503  1.00  0.00              
ATOM    359  HD2 PHE A  34      -3.227 -14.849 -15.418  1.00  0.00              
ATOM    360  HE1 PHE A  34      -0.120 -14.807 -19.273  1.00  0.00              
ATOM    361  HE2 PHE A  34      -0.926 -15.764 -15.170  1.00  0.00              
ATOM    362  HZ  PHE A  34       0.632 -15.738 -17.107  1.00  0.00              
ATOM    363  N   MET A  35      -3.470 -11.163 -18.955  1.00  0.00              
ATOM    364  CA  MET A  35      -2.474 -10.371 -19.676  1.00  0.00              
ATOM    365  C   MET A  35      -2.447  -8.887 -19.347  1.00  0.00              
ATOM    366  O   MET A  35      -1.380  -8.294 -19.150  1.00  0.00              
ATOM    367  CB  MET A  35      -2.714 -10.470 -21.187  1.00  0.00              
ATOM    368  CG  MET A  35      -2.423 -11.826 -21.801  1.00  0.00              
ATOM    369  SD  MET A  35      -0.655 -11.997 -22.071  1.00  0.00              
ATOM    370  CE  MET A  35      -0.510 -13.727 -22.233  1.00  0.00              
ATOM    371  H   MET A  35      -4.264 -11.532 -19.459  1.00  0.00              
ATOM    372  HA  MET A  35      -1.471 -10.711 -19.418  1.00  0.00              
ATOM    373 1HB  MET A  35      -3.759 -10.219 -21.360  1.00  0.00              
ATOM    374 2HB  MET A  35      -2.077  -9.722 -21.660  1.00  0.00              
ATOM    375 1HG  MET A  35      -2.783 -12.593 -21.116  1.00  0.00              
ATOM    376 2HG  MET A  35      -2.965 -11.895 -22.743  1.00  0.00              
ATOM    377 1HE  MET A  35       0.533 -13.991 -22.406  1.00  0.00              
ATOM    378 2HE  MET A  35      -0.860 -14.209 -21.318  1.00  0.00              
ATOM    379 3HE  MET A  35      -1.115 -14.066 -23.075  1.00  0.00              
ATOM    380  N   TRP A  36      -3.627  -8.288 -19.303  1.00  0.00              
ATOM    381  CA  TRP A  36      -3.708  -6.856 -19.097  1.00  0.00              
ATOM    382  C   TRP A  36      -4.472  -6.348 -17.888  1.00  0.00              
ATOM    383  O   TRP A  36      -4.637  -5.141 -17.733  1.00  0.00              
ATOM    384  CB  TRP A  36      -4.315  -6.224 -20.351  1.00  0.00              
ATOM    385  CG  TRP A  36      -3.575  -6.562 -21.610  1.00  0.00              
ATOM    386  CD1 TRP A  36      -3.910  -7.519 -22.520  1.00  0.00              
ATOM    387  CD2 TRP A  36      -2.377  -5.945 -22.097  1.00  0.00              
ATOM    388  NE1 TRP A  36      -2.995  -7.539 -23.544  1.00  0.00              
ATOM    389  CE2 TRP A  36      -2.044  -6.579 -23.307  1.00  0.00              
ATOM    390  CE3 TRP A  36      -1.555  -4.915 -21.625  1.00  0.00              
ATOM    391  CZ2 TRP A  36      -0.929  -6.223 -24.050  1.00  0.00              
ATOM    392  CZ3 TRP A  36      -0.437  -4.557 -22.371  1.00  0.00              
ATOM    393  CH2 TRP A  36      -0.134  -5.192 -23.549  1.00  0.00              
ATOM    394  H   TRP A  36      -4.480  -8.818 -19.413  1.00  0.00              
ATOM    395  HA  TRP A  36      -2.711  -6.450 -18.927  1.00  0.00              
ATOM    396 1HB  TRP A  36      -5.340  -6.569 -20.489  1.00  0.00              
ATOM    397 2HB  TRP A  36      -4.307  -5.138 -20.266  1.00  0.00              
ATOM    398  HD1 TRP A  36      -4.807  -8.101 -22.316  1.00  0.00              
ATOM    399  HE1 TRP A  36      -3.018  -8.159 -24.341  1.00  0.00              
ATOM    400  HE3 TRP A  36      -1.750  -4.376 -20.699  1.00  0.00              
ATOM    401  HZ2 TRP A  36      -0.726  -6.754 -24.980  1.00  0.00              
ATOM    402  HZ3 TRP A  36       0.195  -3.754 -21.992  1.00  0.00              
ATOM    403  HH2 TRP A  36       0.751  -4.881 -24.103  1.00  0.00              
ATOM    404  N   ASP A  37      -4.935  -7.251 -17.034  1.00  0.00              
ATOM    405  CA  ASP A  37      -5.810  -6.840 -15.946  1.00  0.00              
ATOM    406  C   ASP A  37      -7.074  -6.154 -16.434  1.00  0.00              
ATOM    407  O   ASP A  37      -7.555  -5.235 -15.783  1.00  0.00              
ATOM    408  CB  ASP A  37      -5.058  -5.912 -14.989  1.00  0.00              
ATOM    409  CG  ASP A  37      -3.872  -6.560 -14.287  1.00  0.00              
ATOM    410  OD1 ASP A  37      -4.042  -7.618 -13.729  1.00  0.00              
ATOM    411  OD2 ASP A  37      -2.776  -6.077 -14.447  1.00  0.00              
ATOM    412  H   ASP A  37      -4.689  -8.227 -17.126  1.00  0.00              
ATOM    413  HA  ASP A  37      -6.149  -7.717 -15.393  1.00  0.00              
ATOM    414 1HB  ASP A  37      -4.740  -4.977 -15.450  1.00  0.00              
ATOM    415 2HB  ASP A  37      -5.844  -5.710 -14.261  1.00  0.00              
ATOM    416  N   GLU A  38      -7.615  -6.591 -17.565  1.00  0.00              
ATOM    417  CA  GLU A  38      -8.841  -5.989 -18.069  1.00  0.00              
ATOM    418  C   GLU A  38     -10.000  -6.992 -18.168  1.00  0.00              
ATOM    419  O   GLU A  38      -9.788  -8.190 -18.384  1.00  0.00              
ATOM    420  CB  GLU A  38      -8.583  -5.355 -19.438  1.00  0.00              
ATOM    421  CG  GLU A  38      -7.605  -4.188 -19.416  1.00  0.00              
ATOM    422  CD  GLU A  38      -7.462  -3.570 -20.779  1.00  0.00              
ATOM    423  OE1 GLU A  38      -8.077  -4.055 -21.698  1.00  0.00              
ATOM    424  OE2 GLU A  38      -6.829  -2.545 -20.881  1.00  0.00              
ATOM    425  H   GLU A  38      -7.184  -7.341 -18.087  1.00  0.00              
ATOM    426  HA  GLU A  38      -9.185  -5.217 -17.379  1.00  0.00              
ATOM    427 1HB  GLU A  38      -8.195  -6.141 -20.085  1.00  0.00              
ATOM    428 2HB  GLU A  38      -9.546  -5.013 -19.818  1.00  0.00              
ATOM    429 1HG  GLU A  38      -7.867  -3.416 -18.693  1.00  0.00              
ATOM    430 2HG  GLU A  38      -6.662  -4.650 -19.127  1.00  0.00              
ATOM    431  N   PHE A  39     -11.221  -6.487 -17.998  1.00  0.00              
ATOM    432  CA  PHE A  39     -12.428  -7.305 -18.046  1.00  0.00              
ATOM    433  C   PHE A  39     -13.587  -6.473 -18.566  1.00  0.00              
ATOM    434  O   PHE A  39     -13.810  -5.356 -18.101  1.00  0.00              
ATOM    435  CB  PHE A  39     -12.798  -7.861 -16.657  1.00  0.00              
ATOM    436  CG  PHE A  39     -14.127  -8.594 -16.630  1.00  0.00              
ATOM    437  CD1 PHE A  39     -15.292  -7.945 -16.227  1.00  0.00              
ATOM    438  CD2 PHE A  39     -14.224  -9.909 -17.065  1.00  0.00              
ATOM    439  CE1 PHE A  39     -16.536  -8.596 -16.261  1.00  0.00              
ATOM    440  CE2 PHE A  39     -15.461 -10.574 -17.105  1.00  0.00              
ATOM    441  CZ  PHE A  39     -16.619  -9.912 -16.701  1.00  0.00              
ATOM    442  H   PHE A  39     -11.305  -5.494 -17.830  1.00  0.00              
ATOM    443  HA  PHE A  39     -12.284  -8.137 -18.737  1.00  0.00              
ATOM    444 1HB  PHE A  39     -12.042  -8.571 -16.324  1.00  0.00              
ATOM    445 2HB  PHE A  39     -12.873  -7.048 -15.936  1.00  0.00              
ATOM    446  HD1 PHE A  39     -15.235  -6.914 -15.881  1.00  0.00              
ATOM    447  HD2 PHE A  39     -13.317 -10.426 -17.380  1.00  0.00              
ATOM    448  HE1 PHE A  39     -17.435  -8.070 -15.942  1.00  0.00              
ATOM    449  HE2 PHE A  39     -15.516 -11.606 -17.451  1.00  0.00              
ATOM    450  HZ  PHE A  39     -17.583 -10.419 -16.728  1.00  0.00              
ATOM    451  N   VAL A  40     -14.314  -7.018 -19.534  1.00  0.00              
ATOM    452  CA  VAL A  40     -15.568  -6.422 -19.982  1.00  0.00              
ATOM    453  C   VAL A  40     -16.676  -7.459 -19.887  1.00  0.00              
ATOM    454  O   VAL A  40     -16.425  -8.664 -19.914  1.00  0.00              
ATOM    455  CB  VAL A  40     -15.472  -5.923 -21.431  1.00  0.00              
ATOM    456  CG1 VAL A  40     -14.416  -4.839 -21.538  1.00  0.00              
ATOM    457  CG2 VAL A  40     -15.126  -7.085 -22.345  1.00  0.00              
ATOM    458  H   VAL A  40     -13.991  -7.869 -19.970  1.00  0.00              
ATOM    459  HA  VAL A  40     -15.868  -5.596 -19.336  1.00  0.00              
ATOM    460  HB  VAL A  40     -16.447  -5.545 -21.740  1.00  0.00              
ATOM    461 1HG1 VAL A  40     -14.355  -4.491 -22.569  1.00  0.00              
ATOM    462 2HG1 VAL A  40     -14.684  -4.005 -20.890  1.00  0.00              
ATOM    463 3HG1 VAL A  40     -13.449  -5.240 -21.233  1.00  0.00              
ATOM    464 1HG2 VAL A  40     -15.059  -6.731 -23.373  1.00  0.00              
ATOM    465 2HG2 VAL A  40     -14.169  -7.511 -22.044  1.00  0.00              
ATOM    466 3HG2 VAL A  40     -15.902  -7.847 -22.274  1.00  0.00              
ATOM    467  N   GLU A  41     -17.909  -6.986 -19.782  1.00  0.00              
ATOM    468  CA  GLU A  41     -19.045  -7.882 -19.675  1.00  0.00              
ATOM    469  C   GLU A  41     -19.511  -8.456 -21.016  1.00  0.00              
ATOM    470  O   GLU A  41     -19.832  -9.637 -21.103  1.00  0.00              
ATOM    471  CB  GLU A  41     -20.207  -7.154 -18.995  1.00  0.00              
ATOM    472  CG  GLU A  41     -19.968  -6.817 -17.530  1.00  0.00              
ATOM    473  CD  GLU A  41     -21.130  -6.063 -16.946  1.00  0.00              
ATOM    474  OE1 GLU A  41     -22.050  -5.773 -17.672  1.00  0.00              
ATOM    475  OE2 GLU A  41     -21.150  -5.874 -15.753  1.00  0.00              
ATOM    476  H   GLU A  41     -18.067  -5.989 -19.776  1.00  0.00              
ATOM    477  HA  GLU A  41     -18.773  -8.755 -19.080  1.00  0.00              
ATOM    478 1HB  GLU A  41     -20.378  -6.234 -19.556  1.00  0.00              
ATOM    479 2HB  GLU A  41     -21.082  -7.799 -19.081  1.00  0.00              
ATOM    480 1HG  GLU A  41     -19.756  -7.690 -16.914  1.00  0.00              
ATOM    481 2HG  GLU A  41     -19.092  -6.170 -17.556  1.00  0.00              
ATOM    482  N   ASP A  42     -19.523  -7.644 -22.069  1.00  0.00              
ATOM    483  CA  ASP A  42     -19.876  -8.161 -23.395  1.00  0.00              
ATOM    484  C   ASP A  42     -18.807  -9.003 -24.095  1.00  0.00              
ATOM    485  O   ASP A  42     -17.612  -8.746 -23.967  1.00  0.00              
ATOM    486  CB  ASP A  42     -20.257  -6.991 -24.305  1.00  0.00              
ATOM    487  CG  ASP A  42     -21.604  -6.357 -23.984  1.00  0.00              
ATOM    488  OD1 ASP A  42     -22.340  -6.930 -23.217  1.00  0.00              
ATOM    489  OD2 ASP A  42     -21.820  -5.237 -24.380  1.00  0.00              
ATOM    490  H   ASP A  42     -19.290  -6.666 -21.968  1.00  0.00              
ATOM    491  HA  ASP A  42     -20.723  -8.843 -23.312  1.00  0.00              
ATOM    492 1HB  ASP A  42     -19.494  -6.214 -24.357  1.00  0.00              
ATOM    493 2HB  ASP A  42     -20.318  -7.506 -25.264  1.00  0.00              
ATOM    494  N   TYR A  43     -19.267 -10.006 -24.840  1.00  0.00              
ATOM    495  CA  TYR A  43     -18.407 -10.904 -25.614  1.00  0.00              
ATOM    496  C   TYR A  43     -17.757 -10.156 -26.779  1.00  0.00              
ATOM    497  O   TYR A  43     -18.424  -9.436 -27.517  1.00  0.00              
ATOM    498  CB  TYR A  43     -19.206 -12.101 -26.133  1.00  0.00              
ATOM    499  CG  TYR A  43     -18.439 -12.978 -27.098  1.00  0.00              
ATOM    500  CD1 TYR A  43     -17.422 -13.808 -26.652  1.00  0.00              
ATOM    501  CD2 TYR A  43     -18.737 -12.973 -28.453  1.00  0.00              
ATOM    502  CE1 TYR A  43     -16.718 -14.611 -27.529  1.00  0.00              
ATOM    503  CE2 TYR A  43     -18.040 -13.772 -29.339  1.00  0.00              
ATOM    504  CZ  TYR A  43     -17.031 -14.590 -28.873  1.00  0.00              
ATOM    505  OH  TYR A  43     -16.334 -15.388 -29.752  1.00  0.00              
ATOM    506  H   TYR A  43     -20.267 -10.141 -24.864  1.00  0.00              
ATOM    507  HA  TYR A  43     -17.598 -11.276 -24.984  1.00  0.00              
ATOM    508 1HB  TYR A  43     -19.505 -12.691 -25.266  1.00  0.00              
ATOM    509 2HB  TYR A  43     -20.093 -11.706 -26.628  1.00  0.00              
ATOM    510  HD1 TYR A  43     -17.180 -13.819 -25.589  1.00  0.00              
ATOM    511  HD2 TYR A  43     -19.535 -12.325 -28.815  1.00  0.00              
ATOM    512  HE1 TYR A  43     -15.920 -15.258 -27.165  1.00  0.00              
ATOM    513  HE2 TYR A  43     -18.288 -13.754 -30.401  1.00  0.00              
ATOM    514  HH  TYR A  43     -15.656 -15.915 -29.323  1.00  0.00              
ATOM    515  N   GLU A  44     -16.454 -10.352 -26.949  1.00  0.00              
ATOM    516  CA  GLU A  44     -15.726  -9.811 -28.091  1.00  0.00              
ATOM    517  C   GLU A  44     -15.499 -10.877 -29.173  1.00  0.00              
ATOM    518  O   GLU A  44     -14.732 -11.814 -28.970  1.00  0.00              
ATOM    519  CB  GLU A  44     -14.387  -9.228 -27.636  1.00  0.00              
ATOM    520  CG  GLU A  44     -13.555  -8.615 -28.754  1.00  0.00              
ATOM    521  CD  GLU A  44     -12.295  -7.992 -28.219  1.00  0.00              
ATOM    522  OE1 GLU A  44     -12.082  -8.054 -27.032  1.00  0.00              
ATOM    523  OE2 GLU A  44     -11.492  -7.554 -29.008  1.00  0.00              
ATOM    524  H   GLU A  44     -15.954 -10.895 -26.259  1.00  0.00              
ATOM    525  HA  GLU A  44     -16.311  -9.020 -28.562  1.00  0.00              
ATOM    526 1HB  GLU A  44     -14.609  -8.465 -26.889  1.00  0.00              
ATOM    527 2HB  GLU A  44     -13.827 -10.039 -27.170  1.00  0.00              
ATOM    528 1HG  GLU A  44     -13.303  -9.321 -29.544  1.00  0.00              
ATOM    529 2HG  GLU A  44     -14.202  -7.836 -29.157  1.00  0.00              
ATOM    530  N   PRO A  45     -16.160 -10.737 -30.339  1.00  0.00              
ATOM    531  CA  PRO A  45     -15.998 -11.682 -31.449  1.00  0.00              
ATOM    532  C   PRO A  45     -14.534 -11.973 -31.757  1.00  0.00              
ATOM    533  O   PRO A  45     -13.788 -11.115 -32.226  1.00  0.00              
ATOM    534  CB  PRO A  45     -16.727 -10.992 -32.595  1.00  0.00              
ATOM    535  CG  PRO A  45     -17.848 -10.308 -31.879  1.00  0.00              
ATOM    536  CD  PRO A  45     -17.146  -9.716 -30.674  1.00  0.00              
ATOM    537  HA  PRO A  45     -16.430 -12.670 -31.233  1.00  0.00              
ATOM    538 1HB  PRO A  45     -16.070 -10.284 -33.121  1.00  0.00              
ATOM    539 2HB  PRO A  45     -17.083 -11.717 -33.341  1.00  0.00              
ATOM    540 1HG  PRO A  45     -18.317  -9.543 -32.515  1.00  0.00              
ATOM    541 2HG  PRO A  45     -18.636 -11.023 -31.600  1.00  0.00              
ATOM    542 1HD  PRO A  45     -16.664  -8.754 -30.904  1.00  0.00              
ATOM    543 2HD  PRO A  45     -17.836  -9.536 -29.837  1.00  0.00              
ATOM    544  N   THR A  46     -14.137 -13.204 -31.470  1.00  0.00              
ATOM    545  CA  THR A  46     -12.757 -13.641 -31.644  1.00  0.00              
ATOM    546  C   THR A  46     -12.629 -14.773 -32.660  1.00  0.00              
ATOM    547  O   THR A  46     -13.287 -15.793 -32.522  1.00  0.00              
ATOM    548  CB  THR A  46     -12.191 -14.191 -30.298  1.00  0.00              
ATOM    549  OG1 THR A  46     -12.212 -13.158 -29.308  1.00  0.00              
ATOM    550  CG2 THR A  46     -10.765 -14.724 -30.480  1.00  0.00              
ATOM    551  H   THR A  46     -14.821 -13.858 -31.118  1.00  0.00              
ATOM    552  HA  THR A  46     -12.158 -12.821 -32.040  1.00  0.00              
ATOM    553  HB  THR A  46     -12.834 -14.998 -29.946  1.00  0.00              
ATOM    554  HG1 THR A  46     -13.023 -12.651 -29.391  1.00  0.00              
ATOM    555 1HG2 THR A  46     -10.394 -15.101 -29.528  1.00  0.00              
ATOM    556 2HG2 THR A  46     -10.770 -15.530 -31.215  1.00  0.00              
ATOM    557 3HG2 THR A  46     -10.119 -13.920 -30.829  1.00  0.00              
ATOM    558  N   GLN A  47     -11.783 -14.588 -33.675  1.00  0.00              
ATOM    559  CA  GLN A  47     -11.573 -15.640 -34.660  1.00  0.00              
ATOM    560  C   GLN A  47     -10.371 -16.394 -34.089  1.00  0.00              
ATOM    561  O   GLN A  47     -10.481 -17.570 -33.744  1.00  0.00              
ATOM    562  CB  GLN A  47     -11.292 -15.092 -36.062  1.00  0.00              
ATOM    563  CG  GLN A  47     -12.447 -14.315 -36.669  1.00  0.00              
ATOM    564  CD  GLN A  47     -13.691 -15.166 -36.841  1.00  0.00              
ATOM    565  OE1 GLN A  47     -13.632 -16.274 -37.380  1.00  0.00              
ATOM    566  NE2 GLN A  47     -14.827 -14.650 -36.386  1.00  0.00              
ATOM    567  H   GLN A  47     -11.281 -13.718 -33.770  1.00  0.00              
ATOM    568  HA  GLN A  47     -12.460 -16.271 -34.715  1.00  0.00              
ATOM    569 1HB  GLN A  47     -10.417 -14.448 -35.979  1.00  0.00              
ATOM    570 2HB  GLN A  47     -11.054 -15.949 -36.692  1.00  0.00              
ATOM    571 1HG  GLN A  47     -12.758 -13.337 -36.301  1.00  0.00              
ATOM    572 2HG  GLN A  47     -11.971 -14.199 -37.644  1.00  0.00              
ATOM    573 1HE2 GLN A  47     -15.681 -15.165 -36.471  1.00  0.00              
ATOM    574 2HE2 GLN A  47     -14.830 -13.746 -35.957  1.00  0.00              
ATOM    575  N   ALA A  48      -9.235 -15.700 -33.962  1.00  0.00              
ATOM    576  CA  ALA A  48      -8.026 -16.262 -33.336  1.00  0.00              
ATOM    577  C   ALA A  48      -7.035 -15.148 -32.999  1.00  0.00              
ATOM    578  O   ALA A  48      -6.558 -14.436 -33.886  1.00  0.00              
ATOM    579  CB  ALA A  48      -7.367 -17.298 -34.270  1.00  0.00              
ATOM    580  H   ALA A  48      -9.213 -14.753 -34.312  1.00  0.00              
ATOM    581  HA  ALA A  48      -8.310 -16.752 -32.404  1.00  0.00              
ATOM    582 1HB  ALA A  48      -6.475 -17.702 -33.791  1.00  0.00              
ATOM    583 2HB  ALA A  48      -8.070 -18.107 -34.470  1.00  0.00              
ATOM    584 3HB  ALA A  48      -7.089 -16.817 -35.207  1.00  0.00              
ATOM    585  N   ASP A  49      -6.735 -15.005 -31.711  1.00  0.00              
ATOM    586  CA  ASP A  49      -5.763 -14.014 -31.238  1.00  0.00              
ATOM    587  C   ASP A  49      -4.643 -14.694 -30.455  1.00  0.00              
ATOM    588  O   ASP A  49      -4.899 -15.613 -29.687  1.00  0.00              
ATOM    589  CB  ASP A  49      -6.446 -12.954 -30.370  1.00  0.00              
ATOM    590  CG  ASP A  49      -7.467 -12.099 -31.108  1.00  0.00              
ATOM    591  OD1 ASP A  49      -7.118 -11.526 -32.112  1.00  0.00              
ATOM    592  OD2 ASP A  49      -8.621 -12.151 -30.754  1.00  0.00              
ATOM    593  H   ASP A  49      -7.194 -15.604 -31.040  1.00  0.00              
ATOM    594  HA  ASP A  49      -5.299 -13.516 -32.090  1.00  0.00              
ATOM    595 1HB  ASP A  49      -6.899 -13.360 -29.465  1.00  0.00              
ATOM    596 2HB  ASP A  49      -5.585 -12.341 -30.103  1.00  0.00              
ATOM    597  N   ILE A  50      -3.416 -14.214 -30.656  1.00  0.00              
ATOM    598  CA  ILE A  50      -2.231 -14.734 -29.971  1.00  0.00              
ATOM    599  C   ILE A  50      -1.700 -13.680 -29.001  1.00  0.00              
ATOM    600  O   ILE A  50      -1.406 -12.547 -29.402  1.00  0.00              
ATOM    601  CB  ILE A  50      -1.119 -15.130 -30.960  1.00  0.00              
ATOM    602  CG1 ILE A  50       0.076 -15.724 -30.209  1.00  0.00              
ATOM    603  CG2 ILE A  50      -0.689 -13.928 -31.786  1.00  0.00              
ATOM    604  CD1 ILE A  50       1.065 -16.437 -31.103  1.00  0.00              
ATOM    605  H   ILE A  50      -3.310 -13.456 -31.315  1.00  0.00              
ATOM    606  HA  ILE A  50      -2.489 -15.597 -29.359  1.00  0.00              
ATOM    607  HB  ILE A  50      -1.494 -15.911 -31.621  1.00  0.00              
ATOM    608 1HG1 ILE A  50       0.576 -14.904 -29.696  1.00  0.00              
ATOM    609 2HG1 ILE A  50      -0.319 -16.425 -29.474  1.00  0.00              
ATOM    610 1HG2 ILE A  50       0.097 -14.225 -32.479  1.00  0.00              
ATOM    611 2HG2 ILE A  50      -1.542 -13.548 -32.347  1.00  0.00              
ATOM    612 3HG2 ILE A  50      -0.313 -13.147 -31.125  1.00  0.00              
ATOM    613 1HD1 ILE A  50       1.883 -16.831 -30.500  1.00  0.00              
ATOM    614 2HD1 ILE A  50       0.565 -17.259 -31.617  1.00  0.00              
ATOM    615 3HD1 ILE A  50       1.462 -15.738 -31.838  1.00  0.00              
ATOM    616  N   TYR A  51      -1.586 -14.056 -27.731  1.00  0.00              
ATOM    617  CA  TYR A  51      -1.014 -13.187 -26.705  1.00  0.00              
ATOM    618  C   TYR A  51       0.267 -13.818 -26.167  1.00  0.00              
ATOM    619  O   TYR A  51       0.400 -15.048 -26.166  1.00  0.00              
ATOM    620  CB  TYR A  51      -2.012 -12.947 -25.570  1.00  0.00              
ATOM    621  CG  TYR A  51      -3.255 -12.197 -25.994  1.00  0.00              
ATOM    622  CD1 TYR A  51      -4.285 -12.844 -26.661  1.00  0.00              
ATOM    623  CD2 TYR A  51      -3.395 -10.843 -25.726  1.00  0.00              
ATOM    624  CE1 TYR A  51      -5.422 -12.163 -27.051  1.00  0.00              
ATOM    625  CE2 TYR A  51      -4.527 -10.153 -26.111  1.00  0.00              
ATOM    626  CZ  TYR A  51      -5.539 -10.816 -26.774  1.00  0.00              
ATOM    627  OH  TYR A  51      -6.670 -10.133 -27.159  1.00  0.00              
ATOM    628  H   TYR A  51      -1.910 -14.977 -27.471  1.00  0.00              
ATOM    629  HA  TYR A  51      -0.752 -12.222 -27.141  1.00  0.00              
ATOM    630 1HB  TYR A  51      -2.294 -13.925 -25.176  1.00  0.00              
ATOM    631 2HB  TYR A  51      -1.492 -12.381 -24.798  1.00  0.00              
ATOM    632  HD1 TYR A  51      -4.186 -13.908 -26.876  1.00  0.00              
ATOM    633  HD2 TYR A  51      -2.591 -10.325 -25.202  1.00  0.00              
ATOM    634  HE1 TYR A  51      -6.224 -12.684 -27.574  1.00  0.00              
ATOM    635  HE2 TYR A  51      -4.617  -9.088 -25.891  1.00  0.00              
ATOM    636  HH  TYR A  51      -7.309 -10.689 -27.611  1.00  0.00              
ATOM    637  N   MET A  52       1.212 -12.989 -25.725  1.00  0.00              
ATOM    638  CA  MET A  52       2.448 -13.517 -25.153  1.00  0.00              
ATOM    639  C   MET A  52       2.914 -12.596 -24.021  1.00  0.00              
ATOM    640  O   MET A  52       2.814 -11.373 -24.125  1.00  0.00              
ATOM    641  CB  MET A  52       3.527 -13.647 -26.226  1.00  0.00              
ATOM    642  CG  MET A  52       3.318 -14.804 -27.193  1.00  0.00              
ATOM    643  SD  MET A  52       4.555 -14.846 -28.505  1.00  0.00              
ATOM    644  CE  MET A  52       4.012 -13.480 -29.527  1.00  0.00              
ATOM    645  H   MET A  52       1.083 -11.988 -25.781  1.00  0.00              
ATOM    646  HA  MET A  52       2.268 -14.503 -24.725  1.00  0.00              
ATOM    647 1HB  MET A  52       3.538 -12.709 -26.779  1.00  0.00              
ATOM    648 2HB  MET A  52       4.478 -13.775 -25.707  1.00  0.00              
ATOM    649 1HG  MET A  52       3.365 -15.733 -26.626  1.00  0.00              
ATOM    650 2HG  MET A  52       2.329 -14.699 -27.638  1.00  0.00              
ATOM    651 1HE  MET A  52       4.679 -13.377 -30.383  1.00  0.00              
ATOM    652 2HE  MET A  52       2.997 -13.669 -29.878  1.00  0.00              
ATOM    653 3HE  MET A  52       4.028 -12.560 -28.942  1.00  0.00              
ATOM    654  N   LYS A  53       3.402 -13.182 -22.932  1.00  0.00              
ATOM    655  CA  LYS A  53       3.801 -12.380 -21.777  1.00  0.00              
ATOM    656  C   LYS A  53       4.878 -13.070 -20.964  1.00  0.00              
ATOM    657  O   LYS A  53       4.815 -14.283 -20.727  1.00  0.00              
ATOM    658  CB  LYS A  53       2.593 -12.080 -20.888  1.00  0.00              
ATOM    659  CG  LYS A  53       2.879 -11.123 -19.739  1.00  0.00              
ATOM    660  CD  LYS A  53       1.603 -10.745 -19.001  1.00  0.00              
ATOM    661  CE  LYS A  53       1.865  -9.671 -17.956  1.00  0.00              
ATOM    662  NZ  LYS A  53       0.616  -9.255 -17.261  1.00  0.00              
ATOM    663  H   LYS A  53       3.501 -14.186 -22.892  1.00  0.00              
ATOM    664  HA  LYS A  53       4.228 -11.435 -22.114  1.00  0.00              
ATOM    665 1HB  LYS A  53       1.822 -11.654 -21.531  1.00  0.00              
ATOM    666 2HB  LYS A  53       2.245 -13.032 -20.488  1.00  0.00              
ATOM    667 1HG  LYS A  53       3.569 -11.608 -19.048  1.00  0.00              
ATOM    668 2HG  LYS A  53       3.345 -10.224 -20.144  1.00  0.00              
ATOM    669 1HD  LYS A  53       0.878 -10.377 -19.728  1.00  0.00              
ATOM    670 2HD  LYS A  53       1.207 -11.636 -18.514  1.00  0.00              
ATOM    671 1HE  LYS A  53       2.570 -10.067 -17.227  1.00  0.00              
ATOM    672 2HE  LYS A  53       2.306  -8.808 -18.455  1.00  0.00              
ATOM    673 1HZ  LYS A  53       0.832  -8.543 -16.578  1.00  0.00              
ATOM    674 2HZ  LYS A  53      -0.039  -8.886 -17.936  1.00  0.00              
ATOM    675 3HZ  LYS A  53       0.207 -10.054 -16.797  1.00  0.00              
ATOM    676  N   LYS A  54       5.870 -12.296 -20.536  1.00  0.00              
ATOM    677  CA  LYS A  54       6.921 -12.844 -19.694  1.00  0.00              
ATOM    678  C   LYS A  54       6.399 -12.830 -18.268  1.00  0.00              
ATOM    679  O   LYS A  54       5.955 -11.804 -17.779  1.00  0.00              
ATOM    680  CB  LYS A  54       8.218 -12.043 -19.815  1.00  0.00              
ATOM    681  CG  LYS A  54       9.313 -12.469 -18.846  1.00  0.00              
ATOM    682  CD  LYS A  54      10.585 -11.661 -19.059  1.00  0.00              
ATOM    683  CE  LYS A  54      11.680 -12.086 -18.091  1.00  0.00              
ATOM    684  NZ  LYS A  54      12.930 -11.303 -18.286  1.00  0.00              
ATOM    685  H   LYS A  54       5.902 -11.320 -20.791  1.00  0.00              
ATOM    686  HA  LYS A  54       7.132 -13.873 -19.989  1.00  0.00              
ATOM    687 1HB  LYS A  54       8.573 -12.163 -20.839  1.00  0.00              
ATOM    688 2HB  LYS A  54       7.966 -10.997 -19.639  1.00  0.00              
ATOM    689 1HG  LYS A  54       8.953 -12.319 -17.828  1.00  0.00              
ATOM    690 2HG  LYS A  54       9.523 -13.526 -19.004  1.00  0.00              
ATOM    691 1HD  LYS A  54      10.926 -11.813 -20.084  1.00  0.00              
ATOM    692 2HD  LYS A  54      10.356 -10.607 -18.906  1.00  0.00              
ATOM    693 1HE  LYS A  54      11.315 -11.940 -17.076  1.00  0.00              
ATOM    694 2HE  LYS A  54      11.886 -13.144 -18.253  1.00  0.00              
ATOM    695 1HZ  LYS A  54      13.629 -11.615 -17.627  1.00  0.00              
ATOM    696 2HZ  LYS A  54      13.270 -11.439 -19.228  1.00  0.00              
ATOM    697 3HZ  LYS A  54      12.739 -10.322 -18.136  1.00  0.00              
ATOM    698  N   VAL A  55       6.422 -13.980 -17.615  1.00  0.00              
ATOM    699  CA  VAL A  55       5.887 -14.079 -16.270  1.00  0.00              
ATOM    700  C   VAL A  55       6.862 -14.860 -15.419  1.00  0.00              
ATOM    701  O   VAL A  55       7.841 -15.412 -15.927  1.00  0.00              
ATOM    702  CB  VAL A  55       4.507 -14.763 -16.239  1.00  0.00              
ATOM    703  CG1 VAL A  55       3.484 -13.933 -17.000  1.00  0.00              
ATOM    704  CG2 VAL A  55       4.594 -16.165 -16.824  1.00  0.00              
ATOM    705  H   VAL A  55       6.814 -14.802 -18.051  1.00  0.00              
ATOM    706  HA  VAL A  55       5.790 -13.096 -15.808  1.00  0.00              
ATOM    707  HB  VAL A  55       4.189 -14.872 -15.202  1.00  0.00              
ATOM    708 1HG1 VAL A  55       2.514 -14.431 -16.967  1.00  0.00              
ATOM    709 2HG1 VAL A  55       3.400 -12.948 -16.540  1.00  0.00              
ATOM    710 3HG1 VAL A  55       3.801 -13.825 -18.037  1.00  0.00              
ATOM    711 1HG2 VAL A  55       3.611 -16.634 -16.793  1.00  0.00              
ATOM    712 2HG2 VAL A  55       4.937 -16.107 -17.857  1.00  0.00              
ATOM    713 3HG2 VAL A  55       5.297 -16.760 -16.240  1.00  0.00              
ATOM    714  N   VAL A  56       6.597 -14.898 -14.119  1.00  0.00              
ATOM    715  CA  VAL A  56       7.500 -15.571 -13.208  1.00  0.00              
ATOM    716  C   VAL A  56       6.754 -16.812 -12.756  1.00  0.00              
ATOM    717  O   VAL A  56       5.668 -16.716 -12.173  1.00  0.00              
ATOM    718  CB  VAL A  56       7.897 -14.705 -11.997  1.00  0.00              
ATOM    719  CG1 VAL A  56       8.813 -15.482 -11.064  1.00  0.00              
ATOM    720  CG2 VAL A  56       8.571 -13.422 -12.458  1.00  0.00              
ATOM    721  H   VAL A  56       5.765 -14.458 -13.752  1.00  0.00              
ATOM    722  HA  VAL A  56       8.417 -15.877 -13.712  1.00  0.00              
ATOM    723  HB  VAL A  56       6.994 -14.413 -11.460  1.00  0.00              
ATOM    724 1HG1 VAL A  56       9.083 -14.855 -10.214  1.00  0.00              
ATOM    725 2HG1 VAL A  56       8.298 -16.374 -10.707  1.00  0.00              
ATOM    726 3HG1 VAL A  56       9.716 -15.773 -11.600  1.00  0.00              
ATOM    727 1HG2 VAL A  56       8.844 -12.822 -11.590  1.00  0.00              
ATOM    728 2HG2 VAL A  56       9.468 -13.668 -13.027  1.00  0.00              
ATOM    729 3HG2 VAL A  56       7.885 -12.856 -13.088  1.00  0.00              
ATOM    730  N   LEU A  57       7.323 -17.976 -13.055  1.00  0.00              
ATOM    731  CA  LEU A  57       6.723 -19.246 -12.662  1.00  0.00              
ATOM    732  C   LEU A  57       7.577 -19.843 -11.548  1.00  0.00              
ATOM    733  O   LEU A  57       8.657 -20.372 -11.808  1.00  0.00              
ATOM    734  CB  LEU A  57       6.673 -20.221 -13.855  1.00  0.00              
ATOM    735  CG  LEU A  57       6.102 -21.605 -13.523  1.00  0.00              
ATOM    736  CD1 LEU A  57       4.642 -21.453 -13.085  1.00  0.00              
ATOM    737  CD2 LEU A  57       6.204 -22.529 -14.723  1.00  0.00              
ATOM    738  H   LEU A  57       8.193 -17.981 -13.568  1.00  0.00              
ATOM    739  HA  LEU A  57       5.720 -19.071 -12.274  1.00  0.00              
ATOM    740 1HB  LEU A  57       5.989 -19.675 -14.503  1.00  0.00              
ATOM    741 2HB  LEU A  57       7.644 -20.309 -14.344  1.00  0.00              
ATOM    742  HG  LEU A  57       6.720 -22.030 -12.732  1.00  0.00              
ATOM    743 1HD1 LEU A  57       4.229 -22.434 -12.846  1.00  0.00              
ATOM    744 2HD1 LEU A  57       4.591 -20.816 -12.202  1.00  0.00              
ATOM    745 3HD1 LEU A  57       4.065 -21.004 -13.892  1.00  0.00              
ATOM    746 1HD2 LEU A  57       5.794 -23.505 -14.465  1.00  0.00              
ATOM    747 2HD2 LEU A  57       5.643 -22.106 -15.557  1.00  0.00              
ATOM    748 3HD2 LEU A  57       7.250 -22.640 -15.009  1.00  0.00              
ATOM    749  N   ASP A  58       7.091 -19.743 -10.313  1.00  0.00              
ATOM    750  CA  ASP A  58       7.803 -20.254  -9.143  1.00  0.00              
ATOM    751  C   ASP A  58       9.240 -19.774  -9.064  1.00  0.00              
ATOM    752  O   ASP A  58      10.155 -20.541  -8.760  1.00  0.00              
ATOM    753  CB  ASP A  58       7.751 -21.785  -9.115  1.00  0.00              
ATOM    754  CG  ASP A  58       6.331 -22.303  -8.965  1.00  0.00              
ATOM    755  OD1 ASP A  58       5.591 -21.748  -8.124  1.00  0.00              
ATOM    756  OD2 ASP A  58       5.949 -23.261  -9.672  1.00  0.00              
ATOM    757  H   ASP A  58       6.195 -19.296 -10.187  1.00  0.00              
ATOM    758  HA  ASP A  58       7.326 -19.890  -8.232  1.00  0.00              
ATOM    759 1HB  ASP A  58       8.249 -22.252  -9.966  1.00  0.00              
ATOM    760 2HB  ASP A  58       8.323 -21.979  -8.206  1.00  0.00              
ATOM    761  N   GLY A  59       9.424 -18.494  -9.358  1.00  0.00              
ATOM    762  CA  GLY A  59      10.747 -17.913  -9.363  1.00  0.00              
ATOM    763  C   GLY A  59      11.505 -17.994 -10.671  1.00  0.00              
ATOM    764  O   GLY A  59      12.573 -17.407 -10.780  1.00  0.00              
ATOM    765  H   GLY A  59       8.630 -17.912  -9.582  1.00  0.00              
ATOM    766 1HA  GLY A  59      10.672 -16.854  -9.114  1.00  0.00              
ATOM    767 2HA  GLY A  59      11.361 -18.418  -8.618  1.00  0.00              
ATOM    768  N   GLU A  60      10.961 -18.694 -11.661  1.00  0.00              
ATOM    769  CA  GLU A  60      11.634 -18.839 -12.957  1.00  0.00              
ATOM    770  C   GLU A  60      11.190 -17.841 -14.018  1.00  0.00              
ATOM    771  O   GLU A  60      10.018 -17.516 -14.118  1.00  0.00              
ATOM    772  CB  GLU A  60      11.427 -20.259 -13.488  1.00  0.00              
ATOM    773  CG  GLU A  60      12.013 -21.352 -12.606  1.00  0.00              
ATOM    774  CD  GLU A  60      11.715 -22.718 -13.158  1.00  0.00              
ATOM    775  OE1 GLU A  60      10.985 -22.805 -14.117  1.00  0.00              
ATOM    776  OE2 GLU A  60      12.304 -23.666 -12.694  1.00  0.00              
ATOM    777  H   GLU A  60      10.064 -19.137 -11.520  1.00  0.00              
ATOM    778  HA  GLU A  60      12.703 -18.655 -12.841  1.00  0.00              
ATOM    779 1HB  GLU A  60      10.351 -20.409 -13.585  1.00  0.00              
ATOM    780 2HB  GLU A  60      11.890 -20.301 -14.474  1.00  0.00              
ATOM    781 1HG  GLU A  60      13.087 -21.252 -12.448  1.00  0.00              
ATOM    782 2HG  GLU A  60      11.494 -21.223 -11.658  1.00  0.00              
ATOM    783  N   GLU A  61      12.132 -17.362 -14.814  1.00  0.00              
ATOM    784  CA  GLU A  61      11.806 -16.412 -15.869  1.00  0.00              
ATOM    785  C   GLU A  61      11.289 -17.265 -17.023  1.00  0.00              
ATOM    786  O   GLU A  61      12.060 -17.969 -17.663  1.00  0.00              
ATOM    787  CB  GLU A  61      13.015 -15.572 -16.285  1.00  0.00              
ATOM    788  CG  GLU A  61      13.560 -14.667 -15.189  1.00  0.00              
ATOM    789  CD  GLU A  61      14.757 -13.891 -15.665  1.00  0.00              
ATOM    790  OE1 GLU A  61      15.163 -14.090 -16.785  1.00  0.00              
ATOM    791  OE2 GLU A  61      15.197 -13.021 -14.952  1.00  0.00              
ATOM    792  H   GLU A  61      13.092 -17.653 -14.694  1.00  0.00              
ATOM    793  HA  GLU A  61      11.029 -15.729 -15.524  1.00  0.00              
ATOM    794 1HB  GLU A  61      13.793 -16.268 -16.600  1.00  0.00              
ATOM    795 2HB  GLU A  61      12.705 -14.964 -17.136  1.00  0.00              
ATOM    796 1HG  GLU A  61      12.818 -13.977 -14.788  1.00  0.00              
ATOM    797 2HG  GLU A  61      13.865 -15.364 -14.410  1.00  0.00              
ATOM    798  N   VAL A  62       9.988 -17.228 -17.270  1.00  0.00              
ATOM    799  CA  VAL A  62       9.414 -18.003 -18.366  1.00  0.00              
ATOM    800  C   VAL A  62       8.435 -17.111 -19.128  1.00  0.00              
ATOM    801  O   VAL A  62       8.103 -16.004 -18.676  1.00  0.00              
ATOM    802  CB  VAL A  62       8.650 -19.244 -17.828  1.00  0.00              
ATOM    803  CG1 VAL A  62       9.610 -20.175 -17.091  1.00  0.00              
ATOM    804  CG2 VAL A  62       7.552 -18.807 -16.881  1.00  0.00              
ATOM    805  H   VAL A  62       9.380 -16.660 -16.699  1.00  0.00              
ATOM    806  HA  VAL A  62      10.180 -18.307 -19.080  1.00  0.00              
ATOM    807  HB  VAL A  62       8.168 -19.754 -18.663  1.00  0.00              
ATOM    808 1HG1 VAL A  62       9.063 -21.041 -16.718  1.00  0.00              
ATOM    809 2HG1 VAL A  62      10.392 -20.507 -17.774  1.00  0.00              
ATOM    810 3HG1 VAL A  62      10.061 -19.644 -16.252  1.00  0.00              
ATOM    811 1HG2 VAL A  62       7.021 -19.683 -16.510  1.00  0.00              
ATOM    812 2HG2 VAL A  62       7.991 -18.264 -16.044  1.00  0.00              
ATOM    813 3HG2 VAL A  62       6.854 -18.157 -17.408  1.00  0.00              
ATOM    814  N   SER A  63       7.984 -17.583 -20.284  1.00  0.00              
ATOM    815  CA  SER A  63       6.982 -16.847 -21.026  1.00  0.00              
ATOM    816  C   SER A  63       5.769 -17.728 -21.228  1.00  0.00              
ATOM    817  O   SER A  63       5.876 -18.958 -21.264  1.00  0.00              
ATOM    818  CB  SER A  63       7.537 -16.377 -22.356  1.00  0.00              
ATOM    819  OG  SER A  63       8.613 -15.494 -22.196  1.00  0.00              
ATOM    820  H   SER A  63       8.331 -18.455 -20.657  1.00  0.00              
ATOM    821  HA  SER A  63       6.711 -15.897 -20.563  1.00  0.00              
ATOM    822 1HB  SER A  63       7.873 -17.246 -22.920  1.00  0.00              
ATOM    823 2HB  SER A  63       6.744 -15.872 -22.907  1.00  0.00              
ATOM    824  HG  SER A  63       8.279 -14.616 -21.996  1.00  0.00              
ATOM    825  N   ILE A  64       4.607 -17.100 -21.352  1.00  0.00              
ATOM    826  CA  ILE A  64       3.396 -17.865 -21.584  1.00  0.00              
ATOM    827  C   ILE A  64       2.834 -17.312 -22.888  1.00  0.00              
ATOM    828  O   ILE A  64       2.923 -16.115 -23.133  1.00  0.00              
ATOM    829  CB  ILE A  64       2.387 -17.691 -20.430  1.00  0.00              
ATOM    830  CG1 ILE A  64       1.054 -18.335 -20.808  1.00  0.00              
ATOM    831  CG2 ILE A  64       2.197 -16.222 -20.110  1.00  0.00              
ATOM    832  CD1 ILE A  64       0.094 -18.452 -19.647  1.00  0.00              
ATOM    833  H   ILE A  64       4.547 -16.094 -21.288  1.00  0.00              
ATOM    834  HA  ILE A  64       3.629 -18.920 -21.721  1.00  0.00              
ATOM    835  HB  ILE A  64       2.763 -18.209 -19.548  1.00  0.00              
ATOM    836 1HG1 ILE A  64       0.610 -17.724 -21.593  1.00  0.00              
ATOM    837 2HG1 ILE A  64       1.274 -19.326 -21.204  1.00  0.00              
ATOM    838 1HG2 ILE A  64       1.481 -16.118 -19.294  1.00  0.00              
ATOM    839 2HG2 ILE A  64       3.150 -15.788 -19.813  1.00  0.00              
ATOM    840 3HG2 ILE A  64       1.819 -15.703 -20.991  1.00  0.00              
ATOM    841 1HD1 ILE A  64      -0.832 -18.918 -19.986  1.00  0.00              
ATOM    842 2HD1 ILE A  64       0.541 -19.064 -18.863  1.00  0.00              
ATOM    843 3HD1 ILE A  64      -0.125 -17.461 -19.253  1.00  0.00              
ATOM    844  N   ASP A  65       2.318 -18.192 -23.736  1.00  0.00              
ATOM    845  CA  ASP A  65       1.685 -17.783 -24.991  1.00  0.00              
ATOM    846  C   ASP A  65       0.240 -18.277 -24.890  1.00  0.00              
ATOM    847  O   ASP A  65      -0.002 -19.434 -24.562  1.00  0.00              
ATOM    848  CB  ASP A  65       2.396 -18.366 -26.215  1.00  0.00              
ATOM    849  CG  ASP A  65       1.733 -18.035 -27.545  1.00  0.00              
ATOM    850  OD1 ASP A  65       0.662 -17.475 -27.529  1.00  0.00              
ATOM    851  OD2 ASP A  65       2.368 -18.199 -28.559  1.00  0.00              
ATOM    852  H   ASP A  65       2.366 -19.174 -23.507  1.00  0.00              
ATOM    853  HA  ASP A  65       1.709 -16.696 -25.079  1.00  0.00              
ATOM    854 1HB  ASP A  65       3.455 -18.112 -26.264  1.00  0.00              
ATOM    855 2HB  ASP A  65       2.286 -19.432 -26.010  1.00  0.00              
ATOM    856  N   ILE A  66      -0.723 -17.403 -25.139  1.00  0.00              
ATOM    857  CA  ILE A  66      -2.122 -17.821 -25.074  1.00  0.00              
ATOM    858  C   ILE A  66      -2.792 -17.674 -26.439  1.00  0.00              
ATOM    859  O   ILE A  66      -2.813 -16.583 -27.006  1.00  0.00              
ATOM    860  CB  ILE A  66      -2.916 -16.965 -24.064  1.00  0.00              
ATOM    861  CG1 ILE A  66      -2.329 -17.103 -22.660  1.00  0.00              
ATOM    862  CG2 ILE A  66      -4.372 -17.397 -24.046  1.00  0.00              
ATOM    863  CD1 ILE A  66      -2.984 -16.160 -21.642  1.00  0.00              
ATOM    864  H   ILE A  66      -0.505 -16.446 -25.375  1.00  0.00              
ATOM    865  HA  ILE A  66      -2.195 -18.881 -24.836  1.00  0.00              
ATOM    866  HB  ILE A  66      -2.847 -15.917 -24.356  1.00  0.00              
ATOM    867 1HG1 ILE A  66      -2.469 -18.138 -22.351  1.00  0.00              
ATOM    868 2HG1 ILE A  66      -1.263 -16.888 -22.732  1.00  0.00              
ATOM    869 1HG2 ILE A  66      -4.924 -16.789 -23.331  1.00  0.00              
ATOM    870 2HG2 ILE A  66      -4.802 -17.269 -25.038  1.00  0.00              
ATOM    871 3HG2 ILE A  66      -4.437 -18.446 -23.756  1.00  0.00              
ATOM    872 1HD1 ILE A  66      -2.525 -16.304 -20.663  1.00  0.00              
ATOM    873 2HD1 ILE A  66      -2.843 -15.126 -21.959  1.00  0.00              
ATOM    874 3HD1 ILE A  66      -4.049 -16.377 -21.577  1.00  0.00              
ATOM    875  N   HIS A  67      -3.303 -18.781 -26.968  1.00  0.00              
ATOM    876  CA  HIS A  67      -4.001 -18.753 -28.240  1.00  0.00              
ATOM    877  C   HIS A  67      -5.475 -18.842 -27.877  1.00  0.00              
ATOM    878  O   HIS A  67      -5.946 -19.854 -27.368  1.00  0.00              
ATOM    879  CB  HIS A  67      -3.577 -19.898 -29.165  1.00  0.00              
ATOM    880  CG  HIS A  67      -2.094 -20.015 -29.337  1.00  0.00              
ATOM    881  ND1 HIS A  67      -1.417 -19.417 -30.378  1.00  0.00              
ATOM    882  CD2 HIS A  67      -1.159 -20.661 -28.601  1.00  0.00              
ATOM    883  CE1 HIS A  67      -0.127 -19.689 -30.275  1.00  0.00              
ATOM    884  NE2 HIS A  67       0.054 -20.442 -29.205  1.00  0.00              
ATOM    885  H   HIS A  67      -3.206 -19.660 -26.479  1.00  0.00              
ATOM    886  HA  HIS A  67      -3.790 -17.815 -28.753  1.00  0.00              
ATOM    887 1HB  HIS A  67      -3.920 -20.853 -28.764  1.00  0.00              
ATOM    888 2HB  HIS A  67      -3.996 -19.752 -30.160  1.00  0.00              
ATOM    889  HD1 HIS A  67      -1.808 -18.801 -31.062  1.00  0.00              
ATOM    890  HD2 HIS A  67      -1.217 -21.266 -27.696  1.00  0.00              
ATOM    891  HE1 HIS A  67       0.582 -19.304 -31.007  1.00  0.00              
ATOM    892  N   ASP A  68      -6.180 -17.751 -28.124  1.00  0.00              
ATOM    893  CA  ASP A  68      -7.590 -17.630 -27.831  1.00  0.00              
ATOM    894  C   ASP A  68      -8.332 -17.631 -29.164  1.00  0.00              
ATOM    895  O   ASP A  68      -8.238 -16.670 -29.922  1.00  0.00              
ATOM    896  CB  ASP A  68      -7.887 -16.360 -27.030  1.00  0.00              
ATOM    897  CG  ASP A  68      -9.354 -16.176 -26.663  1.00  0.00              
ATOM    898  OD1 ASP A  68     -10.146 -17.014 -27.024  1.00  0.00              
ATOM    899  OD2 ASP A  68      -9.647 -15.289 -25.897  1.00  0.00              
ATOM    900  H   ASP A  68      -5.696 -16.968 -28.539  1.00  0.00              
ATOM    901  HA  ASP A  68      -7.920 -18.487 -27.243  1.00  0.00              
ATOM    902 1HB  ASP A  68      -7.274 -16.257 -26.135  1.00  0.00              
ATOM    903 2HB  ASP A  68      -7.598 -15.602 -27.759  1.00  0.00              
ATOM    904  N   THR A  69      -9.066 -18.700 -29.450  1.00  0.00              
ATOM    905  CA  THR A  69      -9.765 -18.793 -30.726  1.00  0.00              
ATOM    906  C   THR A  69     -11.273 -18.893 -30.566  1.00  0.00              
ATOM    907  O   THR A  69     -11.786 -18.977 -29.451  1.00  0.00              
ATOM    908  CB  THR A  69      -9.297 -20.021 -31.531  1.00  0.00              
ATOM    909  OG1 THR A  69      -9.737 -21.211 -30.875  1.00  0.00              
ATOM    910  CG2 THR A  69      -7.785 -20.047 -31.644  1.00  0.00              
ATOM    911  H   THR A  69      -9.147 -19.459 -28.788  1.00  0.00              
ATOM    912  HA  THR A  69      -9.595 -17.886 -31.307  1.00  0.00              
ATOM    913  HB  THR A  69      -9.732 -19.977 -32.529  1.00  0.00              
ATOM    914  HG1 THR A  69     -10.660 -21.370 -31.087  1.00  0.00              
ATOM    915 1HG2 THR A  69      -7.479 -20.922 -32.217  1.00  0.00              
ATOM    916 2HG2 THR A  69      -7.443 -19.143 -32.150  1.00  0.00              
ATOM    917 3HG2 THR A  69      -7.348 -20.094 -30.648  1.00  0.00              
ATOM    918  N   ALA A  70     -11.973 -18.889 -31.697  1.00  0.00              
ATOM    919  CA  ALA A  70     -13.421 -19.114 -31.735  1.00  0.00              
ATOM    920  C   ALA A  70     -13.789 -20.500 -31.237  1.00  0.00              
ATOM    921  O   ALA A  70     -13.039 -21.459 -31.426  1.00  0.00              
ATOM    922  CB  ALA A  70     -13.941 -18.921 -33.166  1.00  0.00              
ATOM    923  H   ALA A  70     -11.479 -18.725 -32.563  1.00  0.00              
ATOM    924  HA  ALA A  70     -13.904 -18.397 -31.071  1.00  0.00              
ATOM    925 1HB  ALA A  70     -15.017 -19.089 -33.187  1.00  0.00              
ATOM    926 2HB  ALA A  70     -13.726 -17.905 -33.497  1.00  0.00              
ATOM    927 3HB  ALA A  70     -13.450 -19.631 -33.829  1.00  0.00              
ATOM    928  N   GLY A  71     -14.949 -20.608 -30.603  1.00  0.00              
ATOM    929  CA  GLY A  71     -15.405 -21.904 -30.144  1.00  0.00              
ATOM    930  C   GLY A  71     -15.840 -22.784 -31.302  1.00  0.00              
ATOM    931  O   GLY A  71     -15.840 -24.008 -31.203  1.00  0.00              
ATOM    932  H   GLY A  71     -15.525 -19.795 -30.433  1.00  0.00              
ATOM    933 1HA  GLY A  71     -14.593 -22.399 -29.611  1.00  0.00              
ATOM    934 2HA  GLY A  71     -16.250 -21.766 -29.470  1.00  0.00              
ATOM    935  N   LEU A  72     -16.188 -22.157 -32.418  1.00  0.00              
ATOM    936  CA  LEU A  72     -16.547 -22.899 -33.619  1.00  0.00              
ATOM    937  C   LEU A  72     -15.621 -22.607 -34.793  1.00  0.00              
ATOM    938  O   LEU A  72     -15.131 -21.493 -34.926  1.00  0.00              
ATOM    939  CB  LEU A  72     -17.998 -22.587 -34.004  1.00  0.00              
ATOM    940  CG  LEU A  72     -19.050 -22.969 -32.955  1.00  0.00              
ATOM    941  CD1 LEU A  72     -20.424 -22.480 -33.390  1.00  0.00              
ATOM    942  CD2 LEU A  72     -19.050 -24.479 -32.762  1.00  0.00              
ATOM    943  H   LEU A  72     -16.207 -21.148 -32.440  1.00  0.00              
ATOM    944  HA  LEU A  72     -16.449 -23.968 -33.431  1.00  0.00              
ATOM    945 1HB  LEU A  72     -17.930 -21.504 -34.088  1.00  0.00              
ATOM    946 2HB  LEU A  72     -18.258 -23.010 -34.975  1.00  0.00              
ATOM    947  HG  LEU A  72     -18.747 -22.513 -32.012  1.00  0.00              
ATOM    948 1HD1 LEU A  72     -21.164 -22.756 -32.639  1.00  0.00              
ATOM    949 2HD1 LEU A  72     -20.407 -21.396 -33.499  1.00  0.00              
ATOM    950 3HD1 LEU A  72     -20.688 -22.937 -34.343  1.00  0.00              
ATOM    951 1HD2 LEU A  72     -19.798 -24.749 -32.015  1.00  0.00              
ATOM    952 2HD2 LEU A  72     -19.288 -24.967 -33.707  1.00  0.00              
ATOM    953 3HD2 LEU A  72     -18.066 -24.803 -32.424  1.00  0.00              
ATOM    954  N   ASN A  73     -15.376 -23.607 -35.636  1.00  0.00              
ATOM    955  CA  ASN A  73     -14.492 -23.428 -36.790  1.00  0.00              
ATOM    956  C   ASN A  73     -15.041 -24.253 -37.940  1.00  0.00              
ATOM    957  O   ASN A  73     -15.374 -25.426 -37.773  1.00  0.00              
ATOM    958  CB  ASN A  73     -13.056 -23.813 -36.487  1.00  0.00              
ATOM    959  CG  ASN A  73     -12.081 -23.408 -37.558  1.00  0.00              
ATOM    960  OD1 ASN A  73     -12.088 -23.951 -38.668  1.00  0.00              
ATOM    961  ND2 ASN A  73     -11.192 -22.516 -37.203  1.00  0.00              
ATOM    962  H   ASN A  73     -15.805 -24.508 -35.479  1.00  0.00              
ATOM    963  HA  ASN A  73     -14.484 -22.379 -37.090  1.00  0.00              
ATOM    964 1HB  ASN A  73     -12.618 -23.610 -35.509  1.00  0.00              
ATOM    965 2HB  ASN A  73     -13.256 -24.881 -36.580  1.00  0.00              
ATOM    966 1HD2 ASN A  73     -10.512 -22.199 -37.865  1.00  0.00              
ATOM    967 2HD2 ASN A  73     -11.193 -22.151 -36.273  1.00  0.00              
ATOM    968  N   GLN A  74     -15.127 -23.627 -39.108  1.00  0.00              
ATOM    969  CA  GLN A  74     -15.661 -24.275 -40.302  1.00  0.00              
ATOM    970  C   GLN A  74     -14.847 -25.448 -40.822  1.00  0.00              
ATOM    971  O   GLN A  74     -15.416 -26.448 -41.268  1.00  0.00              
ATOM    972  CB  GLN A  74     -15.800 -23.241 -41.423  1.00  0.00              
ATOM    973  CG  GLN A  74     -16.901 -22.220 -41.195  1.00  0.00              
ATOM    974  CD  GLN A  74     -16.933 -21.153 -42.273  1.00  0.00              
ATOM    975  OE1 GLN A  74     -16.071 -21.117 -43.156  1.00  0.00              
ATOM    976  NE2 GLN A  74     -17.927 -20.275 -42.205  1.00  0.00              
ATOM    977  H   GLN A  74     -14.810 -22.670 -39.168  1.00  0.00              
ATOM    978  HA  GLN A  74     -16.635 -24.709 -40.077  1.00  0.00              
ATOM    979 1HB  GLN A  74     -14.838 -22.735 -41.505  1.00  0.00              
ATOM    980 2HB  GLN A  74     -15.997 -23.796 -42.340  1.00  0.00              
ATOM    981 1HG  GLN A  74     -17.930 -22.502 -40.973  1.00  0.00              
ATOM    982 2HG  GLN A  74     -16.442 -21.795 -40.302  1.00  0.00              
ATOM    983 1HE2 GLN A  74     -18.000 -19.547 -42.889  1.00  0.00              
ATOM    984 2HE2 GLN A  74     -18.603 -20.340 -41.471  1.00  0.00              
ATOM    985  N   HIS A  75     -13.523 -25.326 -40.772  1.00  0.00              
ATOM    986  CA  HIS A  75     -12.660 -26.398 -41.232  1.00  0.00              
ATOM    987  C   HIS A  75     -12.046 -27.216 -40.116  1.00  0.00              
ATOM    988  O   HIS A  75     -11.485 -26.665 -39.167  1.00  0.00              
ATOM    989  CB  HIS A  75     -11.544 -25.828 -42.113  1.00  0.00              
ATOM    990  CG  HIS A  75     -12.040 -25.179 -43.367  1.00  0.00              
ATOM    991  ND1 HIS A  75     -12.365 -25.898 -44.498  1.00  0.00              
ATOM    992  CD2 HIS A  75     -12.265 -23.879 -43.670  1.00  0.00              
ATOM    993  CE1 HIS A  75     -12.770 -25.067 -45.443  1.00  0.00              
ATOM    994  NE2 HIS A  75     -12.718 -23.837 -44.966  1.00  0.00              
ATOM    995  H   HIS A  75     -13.106 -24.480 -40.410  1.00  0.00              
ATOM    996  HA  HIS A  75     -13.242 -27.113 -41.813  1.00  0.00              
ATOM    997 1HB  HIS A  75     -10.986 -25.065 -41.567  1.00  0.00              
ATOM    998 2HB  HIS A  75     -10.865 -26.623 -42.420  1.00  0.00              
ATOM    999  HD1 HIS A  75     -12.380 -26.895 -44.581  1.00  0.00              
ATOM   1000  HD2 HIS A  75     -12.152 -22.955 -43.101  1.00  0.00              
ATOM   1001  HE1 HIS A  75     -13.075 -25.442 -46.419  1.00  0.00              
ATOM   1002  N   ALA A  76     -12.134 -28.536 -40.248  1.00  0.00              
ATOM   1003  CA  ALA A  76     -11.616 -29.449 -39.242  1.00  0.00              
ATOM   1004  C   ALA A  76     -10.097 -29.337 -39.137  1.00  0.00              
ATOM   1005  O   ALA A  76      -9.539 -29.379 -38.038  1.00  0.00              
ATOM   1006  CB  ALA A  76     -12.009 -30.886 -39.578  1.00  0.00              
ATOM   1007  H   ALA A  76     -12.574 -28.914 -41.075  1.00  0.00              
ATOM   1008  HA  ALA A  76     -12.033 -29.174 -38.273  1.00  0.00              
ATOM   1009 1HB  ALA A  76     -11.614 -31.558 -38.815  1.00  0.00              
ATOM   1010 2HB  ALA A  76     -13.096 -30.969 -39.607  1.00  0.00              
ATOM   1011 3HB  ALA A  76     -11.597 -31.158 -40.548  1.00  0.00              
ATOM   1012  N   SER A  77      -9.426 -29.188 -40.278  1.00  0.00              
ATOM   1013  CA  SER A  77      -7.968 -29.113 -40.289  1.00  0.00              
ATOM   1014  C   SER A  77      -7.467 -27.841 -39.603  1.00  0.00              
ATOM   1015  O   SER A  77      -6.480 -27.880 -38.876  1.00  0.00              
ATOM   1016  CB  SER A  77      -7.456 -29.180 -41.715  1.00  0.00              
ATOM   1017  OG  SER A  77      -7.715 -30.423 -42.309  1.00  0.00              
ATOM   1018  H   SER A  77      -9.929 -29.125 -41.153  1.00  0.00              
ATOM   1019  HA  SER A  77      -7.486 -29.984 -39.843  1.00  0.00              
ATOM   1020 1HB  SER A  77      -7.945 -28.400 -42.297  1.00  0.00              
ATOM   1021 2HB  SER A  77      -6.381 -29.008 -41.708  1.00  0.00              
ATOM   1022  HG  SER A  77      -7.377 -30.424 -43.207  1.00  0.00              
ATOM   1023  N   MET A  78      -8.146 -26.725 -39.838  1.00  0.00              
ATOM   1024  CA  MET A  78      -7.759 -25.459 -39.221  1.00  0.00              
ATOM   1025  C   MET A  78      -7.947 -25.556 -37.705  1.00  0.00              
ATOM   1026  O   MET A  78      -7.073 -25.156 -36.935  1.00  0.00              
ATOM   1027  CB  MET A  78      -8.579 -24.306 -39.796  1.00  0.00              
ATOM   1028  CG  MET A  78      -8.260 -23.968 -41.246  1.00  0.00              
ATOM   1029  SD  MET A  78      -9.325 -22.671 -41.907  1.00  0.00              
ATOM   1030  CE  MET A  78      -8.735 -21.249 -40.992  1.00  0.00              
ATOM   1031  H   MET A  78      -8.945 -26.747 -40.455  1.00  0.00              
ATOM   1032  HA  MET A  78      -6.705 -25.260 -39.411  1.00  0.00              
ATOM   1033 1HB  MET A  78      -9.627 -24.589 -39.711  1.00  0.00              
ATOM   1034 2HB  MET A  78      -8.385 -23.434 -39.169  1.00  0.00              
ATOM   1035 1HG  MET A  78      -7.223 -23.641 -41.298  1.00  0.00              
ATOM   1036 2HG  MET A  78      -8.387 -24.872 -41.840  1.00  0.00              
ATOM   1037 1HE  MET A  78      -9.298 -20.364 -41.290  1.00  0.00              
ATOM   1038 2HE  MET A  78      -8.871 -21.423 -39.923  1.00  0.00              
ATOM   1039 3HE  MET A  78      -7.677 -21.095 -41.203  1.00  0.00              
ATOM   1040  N   ARG A  79      -9.088 -26.099 -37.289  1.00  0.00              
ATOM   1041  CA  ARG A  79      -9.354 -26.334 -35.878  1.00  0.00              
ATOM   1042  C   ARG A  79      -8.234 -27.182 -35.270  1.00  0.00              
ATOM   1043  O   ARG A  79      -7.690 -26.839 -34.215  1.00  0.00              
ATOM   1044  CB  ARG A  79     -10.700 -27.048 -35.697  1.00  0.00              
ATOM   1045  CG  ARG A  79     -10.988 -27.441 -34.244  1.00  0.00              
ATOM   1046  CD  ARG A  79     -11.989 -28.568 -34.184  1.00  0.00              
ATOM   1047  NE  ARG A  79     -11.498 -29.741 -34.905  1.00  0.00              
ATOM   1048  CZ  ARG A  79     -12.284 -30.597 -35.545  1.00  0.00              
ATOM   1049  NH1 ARG A  79     -13.595 -30.408 -35.544  1.00  0.00              
ATOM   1050  NH2 ARG A  79     -11.761 -31.619 -36.208  1.00  0.00              
ATOM   1051  H   ARG A  79      -9.788 -26.355 -37.970  1.00  0.00              
ATOM   1052  HA  ARG A  79      -9.368 -25.384 -35.342  1.00  0.00              
ATOM   1053 1HB  ARG A  79     -11.471 -26.370 -36.060  1.00  0.00              
ATOM   1054 2HB  ARG A  79     -10.674 -27.939 -36.325  1.00  0.00              
ATOM   1055 1HG  ARG A  79     -10.053 -27.754 -33.777  1.00  0.00              
ATOM   1056 2HG  ARG A  79     -11.381 -26.569 -33.721  1.00  0.00              
ATOM   1057 1HD  ARG A  79     -12.160 -28.834 -33.141  1.00  0.00              
ATOM   1058 2HD  ARG A  79     -12.924 -28.235 -34.633  1.00  0.00              
ATOM   1059  HE  ARG A  79     -10.550 -30.072 -35.029  1.00  0.00              
ATOM   1060 1HH1 ARG A  79     -13.988 -29.614 -35.058  1.00  0.00              
ATOM   1061 2HH1 ARG A  79     -14.196 -31.057 -36.030  1.00  0.00              
ATOM   1062 1HH2 ARG A  79     -10.758 -31.746 -36.225  1.00  0.00              
ATOM   1063 2HH2 ARG A  79     -12.366 -32.266 -36.691  1.00  0.00              
ATOM   1064  N   ASP A  80      -7.884 -28.275 -35.939  1.00  0.00              
ATOM   1065  CA  ASP A  80      -6.867 -29.191 -35.432  1.00  0.00              
ATOM   1066  C   ASP A  80      -5.491 -28.522 -35.382  1.00  0.00              
ATOM   1067  O   ASP A  80      -4.672 -28.833 -34.509  1.00  0.00              
ATOM   1068  CB  ASP A  80      -6.773 -30.442 -36.314  1.00  0.00              
ATOM   1069  CG  ASP A  80      -7.999 -31.336 -36.203  1.00  0.00              
ATOM   1070  OD1 ASP A  80      -8.903 -31.043 -35.390  1.00  0.00              
ATOM   1071  OD2 ASP A  80      -8.060 -32.339 -36.943  1.00  0.00              
ATOM   1072  H   ASP A  80      -8.334 -28.477 -36.821  1.00  0.00              
ATOM   1073  HA  ASP A  80      -7.107 -29.479 -34.408  1.00  0.00              
ATOM   1074 1HB  ASP A  80      -6.558 -30.222 -37.359  1.00  0.00              
ATOM   1075 2HB  ASP A  80      -5.912 -30.933 -35.859  1.00  0.00              
ATOM   1076  N   ASP A  81      -5.223 -27.629 -36.329  1.00  0.00              
ATOM   1077  CA  ASP A  81      -3.944 -26.929 -36.326  1.00  0.00              
ATOM   1078  C   ASP A  81      -3.846 -25.991 -35.111  1.00  0.00              
ATOM   1079  O   ASP A  81      -2.789 -25.878 -34.485  1.00  0.00              
ATOM   1080  CB  ASP A  81      -3.760 -26.142 -37.626  1.00  0.00              
ATOM   1081  CG  ASP A  81      -3.472 -27.004 -38.848  1.00  0.00              
ATOM   1082  OD1 ASP A  81      -3.179 -28.164 -38.677  1.00  0.00              
ATOM   1083  OD2 ASP A  81      -3.699 -26.544 -39.941  1.00  0.00              
ATOM   1084  H   ASP A  81      -5.894 -27.426 -37.056  1.00  0.00              
ATOM   1085  HA  ASP A  81      -3.130 -27.648 -36.236  1.00  0.00              
ATOM   1086 1HB  ASP A  81      -4.588 -25.467 -37.846  1.00  0.00              
ATOM   1087 2HB  ASP A  81      -2.873 -25.561 -37.374  1.00  0.00              
ATOM   1088  N   PHE A  82      -4.950 -25.339 -34.765  1.00  0.00              
ATOM   1089  CA  PHE A  82      -4.953 -24.419 -33.629  1.00  0.00              
ATOM   1090  C   PHE A  82      -4.585 -25.192 -32.359  1.00  0.00              
ATOM   1091  O   PHE A  82      -3.767 -24.754 -31.550  1.00  0.00              
ATOM   1092  CB  PHE A  82      -6.316 -23.742 -33.475  1.00  0.00              
ATOM   1093  CG  PHE A  82      -6.541 -22.607 -34.432  1.00  0.00              
ATOM   1094  CD1 PHE A  82      -7.585 -22.646 -35.344  1.00  0.00              
ATOM   1095  CD2 PHE A  82      -5.709 -21.498 -34.424  1.00  0.00              
ATOM   1096  CE1 PHE A  82      -7.793 -21.602 -36.226  1.00  0.00              
ATOM   1097  CE2 PHE A  82      -5.915 -20.452 -35.303  1.00  0.00              
ATOM   1098  CZ  PHE A  82      -6.958 -20.505 -36.205  1.00  0.00              
ATOM   1099  H   PHE A  82      -5.803 -25.477 -35.289  1.00  0.00              
ATOM   1100  HA  PHE A  82      -4.200 -23.644 -33.779  1.00  0.00              
ATOM   1101 1HB  PHE A  82      -7.115 -24.462 -33.652  1.00  0.00              
ATOM   1102 2HB  PHE A  82      -6.418 -23.329 -32.473  1.00  0.00              
ATOM   1103  HD1 PHE A  82      -8.246 -23.513 -35.360  1.00  0.00              
ATOM   1104  HD2 PHE A  82      -4.884 -21.457 -33.711  1.00  0.00              
ATOM   1105  HE1 PHE A  82      -8.617 -21.646 -36.937  1.00  0.00              
ATOM   1106  HE2 PHE A  82      -5.253 -19.586 -35.285  1.00  0.00              
ATOM   1107  HZ  PHE A  82      -7.120 -19.682 -36.900  1.00  0.00              
ATOM   1108  N   PHE A  83      -5.242 -26.337 -32.187  1.00  0.00              
ATOM   1109  CA  PHE A  83      -5.027 -27.213 -31.040  1.00  0.00              
ATOM   1110  C   PHE A  83      -3.615 -27.769 -30.978  1.00  0.00              
ATOM   1111  O   PHE A  83      -2.955 -27.705 -29.940  1.00  0.00              
ATOM   1112  CB  PHE A  83      -6.020 -28.382 -31.088  1.00  0.00              
ATOM   1113  CG  PHE A  83      -7.447 -28.002 -30.776  1.00  0.00              
ATOM   1114  CD1 PHE A  83      -7.777 -26.720 -30.361  1.00  0.00              
ATOM   1115  CD2 PHE A  83      -8.466 -28.942 -30.909  1.00  0.00              
ATOM   1116  CE1 PHE A  83      -9.092 -26.375 -30.084  1.00  0.00              
ATOM   1117  CE2 PHE A  83      -9.787 -28.603 -30.631  1.00  0.00              
ATOM   1118  CZ  PHE A  83     -10.100 -27.319 -30.219  1.00  0.00              
ATOM   1119  H   PHE A  83      -5.919 -26.603 -32.888  1.00  0.00              
ATOM   1120  HA  PHE A  83      -5.160 -26.651 -30.115  1.00  0.00              
ATOM   1121 1HB  PHE A  83      -6.032 -28.824 -32.084  1.00  0.00              
ATOM   1122 2HB  PHE A  83      -5.740 -29.142 -30.360  1.00  0.00              
ATOM   1123  HD1 PHE A  83      -6.987 -25.976 -30.254  1.00  0.00              
ATOM   1124  HD2 PHE A  83      -8.220 -29.954 -31.233  1.00  0.00              
ATOM   1125  HE1 PHE A  83      -9.333 -25.363 -29.760  1.00  0.00              
ATOM   1126  HE2 PHE A  83     -10.576 -29.349 -30.736  1.00  0.00              
ATOM   1127  HZ  PHE A  83     -11.133 -27.050 -29.999  1.00  0.00              
ATOM   1128  N   ARG A  84      -3.152 -28.316 -32.099  1.00  0.00              
ATOM   1129  CA  ARG A  84      -1.846 -28.952 -32.163  1.00  0.00              
ATOM   1130  C   ARG A  84      -0.678 -28.003 -31.913  1.00  0.00              
ATOM   1131  O   ARG A  84       0.360 -28.415 -31.403  1.00  0.00              
ATOM   1132  CB  ARG A  84      -1.663 -29.701 -33.475  1.00  0.00              
ATOM   1133  CG  ARG A  84      -0.472 -30.645 -33.512  1.00  0.00              
ATOM   1134  CD  ARG A  84      -0.521 -31.650 -34.605  1.00  0.00              
ATOM   1135  NE  ARG A  84      -1.522 -32.689 -34.423  1.00  0.00              
ATOM   1136  CZ  ARG A  84      -2.086 -33.391 -35.424  1.00  0.00              
ATOM   1137  NH1 ARG A  84      -1.782 -33.145 -36.679  1.00  0.00              
ATOM   1138  NH2 ARG A  84      -2.974 -34.320 -35.113  1.00  0.00              
ATOM   1139  H   ARG A  84      -3.725 -28.287 -32.930  1.00  0.00              
ATOM   1140  HA  ARG A  84      -1.763 -29.704 -31.378  1.00  0.00              
ATOM   1141 1HB  ARG A  84      -2.577 -30.268 -33.648  1.00  0.00              
ATOM   1142 2HB  ARG A  84      -1.549 -28.949 -34.256  1.00  0.00              
ATOM   1143 1HG  ARG A  84       0.435 -30.054 -33.641  1.00  0.00              
ATOM   1144 2HG  ARG A  84      -0.425 -31.180 -32.564  1.00  0.00              
ATOM   1145 1HD  ARG A  84      -0.745 -31.143 -35.543  1.00  0.00              
ATOM   1146 2HD  ARG A  84       0.449 -32.140 -34.679  1.00  0.00              
ATOM   1147  HE  ARG A  84      -1.938 -33.041 -33.571  1.00  0.00              
ATOM   1148 1HH1 ARG A  84      -1.115 -32.420 -36.902  1.00  0.00              
ATOM   1149 2HH1 ARG A  84      -2.217 -33.683 -37.415  1.00  0.00              
ATOM   1150 1HH2 ARG A  84      -3.210 -34.484 -34.143  1.00  0.00              
ATOM   1151 2HH2 ARG A  84      -3.413 -34.860 -35.843  1.00  0.00              
ATOM   1152  N   SER A  85      -0.843 -26.734 -32.271  1.00  0.00              
ATOM   1153  CA  SER A  85       0.208 -25.750 -32.034  1.00  0.00              
ATOM   1154  C   SER A  85       0.444 -25.539 -30.533  1.00  0.00              
ATOM   1155  O   SER A  85       1.474 -25.008 -30.142  1.00  0.00              
ATOM   1156  CB  SER A  85      -0.150 -24.438 -32.704  1.00  0.00              
ATOM   1157  OG  SER A  85      -1.239 -23.810 -32.085  1.00  0.00              
ATOM   1158  H   SER A  85      -1.702 -26.439 -32.713  1.00  0.00              
ATOM   1159  HA  SER A  85       1.151 -25.996 -32.525  1.00  0.00              
ATOM   1160 1HB  SER A  85       0.714 -23.776 -32.658  1.00  0.00              
ATOM   1161 2HB  SER A  85      -0.400 -24.635 -33.746  1.00  0.00              
ATOM   1162  HG  SER A  85      -2.006 -24.386 -32.126  1.00  0.00              
ATOM   1163  N   GLY A  86      -0.497 -25.966 -29.701  1.00  0.00              
ATOM   1164  CA  GLY A  86      -0.335 -25.790 -28.267  1.00  0.00              
ATOM   1165  C   GLY A  86       0.350 -26.887 -27.484  1.00  0.00              
ATOM   1166  O   GLY A  86       0.736 -27.926 -28.032  1.00  0.00              
ATOM   1167  H   GLY A  86      -1.332 -26.414 -30.050  1.00  0.00              
ATOM   1168 1HA  GLY A  86       0.255 -24.892 -28.083  1.00  0.00              
ATOM   1169 2HA  GLY A  86      -1.317 -25.678 -27.809  1.00  0.00              
ATOM   1170  N   GLU A  87       0.495 -26.653 -26.183  1.00  0.00              
ATOM   1171  CA  GLU A  87       1.141 -27.611 -25.289  1.00  0.00              
ATOM   1172  C   GLU A  87       0.187 -28.032 -24.176  1.00  0.00              
ATOM   1173  O   GLU A  87       0.197 -29.183 -23.736  1.00  0.00              
ATOM   1174  CB  GLU A  87       2.410 -26.994 -24.687  1.00  0.00              
ATOM   1175  CG  GLU A  87       3.532 -26.784 -25.702  1.00  0.00              
ATOM   1176  CD  GLU A  87       4.680 -25.922 -25.180  1.00  0.00              
ATOM   1177  OE1 GLU A  87       5.730 -25.869 -25.864  1.00  0.00              
ATOM   1178  OE2 GLU A  87       4.537 -25.285 -24.105  1.00  0.00              
ATOM   1179  H   GLU A  87       0.146 -25.784 -25.803  1.00  0.00              
ATOM   1180  HA  GLU A  87       1.402 -28.514 -25.841  1.00  0.00              
ATOM   1181 1HB  GLU A  87       2.122 -26.037 -24.252  1.00  0.00              
ATOM   1182 2HB  GLU A  87       2.747 -27.665 -23.897  1.00  0.00              
ATOM   1183 1HG  GLU A  87       3.955 -27.715 -26.079  1.00  0.00              
ATOM   1184 2HG  GLU A  87       3.044 -26.253 -26.518  1.00  0.00              
ATOM   1185  N   GLY A  88      -0.640 -27.093 -23.724  1.00  0.00              
ATOM   1186  CA  GLY A  88      -1.578 -27.373 -22.653  1.00  0.00              
ATOM   1187  C   GLY A  88      -2.906 -26.729 -22.963  1.00  0.00              
ATOM   1188  O   GLY A  88      -2.972 -25.748 -23.700  1.00  0.00              
ATOM   1189  H   GLY A  88      -0.619 -26.168 -24.130  1.00  0.00              
ATOM   1190 1HA  GLY A  88      -1.703 -28.452 -22.562  1.00  0.00              
ATOM   1191 2HA  GLY A  88      -1.182 -26.974 -21.720  1.00  0.00              
ATOM   1192  N   PHE A  89      -3.970 -27.253 -22.379  1.00  0.00              
ATOM   1193  CA  PHE A  89      -5.286 -26.718 -22.648  1.00  0.00              
ATOM   1194  C   PHE A  89      -6.098 -26.291 -21.436  1.00  0.00              
ATOM   1195  O   PHE A  89      -6.103 -26.968 -20.429  1.00  0.00              
ATOM   1196  CB  PHE A  89      -6.100 -27.775 -23.410  1.00  0.00              
ATOM   1197  CG  PHE A  89      -5.510 -28.152 -24.738  1.00  0.00              
ATOM   1198  CD1 PHE A  89      -4.439 -29.037 -24.813  1.00  0.00              
ATOM   1199  CD2 PHE A  89      -5.987 -27.571 -25.908  1.00  0.00              
ATOM   1200  CE1 PHE A  89      -3.845 -29.334 -26.035  1.00  0.00              
ATOM   1201  CE2 PHE A  89      -5.402 -27.858 -27.137  1.00  0.00              
ATOM   1202  CZ  PHE A  89      -4.328 -28.741 -27.201  1.00  0.00              
ATOM   1203  H   PHE A  89      -3.875 -28.030 -21.741  1.00  0.00              
ATOM   1204  HA  PHE A  89      -5.200 -25.799 -23.229  1.00  0.00              
ATOM   1205 1HB  PHE A  89      -6.164 -28.693 -22.827  1.00  0.00              
ATOM   1206 2HB  PHE A  89      -7.104 -27.403 -23.611  1.00  0.00              
ATOM   1207  HD1 PHE A  89      -4.067 -29.500 -23.898  1.00  0.00              
ATOM   1208  HD2 PHE A  89      -6.829 -26.879 -25.855  1.00  0.00              
ATOM   1209  HE1 PHE A  89      -3.006 -30.028 -26.078  1.00  0.00              
ATOM   1210  HE2 PHE A  89      -5.780 -27.394 -28.048  1.00  0.00              
ATOM   1211  HZ  PHE A  89      -3.864 -28.966 -28.161  1.00  0.00              
ATOM   1212  N   LEU A  90      -6.790 -25.167 -21.559  1.00  0.00              
ATOM   1213  CA  LEU A  90      -7.703 -24.710 -20.525  1.00  0.00              
ATOM   1214  C   LEU A  90      -9.062 -24.930 -21.171  1.00  0.00              
ATOM   1215  O   LEU A  90      -9.435 -24.216 -22.109  1.00  0.00              
ATOM   1216  CB  LEU A  90      -7.523 -23.221 -20.216  1.00  0.00              
ATOM   1217  CG  LEU A  90      -6.211 -22.854 -19.514  1.00  0.00              
ATOM   1218  CD1 LEU A  90      -6.187 -21.353 -19.237  1.00  0.00              
ATOM   1219  CD2 LEU A  90      -6.082 -23.639 -18.200  1.00  0.00              
ATOM   1220  H   LEU A  90      -6.680 -24.613 -22.396  1.00  0.00              
ATOM   1221  HA  LEU A  90      -7.574 -25.317 -19.630  1.00  0.00              
ATOM   1222 1HB  LEU A  90      -7.525 -22.828 -21.232  1.00  0.00              
ATOM   1223 2HB  LEU A  90      -8.374 -22.816 -19.668  1.00  0.00              
ATOM   1224  HG  LEU A  90      -5.395 -23.168 -20.167  1.00  0.00              
ATOM   1225 1HD1 LEU A  90      -5.254 -21.090 -18.737  1.00  0.00              
ATOM   1226 2HD1 LEU A  90      -6.260 -20.808 -20.177  1.00  0.00              
ATOM   1227 3HD1 LEU A  90      -7.027 -21.089 -18.597  1.00  0.00              
ATOM   1228 1HD2 LEU A  90      -5.146 -23.373 -17.708  1.00  0.00              
ATOM   1229 2HD2 LEU A  90      -6.919 -23.393 -17.546  1.00  0.00              
ATOM   1230 3HD2 LEU A  90      -6.088 -24.708 -18.412  1.00  0.00              
ATOM   1231  N   CYS A  91      -9.780 -25.938 -20.694  1.00  0.00              
ATOM   1232  CA  CYS A  91     -11.102 -26.241 -21.227  1.00  0.00              
ATOM   1233  C   CYS A  91     -12.078 -25.428 -20.408  1.00  0.00              
ATOM   1234  O   CYS A  91     -12.418 -25.789 -19.281  1.00  0.00              
ATOM   1235  CB  CYS A  91     -11.400 -27.732 -21.093  1.00  0.00              
ATOM   1236  SG  CYS A  91     -13.004 -28.180 -21.766  1.00  0.00              
ATOM   1237  H   CYS A  91      -9.408 -26.509 -19.948  1.00  0.00              
ATOM   1238  HA  CYS A  91     -11.186 -26.069 -22.300  1.00  0.00              
ATOM   1239 1HB  CYS A  91     -10.653 -28.316 -21.632  1.00  0.00              
ATOM   1240 2HB  CYS A  91     -11.401 -28.023 -20.043  1.00  0.00              
ATOM   1241  HG  CYS A  91     -12.618 -28.209 -23.038  1.00  0.00              
ATOM   1242  N   VAL A  92     -12.515 -24.322 -20.986  1.00  0.00              
ATOM   1243  CA  VAL A  92     -13.418 -23.414 -20.310  1.00  0.00              
ATOM   1244  C   VAL A  92     -14.893 -23.502 -20.677  1.00  0.00              
ATOM   1245  O   VAL A  92     -15.260 -23.515 -21.844  1.00  0.00              
ATOM   1246  CB  VAL A  92     -12.967 -21.964 -20.548  1.00  0.00              
ATOM   1247  CG1 VAL A  92     -13.904 -20.992 -19.828  1.00  0.00              
ATOM   1248  CG2 VAL A  92     -11.535 -21.791 -20.073  1.00  0.00              
ATOM   1249  H   VAL A  92     -12.210 -24.105 -21.924  1.00  0.00              
ATOM   1250  HA  VAL A  92     -13.458 -23.618 -19.239  1.00  0.00              
ATOM   1251  HB  VAL A  92     -12.981 -21.760 -21.619  1.00  0.00              
ATOM   1252 1HG1 VAL A  92     -13.572 -19.968 -20.005  1.00  0.00              
ATOM   1253 2HG1 VAL A  92     -14.918 -21.116 -20.206  1.00  0.00              
ATOM   1254 3HG1 VAL A  92     -13.888 -21.197 -18.757  1.00  0.00              
ATOM   1255 1HG2 VAL A  92     -11.216 -20.763 -20.243  1.00  0.00              
ATOM   1256 2HG2 VAL A  92     -11.476 -22.019 -19.009  1.00  0.00              
ATOM   1257 3HG2 VAL A  92     -10.883 -22.467 -20.626  1.00  0.00              
ATOM   1258  N   PHE A  93     -15.729 -23.561 -19.647  1.00  0.00              
ATOM   1259  CA  PHE A  93     -17.168 -23.628 -19.812  1.00  0.00              
ATOM   1260  C   PHE A  93     -17.717 -22.662 -18.761  1.00  0.00              
ATOM   1261  O   PHE A  93     -16.982 -22.201 -17.884  1.00  0.00              
ATOM   1262  CB  PHE A  93     -17.691 -25.068 -19.612  1.00  0.00              
ATOM   1263  CG  PHE A  93     -17.638 -25.565 -18.190  1.00  0.00              
ATOM   1264  CD1 PHE A  93     -18.736 -25.410 -17.338  1.00  0.00              
ATOM   1265  CD2 PHE A  93     -16.506 -26.225 -17.714  1.00  0.00              
ATOM   1266  CE1 PHE A  93     -18.705 -25.909 -16.038  1.00  0.00              
ATOM   1267  CE2 PHE A  93     -16.464 -26.727 -16.421  1.00  0.00              
ATOM   1268  CZ  PHE A  93     -17.569 -26.570 -15.575  1.00  0.00              
ATOM   1269  H   PHE A  93     -15.340 -23.559 -18.715  1.00  0.00              
ATOM   1270  HA  PHE A  93     -17.441 -23.301 -20.816  1.00  0.00              
ATOM   1271 1HB  PHE A  93     -18.734 -25.135 -19.918  1.00  0.00              
ATOM   1272 2HB  PHE A  93     -17.097 -25.766 -20.199  1.00  0.00              
ATOM   1273  HD1 PHE A  93     -19.623 -24.892 -17.702  1.00  0.00              
ATOM   1274  HD2 PHE A  93     -15.647 -26.346 -18.375  1.00  0.00              
ATOM   1275  HE1 PHE A  93     -19.568 -25.782 -15.386  1.00  0.00              
ATOM   1276  HE2 PHE A  93     -15.573 -27.242 -16.061  1.00  0.00              
ATOM   1277  HZ  PHE A  93     -17.542 -26.961 -14.558  1.00  0.00              
ATOM   1278  N   SER A  94     -18.985 -22.312 -18.886  1.00  0.00              
ATOM   1279  CA  SER A  94     -19.627 -21.444 -17.909  1.00  0.00              
ATOM   1280  C   SER A  94     -20.469 -22.303 -16.979  1.00  0.00              
ATOM   1281  O   SER A  94     -21.197 -23.189 -17.433  1.00  0.00              
ATOM   1282  CB  SER A  94     -20.513 -20.423 -18.617  1.00  0.00              
ATOM   1283  OG  SER A  94     -21.352 -19.766 -17.690  1.00  0.00              
ATOM   1284  H   SER A  94     -19.522 -22.652 -19.671  1.00  0.00              
ATOM   1285  HA  SER A  94     -18.924 -20.819 -17.357  1.00  0.00              
ATOM   1286 1HB  SER A  94     -19.874 -19.695 -19.116  1.00  0.00              
ATOM   1287 2HB  SER A  94     -21.119 -20.942 -19.359  1.00  0.00              
ATOM   1288  HG  SER A  94     -22.096 -19.376 -18.154  1.00  0.00              
ATOM   1289  N   ILE A  95     -20.369 -22.050 -15.679  1.00  0.00              
ATOM   1290  CA  ILE A  95     -21.210 -22.771 -14.737  1.00  0.00              
ATOM   1291  C   ILE A  95     -22.688 -22.401 -14.871  1.00  0.00              
ATOM   1292  O   ILE A  95     -23.555 -23.088 -14.332  1.00  0.00              
ATOM   1293  CB  ILE A  95     -20.784 -22.523 -13.276  1.00  0.00              
ATOM   1294  CG1 ILE A  95     -21.012 -21.062 -12.903  1.00  0.00              
ATOM   1295  CG2 ILE A  95     -19.332 -22.928 -13.079  1.00  0.00              
ATOM   1296  CD1 ILE A  95     -20.913 -20.824 -11.407  1.00  0.00              
ATOM   1297  H   ILE A  95     -19.716 -21.362 -15.329  1.00  0.00              
ATOM   1298  HA  ILE A  95     -21.190 -23.840 -14.945  1.00  0.00              
ATOM   1299  HB  ILE A  95     -21.421 -23.111 -12.615  1.00  0.00              
ATOM   1300 1HG1 ILE A  95     -20.262 -20.472 -13.428  1.00  0.00              
ATOM   1301 2HG1 ILE A  95     -22.004 -20.787 -13.262  1.00  0.00              
ATOM   1302 1HG2 ILE A  95     -19.041 -22.748 -12.044  1.00  0.00              
ATOM   1303 2HG2 ILE A  95     -19.214 -23.985 -13.310  1.00  0.00              
ATOM   1304 3HG2 ILE A  95     -18.697 -22.339 -13.741  1.00  0.00              
ATOM   1305 1HD1 ILE A  95     -21.084 -19.769 -11.193  1.00  0.00              
ATOM   1306 2HD1 ILE A  95     -21.664 -21.424 -10.892  1.00  0.00              
ATOM   1307 3HD1 ILE A  95     -19.922 -21.108 -11.057  1.00  0.00              
ATOM   1308  N   THR A  96     -22.975 -21.320 -15.593  1.00  0.00              
ATOM   1309  CA  THR A  96     -24.350 -20.874 -15.784  1.00  0.00              
ATOM   1310  C   THR A  96     -24.966 -21.395 -17.086  1.00  0.00              
ATOM   1311  O   THR A  96     -26.111 -21.085 -17.406  1.00  0.00              
ATOM   1312  CB  THR A  96     -24.428 -19.337 -15.804  1.00  0.00              
ATOM   1313  OG1 THR A  96     -23.738 -18.842 -16.955  1.00  0.00              
ATOM   1314  CG2 THR A  96     -23.792 -18.750 -14.548  1.00  0.00              
ATOM   1315  H   THR A  96     -22.223 -20.795 -16.018  1.00  0.00              
ATOM   1316  HA  THR A  96     -24.980 -21.270 -14.987  1.00  0.00              
ATOM   1317  HB  THR A  96     -25.474 -19.036 -15.855  1.00  0.00              
ATOM   1318  HG1 THR A  96     -24.037 -17.950 -17.147  1.00  0.00              
ATOM   1319 1HG2 THR A  96     -23.859 -17.662 -14.582  1.00  0.00              
ATOM   1320 2HG2 THR A  96     -24.319 -19.119 -13.668  1.00  0.00              
ATOM   1321 3HG2 THR A  96     -22.746 -19.048 -14.497  1.00  0.00              
ATOM   1322  N   GLU A  97     -24.214 -22.184 -17.842  1.00  0.00              
ATOM   1323  CA  GLU A  97     -24.754 -22.747 -19.067  1.00  0.00              
ATOM   1324  C   GLU A  97     -24.431 -24.235 -19.198  1.00  0.00              
ATOM   1325  O   GLU A  97     -23.299 -24.623 -19.506  1.00  0.00              
ATOM   1326  CB  GLU A  97     -24.218 -21.984 -20.280  1.00  0.00              
ATOM   1327  CG  GLU A  97     -24.599 -22.590 -21.624  1.00  0.00              
ATOM   1328  CD  GLU A  97     -26.091 -22.693 -21.773  1.00  0.00              
ATOM   1329  OE1 GLU A  97     -26.731 -21.673 -21.869  1.00  0.00              
ATOM   1330  OE2 GLU A  97     -26.581 -23.790 -21.903  1.00  0.00              
ATOM   1331  H   GLU A  97     -23.263 -22.402 -17.578  1.00  0.00              
ATOM   1332  HA  GLU A  97     -25.842 -22.674 -19.059  1.00  0.00              
ATOM   1333 1HB  GLU A  97     -24.610 -20.969 -20.217  1.00  0.00              
ATOM   1334 2HB  GLU A  97     -23.132 -21.961 -20.188  1.00  0.00              
ATOM   1335 1HG  GLU A  97     -24.186 -22.051 -22.476  1.00  0.00              
ATOM   1336 2HG  GLU A  97     -24.169 -23.590 -21.585  1.00  0.00              
ATOM   1337  N   MET A  98     -25.441 -25.065 -18.958  1.00  0.00              
ATOM   1338  CA  MET A  98     -25.291 -26.511 -19.030  1.00  0.00              
ATOM   1339  C   MET A  98     -24.761 -27.017 -20.378  1.00  0.00              
ATOM   1340  O   MET A  98     -24.046 -28.015 -20.426  1.00  0.00              
ATOM   1341  CB  MET A  98     -26.633 -27.170 -18.722  1.00  0.00              
ATOM   1342  CG  MET A  98     -26.583 -28.689 -18.631  1.00  0.00              
ATOM   1343  SD  MET A  98     -25.561 -29.270 -17.263  1.00  0.00              
ATOM   1344  CE  MET A  98     -26.606 -28.867 -15.866  1.00  0.00              
ATOM   1345  H   MET A  98     -26.341 -24.675 -18.717  1.00  0.00              
ATOM   1346  HA  MET A  98     -24.553 -26.845 -18.301  1.00  0.00              
ATOM   1347 1HB  MET A  98     -26.977 -26.761 -17.773  1.00  0.00              
ATOM   1348 2HB  MET A  98     -27.321 -26.877 -19.516  1.00  0.00              
ATOM   1349 1HG  MET A  98     -27.600 -29.056 -18.500  1.00  0.00              
ATOM   1350 2HG  MET A  98     -26.177 -29.071 -19.568  1.00  0.00              
ATOM   1351 1HE  MET A  98     -26.111 -29.167 -14.942  1.00  0.00              
ATOM   1352 2HE  MET A  98     -26.791 -27.792 -15.847  1.00  0.00              
ATOM   1353 3HE  MET A  98     -27.555 -29.397 -15.957  1.00  0.00              
ATOM   1354  N   GLU A  99     -25.083 -26.335 -21.473  1.00  0.00              
ATOM   1355  CA  GLU A  99     -24.641 -26.815 -22.781  1.00  0.00              
ATOM   1356  C   GLU A  99     -23.134 -26.633 -22.988  1.00  0.00              
ATOM   1357  O   GLU A  99     -22.506 -27.418 -23.700  1.00  0.00              
ATOM   1358  CB  GLU A  99     -25.410 -26.095 -23.892  1.00  0.00              
ATOM   1359  CG  GLU A  99     -26.884 -26.462 -23.976  1.00  0.00              
ATOM   1360  CD  GLU A  99     -27.581 -25.679 -25.054  1.00  0.00              
ATOM   1361  OE1 GLU A  99     -26.942 -24.870 -25.682  1.00  0.00              
ATOM   1362  OE2 GLU A  99     -28.722 -25.969 -25.327  1.00  0.00              
ATOM   1363  H   GLU A  99     -25.631 -25.488 -21.418  1.00  0.00              
ATOM   1364  HA  GLU A  99     -24.824 -27.887 -22.863  1.00  0.00              
ATOM   1365 1HB  GLU A  99     -25.313 -25.025 -23.704  1.00  0.00              
ATOM   1366 2HB  GLU A  99     -24.919 -26.345 -24.833  1.00  0.00              
ATOM   1367 1HG  GLU A  99     -27.058 -27.527 -24.132  1.00  0.00              
ATOM   1368 2HG  GLU A  99     -27.277 -26.170 -23.003  1.00  0.00              
ATOM   1369  N   SER A 100     -22.549 -25.614 -22.357  1.00  0.00              
ATOM   1370  CA  SER A 100     -21.122 -25.332 -22.544  1.00  0.00              
ATOM   1371  C   SER A 100     -20.349 -26.378 -21.742  1.00  0.00              
ATOM   1372  O   SER A 100     -19.252 -26.799 -22.130  1.00  0.00              
ATOM   1373  CB  SER A 100     -20.764 -23.915 -22.059  1.00  0.00              
ATOM   1374  OG  SER A 100     -20.882 -23.777 -20.651  1.00  0.00              
ATOM   1375  H   SER A 100     -23.091 -25.023 -21.742  1.00  0.00              
ATOM   1376  HA  SER A 100     -20.822 -25.294 -23.592  1.00  0.00              
ATOM   1377 1HB  SER A 100     -19.736 -23.698 -22.348  1.00  0.00              
ATOM   1378 2HB  SER A 100     -21.433 -23.202 -22.538  1.00  0.00              
ATOM   1379  HG  SER A 100     -21.805 -23.648 -20.419  1.00  0.00              
ATOM   1380  N   PHE A 101     -20.943 -26.818 -20.633  1.00  0.00              
ATOM   1381  CA  PHE A 101     -20.363 -27.887 -19.840  1.00  0.00              
ATOM   1382  C   PHE A 101     -20.464 -29.205 -20.596  1.00  0.00              
ATOM   1383  O   PHE A 101     -19.493 -29.962 -20.689  1.00  0.00              
ATOM   1384  CB  PHE A 101     -21.059 -27.993 -18.482  1.00  0.00              
ATOM   1385  CG  PHE A 101     -20.619 -29.175 -17.666  1.00  0.00              
ATOM   1386  CD1 PHE A 101     -19.313 -29.271 -17.207  1.00  0.00              
ATOM   1387  CD2 PHE A 101     -21.507 -30.193 -17.357  1.00  0.00              
ATOM   1388  CE1 PHE A 101     -18.907 -30.358 -16.456  1.00  0.00              
ATOM   1389  CE2 PHE A 101     -21.104 -31.280 -16.606  1.00  0.00              
ATOM   1390  CZ  PHE A 101     -19.802 -31.362 -16.155  1.00  0.00              
ATOM   1391  H   PHE A 101     -21.814 -26.402 -20.335  1.00  0.00              
ATOM   1392  HA  PHE A 101     -19.303 -27.690 -19.671  1.00  0.00              
ATOM   1393 1HB  PHE A 101     -20.851 -27.107 -17.884  1.00  0.00              
ATOM   1394 2HB  PHE A 101     -22.135 -28.093 -18.619  1.00  0.00              
ATOM   1395  HD1 PHE A 101     -18.606 -28.476 -17.443  1.00  0.00              
ATOM   1396  HD2 PHE A 101     -22.536 -30.128 -17.713  1.00  0.00              
ATOM   1397  HE1 PHE A 101     -17.878 -30.421 -16.101  1.00  0.00              
ATOM   1398  HE2 PHE A 101     -21.813 -32.073 -16.369  1.00  0.00              
ATOM   1399  HZ  PHE A 101     -19.483 -32.220 -15.565  1.00  0.00              
ATOM   1400  N   ALA A 102     -21.648 -29.470 -21.139  1.00  0.00              
ATOM   1401  CA  ALA A 102     -21.878 -30.704 -21.882  1.00  0.00              
ATOM   1402  C   ALA A 102     -20.888 -30.798 -23.039  1.00  0.00              
ATOM   1403  O   ALA A 102     -20.401 -31.880 -23.372  1.00  0.00              
ATOM   1404  CB  ALA A 102     -23.304 -30.739 -22.410  1.00  0.00              
ATOM   1405  H   ALA A 102     -22.404 -28.808 -21.038  1.00  0.00              
ATOM   1406  HA  ALA A 102     -21.707 -31.550 -21.216  1.00  0.00              
ATOM   1407 1HB  ALA A 102     -23.463 -31.664 -22.962  1.00  0.00              
ATOM   1408 2HB  ALA A 102     -24.003 -30.690 -21.575  1.00  0.00              
ATOM   1409 3HB  ALA A 102     -23.468 -29.889 -23.071  1.00  0.00              
ATOM   1410  N   ALA A 103     -20.573 -29.651 -23.630  1.00  0.00              
ATOM   1411  CA  ALA A 103     -19.644 -29.605 -24.747  1.00  0.00              
ATOM   1412  C   ALA A 103     -18.201 -29.995 -24.404  1.00  0.00              
ATOM   1413  O   ALA A 103     -17.426 -30.345 -25.293  1.00  0.00              
ATOM   1414  CB  ALA A 103     -19.673 -28.210 -25.380  1.00  0.00              
ATOM   1415  H   ALA A 103     -20.986 -28.791 -23.298  1.00  0.00              
ATOM   1416  HA  ALA A 103     -19.961 -30.331 -25.496  1.00  0.00              
ATOM   1417 1HB  ALA A 103     -18.976 -28.177 -26.217  1.00  0.00              
ATOM   1418 2HB  ALA A 103     -20.680 -27.993 -25.737  1.00  0.00              
ATOM   1419 3HB  ALA A 103     -19.384 -27.468 -24.637  1.00  0.00              
ATOM   1420  N   THR A 104     -17.839 -29.952 -23.126  1.00  0.00              
ATOM   1421  CA  THR A 104     -16.455 -30.213 -22.748  1.00  0.00              
ATOM   1422  C   THR A 104     -15.978 -31.629 -23.040  1.00  0.00              
ATOM   1423  O   THR A 104     -14.784 -31.861 -23.227  1.00  0.00              
ATOM   1424  CB  THR A 104     -16.203 -29.903 -21.246  1.00  0.00              
ATOM   1425  OG1 THR A 104     -16.985 -30.776 -20.425  1.00  0.00              
ATOM   1426  CG2 THR A 104     -16.570 -28.452 -20.928  1.00  0.00              
ATOM   1427  H   THR A 104     -18.514 -29.739 -22.405  1.00  0.00              
ATOM   1428  HA  THR A 104     -15.787 -29.577 -23.330  1.00  0.00              
ATOM   1429  HB  THR A 104     -15.150 -30.067 -21.021  1.00  0.00              
ATOM   1430  HG1 THR A 104     -16.822 -30.576 -19.500  1.00  0.00              
ATOM   1431 1HG2 THR A 104     -16.387 -28.255 -19.872  1.00  0.00              
ATOM   1432 2HG2 THR A 104     -15.961 -27.782 -21.535  1.00  0.00              
ATOM   1433 3HG2 THR A 104     -17.623 -28.286 -21.151  1.00  0.00              
ATOM   1434  N   ALA A 105     -16.900 -32.582 -23.081  1.00  0.00              
ATOM   1435  CA  ALA A 105     -16.539 -33.941 -23.476  1.00  0.00              
ATOM   1436  C   ALA A 105     -16.115 -34.008 -24.946  1.00  0.00              
ATOM   1437  O   ALA A 105     -15.160 -34.717 -25.296  1.00  0.00              
ATOM   1438  CB  ALA A 105     -17.713 -34.897 -23.218  1.00  0.00              
ATOM   1439  H   ALA A 105     -17.859 -32.379 -22.841  1.00  0.00              
ATOM   1440  HA  ALA A 105     -15.683 -34.262 -22.882  1.00  0.00              
ATOM   1441 1HB  ALA A 105     -17.431 -35.907 -23.516  1.00  0.00              
ATOM   1442 2HB  ALA A 105     -17.963 -34.889 -22.157  1.00  0.00              
ATOM   1443 3HB  ALA A 105     -18.577 -34.576 -23.798  1.00  0.00              
ATOM   1444  N   ASP A 106     -16.810 -33.266 -25.804  1.00  0.00              
ATOM   1445  CA  ASP A 106     -16.449 -33.231 -27.216  1.00  0.00              
ATOM   1446  C   ASP A 106     -15.170 -32.438 -27.457  1.00  0.00              
ATOM   1447  O   ASP A 106     -14.381 -32.786 -28.339  1.00  0.00              
ATOM   1448  CB  ASP A 106     -17.594 -32.639 -28.042  1.00  0.00              
ATOM   1449  CG  ASP A 106     -18.798 -33.557 -28.198  1.00  0.00              
ATOM   1450  OD1 ASP A 106     -18.678 -34.720 -27.891  1.00  0.00              
ATOM   1451  OD2 ASP A 106     -19.866 -33.063 -28.471  1.00  0.00              
ATOM   1452  H   ASP A 106     -17.595 -32.718 -25.483  1.00  0.00              
ATOM   1453  HA  ASP A 106     -16.248 -34.242 -27.571  1.00  0.00              
ATOM   1454 1HB  ASP A 106     -17.926 -31.663 -27.687  1.00  0.00              
ATOM   1455 2HB  ASP A 106     -17.096 -32.526 -29.006  1.00  0.00              
ATOM   1456  N   PHE A 107     -14.970 -31.367 -26.687  1.00  0.00              
ATOM   1457  CA  PHE A 107     -13.775 -30.542 -26.847  1.00  0.00              
ATOM   1458  C   PHE A 107     -12.572 -31.377 -26.431  1.00  0.00              
ATOM   1459  O   PHE A 107     -11.549 -31.369 -27.102  1.00  0.00              
ATOM   1460  CB  PHE A 107     -13.841 -29.279 -25.972  1.00  0.00              
ATOM   1461  CG  PHE A 107     -14.691 -28.176 -26.550  1.00  0.00              
ATOM   1462  CD1 PHE A 107     -14.373 -27.602 -27.775  1.00  0.00              
ATOM   1463  CD2 PHE A 107     -15.782 -27.674 -25.840  1.00  0.00              
ATOM   1464  CE1 PHE A 107     -15.122 -26.537 -28.288  1.00  0.00              
ATOM   1465  CE2 PHE A 107     -16.539 -26.615 -26.340  1.00  0.00              
ATOM   1466  CZ  PHE A 107     -16.209 -26.042 -27.565  1.00  0.00              
ATOM   1467  H   PHE A 107     -15.649 -31.118 -25.982  1.00  0.00              
ATOM   1468  HA  PHE A 107     -13.658 -30.259 -27.894  1.00  0.00              
ATOM   1469 1HB  PHE A 107     -14.264 -29.519 -24.999  1.00  0.00              
ATOM   1470 2HB  PHE A 107     -12.843 -28.863 -25.841  1.00  0.00              
ATOM   1471  HD1 PHE A 107     -13.527 -27.992 -28.341  1.00  0.00              
ATOM   1472  HD2 PHE A 107     -16.039 -28.123 -24.881  1.00  0.00              
ATOM   1473  HE1 PHE A 107     -14.856 -26.097 -29.249  1.00  0.00              
ATOM   1474  HE2 PHE A 107     -17.387 -26.234 -25.772  1.00  0.00              
ATOM   1475  HZ  PHE A 107     -16.793 -25.212 -27.959  1.00  0.00              
ATOM   1476  N   ARG A 108     -12.701 -32.111 -25.331  1.00  0.00              
ATOM   1477  CA  ARG A 108     -11.613 -32.976 -24.887  1.00  0.00              
ATOM   1478  C   ARG A 108     -11.359 -34.109 -25.890  1.00  0.00              
ATOM   1479  O   ARG A 108     -10.207 -34.468 -26.152  1.00  0.00              
ATOM   1480  CB  ARG A 108     -11.914 -33.556 -23.497  1.00  0.00              
ATOM   1481  CG  ARG A 108     -10.810 -34.474 -22.979  1.00  0.00              
ATOM   1482  CD  ARG A 108     -11.088 -34.979 -21.572  1.00  0.00              
ATOM   1483  NE  ARG A 108     -10.129 -36.005 -21.154  1.00  0.00              
ATOM   1484  CZ  ARG A 108      -8.909 -35.762 -20.668  1.00  0.00              
ATOM   1485  NH1 ARG A 108      -8.475 -34.512 -20.525  1.00  0.00              
ATOM   1486  NH2 ARG A 108      -8.115 -36.772 -20.318  1.00  0.00              
ATOM   1487  H   ARG A 108     -13.554 -32.078 -24.790  1.00  0.00              
ATOM   1488  HA  ARG A 108     -10.687 -32.403 -24.827  1.00  0.00              
ATOM   1489 1HB  ARG A 108     -12.047 -32.712 -22.823  1.00  0.00              
ATOM   1490 2HB  ARG A 108     -12.851 -34.107 -23.579  1.00  0.00              
ATOM   1491 1HG  ARG A 108     -10.725 -35.328 -23.651  1.00  0.00              
ATOM   1492 2HG  ARG A 108      -9.871 -33.918 -22.977  1.00  0.00              
ATOM   1493 1HD  ARG A 108     -11.027 -34.142 -20.877  1.00  0.00              
ATOM   1494 2HD  ARG A 108     -12.089 -35.406 -21.542  1.00  0.00              
ATOM   1495  HE  ARG A 108     -10.218 -37.012 -21.161  1.00  0.00              
ATOM   1496 1HH1 ARG A 108      -9.073 -33.739 -20.784  1.00  0.00              
ATOM   1497 2HH1 ARG A 108      -7.551 -34.340 -20.156  1.00  0.00              
ATOM   1498 1HH2 ARG A 108      -8.439 -37.724 -20.420  1.00  0.00              
ATOM   1499 2HH2 ARG A 108      -7.193 -36.583 -19.952  1.00  0.00              
ATOM   1500  N   GLU A 109     -12.424 -34.673 -26.456  1.00  0.00              
ATOM   1501  CA  GLU A 109     -12.248 -35.723 -27.459  1.00  0.00              
ATOM   1502  C   GLU A 109     -11.372 -35.199 -28.591  1.00  0.00              
ATOM   1503  O   GLU A 109     -10.426 -35.862 -29.024  1.00  0.00              
ATOM   1504  CB  GLU A 109     -13.598 -36.198 -28.001  1.00  0.00              
ATOM   1505  CG  GLU A 109     -13.504 -37.306 -29.041  1.00  0.00              
ATOM   1506  CD  GLU A 109     -14.868 -37.737 -29.504  1.00  0.00              
ATOM   1507  OE1 GLU A 109     -15.836 -37.208 -29.014  1.00  0.00              
ATOM   1508  OE2 GLU A 109     -14.941 -38.514 -30.427  1.00  0.00              
ATOM   1509  H   GLU A 109     -13.358 -34.385 -26.203  1.00  0.00              
ATOM   1510  HA  GLU A 109     -11.738 -36.578 -27.014  1.00  0.00              
ATOM   1511 1HB  GLU A 109     -14.178 -36.550 -27.148  1.00  0.00              
ATOM   1512 2HB  GLU A 109     -14.089 -35.329 -28.440  1.00  0.00              
ATOM   1513 1HG  GLU A 109     -12.895 -37.039 -29.904  1.00  0.00              
ATOM   1514 2HG  GLU A 109     -13.028 -38.123 -28.501  1.00  0.00              
ATOM   1515  N   GLN A 110     -11.689 -33.999 -29.068  1.00  0.00              
ATOM   1516  CA  GLN A 110     -10.917 -33.395 -30.144  1.00  0.00              
ATOM   1517  C   GLN A 110      -9.472 -33.104 -29.731  1.00  0.00              
ATOM   1518  O   GLN A 110      -8.532 -33.346 -30.507  1.00  0.00              
ATOM   1519  CB  GLN A 110     -11.588 -32.099 -30.607  1.00  0.00              
ATOM   1520  CG  GLN A 110     -12.890 -32.308 -31.361  1.00  0.00              
ATOM   1521  CD  GLN A 110     -13.655 -31.014 -31.566  1.00  0.00              
ATOM   1522  OE1 GLN A 110     -13.269 -29.961 -31.051  1.00  0.00              
ATOM   1523  NE2 GLN A 110     -14.747 -31.085 -32.318  1.00  0.00              
ATOM   1524  H   GLN A 110     -12.474 -33.495 -28.683  1.00  0.00              
ATOM   1525  HA  GLN A 110     -10.851 -34.090 -30.981  1.00  0.00              
ATOM   1526 1HB  GLN A 110     -11.771 -31.502 -29.713  1.00  0.00              
ATOM   1527 2HB  GLN A 110     -10.871 -31.584 -31.246  1.00  0.00              
ATOM   1528 1HG  GLN A 110     -12.951 -32.882 -32.286  1.00  0.00              
ATOM   1529 2HG  GLN A 110     -13.368 -32.867 -30.556  1.00  0.00              
ATOM   1530 1HE2 GLN A 110     -15.293 -30.264 -32.489  1.00  0.00              
ATOM   1531 2HE2 GLN A 110     -15.025 -31.960 -32.716  1.00  0.00              
ATOM   1532  N   ILE A 111      -9.290 -32.602 -28.510  1.00  0.00              
ATOM   1533  CA  ILE A 111      -7.958 -32.310 -27.991  1.00  0.00              
ATOM   1534  C   ILE A 111      -7.088 -33.567 -27.896  1.00  0.00              
ATOM   1535  O   ILE A 111      -5.909 -33.543 -28.253  1.00  0.00              
ATOM   1536  CB  ILE A 111      -8.023 -31.649 -26.578  1.00  0.00              
ATOM   1537  CG1 ILE A 111      -8.596 -30.230 -26.682  1.00  0.00              
ATOM   1538  CG2 ILE A 111      -6.638 -31.602 -25.967  1.00  0.00              
ATOM   1539  CD1 ILE A 111      -9.001 -29.615 -25.347  1.00  0.00              
ATOM   1540  H   ILE A 111     -10.095 -32.418 -27.928  1.00  0.00              
ATOM   1541  HA  ILE A 111      -7.413 -31.662 -28.676  1.00  0.00              
ATOM   1542  HB  ILE A 111      -8.686 -32.234 -25.942  1.00  0.00              
ATOM   1543 1HG1 ILE A 111      -7.835 -29.605 -27.148  1.00  0.00              
ATOM   1544 2HG1 ILE A 111      -9.471 -30.281 -27.331  1.00  0.00              
ATOM   1545 1HG2 ILE A 111      -6.691 -31.139 -24.982  1.00  0.00              
ATOM   1546 2HG2 ILE A 111      -6.247 -32.614 -25.871  1.00  0.00              
ATOM   1547 3HG2 ILE A 111      -5.977 -31.017 -26.607  1.00  0.00              
ATOM   1548 1HD1 ILE A 111      -9.396 -28.613 -25.512  1.00  0.00              
ATOM   1549 2HD1 ILE A 111      -9.767 -30.234 -24.877  1.00  0.00              
ATOM   1550 3HD1 ILE A 111      -8.132 -29.557 -24.694  1.00  0.00              
ATOM   1551  N   LEU A 112      -7.666 -34.656 -27.395  1.00  0.00              
ATOM   1552  CA  LEU A 112      -6.914 -35.901 -27.226  1.00  0.00              
ATOM   1553  C   LEU A 112      -6.557 -36.514 -28.584  1.00  0.00              
ATOM   1554  O   LEU A 112      -5.459 -37.042 -28.762  1.00  0.00              
ATOM   1555  CB  LEU A 112      -7.720 -36.897 -26.383  1.00  0.00              
ATOM   1556  CG  LEU A 112      -7.918 -36.500 -24.914  1.00  0.00              
ATOM   1557  CD1 LEU A 112      -8.838 -37.497 -24.223  1.00  0.00              
ATOM   1558  CD2 LEU A 112      -6.567 -36.440 -24.217  1.00  0.00              
ATOM   1559  H   LEU A 112      -8.638 -34.628 -27.127  1.00  0.00              
ATOM   1560  HA  LEU A 112      -5.972 -35.692 -26.721  1.00  0.00              
ATOM   1561 1HB  LEU A 112      -8.669 -36.851 -26.914  1.00  0.00              
ATOM   1562 2HB  LEU A 112      -7.314 -37.906 -26.452  1.00  0.00              
ATOM   1563  HG  LEU A 112      -8.343 -35.496 -24.905  1.00  0.00              
ATOM   1564 1HD1 LEU A 112      -8.973 -37.206 -23.181  1.00  0.00              
ATOM   1565 2HD1 LEU A 112      -9.806 -37.506 -24.724  1.00  0.00              
ATOM   1566 3HD1 LEU A 112      -8.396 -38.491 -24.268  1.00  0.00              
ATOM   1567 1HD2 LEU A 112      -6.709 -36.156 -23.174  1.00  0.00              
ATOM   1568 2HD2 LEU A 112      -6.088 -37.418 -24.266  1.00  0.00              
ATOM   1569 3HD2 LEU A 112      -5.935 -35.701 -24.710  1.00  0.00              
ATOM   1570  N   ARG A 113      -7.482 -36.426 -29.534  1.00  0.00              
ATOM   1571  CA  ARG A 113      -7.257 -36.936 -30.892  1.00  0.00              
ATOM   1572  C   ARG A 113      -6.146 -36.167 -31.620  1.00  0.00              
ATOM   1573  O   ARG A 113      -5.264 -36.757 -32.247  1.00  0.00              
ATOM   1574  CB  ARG A 113      -8.557 -36.840 -31.702  1.00  0.00              
ATOM   1575  CG  ARG A 113      -8.415 -37.265 -33.165  1.00  0.00              
ATOM   1576  CD  ARG A 113      -9.693 -37.004 -33.956  1.00  0.00              
ATOM   1577  NE  ARG A 113     -10.200 -35.632 -33.840  1.00  0.00              
ATOM   1578  CZ  ARG A 113      -9.715 -34.572 -34.490  1.00  0.00              
ATOM   1579  NH1 ARG A 113      -8.690 -34.704 -35.320  1.00  0.00              
ATOM   1580  NH2 ARG A 113     -10.268 -33.371 -34.315  1.00  0.00              
ATOM   1581  H   ARG A 113      -8.367 -35.995 -29.312  1.00  0.00              
ATOM   1582  HA  ARG A 113      -6.924 -37.973 -30.846  1.00  0.00              
ATOM   1583 1HB  ARG A 113      -9.288 -37.476 -31.206  1.00  0.00              
ATOM   1584 2HB  ARG A 113      -8.886 -35.802 -31.654  1.00  0.00              
ATOM   1585 1HG  ARG A 113      -7.595 -36.703 -33.612  1.00  0.00              
ATOM   1586 2HG  ARG A 113      -8.184 -38.331 -33.195  1.00  0.00              
ATOM   1587 1HD  ARG A 113      -9.501 -37.196 -35.011  1.00  0.00              
ATOM   1588 2HD  ARG A 113     -10.473 -37.675 -33.601  1.00  0.00              
ATOM   1589  HE  ARG A 113     -10.961 -35.272 -33.280  1.00  0.00              
ATOM   1590 1HH1 ARG A 113      -8.272 -35.613 -35.462  1.00  0.00              
ATOM   1591 2HH1 ARG A 113      -8.331 -33.895 -35.806  1.00  0.00              
ATOM   1592 1HH2 ARG A 113     -11.055 -33.267 -33.689  1.00  0.00              
ATOM   1593 2HH2 ARG A 113      -9.898 -32.572 -34.807  1.00  0.00              
ATOM   1594  N   VAL A 114      -6.202 -34.841 -31.531  1.00  0.00              
ATOM   1595  CA  VAL A 114      -5.234 -33.973 -32.190  1.00  0.00              
ATOM   1596  C   VAL A 114      -3.842 -34.109 -31.583  1.00  0.00              
ATOM   1597  O   VAL A 114      -2.841 -34.199 -32.309  1.00  0.00              
ATOM   1598  CB  VAL A 114      -5.676 -32.493 -32.101  1.00  0.00              
ATOM   1599  CG1 VAL A 114      -4.558 -31.584 -32.554  1.00  0.00              
ATOM   1600  CG2 VAL A 114      -6.911 -32.271 -32.949  1.00  0.00              
ATOM   1601  H   VAL A 114      -6.944 -34.426 -30.985  1.00  0.00              
ATOM   1602  HA  VAL A 114      -5.101 -34.250 -33.237  1.00  0.00              
ATOM   1603  HB  VAL A 114      -5.948 -32.267 -31.070  1.00  0.00              
ATOM   1604 1HG1 VAL A 114      -4.883 -30.546 -32.485  1.00  0.00              
ATOM   1605 2HG1 VAL A 114      -3.686 -31.734 -31.917  1.00  0.00              
ATOM   1606 3HG1 VAL A 114      -4.298 -31.814 -33.587  1.00  0.00              
ATOM   1607 1HG2 VAL A 114      -7.217 -31.228 -32.881  1.00  0.00              
ATOM   1608 2HG2 VAL A 114      -6.687 -32.518 -33.987  1.00  0.00              
ATOM   1609 3HG2 VAL A 114      -7.718 -32.909 -32.590  1.00  0.00              
ATOM   1610  N   LYS A 115      -3.778 -34.126 -30.254  1.00  0.00              
ATOM   1611  CA  LYS A 115      -2.504 -34.239 -29.555  1.00  0.00              
ATOM   1612  C   LYS A 115      -1.996 -35.681 -29.463  1.00  0.00              
ATOM   1613  O   LYS A 115      -0.793 -35.908 -29.308  1.00  0.00              
ATOM   1614  CB  LYS A 115      -2.628 -33.643 -28.152  1.00  0.00              
ATOM   1615  CG  LYS A 115      -2.861 -32.138 -28.126  1.00  0.00              
ATOM   1616  CD  LYS A 115      -1.606 -31.376 -28.525  1.00  0.00              
ATOM   1617  CE  LYS A 115      -0.535 -31.469 -27.448  1.00  0.00              
ATOM   1618  NZ  LYS A 115       0.721 -30.782 -27.852  1.00  0.00              
ATOM   1619  H   LYS A 115      -4.631 -34.059 -29.716  1.00  0.00              
ATOM   1620  HA  LYS A 115      -1.733 -33.696 -30.103  1.00  0.00              
ATOM   1621 1HB  LYS A 115      -3.461 -34.147 -27.663  1.00  0.00              
ATOM   1622 2HB  LYS A 115      -1.703 -33.875 -27.623  1.00  0.00              
ATOM   1623 1HG  LYS A 115      -3.667 -31.900 -28.821  1.00  0.00              
ATOM   1624 2HG  LYS A 115      -3.156 -31.850 -27.117  1.00  0.00              
ATOM   1625 1HD  LYS A 115      -1.224 -31.799 -29.456  1.00  0.00              
ATOM   1626 2HD  LYS A 115      -1.870 -30.331 -28.684  1.00  0.00              
ATOM   1627 1HE  LYS A 115      -0.923 -31.011 -26.540  1.00  0.00              
ATOM   1628 2HE  LYS A 115      -0.328 -32.523 -27.263  1.00  0.00              
ATOM   1629 1HZ  LYS A 115       1.404 -30.867 -27.112  1.00  0.00              
ATOM   1630 2HZ  LYS A 115       1.083 -31.207 -28.695  1.00  0.00              
ATOM   1631 3HZ  LYS A 115       0.530 -29.805 -28.023  1.00  0.00              
ATOM   1632  N   GLU A 116      -2.906 -36.648 -29.555  1.00  0.00              
ATOM   1633  CA  GLU A 116      -2.537 -38.058 -29.426  1.00  0.00              
ATOM   1634  C   GLU A 116      -1.796 -38.292 -28.111  1.00  0.00              
ATOM   1635  O   GLU A 116      -0.779 -38.982 -28.074  1.00  0.00              
ATOM   1636  CB  GLU A 116      -1.674 -38.504 -30.608  1.00  0.00              
ATOM   1637  CG  GLU A 116      -2.357 -38.389 -31.964  1.00  0.00              
ATOM   1638  CD  GLU A 116      -1.448 -38.841 -33.073  1.00  0.00              
ATOM   1639  OE1 GLU A 116      -0.335 -39.212 -32.789  1.00  0.00              
ATOM   1640  OE2 GLU A 116      -1.902 -38.921 -34.190  1.00  0.00              
ATOM   1641  H   GLU A 116      -3.873 -36.405 -29.718  1.00  0.00              
ATOM   1642  HA  GLU A 116      -3.436 -38.675 -29.402  1.00  0.00              
ATOM   1643 1HB  GLU A 116      -0.778 -37.883 -30.600  1.00  0.00              
ATOM   1644 2HB  GLU A 116      -1.399 -39.543 -30.428  1.00  0.00              
ATOM   1645 1HG  GLU A 116      -3.299 -38.935 -32.022  1.00  0.00              
ATOM   1646 2HG  GLU A 116      -2.550 -37.322 -32.064  1.00  0.00              
ATOM   1647  N   ASP A 117      -2.321 -37.713 -27.034  1.00  0.00              
ATOM   1648  CA  ASP A 117      -1.664 -37.768 -25.735  1.00  0.00              
ATOM   1649  C   ASP A 117      -2.671 -37.613 -24.589  1.00  0.00              
ATOM   1650  O   ASP A 117      -3.155 -36.515 -24.315  1.00  0.00              
ATOM   1651  CB  ASP A 117      -0.587 -36.685 -25.641  1.00  0.00              
ATOM   1652  CG  ASP A 117       0.232 -36.722 -24.357  1.00  0.00              
ATOM   1653  OD1 ASP A 117      -0.056 -37.540 -23.516  1.00  0.00              
ATOM   1654  OD2 ASP A 117       1.229 -36.044 -24.293  1.00  0.00              
ATOM   1655  H   ASP A 117      -3.199 -37.223 -27.122  1.00  0.00              
ATOM   1656  HA  ASP A 117      -1.195 -38.743 -25.599  1.00  0.00              
ATOM   1657 1HB  ASP A 117       0.086 -36.665 -26.499  1.00  0.00              
ATOM   1658 2HB  ASP A 117      -1.212 -35.791 -25.647  1.00  0.00              
ATOM   1659  N   GLU A 118      -2.972 -38.730 -23.928  1.00  0.00              
ATOM   1660  CA  GLU A 118      -3.878 -38.768 -22.779  1.00  0.00              
ATOM   1661  C   GLU A 118      -3.390 -37.979 -21.580  1.00  0.00              
ATOM   1662  O   GLU A 118      -4.178 -37.598 -20.716  1.00  0.00              
ATOM   1663  CB  GLU A 118      -4.124 -40.219 -22.359  1.00  0.00              
ATOM   1664  CG  GLU A 118      -4.990 -41.015 -23.325  1.00  0.00              
ATOM   1665  CD  GLU A 118      -5.145 -42.440 -22.872  1.00  0.00              
ATOM   1666  OE1 GLU A 118      -4.552 -42.797 -21.882  1.00  0.00              
ATOM   1667  OE2 GLU A 118      -5.944 -43.141 -23.447  1.00  0.00              
ATOM   1668  H   GLU A 118      -2.546 -39.588 -24.247  1.00  0.00              
ATOM   1669  HA  GLU A 118      -4.831 -38.310 -23.044  1.00  0.00              
ATOM   1670 1HB  GLU A 118      -3.147 -40.695 -22.271  1.00  0.00              
ATOM   1671 2HB  GLU A 118      -4.603 -40.191 -21.380  1.00  0.00              
ATOM   1672 1HG  GLU A 118      -5.974 -40.577 -23.487  1.00  0.00              
ATOM   1673 2HG  GLU A 118      -4.425 -40.990 -24.256  1.00  0.00              
ATOM   1674  N   ASN A 119      -2.082 -37.761 -21.517  1.00  0.00              
ATOM   1675  CA  ASN A 119      -1.492 -37.005 -20.425  1.00  0.00              
ATOM   1676  C   ASN A 119      -1.245 -35.551 -20.786  1.00  0.00              
ATOM   1677  O   ASN A 119      -0.507 -34.857 -20.088  1.00  0.00              
ATOM   1678  CB  ASN A 119      -0.200 -37.646 -19.954  1.00  0.00              
ATOM   1679  CG  ASN A 119      -0.398 -38.952 -19.237  1.00  0.00              
ATOM   1680  OD1 ASN A 119      -1.450 -39.200 -18.637  1.00  0.00              
ATOM   1681  ND2 ASN A 119       0.637 -39.753 -19.225  1.00  0.00              
ATOM   1682  H   ASN A 119      -1.482 -38.128 -22.242  1.00  0.00              
ATOM   1683  HA  ASN A 119      -2.178 -36.983 -19.577  1.00  0.00              
ATOM   1684 1HB  ASN A 119       0.657 -37.732 -20.624  1.00  0.00              
ATOM   1685 2HB  ASN A 119      -0.007 -36.866 -19.217  1.00  0.00              
ATOM   1686 1HD2 ASN A 119       0.577 -40.640 -18.766  1.00  0.00              
ATOM   1687 2HD2 ASN A 119       1.486 -39.478 -19.675  1.00  0.00              
ATOM   1688  N   VAL A 120      -1.853 -35.088 -21.874  1.00  0.00              
ATOM   1689  CA  VAL A 120      -1.688 -33.692 -22.281  1.00  0.00              
ATOM   1690  C   VAL A 120      -2.150 -32.772 -21.140  1.00  0.00              
ATOM   1691  O   VAL A 120      -3.218 -32.979 -20.575  1.00  0.00              
ATOM   1692  CB  VAL A 120      -2.481 -33.368 -23.562  1.00  0.00              
ATOM   1693  CG1 VAL A 120      -3.977 -33.451 -23.298  1.00  0.00              
ATOM   1694  CG2 VAL A 120      -2.109 -31.989 -24.084  1.00  0.00              
ATOM   1695  H   VAL A 120      -2.436 -35.697 -22.429  1.00  0.00              
ATOM   1696  HA  VAL A 120      -0.639 -33.451 -22.456  1.00  0.00              
ATOM   1697  HB  VAL A 120      -2.208 -34.084 -24.337  1.00  0.00              
ATOM   1698 1HG1 VAL A 120      -4.521 -33.219 -24.213  1.00  0.00              
ATOM   1699 2HG1 VAL A 120      -4.233 -34.458 -22.968  1.00  0.00              
ATOM   1700 3HG1 VAL A 120      -4.250 -32.734 -22.523  1.00  0.00              
ATOM   1701 1HG2 VAL A 120      -2.677 -31.776 -24.989  1.00  0.00              
ATOM   1702 2HG2 VAL A 120      -2.339 -31.239 -23.326  1.00  0.00              
ATOM   1703 3HG2 VAL A 120      -1.043 -31.960 -24.310  1.00  0.00              
ATOM   1704  N   PRO A 121      -1.325 -31.778 -20.758  1.00  0.00              
ATOM   1705  CA  PRO A 121      -1.706 -30.809 -19.714  1.00  0.00              
ATOM   1706  C   PRO A 121      -3.112 -30.329 -20.019  1.00  0.00              
ATOM   1707  O   PRO A 121      -3.365 -29.774 -21.084  1.00  0.00              
ATOM   1708  CB  PRO A 121      -0.660 -29.723 -19.858  1.00  0.00              
ATOM   1709  CG  PRO A 121       0.549 -30.522 -20.256  1.00  0.00              
ATOM   1710  CD  PRO A 121      -0.005 -31.492 -21.282  1.00  0.00              
ATOM   1711  HA  PRO A 121      -1.725 -31.253 -18.708  1.00  0.00              
ATOM   1712 1HB  PRO A 121      -0.948 -28.984 -20.620  1.00  0.00              
ATOM   1713 2HB  PRO A 121      -0.515 -29.176 -18.915  1.00  0.00              
ATOM   1714 1HG  PRO A 121       1.334 -29.875 -20.675  1.00  0.00              
ATOM   1715 2HG  PRO A 121       0.987 -31.038 -19.388  1.00  0.00              
ATOM   1716 1HD  PRO A 121      -0.052 -31.051 -22.288  1.00  0.00              
ATOM   1717 2HD  PRO A 121       0.602 -32.406 -21.360  1.00  0.00              
ATOM   1718  N   PHE A 122      -4.015 -30.527 -19.070  1.00  0.00              
ATOM   1719  CA  PHE A 122      -5.401 -30.134 -19.247  1.00  0.00              
ATOM   1720  C   PHE A 122      -6.011 -29.725 -17.909  1.00  0.00              
ATOM   1721  O   PHE A 122      -5.900 -30.441 -16.917  1.00  0.00              
ATOM   1722  CB  PHE A 122      -6.120 -31.363 -19.828  1.00  0.00              
ATOM   1723  CG  PHE A 122      -7.584 -31.176 -20.132  1.00  0.00              
ATOM   1724  CD1 PHE A 122      -8.547 -31.325 -19.142  1.00  0.00              
ATOM   1725  CD2 PHE A 122      -8.002 -30.968 -21.446  1.00  0.00              
ATOM   1726  CE1 PHE A 122      -9.911 -31.278 -19.457  1.00  0.00              
ATOM   1727  CE2 PHE A 122      -9.357 -30.919 -21.774  1.00  0.00              
ATOM   1728  CZ  PHE A 122     -10.318 -31.077 -20.780  1.00  0.00              
ATOM   1729  H   PHE A 122      -3.734 -30.961 -18.202  1.00  0.00              
ATOM   1730  HA  PHE A 122      -5.458 -29.264 -19.903  1.00  0.00              
ATOM   1731 1HB  PHE A 122      -5.659 -31.656 -20.770  1.00  0.00              
ATOM   1732 2HB  PHE A 122      -6.069 -32.193 -19.125  1.00  0.00              
ATOM   1733  HD1 PHE A 122      -8.231 -31.479 -18.109  1.00  0.00              
ATOM   1734  HD2 PHE A 122      -7.248 -30.844 -22.225  1.00  0.00              
ATOM   1735  HE1 PHE A 122     -10.656 -31.397 -18.671  1.00  0.00              
ATOM   1736  HE2 PHE A 122      -9.665 -30.758 -22.807  1.00  0.00              
ATOM   1737  HZ  PHE A 122     -11.378 -31.048 -21.027  1.00  0.00              
ATOM   1738  N   LEU A 123      -6.647 -28.564 -17.880  1.00  0.00              
ATOM   1739  CA  LEU A 123      -7.304 -28.110 -16.669  1.00  0.00              
ATOM   1740  C   LEU A 123      -8.751 -27.825 -17.036  1.00  0.00              
ATOM   1741  O   LEU A 123      -9.014 -27.155 -18.031  1.00  0.00              
ATOM   1742  CB  LEU A 123      -6.633 -26.835 -16.156  1.00  0.00              
ATOM   1743  CG  LEU A 123      -7.244 -26.191 -14.916  1.00  0.00              
ATOM   1744  CD1 LEU A 123      -7.103 -27.142 -13.750  1.00  0.00              
ATOM   1745  CD2 LEU A 123      -6.549 -24.874 -14.611  1.00  0.00              
ATOM   1746  H   LEU A 123      -6.681 -27.983 -18.705  1.00  0.00              
ATOM   1747  HA  LEU A 123      -7.273 -28.900 -15.919  1.00  0.00              
ATOM   1748 1HB  LEU A 123      -5.651 -27.237 -15.910  1.00  0.00              
ATOM   1749 2HB  LEU A 123      -6.533 -26.087 -16.942  1.00  0.00              
ATOM   1750  HG  LEU A 123      -8.285 -25.966 -15.147  1.00  0.00              
ATOM   1751 1HD1 LEU A 123      -7.537 -26.692 -12.858  1.00  0.00              
ATOM   1752 2HD1 LEU A 123      -7.623 -28.073 -13.975  1.00  0.00              
ATOM   1753 3HD1 LEU A 123      -6.048 -27.348 -13.575  1.00  0.00              
ATOM   1754 1HD2 LEU A 123      -6.996 -24.425 -13.724  1.00  0.00              
ATOM   1755 2HD2 LEU A 123      -5.489 -25.054 -14.432  1.00  0.00              
ATOM   1756 3HD2 LEU A 123      -6.664 -24.197 -15.457  1.00  0.00              
ATOM   1757  N   LEU A 124      -9.696 -28.358 -16.268  1.00  0.00              
ATOM   1758  CA  LEU A 124     -11.096 -28.103 -16.567  1.00  0.00              
ATOM   1759  C   LEU A 124     -11.419 -26.839 -15.783  1.00  0.00              
ATOM   1760  O   LEU A 124     -11.210 -26.793 -14.566  1.00  0.00              
ATOM   1761  CB  LEU A 124     -11.998 -29.277 -16.167  1.00  0.00              
ATOM   1762  CG  LEU A 124     -13.496 -29.067 -16.421  1.00  0.00              
ATOM   1763  CD1 LEU A 124     -13.755 -28.910 -17.914  1.00  0.00              
ATOM   1764  CD2 LEU A 124     -14.278 -30.245 -15.860  1.00  0.00              
ATOM   1765  H   LEU A 124      -9.460 -28.939 -15.477  1.00  0.00              
ATOM   1766  HA  LEU A 124     -11.216 -27.938 -17.637  1.00  0.00              
ATOM   1767 1HB  LEU A 124     -11.607 -30.038 -16.841  1.00  0.00              
ATOM   1768 2HB  LEU A 124     -11.826 -29.584 -15.135  1.00  0.00              
ATOM   1769  HG  LEU A 124     -13.796 -28.175 -15.871  1.00  0.00              
ATOM   1770 1HD1 LEU A 124     -14.821 -28.761 -18.085  1.00  0.00              
ATOM   1771 2HD1 LEU A 124     -13.204 -28.048 -18.290  1.00  0.00              
ATOM   1772 3HD1 LEU A 124     -13.426 -29.807 -18.436  1.00  0.00              
ATOM   1773 1HD2 LEU A 124     -15.342 -30.094 -16.041  1.00  0.00              
ATOM   1774 2HD2 LEU A 124     -13.953 -31.164 -16.348  1.00  0.00              
ATOM   1775 3HD2 LEU A 124     -14.100 -30.322 -14.787  1.00  0.00              
ATOM   1776  N   VAL A 125     -11.918 -25.819 -16.475  1.00  0.00              
ATOM   1777  CA  VAL A 125     -12.211 -24.541 -15.844  1.00  0.00              
ATOM   1778  C   VAL A 125     -13.672 -24.113 -15.902  1.00  0.00              
ATOM   1779  O   VAL A 125     -14.217 -23.881 -16.980  1.00  0.00              
ATOM   1780  CB  VAL A 125     -11.359 -23.423 -16.474  1.00  0.00              
ATOM   1781  CG1 VAL A 125     -11.684 -22.081 -15.835  1.00  0.00              
ATOM   1782  CG2 VAL A 125      -9.878 -23.736 -16.328  1.00  0.00              
ATOM   1783  H   VAL A 125     -12.097 -25.933 -17.463  1.00  0.00              
ATOM   1784  HA  VAL A 125     -12.021 -24.576 -14.771  1.00  0.00              
ATOM   1785  HB  VAL A 125     -11.569 -23.377 -17.543  1.00  0.00              
ATOM   1786 1HG1 VAL A 125     -11.073 -21.303 -16.293  1.00  0.00              
ATOM   1787 2HG1 VAL A 125     -12.739 -21.851 -15.989  1.00  0.00              
ATOM   1788 3HG1 VAL A 125     -11.473 -22.126 -14.767  1.00  0.00              
ATOM   1789 1HG2 VAL A 125      -9.290 -22.937 -16.779  1.00  0.00              
ATOM   1790 2HG2 VAL A 125      -9.627 -23.819 -15.270  1.00  0.00              
ATOM   1791 3HG2 VAL A 125      -9.653 -24.678 -16.830  1.00  0.00              
ATOM   1792  N   GLY A 126     -14.302 -24.010 -14.733  1.00  0.00              
ATOM   1793  CA  GLY A 126     -15.684 -23.569 -14.675  1.00  0.00              
ATOM   1794  C   GLY A 126     -15.636 -22.076 -14.414  1.00  0.00              
ATOM   1795  O   GLY A 126     -15.174 -21.638 -13.362  1.00  0.00              
ATOM   1796  H   GLY A 126     -13.822 -24.239 -13.874  1.00  0.00              
ATOM   1797 1HA  GLY A 126     -16.170 -23.794 -15.624  1.00  0.00              
ATOM   1798 2HA  GLY A 126     -16.194 -24.100 -13.872  1.00  0.00              
ATOM   1799  N   ASN A 127     -16.103 -21.287 -15.369  1.00  0.00              
ATOM   1800  CA  ASN A 127     -16.039 -19.837 -15.245  1.00  0.00              
ATOM   1801  C   ASN A 127     -17.342 -19.215 -14.754  1.00  0.00              
ATOM   1802  O   ASN A 127     -18.384 -19.877 -14.726  1.00  0.00              
ATOM   1803  CB  ASN A 127     -15.632 -19.202 -16.561  1.00  0.00              
ATOM   1804  CG  ASN A 127     -15.181 -17.774 -16.430  1.00  0.00              
ATOM   1805  OD1 ASN A 127     -14.726 -17.341 -15.365  1.00  0.00              
ATOM   1806  ND2 ASN A 127     -15.379 -17.020 -17.481  1.00  0.00              
ATOM   1807  H   ASN A 127     -16.511 -21.693 -16.200  1.00  0.00              
ATOM   1808  HA  ASN A 127     -15.294 -19.562 -14.497  1.00  0.00              
ATOM   1809 1HB  ASN A 127     -14.970 -19.724 -17.252  1.00  0.00              
ATOM   1810 2HB  ASN A 127     -16.649 -19.213 -16.954  1.00  0.00              
ATOM   1811 1HD2 ASN A 127     -15.103 -16.058 -17.465  1.00  0.00              
ATOM   1812 2HD2 ASN A 127     -15.806 -17.404 -18.299  1.00  0.00              
ATOM   1813  N   LYS A 128     -17.265 -17.932 -14.385  1.00  0.00              
ATOM   1814  CA  LYS A 128     -18.412 -17.134 -13.957  1.00  0.00              
ATOM   1815  C   LYS A 128     -18.950 -17.590 -12.597  1.00  0.00              
ATOM   1816  O   LYS A 128     -20.165 -17.584 -12.366  1.00  0.00              
ATOM   1817  CB  LYS A 128     -19.529 -17.172 -15.006  1.00  0.00              
ATOM   1818  CG  LYS A 128     -19.060 -16.786 -16.403  1.00  0.00              
ATOM   1819  CD  LYS A 128     -20.214 -16.616 -17.369  1.00  0.00              
ATOM   1820  CE  LYS A 128     -19.707 -16.460 -18.787  1.00  0.00              
ATOM   1821  NZ  LYS A 128     -20.829 -16.275 -19.744  1.00  0.00              
ATOM   1822  H   LYS A 128     -16.350 -17.505 -14.409  1.00  0.00              
ATOM   1823  HA  LYS A 128     -18.111 -16.094 -13.829  1.00  0.00              
ATOM   1824 1HB  LYS A 128     -19.924 -18.189 -15.015  1.00  0.00              
ATOM   1825 2HB  LYS A 128     -20.305 -16.485 -14.673  1.00  0.00              
ATOM   1826 1HG  LYS A 128     -18.510 -15.847 -16.336  1.00  0.00              
ATOM   1827 2HG  LYS A 128     -18.398 -17.568 -16.774  1.00  0.00              
ATOM   1828 1HD  LYS A 128     -20.857 -17.495 -17.301  1.00  0.00              
ATOM   1829 2HD  LYS A 128     -20.780 -15.730 -17.081  1.00  0.00              
ATOM   1830 1HE  LYS A 128     -19.047 -15.595 -18.821  1.00  0.00              
ATOM   1831 2HE  LYS A 128     -19.144 -17.356 -19.048  1.00  0.00              
ATOM   1832 1HZ  LYS A 128     -20.459 -16.174 -20.679  1.00  0.00              
ATOM   1833 2HZ  LYS A 128     -21.439 -17.080 -19.707  1.00  0.00              
ATOM   1834 3HZ  LYS A 128     -21.349 -15.446 -19.496  1.00  0.00              
ATOM   1835  N   SER A 129     -18.041 -17.961 -11.697  1.00  0.00              
ATOM   1836  CA  SER A 129     -18.418 -18.372 -10.340  1.00  0.00              
ATOM   1837  C   SER A 129     -19.042 -17.236  -9.529  1.00  0.00              
ATOM   1838  O   SER A 129     -19.642 -17.485  -8.492  1.00  0.00              
ATOM   1839  CB  SER A 129     -17.210 -18.925  -9.574  1.00  0.00              
ATOM   1840  OG  SER A 129     -16.259 -17.902  -9.303  1.00  0.00              
ATOM   1841  H   SER A 129     -17.065 -17.960 -11.957  1.00  0.00              
ATOM   1842  HA  SER A 129     -19.092 -19.230 -10.319  1.00  0.00              
ATOM   1843 1HB  SER A 129     -17.559 -19.353  -8.635  1.00  0.00              
ATOM   1844 2HB  SER A 129     -16.742 -19.704 -10.175  1.00  0.00              
ATOM   1845  HG  SER A 129     -15.405 -18.301  -9.117  1.00  0.00              
ATOM   1846  N   ASP A 130     -18.895 -15.996  -9.989  1.00  0.00              
ATOM   1847  CA  ASP A 130     -19.528 -14.862  -9.318  1.00  0.00              
ATOM   1848  C   ASP A 130     -21.041 -14.885  -9.565  1.00  0.00              
ATOM   1849  O   ASP A 130     -21.801 -14.190  -8.889  1.00  0.00              
ATOM   1850  CB  ASP A 130     -18.926 -13.540  -9.802  1.00  0.00              
ATOM   1851  CG  ASP A 130     -19.047 -13.306 -11.302  1.00  0.00              
ATOM   1852  OD1 ASP A 130     -18.409 -14.011 -12.047  1.00  0.00              
ATOM   1853  OD2 ASP A 130     -19.888 -12.534 -11.696  1.00  0.00              
ATOM   1854  H   ASP A 130     -18.338 -15.831 -10.816  1.00  0.00              
ATOM   1855  HA  ASP A 130     -19.375 -14.938  -8.241  1.00  0.00              
ATOM   1856 1HB  ASP A 130     -19.304 -12.669  -9.267  1.00  0.00              
ATOM   1857 2HB  ASP A 130     -17.878 -13.701  -9.543  1.00  0.00              
ATOM   1858  N   LEU A 131     -21.475 -15.691 -10.532  1.00  0.00              
ATOM   1859  CA  LEU A 131     -22.896 -15.815 -10.846  1.00  0.00              
ATOM   1860  C   LEU A 131     -23.484 -17.078 -10.217  1.00  0.00              
ATOM   1861  O   LEU A 131     -24.260 -17.788 -10.850  1.00  0.00              
ATOM   1862  CB  LEU A 131     -23.101 -15.865 -12.365  1.00  0.00              
ATOM   1863  CG  LEU A 131     -22.605 -14.661 -13.158  1.00  0.00              
ATOM   1864  CD1 LEU A 131     -22.820 -14.903 -14.641  1.00  0.00              
ATOM   1865  CD2 LEU A 131     -23.336 -13.410 -12.687  1.00  0.00              
ATOM   1866  H   LEU A 131     -20.806 -16.230 -11.062  1.00  0.00              
ATOM   1867  HA  LEU A 131     -23.439 -14.972 -10.420  1.00  0.00              
ATOM   1868 1HB  LEU A 131     -22.488 -16.734 -12.598  1.00  0.00              
ATOM   1869 2HB  LEU A 131     -24.139 -16.074 -12.626  1.00  0.00              
ATOM   1870  HG  LEU A 131     -21.547 -14.536 -12.929  1.00  0.00              
ATOM   1871 1HD1 LEU A 131     -22.465 -14.041 -15.206  1.00  0.00              
ATOM   1872 2HD1 LEU A 131     -22.267 -15.790 -14.949  1.00  0.00              
ATOM   1873 3HD1 LEU A 131     -23.882 -15.051 -14.836  1.00  0.00              
ATOM   1874 1HD2 LEU A 131     -22.982 -12.547 -13.253  1.00  0.00              
ATOM   1875 2HD2 LEU A 131     -24.408 -13.533 -12.845  1.00  0.00              
ATOM   1876 3HD2 LEU A 131     -23.142 -13.252 -11.626  1.00  0.00              
ATOM   1877  N   GLU A 132     -23.114 -17.342  -8.968  1.00  0.00              
ATOM   1878  CA  GLU A 132     -23.591 -18.510  -8.233  1.00  0.00              
ATOM   1879  C   GLU A 132     -25.101 -18.736  -8.312  1.00  0.00              
ATOM   1880  O   GLU A 132     -25.562 -19.872  -8.457  1.00  0.00              
ATOM   1881  CB  GLU A 132     -23.183 -18.405  -6.761  1.00  0.00              
ATOM   1882  CG  GLU A 132     -23.539 -19.630  -5.938  1.00  0.00              
ATOM   1883  CD  GLU A 132     -22.659 -20.830  -6.264  1.00  0.00              
ATOM   1884  OE1 GLU A 132     -23.080 -21.977  -5.977  1.00  0.00              
ATOM   1885  OE2 GLU A 132     -21.544 -20.626  -6.797  1.00  0.00              
ATOM   1886  H   GLU A 132     -22.477 -16.702  -8.516  1.00  0.00              
ATOM   1887  HA  GLU A 132     -23.159 -19.416  -8.658  1.00  0.00              
ATOM   1888 1HB  GLU A 132     -22.105 -18.247  -6.740  1.00  0.00              
ATOM   1889 2HB  GLU A 132     -23.687 -17.529  -6.353  1.00  0.00              
ATOM   1890 1HG  GLU A 132     -23.504 -19.455  -4.863  1.00  0.00              
ATOM   1891 2HG  GLU A 132     -24.562 -19.851  -6.236  1.00  0.00              
ATOM   1892  N   ASP A 133     -25.871 -17.659  -8.214  1.00  0.00              
ATOM   1893  CA  ASP A 133     -27.321 -17.780  -8.265  1.00  0.00              
ATOM   1894  C   ASP A 133     -27.811 -18.257  -9.636  1.00  0.00              
ATOM   1895  O   ASP A 133     -28.907 -18.806  -9.749  1.00  0.00              
ATOM   1896  CB  ASP A 133     -27.973 -16.441  -7.912  1.00  0.00              
ATOM   1897  CG  ASP A 133     -27.877 -16.063  -6.440  1.00  0.00              
ATOM   1898  OD1 ASP A 133     -27.530 -16.910  -5.651  1.00  0.00              
ATOM   1899  OD2 ASP A 133     -27.997 -14.900  -6.137  1.00  0.00              
ATOM   1900  H   ASP A 133     -25.458 -16.744  -8.103  1.00  0.00              
ATOM   1901  HA  ASP A 133     -27.654 -18.533  -7.550  1.00  0.00              
ATOM   1902 1HB  ASP A 133     -27.620 -15.610  -8.524  1.00  0.00              
ATOM   1903 2HB  ASP A 133     -29.011 -16.661  -8.163  1.00  0.00              
ATOM   1904  N   LYS A 134     -26.990 -18.063 -10.666  1.00  0.00              
ATOM   1905  CA  LYS A 134     -27.333 -18.507 -12.015  1.00  0.00              
ATOM   1906  C   LYS A 134     -26.762 -19.878 -12.363  1.00  0.00              
ATOM   1907  O   LYS A 134     -26.893 -20.338 -13.493  1.00  0.00              
ATOM   1908  CB  LYS A 134     -26.838 -17.484 -13.036  1.00  0.00              
ATOM   1909  CG  LYS A 134     -27.459 -16.110 -12.871  1.00  0.00              
ATOM   1910  CD  LYS A 134     -26.925 -15.139 -13.913  1.00  0.00              
ATOM   1911  CE  LYS A 134     -27.494 -13.737 -13.710  1.00  0.00              
ATOM   1912  NZ  LYS A 134     -27.000 -12.782 -14.743  1.00  0.00              
ATOM   1913  H   LYS A 134     -26.107 -17.596 -10.511  1.00  0.00              
ATOM   1914  HA  LYS A 134     -28.414 -18.616 -12.104  1.00  0.00              
ATOM   1915 1HB  LYS A 134     -25.756 -17.416 -12.921  1.00  0.00              
ATOM   1916 2HB  LYS A 134     -27.073 -17.878 -14.025  1.00  0.00              
ATOM   1917 1HG  LYS A 134     -28.540 -16.204 -12.978  1.00  0.00              
ATOM   1918 2HG  LYS A 134     -27.224 -15.741 -11.873  1.00  0.00              
ATOM   1919 1HD  LYS A 134     -25.838 -15.106 -13.832  1.00  0.00              
ATOM   1920 2HD  LYS A 134     -27.203 -15.503 -14.902  1.00  0.00              
ATOM   1921 1HE  LYS A 134     -28.580 -13.798 -13.760  1.00  0.00              
ATOM   1922 2HE  LYS A 134     -27.196 -13.388 -12.721  1.00  0.00              
ATOM   1923 1HZ  LYS A 134     -27.398 -11.868 -14.574  1.00  0.00              
ATOM   1924 2HZ  LYS A 134     -25.992 -12.724 -14.696  1.00  0.00              
ATOM   1925 3HZ  LYS A 134     -27.276 -13.104 -15.659  1.00  0.00              
ATOM   1926  N   ARG A 135     -26.138 -20.532 -11.394  1.00  0.00              
ATOM   1927  CA  ARG A 135     -25.499 -21.818 -11.637  1.00  0.00              
ATOM   1928  C   ARG A 135     -26.463 -22.903 -12.128  1.00  0.00              
ATOM   1929  O   ARG A 135     -27.480 -23.181 -11.493  1.00  0.00              
ATOM   1930  CB  ARG A 135     -24.802 -22.306 -10.367  1.00  0.00              
ATOM   1931  CG  ARG A 135     -24.071 -23.627 -10.539  1.00  0.00              
ATOM   1932  CD  ARG A 135     -23.647 -24.211  -9.207  1.00  0.00              
ATOM   1933  NE  ARG A 135     -22.571 -23.447  -8.574  1.00  0.00              
ATOM   1934  CZ  ARG A 135     -21.275 -23.586  -8.845  1.00  0.00              
ATOM   1935  NH1 ARG A 135     -20.860 -24.470  -9.748  1.00  0.00              
ATOM   1936  NH2 ARG A 135     -20.388 -22.840  -8.201  1.00  0.00              
ATOM   1937  H   ARG A 135     -26.102 -20.133 -10.466  1.00  0.00              
ATOM   1938  HA  ARG A 135     -24.761 -21.719 -12.434  1.00  0.00              
ATOM   1939 1HB  ARG A 135     -24.097 -21.529 -10.072  1.00  0.00              
ATOM   1940 2HB  ARG A 135     -25.570 -22.408  -9.601  1.00  0.00              
ATOM   1941 1HG  ARG A 135     -24.736 -24.328 -11.044  1.00  0.00              
ATOM   1942 2HG  ARG A 135     -23.188 -23.456 -11.156  1.00  0.00              
ATOM   1943 1HD  ARG A 135     -24.504 -24.219  -8.534  1.00  0.00              
ATOM   1944 2HD  ARG A 135     -23.299 -25.232  -9.363  1.00  0.00              
ATOM   1945  HE  ARG A 135     -22.622 -22.726  -7.867  1.00  0.00              
ATOM   1946 1HH1 ARG A 135     -21.533 -25.043 -10.235  1.00  0.00              
ATOM   1947 2HH1 ARG A 135     -19.874 -24.563  -9.942  1.00  0.00              
ATOM   1948 1HH2 ARG A 135     -20.700 -22.172  -7.510  1.00  0.00              
ATOM   1949 2HH2 ARG A 135     -19.405 -22.943  -8.403  1.00  0.00              
ATOM   1950  N   GLN A 136     -26.128 -23.510 -13.265  1.00  0.00              
ATOM   1951  CA  GLN A 136     -26.854 -24.670 -13.770  1.00  0.00              
ATOM   1952  C   GLN A 136     -26.004 -25.916 -13.528  1.00  0.00              
ATOM   1953  O   GLN A 136     -26.527 -27.001 -13.270  1.00  0.00              
ATOM   1954  CB  GLN A 136     -27.140 -24.524 -15.271  1.00  0.00              
ATOM   1955  CG  GLN A 136     -28.034 -23.345 -15.630  1.00  0.00              
ATOM   1956  CD  GLN A 136     -28.354 -23.273 -17.117  1.00  0.00              
ATOM   1957  OE1 GLN A 136     -27.984 -24.163 -17.891  1.00  0.00              
ATOM   1958  NE2 GLN A 136     -29.060 -22.221 -17.522  1.00  0.00              
ATOM   1959  H   GLN A 136     -25.344 -23.153 -13.792  1.00  0.00              
ATOM   1960  HA  GLN A 136     -27.788 -24.783 -13.221  1.00  0.00              
ATOM   1961 1HB  GLN A 136     -26.174 -24.418 -15.767  1.00  0.00              
ATOM   1962 2HB  GLN A 136     -27.612 -25.453 -15.593  1.00  0.00              
ATOM   1963 1HG  GLN A 136     -28.949 -23.112 -15.087  1.00  0.00              
ATOM   1964 2HG  GLN A 136     -27.278 -22.591 -15.404  1.00  0.00              
ATOM   1965 1HE2 GLN A 136     -29.299 -22.121 -18.488  1.00  0.00              
ATOM   1966 2HE2 GLN A 136     -29.353 -21.531 -16.861  1.00  0.00              
ATOM   1967  N   VAL A 137     -24.686 -25.748 -13.620  1.00  0.00              
ATOM   1968  CA  VAL A 137     -23.750 -26.864 -13.506  1.00  0.00              
ATOM   1969  C   VAL A 137     -23.230 -26.928 -12.076  1.00  0.00              
ATOM   1970  O   VAL A 137     -22.540 -26.017 -11.626  1.00  0.00              
ATOM   1971  CB  VAL A 137     -22.534 -26.691 -14.450  1.00  0.00              
ATOM   1972  CG1 VAL A 137     -21.594 -27.887 -14.301  1.00  0.00              
ATOM   1973  CG2 VAL A 137     -22.996 -26.551 -15.891  1.00  0.00              
ATOM   1974  H   VAL A 137     -24.325 -24.817 -13.774  1.00  0.00              
ATOM   1975  HA  VAL A 137     -24.244 -27.817 -13.696  1.00  0.00              
ATOM   1976  HB  VAL A 137     -22.015 -25.767 -14.192  1.00  0.00              
ATOM   1977 1HG1 VAL A 137     -20.739 -27.762 -14.966  1.00  0.00              
ATOM   1978 2HG1 VAL A 137     -21.246 -27.950 -13.271  1.00  0.00              
ATOM   1979 3HG1 VAL A 137     -22.125 -28.802 -14.561  1.00  0.00              
ATOM   1980 1HG2 VAL A 137     -22.131 -26.429 -16.542  1.00  0.00              
ATOM   1981 2HG2 VAL A 137     -23.548 -27.445 -16.183  1.00  0.00              
ATOM   1982 3HG2 VAL A 137     -23.644 -25.679 -15.982  1.00  0.00              
ATOM   1983  N   SER A 138     -23.551 -28.003 -11.360  1.00  0.00              
ATOM   1984  CA  SER A 138     -23.119 -28.108  -9.973  1.00  0.00              
ATOM   1985  C   SER A 138     -21.630 -28.412  -9.887  1.00  0.00              
ATOM   1986  O   SER A 138     -21.014 -28.846 -10.862  1.00  0.00              
ATOM   1987  CB  SER A 138     -23.903 -29.201  -9.241  1.00  0.00              
ATOM   1988  OG  SER A 138     -23.502 -30.494  -9.659  1.00  0.00              
ATOM   1989  H   SER A 138     -24.092 -28.753 -11.765  1.00  0.00              
ATOM   1990  HA  SER A 138     -23.355 -27.225  -9.378  1.00  0.00              
ATOM   1991 1HB  SER A 138     -23.727 -29.098  -8.170  1.00  0.00              
ATOM   1992 2HB  SER A 138     -24.964 -29.069  -9.448  1.00  0.00              
ATOM   1993  HG  SER A 138     -24.189 -31.128  -9.440  1.00  0.00              
ATOM   1994  N   VAL A 139     -21.064 -28.180  -8.711  1.00  0.00              
ATOM   1995  CA  VAL A 139     -19.661 -28.477  -8.459  1.00  0.00              
ATOM   1996  C   VAL A 139     -19.422 -29.982  -8.578  1.00  0.00              
ATOM   1997  O   VAL A 139     -18.411 -30.418  -9.132  1.00  0.00              
ATOM   1998  CB  VAL A 139     -19.244 -27.991  -7.043  1.00  0.00              
ATOM   1999  CG1 VAL A 139     -17.843 -28.472  -6.703  1.00  0.00              
ATOM   2000  CG2 VAL A 139     -19.309 -26.473  -6.983  1.00  0.00              
ATOM   2001  H   VAL A 139     -21.624 -27.784  -7.970  1.00  0.00              
ATOM   2002  HA  VAL A 139     -19.017 -28.015  -9.208  1.00  0.00              
ATOM   2003  HB  VAL A 139     -19.957 -28.375  -6.313  1.00  0.00              
ATOM   2004 1HG1 VAL A 139     -17.569 -28.122  -5.708  1.00  0.00              
ATOM   2005 2HG1 VAL A 139     -17.817 -29.561  -6.724  1.00  0.00              
ATOM   2006 3HG1 VAL A 139     -17.136 -28.078  -7.433  1.00  0.00              
ATOM   2007 1HG2 VAL A 139     -19.017 -26.135  -5.990  1.00  0.00              
ATOM   2008 2HG2 VAL A 139     -18.629 -26.051  -7.725  1.00  0.00              
ATOM   2009 3HG2 VAL A 139     -20.326 -26.143  -7.194  1.00  0.00              
ATOM   2010  N   GLU A 140     -20.360 -30.777  -8.067  1.00  0.00              
ATOM   2011  CA  GLU A 140     -20.218 -32.229  -8.115  1.00  0.00              
ATOM   2012  C   GLU A 140     -20.202 -32.752  -9.544  1.00  0.00              
ATOM   2013  O   GLU A 140     -19.413 -33.638  -9.864  1.00  0.00              
ATOM   2014  CB  GLU A 140     -21.345 -32.900  -7.328  1.00  0.00              
ATOM   2015  CG  GLU A 140     -21.256 -32.714  -5.820  1.00  0.00              
ATOM   2016  CD  GLU A 140     -22.461 -33.288  -5.127  1.00  0.00              
ATOM   2017  OE1 GLU A 140     -23.353 -33.739  -5.803  1.00  0.00              
ATOM   2018  OE2 GLU A 140     -22.441 -33.378  -3.922  1.00  0.00              
ATOM   2019  H   GLU A 140     -21.183 -30.377  -7.638  1.00  0.00              
ATOM   2020  HA  GLU A 140     -19.264 -32.522  -7.676  1.00  0.00              
ATOM   2021 1HB  GLU A 140     -22.282 -32.477  -7.690  1.00  0.00              
ATOM   2022 2HB  GLU A 140     -21.311 -33.963  -7.565  1.00  0.00              
ATOM   2023 1HG  GLU A 140     -20.352 -33.137  -5.383  1.00  0.00              
ATOM   2024 2HG  GLU A 140     -21.247 -31.632  -5.695  1.00  0.00              
ATOM   2025  N   GLU A 141     -21.076 -32.213 -10.394  1.00  0.00              
ATOM   2026  CA  GLU A 141     -21.129 -32.626 -11.801  1.00  0.00              
ATOM   2027  C   GLU A 141     -19.737 -32.528 -12.414  1.00  0.00              
ATOM   2028  O   GLU A 141     -19.186 -33.513 -12.916  1.00  0.00              
ATOM   2029  CB  GLU A 141     -22.035 -31.712 -12.628  1.00  0.00              
ATOM   2030  CG  GLU A 141     -23.511 -31.964 -12.555  1.00  0.00              
ATOM   2031  CD  GLU A 141     -24.289 -30.891 -13.295  1.00  0.00              
ATOM   2032  OE1 GLU A 141     -24.114 -30.788 -14.527  1.00  0.00              
ATOM   2033  OE2 GLU A 141     -25.065 -30.146 -12.657  1.00  0.00              
ATOM   2034  H   GLU A 141     -21.716 -31.505 -10.064  1.00  0.00              
ATOM   2035  HA  GLU A 141     -21.447 -33.667 -11.869  1.00  0.00              
ATOM   2036 1HB  GLU A 141     -21.850 -30.691 -12.292  1.00  0.00              
ATOM   2037 2HB  GLU A 141     -21.726 -31.813 -13.669  1.00  0.00              
ATOM   2038 1HG  GLU A 141     -23.801 -32.946 -12.929  1.00  0.00              
ATOM   2039 2HG  GLU A 141     -23.729 -31.903 -11.490  1.00  0.00              
ATOM   2040  N   ALA A 142     -19.190 -31.314 -12.374  1.00  0.00              
ATOM   2041  CA  ALA A 142     -17.922 -30.997 -13.022  1.00  0.00              
ATOM   2042  C   ALA A 142     -16.738 -31.723 -12.405  1.00  0.00              
ATOM   2043  O   ALA A 142     -15.806 -32.092 -13.117  1.00  0.00              
ATOM   2044  CB  ALA A 142     -17.689 -29.486 -13.000  1.00  0.00              
ATOM   2045  H   ALA A 142     -19.681 -30.588 -11.873  1.00  0.00              
ATOM   2046  HA  ALA A 142     -17.970 -31.322 -14.061  1.00  0.00              
ATOM   2047 1HB  ALA A 142     -16.741 -29.258 -13.486  1.00  0.00              
ATOM   2048 2HB  ALA A 142     -18.498 -28.984 -13.532  1.00  0.00              
ATOM   2049 3HB  ALA A 142     -17.661 -29.137 -11.969  1.00  0.00              
ATOM   2050  N   LYS A 143     -16.762 -31.928 -11.088  1.00  0.00              
ATOM   2051  CA  LYS A 143     -15.659 -32.617 -10.412  1.00  0.00              
ATOM   2052  C   LYS A 143     -15.710 -34.106 -10.717  1.00  0.00              
ATOM   2053  O   LYS A 143     -14.677 -34.780 -10.767  1.00  0.00              
ATOM   2054  CB  LYS A 143     -15.735 -32.429  -8.895  1.00  0.00              
ATOM   2055  CG  LYS A 143     -15.267 -31.083  -8.378  1.00  0.00              
ATOM   2056  CD  LYS A 143     -15.250 -31.064  -6.852  1.00  0.00              
ATOM   2057  CE  LYS A 143     -14.571 -29.806  -6.308  1.00  0.00              
ATOM   2058  NZ  LYS A 143     -14.607 -29.748  -4.815  1.00  0.00              
ATOM   2059  H   LYS A 143     -17.548 -31.606 -10.542  1.00  0.00              
ATOM   2060  HA  LYS A 143     -14.705 -32.241 -10.785  1.00  0.00              
ATOM   2061 1HB  LYS A 143     -16.776 -32.574  -8.606  1.00  0.00              
ATOM   2062 2HB  LYS A 143     -15.121 -33.210  -8.444  1.00  0.00              
ATOM   2063 1HG  LYS A 143     -14.263 -30.895  -8.761  1.00  0.00              
ATOM   2064 2HG  LYS A 143     -15.945 -30.315  -8.749  1.00  0.00              
ATOM   2065 1HD  LYS A 143     -16.279 -31.102  -6.492  1.00  0.00              
ATOM   2066 2HD  LYS A 143     -14.710 -31.944  -6.499  1.00  0.00              
ATOM   2067 1HE  LYS A 143     -13.536 -29.804  -6.645  1.00  0.00              
ATOM   2068 2HE  LYS A 143     -15.087 -28.937  -6.716  1.00  0.00              
ATOM   2069 1HZ  LYS A 143     -14.150 -28.904  -4.501  1.00  0.00              
ATOM   2070 2HZ  LYS A 143     -15.567 -29.748  -4.500  1.00  0.00              
ATOM   2071 3HZ  LYS A 143     -14.127 -30.551  -4.435  1.00  0.00              
ATOM   2072  N   ASN A 144     -16.922 -34.618 -10.900  1.00  0.00              
ATOM   2073  CA  ASN A 144     -17.086 -36.011 -11.278  1.00  0.00              
ATOM   2074  C   ASN A 144     -16.634 -36.249 -12.703  1.00  0.00              
ATOM   2075  O   ASN A 144     -16.009 -37.270 -13.003  1.00  0.00              
ATOM   2076  CB  ASN A 144     -18.522 -36.470 -11.102  1.00  0.00              
ATOM   2077  CG  ASN A 144     -18.917 -36.685  -9.668  1.00  0.00              
ATOM   2078  OD1 ASN A 144     -18.067 -36.874  -8.790  1.00  0.00              
ATOM   2079  ND2 ASN A 144     -20.205 -36.738  -9.438  1.00  0.00              
ATOM   2080  H   ASN A 144     -17.742 -34.041 -10.777  1.00  0.00              
ATOM   2081  HA  ASN A 144     -16.460 -36.642 -10.645  1.00  0.00              
ATOM   2082 1HB  ASN A 144     -19.337 -35.968 -11.626  1.00  0.00              
ATOM   2083 2HB  ASN A 144     -18.336 -37.439 -11.564  1.00  0.00              
ATOM   2084 1HD2 ASN A 144     -20.541 -36.878  -8.506  1.00  0.00              
ATOM   2085 2HD2 ASN A 144     -20.852 -36.638 -10.194  1.00  0.00              
ATOM   2086  N   ARG A 145     -16.930 -35.301 -13.584  1.00  0.00              
ATOM   2087  CA  ARG A 145     -16.457 -35.412 -14.956  1.00  0.00              
ATOM   2088  C   ARG A 145     -14.933 -35.363 -14.990  1.00  0.00              
ATOM   2089  O   ARG A 145     -14.294 -36.168 -15.657  1.00  0.00              
ATOM   2090  CB  ARG A 145     -17.018 -34.280 -15.821  1.00  0.00              
ATOM   2091  CG  ARG A 145     -16.630 -34.433 -17.279  1.00  0.00              
ATOM   2092  CD  ARG A 145     -17.443 -33.552 -18.204  1.00  0.00              
ATOM   2093  NE  ARG A 145     -18.843 -33.966 -18.299  1.00  0.00              
ATOM   2094  CZ  ARG A 145     -19.698 -33.483 -19.197  1.00  0.00              
ATOM   2095  NH1 ARG A 145     -19.294 -32.574 -20.080  1.00  0.00              
ATOM   2096  NH2 ARG A 145     -20.960 -33.898 -19.208  1.00  0.00              
ATOM   2097  H   ARG A 145     -17.481 -34.497 -13.316  1.00  0.00              
ATOM   2098  HA  ARG A 145     -16.758 -36.373 -15.374  1.00  0.00              
ATOM   2099 1HB  ARG A 145     -18.101 -34.300 -15.707  1.00  0.00              
ATOM   2100 2HB  ARG A 145     -16.628 -33.346 -15.416  1.00  0.00              
ATOM   2101 1HG  ARG A 145     -15.577 -34.172 -17.387  1.00  0.00              
ATOM   2102 2HG  ARG A 145     -16.777 -35.474 -17.569  1.00  0.00              
ATOM   2103 1HD  ARG A 145     -17.415 -32.528 -17.833  1.00  0.00              
ATOM   2104 2HD  ARG A 145     -17.007 -33.587 -19.201  1.00  0.00              
ATOM   2105  HE  ARG A 145     -19.356 -34.638 -17.744  1.00  0.00              
ATOM   2106 1HH1 ARG A 145     -18.336 -32.253 -20.067  1.00  0.00              
ATOM   2107 2HH1 ARG A 145     -19.946 -32.209 -20.759  1.00  0.00              
ATOM   2108 1HH2 ARG A 145     -21.268 -34.582 -18.532  1.00  0.00              
ATOM   2109 2HH2 ARG A 145     -21.604 -33.526 -19.891  1.00  0.00              
ATOM   2110  N   ALA A 146     -14.355 -34.413 -14.263  1.00  0.00              
ATOM   2111  CA  ALA A 146     -12.900 -34.307 -14.173  1.00  0.00              
ATOM   2112  C   ALA A 146     -12.282 -35.510 -13.477  1.00  0.00              
ATOM   2113  O   ALA A 146     -11.166 -35.918 -13.804  1.00  0.00              
ATOM   2114  CB  ALA A 146     -12.507 -33.024 -13.442  1.00  0.00              
ATOM   2115  H   ALA A 146     -14.928 -33.750 -13.762  1.00  0.00              
ATOM   2116  HA  ALA A 146     -12.488 -34.280 -15.182  1.00  0.00              
ATOM   2117 1HB  ALA A 146     -11.421 -32.958 -13.382  1.00  0.00              
ATOM   2118 2HB  ALA A 146     -12.894 -32.162 -13.985  1.00  0.00              
ATOM   2119 3HB  ALA A 146     -12.925 -33.036 -12.436  1.00  0.00              
ATOM   2120  N   GLU A 147     -12.998 -36.071 -12.507  1.00  0.00              
ATOM   2121  CA  GLU A 147     -12.510 -37.259 -11.821  1.00  0.00              
ATOM   2122  C   GLU A 147     -12.369 -38.428 -12.790  1.00  0.00              
ATOM   2123  O   GLU A 147     -11.341 -39.105 -12.804  1.00  0.00              
ATOM   2124  CB  GLU A 147     -13.446 -37.635 -10.670  1.00  0.00              
ATOM   2125  CG  GLU A 147     -13.013 -38.865  -9.885  1.00  0.00              
ATOM   2126  CD  GLU A 147     -13.963 -39.153  -8.755  1.00  0.00              
ATOM   2127  OE1 GLU A 147     -14.905 -38.416  -8.594  1.00  0.00              
ATOM   2128  OE2 GLU A 147     -13.811 -40.173  -8.124  1.00  0.00              
ATOM   2129  H   GLU A 147     -13.888 -35.678 -12.238  1.00  0.00              
ATOM   2130  HA  GLU A 147     -11.516 -37.069 -11.414  1.00  0.00              
ATOM   2131 1HB  GLU A 147     -13.490 -36.775 -10.002  1.00  0.00              
ATOM   2132 2HB  GLU A 147     -14.431 -37.810 -11.104  1.00  0.00              
ATOM   2133 1HG  GLU A 147     -12.902 -39.756 -10.501  1.00  0.00              
ATOM   2134 2HG  GLU A 147     -12.043 -38.581  -9.479  1.00  0.00              
ATOM   2135  N   GLN A 148     -13.385 -38.661 -13.612  1.00  0.00              
ATOM   2136  CA  GLN A 148     -13.296 -39.752 -14.574  1.00  0.00              
ATOM   2137  C   GLN A 148     -12.227 -39.469 -15.630  1.00  0.00              
ATOM   2138  O   GLN A 148     -11.669 -40.395 -16.227  1.00  0.00              
ATOM   2139  CB  GLN A 148     -14.650 -39.978 -15.252  1.00  0.00              
ATOM   2140  CG  GLN A 148     -15.717 -40.552 -14.336  1.00  0.00              
ATOM   2141  CD  GLN A 148     -17.053 -40.716 -15.035  1.00  0.00              
ATOM   2142  OE1 GLN A 148     -17.184 -40.431 -16.228  1.00  0.00              
ATOM   2143  NE2 GLN A 148     -18.055 -41.175 -14.294  1.00  0.00              
ATOM   2144  H   GLN A 148     -14.222 -38.096 -13.586  1.00  0.00              
ATOM   2145  HA  GLN A 148     -12.993 -40.666 -14.063  1.00  0.00              
ATOM   2146 1HB  GLN A 148     -14.974 -39.011 -15.637  1.00  0.00              
ATOM   2147 2HB  GLN A 148     -14.475 -40.659 -16.085  1.00  0.00              
ATOM   2148 1HG  GLN A 148     -15.552 -41.434 -13.718  1.00  0.00              
ATOM   2149 2HG  GLN A 148     -15.768 -39.668 -13.698  1.00  0.00              
ATOM   2150 1HE2 GLN A 148     -18.960 -41.304 -14.700  1.00  0.00              
ATOM   2151 2HE2 GLN A 148     -17.906 -41.392 -13.329  1.00  0.00              
ATOM   2152  N   TRP A 149     -11.934 -38.187 -15.846  1.00  0.00              
ATOM   2153  CA  TRP A 149     -10.894 -37.790 -16.793  1.00  0.00              
ATOM   2154  C   TRP A 149      -9.533 -37.834 -16.118  1.00  0.00              
ATOM   2155  O   TRP A 149      -8.499 -37.848 -16.785  1.00  0.00              
ATOM   2156  CB  TRP A 149     -11.135 -36.369 -17.305  1.00  0.00              
ATOM   2157  CG  TRP A 149     -12.312 -36.226 -18.202  1.00  0.00              
ATOM   2158  CD1 TRP A 149     -13.053 -37.230 -18.754  1.00  0.00              
ATOM   2159  CD2 TRP A 149     -12.860 -35.004 -18.696  1.00  0.00              
ATOM   2160  NE1 TRP A 149     -14.029 -36.707 -19.563  1.00  0.00              
ATOM   2161  CE2 TRP A 149     -13.933 -35.342 -19.548  1.00  0.00              
ATOM   2162  CE3 TRP A 149     -12.548 -33.654 -18.508  1.00  0.00              
ATOM   2163  CZ2 TRP A 149     -14.699 -34.376 -20.209  1.00  0.00              
ATOM   2164  CZ3 TRP A 149     -13.305 -32.697 -19.161  1.00  0.00              
ATOM   2165  CH2 TRP A 149     -14.370 -33.061 -20.002  1.00  0.00              
ATOM   2166  H   TRP A 149     -12.443 -37.473 -15.346  1.00  0.00              
ATOM   2167  HA  TRP A 149     -10.868 -38.490 -17.628  1.00  0.00              
ATOM   2168 1HB  TRP A 149     -11.308 -35.691 -16.469  1.00  0.00              
ATOM   2169 2HB  TRP A 149     -10.274 -36.026 -17.878  1.00  0.00              
ATOM   2170  HD1 TRP A 149     -12.779 -38.249 -18.487  1.00  0.00              
ATOM   2171  HE1 TRP A 149     -14.708 -37.241 -20.087  1.00  0.00              
ATOM   2172  HE3 TRP A 149     -11.734 -33.319 -17.866  1.00  0.00              
ATOM   2173  HZ2 TRP A 149     -15.517 -34.703 -20.851  1.00  0.00              
ATOM   2174  HZ3 TRP A 149     -13.053 -31.647 -19.005  1.00  0.00              
ATOM   2175  HH2 TRP A 149     -14.945 -32.281 -20.500  1.00  0.00              
ATOM   2176  N   ASN A 150      -9.547 -37.848 -14.790  1.00  0.00              
ATOM   2177  CA  ASN A 150      -8.328 -37.800 -13.998  1.00  0.00              
ATOM   2178  C   ASN A 150      -7.569 -36.490 -14.206  1.00  0.00              
ATOM   2179  O   ASN A 150      -6.344 -36.483 -14.351  1.00  0.00              
ATOM   2180  CB  ASN A 150      -7.427 -38.982 -14.307  1.00  0.00              
ATOM   2181  CG  ASN A 150      -6.410 -39.264 -13.237  1.00  0.00              
ATOM   2182  OD1 ASN A 150      -6.622 -38.965 -12.056  1.00  0.00              
ATOM   2183  ND2 ASN A 150      -5.274 -39.763 -13.654  1.00  0.00              
ATOM   2184  H   ASN A 150     -10.439 -37.893 -14.318  1.00  0.00              
ATOM   2185  HA  ASN A 150      -8.575 -37.840 -12.936  1.00  0.00              
ATOM   2186 1HB  ASN A 150      -7.846 -39.926 -14.660  1.00  0.00              
ATOM   2187 2HB  ASN A 150      -6.934 -38.472 -15.134  1.00  0.00              
ATOM   2188 1HD2 ASN A 150      -4.551 -39.976 -12.997  1.00  0.00              
ATOM   2189 2HD2 ASN A 150      -5.130 -39.932 -14.629  1.00  0.00              
ATOM   2190  N   VAL A 151      -8.312 -35.388 -14.227  1.00  0.00              
ATOM   2191  CA  VAL A 151      -7.733 -34.058 -14.402  1.00  0.00              
ATOM   2192  C   VAL A 151      -8.239 -33.154 -13.278  1.00  0.00              
ATOM   2193  O   VAL A 151      -9.153 -33.526 -12.538  1.00  0.00              
ATOM   2194  CB  VAL A 151      -8.128 -33.409 -15.767  1.00  0.00              
ATOM   2195  CG1 VAL A 151      -7.647 -34.273 -16.916  1.00  0.00              
ATOM   2196  CG2 VAL A 151      -9.621 -33.187 -15.832  1.00  0.00              
ATOM   2197  H   VAL A 151      -9.312 -35.478 -14.117  1.00  0.00              
ATOM   2198  HA  VAL A 151      -6.646 -34.084 -14.314  1.00  0.00              
ATOM   2199  HB  VAL A 151      -7.657 -32.430 -15.843  1.00  0.00              
ATOM   2200 1HG1 VAL A 151      -7.928 -33.811 -17.862  1.00  0.00              
ATOM   2201 2HG1 VAL A 151      -6.563 -34.371 -16.868  1.00  0.00              
ATOM   2202 3HG1 VAL A 151      -8.105 -35.260 -16.845  1.00  0.00              
ATOM   2203 1HG2 VAL A 151      -9.880 -32.733 -16.789  1.00  0.00              
ATOM   2204 2HG2 VAL A 151     -10.135 -34.143 -15.732  1.00  0.00              
ATOM   2205 3HG2 VAL A 151      -9.926 -32.524 -15.023  1.00  0.00              
ATOM   2206  N   ASN A 152      -7.650 -31.970 -13.146  1.00  0.00              
ATOM   2207  CA  ASN A 152      -8.068 -31.056 -12.099  1.00  0.00              
ATOM   2208  C   ASN A 152      -9.199 -30.178 -12.572  1.00  0.00              
ATOM   2209  O   ASN A 152      -9.367 -29.949 -13.764  1.00  0.00              
ATOM   2210  CB  ASN A 152      -6.914 -30.202 -11.607  1.00  0.00              
ATOM   2211  CG  ASN A 152      -5.874 -30.973 -10.842  1.00  0.00              
ATOM   2212  OD1 ASN A 152      -6.161 -32.017 -10.245  1.00  0.00              
ATOM   2213  ND2 ASN A 152      -4.689 -30.422 -10.788  1.00  0.00              
ATOM   2214  H   ASN A 152      -6.907 -31.694 -13.772  1.00  0.00              
ATOM   2215  HA  ASN A 152      -8.445 -31.620 -11.244  1.00  0.00              
ATOM   2216 1HB  ASN A 152      -6.417 -29.497 -12.274  1.00  0.00              
ATOM   2217 2HB  ASN A 152      -7.537 -29.655 -10.900  1.00  0.00              
ATOM   2218 1HD2 ASN A 152      -3.947 -30.879 -10.295  1.00  0.00              
ATOM   2219 2HD2 ASN A 152      -4.524 -29.545 -11.238  1.00  0.00              
ATOM   2220  N   TYR A 153      -9.994 -29.719 -11.618  1.00  0.00              
ATOM   2221  CA  TYR A 153     -11.117 -28.839 -11.879  1.00  0.00              
ATOM   2222  C   TYR A 153     -11.031 -27.634 -10.955  1.00  0.00              
ATOM   2223  O   TYR A 153     -10.831 -27.780  -9.744  1.00  0.00              
ATOM   2224  CB  TYR A 153     -12.438 -29.550 -11.606  1.00  0.00              
ATOM   2225  CG  TYR A 153     -13.627 -28.624 -11.700  1.00  0.00              
ATOM   2226  CD1 TYR A 153     -14.452 -28.397 -10.599  1.00  0.00              
ATOM   2227  CD2 TYR A 153     -13.941 -27.987 -12.900  1.00  0.00              
ATOM   2228  CE1 TYR A 153     -15.568 -27.561 -10.694  1.00  0.00              
ATOM   2229  CE2 TYR A 153     -15.046 -27.152 -13.005  1.00  0.00              
ATOM   2230  CZ  TYR A 153     -15.857 -26.946 -11.900  1.00  0.00              
ATOM   2231  OH  TYR A 153     -16.970 -26.147 -12.017  1.00  0.00              
ATOM   2232  H   TYR A 153      -9.801 -30.000 -10.668  1.00  0.00              
ATOM   2233  HA  TYR A 153     -11.072 -28.476 -12.906  1.00  0.00              
ATOM   2234 1HB  TYR A 153     -12.530 -30.353 -12.339  1.00  0.00              
ATOM   2235 2HB  TYR A 153     -12.373 -29.976 -10.605  1.00  0.00              
ATOM   2236  HD1 TYR A 153     -14.214 -28.887  -9.654  1.00  0.00              
ATOM   2237  HD2 TYR A 153     -13.302 -28.155 -13.768  1.00  0.00              
ATOM   2238  HE1 TYR A 153     -16.205 -27.391  -9.826  1.00  0.00              
ATOM   2239  HE2 TYR A 153     -15.271 -26.663 -13.953  1.00  0.00              
ATOM   2240  HH  TYR A 153     -17.464 -26.068 -11.197  1.00  0.00              
ATOM   2241  N   VAL A 154     -11.200 -26.445 -11.519  1.00  0.00              
ATOM   2242  CA  VAL A 154     -11.167 -25.232 -10.722  1.00  0.00              
ATOM   2243  C   VAL A 154     -12.186 -24.255 -11.252  1.00  0.00              
ATOM   2244  O   VAL A 154     -12.463 -24.234 -12.449  1.00  0.00              
ATOM   2245  CB  VAL A 154      -9.768 -24.576 -10.758  1.00  0.00              
ATOM   2246  CG1 VAL A 154      -9.412 -24.254 -12.179  1.00  0.00              
ATOM   2247  CG2 VAL A 154      -9.752 -23.295  -9.898  1.00  0.00              
ATOM   2248  H   VAL A 154     -11.355 -26.376 -12.515  1.00  0.00              
ATOM   2249  HA  VAL A 154     -11.448 -25.430  -9.687  1.00  0.00              
ATOM   2250  HB  VAL A 154      -9.044 -25.262 -10.319  1.00  0.00              
ATOM   2251 1HG1 VAL A 154      -8.426 -23.791 -12.211  1.00  0.00              
ATOM   2252 2HG1 VAL A 154      -9.401 -25.171 -12.768  1.00  0.00              
ATOM   2253 3HG1 VAL A 154     -10.149 -23.565 -12.591  1.00  0.00              
ATOM   2254 1HG2 VAL A 154      -8.759 -22.845  -9.933  1.00  0.00              
ATOM   2255 2HG2 VAL A 154     -10.485 -22.589 -10.286  1.00  0.00              
ATOM   2256 3HG2 VAL A 154     -10.000 -23.547  -8.867  1.00  0.00              
ATOM   2257  N   GLU A 155     -12.771 -23.471 -10.355  1.00  0.00              
ATOM   2258  CA  GLU A 155     -13.796 -22.521 -10.756  1.00  0.00              
ATOM   2259  C   GLU A 155     -13.179 -21.149 -10.617  1.00  0.00              
ATOM   2260  O   GLU A 155     -12.441 -20.885  -9.676  1.00  0.00              
ATOM   2261  CB  GLU A 155     -15.047 -22.631  -9.883  1.00  0.00              
ATOM   2262  CG  GLU A 155     -15.829 -23.912 -10.107  1.00  0.00              
ATOM   2263  CD  GLU A 155     -17.218 -23.883  -9.483  1.00  0.00              
ATOM   2264  OE1 GLU A 155     -17.526 -22.938  -8.722  1.00  0.00              
ATOM   2265  OE2 GLU A 155     -17.994 -24.821  -9.752  1.00  0.00              
ATOM   2266  H   GLU A 155     -12.507 -23.528  -9.381  1.00  0.00              
ATOM   2267  HA  GLU A 155     -14.075 -22.695 -11.796  1.00  0.00              
ATOM   2268 1HB  GLU A 155     -14.717 -22.574  -8.846  1.00  0.00              
ATOM   2269 2HB  GLU A 155     -15.673 -21.769 -10.114  1.00  0.00              
ATOM   2270 1HG  GLU A 155     -15.932 -24.179 -11.159  1.00  0.00              
ATOM   2271 2HG  GLU A 155     -15.233 -24.668  -9.598  1.00  0.00              
ATOM   2272  N   THR A 156     -13.481 -20.282 -11.568  1.00  0.00              
ATOM   2273  CA  THR A 156     -12.921 -18.949 -11.570  1.00  0.00              
ATOM   2274  C   THR A 156     -13.983 -17.905 -11.807  1.00  0.00              
ATOM   2275  O   THR A 156     -15.137 -18.215 -12.106  1.00  0.00              
ATOM   2276  CB  THR A 156     -11.905 -18.783 -12.725  1.00  0.00              
ATOM   2277  OG1 THR A 156     -12.611 -18.795 -13.979  1.00  0.00              
ATOM   2278  CG2 THR A 156     -10.885 -19.915 -12.721  1.00  0.00              
ATOM   2279  H   THR A 156     -14.114 -20.552 -12.307  1.00  0.00              
ATOM   2280  HA  THR A 156     -12.489 -18.729 -10.594  1.00  0.00              
ATOM   2281  HB  THR A 156     -11.386 -17.833 -12.607  1.00  0.00              
ATOM   2282  HG1 THR A 156     -13.242 -18.072 -13.998  1.00  0.00              
ATOM   2283 1HG2 THR A 156     -10.183 -19.774 -13.543  1.00  0.00              
ATOM   2284 2HG2 THR A 156     -10.344 -19.913 -11.775  1.00  0.00              
ATOM   2285 3HG2 THR A 156     -11.400 -20.867 -12.843  1.00  0.00              
ATOM   2286  N   SER A 157     -13.571 -16.656 -11.656  1.00  0.00              
ATOM   2287  CA  SER A 157     -14.424 -15.531 -11.964  1.00  0.00              
ATOM   2288  C   SER A 157     -13.530 -14.472 -12.588  1.00  0.00              
ATOM   2289  O   SER A 157     -12.682 -13.891 -11.916  1.00  0.00              
ATOM   2290  CB  SER A 157     -15.092 -14.936 -10.731  1.00  0.00              
ATOM   2291  OG  SER A 157     -15.770 -13.745 -11.109  1.00  0.00              
ATOM   2292  H   SER A 157     -12.635 -16.485 -11.315  1.00  0.00              
ATOM   2293  HA  SER A 157     -15.279 -15.794 -12.588  1.00  0.00              
ATOM   2294 1HB  SER A 157     -15.794 -15.666 -10.329  1.00  0.00              
ATOM   2295 2HB  SER A 157     -14.326 -14.722  -9.986  1.00  0.00              
ATOM   2296  HG  SER A 157     -16.612 -13.970 -11.513  1.00  0.00              
ATOM   2297  N   ALA A 158     -13.695 -14.241 -13.883  1.00  0.00              
ATOM   2298  CA  ALA A 158     -12.912 -13.210 -14.548  1.00  0.00              
ATOM   2299  C   ALA A 158     -13.386 -11.837 -14.042  1.00  0.00              
ATOM   2300  O   ALA A 158     -12.610 -10.886 -13.946  1.00  0.00              
ATOM   2301  CB  ALA A 158     -13.103 -13.322 -16.064  1.00  0.00              
ATOM   2302  H   ALA A 158     -14.363 -14.774 -14.420  1.00  0.00              
ATOM   2303  HA  ALA A 158     -11.863 -13.342 -14.282  1.00  0.00              
ATOM   2304 1HB  ALA A 158     -12.516 -12.549 -16.560  1.00  0.00              
ATOM   2305 2HB  ALA A 158     -12.770 -14.303 -16.401  1.00  0.00              
ATOM   2306 3HB  ALA A 158     -14.156 -13.190 -16.308  1.00  0.00              
ATOM   2307  N   LYS A 159     -14.674 -11.742 -13.722  1.00  0.00              
ATOM   2308  CA  LYS A 159     -15.261 -10.491 -13.240  1.00  0.00              
ATOM   2309  C   LYS A 159     -14.733 -10.026 -11.879  1.00  0.00              
ATOM   2310  O   LYS A 159     -14.357  -8.866 -11.723  1.00  0.00              
ATOM   2311  CB  LYS A 159     -16.786 -10.622 -13.177  1.00  0.00              
ATOM   2312  CG  LYS A 159     -17.509  -9.335 -12.796  1.00  0.00              
ATOM   2313  CD  LYS A 159     -19.023  -9.469 -12.919  1.00  0.00              
ATOM   2314  CE  LYS A 159     -19.712  -8.154 -12.561  1.00  0.00              
ATOM   2315  NZ  LYS A 159     -21.195  -8.231 -12.652  1.00  0.00              
ATOM   2316  H   LYS A 159     -15.262 -12.558 -13.814  1.00  0.00              
ATOM   2317  HA  LYS A 159     -15.009  -9.678 -13.922  1.00  0.00              
ATOM   2318 1HB  LYS A 159     -17.120 -10.949 -14.162  1.00  0.00              
ATOM   2319 2HB  LYS A 159     -17.011 -11.396 -12.443  1.00  0.00              
ATOM   2320 1HG  LYS A 159     -17.255  -9.089 -11.764  1.00  0.00              
ATOM   2321 2HG  LYS A 159     -17.166  -8.538 -13.454  1.00  0.00              
ATOM   2322 1HD  LYS A 159     -19.265  -9.746 -13.946  1.00  0.00              
ATOM   2323 2HD  LYS A 159     -19.359 -10.256 -12.243  1.00  0.00              
ATOM   2324 1HE  LYS A 159     -19.433  -7.888 -11.543  1.00  0.00              
ATOM   2325 2HE  LYS A 159     -19.356  -7.385 -13.247  1.00  0.00              
ATOM   2326 1HZ  LYS A 159     -21.595  -7.337 -12.407  1.00  0.00              
ATOM   2327 2HZ  LYS A 159     -21.463  -8.472 -13.596  1.00  0.00              
ATOM   2328 3HZ  LYS A 159     -21.535  -8.939 -12.015  1.00  0.00              
ATOM   2329  N   THR A 160     -14.704 -10.922 -10.898  1.00  0.00              
ATOM   2330  CA  THR A 160     -14.174 -10.580  -9.572  1.00  0.00              
ATOM   2331  C   THR A 160     -12.738 -11.050  -9.339  1.00  0.00              
ATOM   2332  O   THR A 160     -12.228 -10.951  -8.229  1.00  0.00              
ATOM   2333  CB  THR A 160     -15.061 -11.169  -8.459  1.00  0.00              
ATOM   2334  OG1 THR A 160     -15.079 -12.598  -8.565  1.00  0.00              
ATOM   2335  CG2 THR A 160     -16.482 -10.638  -8.572  1.00  0.00              
ATOM   2336  H   THR A 160     -15.051 -11.855 -11.064  1.00  0.00              
ATOM   2337  HA  THR A 160     -14.133  -9.496  -9.459  1.00  0.00              
ATOM   2338  HB  THR A 160     -14.646 -10.891  -7.490  1.00  0.00              
ATOM   2339  HG1 THR A 160     -15.432 -12.851  -9.422  1.00  0.00              
ATOM   2340 1HG2 THR A 160     -17.093 -11.064  -7.777  1.00  0.00              
ATOM   2341 2HG2 THR A 160     -16.472  -9.552  -8.480  1.00  0.00              
ATOM   2342 3HG2 THR A 160     -16.897 -10.916  -9.540  1.00  0.00              
ATOM   2343  N   ARG A 161     -12.104 -11.564 -10.392  1.00  0.00              
ATOM   2344  CA  ARG A 161     -10.683 -11.931 -10.380  1.00  0.00              
ATOM   2345  C   ARG A 161     -10.342 -13.139  -9.522  1.00  0.00              
ATOM   2346  O   ARG A 161      -9.174 -13.367  -9.208  1.00  0.00              
ATOM   2347  CB  ARG A 161      -9.811 -10.746  -9.993  1.00  0.00              
ATOM   2348  CG  ARG A 161     -10.044  -9.486 -10.811  1.00  0.00              
ATOM   2349  CD  ARG A 161      -9.101  -8.378 -10.511  1.00  0.00              
ATOM   2350  NE  ARG A 161      -9.024  -8.016  -9.105  1.00  0.00              
ATOM   2351  CZ  ARG A 161      -9.845  -7.140  -8.494  1.00  0.00              
ATOM   2352  NH1 ARG A 161     -10.780  -6.506  -9.166  1.00  0.00              
ATOM   2353  NH2 ARG A 161      -9.670  -6.916  -7.203  1.00  0.00              
ATOM   2354  H   ARG A 161     -12.642 -11.703 -11.236  1.00  0.00              
ATOM   2355  HA  ARG A 161     -10.367 -12.216 -11.384  1.00  0.00              
ATOM   2356 1HB  ARG A 161     -10.009 -10.535  -8.943  1.00  0.00              
ATOM   2357 2HB  ARG A 161      -8.774 -11.063 -10.110  1.00  0.00              
ATOM   2358 1HG  ARG A 161      -9.944  -9.734 -11.868  1.00  0.00              
ATOM   2359 2HG  ARG A 161     -11.056  -9.128 -10.615  1.00  0.00              
ATOM   2360 1HD  ARG A 161      -8.100  -8.670 -10.828  1.00  0.00              
ATOM   2361 2HD  ARG A 161      -9.412  -7.490 -11.060  1.00  0.00              
ATOM   2362  HE  ARG A 161      -8.384  -8.338  -8.391  1.00  0.00              
ATOM   2363 1HH1 ARG A 161     -10.889  -6.675 -10.156  1.00  0.00              
ATOM   2364 2HH1 ARG A 161     -11.385  -5.853  -8.690  1.00  0.00              
ATOM   2365 1HH2 ARG A 161      -8.934  -7.398  -6.705  1.00  0.00              
ATOM   2366 2HH2 ARG A 161     -10.270  -6.264  -6.721  1.00  0.00              
ATOM   2367  N   ALA A 162     -11.359 -13.920  -9.163  1.00  0.00              
ATOM   2368  CA  ALA A 162     -11.153 -15.148  -8.389  1.00  0.00              
ATOM   2369  C   ALA A 162     -10.516 -16.240  -9.254  1.00  0.00              
ATOM   2370  O   ALA A 162     -11.070 -16.628 -10.270  1.00  0.00              
ATOM   2371  CB  ALA A 162     -12.487 -15.638  -7.836  1.00  0.00              
ATOM   2372  H   ALA A 162     -12.297 -13.660  -9.432  1.00  0.00              
ATOM   2373  HA  ALA A 162     -10.465 -14.934  -7.571  1.00  0.00              
ATOM   2374 1HB  ALA A 162     -12.330 -16.550  -7.261  1.00  0.00              
ATOM   2375 2HB  ALA A 162     -12.917 -14.872  -7.189  1.00  0.00              
ATOM   2376 3HB  ALA A 162     -13.169 -15.842  -8.660  1.00  0.00              
ATOM   2377  N   ASN A 163      -9.357 -16.724  -8.815  1.00  0.00              
ATOM   2378  CA  ASN A 163      -8.610 -17.790  -9.472  1.00  0.00              
ATOM   2379  C   ASN A 163      -8.224 -17.565 -10.950  1.00  0.00              
ATOM   2380  O   ASN A 163      -8.021 -18.529 -11.688  1.00  0.00              
ATOM   2381  CB  ASN A 163      -9.355 -19.134  -9.347  1.00  0.00              
ATOM   2382  CG  ASN A 163      -9.467 -19.623  -7.895  1.00  0.00              
ATOM   2383  OD1 ASN A 163      -8.611 -19.315  -7.071  1.00  0.00              
ATOM   2384  ND2 ASN A 163     -10.511 -20.391  -7.587  1.00  0.00              
ATOM   2385  H   ASN A 163      -8.987 -16.313  -7.970  1.00  0.00              
ATOM   2386  HA  ASN A 163      -7.640 -17.915  -8.987  1.00  0.00              
ATOM   2387 1HB  ASN A 163     -10.300 -19.298  -9.867  1.00  0.00              
ATOM   2388 2HB  ASN A 163      -8.563 -19.692  -9.849  1.00  0.00              
ATOM   2389 1HD2 ASN A 163     -10.622 -20.731  -6.653  1.00  0.00              
ATOM   2390 2HD2 ASN A 163     -11.182 -20.627  -8.290  1.00  0.00              
ATOM   2391  N   VAL A 164      -8.083 -16.317 -11.388  1.00  0.00              
ATOM   2392  CA  VAL A 164      -7.791 -16.073 -12.796  1.00  0.00              
ATOM   2393  C   VAL A 164      -6.361 -16.442 -13.193  1.00  0.00              
ATOM   2394  O   VAL A 164      -6.158 -17.155 -14.174  1.00  0.00              
ATOM   2395  CB  VAL A 164      -8.118 -14.605 -13.187  1.00  0.00              
ATOM   2396  CG1 VAL A 164      -7.650 -14.301 -14.633  1.00  0.00              
ATOM   2397  CG2 VAL A 164      -9.618 -14.388 -13.086  1.00  0.00              
ATOM   2398  H   VAL A 164      -8.175 -15.532 -10.761  1.00  0.00              
ATOM   2399  HA  VAL A 164      -8.403 -16.703 -13.443  1.00  0.00              
ATOM   2400  HB  VAL A 164      -7.640 -13.934 -12.474  1.00  0.00              
ATOM   2401 1HG1 VAL A 164      -7.889 -13.267 -14.883  1.00  0.00              
ATOM   2402 2HG1 VAL A 164      -6.572 -14.450 -14.706  1.00  0.00              
ATOM   2403 3HG1 VAL A 164      -8.158 -14.969 -15.328  1.00  0.00              
ATOM   2404 1HG2 VAL A 164      -9.856 -13.361 -13.359  1.00  0.00              
ATOM   2405 2HG2 VAL A 164     -10.129 -15.072 -13.764  1.00  0.00              
ATOM   2406 3HG2 VAL A 164      -9.945 -14.578 -12.064  1.00  0.00              
ATOM   2407  N   ASP A 165      -5.369 -15.979 -12.438  1.00  0.00              
ATOM   2408  CA  ASP A 165      -3.983 -16.323 -12.736  1.00  0.00              
ATOM   2409  C   ASP A 165      -3.777 -17.809 -12.460  1.00  0.00              
ATOM   2410  O   ASP A 165      -3.022 -18.478 -13.159  1.00  0.00              
ATOM   2411  CB  ASP A 165      -3.004 -15.530 -11.855  1.00  0.00              
ATOM   2412  CG  ASP A 165      -2.927 -14.052 -12.229  1.00  0.00              
ATOM   2413  OD1 ASP A 165      -3.451 -13.666 -13.301  1.00  0.00              
ATOM   2414  OD2 ASP A 165      -2.317 -13.276 -11.458  1.00  0.00              
ATOM   2415  H   ASP A 165      -5.568 -15.382 -11.648  1.00  0.00              
ATOM   2416  HA  ASP A 165      -3.777 -16.143 -13.791  1.00  0.00              
ATOM   2417 1HB  ASP A 165      -3.194 -15.641 -10.787  1.00  0.00              
ATOM   2418 2HB  ASP A 165      -2.068 -16.028 -12.112  1.00  0.00              
ATOM   2419  N   LYS A 166      -4.459 -18.317 -11.440  1.00  0.00              
ATOM   2420  CA  LYS A 166      -4.331 -19.713 -11.064  1.00  0.00              
ATOM   2421  C   LYS A 166      -4.425 -20.689 -12.242  1.00  0.00              
ATOM   2422  O   LYS A 166      -3.617 -21.602 -12.340  1.00  0.00              
ATOM   2423  CB  LYS A 166      -5.381 -20.091 -10.007  1.00  0.00              
ATOM   2424  CG  LYS A 166      -5.316 -21.552  -9.553  1.00  0.00              
ATOM   2425  CD  LYS A 166      -6.280 -21.839  -8.411  1.00  0.00              
ATOM   2426  CE  LYS A 166      -6.375 -23.336  -8.143  1.00  0.00              
ATOM   2427  NZ  LYS A 166      -5.069 -23.917  -7.713  1.00  0.00              
ATOM   2428  H   LYS A 166      -5.082 -17.721 -10.912  1.00  0.00              
ATOM   2429  HA  LYS A 166      -3.343 -19.891 -10.637  1.00  0.00              
ATOM   2430 1HB  LYS A 166      -5.222 -19.436  -9.149  1.00  0.00              
ATOM   2431 2HB  LYS A 166      -6.360 -19.888 -10.441  1.00  0.00              
ATOM   2432 1HG  LYS A 166      -5.568 -22.189 -10.402  1.00  0.00              
ATOM   2433 2HG  LYS A 166      -4.300 -21.768  -9.226  1.00  0.00              
ATOM   2434 1HD  LYS A 166      -5.921 -21.326  -7.517  1.00  0.00              
ATOM   2435 2HD  LYS A 166      -7.262 -21.452  -8.679  1.00  0.00              
ATOM   2436 1HE  LYS A 166      -7.115 -23.496  -7.362  1.00  0.00              
ATOM   2437 2HE  LYS A 166      -6.703 -23.826  -9.060  1.00  0.00              
ATOM   2438 1HZ  LYS A 166      -5.179 -24.908  -7.549  1.00  0.00              
ATOM   2439 2HZ  LYS A 166      -4.380 -23.771  -8.438  1.00  0.00              
ATOM   2440 3HZ  LYS A 166      -4.764 -23.466  -6.863  1.00  0.00              
ATOM   2441  N   VAL A 167      -5.403 -20.509 -13.127  1.00  0.00              
ATOM   2442  CA  VAL A 167      -5.563 -21.480 -14.213  1.00  0.00              
ATOM   2443  C   VAL A 167      -4.402 -21.452 -15.199  1.00  0.00              
ATOM   2444  O   VAL A 167      -4.098 -22.465 -15.831  1.00  0.00              
ATOM   2445  CB  VAL A 167      -6.928 -21.311 -14.964  1.00  0.00              
ATOM   2446  CG1 VAL A 167      -8.053 -21.435 -13.970  1.00  0.00              
ATOM   2447  CG2 VAL A 167      -7.019 -19.974 -15.679  1.00  0.00              
ATOM   2448  H   VAL A 167      -6.035 -19.723 -13.071  1.00  0.00              
ATOM   2449  HA  VAL A 167      -5.563 -22.503 -13.834  1.00  0.00              
ATOM   2450  HB  VAL A 167      -7.003 -22.076 -15.738  1.00  0.00              
ATOM   2451 1HG1 VAL A 167      -9.008 -21.319 -14.483  1.00  0.00              
ATOM   2452 2HG1 VAL A 167      -8.013 -22.416 -13.496  1.00  0.00              
ATOM   2453 3HG1 VAL A 167      -7.954 -20.660 -13.211  1.00  0.00              
ATOM   2454 1HG2 VAL A 167      -7.980 -19.897 -16.188  1.00  0.00              
ATOM   2455 2HG2 VAL A 167      -6.928 -19.167 -14.952  1.00  0.00              
ATOM   2456 3HG2 VAL A 167      -6.215 -19.896 -16.411  1.00  0.00              
ATOM   2457  N   PHE A 168      -3.707 -20.322 -15.293  1.00  0.00              
ATOM   2458  CA  PHE A 168      -2.628 -20.208 -16.272  1.00  0.00              
ATOM   2459  C   PHE A 168      -1.309 -20.735 -15.715  1.00  0.00              
ATOM   2460  O   PHE A 168      -0.556 -21.411 -16.417  1.00  0.00              
ATOM   2461  CB  PHE A 168      -2.479 -18.756 -16.711  1.00  0.00              
ATOM   2462  CG  PHE A 168      -3.629 -18.266 -17.528  1.00  0.00              
ATOM   2463  CD1 PHE A 168      -3.732 -18.607 -18.874  1.00  0.00              
ATOM   2464  CD2 PHE A 168      -4.619 -17.484 -16.951  1.00  0.00              
ATOM   2465  CE1 PHE A 168      -4.811 -18.172 -19.638  1.00  0.00              
ATOM   2466  CE2 PHE A 168      -5.699 -17.041 -17.697  1.00  0.00              
ATOM   2467  CZ  PHE A 168      -5.799 -17.386 -19.051  1.00  0.00              
ATOM   2468  H   PHE A 168      -3.913 -19.535 -14.695  1.00  0.00              
ATOM   2469  HA  PHE A 168      -2.857 -20.818 -17.147  1.00  0.00              
ATOM   2470 1HB  PHE A 168      -2.408 -18.105 -15.841  1.00  0.00              
ATOM   2471 2HB  PHE A 168      -1.585 -18.640 -17.323  1.00  0.00              
ATOM   2472  HD1 PHE A 168      -2.955 -19.223 -19.328  1.00  0.00              
ATOM   2473  HD2 PHE A 168      -4.538 -17.217 -15.897  1.00  0.00              
ATOM   2474  HE1 PHE A 168      -4.880 -18.448 -20.690  1.00  0.00              
ATOM   2475  HE2 PHE A 168      -6.470 -16.426 -17.234  1.00  0.00              
ATOM   2476  HZ  PHE A 168      -6.644 -17.039 -19.644  1.00  0.00              
ATOM   2477  N   PHE A 169      -1.029 -20.431 -14.451  1.00  0.00              
ATOM   2478  CA  PHE A 169       0.220 -20.878 -13.851  1.00  0.00              
ATOM   2479  C   PHE A 169       0.182 -22.373 -13.520  1.00  0.00              
ATOM   2480  O   PHE A 169       1.205 -23.047 -13.608  1.00  0.00              
ATOM   2481  CB  PHE A 169       0.534 -20.054 -12.603  1.00  0.00              
ATOM   2482  CG  PHE A 169       1.036 -18.680 -12.915  1.00  0.00              
ATOM   2483  CD1 PHE A 169       2.322 -18.490 -13.416  1.00  0.00              
ATOM   2484  CD2 PHE A 169       0.206 -17.576 -12.767  1.00  0.00              
ATOM   2485  CE1 PHE A 169       2.768 -17.218 -13.770  1.00  0.00              
ATOM   2486  CE2 PHE A 169       0.644 -16.303 -13.117  1.00  0.00              
ATOM   2487  CZ  PHE A 169       1.919 -16.121 -13.621  1.00  0.00              
ATOM   2488  H   PHE A 169      -1.676 -19.890 -13.896  1.00  0.00              
ATOM   2489  HA  PHE A 169       1.039 -20.743 -14.558  1.00  0.00              
ATOM   2490 1HB  PHE A 169      -0.363 -19.934 -11.998  1.00  0.00              
ATOM   2491 2HB  PHE A 169       1.306 -20.547 -12.014  1.00  0.00              
ATOM   2492  HD1 PHE A 169       2.982 -19.350 -13.530  1.00  0.00              
ATOM   2493  HD2 PHE A 169      -0.800 -17.716 -12.370  1.00  0.00              
ATOM   2494  HE1 PHE A 169       3.776 -17.085 -14.163  1.00  0.00              
ATOM   2495  HE2 PHE A 169      -0.020 -15.448 -12.993  1.00  0.00              
ATOM   2496  HZ  PHE A 169       2.261 -15.125 -13.898  1.00  0.00              
ATOM   2497  N   ASP A 170      -0.982 -22.892 -13.137  1.00  0.00              
ATOM   2498  CA  ASP A 170      -1.081 -24.310 -12.794  1.00  0.00              
ATOM   2499  C   ASP A 170      -0.921 -25.125 -14.088  1.00  0.00              
ATOM   2500  O   ASP A 170      -0.275 -26.163 -14.092  1.00  0.00              
ATOM   2501  CB  ASP A 170      -2.435 -24.634 -12.148  1.00  0.00              
ATOM   2502  CG  ASP A 170      -2.540 -24.146 -10.698  1.00  0.00              
ATOM   2503  OD1 ASP A 170      -1.510 -23.763 -10.096  1.00  0.00              
ATOM   2504  OD2 ASP A 170      -3.666 -24.149 -10.161  1.00  0.00              
ATOM   2505  H   ASP A 170      -1.808 -22.313 -13.077  1.00  0.00              
ATOM   2506  HA  ASP A 170      -0.274 -24.582 -12.113  1.00  0.00              
ATOM   2507 1HB  ASP A 170      -3.289 -24.281 -12.728  1.00  0.00              
ATOM   2508 2HB  ASP A 170      -2.403 -25.724 -12.172  1.00  0.00              
ATOM   2509  N   LEU A 171      -1.514 -24.661 -15.186  1.00  0.00              
ATOM   2510  CA  LEU A 171      -1.318 -25.345 -16.468  1.00  0.00              
ATOM   2511  C   LEU A 171       0.139 -25.218 -16.891  1.00  0.00              
ATOM   2512  O   LEU A 171       0.722 -26.160 -17.430  1.00  0.00              
ATOM   2513  CB  LEU A 171      -2.247 -24.767 -17.544  1.00  0.00              
ATOM   2514  CG  LEU A 171      -2.164 -25.452 -18.914  1.00  0.00              
ATOM   2515  CD1 LEU A 171      -2.545 -26.921 -18.788  1.00  0.00              
ATOM   2516  CD2 LEU A 171      -3.082 -24.739 -19.895  1.00  0.00              
ATOM   2517  H   LEU A 171      -2.100 -23.839 -15.151  1.00  0.00              
ATOM   2518  HA  LEU A 171      -1.538 -26.406 -16.353  1.00  0.00              
ATOM   2519 1HB  LEU A 171      -3.208 -24.977 -17.079  1.00  0.00              
ATOM   2520 2HB  LEU A 171      -2.121 -23.690 -17.649  1.00  0.00              
ATOM   2521  HG  LEU A 171      -1.140 -25.337 -19.272  1.00  0.00              
ATOM   2522 1HD1 LEU A 171      -2.483 -27.398 -19.766  1.00  0.00              
ATOM   2523 2HD1 LEU A 171      -1.861 -27.416 -18.099  1.00  0.00              
ATOM   2524 3HD1 LEU A 171      -3.563 -27.001 -18.409  1.00  0.00              
ATOM   2525 1HD2 LEU A 171      -3.021 -25.226 -20.869  1.00  0.00              
ATOM   2526 2HD2 LEU A 171      -4.108 -24.781 -19.531  1.00  0.00              
ATOM   2527 3HD2 LEU A 171      -2.774 -23.697 -19.992  1.00  0.00              
ATOM   2528  N   MET A 172       0.739 -24.054 -16.659  1.00  0.00              
ATOM   2529  CA  MET A 172       2.159 -23.931 -16.956  1.00  0.00              
ATOM   2530  C   MET A 172       2.968 -24.936 -16.140  1.00  0.00              
ATOM   2531  O   MET A 172       3.969 -25.449 -16.623  1.00  0.00              
ATOM   2532  CB  MET A 172       2.674 -22.515 -16.682  1.00  0.00              
ATOM   2533  CG  MET A 172       2.201 -21.480 -17.711  1.00  0.00              
ATOM   2534  SD  MET A 172       2.512 -19.798 -17.153  1.00  0.00              
ATOM   2535  CE  MET A 172       4.232 -19.727 -17.203  1.00  0.00              
ATOM   2536  H   MET A 172       0.243 -23.257 -16.286  1.00  0.00              
ATOM   2537  HA  MET A 172       2.340 -24.158 -18.006  1.00  0.00              
ATOM   2538 1HB  MET A 172       2.323 -22.237 -15.689  1.00  0.00              
ATOM   2539 2HB  MET A 172       3.764 -22.567 -16.682  1.00  0.00              
ATOM   2540 1HG  MET A 172       2.734 -21.662 -18.644  1.00  0.00              
ATOM   2541 2HG  MET A 172       1.132 -21.623 -17.870  1.00  0.00              
ATOM   2542 1HE  MET A 172       4.565 -18.740 -16.882  1.00  0.00              
ATOM   2543 2HE  MET A 172       4.647 -20.485 -16.537  1.00  0.00              
ATOM   2544 3HE  MET A 172       4.574 -19.912 -18.222  1.00  0.00              
ATOM   2545  N   ARG A 173       2.547 -25.220 -14.911  1.00  0.00              
ATOM   2546  CA  ARG A 173       3.216 -26.259 -14.126  1.00  0.00              
ATOM   2547  C   ARG A 173       3.070 -27.659 -14.734  1.00  0.00              
ATOM   2548  O   ARG A 173       4.008 -28.467 -14.702  1.00  0.00              
ATOM   2549  CB  ARG A 173       2.719 -26.246 -12.675  1.00  0.00              
ATOM   2550  CG  ARG A 173       3.199 -25.011 -11.898  1.00  0.00              
ATOM   2551  CD  ARG A 173       2.754 -25.006 -10.433  1.00  0.00              
ATOM   2552  NE  ARG A 173       3.167 -23.764  -9.769  1.00  0.00              
ATOM   2553  CZ  ARG A 173       2.381 -22.705  -9.591  1.00  0.00              
ATOM   2554  NH1 ARG A 173       1.132 -22.730 -10.013  1.00  0.00              
ATOM   2555  NH2 ARG A 173       2.851 -21.601  -9.016  1.00  0.00              
ATOM   2556  H   ARG A 173       1.765 -24.725 -14.507  1.00  0.00              
ATOM   2557  HA  ARG A 173       4.289 -26.067 -14.099  1.00  0.00              
ATOM   2558 1HB  ARG A 173       1.630 -26.272 -12.712  1.00  0.00              
ATOM   2559 2HB  ARG A 173       3.088 -27.157 -12.204  1.00  0.00              
ATOM   2560 1HG  ARG A 173       4.289 -24.984 -11.928  1.00  0.00              
ATOM   2561 2HG  ARG A 173       2.801 -24.120 -12.384  1.00  0.00              
ATOM   2562 1HD  ARG A 173       1.669 -25.093 -10.392  1.00  0.00              
ATOM   2563 2HD  ARG A 173       3.206 -25.856  -9.922  1.00  0.00              
ATOM   2564  HE  ARG A 173       4.058 -23.518  -9.360  1.00  0.00              
ATOM   2565 1HH1 ARG A 173       0.773 -23.555 -10.471  1.00  0.00              
ATOM   2566 2HH1 ARG A 173       0.540 -21.924  -9.877  1.00  0.00              
ATOM   2567 1HH2 ARG A 173       3.813 -21.565  -8.711  1.00  0.00              
ATOM   2568 2HH2 ARG A 173       2.244 -20.805  -8.888  1.00  0.00              
ATOM   2569  N   GLU A 174       1.903 -27.955 -15.294  1.00  0.00              
ATOM   2570  CA  GLU A 174       1.705 -29.263 -15.905  1.00  0.00              
ATOM   2571  C   GLU A 174       2.561 -29.345 -17.153  1.00  0.00              
ATOM   2572  O   GLU A 174       3.170 -30.379 -17.421  1.00  0.00              
ATOM   2573  CB  GLU A 174       0.244 -29.490 -16.253  1.00  0.00              
ATOM   2574  CG  GLU A 174      -0.634 -29.668 -15.028  1.00  0.00              
ATOM   2575  CD  GLU A 174      -2.092 -29.838 -15.382  1.00  0.00              
ATOM   2576  OE1 GLU A 174      -2.908 -30.042 -14.456  1.00  0.00              
ATOM   2577  OE2 GLU A 174      -2.424 -29.768 -16.588  1.00  0.00              
ATOM   2578  H   GLU A 174       1.146 -27.286 -15.306  1.00  0.00              
ATOM   2579  HA  GLU A 174       2.028 -30.045 -15.217  1.00  0.00              
ATOM   2580 1HB  GLU A 174      -0.084 -28.625 -16.829  1.00  0.00              
ATOM   2581 2HB  GLU A 174       0.200 -30.382 -16.879  1.00  0.00              
ATOM   2582 1HG  GLU A 174      -0.329 -30.499 -14.394  1.00  0.00              
ATOM   2583 2HG  GLU A 174      -0.508 -28.732 -14.486  1.00  0.00              
ATOM   2584  N   ILE A 175       2.633 -28.246 -17.903  1.00  0.00              
ATOM   2585  CA  ILE A 175       3.398 -28.231 -19.146  1.00  0.00              
ATOM   2586  C   ILE A 175       4.874 -28.366 -18.796  1.00  0.00              
ATOM   2587  O   ILE A 175       5.627 -29.103 -19.442  1.00  0.00              
ATOM   2588  CB  ILE A 175       3.166 -26.917 -19.926  1.00  0.00              
ATOM   2589  CG1 ILE A 175       1.719 -26.860 -20.416  1.00  0.00              
ATOM   2590  CG2 ILE A 175       4.138 -26.816 -21.086  1.00  0.00              
ATOM   2591  CD1 ILE A 175       1.310 -25.486 -20.942  1.00  0.00              
ATOM   2592  H   ILE A 175       2.151 -27.407 -17.612  1.00  0.00              
ATOM   2593  HA  ILE A 175       3.143 -29.091 -19.764  1.00  0.00              
ATOM   2594  HB  ILE A 175       3.312 -26.073 -19.253  1.00  0.00              
ATOM   2595 1HG1 ILE A 175       1.615 -27.602 -21.208  1.00  0.00              
ATOM   2596 2HG1 ILE A 175       1.081 -27.136 -19.576  1.00  0.00              
ATOM   2597 1HG2 ILE A 175       3.963 -25.886 -21.628  1.00  0.00              
ATOM   2598 2HG2 ILE A 175       5.159 -26.827 -20.708  1.00  0.00              
ATOM   2599 3HG2 ILE A 175       3.991 -27.660 -21.760  1.00  0.00              
ATOM   2600 1HD1 ILE A 175       0.272 -25.516 -21.273  1.00  0.00              
ATOM   2601 2HD1 ILE A 175       1.416 -24.745 -20.149  1.00  0.00              
ATOM   2602 3HD1 ILE A 175       1.949 -25.213 -21.781  1.00  0.00              
ATOM   2603  N   ARG A 176       5.288 -27.662 -17.757  1.00  0.00              
ATOM   2604  CA  ARG A 176       6.675 -27.730 -17.335  1.00  0.00              
ATOM   2605  C   ARG A 176       7.053 -29.160 -16.884  1.00  0.00              
ATOM   2606  O   ARG A 176       8.127 -29.666 -17.217  1.00  0.00              
ATOM   2607  CB  ARG A 176       6.989 -26.694 -16.266  1.00  0.00              
ATOM   2608  CG  ARG A 176       8.422 -26.714 -15.758  1.00  0.00              
ATOM   2609  CD  ARG A 176       8.719 -25.690 -14.724  1.00  0.00              
ATOM   2610  NE  ARG A 176       7.914 -25.800 -13.518  1.00  0.00              
ATOM   2611  CZ  ARG A 176       7.895 -24.890 -12.524  1.00  0.00              
ATOM   2612  NH1 ARG A 176       8.660 -23.821 -12.570  1.00  0.00              
ATOM   2613  NH2 ARG A 176       7.103 -25.111 -11.490  1.00  0.00              
ATOM   2614  H   ARG A 176       4.647 -27.071 -17.246  1.00  0.00              
ATOM   2615  HA  ARG A 176       7.328 -27.491 -18.175  1.00  0.00              
ATOM   2616 1HB  ARG A 176       6.774 -25.717 -16.697  1.00  0.00              
ATOM   2617 2HB  ARG A 176       6.311 -26.881 -15.434  1.00  0.00              
ATOM   2618 1HG  ARG A 176       8.624 -27.694 -15.326  1.00  0.00              
ATOM   2619 2HG  ARG A 176       9.091 -26.543 -16.602  1.00  0.00              
ATOM   2620 1HD  ARG A 176       9.764 -25.778 -14.428  1.00  0.00              
ATOM   2621 2HD  ARG A 176       8.543 -24.700 -15.144  1.00  0.00              
ATOM   2622  HE  ARG A 176       7.273 -26.530 -13.235  1.00  0.00              
ATOM   2623 1HH1 ARG A 176       9.273 -23.676 -13.360  1.00  0.00              
ATOM   2624 2HH1 ARG A 176       8.631 -23.151 -11.816  1.00  0.00              
ATOM   2625 1HH2 ARG A 176       6.535 -25.947 -11.462  1.00  0.00              
ATOM   2626 2HH2 ARG A 176       7.070 -24.446 -10.732  1.00  0.00              
ATOM   2627  N   ALA A 177       6.159 -29.807 -16.142  1.00  0.00              
ATOM   2628  CA  ALA A 177       6.393 -31.176 -15.676  1.00  0.00              
ATOM   2629  C   ALA A 177       6.558 -32.130 -16.852  1.00  0.00              
ATOM   2630  O   ALA A 177       7.392 -33.029 -16.804  1.00  0.00              
ATOM   2631  CB  ALA A 177       5.238 -31.641 -14.799  1.00  0.00              
ATOM   2632  H   ALA A 177       5.297 -29.342 -15.892  1.00  0.00              
ATOM   2633  HA  ALA A 177       7.320 -31.197 -15.103  1.00  0.00              
ATOM   2634 1HB  ALA A 177       5.426 -32.659 -14.461  1.00  0.00              
ATOM   2635 2HB  ALA A 177       5.150 -30.982 -13.935  1.00  0.00              
ATOM   2636 3HB  ALA A 177       4.313 -31.614 -15.372  1.00  0.00              
ATOM   2637  N   ARG A 178       5.752 -31.938 -17.892  1.00  0.00              
ATOM   2638  CA  ARG A 178       5.868 -32.736 -19.117  1.00  0.00              
ATOM   2639  C   ARG A 178       7.196 -32.480 -19.818  1.00  0.00              
ATOM   2640  O   ARG A 178       7.853 -33.411 -20.288  1.00  0.00              
ATOM   2641  CB  ARG A 178       4.724 -32.420 -20.089  1.00  0.00              
ATOM   2642  CG  ARG A 178       3.366 -32.927 -19.643  1.00  0.00              
ATOM   2643  CD  ARG A 178       3.366 -34.438 -19.479  1.00  0.00              
ATOM   2644  NE  ARG A 178       3.832 -35.110 -20.688  1.00  0.00              
ATOM   2645  CZ  ARG A 178       3.080 -35.345 -21.761  1.00  0.00              
ATOM   2646  NH1 ARG A 178       1.808 -34.965 -21.783  1.00  0.00              
ATOM   2647  NH2 ARG A 178       3.603 -35.957 -22.817  1.00  0.00              
ATOM   2648  H   ARG A 178       5.040 -31.222 -17.837  1.00  0.00              
ATOM   2649  HA  ARG A 178       5.846 -33.798 -18.869  1.00  0.00              
ATOM   2650 1HB  ARG A 178       4.690 -31.337 -20.198  1.00  0.00              
ATOM   2651 2HB  ARG A 178       4.985 -32.873 -21.045  1.00  0.00              
ATOM   2652 1HG  ARG A 178       3.116 -32.459 -18.691  1.00  0.00              
ATOM   2653 2HG  ARG A 178       2.627 -32.643 -20.394  1.00  0.00              
ATOM   2654 1HD  ARG A 178       4.022 -34.704 -18.652  1.00  0.00              
ATOM   2655 2HD  ARG A 178       2.352 -34.769 -19.259  1.00  0.00              
ATOM   2656  HE  ARG A 178       4.746 -35.486 -20.905  1.00  0.00              
ATOM   2657 1HH1 ARG A 178       1.410 -34.496 -20.982  1.00  0.00              
ATOM   2658 2HH1 ARG A 178       1.244 -35.147 -22.600  1.00  0.00              
ATOM   2659 1HH2 ARG A 178       4.573 -36.242 -22.803  1.00  0.00              
ATOM   2660 2HH2 ARG A 178       3.031 -36.134 -23.629  1.00  0.00              
ATOM   2661  N   LYS A 179       7.592 -31.215 -19.888  1.00  0.00              
ATOM   2662  CA  LYS A 179       8.866 -30.860 -20.495  1.00  0.00              
ATOM   2663  C   LYS A 179      10.039 -31.479 -19.741  1.00  0.00              
ATOM   2664  O   LYS A 179      11.017 -31.913 -20.340  1.00  0.00              
ATOM   2665  CB  LYS A 179       9.027 -29.336 -20.531  1.00  0.00              
ATOM   2666  CG  LYS A 179       8.134 -28.648 -21.564  1.00  0.00              
ATOM   2667  CD  LYS A 179       8.225 -27.130 -21.489  1.00  0.00              
ATOM   2668  CE  LYS A 179       7.418 -26.495 -22.627  1.00  0.00              
ATOM   2669  NZ  LYS A 179       7.271 -25.017 -22.465  1.00  0.00              
ATOM   2670  H   LYS A 179       7.004 -30.483 -19.515  1.00  0.00              
ATOM   2671  HA  LYS A 179       8.914 -31.254 -21.511  1.00  0.00              
ATOM   2672 1HB  LYS A 179       8.788 -28.966 -19.533  1.00  0.00              
ATOM   2673 2HB  LYS A 179      10.073 -29.130 -20.753  1.00  0.00              
ATOM   2674 1HG  LYS A 179       8.441 -28.974 -22.558  1.00  0.00              
ATOM   2675 2HG  LYS A 179       7.102 -28.951 -21.386  1.00  0.00              
ATOM   2676 1HD  LYS A 179       7.831 -26.806 -20.525  1.00  0.00              
ATOM   2677 2HD  LYS A 179       9.272 -26.841 -21.569  1.00  0.00              
ATOM   2678 1HE  LYS A 179       7.928 -26.705 -23.565  1.00  0.00              
ATOM   2679 2HE  LYS A 179       6.429 -26.954 -22.641  1.00  0.00              
ATOM   2680 1HZ  LYS A 179       6.733 -24.647 -23.236  1.00  0.00              
ATOM   2681 2HZ  LYS A 179       6.795 -24.818 -21.597  1.00  0.00              
ATOM   2682 3HZ  LYS A 179       8.185 -24.588 -22.455  1.00  0.00              
ATOM   2683  N   MET A 180       9.928 -31.515 -18.422  1.00  0.00              
ATOM   2684  CA  MET A 180      10.925 -32.158 -17.585  1.00  0.00              
ATOM   2685  C   MET A 180      11.052 -33.656 -17.872  1.00  0.00              
ATOM   2686  O   MET A 180      12.149 -34.162 -18.110  1.00  0.00              
ATOM   2687  CB  MET A 180      10.584 -31.932 -16.113  1.00  0.00              
ATOM   2688  CG  MET A 180      11.512 -32.639 -15.136  1.00  0.00              
ATOM   2689  SD  MET A 180      10.976 -32.469 -13.422  1.00  0.00              
ATOM   2690  CE  MET A 180       9.507 -33.493 -13.423  1.00  0.00              
ATOM   2691  H   MET A 180       9.125 -31.083 -17.987  1.00  0.00              
ATOM   2692  HA  MET A 180      11.909 -31.736 -17.788  1.00  0.00              
ATOM   2693 1HB  MET A 180      10.624 -30.857 -15.940  1.00  0.00              
ATOM   2694 2HB  MET A 180       9.563 -32.286 -15.966  1.00  0.00              
ATOM   2695 1HG  MET A 180      11.540 -33.696 -15.399  1.00  0.00              
ATOM   2696 2HG  MET A 180      12.508 -32.211 -15.243  1.00  0.00              
ATOM   2697 1HE  MET A 180       9.060 -33.490 -12.429  1.00  0.00              
ATOM   2698 2HE  MET A 180       8.791 -33.101 -14.146  1.00  0.00              
ATOM   2699 3HE  MET A 180       9.777 -34.514 -13.696  1.00  0.00              
ATOM   2700  N   GLU A 181       9.924 -34.356 -17.851  1.00  0.00              
ATOM   2701  CA  GLU A 181       9.908 -35.795 -18.059  1.00  0.00              
ATOM   2702  C   GLU A 181      10.300 -36.182 -19.480  1.00  0.00              
ATOM   2703  O   GLU A 181      10.877 -37.245 -19.702  1.00  0.00              
ATOM   2704  CB  GLU A 181       8.523 -36.358 -17.731  1.00  0.00              
ATOM   2705  CG  GLU A 181       8.162 -36.316 -16.253  1.00  0.00              
ATOM   2706  CD  GLU A 181       6.756 -36.797 -16.021  1.00  0.00              
ATOM   2707  OE1 GLU A 181       6.095 -37.126 -16.976  1.00  0.00              
ATOM   2708  OE2 GLU A 181       6.381 -36.943 -14.881  1.00  0.00              
ATOM   2709  H   GLU A 181       9.053 -33.874 -17.687  1.00  0.00              
ATOM   2710  HA  GLU A 181      10.644 -36.271 -17.410  1.00  0.00              
ATOM   2711 1HB  GLU A 181       7.799 -35.772 -18.298  1.00  0.00              
ATOM   2712 2HB  GLU A 181       8.508 -37.391 -18.079  1.00  0.00              
ATOM   2713 1HG  GLU A 181       8.847 -36.882 -15.623  1.00  0.00              
ATOM   2714 2HG  GLU A 181       8.229 -35.258 -16.003  1.00  0.00              
ATOM   2715  N   ASP A 182       9.985 -35.310 -20.434  1.00  0.00              
ATOM   2716  CA  ASP A 182      10.288 -35.551 -21.844  1.00  0.00              
ATOM   2717  C   ASP A 182      11.698 -35.117 -22.257  1.00  0.00              
ATOM   2718  O   ASP A 182      12.255 -35.655 -23.216  1.00  0.00              
ATOM   2719  CB  ASP A 182       9.255 -34.849 -22.740  1.00  0.00              
ATOM   2720  CG  ASP A 182       7.881 -35.516 -22.697  1.00  0.00              
ATOM   2721  OD1 ASP A 182       6.900 -34.897 -23.162  1.00  0.00              
ATOM   2722  OD2 ASP A 182       7.781 -36.656 -22.197  1.00  0.00              
ATOM   2723  H   ASP A 182       9.520 -34.453 -20.170  1.00  0.00              
ATOM   2724  HA  ASP A 182      10.253 -36.621 -22.051  1.00  0.00              
ATOM   2725 1HB  ASP A 182       9.164 -33.780 -22.543  1.00  0.00              
ATOM   2726 2HB  ASP A 182       9.713 -35.001 -23.717  1.00  0.00              
ATOM   2727  N   SER A 183      12.271 -34.150 -21.543  1.00  0.00              
ATOM   2728  CA  SER A 183      13.632 -33.691 -21.828  1.00  0.00              
ATOM   2729  C   SER A 183      14.531 -33.864 -20.601  1.00  0.00              
ATOM   2730  O   SER A 183      15.236 -32.898 -20.229  1.00  0.00              
ATOM   2731  OXT SER A 183      14.551 -34.911 -20.015  1.00  0.00              
ATOM   2732  CB  SER A 183      13.616 -32.242 -22.275  1.00  0.00              
ATOM   2733  OG  SER A 183      14.905 -31.752 -22.522  1.00  0.00              
ATOM   2734  H   SER A 183      11.756 -33.722 -20.786  1.00  0.00              
ATOM   2735  HA  SER A 183      14.080 -34.178 -22.695  1.00  0.00              
ATOM   2736 1HB  SER A 183      13.026 -32.166 -23.188  1.00  0.00              
ATOM   2737 2HB  SER A 183      13.152 -31.641 -21.493  1.00  0.00              
ATOM   2738  HG  SER A 183      14.850 -30.835 -22.802  1.00  0.00              
ATOM   2739  N   GLY D 171     -10.969 -19.887 -63.287  1.00  0.00              
ATOM   2740  CA  GLY D 171     -10.472 -20.788 -62.211  1.00  0.00              
ATOM   2741  C   GLY D 171      -9.606 -20.037 -61.220  1.00  0.00              
ATOM   2742  O   GLY D 171      -9.952 -18.941 -60.781  1.00  0.00              
ATOM   2743 1H   GLY D 171     -10.738 -20.074 -64.242  1.00  0.00              
ATOM   2744 2H   GLY D 171     -11.952 -19.760 -63.419  1.00  0.00              
ATOM   2745 3H   GLY D 171     -10.717 -18.919 -63.285  1.00  0.00              
ATOM   2746 1HA  GLY D 171     -11.325 -21.216 -61.683  1.00  0.00              
ATOM   2747 2HA  GLY D 171      -9.885 -21.589 -62.659  1.00  0.00              
ATOM   2748  N   GLN D 172      -8.465 -20.620 -60.880  1.00  0.00              
ATOM   2749  CA  GLN D 172      -7.511 -19.988 -59.978  1.00  0.00              
ATOM   2750  C   GLN D 172      -6.912 -18.696 -60.554  1.00  0.00              
ATOM   2751  O   GLN D 172      -6.475 -18.665 -61.708  1.00  0.00              
ATOM   2752  CB  GLN D 172      -6.383 -20.968 -59.644  1.00  0.00              
ATOM   2753  CG  GLN D 172      -5.394 -20.452 -58.613  1.00  0.00              
ATOM   2754  CD  GLN D 172      -4.257 -21.425 -58.363  1.00  0.00              
ATOM   2755  OE1 GLN D 172      -3.373 -21.598 -59.207  1.00  0.00              
ATOM   2756  NE2 GLN D 172      -4.274 -22.069 -57.202  1.00  0.00              
ATOM   2757  H   GLN D 172      -8.254 -21.531 -61.260  1.00  0.00              
ATOM   2758  HA  GLN D 172      -8.018 -19.688 -59.061  1.00  0.00              
ATOM   2759 1HB  GLN D 172      -6.857 -21.879 -59.276  1.00  0.00              
ATOM   2760 2HB  GLN D 172      -5.864 -21.181 -60.577  1.00  0.00              
ATOM   2761 1HG  GLN D 172      -4.973 -19.447 -58.650  1.00  0.00              
ATOM   2762 2HG  GLN D 172      -6.094 -20.520 -57.779  1.00  0.00              
ATOM   2763 1HE2 GLN D 172      -3.550 -22.723 -56.982  1.00  0.00              
ATOM   2764 2HE2 GLN D 172      -5.010 -21.900 -56.547  1.00  0.00              
ATOM   2765  N   TYR D 173      -6.912 -17.627 -59.758  1.00  0.00              
ATOM   2766  CA  TYR D 173      -6.264 -16.375 -60.154  1.00  0.00              
ATOM   2767  C   TYR D 173      -5.710 -15.604 -58.953  1.00  0.00              
ATOM   2768  O   TYR D 173      -6.060 -15.893 -57.815  1.00  0.00              
ATOM   2769  CB  TYR D 173      -7.235 -15.481 -60.932  1.00  0.00              
ATOM   2770  CG  TYR D 173      -8.348 -14.906 -60.100  1.00  0.00              
ATOM   2771  CD1 TYR D 173      -9.506 -15.641 -59.842  1.00  0.00              
ATOM   2772  CD2 TYR D 173      -8.244 -13.618 -59.565  1.00  0.00              
ATOM   2773  CE1 TYR D 173     -10.538 -15.108 -59.068  1.00  0.00              
ATOM   2774  CE2 TYR D 173      -9.268 -13.075 -58.791  1.00  0.00              
ATOM   2775  CZ  TYR D 173     -10.412 -13.826 -58.549  1.00  0.00              
ATOM   2776  OH  TYR D 173     -11.432 -13.291 -57.796  1.00  0.00              
ATOM   2777  H   TYR D 173      -7.368 -17.682 -58.858  1.00  0.00              
ATOM   2778  HA  TYR D 173      -5.406 -16.588 -60.793  1.00  0.00              
ATOM   2779 1HB  TYR D 173      -6.651 -14.667 -61.364  1.00  0.00              
ATOM   2780 2HB  TYR D 173      -7.661 -16.088 -61.732  1.00  0.00              
ATOM   2781  HD1 TYR D 173      -9.594 -16.646 -60.257  1.00  0.00              
ATOM   2782  HD2 TYR D 173      -7.344 -13.037 -59.763  1.00  0.00              
ATOM   2783  HE1 TYR D 173     -11.438 -15.691 -58.873  1.00  0.00              
ATOM   2784  HE2 TYR D 173      -9.166 -12.069 -58.382  1.00  0.00              
ATOM   2785  HH  TYR D 173     -12.174 -13.891 -57.689  1.00  0.00              
ATOM   2786  N   LEU D 174      -4.842 -14.631 -59.213  1.00  0.00              
ATOM   2787  CA  LEU D 174      -4.226 -13.854 -58.144  1.00  0.00              
ATOM   2788  C   LEU D 174      -5.222 -12.814 -57.637  1.00  0.00              
ATOM   2789  O   LEU D 174      -5.645 -11.920 -58.370  1.00  0.00              
ATOM   2790  CB  LEU D 174      -2.947 -13.176 -58.649  1.00  0.00              
ATOM   2791  CG  LEU D 174      -2.145 -12.356 -57.628  1.00  0.00              
ATOM   2792  CD1 LEU D 174      -1.588 -13.267 -56.531  1.00  0.00              
ATOM   2793  CD2 LEU D 174      -1.005 -11.644 -58.341  1.00  0.00              
ATOM   2794  H   LEU D 174      -4.603 -14.422 -60.172  1.00  0.00              
ATOM   2795  HA  LEU D 174      -3.982 -14.511 -57.310  1.00  0.00              
ATOM   2796 1HB  LEU D 174      -2.379 -14.060 -58.932  1.00  0.00              
ATOM   2797 2HB  LEU D 174      -3.136 -12.567 -59.534  1.00  0.00              
ATOM   2798  HG  LEU D 174      -2.815 -11.596 -57.225  1.00  0.00              
ATOM   2799 1HD1 LEU D 174      -1.022 -12.671 -55.815  1.00  0.00              
ATOM   2800 2HD1 LEU D 174      -2.411 -13.763 -56.017  1.00  0.00              
ATOM   2801 3HD1 LEU D 174      -0.933 -14.015 -56.978  1.00  0.00              
ATOM   2802 1HD2 LEU D 174      -0.433 -11.060 -57.618  1.00  0.00              
ATOM   2803 2HD2 LEU D 174      -0.353 -12.380 -58.810  1.00  0.00              
ATOM   2804 3HD2 LEU D 174      -1.411 -10.980 -59.104  1.00  0.00              
ATOM   2805  N   VAL D 175      -5.593 -12.944 -56.371  1.00  0.00              
ATOM   2806  CA  VAL D 175      -6.521 -12.021 -55.737  1.00  0.00              
ATOM   2807  C   VAL D 175      -5.855 -10.828 -55.060  1.00  0.00              
ATOM   2808  O   VAL D 175      -6.337  -9.700 -55.171  1.00  0.00              
ATOM   2809  CB  VAL D 175      -7.383 -12.753 -54.691  1.00  0.00              
ATOM   2810  CG1 VAL D 175      -8.277 -11.767 -53.953  1.00  0.00              
ATOM   2811  CG2 VAL D 175      -8.221 -13.835 -55.354  1.00  0.00              
ATOM   2812  H   VAL D 175      -5.217 -13.712 -55.833  1.00  0.00              
ATOM   2813  HA  VAL D 175      -7.174 -11.548 -56.471  1.00  0.00              
ATOM   2814  HB  VAL D 175      -6.727 -13.253 -53.978  1.00  0.00              
ATOM   2815 1HG1 VAL D 175      -8.879 -12.302 -53.217  1.00  0.00              
ATOM   2816 2HG1 VAL D 175      -7.660 -11.026 -53.445  1.00  0.00              
ATOM   2817 3HG1 VAL D 175      -8.934 -11.268 -54.665  1.00  0.00              
ATOM   2818 1HG2 VAL D 175      -8.824 -14.343 -54.602  1.00  0.00              
ATOM   2819 2HG2 VAL D 175      -8.876 -13.382 -56.099  1.00  0.00              
ATOM   2820 3HG2 VAL D 175      -7.564 -14.557 -55.840  1.00  0.00              
ATOM   2821  N   TYR D 176      -4.743 -11.068 -54.375  1.00  0.00              
ATOM   2822  CA  TYR D 176      -4.059  -9.997 -53.669  1.00  0.00              
ATOM   2823  C   TYR D 176      -2.593 -10.361 -53.458  1.00  0.00              
ATOM   2824  O   TYR D 176      -2.244 -11.543 -53.348  1.00  0.00              
ATOM   2825  CB  TYR D 176      -4.765  -9.793 -52.313  1.00  0.00              
ATOM   2826  CG  TYR D 176      -4.275  -8.626 -51.489  1.00  0.00              
ATOM   2827  CD1 TYR D 176      -3.323  -8.801 -50.484  1.00  0.00              
ATOM   2828  CD2 TYR D 176      -4.763  -7.334 -51.722  1.00  0.00              
ATOM   2829  CE1 TYR D 176      -2.867  -7.727 -49.734  1.00  0.00              
ATOM   2830  CE2 TYR D 176      -4.309  -6.248 -50.978  1.00  0.00              
ATOM   2831  CZ  TYR D 176      -3.366  -6.445 -49.990  1.00  0.00              
ATOM   2832  OH  TYR D 176      -2.910  -5.360 -49.275  1.00  0.00              
ATOM   2833  H   TYR D 176      -4.363 -12.003 -54.340  1.00  0.00              
ATOM   2834  HA  TYR D 176      -4.083  -9.086 -54.266  1.00  0.00              
ATOM   2835 1HB  TYR D 176      -5.827  -9.650 -52.521  1.00  0.00              
ATOM   2836 2HB  TYR D 176      -4.627 -10.708 -51.738  1.00  0.00              
ATOM   2837  HD1 TYR D 176      -2.938  -9.803 -50.294  1.00  0.00              
ATOM   2838  HD2 TYR D 176      -5.512  -7.187 -52.500  1.00  0.00              
ATOM   2839  HE1 TYR D 176      -2.122  -7.877 -48.952  1.00  0.00              
ATOM   2840  HE2 TYR D 176      -4.699  -5.251 -51.178  1.00  0.00              
ATOM   2841  HH  TYR D 176      -3.313  -4.533 -49.550  1.00  0.00              
ATOM   2842  N   ASN D 177      -1.731  -9.351 -53.424  1.00  0.00              
ATOM   2843  CA  ASN D 177      -0.304  -9.586 -53.233  1.00  0.00              
ATOM   2844  C   ASN D 177       0.357  -8.396 -52.548  1.00  0.00              
ATOM   2845  O   ASN D 177      -0.203  -7.298 -52.523  1.00  0.00              
ATOM   2846  CB  ASN D 177       0.398  -9.892 -54.560  1.00  0.00              
ATOM   2847  CG  ASN D 177       0.500  -8.685 -55.470  1.00  0.00              
ATOM   2848  OD1 ASN D 177      -0.508  -8.159 -55.940  1.00  0.00              
ATOM   2849  ND2 ASN D 177       1.726  -8.244 -55.727  1.00  0.00              
ATOM   2850  H   ASN D 177      -2.064  -8.403 -53.532  1.00  0.00              
ATOM   2851  HA  ASN D 177      -0.155 -10.445 -52.578  1.00  0.00              
ATOM   2852 1HB  ASN D 177       1.337 -10.447 -54.580  1.00  0.00              
ATOM   2853 2HB  ASN D 177      -0.409 -10.535 -54.912  1.00  0.00              
ATOM   2854 1HD2 ASN D 177       1.856  -7.449 -56.322  1.00  0.00              
ATOM   2855 2HD2 ASN D 177       2.517  -8.707 -55.329  1.00  0.00              
ATOM   2856  N   GLY D 178       1.539  -8.624 -51.978  1.00  0.00              
ATOM   2857  CA  GLY D 178       2.256  -7.557 -51.303  1.00  0.00              
ATOM   2858  C   GLY D 178       3.488  -8.024 -50.551  1.00  0.00              
ATOM   2859  O   GLY D 178       3.655  -9.219 -50.306  1.00  0.00              
ATOM   2860  H   GLY D 178       1.946  -9.547 -52.010  1.00  0.00              
ATOM   2861 1HA  GLY D 178       2.580  -6.823 -52.042  1.00  0.00              
ATOM   2862 2HA  GLY D 178       1.592  -7.079 -50.585  1.00  0.00              
ATOM   2863  N   ASP D 179       4.354  -7.078 -50.196  1.00  0.00              
ATOM   2864  CA  ASP D 179       5.600  -7.383 -49.504  1.00  0.00              
ATOM   2865  C   ASP D 179       5.357  -7.523 -48.004  1.00  0.00              
ATOM   2866  O   ASP D 179       4.599  -6.760 -47.406  1.00  0.00              
ATOM   2867  CB  ASP D 179       6.625  -6.265 -49.709  1.00  0.00              
ATOM   2868  CG  ASP D 179       7.100  -6.166 -51.135  1.00  0.00              
ATOM   2869  OD1 ASP D 179       7.479  -7.212 -51.699  1.00  0.00              
ATOM   2870  OD2 ASP D 179       7.097  -5.045 -51.686  1.00  0.00              
ATOM   2871  H   ASP D 179       4.136  -6.117 -50.416  1.00  0.00              
ATOM   2872  HA  ASP D 179       5.992  -8.339 -49.853  1.00  0.00              
ATOM   2873 1HB  ASP D 179       6.283  -5.292 -49.352  1.00  0.00              
ATOM   2874 2HB  ASP D 179       7.432  -6.624 -49.069  1.00  0.00              
ATOM   2875  N   LEU D 180       6.025  -8.497 -47.404  1.00  0.00              
ATOM   2876  CA  LEU D 180       5.892  -8.750 -45.980  1.00  0.00              
ATOM   2877  C   LEU D 180       7.294  -8.929 -45.432  1.00  0.00              
ATOM   2878  O   LEU D 180       8.203  -9.334 -46.164  1.00  0.00              
ATOM   2879  CB  LEU D 180       5.082 -10.031 -45.738  1.00  0.00              
ATOM   2880  CG  LEU D 180       3.606 -10.020 -46.133  1.00  0.00              
ATOM   2881  CD1 LEU D 180       3.053 -11.424 -46.075  1.00  0.00              
ATOM   2882  CD2 LEU D 180       2.833  -9.084 -45.214  1.00  0.00              
ATOM   2883  H   LEU D 180       6.643  -9.079 -47.952  1.00  0.00              
ATOM   2884  HA  LEU D 180       5.427  -7.891 -45.498  1.00  0.00              
ATOM   2885 1HB  LEU D 180       5.623 -10.711 -46.394  1.00  0.00              
ATOM   2886 2HB  LEU D 180       5.170 -10.375 -44.707  1.00  0.00              
ATOM   2887  HG  LEU D 180       3.545  -9.616 -47.143  1.00  0.00              
ATOM   2888 1HD1 LEU D 180       2.001 -11.412 -46.358  1.00  0.00              
ATOM   2889 2HD1 LEU D 180       3.605 -12.061 -46.764  1.00  0.00              
ATOM   2890 3HD1 LEU D 180       3.151 -11.811 -45.062  1.00  0.00              
ATOM   2891 1HD2 LEU D 180       1.781  -9.080 -45.502  1.00  0.00              
ATOM   2892 2HD2 LEU D 180       2.927  -9.426 -44.183  1.00  0.00              
ATOM   2893 3HD2 LEU D 180       3.237  -8.075 -45.298  1.00  0.00              
ATOM   2894  N   VAL D 181       7.483  -8.611 -44.154  1.00  0.00              
ATOM   2895  CA  VAL D 181       8.764  -8.851 -43.522  1.00  0.00              
ATOM   2896  C   VAL D 181       8.553 -10.008 -42.548  1.00  0.00              
ATOM   2897  O   VAL D 181       7.753  -9.917 -41.618  1.00  0.00              
ATOM   2898  CB  VAL D 181       9.279  -7.620 -42.753  1.00  0.00              
ATOM   2899  CG1 VAL D 181      10.621  -7.954 -42.097  1.00  0.00              
ATOM   2900  CG2 VAL D 181       9.441  -6.446 -43.709  1.00  0.00              
ATOM   2901  H   VAL D 181       6.735  -8.200 -43.613  1.00  0.00              
ATOM   2902  HA  VAL D 181       9.515  -9.159 -44.250  1.00  0.00              
ATOM   2903  HB  VAL D 181       8.538  -7.332 -42.008  1.00  0.00              
ATOM   2904 1HG1 VAL D 181      10.987  -7.083 -41.552  1.00  0.00              
ATOM   2905 2HG1 VAL D 181      10.491  -8.785 -41.404  1.00  0.00              
ATOM   2906 3HG1 VAL D 181      11.344  -8.229 -42.866  1.00  0.00              
ATOM   2907 1HG2 VAL D 181       9.804  -5.577 -43.162  1.00  0.00              
ATOM   2908 2HG2 VAL D 181      10.155  -6.709 -44.490  1.00  0.00              
ATOM   2909 3HG2 VAL D 181       8.476  -6.210 -44.162  1.00  0.00              
ATOM   2910  N   GLU D 182       9.266 -11.105 -42.775  1.00  0.00              
ATOM   2911  CA  GLU D 182       9.128 -12.267 -41.919  1.00  0.00              
ATOM   2912  C   GLU D 182       9.964 -12.165 -40.650  1.00  0.00              
ATOM   2913  O   GLU D 182      11.100 -11.706 -40.679  1.00  0.00              
ATOM   2914  CB  GLU D 182       9.508 -13.538 -42.694  1.00  0.00              
ATOM   2915  CG  GLU D 182       9.343 -14.796 -41.871  1.00  0.00              
ATOM   2916  CD  GLU D 182       9.761 -16.059 -42.607  1.00  0.00              
ATOM   2917  OE1 GLU D 182      10.209 -15.977 -43.779  1.00  0.00              
ATOM   2918  OE2 GLU D 182       9.631 -17.140 -42.004  1.00  0.00              
ATOM   2919  H   GLU D 182       9.915 -11.138 -43.548  1.00  0.00              
ATOM   2920  HA  GLU D 182       8.095 -12.357 -41.581  1.00  0.00              
ATOM   2921 1HB  GLU D 182       8.868 -13.577 -43.575  1.00  0.00              
ATOM   2922 2HB  GLU D 182      10.547 -13.424 -43.004  1.00  0.00              
ATOM   2923 1HG  GLU D 182       9.875 -14.767 -40.921  1.00  0.00              
ATOM   2924 2HG  GLU D 182       8.272 -14.842 -41.685  1.00  0.00              
ATOM   2925  N   TYR D 183       9.370 -12.583 -39.538  1.00  0.00              
ATOM   2926  CA  TYR D 183      10.058 -12.657 -38.256  1.00  0.00              
ATOM   2927  C   TYR D 183       9.868 -14.064 -37.706  1.00  0.00              
ATOM   2928  O   TYR D 183       8.822 -14.674 -37.926  1.00  0.00              
ATOM   2929  CB  TYR D 183       9.453 -11.664 -37.252  1.00  0.00              
ATOM   2930  CG  TYR D 183       9.683 -10.211 -37.591  1.00  0.00              
ATOM   2931  CD1 TYR D 183       8.892  -9.560 -38.537  1.00  0.00              
ATOM   2932  CD2 TYR D 183      10.698  -9.485 -36.967  1.00  0.00              
ATOM   2933  CE1 TYR D 183       9.100  -8.229 -38.848  1.00  0.00              
ATOM   2934  CE2 TYR D 183      10.922  -8.146 -37.279  1.00  0.00              
ATOM   2935  CZ  TYR D 183      10.117  -7.526 -38.222  1.00  0.00              
ATOM   2936  OH  TYR D 183      10.340  -6.214 -38.550  1.00  0.00              
ATOM   2937  H   TYR D 183       8.401 -12.861 -39.592  1.00  0.00              
ATOM   2938  HA  TYR D 183      11.124 -12.477 -38.397  1.00  0.00              
ATOM   2939 1HB  TYR D 183       8.380 -11.855 -37.214  1.00  0.00              
ATOM   2940 2HB  TYR D 183       9.896 -11.878 -36.280  1.00  0.00              
ATOM   2941  HD1 TYR D 183       8.099 -10.119 -39.034  1.00  0.00              
ATOM   2942  HD2 TYR D 183      11.321  -9.983 -36.225  1.00  0.00              
ATOM   2943  HE1 TYR D 183       8.475  -7.732 -39.589  1.00  0.00              
ATOM   2944  HE2 TYR D 183      11.723  -7.597 -36.785  1.00  0.00              
ATOM   2945  HH  TYR D 183       9.727  -5.883 -39.212  1.00  0.00              
ATOM   2946  N   GLU D 184      10.877 -14.574 -37.001  1.00  0.00              
ATOM   2947  CA  GLU D 184      10.795 -15.907 -36.407  1.00  0.00              
ATOM   2948  C   GLU D 184       9.711 -15.760 -35.315  1.00  0.00              
ATOM   2949  O   GLU D 184       9.785 -14.879 -34.457  1.00  0.00              
ATOM   2950  CB  GLU D 184      12.135 -16.369 -35.831  1.00  0.00              
ATOM   2951  CG  GLU D 184      12.185 -17.844 -35.461  1.00  0.00              
ATOM   2952  CD  GLU D 184      11.555 -18.092 -34.120  1.00  0.00              
ATOM   2953  OE1 GLU D 184      11.926 -17.432 -33.179  1.00  0.00              
ATOM   2954  OE2 GLU D 184      10.624 -18.860 -34.056  1.00  0.00              
ATOM   2955  H   GLU D 184      11.718 -14.029 -36.873  1.00  0.00              
ATOM   2956  HA  GLU D 184      10.491 -16.631 -37.163  1.00  0.00              
ATOM   2957 1HB  GLU D 184      12.895 -16.158 -36.585  1.00  0.00              
ATOM   2958 2HB  GLU D 184      12.327 -15.765 -34.944  1.00  0.00              
ATOM   2959 1HG  GLU D 184      11.724 -18.494 -36.204  1.00  0.00              
ATOM   2960 2HG  GLU D 184      13.252 -18.058 -35.406  1.00  0.00              
ATOM   2961  N   ALA D 185       8.706 -16.623 -35.375  1.00  0.00              
ATOM   2962  CA  ALA D 185       7.545 -16.579 -34.494  1.00  0.00              
ATOM   2963  C   ALA D 185       7.751 -16.581 -32.990  1.00  0.00              
ATOM   2964  O   ALA D 185       7.064 -15.852 -32.277  1.00  0.00              
ATOM   2965  CB  ALA D 185       6.582 -17.714 -34.871  1.00  0.00              
ATOM   2966  H   ALA D 185       8.764 -17.347 -36.078  1.00  0.00              
ATOM   2967  HA  ALA D 185       7.017 -15.639 -34.657  1.00  0.00              
ATOM   2968 1HB  ALA D 185       5.712 -17.686 -34.215  1.00  0.00              
ATOM   2969 2HB  ALA D 185       6.261 -17.592 -35.906  1.00  0.00              
ATOM   2970 3HB  ALA D 185       7.088 -18.673 -34.758  1.00  0.00              
ATOM   2971  N   ASP D 186       8.674 -17.393 -32.495  1.00  0.00              
ATOM   2972  CA  ASP D 186       8.848 -17.465 -31.048  1.00  0.00              
ATOM   2973  C   ASP D 186       9.695 -16.379 -30.421  1.00  0.00              
ATOM   2974  O   ASP D 186       9.389 -15.943 -29.299  1.00  0.00              
ATOM   2975  CB  ASP D 186       9.446 -18.825 -30.679  1.00  0.00              
ATOM   2976  CG  ASP D 186       8.537 -20.012 -30.971  1.00  0.00              
ATOM   2977  OD1 ASP D 186       7.412 -19.996 -30.531  1.00  0.00              
ATOM   2978  OD2 ASP D 186       8.917 -20.846 -31.757  1.00  0.00              
ATOM   2979  H   ASP D 186       9.259 -17.963 -33.090  1.00  0.00              
ATOM   2980  HA  ASP D 186       7.882 -17.350 -30.554  1.00  0.00              
ATOM   2981 1HB  ASP D 186      10.427 -19.002 -31.120  1.00  0.00              
ATOM   2982 2HB  ASP D 186       9.548 -18.703 -29.600  1.00  0.00              
ATOM   2983  N   HIS D 187      10.737 -15.916 -31.115  1.00  0.00              
ATOM   2984  CA  HIS D 187      11.599 -14.881 -30.539  1.00  0.00              
ATOM   2985  C   HIS D 187      11.567 -13.570 -31.299  1.00  0.00              
ATOM   2986  O   HIS D 187      12.243 -12.609 -30.922  1.00  0.00              
ATOM   2987  CB  HIS D 187      13.045 -15.380 -30.461  1.00  0.00              
ATOM   2988  CG  HIS D 187      13.217 -16.593 -29.599  1.00  0.00              
ATOM   2989  ND1 HIS D 187      13.053 -16.561 -28.230  1.00  0.00              
ATOM   2990  CD2 HIS D 187      13.539 -17.870 -29.911  1.00  0.00              
ATOM   2991  CE1 HIS D 187      13.267 -17.769 -27.737  1.00  0.00              
ATOM   2992  NE2 HIS D 187      13.563 -18.580 -28.736  1.00  0.00              
ATOM   2993  H   HIS D 187      10.943 -16.270 -32.038  1.00  0.00              
ATOM   2994  HA  HIS D 187      11.255 -14.635 -29.535  1.00  0.00              
ATOM   2995 1HB  HIS D 187      13.404 -15.651 -31.454  1.00  0.00              
ATOM   2996 2HB  HIS D 187      13.687 -14.606 -30.042  1.00  0.00              
ATOM   2997  HD2 HIS D 187      13.760 -18.369 -30.855  1.00  0.00              
ATOM   2998  HE1 HIS D 187      13.184 -17.954 -26.666  1.00  0.00              
ATOM   2999  HE2 HIS D 187      13.775 -19.565 -28.658  1.00  0.00              
ATOM   3000  N   MET D 188      10.784 -13.525 -32.368  1.00  0.00              
ATOM   3001  CA  MET D 188      10.623 -12.284 -33.136  1.00  0.00              
ATOM   3002  C   MET D 188      11.907 -11.711 -33.743  1.00  0.00              
ATOM   3003  O   MET D 188      12.044 -10.498 -33.904  1.00  0.00              
ATOM   3004  CB  MET D 188       9.978 -11.202 -32.267  1.00  0.00              
ATOM   3005  CG  MET D 188       8.654 -11.589 -31.637  1.00  0.00              
ATOM   3006  SD  MET D 188       7.454 -12.243 -32.834  1.00  0.00              
ATOM   3007  CE  MET D 188       7.663 -11.106 -34.202  1.00  0.00              
ATOM   3008  H   MET D 188      10.288 -14.354 -32.663  1.00  0.00              
ATOM   3009  HA  MET D 188       9.984 -12.462 -34.001  1.00  0.00              
ATOM   3010 1HB  MET D 188      10.691 -10.959 -31.481  1.00  0.00              
ATOM   3011 2HB  MET D 188       9.828 -10.329 -32.904  1.00  0.00              
ATOM   3012 1HG  MET D 188       8.847 -12.349 -30.881  1.00  0.00              
ATOM   3013 2HG  MET D 188       8.232 -10.702 -31.163  1.00  0.00              
ATOM   3014 1HE  MET D 188       6.988 -11.384 -35.012  1.00  0.00              
ATOM   3015 2HE  MET D 188       7.434 -10.092 -33.870  1.00  0.00              
ATOM   3016 3HE  MET D 188       8.693 -11.148 -34.557  1.00  0.00              
ATOM   3017  N   ALA D 189      12.852 -12.575 -34.078  1.00  0.00              
ATOM   3018  CA  ALA D 189      14.056 -12.120 -34.754  1.00  0.00              
ATOM   3019  C   ALA D 189      13.700 -11.887 -36.225  1.00  0.00              
ATOM   3020  O   ALA D 189      12.990 -12.687 -36.836  1.00  0.00              
ATOM   3021  CB  ALA D 189      15.141 -13.157 -34.637  1.00  0.00              
ATOM   3022  H   ALA D 189      12.748 -13.558 -33.869  1.00  0.00              
ATOM   3023  HA  ALA D 189      14.375 -11.180 -34.304  1.00  0.00              
ATOM   3024 1HB  ALA D 189      16.038 -12.804 -35.148  1.00  0.00              
ATOM   3025 2HB  ALA D 189      15.369 -13.331 -33.585  1.00  0.00              
ATOM   3026 3HB  ALA D 189      14.807 -14.087 -35.095  1.00  0.00              
ATOM   3027  N   GLN D 190      14.190 -10.794 -36.793  1.00  0.00              
ATOM   3028  CA  GLN D 190      13.904 -10.481 -38.185  1.00  0.00              
ATOM   3029  C   GLN D 190      14.624 -11.439 -39.123  1.00  0.00              
ATOM   3030  O   GLN D 190      15.833 -11.630 -39.020  1.00  0.00              
ATOM   3031  CB  GLN D 190      14.310  -9.040 -38.505  1.00  0.00              
ATOM   3032  CG  GLN D 190      13.958  -8.591 -39.913  1.00  0.00              
ATOM   3033  CD  GLN D 190      14.250  -7.121 -40.141  1.00  0.00              
ATOM   3034  OE1 GLN D 190      14.701  -6.414 -39.235  1.00  0.00              
ATOM   3035  NE2 GLN D 190      13.991  -6.649 -41.356  1.00  0.00              
ATOM   3036  H   GLN D 190      14.772 -10.167 -36.257  1.00  0.00              
ATOM   3037  HA  GLN D 190      12.837 -10.604 -38.374  1.00  0.00              
ATOM   3038 1HB  GLN D 190      13.806  -8.402 -37.778  1.00  0.00              
ATOM   3039 2HB  GLN D 190      15.388  -8.977 -38.356  1.00  0.00              
ATOM   3040 1HG  GLN D 190      14.274  -9.137 -40.801  1.00  0.00              
ATOM   3041 2HG  GLN D 190      12.884  -8.713 -39.776  1.00  0.00              
ATOM   3042 1HE2 GLN D 190      14.162  -5.686 -41.566  1.00  0.00              
ATOM   3043 2HE2 GLN D 190      13.624  -7.256 -42.061  1.00  0.00              
ATOM   3044  N   LEU D 191      13.872 -12.052 -40.029  1.00  0.00              
ATOM   3045  CA  LEU D 191      14.439 -13.025 -40.948  1.00  0.00              
ATOM   3046  C   LEU D 191      14.547 -12.342 -42.312  1.00  0.00              
ATOM   3047  O   LEU D 191      15.421 -11.498 -42.497  1.00  0.00              
ATOM   3048  CB  LEU D 191      13.557 -14.273 -41.000  1.00  0.00              
ATOM   3049  CG  LEU D 191      13.418 -14.963 -39.637  1.00  0.00              
ATOM   3050  CD1 LEU D 191      12.485 -16.169 -39.751  1.00  0.00              
ATOM   3051  CD2 LEU D 191      14.792 -15.392 -39.129  1.00  0.00              
ATOM   3052  H   LEU D 191      12.886 -11.841 -40.084  1.00  0.00              
ATOM   3053  HA  LEU D 191      15.436 -13.307 -40.611  1.00  0.00              
ATOM   3054 1HB  LEU D 191      12.617 -13.812 -41.300  1.00  0.00              
ATOM   3055 2HB  LEU D 191      13.884 -14.966 -41.775  1.00  0.00              
ATOM   3056  HG  LEU D 191      13.024 -14.224 -38.939  1.00  0.00              
ATOM   3057 1HD1 LEU D 191      12.394 -16.651 -38.777  1.00  0.00              
ATOM   3058 2HD1 LEU D 191      11.501 -15.838 -40.085  1.00  0.00              
ATOM   3059 3HD1 LEU D 191      12.893 -16.878 -40.469  1.00  0.00              
ATOM   3060 1HD2 LEU D 191      14.684 -15.881 -38.160  1.00  0.00              
ATOM   3061 2HD2 LEU D 191      15.242 -16.086 -39.838  1.00  0.00              
ATOM   3062 3HD2 LEU D 191      15.430 -14.515 -39.023  1.00  0.00              
ATOM   3063  N   GLN D 192      13.685 -12.662 -43.264  1.00  0.00              
ATOM   3064  CA  GLN D 192      13.803 -11.998 -44.562  1.00  0.00              
ATOM   3065  C   GLN D 192      12.519 -11.372 -45.112  1.00  0.00              
ATOM   3066  O   GLN D 192      11.425 -11.650 -44.630  1.00  0.00              
ATOM   3067  CB  GLN D 192      14.339 -12.997 -45.591  1.00  0.00              
ATOM   3068  CG  GLN D 192      15.727 -13.529 -45.277  1.00  0.00              
ATOM   3069  CD  GLN D 192      16.791 -12.451 -45.354  1.00  0.00              
ATOM   3070  OE1 GLN D 192      16.691 -11.516 -46.152  1.00  0.00              
ATOM   3071  NE2 GLN D 192      17.819 -12.577 -44.523  1.00  0.00              
ATOM   3072  H   GLN D 192      12.953 -13.345 -43.125  1.00  0.00              
ATOM   3073  HA  GLN D 192      14.484 -11.151 -44.478  1.00  0.00              
ATOM   3074 1HB  GLN D 192      13.627 -13.822 -45.628  1.00  0.00              
ATOM   3075 2HB  GLN D 192      14.350 -12.483 -46.552  1.00  0.00              
ATOM   3076 1HG  GLN D 192      15.938 -14.148 -44.405  1.00  0.00              
ATOM   3077 2HG  GLN D 192      15.789 -14.141 -46.179  1.00  0.00              
ATOM   3078 1HE2 GLN D 192      18.554 -11.896 -44.528  1.00  0.00              
ATOM   3079 2HE2 GLN D 192      17.862 -13.352 -43.892  1.00  0.00              
ATOM   3080  N   ARG D 193      12.678 -10.494 -46.098  1.00  0.00              
ATOM   3081  CA  ARG D 193      11.548  -9.874 -46.782  1.00  0.00              
ATOM   3082  C   ARG D 193      11.012 -10.928 -47.741  1.00  0.00              
ATOM   3083  O   ARG D 193      11.772 -11.561 -48.460  1.00  0.00              
ATOM   3084  CB  ARG D 193      11.890  -8.564 -47.476  1.00  0.00              
ATOM   3085  CG  ARG D 193      10.707  -7.841 -48.097  1.00  0.00              
ATOM   3086  CD  ARG D 193      11.057  -6.566 -48.776  1.00  0.00              
ATOM   3087  NE  ARG D 193      11.560  -5.530 -47.890  1.00  0.00              
ATOM   3088  CZ  ARG D 193      10.785  -4.710 -47.153  1.00  0.00              
ATOM   3089  NH1 ARG D 193       9.474  -4.776 -47.220  1.00  0.00              
ATOM   3090  NH2 ARG D 193      11.378  -3.820 -46.377  1.00  0.00              
ATOM   3091  H   ARG D 193      13.618 -10.250 -46.379  1.00  0.00              
ATOM   3092  HA  ARG D 193      10.779  -9.607 -46.057  1.00  0.00              
ATOM   3093 1HB  ARG D 193      12.354  -7.921 -46.729  1.00  0.00              
ATOM   3094 2HB  ARG D 193      12.617  -8.798 -48.254  1.00  0.00              
ATOM   3095 1HG  ARG D 193      10.246  -8.498 -48.835  1.00  0.00              
ATOM   3096 2HG  ARG D 193       9.986  -7.616 -47.311  1.00  0.00              
ATOM   3097 1HD  ARG D 193      11.828  -6.762 -49.520  1.00  0.00              
ATOM   3098 2HD  ARG D 193      10.168  -6.172 -49.268  1.00  0.00              
ATOM   3099  HE  ARG D 193      12.514  -5.263 -47.686  1.00  0.00              
ATOM   3100 1HH1 ARG D 193       9.035  -5.450 -47.832  1.00  0.00              
ATOM   3101 2HH1 ARG D 193       8.911  -4.153 -46.660  1.00  0.00              
ATOM   3102 1HH2 ARG D 193      12.387  -3.771 -46.350  1.00  0.00              
ATOM   3103 2HH2 ARG D 193      10.821  -3.194 -45.815  1.00  0.00              
ATOM   3104  N   VAL D 194       9.703 -11.129 -47.737  1.00  0.00              
ATOM   3105  CA  VAL D 194       9.101 -12.125 -48.604  1.00  0.00              
ATOM   3106  C   VAL D 194       7.991 -11.423 -49.359  1.00  0.00              
ATOM   3107  O   VAL D 194       7.623 -10.288 -49.026  1.00  0.00              
ATOM   3108  CB  VAL D 194       8.488 -13.307 -47.796  1.00  0.00              
ATOM   3109  CG1 VAL D 194       9.558 -13.988 -46.983  1.00  0.00              
ATOM   3110  CG2 VAL D 194       7.384 -12.816 -46.902  1.00  0.00              
ATOM   3111  H   VAL D 194       9.111 -10.587 -47.125  1.00  0.00              
ATOM   3112  HA  VAL D 194       9.818 -12.501 -49.335  1.00  0.00              
ATOM   3113  HB  VAL D 194       8.040 -14.019 -48.491  1.00  0.00              
ATOM   3114 1HG1 VAL D 194       9.118 -14.813 -46.422  1.00  0.00              
ATOM   3115 2HG1 VAL D 194      10.330 -14.373 -47.648  1.00  0.00              
ATOM   3116 3HG1 VAL D 194       9.997 -13.272 -46.289  1.00  0.00              
ATOM   3117 1HG2 VAL D 194       6.967 -13.654 -46.345  1.00  0.00              
ATOM   3118 2HG2 VAL D 194       7.783 -12.079 -46.206  1.00  0.00              
ATOM   3119 3HG2 VAL D 194       6.602 -12.358 -47.508  1.00  0.00              
ATOM   3120  N   HIS D 195       7.463 -12.080 -50.383  1.00  0.00              
ATOM   3121  CA  HIS D 195       6.356 -11.504 -51.119  1.00  0.00              
ATOM   3122  C   HIS D 195       5.219 -12.515 -51.129  1.00  0.00              
ATOM   3123  O   HIS D 195       5.417 -13.673 -51.491  1.00  0.00              
ATOM   3124  CB  HIS D 195       6.751 -11.144 -52.559  1.00  0.00              
ATOM   3125  CG  HIS D 195       5.719 -10.311 -53.259  1.00  0.00              
ATOM   3126  ND1 HIS D 195       5.684  -8.937 -53.160  1.00  0.00              
ATOM   3127  CD2 HIS D 195       4.626 -10.663 -53.978  1.00  0.00              
ATOM   3128  CE1 HIS D 195       4.611  -8.479 -53.784  1.00  0.00              
ATOM   3129  NE2 HIS D 195       3.953  -9.508 -54.289  1.00  0.00              
ATOM   3130  H   HIS D 195       7.822 -12.983 -50.662  1.00  0.00              
ATOM   3131  HA  HIS D 195       6.010 -10.602 -50.614  1.00  0.00              
ATOM   3132 1HB  HIS D 195       7.678 -10.569 -52.562  1.00  0.00              
ATOM   3133 2HB  HIS D 195       6.884 -12.049 -53.150  1.00  0.00              
ATOM   3134  HD1 HIS D 195       6.391  -8.355 -52.758  1.00  0.00              
ATOM   3135  HD2 HIS D 195       4.237 -11.626 -54.310  1.00  0.00              
ATOM   3136  HE1 HIS D 195       4.401  -7.410 -53.816  1.00  0.00              
ATOM   3137  N   GLY D 196       4.037 -12.073 -50.721  1.00  0.00              
ATOM   3138  CA  GLY D 196       2.898 -12.962 -50.663  1.00  0.00              
ATOM   3139  C   GLY D 196       2.045 -12.883 -51.914  1.00  0.00              
ATOM   3140  O   GLY D 196       1.888 -11.812 -52.496  1.00  0.00              
ATOM   3141  H   GLY D 196       3.922 -11.108 -50.448  1.00  0.00              
ATOM   3142 1HA  GLY D 196       3.251 -13.987 -50.549  1.00  0.00              
ATOM   3143 2HA  GLY D 196       2.281 -12.694 -49.806  1.00  0.00              
ATOM   3144  N   PHE D 197       1.501 -14.028 -52.323  1.00  0.00              
ATOM   3145  CA  PHE D 197       0.617 -14.108 -53.478  1.00  0.00              
ATOM   3146  C   PHE D 197      -0.654 -14.831 -53.063  1.00  0.00              
ATOM   3147  O   PHE D 197      -0.736 -16.064 -53.126  1.00  0.00              
ATOM   3148  CB  PHE D 197       1.248 -14.895 -54.631  1.00  0.00              
ATOM   3149  CG  PHE D 197       2.505 -14.293 -55.180  1.00  0.00              
ATOM   3150  CD1 PHE D 197       3.746 -14.705 -54.721  1.00  0.00              
ATOM   3151  CD2 PHE D 197       2.447 -13.363 -56.212  1.00  0.00              
ATOM   3152  CE1 PHE D 197       4.912 -14.214 -55.287  1.00  0.00              
ATOM   3153  CE2 PHE D 197       3.600 -12.864 -56.782  1.00  0.00              
ATOM   3154  CZ  PHE D 197       4.837 -13.285 -56.330  1.00  0.00              
ATOM   3155  H   PHE D 197       1.716 -14.871 -51.808  1.00  0.00              
ATOM   3156  HA  PHE D 197       0.346 -13.104 -53.807  1.00  0.00              
ATOM   3157 1HB  PHE D 197       1.509 -15.899 -54.301  1.00  0.00              
ATOM   3158 2HB  PHE D 197       0.551 -14.959 -55.466  1.00  0.00              
ATOM   3159  HD1 PHE D 197       3.798 -15.428 -53.906  1.00  0.00              
ATOM   3160  HD2 PHE D 197       1.473 -13.028 -56.570  1.00  0.00              
ATOM   3161  HE1 PHE D 197       5.881 -14.553 -54.918  1.00  0.00              
ATOM   3162  HE2 PHE D 197       3.536 -12.136 -57.591  1.00  0.00              
ATOM   3163  HZ  PHE D 197       5.749 -12.897 -56.781  1.00  0.00              
ATOM   3164  N   LEU D 198      -1.650 -14.061 -52.655  1.00  0.00              
ATOM   3165  CA  LEU D 198      -2.938 -14.614 -52.276  1.00  0.00              
ATOM   3166  C   LEU D 198      -3.761 -14.917 -53.522  1.00  0.00              
ATOM   3167  O   LEU D 198      -4.048 -14.004 -54.305  1.00  0.00              
ATOM   3168  CB  LEU D 198      -3.713 -13.599 -51.429  1.00  0.00              
ATOM   3169  CG  LEU D 198      -4.760 -14.082 -50.417  1.00  0.00              
ATOM   3170  CD1 LEU D 198      -6.097 -13.495 -50.774  1.00  0.00              
ATOM   3171  CD2 LEU D 198      -4.834 -15.568 -50.370  1.00  0.00              
ATOM   3172  H   LEU D 198      -1.509 -13.062 -52.605  1.00  0.00              
ATOM   3173  HA  LEU D 198      -2.790 -15.558 -51.752  1.00  0.00              
ATOM   3174 1HB  LEU D 198      -2.885 -13.159 -50.876  1.00  0.00              
ATOM   3175 2HB  LEU D 198      -4.185 -12.835 -52.045  1.00  0.00              
ATOM   3176  HG  LEU D 198      -4.434 -13.751 -49.431  1.00  0.00              
ATOM   3177 1HD1 LEU D 198      -6.847 -13.835 -50.059  1.00  0.00              
ATOM   3178 2HD1 LEU D 198      -6.037 -12.407 -50.745  1.00  0.00              
ATOM   3179 3HD1 LEU D 198      -6.380 -13.815 -51.776  1.00  0.00              
ATOM   3180 1HD2 LEU D 198      -5.586 -15.872 -49.642  1.00  0.00              
ATOM   3181 2HD2 LEU D 198      -5.106 -15.950 -51.354  1.00  0.00              
ATOM   3182 3HD2 LEU D 198      -3.865 -15.972 -50.079  1.00  0.00              
ATOM   3183  N   MET D 199      -4.137 -16.185 -53.692  1.00  0.00              
ATOM   3184  CA  MET D 199      -4.899 -16.630 -54.850  1.00  0.00              
ATOM   3185  C   MET D 199      -6.258 -17.101 -54.299  1.00  0.00              
ATOM   3186  O   MET D 199      -6.418 -17.198 -53.080  1.00  0.00              
ATOM   3187  CB  MET D 199      -4.094 -17.696 -55.606  1.00  0.00              
ATOM   3188  CG  MET D 199      -2.851 -17.038 -56.270  1.00  0.00              
ATOM   3189  SD  MET D 199      -1.737 -18.171 -56.987  1.00  0.00              
ATOM   3190  CE  MET D 199      -0.970 -18.856 -55.520  1.00  0.00              
ATOM   3191  H   MET D 199      -3.878 -16.859 -52.985  1.00  0.00              
ATOM   3192  HA  MET D 199      -5.048 -15.799 -55.539  1.00  0.00              
ATOM   3193 1HB  MET D 199      -3.810 -18.455 -54.877  1.00  0.00              
ATOM   3194 2HB  MET D 199      -4.764 -18.135 -56.346  1.00  0.00              
ATOM   3195 1HG  MET D 199      -3.201 -16.360 -57.048  1.00  0.00              
ATOM   3196 2HG  MET D 199      -2.319 -16.470 -55.507  1.00  0.00              
ATOM   3197 1HE  MET D 199      -0.229 -19.601 -55.811  1.00  0.00              
ATOM   3198 2HE  MET D 199      -0.482 -18.058 -54.958  1.00  0.00              
ATOM   3199 3HE  MET D 199      -1.733 -19.325 -54.898  1.00  0.00              
ATOM   3200  N   ASN D 200      -7.239 -17.369 -55.158  1.00  0.00              
ATOM   3201  CA  ASN D 200      -8.571 -17.682 -54.631  1.00  0.00              
ATOM   3202  C   ASN D 200      -8.771 -19.004 -53.878  1.00  0.00              
ATOM   3203  O   ASN D 200      -9.870 -19.285 -53.362  1.00  0.00              
ATOM   3204  CB  ASN D 200      -9.627 -17.525 -55.738  1.00  0.00              
ATOM   3205  CG  ASN D 200      -9.475 -18.533 -56.835  1.00  0.00              
ATOM   3206  OD1 ASN D 200      -8.613 -19.404 -56.764  1.00  0.00              
ATOM   3207  ND2 ASN D 200     -10.320 -18.437 -57.854  1.00  0.00              
ATOM   3208  H   ASN D 200      -7.093 -17.364 -56.157  1.00  0.00              
ATOM   3209  HA  ASN D 200      -8.850 -16.949 -53.872  1.00  0.00              
ATOM   3210 1HB  ASN D 200     -10.682 -17.406 -55.490  1.00  0.00              
ATOM   3211 2HB  ASN D 200      -9.224 -16.571 -56.075  1.00  0.00              
ATOM   3212 1HD2 ASN D 200     -10.262 -19.087 -58.614  1.00  0.00              
ATOM   3213 2HD2 ASN D 200     -11.014 -17.718 -57.864  1.00  0.00              
ATOM   3214  N   ASP D 201      -7.718 -19.797 -53.778  1.00  0.00              
ATOM   3215  CA  ASP D 201      -7.845 -21.000 -52.990  1.00  0.00              
ATOM   3216  C   ASP D 201      -6.625 -21.326 -52.144  1.00  0.00              
ATOM   3217  O   ASP D 201      -6.644 -22.299 -51.416  1.00  0.00              
ATOM   3218  CB  ASP D 201      -8.241 -22.187 -53.891  1.00  0.00              
ATOM   3219  CG  ASP D 201      -7.211 -22.503 -54.965  1.00  0.00              
ATOM   3220  OD1 ASP D 201      -6.134 -21.867 -55.010  1.00  0.00              
ATOM   3221  OD2 ASP D 201      -7.512 -23.398 -55.782  1.00  0.00              
ATOM   3222  H   ASP D 201      -6.837 -19.594 -54.229  1.00  0.00              
ATOM   3223  HA  ASP D 201      -8.654 -20.885 -52.268  1.00  0.00              
ATOM   3224 1HB  ASP D 201      -8.487 -23.092 -53.335  1.00  0.00              
ATOM   3225 2HB  ASP D 201      -9.143 -21.785 -54.353  1.00  0.00              
ATOM   3226  N   CYS D 202      -5.592 -20.484 -52.200  1.00  0.00              
ATOM   3227  CA  CYS D 202      -4.365 -20.702 -51.427  1.00  0.00              
ATOM   3228  C   CYS D 202      -3.508 -19.438 -51.383  1.00  0.00              
ATOM   3229  O   CYS D 202      -3.613 -18.569 -52.254  1.00  0.00              
ATOM   3230  CB  CYS D 202      -3.656 -21.803 -52.219  1.00  0.00              
ATOM   3231  SG  CYS D 202      -3.226 -21.347 -53.915  1.00  0.00              
ATOM   3232  H   CYS D 202      -5.660 -19.670 -52.796  1.00  0.00              
ATOM   3233  HA  CYS D 202      -4.548 -21.063 -50.416  1.00  0.00              
ATOM   3234 1HB  CYS D 202      -2.719 -22.074 -51.731  1.00  0.00              
ATOM   3235 2HB  CYS D 202      -4.295 -22.682 -52.294  1.00  0.00              
ATOM   3236  HG  CYS D 202      -3.095 -22.592 -54.363  1.00  0.00              
ATOM   3237  N   LEU D 203      -2.663 -19.351 -50.358  1.00  0.00              
ATOM   3238  CA  LEU D 203      -1.714 -18.259 -50.204  1.00  0.00              
ATOM   3239  C   LEU D 203      -0.326 -18.810 -50.470  1.00  0.00              
ATOM   3240  O   LEU D 203       0.158 -19.684 -49.742  1.00  0.00              
ATOM   3241  CB  LEU D 203      -1.763 -17.694 -48.783  1.00  0.00              
ATOM   3242  CG  LEU D 203      -0.718 -16.628 -48.457  1.00  0.00              
ATOM   3243  CD1 LEU D 203      -0.927 -15.403 -49.357  1.00  0.00              
ATOM   3244  CD2 LEU D 203      -0.829 -16.236 -46.985  1.00  0.00              
ATOM   3245  H   LEU D 203      -2.691 -20.081 -49.661  1.00  0.00              
ATOM   3246  HA  LEU D 203      -1.927 -17.484 -50.938  1.00  0.00              
ATOM   3247 1HB  LEU D 203      -2.755 -17.247 -48.804  1.00  0.00              
ATOM   3248 2HB  LEU D 203      -1.737 -18.485 -48.033  1.00  0.00              
ATOM   3249  HG  LEU D 203       0.264 -17.078 -48.608  1.00  0.00              
ATOM   3250 1HD1 LEU D 203      -0.180 -14.646 -49.122  1.00  0.00              
ATOM   3251 2HD1 LEU D 203      -0.827 -15.698 -50.402  1.00  0.00              
ATOM   3252 3HD1 LEU D 203      -1.923 -14.995 -49.188  1.00  0.00              
ATOM   3253 1HD2 LEU D 203      -0.083 -15.476 -46.754  1.00  0.00              
ATOM   3254 2HD2 LEU D 203      -1.825 -15.839 -46.789  1.00  0.00              
ATOM   3255 3HD2 LEU D 203      -0.658 -17.113 -46.361  1.00  0.00              
ATOM   3256  N   LEU D 204       0.310 -18.313 -51.525  1.00  0.00              
ATOM   3257  CA  LEU D 204       1.663 -18.722 -51.854  1.00  0.00              
ATOM   3258  C   LEU D 204       2.613 -17.647 -51.360  1.00  0.00              
ATOM   3259  O   LEU D 204       2.511 -16.482 -51.767  1.00  0.00              
ATOM   3260  CB  LEU D 204       1.826 -18.896 -53.372  1.00  0.00              
ATOM   3261  CG  LEU D 204       3.215 -19.299 -53.887  1.00  0.00              
ATOM   3262  CD1 LEU D 204       3.567 -20.690 -53.419  1.00  0.00              
ATOM   3263  CD2 LEU D 204       3.236 -19.238 -55.414  1.00  0.00              
ATOM   3264  H   LEU D 204      -0.157 -17.637 -52.112  1.00  0.00              
ATOM   3265  HA  LEU D 204       1.899 -19.653 -51.340  1.00  0.00              
ATOM   3266 1HB  LEU D 204       1.131 -19.718 -53.532  1.00  0.00              
ATOM   3267 2HB  LEU D 204       1.483 -18.018 -53.919  1.00  0.00              
ATOM   3268  HG  LEU D 204       3.925 -18.560 -53.515  1.00  0.00              
ATOM   3269 1HD1 LEU D 204       4.555 -20.961 -53.793  1.00  0.00              
ATOM   3270 2HD1 LEU D 204       3.573 -20.717 -52.329  1.00  0.00              
ATOM   3271 3HD1 LEU D 204       2.830 -21.398 -53.796  1.00  0.00              
ATOM   3272 1HD2 LEU D 204       4.224 -19.524 -55.776  1.00  0.00              
ATOM   3273 2HD2 LEU D 204       2.489 -19.923 -55.816  1.00  0.00              
ATOM   3274 3HD2 LEU D 204       3.010 -18.222 -55.741  1.00  0.00              
ATOM   3275  N   VAL D 205       3.525 -18.039 -50.477  1.00  0.00              
ATOM   3276  CA  VAL D 205       4.492 -17.108 -49.904  1.00  0.00              
ATOM   3277  C   VAL D 205       5.858 -17.406 -50.506  1.00  0.00              
ATOM   3278  O   VAL D 205       6.391 -18.506 -50.347  1.00  0.00              
ATOM   3279  CB  VAL D 205       4.565 -17.210 -48.369  1.00  0.00              
ATOM   3280  CG1 VAL D 205       5.607 -16.246 -47.820  1.00  0.00              
ATOM   3281  CG2 VAL D 205       3.203 -16.930 -47.751  1.00  0.00              
ATOM   3282  H   VAL D 205       3.548 -19.008 -50.195  1.00  0.00              
ATOM   3283  HA  VAL D 205       4.252 -16.077 -50.165  1.00  0.00              
ATOM   3284  HB  VAL D 205       4.834 -18.231 -48.094  1.00  0.00              
ATOM   3285 1HG1 VAL D 205       5.645 -16.331 -46.734  1.00  0.00              
ATOM   3286 2HG1 VAL D 205       6.584 -16.490 -48.238  1.00  0.00              
ATOM   3287 3HG1 VAL D 205       5.338 -15.227 -48.094  1.00  0.00              
ATOM   3288 1HG2 VAL D 205       3.273 -17.007 -46.666  1.00  0.00              
ATOM   3289 2HG2 VAL D 205       2.881 -15.925 -48.024  1.00  0.00              
ATOM   3290 3HG2 VAL D 205       2.480 -17.657 -48.120  1.00  0.00              
ATOM   3291  N   ALA D 206       6.415 -16.427 -51.211  1.00  0.00              
ATOM   3292  CA  ALA D 206       7.713 -16.589 -51.859  1.00  0.00              
ATOM   3293  C   ALA D 206       8.792 -15.925 -51.032  1.00  0.00              
ATOM   3294  O   ALA D 206       8.669 -14.758 -50.668  1.00  0.00              
ATOM   3295  CB  ALA D 206       7.689 -15.977 -53.250  1.00  0.00              
ATOM   3296  H   ALA D 206       5.927 -15.547 -51.301  1.00  0.00              
ATOM   3297  HA  ALA D 206       7.942 -17.653 -51.923  1.00  0.00              
ATOM   3298 1HB  ALA D 206       8.664 -16.106 -53.721  1.00  0.00              
ATOM   3299 2HB  ALA D 206       6.927 -16.471 -53.854  1.00  0.00              
ATOM   3300 3HB  ALA D 206       7.461 -14.914 -53.176  1.00  0.00              
ATOM   3301  N   THR D 207       9.849 -16.678 -50.753  1.00  0.00              
ATOM   3302  CA  THR D 207      10.987 -16.182 -49.990  1.00  0.00              
ATOM   3303  C   THR D 207      12.237 -16.146 -50.860  1.00  0.00              
ATOM   3304  O   THR D 207      12.632 -17.154 -51.438  1.00  0.00              
ATOM   3305  CB  THR D 207      11.260 -17.048 -48.746  1.00  0.00              
ATOM   3306  OG1 THR D 207      10.112 -17.031 -47.888  1.00  0.00              
ATOM   3307  CG2 THR D 207      12.466 -16.522 -47.984  1.00  0.00              
ATOM   3308  H   THR D 207       9.858 -17.631 -51.085  1.00  0.00              
ATOM   3309  HA  THR D 207      10.797 -15.159 -49.667  1.00  0.00              
ATOM   3310  HB  THR D 207      11.451 -18.073 -49.063  1.00  0.00              
ATOM   3311  HG1 THR D 207       9.453 -17.645 -48.222  1.00  0.00              
ATOM   3312 1HG2 THR D 207      12.643 -17.146 -47.109  1.00  0.00              
ATOM   3313 2HG2 THR D 207      13.343 -16.544 -48.630  1.00  0.00              
ATOM   3314 3HG2 THR D 207      12.275 -15.497 -47.666  1.00  0.00              
ATOM   3315  N   TRP D 208      12.859 -14.976 -50.929  1.00  0.00              
ATOM   3316  CA  TRP D 208      14.055 -14.772 -51.740  1.00  0.00              
ATOM   3317  C   TRP D 208      15.219 -14.380 -50.829  1.00  0.00              
ATOM   3318  O   TRP D 208      15.068 -13.516 -49.964  1.00  0.00              
ATOM   3319  CB  TRP D 208      13.817 -13.697 -52.803  1.00  0.00              
ATOM   3320  CG  TRP D 208      12.947 -14.157 -53.933  1.00  0.00              
ATOM   3321  CD1 TRP D 208      11.586 -14.127 -53.980  1.00  0.00              
ATOM   3322  CD2 TRP D 208      13.380 -14.714 -55.181  1.00  0.00              
ATOM   3323  NE1 TRP D 208      11.142 -14.631 -55.177  1.00  0.00              
ATOM   3324  CE2 TRP D 208      12.226 -14.998 -55.933  1.00  0.00              
ATOM   3325  CE3 TRP D 208      14.634 -14.999 -55.735  1.00  0.00              
ATOM   3326  CZ2 TRP D 208      12.284 -15.552 -57.202  1.00  0.00              
ATOM   3327  CZ3 TRP D 208      14.691 -15.554 -57.007  1.00  0.00              
ATOM   3328  CH2 TRP D 208      13.550 -15.822 -57.721  1.00  0.00              
ATOM   3329  H   TRP D 208      12.486 -14.202 -50.399  1.00  0.00              
ATOM   3330  HA  TRP D 208      14.323 -15.700 -52.243  1.00  0.00              
ATOM   3331 1HB  TRP D 208      13.323 -12.832 -52.361  1.00  0.00              
ATOM   3332 2HB  TRP D 208      14.765 -13.388 -53.243  1.00  0.00              
ATOM   3333  HD1 TRP D 208      11.072 -13.728 -53.106  1.00  0.00              
ATOM   3334  HE1 TRP D 208      10.175 -14.719 -55.456  1.00  0.00              
ATOM   3335  HE3 TRP D 208      15.571 -14.805 -55.214  1.00  0.00              
ATOM   3336  HZ2 TRP D 208      11.352 -15.748 -57.733  1.00  0.00              
ATOM   3337  HZ3 TRP D 208      15.674 -15.773 -57.427  1.00  0.00              
ATOM   3338  HH2 TRP D 208      13.640 -16.257 -58.717  1.00  0.00              
ATOM   3339  N   LEU D 209      16.372 -15.022 -51.014  1.00  0.00              
ATOM   3340  CA  LEU D 209      17.577 -14.648 -50.273  1.00  0.00              
ATOM   3341  C   LEU D 209      18.771 -14.340 -51.170  1.00  0.00              
ATOM   3342  O   LEU D 209      19.369 -15.237 -51.776  1.00  0.00              
ATOM   3343  CB  LEU D 209      17.944 -15.765 -49.288  1.00  0.00              
ATOM   3344  CG  LEU D 209      19.246 -15.546 -48.507  1.00  0.00              
ATOM   3345  CD1 LEU D 209      19.130 -14.301 -47.639  1.00  0.00              
ATOM   3346  CD2 LEU D 209      19.541 -16.771 -47.654  1.00  0.00              
ATOM   3347  H   LEU D 209      16.420 -15.782 -51.677  1.00  0.00              
ATOM   3348  HA  LEU D 209      17.393 -13.728 -49.719  1.00  0.00              
ATOM   3349 1HB  LEU D 209      17.089 -15.698 -48.617  1.00  0.00              
ATOM   3350 2HB  LEU D 209      17.949 -16.743 -49.771  1.00  0.00              
ATOM   3351  HG  LEU D 209      20.049 -15.447 -49.237  1.00  0.00              
ATOM   3352 1HD1 LEU D 209      20.059 -14.153 -47.088  1.00  0.00              
ATOM   3353 2HD1 LEU D 209      18.942 -13.433 -48.271  1.00  0.00              
ATOM   3354 3HD1 LEU D 209      18.307 -14.422 -46.935  1.00  0.00              
ATOM   3355 1HD2 LEU D 209      20.466 -16.615 -47.101  1.00  0.00              
ATOM   3356 2HD2 LEU D 209      18.720 -16.934 -46.955  1.00  0.00              
ATOM   3357 3HD2 LEU D 209      19.647 -17.646 -48.298  1.00  0.00              
ATOM   3358  N   PRO D 210      19.136 -13.053 -51.260  1.00  0.00              
ATOM   3359  CA  PRO D 210      20.253 -12.640 -52.108  1.00  0.00              
ATOM   3360  C   PRO D 210      21.546 -13.323 -51.671  1.00  0.00              
ATOM   3361  O   PRO D 210      21.883 -13.328 -50.487  1.00  0.00              
ATOM   3362  CB  PRO D 210      20.315 -11.118 -51.936  1.00  0.00              
ATOM   3363  CG  PRO D 210      18.939 -10.736 -51.511  1.00  0.00              
ATOM   3364  CD  PRO D 210      18.456 -11.873 -50.651  1.00  0.00              
ATOM   3365  HA  PRO D 210      20.116 -12.927 -53.161  1.00  0.00              
ATOM   3366 1HB  PRO D 210      21.060 -10.829 -51.180  1.00  0.00              
ATOM   3367 2HB  PRO D 210      20.596 -10.617 -52.874  1.00  0.00              
ATOM   3368 1HG  PRO D 210      18.945  -9.791 -50.949  1.00  0.00              
ATOM   3369 2HG  PRO D 210      18.280 -10.590 -52.380  1.00  0.00              
ATOM   3370 1HD  PRO D 210      18.742 -11.748 -49.596  1.00  0.00              
ATOM   3371 2HD  PRO D 210      17.362 -11.979 -50.677  1.00  0.00              
ATOM   3372  N   GLN D 211      22.251 -13.917 -52.626  1.00  0.00              
ATOM   3373  CA  GLN D 211      23.570 -14.484 -52.365  1.00  0.00              
ATOM   3374  C   GLN D 211      24.491 -14.087 -53.511  1.00  0.00              
ATOM   3375  O   GLN D 211      24.027 -13.869 -54.634  1.00  0.00              
ATOM   3376  CB  GLN D 211      23.505 -16.008 -52.233  1.00  0.00              
ATOM   3377  CG  GLN D 211      22.684 -16.497 -51.053  1.00  0.00              
ATOM   3378  CD  GLN D 211      22.807 -17.994 -50.842  1.00  0.00              
ATOM   3379  OE1 GLN D 211      23.559 -18.674 -51.545  1.00  0.00              
ATOM   3380  NE2 GLN D 211      22.064 -18.517 -49.873  1.00  0.00              
ATOM   3381  H   GLN D 211      21.864 -13.979 -53.557  1.00  0.00              
ATOM   3382  HA  GLN D 211      23.969 -14.068 -51.440  1.00  0.00              
ATOM   3383 1HB  GLN D 211      23.079 -16.387 -53.162  1.00  0.00              
ATOM   3384 2HB  GLN D 211      24.533 -16.359 -52.136  1.00  0.00              
ATOM   3385 1HG  GLN D 211      22.713 -16.017 -50.075  1.00  0.00              
ATOM   3386 2HG  GLN D 211      21.723 -16.292 -51.526  1.00  0.00              
ATOM   3387 1HE2 GLN D 211      22.103 -19.500 -49.688  1.00  0.00              
ATOM   3388 2HE2 GLN D 211      21.467 -17.929 -49.327  1.00  0.00              
ATOM   3389  N   ARG D 212      25.786 -13.983 -53.218  1.00  0.00              
ATOM   3390  CA  ARG D 212      26.762 -13.489 -54.185  1.00  0.00              
ATOM   3391  C   ARG D 212      26.618 -14.183 -55.538  1.00  0.00              
ATOM   3392  O   ARG D 212      26.428 -13.525 -56.564  1.00  0.00              
ATOM   3393  CB  ARG D 212      28.187 -13.590 -53.659  1.00  0.00              
ATOM   3394  CG  ARG D 212      29.241 -12.938 -54.539  1.00  0.00              
ATOM   3395  CD  ARG D 212      30.630 -13.074 -54.031  1.00  0.00              
ATOM   3396  NE  ARG D 212      31.138 -14.436 -54.021  1.00  0.00              
ATOM   3397  CZ  ARG D 212      32.229 -14.841 -53.343  1.00  0.00              
ATOM   3398  NH1 ARG D 212      32.952 -13.988 -52.650  1.00  0.00              
ATOM   3399  NH2 ARG D 212      32.569 -16.117 -53.411  1.00  0.00              
ATOM   3400  H   ARG D 212      26.100 -14.254 -52.297  1.00  0.00              
ATOM   3401  HA  ARG D 212      26.594 -12.427 -54.369  1.00  0.00              
ATOM   3402 1HB  ARG D 212      28.197 -13.120 -52.676  1.00  0.00              
ATOM   3403 2HB  ARG D 212      28.412 -14.652 -53.555  1.00  0.00              
ATOM   3404 1HG  ARG D 212      29.199 -13.394 -55.528  1.00  0.00              
ATOM   3405 2HG  ARG D 212      29.015 -11.874 -54.619  1.00  0.00              
ATOM   3406 1HD  ARG D 212      31.296 -12.483 -54.661  1.00  0.00              
ATOM   3407 2HD  ARG D 212      30.672 -12.701 -53.008  1.00  0.00              
ATOM   3408  HE  ARG D 212      30.782 -15.259 -54.489  1.00  0.00              
ATOM   3409 1HH1 ARG D 212      32.689 -13.014 -52.624  1.00  0.00              
ATOM   3410 2HH1 ARG D 212      33.766 -14.312 -52.149  1.00  0.00              
ATOM   3411 1HH2 ARG D 212      32.012 -16.756 -53.962  1.00  0.00              
ATOM   3412 2HH2 ARG D 212      33.382 -16.447 -52.914  1.00  0.00              
ATOM   3413  N   ARG D 213      26.692 -15.511 -55.540  1.00  0.00              
ATOM   3414  CA  ARG D 213      26.537 -16.266 -56.781  1.00  0.00              
ATOM   3415  C   ARG D 213      25.625 -17.480 -56.635  1.00  0.00              
ATOM   3416  O   ARG D 213      25.815 -18.500 -57.304  1.00  0.00              
ATOM   3417  CB  ARG D 213      27.885 -16.668 -57.363  1.00  0.00              
ATOM   3418  CG  ARG D 213      28.773 -15.505 -57.779  1.00  0.00              
ATOM   3419  CD  ARG D 213      28.298 -14.771 -58.980  1.00  0.00              
ATOM   3420  NE  ARG D 213      29.213 -13.749 -59.461  1.00  0.00              
ATOM   3421  CZ  ARG D 213      29.230 -12.473 -59.029  1.00  0.00              
ATOM   3422  NH1 ARG D 213      28.363 -12.048 -58.137  1.00  0.00              
ATOM   3423  NH2 ARG D 213      30.128 -11.651 -59.545  1.00  0.00              
ATOM   3424  H   ARG D 213      26.855 -16.010 -54.678  1.00  0.00              
ATOM   3425  HA  ARG D 213      26.064 -15.640 -57.538  1.00  0.00              
ATOM   3426 1HB  ARG D 213      28.397 -17.258 -56.605  1.00  0.00              
ATOM   3427 2HB  ARG D 213      27.682 -17.292 -58.233  1.00  0.00              
ATOM   3428 1HG  ARG D 213      28.827 -14.796 -56.953  1.00  0.00              
ATOM   3429 2HG  ARG D 213      29.771 -15.891 -57.993  1.00  0.00              
ATOM   3430 1HD  ARG D 213      28.147 -15.483 -59.793  1.00  0.00              
ATOM   3431 2HD  ARG D 213      27.355 -14.282 -58.746  1.00  0.00              
ATOM   3432  HE  ARG D 213      29.945 -13.814 -60.157  1.00  0.00              
ATOM   3433 1HH1 ARG D 213      27.671 -12.685 -57.767  1.00  0.00              
ATOM   3434 2HH1 ARG D 213      28.392 -11.089 -57.826  1.00  0.00              
ATOM   3435 1HH2 ARG D 213      30.775 -11.989 -60.243  1.00  0.00              
ATOM   3436 2HH2 ARG D 213      30.161 -10.690 -59.239  1.00  0.00              
ATOM   3437  N   GLY D 214      24.623 -17.356 -55.771  1.00  0.00              
ATOM   3438  CA  GLY D 214      23.755 -18.488 -55.504  1.00  0.00              
ATOM   3439  C   GLY D 214      22.376 -18.092 -55.019  1.00  0.00              
ATOM   3440  O   GLY D 214      21.868 -18.680 -54.067  1.00  0.00              
ATOM   3441  H   GLY D 214      24.452 -16.482 -55.295  1.00  0.00              
ATOM   3442 1HA  GLY D 214      23.633 -19.068 -56.419  1.00  0.00              
ATOM   3443 2HA  GLY D 214      24.211 -19.113 -54.737  1.00  0.00              
ATOM   3444  N   MET D 215      21.769 -17.100 -55.671  1.00  0.00              
ATOM   3445  CA  MET D 215      20.453 -16.580 -55.271  1.00  0.00              
ATOM   3446  C   MET D 215      19.504 -17.713 -54.867  1.00  0.00              
ATOM   3447  O   MET D 215      19.190 -18.600 -55.662  1.00  0.00              
ATOM   3448  CB  MET D 215      19.858 -15.762 -56.424  1.00  0.00              
ATOM   3449  CG  MET D 215      18.485 -15.137 -56.158  1.00  0.00              
ATOM   3450  SD  MET D 215      18.483 -13.812 -54.936  1.00  0.00              
ATOM   3451  CE  MET D 215      19.330 -12.502 -55.855  1.00  0.00              
ATOM   3452  H   MET D 215      22.235 -16.696 -56.470  1.00  0.00              
ATOM   3453  HA  MET D 215      20.557 -15.938 -54.397  1.00  0.00              
ATOM   3454 1HB  MET D 215      20.567 -14.967 -56.647  1.00  0.00              
ATOM   3455 2HB  MET D 215      19.778 -16.432 -57.281  1.00  0.00              
ATOM   3456 1HG  MET D 215      18.108 -14.734 -57.097  1.00  0.00              
ATOM   3457 2HG  MET D 215      17.818 -15.924 -55.805  1.00  0.00              
ATOM   3458 1HE  MET D 215      19.408 -11.611 -55.232  1.00  0.00              
ATOM   3459 2HE  MET D 215      20.329 -12.839 -56.132  1.00  0.00              
ATOM   3460 3HE  MET D 215      18.764 -12.265 -56.756  1.00  0.00              
ATOM   3461  N   TYR D 216      19.047 -17.668 -53.618  1.00  0.00              
ATOM   3462  CA  TYR D 216      18.160 -18.696 -53.083  1.00  0.00              
ATOM   3463  C   TYR D 216      16.680 -18.320 -53.146  1.00  0.00              
ATOM   3464  O   TYR D 216      16.292 -17.187 -52.855  1.00  0.00              
ATOM   3465  CB  TYR D 216      18.530 -19.024 -51.639  1.00  0.00              
ATOM   3466  CG  TYR D 216      17.650 -20.073 -51.001  1.00  0.00              
ATOM   3467  CD1 TYR D 216      17.806 -21.423 -51.306  1.00  0.00              
ATOM   3468  CD2 TYR D 216      16.637 -19.713 -50.106  1.00  0.00              
ATOM   3469  CE1 TYR D 216      16.977 -22.390 -50.740  1.00  0.00              
ATOM   3470  CE2 TYR D 216      15.797 -20.674 -49.530  1.00  0.00              
ATOM   3471  CZ  TYR D 216      15.975 -22.013 -49.853  1.00  0.00              
ATOM   3472  OH  TYR D 216      15.160 -22.976 -49.295  1.00  0.00              
ATOM   3473  H   TYR D 216      19.322 -16.899 -53.024  1.00  0.00              
ATOM   3474  HA  TYR D 216      18.247 -19.606 -53.678  1.00  0.00              
ATOM   3475 1HB  TYR D 216      19.565 -19.371 -51.642  1.00  0.00              
ATOM   3476 2HB  TYR D 216      18.460 -18.096 -51.070  1.00  0.00              
ATOM   3477  HD1 TYR D 216      18.590 -21.717 -52.003  1.00  0.00              
ATOM   3478  HD2 TYR D 216      16.503 -18.661 -49.858  1.00  0.00              
ATOM   3479  HE1 TYR D 216      17.111 -23.443 -50.989  1.00  0.00              
ATOM   3480  HE2 TYR D 216      15.014 -20.369 -48.837  1.00  0.00              
ATOM   3481  HH  TYR D 216      15.373 -23.865 -49.588  1.00  0.00              
ATOM   3482  N   ARG D 217      15.855 -19.290 -53.525  1.00  0.00              
ATOM   3483  CA  ARG D 217      14.420 -19.074 -53.644  1.00  0.00              
ATOM   3484  C   ARG D 217      13.641 -20.279 -53.128  1.00  0.00              
ATOM   3485  O   ARG D 217      13.898 -21.413 -53.525  1.00  0.00              
ATOM   3486  CB  ARG D 217      14.013 -18.709 -55.064  1.00  0.00              
ATOM   3487  CG  ARG D 217      14.208 -19.815 -56.090  1.00  0.00              
ATOM   3488  CD  ARG D 217      13.828 -19.438 -57.475  1.00  0.00              
ATOM   3489  NE  ARG D 217      14.051 -20.479 -58.466  1.00  0.00              
ATOM   3490  CZ  ARG D 217      13.866 -20.326 -59.791  1.00  0.00              
ATOM   3491  NH1 ARG D 217      13.421 -19.193 -60.288  1.00  0.00              
ATOM   3492  NH2 ARG D 217      14.122 -21.355 -60.580  1.00  0.00              
ATOM   3493  H   ARG D 217      16.234 -20.203 -53.734  1.00  0.00              
ATOM   3494  HA  ARG D 217      14.123 -18.224 -53.030  1.00  0.00              
ATOM   3495 1HB  ARG D 217      12.960 -18.430 -55.031  1.00  0.00              
ATOM   3496 2HB  ARG D 217      14.609 -17.843 -55.354  1.00  0.00              
ATOM   3497 1HG  ARG D 217      15.259 -20.101 -56.096  1.00  0.00              
ATOM   3498 2HG  ARG D 217      13.600 -20.671 -55.795  1.00  0.00              
ATOM   3499 1HD  ARG D 217      12.768 -19.188 -57.497  1.00  0.00              
ATOM   3500 2HD  ARG D 217      14.411 -18.568 -57.779  1.00  0.00              
ATOM   3501  HE  ARG D 217      14.362 -21.433 -58.339  1.00  0.00              
ATOM   3502 1HH1 ARG D 217      13.214 -18.421 -59.669  1.00  0.00              
ATOM   3503 2HH1 ARG D 217      13.289 -19.099 -61.284  1.00  0.00              
ATOM   3504 1HH2 ARG D 217      14.447 -22.225 -60.180  1.00  0.00              
ATOM   3505 2HH2 ARG D 217      13.991 -21.268 -61.577  1.00  0.00              
ATOM   3506  N   TYR D 218      12.691 -20.018 -52.235  1.00  0.00              
ATOM   3507  CA  TYR D 218      11.824 -21.052 -51.674  1.00  0.00              
ATOM   3508  C   TYR D 218      10.372 -20.572 -51.700  1.00  0.00              
ATOM   3509  O   TYR D 218      10.072 -19.464 -51.256  1.00  0.00              
ATOM   3510  CB  TYR D 218      12.247 -21.406 -50.247  1.00  0.00              
ATOM   3511  CG  TYR D 218      11.377 -22.457 -49.592  1.00  0.00              
ATOM   3512  CD1 TYR D 218      11.433 -23.782 -50.000  1.00  0.00              
ATOM   3513  CD2 TYR D 218      10.505 -22.121 -48.568  1.00  0.00              
ATOM   3514  CE1 TYR D 218      10.642 -24.746 -49.406  1.00  0.00              
ATOM   3515  CE2 TYR D 218       9.709 -23.076 -47.967  1.00  0.00              
ATOM   3516  CZ  TYR D 218       9.780 -24.389 -48.388  1.00  0.00              
ATOM   3517  OH  TYR D 218       8.990 -25.345 -47.792  1.00  0.00              
ATOM   3518  H   TYR D 218      12.572 -19.060 -51.936  1.00  0.00              
ATOM   3519  HA  TYR D 218      11.883 -21.955 -52.283  1.00  0.00              
ATOM   3520 1HB  TYR D 218      13.276 -21.764 -50.295  1.00  0.00              
ATOM   3521 2HB  TYR D 218      12.208 -20.487 -49.662  1.00  0.00              
ATOM   3522  HD1 TYR D 218      12.117 -24.057 -50.804  1.00  0.00              
ATOM   3523  HD2 TYR D 218      10.452 -21.083 -48.241  1.00  0.00              
ATOM   3524  HE1 TYR D 218      10.697 -25.783 -49.736  1.00  0.00              
ATOM   3525  HE2 TYR D 218       9.029 -22.792 -47.164  1.00  0.00              
ATOM   3526  HH  TYR D 218       8.430 -24.989 -47.098  1.00  0.00              
ATOM   3527  N   ASN D 219       9.482 -21.404 -52.228  1.00  0.00              
ATOM   3528  CA  ASN D 219       8.057 -21.088 -52.329  1.00  0.00              
ATOM   3529  C   ASN D 219       7.288 -22.006 -51.400  1.00  0.00              
ATOM   3530  O   ASN D 219       7.326 -23.227 -51.559  1.00  0.00              
ATOM   3531  CB  ASN D 219       7.564 -21.292 -53.769  1.00  0.00              
ATOM   3532  CG  ASN D 219       8.275 -20.394 -54.748  1.00  0.00              
ATOM   3533  OD1 ASN D 219       8.150 -19.178 -54.677  1.00  0.00              
ATOM   3534  ND2 ASN D 219       9.029 -20.985 -55.667  1.00  0.00              
ATOM   3535  H   ASN D 219       9.815 -22.293 -52.575  1.00  0.00              
ATOM   3536  HA  ASN D 219       7.883 -20.059 -52.009  1.00  0.00              
ATOM   3537 1HB  ASN D 219       7.455 -22.294 -54.185  1.00  0.00              
ATOM   3538 2HB  ASN D 219       6.578 -20.879 -53.557  1.00  0.00              
ATOM   3539 1HD2 ASN D 219       9.522 -20.432 -56.339  1.00  0.00              
ATOM   3540 2HD2 ASN D 219       9.103 -21.981 -55.686  1.00  0.00              
ATOM   3541  N   ALA D 220       6.583 -21.411 -50.443  1.00  0.00              
ATOM   3542  CA  ALA D 220       5.746 -22.160 -49.519  1.00  0.00              
ATOM   3543  C   ALA D 220       4.272 -21.931 -49.810  1.00  0.00              
ATOM   3544  O   ALA D 220       3.780 -20.797 -49.771  1.00  0.00              
ATOM   3545  CB  ALA D 220       6.054 -21.742 -48.085  1.00  0.00              
ATOM   3546  H   ALA D 220       6.633 -20.406 -50.358  1.00  0.00              
ATOM   3547  HA  ALA D 220       5.943 -23.223 -49.651  1.00  0.00              
ATOM   3548 1HB  ALA D 220       5.423 -22.307 -47.399  1.00  0.00              
ATOM   3549 2HB  ALA D 220       7.102 -21.945 -47.864  1.00  0.00              
ATOM   3550 3HB  ALA D 220       5.857 -20.677 -47.965  1.00  0.00              
ATOM   3551  N   LEU D 221       3.572 -23.023 -50.088  1.00  0.00              
ATOM   3552  CA  LEU D 221       2.179 -22.948 -50.489  1.00  0.00              
ATOM   3553  C   LEU D 221       1.329 -23.240 -49.274  1.00  0.00              
ATOM   3554  O   LEU D 221       1.533 -24.245 -48.587  1.00  0.00              
ATOM   3555  CB  LEU D 221       1.869 -23.959 -51.598  1.00  0.00              
ATOM   3556  CG  LEU D 221       0.400 -23.863 -52.019  1.00  0.00              
ATOM   3557  CD1 LEU D 221       0.167 -22.504 -52.672  1.00  0.00              
ATOM   3558  CD2 LEU D 221       0.052 -24.978 -52.983  1.00  0.00              
ATOM   3559  H   LEU D 221       4.017 -23.927 -50.019  1.00  0.00              
ATOM   3560  HA  LEU D 221       1.953 -21.940 -50.836  1.00  0.00              
ATOM   3561 1HB  LEU D 221       2.534 -23.582 -52.374  1.00  0.00              
ATOM   3562 2HB  LEU D 221       2.170 -24.969 -51.321  1.00  0.00              
ATOM   3563  HG  LEU D 221      -0.203 -24.007 -51.123  1.00  0.00              
ATOM   3564 1HD1 LEU D 221      -0.877 -22.421 -52.977  1.00  0.00              
ATOM   3565 2HD1 LEU D 221       0.399 -21.713 -51.959  1.00  0.00              
ATOM   3566 3HD1 LEU D 221       0.809 -22.405 -53.546  1.00  0.00              
ATOM   3567 1HD2 LEU D 221      -0.997 -24.894 -53.270  1.00  0.00              
ATOM   3568 2HD2 LEU D 221       0.679 -24.902 -53.871  1.00  0.00              
ATOM   3569 3HD2 LEU D 221       0.218 -25.941 -52.503  1.00  0.00              
ATOM   3570  N   TYR D 222       0.380 -22.355 -49.005  1.00  0.00              
ATOM   3571  CA  TYR D 222      -0.576 -22.566 -47.930  1.00  0.00              
ATOM   3572  C   TYR D 222      -2.018 -22.608 -48.407  1.00  0.00              
ATOM   3573  O   TYR D 222      -2.671 -21.577 -48.495  1.00  0.00              
ATOM   3574  CB  TYR D 222      -0.429 -21.451 -46.880  1.00  0.00              
ATOM   3575  CG  TYR D 222       0.942 -21.368 -46.258  1.00  0.00              
ATOM   3576  CD1 TYR D 222       1.875 -20.444 -46.702  1.00  0.00              
ATOM   3577  CD2 TYR D 222       1.328 -22.260 -45.257  1.00  0.00              
ATOM   3578  CE1 TYR D 222       3.167 -20.406 -46.166  1.00  0.00              
ATOM   3579  CE2 TYR D 222       2.602 -22.231 -44.720  1.00  0.00              
ATOM   3580  CZ  TYR D 222       3.521 -21.308 -45.174  1.00  0.00              
ATOM   3581  OH  TYR D 222       4.798 -21.290 -44.648  1.00  0.00              
ATOM   3582  H   TYR D 222       0.317 -21.514 -49.560  1.00  0.00              
ATOM   3583  HA  TYR D 222      -0.400 -23.535 -47.463  1.00  0.00              
ATOM   3584 1HB  TYR D 222      -0.660 -20.507 -47.377  1.00  0.00              
ATOM   3585 2HB  TYR D 222      -1.168 -21.642 -46.102  1.00  0.00              
ATOM   3586  HD1 TYR D 222       1.588 -19.739 -47.483  1.00  0.00              
ATOM   3587  HD2 TYR D 222       0.605 -22.992 -44.897  1.00  0.00              
ATOM   3588  HE1 TYR D 222       3.890 -19.674 -46.524  1.00  0.00              
ATOM   3589  HE2 TYR D 222       2.881 -22.940 -43.940  1.00  0.00              
ATOM   3590  HH  TYR D 222       4.937 -21.962 -43.976  1.00  0.00              
ATOM   3591  N   PRO D 223      -2.529 -23.805 -48.734  1.00  0.00              
ATOM   3592  CA  PRO D 223      -3.923 -23.974 -49.169  1.00  0.00              
ATOM   3593  C   PRO D 223      -4.858 -23.404 -48.093  1.00  0.00              
ATOM   3594  O   PRO D 223      -4.639 -23.620 -46.892  1.00  0.00              
ATOM   3595  CB  PRO D 223      -4.092 -25.485 -49.353  1.00  0.00              
ATOM   3596  CG  PRO D 223      -2.711 -25.986 -49.604  1.00  0.00              
ATOM   3597  CD  PRO D 223      -1.814 -25.128 -48.753  1.00  0.00              
ATOM   3598  HA  PRO D 223      -4.149 -23.426 -50.096  1.00  0.00              
ATOM   3599 1HB  PRO D 223      -4.529 -25.954 -48.459  1.00  0.00              
ATOM   3600 2HB  PRO D 223      -4.759 -25.717 -50.197  1.00  0.00              
ATOM   3601 1HG  PRO D 223      -2.617 -27.049 -49.333  1.00  0.00              
ATOM   3602 2HG  PRO D 223      -2.445 -25.902 -50.669  1.00  0.00              
ATOM   3603 1HD  PRO D 223      -1.696 -25.531 -47.735  1.00  0.00              
ATOM   3604 2HD  PRO D 223      -0.804 -25.031 -49.178  1.00  0.00              
ATOM   3605  N   LEU D 224      -5.904 -22.700 -48.516  1.00  0.00              
ATOM   3606  CA  LEU D 224      -6.801 -22.069 -47.565  1.00  0.00              
ATOM   3607  C   LEU D 224      -7.675 -23.023 -46.762  1.00  0.00              
ATOM   3608  O   LEU D 224      -8.287 -22.615 -45.771  1.00  0.00              
ATOM   3609  CB  LEU D 224      -7.669 -21.026 -48.270  1.00  0.00              
ATOM   3610  CG  LEU D 224      -6.880 -19.824 -48.792  1.00  0.00              
ATOM   3611  CD1 LEU D 224      -7.807 -18.922 -49.597  1.00  0.00              
ATOM   3612  CD2 LEU D 224      -6.270 -19.054 -47.628  1.00  0.00              
ATOM   3613  H   LEU D 224      -6.083 -22.599 -49.504  1.00  0.00              
ATOM   3614  HA  LEU D 224      -6.220 -21.546 -46.807  1.00  0.00              
ATOM   3615 1HB  LEU D 224      -8.037 -21.630 -49.097  1.00  0.00              
ATOM   3616 2HB  LEU D 224      -8.507 -20.711 -47.648  1.00  0.00              
ATOM   3617  HG  LEU D 224      -6.059 -20.212 -49.396  1.00  0.00              
ATOM   3618 1HD1 LEU D 224      -7.247 -18.064 -49.970  1.00  0.00              
ATOM   3619 2HD1 LEU D 224      -8.217 -19.481 -50.438  1.00  0.00              
ATOM   3620 3HD1 LEU D 224      -8.621 -18.575 -48.961  1.00  0.00              
ATOM   3621 1HD2 LEU D 224      -5.710 -18.201 -48.012  1.00  0.00              
ATOM   3622 2HD2 LEU D 224      -7.063 -18.701 -46.969  1.00  0.00              
ATOM   3623 3HD2 LEU D 224      -5.598 -19.708 -47.072  1.00  0.00              
ATOM   3624  N   ASP D 225      -7.740 -24.289 -47.161  1.00  0.00              
ATOM   3625  CA  ASP D 225      -8.502 -25.239 -46.367  1.00  0.00              
ATOM   3626  C   ASP D 225      -7.656 -25.841 -45.245  1.00  0.00              
ATOM   3627  O   ASP D 225      -8.147 -26.653 -44.467  1.00  0.00              
ATOM   3628  CB  ASP D 225      -9.099 -26.347 -47.251  1.00  0.00              
ATOM   3629  CG  ASP D 225      -8.048 -27.184 -47.944  1.00  0.00              
ATOM   3630  OD1 ASP D 225      -8.430 -28.151 -48.632  1.00  0.00              
ATOM   3631  OD2 ASP D 225      -6.845 -26.892 -47.808  1.00  0.00              
ATOM   3632  H   ASP D 225      -7.275 -24.610 -47.998  1.00  0.00              
ATOM   3633  HA  ASP D 225      -9.334 -24.729 -45.880  1.00  0.00              
ATOM   3634 1HB  ASP D 225      -9.805 -26.989 -46.724  1.00  0.00              
ATOM   3635 2HB  ASP D 225      -9.633 -25.741 -47.982  1.00  0.00              
ATOM   3636  N   ARG D 226      -6.388 -25.435 -45.165  1.00  0.00              
ATOM   3637  CA  ARG D 226      -5.474 -25.909 -44.118  1.00  0.00              
ATOM   3638  C   ARG D 226      -4.880 -24.730 -43.320  1.00  0.00              
ATOM   3639  O   ARG D 226      -4.600 -24.848 -42.121  1.00  0.00              
ATOM   3640  CB  ARG D 226      -4.385 -26.812 -44.677  1.00  0.00              
ATOM   3641  CG  ARG D 226      -4.874 -28.150 -45.209  1.00  0.00              
ATOM   3642  CD  ARG D 226      -3.799 -29.026 -45.743  1.00  0.00              
ATOM   3643  NE  ARG D 226      -4.275 -30.255 -46.359  1.00  0.00              
ATOM   3644  CZ  ARG D 226      -3.493 -31.131 -47.020  1.00  0.00              
ATOM   3645  NH1 ARG D 226      -2.209 -30.903 -47.184  1.00  0.00              
ATOM   3646  NH2 ARG D 226      -4.057 -32.217 -47.519  1.00  0.00              
ATOM   3647  H   ARG D 226      -6.050 -24.777 -45.852  1.00  0.00              
ATOM   3648  HA  ARG D 226      -6.020 -26.524 -43.402  1.00  0.00              
ATOM   3649 1HB  ARG D 226      -3.898 -26.262 -45.482  1.00  0.00              
ATOM   3650 2HB  ARG D 226      -3.671 -26.986 -43.872  1.00  0.00              
ATOM   3651 1HG  ARG D 226      -5.371 -28.684 -44.399  1.00  0.00              
ATOM   3652 2HG  ARG D 226      -5.587 -27.964 -46.013  1.00  0.00              
ATOM   3653 1HD  ARG D 226      -3.238 -28.478 -46.498  1.00  0.00              
ATOM   3654 2HD  ARG D 226      -3.133 -29.307 -44.927  1.00  0.00              
ATOM   3655  HE  ARG D 226      -5.210 -30.637 -46.397  1.00  0.00              
ATOM   3656 1HH1 ARG D 226      -1.796 -30.060 -46.812  1.00  0.00              
ATOM   3657 2HH1 ARG D 226      -1.640 -31.573 -47.682  1.00  0.00              
ATOM   3658 1HH2 ARG D 226      -5.049 -32.368 -47.399  1.00  0.00              
ATOM   3659 2HH2 ARG D 226      -3.495 -32.890 -48.019  1.00  0.00              
ATOM   3660  N   LEU D 227      -4.696 -23.602 -43.994  1.00  0.00              
ATOM   3661  CA  LEU D 227      -4.076 -22.428 -43.388  1.00  0.00              
ATOM   3662  C   LEU D 227      -4.841 -21.710 -42.290  1.00  0.00              
ATOM   3663  O   LEU D 227      -5.923 -21.172 -42.523  1.00  0.00              
ATOM   3664  CB  LEU D 227      -3.740 -21.405 -44.472  1.00  0.00              
ATOM   3665  CG  LEU D 227      -3.062 -20.108 -44.013  1.00  0.00              
ATOM   3666  CD1 LEU D 227      -1.684 -20.420 -43.389  1.00  0.00              
ATOM   3667  CD2 LEU D 227      -2.892 -19.196 -45.206  1.00  0.00              
ATOM   3668  H   LEU D 227      -4.996 -23.558 -44.957  1.00  0.00              
ATOM   3669  HA  LEU D 227      -3.158 -22.721 -42.880  1.00  0.00              
ATOM   3670 1HB  LEU D 227      -3.036 -21.993 -45.059  1.00  0.00              
ATOM   3671 2HB  LEU D 227      -4.609 -21.162 -45.082  1.00  0.00              
ATOM   3672  HG  LEU D 227      -3.737 -19.622 -43.308  1.00  0.00              
ATOM   3673 1HD1 LEU D 227      -1.212 -19.492 -43.067  1.00  0.00              
ATOM   3674 2HD1 LEU D 227      -1.814 -21.076 -42.529  1.00  0.00              
ATOM   3675 3HD1 LEU D 227      -1.052 -20.910 -44.129  1.00  0.00              
ATOM   3676 1HD2 LEU D 227      -2.411 -18.271 -44.889  1.00  0.00              
ATOM   3677 2HD2 LEU D 227      -2.274 -19.689 -45.957  1.00  0.00              
ATOM   3678 3HD2 LEU D 227      -3.869 -18.969 -45.633  1.00  0.00              
ATOM   3679  N   ALA D 228      -4.257 -21.682 -41.094  1.00  0.00              
ATOM   3680  CA  ALA D 228      -4.863 -20.983 -39.967  1.00  0.00              
ATOM   3681  C   ALA D 228      -4.240 -19.601 -39.960  1.00  0.00              
ATOM   3682  O   ALA D 228      -3.025 -19.458 -40.053  1.00  0.00              
ATOM   3683  CB  ALA D 228      -4.553 -21.714 -38.639  1.00  0.00              
ATOM   3684  H   ALA D 228      -3.375 -22.156 -40.964  1.00  0.00              
ATOM   3685  HA  ALA D 228      -5.939 -20.923 -40.130  1.00  0.00              
ATOM   3686 1HB  ALA D 228      -5.016 -21.174 -37.811  1.00  0.00              
ATOM   3687 2HB  ALA D 228      -4.953 -22.727 -38.679  1.00  0.00              
ATOM   3688 3HB  ALA D 228      -3.475 -21.752 -38.489  1.00  0.00              
ATOM   3689  N   VAL D 229      -5.073 -18.577 -39.864  1.00  0.00              
ATOM   3690  CA  VAL D 229      -4.592 -17.201 -39.915  1.00  0.00              
ATOM   3691  C   VAL D 229      -4.912 -16.600 -38.552  1.00  0.00              
ATOM   3692  O   VAL D 229      -6.050 -16.701 -38.072  1.00  0.00              
ATOM   3693  CB  VAL D 229      -5.250 -16.375 -41.037  1.00  0.00              
ATOM   3694  CG1 VAL D 229      -4.729 -14.945 -41.019  1.00  0.00              
ATOM   3695  CG2 VAL D 229      -4.994 -17.018 -42.392  1.00  0.00              
ATOM   3696  H   VAL D 229      -6.063 -18.748 -39.753  1.00  0.00              
ATOM   3697  HA  VAL D 229      -3.513 -17.164 -40.063  1.00  0.00              
ATOM   3698  HB  VAL D 229      -6.329 -16.371 -40.887  1.00  0.00              
ATOM   3699 1HG1 VAL D 229      -5.204 -14.376 -41.818  1.00  0.00              
ATOM   3700 2HG1 VAL D 229      -4.960 -14.486 -40.059  1.00  0.00              
ATOM   3701 3HG1 VAL D 229      -3.649 -14.950 -41.170  1.00  0.00              
ATOM   3702 1HG2 VAL D 229      -5.465 -16.421 -43.172  1.00  0.00              
ATOM   3703 2HG2 VAL D 229      -3.920 -17.069 -42.572  1.00  0.00              
ATOM   3704 3HG2 VAL D 229      -5.413 -18.023 -42.402  1.00  0.00              
ATOM   3705  N   VAL D 230      -3.905 -15.988 -37.932  1.00  0.00              
ATOM   3706  CA  VAL D 230      -4.066 -15.410 -36.607  1.00  0.00              
ATOM   3707  C   VAL D 230      -3.688 -13.944 -36.519  1.00  0.00              
ATOM   3708  O   VAL D 230      -2.644 -13.519 -37.009  1.00  0.00              
ATOM   3709  CB  VAL D 230      -3.234 -16.186 -35.569  1.00  0.00              
ATOM   3710  CG1 VAL D 230      -3.371 -15.550 -34.194  1.00  0.00              
ATOM   3711  CG2 VAL D 230      -3.664 -17.645 -35.525  1.00  0.00              
ATOM   3712  H   VAL D 230      -3.009 -15.922 -38.391  1.00  0.00              
ATOM   3713  HA  VAL D 230      -5.112 -15.412 -36.297  1.00  0.00              
ATOM   3714  HB  VAL D 230      -2.187 -16.174 -35.873  1.00  0.00              
ATOM   3715 1HG1 VAL D 230      -2.776 -16.111 -33.472  1.00  0.00              
ATOM   3716 2HG1 VAL D 230      -3.016 -14.520 -34.232  1.00  0.00              
ATOM   3717 3HG1 VAL D 230      -4.417 -15.564 -33.889  1.00  0.00              
ATOM   3718 1HG2 VAL D 230      -3.065 -18.179 -34.787  1.00  0.00              
ATOM   3719 2HG2 VAL D 230      -4.717 -17.705 -35.251  1.00  0.00              
ATOM   3720 3HG2 VAL D 230      -3.517 -18.097 -36.506  1.00  0.00              
ATOM   3721  N   ASN D 231      -4.547 -13.176 -35.869  1.00  0.00              
ATOM   3722  CA  ASN D 231      -4.313 -11.752 -35.682  1.00  0.00              
ATOM   3723  C   ASN D 231      -3.362 -11.608 -34.498  1.00  0.00              
ATOM   3724  O   ASN D 231      -3.738 -11.876 -33.365  1.00  0.00              
ATOM   3725  CB  ASN D 231      -5.637 -11.063 -35.362  1.00  0.00              
ATOM   3726  CG  ASN D 231      -5.508  -9.564 -35.250  1.00  0.00              
ATOM   3727  OD1 ASN D 231      -4.452  -9.042 -34.912  1.00  0.00              
ATOM   3728  ND2 ASN D 231      -6.601  -8.858 -35.522  1.00  0.00              
ATOM   3729  H   ASN D 231      -5.387 -13.591 -35.492  1.00  0.00              
ATOM   3730  HA  ASN D 231      -3.840 -11.335 -36.573  1.00  0.00              
ATOM   3731 1HB  ASN D 231      -6.545 -11.315 -35.913  1.00  0.00              
ATOM   3732 2HB  ASN D 231      -5.690 -11.491 -34.361  1.00  0.00              
ATOM   3733 1HD2 ASN D 231      -6.577  -7.859 -35.465  1.00  0.00              
ATOM   3734 2HD2 ASN D 231      -7.445  -9.325 -35.782  1.00  0.00              
ATOM   3735  N   VAL D 232      -2.129 -11.204 -34.762  1.00  0.00              
ATOM   3736  CA  VAL D 232      -1.146 -11.020 -33.698  1.00  0.00              
ATOM   3737  C   VAL D 232      -1.414  -9.660 -33.059  1.00  0.00              
ATOM   3738  O   VAL D 232      -1.362  -8.627 -33.729  1.00  0.00              
ATOM   3739  CB  VAL D 232       0.304 -11.085 -34.214  1.00  0.00              
ATOM   3740  CG1 VAL D 232       1.285 -10.819 -33.082  1.00  0.00              
ATOM   3741  CG2 VAL D 232       0.582 -12.437 -34.852  1.00  0.00              
ATOM   3742  H   VAL D 232      -1.860 -11.019 -35.719  1.00  0.00              
ATOM   3743  HA  VAL D 232      -1.261 -11.774 -32.918  1.00  0.00              
ATOM   3744  HB  VAL D 232       0.436 -10.334 -34.994  1.00  0.00              
ATOM   3745 1HG1 VAL D 232       2.304 -10.868 -33.465  1.00  0.00              
ATOM   3746 2HG1 VAL D 232       1.101  -9.828 -32.667  1.00  0.00              
ATOM   3747 3HG1 VAL D 232       1.154 -11.570 -32.304  1.00  0.00              
ATOM   3748 1HG2 VAL D 232       1.610 -12.465 -35.212  1.00  0.00              
ATOM   3749 2HG2 VAL D 232       0.434 -13.225 -34.113  1.00  0.00              
ATOM   3750 3HG2 VAL D 232      -0.099 -12.592 -35.689  1.00  0.00              
ATOM   3751  N   LYS D 233      -1.719  -9.664 -31.767  1.00  0.00              
ATOM   3752  CA  LYS D 233      -1.988  -8.420 -31.068  1.00  0.00              
ATOM   3753  C   LYS D 233      -0.732  -7.566 -30.865  1.00  0.00              
ATOM   3754  O   LYS D 233       0.367  -8.088 -30.694  1.00  0.00              
ATOM   3755  CB  LYS D 233      -2.640  -8.716 -29.717  1.00  0.00              
ATOM   3756  CG  LYS D 233      -4.088  -9.182 -29.806  1.00  0.00              
ATOM   3757  CD  LYS D 233      -4.998  -8.068 -30.301  1.00  0.00              
ATOM   3758  CE  LYS D 233      -6.457  -8.501 -30.296  1.00  0.00              
ATOM   3759  NZ  LYS D 233      -7.352  -7.448 -30.848  1.00  0.00              
ATOM   3760  H   LYS D 233      -1.767 -10.535 -31.258  1.00  0.00              
ATOM   3761  HA  LYS D 233      -2.664  -7.802 -31.660  1.00  0.00              
ATOM   3762 1HB  LYS D 233      -2.040  -9.488 -29.235  1.00  0.00              
ATOM   3763 2HB  LYS D 233      -2.591  -7.799 -29.130  1.00  0.00              
ATOM   3764 1HG  LYS D 233      -4.138 -10.026 -30.494  1.00  0.00              
ATOM   3765 2HG  LYS D 233      -4.410  -9.502 -28.816  1.00  0.00              
ATOM   3766 1HD  LYS D 233      -4.873  -7.202 -29.650  1.00  0.00              
ATOM   3767 2HD  LYS D 233      -4.702  -7.803 -31.316  1.00  0.00              
ATOM   3768 1HE  LYS D 233      -6.547  -9.405 -30.897  1.00  0.00              
ATOM   3769 2HE  LYS D 233      -6.745  -8.719 -29.268  1.00  0.00              
ATOM   3770 1HZ  LYS D 233      -8.308  -7.774 -30.826  1.00  0.00              
ATOM   3771 2HZ  LYS D 233      -7.269  -6.609 -30.290  1.00  0.00              
ATOM   3772 3HZ  LYS D 233      -7.086  -7.246 -31.801  1.00  0.00              
ATOM   3773  N   ASP D 234      -0.896  -6.246 -30.899  1.00  0.00              
ATOM   3774  CA  ASP D 234       0.238  -5.339 -30.731  1.00  0.00              
ATOM   3775  C   ASP D 234       0.832  -5.456 -29.331  1.00  0.00              
ATOM   3776  O   ASP D 234       0.105  -5.600 -28.348  1.00  0.00              
ATOM   3777  CB  ASP D 234      -0.185  -3.893 -31.004  1.00  0.00              
ATOM   3778  CG  ASP D 234      -0.433  -3.577 -32.473  1.00  0.00              
ATOM   3779  OD1 ASP D 234      -0.088  -4.386 -33.302  1.00  0.00              
ATOM   3780  OD2 ASP D 234      -1.102  -2.610 -32.747  1.00  0.00              
ATOM   3781  H   ASP D 234      -1.817  -5.860 -31.042  1.00  0.00              
ATOM   3782  HA  ASP D 234       1.032  -5.607 -31.429  1.00  0.00              
ATOM   3783 1HB  ASP D 234      -1.044  -3.573 -30.414  1.00  0.00              
ATOM   3784 2HB  ASP D 234       0.708  -3.365 -30.665  1.00  0.00              
ATOM   3785  N   ASN D 235       2.162  -5.398 -29.284  1.00  0.00              
ATOM   3786  CA  ASN D 235       2.990  -5.486 -28.076  1.00  0.00              
ATOM   3787  C   ASN D 235       4.328  -4.919 -28.581  1.00  0.00              
ATOM   3788  O   ASN D 235       4.732  -5.186 -29.704  1.00  0.00              
ATOM   3789  CB  ASN D 235       3.121  -6.889 -27.513  1.00  0.00              
ATOM   3790  CG  ASN D 235       3.636  -6.930 -26.101  1.00  0.00              
ATOM   3791  OD1 ASN D 235       2.973  -6.470 -25.164  1.00  0.00              
ATOM   3792  ND2 ASN D 235       4.847  -7.402 -25.956  1.00  0.00              
ATOM   3793  H   ASN D 235       2.612  -5.281 -30.181  1.00  0.00              
ATOM   3794  HA  ASN D 235       2.550  -4.880 -27.282  1.00  0.00              
ATOM   3795 1HB  ASN D 235       2.309  -7.611 -27.619  1.00  0.00              
ATOM   3796 2HB  ASN D 235       3.932  -7.154 -28.191  1.00  0.00              
ATOM   3797 1HD2 ASN D 235       5.255  -7.459 -25.044  1.00  0.00              
ATOM   3798 2HD2 ASN D 235       5.365  -7.706 -26.755  1.00  0.00              
ATOM   3799  N   PRO D 236       5.025  -4.117 -27.758  1.00  0.00              
ATOM   3800  CA  PRO D 236       6.290  -3.472 -28.142  1.00  0.00              
ATOM   3801  C   PRO D 236       7.217  -3.969 -29.267  1.00  0.00              
ATOM   3802  O   PRO D 236       7.590  -3.181 -30.128  1.00  0.00              
ATOM   3803  CB  PRO D 236       6.973  -3.299 -26.804  1.00  0.00              
ATOM   3804  CG  PRO D 236       5.798  -2.755 -26.012  1.00  0.00              
ATOM   3805  CD  PRO D 236       4.637  -3.686 -26.433  1.00  0.00              
ATOM   3806  HA  PRO D 236       6.147  -2.454 -28.533  1.00  0.00              
ATOM   3807 1HB  PRO D 236       7.364  -4.255 -26.425  1.00  0.00              
ATOM   3808 2HB  PRO D 236       7.825  -2.607 -26.873  1.00  0.00              
ATOM   3809 1HG  PRO D 236       5.994  -2.796 -24.930  1.00  0.00              
ATOM   3810 2HG  PRO D 236       5.600  -1.703 -26.264  1.00  0.00              
ATOM   3811 1HD  PRO D 236       4.527  -4.546 -25.756  1.00  0.00              
ATOM   3812 2HD  PRO D 236       3.669  -3.164 -26.449  1.00  0.00              
ATOM   3813  N   PRO D 237       7.634  -5.244 -29.272  1.00  0.00              
ATOM   3814  CA  PRO D 237       8.615  -5.494 -30.342  1.00  0.00              
ATOM   3815  C   PRO D 237       7.838  -5.682 -31.644  1.00  0.00              
ATOM   3816  O   PRO D 237       8.381  -5.580 -32.750  1.00  0.00              
ATOM   3817  CB  PRO D 237       9.302  -6.779 -29.884  1.00  0.00              
ATOM   3818  CG  PRO D 237       8.176  -7.519 -29.188  1.00  0.00              
ATOM   3819  CD  PRO D 237       7.484  -6.416 -28.409  1.00  0.00              
ATOM   3820  HA  PRO D 237       9.304  -4.650 -30.492  1.00  0.00              
ATOM   3821 1HB  PRO D 237       9.708  -7.343 -30.736  1.00  0.00              
ATOM   3822 2HB  PRO D 237      10.141  -6.566 -29.206  1.00  0.00              
ATOM   3823 1HG  PRO D 237       7.507  -8.001 -29.915  1.00  0.00              
ATOM   3824 2HG  PRO D 237       8.566  -8.313 -28.534  1.00  0.00              
ATOM   3825 1HD  PRO D 237       6.421  -6.637 -28.230  1.00  0.00              
ATOM   3826 2HD  PRO D 237       7.946  -6.249 -27.425  1.00  0.00              
ATOM   3827  N   MET D 238       6.545  -5.937 -31.477  1.00  0.00              
ATOM   3828  CA  MET D 238       5.632  -6.206 -32.572  1.00  0.00              
ATOM   3829  C   MET D 238       4.759  -5.022 -32.965  1.00  0.00              
ATOM   3830  O   MET D 238       4.205  -4.311 -32.115  1.00  0.00              
ATOM   3831  CB  MET D 238       4.747  -7.396 -32.207  1.00  0.00              
ATOM   3832  CG  MET D 238       5.496  -8.709 -32.033  1.00  0.00              
ATOM   3833  SD  MET D 238       4.402 -10.089 -31.644  1.00  0.00              
ATOM   3834  CE  MET D 238       4.015  -9.741 -29.931  1.00  0.00              
ATOM   3835  H   MET D 238       6.193  -5.941 -30.531  1.00  0.00              
ATOM   3836  HA  MET D 238       6.195  -6.442 -33.475  1.00  0.00              
ATOM   3837 1HB  MET D 238       4.240  -7.141 -31.277  1.00  0.00              
ATOM   3838 2HB  MET D 238       4.011  -7.501 -33.006  1.00  0.00              
ATOM   3839 1HG  MET D 238       6.026  -8.923 -32.961  1.00  0.00              
ATOM   3840 2HG  MET D 238       6.216  -8.584 -31.224  1.00  0.00              
ATOM   3841 1HE  MET D 238       3.344 -10.509 -29.545  1.00  0.00              
ATOM   3842 2HE  MET D 238       4.935  -9.735 -29.344  1.00  0.00              
ATOM   3843 3HE  MET D 238       3.531  -8.767 -29.857  1.00  0.00              
ATOM   3844  N   LYS D 239       4.624  -4.846 -34.274  1.00  0.00              
ATOM   3845  CA  LYS D 239       3.816  -3.784 -34.838  1.00  0.00              
ATOM   3846  C   LYS D 239       3.286  -4.246 -36.196  1.00  0.00              
ATOM   3847  O   LYS D 239       4.050  -4.669 -37.052  1.00  0.00              
ATOM   3848  CB  LYS D 239       4.626  -2.495 -34.978  1.00  0.00              
ATOM   3849  CG  LYS D 239       3.847  -1.322 -35.559  1.00  0.00              
ATOM   3850  CD  LYS D 239       4.687  -0.054 -35.577  1.00  0.00              
ATOM   3851  CE  LYS D 239       3.869   1.147 -36.031  1.00  0.00              
ATOM   3852  NZ  LYS D 239       3.447   1.027 -37.453  1.00  0.00              
ATOM   3853  H   LYS D 239       5.104  -5.481 -34.896  1.00  0.00              
ATOM   3854  HA  LYS D 239       2.963  -3.585 -34.190  1.00  0.00              
ATOM   3855 1HB  LYS D 239       4.985  -2.233 -33.981  1.00  0.00              
ATOM   3856 2HB  LYS D 239       5.477  -2.717 -35.621  1.00  0.00              
ATOM   3857 1HG  LYS D 239       3.548  -1.576 -36.576  1.00  0.00              
ATOM   3858 2HG  LYS D 239       2.958  -1.160 -34.949  1.00  0.00              
ATOM   3859 1HD  LYS D 239       5.068   0.126 -34.570  1.00  0.00              
ATOM   3860 2HD  LYS D 239       5.524  -0.201 -36.260  1.00  0.00              
ATOM   3861 1HE  LYS D 239       2.987   1.220 -35.395  1.00  0.00              
ATOM   3862 2HE  LYS D 239       4.479   2.042 -35.908  1.00  0.00              
ATOM   3863 1HZ  LYS D 239       2.909   1.841 -37.713  1.00  0.00              
ATOM   3864 2HZ  LYS D 239       4.265   0.961 -38.042  1.00  0.00              
ATOM   3865 3HZ  LYS D 239       2.881   0.199 -37.567  1.00  0.00              
ATOM   3866  N   ASP D 240       1.967  -4.182 -36.359  1.00  0.00              
ATOM   3867  CA  ASP D 240       1.281  -4.559 -37.599  1.00  0.00              
ATOM   3868  C   ASP D 240       1.582  -5.964 -38.103  1.00  0.00              
ATOM   3869  O   ASP D 240       1.827  -6.169 -39.294  1.00  0.00              
ATOM   3870  CB  ASP D 240       1.620  -3.558 -38.702  1.00  0.00              
ATOM   3871  CG  ASP D 240       1.204  -2.151 -38.348  1.00  0.00              
ATOM   3872  OD1 ASP D 240       0.048  -1.976 -37.902  1.00  0.00              
ATOM   3873  OD2 ASP D 240       2.037  -1.236 -38.520  1.00  0.00              
ATOM   3874  H   ASP D 240       1.422  -3.854 -35.574  1.00  0.00              
ATOM   3875  HA  ASP D 240       0.202  -4.559 -37.438  1.00  0.00              
ATOM   3876 1HB  ASP D 240       2.666  -3.586 -39.006  1.00  0.00              
ATOM   3877 2HB  ASP D 240       0.995  -3.944 -39.508  1.00  0.00              
ATOM   3878  N   MET D 241       1.526  -6.938 -37.207  1.00  0.00              
ATOM   3879  CA  MET D 241       1.869  -8.285 -37.603  1.00  0.00              
ATOM   3880  C   MET D 241       0.712  -9.237 -37.591  1.00  0.00              
ATOM   3881  O   MET D 241      -0.267  -9.044 -36.872  1.00  0.00              
ATOM   3882  CB  MET D 241       2.974  -8.820 -36.694  1.00  0.00              
ATOM   3883  CG  MET D 241       4.281  -8.043 -36.768  1.00  0.00              
ATOM   3884  SD  MET D 241       5.539  -8.692 -35.649  1.00  0.00              
ATOM   3885  CE  MET D 241       6.890  -7.560 -35.966  1.00  0.00              
ATOM   3886  H   MET D 241       1.247  -6.761 -36.252  1.00  0.00              
ATOM   3887  HA  MET D 241       2.224  -8.290 -38.634  1.00  0.00              
ATOM   3888 1HB  MET D 241       2.589  -8.788 -35.675  1.00  0.00              
ATOM   3889 2HB  MET D 241       3.151  -9.856 -36.985  1.00  0.00              
ATOM   3890 1HG  MET D 241       4.650  -8.097 -37.792  1.00  0.00              
ATOM   3891 2HG  MET D 241       4.074  -7.005 -36.510  1.00  0.00              
ATOM   3892 1HE  MET D 241       7.745  -7.830 -35.347  1.00  0.00              
ATOM   3893 2HE  MET D 241       7.171  -7.614 -37.018  1.00  0.00              
ATOM   3894 3HE  MET D 241       6.576  -6.543 -35.727  1.00  0.00              
ATOM   3895  N   PHE D 242       0.815 -10.259 -38.430  1.00  0.00              
ATOM   3896  CA  PHE D 242      -0.191 -11.298 -38.463  1.00  0.00              
ATOM   3897  C   PHE D 242       0.588 -12.606 -38.592  1.00  0.00              
ATOM   3898  O   PHE D 242       1.759 -12.614 -38.997  1.00  0.00              
ATOM   3899  CB  PHE D 242      -1.234 -11.110 -39.576  1.00  0.00              
ATOM   3900  CG  PHE D 242      -0.684 -11.138 -40.975  1.00  0.00              
ATOM   3901  CD1 PHE D 242      -0.255  -9.969 -41.592  1.00  0.00              
ATOM   3902  CD2 PHE D 242      -0.677 -12.321 -41.705  1.00  0.00              
ATOM   3903  CE1 PHE D 242       0.172  -9.971 -42.932  1.00  0.00              
ATOM   3904  CE2 PHE D 242      -0.252 -12.340 -43.048  1.00  0.00              
ATOM   3905  CZ  PHE D 242       0.171 -11.160 -43.658  1.00  0.00              
ATOM   3906  H   PHE D 242       1.605 -10.319 -39.059  1.00  0.00              
ATOM   3907  HA  PHE D 242      -0.762 -11.290 -37.533  1.00  0.00              
ATOM   3908 1HB  PHE D 242      -1.979 -11.905 -39.531  1.00  0.00              
ATOM   3909 2HB  PHE D 242      -1.727 -10.146 -39.468  1.00  0.00              
ATOM   3910  HD1 PHE D 242      -0.250  -9.039 -41.023  1.00  0.00              
ATOM   3911  HD2 PHE D 242      -1.008 -13.242 -41.225  1.00  0.00              
ATOM   3912  HE1 PHE D 242       0.502  -9.046 -43.400  1.00  0.00              
ATOM   3913  HE2 PHE D 242      -0.254 -13.275 -43.611  1.00  0.00              
ATOM   3914  HZ  PHE D 242       0.497 -11.165 -44.698  1.00  0.00              
ATOM   3915  N   LYS D 243      -0.058 -13.707 -38.242  1.00  0.00              
ATOM   3916  CA  LYS D 243       0.632 -14.977 -38.214  1.00  0.00              
ATOM   3917  C   LYS D 243      -0.052 -16.054 -39.022  1.00  0.00              
ATOM   3918  O   LYS D 243      -1.282 -16.163 -39.029  1.00  0.00              
ATOM   3919  CB  LYS D 243       0.793 -15.448 -36.768  1.00  0.00              
ATOM   3920  CG  LYS D 243       1.573 -16.747 -36.612  1.00  0.00              
ATOM   3921  CD  LYS D 243       1.710 -17.137 -35.148  1.00  0.00              
ATOM   3922  CE  LYS D 243       2.479 -18.441 -34.992  1.00  0.00              
ATOM   3923  NZ  LYS D 243       2.680 -18.801 -33.563  1.00  0.00              
ATOM   3924  H   LYS D 243      -1.036 -13.674 -37.991  1.00  0.00              
ATOM   3925  HA  LYS D 243       1.620 -14.869 -38.664  1.00  0.00              
ATOM   3926 1HB  LYS D 243       1.304 -14.651 -36.227  1.00  0.00              
ATOM   3927 2HB  LYS D 243      -0.210 -15.577 -36.360  1.00  0.00              
ATOM   3928 1HG  LYS D 243       1.045 -17.534 -37.151  1.00  0.00              
ATOM   3929 2HG  LYS D 243       2.562 -16.610 -37.047  1.00  0.00              
ATOM   3930 1HD  LYS D 243       2.238 -16.339 -34.624  1.00  0.00              
ATOM   3931 2HD  LYS D 243       0.713 -17.252 -34.724  1.00  0.00              
ATOM   3932 1HE  LYS D 243       1.917 -19.231 -35.490  1.00  0.00              
ATOM   3933 2HE  LYS D 243       3.448 -18.326 -35.477  1.00  0.00              
ATOM   3934 1HZ  LYS D 243       3.193 -19.670 -33.503  1.00  0.00              
ATOM   3935 2HZ  LYS D 243       3.202 -18.070 -33.101  1.00  0.00              
ATOM   3936 3HZ  LYS D 243       1.782 -18.909 -33.113  1.00  0.00              
ATOM   3937  N   LEU D 244       0.766 -16.838 -39.705  1.00  0.00              
ATOM   3938  CA  LEU D 244       0.297 -17.986 -40.448  1.00  0.00              
ATOM   3939  C   LEU D 244       0.726 -19.260 -39.707  1.00  0.00              
ATOM   3940  O   LEU D 244       1.900 -19.442 -39.392  1.00  0.00              
ATOM   3941  CB  LEU D 244       0.885 -17.986 -41.863  1.00  0.00              
ATOM   3942  CG  LEU D 244       0.592 -16.773 -42.759  1.00  0.00              
ATOM   3943  CD1 LEU D 244       1.161 -17.053 -44.151  1.00  0.00              
ATOM   3944  CD2 LEU D 244      -0.922 -16.504 -42.848  1.00  0.00              
ATOM   3945  H   LEU D 244       1.752 -16.622 -39.704  1.00  0.00              
ATOM   3946  HA  LEU D 244      -0.792 -17.974 -40.490  1.00  0.00              
ATOM   3947 1HB  LEU D 244       1.946 -17.996 -41.613  1.00  0.00              
ATOM   3948 2HB  LEU D 244       0.631 -18.896 -42.407  1.00  0.00              
ATOM   3949  HG  LEU D 244       1.044 -15.902 -42.285  1.00  0.00              
ATOM   3950 1HD1 LEU D 244       0.962 -16.203 -44.804  1.00  0.00              
ATOM   3951 2HD1 LEU D 244       2.237 -17.211 -44.078  1.00  0.00              
ATOM   3952 3HD1 LEU D 244       0.690 -17.945 -44.563  1.00  0.00              
ATOM   3953 1HD2 LEU D 244      -1.100 -15.640 -43.487  1.00  0.00              
ATOM   3954 2HD2 LEU D 244      -1.423 -17.377 -43.268  1.00  0.00              
ATOM   3955 3HD2 LEU D 244      -1.316 -16.304 -41.850  1.00  0.00              
ATOM   3956  N   LEU D 245      -0.239 -20.126 -39.434  1.00  0.00              
ATOM   3957  CA  LEU D 245       0.023 -21.380 -38.743  1.00  0.00              
ATOM   3958  C   LEU D 245      -0.400 -22.532 -39.646  1.00  0.00              
ATOM   3959  O   LEU D 245      -1.565 -22.616 -40.045  1.00  0.00              
ATOM   3960  CB  LEU D 245      -0.719 -21.431 -37.401  1.00  0.00              
ATOM   3961  CG  LEU D 245      -0.716 -22.798 -36.705  1.00  0.00              
ATOM   3962  CD1 LEU D 245       0.682 -23.121 -36.196  1.00  0.00              
ATOM   3963  CD2 LEU D 245      -1.718 -22.788 -35.561  1.00  0.00              
ATOM   3964  H   LEU D 245      -1.183 -19.907 -39.714  1.00  0.00              
ATOM   3965  HA  LEU D 245       1.091 -21.476 -38.552  1.00  0.00              
ATOM   3966 1HB  LEU D 245      -0.114 -20.723 -36.837  1.00  0.00              
ATOM   3967 2HB  LEU D 245      -1.737 -21.050 -37.488  1.00  0.00              
ATOM   3968  HG  LEU D 245      -1.052 -23.534 -37.436  1.00  0.00              
ATOM   3969 1HD1 LEU D 245       0.674 -24.094 -35.703  1.00  0.00              
ATOM   3970 2HD1 LEU D 245       1.378 -23.146 -37.035  1.00  0.00              
ATOM   3971 3HD1 LEU D 245       0.996 -22.358 -35.485  1.00  0.00              
ATOM   3972 1HD2 LEU D 245      -1.716 -23.760 -35.067  1.00  0.00              
ATOM   3973 2HD2 LEU D 245      -1.443 -22.015 -34.842  1.00  0.00              
ATOM   3974 3HD2 LEU D 245      -2.715 -22.582 -35.951  1.00  0.00              
ATOM   3975  N   MET D 246       0.556 -23.384 -40.001  1.00  0.00              
ATOM   3976  CA  MET D 246       0.271 -24.600 -40.762  1.00  0.00              
ATOM   3977  C   MET D 246       1.379 -25.584 -40.401  1.00  0.00              
ATOM   3978  O   MET D 246       2.561 -25.312 -40.630  1.00  0.00              
ATOM   3979  CB  MET D 246       0.255 -24.375 -42.286  1.00  0.00              
ATOM   3980  CG  MET D 246      -0.110 -25.682 -43.013  1.00  0.00              
ATOM   3981  SD  MET D 246      -0.226 -25.574 -44.806  1.00  0.00              
ATOM   3982  CE  MET D 246      -1.586 -24.530 -44.993  1.00  0.00              
ATOM   3983  H   MET D 246       1.510 -23.183 -39.735  1.00  0.00              
ATOM   3984  HA  MET D 246      -0.697 -25.004 -40.466  1.00  0.00              
ATOM   3985 1HB  MET D 246      -0.473 -23.590 -42.484  1.00  0.00              
ATOM   3986 2HB  MET D 246       1.251 -24.027 -42.566  1.00  0.00              
ATOM   3987 1HG  MET D 246       0.650 -26.427 -42.776  1.00  0.00              
ATOM   3988 2HG  MET D 246      -1.077 -26.017 -42.640  1.00  0.00              
ATOM   3989 1HE  MET D 246      -1.779 -24.369 -46.053  1.00  0.00              
ATOM   3990 2HE  MET D 246      -2.461 -24.986 -44.528  1.00  0.00              
ATOM   3991 3HE  MET D 246      -1.379 -23.573 -44.514  1.00  0.00              
ATOM   3992  N   PHE D 247       0.990 -26.721 -39.826  1.00  0.00              
ATOM   3993  CA  PHE D 247       1.954 -27.745 -39.422  1.00  0.00              
ATOM   3994  C   PHE D 247       2.963 -28.040 -40.502  1.00  0.00              
ATOM   3995  O   PHE D 247       2.601 -28.271 -41.649  1.00  0.00              
ATOM   3996  CB  PHE D 247       1.231 -29.036 -39.032  1.00  0.00              
ATOM   3997  CG  PHE D 247       2.153 -30.140 -38.600  1.00  0.00              
ATOM   3998  CD1 PHE D 247       2.489 -30.298 -37.263  1.00  0.00              
ATOM   3999  CD2 PHE D 247       2.686 -31.022 -39.527  1.00  0.00              
ATOM   4000  CE1 PHE D 247       3.337 -31.314 -36.864  1.00  0.00              
ATOM   4001  CE2 PHE D 247       3.533 -32.038 -39.131  1.00  0.00              
ATOM   4002  CZ  PHE D 247       3.859 -32.184 -37.797  1.00  0.00              
ATOM   4003  H   PHE D 247       0.006 -26.881 -39.667  1.00  0.00              
ATOM   4004  HA  PHE D 247       2.528 -27.394 -38.563  1.00  0.00              
ATOM   4005 1HB  PHE D 247       0.554 -28.850 -38.199  1.00  0.00              
ATOM   4006 2HB  PHE D 247       0.664 -29.418 -39.881  1.00  0.00              
ATOM   4007  HD1 PHE D 247       2.075 -29.611 -36.525  1.00  0.00              
ATOM   4008  HD2 PHE D 247       2.429 -30.906 -40.581  1.00  0.00              
ATOM   4009  HE1 PHE D 247       3.593 -31.427 -35.811  1.00  0.00              
ATOM   4010  HE2 PHE D 247       3.945 -32.725 -39.870  1.00  0.00              
ATOM   4011  HZ  PHE D 247       4.528 -32.984 -37.483  1.00  0.00              
ATOM   4012  N   PRO D 248       4.257 -28.049 -40.146  1.00  0.00              
ATOM   4013  CA  PRO D 248       4.804 -27.862 -38.798  1.00  0.00              
ATOM   4014  C   PRO D 248       5.158 -26.408 -38.485  1.00  0.00              
ATOM   4015  O   PRO D 248       5.706 -26.113 -37.421  1.00  0.00              
ATOM   4016  CB  PRO D 248       6.050 -28.727 -38.835  1.00  0.00              
ATOM   4017  CG  PRO D 248       6.579 -28.411 -40.222  1.00  0.00              
ATOM   4018  CD  PRO D 248       5.311 -28.407 -41.085  1.00  0.00              
ATOM   4019  HA  PRO D 248       4.089 -28.131 -38.007  1.00  0.00              
ATOM   4020 1HB  PRO D 248       6.755 -28.454 -38.035  1.00  0.00              
ATOM   4021 2HB  PRO D 248       5.805 -29.790 -38.701  1.00  0.00              
ATOM   4022 1HG  PRO D 248       7.096 -27.440 -40.240  1.00  0.00              
ATOM   4023 2HG  PRO D 248       7.305 -29.169 -40.553  1.00  0.00              
ATOM   4024 1HD  PRO D 248       5.367 -27.676 -41.904  1.00  0.00              
ATOM   4025 2HD  PRO D 248       5.117 -29.388 -41.543  1.00  0.00              
ATOM   4026  N   GLU D 249       4.833 -25.500 -39.397  1.00  0.00              
ATOM   4027  CA  GLU D 249       5.261 -24.116 -39.255  1.00  0.00              
ATOM   4028  C   GLU D 249       4.356 -23.091 -38.590  1.00  0.00              
ATOM   4029  O   GLU D 249       3.139 -23.207 -38.558  1.00  0.00              
ATOM   4030  CB  GLU D 249       5.602 -23.540 -40.628  1.00  0.00              
ATOM   4031  CG  GLU D 249       6.731 -24.201 -41.347  1.00  0.00              
ATOM   4032  CD  GLU D 249       6.943 -23.565 -42.702  1.00  0.00              
ATOM   4033  OE1 GLU D 249       5.986 -23.562 -43.505  1.00  0.00              
ATOM   4034  OE2 GLU D 249       8.059 -23.056 -42.954  1.00  0.00              
ATOM   4035  H   GLU D 249       4.284 -25.764 -40.202  1.00  0.00              
ATOM   4036  HA  GLU D 249       6.136 -24.063 -38.606  1.00  0.00              
ATOM   4037 1HB  GLU D 249       4.703 -23.621 -41.238  1.00  0.00              
ATOM   4038 2HB  GLU D 249       5.847 -22.490 -40.480  1.00  0.00              
ATOM   4039 1HG  GLU D 249       7.665 -24.195 -40.786  1.00  0.00              
ATOM   4040 2HG  GLU D 249       6.389 -25.228 -41.472  1.00  0.00              
ATOM   4041  N   SER D 250       5.016 -22.044 -38.111  1.00  0.00              
ATOM   4042  CA  SER D 250       4.402 -20.913 -37.449  1.00  0.00              
ATOM   4043  C   SER D 250       5.295 -19.781 -37.974  1.00  0.00              
ATOM   4044  O   SER D 250       6.490 -19.771 -37.710  1.00  0.00              
ATOM   4045  CB  SER D 250       4.410 -21.035 -35.938  1.00  0.00              
ATOM   4046  OG  SER D 250       3.420 -21.912 -35.475  1.00  0.00              
ATOM   4047  H   SER D 250       6.019 -22.061 -38.230  1.00  0.00              
ATOM   4048  HA  SER D 250       3.329 -20.838 -37.626  1.00  0.00              
ATOM   4049 1HB  SER D 250       5.386 -21.404 -35.623  1.00  0.00              
ATOM   4050 2HB  SER D 250       4.240 -20.049 -35.507  1.00  0.00              
ATOM   4051  HG  SER D 250       3.723 -22.818 -35.576  1.00  0.00              
ATOM   4052  N   ARG D 251       4.733 -18.851 -38.743  1.00  0.00              
ATOM   4053  CA  ARG D 251       5.533 -17.751 -39.268  1.00  0.00              
ATOM   4054  C   ARG D 251       4.781 -16.454 -39.106  1.00  0.00              
ATOM   4055  O   ARG D 251       3.621 -16.354 -39.480  1.00  0.00              
ATOM   4056  CB  ARG D 251       5.841 -17.973 -40.759  1.00  0.00              
ATOM   4057  CG  ARG D 251       6.622 -19.255 -41.057  1.00  0.00              
ATOM   4058  CD  ARG D 251       6.646 -19.575 -42.553  1.00  0.00              
ATOM   4059  NE  ARG D 251       7.588 -18.733 -43.289  1.00  0.00              
ATOM   4060  CZ  ARG D 251       7.647 -18.660 -44.614  1.00  0.00              
ATOM   4061  NH1 ARG D 251       6.815 -19.378 -45.361  1.00  0.00              
ATOM   4062  NH2 ARG D 251       8.546 -17.880 -45.193  1.00  0.00              
ATOM   4063  H   ARG D 251       3.751 -18.897 -38.971  1.00  0.00              
ATOM   4064  HA  ARG D 251       6.461 -17.668 -38.702  1.00  0.00              
ATOM   4065 1HB  ARG D 251       4.887 -17.999 -41.282  1.00  0.00              
ATOM   4066 2HB  ARG D 251       6.416 -17.110 -41.095  1.00  0.00              
ATOM   4067 1HG  ARG D 251       7.646 -19.128 -40.703  1.00  0.00              
ATOM   4068 2HG  ARG D 251       6.152 -20.080 -40.521  1.00  0.00              
ATOM   4069 1HD  ARG D 251       6.936 -20.616 -42.687  1.00  0.00              
ATOM   4070 2HD  ARG D 251       5.649 -19.419 -42.964  1.00  0.00              
ATOM   4071  HE  ARG D 251       8.303 -18.109 -42.940  1.00  0.00              
ATOM   4072 1HH1 ARG D 251       6.136 -19.981 -44.918  1.00  0.00              
ATOM   4073 2HH1 ARG D 251       6.866 -19.317 -46.367  1.00  0.00              
ATOM   4074 1HH2 ARG D 251       9.186 -17.343 -44.622  1.00  0.00              
ATOM   4075 2HH2 ARG D 251       8.591 -17.826 -46.199  1.00  0.00              
ATOM   4076  N   ILE D 252       5.440 -15.463 -38.526  1.00  0.00              
ATOM   4077  CA  ILE D 252       4.823 -14.168 -38.309  1.00  0.00              
ATOM   4078  C   ILE D 252       5.319 -13.187 -39.371  1.00  0.00              
ATOM   4079  O   ILE D 252       6.527 -13.091 -39.627  1.00  0.00              
ATOM   4080  CB  ILE D 252       5.129 -13.615 -36.905  1.00  0.00              
ATOM   4081  CG1 ILE D 252       4.569 -14.549 -35.829  1.00  0.00              
ATOM   4082  CG2 ILE D 252       4.557 -12.214 -36.749  1.00  0.00              
ATOM   4083  CD1 ILE D 252       4.852 -14.092 -34.416  1.00  0.00              
ATOM   4084  H   ILE D 252       6.395 -15.610 -38.227  1.00  0.00              
ATOM   4085  HA  ILE D 252       3.744 -14.230 -38.443  1.00  0.00              
ATOM   4086  HB  ILE D 252       6.209 -13.584 -36.763  1.00  0.00              
ATOM   4087 1HG1 ILE D 252       3.492 -14.611 -35.982  1.00  0.00              
ATOM   4088 2HG1 ILE D 252       5.014 -15.531 -35.989  1.00  0.00              
ATOM   4089 1HG2 ILE D 252       4.781 -11.838 -35.751  1.00  0.00              
ATOM   4090 2HG2 ILE D 252       5.001 -11.555 -37.493  1.00  0.00              
ATOM   4091 3HG2 ILE D 252       3.476 -12.244 -36.890  1.00  0.00              
ATOM   4092 1HD1 ILE D 252       4.425 -14.805 -33.710  1.00  0.00              
ATOM   4093 2HD1 ILE D 252       5.930 -14.031 -34.262  1.00  0.00              
ATOM   4094 3HD1 ILE D 252       4.407 -13.111 -34.254  1.00  0.00              
ATOM   4095  N   PHE D 253       4.380 -12.490 -40.002  1.00  0.00              
ATOM   4096  CA  PHE D 253       4.701 -11.533 -41.057  1.00  0.00              
ATOM   4097  C   PHE D 253       4.231 -10.131 -40.690  1.00  0.00              
ATOM   4098  O   PHE D 253       3.074  -9.925 -40.319  1.00  0.00              
ATOM   4099  CB  PHE D 253       4.037 -11.958 -42.377  1.00  0.00              
ATOM   4100  CG  PHE D 253       4.468 -13.312 -42.853  1.00  0.00              
ATOM   4101  CD1 PHE D 253       5.621 -13.462 -43.611  1.00  0.00              
ATOM   4102  CD2 PHE D 253       3.747 -14.452 -42.484  1.00  0.00              
ATOM   4103  CE1 PHE D 253       6.060 -14.734 -43.999  1.00  0.00              
ATOM   4104  CE2 PHE D 253       4.177 -15.724 -42.866  1.00  0.00              
ATOM   4105  CZ  PHE D 253       5.336 -15.863 -43.624  1.00  0.00              
ATOM   4106  H   PHE D 253       3.415 -12.629 -39.741  1.00  0.00              
ATOM   4107  HA  PHE D 253       5.782 -11.474 -41.188  1.00  0.00              
ATOM   4108 1HB  PHE D 253       2.955 -11.995 -42.259  1.00  0.00              
ATOM   4109 2HB  PHE D 253       4.291 -11.252 -43.167  1.00  0.00              
ATOM   4110  HD1 PHE D 253       6.184 -12.575 -43.902  1.00  0.00              
ATOM   4111  HD2 PHE D 253       2.840 -14.338 -41.890  1.00  0.00              
ATOM   4112  HE1 PHE D 253       6.968 -14.838 -44.593  1.00  0.00              
ATOM   4113  HE2 PHE D 253       3.608 -16.607 -42.574  1.00  0.00              
ATOM   4114  HZ  PHE D 253       5.676 -16.853 -43.926  1.00  0.00              
ATOM   4115  N   GLN D 254       5.141  -9.174 -40.799  1.00  0.00              
ATOM   4116  CA  GLN D 254       4.814  -7.775 -40.571  1.00  0.00              
ATOM   4117  C   GLN D 254       4.365  -7.130 -41.877  1.00  0.00              
ATOM   4118  O   GLN D 254       5.059  -7.217 -42.887  1.00  0.00              
ATOM   4119  CB  GLN D 254       6.035  -7.035 -40.037  1.00  0.00              
ATOM   4120  CG  GLN D 254       5.790  -5.568 -39.749  1.00  0.00              
ATOM   4121  CD  GLN D 254       6.990  -4.899 -39.110  1.00  0.00              
ATOM   4122  OE1 GLN D 254       8.082  -4.876 -39.676  1.00  0.00              
ATOM   4123  NE2 GLN D 254       6.794  -4.356 -37.917  1.00  0.00              
ATOM   4124  H   GLN D 254       6.088  -9.423 -41.047  1.00  0.00              
ATOM   4125  HA  GLN D 254       3.982  -7.705 -39.871  1.00  0.00              
ATOM   4126 1HB  GLN D 254       6.338  -7.546 -39.123  1.00  0.00              
ATOM   4127 2HB  GLN D 254       6.819  -7.138 -40.787  1.00  0.00              
ATOM   4128 1HG  GLN D 254       5.378  -4.883 -40.489  1.00  0.00              
ATOM   4129 2HG  GLN D 254       5.046  -5.755 -38.974  1.00  0.00              
ATOM   4130 1HE2 GLN D 254       7.549  -3.900 -37.446  1.00  0.00              
ATOM   4131 2HE2 GLN D 254       5.892  -4.401 -37.488  1.00  0.00              
ATOM   4132  N   ALA D 255       3.199  -6.495 -41.851  1.00  0.00              
ATOM   4133  CA  ALA D 255       2.673  -5.816 -43.031  1.00  0.00              
ATOM   4134  C   ALA D 255       3.256  -4.399 -43.045  1.00  0.00              
ATOM   4135  O   ALA D 255       3.700  -3.896 -42.004  1.00  0.00              
ATOM   4136  CB  ALA D 255       1.151  -5.774 -42.974  1.00  0.00              
ATOM   4137  H   ALA D 255       2.662  -6.481 -40.996  1.00  0.00              
ATOM   4138  HA  ALA D 255       3.002  -6.355 -43.920  1.00  0.00              
ATOM   4139 1HB  ALA D 255       0.769  -5.266 -43.859  1.00  0.00              
ATOM   4140 2HB  ALA D 255       0.761  -6.792 -42.942  1.00  0.00              
ATOM   4141 3HB  ALA D 255       0.836  -5.236 -42.081  1.00  0.00              
ATOM   4142  N   GLU D 256       3.263  -3.753 -44.208  1.00  0.00              
ATOM   4143  CA  GLU D 256       3.790  -2.396 -44.297  1.00  0.00              
ATOM   4144  C   GLU D 256       3.201  -1.449 -43.258  1.00  0.00              
ATOM   4145  O   GLU D 256       3.925  -0.690 -42.618  1.00  0.00              
ATOM   4146  CB  GLU D 256       3.545  -1.833 -45.700  1.00  0.00              
ATOM   4147  CG  GLU D 256       4.083  -0.425 -45.915  1.00  0.00              
ATOM   4148  CD  GLU D 256       3.864   0.032 -47.331  1.00  0.00              
ATOM   4149  OE1 GLU D 256       3.345  -0.733 -48.108  1.00  0.00              
ATOM   4150  OE2 GLU D 256       4.112   1.182 -47.607  1.00  0.00              
ATOM   4151  H   GLU D 256       2.902  -4.197 -45.041  1.00  0.00              
ATOM   4152  HA  GLU D 256       4.863  -2.402 -44.101  1.00  0.00              
ATOM   4153 1HB  GLU D 256       4.022  -2.515 -46.404  1.00  0.00              
ATOM   4154 2HB  GLU D 256       2.467  -1.838 -45.862  1.00  0.00              
ATOM   4155 1HG  GLU D 256       3.664   0.309 -45.228  1.00  0.00              
ATOM   4156 2HG  GLU D 256       5.151  -0.528 -45.728  1.00  0.00              
ATOM   4157  N   ASN D 257       1.888  -1.494 -43.087  1.00  0.00              
ATOM   4158  CA  ASN D 257       1.230  -0.683 -42.068  1.00  0.00              
ATOM   4159  C   ASN D 257      -0.079  -1.333 -41.663  1.00  0.00              
ATOM   4160  O   ASN D 257      -0.418  -2.403 -42.156  1.00  0.00              
ATOM   4161  CB  ASN D 257       0.974   0.729 -42.601  1.00  0.00              
ATOM   4162  CG  ASN D 257       0.103   0.730 -43.836  1.00  0.00              
ATOM   4163  OD1 ASN D 257      -1.005   0.173 -43.833  1.00  0.00              
ATOM   4164  ND2 ASN D 257       0.591   1.358 -44.904  1.00  0.00              
ATOM   4165  H   ASN D 257       1.329  -2.099 -43.670  1.00  0.00              
ATOM   4166  HA  ASN D 257       1.858  -0.629 -41.177  1.00  0.00              
ATOM   4167 1HB  ASN D 257       0.673   1.534 -41.928  1.00  0.00              
ATOM   4168 2HB  ASN D 257       2.013   0.874 -42.899  1.00  0.00              
ATOM   4169 1HD2 ASN D 257       0.058   1.391 -45.751  1.00  0.00              
ATOM   4170 2HD2 ASN D 257       1.489   1.795 -44.861  1.00  0.00              
ATOM   4171  N   ALA D 258      -0.820  -0.681 -40.772  1.00  0.00              
ATOM   4172  CA  ALA D 258      -2.067  -1.235 -40.255  1.00  0.00              
ATOM   4173  C   ALA D 258      -3.124  -1.470 -41.330  1.00  0.00              
ATOM   4174  O   ALA D 258      -3.860  -2.464 -41.285  1.00  0.00              
ATOM   4175  CB  ALA D 258      -2.631  -0.322 -39.170  1.00  0.00              
ATOM   4176  H   ALA D 258      -0.509   0.223 -40.445  1.00  0.00              
ATOM   4177  HA  ALA D 258      -1.861  -2.213 -39.820  1.00  0.00              
ATOM   4178 1HB  ALA D 258      -3.560  -0.743 -38.789  1.00  0.00              
ATOM   4179 2HB  ALA D 258      -1.911  -0.238 -38.354  1.00  0.00              
ATOM   4180 3HB  ALA D 258      -2.823   0.666 -39.588  1.00  0.00              
ATOM   4181  N   LYS D 259      -3.213  -0.556 -42.290  1.00  0.00              
ATOM   4182  CA  LYS D 259      -4.185  -0.708 -43.360  1.00  0.00              
ATOM   4183  C   LYS D 259      -3.867  -1.931 -44.210  1.00  0.00              
ATOM   4184  O   LYS D 259      -4.761  -2.686 -44.584  1.00  0.00              
ATOM   4185  CB  LYS D 259      -4.223   0.548 -44.233  1.00  0.00              
ATOM   4186  CG  LYS D 259      -5.256   0.506 -45.350  1.00  0.00              
ATOM   4187  CD  LYS D 259      -5.303   1.824 -46.109  1.00  0.00              
ATOM   4188  CE  LYS D 259      -6.321   1.777 -47.239  1.00  0.00              
ATOM   4189  NZ  LYS D 259      -6.365   3.054 -48.003  1.00  0.00              
ATOM   4190  H   LYS D 259      -2.608   0.252 -42.286  1.00  0.00              
ATOM   4191  HA  LYS D 259      -5.177  -0.869 -42.937  1.00  0.00              
ATOM   4192 1HB  LYS D 259      -4.435   1.389 -43.572  1.00  0.00              
ATOM   4193 2HB  LYS D 259      -3.228   0.669 -44.663  1.00  0.00              
ATOM   4194 1HG  LYS D 259      -4.992  -0.299 -46.036  1.00  0.00              
ATOM   4195 2HG  LYS D 259      -6.233   0.305 -44.912  1.00  0.00              
ATOM   4196 1HD  LYS D 259      -5.571   2.618 -45.411  1.00  0.00              
ATOM   4197 2HD  LYS D 259      -4.314   2.024 -46.521  1.00  0.00              
ATOM   4198 1HE  LYS D 259      -6.050   0.962 -47.909  1.00  0.00              
ATOM   4199 2HE  LYS D 259      -7.302   1.580 -46.806  1.00  0.00              
ATOM   4200 1HZ  LYS D 259      -7.051   2.981 -48.740  1.00  0.00              
ATOM   4201 2HZ  LYS D 259      -6.617   3.810 -47.382  1.00  0.00              
ATOM   4202 3HZ  LYS D 259      -5.457   3.236 -48.404  1.00  0.00              
ATOM   4203  N   ILE D 260      -2.594  -2.121 -44.520  1.00  0.00              
ATOM   4204  CA  ILE D 260      -2.179  -3.274 -45.313  1.00  0.00              
ATOM   4205  C   ILE D 260      -2.436  -4.587 -44.557  1.00  0.00              
ATOM   4206  O   ILE D 260      -2.877  -5.573 -45.148  1.00  0.00              
ATOM   4207  CB  ILE D 260      -0.688  -3.190 -45.674  1.00  0.00              
ATOM   4208  CG1 ILE D 260      -0.438  -1.967 -46.566  1.00  0.00              
ATOM   4209  CG2 ILE D 260      -0.245  -4.467 -46.390  1.00  0.00              
ATOM   4210  CD1 ILE D 260      -1.215  -1.977 -47.862  1.00  0.00              
ATOM   4211  H   ILE D 260      -1.896  -1.462 -44.207  1.00  0.00              
ATOM   4212  HA  ILE D 260      -2.780  -3.355 -46.218  1.00  0.00              
ATOM   4213  HB  ILE D 260      -0.107  -3.059 -44.761  1.00  0.00              
ATOM   4214 1HG1 ILE D 260      -0.711  -1.084 -45.989  1.00  0.00              
ATOM   4215 2HG1 ILE D 260       0.629  -1.939 -46.786  1.00  0.00              
ATOM   4216 1HG2 ILE D 260       0.813  -4.396 -46.642  1.00  0.00              
ATOM   4217 2HG2 ILE D 260      -0.404  -5.323 -45.736  1.00  0.00              
ATOM   4218 3HG2 ILE D 260      -0.827  -4.594 -47.302  1.00  0.00              
ATOM   4219 1HD1 ILE D 260      -0.981  -1.078 -48.433  1.00  0.00              
ATOM   4220 2HD1 ILE D 260      -0.941  -2.858 -48.444  1.00  0.00              
ATOM   4221 3HD1 ILE D 260      -2.282  -2.002 -47.647  1.00  0.00              
ATOM   4222  N   LYS D 261      -2.169  -4.593 -43.251  1.00  0.00              
ATOM   4223  CA  LYS D 261      -2.464  -5.768 -42.443  1.00  0.00              
ATOM   4224  C   LYS D 261      -3.942  -6.072 -42.515  1.00  0.00              
ATOM   4225  O   LYS D 261      -4.338  -7.229 -42.712  1.00  0.00              
ATOM   4226  CB  LYS D 261      -2.074  -5.564 -40.970  1.00  0.00              
ATOM   4227  CG  LYS D 261      -2.532  -6.728 -40.092  1.00  0.00              
ATOM   4228  CD  LYS D 261      -2.129  -6.558 -38.622  1.00  0.00              
ATOM   4229  CE  LYS D 261      -2.923  -7.510 -37.740  1.00  0.00              
ATOM   4230  NZ  LYS D 261      -2.479  -7.477 -36.308  1.00  0.00              
ATOM   4231  H   LYS D 261      -1.758  -3.782 -42.810  1.00  0.00              
ATOM   4232  HA  LYS D 261      -1.929  -6.632 -42.839  1.00  0.00              
ATOM   4233 1HB  LYS D 261      -0.988  -5.461 -40.940  1.00  0.00              
ATOM   4234 2HB  LYS D 261      -2.534  -4.631 -40.643  1.00  0.00              
ATOM   4235 1HG  LYS D 261      -3.618  -6.800 -40.151  1.00  0.00              
ATOM   4236 2HG  LYS D 261      -2.088  -7.647 -40.473  1.00  0.00              
ATOM   4237 1HD  LYS D 261      -1.063  -6.765 -38.528  1.00  0.00              
ATOM   4238 2HD  LYS D 261      -2.325  -5.528 -38.326  1.00  0.00              
ATOM   4239 1HE  LYS D 261      -3.975  -7.230 -37.794  1.00  0.00              
ATOM   4240 2HE  LYS D 261      -2.797  -8.520 -38.128  1.00  0.00              
ATOM   4241 1HZ  LYS D 261      -3.035  -8.125 -35.768  1.00  0.00              
ATOM   4242 2HZ  LYS D 261      -1.504  -7.740 -36.250  1.00  0.00              
ATOM   4243 3HZ  LYS D 261      -2.598  -6.544 -35.941  1.00  0.00              
ATOM   4244  N   ARG D 262      -4.760  -5.030 -42.370  1.00  0.00              
ATOM   4245  CA  ARG D 262      -6.207  -5.195 -42.382  1.00  0.00              
ATOM   4246  C   ARG D 262      -6.681  -5.736 -43.730  1.00  0.00              
ATOM   4247  O   ARG D 262      -7.561  -6.592 -43.789  1.00  0.00              
ATOM   4248  CB  ARG D 262      -6.934  -3.914 -42.004  1.00  0.00              
ATOM   4249  CG  ARG D 262      -6.847  -3.539 -40.532  1.00  0.00              
ATOM   4250  CD  ARG D 262      -7.441  -2.219 -40.200  1.00  0.00              
ATOM   4251  NE  ARG D 262      -7.339  -1.847 -38.798  1.00  0.00              
ATOM   4252  CZ  ARG D 262      -7.743  -0.668 -38.288  1.00  0.00              
ATOM   4253  NH1 ARG D 262      -8.241   0.270 -39.063  1.00  0.00              
ATOM   4254  NH2 ARG D 262      -7.602  -0.469 -36.990  1.00  0.00              
ATOM   4255  H   ARG D 262      -4.372  -4.107 -42.248  1.00  0.00              
ATOM   4256  HA  ARG D 262      -6.502  -5.927 -41.629  1.00  0.00              
ATOM   4257 1HB  ARG D 262      -6.502  -3.114 -42.604  1.00  0.00              
ATOM   4258 2HB  ARG D 262      -7.980  -4.049 -42.278  1.00  0.00              
ATOM   4259 1HG  ARG D 262      -7.370  -4.299 -39.951  1.00  0.00              
ATOM   4260 2HG  ARG D 262      -5.796  -3.518 -40.242  1.00  0.00              
ATOM   4261 1HD  ARG D 262      -6.936  -1.447 -40.781  1.00  0.00              
ATOM   4262 2HD  ARG D 262      -8.500  -2.233 -40.459  1.00  0.00              
ATOM   4263  HE  ARG D 262      -6.972  -2.375 -38.018  1.00  0.00              
ATOM   4264 1HH1 ARG D 262      -8.325   0.109 -40.057  1.00  0.00              
ATOM   4265 2HH1 ARG D 262      -8.538   1.147 -38.661  1.00  0.00              
ATOM   4266 1HH2 ARG D 262      -7.201  -1.194 -36.411  1.00  0.00              
ATOM   4267 2HH2 ARG D 262      -7.896   0.406 -36.581  1.00  0.00              
ATOM   4268  N   GLU D 263      -6.088  -5.238 -44.807  1.00  0.00              
ATOM   4269  CA  GLU D 263      -6.422  -5.712 -46.147  1.00  0.00              
ATOM   4270  C   GLU D 263      -6.024  -7.173 -46.355  1.00  0.00              
ATOM   4271  O   GLU D 263      -6.739  -7.925 -47.025  1.00  0.00              
ATOM   4272  CB  GLU D 263      -5.729  -4.853 -47.205  1.00  0.00              
ATOM   4273  CG  GLU D 263      -6.321  -3.473 -47.380  1.00  0.00              
ATOM   4274  CD  GLU D 263      -5.518  -2.622 -48.349  1.00  0.00              
ATOM   4275  OE1 GLU D 263      -4.441  -3.079 -48.799  1.00  0.00              
ATOM   4276  OE2 GLU D 263      -5.963  -1.492 -48.649  1.00  0.00              
ATOM   4277  H   GLU D 263      -5.390  -4.515 -44.701  1.00  0.00              
ATOM   4278  HA  GLU D 263      -7.501  -5.671 -46.296  1.00  0.00              
ATOM   4279 1HB  GLU D 263      -4.684  -4.762 -46.907  1.00  0.00              
ATOM   4280 2HB  GLU D 263      -5.792  -5.396 -48.148  1.00  0.00              
ATOM   4281 1HG  GLU D 263      -7.363  -3.486 -47.702  1.00  0.00              
ATOM   4282 2HG  GLU D 263      -6.256  -3.037 -46.385  1.00  0.00              
ATOM   4283  N   TRP D 264      -4.887  -7.571 -45.788  1.00  0.00              
ATOM   4284  CA  TRP D 264      -4.466  -8.969 -45.865  1.00  0.00              
ATOM   4285  C   TRP D 264      -5.494  -9.833 -45.171  1.00  0.00              
ATOM   4286  O   TRP D 264      -5.908 -10.851 -45.710  1.00  0.00              
ATOM   4287  CB  TRP D 264      -3.088  -9.184 -45.206  1.00  0.00              
ATOM   4288  CG  TRP D 264      -1.914  -9.066 -46.146  1.00  0.00              
ATOM   4289  CD1 TRP D 264      -0.963  -8.089 -46.150  1.00  0.00              
ATOM   4290  CD2 TRP D 264      -1.549  -9.983 -47.192  1.00  0.00              
ATOM   4291  NE1 TRP D 264      -0.027  -8.342 -47.128  1.00  0.00              
ATOM   4292  CE2 TRP D 264      -0.365  -9.497 -47.781  1.00  0.00              
ATOM   4293  CE3 TRP D 264      -2.113 -11.169 -47.686  1.00  0.00              
ATOM   4294  CZ2 TRP D 264       0.273 -10.156 -48.835  1.00  0.00              
ATOM   4295  CZ3 TRP D 264      -1.476 -11.828 -48.738  1.00  0.00              
ATOM   4296  CH2 TRP D 264      -0.300 -11.320 -49.299  1.00  0.00              
ATOM   4297  H   TRP D 264      -4.304  -6.908 -45.299  1.00  0.00              
ATOM   4298  HA  TRP D 264      -4.409  -9.281 -46.907  1.00  0.00              
ATOM   4299 1HB  TRP D 264      -2.921  -8.442 -44.425  1.00  0.00              
ATOM   4300 2HB  TRP D 264      -3.028 -10.183 -44.775  1.00  0.00              
ATOM   4301  HD1 TRP D 264      -1.074  -7.291 -45.420  1.00  0.00              
ATOM   4302  HE1 TRP D 264       0.780  -7.769 -47.332  1.00  0.00              
ATOM   4303  HE3 TRP D 264      -3.028 -11.604 -47.285  1.00  0.00              
ATOM   4304  HZ2 TRP D 264       1.189  -9.729 -49.243  1.00  0.00              
ATOM   4305  HZ3 TRP D 264      -1.920 -12.750 -49.114  1.00  0.00              
ATOM   4306  HH2 TRP D 264       0.172 -11.857 -50.121  1.00  0.00              
ATOM   4307  N   LEU D 265      -5.926  -9.417 -43.980  1.00  0.00              
ATOM   4308  CA  LEU D 265      -6.895 -10.201 -43.230  1.00  0.00              
ATOM   4309  C   LEU D 265      -8.250 -10.290 -43.930  1.00  0.00              
ATOM   4310  O   LEU D 265      -8.901 -11.340 -43.900  1.00  0.00              
ATOM   4311  CB  LEU D 265      -7.064  -9.607 -41.826  1.00  0.00              
ATOM   4312  CG  LEU D 265      -5.828  -9.706 -40.922  1.00  0.00              
ATOM   4313  CD1 LEU D 265      -6.056  -8.918 -39.639  1.00  0.00              
ATOM   4314  CD2 LEU D 265      -5.540 -11.167 -40.613  1.00  0.00              
ATOM   4315  H   LEU D 265      -5.584  -8.552 -43.588  1.00  0.00              
ATOM   4316  HA  LEU D 265      -6.544 -11.229 -43.144  1.00  0.00              
ATOM   4317 1HB  LEU D 265      -7.248  -8.569 -42.095  1.00  0.00              
ATOM   4318 2HB  LEU D 265      -7.940 -10.012 -41.319  1.00  0.00              
ATOM   4319  HG  LEU D 265      -4.982  -9.312 -41.485  1.00  0.00              
ATOM   4320 1HD1 LEU D 265      -5.174  -8.993 -39.004  1.00  0.00              
ATOM   4321 2HD1 LEU D 265      -6.236  -7.871 -39.883  1.00  0.00              
ATOM   4322 3HD1 LEU D 265      -6.918  -9.323 -39.112  1.00  0.00              
ATOM   4323 1HD2 LEU D 265      -4.661 -11.236 -39.971  1.00  0.00              
ATOM   4324 2HD2 LEU D 265      -6.397 -11.608 -40.104  1.00  0.00              
ATOM   4325 3HD2 LEU D 265      -5.354 -11.707 -41.541  1.00  0.00              
ATOM   4326  N   GLU D 266      -8.668  -9.197 -44.561  1.00  0.00              
ATOM   4327  CA  GLU D 266      -9.937  -9.160 -45.289  1.00  0.00              
ATOM   4328  C   GLU D 266      -9.911 -10.073 -46.524  1.00  0.00              
ATOM   4329  O   GLU D 266     -10.885 -10.780 -46.805  1.00  0.00              
ATOM   4330  CB  GLU D 266     -10.270  -7.726 -45.702  1.00  0.00              
ATOM   4331  CG  GLU D 266     -10.701  -6.824 -44.555  1.00  0.00              
ATOM   4332  CD  GLU D 266     -10.807  -5.391 -44.995  1.00  0.00              
ATOM   4333  OE1 GLU D 266     -10.482  -5.111 -46.124  1.00  0.00              
ATOM   4334  OE2 GLU D 266     -11.317  -4.595 -44.243  1.00  0.00              
ATOM   4335  H   GLU D 266      -8.091  -8.368 -44.536  1.00  0.00              
ATOM   4336  HA  GLU D 266     -10.739  -9.536 -44.652  1.00  0.00              
ATOM   4337 1HB  GLU D 266      -9.376  -7.314 -46.170  1.00  0.00              
ATOM   4338 2HB  GLU D 266     -11.071  -7.784 -46.438  1.00  0.00              
ATOM   4339 1HG  GLU D 266     -11.639  -7.130 -44.091  1.00  0.00              
ATOM   4340 2HG  GLU D 266      -9.891  -6.923 -43.833  1.00  0.00              
ATOM   4341  N   VAL D 267      -8.809 -10.063 -47.270  1.00  0.00              
ATOM   4342  CA  VAL D 267      -8.754 -10.889 -48.469  1.00  0.00              
ATOM   4343  C   VAL D 267      -8.532 -12.354 -48.128  1.00  0.00              
ATOM   4344  O   VAL D 267      -8.963 -13.230 -48.863  1.00  0.00              
ATOM   4345  CB  VAL D 267      -7.669 -10.418 -49.479  1.00  0.00              
ATOM   4346  CG1 VAL D 267      -7.961  -8.994 -49.902  1.00  0.00              
ATOM   4347  CG2 VAL D 267      -6.268 -10.526 -48.874  1.00  0.00              
ATOM   4348  H   VAL D 267      -8.008  -9.498 -47.026  1.00  0.00              
ATOM   4349  HA  VAL D 267      -9.703 -10.872 -49.006  1.00  0.00              
ATOM   4350  HB  VAL D 267      -7.684 -11.077 -50.347  1.00  0.00              
ATOM   4351 1HG1 VAL D 267      -7.201  -8.662 -50.611  1.00  0.00              
ATOM   4352 2HG1 VAL D 267      -8.942  -8.948 -50.374  1.00  0.00              
ATOM   4353 3HG1 VAL D 267      -7.948  -8.345 -49.027  1.00  0.00              
ATOM   4354 1HG2 VAL D 267      -5.529 -10.191 -49.602  1.00  0.00              
ATOM   4355 2HG2 VAL D 267      -6.209  -9.901 -47.982  1.00  0.00              
ATOM   4356 3HG2 VAL D 267      -6.067 -11.563 -48.604  1.00  0.00              
ATOM   4357  N   LEU D 268      -7.875 -12.634 -47.005  1.00  0.00              
ATOM   4358  CA  LEU D 268      -7.686 -14.028 -46.621  1.00  0.00              
ATOM   4359  C   LEU D 268      -9.033 -14.609 -46.230  1.00  0.00              
ATOM   4360  O   LEU D 268      -9.372 -15.733 -46.606  1.00  0.00              
ATOM   4361  CB  LEU D 268      -6.695 -14.138 -45.455  1.00  0.00              
ATOM   4362  CG  LEU D 268      -5.236 -13.875 -45.841  1.00  0.00              
ATOM   4363  CD1 LEU D 268      -4.369 -13.715 -44.587  1.00  0.00              
ATOM   4364  CD2 LEU D 268      -4.739 -15.033 -46.728  1.00  0.00              
ATOM   4365  H   LEU D 268      -7.504 -11.906 -46.413  1.00  0.00              
ATOM   4366  HA  LEU D 268      -7.308 -14.593 -47.472  1.00  0.00              
ATOM   4367 1HB  LEU D 268      -7.072 -13.334 -44.824  1.00  0.00              
ATOM   4368 2HB  LEU D 268      -6.793 -15.088 -44.930  1.00  0.00              
ATOM   4369  HG  LEU D 268      -5.219 -12.961 -46.435  1.00  0.00              
ATOM   4370 1HD1 LEU D 268      -3.336 -13.528 -44.881  1.00  0.00              
ATOM   4371 2HD1 LEU D 268      -4.735 -12.876 -43.997  1.00  0.00              
ATOM   4372 3HD1 LEU D 268      -4.418 -14.627 -43.994  1.00  0.00              
ATOM   4373 1HD2 LEU D 268      -3.700 -14.854 -47.010  1.00  0.00              
ATOM   4374 2HD2 LEU D 268      -4.811 -15.971 -46.177  1.00  0.00              
ATOM   4375 3HD2 LEU D 268      -5.352 -15.093 -47.627  1.00  0.00              
ATOM   4376  N   GLU D 269      -9.814 -13.836 -45.479  1.00  0.00              
ATOM   4377  CA  GLU D 269     -11.157 -14.263 -45.105  1.00  0.00              
ATOM   4378  C   GLU D 269     -12.077 -14.383 -46.329  1.00  0.00              
ATOM   4379  O   GLU D 269     -12.840 -15.345 -46.448  1.00  0.00              
ATOM   4380  CB  GLU D 269     -11.755 -13.281 -44.091  1.00  0.00              
ATOM   4381  CG  GLU D 269     -13.169 -13.614 -43.610  1.00  0.00              
ATOM   4382  CD  GLU D 269     -13.262 -14.899 -42.788  1.00  0.00              
ATOM   4383  OE1 GLU D 269     -12.209 -15.478 -42.423  1.00  0.00              
ATOM   4384  OE2 GLU D 269     -14.407 -15.333 -42.509  1.00  0.00              
ATOM   4385  H   GLU D 269      -9.476 -12.939 -45.162  1.00  0.00              
ATOM   4386  HA  GLU D 269     -11.119 -15.257 -44.658  1.00  0.00              
ATOM   4387 1HB  GLU D 269     -11.084 -13.262 -43.232  1.00  0.00              
ATOM   4388 2HB  GLU D 269     -11.765 -12.300 -44.565  1.00  0.00              
ATOM   4389 1HG  GLU D 269     -13.628 -12.814 -43.029  1.00  0.00              
ATOM   4390 2HG  GLU D 269     -13.727 -13.756 -44.535  1.00  0.00              
ATOM   4391  N   GLU D 270     -12.001 -13.416 -47.235  1.00  0.00              
ATOM   4392  CA  GLU D 270     -12.833 -13.469 -48.435  1.00  0.00              
ATOM   4393  C   GLU D 270     -12.523 -14.671 -49.333  1.00  0.00              
ATOM   4394  O   GLU D 270     -13.446 -15.310 -49.848  1.00  0.00              
ATOM   4395  CB  GLU D 270     -12.675 -12.175 -49.235  1.00  0.00              
ATOM   4396  CG  GLU D 270     -13.531 -12.103 -50.491  1.00  0.00              
ATOM   4397  CD  GLU D 270     -13.382 -10.775 -51.179  1.00  0.00              
ATOM   4398  OE1 GLU D 270     -12.661  -9.946 -50.678  1.00  0.00              
ATOM   4399  OE2 GLU D 270     -13.898 -10.628 -52.261  1.00  0.00              
ATOM   4400  H   GLU D 270     -11.370 -12.638 -47.108  1.00  0.00              
ATOM   4401  HA  GLU D 270     -13.880 -13.586 -48.154  1.00  0.00              
ATOM   4402 1HB  GLU D 270     -12.941 -11.354 -48.568  1.00  0.00              
ATOM   4403 2HB  GLU D 270     -11.623 -12.094 -49.507  1.00  0.00              
ATOM   4404 1HG  GLU D 270     -13.327 -12.903 -51.202  1.00  0.00              
ATOM   4405 2HG  GLU D 270     -14.548 -12.204 -50.114  1.00  0.00              
ATOM   4406  N   THR D 271     -11.243 -15.002 -49.512  1.00  0.00              
ATOM   4407  CA  THR D 271     -10.919 -16.109 -50.406  1.00  0.00              
ATOM   4408  C   THR D 271     -11.167 -17.438 -49.681  1.00  0.00              
ATOM   4409  O   THR D 271     -11.442 -18.459 -50.325  1.00  0.00              
ATOM   4410  CB  THR D 271      -9.456 -16.024 -50.943  1.00  0.00              
ATOM   4411  OG1 THR D 271      -8.540 -15.931 -49.849  1.00  0.00              
ATOM   4412  CG2 THR D 271      -9.289 -14.791 -51.810  1.00  0.00              
ATOM   4413  H   THR D 271     -10.493 -14.508 -49.048  1.00  0.00              
ATOM   4414  HA  THR D 271     -11.574 -16.084 -51.277  1.00  0.00              
ATOM   4415  HB  THR D 271      -9.241 -16.916 -51.529  1.00  0.00              
ATOM   4416  HG1 THR D 271      -8.736 -15.143 -49.334  1.00  0.00              
ATOM   4417 1HG2 THR D 271      -8.265 -14.742 -52.179  1.00  0.00              
ATOM   4418 2HG2 THR D 271      -9.978 -14.844 -52.654  1.00  0.00              
ATOM   4419 3HG2 THR D 271      -9.505 -13.900 -51.221  1.00  0.00              
ATOM   4420  N   LYS D 272     -11.117 -17.430 -48.346  1.00  0.00              
ATOM   4421  CA  LYS D 272     -11.494 -18.622 -47.597  1.00  0.00              
ATOM   4422  C   LYS D 272     -12.979 -18.880 -47.831  1.00  0.00              
ATOM   4423  O   LYS D 272     -13.400 -20.013 -48.038  1.00  0.00              
ATOM   4424  CB  LYS D 272     -11.197 -18.461 -46.106  1.00  0.00              
ATOM   4425  CG  LYS D 272     -11.532 -19.683 -45.261  1.00  0.00              
ATOM   4426  CD  LYS D 272     -11.119 -19.484 -43.811  1.00  0.00              
ATOM   4427  CE  LYS D 272     -11.984 -18.436 -43.127  1.00  0.00              
ATOM   4428  NZ  LYS D 272     -11.584 -18.223 -41.709  1.00  0.00              
ATOM   4429  H   LYS D 272     -10.821 -16.606 -47.842  1.00  0.00              
ATOM   4430  HA  LYS D 272     -10.933 -19.482 -47.965  1.00  0.00              
ATOM   4431 1HB  LYS D 272     -10.134 -18.237 -46.014  1.00  0.00              
ATOM   4432 2HB  LYS D 272     -11.779 -17.608 -45.754  1.00  0.00              
ATOM   4433 1HG  LYS D 272     -12.608 -19.856 -45.313  1.00  0.00              
ATOM   4434 2HG  LYS D 272     -11.007 -20.544 -45.675  1.00  0.00              
ATOM   4435 1HD  LYS D 272     -11.218 -20.436 -43.288  1.00  0.00              
ATOM   4436 2HD  LYS D 272     -10.077 -19.166 -43.787  1.00  0.00              
ATOM   4437 1HE  LYS D 272     -11.886 -17.501 -43.676  1.00  0.00              
ATOM   4438 2HE  LYS D 272     -13.020 -18.771 -43.164  1.00  0.00              
ATOM   4439 1HZ  LYS D 272     -12.181 -17.523 -41.293  1.00  0.00              
ATOM   4440 2HZ  LYS D 272     -11.675 -19.091 -41.199  1.00  0.00              
ATOM   4441 3HZ  LYS D 272     -10.624 -17.912 -41.674  1.00  0.00              
ATOM   4442  N   ARG D 273     -13.767 -17.817 -47.790  1.00  0.00              
ATOM   4443  CA  ARG D 273     -15.208 -17.931 -47.981  1.00  0.00              
ATOM   4444  C   ARG D 273     -15.508 -18.359 -49.420  1.00  0.00              
ATOM   4445  O   ARG D 273     -16.435 -19.132 -49.658  1.00  0.00              
ATOM   4446  CB  ARG D 273     -15.946 -16.656 -47.600  1.00  0.00              
ATOM   4447  CG  ARG D 273     -15.952 -16.339 -46.112  1.00  0.00              
ATOM   4448  CD  ARG D 273     -16.601 -15.050 -45.763  1.00  0.00              
ATOM   4449  NE  ARG D 273     -16.434 -14.648 -44.376  1.00  0.00              
ATOM   4450  CZ  ARG D 273     -16.958 -13.530 -43.835  1.00  0.00              
ATOM   4451  NH1 ARG D 273     -17.649 -12.684 -44.565  1.00  0.00              
ATOM   4452  NH2 ARG D 273     -16.739 -13.295 -42.553  1.00  0.00              
ATOM   4453  H   ARG D 273     -13.363 -16.906 -47.621  1.00  0.00              
ATOM   4454  HA  ARG D 273     -15.608 -18.701 -47.322  1.00  0.00              
ATOM   4455 1HB  ARG D 273     -15.470 -15.839 -48.140  1.00  0.00              
ATOM   4456 2HB  ARG D 273     -16.974 -16.769 -47.945  1.00  0.00              
ATOM   4457 1HG  ARG D 273     -16.483 -17.135 -45.590  1.00  0.00              
ATOM   4458 2HG  ARG D 273     -14.919 -16.302 -45.764  1.00  0.00              
ATOM   4459 1HD  ARG D 273     -16.178 -14.261 -46.385  1.00  0.00              
ATOM   4460 2HD  ARG D 273     -17.670 -15.128 -45.954  1.00  0.00              
ATOM   4461  HE  ARG D 273     -15.930 -15.106 -43.629  1.00  0.00              
ATOM   4462 1HH1 ARG D 273     -17.794 -12.869 -45.548  1.00  0.00              
ATOM   4463 2HH1 ARG D 273     -18.034 -11.852 -44.141  1.00  0.00              
ATOM   4464 1HH2 ARG D 273     -16.190 -13.947 -42.010  1.00  0.00              
ATOM   4465 2HH2 ARG D 273     -17.119 -12.466 -42.123  1.00  0.00              
ATOM   4466  N   ALA D 274     -14.714 -17.855 -50.364  1.00  0.00              
ATOM   4467  CA  ALA D 274     -14.841 -18.218 -51.777  1.00  0.00              
ATOM   4468  C   ALA D 274     -14.579 -19.702 -51.988  1.00  0.00              
ATOM   4469  O   ALA D 274     -15.272 -20.363 -52.758  1.00  0.00              
ATOM   4470  CB  ALA D 274     -13.871 -17.401 -52.610  1.00  0.00              
ATOM   4471  H   ALA D 274     -13.999 -17.198 -50.089  1.00  0.00              
ATOM   4472  HA  ALA D 274     -15.863 -18.018 -52.099  1.00  0.00              
ATOM   4473 1HB  ALA D 274     -13.973 -17.677 -53.659  1.00  0.00              
ATOM   4474 2HB  ALA D 274     -14.093 -16.340 -52.490  1.00  0.00              
ATOM   4475 3HB  ALA D 274     -12.853 -17.600 -52.280  1.00  0.00              
ATOM   4476  N   LEU D 275     -13.566 -20.220 -51.306  1.00  0.00              
ATOM   4477  CA  LEU D 275     -13.239 -21.636 -51.382  1.00  0.00              
ATOM   4478  C   LEU D 275     -14.409 -22.427 -50.812  1.00  0.00              
ATOM   4479  O   LEU D 275     -14.853 -23.419 -51.393  1.00  0.00              
ATOM   4480  CB  LEU D 275     -11.941 -21.942 -50.624  1.00  0.00              
ATOM   4481  CG  LEU D 275     -11.506 -23.413 -50.640  1.00  0.00              
ATOM   4482  CD1 LEU D 275     -11.317 -23.885 -52.076  1.00  0.00              
ATOM   4483  CD2 LEU D 275     -10.219 -23.572 -49.846  1.00  0.00              
ATOM   4484  H   LEU D 275     -13.009 -19.618 -50.718  1.00  0.00              
ATOM   4485  HA  LEU D 275     -13.107 -21.924 -52.425  1.00  0.00              
ATOM   4486 1HB  LEU D 275     -11.247 -21.340 -51.209  1.00  0.00              
ATOM   4487 2HB  LEU D 275     -11.973 -21.565 -49.601  1.00  0.00              
ATOM   4488  HG  LEU D 275     -12.283 -23.986 -50.134  1.00  0.00              
ATOM   4489 1HD1 LEU D 275     -11.008 -24.930 -52.077  1.00  0.00              
ATOM   4490 2HD1 LEU D 275     -12.257 -23.784 -52.619  1.00  0.00              
ATOM   4491 3HD1 LEU D 275     -10.550 -23.280 -52.559  1.00  0.00              
ATOM   4492 1HD2 LEU D 275      -9.911 -24.618 -49.857  1.00  0.00              
ATOM   4493 2HD2 LEU D 275      -9.437 -22.957 -50.292  1.00  0.00              
ATOM   4494 3HD2 LEU D 275     -10.384 -23.255 -48.816  1.00  0.00              
ATOM   4495  N   SER D 276     -14.909 -21.959 -49.674  1.00  0.00              
ATOM   4496  CA  SER D 276     -16.066 -22.557 -49.020  1.00  0.00              
ATOM   4497  C   SER D 276     -17.317 -22.518 -49.894  1.00  0.00              
ATOM   4498  O   SER D 276     -18.163 -23.411 -49.814  1.00  0.00              
ATOM   4499  CB  SER D 276     -16.328 -21.854 -47.703  1.00  0.00              
ATOM   4500  OG  SER D 276     -15.285 -22.045 -46.787  1.00  0.00              
ATOM   4501  H   SER D 276     -14.466 -21.156 -49.252  1.00  0.00              
ATOM   4502  HA  SER D 276     -15.895 -23.583 -48.692  1.00  0.00              
ATOM   4503 1HB  SER D 276     -16.441 -20.787 -47.894  1.00  0.00              
ATOM   4504 2HB  SER D 276     -17.251 -22.245 -47.276  1.00  0.00              
ATOM   4505  HG  SER D 276     -15.604 -21.870 -45.898  1.00  0.00              
ATOM   4506  N   ASP D 277     -17.438 -21.485 -50.727  1.00  0.00              
ATOM   4507  CA  ASP D 277     -18.599 -21.362 -51.605  1.00  0.00              
ATOM   4508  C   ASP D 277     -18.361 -22.102 -52.919  1.00  0.00              
ATOM   4509  O   ASP D 277     -19.279 -22.297 -53.717  1.00  0.00              
ATOM   4510  CB  ASP D 277     -18.918 -19.890 -51.876  1.00  0.00              
ATOM   4511  CG  ASP D 277     -19.506 -19.143 -50.686  1.00  0.00              
ATOM   4512  OD1 ASP D 277     -19.936 -19.789 -49.759  1.00  0.00              
ATOM   4513  OD2 ASP D 277     -19.380 -17.943 -50.643  1.00  0.00              
ATOM   4514  H   ASP D 277     -16.722 -20.774 -50.757  1.00  0.00              
ATOM   4515  HA  ASP D 277     -19.468 -21.824 -51.135  1.00  0.00              
ATOM   4516 1HB  ASP D 277     -18.071 -19.328 -52.274  1.00  0.00              
ATOM   4517 2HB  ASP D 277     -19.679 -19.998 -52.649  1.00  0.00              
ATOM   4518  N   LYS D 278     -17.112 -22.512 -53.128  1.00  0.00              
ATOM   4519  CA  LYS D 278     -16.718 -23.262 -54.315  1.00  0.00              
ATOM   4520  C   LYS D 278     -17.009 -24.739 -54.066  1.00  0.00              
ATOM   4521  O   LYS D 278     -17.504 -25.445 -54.944  1.00  0.00              
ATOM   4522  CB  LYS D 278     -15.222 -23.071 -54.594  1.00  0.00              
ATOM   4523  CG  LYS D 278     -14.714 -23.807 -55.828  1.00  0.00              
ATOM   4524  CD  LYS D 278     -13.256 -23.473 -56.118  1.00  0.00              
ATOM   4525  CE  LYS D 278     -12.763 -24.202 -57.359  1.00  0.00              
ATOM   4526  NZ  LYS D 278     -11.370 -23.815 -57.714  1.00  0.00              
ATOM   4527  H   LYS D 278     -16.415 -22.290 -52.431  1.00  0.00              
ATOM   4528  HA  LYS D 278     -17.309 -22.934 -55.172  1.00  0.00              
ATOM   4529 1HB  LYS D 278     -15.053 -22.001 -54.715  1.00  0.00              
ATOM   4530 2HB  LYS D 278     -14.684 -23.425 -53.715  1.00  0.00              
ATOM   4531 1HG  LYS D 278     -14.813 -24.879 -55.655  1.00  0.00              
ATOM   4532 2HG  LYS D 278     -15.327 -23.518 -56.680  1.00  0.00              
ATOM   4533 1HD  LYS D 278     -13.169 -22.396 -56.267  1.00  0.00              
ATOM   4534 2HD  LYS D 278     -12.654 -23.770 -55.259  1.00  0.00              
ATOM   4535 1HE  LYS D 278     -12.806 -25.273 -57.166  1.00  0.00              
ATOM   4536 2HE  LYS D 278     -13.431 -23.957 -58.186  1.00  0.00              
ATOM   4537 1HZ  LYS D 278     -11.081 -24.318 -58.541  1.00  0.00              
ATOM   4538 2HZ  LYS D 278     -11.333 -22.821 -57.894  1.00  0.00              
ATOM   4539 3HZ  LYS D 278     -10.753 -24.041 -56.947  1.00  0.00              
ATOM   4540  N   ARG D 279     -16.696 -25.195 -52.858  1.00  0.00              
ATOM   4541  CA  ARG D 279     -16.916 -26.584 -52.477  1.00  0.00              
ATOM   4542  C   ARG D 279     -18.330 -26.793 -51.941  1.00  0.00              
ATOM   4543  O   ARG D 279     -19.053 -27.635 -52.516  1.00  0.00              
ATOM   4544  OXT ARG D 279     -18.714 -26.160 -50.997  1.00  0.00              
ATOM   4545  CB  ARG D 279     -15.895 -27.007 -51.419  1.00  0.00              
ATOM   4546  CG  ARG D 279     -14.464 -27.004 -51.918  1.00  0.00              
ATOM   4547  CD  ARG D 279     -13.491 -27.408 -50.826  1.00  0.00              
ATOM   4548  NE  ARG D 279     -12.112 -27.381 -51.300  1.00  0.00              
ATOM   4549  CZ  ARG D 279     -11.055 -27.705 -50.562  1.00  0.00              
ATOM   4550  NH1 ARG D 279     -11.216 -28.084 -49.300  1.00  0.00              
ATOM   4551  NH2 ARG D 279      -9.836 -27.652 -51.087  1.00  0.00              
ATOM   4552  H   ARG D 279     -16.294 -24.559 -52.185  1.00  0.00              
ATOM   4553  HA  ARG D 279     -16.819 -27.227 -53.352  1.00  0.00              
ATOM   4554 1HB  ARG D 279     -15.997 -26.316 -50.583  1.00  0.00              
ATOM   4555 2HB  ARG D 279     -16.170 -28.012 -51.095  1.00  0.00              
ATOM   4556 1HG  ARG D 279     -14.385 -27.704 -52.750  1.00  0.00              
ATOM   4557 2HG  ARG D 279     -14.221 -25.999 -52.266  1.00  0.00              
ATOM   4558 1HD  ARG D 279     -13.590 -26.716 -49.990  1.00  0.00              
ATOM   4559 2HD  ARG D 279     -13.731 -28.417 -50.493  1.00  0.00              
ATOM   4560  HE  ARG D 279     -11.748 -27.131 -52.209  1.00  0.00              
ATOM   4561 1HH1 ARG D 279     -12.144 -28.126 -48.902  1.00  0.00              
ATOM   4562 2HH1 ARG D 279     -10.411 -28.329 -48.742  1.00  0.00              
ATOM   4563 1HH2 ARG D 279      -9.717 -27.365 -52.050  1.00  0.00              
ATOM   4564 2HH2 ARG D 279      -9.035 -27.897 -50.525  1.00  0.00              
TER                                                                             
# All scores below are weighted scores, not raw scores.
#BEGIN_POSE_ENERGIES_TABLE 024.d16_v11.1_1_11dG_RalA3andExo84_0048_0001.pdb
label fa_atr fa_rep fa_sol fa_intra_rep pro_close fa_pair hbond_sr_bb hbond_lr_bb hbond_bb_sc hbond_sc dslf_ss_dst dslf_cs_ang dslf_ss_dih dslf_ca_dih rama omega fa_dun p_aa_pp ref total
weights 0.8 0.44 0.65 0.004 1 0.49 0.585 1.17 1.17 1.1 0.5 2 5 5 0.2 0.5 0.56 0.32 1 NA
pose -1102.74 102.387 548.768 2.41477 0.569917 -28.8344 -65.6901 -115.452 -31.3722 -33.4599 0 0 0 0 -8.27242 12.0478 197.737 -22.8174 -67.83 -612.54
SER_p:NtermProteinFull_1 -0.408572 0.0059248 0.210667 0.000884484 0 0.0146406 0 0 0 0 0 0 0 0 0 0.0158486 0.571486 0 -0.37 0.0408786
LEU_2 -2.40274 0.160273 1.19151 0.00671657 0 0 0 0 0 0 0 0 0 0 -0.263868 0.0255452 1.81409 -0.063647 -0.1 0.367875
ALA_3 -2.30582 0.0688954 1.36961 0.000677522 0 0 0 0 0 0 0 0 0 0 -0.241606 0.018986 0 -0.0713188 0.16 -1.00058
TRP_4 -5.13854 0.718242 2.72466 0.022691 0 0 0 0 -0.301825 0 0 0 0 0 0.0540284 0.00313815 1.08433 -0.0251542 0.91 0.0515675
HIS_5 -6.53998 0.415345 3.36954 0.00293947 0 0.072263 0 0 0 -0.355385 0 0 0 0 -0.0541135 0.36121 0.664084 0.00556785 0.56 -1.49852
ARG_6 -4.89681 0.169518 3.01781 0.00756946 0 -0.523218 0 0 -0.799157 -0.335835 0 0 0 0 0.136791 0.0139387 1.51699 0.125016 -0.98 -2.54739
VAL_7 -4.34916 0.334364 1.29454 0.0119046 0 0 0 0 0 0 0 0 0 0 -0.213577 0.0690908 0.0245862 -0.233042 0.29 -2.7713
ILE_8 -5.25916 0.609365 1.72653 0.015693 0 0 0 0 0 0 0 0 0 0 -0.239064 0.113085 0.826378 -0.373807 0.24 -2.34098
MET_9 -4.44516 0.235623 1.55284 0.00425046 0 0 0 0 0 0 0 0 0 0 -0.109672 0.00201484 0.878676 0.0336939 -0.34 -2.18774
VAL_10 -3.96083 0.495072 1.03375 0.010595 0 0 0 0 0 0 0 0 0 0 -0.197825 0.0010287 0.117943 -0.37759 0.29 -2.58785
GLY_11 -2.31824 0.231323 1.24132 0.000136632 0 0 0 0 -0.775907 0 0 0 0 0 0.200949 0.041718 0 -0.77003 -0.17 -2.31873
SER_12 -2.34002 0.218749 1.54113 0.000805534 0 -0.0623576 0 0 0 0 0 0 0 0 -0.2752 0.0102407 0.751491 -0.160362 -0.37 -0.685528
GLY_13 -1.06034 0.073135 0.606307 2.10886e-05 0 0 0 0 0 0 0 0 0 0 0.102607 0.0656381 0 0.466885 -0.17 0.0842506
GLY_14 -1.45268 0.138483 0.942818 2.3921e-05 0 0 0 0 -0.55854 0 0 0 0 0 -0.354584 0.0314237 0 -0.794702 -0.17 -2.21776
VAL_15 -4.28249 0.322961 1.81883 0.0101445 0 0 0 0 -0.81923 0 0 0 0 0 -0.0467844 0.00522612 0.294771 0.248525 0.29 -2.15805
GLY_16 -2.30954 0.338456 1.28628 2.31858e-05 0 0 0 0 0 0 0 0 0 0 0.00687749 0.0895542 0 -0.795795 -0.17 -1.55414
LYS_17 -5.81947 0.487995 3.70794 0.00754351 0 -0.0426396 0 0 -0.775907 0 0 0 0 0 -0.055921 9.52473e-05 2.45866 -0.0481234 -0.65 -0.729828
SER_18 -2.97841 0.288418 2.15187 0.0010489 0 -0.145056 0 0 0 -0.659088 0 0 0 0 -0.217286 0.0113651 0.617153 0.00670272 -0.37 -1.29328
ALA_19 -3.0819 0.358206 1.29132 0.000711667 0 0 0 0 0 0 0 0 0 0 -0.111818 3.97459e-06 0 -0.139904 0.16 -1.52338
LEU_20 -5.21848 0.19381 1.88586 0.00572363 0 0 0 0 0 0 0 0 0 0 -0.0962835 0.0485245 0.297926 -0.113821 -0.1 -3.09674
THR_21 -4.86726 0.176165 2.39328 0.0113626 0 -0.123699 0 0 0 -0.00822557 0 0 0 0 -0.0428789 0.0106666 0.0765629 0.092242 -0.27 -2.55179
LEU_22 -4.93064 0.292557 2.32177 0.00740394 0 0 0 0 0 0 0 0 0 0 -0.123762 0.145475 0.117743 -0.0915639 -0.1 -2.36102
GLN_23 -5.74119 0.395812 3.60319 0.0121047 0 -0.201183 0 0 0 0 0 0 0 0 -0.141561 0.00625898 1.12876 -0.107691 -0.97 -2.0155
PHE_24 -6.49238 0.66098 1.67118 0.0258356 0 0 0 0 -0.0210533 0 0 0 0 0 0.129823 0.0223654 0.155849 -0.156701 0.63 -3.3741
MET_25 -5.74389 0.482662 1.97967 0.00294252 0 0 0 0 -0.5837 0 0 0 0 0 -0.0438025 0.106366 2.58218 -0.0592215 -0.34 -1.61679
TRP_26 -4.02212 0.420936 2.06446 0.0236295 0 0 0 0 0 0 0 0 0 0 0.0775775 0.273866 0.750818 0.128553 0.91 0.627723
ASP_27 -2.63961 0.286991 1.86276 0.00499871 0 -0.262718 0 0 0 0 0 0 0 0 -0.122329 0.00673355 0.581719 -0.178111 -0.67 -1.12956
GLU_28 -3.14647 0.239753 1.86263 0.0053156 0 0 0 0 0 0 0 0 0 0 -0.0385712 0.00247077 0.747298 0.043633 -0.81 -1.09394
PHE_29 -4.41007 0.226911 1.16358 0.0254872 0 0 0 0 0 0 0 0 0 0 0.0662129 0.446482 0.388307 -0.05569 0.63 -1.51878
VAL_30 -2.05477 0.0602902 0.866781 0.0145044 0 0 0 0 0 0 0 0 0 0 -0.140582 0.000984699 0.11261 -0.182932 0.29 -1.03312
GLU_31 -1.32044 0.011952 0.782214 0.00557474 0 -0.419248 0 0 0 0 0 0 0 0 -0.117245 0.07935 0.839098 -0.160025 -0.81 -1.10877
ASP_32 -1.19268 0.0276994 0.807389 0.00359697 0 -0.00142468 0 0 0 0 0 0 0 0 -0.18435 0.0121515 0.466936 0.0352666 -0.67 -0.695417
TYR_33 -3.53878 0.147557 1.25718 0.0263103 0 0 0 0 -0.0844409 0 0 0 0 0 -0.280613 0.185507 0.468725 0.0141536 0.51 -1.29441
GLU_34 -2.21601 0.220786 1.2914 0.00732737 0.00024859 -0.141306 0 0 -0.427903 0 0 0 0 0 0.0301308 0.00695071 0.81995 0.108775 -0.81 -1.10965
PRO_35 -1.72054 0.295053 0.511886 0.00131411 0.030923 0 0 0 0 0 0 0 0 0 0.195517 0.0376989 0.411024 -0.462901 0.02 -0.680026
THR_36 -3.27873 0.202525 2.37393 0.0112824 0 -0.0954391 0 0 -0.512344 0 0 0 0 0 -0.010081 0.0211438 0.0533612 -0.0974582 -0.27 -1.60181
GLN_37 -1.77814 0.0566321 1.0376 0.00443297 0 -0.185415 0 0 0 0 0 0 0 0 0.371299 0.109147 0.897848 -0.025874 -0.97 -0.482468
ALA_38 -2.93695 0.2259 1.03952 0.000934295 0 0 0 0 0 0 0 0 0 0 1.05147 0.0271026 0 0.00908472 0.16 -0.422936
ASP_39 -3.99977 0.207737 2.72676 0.00214127 0 -0.527615 0 0 0 0 0 0 0 0 0.185972 0.00515456 0.624337 0.380239 -0.67 -1.06504
ILE_40 -4.05761 0.781931 1.83528 0.0265126 0 0 0 0 0 0 0 0 0 0 -0.22472 0.079416 2.14583 -0.378547 0.24 0.4481
TYR_41 -5.72964 0.539357 2.19749 0.025009 0 0 0 0 0 0 0 0 0 0 -0.14202 0.0217355 0.398791 -0.17663 0.51 -2.35591
MET_42 -2.87928 0.298881 1.18542 0.00284584 0 0 0 0 0 0 0 0 0 0 -0.0373799 0.0558879 1.65826 -0.156278 -0.34 -0.211641
LYS_43 -3.76527 0.219956 2.0798 0.00477181 0 -0.173609 0 0 -0.604754 0 0 0 0 0 0.11421 0.0437441 0.843334 -0.0040109 -0.65 -1.89183
LYS_44 -2.25619 0.113464 1.37644 0.00593242 0 -0.277287 0 0 0 0 0 0 0 0 -0.128939 0.0413268 1.08831 -0.0272461 -0.65 -0.714184
VAL_45 -3.92517 0.601957 1.20941 0.0110472 0 0 0 0 0 0 0 0 0 0 -0.0260564 0.0356622 0.0355321 -0.144682 0.29 -1.9123
VAL_46 -2.20941 0.176792 0.872438 0.00901156 0 0 0 0 0 0 0 0 0 0 -0.192119 0.00446858 0.00697884 -0.329898 0.29 -1.37174
LEU_47 -5.82359 0.597417 2.65336 0.00961814 0 0 0 0 0 0 0 0 0 0 0.11583 0.00260239 0.50488 -0.0944622 -0.1 -2.13435
ASP_48 -2.77784 0.237992 2.42608 0.00497434 0 -0.464102 0 0 0 -1.02579 0 0 0 0 -0.0953266 0.0183419 0.638335 -0.293014 -0.67 -2.00036
GLY_49 -1.14868 0.227452 0.53251 1.61058e-05 0 0 0 0 0 0 0 0 0 0 -0.346881 0.0028719 0 -0.792912 -0.17 -1.69562
GLU_50 -3.78311 0.333671 2.43752 0.00592533 0 -0.334875 0 0 0 -0.277039 0 0 0 0 -0.112964 0.00190394 0.923447 0.018706 -0.81 -1.59681
GLU_51 -1.87644 0.190592 1.18714 0.00548484 0 -0.300398 0 0 0 0 0 0 0 0 0.0255511 0.00239648 1.14927 0.0331675 -0.81 -0.393236
VAL_52 -4.51587 0.61054 1.84055 0.0128195 0 0 0 0 0 0 0 0 0 0 -0.0684491 0.0940111 0.0168489 -0.183497 0.29 -1.90304
SER_53 -4.01687 0.653915 2.1337 0.000731316 0 0.0231109 0 0 0 0 0 0 0 0 -0.0235098 0.0129625 0.435414 0.0162635 -0.37 -1.13428
ILE_54 -4.86742 0.344634 1.18992 0.0205213 0 0 0 0 0 0 0 0 0 0 -0.0992369 0.0509451 1.4922 -0.224905 0.24 -1.85334
ASP_55 -5.34932 0.392469 3.61829 0.0108827 0 -0.274071 0 0 0 0 0 0 0 0 0.134172 0.00274534 1.26466 0.371373 -0.67 -0.498803
ILE_56 -5.54318 0.489284 1.65644 0.0199593 0 0 0 0 0 0 0 0 0 0 -0.186821 0.0204084 0.159139 -0.386476 0.24 -3.53126
HIS_D_57 -5.02337 0.268901 2.62443 0.00384836 0 -0.170849 0 0 0 0 0 0 0 0 0.00733043 0.0047068 1.19992 -0.00205676 0.56 -0.527136
ASP_58 -4.39423 0.171882 3.34826 0.00871726 0 -0.407594 0 0 0 -0.667314 0 0 0 0 -0.0671047 0.0239575 0.286808 -0.124641 -0.67 -2.49125
THR_59 -3.12548 0.213369 1.55879 0.0060682 0 -0.00399699 0 0 -0.135607 0 0 0 0 0 -0.0890259 0.202528 0.0976482 -0.385664 -0.27 -1.93137
ALA_60 -2.19002 0.267989 1.37263 0.000796499 0 0 0 0 -0.135607 0 0 0 0 0 -0.322046 0.0338115 0 -0.105232 0.16 -0.917684
GLY_61 -1.37728 0.0870267 0.76685 1.46069e-05 0 0 0 0 0 0 0 0 0 0 -0.00815721 0.0666786 0 0.261115 -0.17 -0.37375
LEU_62 -1.23184 0.20008 0.682293 0.00694884 0 0 0 0 0 0 0 0 0 0 -0.115017 0.000824207 0.137254 -0.104812 -0.1 -0.524273
ASN_63 -2.78102 0.0819268 2.40565 0.00643453 0 -0.0943736 0 0 -0.247086 0 0 0 0 0 0.138107 0.00899918 1.16279 0.111239 -0.89 -0.0973367
GLN_64 -1.28917 0.0277953 0.922573 0.00521077 0 -0.275904 0 0 0 -0.0100237 0 0 0 0 -0.155548 0.00214465 0.848278 -0.116064 -0.97 -1.0107
HIS_D_65 -4.22575 0.165131 2.39409 0.00267315 0 -0.220279 0 0 -0.247086 0 0 0 0 0 -0.0709525 0.00929771 0.562739 0.0615249 0.56 -1.00862
ALA_66 -2.75891 0.202086 1.96749 0.000750447 0 0 0 0 0 0 0 0 0 0 -0.187787 0.0181459 0 -0.154923 0.16 -0.753152
SER_67 -2.85344 0.220148 1.72048 0.000808899 0 -0.203626 0 0 0 0 0 0 0 0 -0.112267 0.00204923 0.480822 0.108093 -0.37 -1.00693
MET_68 -5.74343 0.605435 2.94418 0.00320573 0 0 0 0 0 0 0 0 0 0 -0.0889448 0.0904704 0.929242 -0.0662027 -0.34 -1.66604
ARG_69 -7.11584 0.508546 4.90507 0.0233805 0 -0.529714 0 0 0 -0.794657 0 0 0 0 -0.0232925 0.0313511 2.24437 -0.0984029 -0.98 -1.82919
ASP_70 -5.90005 0.389717 4.24309 0.00320886 0 -0.700226 0 0 0 -1.67065 0 0 0 0 -0.169237 0.0102248 0.572319 0.00108819 -0.67 -3.89052
ASP_71 -4.5065 0.359744 2.94181 0.0030676 0 -0.106004 0 0 0 0 0 0 0 0 -0.139051 0.000694777 0.299965 0.0180816 -0.67 -1.7982
PHE_72 -5.57727 0.863177 1.86146 0.023589 0 0 0 0 -0.716351 0 0 0 0 0 0.00458184 6.83608e-05 1.332 -0.0517419 0.63 -1.63049
PHE_73 -6.05662 0.338751 1.70703 0.0315021 0 0 0 0 0 0 0 0 0 0 0.0291022 0.058614 1.47643 -0.0839158 0.63 -1.86911
ARG_74 -3.77302 0.638234 2.47373 0.0104445 0 -0.371784 0 0 -1.12578 0 0 0 0 0 -0.219547 0.0151349 2.50005 -0.0747097 -0.98 -0.907241
SER_75 -2.62917 0.249126 1.85196 0.00154514 0 -0.148663 0 0 -0.824167 0 0 0 0 0 -0.252496 0.000360931 0.137432 -0.185807 -0.37 -2.16988
GLY_76 -2.31977 0.665962 1.27387 1.88656e-05 0 0 0 0 -0.641071 0 0 0 0 0 -0.0441973 0.00031439 0 -0.293999 -0.17 -1.52887
GLU_77 -4.73142 0.224765 3.26993 0.00403799 0 -0.622703 0 0 -0.691342 -0.0791513 0 0 0 0 0.289332 0.00427649 0.842518 -0.0756852 -0.81 -2.37544
GLY_78 -3.08913 0.412804 1.24113 0.000228796 0 0 0 0 0 0 0 0 0 0 0.555234 0.0124554 0 0.351139 -0.17 -0.686141
PHE_79 -7.0287 0.850836 1.4666 0.0255145 0 0 0 0 0 0 0 0 0 0 -0.12944 0.167316 0.560153 -0.112956 0.63 -3.57068
LEU_80 -4.7973 0.563694 1.03661 0.00865064 0 0 0 0 0 0 0 0 0 0 0.07828 0.000895082 0.858579 -0.0966333 -0.1 -2.44722
CYS_81 -3.42746 0.0961917 1.70891 0.00194919 0 0 0 0 0 0 0 0 0 0 0.0300516 0.0236608 0.284819 -0.0277121 1.7 0.390413
VAL_82 -4.01336 0.286179 1.13976 0.0179494 0 0 0 0 0 0 0 0 0 0 -0.190522 0.00450376 0.0985552 -0.246052 0.29 -2.61298
PHE_83 -7.57673 0.674291 1.82956 0.0260963 0 0 0 0 0 0 0 0 0 0 -0.103613 0.0366102 0.467134 -0.179231 0.63 -4.19588
SER_84 -4.24593 0.623804 2.752 0.0018946 0 -0.0943146 0 0 -1.26806 -0.408997 0 0 0 0 0.00851606 0.0821593 0.609155 0.165891 -0.37 -2.14388
ILE_85 -5.89984 0.327377 2.74654 0.0210649 0 0 0 0 0 0 0 0 0 0 -0.0321986 0.000106743 0.573077 0.240043 0.24 -1.78383
THR_86 -3.87786 0.624433 2.06141 0.00527011 0 0.0602721 0 0 -0.506351 -0.408997 0 0 0 0 -0.175908 0.0204668 0.135353 -0.0722886 -0.27 -2.40419
GLU_87 -4.73647 0.399789 3.18558 0.0127212 0 -0.0533465 0 0 -0.449091 0 0 0 0 0 0.324018 0.00150385 1.63862 0.0111945 -0.81 -0.475476
MET_88 -3.91132 0.183136 2.10989 0.00686417 0 0 0 0 -0.465585 0 0 0 0 0 -0.0509859 0.028582 1.30979 -0.0352805 -0.34 -1.16491
GLU_89 -2.98321 0.291657 1.70669 0.00536095 0 0.0600621 0 0 -0.449091 0 0 0 0 0 -0.248465 0.0344568 0.82713 -0.144174 -0.81 -1.70957
SER_90 -4.07429 0.335466 2.41622 0.00113249 0 -0.169663 0 0 -0.761708 0 0 0 0 0 -0.181585 0.12132 0.354812 -0.000987919 -0.37 -2.32929
PHE_91 -8.30115 0.959369 3.06626 0.0259503 0 0 0 0 0 0 0 0 0 0 0.00592466 0.000794432 0.665076 -0.000955365 0.63 -2.94873
ALA_92 -2.93351 0.287385 1.68227 0.000765322 0 0 0 0 0 0 0 0 0 0 -0.18114 0.000150594 0 -0.169484 0.16 -1.15356
ALA_93 -3.5182 0.488448 1.67878 0.000923525 0 0 0 0 0 0 0 0 0 0 -0.256034 0.107878 0 -0.0738425 0.16 -1.41204
THR_94 -5.05163 0.489564 2.85405 0.00402478 0 0.0598622 0 0 0 -0.447125 0 0 0 0 -0.129265 0.159963 0.332556 0.129416 -0.27 -1.86859
ALA_95 -2.92443 0.226786 1.64807 0.000678935 0 0 0 0 0 0 0 0 0 0 -0.174378 0.0225014 0 -0.136845 0.16 -1.17762
ASP_96 -3.09005 0.197826 1.89016 0.00325783 0 0.040761 0 0 0 0 0 0 0 0 -0.165312 0.000199082 0.357273 -0.0286278 -0.67 -1.46452
PHE_97 -6.0009 0.509082 2.24051 0.0210043 0 0 0 0 0 0 0 0 0 0 -0.0457394 0.0225587 1.05181 0.0338992 0.63 -1.53777
ARG_98 -7.61345 0.664092 4.10899 0.0117345 0 -0.00654815 0 0 0 0 0 0 0 0 -0.19792 0.0278158 2.13172 -0.0803788 -0.98 -1.93395
GLU_99 -3.14236 0.273852 1.7995 0.00671423 0 -0.021768 0 0 0 0 0 0 0 0 -0.114799 0.000716672 0.899639 -0.092993 -0.81 -1.2015
GLN_100 -5.2176 0.383259 3.48482 0.00546507 0 -0.198386 0 0 0 0 0 0 0 0 -0.13173 0.00895459 0.934107 -0.0980063 -0.97 -1.79912
ILE_101 -5.68544 0.421733 1.36731 0.0223786 0 0 0 0 0 0 0 0 0 0 -0.0137651 0.0143937 0.187474 -0.0689693 0.24 -3.51489
LEU_102 -4.42029 0.33804 2.15443 0.00737361 0 0 0 0 0 0 0 0 0 0 -0.107585 0.0164125 0.285493 -0.116232 -0.1 -1.94237
ARG_103 -4.47701 0.341001 3.46891 0.015382 0 -0.529851 0 0 0 -0.87599 0 0 0 0 -0.137007 0.00770217 1.96792 -0.058889 -0.98 -1.25783
VAL_104 -5.13811 0.52739 2.67832 0.0185236 0 0 0 0 -1.12578 0 0 0 0 0 -0.0184539 0.00168615 0.0995717 -0.0621272 0.29 -2.72897
LYS_105 -4.0661 0.426246 2.08548 0.00962244 0 -0.18304 0 0 -0.641071 0 0 0 0 0 -0.212886 0.0310943 2.22361 -0.0578497 -0.65 -1.03489
GLU_106 -1.82621 0.261513 1.16881 0.007129 0 -0.235091 0 0 0 0 0 0 0 0 0.000253042 0.111604 0.591812 0.0703555 -0.81 -0.659826
ASP_107 -3.93715 0.430268 2.96501 0.0105973 0 -0.606759 0 0 -0.253552 -0.692275 0 0 0 0 0.153238 0.0214603 0.23092 -0.481534 -0.67 -2.82978
GLU_108 -1.48193 0.212098 0.902838 0.00554648 0 -0.008834 0 0 0 0 0 0 0 0 -0.267437 0.00233108 0.925294 -0.122993 -0.81 -0.643086
ASN_109 -2.59768 0.373579 1.91139 0.00693937 0 -0.16245 0 0 -0.445525 0 0 0 0 0 -0.241629 0.00557052 0.737437 -0.370682 -0.89 -1.67305
VAL_110 -3.84846 0.674756 1.60481 0.0213996 0.0100468 0 0 0 0 0 0 0 0 0 -0.181557 0.0375382 1.24008 0.104043 0.29 -0.0473422
PRO_111 -4.27089 0.643376 1.37072 0.00139802 0.0875366 0 0 0 0 0 0 0 0 0 -0.00114757 0.00554871 0.423046 -0.549995 0.02 -2.27041
PHE_112 -5.78026 0.233452 1.89548 0.0245209 0 0 0 0 -0.112374 0 0 0 0 0 0.0650238 0.0272177 0.505388 -0.0620693 0.63 -2.57362
LEU_113 -4.49142 0.327863 1.43385 0.0079166 0 0 0 0 0 0 0 0 0 0 0.00441542 0.00253273 0.492881 -0.035575 -0.1 -2.35754
LEU_114 -5.35566 0.284615 1.38505 0.00742427 0 0 0 0 0 0 0 0 0 0 -0.107491 0.0359657 0.405958 -0.105542 -0.1 -3.54969
VAL_115 -5.11904 0.228104 1.40168 0.0160882 0 0 0 0 0 0 0 0 0 0 -0.158815 0.0185636 0.0103068 -0.342598 0.29 -3.65571
GLY_116 -3.0823 0.263429 1.49844 1.94481e-05 0 0 0 0 0 0 0 0 0 0 1.28123 0.0502235 0 0.663327 -0.17 0.504367
ASN_117 -5.34517 0.618566 4.14013 0.00606008 0 -0.250054 0 0 -1.3608 -0.329352 0 0 0 0 0.0462686 0.0622242 1.56978 -0.0337885 -0.89 -1.76613
LYS_118 -4.80708 0.843296 3.1625 0.00553317 0 0.0758341 0 0 -1.05202 0 0 0 0 0 0.00465884 0.0260184 0.877013 0.106547 -0.65 -1.4077
SER_119 -2.95499 0.49638 1.95407 0.00146019 0 -0.27185 0 0 0 0 0 0 0 0 -0.246739 0.0686285 0.120409 -0.200405 -0.37 -1.40304
ASP_120 -3.41656 0.579715 2.85052 0.00386178 0 -0.369745 0 0 0 -0.600594 0 0 0 0 -0.219787 0.00500565 1.45269 -0.0797359 -0.67 -0.464631
LEU_121 -4.33294 0.67882 2.07598 0.00878389 0 0 0 0 0 0 0 0 0 0 0.404787 4.72087e-06 0.0220146 0.0730105 -0.1 -1.16954
GLU_122 -3.01392 0.562124 2.37085 0.0138636 0 -0.388088 0 0 0 -0.59813 0 0 0 0 -0.00773056 0.0019364 1.87259 -0.111229 -0.81 -0.107735
ASP_123 -1.26302 0.228678 0.733137 0.00331058 0 -0.000955893 0 0 0 0 0 0 0 0 -0.177936 0.0131266 0.381647 -0.0234321 -0.67 -0.775444
LYS_124 -2.94474 0.415931 1.3276 0.00466931 0 -0.0304683 0 0 0 0 0 0 0 0 -0.185961 0.0476406 0.663213 -0.0854056 -0.65 -1.43752
ARG_125 -6.19557 0.500045 4.52476 0.0153493 0 -0.72936 0 0 -0.507315 -1.85834 0 0 0 0 -0.172854 0.297618 1.6805 0.0681068 -0.98 -3.35706
GLN_126 -3.68573 0.131363 2.39092 0.00411782 0 -0.0813967 0 0 -0.465585 0 0 0 0 0 0.0511784 0.0932845 0.952111 -0.125734 -0.97 -1.70547
VAL_127 -4.99766 0.38773 1.90623 0.0117244 0 0 0 0 -0.507315 0 0 0 0 0 -0.171526 0.0165417 0.0452549 -0.243399 0.29 -3.26241
SER_128 -3.4639 0.336426 2.3128 0.00161173 0 -0.121519 0 0 -0.78956 0 0 0 0 0 -0.267316 0.036864 0.24452 -0.241828 -0.37 -2.3219
VAL_129 -3.20875 0.252265 1.92869 0.0133329 0 0 0 0 0 0 0 0 0 0 -0.0472317 0.0029365 0.0452318 0.0212044 0.29 -0.702317
GLU_130 -2.68404 0.42759 1.66629 0.00547461 0 -0.01803 0 0 0 0 0 0 0 0 -0.207403 0.00653808 0.904441 -0.115824 -0.81 -0.824965
GLU_131 -5.31923 0.443262 3.38043 0.00289221 0 -0.0488835 0 0 -0.78956 0 0 0 0 0 0.0730958 0.17945 1.63317 -0.0986807 -0.81 -1.35405
ALA_132 -4.35008 0.51258 1.37288 0.000796587 0 0 0 0 0 0 0 0 0 0 -0.231251 0.000131152 0 -0.158305 0.16 -2.69325
LYS_133 -4.10843 0.402011 1.85878 0.00316214 0 -0.0285154 0 0 0 0 0 0 0 0 -0.237412 0.0727136 1.12792 -0.0474112 -0.65 -1.60718
ASN_134 -3.8837 0.291225 2.57691 0.0043449 0 -0.0485464 0 0 0 0 0 0 0 0 0.0205289 0.0775638 0.336548 0.109201 -0.89 -1.40592
ARG_135 -7.23185 0.564221 4.16924 0.011244 0 0.0244981 0 0 0 -0.447125 0 0 0 0 -0.127932 0.0366286 2.41876 -0.0627531 -0.98 -1.62507
ALA_136 -4.62829 0.296697 1.8232 0.000782472 0 0 0 0 0 0 0 0 0 0 -0.243907 0.0297674 0 -0.157514 0.16 -2.71927
GLU_137 -3.07009 0.544557 1.84388 0.00719992 0 -0.055716 0 0 0 0 0 0 0 0 -0.154915 0.00480987 0.981022 -0.105506 -0.81 -0.814762
GLN_138 -2.19043 0.185647 1.11 0.00457989 0 -0.0427066 0 0 0 0 0 0 0 0 -0.230373 0.0279766 0.81993 -0.0583565 -0.97 -1.34373
TRP_139 -8.15723 1.16147 2.82056 0.0251183 0 0 0 0 0 0 0 0 0 0 -0.168117 0.0870696 0.905413 0.0139689 0.91 -2.40175
ASN_140 -1.72912 0.367003 1.0724 0.0117671 0 0 0 0 0 0 0 0 0 0 -0.246731 0.00231752 0.758729 -0.508301 -0.89 -1.16193
VAL_141 -3.79934 0.219773 1.44854 0.0131272 0 0 0 0 0 0 0 0 0 0 -0.0684577 0.000474242 0.0394374 -0.184133 0.29 -2.04058
ASN_142 -1.89215 0.0630859 1.1066 0.00387649 0 -0.0951935 0 0 0 0 0 0 0 0 -0.0304786 0.00827082 0.592774 0.0281156 -0.89 -1.1051
TYR_143 -6.14771 0.743579 1.94152 0.0260521 0 0 0 0 0 -0.492313 0 0 0 0 -0.0636193 0.00961641 1.07715 -0.0982368 0.51 -2.49397
VAL_144 -3.88443 0.488678 1.23527 0.0198282 0 0 0 0 0 0 0 0 0 0 -0.0540589 0.0160456 0.667844 -0.143096 0.29 -1.36391
GLU_145 -4.11783 0.64889 3.12753 0.00379553 0 -0.379635 0 0 -0.56918 -1.75252 0 0 0 0 -0.0422894 0.0181116 1.05356 0.0625946 -0.81 -2.75697
THR_146 -4.61798 0.362334 2.78436 0.0109807 0 -0.19093 0 0 0 -0.329352 0 0 0 0 -0.153964 0.167067 0.146681 -0.409221 -0.27 -2.50002
SER_147 -4.77025 0.407182 3.39743 0.00249407 0 -0.211998 0 0 -0.556351 -1.13519 0 0 0 0 0.399068 0.023291 0.172862 -0.0530629 -0.37 -2.69452
ALA_148 -3.09428 0.210058 1.11853 0.000702956 0 0 0 0 -0.0480969 0 0 0 0 0 -0.222871 0.00190326 0 -0.106448 0.16 -1.9805
LYS_149 -3.33773 0.355348 1.64823 0.00543363 0 -0.595702 0 0 0 0 0 0 0 0 -0.109311 0.0199486 0.903173 -0.042735 -0.65 -1.80335
THR_150 -2.56455 0.382139 1.75414 0.0048421 0 -0.111778 0 0 -0.556351 -0.534594 0 0 0 0 -0.141073 0.221574 0.0140876 -0.0690212 -0.27 -1.87059
ARG_151 -2.79167 0.28555 1.69874 0.0117797 0 -0.0720953 0 0 0 0 0 0 0 0 0.106948 0.0415453 0.99594 0.221748 -0.98 -0.481507
ALA_152 -2.85942 0.312877 1.69434 0.00110522 0 0 0 0 0 0 0 0 0 0 -0.110915 0.0150891 0 0.147863 0.16 -0.639063
ASN_153 -3.39052 0.189129 1.95209 0.00669019 0 -0.0996085 0 0 -0.56918 0 0 0 0 0 -0.185819 0.0560358 0.704756 -0.424206 -0.89 -2.65063
VAL_154 -4.22004 0.583461 1.43412 0.0124017 0 0 0 0 0 0 0 0 0 0 0.0455951 0.0154028 0.00849565 -0.123414 0.29 -1.95398
ASP_155 -3.28868 0.368185 1.81561 0.00298214 0 -0.0863732 0 0 0 0 0 0 0 0 -0.169097 0.00528601 0.326724 -0.012155 -0.67 -1.70752
LYS_156 -4.05898 0.523918 2.47645 0.00790074 0 -0.356749 0 0 0 -0.447614 0 0 0 0 0.0369059 0.0739928 1.53147 -0.0753153 -0.65 -0.938028
VAL_157 -4.62531 0.84066 0.990774 0.00924753 0 0 0 0 0 0 0 0 0 0 -0.103196 0.0548715 0.605266 0.152769 0.29 -1.78492
PHE_158 -7.69264 0.89212 1.51185 0.0215775 0 0 0 0 0 0 0 0 0 0 0.0435521 0.00475626 0.308719 0.022781 0.63 -4.25728
PHE_159 -6.06247 0.516449 2.38837 0.0215978 0 0 0 0 0 0 0 0 0 0 -0.089949 0.00193623 0.391035 0.0788188 0.63 -2.12422
ASP_160 -4.45881 0.336671 3.24178 0.00285149 0 -0.534771 0 0 0 -0.537156 0 0 0 0 -0.126657 0.0920052 0.333574 0.0173147 -0.67 -2.30319
LEU_161 -6.14559 0.963515 1.98597 0.00865503 0 0 0 0 0 0 0 0 0 0 -0.112139 0.108579 0.60907 -0.117316 -0.1 -2.79926
MET_162 -6.6523 0.924652 2.23246 0.00350213 0 0 0 0 0 0 0 0 0 0 -0.105256 0.135533 1.2066 -0.0893303 -0.34 -2.68414
ARG_163 -6.00228 0.567579 4.24376 0.0110401 0 -0.494626 0 0 0 -0.756468 0 0 0 0 -0.211597 0.00302003 1.84792 -0.0837254 -0.98 -1.85539
GLU_164 -4.84124 0.284646 2.80666 0.00474274 0 -0.0706809 0 0 -0.112374 0 0 0 0 0 -0.213078 0.0167873 0.878642 -0.142597 -0.81 -2.19849
ILE_165 -6.71962 0.530383 2.34611 0.0177261 0 0 0 0 0 0 0 0 0 0 -0.0438642 0.00130054 0.131863 -0.0682459 0.24 -3.56434
ARG_166 -6.01507 0.464399 4.25624 0.0103057 0 -0.734153 0 0 0 -0.635903 0 0 0 0 -0.161405 0.00667634 1.81193 -0.0765299 -0.98 -2.0535
ALA_167 -3.35025 0.199495 1.63365 0.000783586 0 0 0 0 0 0 0 0 0 0 -0.161467 0.0736098 0 -0.157003 0.16 -1.60118
ARG_168 -5.75471 0.512594 4.0464 0.0155339 0 -0.88694 0 0 -0.191973 -0.716663 0 0 0 0 -0.170856 0.0222825 3.27808 -0.0704198 -0.98 -0.896669
LYS_169 -5.26813 0.381558 3.96339 0.00334761 0 -0.189866 0 0 -0.301825 -0.434536 0 0 0 0 -0.207649 0.0936931 1.08811 -0.0406099 -0.65 -1.56253
MET_170 -3.03005 0.269709 1.51979 0.00852718 0 0 0 0 0 0 0 0 0 0 0.0382225 0.0253443 1.14758 -0.0353599 -0.34 -0.396242
GLU_171 -2.49962 0.0691415 1.49452 0.00550102 0 -0.154412 0 0 0 0 0 0 0 0 -0.269084 0.00140056 0.845178 -0.139913 -0.81 -1.45729
ASP_172 -2.37901 0.170154 1.83506 0.0034616 0 -0.328433 0 0 0 -0.0243882 0 0 0 0 -0.163032 0.0189206 0.57024 -0.0734276 -0.67 -1.04045
SER_p:CtermProteinFull_173 -1.49218 0.0668205 1.15896 0.00480385 0 0 0 0 0 0 0 0 0 0 0 0 0.340913 0 -0.37 -0.290683
GLY_p:NtermProteinFull_174 -0.79747 0.0543344 0.724577 0.000141744 0 0 0 0 -0.139668 0 0 0 0 0 0 0.0299551 0 0 -0.17 -0.29813
GLN_175 -2.12953 0.0826949 1.91267 0.00440191 0 -0.0870459 0 0 0 -0.398206 0 0 0 0 -0.235743 0.146363 1.34562 0.0684929 -0.97 -0.260273
TYR_176 -3.79287 0.200312 1.80439 0.0265606 0 0 0 0 0 0 0 0 0 0 -0.111408 0.0118145 0.266934 -0.304054 0.51 -1.38832
LEU_177 -3.21581 0.164384 1.00526 0.00661742 0 0 0 0 0 0 0 0 0 0 -0.09549 0.00374987 0.275155 -0.0785583 -0.1 -2.03469
VAL_178 -3.25457 0.144413 0.852046 0.0176924 0 0 0 0 0 0 0 0 0 0 0.0838228 0.0122787 0.0284497 -0.0696899 0.29 -1.89555
TYR_179 -6.40778 0.496408 2.5203 0.0222396 0 0 0 0 0 -0.301583 0 0 0 0 -0.0340027 0.000323505 0.79207 -0.0930085 0.51 -2.49504
ASN_180 -3.26887 0.172781 1.58524 0.00572705 0 0.00271324 0 0 0 -0.447318 0 0 0 0 0.0599427 0.000261369 1.36713 0.123727 -0.89 -1.28866
GLY_181 -2.8467 0.0949956 1.66272 0.000176312 0 0 0 0 0 0 0 0 0 0 0.24813 0.0170133 0 -0.644245 -0.17 -1.6379
ASP_182 -2.34108 0.0353014 1.712 0.00280078 0 -0.0937583 0 0 0 -0.4244 0 0 0 0 -0.0873502 3.58302e-05 0.648277 0.0648694 -0.67 -1.1533
LEU_183 -5.18402 0.44772 1.68827 0.00532983 0 0 0 0 0 0 0 0 0 0 -0.00325751 0.119761 0.279809 0.0911969 -0.1 -2.65518
VAL_184 -3.98986 0.100403 1.98696 0.0104138 0 0 0 0 0 0 0 0 0 0 -0.191381 0.00301268 0.0104257 -0.326321 0.29 -2.10635
GLU_185 -5.6793 0.325645 3.32559 0.00701512 0 -0.344552 0 0 0 -1.14561 0 0 0 0 -0.197878 0.128098 1.10424 -0.0181974 -0.81 -3.30495
TYR_186 -7.29835 0.626597 2.72824 0.022891 0 0 0 0 0 -0.551179 0 0 0 0 -0.153158 0.00537519 0.403513 -0.211582 0.51 -3.91765
GLU_187 -4.95759 0.31894 3.14629 0.00787212 0 0.0168717 0 0 -0.752848 0 0 0 0 0 -0.216509 0.10777 2.24214 0.0206761 -0.81 -0.876397
ALA_188 -2.96162 0.213468 1.53488 0.00100653 0 0 0 0 0 0 0 0 0 0 -0.106161 0.0454796 0 -0.155579 0.16 -1.26852
ASP_189 -3.28854 0.226217 2.40086 0.00281017 0 -0.464744 0 0 -0.419339 -0.335835 0 0 0 0 -0.135797 0.00546114 0.467436 -0.0870145 -0.67 -2.29849
HIS_190 -2.84308 0.279758 1.57071 0.0028714 0 -0.12659 0 0 -0.333509 0 0 0 0 0 -0.0817848 0.0533077 0.343736 -0.252567 0.56 -0.827154
MET_191 -3.7304 0.436927 1.35496 0.0154915 0 0 0 0 0 0 0 0 0 0 0.0990518 0.113443 1.05688 0.194487 -0.34 -0.799157
ALA_192 -2.42662 0.165583 1.25771 0.000952656 0 0 0 0 0 0 0 0 0 0 -0.233027 0.00034191 0 0.0031006 0.16 -1.07195
GLN_193 -2.41759 0.0909082 1.0496 0.00534445 0 -0.0834658 0 0 0 0 0 0 0 0 -0.205395 0.0247286 0.792841 0.0128946 -0.97 -1.70013
LEU_194 -3.60284 0.184206 1.61036 0.00939634 0 0 0 0 0 0 0 0 0 0 2.59508 6.3704e-06 0.159591 0.0902206 -0.1 0.94602
GLN_195 -2.7338 0.155592 1.76648 0.00493377 0 -0.0134103 0 0 0 0 0 0 0 0 -0.0409211 0.0743827 0.958341 0.0111307 -0.97 -0.787264
ARG_196 -2.24942 0.0514903 1.39714 0.0101686 0 -0.0614969 0 0 0 0 0 0 0 0 -0.220347 0.00315402 1.42906 -0.00939995 -0.98 -0.629653
VAL_197 -4.32127 0.395426 1.89599 0.014913 0 0 0 0 0 0 0 0 0 0 -0.0835537 0.0392316 0.0405717 -0.197212 0.29 -1.92591
HIS_D_198 -6.02587 0.329609 3.01226 0.0037643 0 -0.0301975 0 0 0 -0.871718 0 0 0 0 -0.029992 0.0103665 1.83236 0.0503347 0.56 -1.15909
GLY_199 -3.08568 0.143922 1.38594 4.15482e-05 0 0 0 0 0 0 0 0 0 0 0.461854 0.0271313 0 0.423774 -0.17 -0.81302
PHE_200 -5.38697 0.292676 1.62572 0.0236241 0 0 0 0 0 0 0 0 0 0 0.0488689 0.0263555 0.334972 -0.192659 0.63 -2.59741
LEU_201 -6.13971 0.735286 1.82958 0.0185967 0 0 0 0 0 0 0 0 0 0 -0.130209 0.0111444 3.10174 -0.0799594 -0.1 -0.753524
MET_202 -5.27322 0.573378 2.45136 0.00403073 0 0 0 0 0 0 0 0 0 0 0.0651201 0.196773 1.12047 0.153529 -0.34 -1.04856
ASN_203 -3.90099 0.115019 2.94031 0.00833908 0 -0.162551 0 0 -0.139668 0 0 0 0 0 -0.0463187 0.105726 0.774318 -0.122855 -0.89 -1.31867
ASP_204 -3.53699 0.378339 2.59951 0.00683766 0 -0.3165 0 0 0 -0.398206 0 0 0 0 0.409252 2.34716e-05 0.171468 -0.225722 -0.67 -1.58199
CYS_205 -4.24403 0.358249 2.12121 0.00193976 0 0 0 0 0 0 0 0 0 0 -0.0140675 0.0781026 0.161991 -0.146985 1.7 0.0164045
LEU_206 -5.01982 0.263109 1.15506 0.00910681 0 0 0 0 0 0 0 0 0 0 -0.00153285 0.0285662 0.440376 -0.111566 -0.1 -3.3367
LEU_207 -4.38465 0.18897 1.50623 0.0068504 0 0 0 0 0 0 0 0 0 0 -0.0523011 0.00322807 0.375076 -0.124976 -0.1 -2.58157
VAL_208 -3.88601 0.040342 1.54664 0.0106208 0 0 0 0 0 0 0 0 0 0 -0.188488 0.00470893 0.00682631 -0.319623 0.29 -2.49499
ALA_209 -2.79137 0.0968728 1.59346 0.000963267 0 0 0 0 0 0 0 0 0 0 0.0790901 0.00776497 0 0.228384 0.16 -0.624832
THR_210 -2.97181 0.11318 1.93286 0.00841973 0 0.0177066 0 0 0 0 0 0 0 0 -0.0259578 0.00700022 0.0473763 -0.0944295 -0.27 -1.23566
TRP_211 -3.23932 0.118715 1.13579 0.021301 0 0 0 0 0 0 0 0 0 0 -0.02534 0.130123 0.526896 -0.0504683 0.91 -0.472297
LEU_212 -3.45092 0.358434 1.69761 0.0107042 0.000871961 0 0 0 0 0 0 0 0 0 0.167875 0.00503535 0.357601 -0.0406538 -0.1 -0.993435
PRO_213 -1.69661 0.389112 0.516669 0.000978937 0.0286725 0 0 0 0 0 0 0 0 0 -0.191423 0.207925 0.176288 -0.475759 0.02 -1.02414
GLN_214 -3.28031 0.398333 1.99466 0.00421927 0 0 0 0 0 0 0 0 0 0 -0.0826468 0.175189 1.02499 -0.00375679 -0.97 -0.739324
ARG_215 -1.52805 0.348472 0.992004 0.0095425 0 -0.0881805 0 0 -0.157087 0 0 0 0 0 0.201683 0.00890226 1.28435 -0.0846305 -0.98 0.00700543
ARG_216 -1.6244 0.215452 1.01201 0.0120437 0 -0.0881805 0 0 -0.157087 0 0 0 0 0 0.158394 0.0753377 1.19407 -0.291755 -0.98 -0.474119
GLY_217 -1.61803 0.363929 1.04759 0.000143363 0 0 0 0 0 0 0 0 0 0 2.09416 0.0321118 0 -0.234735 -0.17 1.51517
MET_218 -2.51499 0.367578 1.06089 0.00541219 0 0 0 0 0 0 0 0 0 0 0.276958 0.0103988 1.06152 0.128114 -0.34 0.0558842
TYR_219 -4.25518 0.22735 1.95604 0.0245057 0 0 0 0 0 0 0 0 0 0 -0.152068 0.00208119 0.843794 -0.101704 0.51 -0.945183
ARG_220 -2.58476 0.136716 0.842702 0.0110662 0 0.00187354 0 0 0 0 0 0 0 0 0.00401832 0.0215155 2.6597 -0.070769 -0.98 0.0420574
TYR_221 -3.59473 0.149077 1.88761 0.0247446 0 0 0 0 0 0 0 0 0 0 -0.0242684 0.000218553 0.518347 -0.115043 0.51 -0.644044
ASN_222 -2.20086 0.0594208 1.25696 0.00320833 0 0.00198004 0 0 0 0 0 0 0 0 -0.00329138 0.0449193 0.890803 0.10814 -0.89 -0.728721
ALA_223 -3.14706 0.0844475 1.51391 0.00100139 0 0 0 0 0 0 0 0 0 0 0.237233 0.121449 0 0.35835 0.16 -0.670662
LEU_224 -3.02268 0.127386 0.662904 0.0145218 0 0 0 0 0 0 0 0 0 0 -0.0928463 0.121292 0.510065 -0.145873 -0.1 -1.92523
TYR_225 -6.8489 0.565446 2.58835 0.0238816 0.00194263 0 0 0 0 -1.06397 0 0 0 0 0.0752211 0.0177484 0.180573 -0.114137 0.51 -4.06385
PRO_226 -3.59148 0.486463 1.35598 0.000899913 0.0909239 0 0 0 0 0 0 0 0 0 -0.260881 0.0479337 0.171001 -0.617409 0.02 -2.29656
LEU_227 -4.671 0.444474 1.65682 0.00931099 0 0 0 0 0 0 0 0 0 0 -0.151051 0.0671046 0.0700157 0.0215406 -0.1 -2.65279
ASP_228 -3.49299 0.326095 2.64877 0.00927775 0 -0.48962 0 0 0 -0.498665 0 0 0 0 -0.252547 0.0101753 0.614965 -0.217232 -0.67 -2.01178
ARG_229 -3.2218 0.460437 1.77191 0.00686152 0 -0.238095 0 0 0 0 0 0 0 0 0.172447 0.0570305 0.883179 -0.103601 -0.98 -1.19163
LEU_230 -4.8418 0.513784 0.969121 0.01025 0 0 0 0 0 0 0 0 0 0 -0.100149 0.0256537 0.274158 -0.0396339 -0.1 -3.28862
ALA_231 -3.33657 0.250083 1.15993 0.000821131 0 0 0 0 0 0 0 0 0 0 -0.0123013 0.0482608 0 0.142954 0.16 -1.58682
VAL_232 -2.35552 0.0983107 0.510983 0.00909031 0 0 0 0 0 0 0 0 0 0 -0.206843 0.0201101 0.0449815 -0.363783 0.29 -1.95267
VAL_233 -3.85532 0.539582 1.24501 0.0153651 0 0 0 0 0 0 0 0 0 0 -0.198895 0.00507062 0.109871 -0.378811 0.29 -2.22812
ASN_234 -3.31292 0.0907904 2.82375 0.0137927 0 -0.453872 0 0 0 -0.560088 0 0 0 0 -0.113778 0.00239717 0.5641 -0.224288 -0.89 -2.06011
VAL_235 -4.14354 0.835732 1.74534 0.0103519 0 0 0 0 -0.0688343 0 0 0 0 0 -0.210851 0.000101255 0.00755323 -0.181293 0.29 -1.71545
LYS_236 -2.8771 0.188458 1.96787 0.00553912 0 -0.56485 0 0 0 0 0 0 0 0 -0.23012 0.00216645 1.61172 0.0946057 -0.65 -0.45171
ASP_237 -1.2347 0.0365974 1.0343 0.0032118 0 -0.409891 0 0 -0.0274742 0 0 0 0 0 -0.233584 4.42603e-05 0.454356 0.0144406 -0.67 -1.0327
ASN_238 -3.0955 1.08005 1.91765 0.00548512 0.0221297 0 0 0 0 0 0 0 0 0 0.298172 0.0293548 1.10753 0.186288 -0.89 0.661162
[truncated: 5,643 more chars]
