# Supplementary material for: A Generic Program for Multistate Protein Design
Source: PLoS One. 2011 Jul 6;6(7):e20937. doi: 10.1371/journal.pone.0020937 (PMC3130737; doi:10.1371/journal.pone.0020937)
Supplement: File S1 — “Protocol capture” file that contains the input files, command lines, and support scripts that were used in this computational study. (BZ2) [file pone.0020937.s001.bz2 › MSD_protocol_capture/Capture_Files/orthogonal_interface_files/input_files/state_versions/v11.2/024.d16_v11.1_1_12dG_RalA3andExo84_0018_0001.pdb]

ATOM      1  N   SER A  11      18.084 -20.105 -21.847  1.00  0.00              
ATOM      2  CA  SER A  11      16.963 -19.464 -22.604  1.00  0.00              
ATOM      3  C   SER A  11      15.615 -19.675 -21.918  1.00  0.00              
ATOM      4  O   SER A  11      15.405 -20.690 -21.252  1.00  0.00              
ATOM      5  CB  SER A  11      16.894 -20.035 -24.023  1.00  0.00              
ATOM      6  OG  SER A  11      18.056 -19.711 -24.759  1.00  0.00              
ATOM      7 1H   SER A  11      18.641 -20.813 -22.282  1.00  0.00              
ATOM      8 2H   SER A  11      18.839 -19.546 -21.503  1.00  0.00              
ATOM      9 3H   SER A  11      17.896 -20.598 -20.998  1.00  0.00              
ATOM     10  HA  SER A  11      17.117 -18.400 -22.787  1.00  0.00              
ATOM     11 1HB  SER A  11      16.796 -21.119 -23.958  1.00  0.00              
ATOM     12 2HB  SER A  11      16.020 -19.622 -24.523  1.00  0.00              
ATOM     13  HG  SER A  11      17.987 -20.080 -25.643  1.00  0.00              
ATOM     14  N   LEU A  12      14.708 -18.712 -22.086  1.00  0.00              
ATOM     15  CA  LEU A  12      13.384 -18.763 -21.454  1.00  0.00              
ATOM     16  C   LEU A  12      12.469 -19.813 -22.116  1.00  0.00              
ATOM     17  O   LEU A  12      12.403 -19.909 -23.342  1.00  0.00              
ATOM     18  CB  LEU A  12      12.728 -17.377 -21.506  1.00  0.00              
ATOM     19  CG  LEU A  12      13.544 -16.245 -20.871  1.00  0.00              
ATOM     20  CD1 LEU A  12      12.746 -14.948 -20.896  1.00  0.00              
ATOM     21  CD2 LEU A  12      13.914 -16.622 -19.444  1.00  0.00              
ATOM     22  H   LEU A  12      14.945 -17.922 -22.670  1.00  0.00              
ATOM     23  HA  LEU A  12      13.488 -19.070 -20.414  1.00  0.00              
ATOM     24 1HB  LEU A  12      12.681 -17.244 -22.585  1.00  0.00              
ATOM     25 2HB  LEU A  12      11.718 -17.394 -21.097  1.00  0.00              
ATOM     26  HG  LEU A  12      14.469 -16.152 -21.441  1.00  0.00              
ATOM     27 1HD1 LEU A  12      13.334 -14.149 -20.443  1.00  0.00              
ATOM     28 2HD1 LEU A  12      12.512 -14.685 -21.928  1.00  0.00              
ATOM     29 3HD1 LEU A  12      11.821 -15.080 -20.336  1.00  0.00              
ATOM     30 1HD2 LEU A  12      14.495 -15.816 -18.994  1.00  0.00              
ATOM     31 2HD2 LEU A  12      13.006 -16.784 -18.863  1.00  0.00              
ATOM     32 3HD2 LEU A  12      14.508 -17.536 -19.451  1.00  0.00              
ATOM     33  N   ALA A  13      11.770 -20.601 -21.306  1.00  0.00              
ATOM     34  CA  ALA A  13      10.847 -21.584 -21.847  1.00  0.00              
ATOM     35  C   ALA A  13       9.561 -20.825 -22.206  1.00  0.00              
ATOM     36  O   ALA A  13       9.246 -19.789 -21.606  1.00  0.00              
ATOM     37  CB  ALA A  13      10.566 -22.698 -20.812  1.00  0.00              
ATOM     38  H   ALA A  13      11.874 -20.523 -20.304  1.00  0.00              
ATOM     39  HA  ALA A  13      11.287 -22.020 -22.744  1.00  0.00              
ATOM     40 1HB  ALA A  13       9.873 -23.423 -21.239  1.00  0.00              
ATOM     41 2HB  ALA A  13      11.499 -23.198 -20.553  1.00  0.00              
ATOM     42 3HB  ALA A  13      10.127 -22.261 -19.917  1.00  0.00              
ATOM     43  N   TRP A  14       8.836 -21.343 -23.190  1.00  0.00              
ATOM     44  CA  TRP A  14       7.571 -20.762 -23.617  1.00  0.00              
ATOM     45  C   TRP A  14       6.481 -21.822 -23.459  1.00  0.00              
ATOM     46  O   TRP A  14       6.518 -22.860 -24.109  1.00  0.00              
ATOM     47  CB  TRP A  14       7.649 -20.271 -25.064  1.00  0.00              
ATOM     48  CG  TRP A  14       8.670 -19.195 -25.276  1.00  0.00              
ATOM     49  CD1 TRP A  14       8.491 -17.855 -25.101  1.00  0.00              
ATOM     50  CD2 TRP A  14      10.027 -19.366 -25.703  1.00  0.00              
ATOM     51  NE1 TRP A  14       9.651 -17.181 -25.392  1.00  0.00              
ATOM     52  CE2 TRP A  14      10.610 -18.088 -25.763  1.00  0.00              
ATOM     53  CE3 TRP A  14      10.806 -20.481 -26.039  1.00  0.00              
ATOM     54  CZ2 TRP A  14      11.928 -17.890 -26.145  1.00  0.00              
ATOM     55  CZ3 TRP A  14      12.128 -20.281 -26.421  1.00  0.00              
ATOM     56  CH2 TRP A  14      12.672 -19.023 -26.472  1.00  0.00              
ATOM     57  H   TRP A  14       9.180 -22.171 -23.655  1.00  0.00              
ATOM     58  HA  TRP A  14       7.321 -19.912 -22.982  1.00  0.00              
ATOM     59 1HB  TRP A  14       7.920 -21.093 -25.727  1.00  0.00              
ATOM     60 2HB  TRP A  14       6.690 -19.857 -25.373  1.00  0.00              
ATOM     61  HD1 TRP A  14       7.506 -17.529 -24.772  1.00  0.00              
ATOM     62  HE1 TRP A  14       9.777 -16.180 -25.342  1.00  0.00              
ATOM     63  HE3 TRP A  14      10.425 -21.501 -26.012  1.00  0.00              
ATOM     64  HZ2 TRP A  14      12.320 -16.873 -26.173  1.00  0.00              
ATOM     65  HZ3 TRP A  14      12.723 -21.157 -26.681  1.00  0.00              
ATOM     66  HH2 TRP A  14      13.713 -18.910 -26.777  1.00  0.00              
ATOM     67  N   HIS A  15       5.527 -21.565 -22.572  1.00  0.00              
ATOM     68  CA  HIS A  15       4.445 -22.508 -22.322  1.00  0.00              
ATOM     69  C   HIS A  15       3.237 -22.094 -23.141  1.00  0.00              
ATOM     70  O   HIS A  15       2.710 -20.993 -22.979  1.00  0.00              
ATOM     71  CB  HIS A  15       4.114 -22.532 -20.828  1.00  0.00              
ATOM     72  CG  HIS A  15       5.280 -22.924 -19.972  1.00  0.00              
ATOM     73  ND1 HIS A  15       5.768 -24.214 -19.929  1.00  0.00              
ATOM     74  CD2 HIS A  15       6.064 -22.198 -19.141  1.00  0.00              
ATOM     75  CE1 HIS A  15       6.799 -24.264 -19.106  1.00  0.00              
ATOM     76  NE2 HIS A  15       7.001 -23.054 -18.615  1.00  0.00              
ATOM     77  H   HIS A  15       5.551 -20.696 -22.058  1.00  0.00              
ATOM     78  HA  HIS A  15       4.746 -23.505 -22.644  1.00  0.00              
ATOM     79 1HB  HIS A  15       3.798 -21.542 -20.497  1.00  0.00              
ATOM     80 2HB  HIS A  15       3.319 -23.251 -20.631  1.00  0.00              
ATOM     81  HD2 HIS A  15       6.064 -21.146 -18.855  1.00  0.00              
ATOM     82  HE1 HIS A  15       7.327 -25.201 -18.933  1.00  0.00              
ATOM     83  HE2 HIS A  15       7.724 -22.792 -17.960  1.00  0.00              
ATOM     84  N   ARG A  16       2.786 -22.993 -24.006  1.00  0.00              
ATOM     85  CA  ARG A  16       1.748 -22.676 -24.991  1.00  0.00              
ATOM     86  C   ARG A  16       0.358 -23.092 -24.537  1.00  0.00              
ATOM     87  O   ARG A  16      -0.010 -24.272 -24.624  1.00  0.00              
ATOM     88  CB  ARG A  16       2.068 -23.260 -26.359  1.00  0.00              
ATOM     89  CG  ARG A  16       3.324 -22.707 -27.013  1.00  0.00              
ATOM     90  CD  ARG A  16       3.627 -23.286 -28.347  1.00  0.00              
ATOM     91  NE  ARG A  16       4.818 -22.747 -28.982  1.00  0.00              
ATOM     92  CZ  ARG A  16       5.269 -23.112 -30.198  1.00  0.00              
ATOM     93  NH1 ARG A  16       4.655 -24.041 -30.897  1.00  0.00              
ATOM     94  NH2 ARG A  16       6.360 -22.528 -30.661  1.00  0.00              
ATOM     95  H   ARG A  16       3.174 -23.925 -23.981  1.00  0.00              
ATOM     96  HA  ARG A  16       1.697 -21.597 -25.139  1.00  0.00              
ATOM     97 1HB  ARG A  16       2.175 -24.336 -26.228  1.00  0.00              
ATOM     98 2HB  ARG A  16       1.211 -23.056 -27.000  1.00  0.00              
ATOM     99 1HG  ARG A  16       3.207 -21.630 -27.133  1.00  0.00              
ATOM    100 2HG  ARG A  16       4.173 -22.908 -26.358  1.00  0.00              
ATOM    101 1HD  ARG A  16       3.771 -24.361 -28.241  1.00  0.00              
ATOM    102 2HD  ARG A  16       2.787 -23.096 -29.014  1.00  0.00              
ATOM    103  HE  ARG A  16       5.470 -22.051 -28.644  1.00  0.00              
ATOM    104 1HH1 ARG A  16       3.832 -24.491 -30.521  1.00  0.00              
ATOM    105 2HH1 ARG A  16       5.009 -24.300 -31.806  1.00  0.00              
ATOM    106 1HH2 ARG A  16       6.831 -21.828 -30.102  1.00  0.00              
ATOM    107 2HH2 ARG A  16       6.720 -22.783 -31.568  1.00  0.00              
ATOM    108  N   VAL A  17      -0.413 -22.116 -24.060  1.00  0.00              
ATOM    109  CA  VAL A  17      -1.762 -22.363 -23.551  1.00  0.00              
ATOM    110  C   VAL A  17      -2.809 -22.141 -24.637  1.00  0.00              
ATOM    111  O   VAL A  17      -2.837 -21.078 -25.269  1.00  0.00              
ATOM    112  CB  VAL A  17      -2.091 -21.410 -22.358  1.00  0.00              
ATOM    113  CG1 VAL A  17      -3.528 -21.611 -21.884  1.00  0.00              
ATOM    114  CG2 VAL A  17      -1.117 -21.677 -21.194  1.00  0.00              
ATOM    115  H   VAL A  17      -0.048 -21.174 -24.051  1.00  0.00              
ATOM    116  HA  VAL A  17      -1.887 -23.403 -23.249  1.00  0.00              
ATOM    117  HB  VAL A  17      -1.939 -20.378 -22.676  1.00  0.00              
ATOM    118 1HG1 VAL A  17      -3.735 -20.937 -21.052  1.00  0.00              
ATOM    119 2HG1 VAL A  17      -4.215 -21.398 -22.703  1.00  0.00              
ATOM    120 3HG1 VAL A  17      -3.663 -22.642 -21.556  1.00  0.00              
ATOM    121 1HG2 VAL A  17      -1.350 -21.011 -20.364  1.00  0.00              
ATOM    122 2HG2 VAL A  17      -1.216 -22.712 -20.867  1.00  0.00              
ATOM    123 3HG2 VAL A  17      -0.094 -21.498 -21.527  1.00  0.00              
ATOM    124  N   ILE A  18      -3.673 -23.132 -24.840  1.00  0.00              
ATOM    125  CA  ILE A  18      -4.777 -23.005 -25.802  1.00  0.00              
ATOM    126  C   ILE A  18      -6.073 -22.840 -25.027  1.00  0.00              
ATOM    127  O   ILE A  18      -6.395 -23.677 -24.170  1.00  0.00              
ATOM    128  CB  ILE A  18      -4.950 -24.276 -26.693  1.00  0.00              
ATOM    129  CG1 ILE A  18      -3.631 -24.627 -27.395  1.00  0.00              
ATOM    130  CG2 ILE A  18      -6.078 -24.047 -27.720  1.00  0.00              
ATOM    131  CD1 ILE A  18      -3.089 -23.547 -28.304  1.00  0.00              
ATOM    132  H   ILE A  18      -3.570 -23.993 -24.321  1.00  0.00              
ATOM    133  HA  ILE A  18      -4.659 -22.106 -26.405  1.00  0.00              
ATOM    134  HB  ILE A  18      -5.198 -25.125 -26.057  1.00  0.00              
ATOM    135 1HG1 ILE A  18      -2.897 -24.839 -26.619  1.00  0.00              
ATOM    136 2HG1 ILE A  18      -3.807 -25.529 -27.983  1.00  0.00              
ATOM    137 1HG2 ILE A  18      -6.192 -24.936 -28.339  1.00  0.00              
ATOM    138 2HG2 ILE A  18      -7.011 -23.846 -27.197  1.00  0.00              
ATOM    139 3HG2 ILE A  18      -5.826 -23.195 -28.353  1.00  0.00              
ATOM    140 1HD1 ILE A  18      -2.156 -23.884 -28.756  1.00  0.00              
ATOM    141 2HD1 ILE A  18      -3.815 -23.333 -29.089  1.00  0.00              
ATOM    142 3HD1 ILE A  18      -2.904 -22.643 -27.726  1.00  0.00              
ATOM    143  N   MET A  19      -6.809 -21.765 -25.304  1.00  0.00              
ATOM    144  CA  MET A  19      -8.119 -21.583 -24.680  1.00  0.00              
ATOM    145  C   MET A  19      -9.123 -22.359 -25.529  1.00  0.00              
ATOM    146  O   MET A  19      -9.213 -22.149 -26.738  1.00  0.00              
ATOM    147  CB  MET A  19      -8.527 -20.106 -24.662  1.00  0.00              
ATOM    148  CG  MET A  19      -7.537 -19.179 -23.971  1.00  0.00              
ATOM    149  SD  MET A  19      -7.329 -19.602 -22.239  1.00  0.00              
ATOM    150  CE  MET A  19      -8.901 -19.076 -21.532  1.00  0.00              
ATOM    151  H   MET A  19      -6.470 -21.064 -25.948  1.00  0.00              
ATOM    152  HA  MET A  19      -8.109 -21.991 -23.670  1.00  0.00              
ATOM    153 1HB  MET A  19      -8.645 -19.797 -25.699  1.00  0.00              
ATOM    154 2HB  MET A  19      -9.489 -20.047 -24.152  1.00  0.00              
ATOM    155 1HG  MET A  19      -6.580 -19.259 -24.485  1.00  0.00              
ATOM    156 2HG  MET A  19      -7.910 -18.159 -24.057  1.00  0.00              
ATOM    157 1HE  MET A  19      -8.906 -19.281 -20.461  1.00  0.00              
ATOM    158 2HE  MET A  19      -9.034 -18.006 -21.698  1.00  0.00              
ATOM    159 3HE  MET A  19      -9.715 -19.622 -22.010  1.00  0.00              
ATOM    160  N   VAL A  20      -9.867 -23.263 -24.905  1.00  0.00              
ATOM    161  CA  VAL A  20     -10.868 -24.050 -25.625  1.00  0.00              
ATOM    162  C   VAL A  20     -12.234 -23.903 -24.958  1.00  0.00              
ATOM    163  O   VAL A  20     -12.339 -23.974 -23.727  1.00  0.00              
ATOM    164  CB  VAL A  20     -10.448 -25.551 -25.663  1.00  0.00              
ATOM    165  CG1 VAL A  20     -11.509 -26.390 -26.351  1.00  0.00              
ATOM    166  CG2 VAL A  20      -9.112 -25.689 -26.384  1.00  0.00              
ATOM    167  H   VAL A  20      -9.743 -23.413 -23.914  1.00  0.00              
ATOM    168  HA  VAL A  20     -11.000 -23.686 -26.645  1.00  0.00              
ATOM    169  HB  VAL A  20     -10.303 -25.904 -24.642  1.00  0.00              
ATOM    170 1HG1 VAL A  20     -11.195 -27.435 -26.365  1.00  0.00              
ATOM    171 2HG1 VAL A  20     -12.451 -26.303 -25.808  1.00  0.00              
ATOM    172 3HG1 VAL A  20     -11.645 -26.039 -27.373  1.00  0.00              
ATOM    173 1HG2 VAL A  20      -8.818 -26.738 -26.410  1.00  0.00              
ATOM    174 2HG2 VAL A  20      -9.210 -25.314 -27.403  1.00  0.00              
ATOM    175 3HG2 VAL A  20      -8.352 -25.114 -25.856  1.00  0.00              
ATOM    176  N   GLY A  21     -13.270 -23.684 -25.772  1.00  0.00              
ATOM    177  CA  GLY A  21     -14.618 -23.538 -25.248  1.00  0.00              
ATOM    178  C   GLY A  21     -15.559 -22.763 -26.156  1.00  0.00              
ATOM    179  O   GLY A  21     -15.111 -22.073 -27.070  1.00  0.00              
ATOM    180  H   GLY A  21     -13.120 -23.618 -26.769  1.00  0.00              
ATOM    181 1HA  GLY A  21     -15.050 -24.527 -25.096  1.00  0.00              
ATOM    182 2HA  GLY A  21     -14.575 -23.012 -24.295  1.00  0.00              
ATOM    183  N   SER A  22     -16.863 -22.879 -25.890  1.00  0.00              
ATOM    184  CA  SER A  22     -17.904 -22.251 -26.701  1.00  0.00              
ATOM    185  C   SER A  22     -17.841 -20.732 -26.609  1.00  0.00              
ATOM    186  O   SER A  22     -17.341 -20.180 -25.630  1.00  0.00              
ATOM    187  CB  SER A  22     -19.271 -22.746 -26.272  1.00  0.00              
ATOM    188  OG  SER A  22     -19.415 -24.127 -26.464  1.00  0.00              
ATOM    189  H   SER A  22     -17.130 -23.430 -25.087  1.00  0.00              
ATOM    190  HA  SER A  22     -17.882 -22.558 -27.748  1.00  0.00              
ATOM    191 1HB  SER A  22     -19.407 -22.520 -25.214  1.00  0.00              
ATOM    192 2HB  SER A  22     -20.030 -22.226 -26.854  1.00  0.00              
ATOM    193  HG  SER A  22     -20.291 -24.399 -26.181  1.00  0.00              
ATOM    194  N   GLY A  23     -18.373 -20.068 -27.631  1.00  0.00              
ATOM    195  CA  GLY A  23     -18.396 -18.617 -27.634  1.00  0.00              
ATOM    196  C   GLY A  23     -19.190 -18.069 -26.462  1.00  0.00              
ATOM    197  O   GLY A  23     -20.284 -18.555 -26.159  1.00  0.00              
ATOM    198  H   GLY A  23     -18.767 -20.568 -28.416  1.00  0.00              
ATOM    199 1HA  GLY A  23     -17.373 -18.244 -27.571  1.00  0.00              
ATOM    200 2HA  GLY A  23     -18.852 -18.270 -28.561  1.00  0.00              
ATOM    201  N   GLY A  24     -18.629 -17.070 -25.786  1.00  0.00              
ATOM    202  CA  GLY A  24     -19.271 -16.528 -24.601  1.00  0.00              
ATOM    203  C   GLY A  24     -18.955 -17.119 -23.233  1.00  0.00              
ATOM    204  O   GLY A  24     -19.408 -16.577 -22.228  1.00  0.00              
ATOM    205  H   GLY A  24     -17.750 -16.678 -26.091  1.00  0.00              
ATOM    206 1HA  GLY A  24     -19.016 -15.472 -24.509  1.00  0.00              
ATOM    207 2HA  GLY A  24     -20.351 -16.632 -24.702  1.00  0.00              
ATOM    208  N   VAL A  25     -18.191 -18.201 -23.154  1.00  0.00              
ATOM    209  CA  VAL A  25     -17.848 -18.728 -21.834  1.00  0.00              
ATOM    210  C   VAL A  25     -16.865 -17.883 -21.015  1.00  0.00              
ATOM    211  O   VAL A  25     -16.758 -18.075 -19.804  1.00  0.00              
ATOM    212  CB  VAL A  25     -17.309 -20.185 -21.907  1.00  0.00              
ATOM    213  CG1 VAL A  25     -18.357 -21.089 -22.554  1.00  0.00              
ATOM    214  CG2 VAL A  25     -15.987 -20.230 -22.659  1.00  0.00              
ATOM    215  H   VAL A  25     -17.840 -18.669 -23.977  1.00  0.00              
ATOM    216  HA  VAL A  25     -18.720 -18.756 -21.179  1.00  0.00              
ATOM    217  HB  VAL A  25     -17.109 -20.539 -20.896  1.00  0.00              
ATOM    218 1HG1 VAL A  25     -17.976 -22.109 -22.603  1.00  0.00              
ATOM    219 2HG1 VAL A  25     -19.270 -21.071 -21.958  1.00  0.00              
ATOM    220 3HG1 VAL A  25     -18.573 -20.733 -23.561  1.00  0.00              
ATOM    221 1HG2 VAL A  25     -15.626 -21.257 -22.699  1.00  0.00              
ATOM    222 2HG2 VAL A  25     -16.133 -19.856 -23.673  1.00  0.00              
ATOM    223 3HG2 VAL A  25     -15.254 -19.608 -22.145  1.00  0.00              
ATOM    224  N   GLY A  26     -16.147 -16.965 -21.660  1.00  0.00              
ATOM    225  CA  GLY A  26     -15.211 -16.114 -20.935  1.00  0.00              
ATOM    226  C   GLY A  26     -13.733 -16.401 -21.179  1.00  0.00              
ATOM    227  O   GLY A  26     -12.881 -16.060 -20.357  1.00  0.00              
ATOM    228  H   GLY A  26     -16.245 -16.849 -22.658  1.00  0.00              
ATOM    229 1HA  GLY A  26     -15.380 -15.075 -21.219  1.00  0.00              
ATOM    230 2HA  GLY A  26     -15.381 -16.229 -19.865  1.00  0.00              
ATOM    231  N   LYS A  27     -13.413 -17.021 -22.311  1.00  0.00              
ATOM    232  CA  LYS A  27     -12.016 -17.254 -22.670  1.00  0.00              
ATOM    233  C   LYS A  27     -11.252 -15.923 -22.769  1.00  0.00              
ATOM    234  O   LYS A  27     -10.197 -15.748 -22.148  1.00  0.00              
ATOM    235  CB  LYS A  27     -11.935 -18.007 -24.004  1.00  0.00              
ATOM    236  CG  LYS A  27     -12.628 -19.363 -23.972  1.00  0.00              
ATOM    237  CD  LYS A  27     -12.326 -20.202 -25.231  1.00  0.00              
ATOM    238  CE  LYS A  27     -12.802 -19.522 -26.514  1.00  0.00              
ATOM    239  NZ  LYS A  27     -14.290 -19.377 -26.581  1.00  0.00              
ATOM    240  H   LYS A  27     -14.141 -17.337 -22.936  1.00  0.00              
ATOM    241  HA  LYS A  27     -11.528 -17.841 -21.891  1.00  0.00              
ATOM    242 1HB  LYS A  27     -12.396 -17.370 -24.759  1.00  0.00              
ATOM    243 2HB  LYS A  27     -10.877 -18.135 -24.236  1.00  0.00              
ATOM    244 1HG  LYS A  27     -12.285 -19.906 -23.091  1.00  0.00              
ATOM    245 2HG  LYS A  27     -13.704 -19.201 -23.903  1.00  0.00              
ATOM    246 1HD  LYS A  27     -11.248 -20.358 -25.293  1.00  0.00              
ATOM    247 2HD  LYS A  27     -12.827 -21.164 -25.135  1.00  0.00              
ATOM    248 1HE  LYS A  27     -12.349 -18.533 -26.566  1.00  0.00              
ATOM    249 2HE  LYS A  27     -12.467 -20.119 -27.362  1.00  0.00              
ATOM    250 1HZ  LYS A  27     -14.545 -18.924 -27.448  1.00  0.00              
ATOM    251 2HZ  LYS A  27     -14.720 -20.291 -26.540  1.00  0.00              
ATOM    252 3HZ  LYS A  27     -14.610 -18.820 -25.802  1.00  0.00              
ATOM    253  N   SER A  28     -11.797 -14.984 -23.536  1.00  0.00              
ATOM    254  CA  SER A  28     -11.150 -13.687 -23.699  1.00  0.00              
ATOM    255  C   SER A  28     -11.096 -12.904 -22.399  1.00  0.00              
ATOM    256  O   SER A  28     -10.156 -12.132 -22.159  1.00  0.00              
ATOM    257  CB  SER A  28     -11.871 -12.880 -24.762  1.00  0.00              
ATOM    258  OG  SER A  28     -11.796 -13.485 -26.023  1.00  0.00              
ATOM    259  H   SER A  28     -12.668 -15.162 -24.015  1.00  0.00              
ATOM    260  HA  SER A  28     -10.145 -13.754 -24.119  1.00  0.00              
ATOM    261 1HB  SER A  28     -12.918 -12.784 -24.476  1.00  0.00              
ATOM    262 2HB  SER A  28     -11.418 -11.891 -24.816  1.00  0.00              
ATOM    263  HG  SER A  28     -10.918 -13.851 -26.151  1.00  0.00              
ATOM    264  N   ALA A  29     -12.108 -13.099 -21.560  1.00  0.00              
ATOM    265  CA  ALA A  29     -12.153 -12.430 -20.267  1.00  0.00              
ATOM    266  C   ALA A  29     -11.008 -12.908 -19.380  1.00  0.00              
ATOM    267  O   ALA A  29     -10.349 -12.107 -18.734  1.00  0.00              
ATOM    268  CB  ALA A  29     -13.497 -12.686 -19.585  1.00  0.00              
ATOM    269  H   ALA A  29     -12.861 -13.721 -21.818  1.00  0.00              
ATOM    270  HA  ALA A  29     -12.028 -11.358 -20.423  1.00  0.00              
ATOM    271 1HB  ALA A  29     -13.517 -12.179 -18.620  1.00  0.00              
ATOM    272 2HB  ALA A  29     -14.303 -12.304 -20.212  1.00  0.00              
ATOM    273 3HB  ALA A  29     -13.631 -13.756 -19.435  1.00  0.00              
ATOM    274  N   LEU A  30     -10.776 -14.217 -19.349  1.00  0.00              
ATOM    275  CA  LEU A  30      -9.701 -14.752 -18.526  1.00  0.00              
ATOM    276  C   LEU A  30      -8.355 -14.321 -19.115  1.00  0.00              
ATOM    277  O   LEU A  30      -7.432 -13.953 -18.381  1.00  0.00              
ATOM    278  CB  LEU A  30      -9.780 -16.283 -18.456  1.00  0.00              
ATOM    279  CG  LEU A  30     -10.951 -16.871 -17.667  1.00  0.00              
ATOM    280  CD1 LEU A  30     -11.021 -18.389 -17.858  1.00  0.00              
ATOM    281  CD2 LEU A  30     -10.793 -16.506 -16.177  1.00  0.00              
ATOM    282  H   LEU A  30     -11.341 -14.851 -19.894  1.00  0.00              
ATOM    283  HA  LEU A  30      -9.770 -14.338 -17.521  1.00  0.00              
ATOM    284 1HB  LEU A  30      -9.907 -16.502 -19.515  1.00  0.00              
ATOM    285 2HB  LEU A  30      -8.845 -16.719 -18.105  1.00  0.00              
ATOM    286  HG  LEU A  30     -11.861 -16.396 -18.035  1.00  0.00              
ATOM    287 1HD1 LEU A  30     -11.860 -18.790 -17.289  1.00  0.00              
ATOM    288 2HD1 LEU A  30     -11.160 -18.616 -18.915  1.00  0.00              
ATOM    289 3HD1 LEU A  30     -10.096 -18.843 -17.506  1.00  0.00              
ATOM    290 1HD2 LEU A  30     -11.627 -16.923 -15.610  1.00  0.00              
ATOM    291 2HD2 LEU A  30      -9.856 -16.915 -15.799  1.00  0.00              
ATOM    292 3HD2 LEU A  30     -10.787 -15.422 -16.066  1.00  0.00              
ATOM    293  N   THR A  31      -8.257 -14.351 -20.440  1.00  0.00              
ATOM    294  CA  THR A  31      -7.016 -14.032 -21.140  1.00  0.00              
ATOM    295  C   THR A  31      -6.611 -12.573 -20.954  1.00  0.00              
ATOM    296  O   THR A  31      -5.442 -12.266 -20.746  1.00  0.00              
ATOM    297  CB  THR A  31      -7.132 -14.327 -22.647  1.00  0.00              
ATOM    298  OG1 THR A  31      -7.367 -15.728 -22.845  1.00  0.00              
ATOM    299  CG2 THR A  31      -5.856 -13.924 -23.369  1.00  0.00              
ATOM    300  H   THR A  31      -9.074 -14.604 -20.977  1.00  0.00              
ATOM    301  HA  THR A  31      -6.198 -14.623 -20.728  1.00  0.00              
ATOM    302  HB  THR A  31      -7.973 -13.766 -23.054  1.00  0.00              
ATOM    303  HG1 THR A  31      -7.743 -15.868 -23.718  1.00  0.00              
ATOM    304 1HG2 THR A  31      -5.958 -14.140 -24.433  1.00  0.00              
ATOM    305 2HG2 THR A  31      -5.681 -12.857 -23.230  1.00  0.00              
ATOM    306 3HG2 THR A  31      -5.016 -14.486 -22.963  1.00  0.00              
ATOM    307  N   LEU A  32      -7.591 -11.679 -21.035  1.00  0.00              
ATOM    308  CA  LEU A  32      -7.328 -10.261 -20.907  1.00  0.00              
ATOM    309  C   LEU A  32      -7.172  -9.804 -19.464  1.00  0.00              
ATOM    310  O   LEU A  32      -6.472  -8.822 -19.199  1.00  0.00              
ATOM    311  CB  LEU A  32      -8.452  -9.470 -21.588  1.00  0.00              
ATOM    312  CG  LEU A  32      -8.553  -9.656 -23.107  1.00  0.00              
ATOM    313  CD1 LEU A  32      -9.763  -8.905 -23.646  1.00  0.00              
ATOM    314  CD2 LEU A  32      -7.274  -9.162 -23.767  1.00  0.00              
ATOM    315  H   LEU A  32      -8.539 -11.992 -21.189  1.00  0.00              
ATOM    316  HA  LEU A  32      -6.378 -10.021 -21.384  1.00  0.00              
ATOM    317 1HB  LEU A  32      -9.311  -9.924 -21.098  1.00  0.00              
ATOM    318 2HB  LEU A  32      -8.409  -8.410 -21.337  1.00  0.00              
ATOM    319  HG  LEU A  32      -8.634 -10.727 -23.298  1.00  0.00              
ATOM    320 1HD1 LEU A  32      -9.827  -9.044 -24.725  1.00  0.00              
ATOM    321 2HD1 LEU A  32     -10.669  -9.291 -23.177  1.00  0.00              
ATOM    322 3HD1 LEU A  32      -9.662  -7.844 -23.422  1.00  0.00              
ATOM    323 1HD2 LEU A  32      -7.348  -9.296 -24.847  1.00  0.00              
ATOM    324 2HD2 LEU A  32      -7.132  -8.105 -23.541  1.00  0.00              
ATOM    325 3HD2 LEU A  32      -6.425  -9.731 -23.388  1.00  0.00              
ATOM    326  N   GLN A  33      -7.819 -10.494 -18.534  1.00  0.00              
ATOM    327  CA  GLN A  33      -7.621 -10.184 -17.116  1.00  0.00              
ATOM    328  C   GLN A  33      -6.202 -10.628 -16.765  1.00  0.00              
ATOM    329  O   GLN A  33      -5.476  -9.946 -16.040  1.00  0.00              
ATOM    330  CB  GLN A  33      -8.648 -10.893 -16.230  1.00  0.00              
ATOM    331  CG  GLN A  33      -8.538 -10.552 -14.753  1.00  0.00              
ATOM    332  CD  GLN A  33      -8.791  -9.081 -14.479  1.00  0.00              
ATOM    333  OE1 GLN A  33      -9.749  -8.496 -14.990  1.00  0.00              
ATOM    334  NE2 GLN A  33      -7.929  -8.474 -13.672  1.00  0.00              
ATOM    335  H   GLN A  33      -8.453 -11.237 -18.791  1.00  0.00              
ATOM    336  HA  GLN A  33      -7.713  -9.109 -16.961  1.00  0.00              
ATOM    337 1HB  GLN A  33      -9.633 -10.611 -16.601  1.00  0.00              
ATOM    338 2HB  GLN A  33      -8.501 -11.963 -16.372  1.00  0.00              
ATOM    339 1HG  GLN A  33      -9.039 -11.128 -13.976  1.00  0.00              
ATOM    340 2HG  GLN A  33      -7.464 -10.732 -14.703  1.00  0.00              
ATOM    341 1HE2 GLN A  33      -8.044  -7.504 -13.454  1.00  0.00              
ATOM    342 2HE2 GLN A  33      -7.164  -8.987 -13.280  1.00  0.00              
ATOM    343  N   PHE A  34      -5.808 -11.785 -17.289  1.00  0.00              
ATOM    344  CA  PHE A  34      -4.466 -12.304 -17.047  1.00  0.00              
ATOM    345  C   PHE A  34      -3.369 -11.415 -17.658  1.00  0.00              
ATOM    346  O   PHE A  34      -2.462 -10.957 -16.964  1.00  0.00              
ATOM    347  CB  PHE A  34      -4.346 -13.730 -17.607  1.00  0.00              
ATOM    348  CG  PHE A  34      -2.971 -14.311 -17.479  1.00  0.00              
ATOM    349  CD1 PHE A  34      -2.095 -14.305 -18.548  1.00  0.00              
ATOM    350  CD2 PHE A  34      -2.542 -14.840 -16.267  1.00  0.00              
ATOM    351  CE1 PHE A  34      -0.797 -14.819 -18.419  1.00  0.00              
ATOM    352  CE2 PHE A  34      -1.250 -15.353 -16.126  1.00  0.00              
ATOM    353  CZ  PHE A  34      -0.377 -15.340 -17.209  1.00  0.00              
ATOM    354  H   PHE A  34      -6.444 -12.315 -17.866  1.00  0.00              
ATOM    355  HA  PHE A  34      -4.264 -12.322 -15.975  1.00  0.00              
ATOM    356 1HB  PHE A  34      -5.020 -14.400 -17.076  1.00  0.00              
ATOM    357 2HB  PHE A  34      -4.591 -13.737 -18.669  1.00  0.00              
ATOM    358  HD1 PHE A  34      -2.423 -13.893 -19.503  1.00  0.00              
ATOM    359  HD2 PHE A  34      -3.227 -14.849 -15.418  1.00  0.00              
ATOM    360  HE1 PHE A  34      -0.120 -14.807 -19.273  1.00  0.00              
ATOM    361  HE2 PHE A  34      -0.926 -15.764 -15.170  1.00  0.00              
ATOM    362  HZ  PHE A  34       0.632 -15.738 -17.107  1.00  0.00              
ATOM    363  N   MET A  35      -3.470 -11.163 -18.955  1.00  0.00              
ATOM    364  CA  MET A  35      -2.474 -10.371 -19.676  1.00  0.00              
ATOM    365  C   MET A  35      -2.447  -8.887 -19.347  1.00  0.00              
ATOM    366  O   MET A  35      -1.380  -8.294 -19.150  1.00  0.00              
ATOM    367  CB  MET A  35      -2.714 -10.470 -21.187  1.00  0.00              
ATOM    368  CG  MET A  35      -2.423 -11.826 -21.801  1.00  0.00              
ATOM    369  SD  MET A  35      -0.655 -11.997 -22.071  1.00  0.00              
ATOM    370  CE  MET A  35      -0.510 -13.727 -22.233  1.00  0.00              
ATOM    371  H   MET A  35      -4.264 -11.532 -19.459  1.00  0.00              
ATOM    372  HA  MET A  35      -1.471 -10.711 -19.418  1.00  0.00              
ATOM    373 1HB  MET A  35      -3.759 -10.219 -21.360  1.00  0.00              
ATOM    374 2HB  MET A  35      -2.077  -9.722 -21.660  1.00  0.00              
ATOM    375 1HG  MET A  35      -2.783 -12.593 -21.116  1.00  0.00              
ATOM    376 2HG  MET A  35      -2.965 -11.895 -22.743  1.00  0.00              
ATOM    377 1HE  MET A  35       0.533 -13.991 -22.406  1.00  0.00              
ATOM    378 2HE  MET A  35      -0.860 -14.209 -21.318  1.00  0.00              
ATOM    379 3HE  MET A  35      -1.115 -14.066 -23.075  1.00  0.00              
ATOM    380  N   ARG A  36      -3.627  -8.288 -19.303  1.00  0.00              
ATOM    381  CA  ARG A  36      -3.708  -6.856 -19.097  1.00  0.00              
ATOM    382  C   ARG A  36      -4.472  -6.348 -17.888  1.00  0.00              
ATOM    383  O   ARG A  36      -4.637  -5.141 -17.733  1.00  0.00              
ATOM    384  CB  ARG A  36      -4.235  -6.181 -20.355  1.00  0.00              
ATOM    385  CG  ARG A  36      -3.322  -6.285 -21.567  1.00  0.00              
ATOM    386  CD  ARG A  36      -2.049  -5.531 -21.440  1.00  0.00              
ATOM    387  NE  ARG A  36      -1.190  -5.599 -22.611  1.00  0.00              
ATOM    388  CZ  ARG A  36      -0.252  -6.544 -22.819  1.00  0.00              
ATOM    389  NH1 ARG A  36      -0.023  -7.479 -21.923  1.00  0.00              
ATOM    390  NH2 ARG A  36       0.449  -6.493 -23.938  1.00  0.00              
ATOM    391  H   ARG A  36      -4.480  -8.818 -19.413  1.00  0.00              
ATOM    392  HA  ARG A  36      -2.710  -6.451 -18.924  1.00  0.00              
ATOM    393 1HB  ARG A  36      -5.193  -6.644 -20.586  1.00  0.00              
ATOM    394 2HB  ARG A  36      -4.388  -5.130 -20.111  1.00  0.00              
ATOM    395 1HG  ARG A  36      -3.076  -7.335 -21.727  1.00  0.00              
ATOM    396 2HG  ARG A  36      -3.856  -5.901 -22.436  1.00  0.00              
ATOM    397 1HD  ARG A  36      -2.276  -4.480 -21.263  1.00  0.00              
ATOM    398 2HD  ARG A  36      -1.484  -5.928 -20.598  1.00  0.00              
ATOM    399  HE  ARG A  36      -1.150  -4.990 -23.418  1.00  0.00              
ATOM    400 1HH1 ARG A  36      -0.555  -7.493 -21.065  1.00  0.00              
ATOM    401 2HH1 ARG A  36       0.684  -8.178 -22.097  1.00  0.00              
ATOM    402 1HH2 ARG A  36       0.273  -5.757 -24.608  1.00  0.00              
ATOM    403 2HH2 ARG A  36       1.158  -7.188 -24.118  1.00  0.00              
ATOM    404  N   ASP A  37      -4.935  -7.251 -17.034  1.00  0.00              
ATOM    405  CA  ASP A  37      -5.810  -6.840 -15.946  1.00  0.00              
ATOM    406  C   ASP A  37      -7.074  -6.154 -16.434  1.00  0.00              
ATOM    407  O   ASP A  37      -7.555  -5.235 -15.783  1.00  0.00              
ATOM    408  CB  ASP A  37      -5.058  -5.912 -14.989  1.00  0.00              
ATOM    409  CG  ASP A  37      -3.872  -6.560 -14.287  1.00  0.00              
ATOM    410  OD1 ASP A  37      -4.042  -7.618 -13.729  1.00  0.00              
ATOM    411  OD2 ASP A  37      -2.776  -6.077 -14.447  1.00  0.00              
ATOM    412  H   ASP A  37      -4.689  -8.227 -17.126  1.00  0.00              
ATOM    413  HA  ASP A  37      -6.149  -7.717 -15.393  1.00  0.00              
ATOM    414 1HB  ASP A  37      -4.740  -4.977 -15.450  1.00  0.00              
ATOM    415 2HB  ASP A  37      -5.844  -5.710 -14.261  1.00  0.00              
ATOM    416  N   GLU A  38      -7.615  -6.591 -17.565  1.00  0.00              
ATOM    417  CA  GLU A  38      -8.841  -5.989 -18.069  1.00  0.00              
ATOM    418  C   GLU A  38     -10.000  -6.992 -18.168  1.00  0.00              
ATOM    419  O   GLU A  38      -9.788  -8.190 -18.384  1.00  0.00              
ATOM    420  CB  GLU A  38      -8.582  -5.354 -19.437  1.00  0.00              
ATOM    421  CG  GLU A  38      -7.610  -4.184 -19.414  1.00  0.00              
ATOM    422  CD  GLU A  38      -7.449  -3.580 -20.781  1.00  0.00              
ATOM    423  OE1 GLU A  38      -8.039  -4.085 -21.706  1.00  0.00              
ATOM    424  OE2 GLU A  38      -6.828  -2.548 -20.883  1.00  0.00              
ATOM    425  H   GLU A  38      -7.184  -7.341 -18.087  1.00  0.00              
ATOM    426  HA  GLU A  38      -9.185  -5.217 -17.379  1.00  0.00              
ATOM    427 1HB  GLU A  38      -8.189  -6.140 -20.083  1.00  0.00              
ATOM    428 2HB  GLU A  38      -9.546  -5.018 -19.820  1.00  0.00              
ATOM    429 1HG  GLU A  38      -7.886  -3.405 -18.704  1.00  0.00              
ATOM    430 2HG  GLU A  38      -6.669  -4.638 -19.105  1.00  0.00              
ATOM    431  N   PHE A  39     -11.221  -6.487 -17.998  1.00  0.00              
ATOM    432  CA  PHE A  39     -12.428  -7.305 -18.046  1.00  0.00              
ATOM    433  C   PHE A  39     -13.587  -6.473 -18.566  1.00  0.00              
ATOM    434  O   PHE A  39     -13.810  -5.356 -18.101  1.00  0.00              
ATOM    435  CB  PHE A  39     -12.798  -7.861 -16.657  1.00  0.00              
ATOM    436  CG  PHE A  39     -14.127  -8.594 -16.630  1.00  0.00              
ATOM    437  CD1 PHE A  39     -15.292  -7.945 -16.227  1.00  0.00              
ATOM    438  CD2 PHE A  39     -14.224  -9.909 -17.065  1.00  0.00              
ATOM    439  CE1 PHE A  39     -16.536  -8.596 -16.261  1.00  0.00              
ATOM    440  CE2 PHE A  39     -15.461 -10.574 -17.105  1.00  0.00              
ATOM    441  CZ  PHE A  39     -16.619  -9.912 -16.701  1.00  0.00              
ATOM    442  H   PHE A  39     -11.305  -5.494 -17.830  1.00  0.00              
ATOM    443  HA  PHE A  39     -12.284  -8.137 -18.737  1.00  0.00              
ATOM    444 1HB  PHE A  39     -12.042  -8.571 -16.324  1.00  0.00              
ATOM    445 2HB  PHE A  39     -12.873  -7.048 -15.936  1.00  0.00              
ATOM    446  HD1 PHE A  39     -15.235  -6.914 -15.881  1.00  0.00              
ATOM    447  HD2 PHE A  39     -13.317 -10.426 -17.380  1.00  0.00              
ATOM    448  HE1 PHE A  39     -17.435  -8.070 -15.942  1.00  0.00              
ATOM    449  HE2 PHE A  39     -15.516 -11.606 -17.451  1.00  0.00              
ATOM    450  HZ  PHE A  39     -17.583 -10.419 -16.728  1.00  0.00              
ATOM    451  N   VAL A  40     -14.314  -7.018 -19.534  1.00  0.00              
ATOM    452  CA  VAL A  40     -15.568  -6.422 -19.982  1.00  0.00              
ATOM    453  C   VAL A  40     -16.676  -7.459 -19.887  1.00  0.00              
ATOM    454  O   VAL A  40     -16.425  -8.664 -19.914  1.00  0.00              
ATOM    455  CB  VAL A  40     -15.472  -5.923 -21.431  1.00  0.00              
ATOM    456  CG1 VAL A  40     -14.416  -4.839 -21.538  1.00  0.00              
ATOM    457  CG2 VAL A  40     -15.126  -7.085 -22.345  1.00  0.00              
ATOM    458  H   VAL A  40     -13.991  -7.869 -19.970  1.00  0.00              
ATOM    459  HA  VAL A  40     -15.868  -5.596 -19.336  1.00  0.00              
ATOM    460  HB  VAL A  40     -16.447  -5.545 -21.740  1.00  0.00              
ATOM    461 1HG1 VAL A  40     -14.355  -4.491 -22.569  1.00  0.00              
ATOM    462 2HG1 VAL A  40     -14.684  -4.005 -20.890  1.00  0.00              
ATOM    463 3HG1 VAL A  40     -13.449  -5.240 -21.233  1.00  0.00              
ATOM    464 1HG2 VAL A  40     -15.059  -6.731 -23.373  1.00  0.00              
ATOM    465 2HG2 VAL A  40     -14.169  -7.511 -22.044  1.00  0.00              
ATOM    466 3HG2 VAL A  40     -15.902  -7.847 -22.274  1.00  0.00              
ATOM    467  N   GLU A  41     -17.909  -6.986 -19.782  1.00  0.00              
ATOM    468  CA  GLU A  41     -19.045  -7.882 -19.675  1.00  0.00              
ATOM    469  C   GLU A  41     -19.511  -8.456 -21.016  1.00  0.00              
ATOM    470  O   GLU A  41     -19.832  -9.637 -21.103  1.00  0.00              
ATOM    471  CB  GLU A  41     -20.207  -7.154 -18.995  1.00  0.00              
ATOM    472  CG  GLU A  41     -19.968  -6.817 -17.530  1.00  0.00              
ATOM    473  CD  GLU A  41     -21.130  -6.063 -16.946  1.00  0.00              
ATOM    474  OE1 GLU A  41     -22.050  -5.773 -17.672  1.00  0.00              
ATOM    475  OE2 GLU A  41     -21.150  -5.874 -15.753  1.00  0.00              
ATOM    476  H   GLU A  41     -18.067  -5.989 -19.776  1.00  0.00              
ATOM    477  HA  GLU A  41     -18.773  -8.755 -19.080  1.00  0.00              
ATOM    478 1HB  GLU A  41     -20.378  -6.234 -19.556  1.00  0.00              
ATOM    479 2HB  GLU A  41     -21.082  -7.799 -19.081  1.00  0.00              
ATOM    480 1HG  GLU A  41     -19.756  -7.690 -16.914  1.00  0.00              
ATOM    481 2HG  GLU A  41     -19.092  -6.170 -17.556  1.00  0.00              
ATOM    482  N   ASP A  42     -19.523  -7.644 -22.069  1.00  0.00              
ATOM    483  CA  ASP A  42     -19.876  -8.161 -23.395  1.00  0.00              
ATOM    484  C   ASP A  42     -18.807  -9.003 -24.095  1.00  0.00              
ATOM    485  O   ASP A  42     -17.612  -8.746 -23.967  1.00  0.00              
ATOM    486  CB  ASP A  42     -20.257  -6.991 -24.305  1.00  0.00              
ATOM    487  CG  ASP A  42     -21.604  -6.357 -23.984  1.00  0.00              
ATOM    488  OD1 ASP A  42     -22.340  -6.930 -23.217  1.00  0.00              
ATOM    489  OD2 ASP A  42     -21.820  -5.237 -24.380  1.00  0.00              
ATOM    490  H   ASP A  42     -19.290  -6.666 -21.968  1.00  0.00              
ATOM    491  HA  ASP A  42     -20.723  -8.843 -23.312  1.00  0.00              
ATOM    492 1HB  ASP A  42     -19.494  -6.214 -24.357  1.00  0.00              
ATOM    493 2HB  ASP A  42     -20.318  -7.506 -25.264  1.00  0.00              
ATOM    494  N   TYR A  43     -19.267 -10.006 -24.840  1.00  0.00              
ATOM    495  CA  TYR A  43     -18.407 -10.904 -25.614  1.00  0.00              
ATOM    496  C   TYR A  43     -17.757 -10.156 -26.779  1.00  0.00              
ATOM    497  O   TYR A  43     -18.424  -9.436 -27.517  1.00  0.00              
ATOM    498  CB  TYR A  43     -19.206 -12.101 -26.133  1.00  0.00              
ATOM    499  CG  TYR A  43     -18.439 -12.978 -27.098  1.00  0.00              
ATOM    500  CD1 TYR A  43     -17.422 -13.808 -26.652  1.00  0.00              
ATOM    501  CD2 TYR A  43     -18.737 -12.973 -28.453  1.00  0.00              
ATOM    502  CE1 TYR A  43     -16.718 -14.611 -27.529  1.00  0.00              
ATOM    503  CE2 TYR A  43     -18.040 -13.772 -29.339  1.00  0.00              
ATOM    504  CZ  TYR A  43     -17.031 -14.590 -28.873  1.00  0.00              
ATOM    505  OH  TYR A  43     -16.334 -15.388 -29.752  1.00  0.00              
ATOM    506  H   TYR A  43     -20.267 -10.141 -24.864  1.00  0.00              
ATOM    507  HA  TYR A  43     -17.598 -11.276 -24.984  1.00  0.00              
ATOM    508 1HB  TYR A  43     -19.505 -12.691 -25.266  1.00  0.00              
ATOM    509 2HB  TYR A  43     -20.093 -11.706 -26.628  1.00  0.00              
ATOM    510  HD1 TYR A  43     -17.180 -13.819 -25.589  1.00  0.00              
ATOM    511  HD2 TYR A  43     -19.535 -12.325 -28.815  1.00  0.00              
ATOM    512  HE1 TYR A  43     -15.920 -15.258 -27.165  1.00  0.00              
ATOM    513  HE2 TYR A  43     -18.288 -13.754 -30.401  1.00  0.00              
ATOM    514  HH  TYR A  43     -15.656 -15.915 -29.323  1.00  0.00              
ATOM    515  N   GLU A  44     -16.454 -10.352 -26.949  1.00  0.00              
ATOM    516  CA  GLU A  44     -15.726  -9.811 -28.091  1.00  0.00              
ATOM    517  C   GLU A  44     -15.499 -10.877 -29.173  1.00  0.00              
ATOM    518  O   GLU A  44     -14.732 -11.814 -28.970  1.00  0.00              
ATOM    519  CB  GLU A  44     -14.387  -9.228 -27.636  1.00  0.00              
ATOM    520  CG  GLU A  44     -13.555  -8.615 -28.754  1.00  0.00              
ATOM    521  CD  GLU A  44     -12.295  -7.992 -28.219  1.00  0.00              
ATOM    522  OE1 GLU A  44     -12.082  -8.054 -27.032  1.00  0.00              
ATOM    523  OE2 GLU A  44     -11.492  -7.554 -29.008  1.00  0.00              
ATOM    524  H   GLU A  44     -15.954 -10.895 -26.259  1.00  0.00              
ATOM    525  HA  GLU A  44     -16.311  -9.020 -28.562  1.00  0.00              
ATOM    526 1HB  GLU A  44     -14.609  -8.465 -26.889  1.00  0.00              
ATOM    527 2HB  GLU A  44     -13.827 -10.039 -27.170  1.00  0.00              
ATOM    528 1HG  GLU A  44     -13.303  -9.321 -29.544  1.00  0.00              
ATOM    529 2HG  GLU A  44     -14.202  -7.836 -29.157  1.00  0.00              
ATOM    530  N   PRO A  45     -16.160 -10.737 -30.339  1.00  0.00              
ATOM    531  CA  PRO A  45     -15.998 -11.682 -31.449  1.00  0.00              
ATOM    532  C   PRO A  45     -14.534 -11.973 -31.757  1.00  0.00              
ATOM    533  O   PRO A  45     -13.788 -11.115 -32.226  1.00  0.00              
ATOM    534  CB  PRO A  45     -16.727 -10.992 -32.595  1.00  0.00              
ATOM    535  CG  PRO A  45     -17.848 -10.308 -31.879  1.00  0.00              
ATOM    536  CD  PRO A  45     -17.146  -9.716 -30.674  1.00  0.00              
ATOM    537  HA  PRO A  45     -16.430 -12.670 -31.233  1.00  0.00              
ATOM    538 1HB  PRO A  45     -16.070 -10.284 -33.121  1.00  0.00              
ATOM    539 2HB  PRO A  45     -17.083 -11.717 -33.341  1.00  0.00              
ATOM    540 1HG  PRO A  45     -18.317  -9.543 -32.515  1.00  0.00              
ATOM    541 2HG  PRO A  45     -18.636 -11.023 -31.600  1.00  0.00              
ATOM    542 1HD  PRO A  45     -16.664  -8.754 -30.904  1.00  0.00              
ATOM    543 2HD  PRO A  45     -17.836  -9.536 -29.837  1.00  0.00              
ATOM    544  N   THR A  46     -14.137 -13.204 -31.470  1.00  0.00              
ATOM    545  CA  THR A  46     -12.757 -13.641 -31.644  1.00  0.00              
ATOM    546  C   THR A  46     -12.629 -14.773 -32.660  1.00  0.00              
ATOM    547  O   THR A  46     -13.287 -15.793 -32.522  1.00  0.00              
ATOM    548  CB  THR A  46     -12.148 -14.103 -30.307  1.00  0.00              
ATOM    549  OG1 THR A  46     -12.161 -13.016 -29.372  1.00  0.00              
ATOM    550  CG2 THR A  46     -10.716 -14.576 -30.508  1.00  0.00              
ATOM    551  H   THR A  46     -14.821 -13.858 -31.118  1.00  0.00              
ATOM    552  HA  THR A  46     -12.158 -12.821 -32.040  1.00  0.00              
ATOM    553  HB  THR A  46     -12.747 -14.921 -29.908  1.00  0.00              
ATOM    554  HG1 THR A  46     -13.066 -12.729 -29.229  1.00  0.00              
ATOM    555 1HG2 THR A  46     -10.303 -14.898 -29.553  1.00  0.00              
ATOM    556 2HG2 THR A  46     -10.704 -15.410 -31.210  1.00  0.00              
ATOM    557 3HG2 THR A  46     -10.116 -13.758 -30.906  1.00  0.00              
ATOM    558  N   TRP A  47     -11.783 -14.588 -33.675  1.00  0.00              
ATOM    559  CA  TRP A  47     -11.573 -15.640 -34.660  1.00  0.00              
ATOM    560  C   TRP A  47     -10.371 -16.394 -34.089  1.00  0.00              
ATOM    561  O   TRP A  47     -10.481 -17.570 -33.744  1.00  0.00              
ATOM    562  CB  TRP A  47     -11.301 -15.091 -36.062  1.00  0.00              
ATOM    563  CG  TRP A  47     -11.084 -16.159 -37.091  1.00  0.00              
ATOM    564  CD1 TRP A  47     -12.036 -16.954 -37.655  1.00  0.00              
ATOM    565  CD2 TRP A  47      -9.836 -16.548 -37.678  1.00  0.00              
ATOM    566  NE1 TRP A  47     -11.461 -17.815 -38.556  1.00  0.00              
ATOM    567  CE2 TRP A  47     -10.109 -17.584 -38.589  1.00  0.00              
ATOM    568  CE3 TRP A  47      -8.512 -16.118 -37.520  1.00  0.00              
ATOM    569  CZ2 TRP A  47      -9.116 -18.197 -39.336  1.00  0.00              
ATOM    570  CZ3 TRP A  47      -7.517 -16.733 -38.270  1.00  0.00              
ATOM    571  CH2 TRP A  47      -7.810 -17.742 -39.153  1.00  0.00              
ATOM    572  H   TRP A  47     -11.281 -13.718 -33.770  1.00  0.00              
ATOM    573  HA  TRP A  47     -12.460 -16.271 -34.722  1.00  0.00              
ATOM    574 1HB  TRP A  47     -12.148 -14.496 -36.405  1.00  0.00              
ATOM    575 2HB  TRP A  47     -10.403 -14.475 -36.056  1.00  0.00              
ATOM    576  HD1 TRP A  47     -13.063 -16.800 -37.328  1.00  0.00              
ATOM    577  HE1 TRP A  47     -11.952 -18.506 -39.105  1.00  0.00              
ATOM    578  HE3 TRP A  47      -8.225 -15.320 -36.836  1.00  0.00              
ATOM    579  HZ2 TRP A  47      -9.392 -18.995 -40.025  1.00  0.00              
ATOM    580  HZ3 TRP A  47      -6.490 -16.389 -38.138  1.00  0.00              
ATOM    581  HH2 TRP A  47      -6.999 -18.197 -39.722  1.00  0.00              
ATOM    582  N   ALA A  48      -9.235 -15.700 -33.962  1.00  0.00              
ATOM    583  CA  ALA A  48      -8.026 -16.262 -33.336  1.00  0.00              
ATOM    584  C   ALA A  48      -7.035 -15.148 -32.999  1.00  0.00              
ATOM    585  O   ALA A  48      -6.558 -14.436 -33.886  1.00  0.00              
ATOM    586  CB  ALA A  48      -7.367 -17.298 -34.270  1.00  0.00              
ATOM    587  H   ALA A  48      -9.213 -14.753 -34.312  1.00  0.00              
ATOM    588  HA  ALA A  48      -8.310 -16.752 -32.404  1.00  0.00              
ATOM    589 1HB  ALA A  48      -6.475 -17.702 -33.791  1.00  0.00              
ATOM    590 2HB  ALA A  48      -8.070 -18.107 -34.470  1.00  0.00              
ATOM    591 3HB  ALA A  48      -7.089 -16.817 -35.207  1.00  0.00              
ATOM    592  N   ASP A  49      -6.735 -15.005 -31.711  1.00  0.00              
ATOM    593  CA  ASP A  49      -5.763 -14.014 -31.238  1.00  0.00              
ATOM    594  C   ASP A  49      -4.643 -14.694 -30.455  1.00  0.00              
ATOM    595  O   ASP A  49      -4.899 -15.613 -29.687  1.00  0.00              
ATOM    596  CB  ASP A  49      -6.446 -12.954 -30.370  1.00  0.00              
ATOM    597  CG  ASP A  49      -7.415 -12.053 -31.123  1.00  0.00              
ATOM    598  OD1 ASP A  49      -7.419 -12.095 -32.330  1.00  0.00              
ATOM    599  OD2 ASP A  49      -8.249 -11.451 -30.489  1.00  0.00              
ATOM    600  H   ASP A  49      -7.194 -15.604 -31.040  1.00  0.00              
ATOM    601  HA  ASP A  49      -5.299 -13.516 -32.090  1.00  0.00              
ATOM    602 1HB  ASP A  49      -6.942 -13.367 -29.491  1.00  0.00              
ATOM    603 2HB  ASP A  49      -5.578 -12.373 -30.059  1.00  0.00              
ATOM    604  N   SER A  50      -3.416 -14.214 -30.656  1.00  0.00              
ATOM    605  CA  SER A  50      -2.231 -14.734 -29.971  1.00  0.00              
ATOM    606  C   SER A  50      -1.700 -13.680 -29.001  1.00  0.00              
ATOM    607  O   SER A  50      -1.406 -12.547 -29.402  1.00  0.00              
ATOM    608  CB  SER A  50      -1.164 -15.129 -30.973  1.00  0.00              
ATOM    609  OG  SER A  50       0.015 -15.555 -30.347  1.00  0.00              
ATOM    610  H   SER A  50      -3.310 -13.456 -31.315  1.00  0.00              
ATOM    611  HA  SER A  50      -2.406 -15.683 -29.463  1.00  0.00              
ATOM    612 1HB  SER A  50      -1.550 -15.940 -31.591  1.00  0.00              
ATOM    613 2HB  SER A  50      -0.940 -14.269 -31.603  1.00  0.00              
ATOM    614  HG  SER A  50      -0.087 -16.465 -30.058  1.00  0.00              
ATOM    615  N   TYR A  51      -1.586 -14.056 -27.731  1.00  0.00              
ATOM    616  CA  TYR A  51      -1.014 -13.187 -26.705  1.00  0.00              
ATOM    617  C   TYR A  51       0.267 -13.818 -26.167  1.00  0.00              
ATOM    618  O   TYR A  51       0.400 -15.048 -26.166  1.00  0.00              
ATOM    619  CB  TYR A  51      -1.999 -13.024 -25.544  1.00  0.00              
ATOM    620  CG  TYR A  51      -3.338 -12.437 -25.938  1.00  0.00              
ATOM    621  CD1 TYR A  51      -3.618 -11.082 -25.735  1.00  0.00              
ATOM    622  CD2 TYR A  51      -4.328 -13.237 -26.514  1.00  0.00              
ATOM    623  CE1 TYR A  51      -4.861 -10.536 -26.096  1.00  0.00              
ATOM    624  CE2 TYR A  51      -5.562 -12.705 -26.876  1.00  0.00              
ATOM    625  CZ  TYR A  51      -5.822 -11.356 -26.667  1.00  0.00              
ATOM    626  OH  TYR A  51      -7.030 -10.832 -27.050  1.00  0.00              
ATOM    627  H   TYR A  51      -1.910 -14.977 -27.471  1.00  0.00              
ATOM    628  HA  TYR A  51      -0.752 -12.222 -27.141  1.00  0.00              
ATOM    629 1HB  TYR A  51      -2.153 -14.013 -25.111  1.00  0.00              
ATOM    630 2HB  TYR A  51      -1.525 -12.376 -24.808  1.00  0.00              
ATOM    631  HD1 TYR A  51      -2.853 -10.448 -25.287  1.00  0.00              
ATOM    632  HD2 TYR A  51      -4.120 -14.295 -26.678  1.00  0.00              
ATOM    633  HE1 TYR A  51      -5.067  -9.478 -25.932  1.00  0.00              
ATOM    634  HE2 TYR A  51      -6.323 -13.346 -27.321  1.00  0.00              
ATOM    635  HH  TYR A  51      -7.612 -11.484 -27.448  1.00  0.00              
ATOM    636  N   PHE A  52       1.212 -12.989 -25.725  1.00  0.00              
ATOM    637  CA  PHE A  52       2.448 -13.517 -25.153  1.00  0.00              
ATOM    638  C   PHE A  52       2.914 -12.596 -24.021  1.00  0.00              
ATOM    639  O   PHE A  52       2.814 -11.373 -24.125  1.00  0.00              
ATOM    640  CB  PHE A  52       3.533 -13.649 -26.224  1.00  0.00              
ATOM    641  CG  PHE A  52       3.918 -12.344 -26.860  1.00  0.00              
ATOM    642  CD1 PHE A  52       4.966 -11.591 -26.351  1.00  0.00              
ATOM    643  CD2 PHE A  52       3.234 -11.867 -27.968  1.00  0.00              
ATOM    644  CE1 PHE A  52       5.321 -10.390 -26.936  1.00  0.00              
ATOM    645  CE2 PHE A  52       3.588 -10.668 -28.555  1.00  0.00              
ATOM    646  CZ  PHE A  52       4.633  -9.928 -28.038  1.00  0.00              
ATOM    647  H   PHE A  52       1.083 -11.988 -25.781  1.00  0.00              
ATOM    648  HA  PHE A  52       2.266 -14.504 -24.725  1.00  0.00              
ATOM    649 1HB  PHE A  52       4.441 -14.064 -25.789  1.00  0.00              
ATOM    650 2HB  PHE A  52       3.188 -14.298 -27.028  1.00  0.00              
ATOM    651  HD1 PHE A  52       5.511 -11.956 -25.481  1.00  0.00              
ATOM    652  HD2 PHE A  52       2.409 -12.451 -28.376  1.00  0.00              
ATOM    653  HE1 PHE A  52       6.146  -9.808 -26.526  1.00  0.00              
ATOM    654  HE2 PHE A  52       3.043 -10.304 -29.426  1.00  0.00              
ATOM    655  HZ  PHE A  52       4.912  -8.982 -28.498  1.00  0.00              
ATOM    656  N   LYS A  53       3.402 -13.182 -22.932  1.00  0.00              
ATOM    657  CA  LYS A  53       3.801 -12.380 -21.777  1.00  0.00              
ATOM    658  C   LYS A  53       4.878 -13.070 -20.964  1.00  0.00              
ATOM    659  O   LYS A  53       4.815 -14.283 -20.727  1.00  0.00              
ATOM    660  CB  LYS A  53       2.593 -12.080 -20.888  1.00  0.00              
ATOM    661  CG  LYS A  53       2.879 -11.123 -19.739  1.00  0.00              
ATOM    662  CD  LYS A  53       1.603 -10.745 -19.001  1.00  0.00              
ATOM    663  CE  LYS A  53       1.865  -9.671 -17.956  1.00  0.00              
ATOM    664  NZ  LYS A  53       0.616  -9.255 -17.261  1.00  0.00              
ATOM    665  H   LYS A  53       3.501 -14.186 -22.892  1.00  0.00              
ATOM    666  HA  LYS A  53       4.228 -11.435 -22.114  1.00  0.00              
ATOM    667 1HB  LYS A  53       1.822 -11.654 -21.531  1.00  0.00              
ATOM    668 2HB  LYS A  53       2.245 -13.032 -20.488  1.00  0.00              
ATOM    669 1HG  LYS A  53       3.569 -11.608 -19.048  1.00  0.00              
ATOM    670 2HG  LYS A  53       3.345 -10.224 -20.144  1.00  0.00              
ATOM    671 1HD  LYS A  53       0.878 -10.377 -19.728  1.00  0.00              
ATOM    672 2HD  LYS A  53       1.207 -11.636 -18.514  1.00  0.00              
ATOM    673 1HE  LYS A  53       2.570 -10.067 -17.227  1.00  0.00              
ATOM    674 2HE  LYS A  53       2.306  -8.808 -18.455  1.00  0.00              
ATOM    675 1HZ  LYS A  53       0.832  -8.543 -16.578  1.00  0.00              
ATOM    676 2HZ  LYS A  53      -0.039  -8.886 -17.936  1.00  0.00              
ATOM    677 3HZ  LYS A  53       0.207 -10.054 -16.797  1.00  0.00              
ATOM    678  N   LYS A  54       5.870 -12.296 -20.536  1.00  0.00              
ATOM    679  CA  LYS A  54       6.921 -12.844 -19.694  1.00  0.00              
ATOM    680  C   LYS A  54       6.399 -12.830 -18.268  1.00  0.00              
ATOM    681  O   LYS A  54       5.955 -11.804 -17.779  1.00  0.00              
ATOM    682  CB  LYS A  54       8.218 -12.043 -19.815  1.00  0.00              
ATOM    683  CG  LYS A  54       9.313 -12.469 -18.846  1.00  0.00              
ATOM    684  CD  LYS A  54      10.585 -11.661 -19.059  1.00  0.00              
ATOM    685  CE  LYS A  54      11.680 -12.086 -18.091  1.00  0.00              
ATOM    686  NZ  LYS A  54      12.930 -11.303 -18.286  1.00  0.00              
ATOM    687  H   LYS A  54       5.902 -11.320 -20.791  1.00  0.00              
ATOM    688  HA  LYS A  54       7.132 -13.873 -19.989  1.00  0.00              
ATOM    689 1HB  LYS A  54       8.573 -12.163 -20.839  1.00  0.00              
ATOM    690 2HB  LYS A  54       7.966 -10.997 -19.639  1.00  0.00              
ATOM    691 1HG  LYS A  54       8.953 -12.319 -17.828  1.00  0.00              
ATOM    692 2HG  LYS A  54       9.523 -13.526 -19.004  1.00  0.00              
ATOM    693 1HD  LYS A  54      10.926 -11.813 -20.084  1.00  0.00              
ATOM    694 2HD  LYS A  54      10.356 -10.607 -18.906  1.00  0.00              
ATOM    695 1HE  LYS A  54      11.315 -11.940 -17.076  1.00  0.00              
ATOM    696 2HE  LYS A  54      11.886 -13.144 -18.253  1.00  0.00              
ATOM    697 1HZ  LYS A  54      13.629 -11.615 -17.627  1.00  0.00              
ATOM    698 2HZ  LYS A  54      13.270 -11.439 -19.228  1.00  0.00              
ATOM    699 3HZ  LYS A  54      12.739 -10.322 -18.136  1.00  0.00              
ATOM    700  N   VAL A  55       6.422 -13.980 -17.615  1.00  0.00              
ATOM    701  CA  VAL A  55       5.887 -14.079 -16.270  1.00  0.00              
ATOM    702  C   VAL A  55       6.862 -14.860 -15.419  1.00  0.00              
ATOM    703  O   VAL A  55       7.841 -15.412 -15.927  1.00  0.00              
ATOM    704  CB  VAL A  55       4.507 -14.763 -16.239  1.00  0.00              
ATOM    705  CG1 VAL A  55       3.484 -13.933 -17.000  1.00  0.00              
ATOM    706  CG2 VAL A  55       4.594 -16.165 -16.824  1.00  0.00              
ATOM    707  H   VAL A  55       6.814 -14.802 -18.051  1.00  0.00              
ATOM    708  HA  VAL A  55       5.790 -13.096 -15.808  1.00  0.00              
ATOM    709  HB  VAL A  55       4.189 -14.872 -15.202  1.00  0.00              
ATOM    710 1HG1 VAL A  55       2.514 -14.431 -16.967  1.00  0.00              
ATOM    711 2HG1 VAL A  55       3.400 -12.948 -16.540  1.00  0.00              
ATOM    712 3HG1 VAL A  55       3.801 -13.825 -18.037  1.00  0.00              
ATOM    713 1HG2 VAL A  55       3.611 -16.634 -16.793  1.00  0.00              
ATOM    714 2HG2 VAL A  55       4.937 -16.107 -17.857  1.00  0.00              
ATOM    715 3HG2 VAL A  55       5.297 -16.760 -16.240  1.00  0.00              
ATOM    716  N   VAL A  56       6.597 -14.898 -14.119  1.00  0.00              
ATOM    717  CA  VAL A  56       7.500 -15.571 -13.208  1.00  0.00              
ATOM    718  C   VAL A  56       6.754 -16.812 -12.756  1.00  0.00              
ATOM    719  O   VAL A  56       5.668 -16.716 -12.173  1.00  0.00              
ATOM    720  CB  VAL A  56       7.897 -14.705 -11.997  1.00  0.00              
ATOM    721  CG1 VAL A  56       8.813 -15.482 -11.064  1.00  0.00              
ATOM    722  CG2 VAL A  56       8.571 -13.422 -12.458  1.00  0.00              
ATOM    723  H   VAL A  56       5.765 -14.458 -13.752  1.00  0.00              
ATOM    724  HA  VAL A  56       8.417 -15.877 -13.712  1.00  0.00              
ATOM    725  HB  VAL A  56       6.994 -14.413 -11.460  1.00  0.00              
ATOM    726 1HG1 VAL A  56       9.083 -14.855 -10.214  1.00  0.00              
ATOM    727 2HG1 VAL A  56       8.298 -16.374 -10.707  1.00  0.00              
ATOM    728 3HG1 VAL A  56       9.716 -15.773 -11.600  1.00  0.00              
ATOM    729 1HG2 VAL A  56       8.844 -12.822 -11.590  1.00  0.00              
ATOM    730 2HG2 VAL A  56       9.468 -13.668 -13.027  1.00  0.00              
ATOM    731 3HG2 VAL A  56       7.885 -12.856 -13.088  1.00  0.00              
ATOM    732  N   LEU A  57       7.323 -17.976 -13.055  1.00  0.00              
ATOM    733  CA  LEU A  57       6.723 -19.246 -12.662  1.00  0.00              
ATOM    734  C   LEU A  57       7.577 -19.843 -11.548  1.00  0.00              
ATOM    735  O   LEU A  57       8.657 -20.372 -11.808  1.00  0.00              
ATOM    736  CB  LEU A  57       6.673 -20.221 -13.855  1.00  0.00              
ATOM    737  CG  LEU A  57       6.102 -21.605 -13.523  1.00  0.00              
ATOM    738  CD1 LEU A  57       4.642 -21.453 -13.085  1.00  0.00              
ATOM    739  CD2 LEU A  57       6.204 -22.529 -14.723  1.00  0.00              
ATOM    740  H   LEU A  57       8.193 -17.981 -13.568  1.00  0.00              
ATOM    741  HA  LEU A  57       5.720 -19.071 -12.274  1.00  0.00              
ATOM    742 1HB  LEU A  57       5.989 -19.675 -14.503  1.00  0.00              
ATOM    743 2HB  LEU A  57       7.644 -20.309 -14.344  1.00  0.00              
ATOM    744  HG  LEU A  57       6.720 -22.030 -12.732  1.00  0.00              
ATOM    745 1HD1 LEU A  57       4.229 -22.434 -12.846  1.00  0.00              
ATOM    746 2HD1 LEU A  57       4.591 -20.816 -12.202  1.00  0.00              
ATOM    747 3HD1 LEU A  57       4.065 -21.004 -13.892  1.00  0.00              
ATOM    748 1HD2 LEU A  57       5.794 -23.505 -14.465  1.00  0.00              
ATOM    749 2HD2 LEU A  57       5.643 -22.106 -15.557  1.00  0.00              
ATOM    750 3HD2 LEU A  57       7.250 -22.640 -15.009  1.00  0.00              
ATOM    751  N   ASP A  58       7.091 -19.743 -10.313  1.00  0.00              
ATOM    752  CA  ASP A  58       7.803 -20.254  -9.143  1.00  0.00              
ATOM    753  C   ASP A  58       9.240 -19.774  -9.064  1.00  0.00              
ATOM    754  O   ASP A  58      10.155 -20.541  -8.760  1.00  0.00              
ATOM    755  CB  ASP A  58       7.751 -21.785  -9.115  1.00  0.00              
ATOM    756  CG  ASP A  58       6.331 -22.303  -8.965  1.00  0.00              
ATOM    757  OD1 ASP A  58       5.591 -21.748  -8.124  1.00  0.00              
ATOM    758  OD2 ASP A  58       5.949 -23.261  -9.672  1.00  0.00              
ATOM    759  H   ASP A  58       6.195 -19.296 -10.187  1.00  0.00              
ATOM    760  HA  ASP A  58       7.326 -19.890  -8.232  1.00  0.00              
ATOM    761 1HB  ASP A  58       8.249 -22.252  -9.966  1.00  0.00              
ATOM    762 2HB  ASP A  58       8.323 -21.979  -8.206  1.00  0.00              
ATOM    763  N   GLY A  59       9.424 -18.494  -9.358  1.00  0.00              
ATOM    764  CA  GLY A  59      10.747 -17.913  -9.363  1.00  0.00              
ATOM    765  C   GLY A  59      11.505 -17.994 -10.671  1.00  0.00              
ATOM    766  O   GLY A  59      12.573 -17.407 -10.780  1.00  0.00              
ATOM    767  H   GLY A  59       8.630 -17.912  -9.582  1.00  0.00              
ATOM    768 1HA  GLY A  59      10.672 -16.854  -9.114  1.00  0.00              
ATOM    769 2HA  GLY A  59      11.361 -18.418  -8.618  1.00  0.00              
ATOM    770  N   GLU A  60      10.961 -18.694 -11.661  1.00  0.00              
ATOM    771  CA  GLU A  60      11.634 -18.839 -12.957  1.00  0.00              
ATOM    772  C   GLU A  60      11.190 -17.841 -14.018  1.00  0.00              
ATOM    773  O   GLU A  60      10.018 -17.516 -14.118  1.00  0.00              
ATOM    774  CB  GLU A  60      11.427 -20.259 -13.488  1.00  0.00              
ATOM    775  CG  GLU A  60      12.013 -21.352 -12.606  1.00  0.00              
ATOM    776  CD  GLU A  60      11.715 -22.718 -13.158  1.00  0.00              
ATOM    777  OE1 GLU A  60      10.985 -22.805 -14.117  1.00  0.00              
ATOM    778  OE2 GLU A  60      12.304 -23.666 -12.694  1.00  0.00              
ATOM    779  H   GLU A  60      10.064 -19.137 -11.520  1.00  0.00              
ATOM    780  HA  GLU A  60      12.703 -18.655 -12.841  1.00  0.00              
ATOM    781 1HB  GLU A  60      10.351 -20.409 -13.585  1.00  0.00              
ATOM    782 2HB  GLU A  60      11.890 -20.301 -14.474  1.00  0.00              
ATOM    783 1HG  GLU A  60      13.087 -21.252 -12.448  1.00  0.00              
ATOM    784 2HG  GLU A  60      11.494 -21.223 -11.658  1.00  0.00              
ATOM    785  N   GLU A  61      12.132 -17.362 -14.814  1.00  0.00              
ATOM    786  CA  GLU A  61      11.806 -16.412 -15.869  1.00  0.00              
ATOM    787  C   GLU A  61      11.289 -17.265 -17.023  1.00  0.00              
ATOM    788  O   GLU A  61      12.060 -17.969 -17.663  1.00  0.00              
ATOM    789  CB  GLU A  61      13.015 -15.572 -16.285  1.00  0.00              
ATOM    790  CG  GLU A  61      13.560 -14.667 -15.189  1.00  0.00              
ATOM    791  CD  GLU A  61      14.757 -13.891 -15.665  1.00  0.00              
ATOM    792  OE1 GLU A  61      15.163 -14.090 -16.785  1.00  0.00              
ATOM    793  OE2 GLU A  61      15.197 -13.021 -14.952  1.00  0.00              
ATOM    794  H   GLU A  61      13.092 -17.653 -14.694  1.00  0.00              
ATOM    795  HA  GLU A  61      11.029 -15.729 -15.524  1.00  0.00              
ATOM    796 1HB  GLU A  61      13.793 -16.268 -16.600  1.00  0.00              
ATOM    797 2HB  GLU A  61      12.705 -14.964 -17.136  1.00  0.00              
ATOM    798 1HG  GLU A  61      12.818 -13.977 -14.788  1.00  0.00              
ATOM    799 2HG  GLU A  61      13.865 -15.364 -14.410  1.00  0.00              
ATOM    800  N   VAL A  62       9.988 -17.228 -17.270  1.00  0.00              
ATOM    801  CA  VAL A  62       9.414 -18.003 -18.366  1.00  0.00              
ATOM    802  C   VAL A  62       8.435 -17.111 -19.128  1.00  0.00              
ATOM    803  O   VAL A  62       8.103 -16.004 -18.676  1.00  0.00              
ATOM    804  CB  VAL A  62       8.650 -19.244 -17.828  1.00  0.00              
ATOM    805  CG1 VAL A  62       9.610 -20.175 -17.091  1.00  0.00              
ATOM    806  CG2 VAL A  62       7.552 -18.807 -16.881  1.00  0.00              
ATOM    807  H   VAL A  62       9.380 -16.660 -16.699  1.00  0.00              
ATOM    808  HA  VAL A  62      10.180 -18.307 -19.080  1.00  0.00              
ATOM    809  HB  VAL A  62       8.168 -19.754 -18.663  1.00  0.00              
ATOM    810 1HG1 VAL A  62       9.063 -21.041 -16.718  1.00  0.00              
ATOM    811 2HG1 VAL A  62      10.392 -20.507 -17.774  1.00  0.00              
ATOM    812 3HG1 VAL A  62      10.061 -19.644 -16.252  1.00  0.00              
ATOM    813 1HG2 VAL A  62       7.021 -19.683 -16.510  1.00  0.00              
ATOM    814 2HG2 VAL A  62       7.991 -18.264 -16.044  1.00  0.00              
ATOM    815 3HG2 VAL A  62       6.854 -18.157 -17.408  1.00  0.00              
ATOM    816  N   HIS A  63       7.984 -17.583 -20.284  1.00  0.00              
ATOM    817  CA  HIS A  63       6.982 -16.847 -21.026  1.00  0.00              
ATOM    818  C   HIS A  63       5.769 -17.728 -21.228  1.00  0.00              
ATOM    819  O   HIS A  63       5.876 -18.958 -21.264  1.00  0.00              
ATOM    820  CB  HIS A  63       7.529 -16.369 -22.375  1.00  0.00              
ATOM    821  CG  HIS A  63       8.578 -15.307 -22.257  1.00  0.00              
ATOM    822  ND1 HIS A  63       8.979 -14.535 -23.327  1.00  0.00              
ATOM    823  CD2 HIS A  63       9.310 -14.891 -21.197  1.00  0.00              
ATOM    824  CE1 HIS A  63       9.912 -13.688 -22.928  1.00  0.00              
ATOM    825  NE2 HIS A  63      10.131 -13.884 -21.641  1.00  0.00              
ATOM    826  H   HIS A  63       8.331 -18.455 -20.657  1.00  0.00              
ATOM    827  HA  HIS A  63       6.669 -15.975 -20.453  1.00  0.00              
ATOM    828 1HB  HIS A  63       7.986 -17.200 -22.912  1.00  0.00              
ATOM    829 2HB  HIS A  63       6.725 -15.947 -22.977  1.00  0.00              
ATOM    830  HD1 HIS A  63       8.578 -14.541 -24.243  1.00  0.00              
ATOM    831  HD2 HIS A  63       9.343 -15.202 -20.152  1.00  0.00              
ATOM    832  HE1 HIS A  63      10.360 -12.985 -23.631  1.00  0.00              
ATOM    833  N   ILE A  64       4.607 -17.100 -21.352  1.00  0.00              
ATOM    834  CA  ILE A  64       3.396 -17.865 -21.584  1.00  0.00              
ATOM    835  C   ILE A  64       2.834 -17.312 -22.888  1.00  0.00              
ATOM    836  O   ILE A  64       2.923 -16.115 -23.133  1.00  0.00              
ATOM    837  CB  ILE A  64       2.387 -17.691 -20.430  1.00  0.00              
ATOM    838  CG1 ILE A  64       1.054 -18.335 -20.808  1.00  0.00              
ATOM    839  CG2 ILE A  64       2.197 -16.222 -20.110  1.00  0.00              
ATOM    840  CD1 ILE A  64       0.094 -18.452 -19.647  1.00  0.00              
ATOM    841  H   ILE A  64       4.547 -16.094 -21.288  1.00  0.00              
ATOM    842  HA  ILE A  64       3.629 -18.920 -21.721  1.00  0.00              
ATOM    843  HB  ILE A  64       2.763 -18.209 -19.548  1.00  0.00              
ATOM    844 1HG1 ILE A  64       0.610 -17.724 -21.593  1.00  0.00              
ATOM    845 2HG1 ILE A  64       1.274 -19.326 -21.204  1.00  0.00              
ATOM    846 1HG2 ILE A  64       1.481 -16.118 -19.294  1.00  0.00              
ATOM    847 2HG2 ILE A  64       3.150 -15.788 -19.813  1.00  0.00              
ATOM    848 3HG2 ILE A  64       1.819 -15.703 -20.991  1.00  0.00              
ATOM    849 1HD1 ILE A  64      -0.832 -18.918 -19.986  1.00  0.00              
ATOM    850 2HD1 ILE A  64       0.541 -19.064 -18.863  1.00  0.00              
ATOM    851 3HD1 ILE A  64      -0.125 -17.461 -19.253  1.00  0.00              
ATOM    852  N   ASP A  65       2.318 -18.192 -23.736  1.00  0.00              
ATOM    853  CA  ASP A  65       1.685 -17.783 -24.991  1.00  0.00              
ATOM    854  C   ASP A  65       0.240 -18.277 -24.890  1.00  0.00              
ATOM    855  O   ASP A  65      -0.002 -19.434 -24.562  1.00  0.00              
ATOM    856  CB  ASP A  65       2.396 -18.366 -26.215  1.00  0.00              
ATOM    857  CG  ASP A  65       2.034 -17.695 -27.532  1.00  0.00              
ATOM    858  OD1 ASP A  65       0.866 -17.601 -27.827  1.00  0.00              
ATOM    859  OD2 ASP A  65       2.909 -17.144 -28.155  1.00  0.00              
ATOM    860  H   ASP A  65       2.366 -19.174 -23.507  1.00  0.00              
ATOM    861  HA  ASP A  65       1.709 -16.696 -25.079  1.00  0.00              
ATOM    862 1HB  ASP A  65       3.481 -18.401 -26.111  1.00  0.00              
ATOM    863 2HB  ASP A  65       1.996 -19.381 -26.203  1.00  0.00              
ATOM    864  N   ILE A  66      -0.723 -17.403 -25.139  1.00  0.00              
ATOM    865  CA  ILE A  66      -2.122 -17.821 -25.074  1.00  0.00              
ATOM    866  C   ILE A  66      -2.792 -17.674 -26.439  1.00  0.00              
ATOM    867  O   ILE A  66      -2.813 -16.583 -27.006  1.00  0.00              
ATOM    868  CB  ILE A  66      -2.916 -16.965 -24.064  1.00  0.00              
ATOM    869  CG1 ILE A  66      -2.329 -17.103 -22.660  1.00  0.00              
ATOM    870  CG2 ILE A  66      -4.372 -17.397 -24.046  1.00  0.00              
ATOM    871  CD1 ILE A  66      -2.984 -16.160 -21.642  1.00  0.00              
ATOM    872  H   ILE A  66      -0.505 -16.446 -25.375  1.00  0.00              
ATOM    873  HA  ILE A  66      -2.195 -18.881 -24.836  1.00  0.00              
ATOM    874  HB  ILE A  66      -2.847 -15.917 -24.356  1.00  0.00              
ATOM    875 1HG1 ILE A  66      -2.469 -18.138 -22.351  1.00  0.00              
ATOM    876 2HG1 ILE A  66      -1.263 -16.888 -22.732  1.00  0.00              
ATOM    877 1HG2 ILE A  66      -4.924 -16.789 -23.331  1.00  0.00              
ATOM    878 2HG2 ILE A  66      -4.802 -17.269 -25.038  1.00  0.00              
ATOM    879 3HG2 ILE A  66      -4.437 -18.446 -23.756  1.00  0.00              
ATOM    880 1HD1 ILE A  66      -2.525 -16.304 -20.663  1.00  0.00              
ATOM    881 2HD1 ILE A  66      -2.843 -15.126 -21.959  1.00  0.00              
ATOM    882 3HD1 ILE A  66      -4.049 -16.377 -21.577  1.00  0.00              
ATOM    883  N   PHE A  67      -3.303 -18.781 -26.968  1.00  0.00              
ATOM    884  CA  PHE A  67      -4.001 -18.753 -28.240  1.00  0.00              
ATOM    885  C   PHE A  67      -5.475 -18.842 -27.877  1.00  0.00              
ATOM    886  O   PHE A  67      -5.946 -19.854 -27.368  1.00  0.00              
ATOM    887  CB  PHE A  67      -3.573 -19.898 -29.159  1.00  0.00              
ATOM    888  CG  PHE A  67      -2.102 -19.912 -29.465  1.00  0.00              
ATOM    889  CD1 PHE A  67      -1.221 -20.635 -28.674  1.00  0.00              
ATOM    890  CD2 PHE A  67      -1.596 -19.204 -30.544  1.00  0.00              
ATOM    891  CE1 PHE A  67       0.132 -20.648 -28.954  1.00  0.00              
ATOM    892  CE2 PHE A  67      -0.245 -19.216 -30.828  1.00  0.00              
ATOM    893  CZ  PHE A  67       0.620 -19.939 -30.031  1.00  0.00              
ATOM    894  H   PHE A  67      -3.206 -19.660 -26.479  1.00  0.00              
ATOM    895  HA  PHE A  67      -3.791 -17.816 -28.757  1.00  0.00              
ATOM    896 1HB  PHE A  67      -3.804 -20.857 -28.697  1.00  0.00              
ATOM    897 2HB  PHE A  67      -4.089 -19.824 -30.115  1.00  0.00              
ATOM    898  HD1 PHE A  67      -1.608 -21.196 -27.823  1.00  0.00              
ATOM    899  HD2 PHE A  67      -2.280 -18.632 -31.173  1.00  0.00              
ATOM    900  HE1 PHE A  67       0.813 -21.219 -28.324  1.00  0.00              
ATOM    901  HE2 PHE A  67       0.140 -18.655 -31.679  1.00  0.00              
ATOM    902  HZ  PHE A  67       1.687 -19.949 -30.252  1.00  0.00              
ATOM    903  N   ASP A  68      -6.180 -17.751 -28.124  1.00  0.00              
ATOM    904  CA  ASP A  68      -7.590 -17.630 -27.831  1.00  0.00              
ATOM    905  C   ASP A  68      -8.332 -17.631 -29.164  1.00  0.00              
ATOM    906  O   ASP A  68      -8.238 -16.670 -29.922  1.00  0.00              
ATOM    907  CB  ASP A  68      -7.887 -16.360 -27.030  1.00  0.00              
ATOM    908  CG  ASP A  68      -9.354 -16.176 -26.663  1.00  0.00              
ATOM    909  OD1 ASP A  68     -10.146 -17.014 -27.024  1.00  0.00              
ATOM    910  OD2 ASP A  68      -9.647 -15.289 -25.897  1.00  0.00              
ATOM    911  H   ASP A  68      -5.696 -16.968 -28.539  1.00  0.00              
ATOM    912  HA  ASP A  68      -7.920 -18.487 -27.243  1.00  0.00              
ATOM    913 1HB  ASP A  68      -7.274 -16.257 -26.135  1.00  0.00              
ATOM    914 2HB  ASP A  68      -7.598 -15.602 -27.759  1.00  0.00              
ATOM    915  N   THR A  69      -9.066 -18.700 -29.450  1.00  0.00              
ATOM    916  CA  THR A  69      -9.765 -18.793 -30.726  1.00  0.00              
ATOM    917  C   THR A  69     -11.273 -18.893 -30.566  1.00  0.00              
ATOM    918  O   THR A  69     -11.786 -18.977 -29.451  1.00  0.00              
ATOM    919  CB  THR A  69      -9.276 -20.006 -31.540  1.00  0.00              
ATOM    920  OG1 THR A  69      -9.776 -21.213 -30.950  1.00  0.00              
ATOM    921  CG2 THR A  69      -7.756 -20.051 -31.568  1.00  0.00              
ATOM    922  H   THR A  69      -9.147 -19.459 -28.788  1.00  0.00              
ATOM    923  HA  THR A  69      -9.595 -17.886 -31.307  1.00  0.00              
ATOM    924  HB  THR A  69      -9.655 -19.925 -32.558  1.00  0.00              
ATOM    925  HG1 THR A  69     -10.688 -21.347 -31.221  1.00  0.00              
ATOM    926 1HG2 THR A  69      -7.430 -20.915 -32.147  1.00  0.00              
ATOM    927 2HG2 THR A  69      -7.373 -19.139 -32.026  1.00  0.00              
ATOM    928 3HG2 THR A  69      -7.377 -20.133 -30.550  1.00  0.00              
ATOM    929  N   ALA A  70     -11.973 -18.889 -31.697  1.00  0.00              
ATOM    930  CA  ALA A  70     -13.421 -19.114 -31.735  1.00  0.00              
ATOM    931  C   ALA A  70     -13.789 -20.500 -31.237  1.00  0.00              
ATOM    932  O   ALA A  70     -13.039 -21.459 -31.426  1.00  0.00              
ATOM    933  CB  ALA A  70     -13.941 -18.921 -33.166  1.00  0.00              
ATOM    934  H   ALA A  70     -11.479 -18.725 -32.563  1.00  0.00              
ATOM    935  HA  ALA A  70     -13.904 -18.397 -31.071  1.00  0.00              
ATOM    936 1HB  ALA A  70     -15.017 -19.089 -33.187  1.00  0.00              
ATOM    937 2HB  ALA A  70     -13.726 -17.905 -33.497  1.00  0.00              
ATOM    938 3HB  ALA A  70     -13.450 -19.631 -33.829  1.00  0.00              
ATOM    939  N   GLY A  71     -14.949 -20.608 -30.603  1.00  0.00              
ATOM    940  CA  GLY A  71     -15.405 -21.904 -30.144  1.00  0.00              
ATOM    941  C   GLY A  71     -15.840 -22.784 -31.302  1.00  0.00              
ATOM    942  O   GLY A  71     -15.840 -24.008 -31.203  1.00  0.00              
ATOM    943  H   GLY A  71     -15.525 -19.795 -30.433  1.00  0.00              
ATOM    944 1HA  GLY A  71     -14.593 -22.399 -29.611  1.00  0.00              
ATOM    945 2HA  GLY A  71     -16.250 -21.766 -29.470  1.00  0.00              
ATOM    946  N   LEU A  72     -16.188 -22.157 -32.418  1.00  0.00              
ATOM    947  CA  LEU A  72     -16.547 -22.899 -33.619  1.00  0.00              
ATOM    948  C   LEU A  72     -15.621 -22.607 -34.793  1.00  0.00              
ATOM    949  O   LEU A  72     -15.131 -21.493 -34.926  1.00  0.00              
ATOM    950  CB  LEU A  72     -17.998 -22.587 -34.004  1.00  0.00              
ATOM    951  CG  LEU A  72     -19.050 -22.969 -32.955  1.00  0.00              
ATOM    952  CD1 LEU A  72     -20.424 -22.480 -33.390  1.00  0.00              
ATOM    953  CD2 LEU A  72     -19.050 -24.479 -32.762  1.00  0.00              
ATOM    954  H   LEU A  72     -16.207 -21.148 -32.440  1.00  0.00              
ATOM    955  HA  LEU A  72     -16.449 -23.968 -33.431  1.00  0.00              
ATOM    956 1HB  LEU A  72     -17.930 -21.504 -34.088  1.00  0.00              
ATOM    957 2HB  LEU A  72     -18.258 -23.010 -34.975  1.00  0.00              
ATOM    958  HG  LEU A  72     -18.747 -22.513 -32.012  1.00  0.00              
ATOM    959 1HD1 LEU A  72     -21.164 -22.756 -32.639  1.00  0.00              
ATOM    960 2HD1 LEU A  72     -20.407 -21.396 -33.499  1.00  0.00              
ATOM    961 3HD1 LEU A  72     -20.688 -22.937 -34.343  1.00  0.00              
ATOM    962 1HD2 LEU A  72     -19.798 -24.749 -32.015  1.00  0.00              
ATOM    963 2HD2 LEU A  72     -19.288 -24.967 -33.707  1.00  0.00              
ATOM    964 3HD2 LEU A  72     -18.066 -24.803 -32.424  1.00  0.00              
ATOM    965  N   MET A  73     -15.376 -23.607 -35.636  1.00  0.00              
ATOM    966  CA  MET A  73     -14.492 -23.428 -36.790  1.00  0.00              
ATOM    967  C   MET A  73     -15.041 -24.253 -37.940  1.00  0.00              
ATOM    968  O   MET A  73     -15.374 -25.426 -37.773  1.00  0.00              
ATOM    969  CB  MET A  73     -13.060 -23.843 -36.459  1.00  0.00              
ATOM    970  CG  MET A  73     -12.081 -23.706 -37.617  1.00  0.00              
ATOM    971  SD  MET A  73     -12.001 -22.025 -38.265  1.00  0.00              
ATOM    972  CE  MET A  73     -11.127 -21.194 -36.941  1.00  0.00              
ATOM    973  H   MET A  73     -15.805 -24.508 -35.479  1.00  0.00              
ATOM    974  HA  MET A  73     -14.481 -22.380 -37.090  1.00  0.00              
ATOM    975 1HB  MET A  73     -12.732 -23.217 -35.631  1.00  0.00              
ATOM    976 2HB  MET A  73     -13.097 -24.884 -36.137  1.00  0.00              
ATOM    977 1HG  MET A  73     -11.094 -24.002 -37.264  1.00  0.00              
ATOM    978 2HG  MET A  73     -12.400 -24.381 -38.412  1.00  0.00              
ATOM    979 1HE  MET A  73     -10.998 -20.141 -37.194  1.00  0.00              
ATOM    980 2HE  MET A  73     -11.700 -21.279 -36.017  1.00  0.00              
ATOM    981 3HE  MET A  73     -10.148 -21.656 -36.806  1.00  0.00              
ATOM    982  N   GLN A  74     -15.127 -23.627 -39.108  1.00  0.00              
ATOM    983  CA  GLN A  74     -15.661 -24.275 -40.302  1.00  0.00              
ATOM    984  C   GLN A  74     -14.847 -25.448 -40.822  1.00  0.00              
ATOM    985  O   GLN A  74     -15.416 -26.448 -41.268  1.00  0.00              
ATOM    986  CB  GLN A  74     -15.800 -23.241 -41.423  1.00  0.00              
ATOM    987  CG  GLN A  74     -16.901 -22.220 -41.195  1.00  0.00              
ATOM    988  CD  GLN A  74     -16.933 -21.153 -42.273  1.00  0.00              
ATOM    989  OE1 GLN A  74     -16.071 -21.117 -43.156  1.00  0.00              
ATOM    990  NE2 GLN A  74     -17.927 -20.275 -42.205  1.00  0.00              
ATOM    991  H   GLN A  74     -14.810 -22.670 -39.168  1.00  0.00              
ATOM    992  HA  GLN A  74     -16.635 -24.709 -40.077  1.00  0.00              
ATOM    993 1HB  GLN A  74     -14.838 -22.735 -41.505  1.00  0.00              
ATOM    994 2HB  GLN A  74     -15.997 -23.796 -42.340  1.00  0.00              
ATOM    995 1HG  GLN A  74     -17.930 -22.502 -40.973  1.00  0.00              
ATOM    996 2HG  GLN A  74     -16.442 -21.795 -40.302  1.00  0.00              
ATOM    997 1HE2 GLN A  74     -18.000 -19.547 -42.889  1.00  0.00              
ATOM    998 2HE2 GLN A  74     -18.603 -20.340 -41.471  1.00  0.00              
ATOM    999  N   HIS A  75     -13.523 -25.326 -40.772  1.00  0.00              
ATOM   1000  CA  HIS A  75     -12.660 -26.398 -41.232  1.00  0.00              
ATOM   1001  C   HIS A  75     -12.046 -27.216 -40.116  1.00  0.00              
ATOM   1002  O   HIS A  75     -11.485 -26.665 -39.167  1.00  0.00              
ATOM   1003  CB  HIS A  75     -11.544 -25.828 -42.113  1.00  0.00              
ATOM   1004  CG  HIS A  75     -12.040 -25.179 -43.367  1.00  0.00              
ATOM   1005  ND1 HIS A  75     -12.365 -25.898 -44.498  1.00  0.00              
ATOM   1006  CD2 HIS A  75     -12.265 -23.879 -43.670  1.00  0.00              
ATOM   1007  CE1 HIS A  75     -12.770 -25.067 -45.443  1.00  0.00              
ATOM   1008  NE2 HIS A  75     -12.718 -23.837 -44.966  1.00  0.00              
ATOM   1009  H   HIS A  75     -13.106 -24.480 -40.410  1.00  0.00              
ATOM   1010  HA  HIS A  75     -13.242 -27.113 -41.813  1.00  0.00              
ATOM   1011 1HB  HIS A  75     -10.986 -25.065 -41.567  1.00  0.00              
ATOM   1012 2HB  HIS A  75     -10.865 -26.623 -42.420  1.00  0.00              
ATOM   1013  HD1 HIS A  75     -12.380 -26.895 -44.581  1.00  0.00              
ATOM   1014  HD2 HIS A  75     -12.152 -22.955 -43.101  1.00  0.00              
ATOM   1015  HE1 HIS A  75     -13.075 -25.442 -46.419  1.00  0.00              
ATOM   1016  N   ALA A  76     -12.134 -28.536 -40.248  1.00  0.00              
ATOM   1017  CA  ALA A  76     -11.616 -29.449 -39.242  1.00  0.00              
ATOM   1018  C   ALA A  76     -10.097 -29.337 -39.137  1.00  0.00              
ATOM   1019  O   ALA A  76      -9.539 -29.379 -38.038  1.00  0.00              
ATOM   1020  CB  ALA A  76     -12.009 -30.886 -39.578  1.00  0.00              
ATOM   1021  H   ALA A  76     -12.574 -28.914 -41.075  1.00  0.00              
ATOM   1022  HA  ALA A  76     -12.033 -29.174 -38.273  1.00  0.00              
ATOM   1023 1HB  ALA A  76     -11.614 -31.558 -38.815  1.00  0.00              
ATOM   1024 2HB  ALA A  76     -13.096 -30.969 -39.607  1.00  0.00              
ATOM   1025 3HB  ALA A  76     -11.597 -31.158 -40.548  1.00  0.00              
ATOM   1026  N   SER A  77      -9.426 -29.188 -40.278  1.00  0.00              
ATOM   1027  CA  SER A  77      -7.968 -29.113 -40.289  1.00  0.00              
ATOM   1028  C   SER A  77      -7.467 -27.841 -39.603  1.00  0.00              
ATOM   1029  O   SER A  77      -6.480 -27.880 -38.876  1.00  0.00              
ATOM   1030  CB  SER A  77      -7.456 -29.180 -41.715  1.00  0.00              
ATOM   1031  OG  SER A  77      -7.851 -28.068 -42.469  1.00  0.00              
ATOM   1032  H   SER A  77      -9.929 -29.125 -41.153  1.00  0.00              
ATOM   1033  HA  SER A  77      -7.486 -29.984 -39.843  1.00  0.00              
ATOM   1034 1HB  SER A  77      -6.368 -29.225 -41.692  1.00  0.00              
ATOM   1035 2HB  SER A  77      -7.846 -30.083 -42.183  1.00  0.00              
ATOM   1036  HG  SER A  77      -7.275 -27.326 -42.270  1.00  0.00              
ATOM   1037  N   MET A  78      -8.146 -26.725 -39.838  1.00  0.00              
ATOM   1038  CA  MET A  78      -7.759 -25.459 -39.221  1.00  0.00              
ATOM   1039  C   MET A  78      -7.947 -25.556 -37.705  1.00  0.00              
ATOM   1040  O   MET A  78      -7.073 -25.156 -36.935  1.00  0.00              
ATOM   1041  CB  MET A  78      -8.579 -24.306 -39.796  1.00  0.00              
ATOM   1042  CG  MET A  78      -8.150 -22.927 -39.315  1.00  0.00              
ATOM   1043  SD  MET A  78      -9.174 -21.605 -39.992  1.00  0.00              
ATOM   1044  CE  MET A  78      -8.699 -21.659 -41.717  1.00  0.00              
ATOM   1045  H   MET A  78      -8.945 -26.747 -40.455  1.00  0.00              
ATOM   1046  HA  MET A  78      -6.705 -25.260 -39.411  1.00  0.00              
ATOM   1047 1HB  MET A  78      -8.484 -24.359 -40.880  1.00  0.00              
ATOM   1048 2HB  MET A  78      -9.617 -24.482 -39.513  1.00  0.00              
ATOM   1049 1HG  MET A  78      -8.217 -22.910 -38.228  1.00  0.00              
ATOM   1050 2HG  MET A  78      -7.115 -22.769 -39.618  1.00  0.00              
ATOM   1051 1HE  MET A  78      -9.248 -20.897 -42.271  1.00  0.00              
ATOM   1052 2HE  MET A  78      -7.628 -21.471 -41.806  1.00  0.00              
ATOM   1053 3HE  MET A  78      -8.930 -22.643 -42.127  1.00  0.00              
ATOM   1054  N   ARG A  79      -9.088 -26.099 -37.289  1.00  0.00              
ATOM   1055  CA  ARG A  79      -9.354 -26.334 -35.878  1.00  0.00              
ATOM   1056  C   ARG A  79      -8.234 -27.182 -35.270  1.00  0.00              
ATOM   1057  O   ARG A  79      -7.690 -26.839 -34.215  1.00  0.00              
ATOM   1058  CB  ARG A  79     -10.700 -27.048 -35.697  1.00  0.00              
ATOM   1059  CG  ARG A  79     -10.988 -27.441 -34.244  1.00  0.00              
ATOM   1060  CD  ARG A  79     -11.989 -28.568 -34.184  1.00  0.00              
ATOM   1061  NE  ARG A  79     -11.498 -29.741 -34.905  1.00  0.00              
ATOM   1062  CZ  ARG A  79     -12.284 -30.597 -35.545  1.00  0.00              
ATOM   1063  NH1 ARG A  79     -13.595 -30.408 -35.544  1.00  0.00              
ATOM   1064  NH2 ARG A  79     -11.761 -31.619 -36.208  1.00  0.00              
ATOM   1065  H   ARG A  79      -9.788 -26.355 -37.970  1.00  0.00              
ATOM   1066  HA  ARG A  79      -9.368 -25.384 -35.342  1.00  0.00              
ATOM   1067 1HB  ARG A  79     -11.471 -26.370 -36.060  1.00  0.00              
ATOM   1068 2HB  ARG A  79     -10.674 -27.939 -36.325  1.00  0.00              
ATOM   1069 1HG  ARG A  79     -10.053 -27.754 -33.777  1.00  0.00              
ATOM   1070 2HG  ARG A  79     -11.381 -26.569 -33.721  1.00  0.00              
ATOM   1071 1HD  ARG A  79     -12.160 -28.834 -33.141  1.00  0.00              
ATOM   1072 2HD  ARG A  79     -12.924 -28.235 -34.633  1.00  0.00              
ATOM   1073  HE  ARG A  79     -10.550 -30.072 -35.029  1.00  0.00              
ATOM   1074 1HH1 ARG A  79     -13.988 -29.614 -35.058  1.00  0.00              
ATOM   1075 2HH1 ARG A  79     -14.196 -31.057 -36.030  1.00  0.00              
ATOM   1076 1HH2 ARG A  79     -10.758 -31.746 -36.225  1.00  0.00              
ATOM   1077 2HH2 ARG A  79     -12.366 -32.266 -36.691  1.00  0.00              
ATOM   1078  N   ASP A  80      -7.884 -28.275 -35.939  1.00  0.00              
ATOM   1079  CA  ASP A  80      -6.867 -29.191 -35.432  1.00  0.00              
ATOM   1080  C   ASP A  80      -5.491 -28.522 -35.382  1.00  0.00              
ATOM   1081  O   ASP A  80      -4.672 -28.833 -34.509  1.00  0.00              
ATOM   1082  CB  ASP A  80      -6.773 -30.442 -36.314  1.00  0.00              
ATOM   1083  CG  ASP A  80      -7.999 -31.336 -36.203  1.00  0.00              
ATOM   1084  OD1 ASP A  80      -8.903 -31.043 -35.390  1.00  0.00              
ATOM   1085  OD2 ASP A  80      -8.060 -32.339 -36.943  1.00  0.00              
ATOM   1086  H   ASP A  80      -8.334 -28.477 -36.821  1.00  0.00              
ATOM   1087  HA  ASP A  80      -7.107 -29.479 -34.408  1.00  0.00              
ATOM   1088 1HB  ASP A  80      -6.558 -30.222 -37.359  1.00  0.00              
ATOM   1089 2HB  ASP A  80      -5.912 -30.933 -35.859  1.00  0.00              
ATOM   1090  N   ASP A  81      -5.223 -27.629 -36.329  1.00  0.00              
ATOM   1091  CA  ASP A  81      -3.944 -26.929 -36.326  1.00  0.00              
ATOM   1092  C   ASP A  81      -3.846 -25.991 -35.111  1.00  0.00              
ATOM   1093  O   ASP A  81      -2.789 -25.878 -34.485  1.00  0.00              
ATOM   1094  CB  ASP A  81      -3.760 -26.142 -37.626  1.00  0.00              
ATOM   1095  CG  ASP A  81      -2.394 -25.488 -37.778  1.00  0.00              
ATOM   1096  OD1 ASP A  81      -1.450 -26.188 -38.060  1.00  0.00              
ATOM   1097  OD2 ASP A  81      -2.330 -24.282 -37.767  1.00  0.00              
ATOM   1098  H   ASP A  81      -5.894 -27.426 -37.056  1.00  0.00              
ATOM   1099  HA  ASP A  81      -3.130 -27.648 -36.236  1.00  0.00              
ATOM   1100 1HB  ASP A  81      -3.986 -26.723 -38.521  1.00  0.00              
ATOM   1101 2HB  ASP A  81      -4.519 -25.371 -37.492  1.00  0.00              
ATOM   1102  N   PHE A  82      -4.950 -25.339 -34.765  1.00  0.00              
ATOM   1103  CA  PHE A  82      -4.953 -24.419 -33.629  1.00  0.00              
ATOM   1104  C   PHE A  82      -4.585 -25.192 -32.359  1.00  0.00              
ATOM   1105  O   PHE A  82      -3.767 -24.754 -31.550  1.00  0.00              
ATOM   1106  CB  PHE A  82      -6.316 -23.742 -33.475  1.00  0.00              
ATOM   1107  CG  PHE A  82      -6.635 -22.766 -34.571  1.00  0.00              
ATOM   1108  CD1 PHE A  82      -5.783 -22.615 -35.655  1.00  0.00              
ATOM   1109  CD2 PHE A  82      -7.787 -21.995 -34.520  1.00  0.00              
ATOM   1110  CE1 PHE A  82      -6.076 -21.716 -36.663  1.00  0.00              
ATOM   1111  CE2 PHE A  82      -8.083 -21.097 -35.527  1.00  0.00              
ATOM   1112  CZ  PHE A  82      -7.225 -20.958 -36.600  1.00  0.00              
ATOM   1113  H   PHE A  82      -5.803 -25.477 -35.289  1.00  0.00              
ATOM   1114  HA  PHE A  82      -4.200 -23.644 -33.779  1.00  0.00              
ATOM   1115 1HB  PHE A  82      -7.109 -24.489 -33.483  1.00  0.00              
ATOM   1116 2HB  PHE A  82      -6.354 -23.185 -32.540  1.00  0.00              
ATOM   1117  HD1 PHE A  82      -4.875 -23.216 -35.706  1.00  0.00              
ATOM   1118  HD2 PHE A  82      -8.464 -22.105 -33.672  1.00  0.00              
ATOM   1119  HE1 PHE A  82      -5.398 -21.608 -37.509  1.00  0.00              
ATOM   1120  HE2 PHE A  82      -8.991 -20.498 -35.475  1.00  0.00              
ATOM   1121  HZ  PHE A  82      -7.456 -20.248 -37.393  1.00  0.00              
ATOM   1122  N   PHE A  83      -5.242 -26.337 -32.187  1.00  0.00              
ATOM   1123  CA  PHE A  83      -5.027 -27.213 -31.040  1.00  0.00              
ATOM   1124  C   PHE A  83      -3.615 -27.769 -30.978  1.00  0.00              
ATOM   1125  O   PHE A  83      -2.955 -27.705 -29.940  1.00  0.00              
ATOM   1126  CB  PHE A  83      -6.020 -28.382 -31.088  1.00  0.00              
ATOM   1127  CG  PHE A  83      -7.447 -28.002 -30.776  1.00  0.00              
ATOM   1128  CD1 PHE A  83      -7.777 -26.720 -30.361  1.00  0.00              
ATOM   1129  CD2 PHE A  83      -8.466 -28.942 -30.909  1.00  0.00              
ATOM   1130  CE1 PHE A  83      -9.092 -26.375 -30.084  1.00  0.00              
ATOM   1131  CE2 PHE A  83      -9.787 -28.603 -30.631  1.00  0.00              
ATOM   1132  CZ  PHE A  83     -10.100 -27.319 -30.219  1.00  0.00              
ATOM   1133  H   PHE A  83      -5.919 -26.603 -32.888  1.00  0.00              
ATOM   1134  HA  PHE A  83      -5.160 -26.651 -30.115  1.00  0.00              
ATOM   1135 1HB  PHE A  83      -6.032 -28.824 -32.084  1.00  0.00              
ATOM   1136 2HB  PHE A  83      -5.740 -29.142 -30.360  1.00  0.00              
ATOM   1137  HD1 PHE A  83      -6.987 -25.976 -30.254  1.00  0.00              
ATOM   1138  HD2 PHE A  83      -8.220 -29.954 -31.233  1.00  0.00              
ATOM   1139  HE1 PHE A  83      -9.333 -25.363 -29.760  1.00  0.00              
ATOM   1140  HE2 PHE A  83     -10.576 -29.349 -30.736  1.00  0.00              
ATOM   1141  HZ  PHE A  83     -11.133 -27.050 -29.999  1.00  0.00              
ATOM   1142  N   ARG A  84      -3.152 -28.316 -32.099  1.00  0.00              
ATOM   1143  CA  ARG A  84      -1.846 -28.952 -32.163  1.00  0.00              
ATOM   1144  C   ARG A  84      -0.678 -28.003 -31.913  1.00  0.00              
ATOM   1145  O   ARG A  84       0.360 -28.415 -31.403  1.00  0.00              
ATOM   1146  CB  ARG A  84      -1.663 -29.701 -33.475  1.00  0.00              
ATOM   1147  CG  ARG A  84      -0.472 -30.645 -33.512  1.00  0.00              
ATOM   1148  CD  ARG A  84      -0.521 -31.650 -34.605  1.00  0.00              
ATOM   1149  NE  ARG A  84      -1.522 -32.689 -34.423  1.00  0.00              
ATOM   1150  CZ  ARG A  84      -2.086 -33.391 -35.424  1.00  0.00              
ATOM   1151  NH1 ARG A  84      -1.782 -33.145 -36.679  1.00  0.00              
ATOM   1152  NH2 ARG A  84      -2.974 -34.320 -35.113  1.00  0.00              
ATOM   1153  H   ARG A  84      -3.725 -28.287 -32.930  1.00  0.00              
ATOM   1154  HA  ARG A  84      -1.763 -29.704 -31.378  1.00  0.00              
ATOM   1155 1HB  ARG A  84      -2.577 -30.268 -33.648  1.00  0.00              
ATOM   1156 2HB  ARG A  84      -1.549 -28.949 -34.256  1.00  0.00              
ATOM   1157 1HG  ARG A  84       0.435 -30.054 -33.641  1.00  0.00              
ATOM   1158 2HG  ARG A  84      -0.425 -31.180 -32.564  1.00  0.00              
ATOM   1159 1HD  ARG A  84      -0.745 -31.143 -35.543  1.00  0.00              
ATOM   1160 2HD  ARG A  84       0.449 -32.140 -34.679  1.00  0.00              
ATOM   1161  HE  ARG A  84      -1.938 -33.041 -33.571  1.00  0.00              
ATOM   1162 1HH1 ARG A  84      -1.115 -32.420 -36.902  1.00  0.00              
ATOM   1163 2HH1 ARG A  84      -2.217 -33.683 -37.415  1.00  0.00              
ATOM   1164 1HH2 ARG A  84      -3.210 -34.484 -34.143  1.00  0.00              
ATOM   1165 2HH2 ARG A  84      -3.413 -34.860 -35.843  1.00  0.00              
ATOM   1166  N   SER A  85      -0.843 -26.734 -32.271  1.00  0.00              
ATOM   1167  CA  SER A  85       0.208 -25.750 -32.034  1.00  0.00              
ATOM   1168  C   SER A  85       0.444 -25.539 -30.533  1.00  0.00              
ATOM   1169  O   SER A  85       1.474 -25.008 -30.142  1.00  0.00              
ATOM   1170  CB  SER A  85      -0.150 -24.438 -32.705  1.00  0.00              
ATOM   1171  OG  SER A  85      -1.274 -23.839 -32.124  1.00  0.00              
ATOM   1172  H   SER A  85      -1.702 -26.439 -32.713  1.00  0.00              
ATOM   1173  HA  SER A  85       1.151 -25.996 -32.525  1.00  0.00              
ATOM   1174 1HB  SER A  85       0.699 -23.760 -32.618  1.00  0.00              
ATOM   1175 2HB  SER A  85      -0.354 -24.629 -33.758  1.00  0.00              
ATOM   1176  HG  SER A  85      -1.925 -24.514 -31.916  1.00  0.00              
ATOM   1177  N   GLY A  86      -0.497 -25.966 -29.701  1.00  0.00              
ATOM   1178  CA  GLY A  86      -0.335 -25.790 -28.267  1.00  0.00              
ATOM   1179  C   GLY A  86       0.350 -26.887 -27.484  1.00  0.00              
ATOM   1180  O   GLY A  86       0.736 -27.926 -28.032  1.00  0.00              
ATOM   1181  H   GLY A  86      -1.332 -26.414 -30.050  1.00  0.00              
ATOM   1182 1HA  GLY A  86       0.255 -24.892 -28.083  1.00  0.00              
ATOM   1183 2HA  GLY A  86      -1.317 -25.678 -27.809  1.00  0.00              
ATOM   1184  N   GLU A  87       0.495 -26.653 -26.183  1.00  0.00              
ATOM   1185  CA  GLU A  87       1.141 -27.611 -25.289  1.00  0.00              
ATOM   1186  C   GLU A  87       0.187 -28.032 -24.176  1.00  0.00              
ATOM   1187  O   GLU A  87       0.197 -29.183 -23.736  1.00  0.00              
ATOM   1188  CB  GLU A  87       2.410 -26.994 -24.687  1.00  0.00              
ATOM   1189  CG  GLU A  87       3.532 -26.784 -25.702  1.00  0.00              
ATOM   1190  CD  GLU A  87       4.680 -25.922 -25.180  1.00  0.00              
ATOM   1191  OE1 GLU A  87       5.730 -25.869 -25.864  1.00  0.00              
ATOM   1192  OE2 GLU A  87       4.537 -25.285 -24.105  1.00  0.00              
ATOM   1193  H   GLU A  87       0.146 -25.784 -25.803  1.00  0.00              
ATOM   1194  HA  GLU A  87       1.402 -28.514 -25.841  1.00  0.00              
ATOM   1195 1HB  GLU A  87       2.122 -26.037 -24.252  1.00  0.00              
ATOM   1196 2HB  GLU A  87       2.747 -27.665 -23.897  1.00  0.00              
ATOM   1197 1HG  GLU A  87       3.955 -27.715 -26.079  1.00  0.00              
ATOM   1198 2HG  GLU A  87       3.044 -26.253 -26.518  1.00  0.00              
ATOM   1199  N   GLY A  88      -0.640 -27.093 -23.724  1.00  0.00              
ATOM   1200  CA  GLY A  88      -1.578 -27.373 -22.653  1.00  0.00              
ATOM   1201  C   GLY A  88      -2.906 -26.729 -22.963  1.00  0.00              
ATOM   1202  O   GLY A  88      -2.972 -25.748 -23.700  1.00  0.00              
ATOM   1203  H   GLY A  88      -0.619 -26.168 -24.130  1.00  0.00              
ATOM   1204 1HA  GLY A  88      -1.703 -28.452 -22.562  1.00  0.00              
ATOM   1205 2HA  GLY A  88      -1.182 -26.974 -21.720  1.00  0.00              
ATOM   1206  N   PHE A  89      -3.970 -27.253 -22.379  1.00  0.00              
ATOM   1207  CA  PHE A  89      -5.286 -26.718 -22.648  1.00  0.00              
ATOM   1208  C   PHE A  89      -6.098 -26.291 -21.436  1.00  0.00              
ATOM   1209  O   PHE A  89      -6.103 -26.968 -20.429  1.00  0.00              
ATOM   1210  CB  PHE A  89      -6.100 -27.775 -23.410  1.00  0.00              
ATOM   1211  CG  PHE A  89      -5.510 -28.152 -24.738  1.00  0.00              
ATOM   1212  CD1 PHE A  89      -4.439 -29.037 -24.813  1.00  0.00              
ATOM   1213  CD2 PHE A  89      -5.987 -27.571 -25.908  1.00  0.00              
ATOM   1214  CE1 PHE A  89      -3.845 -29.334 -26.035  1.00  0.00              
ATOM   1215  CE2 PHE A  89      -5.402 -27.858 -27.137  1.00  0.00              
ATOM   1216  CZ  PHE A  89      -4.328 -28.741 -27.201  1.00  0.00              
ATOM   1217  H   PHE A  89      -3.875 -28.030 -21.741  1.00  0.00              
ATOM   1218  HA  PHE A  89      -5.200 -25.799 -23.229  1.00  0.00              
ATOM   1219 1HB  PHE A  89      -6.164 -28.693 -22.827  1.00  0.00              
ATOM   1220 2HB  PHE A  89      -7.104 -27.403 -23.611  1.00  0.00              
ATOM   1221  HD1 PHE A  89      -4.067 -29.500 -23.898  1.00  0.00              
ATOM   1222  HD2 PHE A  89      -6.829 -26.879 -25.855  1.00  0.00              
ATOM   1223  HE1 PHE A  89      -3.006 -30.028 -26.078  1.00  0.00              
ATOM   1224  HE2 PHE A  89      -5.780 -27.394 -28.048  1.00  0.00              
ATOM   1225  HZ  PHE A  89      -3.864 -28.966 -28.161  1.00  0.00              
ATOM   1226  N   LEU A  90      -6.790 -25.167 -21.559  1.00  0.00              
ATOM   1227  CA  LEU A  90      -7.703 -24.710 -20.525  1.00  0.00              
ATOM   1228  C   LEU A  90      -9.062 -24.930 -21.171  1.00  0.00              
ATOM   1229  O   LEU A  90      -9.435 -24.216 -22.109  1.00  0.00              
ATOM   1230  CB  LEU A  90      -7.523 -23.221 -20.216  1.00  0.00              
ATOM   1231  CG  LEU A  90      -6.211 -22.854 -19.514  1.00  0.00              
ATOM   1232  CD1 LEU A  90      -6.187 -21.353 -19.237  1.00  0.00              
ATOM   1233  CD2 LEU A  90      -6.082 -23.639 -18.200  1.00  0.00              
ATOM   1234  H   LEU A  90      -6.680 -24.613 -22.396  1.00  0.00              
ATOM   1235  HA  LEU A  90      -7.574 -25.317 -19.630  1.00  0.00              
ATOM   1236 1HB  LEU A  90      -7.525 -22.828 -21.232  1.00  0.00              
ATOM   1237 2HB  LEU A  90      -8.374 -22.816 -19.668  1.00  0.00              
ATOM   1238  HG  LEU A  90      -5.395 -23.168 -20.167  1.00  0.00              
ATOM   1239 1HD1 LEU A  90      -5.254 -21.090 -18.737  1.00  0.00              
ATOM   1240 2HD1 LEU A  90      -6.260 -20.808 -20.177  1.00  0.00              
ATOM   1241 3HD1 LEU A  90      -7.027 -21.089 -18.597  1.00  0.00              
ATOM   1242 1HD2 LEU A  90      -5.146 -23.373 -17.708  1.00  0.00              
ATOM   1243 2HD2 LEU A  90      -6.919 -23.393 -17.546  1.00  0.00              
ATOM   1244 3HD2 LEU A  90      -6.088 -24.708 -18.412  1.00  0.00              
ATOM   1245  N   CYS A  91      -9.780 -25.938 -20.694  1.00  0.00              
ATOM   1246  CA  CYS A  91     -11.102 -26.241 -21.227  1.00  0.00              
ATOM   1247  C   CYS A  91     -12.078 -25.428 -20.408  1.00  0.00              
ATOM   1248  O   CYS A  91     -12.418 -25.789 -19.281  1.00  0.00              
ATOM   1249  CB  CYS A  91     -11.400 -27.732 -21.093  1.00  0.00              
ATOM   1250  SG  CYS A  91     -13.004 -28.180 -21.766  1.00  0.00              
ATOM   1251  H   CYS A  91      -9.408 -26.509 -19.948  1.00  0.00              
ATOM   1252  HA  CYS A  91     -11.186 -26.069 -22.300  1.00  0.00              
ATOM   1253 1HB  CYS A  91     -10.653 -28.316 -21.632  1.00  0.00              
ATOM   1254 2HB  CYS A  91     -11.401 -28.023 -20.043  1.00  0.00              
ATOM   1255  HG  CYS A  91     -12.618 -28.209 -23.038  1.00  0.00              
ATOM   1256  N   VAL A  92     -12.515 -24.322 -20.986  1.00  0.00              
ATOM   1257  CA  VAL A  92     -13.418 -23.414 -20.310  1.00  0.00              
ATOM   1258  C   VAL A  92     -14.893 -23.502 -20.677  1.00  0.00              
ATOM   1259  O   VAL A  92     -15.260 -23.515 -21.844  1.00  0.00              
ATOM   1260  CB  VAL A  92     -12.967 -21.964 -20.548  1.00  0.00              
ATOM   1261  CG1 VAL A  92     -13.904 -20.992 -19.828  1.00  0.00              
ATOM   1262  CG2 VAL A  92     -11.535 -21.791 -20.073  1.00  0.00              
ATOM   1263  H   VAL A  92     -12.210 -24.105 -21.924  1.00  0.00              
ATOM   1264  HA  VAL A  92     -13.458 -23.618 -19.239  1.00  0.00              
ATOM   1265  HB  VAL A  92     -12.981 -21.760 -21.619  1.00  0.00              
ATOM   1266 1HG1 VAL A  92     -13.572 -19.968 -20.005  1.00  0.00              
ATOM   1267 2HG1 VAL A  92     -14.918 -21.116 -20.206  1.00  0.00              
ATOM   1268 3HG1 VAL A  92     -13.888 -21.197 -18.757  1.00  0.00              
ATOM   1269 1HG2 VAL A  92     -11.216 -20.763 -20.243  1.00  0.00              
ATOM   1270 2HG2 VAL A  92     -11.476 -22.019 -19.009  1.00  0.00              
ATOM   1271 3HG2 VAL A  92     -10.883 -22.467 -20.626  1.00  0.00              
ATOM   1272  N   PHE A  93     -15.729 -23.561 -19.647  1.00  0.00              
ATOM   1273  CA  PHE A  93     -17.168 -23.628 -19.812  1.00  0.00              
ATOM   1274  C   PHE A  93     -17.717 -22.662 -18.761  1.00  0.00              
ATOM   1275  O   PHE A  93     -16.982 -22.201 -17.884  1.00  0.00              
ATOM   1276  CB  PHE A  93     -17.691 -25.068 -19.612  1.00  0.00              
ATOM   1277  CG  PHE A  93     -17.638 -25.565 -18.190  1.00  0.00              
ATOM   1278  CD1 PHE A  93     -18.736 -25.410 -17.338  1.00  0.00              
ATOM   1279  CD2 PHE A  93     -16.506 -26.225 -17.714  1.00  0.00              
ATOM   1280  CE1 PHE A  93     -18.705 -25.909 -16.038  1.00  0.00              
ATOM   1281  CE2 PHE A  93     -16.464 -26.727 -16.421  1.00  0.00              
ATOM   1282  CZ  PHE A  93     -17.569 -26.570 -15.575  1.00  0.00              
ATOM   1283  H   PHE A  93     -15.340 -23.559 -18.715  1.00  0.00              
ATOM   1284  HA  PHE A  93     -17.441 -23.301 -20.816  1.00  0.00              
ATOM   1285 1HB  PHE A  93     -18.734 -25.135 -19.918  1.00  0.00              
ATOM   1286 2HB  PHE A  93     -17.097 -25.766 -20.199  1.00  0.00              
ATOM   1287  HD1 PHE A  93     -19.623 -24.892 -17.702  1.00  0.00              
ATOM   1288  HD2 PHE A  93     -15.647 -26.346 -18.375  1.00  0.00              
ATOM   1289  HE1 PHE A  93     -19.568 -25.782 -15.386  1.00  0.00              
ATOM   1290  HE2 PHE A  93     -15.573 -27.242 -16.061  1.00  0.00              
ATOM   1291  HZ  PHE A  93     -17.542 -26.961 -14.558  1.00  0.00              
ATOM   1292  N   SER A  94     -18.985 -22.312 -18.886  1.00  0.00              
ATOM   1293  CA  SER A  94     -19.627 -21.444 -17.909  1.00  0.00              
ATOM   1294  C   SER A  94     -20.469 -22.303 -16.979  1.00  0.00              
ATOM   1295  O   SER A  94     -21.197 -23.189 -17.433  1.00  0.00              
ATOM   1296  CB  SER A  94     -20.513 -20.423 -18.617  1.00  0.00              
ATOM   1297  OG  SER A  94     -21.352 -19.766 -17.690  1.00  0.00              
ATOM   1298  H   SER A  94     -19.522 -22.652 -19.671  1.00  0.00              
ATOM   1299  HA  SER A  94     -18.924 -20.819 -17.357  1.00  0.00              
ATOM   1300 1HB  SER A  94     -19.874 -19.695 -19.116  1.00  0.00              
ATOM   1301 2HB  SER A  94     -21.119 -20.942 -19.359  1.00  0.00              
ATOM   1302  HG  SER A  94     -22.096 -19.376 -18.154  1.00  0.00              
ATOM   1303  N   ILE A  95     -20.369 -22.050 -15.679  1.00  0.00              
ATOM   1304  CA  ILE A  95     -21.210 -22.771 -14.737  1.00  0.00              
ATOM   1305  C   ILE A  95     -22.688 -22.401 -14.871  1.00  0.00              
ATOM   1306  O   ILE A  95     -23.555 -23.088 -14.332  1.00  0.00              
ATOM   1307  CB  ILE A  95     -20.784 -22.523 -13.276  1.00  0.00              
ATOM   1308  CG1 ILE A  95     -21.012 -21.062 -12.903  1.00  0.00              
ATOM   1309  CG2 ILE A  95     -19.332 -22.928 -13.079  1.00  0.00              
ATOM   1310  CD1 ILE A  95     -20.913 -20.824 -11.407  1.00  0.00              
ATOM   1311  H   ILE A  95     -19.716 -21.362 -15.329  1.00  0.00              
ATOM   1312  HA  ILE A  95     -21.190 -23.840 -14.945  1.00  0.00              
ATOM   1313  HB  ILE A  95     -21.421 -23.111 -12.615  1.00  0.00              
ATOM   1314 1HG1 ILE A  95     -20.262 -20.472 -13.428  1.00  0.00              
ATOM   1315 2HG1 ILE A  95     -22.004 -20.787 -13.262  1.00  0.00              
ATOM   1316 1HG2 ILE A  95     -19.041 -22.748 -12.044  1.00  0.00              
ATOM   1317 2HG2 ILE A  95     -19.214 -23.985 -13.310  1.00  0.00              
ATOM   1318 3HG2 ILE A  95     -18.697 -22.339 -13.741  1.00  0.00              
ATOM   1319 1HD1 ILE A  95     -21.084 -19.769 -11.193  1.00  0.00              
ATOM   1320 2HD1 ILE A  95     -21.664 -21.424 -10.892  1.00  0.00              
ATOM   1321 3HD1 ILE A  95     -19.922 -21.108 -11.057  1.00  0.00              
ATOM   1322  N   THR A  96     -22.975 -21.320 -15.593  1.00  0.00              
ATOM   1323  CA  THR A  96     -24.350 -20.874 -15.784  1.00  0.00              
ATOM   1324  C   THR A  96     -24.966 -21.395 -17.086  1.00  0.00              
ATOM   1325  O   THR A  96     -26.111 -21.085 -17.406  1.00  0.00              
ATOM   1326  CB  THR A  96     -24.428 -19.337 -15.804  1.00  0.00              
ATOM   1327  OG1 THR A  96     -23.738 -18.842 -16.955  1.00  0.00              
ATOM   1328  CG2 THR A  96     -23.792 -18.750 -14.548  1.00  0.00              
ATOM   1329  H   THR A  96     -22.223 -20.795 -16.018  1.00  0.00              
ATOM   1330  HA  THR A  96     -24.980 -21.270 -14.987  1.00  0.00              
ATOM   1331  HB  THR A  96     -25.474 -19.036 -15.855  1.00  0.00              
ATOM   1332  HG1 THR A  96     -24.037 -17.950 -17.147  1.00  0.00              
ATOM   1333 1HG2 THR A  96     -23.859 -17.662 -14.582  1.00  0.00              
ATOM   1334 2HG2 THR A  96     -24.319 -19.119 -13.668  1.00  0.00              
ATOM   1335 3HG2 THR A  96     -22.746 -19.048 -14.497  1.00  0.00              
ATOM   1336  N   GLU A  97     -24.214 -22.184 -17.842  1.00  0.00              
ATOM   1337  CA  GLU A  97     -24.754 -22.747 -19.067  1.00  0.00              
ATOM   1338  C   GLU A  97     -24.431 -24.235 -19.198  1.00  0.00              
ATOM   1339  O   GLU A  97     -23.299 -24.623 -19.506  1.00  0.00              
ATOM   1340  CB  GLU A  97     -24.218 -21.984 -20.280  1.00  0.00              
ATOM   1341  CG  GLU A  97     -24.599 -22.590 -21.624  1.00  0.00              
ATOM   1342  CD  GLU A  97     -26.091 -22.693 -21.773  1.00  0.00              
ATOM   1343  OE1 GLU A  97     -26.731 -21.673 -21.869  1.00  0.00              
ATOM   1344  OE2 GLU A  97     -26.581 -23.790 -21.903  1.00  0.00              
ATOM   1345  H   GLU A  97     -23.263 -22.402 -17.578  1.00  0.00              
ATOM   1346  HA  GLU A  97     -25.842 -22.674 -19.059  1.00  0.00              
ATOM   1347 1HB  GLU A  97     -24.610 -20.969 -20.217  1.00  0.00              
ATOM   1348 2HB  GLU A  97     -23.132 -21.961 -20.188  1.00  0.00              
ATOM   1349 1HG  GLU A  97     -24.186 -22.051 -22.476  1.00  0.00              
ATOM   1350 2HG  GLU A  97     -24.169 -23.590 -21.585  1.00  0.00              
ATOM   1351  N   MET A  98     -25.441 -25.065 -18.958  1.00  0.00              
ATOM   1352  CA  MET A  98     -25.291 -26.511 -19.030  1.00  0.00              
ATOM   1353  C   MET A  98     -24.761 -27.017 -20.378  1.00  0.00              
ATOM   1354  O   MET A  98     -24.046 -28.015 -20.426  1.00  0.00              
ATOM   1355  CB  MET A  98     -26.633 -27.170 -18.722  1.00  0.00              
ATOM   1356  CG  MET A  98     -26.583 -28.689 -18.631  1.00  0.00              
ATOM   1357  SD  MET A  98     -25.561 -29.270 -17.263  1.00  0.00              
ATOM   1358  CE  MET A  98     -26.606 -28.867 -15.866  1.00  0.00              
ATOM   1359  H   MET A  98     -26.341 -24.675 -18.717  1.00  0.00              
ATOM   1360  HA  MET A  98     -24.553 -26.845 -18.301  1.00  0.00              
ATOM   1361 1HB  MET A  98     -26.977 -26.761 -17.773  1.00  0.00              
ATOM   1362 2HB  MET A  98     -27.321 -26.877 -19.516  1.00  0.00              
ATOM   1363 1HG  MET A  98     -27.600 -29.056 -18.500  1.00  0.00              
ATOM   1364 2HG  MET A  98     -26.177 -29.071 -19.568  1.00  0.00              
ATOM   1365 1HE  MET A  98     -26.111 -29.167 -14.942  1.00  0.00              
ATOM   1366 2HE  MET A  98     -26.791 -27.792 -15.847  1.00  0.00              
ATOM   1367 3HE  MET A  98     -27.555 -29.397 -15.957  1.00  0.00              
ATOM   1368  N   GLU A  99     -25.083 -26.335 -21.473  1.00  0.00              
ATOM   1369  CA  GLU A  99     -24.641 -26.815 -22.781  1.00  0.00              
ATOM   1370  C   GLU A  99     -23.134 -26.633 -22.988  1.00  0.00              
ATOM   1371  O   GLU A  99     -22.506 -27.418 -23.700  1.00  0.00              
ATOM   1372  CB  GLU A  99     -25.410 -26.095 -23.892  1.00  0.00              
ATOM   1373  CG  GLU A  99     -26.884 -26.462 -23.976  1.00  0.00              
ATOM   1374  CD  GLU A  99     -27.581 -25.679 -25.054  1.00  0.00              
ATOM   1375  OE1 GLU A  99     -26.942 -24.870 -25.682  1.00  0.00              
ATOM   1376  OE2 GLU A  99     -28.722 -25.969 -25.327  1.00  0.00              
ATOM   1377  H   GLU A  99     -25.631 -25.488 -21.418  1.00  0.00              
ATOM   1378  HA  GLU A  99     -24.824 -27.887 -22.863  1.00  0.00              
ATOM   1379 1HB  GLU A  99     -25.313 -25.025 -23.704  1.00  0.00              
ATOM   1380 2HB  GLU A  99     -24.919 -26.345 -24.833  1.00  0.00              
ATOM   1381 1HG  GLU A  99     -27.058 -27.527 -24.132  1.00  0.00              
ATOM   1382 2HG  GLU A  99     -27.277 -26.170 -23.003  1.00  0.00              
ATOM   1383  N   SER A 100     -22.549 -25.614 -22.357  1.00  0.00              
ATOM   1384  CA  SER A 100     -21.122 -25.332 -22.544  1.00  0.00              
ATOM   1385  C   SER A 100     -20.349 -26.378 -21.742  1.00  0.00              
ATOM   1386  O   SER A 100     -19.252 -26.799 -22.130  1.00  0.00              
ATOM   1387  CB  SER A 100     -20.764 -23.915 -22.059  1.00  0.00              
ATOM   1388  OG  SER A 100     -20.882 -23.777 -20.651  1.00  0.00              
ATOM   1389  H   SER A 100     -23.091 -25.023 -21.742  1.00  0.00              
ATOM   1390  HA  SER A 100     -20.822 -25.294 -23.592  1.00  0.00              
ATOM   1391 1HB  SER A 100     -19.736 -23.698 -22.348  1.00  0.00              
ATOM   1392 2HB  SER A 100     -21.433 -23.202 -22.538  1.00  0.00              
ATOM   1393  HG  SER A 100     -21.805 -23.648 -20.419  1.00  0.00              
ATOM   1394  N   PHE A 101     -20.943 -26.818 -20.633  1.00  0.00              
ATOM   1395  CA  PHE A 101     -20.363 -27.887 -19.840  1.00  0.00              
ATOM   1396  C   PHE A 101     -20.464 -29.205 -20.596  1.00  0.00              
ATOM   1397  O   PHE A 101     -19.493 -29.962 -20.689  1.00  0.00              
ATOM   1398  CB  PHE A 101     -21.059 -27.993 -18.482  1.00  0.00              
ATOM   1399  CG  PHE A 101     -20.619 -29.175 -17.666  1.00  0.00              
ATOM   1400  CD1 PHE A 101     -19.313 -29.271 -17.207  1.00  0.00              
ATOM   1401  CD2 PHE A 101     -21.507 -30.193 -17.357  1.00  0.00              
ATOM   1402  CE1 PHE A 101     -18.907 -30.358 -16.456  1.00  0.00              
ATOM   1403  CE2 PHE A 101     -21.104 -31.280 -16.606  1.00  0.00              
ATOM   1404  CZ  PHE A 101     -19.802 -31.362 -16.155  1.00  0.00              
ATOM   1405  H   PHE A 101     -21.814 -26.402 -20.335  1.00  0.00              
ATOM   1406  HA  PHE A 101     -19.303 -27.690 -19.671  1.00  0.00              
ATOM   1407 1HB  PHE A 101     -20.851 -27.107 -17.884  1.00  0.00              
ATOM   1408 2HB  PHE A 101     -22.135 -28.093 -18.619  1.00  0.00              
ATOM   1409  HD1 PHE A 101     -18.606 -28.476 -17.443  1.00  0.00              
ATOM   1410  HD2 PHE A 101     -22.536 -30.128 -17.713  1.00  0.00              
ATOM   1411  HE1 PHE A 101     -17.878 -30.421 -16.101  1.00  0.00              
ATOM   1412  HE2 PHE A 101     -21.813 -32.073 -16.369  1.00  0.00              
ATOM   1413  HZ  PHE A 101     -19.483 -32.220 -15.565  1.00  0.00              
ATOM   1414  N   ALA A 102     -21.648 -29.470 -21.139  1.00  0.00              
ATOM   1415  CA  ALA A 102     -21.878 -30.704 -21.882  1.00  0.00              
ATOM   1416  C   ALA A 102     -20.888 -30.798 -23.039  1.00  0.00              
ATOM   1417  O   ALA A 102     -20.401 -31.880 -23.372  1.00  0.00              
ATOM   1418  CB  ALA A 102     -23.304 -30.739 -22.410  1.00  0.00              
ATOM   1419  H   ALA A 102     -22.404 -28.808 -21.038  1.00  0.00              
ATOM   1420  HA  ALA A 102     -21.707 -31.550 -21.216  1.00  0.00              
ATOM   1421 1HB  ALA A 102     -23.463 -31.664 -22.962  1.00  0.00              
ATOM   1422 2HB  ALA A 102     -24.003 -30.690 -21.575  1.00  0.00              
ATOM   1423 3HB  ALA A 102     -23.468 -29.889 -23.071  1.00  0.00              
ATOM   1424  N   ALA A 103     -20.573 -29.651 -23.630  1.00  0.00              
ATOM   1425  CA  ALA A 103     -19.644 -29.605 -24.747  1.00  0.00              
ATOM   1426  C   ALA A 103     -18.201 -29.995 -24.404  1.00  0.00              
ATOM   1427  O   ALA A 103     -17.426 -30.345 -25.293  1.00  0.00              
ATOM   1428  CB  ALA A 103     -19.673 -28.210 -25.380  1.00  0.00              
ATOM   1429  H   ALA A 103     -20.986 -28.791 -23.298  1.00  0.00              
ATOM   1430  HA  ALA A 103     -19.961 -30.331 -25.496  1.00  0.00              
ATOM   1431 1HB  ALA A 103     -18.976 -28.177 -26.217  1.00  0.00              
ATOM   1432 2HB  ALA A 103     -20.680 -27.993 -25.737  1.00  0.00              
ATOM   1433 3HB  ALA A 103     -19.384 -27.468 -24.637  1.00  0.00              
ATOM   1434  N   THR A 104     -17.839 -29.952 -23.126  1.00  0.00              
ATOM   1435  CA  THR A 104     -16.455 -30.213 -22.748  1.00  0.00              
ATOM   1436  C   THR A 104     -15.978 -31.629 -23.040  1.00  0.00              
ATOM   1437  O   THR A 104     -14.784 -31.861 -23.227  1.00  0.00              
ATOM   1438  CB  THR A 104     -16.203 -29.903 -21.246  1.00  0.00              
ATOM   1439  OG1 THR A 104     -16.985 -30.776 -20.425  1.00  0.00              
ATOM   1440  CG2 THR A 104     -16.570 -28.452 -20.928  1.00  0.00              
ATOM   1441  H   THR A 104     -18.514 -29.739 -22.405  1.00  0.00              
ATOM   1442  HA  THR A 104     -15.787 -29.577 -23.330  1.00  0.00              
ATOM   1443  HB  THR A 104     -15.150 -30.067 -21.021  1.00  0.00              
ATOM   1444  HG1 THR A 104     -16.822 -30.576 -19.500  1.00  0.00              
ATOM   1445 1HG2 THR A 104     -16.387 -28.255 -19.872  1.00  0.00              
ATOM   1446 2HG2 THR A 104     -15.961 -27.782 -21.535  1.00  0.00              
ATOM   1447 3HG2 THR A 104     -17.623 -28.286 -21.151  1.00  0.00              
ATOM   1448  N   ALA A 105     -16.900 -32.582 -23.081  1.00  0.00              
ATOM   1449  CA  ALA A 105     -16.539 -33.941 -23.476  1.00  0.00              
ATOM   1450  C   ALA A 105     -16.115 -34.008 -24.946  1.00  0.00              
ATOM   1451  O   ALA A 105     -15.160 -34.717 -25.296  1.00  0.00              
ATOM   1452  CB  ALA A 105     -17.713 -34.897 -23.218  1.00  0.00              
ATOM   1453  H   ALA A 105     -17.859 -32.379 -22.841  1.00  0.00              
ATOM   1454  HA  ALA A 105     -15.683 -34.262 -22.882  1.00  0.00              
ATOM   1455 1HB  ALA A 105     -17.431 -35.907 -23.516  1.00  0.00              
ATOM   1456 2HB  ALA A 105     -17.963 -34.889 -22.157  1.00  0.00              
ATOM   1457 3HB  ALA A 105     -18.577 -34.576 -23.798  1.00  0.00              
ATOM   1458  N   ASP A 106     -16.810 -33.266 -25.804  1.00  0.00              
ATOM   1459  CA  ASP A 106     -16.449 -33.231 -27.216  1.00  0.00              
ATOM   1460  C   ASP A 106     -15.170 -32.438 -27.457  1.00  0.00              
ATOM   1461  O   ASP A 106     -14.381 -32.786 -28.339  1.00  0.00              
ATOM   1462  CB  ASP A 106     -17.594 -32.639 -28.042  1.00  0.00              
ATOM   1463  CG  ASP A 106     -18.798 -33.557 -28.198  1.00  0.00              
ATOM   1464  OD1 ASP A 106     -18.678 -34.720 -27.891  1.00  0.00              
ATOM   1465  OD2 ASP A 106     -19.866 -33.063 -28.471  1.00  0.00              
ATOM   1466  H   ASP A 106     -17.595 -32.718 -25.483  1.00  0.00              
ATOM   1467  HA  ASP A 106     -16.248 -34.242 -27.571  1.00  0.00              
ATOM   1468 1HB  ASP A 106     -17.926 -31.663 -27.687  1.00  0.00              
ATOM   1469 2HB  ASP A 106     -17.096 -32.526 -29.006  1.00  0.00              
ATOM   1470  N   PHE A 107     -14.970 -31.367 -26.687  1.00  0.00              
ATOM   1471  CA  PHE A 107     -13.775 -30.542 -26.847  1.00  0.00              
ATOM   1472  C   PHE A 107     -12.572 -31.377 -26.431  1.00  0.00              
ATOM   1473  O   PHE A 107     -11.549 -31.369 -27.102  1.00  0.00              
ATOM   1474  CB  PHE A 107     -13.841 -29.279 -25.972  1.00  0.00              
ATOM   1475  CG  PHE A 107     -14.691 -28.176 -26.550  1.00  0.00              
ATOM   1476  CD1 PHE A 107     -14.373 -27.602 -27.775  1.00  0.00              
ATOM   1477  CD2 PHE A 107     -15.782 -27.674 -25.840  1.00  0.00              
ATOM   1478  CE1 PHE A 107     -15.122 -26.537 -28.288  1.00  0.00              
ATOM   1479  CE2 PHE A 107     -16.539 -26.615 -26.340  1.00  0.00              
ATOM   1480  CZ  PHE A 107     -16.209 -26.042 -27.565  1.00  0.00              
ATOM   1481  H   PHE A 107     -15.649 -31.118 -25.982  1.00  0.00              
ATOM   1482  HA  PHE A 107     -13.658 -30.259 -27.894  1.00  0.00              
ATOM   1483 1HB  PHE A 107     -14.264 -29.519 -24.999  1.00  0.00              
ATOM   1484 2HB  PHE A 107     -12.843 -28.863 -25.841  1.00  0.00              
ATOM   1485  HD1 PHE A 107     -13.527 -27.992 -28.341  1.00  0.00              
ATOM   1486  HD2 PHE A 107     -16.039 -28.123 -24.881  1.00  0.00              
ATOM   1487  HE1 PHE A 107     -14.856 -26.097 -29.249  1.00  0.00              
ATOM   1488  HE2 PHE A 107     -17.387 -26.234 -25.772  1.00  0.00              
ATOM   1489  HZ  PHE A 107     -16.793 -25.212 -27.959  1.00  0.00              
ATOM   1490  N   ARG A 108     -12.701 -32.111 -25.331  1.00  0.00              
ATOM   1491  CA  ARG A 108     -11.613 -32.976 -24.887  1.00  0.00              
ATOM   1492  C   ARG A 108     -11.359 -34.109 -25.890  1.00  0.00              
ATOM   1493  O   ARG A 108     -10.207 -34.468 -26.152  1.00  0.00              
ATOM   1494  CB  ARG A 108     -11.914 -33.556 -23.497  1.00  0.00              
ATOM   1495  CG  ARG A 108     -10.810 -34.474 -22.979  1.00  0.00              
ATOM   1496  CD  ARG A 108     -11.088 -34.979 -21.572  1.00  0.00              
ATOM   1497  NE  ARG A 108     -10.129 -36.005 -21.154  1.00  0.00              
ATOM   1498  CZ  ARG A 108      -8.909 -35.762 -20.668  1.00  0.00              
ATOM   1499  NH1 ARG A 108      -8.475 -34.512 -20.525  1.00  0.00              
ATOM   1500  NH2 ARG A 108      -8.115 -36.772 -20.318  1.00  0.00              
ATOM   1501  H   ARG A 108     -13.554 -32.078 -24.790  1.00  0.00              
ATOM   1502  HA  ARG A 108     -10.687 -32.403 -24.827  1.00  0.00              
ATOM   1503 1HB  ARG A 108     -12.047 -32.712 -22.823  1.00  0.00              
ATOM   1504 2HB  ARG A 108     -12.851 -34.107 -23.579  1.00  0.00              
ATOM   1505 1HG  ARG A 108     -10.725 -35.328 -23.651  1.00  0.00              
ATOM   1506 2HG  ARG A 108      -9.871 -33.918 -22.977  1.00  0.00              
ATOM   1507 1HD  ARG A 108     -11.027 -34.142 -20.877  1.00  0.00              
ATOM   1508 2HD  ARG A 108     -12.089 -35.406 -21.542  1.00  0.00              
ATOM   1509  HE  ARG A 108     -10.218 -37.012 -21.161  1.00  0.00              
ATOM   1510 1HH1 ARG A 108      -9.073 -33.739 -20.784  1.00  0.00              
ATOM   1511 2HH1 ARG A 108      -7.551 -34.340 -20.156  1.00  0.00              
ATOM   1512 1HH2 ARG A 108      -8.439 -37.724 -20.420  1.00  0.00              
ATOM   1513 2HH2 ARG A 108      -7.193 -36.583 -19.952  1.00  0.00              
ATOM   1514  N   GLU A 109     -12.424 -34.673 -26.456  1.00  0.00              
ATOM   1515  CA  GLU A 109     -12.248 -35.723 -27.459  1.00  0.00              
ATOM   1516  C   GLU A 109     -11.372 -35.199 -28.591  1.00  0.00              
ATOM   1517  O   GLU A 109     -10.426 -35.862 -29.024  1.00  0.00              
ATOM   1518  CB  GLU A 109     -13.598 -36.198 -28.001  1.00  0.00              
ATOM   1519  CG  GLU A 109     -13.504 -37.306 -29.041  1.00  0.00              
ATOM   1520  CD  GLU A 109     -14.868 -37.737 -29.504  1.00  0.00              
ATOM   1521  OE1 GLU A 109     -15.836 -37.208 -29.014  1.00  0.00              
ATOM   1522  OE2 GLU A 109     -14.941 -38.514 -30.427  1.00  0.00              
ATOM   1523  H   GLU A 109     -13.358 -34.385 -26.203  1.00  0.00              
ATOM   1524  HA  GLU A 109     -11.738 -36.578 -27.014  1.00  0.00              
ATOM   1525 1HB  GLU A 109     -14.178 -36.550 -27.148  1.00  0.00              
ATOM   1526 2HB  GLU A 109     -14.089 -35.329 -28.440  1.00  0.00              
ATOM   1527 1HG  GLU A 109     -12.895 -37.039 -29.904  1.00  0.00              
ATOM   1528 2HG  GLU A 109     -13.028 -38.123 -28.501  1.00  0.00              
ATOM   1529  N   GLN A 110     -11.689 -33.999 -29.068  1.00  0.00              
ATOM   1530  CA  GLN A 110     -10.917 -33.395 -30.144  1.00  0.00              
ATOM   1531  C   GLN A 110      -9.472 -33.104 -29.731  1.00  0.00              
ATOM   1532  O   GLN A 110      -8.532 -33.346 -30.507  1.00  0.00              
ATOM   1533  CB  GLN A 110     -11.588 -32.099 -30.607  1.00  0.00              
ATOM   1534  CG  GLN A 110     -12.890 -32.308 -31.361  1.00  0.00              
ATOM   1535  CD  GLN A 110     -13.655 -31.014 -31.566  1.00  0.00              
ATOM   1536  OE1 GLN A 110     -13.269 -29.961 -31.051  1.00  0.00              
ATOM   1537  NE2 GLN A 110     -14.747 -31.085 -32.318  1.00  0.00              
ATOM   1538  H   GLN A 110     -12.474 -33.495 -28.683  1.00  0.00              
ATOM   1539  HA  GLN A 110     -10.851 -34.090 -30.981  1.00  0.00              
ATOM   1540 1HB  GLN A 110     -11.771 -31.502 -29.713  1.00  0.00              
ATOM   1541 2HB  GLN A 110     -10.871 -31.584 -31.246  1.00  0.00              
ATOM   1542 1HG  GLN A 110     -12.951 -32.882 -32.286  1.00  0.00              
ATOM   1543 2HG  GLN A 110     -13.368 -32.867 -30.556  1.00  0.00              
ATOM   1544 1HE2 GLN A 110     -15.293 -30.264 -32.489  1.00  0.00              
ATOM   1545 2HE2 GLN A 110     -15.025 -31.960 -32.716  1.00  0.00              
ATOM   1546  N   ILE A 111      -9.290 -32.602 -28.510  1.00  0.00              
ATOM   1547  CA  ILE A 111      -7.958 -32.310 -27.991  1.00  0.00              
ATOM   1548  C   ILE A 111      -7.088 -33.567 -27.896  1.00  0.00              
ATOM   1549  O   ILE A 111      -5.909 -33.543 -28.253  1.00  0.00              
ATOM   1550  CB  ILE A 111      -8.023 -31.649 -26.578  1.00  0.00              
ATOM   1551  CG1 ILE A 111      -8.596 -30.230 -26.682  1.00  0.00              
ATOM   1552  CG2 ILE A 111      -6.638 -31.602 -25.967  1.00  0.00              
ATOM   1553  CD1 ILE A 111      -9.001 -29.615 -25.347  1.00  0.00              
ATOM   1554  H   ILE A 111     -10.095 -32.418 -27.928  1.00  0.00              
ATOM   1555  HA  ILE A 111      -7.413 -31.662 -28.676  1.00  0.00              
ATOM   1556  HB  ILE A 111      -8.686 -32.234 -25.942  1.00  0.00              
ATOM   1557 1HG1 ILE A 111      -7.835 -29.605 -27.148  1.00  0.00              
ATOM   1558 2HG1 ILE A 111      -9.471 -30.281 -27.331  1.00  0.00              
ATOM   1559 1HG2 ILE A 111      -6.691 -31.139 -24.982  1.00  0.00              
ATOM   1560 2HG2 ILE A 111      -6.247 -32.614 -25.871  1.00  0.00              
ATOM   1561 3HG2 ILE A 111      -5.977 -31.017 -26.607  1.00  0.00              
ATOM   1562 1HD1 ILE A 111      -9.396 -28.613 -25.512  1.00  0.00              
ATOM   1563 2HD1 ILE A 111      -9.767 -30.234 -24.877  1.00  0.00              
ATOM   1564 3HD1 ILE A 111      -8.132 -29.557 -24.694  1.00  0.00              
ATOM   1565  N   LEU A 112      -7.666 -34.656 -27.395  1.00  0.00              
ATOM   1566  CA  LEU A 112      -6.914 -35.901 -27.226  1.00  0.00              
ATOM   1567  C   LEU A 112      -6.557 -36.514 -28.584  1.00  0.00              
ATOM   1568  O   LEU A 112      -5.459 -37.042 -28.762  1.00  0.00              
ATOM   1569  CB  LEU A 112      -7.720 -36.897 -26.383  1.00  0.00              
ATOM   1570  CG  LEU A 112      -7.918 -36.500 -24.914  1.00  0.00              
ATOM   1571  CD1 LEU A 112      -8.838 -37.497 -24.223  1.00  0.00              
ATOM   1572  CD2 LEU A 112      -6.567 -36.440 -24.217  1.00  0.00              
ATOM   1573  H   LEU A 112      -8.638 -34.628 -27.127  1.00  0.00              
ATOM   1574  HA  LEU A 112      -5.972 -35.692 -26.721  1.00  0.00              
ATOM   1575 1HB  LEU A 112      -8.669 -36.851 -26.914  1.00  0.00              
ATOM   1576 2HB  LEU A 112      -7.314 -37.906 -26.452  1.00  0.00              
ATOM   1577  HG  LEU A 112      -8.343 -35.496 -24.905  1.00  0.00              
ATOM   1578 1HD1 LEU A 112      -8.973 -37.206 -23.181  1.00  0.00              
ATOM   1579 2HD1 LEU A 112      -9.806 -37.506 -24.724  1.00  0.00              
ATOM   1580 3HD1 LEU A 112      -8.396 -38.491 -24.268  1.00  0.00              
ATOM   1581 1HD2 LEU A 112      -6.709 -36.156 -23.174  1.00  0.00              
ATOM   1582 2HD2 LEU A 112      -6.088 -37.418 -24.266  1.00  0.00              
ATOM   1583 3HD2 LEU A 112      -5.935 -35.701 -24.710  1.00  0.00              
ATOM   1584  N   ARG A 113      -7.482 -36.426 -29.534  1.00  0.00              
ATOM   1585  CA  ARG A 113      -7.257 -36.936 -30.892  1.00  0.00              
ATOM   1586  C   ARG A 113      -6.146 -36.167 -31.620  1.00  0.00              
ATOM   1587  O   ARG A 113      -5.264 -36.757 -32.247  1.00  0.00              
ATOM   1588  CB  ARG A 113      -8.557 -36.840 -31.702  1.00  0.00              
ATOM   1589  CG  ARG A 113      -8.415 -37.265 -33.165  1.00  0.00              
ATOM   1590  CD  ARG A 113      -9.693 -37.004 -33.956  1.00  0.00              
ATOM   1591  NE  ARG A 113     -10.200 -35.632 -33.840  1.00  0.00              
ATOM   1592  CZ  ARG A 113      -9.715 -34.572 -34.490  1.00  0.00              
ATOM   1593  NH1 ARG A 113      -8.690 -34.704 -35.320  1.00  0.00              
ATOM   1594  NH2 ARG A 113     -10.268 -33.371 -34.315  1.00  0.00              
ATOM   1595  H   ARG A 113      -8.367 -35.995 -29.312  1.00  0.00              
ATOM   1596  HA  ARG A 113      -6.924 -37.973 -30.846  1.00  0.00              
ATOM   1597 1HB  ARG A 113      -9.288 -37.476 -31.206  1.00  0.00              
ATOM   1598 2HB  ARG A 113      -8.886 -35.802 -31.654  1.00  0.00              
ATOM   1599 1HG  ARG A 113      -7.595 -36.703 -33.612  1.00  0.00              
ATOM   1600 2HG  ARG A 113      -8.184 -38.331 -33.195  1.00  0.00              
ATOM   1601 1HD  ARG A 113      -9.501 -37.196 -35.011  1.00  0.00              
ATOM   1602 2HD  ARG A 113     -10.473 -37.675 -33.601  1.00  0.00              
ATOM   1603  HE  ARG A 113     -10.961 -35.272 -33.280  1.00  0.00              
ATOM   1604 1HH1 ARG A 113      -8.272 -35.613 -35.462  1.00  0.00              
ATOM   1605 2HH1 ARG A 113      -8.331 -33.895 -35.806  1.00  0.00              
ATOM   1606 1HH2 ARG A 113     -11.055 -33.267 -33.689  1.00  0.00              
ATOM   1607 2HH2 ARG A 113      -9.898 -32.572 -34.807  1.00  0.00              
ATOM   1608  N   VAL A 114      -6.202 -34.841 -31.531  1.00  0.00              
ATOM   1609  CA  VAL A 114      -5.234 -33.973 -32.190  1.00  0.00              
ATOM   1610  C   VAL A 114      -3.842 -34.109 -31.583  1.00  0.00              
ATOM   1611  O   VAL A 114      -2.841 -34.199 -32.309  1.00  0.00              
ATOM   1612  CB  VAL A 114      -5.676 -32.493 -32.101  1.00  0.00              
ATOM   1613  CG1 VAL A 114      -4.558 -31.584 -32.554  1.00  0.00              
ATOM   1614  CG2 VAL A 114      -6.911 -32.271 -32.949  1.00  0.00              
ATOM   1615  H   VAL A 114      -6.944 -34.426 -30.985  1.00  0.00              
ATOM   1616  HA  VAL A 114      -5.101 -34.250 -33.237  1.00  0.00              
ATOM   1617  HB  VAL A 114      -5.948 -32.267 -31.070  1.00  0.00              
ATOM   1618 1HG1 VAL A 114      -4.883 -30.546 -32.485  1.00  0.00              
ATOM   1619 2HG1 VAL A 114      -3.686 -31.734 -31.917  1.00  0.00              
ATOM   1620 3HG1 VAL A 114      -4.298 -31.814 -33.587  1.00  0.00              
ATOM   1621 1HG2 VAL A 114      -7.217 -31.228 -32.881  1.00  0.00              
ATOM   1622 2HG2 VAL A 114      -6.687 -32.518 -33.987  1.00  0.00              
ATOM   1623 3HG2 VAL A 114      -7.718 -32.909 -32.590  1.00  0.00              
ATOM   1624  N   LYS A 115      -3.778 -34.126 -30.254  1.00  0.00              
ATOM   1625  CA  LYS A 115      -2.504 -34.239 -29.555  1.00  0.00              
ATOM   1626  C   LYS A 115      -1.996 -35.681 -29.463  1.00  0.00              
ATOM   1627  O   LYS A 115      -0.793 -35.908 -29.308  1.00  0.00              
ATOM   1628  CB  LYS A 115      -2.628 -33.643 -28.152  1.00  0.00              
ATOM   1629  CG  LYS A 115      -2.861 -32.138 -28.126  1.00  0.00              
ATOM   1630  CD  LYS A 115      -1.606 -31.376 -28.525  1.00  0.00              
ATOM   1631  CE  LYS A 115      -0.535 -31.469 -27.448  1.00  0.00              
ATOM   1632  NZ  LYS A 115       0.721 -30.782 -27.852  1.00  0.00              
ATOM   1633  H   LYS A 115      -4.631 -34.059 -29.716  1.00  0.00              
ATOM   1634  HA  LYS A 115      -1.733 -33.696 -30.103  1.00  0.00              
ATOM   1635 1HB  LYS A 115      -3.461 -34.147 -27.663  1.00  0.00              
ATOM   1636 2HB  LYS A 115      -1.703 -33.875 -27.623  1.00  0.00              
ATOM   1637 1HG  LYS A 115      -3.667 -31.900 -28.821  1.00  0.00              
ATOM   1638 2HG  LYS A 115      -3.156 -31.850 -27.117  1.00  0.00              
ATOM   1639 1HD  LYS A 115      -1.224 -31.799 -29.456  1.00  0.00              
ATOM   1640 2HD  LYS A 115      -1.870 -30.331 -28.684  1.00  0.00              
ATOM   1641 1HE  LYS A 115      -0.923 -31.011 -26.540  1.00  0.00              
ATOM   1642 2HE  LYS A 115      -0.328 -32.523 -27.263  1.00  0.00              
ATOM   1643 1HZ  LYS A 115       1.404 -30.867 -27.112  1.00  0.00              
ATOM   1644 2HZ  LYS A 115       1.083 -31.207 -28.695  1.00  0.00              
ATOM   1645 3HZ  LYS A 115       0.530 -29.805 -28.023  1.00  0.00              
ATOM   1646  N   GLU A 116      -2.906 -36.648 -29.555  1.00  0.00              
ATOM   1647  CA  GLU A 116      -2.537 -38.058 -29.426  1.00  0.00              
ATOM   1648  C   GLU A 116      -1.796 -38.292 -28.111  1.00  0.00              
ATOM   1649  O   GLU A 116      -0.779 -38.982 -28.074  1.00  0.00              
ATOM   1650  CB  GLU A 116      -1.674 -38.504 -30.608  1.00  0.00              
ATOM   1651  CG  GLU A 116      -2.357 -38.389 -31.964  1.00  0.00              
ATOM   1652  CD  GLU A 116      -1.448 -38.841 -33.073  1.00  0.00              
ATOM   1653  OE1 GLU A 116      -0.335 -39.212 -32.789  1.00  0.00              
ATOM   1654  OE2 GLU A 116      -1.902 -38.921 -34.190  1.00  0.00              
ATOM   1655  H   GLU A 116      -3.873 -36.405 -29.718  1.00  0.00              
ATOM   1656  HA  GLU A 116      -3.436 -38.675 -29.402  1.00  0.00              
ATOM   1657 1HB  GLU A 116      -0.778 -37.883 -30.600  1.00  0.00              
ATOM   1658 2HB  GLU A 116      -1.399 -39.543 -30.428  1.00  0.00              
ATOM   1659 1HG  GLU A 116      -3.299 -38.935 -32.022  1.00  0.00              
ATOM   1660 2HG  GLU A 116      -2.550 -37.322 -32.064  1.00  0.00              
ATOM   1661  N   ASP A 117      -2.321 -37.713 -27.034  1.00  0.00              
ATOM   1662  CA  ASP A 117      -1.664 -37.768 -25.735  1.00  0.00              
ATOM   1663  C   ASP A 117      -2.671 -37.613 -24.589  1.00  0.00              
ATOM   1664  O   ASP A 117      -3.155 -36.515 -24.315  1.00  0.00              
ATOM   1665  CB  ASP A 117      -0.587 -36.685 -25.641  1.00  0.00              
ATOM   1666  CG  ASP A 117       0.232 -36.722 -24.357  1.00  0.00              
ATOM   1667  OD1 ASP A 117      -0.056 -37.540 -23.516  1.00  0.00              
ATOM   1668  OD2 ASP A 117       1.229 -36.044 -24.293  1.00  0.00              
ATOM   1669  H   ASP A 117      -3.199 -37.223 -27.122  1.00  0.00              
ATOM   1670  HA  ASP A 117      -1.195 -38.743 -25.599  1.00  0.00              
ATOM   1671 1HB  ASP A 117       0.086 -36.665 -26.499  1.00  0.00              
ATOM   1672 2HB  ASP A 117      -1.212 -35.791 -25.647  1.00  0.00              
ATOM   1673  N   GLU A 118      -2.972 -38.730 -23.928  1.00  0.00              
ATOM   1674  CA  GLU A 118      -3.878 -38.768 -22.779  1.00  0.00              
ATOM   1675  C   GLU A 118      -3.390 -37.979 -21.580  1.00  0.00              
ATOM   1676  O   GLU A 118      -4.178 -37.598 -20.716  1.00  0.00              
ATOM   1677  CB  GLU A 118      -4.124 -40.219 -22.359  1.00  0.00              
ATOM   1678  CG  GLU A 118      -4.990 -41.015 -23.325  1.00  0.00              
ATOM   1679  CD  GLU A 118      -5.145 -42.440 -22.872  1.00  0.00              
ATOM   1680  OE1 GLU A 118      -4.552 -42.797 -21.882  1.00  0.00              
ATOM   1681  OE2 GLU A 118      -5.944 -43.141 -23.447  1.00  0.00              
ATOM   1682  H   GLU A 118      -2.546 -39.588 -24.247  1.00  0.00              
ATOM   1683  HA  GLU A 118      -4.831 -38.310 -23.044  1.00  0.00              
ATOM   1684 1HB  GLU A 118      -3.147 -40.695 -22.271  1.00  0.00              
ATOM   1685 2HB  GLU A 118      -4.603 -40.191 -21.380  1.00  0.00              
ATOM   1686 1HG  GLU A 118      -5.974 -40.577 -23.487  1.00  0.00              
ATOM   1687 2HG  GLU A 118      -4.425 -40.990 -24.256  1.00  0.00              
ATOM   1688  N   ASN A 119      -2.082 -37.761 -21.517  1.00  0.00              
ATOM   1689  CA  ASN A 119      -1.492 -37.005 -20.425  1.00  0.00              
ATOM   1690  C   ASN A 119      -1.245 -35.551 -20.786  1.00  0.00              
ATOM   1691  O   ASN A 119      -0.507 -34.857 -20.088  1.00  0.00              
ATOM   1692  CB  ASN A 119      -0.200 -37.646 -19.954  1.00  0.00              
ATOM   1693  CG  ASN A 119      -0.398 -38.952 -19.237  1.00  0.00              
ATOM   1694  OD1 ASN A 119      -1.450 -39.200 -18.637  1.00  0.00              
ATOM   1695  ND2 ASN A 119       0.637 -39.753 -19.225  1.00  0.00              
ATOM   1696  H   ASN A 119      -1.482 -38.128 -22.242  1.00  0.00              
ATOM   1697  HA  ASN A 119      -2.178 -36.983 -19.577  1.00  0.00              
ATOM   1698 1HB  ASN A 119       0.657 -37.732 -20.624  1.00  0.00              
ATOM   1699 2HB  ASN A 119      -0.007 -36.866 -19.217  1.00  0.00              
ATOM   1700 1HD2 ASN A 119       0.577 -40.640 -18.766  1.00  0.00              
ATOM   1701 2HD2 ASN A 119       1.486 -39.478 -19.675  1.00  0.00              
ATOM   1702  N   VAL A 120      -1.853 -35.088 -21.874  1.00  0.00              
ATOM   1703  CA  VAL A 120      -1.688 -33.692 -22.281  1.00  0.00              
ATOM   1704  C   VAL A 120      -2.150 -32.772 -21.140  1.00  0.00              
ATOM   1705  O   VAL A 120      -3.218 -32.979 -20.575  1.00  0.00              
ATOM   1706  CB  VAL A 120      -2.481 -33.368 -23.562  1.00  0.00              
ATOM   1707  CG1 VAL A 120      -3.977 -33.451 -23.298  1.00  0.00              
ATOM   1708  CG2 VAL A 120      -2.109 -31.989 -24.084  1.00  0.00              
ATOM   1709  H   VAL A 120      -2.436 -35.697 -22.429  1.00  0.00              
ATOM   1710  HA  VAL A 120      -0.639 -33.451 -22.456  1.00  0.00              
ATOM   1711  HB  VAL A 120      -2.208 -34.084 -24.337  1.00  0.00              
ATOM   1712 1HG1 VAL A 120      -4.521 -33.219 -24.213  1.00  0.00              
ATOM   1713 2HG1 VAL A 120      -4.233 -34.458 -22.968  1.00  0.00              
ATOM   1714 3HG1 VAL A 120      -4.250 -32.734 -22.523  1.00  0.00              
ATOM   1715 1HG2 VAL A 120      -2.677 -31.776 -24.989  1.00  0.00              
ATOM   1716 2HG2 VAL A 120      -2.339 -31.239 -23.326  1.00  0.00              
ATOM   1717 3HG2 VAL A 120      -1.043 -31.960 -24.310  1.00  0.00              
ATOM   1718  N   PRO A 121      -1.325 -31.778 -20.758  1.00  0.00              
ATOM   1719  CA  PRO A 121      -1.706 -30.809 -19.714  1.00  0.00              
ATOM   1720  C   PRO A 121      -3.112 -30.329 -20.019  1.00  0.00              
ATOM   1721  O   PRO A 121      -3.365 -29.774 -21.084  1.00  0.00              
ATOM   1722  CB  PRO A 121      -0.660 -29.723 -19.858  1.00  0.00              
ATOM   1723  CG  PRO A 121       0.549 -30.522 -20.256  1.00  0.00              
ATOM   1724  CD  PRO A 121      -0.005 -31.492 -21.282  1.00  0.00              
ATOM   1725  HA  PRO A 121      -1.725 -31.253 -18.708  1.00  0.00              
ATOM   1726 1HB  PRO A 121      -0.948 -28.984 -20.620  1.00  0.00              
ATOM   1727 2HB  PRO A 121      -0.515 -29.176 -18.915  1.00  0.00              
ATOM   1728 1HG  PRO A 121       1.334 -29.875 -20.675  1.00  0.00              
ATOM   1729 2HG  PRO A 121       0.987 -31.038 -19.388  1.00  0.00              
ATOM   1730 1HD  PRO A 121      -0.052 -31.051 -22.288  1.00  0.00              
ATOM   1731 2HD  PRO A 121       0.602 -32.406 -21.360  1.00  0.00              
ATOM   1732  N   PHE A 122      -4.015 -30.527 -19.070  1.00  0.00              
ATOM   1733  CA  PHE A 122      -5.401 -30.134 -19.247  1.00  0.00              
ATOM   1734  C   PHE A 122      -6.011 -29.725 -17.909  1.00  0.00              
ATOM   1735  O   PHE A 122      -5.900 -30.441 -16.917  1.00  0.00              
ATOM   1736  CB  PHE A 122      -6.120 -31.363 -19.828  1.00  0.00              
ATOM   1737  CG  PHE A 122      -7.584 -31.176 -20.132  1.00  0.00              
ATOM   1738  CD1 PHE A 122      -8.547 -31.325 -19.142  1.00  0.00              
ATOM   1739  CD2 PHE A 122      -8.002 -30.968 -21.446  1.00  0.00              
ATOM   1740  CE1 PHE A 122      -9.911 -31.278 -19.457  1.00  0.00              
ATOM   1741  CE2 PHE A 122      -9.357 -30.919 -21.774  1.00  0.00              
ATOM   1742  CZ  PHE A 122     -10.318 -31.077 -20.780  1.00  0.00              
ATOM   1743  H   PHE A 122      -3.734 -30.961 -18.202  1.00  0.00              
ATOM   1744  HA  PHE A 122      -5.458 -29.264 -19.903  1.00  0.00              
ATOM   1745 1HB  PHE A 122      -5.659 -31.656 -20.770  1.00  0.00              
ATOM   1746 2HB  PHE A 122      -6.069 -32.193 -19.125  1.00  0.00              
ATOM   1747  HD1 PHE A 122      -8.231 -31.479 -18.109  1.00  0.00              
ATOM   1748  HD2 PHE A 122      -7.248 -30.844 -22.225  1.00  0.00              
ATOM   1749  HE1 PHE A 122     -10.656 -31.397 -18.671  1.00  0.00              
ATOM   1750  HE2 PHE A 122      -9.665 -30.758 -22.807  1.00  0.00              
ATOM   1751  HZ  PHE A 122     -11.378 -31.048 -21.027  1.00  0.00              
ATOM   1752  N   LEU A 123      -6.647 -28.564 -17.880  1.00  0.00              
ATOM   1753  CA  LEU A 123      -7.304 -28.110 -16.669  1.00  0.00              
ATOM   1754  C   LEU A 123      -8.751 -27.825 -17.036  1.00  0.00              
ATOM   1755  O   LEU A 123      -9.014 -27.155 -18.031  1.00  0.00              
ATOM   1756  CB  LEU A 123      -6.633 -26.835 -16.156  1.00  0.00              
ATOM   1757  CG  LEU A 123      -7.244 -26.191 -14.916  1.00  0.00              
ATOM   1758  CD1 LEU A 123      -7.103 -27.142 -13.750  1.00  0.00              
ATOM   1759  CD2 LEU A 123      -6.549 -24.874 -14.611  1.00  0.00              
ATOM   1760  H   LEU A 123      -6.681 -27.983 -18.705  1.00  0.00              
ATOM   1761  HA  LEU A 123      -7.273 -28.900 -15.919  1.00  0.00              
ATOM   1762 1HB  LEU A 123      -5.651 -27.237 -15.910  1.00  0.00              
ATOM   1763 2HB  LEU A 123      -6.533 -26.087 -16.942  1.00  0.00              
ATOM   1764  HG  LEU A 123      -8.285 -25.966 -15.147  1.00  0.00              
ATOM   1765 1HD1 LEU A 123      -7.537 -26.692 -12.858  1.00  0.00              
ATOM   1766 2HD1 LEU A 123      -7.623 -28.073 -13.975  1.00  0.00              
ATOM   1767 3HD1 LEU A 123      -6.048 -27.348 -13.575  1.00  0.00              
ATOM   1768 1HD2 LEU A 123      -6.996 -24.425 -13.724  1.00  0.00              
ATOM   1769 2HD2 LEU A 123      -5.489 -25.054 -14.432  1.00  0.00              
ATOM   1770 3HD2 LEU A 123      -6.664 -24.197 -15.457  1.00  0.00              
ATOM   1771  N   LEU A 124      -9.696 -28.358 -16.268  1.00  0.00              
ATOM   1772  CA  LEU A 124     -11.096 -28.103 -16.567  1.00  0.00              
ATOM   1773  C   LEU A 124     -11.419 -26.839 -15.783  1.00  0.00              
ATOM   1774  O   LEU A 124     -11.210 -26.793 -14.566  1.00  0.00              
ATOM   1775  CB  LEU A 124     -11.998 -29.277 -16.167  1.00  0.00              
ATOM   1776  CG  LEU A 124     -13.496 -29.067 -16.421  1.00  0.00              
ATOM   1777  CD1 LEU A 124     -13.755 -28.910 -17.914  1.00  0.00              
ATOM   1778  CD2 LEU A 124     -14.278 -30.245 -15.860  1.00  0.00              
ATOM   1779  H   LEU A 124      -9.460 -28.939 -15.477  1.00  0.00              
ATOM   1780  HA  LEU A 124     -11.216 -27.938 -17.637  1.00  0.00              
ATOM   1781 1HB  LEU A 124     -11.607 -30.038 -16.841  1.00  0.00              
ATOM   1782 2HB  LEU A 124     -11.826 -29.584 -15.135  1.00  0.00              
ATOM   1783  HG  LEU A 124     -13.796 -28.175 -15.871  1.00  0.00              
ATOM   1784 1HD1 LEU A 124     -14.821 -28.761 -18.085  1.00  0.00              
ATOM   1785 2HD1 LEU A 124     -13.204 -28.048 -18.290  1.00  0.00              
ATOM   1786 3HD1 LEU A 124     -13.426 -29.807 -18.436  1.00  0.00              
ATOM   1787 1HD2 LEU A 124     -15.342 -30.094 -16.041  1.00  0.00              
ATOM   1788 2HD2 LEU A 124     -13.953 -31.164 -16.348  1.00  0.00              
ATOM   1789 3HD2 LEU A 124     -14.100 -30.322 -14.787  1.00  0.00              
ATOM   1790  N   VAL A 125     -11.918 -25.819 -16.475  1.00  0.00              
ATOM   1791  CA  VAL A 125     -12.211 -24.541 -15.844  1.00  0.00              
ATOM   1792  C   VAL A 125     -13.672 -24.113 -15.902  1.00  0.00              
ATOM   1793  O   VAL A 125     -14.217 -23.881 -16.980  1.00  0.00              
ATOM   1794  CB  VAL A 125     -11.359 -23.423 -16.474  1.00  0.00              
ATOM   1795  CG1 VAL A 125     -11.684 -22.081 -15.835  1.00  0.00              
ATOM   1796  CG2 VAL A 125      -9.878 -23.736 -16.328  1.00  0.00              
ATOM   1797  H   VAL A 125     -12.097 -25.933 -17.463  1.00  0.00              
ATOM   1798  HA  VAL A 125     -12.021 -24.576 -14.771  1.00  0.00              
ATOM   1799  HB  VAL A 125     -11.569 -23.377 -17.543  1.00  0.00              
ATOM   1800 1HG1 VAL A 125     -11.073 -21.303 -16.293  1.00  0.00              
ATOM   1801 2HG1 VAL A 125     -12.739 -21.851 -15.989  1.00  0.00              
ATOM   1802 3HG1 VAL A 125     -11.473 -22.126 -14.767  1.00  0.00              
ATOM   1803 1HG2 VAL A 125      -9.290 -22.937 -16.779  1.00  0.00              
ATOM   1804 2HG2 VAL A 125      -9.627 -23.819 -15.270  1.00  0.00              
ATOM   1805 3HG2 VAL A 125      -9.653 -24.678 -16.830  1.00  0.00              
ATOM   1806  N   GLY A 126     -14.302 -24.010 -14.733  1.00  0.00              
ATOM   1807  CA  GLY A 126     -15.684 -23.569 -14.675  1.00  0.00              
ATOM   1808  C   GLY A 126     -15.636 -22.076 -14.414  1.00  0.00              
ATOM   1809  O   GLY A 126     -15.174 -21.638 -13.362  1.00  0.00              
ATOM   1810  H   GLY A 126     -13.822 -24.239 -13.874  1.00  0.00              
ATOM   1811 1HA  GLY A 126     -16.170 -23.794 -15.624  1.00  0.00              
ATOM   1812 2HA  GLY A 126     -16.194 -24.100 -13.872  1.00  0.00              
ATOM   1813  N   ASN A 127     -16.103 -21.287 -15.369  1.00  0.00              
ATOM   1814  CA  ASN A 127     -16.039 -19.837 -15.245  1.00  0.00              
ATOM   1815  C   ASN A 127     -17.342 -19.215 -14.754  1.00  0.00              
ATOM   1816  O   ASN A 127     -18.384 -19.877 -14.726  1.00  0.00              
ATOM   1817  CB  ASN A 127     -15.632 -19.202 -16.561  1.00  0.00              
ATOM   1818  CG  ASN A 127     -15.181 -17.774 -16.430  1.00  0.00              
ATOM   1819  OD1 ASN A 127     -14.726 -17.341 -15.365  1.00  0.00              
ATOM   1820  ND2 ASN A 127     -15.379 -17.020 -17.481  1.00  0.00              
ATOM   1821  H   ASN A 127     -16.511 -21.693 -16.200  1.00  0.00              
ATOM   1822  HA  ASN A 127     -15.294 -19.562 -14.497  1.00  0.00              
ATOM   1823 1HB  ASN A 127     -14.970 -19.724 -17.252  1.00  0.00              
ATOM   1824 2HB  ASN A 127     -16.649 -19.213 -16.954  1.00  0.00              
ATOM   1825 1HD2 ASN A 127     -15.103 -16.058 -17.465  1.00  0.00              
ATOM   1826 2HD2 ASN A 127     -15.806 -17.404 -18.299  1.00  0.00              
ATOM   1827  N   LYS A 128     -17.265 -17.932 -14.385  1.00  0.00              
ATOM   1828  CA  LYS A 128     -18.412 -17.134 -13.957  1.00  0.00              
ATOM   1829  C   LYS A 128     -18.950 -17.590 -12.597  1.00  0.00              
ATOM   1830  O   LYS A 128     -20.165 -17.584 -12.366  1.00  0.00              
ATOM   1831  CB  LYS A 128     -19.529 -17.172 -15.006  1.00  0.00              
ATOM   1832  CG  LYS A 128     -19.060 -16.786 -16.403  1.00  0.00              
ATOM   1833  CD  LYS A 128     -20.214 -16.616 -17.369  1.00  0.00              
ATOM   1834  CE  LYS A 128     -19.707 -16.460 -18.787  1.00  0.00              
ATOM   1835  NZ  LYS A 128     -20.829 -16.275 -19.744  1.00  0.00              
ATOM   1836  H   LYS A 128     -16.350 -17.505 -14.409  1.00  0.00              
ATOM   1837  HA  LYS A 128     -18.111 -16.094 -13.829  1.00  0.00              
ATOM   1838 1HB  LYS A 128     -19.924 -18.189 -15.015  1.00  0.00              
ATOM   1839 2HB  LYS A 128     -20.305 -16.485 -14.673  1.00  0.00              
ATOM   1840 1HG  LYS A 128     -18.510 -15.847 -16.336  1.00  0.00              
ATOM   1841 2HG  LYS A 128     -18.398 -17.568 -16.774  1.00  0.00              
ATOM   1842 1HD  LYS A 128     -20.857 -17.495 -17.301  1.00  0.00              
ATOM   1843 2HD  LYS A 128     -20.780 -15.730 -17.081  1.00  0.00              
ATOM   1844 1HE  LYS A 128     -19.047 -15.595 -18.821  1.00  0.00              
ATOM   1845 2HE  LYS A 128     -19.144 -17.356 -19.048  1.00  0.00              
ATOM   1846 1HZ  LYS A 128     -20.459 -16.174 -20.679  1.00  0.00              
ATOM   1847 2HZ  LYS A 128     -21.439 -17.080 -19.707  1.00  0.00              
ATOM   1848 3HZ  LYS A 128     -21.349 -15.446 -19.496  1.00  0.00              
ATOM   1849  N   SER A 129     -18.041 -17.961 -11.697  1.00  0.00              
ATOM   1850  CA  SER A 129     -18.418 -18.372 -10.340  1.00  0.00              
ATOM   1851  C   SER A 129     -19.042 -17.236  -9.529  1.00  0.00              
ATOM   1852  O   SER A 129     -19.642 -17.485  -8.492  1.00  0.00              
ATOM   1853  CB  SER A 129     -17.210 -18.925  -9.574  1.00  0.00              
ATOM   1854  OG  SER A 129     -16.259 -17.902  -9.303  1.00  0.00              
ATOM   1855  H   SER A 129     -17.065 -17.960 -11.957  1.00  0.00              
ATOM   1856  HA  SER A 129     -19.092 -19.230 -10.319  1.00  0.00              
ATOM   1857 1HB  SER A 129     -17.559 -19.353  -8.635  1.00  0.00              
ATOM   1858 2HB  SER A 129     -16.742 -19.704 -10.175  1.00  0.00              
ATOM   1859  HG  SER A 129     -15.689 -18.178  -8.581  1.00  0.00              
ATOM   1860  N   ASP A 130     -18.895 -15.996  -9.989  1.00  0.00              
ATOM   1861  CA  ASP A 130     -19.528 -14.862  -9.318  1.00  0.00              
ATOM   1862  C   ASP A 130     -21.041 -14.885  -9.565  1.00  0.00              
ATOM   1863  O   ASP A 130     -21.801 -14.190  -8.889  1.00  0.00              
ATOM   1864  CB  ASP A 130     -18.926 -13.540  -9.802  1.00  0.00              
ATOM   1865  CG  ASP A 130     -19.047 -13.306 -11.302  1.00  0.00              
ATOM   1866  OD1 ASP A 130     -18.409 -14.011 -12.047  1.00  0.00              
ATOM   1867  OD2 ASP A 130     -19.888 -12.534 -11.696  1.00  0.00              
ATOM   1868  H   ASP A 130     -18.338 -15.831 -10.816  1.00  0.00              
ATOM   1869  HA  ASP A 130     -19.375 -14.938  -8.241  1.00  0.00              
ATOM   1870 1HB  ASP A 130     -19.304 -12.669  -9.267  1.00  0.00              
ATOM   1871 2HB  ASP A 130     -17.878 -13.701  -9.543  1.00  0.00              
ATOM   1872  N   LEU A 131     -21.475 -15.691 -10.532  1.00  0.00              
ATOM   1873  CA  LEU A 131     -22.896 -15.815 -10.846  1.00  0.00              
ATOM   1874  C   LEU A 131     -23.484 -17.078 -10.217  1.00  0.00              
ATOM   1875  O   LEU A 131     -24.260 -17.788 -10.850  1.00  0.00              
ATOM   1876  CB  LEU A 131     -23.101 -15.865 -12.365  1.00  0.00              
ATOM   1877  CG  LEU A 131     -22.605 -14.661 -13.158  1.00  0.00              
ATOM   1878  CD1 LEU A 131     -22.820 -14.903 -14.641  1.00  0.00              
ATOM   1879  CD2 LEU A 131     -23.336 -13.410 -12.687  1.00  0.00              
ATOM   1880  H   LEU A 131     -20.806 -16.230 -11.062  1.00  0.00              
ATOM   1881  HA  LEU A 131     -23.439 -14.972 -10.420  1.00  0.00              
ATOM   1882 1HB  LEU A 131     -22.488 -16.734 -12.598  1.00  0.00              
ATOM   1883 2HB  LEU A 131     -24.139 -16.074 -12.626  1.00  0.00              
ATOM   1884  HG  LEU A 131     -21.547 -14.536 -12.929  1.00  0.00              
ATOM   1885 1HD1 LEU A 131     -22.465 -14.041 -15.206  1.00  0.00              
ATOM   1886 2HD1 LEU A 131     -22.267 -15.790 -14.949  1.00  0.00              
ATOM   1887 3HD1 LEU A 131     -23.882 -15.051 -14.836  1.00  0.00              
ATOM   1888 1HD2 LEU A 131     -22.982 -12.547 -13.253  1.00  0.00              
ATOM   1889 2HD2 LEU A 131     -24.408 -13.533 -12.845  1.00  0.00              
ATOM   1890 3HD2 LEU A 131     -23.142 -13.252 -11.626  1.00  0.00              
ATOM   1891  N   GLU A 132     -23.114 -17.342  -8.968  1.00  0.00              
ATOM   1892  CA  GLU A 132     -23.591 -18.510  -8.233  1.00  0.00              
ATOM   1893  C   GLU A 132     -25.101 -18.736  -8.312  1.00  0.00              
ATOM   1894  O   GLU A 132     -25.562 -19.872  -8.457  1.00  0.00              
ATOM   1895  CB  GLU A 132     -23.183 -18.405  -6.761  1.00  0.00              
ATOM   1896  CG  GLU A 132     -23.539 -19.630  -5.938  1.00  0.00              
ATOM   1897  CD  GLU A 132     -22.659 -20.830  -6.264  1.00  0.00              
ATOM   1898  OE1 GLU A 132     -23.080 -21.977  -5.977  1.00  0.00              
ATOM   1899  OE2 GLU A 132     -21.544 -20.626  -6.797  1.00  0.00              
ATOM   1900  H   GLU A 132     -22.477 -16.702  -8.516  1.00  0.00              
ATOM   1901  HA  GLU A 132     -23.159 -19.416  -8.658  1.00  0.00              
ATOM   1902 1HB  GLU A 132     -22.105 -18.247  -6.740  1.00  0.00              
ATOM   1903 2HB  GLU A 132     -23.687 -17.529  -6.353  1.00  0.00              
ATOM   1904 1HG  GLU A 132     -23.504 -19.455  -4.863  1.00  0.00              
ATOM   1905 2HG  GLU A 132     -24.562 -19.851  -6.236  1.00  0.00              
ATOM   1906  N   ASP A 133     -25.871 -17.659  -8.214  1.00  0.00              
ATOM   1907  CA  ASP A 133     -27.321 -17.780  -8.265  1.00  0.00              
ATOM   1908  C   ASP A 133     -27.811 -18.257  -9.636  1.00  0.00              
ATOM   1909  O   ASP A 133     -28.907 -18.806  -9.749  1.00  0.00              
ATOM   1910  CB  ASP A 133     -27.973 -16.441  -7.912  1.00  0.00              
ATOM   1911  CG  ASP A 133     -27.877 -16.063  -6.440  1.00  0.00              
ATOM   1912  OD1 ASP A 133     -27.530 -16.910  -5.651  1.00  0.00              
ATOM   1913  OD2 ASP A 133     -27.997 -14.900  -6.137  1.00  0.00              
ATOM   1914  H   ASP A 133     -25.458 -16.744  -8.103  1.00  0.00              
ATOM   1915  HA  ASP A 133     -27.654 -18.533  -7.550  1.00  0.00              
ATOM   1916 1HB  ASP A 133     -27.620 -15.610  -8.524  1.00  0.00              
ATOM   1917 2HB  ASP A 133     -29.011 -16.661  -8.163  1.00  0.00              
ATOM   1918  N   LYS A 134     -26.990 -18.063 -10.666  1.00  0.00              
ATOM   1919  CA  LYS A 134     -27.333 -18.507 -12.015  1.00  0.00              
ATOM   1920  C   LYS A 134     -26.762 -19.878 -12.363  1.00  0.00              
ATOM   1921  O   LYS A 134     -26.893 -20.338 -13.493  1.00  0.00              
ATOM   1922  CB  LYS A 134     -26.838 -17.484 -13.036  1.00  0.00              
ATOM   1923  CG  LYS A 134     -27.459 -16.110 -12.871  1.00  0.00              
ATOM   1924  CD  LYS A 134     -26.925 -15.139 -13.913  1.00  0.00              
ATOM   1925  CE  LYS A 134     -27.494 -13.737 -13.710  1.00  0.00              
ATOM   1926  NZ  LYS A 134     -27.000 -12.782 -14.743  1.00  0.00              
ATOM   1927  H   LYS A 134     -26.107 -17.596 -10.511  1.00  0.00              
ATOM   1928  HA  LYS A 134     -28.414 -18.616 -12.104  1.00  0.00              
ATOM   1929 1HB  LYS A 134     -25.756 -17.416 -12.921  1.00  0.00              
ATOM   1930 2HB  LYS A 134     -27.073 -17.878 -14.025  1.00  0.00              
ATOM   1931 1HG  LYS A 134     -28.540 -16.204 -12.978  1.00  0.00              
ATOM   1932 2HG  LYS A 134     -27.224 -15.741 -11.873  1.00  0.00              
ATOM   1933 1HD  LYS A 134     -25.838 -15.106 -13.832  1.00  0.00              
ATOM   1934 2HD  LYS A 134     -27.203 -15.503 -14.902  1.00  0.00              
ATOM   1935 1HE  LYS A 134     -28.580 -13.798 -13.760  1.00  0.00              
ATOM   1936 2HE  LYS A 134     -27.196 -13.388 -12.721  1.00  0.00              
ATOM   1937 1HZ  LYS A 134     -27.398 -11.868 -14.574  1.00  0.00              
ATOM   1938 2HZ  LYS A 134     -25.992 -12.724 -14.696  1.00  0.00              
ATOM   1939 3HZ  LYS A 134     -27.276 -13.104 -15.659  1.00  0.00              
ATOM   1940  N   ARG A 135     -26.138 -20.532 -11.394  1.00  0.00              
ATOM   1941  CA  ARG A 135     -25.499 -21.818 -11.637  1.00  0.00              
ATOM   1942  C   ARG A 135     -26.463 -22.903 -12.128  1.00  0.00              
ATOM   1943  O   ARG A 135     -27.480 -23.181 -11.493  1.00  0.00              
ATOM   1944  CB  ARG A 135     -24.802 -22.306 -10.367  1.00  0.00              
ATOM   1945  CG  ARG A 135     -24.071 -23.627 -10.539  1.00  0.00              
ATOM   1946  CD  ARG A 135     -23.647 -24.211  -9.207  1.00  0.00              
ATOM   1947  NE  ARG A 135     -22.571 -23.447  -8.574  1.00  0.00              
ATOM   1948  CZ  ARG A 135     -21.275 -23.586  -8.845  1.00  0.00              
ATOM   1949  NH1 ARG A 135     -20.860 -24.470  -9.748  1.00  0.00              
ATOM   1950  NH2 ARG A 135     -20.388 -22.840  -8.201  1.00  0.00              
ATOM   1951  H   ARG A 135     -26.102 -20.133 -10.466  1.00  0.00              
ATOM   1952  HA  ARG A 135     -24.761 -21.719 -12.434  1.00  0.00              
ATOM   1953 1HB  ARG A 135     -24.097 -21.529 -10.072  1.00  0.00              
ATOM   1954 2HB  ARG A 135     -25.570 -22.408  -9.601  1.00  0.00              
ATOM   1955 1HG  ARG A 135     -24.736 -24.328 -11.044  1.00  0.00              
ATOM   1956 2HG  ARG A 135     -23.188 -23.456 -11.156  1.00  0.00              
ATOM   1957 1HD  ARG A 135     -24.504 -24.219  -8.534  1.00  0.00              
ATOM   1958 2HD  ARG A 135     -23.299 -25.232  -9.363  1.00  0.00              
ATOM   1959  HE  ARG A 135     -22.622 -22.726  -7.867  1.00  0.00              
ATOM   1960 1HH1 ARG A 135     -21.533 -25.043 -10.235  1.00  0.00              
ATOM   1961 2HH1 ARG A 135     -19.874 -24.563  -9.942  1.00  0.00              
ATOM   1962 1HH2 ARG A 135     -20.700 -22.172  -7.510  1.00  0.00              
ATOM   1963 2HH2 ARG A 135     -19.405 -22.943  -8.403  1.00  0.00              
ATOM   1964  N   GLN A 136     -26.128 -23.510 -13.265  1.00  0.00              
ATOM   1965  CA  GLN A 136     -26.854 -24.670 -13.770  1.00  0.00              
ATOM   1966  C   GLN A 136     -26.004 -25.916 -13.528  1.00  0.00              
ATOM   1967  O   GLN A 136     -26.527 -27.001 -13.270  1.00  0.00              
ATOM   1968  CB  GLN A 136     -27.140 -24.524 -15.271  1.00  0.00              
ATOM   1969  CG  GLN A 136     -28.034 -23.345 -15.630  1.00  0.00              
ATOM   1970  CD  GLN A 136     -28.354 -23.273 -17.117  1.00  0.00              
ATOM   1971  OE1 GLN A 136     -27.984 -24.163 -17.891  1.00  0.00              
ATOM   1972  NE2 GLN A 136     -29.060 -22.221 -17.522  1.00  0.00              
ATOM   1973  H   GLN A 136     -25.344 -23.153 -13.792  1.00  0.00              
ATOM   1974  HA  GLN A 136     -27.788 -24.783 -13.221  1.00  0.00              
ATOM   1975 1HB  GLN A 136     -26.174 -24.418 -15.767  1.00  0.00              
ATOM   1976 2HB  GLN A 136     -27.612 -25.453 -15.593  1.00  0.00              
ATOM   1977 1HG  GLN A 136     -28.949 -23.112 -15.087  1.00  0.00              
ATOM   1978 2HG  GLN A 136     -27.278 -22.591 -15.404  1.00  0.00              
ATOM   1979 1HE2 GLN A 136     -29.299 -22.121 -18.488  1.00  0.00              
ATOM   1980 2HE2 GLN A 136     -29.353 -21.531 -16.861  1.00  0.00              
ATOM   1981  N   VAL A 137     -24.686 -25.748 -13.620  1.00  0.00              
ATOM   1982  CA  VAL A 137     -23.750 -26.864 -13.506  1.00  0.00              
ATOM   1983  C   VAL A 137     -23.230 -26.928 -12.076  1.00  0.00              
ATOM   1984  O   VAL A 137     -22.540 -26.017 -11.626  1.00  0.00              
ATOM   1985  CB  VAL A 137     -22.534 -26.691 -14.450  1.00  0.00              
ATOM   1986  CG1 VAL A 137     -21.594 -27.887 -14.301  1.00  0.00              
ATOM   1987  CG2 VAL A 137     -22.996 -26.551 -15.891  1.00  0.00              
ATOM   1988  H   VAL A 137     -24.325 -24.817 -13.774  1.00  0.00              
ATOM   1989  HA  VAL A 137     -24.244 -27.817 -13.696  1.00  0.00              
ATOM   1990  HB  VAL A 137     -22.015 -25.767 -14.192  1.00  0.00              
ATOM   1991 1HG1 VAL A 137     -20.739 -27.762 -14.966  1.00  0.00              
ATOM   1992 2HG1 VAL A 137     -21.246 -27.950 -13.271  1.00  0.00              
ATOM   1993 3HG1 VAL A 137     -22.125 -28.802 -14.561  1.00  0.00              
ATOM   1994 1HG2 VAL A 137     -22.131 -26.429 -16.542  1.00  0.00              
ATOM   1995 2HG2 VAL A 137     -23.548 -27.445 -16.183  1.00  0.00              
ATOM   1996 3HG2 VAL A 137     -23.644 -25.679 -15.982  1.00  0.00              
ATOM   1997  N   SER A 138     -23.551 -28.003 -11.360  1.00  0.00              
ATOM   1998  CA  SER A 138     -23.119 -28.108  -9.973  1.00  0.00              
ATOM   1999  C   SER A 138     -21.630 -28.412  -9.887  1.00  0.00              
ATOM   2000  O   SER A 138     -21.014 -28.846 -10.862  1.00  0.00              
ATOM   2001  CB  SER A 138     -23.903 -29.201  -9.241  1.00  0.00              
ATOM   2002  OG  SER A 138     -23.502 -30.494  -9.659  1.00  0.00              
ATOM   2003  H   SER A 138     -24.092 -28.753 -11.765  1.00  0.00              
ATOM   2004  HA  SER A 138     -23.355 -27.225  -9.378  1.00  0.00              
ATOM   2005 1HB  SER A 138     -23.727 -29.098  -8.170  1.00  0.00              
ATOM   2006 2HB  SER A 138     -24.964 -29.069  -9.448  1.00  0.00              
ATOM   2007  HG  SER A 138     -24.189 -31.128  -9.440  1.00  0.00              
ATOM   2008  N   VAL A 139     -21.064 -28.180  -8.711  1.00  0.00              
ATOM   2009  CA  VAL A 139     -19.661 -28.477  -8.459  1.00  0.00              
ATOM   2010  C   VAL A 139     -19.422 -29.982  -8.578  1.00  0.00              
ATOM   2011  O   VAL A 139     -18.411 -30.418  -9.132  1.00  0.00              
ATOM   2012  CB  VAL A 139     -19.244 -27.991  -7.043  1.00  0.00              
ATOM   2013  CG1 VAL A 139     -17.843 -28.472  -6.703  1.00  0.00              
ATOM   2014  CG2 VAL A 139     -19.309 -26.473  -6.983  1.00  0.00              
ATOM   2015  H   VAL A 139     -21.624 -27.784  -7.970  1.00  0.00              
ATOM   2016  HA  VAL A 139     -19.017 -28.015  -9.208  1.00  0.00              
ATOM   2017  HB  VAL A 139     -19.957 -28.375  -6.313  1.00  0.00              
ATOM   2018 1HG1 VAL A 139     -17.569 -28.122  -5.708  1.00  0.00              
ATOM   2019 2HG1 VAL A 139     -17.817 -29.561  -6.724  1.00  0.00              
ATOM   2020 3HG1 VAL A 139     -17.136 -28.078  -7.433  1.00  0.00              
ATOM   2021 1HG2 VAL A 139     -19.017 -26.135  -5.990  1.00  0.00              
ATOM   2022 2HG2 VAL A 139     -18.629 -26.051  -7.725  1.00  0.00              
ATOM   2023 3HG2 VAL A 139     -20.326 -26.143  -7.194  1.00  0.00              
ATOM   2024  N   GLU A 140     -20.360 -30.777  -8.067  1.00  0.00              
ATOM   2025  CA  GLU A 140     -20.218 -32.229  -8.115  1.00  0.00              
ATOM   2026  C   GLU A 140     -20.202 -32.752  -9.544  1.00  0.00              
ATOM   2027  O   GLU A 140     -19.413 -33.638  -9.864  1.00  0.00              
ATOM   2028  CB  GLU A 140     -21.345 -32.900  -7.328  1.00  0.00              
ATOM   2029  CG  GLU A 140     -21.256 -32.714  -5.820  1.00  0.00              
ATOM   2030  CD  GLU A 140     -22.461 -33.288  -5.127  1.00  0.00              
ATOM   2031  OE1 GLU A 140     -23.353 -33.739  -5.803  1.00  0.00              
ATOM   2032  OE2 GLU A 140     -22.441 -33.378  -3.922  1.00  0.00              
ATOM   2033  H   GLU A 140     -21.183 -30.377  -7.638  1.00  0.00              
ATOM   2034  HA  GLU A 140     -19.264 -32.522  -7.676  1.00  0.00              
ATOM   2035 1HB  GLU A 140     -22.282 -32.477  -7.690  1.00  0.00              
ATOM   2036 2HB  GLU A 140     -21.311 -33.963  -7.565  1.00  0.00              
ATOM   2037 1HG  GLU A 140     -20.352 -33.137  -5.383  1.00  0.00              
ATOM   2038 2HG  GLU A 140     -21.247 -31.632  -5.695  1.00  0.00              
ATOM   2039  N   GLU A 141     -21.076 -32.213 -10.394  1.00  0.00              
ATOM   2040  CA  GLU A 141     -21.129 -32.626 -11.801  1.00  0.00              
ATOM   2041  C   GLU A 141     -19.737 -32.528 -12.414  1.00  0.00              
ATOM   2042  O   GLU A 141     -19.186 -33.513 -12.916  1.00  0.00              
ATOM   2043  CB  GLU A 141     -22.035 -31.712 -12.628  1.00  0.00              
ATOM   2044  CG  GLU A 141     -23.511 -31.964 -12.555  1.00  0.00              
ATOM   2045  CD  GLU A 141     -24.289 -30.891 -13.295  1.00  0.00              
ATOM   2046  OE1 GLU A 141     -24.114 -30.788 -14.527  1.00  0.00              
ATOM   2047  OE2 GLU A 141     -25.065 -30.146 -12.657  1.00  0.00              
ATOM   2048  H   GLU A 141     -21.716 -31.505 -10.064  1.00  0.00              
ATOM   2049  HA  GLU A 141     -21.447 -33.667 -11.869  1.00  0.00              
ATOM   2050 1HB  GLU A 141     -21.850 -30.691 -12.292  1.00  0.00              
ATOM   2051 2HB  GLU A 141     -21.726 -31.813 -13.669  1.00  0.00              
ATOM   2052 1HG  GLU A 141     -23.801 -32.946 -12.929  1.00  0.00              
ATOM   2053 2HG  GLU A 141     -23.729 -31.903 -11.490  1.00  0.00              
ATOM   2054  N   ALA A 142     -19.190 -31.314 -12.374  1.00  0.00              
ATOM   2055  CA  ALA A 142     -17.922 -30.997 -13.022  1.00  0.00              
ATOM   2056  C   ALA A 142     -16.738 -31.723 -12.405  1.00  0.00              
ATOM   2057  O   ALA A 142     -15.806 -32.092 -13.117  1.00  0.00              
ATOM   2058  CB  ALA A 142     -17.689 -29.486 -13.000  1.00  0.00              
ATOM   2059  H   ALA A 142     -19.681 -30.588 -11.873  1.00  0.00              
ATOM   2060  HA  ALA A 142     -17.970 -31.322 -14.061  1.00  0.00              
ATOM   2061 1HB  ALA A 142     -16.741 -29.258 -13.486  1.00  0.00              
ATOM   2062 2HB  ALA A 142     -18.498 -28.984 -13.532  1.00  0.00              
ATOM   2063 3HB  ALA A 142     -17.661 -29.137 -11.969  1.00  0.00              
ATOM   2064  N   LYS A 143     -16.762 -31.928 -11.088  1.00  0.00              
ATOM   2065  CA  LYS A 143     -15.659 -32.617 -10.412  1.00  0.00              
ATOM   2066  C   LYS A 143     -15.710 -34.106 -10.717  1.00  0.00              
ATOM   2067  O   LYS A 143     -14.677 -34.780 -10.767  1.00  0.00              
ATOM   2068  CB  LYS A 143     -15.735 -32.429  -8.895  1.00  0.00              
ATOM   2069  CG  LYS A 143     -15.267 -31.083  -8.378  1.00  0.00              
ATOM   2070  CD  LYS A 143     -15.250 -31.064  -6.852  1.00  0.00              
ATOM   2071  CE  LYS A 143     -14.571 -29.806  -6.308  1.00  0.00              
ATOM   2072  NZ  LYS A 143     -14.607 -29.748  -4.815  1.00  0.00              
ATOM   2073  H   LYS A 143     -17.548 -31.606 -10.542  1.00  0.00              
ATOM   2074  HA  LYS A 143     -14.705 -32.241 -10.785  1.00  0.00              
ATOM   2075 1HB  LYS A 143     -16.776 -32.574  -8.606  1.00  0.00              
ATOM   2076 2HB  LYS A 143     -15.121 -33.210  -8.444  1.00  0.00              
ATOM   2077 1HG  LYS A 143     -14.263 -30.895  -8.761  1.00  0.00              
ATOM   2078 2HG  LYS A 143     -15.945 -30.315  -8.749  1.00  0.00              
ATOM   2079 1HD  LYS A 143     -16.279 -31.102  -6.492  1.00  0.00              
ATOM   2080 2HD  LYS A 143     -14.710 -31.944  -6.499  1.00  0.00              
ATOM   2081 1HE  LYS A 143     -13.536 -29.804  -6.645  1.00  0.00              
ATOM   2082 2HE  LYS A 143     -15.087 -28.937  -6.716  1.00  0.00              
ATOM   2083 1HZ  LYS A 143     -14.150 -28.904  -4.501  1.00  0.00              
ATOM   2084 2HZ  LYS A 143     -15.567 -29.748  -4.500  1.00  0.00              
ATOM   2085 3HZ  LYS A 143     -14.127 -30.551  -4.435  1.00  0.00              
ATOM   2086  N   ASN A 144     -16.922 -34.618 -10.900  1.00  0.00              
ATOM   2087  CA  ASN A 144     -17.086 -36.011 -11.278  1.00  0.00              
ATOM   2088  C   ASN A 144     -16.634 -36.249 -12.703  1.00  0.00              
ATOM   2089  O   ASN A 144     -16.009 -37.270 -13.003  1.00  0.00              
ATOM   2090  CB  ASN A 144     -18.522 -36.470 -11.102  1.00  0.00              
ATOM   2091  CG  ASN A 144     -18.917 -36.685  -9.668  1.00  0.00              
ATOM   2092  OD1 ASN A 144     -18.067 -36.874  -8.790  1.00  0.00              
ATOM   2093  ND2 ASN A 144     -20.205 -36.738  -9.438  1.00  0.00              
ATOM   2094  H   ASN A 144     -17.742 -34.041 -10.777  1.00  0.00              
ATOM   2095  HA  ASN A 144     -16.460 -36.642 -10.645  1.00  0.00              
ATOM   2096 1HB  ASN A 144     -19.337 -35.968 -11.626  1.00  0.00              
ATOM   2097 2HB  ASN A 144     -18.336 -37.439 -11.564  1.00  0.00              
ATOM   2098 1HD2 ASN A 144     -20.541 -36.878  -8.506  1.00  0.00              
ATOM   2099 2HD2 ASN A 144     -20.852 -36.638 -10.194  1.00  0.00              
ATOM   2100  N   ARG A 145     -16.930 -35.301 -13.584  1.00  0.00              
ATOM   2101  CA  ARG A 145     -16.457 -35.412 -14.956  1.00  0.00              
ATOM   2102  C   ARG A 145     -14.933 -35.363 -14.990  1.00  0.00              
ATOM   2103  O   ARG A 145     -14.294 -36.168 -15.657  1.00  0.00              
ATOM   2104  CB  ARG A 145     -17.018 -34.280 -15.821  1.00  0.00              
ATOM   2105  CG  ARG A 145     -16.630 -34.433 -17.279  1.00  0.00              
ATOM   2106  CD  ARG A 145     -17.443 -33.552 -18.204  1.00  0.00              
ATOM   2107  NE  ARG A 145     -18.843 -33.966 -18.299  1.00  0.00              
ATOM   2108  CZ  ARG A 145     -19.698 -33.483 -19.197  1.00  0.00              
ATOM   2109  NH1 ARG A 145     -19.294 -32.574 -20.080  1.00  0.00              
ATOM   2110  NH2 ARG A 145     -20.960 -33.898 -19.208  1.00  0.00              
ATOM   2111  H   ARG A 145     -17.481 -34.497 -13.316  1.00  0.00              
ATOM   2112  HA  ARG A 145     -16.758 -36.373 -15.374  1.00  0.00              
ATOM   2113 1HB  ARG A 145     -18.101 -34.300 -15.707  1.00  0.00              
ATOM   2114 2HB  ARG A 145     -16.628 -33.346 -15.416  1.00  0.00              
ATOM   2115 1HG  ARG A 145     -15.577 -34.172 -17.387  1.00  0.00              
ATOM   2116 2HG  ARG A 145     -16.777 -35.474 -17.569  1.00  0.00              
ATOM   2117 1HD  ARG A 145     -17.415 -32.528 -17.833  1.00  0.00              
ATOM   2118 2HD  ARG A 145     -17.007 -33.587 -19.201  1.00  0.00              
ATOM   2119  HE  ARG A 145     -19.356 -34.638 -17.744  1.00  0.00              
ATOM   2120 1HH1 ARG A 145     -18.336 -32.253 -20.067  1.00  0.00              
ATOM   2121 2HH1 ARG A 145     -19.946 -32.209 -20.759  1.00  0.00              
ATOM   2122 1HH2 ARG A 145     -21.268 -34.582 -18.532  1.00  0.00              
ATOM   2123 2HH2 ARG A 145     -21.604 -33.526 -19.891  1.00  0.00              
ATOM   2124  N   ALA A 146     -14.355 -34.413 -14.263  1.00  0.00              
ATOM   2125  CA  ALA A 146     -12.900 -34.307 -14.173  1.00  0.00              
ATOM   2126  C   ALA A 146     -12.282 -35.510 -13.477  1.00  0.00              
ATOM   2127  O   ALA A 146     -11.166 -35.918 -13.804  1.00  0.00              
ATOM   2128  CB  ALA A 146     -12.507 -33.024 -13.442  1.00  0.00              
ATOM   2129  H   ALA A 146     -14.928 -33.750 -13.762  1.00  0.00              
ATOM   2130  HA  ALA A 146     -12.488 -34.280 -15.182  1.00  0.00              
ATOM   2131 1HB  ALA A 146     -11.421 -32.958 -13.382  1.00  0.00              
ATOM   2132 2HB  ALA A 146     -12.894 -32.162 -13.985  1.00  0.00              
ATOM   2133 3HB  ALA A 146     -12.925 -33.036 -12.436  1.00  0.00              
ATOM   2134  N   GLU A 147     -12.998 -36.071 -12.507  1.00  0.00              
ATOM   2135  CA  GLU A 147     -12.510 -37.259 -11.821  1.00  0.00              
ATOM   2136  C   GLU A 147     -12.369 -38.428 -12.790  1.00  0.00              
ATOM   2137  O   GLU A 147     -11.341 -39.105 -12.804  1.00  0.00              
ATOM   2138  CB  GLU A 147     -13.446 -37.635 -10.670  1.00  0.00              
ATOM   2139  CG  GLU A 147     -13.013 -38.865  -9.885  1.00  0.00              
ATOM   2140  CD  GLU A 147     -13.963 -39.153  -8.755  1.00  0.00              
ATOM   2141  OE1 GLU A 147     -14.905 -38.416  -8.594  1.00  0.00              
ATOM   2142  OE2 GLU A 147     -13.811 -40.173  -8.124  1.00  0.00              
ATOM   2143  H   GLU A 147     -13.888 -35.678 -12.238  1.00  0.00              
ATOM   2144  HA  GLU A 147     -11.516 -37.069 -11.414  1.00  0.00              
ATOM   2145 1HB  GLU A 147     -13.490 -36.775 -10.002  1.00  0.00              
ATOM   2146 2HB  GLU A 147     -14.431 -37.810 -11.104  1.00  0.00              
ATOM   2147 1HG  GLU A 147     -12.902 -39.756 -10.501  1.00  0.00              
ATOM   2148 2HG  GLU A 147     -12.043 -38.581  -9.479  1.00  0.00              
ATOM   2149  N   GLN A 148     -13.385 -38.661 -13.612  1.00  0.00              
ATOM   2150  CA  GLN A 148     -13.296 -39.752 -14.574  1.00  0.00              
ATOM   2151  C   GLN A 148     -12.227 -39.469 -15.630  1.00  0.00              
ATOM   2152  O   GLN A 148     -11.669 -40.395 -16.227  1.00  0.00              
ATOM   2153  CB  GLN A 148     -14.650 -39.978 -15.252  1.00  0.00              
ATOM   2154  CG  GLN A 148     -15.717 -40.552 -14.336  1.00  0.00              
ATOM   2155  CD  GLN A 148     -17.053 -40.716 -15.035  1.00  0.00              
ATOM   2156  OE1 GLN A 148     -17.184 -40.431 -16.228  1.00  0.00              
ATOM   2157  NE2 GLN A 148     -18.055 -41.175 -14.294  1.00  0.00              
ATOM   2158  H   GLN A 148     -14.222 -38.096 -13.586  1.00  0.00              
ATOM   2159  HA  GLN A 148     -12.993 -40.666 -14.063  1.00  0.00              
ATOM   2160 1HB  GLN A 148     -14.974 -39.011 -15.637  1.00  0.00              
ATOM   2161 2HB  GLN A 148     -14.475 -40.659 -16.085  1.00  0.00              
ATOM   2162 1HG  GLN A 148     -15.552 -41.434 -13.718  1.00  0.00              
ATOM   2163 2HG  GLN A 148     -15.768 -39.668 -13.698  1.00  0.00              
ATOM   2164 1HE2 GLN A 148     -18.960 -41.304 -14.700  1.00  0.00              
ATOM   2165 2HE2 GLN A 148     -17.906 -41.392 -13.329  1.00  0.00              
ATOM   2166  N   TRP A 149     -11.934 -38.187 -15.846  1.00  0.00              
ATOM   2167  CA  TRP A 149     -10.894 -37.790 -16.793  1.00  0.00              
ATOM   2168  C   TRP A 149      -9.533 -37.834 -16.118  1.00  0.00              
ATOM   2169  O   TRP A 149      -8.499 -37.848 -16.785  1.00  0.00              
ATOM   2170  CB  TRP A 149     -11.135 -36.369 -17.305  1.00  0.00              
ATOM   2171  CG  TRP A 149     -12.312 -36.226 -18.202  1.00  0.00              
ATOM   2172  CD1 TRP A 149     -13.053 -37.230 -18.754  1.00  0.00              
ATOM   2173  CD2 TRP A 149     -12.860 -35.004 -18.696  1.00  0.00              
ATOM   2174  NE1 TRP A 149     -14.029 -36.707 -19.563  1.00  0.00              
ATOM   2175  CE2 TRP A 149     -13.933 -35.342 -19.548  1.00  0.00              
ATOM   2176  CE3 TRP A 149     -12.548 -33.654 -18.508  1.00  0.00              
ATOM   2177  CZ2 TRP A 149     -14.699 -34.376 -20.209  1.00  0.00              
ATOM   2178  CZ3 TRP A 149     -13.305 -32.697 -19.161  1.00  0.00              
ATOM   2179  CH2 TRP A 149     -14.370 -33.061 -20.002  1.00  0.00              
ATOM   2180  H   TRP A 149     -12.443 -37.473 -15.346  1.00  0.00              
ATOM   2181  HA  TRP A 149     -10.868 -38.490 -17.628  1.00  0.00              
ATOM   2182 1HB  TRP A 149     -11.308 -35.691 -16.469  1.00  0.00              
ATOM   2183 2HB  TRP A 149     -10.274 -36.026 -17.878  1.00  0.00              
ATOM   2184  HD1 TRP A 149     -12.779 -38.249 -18.487  1.00  0.00              
ATOM   2185  HE1 TRP A 149     -14.708 -37.241 -20.087  1.00  0.00              
ATOM   2186  HE3 TRP A 149     -11.734 -33.319 -17.866  1.00  0.00              
ATOM   2187  HZ2 TRP A 149     -15.517 -34.703 -20.851  1.00  0.00              
ATOM   2188  HZ3 TRP A 149     -13.053 -31.647 -19.005  1.00  0.00              
ATOM   2189  HH2 TRP A 149     -14.945 -32.281 -20.500  1.00  0.00              
ATOM   2190  N   ASN A 150      -9.547 -37.848 -14.790  1.00  0.00              
ATOM   2191  CA  ASN A 150      -8.328 -37.800 -13.998  1.00  0.00              
ATOM   2192  C   ASN A 150      -7.569 -36.490 -14.206  1.00  0.00              
ATOM   2193  O   ASN A 150      -6.344 -36.483 -14.351  1.00  0.00              
ATOM   2194  CB  ASN A 150      -7.427 -38.982 -14.307  1.00  0.00              
ATOM   2195  CG  ASN A 150      -6.410 -39.264 -13.237  1.00  0.00              
ATOM   2196  OD1 ASN A 150      -6.622 -38.965 -12.056  1.00  0.00              
ATOM   2197  ND2 ASN A 150      -5.274 -39.763 -13.654  1.00  0.00              
ATOM   2198  H   ASN A 150     -10.439 -37.893 -14.318  1.00  0.00              
ATOM   2199  HA  ASN A 150      -8.575 -37.840 -12.936  1.00  0.00              
ATOM   2200 1HB  ASN A 150      -7.846 -39.926 -14.660  1.00  0.00              
ATOM   2201 2HB  ASN A 150      -6.934 -38.472 -15.134  1.00  0.00              
ATOM   2202 1HD2 ASN A 150      -4.551 -39.976 -12.997  1.00  0.00              
ATOM   2203 2HD2 ASN A 150      -5.130 -39.932 -14.629  1.00  0.00              
ATOM   2204  N   VAL A 151      -8.312 -35.388 -14.227  1.00  0.00              
ATOM   2205  CA  VAL A 151      -7.733 -34.058 -14.402  1.00  0.00              
ATOM   2206  C   VAL A 151      -8.239 -33.154 -13.278  1.00  0.00              
ATOM   2207  O   VAL A 151      -9.153 -33.526 -12.538  1.00  0.00              
ATOM   2208  CB  VAL A 151      -8.128 -33.409 -15.767  1.00  0.00              
ATOM   2209  CG1 VAL A 151      -7.647 -34.273 -16.916  1.00  0.00              
ATOM   2210  CG2 VAL A 151      -9.621 -33.187 -15.832  1.00  0.00              
ATOM   2211  H   VAL A 151      -9.312 -35.478 -14.117  1.00  0.00              
ATOM   2212  HA  VAL A 151      -6.646 -34.084 -14.314  1.00  0.00              
ATOM   2213  HB  VAL A 151      -7.657 -32.430 -15.843  1.00  0.00              
ATOM   2214 1HG1 VAL A 151      -7.928 -33.811 -17.862  1.00  0.00              
ATOM   2215 2HG1 VAL A 151      -6.563 -34.371 -16.868  1.00  0.00              
ATOM   2216 3HG1 VAL A 151      -8.105 -35.260 -16.845  1.00  0.00              
ATOM   2217 1HG2 VAL A 151      -9.880 -32.733 -16.789  1.00  0.00              
ATOM   2218 2HG2 VAL A 151     -10.135 -34.143 -15.732  1.00  0.00              
ATOM   2219 3HG2 VAL A 151      -9.926 -32.524 -15.023  1.00  0.00              
ATOM   2220  N   ASN A 152      -7.650 -31.970 -13.146  1.00  0.00              
ATOM   2221  CA  ASN A 152      -8.068 -31.056 -12.099  1.00  0.00              
ATOM   2222  C   ASN A 152      -9.199 -30.178 -12.572  1.00  0.00              
ATOM   2223  O   ASN A 152      -9.367 -29.949 -13.764  1.00  0.00              
ATOM   2224  CB  ASN A 152      -6.914 -30.202 -11.607  1.00  0.00              
ATOM   2225  CG  ASN A 152      -5.874 -30.973 -10.842  1.00  0.00              
ATOM   2226  OD1 ASN A 152      -6.161 -32.017 -10.245  1.00  0.00              
ATOM   2227  ND2 ASN A 152      -4.689 -30.422 -10.788  1.00  0.00              
ATOM   2228  H   ASN A 152      -6.907 -31.694 -13.772  1.00  0.00              
ATOM   2229  HA  ASN A 152      -8.445 -31.620 -11.244  1.00  0.00              
ATOM   2230 1HB  ASN A 152      -6.417 -29.497 -12.274  1.00  0.00              
ATOM   2231 2HB  ASN A 152      -7.537 -29.655 -10.900  1.00  0.00              
ATOM   2232 1HD2 ASN A 152      -3.947 -30.879 -10.295  1.00  0.00              
ATOM   2233 2HD2 ASN A 152      -4.524 -29.545 -11.238  1.00  0.00              
ATOM   2234  N   TYR A 153      -9.994 -29.719 -11.618  1.00  0.00              
ATOM   2235  CA  TYR A 153     -11.117 -28.839 -11.879  1.00  0.00              
ATOM   2236  C   TYR A 153     -11.031 -27.634 -10.955  1.00  0.00              
ATOM   2237  O   TYR A 153     -10.831 -27.780  -9.744  1.00  0.00              
ATOM   2238  CB  TYR A 153     -12.438 -29.550 -11.606  1.00  0.00              
ATOM   2239  CG  TYR A 153     -13.627 -28.624 -11.700  1.00  0.00              
ATOM   2240  CD1 TYR A 153     -14.452 -28.397 -10.599  1.00  0.00              
ATOM   2241  CD2 TYR A 153     -13.941 -27.987 -12.900  1.00  0.00              
ATOM   2242  CE1 TYR A 153     -15.568 -27.561 -10.694  1.00  0.00              
ATOM   2243  CE2 TYR A 153     -15.046 -27.152 -13.005  1.00  0.00              
ATOM   2244  CZ  TYR A 153     -15.857 -26.946 -11.900  1.00  0.00              
ATOM   2245  OH  TYR A 153     -16.970 -26.147 -12.017  1.00  0.00              
ATOM   2246  H   TYR A 153      -9.801 -30.000 -10.668  1.00  0.00              
ATOM   2247  HA  TYR A 153     -11.072 -28.476 -12.906  1.00  0.00              
ATOM   2248 1HB  TYR A 153     -12.530 -30.353 -12.339  1.00  0.00              
ATOM   2249 2HB  TYR A 153     -12.373 -29.976 -10.605  1.00  0.00              
ATOM   2250  HD1 TYR A 153     -14.214 -28.887  -9.654  1.00  0.00              
ATOM   2251  HD2 TYR A 153     -13.302 -28.155 -13.768  1.00  0.00              
ATOM   2252  HE1 TYR A 153     -16.205 -27.391  -9.826  1.00  0.00              
ATOM   2253  HE2 TYR A 153     -15.271 -26.663 -13.953  1.00  0.00              
ATOM   2254  HH  TYR A 153     -17.464 -26.068 -11.197  1.00  0.00              
ATOM   2255  N   VAL A 154     -11.200 -26.445 -11.519  1.00  0.00              
ATOM   2256  CA  VAL A 154     -11.167 -25.232 -10.722  1.00  0.00              
ATOM   2257  C   VAL A 154     -12.186 -24.255 -11.252  1.00  0.00              
ATOM   2258  O   VAL A 154     -12.463 -24.234 -12.449  1.00  0.00              
ATOM   2259  CB  VAL A 154      -9.768 -24.576 -10.758  1.00  0.00              
ATOM   2260  CG1 VAL A 154      -9.412 -24.254 -12.179  1.00  0.00              
ATOM   2261  CG2 VAL A 154      -9.752 -23.295  -9.898  1.00  0.00              
ATOM   2262  H   VAL A 154     -11.355 -26.376 -12.515  1.00  0.00              
ATOM   2263  HA  VAL A 154     -11.448 -25.430  -9.687  1.00  0.00              
ATOM   2264  HB  VAL A 154      -9.044 -25.262 -10.319  1.00  0.00              
ATOM   2265 1HG1 VAL A 154      -8.426 -23.791 -12.211  1.00  0.00              
ATOM   2266 2HG1 VAL A 154      -9.401 -25.171 -12.768  1.00  0.00              
ATOM   2267 3HG1 VAL A 154     -10.149 -23.565 -12.591  1.00  0.00              
ATOM   2268 1HG2 VAL A 154      -8.759 -22.845  -9.933  1.00  0.00              
ATOM   2269 2HG2 VAL A 154     -10.485 -22.589 -10.286  1.00  0.00              
ATOM   2270 3HG2 VAL A 154     -10.000 -23.547  -8.867  1.00  0.00              
ATOM   2271  N   GLU A 155     -12.771 -23.471 -10.355  1.00  0.00              
ATOM   2272  CA  GLU A 155     -13.796 -22.521 -10.756  1.00  0.00              
ATOM   2273  C   GLU A 155     -13.179 -21.149 -10.617  1.00  0.00              
ATOM   2274  O   GLU A 155     -12.441 -20.885  -9.676  1.00  0.00              
ATOM   2275  CB  GLU A 155     -15.047 -22.631  -9.883  1.00  0.00              
ATOM   2276  CG  GLU A 155     -15.829 -23.912 -10.107  1.00  0.00              
ATOM   2277  CD  GLU A 155     -17.218 -23.883  -9.483  1.00  0.00              
ATOM   2278  OE1 GLU A 155     -17.526 -22.938  -8.722  1.00  0.00              
ATOM   2279  OE2 GLU A 155     -17.994 -24.821  -9.752  1.00  0.00              
ATOM   2280  H   GLU A 155     -12.507 -23.528  -9.381  1.00  0.00              
ATOM   2281  HA  GLU A 155     -14.075 -22.695 -11.796  1.00  0.00              
ATOM   2282 1HB  GLU A 155     -14.717 -22.574  -8.846  1.00  0.00              
ATOM   2283 2HB  GLU A 155     -15.673 -21.769 -10.114  1.00  0.00              
ATOM   2284 1HG  GLU A 155     -15.932 -24.179 -11.159  1.00  0.00              
ATOM   2285 2HG  GLU A 155     -15.233 -24.668  -9.598  1.00  0.00              
ATOM   2286  N   THR A 156     -13.481 -20.282 -11.568  1.00  0.00              
ATOM   2287  CA  THR A 156     -12.921 -18.949 -11.570  1.00  0.00              
ATOM   2288  C   THR A 156     -13.983 -17.905 -11.807  1.00  0.00              
ATOM   2289  O   THR A 156     -15.137 -18.215 -12.106  1.00  0.00              
ATOM   2290  CB  THR A 156     -11.905 -18.783 -12.725  1.00  0.00              
ATOM   2291  OG1 THR A 156     -12.611 -18.795 -13.979  1.00  0.00              
ATOM   2292  CG2 THR A 156     -10.885 -19.915 -12.721  1.00  0.00              
ATOM   2293  H   THR A 156     -14.114 -20.552 -12.307  1.00  0.00              
ATOM   2294  HA  THR A 156     -12.489 -18.729 -10.594  1.00  0.00              
ATOM   2295  HB  THR A 156     -11.386 -17.833 -12.607  1.00  0.00              
ATOM   2296  HG1 THR A 156     -13.242 -18.072 -13.998  1.00  0.00              
ATOM   2297 1HG2 THR A 156     -10.183 -19.774 -13.543  1.00  0.00              
ATOM   2298 2HG2 THR A 156     -10.344 -19.913 -11.775  1.00  0.00              
ATOM   2299 3HG2 THR A 156     -11.400 -20.867 -12.843  1.00  0.00              
ATOM   2300  N   SER A 157     -13.571 -16.656 -11.656  1.00  0.00              
ATOM   2301  CA  SER A 157     -14.424 -15.531 -11.964  1.00  0.00              
ATOM   2302  C   SER A 157     -13.530 -14.472 -12.588  1.00  0.00              
ATOM   2303  O   SER A 157     -12.682 -13.891 -11.916  1.00  0.00              
ATOM   2304  CB  SER A 157     -15.092 -14.936 -10.731  1.00  0.00              
ATOM   2305  OG  SER A 157     -15.770 -13.745 -11.109  1.00  0.00              
ATOM   2306  H   SER A 157     -12.635 -16.485 -11.315  1.00  0.00              
ATOM   2307  HA  SER A 157     -15.279 -15.794 -12.588  1.00  0.00              
ATOM   2308 1HB  SER A 157     -15.794 -15.666 -10.329  1.00  0.00              
ATOM   2309 2HB  SER A 157     -14.326 -14.722  -9.986  1.00  0.00              
ATOM   2310  HG  SER A 157     -16.612 -13.970 -11.513  1.00  0.00              
ATOM   2311  N   ALA A 158     -13.695 -14.241 -13.883  1.00  0.00              
ATOM   2312  CA  ALA A 158     -12.912 -13.210 -14.548  1.00  0.00              
ATOM   2313  C   ALA A 158     -13.386 -11.837 -14.042  1.00  0.00              
ATOM   2314  O   ALA A 158     -12.610 -10.886 -13.946  1.00  0.00              
ATOM   2315  CB  ALA A 158     -13.103 -13.322 -16.064  1.00  0.00              
ATOM   2316  H   ALA A 158     -14.363 -14.774 -14.420  1.00  0.00              
ATOM   2317  HA  ALA A 158     -11.863 -13.342 -14.282  1.00  0.00              
ATOM   2318 1HB  ALA A 158     -12.516 -12.549 -16.560  1.00  0.00              
ATOM   2319 2HB  ALA A 158     -12.770 -14.303 -16.401  1.00  0.00              
ATOM   2320 3HB  ALA A 158     -14.156 -13.190 -16.308  1.00  0.00              
ATOM   2321  N   LYS A 159     -14.674 -11.742 -13.722  1.00  0.00              
ATOM   2322  CA  LYS A 159     -15.261 -10.491 -13.240  1.00  0.00              
ATOM   2323  C   LYS A 159     -14.733 -10.026 -11.879  1.00  0.00              
ATOM   2324  O   LYS A 159     -14.357  -8.866 -11.723  1.00  0.00              
ATOM   2325  CB  LYS A 159     -16.786 -10.622 -13.177  1.00  0.00              
ATOM   2326  CG  LYS A 159     -17.509  -9.335 -12.796  1.00  0.00              
ATOM   2327  CD  LYS A 159     -19.023  -9.469 -12.919  1.00  0.00              
ATOM   2328  CE  LYS A 159     -19.712  -8.154 -12.561  1.00  0.00              
ATOM   2329  NZ  LYS A 159     -21.195  -8.231 -12.652  1.00  0.00              
ATOM   2330  H   LYS A 159     -15.262 -12.558 -13.814  1.00  0.00              
ATOM   2331  HA  LYS A 159     -15.009  -9.678 -13.922  1.00  0.00              
ATOM   2332 1HB  LYS A 159     -17.120 -10.949 -14.162  1.00  0.00              
ATOM   2333 2HB  LYS A 159     -17.011 -11.396 -12.443  1.00  0.00              
ATOM   2334 1HG  LYS A 159     -17.255  -9.089 -11.764  1.00  0.00              
ATOM   2335 2HG  LYS A 159     -17.166  -8.538 -13.454  1.00  0.00              
ATOM   2336 1HD  LYS A 159     -19.265  -9.746 -13.946  1.00  0.00              
ATOM   2337 2HD  LYS A 159     -19.359 -10.256 -12.243  1.00  0.00              
ATOM   2338 1HE  LYS A 159     -19.433  -7.888 -11.543  1.00  0.00              
ATOM   2339 2HE  LYS A 159     -19.356  -7.385 -13.247  1.00  0.00              
ATOM   2340 1HZ  LYS A 159     -21.595  -7.337 -12.407  1.00  0.00              
ATOM   2341 2HZ  LYS A 159     -21.463  -8.472 -13.596  1.00  0.00              
ATOM   2342 3HZ  LYS A 159     -21.535  -8.939 -12.015  1.00  0.00              
ATOM   2343  N   THR A 160     -14.704 -10.922 -10.898  1.00  0.00              
ATOM   2344  CA  THR A 160     -14.174 -10.580  -9.572  1.00  0.00              
ATOM   2345  C   THR A 160     -12.738 -11.050  -9.339  1.00  0.00              
ATOM   2346  O   THR A 160     -12.228 -10.951  -8.229  1.00  0.00              
ATOM   2347  CB  THR A 160     -15.061 -11.169  -8.459  1.00  0.00              
ATOM   2348  OG1 THR A 160     -15.079 -12.598  -8.565  1.00  0.00              
ATOM   2349  CG2 THR A 160     -16.482 -10.638  -8.572  1.00  0.00              
ATOM   2350  H   THR A 160     -15.051 -11.855 -11.064  1.00  0.00              
ATOM   2351  HA  THR A 160     -14.133  -9.496  -9.459  1.00  0.00              
ATOM   2352  HB  THR A 160     -14.646 -10.891  -7.490  1.00  0.00              
ATOM   2353  HG1 THR A 160     -15.432 -12.851  -9.422  1.00  0.00              
ATOM   2354 1HG2 THR A 160     -17.093 -11.064  -7.777  1.00  0.00              
ATOM   2355 2HG2 THR A 160     -16.472  -9.552  -8.480  1.00  0.00              
ATOM   2356 3HG2 THR A 160     -16.897 -10.916  -9.540  1.00  0.00              
ATOM   2357  N   ARG A 161     -12.104 -11.564 -10.392  1.00  0.00              
ATOM   2358  CA  ARG A 161     -10.683 -11.931 -10.380  1.00  0.00              
ATOM   2359  C   ARG A 161     -10.342 -13.139  -9.522  1.00  0.00              
ATOM   2360  O   ARG A 161      -9.174 -13.367  -9.208  1.00  0.00              
ATOM   2361  CB  ARG A 161      -9.811 -10.746  -9.993  1.00  0.00              
ATOM   2362  CG  ARG A 161     -10.044  -9.486 -10.811  1.00  0.00              
ATOM   2363  CD  ARG A 161      -9.101  -8.378 -10.511  1.00  0.00              
ATOM   2364  NE  ARG A 161      -9.024  -8.016  -9.105  1.00  0.00              
ATOM   2365  CZ  ARG A 161      -9.845  -7.140  -8.494  1.00  0.00              
ATOM   2366  NH1 ARG A 161     -10.780  -6.506  -9.166  1.00  0.00              
ATOM   2367  NH2 ARG A 161      -9.670  -6.916  -7.203  1.00  0.00              
ATOM   2368  H   ARG A 161     -12.642 -11.703 -11.236  1.00  0.00              
ATOM   2369  HA  ARG A 161     -10.367 -12.216 -11.384  1.00  0.00              
ATOM   2370 1HB  ARG A 161     -10.009 -10.535  -8.943  1.00  0.00              
ATOM   2371 2HB  ARG A 161      -8.774 -11.063 -10.110  1.00  0.00              
ATOM   2372 1HG  ARG A 161      -9.944  -9.734 -11.868  1.00  0.00              
ATOM   2373 2HG  ARG A 161     -11.056  -9.128 -10.615  1.00  0.00              
ATOM   2374 1HD  ARG A 161      -8.100  -8.670 -10.828  1.00  0.00              
ATOM   2375 2HD  ARG A 161      -9.412  -7.490 -11.060  1.00  0.00              
ATOM   2376  HE  ARG A 161      -8.384  -8.338  -8.391  1.00  0.00              
ATOM   2377 1HH1 ARG A 161     -10.889  -6.675 -10.156  1.00  0.00              
ATOM   2378 2HH1 ARG A 161     -11.385  -5.853  -8.690  1.00  0.00              
ATOM   2379 1HH2 ARG A 161      -8.934  -7.398  -6.705  1.00  0.00              
ATOM   2380 2HH2 ARG A 161     -10.270  -6.264  -6.721  1.00  0.00              
ATOM   2381  N   ALA A 162     -11.359 -13.920  -9.163  1.00  0.00              
ATOM   2382  CA  ALA A 162     -11.153 -15.148  -8.389  1.00  0.00              
ATOM   2383  C   ALA A 162     -10.516 -16.240  -9.254  1.00  0.00              
ATOM   2384  O   ALA A 162     -11.070 -16.628 -10.270  1.00  0.00              
ATOM   2385  CB  ALA A 162     -12.487 -15.638  -7.836  1.00  0.00              
ATOM   2386  H   ALA A 162     -12.297 -13.660  -9.432  1.00  0.00              
ATOM   2387  HA  ALA A 162     -10.465 -14.934  -7.571  1.00  0.00              
ATOM   2388 1HB  ALA A 162     -12.330 -16.550  -7.261  1.00  0.00              
ATOM   2389 2HB  ALA A 162     -12.917 -14.872  -7.189  1.00  0.00              
ATOM   2390 3HB  ALA A 162     -13.169 -15.842  -8.660  1.00  0.00              
ATOM   2391  N   ASN A 163      -9.357 -16.724  -8.815  1.00  0.00              
ATOM   2392  CA  ASN A 163      -8.610 -17.790  -9.472  1.00  0.00              
ATOM   2393  C   ASN A 163      -8.224 -17.565 -10.950  1.00  0.00              
ATOM   2394  O   ASN A 163      -8.021 -18.529 -11.688  1.00  0.00              
ATOM   2395  CB  ASN A 163      -9.355 -19.134  -9.347  1.00  0.00              
ATOM   2396  CG  ASN A 163      -9.467 -19.623  -7.895  1.00  0.00              
ATOM   2397  OD1 ASN A 163      -8.611 -19.315  -7.071  1.00  0.00              
ATOM   2398  ND2 ASN A 163     -10.511 -20.391  -7.587  1.00  0.00              
ATOM   2399  H   ASN A 163      -8.987 -16.313  -7.970  1.00  0.00              
ATOM   2400  HA  ASN A 163      -7.640 -17.915  -8.987  1.00  0.00              
ATOM   2401 1HB  ASN A 163     -10.300 -19.298  -9.867  1.00  0.00              
ATOM   2402 2HB  ASN A 163      -8.563 -19.692  -9.849  1.00  0.00              
ATOM   2403 1HD2 ASN A 163     -10.622 -20.731  -6.653  1.00  0.00              
ATOM   2404 2HD2 ASN A 163     -11.182 -20.627  -8.290  1.00  0.00              
ATOM   2405  N   VAL A 164      -8.083 -16.317 -11.388  1.00  0.00              
ATOM   2406  CA  VAL A 164      -7.791 -16.073 -12.796  1.00  0.00              
ATOM   2407  C   VAL A 164      -6.361 -16.442 -13.193  1.00  0.00              
ATOM   2408  O   VAL A 164      -6.158 -17.155 -14.174  1.00  0.00              
ATOM   2409  CB  VAL A 164      -8.118 -14.605 -13.187  1.00  0.00              
ATOM   2410  CG1 VAL A 164      -7.650 -14.301 -14.633  1.00  0.00              
ATOM   2411  CG2 VAL A 164      -9.618 -14.388 -13.086  1.00  0.00              
ATOM   2412  H   VAL A 164      -8.175 -15.532 -10.761  1.00  0.00              
ATOM   2413  HA  VAL A 164      -8.403 -16.703 -13.443  1.00  0.00              
ATOM   2414  HB  VAL A 164      -7.640 -13.934 -12.474  1.00  0.00              
ATOM   2415 1HG1 VAL A 164      -7.889 -13.267 -14.883  1.00  0.00              
ATOM   2416 2HG1 VAL A 164      -6.572 -14.450 -14.706  1.00  0.00              
ATOM   2417 3HG1 VAL A 164      -8.158 -14.969 -15.328  1.00  0.00              
ATOM   2418 1HG2 VAL A 164      -9.856 -13.361 -13.359  1.00  0.00              
ATOM   2419 2HG2 VAL A 164     -10.129 -15.072 -13.764  1.00  0.00              
ATOM   2420 3HG2 VAL A 164      -9.945 -14.578 -12.064  1.00  0.00              
ATOM   2421  N   ASP A 165      -5.369 -15.979 -12.438  1.00  0.00              
ATOM   2422  CA  ASP A 165      -3.983 -16.323 -12.736  1.00  0.00              
ATOM   2423  C   ASP A 165      -3.777 -17.809 -12.460  1.00  0.00              
ATOM   2424  O   ASP A 165      -3.022 -18.478 -13.159  1.00  0.00              
ATOM   2425  CB  ASP A 165      -3.004 -15.530 -11.855  1.00  0.00              
ATOM   2426  CG  ASP A 165      -2.927 -14.052 -12.229  1.00  0.00              
ATOM   2427  OD1 ASP A 165      -3.451 -13.666 -13.301  1.00  0.00              
ATOM   2428  OD2 ASP A 165      -2.317 -13.276 -11.458  1.00  0.00              
ATOM   2429  H   ASP A 165      -5.568 -15.382 -11.648  1.00  0.00              
ATOM   2430  HA  ASP A 165      -3.777 -16.143 -13.791  1.00  0.00              
ATOM   2431 1HB  ASP A 165      -3.194 -15.641 -10.787  1.00  0.00              
ATOM   2432 2HB  ASP A 165      -2.068 -16.028 -12.112  1.00  0.00              
ATOM   2433  N   LYS A 166      -4.459 -18.317 -11.440  1.00  0.00              
ATOM   2434  CA  LYS A 166      -4.331 -19.713 -11.064  1.00  0.00              
ATOM   2435  C   LYS A 166      -4.425 -20.689 -12.242  1.00  0.00              
ATOM   2436  O   LYS A 166      -3.617 -21.602 -12.340  1.00  0.00              
ATOM   2437  CB  LYS A 166      -5.381 -20.091 -10.007  1.00  0.00              
ATOM   2438  CG  LYS A 166      -5.316 -21.552  -9.553  1.00  0.00              
ATOM   2439  CD  LYS A 166      -6.280 -21.839  -8.411  1.00  0.00              
ATOM   2440  CE  LYS A 166      -6.375 -23.336  -8.143  1.00  0.00              
ATOM   2441  NZ  LYS A 166      -5.069 -23.917  -7.713  1.00  0.00              
ATOM   2442  H   LYS A 166      -5.082 -17.721 -10.912  1.00  0.00              
ATOM   2443  HA  LYS A 166      -3.343 -19.891 -10.637  1.00  0.00              
ATOM   2444 1HB  LYS A 166      -5.222 -19.436  -9.149  1.00  0.00              
ATOM   2445 2HB  LYS A 166      -6.360 -19.888 -10.441  1.00  0.00              
ATOM   2446 1HG  LYS A 166      -5.568 -22.189 -10.402  1.00  0.00              
ATOM   2447 2HG  LYS A 166      -4.300 -21.768  -9.226  1.00  0.00              
ATOM   2448 1HD  LYS A 166      -5.921 -21.326  -7.517  1.00  0.00              
ATOM   2449 2HD  LYS A 166      -7.262 -21.452  -8.679  1.00  0.00              
ATOM   2450 1HE  LYS A 166      -7.115 -23.496  -7.362  1.00  0.00              
ATOM   2451 2HE  LYS A 166      -6.703 -23.826  -9.060  1.00  0.00              
ATOM   2452 1HZ  LYS A 166      -5.179 -24.908  -7.549  1.00  0.00              
ATOM   2453 2HZ  LYS A 166      -4.380 -23.771  -8.438  1.00  0.00              
ATOM   2454 3HZ  LYS A 166      -4.764 -23.466  -6.863  1.00  0.00              
ATOM   2455  N   VAL A 167      -5.403 -20.509 -13.127  1.00  0.00              
ATOM   2456  CA  VAL A 167      -5.563 -21.480 -14.213  1.00  0.00              
ATOM   2457  C   VAL A 167      -4.402 -21.452 -15.199  1.00  0.00              
ATOM   2458  O   VAL A 167      -4.098 -22.465 -15.831  1.00  0.00              
ATOM   2459  CB  VAL A 167      -6.928 -21.311 -14.964  1.00  0.00              
ATOM   2460  CG1 VAL A 167      -8.053 -21.435 -13.970  1.00  0.00              
ATOM   2461  CG2 VAL A 167      -7.019 -19.974 -15.679  1.00  0.00              
ATOM   2462  H   VAL A 167      -6.035 -19.723 -13.071  1.00  0.00              
ATOM   2463  HA  VAL A 167      -5.563 -22.503 -13.834  1.00  0.00              
ATOM   2464  HB  VAL A 167      -7.003 -22.076 -15.738  1.00  0.00              
ATOM   2465 1HG1 VAL A 167      -9.008 -21.319 -14.483  1.00  0.00              
ATOM   2466 2HG1 VAL A 167      -8.013 -22.416 -13.496  1.00  0.00              
ATOM   2467 3HG1 VAL A 167      -7.954 -20.660 -13.211  1.00  0.00              
ATOM   2468 1HG2 VAL A 167      -7.980 -19.897 -16.188  1.00  0.00              
ATOM   2469 2HG2 VAL A 167      -6.928 -19.167 -14.952  1.00  0.00              
ATOM   2470 3HG2 VAL A 167      -6.215 -19.896 -16.411  1.00  0.00              
ATOM   2471  N   PHE A 168      -3.707 -20.322 -15.293  1.00  0.00              
ATOM   2472  CA  PHE A 168      -2.628 -20.208 -16.272  1.00  0.00              
ATOM   2473  C   PHE A 168      -1.309 -20.735 -15.715  1.00  0.00              
ATOM   2474  O   PHE A 168      -0.556 -21.411 -16.417  1.00  0.00              
ATOM   2475  CB  PHE A 168      -2.479 -18.756 -16.711  1.00  0.00              
ATOM   2476  CG  PHE A 168      -3.629 -18.266 -17.528  1.00  0.00              
ATOM   2477  CD1 PHE A 168      -3.732 -18.607 -18.874  1.00  0.00              
ATOM   2478  CD2 PHE A 168      -4.619 -17.484 -16.951  1.00  0.00              
ATOM   2479  CE1 PHE A 168      -4.811 -18.172 -19.638  1.00  0.00              
ATOM   2480  CE2 PHE A 168      -5.699 -17.041 -17.697  1.00  0.00              
ATOM   2481  CZ  PHE A 168      -5.799 -17.386 -19.051  1.00  0.00              
ATOM   2482  H   PHE A 168      -3.913 -19.535 -14.695  1.00  0.00              
ATOM   2483  HA  PHE A 168      -2.857 -20.818 -17.147  1.00  0.00              
ATOM   2484 1HB  PHE A 168      -2.408 -18.105 -15.841  1.00  0.00              
ATOM   2485 2HB  PHE A 168      -1.585 -18.640 -17.323  1.00  0.00              
ATOM   2486  HD1 PHE A 168      -2.955 -19.223 -19.328  1.00  0.00              
ATOM   2487  HD2 PHE A 168      -4.538 -17.217 -15.897  1.00  0.00              
ATOM   2488  HE1 PHE A 168      -4.880 -18.448 -20.690  1.00  0.00              
ATOM   2489  HE2 PHE A 168      -6.470 -16.426 -17.234  1.00  0.00              
ATOM   2490  HZ  PHE A 168      -6.644 -17.039 -19.644  1.00  0.00              
ATOM   2491  N   PHE A 169      -1.029 -20.431 -14.451  1.00  0.00              
ATOM   2492  CA  PHE A 169       0.220 -20.878 -13.851  1.00  0.00              
ATOM   2493  C   PHE A 169       0.182 -22.373 -13.520  1.00  0.00              
ATOM   2494  O   PHE A 169       1.205 -23.047 -13.608  1.00  0.00              
ATOM   2495  CB  PHE A 169       0.534 -20.054 -12.603  1.00  0.00              
ATOM   2496  CG  PHE A 169       1.036 -18.680 -12.915  1.00  0.00              
ATOM   2497  CD1 PHE A 169       2.322 -18.490 -13.416  1.00  0.00              
ATOM   2498  CD2 PHE A 169       0.206 -17.576 -12.767  1.00  0.00              
ATOM   2499  CE1 PHE A 169       2.768 -17.218 -13.770  1.00  0.00              
ATOM   2500  CE2 PHE A 169       0.644 -16.303 -13.117  1.00  0.00              
ATOM   2501  CZ  PHE A 169       1.919 -16.121 -13.621  1.00  0.00              
ATOM   2502  H   PHE A 169      -1.676 -19.890 -13.896  1.00  0.00              
ATOM   2503  HA  PHE A 169       1.039 -20.743 -14.558  1.00  0.00              
ATOM   2504 1HB  PHE A 169      -0.363 -19.934 -11.998  1.00  0.00              
ATOM   2505 2HB  PHE A 169       1.306 -20.547 -12.014  1.00  0.00              
ATOM   2506  HD1 PHE A 169       2.982 -19.350 -13.530  1.00  0.00              
ATOM   2507  HD2 PHE A 169      -0.800 -17.716 -12.370  1.00  0.00              
ATOM   2508  HE1 PHE A 169       3.776 -17.085 -14.163  1.00  0.00              
ATOM   2509  HE2 PHE A 169      -0.020 -15.448 -12.993  1.00  0.00              
ATOM   2510  HZ  PHE A 169       2.261 -15.125 -13.898  1.00  0.00              
ATOM   2511  N   ASP A 170      -0.982 -22.892 -13.137  1.00  0.00              
ATOM   2512  CA  ASP A 170      -1.081 -24.310 -12.794  1.00  0.00              
ATOM   2513  C   ASP A 170      -0.921 -25.125 -14.088  1.00  0.00              
ATOM   2514  O   ASP A 170      -0.275 -26.163 -14.092  1.00  0.00              
ATOM   2515  CB  ASP A 170      -2.435 -24.634 -12.148  1.00  0.00              
ATOM   2516  CG  ASP A 170      -2.540 -24.146 -10.698  1.00  0.00              
ATOM   2517  OD1 ASP A 170      -1.510 -23.763 -10.096  1.00  0.00              
ATOM   2518  OD2 ASP A 170      -3.666 -24.149 -10.161  1.00  0.00              
ATOM   2519  H   ASP A 170      -1.808 -22.313 -13.077  1.00  0.00              
ATOM   2520  HA  ASP A 170      -0.274 -24.582 -12.113  1.00  0.00              
ATOM   2521 1HB  ASP A 170      -3.289 -24.281 -12.728  1.00  0.00              
ATOM   2522 2HB  ASP A 170      -2.403 -25.724 -12.172  1.00  0.00              
ATOM   2523  N   LEU A 171      -1.514 -24.661 -15.186  1.00  0.00              
ATOM   2524  CA  LEU A 171      -1.318 -25.345 -16.468  1.00  0.00              
ATOM   2525  C   LEU A 171       0.139 -25.218 -16.891  1.00  0.00              
ATOM   2526  O   LEU A 171       0.722 -26.160 -17.430  1.00  0.00              
ATOM   2527  CB  LEU A 171      -2.247 -24.767 -17.544  1.00  0.00              
ATOM   2528  CG  LEU A 171      -2.164 -25.452 -18.914  1.00  0.00              
ATOM   2529  CD1 LEU A 171      -2.545 -26.921 -18.788  1.00  0.00              
ATOM   2530  CD2 LEU A 171      -3.082 -24.739 -19.895  1.00  0.00              
ATOM   2531  H   LEU A 171      -2.100 -23.839 -15.151  1.00  0.00              
ATOM   2532  HA  LEU A 171      -1.538 -26.406 -16.353  1.00  0.00              
ATOM   2533 1HB  LEU A 171      -3.208 -24.977 -17.079  1.00  0.00              
ATOM   2534 2HB  LEU A 171      -2.121 -23.690 -17.649  1.00  0.00              
ATOM   2535  HG  LEU A 171      -1.140 -25.337 -19.272  1.00  0.00              
ATOM   2536 1HD1 LEU A 171      -2.483 -27.398 -19.766  1.00  0.00              
ATOM   2537 2HD1 LEU A 171      -1.861 -27.416 -18.099  1.00  0.00              
ATOM   2538 3HD1 LEU A 171      -3.563 -27.001 -18.409  1.00  0.00              
ATOM   2539 1HD2 LEU A 171      -3.021 -25.226 -20.869  1.00  0.00              
ATOM   2540 2HD2 LEU A 171      -4.108 -24.781 -19.531  1.00  0.00              
ATOM   2541 3HD2 LEU A 171      -2.774 -23.697 -19.992  1.00  0.00              
ATOM   2542  N   MET A 172       0.739 -24.054 -16.659  1.00  0.00              
ATOM   2543  CA  MET A 172       2.159 -23.931 -16.956  1.00  0.00              
ATOM   2544  C   MET A 172       2.968 -24.936 -16.140  1.00  0.00              
ATOM   2545  O   MET A 172       3.969 -25.449 -16.623  1.00  0.00              
ATOM   2546  CB  MET A 172       2.674 -22.515 -16.682  1.00  0.00              
ATOM   2547  CG  MET A 172       2.201 -21.480 -17.711  1.00  0.00              
ATOM   2548  SD  MET A 172       2.512 -19.798 -17.153  1.00  0.00              
ATOM   2549  CE  MET A 172       4.232 -19.727 -17.203  1.00  0.00              
ATOM   2550  H   MET A 172       0.243 -23.257 -16.286  1.00  0.00              
ATOM   2551  HA  MET A 172       2.340 -24.158 -18.006  1.00  0.00              
ATOM   2552 1HB  MET A 172       2.323 -22.237 -15.689  1.00  0.00              
ATOM   2553 2HB  MET A 172       3.764 -22.567 -16.682  1.00  0.00              
ATOM   2554 1HG  MET A 172       2.734 -21.662 -18.644  1.00  0.00              
ATOM   2555 2HG  MET A 172       1.132 -21.623 -17.870  1.00  0.00              
ATOM   2556 1HE  MET A 172       4.565 -18.740 -16.882  1.00  0.00              
ATOM   2557 2HE  MET A 172       4.647 -20.485 -16.537  1.00  0.00              
ATOM   2558 3HE  MET A 172       4.574 -19.912 -18.222  1.00  0.00              
ATOM   2559  N   ARG A 173       2.547 -25.220 -14.911  1.00  0.00              
ATOM   2560  CA  ARG A 173       3.216 -26.259 -14.126  1.00  0.00              
ATOM   2561  C   ARG A 173       3.070 -27.659 -14.734  1.00  0.00              
ATOM   2562  O   ARG A 173       4.008 -28.467 -14.702  1.00  0.00              
ATOM   2563  CB  ARG A 173       2.719 -26.246 -12.675  1.00  0.00              
ATOM   2564  CG  ARG A 173       3.199 -25.011 -11.898  1.00  0.00              
ATOM   2565  CD  ARG A 173       2.754 -25.006 -10.433  1.00  0.00              
ATOM   2566  NE  ARG A 173       3.167 -23.764  -9.769  1.00  0.00              
ATOM   2567  CZ  ARG A 173       2.381 -22.705  -9.591  1.00  0.00              
ATOM   2568  NH1 ARG A 173       1.132 -22.730 -10.013  1.00  0.00              
ATOM   2569  NH2 ARG A 173       2.851 -21.601  -9.016  1.00  0.00              
ATOM   2570  H   ARG A 173       1.765 -24.725 -14.507  1.00  0.00              
ATOM   2571  HA  ARG A 173       4.289 -26.067 -14.099  1.00  0.00              
ATOM   2572 1HB  ARG A 173       1.630 -26.272 -12.712  1.00  0.00              
ATOM   2573 2HB  ARG A 173       3.088 -27.157 -12.204  1.00  0.00              
ATOM   2574 1HG  ARG A 173       4.289 -24.984 -11.928  1.00  0.00              
ATOM   2575 2HG  ARG A 173       2.801 -24.120 -12.384  1.00  0.00              
ATOM   2576 1HD  ARG A 173       1.669 -25.093 -10.392  1.00  0.00              
ATOM   2577 2HD  ARG A 173       3.206 -25.856  -9.922  1.00  0.00              
ATOM   2578  HE  ARG A 173       4.058 -23.518  -9.360  1.00  0.00              
ATOM   2579 1HH1 ARG A 173       0.773 -23.555 -10.471  1.00  0.00              
ATOM   2580 2HH1 ARG A 173       0.540 -21.924  -9.877  1.00  0.00              
ATOM   2581 1HH2 ARG A 173       3.813 -21.565  -8.711  1.00  0.00              
ATOM   2582 2HH2 ARG A 173       2.244 -20.805  -8.888  1.00  0.00              
ATOM   2583  N   GLU A 174       1.903 -27.955 -15.294  1.00  0.00              
ATOM   2584  CA  GLU A 174       1.705 -29.263 -15.905  1.00  0.00              
ATOM   2585  C   GLU A 174       2.561 -29.345 -17.153  1.00  0.00              
ATOM   2586  O   GLU A 174       3.170 -30.379 -17.421  1.00  0.00              
ATOM   2587  CB  GLU A 174       0.244 -29.490 -16.253  1.00  0.00              
ATOM   2588  CG  GLU A 174      -0.634 -29.668 -15.028  1.00  0.00              
ATOM   2589  CD  GLU A 174      -2.092 -29.838 -15.382  1.00  0.00              
ATOM   2590  OE1 GLU A 174      -2.908 -30.042 -14.456  1.00  0.00              
ATOM   2591  OE2 GLU A 174      -2.424 -29.768 -16.588  1.00  0.00              
ATOM   2592  H   GLU A 174       1.146 -27.286 -15.306  1.00  0.00              
ATOM   2593  HA  GLU A 174       2.028 -30.045 -15.217  1.00  0.00              
ATOM   2594 1HB  GLU A 174      -0.084 -28.625 -16.829  1.00  0.00              
ATOM   2595 2HB  GLU A 174       0.200 -30.382 -16.879  1.00  0.00              
ATOM   2596 1HG  GLU A 174      -0.329 -30.499 -14.394  1.00  0.00              
ATOM   2597 2HG  GLU A 174      -0.508 -28.732 -14.486  1.00  0.00              
ATOM   2598  N   ILE A 175       2.633 -28.246 -17.903  1.00  0.00              
ATOM   2599  CA  ILE A 175       3.398 -28.231 -19.146  1.00  0.00              
ATOM   2600  C   ILE A 175       4.874 -28.366 -18.796  1.00  0.00              
ATOM   2601  O   ILE A 175       5.627 -29.103 -19.442  1.00  0.00              
ATOM   2602  CB  ILE A 175       3.166 -26.917 -19.926  1.00  0.00              
ATOM   2603  CG1 ILE A 175       1.719 -26.860 -20.416  1.00  0.00              
ATOM   2604  CG2 ILE A 175       4.138 -26.816 -21.086  1.00  0.00              
ATOM   2605  CD1 ILE A 175       1.310 -25.486 -20.942  1.00  0.00              
ATOM   2606  H   ILE A 175       2.151 -27.407 -17.612  1.00  0.00              
ATOM   2607  HA  ILE A 175       3.143 -29.091 -19.764  1.00  0.00              
ATOM   2608  HB  ILE A 175       3.312 -26.073 -19.253  1.00  0.00              
ATOM   2609 1HG1 ILE A 175       1.615 -27.602 -21.208  1.00  0.00              
ATOM   2610 2HG1 ILE A 175       1.081 -27.136 -19.576  1.00  0.00              
ATOM   2611 1HG2 ILE A 175       3.963 -25.886 -21.628  1.00  0.00              
ATOM   2612 2HG2 ILE A 175       5.159 -26.827 -20.708  1.00  0.00              
ATOM   2613 3HG2 ILE A 175       3.991 -27.660 -21.760  1.00  0.00              
ATOM   2614 1HD1 ILE A 175       0.272 -25.516 -21.273  1.00  0.00              
ATOM   2615 2HD1 ILE A 175       1.416 -24.745 -20.149  1.00  0.00              
ATOM   2616 3HD1 ILE A 175       1.949 -25.213 -21.781  1.00  0.00              
ATOM   2617  N   ARG A 176       5.288 -27.662 -17.757  1.00  0.00              
ATOM   2618  CA  ARG A 176       6.675 -27.730 -17.335  1.00  0.00              
ATOM   2619  C   ARG A 176       7.053 -29.160 -16.884  1.00  0.00              
ATOM   2620  O   ARG A 176       8.127 -29.666 -17.217  1.00  0.00              
ATOM   2621  CB  ARG A 176       6.989 -26.694 -16.266  1.00  0.00              
ATOM   2622  CG  ARG A 176       8.422 -26.714 -15.758  1.00  0.00              
ATOM   2623  CD  ARG A 176       8.719 -25.690 -14.724  1.00  0.00              
ATOM   2624  NE  ARG A 176       7.914 -25.800 -13.518  1.00  0.00              
ATOM   2625  CZ  ARG A 176       7.895 -24.890 -12.524  1.00  0.00              
ATOM   2626  NH1 ARG A 176       8.660 -23.821 -12.570  1.00  0.00              
ATOM   2627  NH2 ARG A 176       7.103 -25.111 -11.490  1.00  0.00              
ATOM   2628  H   ARG A 176       4.647 -27.071 -17.246  1.00  0.00              
ATOM   2629  HA  ARG A 176       7.328 -27.491 -18.175  1.00  0.00              
ATOM   2630 1HB  ARG A 176       6.774 -25.717 -16.697  1.00  0.00              
ATOM   2631 2HB  ARG A 176       6.311 -26.881 -15.434  1.00  0.00              
ATOM   2632 1HG  ARG A 176       8.624 -27.694 -15.326  1.00  0.00              
ATOM   2633 2HG  ARG A 176       9.091 -26.543 -16.602  1.00  0.00              
ATOM   2634 1HD  ARG A 176       9.764 -25.778 -14.428  1.00  0.00              
ATOM   2635 2HD  ARG A 176       8.543 -24.700 -15.144  1.00  0.00              
ATOM   2636  HE  ARG A 176       7.273 -26.530 -13.235  1.00  0.00              
ATOM   2637 1HH1 ARG A 176       9.273 -23.676 -13.360  1.00  0.00              
ATOM   2638 2HH1 ARG A 176       8.631 -23.151 -11.816  1.00  0.00              
ATOM   2639 1HH2 ARG A 176       6.535 -25.947 -11.462  1.00  0.00              
ATOM   2640 2HH2 ARG A 176       7.070 -24.446 -10.732  1.00  0.00              
ATOM   2641  N   ALA A 177       6.159 -29.807 -16.142  1.00  0.00              
ATOM   2642  CA  ALA A 177       6.393 -31.176 -15.676  1.00  0.00              
ATOM   2643  C   ALA A 177       6.558 -32.130 -16.852  1.00  0.00              
ATOM   2644  O   ALA A 177       7.392 -33.029 -16.804  1.00  0.00              
ATOM   2645  CB  ALA A 177       5.238 -31.641 -14.799  1.00  0.00              
ATOM   2646  H   ALA A 177       5.297 -29.342 -15.892  1.00  0.00              
ATOM   2647  HA  ALA A 177       7.320 -31.197 -15.103  1.00  0.00              
ATOM   2648 1HB  ALA A 177       5.426 -32.659 -14.461  1.00  0.00              
ATOM   2649 2HB  ALA A 177       5.150 -30.982 -13.935  1.00  0.00              
ATOM   2650 3HB  ALA A 177       4.313 -31.614 -15.372  1.00  0.00              
ATOM   2651  N   ARG A 178       5.752 -31.938 -17.892  1.00  0.00              
ATOM   2652  CA  ARG A 178       5.868 -32.736 -19.117  1.00  0.00              
ATOM   2653  C   ARG A 178       7.196 -32.480 -19.818  1.00  0.00              
ATOM   2654  O   ARG A 178       7.853 -33.411 -20.288  1.00  0.00              
ATOM   2655  CB  ARG A 178       4.724 -32.420 -20.089  1.00  0.00              
ATOM   2656  CG  ARG A 178       3.366 -32.927 -19.643  1.00  0.00              
ATOM   2657  CD  ARG A 178       3.366 -34.438 -19.479  1.00  0.00              
ATOM   2658  NE  ARG A 178       3.832 -35.110 -20.688  1.00  0.00              
ATOM   2659  CZ  ARG A 178       3.080 -35.345 -21.761  1.00  0.00              
ATOM   2660  NH1 ARG A 178       1.808 -34.965 -21.783  1.00  0.00              
ATOM   2661  NH2 ARG A 178       3.603 -35.957 -22.817  1.00  0.00              
ATOM   2662  H   ARG A 178       5.040 -31.222 -17.837  1.00  0.00              
ATOM   2663  HA  ARG A 178       5.846 -33.798 -18.869  1.00  0.00              
ATOM   2664 1HB  ARG A 178       4.690 -31.337 -20.198  1.00  0.00              
ATOM   2665 2HB  ARG A 178       4.985 -32.873 -21.045  1.00  0.00              
ATOM   2666 1HG  ARG A 178       3.116 -32.459 -18.691  1.00  0.00              
ATOM   2667 2HG  ARG A 178       2.627 -32.643 -20.394  1.00  0.00              
ATOM   2668 1HD  ARG A 178       4.022 -34.704 -18.652  1.00  0.00              
ATOM   2669 2HD  ARG A 178       2.352 -34.769 -19.259  1.00  0.00              
ATOM   2670  HE  ARG A 178       4.746 -35.486 -20.905  1.00  0.00              
ATOM   2671 1HH1 ARG A 178       1.410 -34.496 -20.982  1.00  0.00              
ATOM   2672 2HH1 ARG A 178       1.244 -35.147 -22.600  1.00  0.00              
ATOM   2673 1HH2 ARG A 178       4.573 -36.242 -22.803  1.00  0.00              
ATOM   2674 2HH2 ARG A 178       3.031 -36.134 -23.629  1.00  0.00              
ATOM   2675  N   LYS A 179       7.592 -31.215 -19.888  1.00  0.00              
ATOM   2676  CA  LYS A 179       8.866 -30.860 -20.495  1.00  0.00              
ATOM   2677  C   LYS A 179      10.039 -31.479 -19.741  1.00  0.00              
ATOM   2678  O   LYS A 179      11.017 -31.913 -20.340  1.00  0.00              
ATOM   2679  CB  LYS A 179       9.027 -29.336 -20.531  1.00  0.00              
ATOM   2680  CG  LYS A 179       8.134 -28.648 -21.564  1.00  0.00              
ATOM   2681  CD  LYS A 179       8.225 -27.130 -21.489  1.00  0.00              
ATOM   2682  CE  LYS A 179       7.418 -26.495 -22.627  1.00  0.00              
ATOM   2683  NZ  LYS A 179       7.271 -25.017 -22.465  1.00  0.00              
ATOM   2684  H   LYS A 179       7.004 -30.483 -19.515  1.00  0.00              
ATOM   2685  HA  LYS A 179       8.914 -31.254 -21.511  1.00  0.00              
ATOM   2686 1HB  LYS A 179       8.788 -28.966 -19.533  1.00  0.00              
ATOM   2687 2HB  LYS A 179      10.073 -29.130 -20.753  1.00  0.00              
ATOM   2688 1HG  LYS A 179       8.441 -28.974 -22.558  1.00  0.00              
ATOM   2689 2HG  LYS A 179       7.102 -28.951 -21.386  1.00  0.00              
ATOM   2690 1HD  LYS A 179       7.831 -26.806 -20.525  1.00  0.00              
ATOM   2691 2HD  LYS A 179       9.272 -26.841 -21.569  1.00  0.00              
ATOM   2692 1HE  LYS A 179       7.928 -26.705 -23.565  1.00  0.00              
ATOM   2693 2HE  LYS A 179       6.429 -26.954 -22.641  1.00  0.00              
ATOM   2694 1HZ  LYS A 179       6.733 -24.647 -23.236  1.00  0.00              
ATOM   2695 2HZ  LYS A 179       6.795 -24.818 -21.597  1.00  0.00              
ATOM   2696 3HZ  LYS A 179       8.185 -24.588 -22.455  1.00  0.00              
ATOM   2697  N   MET A 180       9.928 -31.515 -18.422  1.00  0.00              
ATOM   2698  CA  MET A 180      10.925 -32.158 -17.585  1.00  0.00              
ATOM   2699  C   MET A 180      11.052 -33.656 -17.872  1.00  0.00              
ATOM   2700  O   MET A 180      12.149 -34.162 -18.110  1.00  0.00              
ATOM   2701  CB  MET A 180      10.584 -31.932 -16.113  1.00  0.00              
ATOM   2702  CG  MET A 180      11.512 -32.639 -15.136  1.00  0.00              
ATOM   2703  SD  MET A 180      10.976 -32.469 -13.422  1.00  0.00              
ATOM   2704  CE  MET A 180       9.507 -33.493 -13.423  1.00  0.00              
ATOM   2705  H   MET A 180       9.125 -31.083 -17.987  1.00  0.00              
ATOM   2706  HA  MET A 180      11.909 -31.736 -17.788  1.00  0.00              
ATOM   2707 1HB  MET A 180      10.624 -30.857 -15.940  1.00  0.00              
ATOM   2708 2HB  MET A 180       9.563 -32.286 -15.966  1.00  0.00              
ATOM   2709 1HG  MET A 180      11.540 -33.696 -15.399  1.00  0.00              
ATOM   2710 2HG  MET A 180      12.508 -32.211 -15.243  1.00  0.00              
ATOM   2711 1HE  MET A 180       9.060 -33.490 -12.429  1.00  0.00              
ATOM   2712 2HE  MET A 180       8.791 -33.101 -14.146  1.00  0.00              
ATOM   2713 3HE  MET A 180       9.777 -34.514 -13.696  1.00  0.00              
ATOM   2714  N   GLU A 181       9.924 -34.356 -17.851  1.00  0.00              
ATOM   2715  CA  GLU A 181       9.908 -35.795 -18.059  1.00  0.00              
ATOM   2716  C   GLU A 181      10.300 -36.182 -19.480  1.00  0.00              
ATOM   2717  O   GLU A 181      10.877 -37.245 -19.702  1.00  0.00              
ATOM   2718  CB  GLU A 181       8.523 -36.358 -17.731  1.00  0.00              
ATOM   2719  CG  GLU A 181       8.162 -36.316 -16.253  1.00  0.00              
ATOM   2720  CD  GLU A 181       6.756 -36.797 -16.021  1.00  0.00              
ATOM   2721  OE1 GLU A 181       6.095 -37.126 -16.976  1.00  0.00              
ATOM   2722  OE2 GLU A 181       6.381 -36.943 -14.881  1.00  0.00              
ATOM   2723  H   GLU A 181       9.053 -33.874 -17.687  1.00  0.00              
ATOM   2724  HA  GLU A 181      10.644 -36.271 -17.410  1.00  0.00              
ATOM   2725 1HB  GLU A 181       7.799 -35.772 -18.298  1.00  0.00              
ATOM   2726 2HB  GLU A 181       8.508 -37.391 -18.079  1.00  0.00              
ATOM   2727 1HG  GLU A 181       8.847 -36.882 -15.623  1.00  0.00              
ATOM   2728 2HG  GLU A 181       8.229 -35.258 -16.003  1.00  0.00              
ATOM   2729  N   ASP A 182       9.985 -35.310 -20.434  1.00  0.00              
ATOM   2730  CA  ASP A 182      10.288 -35.551 -21.844  1.00  0.00              
ATOM   2731  C   ASP A 182      11.698 -35.117 -22.257  1.00  0.00              
ATOM   2732  O   ASP A 182      12.255 -35.655 -23.216  1.00  0.00              
ATOM   2733  CB  ASP A 182       9.255 -34.849 -22.740  1.00  0.00              
ATOM   2734  CG  ASP A 182       7.881 -35.516 -22.697  1.00  0.00              
ATOM   2735  OD1 ASP A 182       6.900 -34.897 -23.162  1.00  0.00              
ATOM   2736  OD2 ASP A 182       7.781 -36.656 -22.197  1.00  0.00              
ATOM   2737  H   ASP A 182       9.520 -34.453 -20.170  1.00  0.00              
ATOM   2738  HA  ASP A 182      10.253 -36.621 -22.051  1.00  0.00              
ATOM   2739 1HB  ASP A 182       9.164 -33.780 -22.543  1.00  0.00              
ATOM   2740 2HB  ASP A 182       9.713 -35.001 -23.717  1.00  0.00              
ATOM   2741  N   SER A 183      12.271 -34.150 -21.543  1.00  0.00              
ATOM   2742  CA  SER A 183      13.632 -33.691 -21.828  1.00  0.00              
ATOM   2743  C   SER A 183      14.531 -33.864 -20.601  1.00  0.00              
ATOM   2744  O   SER A 183      15.236 -32.898 -20.229  1.00  0.00              
ATOM   2745  OXT SER A 183      14.551 -34.911 -20.015  1.00  0.00              
ATOM   2746  CB  SER A 183      13.616 -32.242 -22.275  1.00  0.00              
ATOM   2747  OG  SER A 183      14.905 -31.752 -22.522  1.00  0.00              
ATOM   2748  H   SER A 183      11.756 -33.722 -20.786  1.00  0.00              
ATOM   2749  HA  SER A 183      14.080 -34.178 -22.695  1.00  0.00              
ATOM   2750 1HB  SER A 183      13.026 -32.166 -23.188  1.00  0.00              
ATOM   2751 2HB  SER A 183      13.152 -31.641 -21.493  1.00  0.00              
ATOM   2752  HG  SER A 183      14.849 -30.975 -23.083  1.00  0.00              
ATOM   2753  N   GLY D 171      -8.062 -22.652 -62.186  1.00  0.00              
ATOM   2754  CA  GLY D 171      -7.710 -23.329 -60.906  1.00  0.00              
ATOM   2755  C   GLY D 171      -6.854 -22.438 -60.030  1.00  0.00              
ATOM   2756  O   GLY D 171      -7.139 -21.253 -59.861  1.00  0.00              
ATOM   2757 1H   GLY D 171      -7.785 -23.056 -63.057  1.00  0.00              
ATOM   2758 2H   GLY D 171      -9.021 -22.494 -62.421  1.00  0.00              
ATOM   2759 3H   GLY D 171      -7.735 -21.725 -62.367  1.00  0.00              
ATOM   2760 1HA  GLY D 171      -8.627 -23.577 -60.371  1.00  0.00              
ATOM   2761 2HA  GLY D 171      -7.160 -24.243 -61.126  1.00  0.00              
ATOM   2762  N   GLN D 172      -5.788 -23.005 -59.483  1.00  0.00              
ATOM   2763  CA  GLN D 172      -4.848 -22.255 -58.660  1.00  0.00              
ATOM   2764  C   GLN D 172      -4.112 -21.159 -59.445  1.00  0.00              
ATOM   2765  O   GLN D 172      -3.599 -21.407 -60.540  1.00  0.00              
ATOM   2766  CB  GLN D 172      -3.826 -23.210 -58.036  1.00  0.00              
ATOM   2767  CG  GLN D 172      -2.869 -22.547 -57.060  1.00  0.00              
ATOM   2768  CD  GLN D 172      -1.832 -23.513 -56.519  1.00  0.00              
ATOM   2769  OE1 GLN D 172      -0.911 -23.920 -57.233  1.00  0.00              
ATOM   2770  NE2 GLN D 172      -1.976 -23.888 -55.253  1.00  0.00              
ATOM   2771  H   GLN D 172      -5.625 -23.989 -59.644  1.00  0.00              
ATOM   2772  HA  GLN D 172      -5.389 -21.732 -57.871  1.00  0.00              
ATOM   2773 1HB  GLN D 172      -4.394 -23.987 -57.524  1.00  0.00              
ATOM   2774 2HB  GLN D 172      -3.265 -23.652 -58.858  1.00  0.00              
ATOM   2775 1HG  GLN D 172      -2.368 -21.603 -57.274  1.00  0.00              
ATOM   2776 2HG  GLN D 172      -3.626 -22.388 -56.291  1.00  0.00              
ATOM   2777 1HE2 GLN D 172      -1.323 -24.524 -54.842  1.00  0.00              
ATOM   2778 2HE2 GLN D 172      -2.738 -23.535 -54.711  1.00  0.00              
ATOM   2779  N   TYR D 173      -4.078 -19.946 -58.895  1.00  0.00              
ATOM   2780  CA  TYR D 173      -3.308 -18.853 -59.492  1.00  0.00              
ATOM   2781  C   TYR D 173      -2.774 -17.878 -58.440  1.00  0.00              
ATOM   2782  O   TYR D 173      -3.220 -17.891 -57.299  1.00  0.00              
ATOM   2783  CB  TYR D 173      -4.152 -18.088 -60.518  1.00  0.00              
ATOM   2784  CG  TYR D 173      -5.268 -17.277 -59.919  1.00  0.00              
ATOM   2785  CD1 TYR D 173      -6.494 -17.863 -59.606  1.00  0.00              
ATOM   2786  CD2 TYR D 173      -5.097 -15.914 -59.661  1.00  0.00              
ATOM   2787  CE1 TYR D 173      -7.530 -17.111 -59.049  1.00  0.00              
ATOM   2788  CE2 TYR D 173      -6.123 -15.151 -59.105  1.00  0.00              
ATOM   2789  CZ  TYR D 173      -7.336 -15.757 -58.804  1.00  0.00              
ATOM   2790  OH  TYR D 173      -8.357 -15.008 -58.266  1.00  0.00              
ATOM   2791  H   TYR D 173      -4.595 -19.776 -58.044  1.00  0.00              
ATOM   2792  HA  TYR D 173      -2.430 -19.253 -60.000  1.00  0.00              
ATOM   2793 1HB  TYR D 173      -3.478 -17.426 -61.063  1.00  0.00              
ATOM   2794 2HB  TYR D 173      -4.571 -18.825 -61.203  1.00  0.00              
ATOM   2795  HD1 TYR D 173      -6.635 -18.926 -59.806  1.00  0.00              
ATOM   2796  HD2 TYR D 173      -4.142 -15.447 -59.903  1.00  0.00              
ATOM   2797  HE1 TYR D 173      -8.484 -17.579 -58.809  1.00  0.00              
ATOM   2798  HE2 TYR D 173      -5.968 -14.090 -58.911  1.00  0.00              
ATOM   2799  HH  TYR D 173      -9.150 -15.523 -58.096  1.00  0.00              
ATOM   2800  N   LEU D 174      -1.816 -17.041 -58.829  1.00  0.00              
ATOM   2801  CA  LEU D 174      -1.212 -16.092 -57.900  1.00  0.00              
ATOM   2802  C   LEU D 174      -2.153 -14.905 -57.707  1.00  0.00              
ATOM   2803  O   LEU D 174      -2.455 -14.166 -58.644  1.00  0.00              
ATOM   2804  CB  LEU D 174       0.147 -15.622 -58.432  1.00  0.00              
ATOM   2805  CG  LEU D 174       0.943 -14.654 -57.545  1.00  0.00              
ATOM   2806  CD1 LEU D 174       1.353 -15.339 -56.239  1.00  0.00              
ATOM   2807  CD2 LEU D 174       2.181 -14.187 -58.297  1.00  0.00              
ATOM   2808  H   LEU D 174      -1.499 -17.060 -59.787  1.00  0.00              
ATOM   2809  HA  LEU D 174      -1.077 -16.567 -56.929  1.00  0.00              
ATOM   2810 1HB  LEU D 174       0.661 -16.581 -58.474  1.00  0.00              
ATOM   2811 2HB  LEU D 174       0.066 -15.209 -59.437  1.00  0.00              
ATOM   2812  HG  LEU D 174       0.311 -13.783 -57.367  1.00  0.00              
ATOM   2813 1HD1 LEU D 174       1.916 -14.639 -55.622  1.00  0.00              
ATOM   2814 2HD1 LEU D 174       0.461 -15.659 -55.701  1.00  0.00              
ATOM   2815 3HD1 LEU D 174       1.974 -16.206 -56.463  1.00  0.00              
ATOM   2816 1HD2 LEU D 174       2.749 -13.498 -57.669  1.00  0.00              
ATOM   2817 2HD2 LEU D 174       2.801 -15.047 -58.546  1.00  0.00              
ATOM   2818 3HD2 LEU D 174       1.880 -13.679 -59.214  1.00  0.00              
ATOM   2819  N   VAL D 175      -2.616 -14.735 -56.476  1.00  0.00              
ATOM   2820  CA  VAL D 175      -3.507 -13.639 -56.129  1.00  0.00              
ATOM   2821  C   VAL D 175      -2.794 -12.373 -55.667  1.00  0.00              
ATOM   2822  O   VAL D 175      -3.176 -11.267 -56.053  1.00  0.00              
ATOM   2823  CB  VAL D 175      -4.491 -14.071 -55.026  1.00  0.00              
ATOM   2824  CG1 VAL D 175      -5.350 -12.893 -54.588  1.00  0.00              
ATOM   2825  CG2 VAL D 175      -5.367 -15.215 -55.512  1.00  0.00              
ATOM   2826  H   VAL D 175      -2.339 -15.390 -55.760  1.00  0.00              
ATOM   2827  HA  VAL D 175      -4.071 -13.295 -56.997  1.00  0.00              
ATOM   2828  HB  VAL D 175      -3.926 -14.446 -54.173  1.00  0.00              
ATOM   2829 1HG1 VAL D 175      -6.040 -13.217 -53.807  1.00  0.00              
ATOM   2830 2HG1 VAL D 175      -4.710 -12.101 -54.199  1.00  0.00              
ATOM   2831 3HG1 VAL D 175      -5.917 -12.519 -55.440  1.00  0.00              
ATOM   2832 1HG2 VAL D 175      -6.057 -15.509 -54.720  1.00  0.00              
ATOM   2833 2HG2 VAL D 175      -5.934 -14.893 -56.386  1.00  0.00              
ATOM   2834 3HG2 VAL D 175      -4.740 -16.066 -55.779  1.00  0.00              
ATOM   2835  N   TYR D 176      -1.752 -12.529 -54.859  1.00  0.00              
ATOM   2836  CA  TYR D 176      -1.033 -11.377 -54.341  1.00  0.00              
ATOM   2837  C   TYR D 176       0.383 -11.779 -53.940  1.00  0.00              
ATOM   2838  O   TYR D 176       0.628 -12.930 -53.555  1.00  0.00              
ATOM   2839  CB  TYR D 176      -1.808 -10.840 -53.121  1.00  0.00              
ATOM   2840  CG  TYR D 176      -1.282  -9.555 -52.525  1.00  0.00              
ATOM   2841  CD1 TYR D 176      -0.414  -9.570 -51.432  1.00  0.00              
ATOM   2842  CD2 TYR D 176      -1.648  -8.316 -53.064  1.00  0.00              
ATOM   2843  CE1 TYR D 176       0.076  -8.390 -50.890  1.00  0.00              
ATOM   2844  CE2 TYR D 176      -1.159  -7.127 -52.532  1.00  0.00              
ATOM   2845  CZ  TYR D 176      -0.302  -7.164 -51.451  1.00  0.00              
ATOM   2846  OH  TYR D 176       0.192  -5.982 -50.947  1.00  0.00              
ATOM   2847  H   TYR D 176      -1.450 -13.457 -54.597  1.00  0.00              
ATOM   2848  HA  TYR D 176      -0.944 -10.617 -55.118  1.00  0.00              
ATOM   2849 1HB  TYR D 176      -2.839 -10.678 -53.440  1.00  0.00              
ATOM   2850 2HB  TYR D 176      -1.781 -11.615 -52.356  1.00  0.00              
ATOM   2851  HD1 TYR D 176      -0.124 -10.529 -51.003  1.00  0.00              
ATOM   2852  HD2 TYR D 176      -2.330  -8.294 -53.913  1.00  0.00              
ATOM   2853  HE1 TYR D 176       0.753  -8.415 -50.036  1.00  0.00              
ATOM   2854  HE2 TYR D 176      -1.455  -6.173 -52.968  1.00  0.00              
ATOM   2855  HH  TYR D 176      -0.126  -5.210 -51.421  1.00  0.00              
ATOM   2856  N   ASN D 177       1.318 -10.843 -54.050  1.00  0.00              
ATOM   2857  CA  ASN D 177       2.706 -11.121 -53.699  1.00  0.00              
ATOM   2858  C   ASN D 177       3.414  -9.857 -53.229  1.00  0.00              
ATOM   2859  O   ASN D 177       2.943  -8.746 -53.481  1.00  0.00              
ATOM   2860  CB  ASN D 177       3.468 -11.752 -54.870  1.00  0.00              
ATOM   2861  CG  ASN D 177       3.725 -10.779 -56.002  1.00  0.00              
ATOM   2862  OD1 ASN D 177       2.795 -10.304 -56.653  1.00  0.00              
ATOM   2863  ND2 ASN D 177       4.996 -10.484 -56.246  1.00  0.00              
ATOM   2864  H   ASN D 177       1.070  -9.922 -54.382  1.00  0.00              
ATOM   2865  HA  ASN D 177       2.743 -11.826 -52.867  1.00  0.00              
ATOM   2866 1HB  ASN D 177       4.359 -12.357 -54.696  1.00  0.00              
ATOM   2867 2HB  ASN D 177       2.636 -12.402 -55.143  1.00  0.00              
ATOM   2868 1HD2 ASN D 177       5.228  -9.846 -56.983  1.00  0.00              
ATOM   2869 2HD2 ASN D 177       5.720 -10.898 -55.697  1.00  0.00              
ATOM   2870  N   GLY D 178       4.534 -10.030 -52.529  1.00  0.00              
ATOM   2871  CA  GLY D 178       5.288  -8.891 -52.039  1.00  0.00              
ATOM   2872  C   GLY D 178       6.426  -9.262 -51.107  1.00  0.00              
ATOM   2873  O   GLY D 178       6.481 -10.384 -50.603  1.00  0.00              
ATOM   2874  H   GLY D 178       4.867 -10.963 -52.333  1.00  0.00              
ATOM   2875 1HA  GLY D 178       5.717  -8.356 -52.887  1.00  0.00              
ATOM   2876 2HA  GLY D 178       4.618  -8.227 -51.494  1.00  0.00              
ATOM   2877  N   ASP D 179       7.340  -8.319 -50.890  1.00  0.00              
ATOM   2878  CA  ASP D 179       8.510  -8.545 -50.051  1.00  0.00              
ATOM   2879  C   ASP D 179       8.158  -8.341 -48.581  1.00  0.00              
ATOM   2880  O   ASP D 179       7.426  -7.421 -48.220  1.00  0.00              
ATOM   2881  CB  ASP D 179       9.631  -7.565 -50.403  1.00  0.00              
ATOM   2882  CG  ASP D 179      10.206  -7.808 -51.775  1.00  0.00              
ATOM   2883  OD1 ASP D 179      10.536  -8.973 -52.072  1.00  0.00              
ATOM   2884  OD2 ASP D 179      10.329  -6.835 -52.548  1.00  0.00              
ATOM   2885  H   ASP D 179       7.214  -7.415 -51.325  1.00  0.00              
ATOM   2886  HA  ASP D 179       8.846  -9.577 -50.158  1.00  0.00              
ATOM   2887 1HB  ASP D 179       9.346  -6.519 -50.289  1.00  0.00              
ATOM   2888 2HB  ASP D 179      10.364  -7.828 -49.639  1.00  0.00              
ATOM   2889  N   LEU D 180       8.705  -9.203 -47.736  1.00  0.00              
ATOM   2890  CA  LEU D 180       8.460  -9.133 -46.306  1.00  0.00              
ATOM   2891  C   LEU D 180       9.804  -9.279 -45.621  1.00  0.00              
ATOM   2892  O   LEU D 180      10.724  -9.890 -46.175  1.00  0.00              
ATOM   2893  CB  LEU D 180       7.536 -10.277 -45.866  1.00  0.00              
ATOM   2894  CG  LEU D 180       6.095 -10.257 -46.373  1.00  0.00              
ATOM   2895  CD1 LEU D 180       5.428 -11.578 -46.066  1.00  0.00              
ATOM   2896  CD2 LEU D 180       5.340  -9.098 -45.738  1.00  0.00              
ATOM   2897  H   LEU D 180       9.310  -9.929 -48.097  1.00  0.00              
ATOM   2898  HA  LEU D 180       8.034  -8.162 -46.056  1.00  0.00              
ATOM   2899 1HB  LEU D 180       8.063 -11.116 -46.318  1.00  0.00              
ATOM   2900 2HB  LEU D 180       7.528 -10.396 -44.782  1.00  0.00              
ATOM   2901  HG  LEU D 180       6.132 -10.079 -47.448  1.00  0.00              
ATOM   2902 1HD1 LEU D 180       4.402 -11.560 -46.429  1.00  0.00              
ATOM   2903 2HD1 LEU D 180       5.973 -12.383 -46.557  1.00  0.00              
ATOM   2904 3HD1 LEU D 180       5.429 -11.742 -44.989  1.00  0.00              
ATOM   2905 1HD2 LEU D 180       4.313  -9.090 -46.105  1.00  0.00              
ATOM   2906 2HD2 LEU D 180       5.338  -9.214 -44.655  1.00  0.00              
ATOM   2907 3HD2 LEU D 180       5.827  -8.159 -46.001  1.00  0.00              
ATOM   2908  N   VAL D 181       9.933  -8.705 -44.428  1.00  0.00              
ATOM   2909  CA  VAL D 181      11.146  -8.883 -43.657  1.00  0.00              
ATOM   2910  C   VAL D 181      10.781  -9.787 -42.482  1.00  0.00              
ATOM   2911  O   VAL D 181       9.931  -9.445 -41.660  1.00  0.00              
ATOM   2912  CB  VAL D 181      11.707  -7.551 -43.126  1.00  0.00              
ATOM   2913  CG1 VAL D 181      12.972  -7.819 -42.307  1.00  0.00              
ATOM   2914  CG2 VAL D 181      12.024  -6.624 -44.292  1.00  0.00              
ATOM   2915  H   VAL D 181       9.186  -8.139 -44.048  1.00  0.00              
ATOM   2916  HA  VAL D 181      11.917  -9.388 -44.241  1.00  0.00              
ATOM   2917  HB  VAL D 181      10.944  -7.061 -42.522  1.00  0.00              
ATOM   2918 1HG1 VAL D 181      13.369  -6.876 -41.931  1.00  0.00              
ATOM   2919 2HG1 VAL D 181      12.731  -8.471 -41.468  1.00  0.00              
ATOM   2920 3HG1 VAL D 181      13.719  -8.300 -42.940  1.00  0.00              
ATOM   2921 1HG2 VAL D 181      12.418  -5.682 -43.913  1.00  0.00              
ATOM   2922 2HG2 VAL D 181      12.764  -7.094 -44.940  1.00  0.00              
ATOM   2923 3HG2 VAL D 181      11.113  -6.430 -44.861  1.00  0.00              
ATOM   2924  N   GLU D 182      11.417 -10.949 -42.413  1.00  0.00              
ATOM   2925  CA  GLU D 182      11.131 -11.888 -41.345  1.00  0.00              
ATOM   2926  C   GLU D 182      11.887 -11.567 -40.063  1.00  0.00              
ATOM   2927  O   GLU D 182      13.056 -11.199 -40.096  1.00  0.00              
ATOM   2928  CB  GLU D 182      11.459 -13.318 -41.801  1.00  0.00              
ATOM   2929  CG  GLU D 182      11.140 -14.355 -40.748  1.00  0.00              
ATOM   2930  CD  GLU D 182      11.503 -15.771 -41.164  1.00  0.00              
ATOM   2931  OE1 GLU D 182      12.032 -15.973 -42.286  1.00  0.00              
ATOM   2932  OE2 GLU D 182      11.249 -16.686 -40.359  1.00  0.00              
ATOM   2933  H   GLU D 182      12.110 -11.190 -43.107  1.00  0.00              
ATOM   2934  HA  GLU D 182      10.074 -11.837 -41.081  1.00  0.00              
ATOM   2935 1HB  GLU D 182      10.877 -13.505 -42.704  1.00  0.00              
ATOM   2936 2HB  GLU D 182      12.521 -13.340 -42.043  1.00  0.00              
ATOM   2937 1HG  GLU D 182      11.609 -14.155 -39.785  1.00  0.00              
ATOM   2938 2HG  GLU D 182      10.059 -14.291 -40.644  1.00  0.00              
ATOM   2939  N   TYR D 183      11.190 -11.696 -38.940  1.00  0.00              
ATOM   2940  CA  TYR D 183      11.784 -11.534 -37.619  1.00  0.00              
ATOM   2941  C   TYR D 183      11.447 -12.774 -36.802  1.00  0.00              
ATOM   2942  O   TYR D 183      10.372 -13.349 -36.973  1.00  0.00              
ATOM   2943  CB  TYR D 183      11.196 -10.311 -36.900  1.00  0.00              
ATOM   2944  CG  TYR D 183      11.562  -8.984 -37.518  1.00  0.00              
ATOM   2945  CD1 TYR D 183      10.890  -8.504 -38.641  1.00  0.00              
ATOM   2946  CD2 TYR D 183      12.589  -8.206 -36.981  1.00  0.00              
ATOM   2947  CE1 TYR D 183      11.223  -7.287 -39.209  1.00  0.00              
ATOM   2948  CE2 TYR D 183      12.939  -6.983 -37.549  1.00  0.00              
ATOM   2949  CZ  TYR D 183      12.250  -6.532 -38.664  1.00  0.00              
ATOM   2950  OH  TYR D 183      12.597  -5.339 -39.242  1.00  0.00              
ATOM   2951  H   TYR D 183      10.207 -11.917 -39.012  1.00  0.00              
ATOM   2952  HA  TYR D 183      12.868 -11.457 -37.708  1.00  0.00              
ATOM   2953 1HB  TYR D 183      10.110 -10.421 -36.909  1.00  0.00              
ATOM   2954 2HB  TYR D 183      11.555 -10.338 -35.872  1.00  0.00              
ATOM   2955  HD1 TYR D 183      10.089  -9.106 -39.072  1.00  0.00              
ATOM   2956  HD2 TYR D 183      13.121  -8.571 -36.103  1.00  0.00              
ATOM   2957  HE1 TYR D 183      10.690  -6.924 -40.086  1.00  0.00              
ATOM   2958  HE2 TYR D 183      13.747  -6.393 -37.118  1.00  0.00              
ATOM   2959  HH  TYR D 183      12.058  -5.120 -40.007  1.00  0.00              
ATOM   2960  N   GLU D 184      12.364 -13.183 -35.926  1.00  0.00              
ATOM   2961  CA  GLU D 184      12.137 -14.347 -35.073  1.00  0.00              
ATOM   2962  C   GLU D 184      10.998 -13.899 -34.128  1.00  0.00              
ATOM   2963  O   GLU D 184      11.087 -12.860 -33.472  1.00  0.00              
ATOM   2964  CB  GLU D 184      13.395 -14.758 -34.306  1.00  0.00              
ATOM   2965  CG  GLU D 184      13.303 -16.118 -33.630  1.00  0.00              
ATOM   2966  CD  GLU D 184      12.569 -16.030 -32.322  1.00  0.00              
ATOM   2967  OE1 GLU D 184      12.928 -15.207 -31.515  1.00  0.00              
ATOM   2968  OE2 GLU D 184      11.577 -16.705 -32.173  1.00  0.00              
ATOM   2969  H   GLU D 184      13.235 -12.678 -35.848  1.00  0.00              
ATOM   2970  HA  GLU D 184      11.827 -15.197 -35.682  1.00  0.00              
ATOM   2971 1HB  GLU D 184      14.217 -14.764 -35.023  1.00  0.00              
ATOM   2972 2HB  GLU D 184      13.576 -13.991 -33.553  1.00  0.00              
ATOM   2973 1HG  GLU D 184      12.841 -16.883 -34.254  1.00  0.00              
ATOM   2974 2HG  GLU D 184      14.343 -16.384 -33.445  1.00  0.00              
ATOM   2975  N   ALA D 185       9.934 -14.689 -34.086  1.00  0.00              
ATOM   2976  CA  ALA D 185       8.724 -14.382 -33.332  1.00  0.00              
ATOM   2977  C   ALA D 185       8.831 -14.071 -31.850  1.00  0.00              
ATOM   2978  O   ALA D 185       8.159 -13.163 -31.364  1.00  0.00              
ATOM   2979  CB  ALA D 185       7.701 -15.507 -33.537  1.00  0.00              
ATOM   2980  H   ALA D 185       9.980 -15.550 -34.614  1.00  0.00              
ATOM   2981  HA  ALA D 185       8.286 -13.467 -33.732  1.00  0.00              
ATOM   2982 1HB  ALA D 185       6.795 -15.282 -32.975  1.00  0.00              
ATOM   2983 2HB  ALA D 185       7.460 -15.592 -34.598  1.00  0.00              
ATOM   2984 3HB  ALA D 185       8.121 -16.449 -33.185  1.00  0.00              
ATOM   2985  N   ASP D 186       9.652 -14.814 -31.121  1.00  0.00              
ATOM   2986  CA  ASP D 186       9.724 -14.582 -29.682  1.00  0.00              
ATOM   2987  C   ASP D 186      10.612 -13.443 -29.232  1.00  0.00              
ATOM   2988  O   ASP D 186      10.268 -12.756 -28.255  1.00  0.00              
ATOM   2989  CB  ASP D 186      10.185 -15.866 -28.987  1.00  0.00              
ATOM   2990  CG  ASP D 186       9.205 -17.027 -29.095  1.00  0.00              
ATOM   2991  OD1 ASP D 186       8.058 -16.844 -28.761  1.00  0.00              
ATOM   2992  OD2 ASP D 186       9.568 -18.034 -29.654  1.00  0.00              
ATOM   2993  H   ASP D 186      10.227 -15.535 -31.533  1.00  0.00              
ATOM   2994  HA  ASP D 186       8.740 -14.302 -29.304  1.00  0.00              
ATOM   2995 1HB  ASP D 186      11.175 -16.197 -29.300  1.00  0.00              
ATOM   2996 2HB  ASP D 186      10.225 -15.520 -27.954  1.00  0.00              
ATOM   2997  N   HIS D 187      11.731 -13.208 -29.920  1.00  0.00              
ATOM   2998  CA  HIS D 187      12.633 -12.130 -29.508  1.00  0.00              
ATOM   2999  C   HIS D 187      12.755 -11.015 -30.527  1.00  0.00              
ATOM   3000  O   HIS D 187      13.480 -10.040 -30.308  1.00  0.00              
ATOM   3001  CB  HIS D 187      14.027 -12.692 -29.210  1.00  0.00              
ATOM   3002  CG  HIS D 187      14.046 -13.697 -28.100  1.00  0.00              
ATOM   3003  ND1 HIS D 187      13.797 -13.359 -26.787  1.00  0.00              
ATOM   3004  CD2 HIS D 187      14.284 -15.029 -28.108  1.00  0.00              
ATOM   3005  CE1 HIS D 187      13.881 -14.443 -26.034  1.00  0.00              
ATOM   3006  NE2 HIS D 187      14.176 -15.468 -26.812  1.00  0.00              
ATOM   3007  H   HIS D 187      11.968 -13.765 -30.728  1.00  0.00              
ATOM   3008  HA  HIS D 187      12.244 -11.651 -28.610  1.00  0.00              
ATOM   3009 1HB  HIS D 187      14.427 -13.194 -30.091  1.00  0.00              
ATOM   3010 2HB  HIS D 187      14.700 -11.887 -28.914  1.00  0.00              
ATOM   3011  HD1 HIS D 187      13.512 -12.461 -26.451  1.00  0.00              
ATOM   3012  HD2 HIS D 187      14.526 -15.734 -28.905  1.00  0.00              
ATOM   3013  HE1 HIS D 187      13.715 -14.385 -24.958  1.00  0.00              
ATOM   3014  N   MET D 188      12.050 -11.152 -31.642  1.00  0.00              
ATOM   3015  CA  MET D 188      12.039 -10.099 -32.665  1.00  0.00              
ATOM   3016  C   MET D 188      13.402  -9.755 -33.273  1.00  0.00              
ATOM   3017  O   MET D 188      13.645  -8.617 -33.675  1.00  0.00              
ATOM   3018  CB  MET D 188      11.423  -8.834 -32.070  1.00  0.00              
ATOM   3019  CG  MET D 188       9.954  -8.966 -31.695  1.00  0.00              
ATOM   3020  SD  MET D 188       9.380  -7.614 -30.647  1.00  0.00              
ATOM   3021  CE  MET D 188      10.093  -8.080 -29.073  1.00  0.00              
ATOM   3022  H   MET D 188      11.510 -11.993 -31.795  1.00  0.00              
ATOM   3023  HA  MET D 188      11.446 -10.419 -33.521  1.00  0.00              
ATOM   3024 1HB  MET D 188      12.004  -8.587 -31.182  1.00  0.00              
ATOM   3025 2HB  MET D 188      11.539  -8.044 -32.813  1.00  0.00              
ATOM   3026 1HG  MET D 188       9.369  -8.979 -32.614  1.00  0.00              
ATOM   3027 2HG  MET D 188       9.822  -9.909 -31.166  1.00  0.00              
ATOM   3028 1HE  MET D 188       9.827  -7.339 -28.318  1.00  0.00              
ATOM   3029 2HE  MET D 188       9.710  -9.056 -28.774  1.00  0.00              
ATOM   3030 3HE  MET D 188      11.179  -8.129 -29.166  1.00  0.00              
ATOM   3031  N   ALA D 189      14.295 -10.729 -33.340  1.00  0.00              
ATOM   3032  CA  ALA D 189      15.574 -10.508 -33.997  1.00  0.00              
ATOM   3033  C   ALA D 189      15.335 -10.578 -35.508  1.00  0.00              
ATOM   3034  O   ALA D 189      14.604 -11.444 -35.992  1.00  0.00              
ATOM   3035  CB  ALA D 189      16.563 -11.563 -33.576  1.00  0.00              
ATOM   3036  H   ALA D 189      14.100 -11.635 -32.937  1.00  0.00              
ATOM   3037  HA  ALA D 189      15.937  -9.515 -33.731  1.00  0.00              
ATOM   3038 1HB  ALA D 189      17.516 -11.386 -34.075  1.00  0.00              
ATOM   3039 2HB  ALA D 189      16.706 -11.519 -32.495  1.00  0.00              
ATOM   3040 3HB  ALA D 189      16.187 -12.547 -33.853  1.00  0.00              
ATOM   3041  N   GLN D 190      15.947  -9.667 -36.252  1.00  0.00              
ATOM   3042  CA  GLN D 190      15.778  -9.644 -37.697  1.00  0.00              
ATOM   3043  C   GLN D 190      16.480 -10.826 -38.350  1.00  0.00              
ATOM   3044  O   GLN D 190      17.661 -11.068 -38.111  1.00  0.00              
ATOM   3045  CB  GLN D 190      16.318  -8.335 -38.279  1.00  0.00              
ATOM   3046  CG  GLN D 190      16.096  -8.181 -39.774  1.00  0.00              
ATOM   3047  CD  GLN D 190      16.519  -6.816 -40.283  1.00  0.00              
ATOM   3048  OE1 GLN D 190      16.964  -5.960 -39.514  1.00  0.00              
ATOM   3049  NE2 GLN D 190      16.378  -6.602 -41.587  1.00  0.00              
ATOM   3050  H   GLN D 190      16.540  -8.977 -35.815  1.00  0.00              
ATOM   3051  HA  GLN D 190      14.720  -9.737 -37.942  1.00  0.00              
ATOM   3052 1HB  GLN D 190      15.820  -7.524 -37.747  1.00  0.00              
ATOM   3053 2HB  GLN D 190      17.386  -8.310 -38.060  1.00  0.00              
ATOM   3054 1HG  GLN D 190      16.425  -8.925 -40.499  1.00  0.00              
ATOM   3055 2HG  GLN D 190      15.009  -8.201 -39.703  1.00  0.00              
ATOM   3056 1HE2 GLN D 190      16.640  -5.721 -41.981  1.00  0.00              
ATOM   3057 2HE2 GLN D 190      16.011  -7.323 -42.176  1.00  0.00              
ATOM   3058  N   LEU D 191      15.742 -11.572 -39.164  1.00  0.00              
ATOM   3059  CA  LEU D 191      16.289 -12.755 -39.808  1.00  0.00              
ATOM   3060  C   LEU D 191      16.541 -12.392 -41.272  1.00  0.00              
ATOM   3061  O   LEU D 191      17.490 -11.665 -41.559  1.00  0.00              
ATOM   3062  CB  LEU D 191      15.316 -13.925 -39.668  1.00  0.00              
ATOM   3063  CG  LEU D 191      15.033 -14.294 -38.205  1.00  0.00              
ATOM   3064  CD1 LEU D 191      14.016 -15.434 -38.137  1.00  0.00              
ATOM   3065  CD2 LEU D 191      16.332 -14.689 -37.509  1.00  0.00              
ATOM   3066  H   LEU D 191      14.783 -11.315 -39.343  1.00  0.00              
ATOM   3067  HA  LEU D 191      17.237 -13.020 -39.340  1.00  0.00              
ATOM   3068 1HB  LEU D 191      14.438 -13.481 -40.133  1.00  0.00              
ATOM   3069 2HB  LEU D 191      15.637 -14.789 -40.249  1.00  0.00              
ATOM   3070  HG  LEU D 191      14.655 -13.398 -37.713  1.00  0.00              
ATOM   3071 1HD1 LEU D 191      13.824 -15.687 -37.095  1.00  0.00              
ATOM   3072 2HD1 LEU D 191      13.086 -15.121 -38.612  1.00  0.00              
ATOM   3073 3HD1 LEU D 191      14.413 -16.306 -38.655  1.00  0.00              
ATOM   3074 1HD2 LEU D 191      16.122 -14.949 -36.470  1.00  0.00              
ATOM   3075 2HD2 LEU D 191      16.771 -15.548 -38.016  1.00  0.00              
ATOM   3076 3HD2 LEU D 191      17.030 -13.853 -37.538  1.00  0.00              
ATOM   3077  N   GLN D 192      15.720 -12.854 -42.202  1.00  0.00              
ATOM   3078  CA  GLN D 192      15.976 -12.495 -43.597  1.00  0.00              
ATOM   3079  C   GLN D 192      14.785 -11.923 -44.369  1.00  0.00              
ATOM   3080  O   GLN D 192      13.643 -12.020 -43.930  1.00  0.00              
ATOM   3081  CB  GLN D 192      16.497 -13.725 -44.345  1.00  0.00              
ATOM   3082  CG  GLN D 192      17.814 -14.264 -43.814  1.00  0.00              
ATOM   3083  CD  GLN D 192      18.964 -13.299 -44.030  1.00  0.00              
ATOM   3084  OE1 GLN D 192      18.992 -12.554 -45.013  1.00  0.00              
ATOM   3085  NE2 GLN D 192      19.922 -13.308 -43.111  1.00  0.00              
ATOM   3086  H   GLN D 192      14.929 -13.443 -41.982  1.00  0.00              
ATOM   3087  HA  GLN D 192      16.715 -11.695 -43.638  1.00  0.00              
ATOM   3088 1HB  GLN D 192      15.725 -14.492 -44.265  1.00  0.00              
ATOM   3089 2HB  GLN D 192      16.612 -13.434 -45.389  1.00  0.00              
ATOM   3090 1HG  GLN D 192      17.918 -14.692 -42.817  1.00  0.00              
ATOM   3091 2HG  GLN D 192      17.887 -15.059 -44.558  1.00  0.00              
ATOM   3092 1HE2 GLN D 192      20.707 -12.692 -43.199  1.00  0.00              
ATOM   3093 2HE2 GLN D 192      19.862 -13.929 -42.329  1.00  0.00              
ATOM   3094  N   ARG D 193      15.078 -11.291 -45.502  1.00  0.00              
ATOM   3095  CA  ARG D 193      14.048 -10.763 -46.391  1.00  0.00              
ATOM   3096  C   ARG D 193      13.494 -11.963 -47.146  1.00  0.00              
ATOM   3097  O   ARG D 193      14.247 -12.784 -47.651  1.00  0.00              
ATOM   3098  CB  ARG D 193      14.539  -9.658 -47.315  1.00  0.00              
ATOM   3099  CG  ARG D 193      13.460  -9.013 -48.169  1.00  0.00              
ATOM   3100  CD  ARG D 193      13.955  -7.940 -49.071  1.00  0.00              
ATOM   3101  NE  ARG D 193      14.479  -6.770 -48.385  1.00  0.00              
ATOM   3102  CZ  ARG D 193      13.725  -5.763 -47.904  1.00  0.00              
ATOM   3103  NH1 ARG D 193      12.420  -5.758 -48.062  1.00  0.00              
ATOM   3104  NH2 ARG D 193      14.335  -4.766 -47.287  1.00  0.00              
ATOM   3105  H   ARG D 193      16.050 -11.174 -45.751  1.00  0.00              
ATOM   3106  HA  ARG D 193      13.257 -10.296 -45.803  1.00  0.00              
ATOM   3107 1HB  ARG D 193      15.002  -8.900 -46.686  1.00  0.00              
ATOM   3108 2HB  ARG D 193      15.295 -10.101 -47.965  1.00  0.00              
ATOM   3109 1HG  ARG D 193      12.998  -9.783 -48.787  1.00  0.00              
ATOM   3110 2HG  ARG D 193      12.709  -8.577 -47.509  1.00  0.00              
ATOM   3111 1HD  ARG D 193      14.755  -8.340 -49.692  1.00  0.00              
ATOM   3112 2HD  ARG D 193      13.134  -7.606 -49.706  1.00  0.00              
ATOM   3113  HE  ARG D 193      15.436  -6.528 -48.166  1.00  0.00              
ATOM   3114 1HH1 ARG D 193      11.971  -6.520 -48.552  1.00  0.00              
ATOM   3115 2HH1 ARG D 193      11.873  -4.994 -47.694  1.00  0.00              
ATOM   3116 1HH2 ARG D 193      15.341  -4.777 -47.189  1.00  0.00              
ATOM   3117 2HH2 ARG D 193      13.794  -3.999 -46.917  1.00  0.00              
ATOM   3118  N   VAL D 194      12.176 -12.075 -47.206  1.00  0.00              
ATOM   3119  CA  VAL D 194      11.554 -13.193 -47.890  1.00  0.00              
ATOM   3120  C   VAL D 194      10.556 -12.603 -48.863  1.00  0.00              
ATOM   3121  O   VAL D 194      10.259 -11.401 -48.809  1.00  0.00              
ATOM   3122  CB  VAL D 194      10.798 -14.132 -46.903  1.00  0.00              
ATOM   3123  CG1 VAL D 194      11.754 -14.687 -45.881  1.00  0.00              
ATOM   3124  CG2 VAL D 194       9.680 -13.389 -46.225  1.00  0.00              
ATOM   3125  H   VAL D 194      11.590 -11.376 -46.773  1.00  0.00              
ATOM   3126  HA  VAL D 194      12.285 -13.764 -48.464  1.00  0.00              
ATOM   3127  HB  VAL D 194      10.341 -14.946 -47.466  1.00  0.00              
ATOM   3128 1HG1 VAL D 194      11.214 -15.342 -45.195  1.00  0.00              
ATOM   3129 2HG1 VAL D 194      12.535 -15.256 -46.384  1.00  0.00              
ATOM   3130 3HG1 VAL D 194      12.203 -13.868 -45.320  1.00  0.00              
ATOM   3131 1HG2 VAL D 194       9.162 -14.058 -45.539  1.00  0.00              
ATOM   3132 2HG2 VAL D 194      10.090 -12.546 -45.670  1.00  0.00              
ATOM   3133 3HG2 VAL D 194       8.979 -13.024 -46.976  1.00  0.00              
ATOM   3134  N   HIS D 195      10.045 -13.431 -49.765  1.00  0.00              
ATOM   3135  CA  HIS D 195       9.039 -12.958 -50.693  1.00  0.00              
ATOM   3136  C   HIS D 195       7.829 -13.873 -50.582  1.00  0.00              
ATOM   3137  O   HIS D 195       7.956 -15.092 -50.675  1.00  0.00              
ATOM   3138  CB  HIS D 195       9.555 -12.944 -52.140  1.00  0.00              
ATOM   3139  CG  HIS D 195       8.641 -12.218 -53.081  1.00  0.00              
ATOM   3140  ND1 HIS D 195       8.709 -10.856 -53.278  1.00  0.00              
ATOM   3141  CD2 HIS D 195       7.574 -12.647 -53.797  1.00  0.00              
ATOM   3142  CE1 HIS D 195       7.719 -10.476 -54.069  1.00  0.00              
ATOM   3143  NE2 HIS D 195       7.017 -11.545 -54.398  1.00  0.00              
ATOM   3144  H   HIS D 195      10.350 -14.393 -49.818  1.00  0.00              
ATOM   3145  HA  HIS D 195       8.734 -11.948 -50.420  1.00  0.00              
ATOM   3146 1HB  HIS D 195      10.523 -12.443 -52.189  1.00  0.00              
ATOM   3147 2HB  HIS D 195       9.654 -13.962 -52.514  1.00  0.00              
ATOM   3148  HD1 HIS D 195       9.433 -10.246 -52.951  1.00  0.00              
ATOM   3149  HD2 HIS D 195       7.132 -13.632 -53.948  1.00  0.00              
ATOM   3150  HE1 HIS D 195       7.598  -9.427 -54.343  1.00  0.00              
ATOM   3151  N   GLY D 196       6.661 -13.278 -50.375  1.00  0.00              
ATOM   3152  CA  GLY D 196       5.453 -14.059 -50.223  1.00  0.00              
ATOM   3153  C   GLY D 196       4.694 -14.199 -51.527  1.00  0.00              
ATOM   3154  O   GLY D 196       4.661 -13.270 -52.333  1.00  0.00              
ATOM   3155  H   GLY D 196       6.606 -12.271 -50.322  1.00  0.00              
ATOM   3156 1HA  GLY D 196       5.716 -15.055 -49.867  1.00  0.00              
ATOM   3157 2HA  GLY D 196       4.804 -13.573 -49.495  1.00  0.00              
ATOM   3158  N   PHE D 197       4.088 -15.367 -51.729  1.00  0.00              
ATOM   3159  CA  PHE D 197       3.278 -15.639 -52.908  1.00  0.00              
ATOM   3160  C   PHE D 197       1.929 -16.172 -52.454  1.00  0.00              
ATOM   3161  O   PHE D 197       1.754 -17.382 -52.262  1.00  0.00              
ATOM   3162  CB  PHE D 197       3.919 -16.695 -53.814  1.00  0.00              
ATOM   3163  CG  PHE D 197       5.254 -16.308 -54.373  1.00  0.00              
ATOM   3164  CD1 PHE D 197       6.424 -16.689 -53.739  1.00  0.00              
ATOM   3165  CD2 PHE D 197       5.337 -15.621 -55.580  1.00  0.00              
ATOM   3166  CE1 PHE D 197       7.661 -16.408 -54.299  1.00  0.00              
ATOM   3167  CE2 PHE D 197       6.562 -15.332 -56.147  1.00  0.00              
ATOM   3168  CZ  PHE D 197       7.729 -15.723 -55.517  1.00  0.00              
ATOM   3169  H   PHE D 197       4.200 -16.091 -51.031  1.00  0.00              
ATOM   3170  HA  PHE D 197       3.110 -14.715 -53.463  1.00  0.00              
ATOM   3171 1HB  PHE D 197       4.077 -17.618 -53.259  1.00  0.00              
ATOM   3172 2HB  PHE D 197       3.276 -16.893 -54.671  1.00  0.00              
ATOM   3173  HD1 PHE D 197       6.365 -17.220 -52.788  1.00  0.00              
ATOM   3174  HD2 PHE D 197       4.419 -15.310 -56.079  1.00  0.00              
ATOM   3175  HE1 PHE D 197       8.573 -16.720 -53.789  1.00  0.00              
ATOM   3176  HE2 PHE D 197       6.609 -14.794 -57.093  1.00  0.00              
ATOM   3177  HZ  PHE D 197       8.696 -15.501 -55.965  1.00  0.00              
ATOM   3178  N   LEU D 198       0.973 -15.271 -52.300  1.00  0.00              
ATOM   3179  CA  LEU D 198      -0.377 -15.646 -51.920  1.00  0.00              
ATOM   3180  C   LEU D 198      -1.138 -16.157 -53.136  1.00  0.00              
ATOM   3181  O   LEU D 198      -1.299 -15.419 -54.115  1.00  0.00              
ATOM   3182  CB  LEU D 198      -1.123 -14.423 -51.371  1.00  0.00              
ATOM   3183  CG  LEU D 198      -2.269 -14.608 -50.369  1.00  0.00              
ATOM   3184  CD1 LEU D 198      -3.529 -14.028 -50.949  1.00  0.00              
ATOM   3185  CD2 LEU D 198      -2.464 -16.041 -50.015  1.00  0.00              
ATOM   3186  H   LEU D 198       1.190 -14.296 -52.451  1.00  0.00              
ATOM   3187  HA  LEU D 198      -0.339 -16.461 -51.198  1.00  0.00              
ATOM   3188 1HB  LEU D 198      -0.300 -13.928 -50.859  1.00  0.00              
ATOM   3189 2HB  LEU D 198      -1.491 -13.782 -52.171  1.00  0.00              
ATOM   3190  HG  LEU D 198      -1.983 -14.093 -49.451  1.00  0.00              
ATOM   3191 1HD1 LEU D 198      -4.349 -14.157 -50.242  1.00  0.00              
ATOM   3192 2HD1 LEU D 198      -3.384 -12.966 -51.146  1.00  0.00              
ATOM   3193 3HD1 LEU D 198      -3.770 -14.539 -51.880  1.00  0.00              
ATOM   3194 1HD2 LEU D 198      -3.285 -16.132 -49.303  1.00  0.00              
ATOM   3195 2HD2 LEU D 198      -2.700 -16.609 -50.916  1.00  0.00              
ATOM   3196 3HD2 LEU D 198      -1.551 -16.434 -49.568  1.00  0.00              
ATOM   3197  N   MET D 199      -1.601 -17.405 -53.065  1.00  0.00              
ATOM   3198  CA  MET D 199      -2.320 -18.041 -54.161  1.00  0.00              
ATOM   3199  C   MET D 199      -3.745 -18.294 -53.635  1.00  0.00              
ATOM   3200  O   MET D 199      -3.992 -18.114 -52.440  1.00  0.00              
ATOM   3201  CB  MET D 199      -1.554 -19.294 -54.607  1.00  0.00              
ATOM   3202  CG  MET D 199      -0.222 -18.876 -55.291  1.00  0.00              
ATOM   3203  SD  MET D 199       0.844 -20.206 -55.660  1.00  0.00              
ATOM   3204  CE  MET D 199       1.455 -20.605 -54.025  1.00  0.00              
ATOM   3205  H   MET D 199      -1.445 -17.925 -52.213  1.00  0.00              
ATOM   3206  HA  MET D 199      -2.356 -17.370 -55.019  1.00  0.00              
ATOM   3207 1HB  MET D 199      -1.379 -19.894 -53.713  1.00  0.00              
ATOM   3208 2HB  MET D 199      -2.206 -19.839 -55.290  1.00  0.00              
ATOM   3209 1HG  MET D 199      -0.465 -18.362 -56.221  1.00  0.00              
ATOM   3210 2HG  MET D 199       0.302 -18.192 -54.625  1.00  0.00              
ATOM   3211 1HE  MET D 199       2.152 -21.441 -54.091  1.00  0.00              
ATOM   3212 2HE  MET D 199       1.967 -19.737 -53.606  1.00  0.00              
ATOM   3213 3HE  MET D 199       0.618 -20.879 -53.382  1.00  0.00              
ATOM   3214  N   ASN D 200      -4.685 -18.679 -54.495  1.00  0.00              
ATOM   3215  CA  ASN D 200      -6.070 -18.784 -54.024  1.00  0.00              
ATOM   3216  C   ASN D 200      -6.424 -19.896 -53.028  1.00  0.00              
ATOM   3217  O   ASN D 200      -7.573 -19.989 -52.555  1.00  0.00              
ATOM   3218  CB  ASN D 200      -7.035 -18.804 -55.221  1.00  0.00              
ATOM   3219  CG  ASN D 200      -6.892 -20.032 -56.065  1.00  0.00              
ATOM   3220  OD1 ASN D 200      -6.109 -20.921 -55.741  1.00  0.00              
ATOM   3221  ND2 ASN D 200      -7.658 -20.105 -57.146  1.00  0.00              
ATOM   3222  H   ASN D 200      -4.474 -18.899 -55.458  1.00  0.00              
ATOM   3223  HA  ASN D 200      -6.339 -17.888 -53.462  1.00  0.00              
ATOM   3224 1HB  ASN D 200      -8.091 -18.566 -55.090  1.00  0.00              
ATOM   3225 2HB  ASN D 200      -6.536 -17.972 -55.718  1.00  0.00              
ATOM   3226 1HD2 ASN D 200      -7.602 -20.907 -57.745  1.00  0.00              
ATOM   3227 2HD2 ASN D 200      -8.290 -19.363 -57.364  1.00  0.00              
ATOM   3228  N   ASP D 201      -5.446 -20.715 -52.678  1.00  0.00              
ATOM   3229  CA  ASP D 201      -5.720 -21.708 -51.666  1.00  0.00              
ATOM   3230  C   ASP D 201      -4.588 -21.920 -50.675  1.00  0.00              
ATOM   3231  O   ASP D 201      -4.732 -22.710 -49.762  1.00  0.00              
ATOM   3232  CB  ASP D 201      -6.149 -23.034 -52.326  1.00  0.00              
ATOM   3233  CG  ASP D 201      -5.080 -23.640 -53.222  1.00  0.00              
ATOM   3234  OD1 ASP D 201      -3.954 -23.098 -53.312  1.00  0.00              
ATOM   3235  OD2 ASP D 201      -5.396 -24.669 -53.853  1.00  0.00              
ATOM   3236  H   ASP D 201      -4.524 -20.671 -53.088  1.00  0.00              
ATOM   3237  HA  ASP D 201      -6.563 -21.388 -51.053  1.00  0.00              
ATOM   3238 1HB  ASP D 201      -6.503 -23.780 -51.613  1.00  0.00              
ATOM   3239 2HB  ASP D 201      -6.984 -22.685 -52.934  1.00  0.00              
ATOM   3240  N   CYS D 202      -3.490 -21.178 -50.823  1.00  0.00              
ATOM   3241  CA  CYS D 202      -2.337 -21.302 -49.924  1.00  0.00              
ATOM   3242  C   CYS D 202      -1.388 -20.115 -50.078  1.00  0.00              
ATOM   3243  O   CYS D 202      -1.366 -19.450 -51.118  1.00  0.00              
ATOM   3244  CB  CYS D 202      -1.668 -22.590 -50.405  1.00  0.00              
ATOM   3245  SG  CYS D 202      -1.093 -22.541 -52.119  1.00  0.00              
ATOM   3246  H   CYS D 202      -3.454 -20.510 -51.580  1.00  0.00              
ATOM   3247  HA  CYS D 202      -2.615 -21.423 -48.877  1.00  0.00              
ATOM   3248 1HB  CYS D 202      -0.790 -22.809 -49.797  1.00  0.00              
ATOM   3249 2HB  CYS D 202      -2.369 -23.423 -50.345  1.00  0.00              
ATOM   3250  HG  CYS D 202      -1.032 -23.859 -52.282  1.00  0.00              
ATOM   3251  N   LEU D 203      -0.607 -19.862 -49.030  1.00  0.00              
ATOM   3252  CA  LEU D 203       0.414 -18.826 -49.032  1.00  0.00              
ATOM   3253  C   LEU D 203       1.768 -19.509 -49.063  1.00  0.00              
ATOM   3254  O   LEU D 203       2.132 -20.233 -48.130  1.00  0.00              
ATOM   3255  CB  LEU D 203       0.317 -17.965 -47.772  1.00  0.00              
ATOM   3256  CG  LEU D 203       1.420 -16.922 -47.594  1.00  0.00              
ATOM   3257  CD1 LEU D 203       1.368 -15.910 -48.746  1.00  0.00              
ATOM   3258  CD2 LEU D 203       1.244 -16.215 -46.252  1.00  0.00              
ATOM   3259  H   LEU D 203      -0.739 -20.421 -48.199  1.00  0.00              
ATOM   3260  HA  LEU D 203       0.312 -18.216 -49.929  1.00  0.00              
ATOM   3261 1HB  LEU D 203      -0.633 -17.470 -47.967  1.00  0.00              
ATOM   3262 2HB  LEU D 203       0.230 -18.575 -46.872  1.00  0.00              
ATOM   3263  HG  LEU D 203       2.370 -17.456 -47.566  1.00  0.00              
ATOM   3264 1HD1 LEU D 203       2.157 -15.170 -48.616  1.00  0.00              
ATOM   3265 2HD1 LEU D 203       1.513 -16.430 -49.693  1.00  0.00              
ATOM   3266 3HD1 LEU D 203       0.400 -15.413 -48.749  1.00  0.00              
ATOM   3267 1HD2 LEU D 203       2.031 -15.472 -46.127  1.00  0.00              
ATOM   3268 2HD2 LEU D 203       0.271 -15.723 -46.226  1.00  0.00              
ATOM   3269 3HD2 LEU D 203       1.303 -16.945 -45.446  1.00  0.00              
ATOM   3270  N   LEU D 204       2.509 -19.293 -50.144  1.00  0.00              
ATOM   3271  CA  LEU D 204       3.845 -19.849 -50.268  1.00  0.00              
ATOM   3272  C   LEU D 204       4.842 -18.755 -49.936  1.00  0.00              
ATOM   3273  O   LEU D 204       4.860 -17.702 -50.586  1.00  0.00              
ATOM   3274  CB  LEU D 204       4.093 -20.358 -51.697  1.00  0.00              
ATOM   3275  CG  LEU D 204       5.475 -20.950 -52.001  1.00  0.00              
ATOM   3276  CD1 LEU D 204       5.684 -22.226 -51.223  1.00  0.00              
ATOM   3277  CD2 LEU D 204       5.602 -21.222 -53.499  1.00  0.00              
ATOM   3278  H   LEU D 204       2.138 -18.732 -50.895  1.00  0.00              
ATOM   3279  HA  LEU D 204       3.971 -20.660 -49.552  1.00  0.00              
ATOM   3280 1HB  LEU D 204       3.346 -21.149 -51.735  1.00  0.00              
ATOM   3281 2HB  LEU D 204       3.857 -19.599 -52.442  1.00  0.00              
ATOM   3282  HG  LEU D 204       6.216 -20.195 -51.736  1.00  0.00              
ATOM   3283 1HD1 LEU D 204       6.670 -22.635 -51.449  1.00  0.00              
ATOM   3284 2HD1 LEU D 204       5.616 -22.018 -50.154  1.00  0.00              
ATOM   3285 3HD1 LEU D 204       4.920 -22.951 -51.501  1.00  0.00              
ATOM   3286 1HD2 LEU D 204       6.585 -21.642 -53.711  1.00  0.00              
ATOM   3287 2HD2 LEU D 204       4.830 -21.929 -53.807  1.00  0.00              
ATOM   3288 3HD2 LEU D 204       5.479 -20.289 -54.050  1.00  0.00              
ATOM   3289  N   VAL D 205       5.660 -19.005 -48.919  1.00  0.00              
ATOM   3290  CA  VAL D 205       6.658 -18.036 -48.479  1.00  0.00              
ATOM   3291  C   VAL D 205       8.033 -18.543 -48.891  1.00  0.00              
ATOM   3292  O   VAL D 205       8.465 -19.614 -48.462  1.00  0.00              
ATOM   3293  CB  VAL D 205       6.622 -17.808 -46.956  1.00  0.00              
ATOM   3294  CG1 VAL D 205       7.699 -16.816 -46.541  1.00  0.00              
ATOM   3295  CG2 VAL D 205       5.250 -17.314 -46.524  1.00  0.00              
ATOM   3296  H   VAL D 205       5.588 -19.889 -48.438  1.00  0.00              
ATOM   3297  HA  VAL D 205       6.519 -17.072 -48.970  1.00  0.00              
ATOM   3298  HB  VAL D 205       6.790 -18.760 -46.452  1.00  0.00              
ATOM   3299 1HG1 VAL D 205       7.659 -16.667 -45.461  1.00  0.00              
ATOM   3300 2HG1 VAL D 205       8.679 -17.206 -46.816  1.00  0.00              
ATOM   3301 3HG1 VAL D 205       7.531 -15.865 -47.044  1.00  0.00              
ATOM   3302 1HG2 VAL D 205       5.241 -17.158 -45.445  1.00  0.00              
ATOM   3303 2HG2 VAL D 205       5.027 -16.374 -47.028  1.00  0.00              
ATOM   3304 3HG2 VAL D 205       4.497 -18.056 -46.789  1.00  0.00              
ATOM   3305  N   ALA D 206       8.712 -17.778 -49.740  1.00  0.00              
ATOM   3306  CA  ALA D 206      10.032 -18.159 -50.231  1.00  0.00              
ATOM   3307  C   ALA D 206      11.104 -17.401 -49.478  1.00  0.00              
ATOM   3308  O   ALA D 206      11.050 -16.178 -49.380  1.00  0.00              
ATOM   3309  CB  ALA D 206      10.148 -17.861 -51.717  1.00  0.00              
ATOM   3310  H   ALA D 206       8.302 -16.908 -50.052  1.00  0.00              
ATOM   3311  HA  ALA D 206      10.179 -19.224 -50.051  1.00  0.00              
ATOM   3312 1HB  ALA D 206      11.139 -18.152 -52.069  1.00  0.00              
ATOM   3313 2HB  ALA D 206       9.391 -18.424 -52.263  1.00  0.00              
ATOM   3314 3HB  ALA D 206      10.002 -16.796 -51.888  1.00  0.00              
ATOM   3315  N   THR D 207      12.077 -18.142 -48.962  1.00  0.00              
ATOM   3316  CA  THR D 207      13.198 -17.567 -48.231  1.00  0.00              
ATOM   3317  C   THR D 207      14.502 -17.799 -48.984  1.00  0.00              
ATOM   3318  O   THR D 207      14.852 -18.932 -49.303  1.00  0.00              
ATOM   3319  CB  THR D 207      13.319 -18.159 -46.814  1.00  0.00              
ATOM   3320  OG1 THR D 207      12.122 -17.883 -46.075  1.00  0.00              
ATOM   3321  CG2 THR D 207      14.510 -17.557 -46.084  1.00  0.00              
ATOM   3322  H   THR D 207      12.032 -19.143 -49.083  1.00  0.00              
ATOM   3323  HA  THR D 207      13.069 -16.487 -48.147  1.00  0.00              
ATOM   3324  HB  THR D 207      13.448 -19.238 -46.890  1.00  0.00              
ATOM   3325  HG1 THR D 207      11.440 -18.511 -46.324  1.00  0.00              
ATOM   3326 1HG2 THR D 207      14.580 -17.988 -45.086  1.00  0.00              
ATOM   3327 2HG2 THR D 207      15.423 -17.775 -46.638  1.00  0.00              
ATOM   3328 3HG2 THR D 207      14.381 -16.478 -46.007  1.00  0.00              
ATOM   3329  N   TRP D 208      15.218 -16.714 -49.248  1.00  0.00              
ATOM   3330  CA  TRP D 208      16.477 -16.767 -49.983  1.00  0.00              
ATOM   3331  C   TRP D 208      17.607 -16.262 -49.084  1.00  0.00              
ATOM   3332  O   TRP D 208      17.468 -15.224 -48.436  1.00  0.00              
ATOM   3333  CB  TRP D 208      16.396 -15.934 -51.265  1.00  0.00              
ATOM   3334  CG  TRP D 208      15.568 -16.572 -52.340  1.00  0.00              
ATOM   3335  CD1 TRP D 208      14.220 -16.466 -52.502  1.00  0.00              
ATOM   3336  CD2 TRP D 208      16.037 -17.411 -53.403  1.00  0.00              
ATOM   3337  NE1 TRP D 208      13.816 -17.187 -53.597  1.00  0.00              
ATOM   3338  CE2 TRP D 208      14.915 -17.777 -54.169  1.00  0.00              
ATOM   3339  CE3 TRP D 208      17.298 -17.889 -53.780  1.00  0.00              
ATOM   3340  CZ2 TRP D 208      15.012 -18.596 -55.283  1.00  0.00              
ATOM   3341  CZ3 TRP D 208      17.394 -18.709 -54.898  1.00  0.00              
ATOM   3342  CH2 TRP D 208      16.285 -19.051 -55.629  1.00  0.00              
ATOM   3343  H   TRP D 208      14.874 -15.821 -48.924  1.00  0.00              
ATOM   3344  HA  TRP D 208      16.703 -17.797 -50.256  1.00  0.00              
ATOM   3345 1HB  TRP D 208      15.944 -14.965 -51.057  1.00  0.00              
ATOM   3346 2HB  TRP D 208      17.392 -15.789 -51.681  1.00  0.00              
ATOM   3347  HD1 TRP D 208      13.683 -15.855 -51.777  1.00  0.00              
ATOM   3348  HE1 TRP D 208      12.866 -17.272 -53.929  1.00  0.00              
ATOM   3349  HE3 TRP D 208      18.210 -17.647 -53.237  1.00  0.00              
ATOM   3350  HZ2 TRP D 208      14.105 -18.842 -55.835  1.00  0.00              
ATOM   3351  HZ3 TRP D 208      18.382 -19.076 -55.180  1.00  0.00              
ATOM   3352  HH2 TRP D 208      16.404 -19.696 -56.500  1.00  0.00              
ATOM   3353  N   LEU D 209      18.714 -17.001 -49.035  1.00  0.00              
ATOM   3354  CA  LEU D 209      19.893 -16.553 -48.294  1.00  0.00              
ATOM   3355  C   LEU D 209      21.165 -16.524 -49.136  1.00  0.00              
ATOM   3356  O   LEU D 209      21.728 -17.566 -49.489  1.00  0.00              
ATOM   3357  CB  LEU D 209      20.105 -17.452 -47.069  1.00  0.00              
ATOM   3358  CG  LEU D 209      21.366 -17.153 -46.249  1.00  0.00              
ATOM   3359  CD1 LEU D 209      21.293 -15.744 -45.675  1.00  0.00              
ATOM   3360  CD2 LEU D 209      21.506 -18.181 -45.136  1.00  0.00              
ATOM   3361  H   LEU D 209      18.745 -17.888 -49.517  1.00  0.00              
ATOM   3362  HA  LEU D 209      19.748 -15.526 -47.963  1.00  0.00              
ATOM   3363 1HB  LEU D 209      19.216 -17.187 -46.499  1.00  0.00              
ATOM   3364 2HB  LEU D 209      20.064 -18.509 -47.333  1.00  0.00              
ATOM   3365  HG  LEU D 209      22.221 -17.265 -46.916  1.00  0.00              
ATOM   3366 1HD1 LEU D 209      22.193 -15.540 -45.095  1.00  0.00              
ATOM   3367 2HD1 LEU D 209      21.217 -15.023 -46.490  1.00  0.00              
ATOM   3368 3HD1 LEU D 209      20.419 -15.658 -45.031  1.00  0.00              
ATOM   3369 1HD2 LEU D 209      22.403 -17.967 -44.555  1.00  0.00              
ATOM   3370 2HD2 LEU D 209      20.631 -18.135 -44.487  1.00  0.00              
ATOM   3371 3HD2 LEU D 209      21.584 -19.179 -45.569  1.00  0.00              
ATOM   3372  N   PRO D 210      21.637 -15.313 -49.465  1.00  0.00              
ATOM   3373  CA  PRO D 210      22.836 -15.165 -50.288  1.00  0.00              
ATOM   3374  C   PRO D 210      24.039 -15.818 -49.614  1.00  0.00              
ATOM   3375  O   PRO D 210      24.296 -15.588 -48.431  1.00  0.00              
ATOM   3376  CB  PRO D 210      23.008 -13.649 -50.436  1.00  0.00              
ATOM   3377  CG  PRO D 210      21.642 -13.097 -50.215  1.00  0.00              
ATOM   3378  CD  PRO D 210      21.014 -13.988 -49.177  1.00  0.00              
ATOM   3379  HA  PRO D 210      22.747 -15.663 -51.265  1.00  0.00              
ATOM   3380 1HB  PRO D 210      23.723 -13.251 -49.701  1.00  0.00              
ATOM   3381 2HB  PRO D 210      23.389 -13.382 -51.433  1.00  0.00              
ATOM   3382 1HG  PRO D 210      21.686 -12.055 -49.867  1.00  0.00              
ATOM   3383 2HG  PRO D 210      21.055 -13.101 -51.146  1.00  0.00              
ATOM   3384 1HD  PRO D 210      21.239 -13.656 -48.152  1.00  0.00              
ATOM   3385 2HD  PRO D 210      19.919 -14.026 -49.268  1.00  0.00              
ATOM   3386  N   GLN D 211      24.756 -16.649 -50.361  1.00  0.00              
ATOM   3387  CA  GLN D 211      26.005 -17.229 -49.880  1.00  0.00              
ATOM   3388  C   GLN D 211      27.029 -17.148 -51.005  1.00  0.00              
ATOM   3389  O   GLN D 211      26.657 -17.149 -52.182  1.00  0.00              
ATOM   3390  CB  GLN D 211      25.811 -18.681 -49.434  1.00  0.00              
ATOM   3391  CG  GLN D 211      24.877 -18.849 -48.249  1.00  0.00              
ATOM   3392  CD  GLN D 211      24.866 -20.270 -47.717  1.00  0.00              
ATOM   3393  OE1 GLN D 211      25.607 -21.133 -48.198  1.00  0.00              
ATOM   3394  NE2 GLN D 211      24.022 -20.522 -46.724  1.00  0.00              
ATOM   3395  H   GLN D 211      24.427 -16.886 -51.286  1.00  0.00              
ATOM   3396  HA  GLN D 211      26.375 -16.649 -49.034  1.00  0.00              
ATOM   3397 1HB  GLN D 211      25.418 -19.224 -50.294  1.00  0.00              
ATOM   3398 2HB  GLN D 211      26.799 -19.067 -49.183  1.00  0.00              
ATOM   3399 1HG  GLN D 211      24.881 -18.172 -47.395  1.00  0.00              
ATOM   3400 2HG  GLN D 211      23.969 -18.691 -48.832  1.00  0.00              
ATOM   3401 1HE2 GLN D 211      23.971 -21.443 -46.333  1.00  0.00              
ATOM   3402 2HE2 GLN D 211      23.439 -19.794 -46.365  1.00  0.00              
ATOM   3403  N   ARG D 212      28.306 -17.066 -50.637  1.00  0.00              
ATOM   3404  CA  ARG D 212      29.379 -16.856 -51.604  1.00  0.00              
ATOM   3405  C   ARG D 212      29.270 -17.817 -52.787  1.00  0.00              
ATOM   3406  O   ARG D 212      29.201 -17.385 -53.940  1.00  0.00              
ATOM   3407  CB  ARG D 212      30.753 -16.932 -50.954  1.00  0.00              
ATOM   3408  CG  ARG D 212      31.912 -16.554 -51.863  1.00  0.00              
ATOM   3409  CD  ARG D 212      33.249 -16.665 -51.227  1.00  0.00              
ATOM   3410  NE  ARG D 212      33.645 -18.023 -50.888  1.00  0.00              
ATOM   3411  CZ  ARG D 212      34.654 -18.340 -50.053  1.00  0.00              
ATOM   3412  NH1 ARG D 212      35.395 -17.406 -49.500  1.00  0.00              
ATOM   3413  NH2 ARG D 212      34.894 -19.620 -49.823  1.00  0.00              
ATOM   3414  H   ARG D 212      28.536 -17.151 -49.657  1.00  0.00              
ATOM   3415  HA  ARG D 212      29.308 -15.851 -52.020  1.00  0.00              
ATOM   3416 1HB  ARG D 212      30.736 -16.262 -50.095  1.00  0.00              
ATOM   3417 2HB  ARG D 212      30.886 -17.958 -50.611  1.00  0.00              
ATOM   3418 1HG  ARG D 212      31.898 -17.209 -52.733  1.00  0.00              
ATOM   3419 2HG  ARG D 212      31.777 -15.520 -52.184  1.00  0.00              
ATOM   3420 1HD  ARG D 212      34.000 -16.269 -51.910  1.00  0.00              
ATOM   3421 2HD  ARG D 212      33.254 -16.084 -50.306  1.00  0.00              
ATOM   3422  HE  ARG D 212      33.257 -18.903 -51.199  1.00  0.00              
ATOM   3423 1HH1 ARG D 212      35.210 -16.434 -49.701  1.00  0.00              
ATOM   3424 2HH1 ARG D 212      36.147 -17.665 -48.877  1.00  0.00              
ATOM   3425 1HH2 ARG D 212      34.326 -20.326 -50.270  1.00  0.00              
ATOM   3426 2HH2 ARG D 212      35.644 -19.885 -49.203  1.00  0.00              
ATOM   3427  N   ARG D 213      29.237 -19.115 -52.503  1.00  0.00              
ATOM   3428  CA  ARG D 213      29.105 -20.109 -53.564  1.00  0.00              
ATOM   3429  C   ARG D 213      28.091 -21.202 -53.240  1.00  0.00              
ATOM   3430  O   ARG D 213      28.243 -22.353 -53.661  1.00  0.00              
ATOM   3431  CB  ARG D 213      30.452 -20.713 -53.937  1.00  0.00              
ATOM   3432  CG  ARG D 213      31.454 -19.727 -54.516  1.00  0.00              
ATOM   3433  CD  ARG D 213      31.120 -19.241 -55.879  1.00  0.00              
ATOM   3434  NE  ARG D 213      32.143 -18.408 -56.489  1.00  0.00              
ATOM   3435  CZ  ARG D 213      32.233 -17.072 -56.336  1.00  0.00              
ATOM   3436  NH1 ARG D 213      31.346 -16.410 -55.627  1.00  0.00              
ATOM   3437  NH2 ARG D 213      33.226 -16.440 -56.938  1.00  0.00              
ATOM   3438  H   ARG D 213      29.303 -19.425 -51.544  1.00  0.00              
ATOM   3439  HA  ARG D 213      28.734 -19.633 -54.472  1.00  0.00              
ATOM   3440 1HB  ARG D 213      30.864 -21.156 -53.033  1.00  0.00              
ATOM   3441 2HB  ARG D 213      30.257 -21.496 -54.669  1.00  0.00              
ATOM   3442 1HG  ARG D 213      31.511 -18.861 -53.856  1.00  0.00              
ATOM   3443 2HG  ARG D 213      32.430 -20.213 -54.561  1.00  0.00              
ATOM   3444 1HD  ARG D 213      30.966 -20.100 -56.533  1.00  0.00              
ATOM   3445 2HD  ARG D 213      30.205 -18.653 -55.831  1.00  0.00              
ATOM   3446  HE  ARG D 213      32.912 -18.668 -57.093  1.00  0.00              
ATOM   3447 1HH1 ARG D 213      30.583 -16.906 -55.188  1.00  0.00              
ATOM   3448 2HH1 ARG D 213      31.431 -15.410 -55.524  1.00  0.00              
ATOM   3449 1HH2 ARG D 213      33.889 -16.961 -57.495  1.00  0.00              
ATOM   3450 2HH2 ARG D 213      33.315 -15.439 -56.841  1.00  0.00              
ATOM   3451  N   GLY D 214      27.047 -20.831 -52.506  1.00  0.00              
ATOM   3452  CA  GLY D 214      26.076 -21.820 -52.077  1.00  0.00              
ATOM   3453  C   GLY D 214      24.705 -21.241 -51.801  1.00  0.00              
ATOM   3454  O   GLY D 214      24.090 -21.576 -50.790  1.00  0.00              
ATOM   3455  H   GLY D 214      26.916 -19.865 -52.241  1.00  0.00              
ATOM   3456 1HA  GLY D 214      25.969 -22.575 -52.856  1.00  0.00              
ATOM   3457 2HA  GLY D 214      26.430 -22.292 -51.161  1.00  0.00              
ATOM   3458  N   MET D 215      24.222 -20.378 -52.695  1.00  0.00              
ATOM   3459  CA  MET D 215      22.929 -19.700 -52.522  1.00  0.00              
ATOM   3460  C   MET D 215      21.868 -20.657 -51.966  1.00  0.00              
ATOM   3461  O   MET D 215      21.537 -21.672 -52.579  1.00  0.00              
ATOM   3462  CB  MET D 215      22.478 -19.115 -53.865  1.00  0.00              
ATOM   3463  CG  MET D 215      21.145 -18.361 -53.850  1.00  0.00              
ATOM   3464  SD  MET D 215      21.168 -16.806 -52.939  1.00  0.00              
ATOM   3465  CE  MET D 215      22.175 -15.782 -54.043  1.00  0.00              
ATOM   3466  H   MET D 215      24.771 -20.187 -53.520  1.00  0.00              
ATOM   3467  HA  MET D 215      23.026 -18.893 -51.797  1.00  0.00              
ATOM   3468 1HB  MET D 215      23.261 -18.434 -54.193  1.00  0.00              
ATOM   3469 2HB  MET D 215      22.402 -19.948 -54.566  1.00  0.00              
ATOM   3470 1HG  MET D 215      20.863 -18.147 -54.880  1.00  0.00              
ATOM   3471 2HG  MET D 215      20.395 -19.008 -53.394  1.00  0.00              
ATOM   3472 1HE  MET D 215      22.283 -14.784 -53.617  1.00  0.00              
ATOM   3473 2HE  MET D 215      23.160 -16.234 -54.160  1.00  0.00              
ATOM   3474 3HE  MET D 215      21.691 -15.710 -55.016  1.00  0.00              
ATOM   3475  N   TYR D 216      21.335 -20.313 -50.796  1.00  0.00              
ATOM   3476  CA  TYR D 216      20.336 -21.143 -50.130  1.00  0.00              
ATOM   3477  C   TYR D 216      18.898 -20.695 -50.391  1.00  0.00              
ATOM   3478  O   TYR D 216      18.583 -19.503 -50.379  1.00  0.00              
ATOM   3479  CB  TYR D 216      20.583 -21.173 -48.624  1.00  0.00              
ATOM   3480  CG  TYR D 216      19.581 -22.001 -47.853  1.00  0.00              
ATOM   3481  CD1 TYR D 216      19.649 -23.392 -47.853  1.00  0.00              
ATOM   3482  CD2 TYR D 216      18.544 -21.392 -47.139  1.00  0.00              
ATOM   3483  CE1 TYR D 216      18.711 -24.159 -47.164  1.00  0.00              
ATOM   3484  CE2 TYR D 216      17.595 -22.150 -46.444  1.00  0.00              
ATOM   3485  CZ  TYR D 216      17.686 -23.536 -46.461  1.00  0.00              
ATOM   3486  OH  TYR D 216      16.761 -24.301 -45.780  1.00  0.00              
ATOM   3487  H   TYR D 216      21.631 -19.452 -50.357  1.00  0.00              
ATOM   3488  HA  TYR D 216      20.388 -22.163 -50.510  1.00  0.00              
ATOM   3489 1HB  TYR D 216      21.585 -21.577 -48.470  1.00  0.00              
ATOM   3490 2HB  TYR D 216      20.550 -20.142 -48.272  1.00  0.00              
ATOM   3491  HD1 TYR D 216      20.452 -23.879 -48.405  1.00  0.00              
ATOM   3492  HD2 TYR D 216      18.478 -20.305 -47.130  1.00  0.00              
ATOM   3493  HE1 TYR D 216      18.776 -25.247 -47.174  1.00  0.00              
ATOM   3494  HE2 TYR D 216      16.794 -21.653 -45.896  1.00  0.00              
ATOM   3495  HH  TYR D 216      16.922 -25.245 -45.862  1.00  0.00              
ATOM   3496  N   ARG D 217      18.025 -21.670 -50.622  1.00  0.00              
ATOM   3497  CA  ARG D 217      16.623 -21.393 -50.901  1.00  0.00              
ATOM   3498  C   ARG D 217      15.717 -22.406 -50.207  1.00  0.00              
ATOM   3499  O   ARG D 217      15.909 -23.613 -50.334  1.00  0.00              
ATOM   3500  CB  ARG D 217      16.340 -21.319 -52.394  1.00  0.00              
ATOM   3501  CG  ARG D 217      16.513 -22.630 -53.145  1.00  0.00              
ATOM   3502  CD  ARG D 217      16.256 -22.538 -54.604  1.00  0.00              
ATOM   3503  NE  ARG D 217      16.460 -23.782 -55.332  1.00  0.00              
ATOM   3504  CZ  ARG D 217      16.376 -23.907 -56.670  1.00  0.00              
ATOM   3505  NH1 ARG D 217      16.056 -22.882 -57.428  1.00  0.00              
ATOM   3506  NH2 ARG D 217      16.600 -25.097 -57.200  1.00  0.00              
ATOM   3507  H   ARG D 217      18.343 -22.628 -50.603  1.00  0.00              
ATOM   3508  HA  ARG D 217      16.354 -20.413 -50.506  1.00  0.00              
ATOM   3509 1HB  ARG D 217      15.313 -20.973 -52.506  1.00  0.00              
ATOM   3510 2HB  ARG D 217      17.020 -20.576 -52.810  1.00  0.00              
ATOM   3511 1HG  ARG D 217      17.536 -22.977 -53.004  1.00  0.00              
ATOM   3512 2HG  ARG D 217      15.821 -23.362 -52.726  1.00  0.00              
ATOM   3513 1HD  ARG D 217      15.223 -22.233 -54.764  1.00  0.00              
ATOM   3514 2HD  ARG D 217      16.926 -21.794 -55.036  1.00  0.00              
ATOM   3515  HE  ARG D 217      16.685 -24.703 -54.981  1.00  0.00              
ATOM   3516 1HH1 ARG D 217      15.870 -21.984 -57.006  1.00  0.00              
ATOM   3517 2HH1 ARG D 217      15.998 -22.998 -58.429  1.00  0.00              
ATOM   3518 1HH2 ARG D 217      16.827 -25.879 -56.601  1.00  0.00              
ATOM   3519 2HH2 ARG D 217      16.542 -25.220 -58.200  1.00  0.00              
ATOM   3520  N   TYR D 218      14.735 -21.897 -49.470  1.00  0.00              
ATOM   3521  CA  TYR D 218      13.753 -22.729 -48.776  1.00  0.00              
ATOM   3522  C   TYR D 218      12.349 -22.174 -49.019  1.00  0.00              
ATOM   3523  O   TYR D 218      12.110 -20.979 -48.846  1.00  0.00              
ATOM   3524  CB  TYR D 218      14.052 -22.791 -47.276  1.00  0.00              
ATOM   3525  CG  TYR D 218      13.060 -23.619 -46.487  1.00  0.00              
ATOM   3526  CD1 TYR D 218      13.037 -25.001 -46.601  1.00  0.00              
ATOM   3527  CD2 TYR D 218      12.152 -23.014 -45.632  1.00  0.00              
ATOM   3528  CE1 TYR D 218      12.134 -25.761 -45.883  1.00  0.00              
ATOM   3529  CE2 TYR D 218      11.245 -23.764 -44.909  1.00  0.00              
ATOM   3530  CZ  TYR D 218      11.238 -25.138 -45.037  1.00  0.00              
ATOM   3531  OH  TYR D 218      10.338 -25.890 -44.319  1.00  0.00              
ATOM   3532  H   TYR D 218      14.673 -20.893 -49.390  1.00  0.00              
ATOM   3533  HA  TYR D 218      13.780 -23.743 -49.174  1.00  0.00              
ATOM   3534 1HB  TYR D 218      15.050 -23.216 -47.164  1.00  0.00              
ATOM   3535 2HB  TYR D 218      14.048 -21.767 -46.904  1.00  0.00              
ATOM   3536  HD1 TYR D 218      13.748 -25.486 -47.270  1.00  0.00              
ATOM   3537  HD2 TYR D 218      12.161 -21.929 -45.536  1.00  0.00              
ATOM   3538  HE1 TYR D 218      12.127 -26.847 -45.981  1.00  0.00              
ATOM   3539  HE2 TYR D 218      10.538 -23.270 -44.242  1.00  0.00              
ATOM   3540  HH  TYR D 218       9.763 -25.357 -43.763  1.00  0.00              
ATOM   3541  N   ASN D 219      11.432 -23.042 -49.431  1.00  0.00              
ATOM   3542  CA  ASN D 219      10.047 -22.665 -49.711  1.00  0.00              
ATOM   3543  C   ASN D 219       9.148 -23.309 -48.676  1.00  0.00              
ATOM   3544  O   ASN D 219       9.099 -24.535 -48.570  1.00  0.00              
ATOM   3545  CB  ASN D 219       9.634 -23.143 -51.111  1.00  0.00              
ATOM   3546  CG  ASN D 219      10.478 -22.526 -52.197  1.00  0.00              
ATOM   3547  OD1 ASN D 219      10.445 -21.318 -52.395  1.00  0.00              
ATOM   3548  ND2 ASN D 219      11.241 -23.348 -52.906  1.00  0.00              
ATOM   3549  H   ASN D 219      11.715 -24.004 -49.554  1.00  0.00              
ATOM   3550  HA  ASN D 219       9.935 -21.583 -49.632  1.00  0.00              
ATOM   3551 1HB  ASN D 219       9.474 -24.203 -51.314  1.00  0.00              
ATOM   3552 2HB  ASN D 219       8.673 -22.632 -51.072  1.00  0.00              
ATOM   3553 1HD2 ASN D 219      11.819 -22.987 -53.638  1.00  0.00              
ATOM   3554 2HD2 ASN D 219      11.237 -24.328 -52.708  1.00  0.00              
ATOM   3555  N   ALA D 220       8.431 -22.478 -47.927  1.00  0.00              
ATOM   3556  CA  ALA D 220       7.477 -22.954 -46.936  1.00  0.00              
ATOM   3557  C   ALA D 220       6.049 -22.700 -47.388  1.00  0.00              
ATOM   3558  O   ALA D 220       5.648 -21.555 -47.629  1.00  0.00              
ATOM   3559  CB  ALA D 220       7.723 -22.256 -45.603  1.00  0.00              
ATOM   3560  H   ALA D 220       8.555 -21.483 -48.051  1.00  0.00              
ATOM   3561  HA  ALA D 220       7.598 -24.031 -46.825  1.00  0.00              
ATOM   3562 1HB  ALA D 220       7.006 -22.618 -44.866  1.00  0.00              
ATOM   3563 2HB  ALA D 220       8.735 -22.473 -45.259  1.00  0.00              
ATOM   3564 3HB  ALA D 220       7.604 -21.181 -45.726  1.00  0.00              
ATOM   3565  N   LEU D 221       5.284 -23.779 -47.485  1.00  0.00              
ATOM   3566  CA  LEU D 221       3.931 -23.704 -48.004  1.00  0.00              
ATOM   3567  C   LEU D 221       2.982 -23.672 -46.828  1.00  0.00              
ATOM   3568  O   LEU D 221       3.060 -24.515 -45.931  1.00  0.00              
ATOM   3569  CB  LEU D 221       3.614 -24.909 -48.897  1.00  0.00              
ATOM   3570  CG  LEU D 221       2.189 -24.813 -49.447  1.00  0.00              
ATOM   3571  CD1 LEU D 221       2.108 -23.615 -50.389  1.00  0.00              
ATOM   3572  CD2 LEU D 221       1.817 -26.085 -50.178  1.00  0.00              
ATOM   3573  H   LEU D 221       5.650 -24.674 -47.191  1.00  0.00              
ATOM   3574  HA  LEU D 221       3.809 -22.783 -48.573  1.00  0.00              
ATOM   3575 1HB  LEU D 221       4.357 -24.752 -49.678  1.00  0.00              
ATOM   3576 2HB  LEU D 221       3.815 -25.853 -48.389  1.00  0.00              
ATOM   3577  HG  LEU D 221       1.519 -24.721 -48.592  1.00  0.00              
ATOM   3578 1HD1 LEU D 221       1.097 -23.534 -50.788  1.00  0.00              
ATOM   3579 2HD1 LEU D 221       2.356 -22.706 -49.842  1.00  0.00              
ATOM   3580 3HD1 LEU D 221       2.812 -23.749 -51.209  1.00  0.00              
ATOM   3581 1HD2 LEU D 221       0.799 -25.999 -50.562  1.00  0.00              
ATOM   3582 2HD2 LEU D 221       2.505 -26.243 -51.009  1.00  0.00              
ATOM   3583 3HD2 LEU D 221       1.874 -26.930 -49.494  1.00  0.00              
ATOM   3584  N   TYR D 222       2.091 -22.691 -46.831  1.00  0.00              
ATOM   3585  CA  TYR D 222       1.053 -22.602 -45.816  1.00  0.00              
ATOM   3586  C   TYR D 222      -0.353 -22.655 -46.390  1.00  0.00              
ATOM   3587  O   TYR D 222      -0.915 -21.627 -46.746  1.00  0.00              
ATOM   3588  CB  TYR D 222       1.219 -21.299 -45.017  1.00  0.00              
ATOM   3589  CG  TYR D 222       2.549 -21.171 -44.317  1.00  0.00              
ATOM   3590  CD1 TYR D 222       3.579 -20.426 -44.868  1.00  0.00              
ATOM   3591  CD2 TYR D 222       2.795 -21.848 -43.123  1.00  0.00              
ATOM   3592  CE1 TYR D 222       4.832 -20.356 -44.250  1.00  0.00              
ATOM   3593  CE2 TYR D 222       4.030 -21.784 -42.502  1.00  0.00              
ATOM   3594  CZ  TYR D 222       5.047 -21.042 -43.064  1.00  0.00              
ATOM   3595  OH  TYR D 222       6.285 -20.992 -42.451  1.00  0.00              
ATOM   3596  H   TYR D 222       2.132 -21.988 -47.553  1.00  0.00              
ATOM   3597  HA  TYR D 222       1.120 -23.457 -45.143  1.00  0.00              
ATOM   3598 1HB  TYR D 222       1.097 -20.472 -45.719  1.00  0.00              
ATOM   3599 2HB  TYR D 222       0.417 -21.269 -44.279  1.00  0.00              
ATOM   3600  HD1 TYR D 222       3.401 -19.890 -45.801  1.00  0.00              
ATOM   3601  HD2 TYR D 222       1.994 -22.436 -42.676  1.00  0.00              
ATOM   3602  HE1 TYR D 222       5.633 -19.766 -44.694  1.00  0.00              
ATOM   3603  HE2 TYR D 222       4.200 -22.324 -41.570  1.00  0.00              
ATOM   3604  HH  TYR D 222       6.324 -21.510 -41.644  1.00  0.00              
ATOM   3605  N   PRO D 223      -0.935 -23.859 -46.497  1.00  0.00              
ATOM   3606  CA  PRO D 223      -2.307 -24.029 -46.998  1.00  0.00              
ATOM   3607  C   PRO D 223      -3.262 -23.181 -46.146  1.00  0.00              
ATOM   3608  O   PRO D 223      -3.141 -23.145 -44.913  1.00  0.00              
ATOM   3609  CB  PRO D 223      -2.583 -25.530 -46.872  1.00  0.00              
ATOM   3610  CG  PRO D 223      -1.234 -26.161 -46.899  1.00  0.00              
ATOM   3611  CD  PRO D 223      -0.329 -25.198 -46.178  1.00  0.00              
ATOM   3612  HA  PRO D 223      -2.427 -23.681 -48.035  1.00  0.00              
ATOM   3613 1HB  PRO D 223      -3.114 -25.766 -45.938  1.00  0.00              
ATOM   3614 2HB  PRO D 223      -3.210 -25.896 -47.700  1.00  0.00              
ATOM   3615 1HG  PRO D 223      -1.242 -27.143 -46.403  1.00  0.00              
ATOM   3616 2HG  PRO D 223      -0.892 -26.326 -47.932  1.00  0.00              
ATOM   3617 1HD  PRO D 223      -0.311 -25.378 -45.092  1.00  0.00              
ATOM   3618 2HD  PRO D 223       0.712 -25.260 -46.530  1.00  0.00              
ATOM   3619  N   LEU D 224      -4.219 -22.520 -46.792  1.00  0.00              
ATOM   3620  CA  LEU D 224      -5.123 -21.643 -46.072  1.00  0.00              
ATOM   3621  C   LEU D 224      -6.121 -22.343 -45.159  1.00  0.00              
ATOM   3622  O   LEU D 224      -6.763 -21.691 -44.329  1.00  0.00              
ATOM   3623  CB  LEU D 224      -5.857 -20.723 -47.049  1.00  0.00              
ATOM   3624  CG  LEU D 224      -4.942 -19.715 -47.746  1.00  0.00              
ATOM   3625  CD1 LEU D 224      -5.739 -18.951 -48.796  1.00  0.00              
ATOM   3626  CD2 LEU D 224      -4.350 -18.752 -46.726  1.00  0.00              
ATOM   3627  H   LEU D 224      -4.324 -22.624 -47.790  1.00  0.00              
ATOM   3628  HA  LEU D 224      -4.553 -21.006 -45.396  1.00  0.00              
ATOM   3629 1HB  LEU D 224      -6.217 -21.467 -47.757  1.00  0.00              
ATOM   3630 2HB  LEU D 224      -6.706 -20.228 -46.577  1.00  0.00              
ATOM   3631  HG  LEU D 224      -4.117 -20.277 -48.186  1.00  0.00              
ATOM   3632 1HD1 LEU D 224      -5.090 -18.233 -49.295  1.00  0.00              
ATOM   3633 2HD1 LEU D 224      -6.137 -19.652 -49.531  1.00  0.00              
ATOM   3634 3HD1 LEU D 224      -6.563 -18.424 -48.316  1.00  0.00              
ATOM   3635 1HD2 LEU D 224      -3.700 -18.040 -47.234  1.00  0.00              
ATOM   3636 2HD2 LEU D 224      -5.154 -18.216 -46.222  1.00  0.00              
ATOM   3637 3HD2 LEU D 224      -3.771 -19.312 -45.992  1.00  0.00              
ATOM   3638  N   ASP D 225      -6.260 -23.658 -45.286  1.00  0.00              
ATOM   3639  CA  ASP D 225      -7.146 -24.363 -44.374  1.00  0.00              
ATOM   3640  C   ASP D 225      -6.427 -24.760 -43.085  1.00  0.00              
ATOM   3641  O   ASP D 225      -7.031 -25.352 -42.196  1.00  0.00              
ATOM   3642  CB  ASP D 225      -7.731 -25.603 -45.055  1.00  0.00              
ATOM   3643  CG  ASP D 225      -6.700 -26.658 -45.431  1.00  0.00              
ATOM   3644  OD1 ASP D 225      -5.536 -26.435 -45.196  1.00  0.00              
ATOM   3645  OD2 ASP D 225      -7.094 -27.738 -45.804  1.00  0.00              
ATOM   3646  H   ASP D 225      -5.769 -24.181 -45.996  1.00  0.00              
ATOM   3647  HA  ASP D 225      -7.965 -23.708 -44.075  1.00  0.00              
ATOM   3648 1HB  ASP D 225      -8.538 -26.069 -44.489  1.00  0.00              
ATOM   3649 2HB  ASP D 225      -8.135 -25.151 -45.961  1.00  0.00              
ATOM   3650  N   ARG D 226      -5.138 -24.429 -42.990  1.00  0.00              
ATOM   3651  CA  ARG D 226      -4.335 -24.723 -41.796  1.00  0.00              
ATOM   3652  C   ARG D 226      -3.704 -23.439 -41.219  1.00  0.00              
ATOM   3653  O   ARG D 226      -3.513 -23.313 -40.003  1.00  0.00              
ATOM   3654  CB  ARG D 226      -3.286 -25.792 -42.063  1.00  0.00              
ATOM   3655  CG  ARG D 226      -3.843 -27.180 -42.338  1.00  0.00              
ATOM   3656  CD  ARG D 226      -2.809 -28.217 -42.586  1.00  0.00              
ATOM   3657  NE  ARG D 226      -3.338 -29.516 -42.967  1.00  0.00              
ATOM   3658  CZ  ARG D 226      -2.586 -30.562 -43.363  1.00  0.00              
ATOM   3659  NH1 ARG D 226      -1.280 -30.457 -43.467  1.00  0.00              
ATOM   3660  NH2 ARG D 226      -3.200 -31.693 -43.667  1.00  0.00              
ATOM   3661  H   ARG D 226      -4.704 -23.958 -43.771  1.00  0.00              
ATOM   3662  HA  ARG D 226      -4.975 -25.132 -41.013  1.00  0.00              
ATOM   3663 1HB  ARG D 226      -2.705 -25.461 -42.922  1.00  0.00              
ATOM   3664 2HB  ARG D 226      -2.643 -25.832 -41.183  1.00  0.00              
ATOM   3665 1HG  ARG D 226      -4.434 -27.494 -41.477  1.00  0.00              
ATOM   3666 2HG  ARG D 226      -4.485 -27.127 -43.218  1.00  0.00              
ATOM   3667 1HD  ARG D 226      -2.157 -27.881 -43.392  1.00  0.00              
ATOM   3668 2HD  ARG D 226      -2.223 -28.356 -41.679  1.00  0.00              
ATOM   3669  HE  ARG D 226      -4.296 -29.838 -42.999  1.00  0.00              
ATOM   3670 1HH1 ARG D 226      -0.828 -29.580 -43.248  1.00  0.00              
ATOM   3671 2HH1 ARG D 226      -0.735 -31.252 -43.765  1.00  0.00              
ATOM   3672 1HH2 ARG D 226      -4.207 -31.751 -43.598  1.00  0.00              
ATOM   3673 2HH2 ARG D 226      -2.661 -32.491 -43.966  1.00  0.00              
ATOM   3674  N   LEU D 227      -3.386 -22.497 -42.098  1.00  0.00              
ATOM   3675  CA  LEU D 227      -2.716 -21.262 -41.705  1.00  0.00              
ATOM   3676  C   LEU D 227      -3.492 -20.276 -40.849  1.00  0.00              
ATOM   3677  O   LEU D 227      -4.510 -19.733 -41.278  1.00  0.00              
ATOM   3678  CB  LEU D 227      -2.228 -20.521 -42.950  1.00  0.00              
ATOM   3679  CG  LEU D 227      -1.481 -19.202 -42.721  1.00  0.00              
ATOM   3680  CD1 LEU D 227      -0.176 -19.459 -41.936  1.00  0.00              
ATOM   3681  CD2 LEU D 227      -1.161 -18.583 -44.062  1.00  0.00              
ATOM   3682  H   LEU D 227      -3.618 -22.643 -43.070  1.00  0.00              
ATOM   3683  HA  LEU D 227      -1.859 -21.496 -41.074  1.00  0.00              
ATOM   3684 1HB  LEU D 227      -1.537 -21.266 -43.340  1.00  0.00              
ATOM   3685 2HB  LEU D 227      -3.034 -20.361 -43.666  1.00  0.00              
ATOM   3686  HG  LEU D 227      -2.160 -18.533 -42.192  1.00  0.00              
ATOM   3687 1HD1 LEU D 227       0.346 -18.515 -41.779  1.00  0.00              
ATOM   3688 2HD1 LEU D 227      -0.415 -19.904 -40.970  1.00  0.00              
ATOM   3689 3HD1 LEU D 227       0.462 -20.136 -42.502  1.00  0.00              
ATOM   3690 1HD2 LEU D 227      -0.630 -17.643 -43.909  1.00  0.00              
ATOM   3691 2HD2 LEU D 227      -0.537 -19.265 -44.639  1.00  0.00              
ATOM   3692 3HD2 LEU D 227      -2.087 -18.392 -44.605  1.00  0.00              
ATOM   3693  N   ALA D 228      -2.987 -20.028 -39.643  1.00  0.00              
ATOM   3694  CA  ALA D 228      -3.608 -19.064 -38.741  1.00  0.00              
ATOM   3695  C   ALA D 228      -2.879 -17.757 -38.976  1.00  0.00              
ATOM   3696  O   ALA D 228      -1.653 -17.714 -38.998  1.00  0.00              
ATOM   3697  CB  ALA D 228      -3.445 -19.508 -37.269  1.00  0.00              
ATOM   3698  H   ALA D 228      -2.156 -20.517 -39.344  1.00  0.00              
ATOM   3699  HA  ALA D 228      -4.663 -18.972 -39.001  1.00  0.00              
ATOM   3700 1HB  ALA D 228      -3.917 -18.775 -36.614  1.00  0.00              
ATOM   3701 2HB  ALA D 228      -3.922 -20.479 -37.126  1.00  0.00              
ATOM   3702 3HB  ALA D 228      -2.386 -19.582 -37.027  1.00  0.00              
ATOM   3703  N   VAL D 229      -3.632 -16.684 -39.166  1.00  0.00              
ATOM   3704  CA  VAL D 229      -3.041 -15.386 -39.467  1.00  0.00              
ATOM   3705  C   VAL D 229      -3.401 -14.485 -38.293  1.00  0.00              
ATOM   3706  O   VAL D 229      -4.572 -14.406 -37.895  1.00  0.00              
ATOM   3707  CB  VAL D 229      -3.555 -14.781 -40.787  1.00  0.00              
ATOM   3708  CG1 VAL D 229      -2.937 -13.411 -41.021  1.00  0.00              
ATOM   3709  CG2 VAL D 229      -3.248 -15.709 -41.953  1.00  0.00              
ATOM   3710  H   VAL D 229      -4.638 -16.764 -39.102  1.00  0.00              
ATOM   3711  HA  VAL D 229      -1.954 -15.450 -39.531  1.00  0.00              
ATOM   3712  HB  VAL D 229      -4.639 -14.687 -40.735  1.00  0.00              
ATOM   3713 1HG1 VAL D 229      -3.311 -12.998 -41.959  1.00  0.00              
ATOM   3714 2HG1 VAL D 229      -3.204 -12.746 -40.200  1.00  0.00              
ATOM   3715 3HG1 VAL D 229      -1.852 -13.505 -41.075  1.00  0.00              
ATOM   3716 1HG2 VAL D 229      -3.618 -15.267 -42.878  1.00  0.00              
ATOM   3717 2HG2 VAL D 229      -2.170 -15.855 -42.026  1.00  0.00              
ATOM   3718 3HG2 VAL D 229      -3.734 -16.671 -41.791  1.00  0.00              
ATOM   3719  N   VAL D 230      -2.391 -13.818 -37.736  1.00  0.00              
ATOM   3720  CA  VAL D 230      -2.592 -12.959 -36.580  1.00  0.00              
ATOM   3721  C   VAL D 230      -2.105 -11.535 -36.773  1.00  0.00              
ATOM   3722  O   VAL D 230      -1.000 -11.295 -37.255  1.00  0.00              
ATOM   3723  CB  VAL D 230      -1.894 -13.545 -35.338  1.00  0.00              
ATOM   3724  CG1 VAL D 230      -2.070 -12.620 -34.143  1.00  0.00              
ATOM   3725  CG2 VAL D 230      -2.440 -14.929 -35.023  1.00  0.00              
ATOM   3726  H   VAL D 230      -1.464 -13.911 -38.124  1.00  0.00              
ATOM   3727  HA  VAL D 230      -3.653 -12.827 -36.363  1.00  0.00              
ATOM   3728  HB  VAL D 230      -0.832 -13.664 -35.552  1.00  0.00              
ATOM   3729 1HG1 VAL D 230      -1.570 -13.049 -33.274  1.00  0.00              
ATOM   3730 2HG1 VAL D 230      -1.633 -11.647 -34.368  1.00  0.00              
ATOM   3731 3HG1 VAL D 230      -3.131 -12.501 -33.928  1.00  0.00              
ATOM   3732 1HG2 VAL D 230      -1.936 -15.328 -34.144  1.00  0.00              
ATOM   3733 2HG2 VAL D 230      -3.511 -14.861 -34.829  1.00  0.00              
ATOM   3734 3HG2 VAL D 230      -2.266 -15.591 -35.872  1.00  0.00              
ATOM   3735  N   ASN D 231      -2.941 -10.592 -36.371  1.00  0.00              
ATOM   3736  CA  ASN D 231      -2.607  -9.179 -36.471  1.00  0.00              
ATOM   3737  C   ASN D 231      -1.727  -8.843 -35.270  1.00  0.00              
ATOM   3738  O   ASN D 231      -2.196  -8.835 -34.141  1.00  0.00              
ATOM   3739  CB  ASN D 231      -3.890  -8.355 -36.412  1.00  0.00              
ATOM   3740  CG  ASN D 231      -3.649  -6.877 -36.609  1.00  0.00              
ATOM   3741  OD1 ASN D 231      -2.580  -6.364 -36.304  1.00  0.00              
ATOM   3742  ND2 ASN D 231      -4.662  -6.179 -37.111  1.00  0.00              
ATOM   3743  H   ASN D 231      -3.834 -10.861 -35.985  1.00  0.00              
ATOM   3744  HA  ASN D 231      -2.044  -8.996 -37.388  1.00  0.00              
ATOM   3745 1HB  ASN D 231      -4.776  -8.661 -36.969  1.00  0.00              
ATOM   3746 2HB  ASN D 231      -4.043  -8.551 -35.351  1.00  0.00              
ATOM   3747 1HD2 ASN D 231      -4.563  -5.195 -37.265  1.00  0.00              
ATOM   3748 2HD2 ASN D 231      -5.522  -6.637 -37.335  1.00  0.00              
ATOM   3749  N   VAL D 232      -0.451  -8.586 -35.513  1.00  0.00              
ATOM   3750  CA  VAL D 232       0.471  -8.239 -34.435  1.00  0.00              
ATOM   3751  C   VAL D 232       0.271  -6.758 -34.122  1.00  0.00              
ATOM   3752  O   VAL D 232       0.449  -5.900 -34.988  1.00  0.00              
ATOM   3753  CB  VAL D 232       1.942  -8.507 -34.807  1.00  0.00              
ATOM   3754  CG1 VAL D 232       2.864  -8.065 -33.680  1.00  0.00              
ATOM   3755  CG2 VAL D 232       2.152  -9.980 -35.119  1.00  0.00              
ATOM   3756  H   VAL D 232      -0.106  -8.629 -36.462  1.00  0.00              
ATOM   3757  HA  VAL D 232       0.246  -8.797 -33.526  1.00  0.00              
ATOM   3758  HB  VAL D 232       2.185  -7.952 -35.713  1.00  0.00              
ATOM   3759 1HG1 VAL D 232       3.899  -8.262 -33.960  1.00  0.00              
ATOM   3760 2HG1 VAL D 232       2.733  -6.999 -33.500  1.00  0.00              
ATOM   3761 3HG1 VAL D 232       2.623  -8.620 -32.773  1.00  0.00              
ATOM   3762 1HG2 VAL D 232       3.197 -10.151 -35.380  1.00  0.00              
ATOM   3763 2HG2 VAL D 232       1.894 -10.577 -34.246  1.00  0.00              
ATOM   3764 3HG2 VAL D 232       1.518 -10.269 -35.957  1.00  0.00              
ATOM   3765  N   LYS D 233      -0.118  -6.464 -32.887  1.00  0.00              
ATOM   3766  CA  LYS D 233      -0.331  -5.083 -32.490  1.00  0.00              
ATOM   3767  C   LYS D 233       0.972  -4.288 -32.370  1.00  0.00              
ATOM   3768  O   LYS D 233       2.012  -4.829 -32.005  1.00  0.00              
ATOM   3769  CB  LYS D 233      -1.092  -5.037 -31.164  1.00  0.00              
ATOM   3770  CG  LYS D 233      -2.529  -5.536 -31.245  1.00  0.00              
ATOM   3771  CD  LYS D 233      -3.230  -5.425 -29.900  1.00  0.00              
ATOM   3772  CE  LYS D 233      -4.660  -5.938 -29.977  1.00  0.00              
ATOM   3773  NZ  LYS D 233      -5.363  -5.826 -28.670  1.00  0.00              
ATOM   3774  H   LYS D 233      -0.268  -7.199 -32.211  1.00  0.00              
ATOM   3775  HA  LYS D 233      -0.916  -4.566 -33.253  1.00  0.00              
ATOM   3776 1HB  LYS D 233      -0.535  -5.650 -30.455  1.00  0.00              
ATOM   3777 2HB  LYS D 233      -1.087  -4.000 -30.828  1.00  0.00              
ATOM   3778 1HG  LYS D 233      -3.062  -4.937 -31.984  1.00  0.00              
ATOM   3779 2HG  LYS D 233      -2.516  -6.578 -31.565  1.00  0.00              
ATOM   3780 1HD  LYS D 233      -2.672  -6.011 -29.168  1.00  0.00              
ATOM   3781 2HD  LYS D 233      -3.236  -4.379 -29.596  1.00  0.00              
ATOM   3782 1HE  LYS D 233      -5.193  -5.354 -30.726  1.00  0.00              
ATOM   3783 2HE  LYS D 233      -4.632  -6.983 -30.285  1.00  0.00              
ATOM   3784 1HZ  LYS D 233      -6.306  -6.176 -28.763  1.00  0.00              
ATOM   3785 2HZ  LYS D 233      -4.870  -6.368 -27.974  1.00  0.00              
ATOM   3786 3HZ  LYS D 233      -5.390  -4.858 -28.384  1.00  0.00              
ATOM   3787  N   ASP D 234       0.917  -2.998 -32.695  1.00  0.00              
ATOM   3788  CA  ASP D 234       2.106  -2.151 -32.631  1.00  0.00              
ATOM   3789  C   ASP D 234       2.595  -1.999 -31.195  1.00  0.00              
ATOM   3790  O   ASP D 234       1.796  -1.880 -30.266  1.00  0.00              
ATOM   3791  CB  ASP D 234       1.818  -0.774 -33.237  1.00  0.00              
ATOM   3792  CG  ASP D 234       1.693  -0.768 -34.755  1.00  0.00              
ATOM   3793  OD1 ASP D 234       2.026  -1.758 -35.363  1.00  0.00              
ATOM   3794  OD2 ASP D 234       1.123   0.158 -35.279  1.00  0.00              
ATOM   3795  H   ASP D 234       0.040  -2.594 -32.991  1.00  0.00              
ATOM   3796  HA  ASP D 234       2.920  -2.613 -33.191  1.00  0.00              
ATOM   3797 1HB  ASP D 234       0.951  -0.279 -32.799  1.00  0.00              
ATOM   3798 2HB  ASP D 234       2.726  -0.244 -32.945  1.00  0.00              
ATOM   3799  N   ASN D 235       3.920  -2.018 -31.053  1.00  0.00              
ATOM   3800  CA  ASN D 235       4.657  -1.895 -29.790  1.00  0.00              
ATOM   3801  C   ASN D 235       6.066  -1.537 -30.293  1.00  0.00              
ATOM   3802  O   ASN D 235       6.520  -2.067 -31.298  1.00  0.00              
ATOM   3803  CB  ASN D 235       4.638  -3.149 -28.935  1.00  0.00              
ATOM   3804  CG  ASN D 235       5.055  -2.915 -27.509  1.00  0.00              
ATOM   3805  OD1 ASN D 235       4.371  -2.222 -26.747  1.00  0.00              
ATOM   3806  ND2 ASN D 235       6.213  -3.421 -27.169  1.00  0.00              
ATOM   3807  H   ASN D 235       4.435  -2.127 -31.914  1.00  0.00              
ATOM   3808  HA  ASN D 235       4.216  -1.105 -29.180  1.00  0.00              
ATOM   3809 1HB  ASN D 235       3.781  -3.823 -28.951  1.00  0.00              
ATOM   3810 2HB  ASN D 235       5.469  -3.605 -29.473  1.00  0.00              
ATOM   3811 1HD2 ASN D 235       6.553  -3.305 -26.235  1.00  0.00              
ATOM   3812 2HD2 ASN D 235       6.756  -3.923 -27.841  1.00  0.00              
ATOM   3813  N   PRO D 236       6.770  -0.622 -29.605  1.00  0.00              
ATOM   3814  CA  PRO D 236       8.104  -0.158 -30.011  1.00  0.00              
ATOM   3815  C   PRO D 236       9.060  -0.944 -30.927  1.00  0.00              
ATOM   3816  O   PRO D 236       9.551  -0.387 -31.902  1.00  0.00              
ATOM   3817  CB  PRO D 236       8.709   0.257 -28.689  1.00  0.00              
ATOM   3818  CG  PRO D 236       7.532   1.033 -28.128  1.00  0.00              
ATOM   3819  CD  PRO D 236       6.330   0.109 -28.436  1.00  0.00              
ATOM   3820  HA  PRO D 236       8.069   0.758 -30.619  1.00  0.00              
ATOM   3821 1HB  PRO D 236       8.997  -0.617 -28.086  1.00  0.00              
ATOM   3822 2HB  PRO D 236       9.616   0.862 -28.833  1.00  0.00              
ATOM   3823 1HG  PRO D 236       7.652   1.214 -27.050  1.00  0.00              
ATOM   3824 2HG  PRO D 236       7.436   2.016 -28.611  1.00  0.00              
ATOM   3825 1HD  PRO D 236       6.108  -0.575 -27.604  1.00  0.00              
ATOM   3826 2HD  PRO D 236       5.410   0.676 -28.640  1.00  0.00              
ATOM   3827  N   PRO D 237       9.374  -2.215 -30.629  1.00  0.00              
ATOM   3828  CA  PRO D 237      10.400  -2.752 -31.539  1.00  0.00              
ATOM   3829  C   PRO D 237       9.698  -3.167 -32.831  1.00  0.00              
ATOM   3830  O   PRO D 237      10.319  -3.342 -33.886  1.00  0.00              
ATOM   3831  CB  PRO D 237      10.950  -3.948 -30.766  1.00  0.00              
ATOM   3832  CG  PRO D 237       9.726  -4.447 -30.023  1.00  0.00              
ATOM   3833  CD  PRO D 237       9.074  -3.160 -29.553  1.00  0.00              
ATOM   3834  HA  PRO D 237      11.163  -2.006 -31.807  1.00  0.00              
ATOM   3835 1HB  PRO D 237      11.366  -4.708 -31.443  1.00  0.00              
ATOM   3836 2HB  PRO D 237      11.758  -3.648 -30.082  1.00  0.00              
ATOM   3837 1HG  PRO D 237       9.070  -5.031 -30.684  1.00  0.00              
ATOM   3838 2HG  PRO D 237      10.008  -5.104 -29.187  1.00  0.00              
ATOM   3839 1HD  PRO D 237       7.988  -3.268 -29.419  1.00  0.00              
ATOM   3840 2HD  PRO D 237       9.483  -2.813 -28.593  1.00  0.00              
ATOM   3841  N   MET D 238       8.380  -3.297 -32.719  1.00  0.00              
ATOM   3842  CA  MET D 238       7.523  -3.738 -33.804  1.00  0.00              
ATOM   3843  C   MET D 238       6.774  -2.614 -34.507  1.00  0.00              
ATOM   3844  O   MET D 238       6.224  -1.702 -33.874  1.00  0.00              
ATOM   3845  CB  MET D 238       6.524  -4.763 -33.271  1.00  0.00              
ATOM   3846  CG  MET D 238       7.155  -6.052 -32.764  1.00  0.00              
ATOM   3847  SD  MET D 238       5.931  -7.244 -32.184  1.00  0.00              
ATOM   3848  CE  MET D 238       5.460  -6.512 -30.620  1.00  0.00              
ATOM   3849  H   MET D 238       7.968  -3.073 -31.825  1.00  0.00              
ATOM   3850  HA  MET D 238       8.123  -4.199 -34.588  1.00  0.00              
ATOM   3851 1HB  MET D 238       5.979  -4.282 -32.460  1.00  0.00              
ATOM   3852 2HB  MET D 238       5.837  -4.992 -34.086  1.00  0.00              
ATOM   3853 1HG  MET D 238       7.727  -6.494 -33.579  1.00  0.00              
ATOM   3854 2HG  MET D 238       7.827  -5.801 -31.943  1.00  0.00              
ATOM   3855 1HE  MET D 238       4.706  -7.135 -30.138  1.00  0.00              
ATOM   3856 2HE  MET D 238       6.336  -6.436 -29.975  1.00  0.00              
ATOM   3857 3HE  MET D 238       5.050  -5.516 -30.793  1.00  0.00              
ATOM   3858  N   LYS D 239       6.740  -2.717 -35.830  1.00  0.00              
ATOM   3859  CA  LYS D 239       6.059  -1.753 -36.670  1.00  0.00              
ATOM   3860  C   LYS D 239       5.583  -2.463 -37.937  1.00  0.00              
ATOM   3861  O   LYS D 239       6.366  -3.108 -38.621  1.00  0.00              
ATOM   3862  CB  LYS D 239       6.976  -0.578 -37.012  1.00  0.00              
ATOM   3863  CG  LYS D 239       6.333   0.489 -37.888  1.00  0.00              
ATOM   3864  CD  LYS D 239       7.271   1.666 -38.106  1.00  0.00              
ATOM   3865  CE  LYS D 239       6.583   2.790 -38.867  1.00  0.00              
ATOM   3866  NZ  LYS D 239       6.247   2.392 -40.262  1.00  0.00              
ATOM   3867  H   LYS D 239       7.208  -3.501 -36.263  1.00  0.00              
ATOM   3868  HA  LYS D 239       5.183  -1.364 -36.149  1.00  0.00              
ATOM   3869 1HB  LYS D 239       7.288  -0.131 -36.067  1.00  0.00              
ATOM   3870 2HB  LYS D 239       7.846  -0.988 -37.522  1.00  0.00              
ATOM   3871 1HG  LYS D 239       6.082   0.040 -38.850  1.00  0.00              
ATOM   3872 2HG  LYS D 239       5.421   0.835 -37.400  1.00  0.00              
ATOM   3873 1HD  LYS D 239       7.598   2.034 -37.132  1.00  0.00              
ATOM   3874 2HD  LYS D 239       8.136   1.321 -38.672  1.00  0.00              
ATOM   3875 1HE  LYS D 239       5.670   3.055 -38.335  1.00  0.00              
ATOM   3876 2HE  LYS D 239       7.253   3.650 -38.886  1.00  0.00              
ATOM   3877 1HZ  LYS D 239       5.794   3.163 -40.731  1.00  0.00              
ATOM   3878 2HZ  LYS D 239       7.094   2.149 -40.755  1.00  0.00              
ATOM   3879 3HZ  LYS D 239       5.625   1.597 -40.244  1.00  0.00              
ATOM   3880  N   ASP D 240       4.288  -2.351 -38.217  1.00  0.00              
ATOM   3881  CA  ASP D 240       3.656  -2.943 -39.401  1.00  0.00              
ATOM   3882  C   ASP D 240       3.877  -4.440 -39.571  1.00  0.00              
ATOM   3883  O   ASP D 240       4.183  -4.913 -40.668  1.00  0.00              
ATOM   3884  CB  ASP D 240       4.146  -2.228 -40.659  1.00  0.00              
ATOM   3885  CG  ASP D 240       3.821  -0.754 -40.646  1.00  0.00              
ATOM   3886  OD1 ASP D 240       2.656  -0.414 -40.342  1.00  0.00              
ATOM   3887  OD2 ASP D 240       4.734   0.047 -40.938  1.00  0.00              
ATOM   3888  H   ASP D 240       3.720  -1.827 -37.566  1.00  0.00              
ATOM   3889  HA  ASP D 240       2.573  -2.839 -39.332  1.00  0.00              
ATOM   3890 1HB  ASP D 240       5.204  -2.388 -40.865  1.00  0.00              
ATOM   3891 2HB  ASP D 240       3.547  -2.738 -41.414  1.00  0.00              
ATOM   3892  N   MET D 241       3.685  -5.192 -38.498  1.00  0.00              
ATOM   3893  CA  MET D 241       3.945  -6.612 -38.572  1.00  0.00              
ATOM   3894  C   MET D 241       2.718  -7.462 -38.453  1.00  0.00              
ATOM   3895  O   MET D 241       1.712  -7.056 -37.872  1.00  0.00              
ATOM   3896  CB  MET D 241       4.941  -7.007 -37.483  1.00  0.00              
ATOM   3897  CG  MET D 241       6.309  -6.349 -37.613  1.00  0.00              
ATOM   3898  SD  MET D 241       7.434  -6.819 -36.284  1.00  0.00              
ATOM   3899  CE  MET D 241       8.889  -5.871 -36.721  1.00  0.00              
ATOM   3900  H   MET D 241       3.359  -4.795 -37.627  1.00  0.00              
ATOM   3901  HA  MET D 241       4.365  -6.862 -39.545  1.00  0.00              
ATOM   3902 1HB  MET D 241       4.494  -6.730 -36.529  1.00  0.00              
ATOM   3903 2HB  MET D 241       5.054  -8.090 -37.533  1.00  0.00              
ATOM   3904 1HG  MET D 241       6.739  -6.646 -38.569  1.00  0.00              
ATOM   3905 2HG  MET D 241       6.168  -5.268 -37.597  1.00  0.00              
ATOM   3906 1HE  MET D 241       9.677  -6.055 -35.992  1.00  0.00              
ATOM   3907 2HE  MET D 241       9.234  -6.170 -37.712  1.00  0.00              
ATOM   3908 3HE  MET D 241       8.642  -4.808 -36.729  1.00  0.00              
ATOM   3909  N   PHE D 242       2.794  -8.646 -39.046  1.00  0.00              
ATOM   3910  CA  PHE D 242       1.712  -9.601 -38.940  1.00  0.00              
ATOM   3911  C   PHE D 242       2.391 -10.953 -38.727  1.00  0.00              
ATOM   3912  O   PHE D 242       3.582 -11.124 -39.024  1.00  0.00              
ATOM   3913  CB  PHE D 242       0.763  -9.593 -40.149  1.00  0.00              
ATOM   3914  CG  PHE D 242       1.400  -9.958 -41.461  1.00  0.00              
ATOM   3915  CD1 PHE D 242       1.960  -8.979 -42.274  1.00  0.00              
ATOM   3916  CD2 PHE D 242       1.360 -11.268 -41.923  1.00  0.00              
ATOM   3917  CE1 PHE D 242       2.472  -9.299 -43.545  1.00  0.00              
ATOM   3918  CE2 PHE D 242       1.870 -11.605 -43.192  1.00  0.00              
ATOM   3919  CZ  PHE D 242       2.424 -10.614 -44.001  1.00  0.00              
ATOM   3920  H   PHE D 242       3.616  -8.891 -39.581  1.00  0.00              
ATOM   3921  HA  PHE D 242       1.084  -9.356 -38.083  1.00  0.00              
ATOM   3922 1HB  PHE D 242      -0.044 -10.309 -39.998  1.00  0.00              
ATOM   3923 2HB  PHE D 242       0.342  -8.598 -40.287  1.00  0.00              
ATOM   3924  HD1 PHE D 242       2.002  -7.950 -41.916  1.00  0.00              
ATOM   3925  HD2 PHE D 242       0.926 -12.040 -41.287  1.00  0.00              
ATOM   3926  HE1 PHE D 242       2.905  -8.519 -44.169  1.00  0.00              
ATOM   3927  HE2 PHE D 242       1.831 -12.637 -43.543  1.00  0.00              
ATOM   3928  HZ  PHE D 242       2.816 -10.864 -44.986  1.00  0.00              
ATOM   3929  N   LYS D 243       1.638 -11.909 -38.206  1.00  0.00              
ATOM   3930  CA  LYS D 243       2.221 -13.184 -37.855  1.00  0.00              
ATOM   3931  C   LYS D 243       1.508 -14.364 -38.471  1.00  0.00              
ATOM   3932  O   LYS D 243       0.276 -14.394 -38.554  1.00  0.00              
ATOM   3933  CB  LYS D 243       2.248 -13.341 -36.334  1.00  0.00              
ATOM   3934  CG  LYS D 243       2.803 -14.673 -35.848  1.00  0.00              
ATOM   3935  CD  LYS D 243       3.116 -14.633 -34.360  1.00  0.00              
ATOM   3936  CE  LYS D 243       1.845 -14.677 -33.525  1.00  0.00              
ATOM   3937  NZ  LYS D 243       2.137 -14.813 -32.072  1.00  0.00              
ATOM   3938  H   LYS D 243       0.651 -11.760 -38.048  1.00  0.00              
ATOM   3939  HA  LYS D 243       3.242 -13.240 -38.236  1.00  0.00              
ATOM   3940 1HB  LYS D 243       2.858 -12.528 -35.940  1.00  0.00              
ATOM   3941 2HB  LYS D 243       1.222 -13.226 -35.982  1.00  0.00              
ATOM   3942 1HG  LYS D 243       2.062 -15.449 -36.044  1.00  0.00              
ATOM   3943 2HG  LYS D 243       3.714 -14.892 -36.405  1.00  0.00              
ATOM   3944 1HD  LYS D 243       3.743 -15.490 -34.113  1.00  0.00              
ATOM   3945 2HD  LYS D 243       3.659 -13.713 -34.144  1.00  0.00              
ATOM   3946 1HE  LYS D 243       1.289 -13.757 -33.698  1.00  0.00              
ATOM   3947 2HE  LYS D 243       1.248 -15.528 -33.856  1.00  0.00              
ATOM   3948 1HZ  LYS D 243       1.270 -14.839 -31.555  1.00  0.00              
ATOM   3949 2HZ  LYS D 243       2.652 -15.668 -31.910  1.00  0.00              
ATOM   3950 3HZ  LYS D 243       2.689 -14.025 -31.765  1.00  0.00              
ATOM   3951  N   LEU D 244       2.304 -15.328 -38.904  1.00  0.00              
ATOM   3952  CA  LEU D 244       1.794 -16.578 -39.423  1.00  0.00              
ATOM   3953  C   LEU D 244       2.071 -17.686 -38.398  1.00  0.00              
ATOM   3954  O   LEU D 244       3.203 -17.870 -37.957  1.00  0.00              
ATOM   3955  CB  LEU D 244       2.473 -16.921 -40.754  1.00  0.00              
ATOM   3956  CG  LEU D 244       2.336 -15.915 -41.907  1.00  0.00              
ATOM   3957  CD1 LEU D 244       2.971 -16.525 -43.157  1.00  0.00              
ATOM   3958  CD2 LEU D 244       0.858 -15.575 -42.173  1.00  0.00              
ATOM   3959  H   LEU D 244       3.302 -15.181 -38.868  1.00  0.00              
ATOM   3960  HA  LEU D 244       0.715 -16.505 -39.555  1.00  0.00              
ATOM   3961 1HB  LEU D 244       3.510 -16.945 -40.423  1.00  0.00              
ATOM   3962 2HB  LEU D 244       2.183 -17.909 -41.112  1.00  0.00              
ATOM   3963  HG  LEU D 244       2.824 -14.993 -41.592  1.00  0.00              
ATOM   3964 1HD1 LEU D 244       2.885 -15.826 -43.989  1.00  0.00              
ATOM   3965 2HD1 LEU D 244       4.024 -16.732 -42.966  1.00  0.00              
ATOM   3966 3HD1 LEU D 244       2.459 -17.453 -43.408  1.00  0.00              
ATOM   3967 1HD2 LEU D 244       0.792 -14.861 -42.992  1.00  0.00              
ATOM   3968 2HD2 LEU D 244       0.318 -16.485 -42.439  1.00  0.00              
ATOM   3969 3HD2 LEU D 244       0.417 -15.139 -41.275  1.00  0.00              
ATOM   3970  N   LEU D 245       1.024 -18.409 -38.028  1.00  0.00              
ATOM   3971  CA  LEU D 245       1.140 -19.498 -37.068  1.00  0.00              
ATOM   3972  C   LEU D 245       0.687 -20.789 -37.739  1.00  0.00              
ATOM   3973  O   LEU D 245      -0.453 -20.882 -38.205  1.00  0.00              
ATOM   3974  CB  LEU D 245       0.310 -19.210 -35.811  1.00  0.00              
ATOM   3975  CG  LEU D 245       0.159 -20.392 -34.844  1.00  0.00              
ATOM   3976  CD1 LEU D 245       1.491 -20.685 -34.166  1.00  0.00              
ATOM   3977  CD2 LEU D 245      -0.912 -20.071 -33.812  1.00  0.00              
ATOM   3978  H   LEU D 245       0.121 -18.196 -38.424  1.00  0.00              
ATOM   3979  HA  LEU D 245       2.182 -19.618 -36.775  1.00  0.00              
ATOM   3980 1HB  LEU D 245       0.931 -18.437 -35.362  1.00  0.00              
ATOM   3981 2HB  LEU D 245      -0.667 -18.794 -36.058  1.00  0.00              
ATOM   3982  HG  LEU D 245      -0.185 -21.246 -35.427  1.00  0.00              
ATOM   3983 1HD1 LEU D 245       1.374 -21.525 -33.481  1.00  0.00              
ATOM   3984 2HD1 LEU D 245       2.236 -20.934 -34.921  1.00  0.00              
ATOM   3985 3HD1 LEU D 245       1.817 -19.807 -33.609  1.00  0.00              
ATOM   3986 1HD2 LEU D 245      -1.019 -20.912 -33.126  1.00  0.00              
ATOM   3987 2HD2 LEU D 245      -0.625 -19.180 -33.253  1.00  0.00              
ATOM   3988 3HD2 LEU D 245      -1.862 -19.892 -34.316  1.00  0.00              
ATOM   3989  N   MET D 246       1.593 -21.757 -37.828  1.00  0.00              
ATOM   3990  CA  MET D 246       1.262 -23.087 -38.336  1.00  0.00              
ATOM   3991  C   MET D 246       2.262 -24.039 -37.687  1.00  0.00              
ATOM   3992  O   MET D 246       3.475 -23.898 -37.871  1.00  0.00              
ATOM   3993  CB  MET D 246       1.364 -23.197 -39.869  1.00  0.00              
ATOM   3994  CG  MET D 246       0.945 -24.604 -40.331  1.00  0.00              
ATOM   3995  SD  MET D 246       0.956 -24.879 -42.110  1.00  0.00              
ATOM   3996  CE  MET D 246      -0.302 -23.816 -42.623  1.00  0.00              
ATOM   3997  H   MET D 246       2.540 -21.564 -37.534  1.00  0.00              
ATOM   3998  HA  MET D 246       0.248 -23.355 -38.041  1.00  0.00              
ATOM   3999 1HB  MET D 246       0.716 -22.428 -40.287  1.00  0.00              
ATOM   4000 2HB  MET D 246       2.401 -22.982 -40.135  1.00  0.00              
ATOM   4001 1HG  MET D 246       1.626 -25.327 -39.882  1.00  0.00              
ATOM   4002 2HG  MET D 246      -0.068 -24.788 -39.976  1.00  0.00              
ATOM   4003 1HE  MET D 246      -0.411 -23.877 -43.706  1.00  0.00              
ATOM   4004 2HE  MET D 246      -1.238 -24.104 -42.145  1.00  0.00              
ATOM   4005 3HE  MET D 246      -0.050 -22.793 -42.341  1.00  0.00              
ATOM   4006  N   PHE D 247       1.747 -24.998 -36.919  1.00  0.00              
ATOM   4007  CA  PHE D 247       2.597 -25.969 -36.230  1.00  0.00              
ATOM   4008  C   PHE D 247       3.648 -26.555 -37.138  1.00  0.00              
ATOM   4009  O   PHE D 247       3.345 -27.005 -38.236  1.00  0.00              
ATOM   4010  CB  PHE D 247       1.749 -27.095 -35.636  1.00  0.00              
ATOM   4011  CG  PHE D 247       2.549 -28.135 -34.905  1.00  0.00              
ATOM   4012  CD1 PHE D 247       2.999 -27.903 -33.613  1.00  0.00              
ATOM   4013  CD2 PHE D 247       2.854 -29.347 -35.506  1.00  0.00              
ATOM   4014  CE1 PHE D 247       3.735 -28.860 -32.940  1.00  0.00              
ATOM   4015  CE2 PHE D 247       3.588 -30.305 -34.835  1.00  0.00              
ATOM   4016  CZ  PHE D 247       4.030 -30.060 -33.550  1.00  0.00              
ATOM   4017  H   PHE D 247       0.745 -25.056 -36.809  1.00  0.00              
ATOM   4018  HA  PHE D 247       3.140 -25.478 -35.421  1.00  0.00              
ATOM   4019 1HB  PHE D 247       1.035 -26.690 -34.920  1.00  0.00              
ATOM   4020 2HB  PHE D 247       1.211 -27.616 -36.428  1.00  0.00              
ATOM   4021  HD1 PHE D 247       2.765 -26.954 -33.130  1.00  0.00              
ATOM   4022  HD2 PHE D 247       2.506 -29.540 -36.522  1.00  0.00              
ATOM   4023  HE1 PHE D 247       4.082 -28.664 -31.925  1.00  0.00              
ATOM   4024  HE2 PHE D 247       3.821 -31.253 -35.319  1.00  0.00              
ATOM   4025  HZ  PHE D 247       4.611 -30.814 -33.020  1.00  0.00              
ATOM   4026  N   PRO D 248       4.911 -26.569 -36.684  1.00  0.00              
ATOM   4027  CA  PRO D 248       5.382 -26.129 -35.366  1.00  0.00              
ATOM   4028  C   PRO D 248       5.829 -24.668 -35.339  1.00  0.00              
ATOM   4029  O   PRO D 248       6.328 -24.185 -34.321  1.00  0.00              
ATOM   4030  CB  PRO D 248       6.555 -27.060 -35.119  1.00  0.00              
ATOM   4031  CG  PRO D 248       7.197 -27.086 -36.494  1.00  0.00              
ATOM   4032  CD  PRO D 248       5.993 -27.188 -37.437  1.00  0.00              
ATOM   4033  HA  PRO D 248       4.598 -26.175 -34.597  1.00  0.00              
ATOM   4034 1HB  PRO D 248       7.225 -26.666 -34.340  1.00  0.00              
ATOM   4035 2HB  PRO D 248       6.218 -28.051 -34.784  1.00  0.00              
ATOM   4036 1HG  PRO D 248       7.791 -26.177 -36.673  1.00  0.00              
ATOM   4037 2HG  PRO D 248       7.881 -27.942 -36.597  1.00  0.00              
ATOM   4038 1HD  PRO D 248       6.161 -26.657 -38.386  1.00  0.00              
ATOM   4039 2HD  PRO D 248       5.752 -28.230 -37.693  1.00  0.00              
ATOM   4040  N   GLU D 249       5.639 -23.960 -36.445  1.00  0.00              
ATOM   4041  CA  GLU D 249       6.165 -22.608 -36.565  1.00  0.00              
ATOM   4042  C   GLU D 249       5.303 -21.408 -36.206  1.00  0.00              
ATOM   4043  O   GLU D 249       4.082 -21.437 -36.250  1.00  0.00              
ATOM   4044  CB  GLU D 249       6.641 -22.366 -37.996  1.00  0.00              
ATOM   4045  CG  GLU D 249       7.758 -23.237 -38.465  1.00  0.00              
ATOM   4046  CD  GLU D 249       8.109 -22.924 -39.902  1.00  0.00              
ATOM   4047  OE1 GLU D 249       7.210 -23.034 -40.762  1.00  0.00              
ATOM   4048  OE2 GLU D 249       9.275 -22.554 -40.164  1.00  0.00              
ATOM   4049  H   GLU D 249       5.124 -24.357 -37.219  1.00  0.00              
ATOM   4050  HA  GLU D 249       6.997 -22.472 -35.872  1.00  0.00              
ATOM   4051 1HB  GLU D 249       5.779 -22.520 -38.646  1.00  0.00              
ATOM   4052 2HB  GLU D 249       6.959 -21.326 -38.054  1.00  0.00              
ATOM   4053 1HG  GLU D 249       8.650 -23.170 -37.844  1.00  0.00              
ATOM   4054 2HG  GLU D 249       7.344 -24.243 -38.398  1.00  0.00              
ATOM   4055  N   SER D 250       6.012 -20.327 -35.907  1.00  0.00              
ATOM   4056  CA  SER D 250       5.448 -19.042 -35.551  1.00  0.00              
ATOM   4057  C   SER D 250       6.460 -18.110 -36.229  1.00  0.00              
ATOM   4058  O   SER D 250       7.633 -18.119 -35.876  1.00  0.00              
ATOM   4059  CB  SER D 250       5.347 -18.835 -34.052  1.00  0.00              
ATOM   4060  OG  SER D 250       4.836 -17.571 -33.729  1.00  0.00              
ATOM   4061  H   SER D 250       7.016 -20.432 -35.938  1.00  0.00              
ATOM   4062  HA  SER D 250       4.397 -18.939 -35.827  1.00  0.00              
ATOM   4063 1HB  SER D 250       4.691 -19.599 -33.638  1.00  0.00              
ATOM   4064 2HB  SER D 250       6.341 -18.937 -33.618  1.00  0.00              
ATOM   4065  HG  SER D 250       4.497 -17.584 -32.830  1.00  0.00              
ATOM   4066  N   ARG D 251       6.026 -17.334 -37.220  1.00  0.00              
ATOM   4067  CA  ARG D 251       6.943 -16.428 -37.898  1.00  0.00              
ATOM   4068  C   ARG D 251       6.288 -15.080 -38.075  1.00  0.00              
ATOM   4069  O   ARG D 251       5.167 -14.990 -38.555  1.00  0.00              
ATOM   4070  CB  ARG D 251       7.331 -16.986 -39.278  1.00  0.00              
ATOM   4071  CG  ARG D 251       8.025 -18.349 -39.235  1.00  0.00              
ATOM   4072  CD  ARG D 251       8.121 -18.986 -40.623  1.00  0.00              
ATOM   4073  NE  ARG D 251       9.174 -18.385 -41.441  1.00  0.00              
ATOM   4074  CZ  ARG D 251       9.326 -18.604 -42.743  1.00  0.00              
ATOM   4075  NH1 ARG D 251       8.490 -19.413 -43.386  1.00  0.00              
ATOM   4076  NH2 ARG D 251      10.320 -18.027 -43.397  1.00  0.00              
ATOM   4077  H   ARG D 251       5.060 -17.366 -37.512  1.00  0.00              
ATOM   4078  HA  ARG D 251       7.836 -16.283 -37.289  1.00  0.00              
ATOM   4079 1HB  ARG D 251       6.414 -17.064 -39.860  1.00  0.00              
ATOM   4080 2HB  ARG D 251       7.994 -16.255 -39.741  1.00  0.00              
ATOM   4081 1HG  ARG D 251       9.030 -18.214 -38.834  1.00  0.00              
ATOM   4082 2HG  ARG D 251       7.456 -19.007 -38.578  1.00  0.00              
ATOM   4083 1HD  ARG D 251       8.335 -20.048 -40.510  1.00  0.00              
ATOM   4084 2HD  ARG D 251       7.169 -18.860 -41.137  1.00  0.00              
ATOM   4085  HE  ARG D 251       9.911 -17.747 -41.174  1.00  0.00              
ATOM   4086 1HH1 ARG D 251       7.737 -19.861 -42.883  1.00  0.00              
ATOM   4087 2HH1 ARG D 251       8.611 -19.574 -44.375  1.00  0.00              
ATOM   4088 1HH2 ARG D 251      10.961 -17.422 -42.903  1.00  0.00              
ATOM   4089 2HH2 ARG D 251      10.435 -18.195 -44.385  1.00  0.00              
ATOM   4090  N   ILE D 252       6.985 -14.032 -37.665  1.00  0.00              
ATOM   4091  CA  ILE D 252       6.460 -12.684 -37.778  1.00  0.00              
ATOM   4092  C   ILE D 252       7.101 -11.990 -38.979  1.00  0.00              
ATOM   4093  O   ILE D 252       8.328 -12.028 -39.150  1.00  0.00              
ATOM   4094  CB  ILE D 252       6.716 -11.860 -36.503  1.00  0.00              
ATOM   4095  CG1 ILE D 252       6.013 -12.500 -35.303  1.00  0.00              
ATOM   4096  CG2 ILE D 252       6.248 -10.425 -36.694  1.00  0.00              
ATOM   4097  CD1 ILE D 252       6.238 -11.767 -34.001  1.00  0.00              
ATOM   4098  H   ILE D 252       7.903 -14.171 -37.266  1.00  0.00              
ATOM   4099  HA  ILE D 252       5.391 -12.704 -37.983  1.00  0.00              
ATOM   4100  HB  ILE D 252       7.783 -11.868 -36.283  1.00  0.00              
ATOM   4101 1HG1 ILE D 252       4.947 -12.525 -35.527  1.00  0.00              
ATOM   4102 2HG1 ILE D 252       6.388 -13.520 -35.215  1.00  0.00              
ATOM   4103 1HG2 ILE D 252       6.436  -9.857 -35.784  1.00  0.00              
ATOM   4104 2HG2 ILE D 252       6.792  -9.973 -37.522  1.00  0.00              
ATOM   4105 3HG2 ILE D 252       5.180 -10.417 -36.913  1.00  0.00              
ATOM   4106 1HD1 ILE D 252       5.710 -12.281 -33.197  1.00  0.00              
ATOM   4107 2HD1 ILE D 252       7.305 -11.743 -33.775  1.00  0.00              
ATOM   4108 3HD1 ILE D 252       5.863 -10.748 -34.086  1.00  0.00              
ATOM   4109  N   PHE D 253       6.265 -11.387 -39.816  1.00  0.00              
ATOM   4110  CA  PHE D 253       6.729 -10.703 -41.021  1.00  0.00              
ATOM   4111  C   PHE D 253       6.349  -9.228 -40.997  1.00  0.00              
ATOM   4112  O   PHE D 253       5.191  -8.873 -40.773  1.00  0.00              
ATOM   4113  CB  PHE D 253       6.122 -11.361 -42.271  1.00  0.00              
ATOM   4114  CG  PHE D 253       6.474 -12.811 -42.413  1.00  0.00              
ATOM   4115  CD1 PHE D 253       7.659 -13.194 -43.027  1.00  0.00              
ATOM   4116  CD2 PHE D 253       5.642 -13.795 -41.872  1.00  0.00              
ATOM   4117  CE1 PHE D 253       8.020 -14.545 -43.100  1.00  0.00              
ATOM   4118  CE2 PHE D 253       5.993 -15.145 -41.941  1.00  0.00              
ATOM   4119  CZ  PHE D 253       7.185 -15.518 -42.556  1.00  0.00              
ATOM   4120  H   PHE D 253       5.276 -11.405 -39.612  1.00  0.00              
ATOM   4121  HA  PHE D 253       7.818 -10.743 -41.072  1.00  0.00              
ATOM   4122 1HB  PHE D 253       5.035 -11.302 -42.235  1.00  0.00              
ATOM   4123 2HB  PHE D 253       6.483 -10.860 -43.168  1.00  0.00              
ATOM   4124  HD1 PHE D 253       8.309 -12.429 -43.452  1.00  0.00              
ATOM   4125  HD2 PHE D 253       4.710 -13.498 -41.392  1.00  0.00              
ATOM   4126  HE1 PHE D 253       8.953 -14.833 -43.583  1.00  0.00              
ATOM   4127  HE2 PHE D 253       5.338 -15.905 -41.516  1.00  0.00              
ATOM   4128  HZ  PHE D 253       7.464 -16.570 -42.613  1.00  0.00              
ATOM   4129  N   GLN D 254       7.338  -8.377 -41.231  1.00  0.00              
ATOM   4130  CA  GLN D 254       7.110  -6.945 -41.331  1.00  0.00              
ATOM   4131  C   GLN D 254       6.800  -6.570 -42.775  1.00  0.00              
ATOM   4132  O   GLN D 254       7.550  -6.918 -43.684  1.00  0.00              
ATOM   4133  CB  GLN D 254       8.348  -6.186 -40.867  1.00  0.00              
ATOM   4134  CG  GLN D 254       8.202  -4.679 -40.916  1.00  0.00              
ATOM   4135  CD  GLN D 254       9.407  -3.965 -40.337  1.00  0.00              
ATOM   4136  OE1 GLN D 254      10.533  -4.135 -40.805  1.00  0.00              
ATOM   4137  NE2 GLN D 254       9.177  -3.166 -39.306  1.00  0.00              
ATOM   4138  H   GLN D 254       8.276  -8.735 -41.343  1.00  0.00              
ATOM   4139  HA  GLN D 254       6.242  -6.671 -40.731  1.00  0.00              
ATOM   4140 1HB  GLN D 254       8.548  -6.505 -39.844  1.00  0.00              
ATOM   4141 2HB  GLN D 254       9.169  -6.499 -41.512  1.00  0.00              
ATOM   4142 1HG  GLN D 254       7.896  -4.145 -41.815  1.00  0.00              
ATOM   4143 2HG  GLN D 254       7.396  -4.646 -40.183  1.00  0.00              
ATOM   4144 1HE2 GLN D 254       9.933  -2.668 -38.881  1.00  0.00              
ATOM   4145 2HE2 GLN D 254       8.248  -3.059 -38.952  1.00  0.00              
ATOM   4146  N   ALA D 255       5.690  -5.872 -42.979  1.00  0.00              
ATOM   4147  CA  ALA D 255       5.298  -5.432 -44.314  1.00  0.00              
ATOM   4148  C   ALA D 255       5.992  -4.091 -44.579  1.00  0.00              
ATOM   4149  O   ALA D 255       6.405  -3.404 -43.636  1.00  0.00              
ATOM   4150  CB  ALA D 255       3.784  -5.282 -44.391  1.00  0.00              
ATOM   4151  H   ALA D 255       5.100  -5.638 -42.192  1.00  0.00              
ATOM   4152  HA  ALA D 255       5.641  -6.170 -45.039  1.00  0.00              
ATOM   4153 1HB  ALA D 255       3.502  -4.954 -45.392  1.00  0.00              
ATOM   4154 2HB  ALA D 255       3.312  -6.241 -44.177  1.00  0.00              
ATOM   4155 3HB  ALA D 255       3.455  -4.544 -43.661  1.00  0.00              
ATOM   4156  N   GLU D 256       6.126  -3.714 -45.849  1.00  0.00              
ATOM   4157  CA  GLU D 256       6.765  -2.445 -46.179  1.00  0.00              
ATOM   4158  C   GLU D 256       6.186  -1.260 -45.414  1.00  0.00              
ATOM   4159  O   GLU D 256       6.924  -0.428 -44.891  1.00  0.00              
ATOM   4160  CB  GLU D 256       6.658  -2.184 -47.684  1.00  0.00              
ATOM   4161  CG  GLU D 256       7.320  -0.894 -48.147  1.00  0.00              
ATOM   4162  CD  GLU D 256       7.231  -0.741 -49.640  1.00  0.00              
ATOM   4163  OE1 GLU D 256       6.705  -1.620 -50.278  1.00  0.00              
ATOM   4164  OE2 GLU D 256       7.588   0.304 -50.131  1.00  0.00              
ATOM   4165  H   GLU D 256       5.786  -4.303 -46.595  1.00  0.00              
ATOM   4166  HA  GLU D 256       7.818  -2.477 -45.899  1.00  0.00              
ATOM   4167 1HB  GLU D 256       7.124  -3.032 -48.187  1.00  0.00              
ATOM   4168 2HB  GLU D 256       5.596  -2.155 -47.928  1.00  0.00              
ATOM   4169 1HG  GLU D 256       6.916  -0.003 -47.667  1.00  0.00              
ATOM   4170 2HG  GLU D 256       8.362  -1.021 -47.856  1.00  0.00              
ATOM   4171  N   ASN D 257       4.865  -1.183 -45.345  1.00  0.00              
ATOM   4172  CA  ASN D 257       4.209  -0.131 -44.576  1.00  0.00              
ATOM   4173  C   ASN D 257       2.828  -0.593 -44.151  1.00  0.00              
ATOM   4174  O   ASN D 257       2.438  -1.720 -44.433  1.00  0.00              
ATOM   4175  CB  ASN D 257       4.102   1.146 -45.414  1.00  0.00              
ATOM   4176  CG  ASN D 257       3.316   0.936 -46.688  1.00  0.00              
ATOM   4177  OD1 ASN D 257       2.169   0.465 -46.658  1.00  0.00              
ATOM   4178  ND2 ASN D 257       3.922   1.285 -47.821  1.00  0.00              
ATOM   4179  H   ASN D 257       4.299  -1.863 -45.830  1.00  0.00              
ATOM   4180  HA  ASN D 257       4.778   0.075 -43.668  1.00  0.00              
ATOM   4181 1HB  ASN D 257       3.822   2.096 -44.954  1.00  0.00              
ATOM   4182 2HB  ASN D 257       5.165   1.156 -45.650  1.00  0.00              
ATOM   4183 1HD2 ASN D 257       3.450   1.168 -48.697  1.00  0.00              
ATOM   4184 2HD2 ASN D 257       4.847   1.663 -47.799  1.00  0.00              
ATOM   4185  N   ALA D 258       2.085   0.282 -43.481  1.00  0.00              
ATOM   4186  CA  ALA D 258       0.766  -0.065 -42.962  1.00  0.00              
ATOM   4187  C   ALA D 258      -0.233  -0.460 -44.045  1.00  0.00              
ATOM   4188  O   ALA D 258      -1.048  -1.371 -43.851  1.00  0.00              
ATOM   4189  CB  ALA D 258       0.207   1.095 -42.143  1.00  0.00              
ATOM   4190  H   ALA D 258       2.445   1.215 -43.328  1.00  0.00              
ATOM   4191  HA  ALA D 258       0.864  -0.938 -42.315  1.00  0.00              
ATOM   4192 1HB  ALA D 258      -0.777   0.826 -41.759  1.00  0.00              
ATOM   4193 2HB  ALA D 258       0.876   1.307 -41.308  1.00  0.00              
ATOM   4194 3HB  ALA D 258       0.121   1.979 -42.774  1.00  0.00              
ATOM   4195  N   LYS D 259      -0.186   0.228 -45.181  1.00  0.00              
ATOM   4196  CA  LYS D 259      -1.094  -0.089 -46.269  1.00  0.00              
ATOM   4197  C   LYS D 259      -0.820  -1.485 -46.814  1.00  0.00              
ATOM   4198  O   LYS D 259      -1.745  -2.244 -47.091  1.00  0.00              
ATOM   4199  CB  LYS D 259      -0.975   0.948 -47.388  1.00  0.00              
ATOM   4200  CG  LYS D 259      -1.932   0.732 -48.552  1.00  0.00              
ATOM   4201  CD  LYS D 259      -1.825   1.855 -49.573  1.00  0.00              
ATOM   4202  CE  LYS D 259      -2.767   1.629 -50.746  1.00  0.00              
ATOM   4203  NZ  LYS D 259      -2.658   2.711 -51.763  1.00  0.00              
ATOM   4204  H   LYS D 259       0.480   0.978 -45.298  1.00  0.00              
ATOM   4205  HA  LYS D 259      -2.122  -0.091 -45.904  1.00  0.00              
ATOM   4206 1HB  LYS D 259      -1.163   1.924 -46.939  1.00  0.00              
ATOM   4207 2HB  LYS D 259       0.052   0.909 -47.751  1.00  0.00              
ATOM   4208 1HG  LYS D 259      -1.689  -0.218 -49.028  1.00  0.00              
ATOM   4209 2HG  LYS D 259      -2.949   0.693 -48.161  1.00  0.00              
ATOM   4210 1HD  LYS D 259      -2.073   2.796 -49.081  1.00  0.00              
ATOM   4211 2HD  LYS D 259      -0.797   1.897 -49.936  1.00  0.00              
ATOM   4212 1HE  LYS D 259      -2.518   0.673 -51.205  1.00  0.00              
ATOM   4213 2HE  LYS D 259      -3.786   1.593 -50.363  1.00  0.00              
ATOM   4214 1HZ  LYS D 259      -3.298   2.524 -52.522  1.00  0.00              
ATOM   4215 2HZ  LYS D 259      -2.889   3.597 -51.338  1.00  0.00              
ATOM   4216 3HZ  LYS D 259      -1.714   2.743 -52.119  1.00  0.00              
ATOM   4217  N   ILE D 260       0.452  -1.818 -46.973  1.00  0.00              
ATOM   4218  CA  ILE D 260       0.825  -3.139 -47.467  1.00  0.00              
ATOM   4219  C   ILE D 260       0.415  -4.238 -46.475  1.00  0.00              
ATOM   4220  O   ILE D 260      -0.064  -5.299 -46.879  1.00  0.00              
ATOM   4221  CB  ILE D 260       2.338  -3.230 -47.716  1.00  0.00              
ATOM   4222  CG1 ILE D 260       2.742  -2.248 -48.822  1.00  0.00              
ATOM   4223  CG2 ILE D 260       2.723  -4.658 -48.108  1.00  0.00              
ATOM   4224  CD1 ILE D 260       2.054  -2.489 -50.146  1.00  0.00              
ATOM   4225  H   ILE D 260       1.178  -1.153 -46.750  1.00  0.00              
ATOM   4226  HA  ILE D 260       0.280  -3.375 -48.381  1.00  0.00              
ATOM   4227  HB  ILE D 260       2.866  -2.943 -46.807  1.00  0.00              
ATOM   4228 1HG1 ILE D 260       2.503  -1.245 -48.469  1.00  0.00              
ATOM   4229 2HG1 ILE D 260       3.820  -2.336 -48.956  1.00  0.00              
ATOM   4230 1HG2 ILE D 260       3.798  -4.710 -48.282  1.00  0.00              
ATOM   4231 2HG2 ILE D 260       2.454  -5.340 -47.303  1.00  0.00              
ATOM   4232 3HG2 ILE D 260       2.194  -4.942 -49.017  1.00  0.00              
ATOM   4233 1HD1 ILE D 260       2.396  -1.752 -50.873  1.00  0.00              
ATOM   4234 2HD1 ILE D 260       2.295  -3.490 -50.505  1.00  0.00              
ATOM   4235 3HD1 ILE D 260       0.977  -2.398 -50.018  1.00  0.00              
ATOM   4236  N   LYS D 261       0.593  -3.979 -45.180  1.00  0.00              
ATOM   4237  CA  LYS D 261       0.153  -4.930 -44.169  1.00  0.00              
ATOM   4238  C   LYS D 261      -1.336  -5.148 -44.295  1.00  0.00              
ATOM   4239  O   LYS D 261      -1.809  -6.292 -44.275  1.00  0.00              
ATOM   4240  CB  LYS D 261       0.461  -4.437 -42.746  1.00  0.00              
ATOM   4241  CG  LYS D 261      -0.146  -5.352 -41.682  1.00  0.00              
ATOM   4242  CD  LYS D 261       0.173  -4.895 -40.253  1.00  0.00              
ATOM   4243  CE  LYS D 261      -0.751  -5.581 -39.258  1.00  0.00              
ATOM   4244  NZ  LYS D 261      -0.401  -5.267 -37.833  1.00  0.00              
ATOM   4245  H   LYS D 261       1.038  -3.120 -44.888  1.00  0.00              
ATOM   4246  HA  LYS D 261       0.643  -5.891 -44.329  1.00  0.00              
ATOM   4247 1HB  LYS D 261       1.548  -4.400 -42.649  1.00  0.00              
ATOM   4248 2HB  LYS D 261       0.056  -3.428 -42.661  1.00  0.00              
ATOM   4249 1HG  LYS D 261      -1.228  -5.366 -41.813  1.00  0.00              
ATOM   4250 2HG  LYS D 261       0.248  -6.358 -41.823  1.00  0.00              
ATOM   4251 1HD  LYS D 261       1.210  -5.144 -40.031  1.00  0.00              
ATOM   4252 2HD  LYS D 261       0.040  -3.814 -40.198  1.00  0.00              
ATOM   4253 1HE  LYS D 261      -1.771  -5.252 -39.454  1.00  0.00              
ATOM   4254 2HE  LYS D 261      -0.681  -6.657 -39.412  1.00  0.00              
ATOM   4255 1HZ  LYS D 261      -1.041  -5.746 -37.215  1.00  0.00              
ATOM   4256 2HZ  LYS D 261       0.544  -5.573 -37.642  1.00  0.00              
ATOM   4257 3HZ  LYS D 261      -0.469  -4.270 -37.682  1.00  0.00              
ATOM   4258  N   ARG D 262      -2.077  -4.049 -44.440  1.00  0.00              
ATOM   4259  CA  ARG D 262      -3.528  -4.120 -44.534  1.00  0.00              
ATOM   4260  C   ARG D 262      -3.954  -4.908 -45.772  1.00  0.00              
ATOM   4261  O   ARG D 262      -4.894  -5.699 -45.720  1.00  0.00              
ATOM   4262  CB  ARG D 262      -4.173  -2.744 -44.495  1.00  0.00              
ATOM   4263  CG  ARG D 262      -4.154  -2.066 -43.134  1.00  0.00              
ATOM   4264  CD  ARG D 262      -4.662  -0.670 -43.138  1.00  0.00              
ATOM   4265  NE  ARG D 262      -4.622  -0.011 -41.842  1.00  0.00              
ATOM   4266  CZ  ARG D 262      -4.964   1.274 -41.627  1.00  0.00              
ATOM   4267  NH1 ARG D 262      -5.333   2.052 -42.620  1.00  0.00              
ATOM   4268  NH2 ARG D 262      -4.893   1.740 -40.392  1.00  0.00              
ATOM   4269  H   ARG D 262      -1.625  -3.148 -44.485  1.00  0.00              
ATOM   4270  HA  ARG D 262      -3.929  -4.651 -43.670  1.00  0.00              
ATOM   4271 1HB  ARG D 262      -3.641  -2.122 -45.214  1.00  0.00              
ATOM   4272 2HB  ARG D 262      -5.207  -2.868 -44.819  1.00  0.00              
ATOM   4273 1HG  ARG D 262      -4.773  -2.647 -42.450  1.00  0.00              
ATOM   4274 2HG  ARG D 262      -3.126  -2.049 -42.770  1.00  0.00              
ATOM   4275 1HD  ARG D 262      -4.059  -0.076 -43.825  1.00  0.00              
ATOM   4276 2HD  ARG D 262      -5.699  -0.671 -43.472  1.00  0.00              
ATOM   4277  HE  ARG D 262      -4.350  -0.379 -40.940  1.00  0.00              
ATOM   4278 1HH1 ARG D 262      -5.365   1.685 -43.561  1.00  0.00              
ATOM   4279 2HH1 ARG D 262      -5.585   3.012 -42.437  1.00  0.00              
ATOM   4280 1HH2 ARG D 262      -4.590   1.133 -39.643  1.00  0.00              
ATOM   4281 2HH2 ARG D 262      -5.142   2.699 -40.202  1.00  0.00              
ATOM   4282  N   GLU D 263      -3.253  -4.694 -46.878  1.00  0.00              
ATOM   4283  CA  GLU D 263      -3.535  -5.424 -48.111  1.00  0.00              
ATOM   4284  C   GLU D 263      -3.242  -6.918 -47.973  1.00  0.00              
ATOM   4285  O   GLU D 263      -3.970  -7.749 -48.525  1.00  0.00              
ATOM   4286  CB  GLU D 263      -2.708  -4.861 -49.266  1.00  0.00              
ATOM   4287  CG  GLU D 263      -3.176  -3.517 -49.776  1.00  0.00              
ATOM   4288  CD  GLU D 263      -2.245  -2.948 -50.834  1.00  0.00              
ATOM   4289  OE1 GLU D 263      -1.181  -3.559 -51.088  1.00  0.00              
ATOM   4290  OE2 GLU D 263      -2.578  -1.884 -51.401  1.00  0.00              
ATOM   4291  H   GLU D 263      -2.508  -4.011 -46.870  1.00  0.00              
ATOM   4292  HA  GLU D 263      -4.596  -5.348 -48.352  1.00  0.00              
ATOM   4293 1HB  GLU D 263      -1.681  -4.774 -48.910  1.00  0.00              
ATOM   4294 2HB  GLU D 263      -2.752  -5.590 -50.075  1.00  0.00              
ATOM   4295 1HG  GLU D 263      -4.192  -3.532 -50.171  1.00  0.00              
ATOM   4296 2HG  GLU D 263      -3.142  -2.880 -48.893  1.00  0.00              
ATOM   4297  N   TRP D 264      -2.181  -7.256 -47.244  1.00  0.00              
ATOM   4298  CA  TRP D 264      -1.868  -8.661 -46.989  1.00  0.00              
ATOM   4299  C   TRP D 264      -3.005  -9.287 -46.215  1.00  0.00              
ATOM   4300  O   TRP D 264      -3.463 -10.369 -46.559  1.00  0.00              
ATOM   4301  CB  TRP D 264      -0.558  -8.816 -46.190  1.00  0.00              
ATOM   4302  CG  TRP D 264       0.681  -8.979 -47.036  1.00  0.00              
ATOM   4303  CD1 TRP D 264       1.705  -8.089 -47.169  1.00  0.00              
ATOM   4304  CD2 TRP D 264       1.040 -10.122 -47.832  1.00  0.00              
ATOM   4305  NE1 TRP D 264       2.680  -8.606 -47.992  1.00  0.00              
ATOM   4306  CE2 TRP D 264       2.295  -9.851 -48.412  1.00  0.00              
ATOM   4307  CE3 TRP D 264       0.417 -11.349 -48.109  1.00  0.00              
ATOM   4308  CZ2 TRP D 264       2.946 -10.762 -49.247  1.00  0.00              
ATOM   4309  CZ3 TRP D 264       1.067 -12.258 -48.942  1.00  0.00              
ATOM   4310  CH2 TRP D 264       2.314 -11.960 -49.500  1.00  0.00              
ATOM   4311  H   TRP D 264      -1.580  -6.541 -46.860  1.00  0.00              
ATOM   4312  HA  TRP D 264      -1.767  -9.195 -47.934  1.00  0.00              
ATOM   4313 1HB  TRP D 264      -0.384  -7.934 -45.573  1.00  0.00              
ATOM   4314 2HB  TRP D 264      -0.607  -9.700 -45.555  1.00  0.00              
ATOM   4315  HD1 TRP D 264       1.610  -7.146 -46.634  1.00  0.00              
ATOM   4316  HE1 TRP D 264       3.542  -8.144 -48.245  1.00  0.00              
ATOM   4317  HE3 TRP D 264      -0.554 -11.627 -47.700  1.00  0.00              
ATOM   4318  HZ2 TRP D 264       3.918 -10.493 -49.661  1.00  0.00              
ATOM   4319  HZ3 TRP D 264       0.577 -13.210 -49.150  1.00  0.00              
ATOM   4320  HH2 TRP D 264       2.794 -12.692 -50.150  1.00  0.00              
ATOM   4321  N   LEU D 265      -3.480  -8.597 -45.178  1.00  0.00              
ATOM   4322  CA  LEU D 265      -4.555  -9.137 -44.360  1.00  0.00              
ATOM   4323  C   LEU D 265      -5.865  -9.288 -45.133  1.00  0.00              
ATOM   4324  O   LEU D 265      -6.598 -10.263 -44.936  1.00  0.00              
ATOM   4325  CB  LEU D 265      -4.768  -8.243 -43.131  1.00  0.00              
ATOM   4326  CG  LEU D 265      -3.607  -8.223 -42.130  1.00  0.00              
ATOM   4327  CD1 LEU D 265      -3.854  -7.163 -41.065  1.00  0.00              
ATOM   4328  CD2 LEU D 265      -3.456  -9.598 -41.497  1.00  0.00              
ATOM   4329  H   LEU D 265      -3.096  -7.691 -44.950  1.00  0.00              
ATOM   4330  HA  LEU D 265      -4.294 -10.142 -44.031  1.00  0.00              
ATOM   4331 1HB  LEU D 265      -4.851  -7.278 -43.628  1.00  0.00              
ATOM   4332 2HB  LEU D 265      -5.705  -8.473 -42.624  1.00  0.00              
ATOM   4333  HG  LEU D 265      -2.697  -8.015 -42.693  1.00  0.00              
ATOM   4334 1HD1 LEU D 265      -3.025  -7.155 -40.359  1.00  0.00              
ATOM   4335 2HD1 LEU D 265      -3.935  -6.184 -41.539  1.00  0.00              
ATOM   4336 3HD1 LEU D 265      -4.779  -7.388 -40.536  1.00  0.00              
ATOM   4337 1HD2 LEU D 265      -2.630  -9.582 -40.786  1.00  0.00              
ATOM   4338 2HD2 LEU D 265      -4.378  -9.863 -40.978  1.00  0.00              
ATOM   4339 3HD2 LEU D 265      -3.253 -10.336 -42.272  1.00  0.00              
ATOM   4340  N   GLU D 266      -6.151  -8.333 -46.013  1.00  0.00              
ATOM   4341  CA  GLU D 266      -7.363  -8.374 -46.832  1.00  0.00              
ATOM   4342  C   GLU D 266      -7.328  -9.531 -47.841  1.00  0.00              
ATOM   4343  O   GLU D 266      -8.335 -10.219 -48.045  1.00  0.00              
ATOM   4344  CB  GLU D 266      -7.553  -7.044 -47.565  1.00  0.00              
ATOM   4345  CG  GLU D 266      -7.985  -5.890 -46.672  1.00  0.00              
ATOM   4346  CD  GLU D 266      -7.947  -4.583 -47.413  1.00  0.00              
ATOM   4347  OE1 GLU D 266      -7.527  -4.575 -48.545  1.00  0.00              
ATOM   4348  OE2 GLU D 266      -8.441  -3.612 -46.889  1.00  0.00              
ATOM   4349  H   GLU D 266      -5.513  -7.557 -46.117  1.00  0.00              
ATOM   4350  HA  GLU D 266      -8.232  -8.551 -46.198  1.00  0.00              
ATOM   4351 1HB  GLU D 266      -6.600  -6.802 -48.035  1.00  0.00              
ATOM   4352 2HB  GLU D 266      -8.306  -7.209 -48.335  1.00  0.00              
ATOM   4353 1HG  GLU D 266      -8.972  -6.028 -46.232  1.00  0.00              
ATOM   4354 2HG  GLU D 266      -7.234  -5.882 -45.883  1.00  0.00              
ATOM   4355  N   VAL D 267      -6.183  -9.754 -48.480  1.00  0.00              
ATOM   4356  CA  VAL D 267      -6.115 -10.821 -49.469  1.00  0.00              
ATOM   4357  C   VAL D 267      -6.033 -12.189 -48.810  1.00  0.00              
ATOM   4358  O   VAL D 267      -6.484 -13.174 -49.376  1.00  0.00              
ATOM   4359  CB  VAL D 267      -4.932 -10.650 -50.464  1.00  0.00              
ATOM   4360  CG1 VAL D 267      -5.081  -9.336 -51.201  1.00  0.00              
ATOM   4361  CG2 VAL D 267      -3.587 -10.714 -49.738  1.00  0.00              
ATOM   4362  H   VAL D 267      -5.357  -9.202 -48.296  1.00  0.00              
ATOM   4363  HA  VAL D 267      -7.023 -10.860 -50.073  1.00  0.00              
ATOM   4364  HB  VAL D 267      -4.943 -11.479 -51.173  1.00  0.00              
ATOM   4365 1HG1 VAL D 267      -4.253  -9.214 -51.900  1.00  0.00              
ATOM   4366 2HG1 VAL D 267      -6.022  -9.331 -51.750  1.00  0.00              
ATOM   4367 3HG1 VAL D 267      -5.074  -8.515 -50.485  1.00  0.00              
ATOM   4368 1HG2 VAL D 267      -2.778 -10.593 -50.459  1.00  0.00              
ATOM   4369 2HG2 VAL D 267      -3.537  -9.916 -48.996  1.00  0.00              
ATOM   4370 3HG2 VAL D 267      -3.487 -11.679 -49.240  1.00  0.00              
ATOM   4371  N   LEU D 268      -5.476 -12.261 -47.604  1.00  0.00              
ATOM   4372  CA  LEU D 268      -5.425 -13.548 -46.921  1.00  0.00              
ATOM   4373  C   LEU D 268      -6.836 -13.944 -46.526  1.00  0.00              
ATOM   4374  O   LEU D 268      -7.239 -15.098 -46.683  1.00  0.00              
ATOM   4375  CB  LEU D 268      -4.524 -13.466 -45.681  1.00  0.00              
ATOM   4376  CG  LEU D 268      -3.027 -13.386 -45.994  1.00  0.00              
ATOM   4377  CD1 LEU D 268      -2.234 -13.015 -44.735  1.00  0.00              
ATOM   4378  CD2 LEU D 268      -2.566 -14.738 -46.573  1.00  0.00              
ATOM   4379  H   LEU D 268      -5.087 -11.447 -47.151  1.00  0.00              
ATOM   4380  HA  LEU D 268      -5.037 -14.307 -47.600  1.00  0.00              
ATOM   4381 1HB  LEU D 268      -4.876 -12.522 -45.267  1.00  0.00              
ATOM   4382 2HB  LEU D 268      -4.732 -14.272 -44.977  1.00  0.00              
ATOM   4383  HG  LEU D 268      -2.898 -12.625 -46.764  1.00  0.00              
ATOM   4384 1HD1 LEU D 268      -1.172 -12.962 -44.977  1.00  0.00              
ATOM   4385 2HD1 LEU D 268      -2.570 -12.046 -44.367  1.00  0.00              
ATOM   4386 3HD1 LEU D 268      -2.395 -13.771 -43.969  1.00  0.00              
ATOM   4387 1HD2 LEU D 268      -1.500 -14.691 -46.801  1.00  0.00              
ATOM   4388 2HD2 LEU D 268      -2.749 -15.528 -45.844  1.00  0.00              
ATOM   4389 3HD2 LEU D 268      -3.122 -14.952 -47.486  1.00  0.00              
ATOM   4390  N   GLU D 269      -7.600 -12.978 -46.021  1.00  0.00              
ATOM   4391  CA  GLU D 269      -8.996 -13.228 -45.676  1.00  0.00              
ATOM   4392  C   GLU D 269      -9.840 -13.551 -46.918  1.00  0.00              
ATOM   4393  O   GLU D 269     -10.668 -14.465 -46.893  1.00  0.00              
ATOM   4394  CB  GLU D 269      -9.579 -12.013 -44.944  1.00  0.00              
ATOM   4395  CG  GLU D 269     -11.043 -12.143 -44.520  1.00  0.00              
ATOM   4396  CD  GLU D 269     -11.292 -13.212 -43.456  1.00  0.00              
ATOM   4397  OE1 GLU D 269     -10.315 -13.763 -42.893  1.00  0.00              
ATOM   4398  OE2 GLU D 269     -12.484 -13.501 -43.186  1.00  0.00              
ATOM   4399  H   GLU D 269      -7.214 -12.057 -45.874  1.00  0.00              
ATOM   4400  HA  GLU D 269      -9.066 -14.102 -45.028  1.00  0.00              
ATOM   4401 1HB  GLU D 269      -8.966 -11.852 -44.057  1.00  0.00              
ATOM   4402 2HB  GLU D 269      -9.479 -11.159 -45.614  1.00  0.00              
ATOM   4403 1HG  GLU D 269     -11.474 -11.209 -44.161  1.00  0.00              
ATOM   4404 2HG  GLU D 269     -11.548 -12.446 -45.436  1.00  0.00              
ATOM   4405  N   GLU D 270      -9.627 -12.810 -47.998  1.00  0.00              
ATOM   4406  CA  GLU D 270     -10.381 -13.068 -49.223  1.00  0.00              
ATOM   4407  C   GLU D 270     -10.108 -14.452 -49.819  1.00  0.00              
ATOM   4408  O   GLU D 270     -11.044 -15.128 -50.261  1.00  0.00              
ATOM   4409  CB  GLU D 270     -10.067 -11.990 -50.263  1.00  0.00              
ATOM   4410  CG  GLU D 270     -10.831 -12.137 -51.571  1.00  0.00              
ATOM   4411  CD  GLU D 270     -10.532 -11.001 -52.509  1.00  0.00              
ATOM   4412  OE1 GLU D 270      -9.781 -10.131 -52.138  1.00  0.00              
ATOM   4413  OE2 GLU D 270     -10.962 -11.059 -53.637  1.00  0.00              
ATOM   4414  H   GLU D 270      -8.946 -12.064 -47.987  1.00  0.00              
ATOM   4415  HA  GLU D 270     -11.450 -13.054 -49.010  1.00  0.00              
ATOM   4416 1HB  GLU D 270     -10.311 -11.028 -49.808  1.00  0.00              
ATOM   4417 2HB  GLU D 270      -8.997 -12.037 -50.460  1.00  0.00              
ATOM   4418 1HG  GLU D 270     -10.644 -13.083 -52.078  1.00  0.00              
ATOM   4419 2HG  GLU D 270     -11.875 -12.089 -51.265  1.00  0.00              
ATOM   4420  N   THR D 271      -8.850 -14.895 -49.820  1.00  0.00              
ATOM   4421  CA  THR D 271      -8.558 -16.188 -50.431  1.00  0.00              
ATOM   4422  C   THR D 271      -8.958 -17.310 -49.465  1.00  0.00              
ATOM   4423  O   THR D 271      -9.270 -18.427 -49.899  1.00  0.00              
ATOM   4424  CB  THR D 271      -7.060 -16.314 -50.853  1.00  0.00              
ATOM   4425  OG1 THR D 271      -6.214 -16.046 -49.732  1.00  0.00              
ATOM   4426  CG2 THR D 271      -6.739 -15.311 -51.945  1.00  0.00              
ATOM   4427  H   THR D 271      -8.096 -14.361 -49.412  1.00  0.00              
ATOM   4428  HA  THR D 271      -9.150 -16.310 -51.338  1.00  0.00              
ATOM   4429  HB  THR D 271      -6.879 -17.324 -51.218  1.00  0.00              
ATOM   4430  HG1 THR D 271      -6.380 -15.154 -49.413  1.00  0.00              
ATOM   4431 1HG2 THR D 271      -5.692 -15.409 -52.230  1.00  0.00              
ATOM   4432 2HG2 THR D 271      -7.373 -15.502 -52.811  1.00  0.00              
ATOM   4433 3HG2 THR D 271      -6.922 -14.303 -51.576  1.00  0.00              
ATOM   4434  N   LYS D 272      -8.995 -17.016 -48.162  1.00  0.00              
ATOM   4435  CA  LYS D 272      -9.515 -17.992 -47.211  1.00  0.00              
ATOM   4436  C   LYS D 272     -10.996 -18.199 -47.506  1.00  0.00              
ATOM   4437  O   LYS D 272     -11.492 -19.320 -47.502  1.00  0.00              
ATOM   4438  CB  LYS D 272      -9.306 -17.530 -45.768  1.00  0.00              
ATOM   4439  CG  LYS D 272      -9.681 -18.565 -44.716  1.00  0.00              
ATOM   4440  CD  LYS D 272      -9.356 -18.072 -43.314  1.00  0.00              
ATOM   4441  CE  LYS D 272     -10.363 -17.033 -42.844  1.00  0.00              
ATOM   4442  NZ  LYS D 272     -11.701 -17.631 -42.588  1.00  0.00              
ATOM   4443  H   LYS D 272      -8.668 -16.124 -47.821  1.00  0.00              
ATOM   4444  HA  LYS D 272      -9.000 -18.945 -47.342  1.00  0.00              
ATOM   4445 1HB  LYS D 272      -8.251 -17.274 -45.664  1.00  0.00              
ATOM   4446 2HB  LYS D 272      -9.912 -16.635 -45.627  1.00  0.00              
ATOM   4447 1HG  LYS D 272     -10.750 -18.765 -44.792  1.00  0.00              
ATOM   4448 2HG  LYS D 272      -9.126 -19.481 -44.917  1.00  0.00              
ATOM   4449 1HD  LYS D 272      -9.369 -18.925 -42.634  1.00  0.00              
ATOM   4450 2HD  LYS D 272      -8.359 -17.632 -43.323  1.00  0.00              
ATOM   4451 1HE  LYS D 272      -9.986 -16.581 -41.927  1.00  0.00              
ATOM   4452 2HE  LYS D 272     -10.449 -16.268 -43.616  1.00  0.00              
ATOM   4453 1HZ  LYS D 272     -12.339 -16.910 -42.280  1.00  0.00              
ATOM   4454 2HZ  LYS D 272     -12.052 -18.049 -43.439  1.00  0.00              
ATOM   4455 3HZ  LYS D 272     -11.622 -18.339 -41.873  1.00  0.00              
ATOM   4456  N   ARG D 273     -11.698 -17.104 -47.753  1.00  0.00              
ATOM   4457  CA  ARG D 273     -13.128 -17.164 -48.033  1.00  0.00              
ATOM   4458  C   ARG D 273     -13.366 -17.874 -49.369  1.00  0.00              
ATOM   4459  O   ARG D 273     -14.333 -18.619 -49.513  1.00  0.00              
ATOM   4460  CB  ARG D 273     -13.786 -15.793 -47.990  1.00  0.00              
ATOM   4461  CG  ARG D 273     -13.863 -15.162 -46.609  1.00  0.00              
ATOM   4462  CD  ARG D 273     -14.429 -13.789 -46.593  1.00  0.00              
ATOM   4463  NE  ARG D 273     -14.323 -13.108 -45.314  1.00  0.00              
ATOM   4464  CZ  ARG D 273     -14.790 -11.869 -45.065  1.00  0.00              
ATOM   4465  NH1 ARG D 273     -15.362 -11.158 -46.011  1.00  0.00              
ATOM   4466  NH2 ARG D 273     -14.638 -11.376 -43.848  1.00  0.00              
ATOM   4467  H   ARG D 273     -11.235 -16.206 -47.748  1.00  0.00              
ATOM   4468  HA  ARG D 273     -13.630 -17.747 -47.261  1.00  0.00              
ATOM   4469 1HB  ARG D 273     -13.211 -15.144 -48.650  1.00  0.00              
ATOM   4470 2HB  ARG D 273     -14.794 -15.912 -48.387  1.00  0.00              
ATOM   4471 1HG  ARG D 273     -14.490 -15.790 -45.976  1.00  0.00              
ATOM   4472 2HG  ARG D 273     -12.857 -15.116 -46.193  1.00  0.00              
ATOM   4473 1HD  ARG D 273     -13.905 -13.182 -47.332  1.00  0.00              
ATOM   4474 2HD  ARG D 273     -15.487 -13.839 -46.850  1.00  0.00              
ATOM   4475  HE  ARG D 273     -13.907 -13.425 -44.448  1.00  0.00              
ATOM   4476 1HH1 ARG D 273     -15.456 -11.542 -46.941  1.00  0.00              
ATOM   4477 2HH1 ARG D 273     -15.706 -10.232 -45.804  1.00  0.00              
ATOM   4478 1HH2 ARG D 273     -14.179 -11.929 -43.137  1.00  0.00              
ATOM   4479 2HH2 ARG D 273     -14.978 -10.452 -43.635  1.00  0.00              
ATOM   4480  N   ALA D 274     -12.474 -17.638 -50.330  1.00  0.00              
ATOM   4481  CA  ALA D 274     -12.537 -18.289 -51.640  1.00  0.00              
ATOM   4482  C   ALA D 274     -12.381 -19.797 -51.511  1.00  0.00              
ATOM   4483  O   ALA D 274     -13.071 -20.563 -52.178  1.00  0.00              
ATOM   4484  CB  ALA D 274     -11.452 -17.735 -52.545  1.00  0.00              
ATOM   4485  H   ALA D 274     -11.729 -16.984 -50.142  1.00  0.00              
ATOM   4486  HA  ALA D 274     -13.516 -18.098 -52.079  1.00  0.00              
ATOM   4487 1HB  ALA D 274     -11.506 -18.224 -53.517  1.00  0.00              
ATOM   4488 2HB  ALA D 274     -11.596 -16.661 -52.670  1.00  0.00              
ATOM   4489 3HB  ALA D 274     -10.477 -17.922 -52.099  1.00  0.00              
ATOM   4490  N   LEU D 275     -11.459 -20.219 -50.655  1.00  0.00              
ATOM   4491  CA  LEU D 275     -11.241 -21.636 -50.404  1.00  0.00              
ATOM   4492  C   LEU D 275     -12.506 -22.209 -49.777  1.00  0.00              
ATOM   4493  O   LEU D 275     -12.988 -23.272 -50.169  1.00  0.00              
ATOM   4494  CB  LEU D 275     -10.025 -21.852 -49.495  1.00  0.00              
ATOM   4495  CG  LEU D 275      -9.708 -23.316 -49.166  1.00  0.00              
ATOM   4496  CD1 LEU D 275      -9.463 -24.099 -50.449  1.00  0.00              
ATOM   4497  CD2 LEU D 275      -8.492 -23.382 -48.254  1.00  0.00              
ATOM   4498  H   LEU D 275     -10.895 -19.541 -50.164  1.00  0.00              
ATOM   4499  HA  LEU D 275     -11.064 -22.151 -51.348  1.00  0.00              
ATOM   4500 1HB  LEU D 275      -9.248 -21.437 -50.137  1.00  0.00              
ATOM   4501 2HB  LEU D 275     -10.094 -21.262 -48.581  1.00  0.00              
ATOM   4502  HG  LEU D 275     -10.560 -23.716 -48.615  1.00  0.00              
ATOM   4503 1HD1 LEU D 275      -9.239 -25.138 -50.205  1.00  0.00              
ATOM   4504 2HD1 LEU D 275     -10.354 -24.058 -51.076  1.00  0.00              
ATOM   4505 3HD1 LEU D 275      -8.621 -23.663 -50.985  1.00  0.00              
ATOM   4506 1HD2 LEU D 275      -8.269 -24.423 -48.019  1.00  0.00              
ATOM   4507 2HD2 LEU D 275      -7.636 -22.929 -48.755  1.00  0.00              
ATOM   4508 3HD2 LEU D 275      -8.700 -22.839 -47.331  1.00  0.00              
ATOM   4509  N   SER D 276     -13.041 -21.474 -48.808  1.00  0.00              
ATOM   4510  CA  SER D 276     -14.282 -21.842 -48.138  1.00  0.00              
ATOM   4511  C   SER D 276     -15.466 -21.913 -49.100  1.00  0.00              
ATOM   4512  O   SER D 276     -16.384 -22.712 -48.902  1.00  0.00              
ATOM   4513  CB  SER D 276     -14.573 -20.856 -47.024  1.00  0.00              
ATOM   4514  OG  SER D 276     -13.610 -20.910 -46.007  1.00  0.00              
ATOM   4515  H   SER D 276     -12.564 -20.629 -48.530  1.00  0.00              
ATOM   4516  HA  SER D 276     -14.215 -22.781 -47.588  1.00  0.00              
ATOM   4517 1HB  SER D 276     -14.589 -19.850 -47.444  1.00  0.00              
ATOM   4518 2HB  SER D 276     -15.550 -21.086 -46.600  1.00  0.00              
ATOM   4519  HG  SER D 276     -13.368 -21.825 -45.845  1.00  0.00              
ATOM   4520  N   ASP D 277     -15.449 -21.079 -50.139  1.00  0.00              
ATOM   4521  CA  ASP D 277     -16.536 -21.075 -51.114  1.00  0.00              
ATOM   4522  C   ASP D 277     -16.272 -22.096 -52.219  1.00  0.00              
ATOM   4523  O   ASP D 277     -17.149 -22.399 -53.030  1.00  0.00              
ATOM   4524  CB  ASP D 277     -16.718 -19.679 -51.715  1.00  0.00              
ATOM   4525  CG  ASP D 277     -17.322 -18.657 -50.761  1.00  0.00              
ATOM   4526  OD1 ASP D 277     -17.862 -19.058 -49.757  1.00  0.00              
ATOM   4527  OD2 ASP D 277     -17.104 -17.486 -50.962  1.00  0.00              
ATOM   4528  H   ASP D 277     -14.678 -20.438 -50.260  1.00  0.00              
ATOM   4529  HA  ASP D 277     -17.468 -21.368 -50.629  1.00  0.00              
ATOM   4530 1HB  ASP D 277     -15.805 -19.272 -52.152  1.00  0.00              
ATOM   4531 2HB  ASP D 277     -17.433 -19.903 -52.507  1.00  0.00              
ATOM   4532  N   LYS D 278     -15.049 -22.620 -52.235  1.00  0.00              
ATOM   4533  CA  LYS D 278     -14.639 -23.632 -53.201  1.00  0.00              
ATOM   4534  C   LYS D 278     -15.063 -24.998 -52.670  1.00  0.00              
ATOM   4535  O   LYS D 278     -15.554 -25.845 -53.416  1.00  0.00              
ATOM   4536  CB  LYS D 278     -13.117 -23.602 -53.392  1.00  0.00              
ATOM   4537  CG  LYS D 278     -12.590 -24.618 -54.397  1.00  0.00              
ATOM   4538  CD  LYS D 278     -11.094 -24.449 -54.631  1.00  0.00              
ATOM   4539  CE  LYS D 278     -10.580 -25.459 -55.646  1.00  0.00              
ATOM   4540  NZ  LYS D 278      -9.140 -25.247 -55.960  1.00  0.00              
ATOM   4541  H   LYS D 278     -14.384 -22.297 -51.546  1.00  0.00              
ATOM   4542  HA  LYS D 278     -15.144 -23.461 -54.152  1.00  0.00              
ATOM   4543 1HB  LYS D 278     -12.856 -22.596 -53.722  1.00  0.00              
ATOM   4544 2HB  LYS D 278     -12.668 -23.791 -52.416  1.00  0.00              
ATOM   4545 1HG  LYS D 278     -12.785 -25.620 -54.010  1.00  0.00              
ATOM   4546 2HG  LYS D 278     -13.121 -24.482 -55.338  1.00  0.00              
ATOM   4547 1HD  LYS D 278     -10.912 -23.438 -54.997  1.00  0.00              
ATOM   4548 2HD  LYS D 278     -10.575 -24.590 -53.683  1.00  0.00              
ATOM   4549 1HE  LYS D 278     -10.720 -26.457 -55.235  1.00  0.00              
ATOM   4550 2HE  LYS D 278     -11.170 -25.357 -56.558  1.00  0.00              
ATOM   4551 1HZ  LYS D 278      -8.839 -25.935 -56.636  1.00  0.00              
ATOM   4552 2HZ  LYS D 278      -9.012 -24.321 -56.343  1.00  0.00              
ATOM   4553 3HZ  LYS D 278      -8.595 -25.341 -55.116  1.00  0.00              
ATOM   4554  N   ARG D 279     -14.867 -25.202 -51.372  1.00  0.00              
ATOM   4555  CA  ARG D 279     -15.222 -26.458 -50.725  1.00  0.00              
ATOM   4556  C   ARG D 279     -16.680 -26.456 -50.274  1.00  0.00              
ATOM   4557  O   ARG D 279     -17.428 -27.355 -50.716  1.00  0.00              
ATOM   4558  OXT ARG D 279     -17.073 -25.610 -49.520  1.00  0.00              
ATOM   4559  CB  ARG D 279     -14.283 -26.796 -49.577  1.00  0.00              
ATOM   4560  CG  ARG D 279     -12.843 -27.063 -49.985  1.00  0.00              
ATOM   4561  CD  ARG D 279     -11.919 -27.308 -48.848  1.00  0.00              
ATOM   4562  NE  ARG D 279     -10.535 -27.535 -49.234  1.00  0.00              
ATOM   4563  CZ  ARG D 279      -9.510 -27.660 -48.368  1.00  0.00              
ATOM   4564  NH1 ARG D 279      -9.700 -27.543 -47.072  1.00  0.00              
ATOM   4565  NH2 ARG D 279      -8.303 -27.878 -48.858  1.00  0.00              
ATOM   4566  H   ARG D 279     -14.460 -24.462 -50.818  1.00  0.00              
ATOM   4567  HA  ARG D 279     -15.119 -27.280 -51.435  1.00  0.00              
ATOM   4568 1HB  ARG D 279     -14.310 -25.954 -48.886  1.00  0.00              
ATOM   4569 2HB  ARG D 279     -14.686 -27.681 -49.086  1.00  0.00              
ATOM   4570 1HG  ARG D 279     -12.822 -27.942 -50.630  1.00  0.00              
ATOM   4571 2HG  ARG D 279     -12.473 -26.199 -50.538  1.00  0.00              
ATOM   4572 1HD  ARG D 279     -11.935 -26.443 -48.186  1.00  0.00              
ATOM   4573 2HD  ARG D 279     -12.255 -28.190 -48.303  1.00  0.00              
ATOM   4574  HE  ARG D 279     -10.131 -27.632 -50.155  1.00  0.00              
ATOM   4575 1HH1 ARG D 279     -10.627 -27.358 -46.715  1.00  0.00              
ATOM   4576 2HH1 ARG D 279      -8.919 -27.639 -46.440  1.00  0.00              
ATOM   4577 1HH2 ARG D 279      -8.171 -27.947 -49.858  1.00  0.00              
ATOM   4578 2HH2 ARG D 279      -7.517 -27.975 -48.232  1.00  0.00              
TER                                                                             
# All scores below are weighted scores, not raw scores.
#BEGIN_POSE_ENERGIES_TABLE 024.d16_v11.1_1_12dG_RalA3andExo84_0018_0001.pdb
label fa_atr fa_rep fa_sol fa_intra_rep pro_close fa_pair hbond_sr_bb hbond_lr_bb hbond_bb_sc hbond_sc dslf_ss_dst dslf_cs_ang dslf_ss_dih dslf_ca_dih rama omega fa_dun p_aa_pp ref total
weights 0.8 0.44 0.65 0.004 1 0.49 0.585 1.17 1.17 1.1 0.5 2 5 5 0.2 0.5 0.56 0.32 1 NA
pose -1102.68 111.915 544.112 2.44688 0.570301 -26.314 -65.6892 -113.585 -31.8353 -33.9117 0 0 0 0 -8.118 12.0551 198.296 -22.6586 -65.93 -601.323
SER_p:NtermProteinFull_1 -0.452075 0.00589813 0.213797 0.000873276 0 0.00962122 0 0 0 0 0 0 0 0 0 0.0158486 0.571486 0 -0.37 -0.00455142
LEU_2 -3.35084 2.48189 1.3794 0.00910709 0 0 0 0 0 0 0 0 0 0 -0.263868 0.0255452 0.860755 -0.063647 -0.1 0.978339
ALA_3 -2.53183 0.0387403 1.35623 0.000677522 0 0 0 0 0 0 0 0 0 0 -0.241606 0.018986 0 -0.0713188 0.16 -1.27012
TRP_4 -6.0007 1.16136 3.30556 0.0217972 0 0 0 0 -0.314145 0 0 0 0 0 0.0540284 0.00313815 1.83645 -0.0251542 0.91 0.952332
HIS_5 -6.5349 0.415345 3.36637 0.00293947 0 0.072263 0 0 0 -0.355385 0 0 0 0 -0.0541135 0.36121 0.664084 0.00556785 0.56 -1.49662
ARG_6 -4.72129 0.0867789 2.59055 0.00756946 0 -0.334209 0 0 -0.814215 0 0 0 0 0 0.136791 0.0139387 1.51699 0.125016 -0.98 -2.37208
VAL_7 -4.3519 0.334364 1.29386 0.0119046 0 0 0 0 0 0 0 0 0 0 -0.213577 0.0690908 0.0245862 -0.233042 0.29 -2.77471
ILE_8 -5.24086 0.705385 1.65151 0.015693 0 0 0 0 0 0 0 0 0 0 -0.239064 0.113085 0.826378 -0.373807 0.24 -2.30168
MET_9 -4.44368 0.235623 1.55067 0.00425046 0 0 0 0 0 0 0 0 0 0 -0.109672 0.00201484 0.878676 0.0336939 -0.34 -2.18842
VAL_10 -3.96083 0.495072 1.03375 0.010595 0 0 0 0 0 0 0 0 0 0 -0.197825 0.0010287 0.117943 -0.37759 0.29 -2.58785
GLY_11 -2.31824 0.231323 1.24132 0.000136632 0 0 0 0 -0.775907 0 0 0 0 0 0.200949 0.041718 0 -0.77003 -0.17 -2.31873
SER_12 -2.34002 0.218749 1.54113 0.000805534 0 -0.0623576 0 0 0 0 0 0 0 0 -0.2752 0.0102407 0.751491 -0.160362 -0.37 -0.685528
GLY_13 -1.06034 0.073135 0.606307 2.10886e-05 0 0 0 0 0 0 0 0 0 0 0.102607 0.0656381 0 0.466885 -0.17 0.0842506
GLY_14 -1.45268 0.138483 0.942818 2.3921e-05 0 0 0 0 -0.55854 0 0 0 0 0 -0.354584 0.0314237 0 -0.794702 -0.17 -2.21776
VAL_15 -4.28249 0.322961 1.81883 0.0101445 0 0 0 0 -0.81923 0 0 0 0 0 -0.0467844 0.00522612 0.294771 0.248525 0.29 -2.15805
GLY_16 -2.30954 0.338456 1.28628 2.31858e-05 0 0 0 0 0 0 0 0 0 0 0.00687749 0.0895542 0 -0.795795 -0.17 -1.55414
LYS_17 -5.81912 0.487995 3.70741 0.00754351 0 -0.0462006 0 0 -0.775907 0 0 0 0 0 -0.055921 9.52473e-05 2.45866 -0.0481234 -0.65 -0.733566
SER_18 -2.98844 0.325842 2.15387 0.0010489 0 -0.144523 0 0 0 -0.659088 0 0 0 0 -0.217286 0.0113651 0.617153 0.00670272 -0.37 -1.26336
ALA_19 -3.09486 0.358206 1.29582 0.000711667 0 0 0 0 0 0 0 0 0 0 -0.111818 3.97459e-06 0 -0.139904 0.16 -1.53184
LEU_20 -5.21999 0.19381 1.88634 0.00572363 0 0 0 0 0 0 0 0 0 0 -0.0962835 0.0485245 0.297926 -0.113821 -0.1 -3.09777
THR_21 -4.95753 0.256347 2.41171 0.0113626 0 -0.123699 0 0 0 -0.00822557 0 0 0 0 -0.0428789 0.0106666 0.0765629 0.092242 -0.27 -2.54345
LEU_22 -4.69228 0.311413 2.26562 0.0077073 0 0 0 0 0 0 0 0 0 0 -0.123762 0.145475 0.113738 -0.0915639 -0.1 -2.16365
GLN_23 -5.74349 0.395812 3.60346 0.0121047 0 -0.201183 0 0 0 0 0 0 0 0 -0.141561 0.00625898 1.12876 -0.107691 -0.97 -2.01752
PHE_24 -6.49269 0.66098 1.6715 0.0258356 0 0 0 0 -0.0204249 0 0 0 0 0 0.129823 0.0223654 0.155849 -0.156701 0.63 -3.37347
MET_25 -5.54423 0.429911 2.13745 0.00294252 0 0 0 0 -0.681316 0 0 0 0 0 -0.0438025 0.106366 2.58218 -0.0592215 -0.34 -1.40972
ARG_26 -3.16159 0.349158 1.98234 0.0125408 0 -0.00909921 0 0 -0.159058 0 0 0 0 0 -0.0060395 0.273866 1.49358 -0.0350284 -0.98 -0.239326
ASP_27 -2.63653 0.287193 1.86375 0.00499871 0 -0.262718 0 0 0 0 0 0 0 0 -0.122329 0.00673355 0.581719 -0.178111 -0.67 -1.1253
GLU_28 -3.13243 0.239387 1.86673 0.00532242 0 -0.0212666 0 0 0 0 0 0 0 0 -0.0385712 0.00247077 0.744373 0.043633 -0.81 -1.10034
PHE_29 -4.41077 0.226915 1.16372 0.0254872 0 0 0 0 0 0 0 0 0 0 0.0662129 0.446482 0.388307 -0.05569 0.63 -1.51933
VAL_30 -2.05578 0.0602902 0.866349 0.0145044 0 0 0 0 0 0 0 0 0 0 -0.140582 0.000984699 0.11261 -0.182932 0.29 -1.03455
GLU_31 -1.32044 0.011952 0.782214 0.00557474 0 -0.419248 0 0 0 0 0 0 0 0 -0.117245 0.07935 0.839098 -0.160025 -0.81 -1.10877
ASP_32 -1.19268 0.0276994 0.807389 0.00359697 0 -0.00142468 0 0 0 0 0 0 0 0 -0.18435 0.0121515 0.466936 0.0352666 -0.67 -0.695417
TYR_33 -3.52942 0.147557 1.24601 0.0263103 0 0 0 0 -0.0812545 0 0 0 0 0 -0.280613 0.185507 0.468725 0.0141536 0.51 -1.29303
GLU_34 -2.20593 0.22155 1.23772 0.00732737 0.00024859 0.0510626 0 0 -0.433373 0 0 0 0 0 0.0301308 0.00695071 0.81995 0.108775 -0.81 -0.965589
PRO_35 -1.71039 0.293857 0.495314 0.00131411 0.030923 0 0 0 0 0 0 0 0 0 0.195517 0.0376989 0.411024 -0.462901 0.02 -0.687645
THR_36 -2.99347 0.115073 2.13939 0.00982129 0 -0.124777 0 0 -0.514627 0 0 0 0 0 -0.010081 0.0211438 0.0506081 -0.0974582 -0.27 -1.67438
TRP_37 -4.26921 0.203026 1.61797 0.0217411 0 0 0 0 0 0 0 0 0 0 0.572809 0.109147 1.28605 -0.194683 0.91 0.256854
ALA_38 -2.55477 0.187754 0.892225 0.000934295 0 0 0 0 0 0 0 0 0 0 1.05147 0.0271026 0 0.00908472 0.16 -0.226198
ASP_39 -2.94337 0.0990296 1.8334 0.00289028 0 -0.176802 0 0 0 0 0 0 0 0 0.185972 0.00515456 0.691789 0.380239 -0.67 -0.591697
SER_40 -2.35341 0.115429 1.66785 0.00135975 0 -0.111068 0 0 0 -0.579935 0 0 0 0 0.0832814 0.079416 0.329615 0.260843 -0.37 -0.876623
TYR_41 -5.11982 0.289945 1.98223 0.0237602 0 0 0 0 0 0 0 0 0 0 -0.14202 0.0217355 0.432933 -0.17663 0.51 -2.17786
PHE_42 -1.81819 0.064454 0.869097 0.0304162 0 0 0 0 0 0 0 0 0 0 -0.0418788 0.0558879 0.814059 0.00201013 0.63 0.60586
LYS_43 -4.09826 0.216447 2.28045 0.00477181 0 -0.166864 0 0 -0.542683 0 0 0 0 0 0.11421 0.0437441 0.843334 -0.0040109 -0.65 -1.95886
LYS_44 -3.17249 0.812101 1.60322 0.00593242 0 -0.285313 0 0 0 0 0 0 0 0 -0.128939 0.0413268 1.08831 -0.0272461 -0.65 -0.713095
VAL_45 -3.9677 0.601957 1.2314 0.0110472 0 0 0 0 0 0 0 0 0 0 -0.0260564 0.0356622 0.0355321 -0.144682 0.29 -1.93284
VAL_46 -2.20941 0.176792 0.872438 0.00901156 0 0 0 0 0 0 0 0 0 0 -0.192119 0.00446858 0.00697884 -0.329898 0.29 -1.37174
LEU_47 -5.82359 0.597417 2.65336 0.00961814 0 0 0 0 0 0 0 0 0 0 0.11583 0.00260239 0.50488 -0.0944622 -0.1 -2.13435
ASP_48 -2.77784 0.237992 2.42608 0.00497434 0 -0.464102 0 0 0 -1.02579 0 0 0 0 -0.0953266 0.0183419 0.638335 -0.293014 -0.67 -2.00036
GLY_49 -1.14868 0.227452 0.53251 1.61058e-05 0 0 0 0 0 0 0 0 0 0 -0.346881 0.0028719 0 -0.792912 -0.17 -1.69562
GLU_50 -3.78311 0.333671 2.43752 0.00592533 0 -0.334875 0 0 0 -0.277039 0 0 0 0 -0.112964 0.00190394 0.923447 0.018706 -0.81 -1.59681
GLU_51 -1.98846 1.59193 1.21512 0.00548484 0 -0.300398 0 0 0 0 0 0 0 0 0.0255511 0.00239648 1.14927 0.0331675 -0.81 0.924061
VAL_52 -4.78822 1.87262 1.89577 0.0128195 0 0 0 0 0 0 0 0 0 0 -0.0684491 0.0940111 0.0168489 -0.183497 0.29 -0.858101
HIS_D_53 -5.89234 3.74525 2.60969 0.00550226 0 0.0122227 0 0 0 0 0 0 0 0 -0.111958 0.0129625 1.39994 0.0103993 0.56 2.35166
ILE_54 -4.74184 0.344693 1.15103 0.0205213 0 0 0 0 0 0 0 0 0 0 -0.0992369 0.0509451 1.4922 -0.224905 0.24 -1.76658
ASP_55 -4.55543 0.219172 3.08172 0.00402666 0 -0.385004 0 0 0 -0.0486199 0 0 0 0 0.134172 0.00274534 1.29454 0.371373 -0.67 -0.551294
ILE_56 -5.57353 0.469058 1.52537 0.0199593 0 0 0 0 0 0 0 0 0 0 -0.186821 0.0204084 0.159139 -0.386476 0.24 -3.71289
PHE_57 -5.44775 1.16528 2.12708 0.0238332 0 0 0 0 0 0 0 0 0 0 0.00609399 0.0047068 0.617252 -0.0810673 0.63 -0.954571
ASP_58 -4.46386 0.167224 3.36431 0.00871726 0 -0.402899 0 0 0 -0.667314 0 0 0 0 -0.0671047 0.0239575 0.286808 -0.124641 -0.67 -2.54481
THR_59 -3.08093 0.305373 1.59751 0.00713057 0 0.0106401 0 0 -0.145362 0 0 0 0 0 -0.0890259 0.202528 0.311682 -0.385664 -0.27 -1.53611
ALA_60 -2.18479 0.265696 1.32401 0.000796499 0 0 0 0 -0.145362 0 0 0 0 0 -0.322046 0.0338115 0 -0.105232 0.16 -0.973116
GLY_61 -1.37762 0.0870267 0.76744 1.46069e-05 0 0 0 0 0 0 0 0 0 0 -0.00815721 0.0666786 0 0.261115 -0.17 -0.373501
LEU_62 -1.27739 0.200308 0.677112 0.00694884 0 0 0 0 0 0 0 0 0 0 -0.115017 0.000824207 0.137254 -0.104812 -0.1 -0.574773
MET_63 -3.01962 0.549782 1.0728 0.00565607 0 0 0 0 0 0 0 0 0 0 -0.0157649 0.00899918 1.5947 -0.115725 -0.34 -0.259173
GLN_64 -1.20885 0.0291671 0.682404 0.00521077 0 -0.132282 0 0 0 0 0 0 0 0 -0.155548 0.00214465 0.848278 -0.116064 -0.97 -1.01554
HIS_D_65 -3.84823 0.137041 1.9242 0.00267315 0 -0.0839506 0 0 0 -0.236205 0 0 0 0 -0.0709525 0.00929771 0.562739 0.0615249 0.56 -0.98186
ALA_66 -2.74304 0.202086 1.93425 0.000750447 0 0 0 0 0 0 0 0 0 0 -0.187787 0.0181459 0 -0.154923 0.16 -0.770519
SER_67 -3.32159 0.192395 2.27657 0.00140521 0 -0.274591 0 0 -0.378307 0 0 0 0 0 -0.112267 0.00204923 0.666313 0.108093 -0.37 -1.20993
MET_68 -5.99781 0.922321 2.43886 0.00483446 0 0 0 0 0 0 0 0 0 0 -0.0889448 0.0904704 1.40893 -0.0662027 -0.34 -1.62754
ARG_69 -7.00125 0.505957 4.6968 0.0233805 0 -0.50477 0 0 0 -0.794657 0 0 0 0 -0.0232925 0.0313511 2.24437 -0.0984029 -0.98 -1.90052
ASP_70 -5.77601 0.389717 4.11168 0.00320886 0 -0.627407 0 0 0 -1.63629 0 0 0 0 -0.169237 0.0102248 0.572319 0.00108819 -0.67 -3.79071
ASP_71 -4.74917 0.364797 3.2366 0.00287673 0 -0.0726419 0 0 -0.0337347 0 0 0 0 0 -0.139051 0.000694777 1.50272 0.0180816 -0.67 -0.538831
PHE_72 -5.91162 1.28971 1.98517 0.0402852 0 0 0 0 -0.630718 0 0 0 0 0 0.00458184 6.83608e-05 1.62445 -0.0517419 0.63 -1.01982
PHE_73 -6.06216 0.338759 1.71121 0.0315021 0 0 0 0 0 0 0 0 0 0 0.0291022 0.058614 1.47643 -0.0839158 0.63 -1.87046
ARG_74 -4.53546 0.639448 2.50555 0.0104445 0 -0.33787 0 0 -1.16041 0 0 0 0 0 -0.219547 0.0151349 2.50005 -0.0747097 -0.98 -1.63737
SER_75 -3.06786 0.252341 1.93548 0.00180177 0 -0.0643721 0 0 -0.733209 0 0 0 0 0 -0.252496 0.000360931 0.119156 -0.185807 -0.37 -2.36461
GLY_76 -2.33172 0.665962 1.27289 1.88656e-05 0 0 0 0 -0.676198 0 0 0 0 0 -0.0441973 0.00031439 0 -0.293999 -0.17 -1.57693
GLU_77 -4.73142 0.224765 3.26993 0.00403799 0 -0.622703 0 0 -0.691342 -0.0791513 0 0 0 0 0.289332 0.00427649 0.842518 -0.0756852 -0.81 -2.37544
GLY_78 -3.08913 0.412804 1.24113 0.000228796 0 0 0 0 0 0 0 0 0 0 0.555234 0.0124554 0 0.351139 -0.17 -0.686141
PHE_79 -7.0287 0.850836 1.4666 0.0255145 0 0 0 0 0 0 0 0 0 0 -0.12944 0.167316 0.560153 -0.112956 0.63 -3.57068
LEU_80 -4.7973 0.563694 1.03661 0.00865064 0 0 0 0 0 0 0 0 0 0 0.07828 0.000895082 0.858579 -0.0966333 -0.1 -2.44722
CYS_81 -3.42746 0.0961917 1.70891 0.00194919 0 0 0 0 0 0 0 0 0 0 0.0300516 0.0236608 0.284819 -0.0277121 1.7 0.390413
VAL_82 -4.01336 0.286179 1.13976 0.0179494 0 0 0 0 0 0 0 0 0 0 -0.190522 0.00450376 0.0985552 -0.246052 0.29 -2.61298
PHE_83 -7.57673 0.674291 1.82956 0.0260963 0 0 0 0 0 0 0 0 0 0 -0.103613 0.0366102 0.467134 -0.179231 0.63 -4.19588
SER_84 -4.24593 0.623804 2.752 0.0018946 0 -0.0943146 0 0 -1.26806 -0.408997 0 0 0 0 0.00851606 0.0821593 0.609155 0.165891 -0.37 -2.14388
ILE_85 -5.89984 0.327377 2.74654 0.0210649 0 0 0 0 0 0 0 0 0 0 -0.0321986 0.000106743 0.573077 0.240043 0.24 -1.78383
THR_86 -3.87786 0.624433 2.06141 0.00527011 0 0.0602721 0 0 -0.506351 -0.408997 0 0 0 0 -0.175908 0.0204668 0.135353 -0.0722886 -0.27 -2.40419
GLU_87 -4.73647 0.399789 3.18558 0.0127212 0 -0.0533465 0 0 -0.449091 0 0 0 0 0 0.324018 0.00150385 1.63862 0.0111945 -0.81 -0.475476
MET_88 -3.91132 0.183136 2.10989 0.00686417 0 0 0 0 -0.465585 0 0 0 0 0 -0.0509859 0.028582 1.30979 -0.0352805 -0.34 -1.16491
GLU_89 -2.98321 0.291657 1.70669 0.00536095 0 0.0600621 0 0 -0.449091 0 0 0 0 0 -0.248465 0.0344568 0.82713 -0.144174 -0.81 -1.70957
SER_90 -4.07429 0.335466 2.41622 0.00113249 0 -0.169663 0 0 -0.761708 0 0 0 0 0 -0.181585 0.12132 0.354812 -0.000987919 -0.37 -2.32929
PHE_91 -8.30115 0.959369 3.06626 0.0259503 0 0 0 0 0 0 0 0 0 0 0.00592466 0.000794432 0.665076 -0.000955365 0.63 -2.94873
ALA_92 -2.93351 0.287385 1.68227 0.000765322 0 0 0 0 0 0 0 0 0 0 -0.18114 0.000150594 0 -0.169484 0.16 -1.15356
ALA_93 -3.5182 0.488448 1.67878 0.000923525 0 0 0 0 0 0 0 0 0 0 -0.256034 0.107878 0 -0.0738425 0.16 -1.41204
THR_94 -5.05163 0.489564 2.85405 0.00402478 0 0.0598622 0 0 0 -0.447125 0 0 0 0 -0.129265 0.159963 0.332556 0.129416 -0.27 -1.86859
ALA_95 -2.92443 0.226786 1.64807 0.000678935 0 0 0 0 0 0 0 0 0 0 -0.174378 0.0225014 0 -0.136845 0.16 -1.17762
ASP_96 -3.09005 0.197826 1.89016 0.00325783 0 0.040761 0 0 0 0 0 0 0 0 -0.165312 0.000199082 0.357273 -0.0286278 -0.67 -1.46452
PHE_97 -6.0009 0.509082 2.24051 0.0210043 0 0 0 0 0 0 0 0 0 0 -0.0457394 0.0225587 1.05181 0.0338992 0.63 -1.53777
ARG_98 -7.61345 0.664092 4.10899 0.0117345 0 -0.00654815 0 0 0 0 0 0 0 0 -0.19792 0.0278158 2.13172 -0.0803788 -0.98 -1.93395
GLU_99 -3.14236 0.273852 1.7995 0.00671423 0 -0.021768 0 0 0 0 0 0 0 0 -0.114799 0.000716672 0.899639 -0.092993 -0.81 -1.2015
GLN_100 -5.2176 0.383259 3.48482 0.00546507 0 -0.198386 0 0 0 0 0 0 0 0 -0.13173 0.00895459 0.934107 -0.0980063 -0.97 -1.79912
ILE_101 -5.68544 0.421733 1.36731 0.0223786 0 0 0 0 0 0 0 0 0 0 -0.0137651 0.0143937 0.187474 -0.0689693 0.24 -3.51489
LEU_102 -4.42029 0.33804 2.15443 0.00737361 0 0 0 0 0 0 0 0 0 0 -0.107585 0.0164125 0.285493 -0.116232 -0.1 -1.94237
ARG_103 -4.47701 0.341001 3.46891 0.015382 0 -0.529851 0 0 0 -0.841638 0 0 0 0 -0.137007 0.00770217 1.96792 -0.058889 -0.98 -1.22348
VAL_104 -5.13811 0.52739 2.67832 0.0185236 0 0 0 0 -1.16041 0 0 0 0 0 -0.0184539 0.00168615 0.0995717 -0.0621272 0.29 -2.76361
LYS_105 -4.0661 0.426246 2.08548 0.00962244 0 -0.18304 0 0 -0.676198 0 0 0 0 0 -0.212886 0.0310943 2.22361 -0.0578497 -0.65 -1.07002
GLU_106 -1.82621 0.261513 1.16881 0.007129 0 -0.235091 0 0 0 0 0 0 0 0 0.000253042 0.111604 0.591812 0.0703555 -0.81 -0.659826
ASP_107 -3.93715 0.430268 2.96501 0.0105973 0 -0.606759 0 0 -0.253552 -0.692275 0 0 0 0 0.153238 0.0214603 0.23092 -0.481534 -0.67 -2.82978
GLU_108 -1.48193 0.212098 0.902838 0.00554648 0 -0.008834 0 0 0 0 0 0 0 0 -0.267437 0.00233108 0.925294 -0.122993 -0.81 -0.643086
ASN_109 -2.59768 0.373579 1.91139 0.00693937 0 -0.16245 0 0 -0.445525 0 0 0 0 0 -0.241629 0.00557052 0.737437 -0.370682 -0.89 -1.67305
VAL_110 -3.84846 0.674756 1.60481 0.0213996 0.0100468 0 0 0 0 0 0 0 0 0 -0.181557 0.0375382 1.24008 0.104043 0.29 -0.0473422
PRO_111 -4.27089 0.643376 1.37072 0.00139802 0.0875366 0 0 0 0 0 0 0 0 0 -0.00114757 0.00554871 0.423046 -0.549995 0.02 -2.27041
PHE_112 -5.78026 0.233452 1.89548 0.0245209 0 0 0 0 -0.112374 0 0 0 0 0 0.0650238 0.0272177 0.505388 -0.0620693 0.63 -2.57362
LEU_113 -4.49142 0.327863 1.43385 0.0079166 0 0 0 0 0 0 0 0 0 0 0.00441542 0.00253273 0.492881 -0.035575 -0.1 -2.35754
LEU_114 -5.35566 0.284615 1.38505 0.00742427 0 0 0 0 0 0 0 0 0 0 -0.107491 0.0359657 0.405958 -0.105542 -0.1 -3.54969
VAL_115 -5.11904 0.228104 1.40168 0.0160882 0 0 0 0 0 0 0 0 0 0 -0.158815 0.0185636 0.0103068 -0.342598 0.29 -3.65571
GLY_116 -3.0823 0.263429 1.49844 1.94481e-05 0 0 0 0 0 0 0 0 0 0 1.28123 0.0502235 0 0.663327 -0.17 0.504367
ASN_117 -5.34517 0.618566 4.14013 0.00606008 0 -0.250054 0 0 -1.3608 -0.329352 0 0 0 0 0.0462686 0.0622242 1.56978 -0.0337885 -0.89 -1.76613
LYS_118 -4.80708 0.843296 3.1625 0.00553317 0 0.0758341 0 0 -1.05202 0 0 0 0 0 0.00465884 0.0260184 0.877013 0.106547 -0.65 -1.4077
SER_119 -2.95499 0.49638 1.95407 0.00146019 0 -0.27185 0 0 0 0 0 0 0 0 -0.246739 0.0686285 0.120409 -0.200405 -0.37 -1.40304
ASP_120 -3.41656 0.579715 2.85052 0.00386178 0 -0.369745 0 0 0 -0.600594 0 0 0 0 -0.219787 0.00500565 1.45269 -0.0797359 -0.67 -0.464631
LEU_121 -4.33294 0.67882 2.07598 0.00878389 0 0 0 0 0 0 0 0 0 0 0.404787 4.72087e-06 0.0220146 0.0730105 -0.1 -1.16954
GLU_122 -3.01392 0.562124 2.37085 0.0138636 0 -0.388088 0 0 0 -0.59813 0 0 0 0 -0.00773056 0.0019364 1.87259 -0.111229 -0.81 -0.107735
ASP_123 -1.26302 0.228678 0.733137 0.00331058 0 -0.000955893 0 0 0 0 0 0 0 0 -0.177936 0.0131266 0.381647 -0.0234321 -0.67 -0.775444
LYS_124 -2.94474 0.415931 1.3276 0.00466931 0 -0.0304683 0 0 0 0 0 0 0 0 -0.185961 0.0476406 0.663213 -0.0854056 -0.65 -1.43752
ARG_125 -6.19557 0.500045 4.52476 0.0153493 0 -0.72936 0 0 -0.507315 -1.85834 0 0 0 0 -0.172854 0.297618 1.6805 0.0681068 -0.98 -3.35706
GLN_126 -3.68573 0.131363 2.39092 0.00411782 0 -0.0813967 0 0 -0.465585 0 0 0 0 0 0.0511784 0.0932845 0.952111 -0.125734 -0.97 -1.70547
VAL_127 -4.99766 0.38773 1.90623 0.0117244 0 0 0 0 -0.507315 0 0 0 0 0 -0.171526 0.0165417 0.0452549 -0.243399 0.29 -3.26241
SER_128 -3.4639 0.336426 2.3128 0.00161173 0 -0.121519 0 0 -0.78956 0 0 0 0 0 -0.267316 0.036864 0.24452 -0.241828 -0.37 -2.3219
VAL_129 -3.20875 0.252265 1.92869 0.0133329 0 0 0 0 0 0 0 0 0 0 -0.0472317 0.0029365 0.0452318 0.0212044 0.29 -0.702317
GLU_130 -2.68404 0.42759 1.66629 0.00547461 0 -0.01803 0 0 0 0 0 0 0 0 -0.207403 0.00653808 0.904441 -0.115824 -0.81 -0.824965
GLU_131 -5.31923 0.443262 3.38043 0.00289221 0 -0.0488835 0 0 -0.78956 0 0 0 0 0 0.0730958 0.17945 1.63317 -0.0986807 -0.81 -1.35405
ALA_132 -4.35008 0.51258 1.37288 0.000796587 0 0 0 0 0 0 0 0 0 0 -0.231251 0.000131152 0 -0.158305 0.16 -2.69325
LYS_133 -4.10843 0.402011 1.85878 0.00316214 0 -0.0285154 0 0 0 0 0 0 0 0 -0.237412 0.0727136 1.12792 -0.0474112 -0.65 -1.60718
ASN_134 -3.8837 0.291225 2.57691 0.0043449 0 -0.0485464 0 0 0 0 0 0 0 0 0.0205289 0.0775638 0.336548 0.109201 -0.89 -1.40592
ARG_135 -7.23185 0.564221 4.16924 0.011244 0 0.0244981 0 0 0 -0.447125 0 0 0 0 -0.127932 0.0366286 2.41876 -0.0627531 -0.98 -1.62507
ALA_136 -4.62829 0.296697 1.8232 0.000782472 0 0 0 0 0 0 0 0 0 0 -0.243907 0.0297674 0 -0.157514 0.16 -2.71927
GLU_137 -3.07009 0.544557 1.84388 0.00719992 0 -0.055716 0 0 0 0 0 0 0 0 -0.154915 0.00480987 0.981022 -0.105506 -0.81 -0.814762
GLN_138 -2.19043 0.185647 1.11 0.00457989 0 -0.0427066 0 0 0 0 0 0 0 0 -0.230373 0.0279766 0.81993 -0.0583565 -0.97 -1.34373
TRP_139 -8.15723 1.16147 2.82056 0.0251183 0 0 0 0 0 0 0 0 0 0 -0.168117 0.0870696 0.905413 0.0139689 0.91 -2.40175
ASN_140 -1.72912 0.367003 1.0724 0.0117671 0 0 0 0 0 0 0 0 0 0 -0.246731 0.00231752 0.758729 -0.508301 -0.89 -1.16193
VAL_141 -3.79934 0.219773 1.44854 0.0131272 0 0 0 0 0 0 0 0 0 0 -0.0684577 0.000474242 0.0394374 -0.184133 0.29 -2.04058
ASN_142 -1.89215 0.0630859 1.1066 0.00387649 0 -0.0951935 0 0 0 0 0 0 0 0 -0.0304786 0.00827082 0.592774 0.0281156 -0.89 -1.1051
TYR_143 -6.14771 0.743579 1.94152 0.0260521 0 0 0 0 0 -0.492313 0 0 0 0 -0.0636193 0.00961641 1.07715 -0.0982368 0.51 -2.49397
VAL_144 -3.88443 0.488678 1.23527 0.0198282 0 0 0 0 0 0 0 0 0 0 -0.0540589 0.0160456 0.667844 -0.143096 0.29 -1.36391
GLU_145 -4.11783 0.64889 3.12753 0.00379553 0 -0.379635 0 0 -0.56918 -1.75252 0 0 0 0 -0.0422894 0.0181116 1.05356 0.0625946 -0.81 -2.75697
THR_146 -4.61798 0.362334 2.78436 0.0109807 0 -0.19093 0 0 0 -0.329352 0 0 0 0 -0.153964 0.167067 0.146681 -0.409221 -0.27 -2.50002
SER_147 -4.77025 0.407182 3.39743 0.00249407 0 -0.211998 0 0 -0.556351 -1.13519 0 0 0 0 0.399068 0.023291 0.172862 -0.0530629 -0.37 -2.69452
ALA_148 -3.09428 0.210058 1.11853 0.000702956 0 0 0 0 -0.0480969 0 0 0 0 0 -0.222871 0.00190326 0 -0.106448 0.16 -1.9805
LYS_149 -3.33773 0.355348 1.64823 0.00543363 0 -0.595702 0 0 0 0 0 0 0 0 -0.109311 0.0199486 0.903173 -0.042735 -0.65 -1.80335
THR_150 -2.56455 0.382139 1.75414 0.0048421 0 -0.111778 0 0 -0.556351 -0.534594 0 0 0 0 -0.141073 0.221574 0.0140876 -0.0690212 -0.27 -1.87059
ARG_151 -2.79167 0.28555 1.69874 0.0117797 0 -0.0720953 0 0 0 0 0 0 0 0 0.106948 0.0415453 0.99594 0.221748 -0.98 -0.481507
ALA_152 -2.85942 0.312877 1.69434 0.00110522 0 0 0 0 0 0 0 0 0 0 -0.110915 0.0150891 0 0.147863 0.16 -0.639063
ASN_153 -3.39052 0.189129 1.95209 0.00669019 0 -0.0996085 0 0 -0.56918 0 0 0 0 0 -0.185819 0.0560358 0.704756 -0.424206 -0.89 -2.65063
VAL_154 -4.22004 0.583461 1.43412 0.0124017 0 0 0 0 0 0 0 0 0 0 0.0455951 0.0154028 0.00849565 -0.123414 0.29 -1.95398
ASP_155 -3.28868 0.368185 1.81561 0.00298214 0 -0.0863732 0 0 0 0 0 0 0 0 -0.169097 0.00528601 0.326724 -0.012155 -0.67 -1.70752
LYS_156 -4.05898 0.523918 2.47645 0.00790074 0 -0.356749 0 0 0 -0.447614 0 0 0 0 0.0369059 0.0739928 1.53147 -0.0753153 -0.65 -0.938028
VAL_157 -4.62531 0.84066 0.990774 0.00924753 0 0 0 0 0 0 0 0 0 0 -0.103196 0.0548715 0.605266 0.152769 0.29 -1.78492
PHE_158 -7.69264 0.89212 1.51185 0.0215775 0 0 0 0 0 0 0 0 0 0 0.0435521 0.00475626 0.308719 0.022781 0.63 -4.25728
PHE_159 -6.06247 0.516449 2.38837 0.0215978 0 0 0 0 0 0 0 0 0 0 -0.089949 0.00193623 0.391035 0.0788188 0.63 -2.12422
ASP_160 -4.45881 0.336671 3.24178 0.00285149 0 -0.534771 0 0 0 -0.537156 0 0 0 0 -0.126657 0.0920052 0.333574 0.0173147 -0.67 -2.30319
LEU_161 -6.14559 0.963515 1.98597 0.00865503 0 0 0 0 0 0 0 0 0 0 -0.112139 0.108579 0.60907 -0.117316 -0.1 -2.79926
MET_162 -6.6523 0.924652 2.23246 0.00350213 0 0 0 0 0 0 0 0 0 0 -0.105256 0.135533 1.2066 -0.0893303 -0.34 -2.68414
ARG_163 -6.00228 0.567579 4.24376 0.0110401 0 -0.494626 0 0 0 -0.756468 0 0 0 0 -0.211597 0.00302003 1.84792 -0.0837254 -0.98 -1.85539
GLU_164 -4.84124 0.284646 2.80666 0.00474274 0 -0.0706809 0 0 -0.112374 0 0 0 0 0 -0.213078 0.0167873 0.878642 -0.142597 -0.81 -2.19849
ILE_165 -6.71962 0.530383 2.34611 0.0177261 0 0 0 0 0 0 0 0 0 0 -0.0438642 0.00130054 0.131863 -0.0682459 0.24 -3.56434
ARG_166 -6.01507 0.464399 4.25624 0.0103057 0 -0.734153 0 0 0 -0.635903 0 0 0 0 -0.161405 0.00667634 1.81193 -0.0765299 -0.98 -2.0535
ALA_167 -3.35025 0.199495 1.63365 0.000783586 0 0 0 0 0 0 0 0 0 0 -0.161467 0.0736098 0 -0.157003 0.16 -1.60118
ARG_168 -5.75471 0.512594 4.0464 0.0155339 0 -0.88694 0 0 -0.191973 -0.716663 0 0 0 0 -0.170856 0.0222825 3.27808 -0.0704198 -0.98 -0.896669
LYS_169 -5.26813 0.381558 3.96339 0.00334761 0 -0.189866 0 0 -0.314145 -0.434536 0 0 0 0 -0.207649 0.0936931 1.08811 -0.0406099 -0.65 -1.57485
MET_170 -3.03005 0.269709 1.51979 0.00852718 0 0 0 0 0 0 0 0 0 0 0.0382225 0.0253443 1.14758 -0.0353599 -0.34 -0.396242
GLU_171 -2.49962 0.0691415 1.49452 0.00550102 0 -0.154412 0 0 0 0 0 0 0 0 -0.269084 0.00140056 0.845178 -0.139913 -0.81 -1.45729
ASP_172 -2.37901 0.170154 1.83506 0.0034616 0 -0.328433 0 0 0 -0.0243882 0 0 0 0 -0.163032 0.0189206 0.57024 -0.0734276 -0.67 -1.04045
SER_p:CtermProteinFull_173 -1.49218 0.0668205 1.15896 0.00480397 0 0 0 0 0 0 0 0 0 0 0 0 0.340913 0 -0.37 -0.290683
GLY_p:NtermProteinFull_174 -0.797566 0.0543108 0.724595 0.000141964 0 0 0 0 -0.139886 0 0 0 0 0 0 0.0287884 0 0 -0.17 -0.299616
GLN_175 -2.12991 0.0827365 1.91294 0.0043902 0 -0.0870393 0 0 0 -0.398141 0 0 0 0 -0.235979 0.146823 1.34663 0.0683998 -0.97 -0.25915
TYR_176 -3.79249 0.199988 1.80413 0.0265675 0 0 0 0 0 0 0 0 0 0 -0.111317 0.0114997 0.267661 -0.304179 0.51 -1.38814
LEU_177 -3.21514 0.164108 1.00514 0.00662441 0 0 0 0 0 0 0 0 0 0 -0.0956621 0.00378197 0.275582 -0.0788119 -0.1 -2.03438
VAL_178 -3.25451 0.144666 0.851906 0.0177769 0 0 0 0 0 0 0 0 0 0 0.0837499 0.0127408 0.0285367 -0.0690291 0.29 -1.89416
TYR_179 -6.40765 0.497641 2.52017 0.0222255 0 0 0 0 0 -0.302233 0 0 0 0 -0.0336402 0.000319118 0.789645 -0.092471 0.51 -2.496
ASN_180 -3.26889 0.172923 1.58547 0.00574773 0 0.00272766 0 0 0 -0.447159 0 0 0 0 0.0602188 0.000309305 1.36678 0.124633 -0.89 -1.28724
GLY_181 -2.84683 0.0952702 1.66283 0.000176331 0 0 0 0 0 0 0 0 0 0 0.247478 0.0182463 0 -0.644397 -0.17 -1.63722
ASP_182 -2.34055 0.0352376 1.71195 0.00280235 0 -0.0937952 0 0 0 -0.424614 0 0 0 0 -0.0871559 5.06249e-06 0.648188 0.0646506 -0.67 -1.15328
LEU_183 -5.18416 0.44736 1.68816 0.00532396 0 0 0 0 0 0 0 0 0 0 -0.0032905 0.118315 0.279515 0.0911573 -0.1 -2.65761
VAL_184 -3.98952 0.100265 1.98706 0.0103802 0 0 0 0 0 0 0 0 0 0 -0.191204 0.00308149 0.0106226 -0.326008 0.29 -2.10533
GLU_185 -5.67929 0.325273 3.32571 0.00701856 0 -0.344571 0 0 0 -1.14507 0 0 0 0 -0.197801 0.127582 1.10343 -0.0181906 -0.81 -3.30591
TYR_186 -7.01273 0.578591 2.76114 0.02284 0 0 0 0 0 -0.551809 0 0 0 0 -0.153218 0.00582686 0.403895 -0.211399 0.51 -3.64686
GLU_187 -4.83014 0.319022 3.06145 0.00785947 0 0.0331776 0 0 -0.718362 0 0 0 0 0 -0.216831 0.109551 2.24278 0.0206156 -0.81 -0.780875
ALA_188 -2.71071 0.209432 1.33895 0.00100618 0 0 0 0 0 0 0 0 0 0 -0.105389 0.0472815 0 -0.155351 0.16 -1.21479
ASP_189 -3.59661 0.147355 2.45478 0.00280348 0 -0.155642 0 0 -0.41937 0 0 0 0 0 -0.135749 0.00514006 0.467036 -0.0872992 -0.67 -1.98755
HIS_D_190 -2.98186 0.505463 1.524 0.00288623 0 -0.131528 0 0 -0.298993 0 0 0 0 0 -0.0821302 0.0524977 0.344049 -0.252374 0.56 -0.757987
MET_191 -3.03394 0.605114 1.28347 0.00580425 0 0 0 0 0 0 0 0 0 0 0.0988003 0.112416 1.59344 0.194976 -0.34 0.520074
ALA_192 -2.41317 0.165719 1.24834 0.000950534 0 0 0 0 0 0 0 0 0 0 -0.232753 0.000635722 0 0.00285213 0.16 -1.06743
GLN_193 -2.41766 0.0909516 1.0498 0.00535086 0 -0.0834684 0 0 0 0 0 0 0 0 -0.205127 0.024668 0.792808 0.0122162 -0.97 -1.70046
LEU_194 -3.60361 0.18469 1.61073 0.0094126 0 0 0 0 0 0 0 0 0 0 2.59193 2.36329e-05 0.159741 0.091527 -0.1 0.944444
GLN_195 -2.73414 0.155903 1.76668 0.00492744 0 -0.0133742 0 0 0 0 0 0 0 0 -0.0402606 0.0737259 0.960457 0.0118822 -0.97 -0.784207
ARG_196 -2.24965 0.0515732 1.39741 0.0101497 0 -0.0615201 0 0 0 0 0 0 0 0 -0.220343 0.00259675 1.42858 -0.00937512 -0.98 -0.630578
VAL_197 -4.32088 0.395729 1.89569 0.0149563 0 0 0 0 0 0 0 0 0 0 -0.0833563 0.0381801 0.0439585 -0.197028 0.29 -1.92275
HIS_D_198 -6.02616 0.330218 3.01216 0.00376182 0 -0.0302245 0 0 0 -0.871773 0 0 0 0 -0.0296944 0.0107408 1.83103 0.0502982 0.56 -1.15965
GLY_199 -3.08585 0.144095 1.38614 4.18379e-05 0 0 0 0 0 0 0 0 0 0 0.461866 0.0284224 0 0.423588 -0.17 -0.811691
PHE_200 -5.3873 0.293002 1.62587 0.023604 0 0 0 0 0 0 0 0 0 0 0.0487261 0.0281657 0.334329 -0.192926 0.63 -2.59653
LEU_201 -6.13988 0.735581 1.82955 0.0185613 0 0 0 0 0 0 0 0 0 0 -0.129755 0.0106683 3.10228 -0.0800588 -0.1 -0.753051
MET_202 -5.27309 0.572891 2.45154 0.00404203 0 0 0 0 0 0 0 0 0 0 0.0654475 0.200126 1.12163 0.155428 -0.34 -1.04198
ASN_203 -3.90071 0.114958 2.94005 0.00834777 0 -0.16254 0 0 -0.139886 0 0 0 0 0 -0.0480635 0.1077 0.773751 -0.123303 -0.89 -1.3197
ASP_204 -3.53725 0.378419 2.59955 0.00685396 0 -0.324497 0 0 0 -0.398141 0 0 0 0 0.407245 2.92124e-05 0.17153 -0.225844 -0.67 -1.59211
CYS_205 -4.24434 0.358282 2.1215 0.00193705 0 0 0 0 0 0 0 0 0 0 -0.0145651 0.0804827 0.161624 -0.147749 1.7 0.0171744
LEU_206 -5.01986 0.263321 1.15503 0.00909277 0 0 0 0 0 0 0 0 0 0 -0.00155864 0.029666 0.438313 -0.111394 -0.1 -3.33739
LEU_207 -4.38478 0.188449 1.50656 0.00684751 0 0 0 0 0 0 0 0 0 0 -0.0524388 0.00283865 0.375795 -0.125125 -0.1 -2.58186
VAL_208 -3.88609 0.040299 1.54662 0.0106502 0 0 0 0 0 0 0 0 0 0 -0.188275 0.00504772 0.00687745 -0.319664 0.29 -2.49453
ALA_209 -2.79207 0.0968292 1.59367 0.000967185 0 0 0 0 0 0 0 0 0 0 0.0786471 0.00745558 0 0.227452 0.16 -0.627054
THR_210 -2.97221 0.113628 1.93324 0.00841292 0 0.0177693 0 0 0 0 0 0 0 0 -0.025975 0.00691101 0.0471142 -0.0942948 -0.27 -1.23541
TRP_211 -3.23978 0.118313 1.13612 0.0212529 0 0 0 0 0 0 0 0 0 0 -0.0251528 0.128043 0.527134 -0.0502226 0.91 -0.474292
LEU_212 -3.45073 0.356816 1.6978 0.0107074 0.00160259 0 0 0 0 0 0 0 0 0 0.167623 0.00558832 0.357196 -0.0403936 -0.1 -0.993795
PRO_213 -1.69643 0.388123 0.516677 0.000980022 0.0302896 0 0 0 0 0 0 0 0 0 -0.190814 0.206079 0.175005 -0.474631 0.02 -1.02472
GLN_214 -3.28001 0.396901 1.99452 0.00422533 0 0 0 0 0 0 0 0 0 0 -0.0828131 0.173898 1.02279 -0.00327199 -0.97 -0.743769
ARG_215 -1.52779 0.346856 0.991908 0.00954062 0 -0.0881298 0 0 -0.157174 0 0 0 0 0 0.198503 0.00881073 1.28557 -0.0842837 -0.98 0.003815
ARG_216 -1.62419 0.215491 1.01201 0.0120435 0 -0.0881298 0 0 -0.157174 0 0 0 0 0 0.15873 0.0769882 1.19428 -0.290938 -0.98 -0.470895
GLY_217 -1.6181 0.363661 1.04768 0.000143742 0 0 0 0 0 0 0 0 0 0 2.09382 0.033363 0 -0.235147 -0.17 1.51541
MET_218 -2.51478 0.366728 1.06087 0.0053967 0 0 0 0 0 0 0 0 0 0 0.27064 0.0104702 1.06536 0.130047 -0.34 0.0547304
TYR_219 -4.25502 0.226217 1.95618 0.0245329 0 0 0 0 0 0 0 0 0 0 -0.152053 0.00238316 0.846992 -0.102144 0.51 -0.94291
ARG_220 -2.58497 0.136879 0.842874 0.0110576 0 0.00187236 0 0 0 0 0 0 0 0 0.00446229 0.0214592 2.66008 -0.0709351 -0.98 0.0427766
TYR_221 -3.59523 0.148768 1.88805 0.0247868 0 0 0 0 0 0 0 0 0 0 -0.0239272 0.000265968 0.517535 -0.115432 0.51 -0.64518
ASN_222 -2.20142 0.0594814 1.25723 0.00321105 0 0.00197898 0 0 0 0 0 0 0 0 -0.00317539 0.0441838 0.890562 0.108963 -0.89 -0.728986
ALA_223 -3.14693 0.0844883 1.51363 0.00100244 0 0 0 0 0 0 0 0 0 0 0.237471 0.119122 0 0.358426 0.16 -0.672792
LEU_224 -3.02264 0.127419 0.66276 0.0144998 0 0 0 0 0 0 0 0 0 0 -0.0928343 0.11664 0.511061 -0.145982 -0.1 -1.92908
TYR_225 -6.84896 0.564661 2.58845 0.0239187 0.00142069 0 0 0 0 -1.063 0 0 0 0 0.0752334 0.0191037 0.180151 -0.114058 0.51 -4.06308
PRO_226 -3.58995 0.483948 1.34838 0.000898462 0.0915356 0 0 0 0 0 0 0 0 0 -0.260884 0.0471604 0.170737 -0.617489 0.02 -2.30567
LEU_227 -4.6614 0.463619 1.61622 0.00929062 0 0 0 0 0 0 0 0 0 0 -0.151092 0.0661485 0.0703392 0.0215471 -0.1 -2.66532
ASP_228 -4.23751 0.639843 3.137 0.010572 0 -0.660989 0 0 -0.378307 -0.448811 0 0 0 0 -0.252705 0.00935281 0.59879 -0.216355 -0.67 -2.46912
[truncated: 6,906 more chars]
