# Supplementary material for: A Generic Program for Multistate Protein Design
Source: PLoS One. 2011 Jul 6;6(7):e20937. doi: 10.1371/journal.pone.0020937 (PMC3130737; doi:10.1371/journal.pone.0020937)
Supplement: File S1 — “Protocol capture” file that contains the input files, command lines, and support scripts that were used in this computational study. (BZ2) [file pone.0020937.s001.bz2 › MSD_protocol_capture/Capture_Files/orthogonal_interface_files/input_files/state_versions/v11.2/024.d16_v11.1_1_1dG_RalA2andSec5_0024_0001.pdb]

ATOM      1  N   SER A  11      15.761 -17.974 -25.282  1.00  0.00              
ATOM      2  CA  SER A  11      16.400 -18.935 -24.339  1.00  0.00              
ATOM      3  C   SER A  11      15.513 -19.210 -23.124  1.00  0.00              
ATOM      4  O   SER A  11      15.750 -20.161 -22.371  1.00  0.00              
ATOM      5  CB  SER A  11      17.748 -18.412 -23.884  1.00  0.00              
ATOM      6  OG  SER A  11      17.629 -17.246 -23.116  1.00  0.00              
ATOM      7 1H   SER A  11      16.213 -17.108 -25.495  1.00  0.00              
ATOM      8 2H   SER A  11      15.569 -18.250 -26.224  1.00  0.00              
ATOM      9 3H   SER A  11      14.858 -17.597 -25.076  1.00  0.00              
ATOM     10  HA  SER A  11      16.684 -19.878 -24.808  1.00  0.00              
ATOM     11 1HB  SER A  11      18.237 -19.181 -23.287  1.00  0.00              
ATOM     12 2HB  SER A  11      18.354 -18.196 -24.763  1.00  0.00              
ATOM     13  HG  SER A  11      18.502 -16.948 -22.848  1.00  0.00              
ATOM     14  N   LEU A  12      14.494 -18.377 -22.931  1.00  0.00              
ATOM     15  CA  LEU A  12      13.562 -18.562 -21.824  1.00  0.00              
ATOM     16  C   LEU A  12      12.626 -19.721 -22.132  1.00  0.00              
ATOM     17  O   LEU A  12      12.237 -19.922 -23.285  1.00  0.00              
ATOM     18  CB  LEU A  12      12.726 -17.298 -21.603  1.00  0.00              
ATOM     19  CG  LEU A  12      13.293 -16.164 -20.746  1.00  0.00              
ATOM     20  CD1 LEU A  12      14.597 -15.649 -21.344  1.00  0.00              
ATOM     21  CD2 LEU A  12      12.261 -15.046 -20.660  1.00  0.00              
ATOM     22  H   LEU A  12      14.361 -17.599 -23.561  1.00  0.00              
ATOM     23  HA  LEU A  12      14.114 -18.819 -20.921  1.00  0.00              
ATOM     24 1HB  LEU A  12      12.655 -16.950 -22.633  1.00  0.00              
ATOM     25 2HB  LEU A  12      11.730 -17.533 -21.228  1.00  0.00              
ATOM     26  HG  LEU A  12      13.446 -16.561 -19.743  1.00  0.00              
ATOM     27 1HD1 LEU A  12      14.988 -14.842 -20.723  1.00  0.00              
ATOM     28 2HD1 LEU A  12      15.324 -16.460 -21.385  1.00  0.00              
ATOM     29 3HD1 LEU A  12      14.412 -15.275 -22.350  1.00  0.00              
ATOM     30 1HD2 LEU A  12      12.657 -14.233 -20.050  1.00  0.00              
ATOM     31 2HD2 LEU A  12      12.041 -14.675 -21.661  1.00  0.00              
ATOM     32 3HD2 LEU A  12      11.347 -15.428 -20.206  1.00  0.00              
ATOM     33  N   ALA A  13      12.274 -20.491 -21.107  1.00  0.00              
ATOM     34  CA  ALA A  13      11.361 -21.608 -21.305  1.00  0.00              
ATOM     35  C   ALA A  13      10.017 -20.956 -21.621  1.00  0.00              
ATOM     36  O   ALA A  13       9.688 -19.905 -21.071  1.00  0.00              
ATOM     37  CB  ALA A  13      11.258 -22.447 -20.032  1.00  0.00              
ATOM     38  H   ALA A  13      12.636 -20.309 -20.183  1.00  0.00              
ATOM     39  HA  ALA A  13      11.718 -22.207 -22.143  1.00  0.00              
ATOM     40 1HB  ALA A  13      10.572 -23.277 -20.198  1.00  0.00              
ATOM     41 2HB  ALA A  13      12.242 -22.837 -19.772  1.00  0.00              
ATOM     42 3HB  ALA A  13      10.886 -21.827 -19.218  1.00  0.00              
ATOM     43  N   TRP A  14       9.253 -21.570 -22.517  1.00  0.00              
ATOM     44  CA  TRP A  14       7.937 -21.056 -22.880  1.00  0.00              
ATOM     45  C   TRP A  14       6.883 -22.065 -22.446  1.00  0.00              
ATOM     46  O   TRP A  14       6.831 -23.177 -22.974  1.00  0.00              
ATOM     47  CB  TRP A  14       7.844 -20.791 -24.384  1.00  0.00              
ATOM     48  CG  TRP A  14       8.783 -19.726 -24.863  1.00  0.00              
ATOM     49  CD1 TRP A  14       8.545 -18.384 -24.896  1.00  0.00              
ATOM     50  CD2 TRP A  14      10.107 -19.913 -25.377  1.00  0.00              
ATOM     51  NE1 TRP A  14       9.638 -17.723 -25.399  1.00  0.00              
ATOM     52  CE2 TRP A  14      10.612 -18.641 -25.701  1.00  0.00              
ATOM     53  CE3 TRP A  14      10.915 -21.036 -25.595  1.00  0.00              
ATOM     54  CZ2 TRP A  14      11.880 -18.457 -26.230  1.00  0.00              
ATOM     55  CZ3 TRP A  14      12.187 -20.851 -26.123  1.00  0.00              
ATOM     56  CH2 TRP A  14      12.656 -19.599 -26.431  1.00  0.00              
ATOM     57  H   TRP A  14       9.591 -22.413 -22.959  1.00  0.00              
ATOM     58  HA  TRP A  14       7.749 -20.119 -22.356  1.00  0.00              
ATOM     59 1HB  TRP A  14       8.086 -21.695 -24.942  1.00  0.00              
ATOM     60 2HB  TRP A  14       6.838 -20.462 -24.646  1.00  0.00              
ATOM     61  HD1 TRP A  14       7.575 -18.047 -24.537  1.00  0.00              
ATOM     62  HE1 TRP A  14       9.713 -16.724 -25.527  1.00  0.00              
ATOM     63  HE3 TRP A  14      10.594 -22.051 -25.365  1.00  0.00              
ATOM     64  HZ2 TRP A  14      12.212 -17.445 -26.460  1.00  0.00              
ATOM     65  HZ3 TRP A  14      12.806 -21.733 -26.288  1.00  0.00              
ATOM     66  HH2 TRP A  14      13.660 -19.498 -26.844  1.00  0.00              
ATOM     67  N   HIS A  15       6.059 -21.676 -21.478  1.00  0.00              
ATOM     68  CA  HIS A  15       5.002 -22.543 -20.974  1.00  0.00              
ATOM     69  C   HIS A  15       3.700 -22.282 -21.731  1.00  0.00              
ATOM     70  O   HIS A  15       3.148 -21.173 -21.687  1.00  0.00              
ATOM     71  CB  HIS A  15       4.823 -22.315 -19.475  1.00  0.00              
ATOM     72  CG  HIS A  15       6.081 -22.526 -18.693  1.00  0.00              
ATOM     73  ND1 HIS A  15       6.719 -23.748 -18.628  1.00  0.00              
ATOM     74  CD2 HIS A  15       6.833 -21.670 -17.961  1.00  0.00              
ATOM     75  CE1 HIS A  15       7.808 -23.634 -17.889  1.00  0.00              
ATOM     76  NE2 HIS A  15       7.901 -22.383 -17.473  1.00  0.00              
ATOM     77  H   HIS A  15       6.169 -20.753 -21.082  1.00  0.00              
ATOM     78  HA  HIS A  15       5.270 -23.585 -21.146  1.00  0.00              
ATOM     79 1HB  HIS A  15       4.501 -21.289 -19.286  1.00  0.00              
ATOM     80 2HB  HIS A  15       4.081 -23.006 -19.077  1.00  0.00              
ATOM     81  HD2 HIS A  15       6.731 -20.610 -17.725  1.00  0.00              
ATOM     82  HE1 HIS A  15       8.454 -24.495 -17.717  1.00  0.00              
ATOM     83  HE2 HIS A  15       8.635 -22.004 -16.891  1.00  0.00              
ATOM     84  N   ARG A  16       3.221 -23.312 -22.425  1.00  0.00              
ATOM     85  CA  ARG A  16       2.036 -23.196 -23.259  1.00  0.00              
ATOM     86  C   ARG A  16       0.751 -23.541 -22.529  1.00  0.00              
ATOM     87  O   ARG A  16       0.329 -24.706 -22.458  1.00  0.00              
ATOM     88  CB  ARG A  16       2.170 -24.013 -24.536  1.00  0.00              
ATOM     89  CG  ARG A  16       3.246 -23.529 -25.495  1.00  0.00              
ATOM     90  CD  ARG A  16       3.326 -24.297 -26.763  1.00  0.00              
ATOM     91  NE  ARG A  16       4.396 -23.879 -27.655  1.00  0.00              
ATOM     92  CZ  ARG A  16       4.301 -22.872 -28.545  1.00  0.00              
ATOM     93  NH1 ARG A  16       3.178 -22.204 -28.694  1.00  0.00              
ATOM     94  NH2 ARG A  16       5.360 -22.589 -29.284  1.00  0.00              
ATOM     95  H   ARG A  16       3.697 -24.200 -22.368  1.00  0.00              
ATOM     96  HA  ARG A  16       1.912 -22.162 -23.582  1.00  0.00              
ATOM     97 1HB  ARG A  16       2.389 -25.037 -24.237  1.00  0.00              
ATOM     98 2HB  ARG A  16       1.203 -23.980 -25.037  1.00  0.00              
ATOM     99 1HG  ARG A  16       3.044 -22.487 -25.746  1.00  0.00              
ATOM    100 2HG  ARG A  16       4.213 -23.601 -24.995  1.00  0.00              
ATOM    101 1HD  ARG A  16       3.489 -25.349 -26.530  1.00  0.00              
ATOM    102 2HD  ARG A  16       2.388 -24.186 -27.305  1.00  0.00              
ATOM    103  HE  ARG A  16       5.334 -24.246 -27.753  1.00  0.00              
ATOM    104 1HH1 ARG A  16       2.372 -22.444 -28.134  1.00  0.00              
ATOM    105 2HH1 ARG A  16       3.127 -21.453 -29.367  1.00  0.00              
ATOM    106 1HH2 ARG A  16       6.209 -23.125 -29.169  1.00  0.00              
ATOM    107 2HH2 ARG A  16       5.315 -21.841 -29.959  1.00  0.00              
ATOM    108  N   VAL A  17       0.128 -22.503 -21.991  1.00  0.00              
ATOM    109  CA  VAL A  17      -1.096 -22.646 -21.225  1.00  0.00              
ATOM    110  C   VAL A  17      -2.322 -22.522 -22.114  1.00  0.00              
ATOM    111  O   VAL A  17      -2.441 -21.593 -22.912  1.00  0.00              
ATOM    112  CB  VAL A  17      -1.141 -21.578 -20.099  1.00  0.00              
ATOM    113  CG1 VAL A  17      -2.486 -21.616 -19.378  1.00  0.00              
ATOM    114  CG2 VAL A  17       0.001 -21.824 -19.120  1.00  0.00              
ATOM    115  H   VAL A  17       0.522 -21.582 -22.120  1.00  0.00              
ATOM    116  HA  VAL A  17      -1.173 -23.640 -20.783  1.00  0.00              
ATOM    117  HB  VAL A  17      -0.987 -20.593 -20.539  1.00  0.00              
ATOM    118 1HG1 VAL A  17      -2.499 -20.859 -18.592  1.00  0.00              
ATOM    119 2HG1 VAL A  17      -3.287 -21.411 -20.090  1.00  0.00              
ATOM    120 3HG1 VAL A  17      -2.635 -22.600 -18.936  1.00  0.00              
ATOM    121 1HG2 VAL A  17      -0.030 -21.074 -18.330  1.00  0.00              
ATOM    122 2HG2 VAL A  17      -0.103 -22.817 -18.683  1.00  0.00              
ATOM    123 3HG2 VAL A  17       0.953 -21.756 -19.647  1.00  0.00              
ATOM    124  N   ILE A  18      -3.239 -23.469 -21.967  1.00  0.00              
ATOM    125  CA  ILE A  18      -4.494 -23.421 -22.686  1.00  0.00              
ATOM    126  C   ILE A  18      -5.658 -23.365 -21.706  1.00  0.00              
ATOM    127  O   ILE A  18      -5.759 -24.189 -20.793  1.00  0.00              
ATOM    128  CB  ILE A  18      -4.653 -24.648 -23.606  1.00  0.00              
ATOM    129  CG1 ILE A  18      -3.541 -24.639 -24.662  1.00  0.00              
ATOM    130  CG2 ILE A  18      -6.034 -24.635 -24.252  1.00  0.00              
ATOM    131  CD1 ILE A  18      -3.547 -25.835 -25.574  1.00  0.00              
ATOM    132  H   ILE A  18      -3.060 -24.240 -21.340  1.00  0.00              
ATOM    133  HA  ILE A  18      -4.567 -22.505 -23.271  1.00  0.00              
ATOM    134  HB  ILE A  18      -4.532 -25.554 -23.014  1.00  0.00              
ATOM    135 1HG1 ILE A  18      -3.663 -23.733 -25.255  1.00  0.00              
ATOM    136 2HG1 ILE A  18      -2.590 -24.598 -24.130  1.00  0.00              
ATOM    137 1HG2 ILE A  18      -6.139 -25.504 -24.902  1.00  0.00              
ATOM    138 2HG2 ILE A  18      -6.799 -24.667 -23.478  1.00  0.00              
ATOM    139 3HG2 ILE A  18      -6.152 -23.726 -24.841  1.00  0.00              
ATOM    140 1HD1 ILE A  18      -2.729 -25.753 -26.290  1.00  0.00              
ATOM    141 2HD1 ILE A  18      -3.421 -26.744 -24.984  1.00  0.00              
ATOM    142 3HD1 ILE A  18      -4.493 -25.879 -26.110  1.00  0.00              
ATOM    143  N   MET A  19      -6.520 -22.371 -21.899  1.00  0.00              
ATOM    144  CA  MET A  19      -7.741 -22.225 -21.113  1.00  0.00              
ATOM    145  C   MET A  19      -8.857 -22.995 -21.803  1.00  0.00              
ATOM    146  O   MET A  19      -9.146 -22.726 -22.962  1.00  0.00              
ATOM    147  CB  MET A  19      -8.173 -20.749 -21.045  1.00  0.00              
ATOM    148  CG  MET A  19      -7.128 -19.773 -20.528  1.00  0.00              
ATOM    149  SD  MET A  19      -6.699 -20.067 -18.816  1.00  0.00              
ATOM    150  CE  MET A  19      -8.165 -19.431 -17.933  1.00  0.00              
ATOM    151  H   MET A  19      -6.315 -21.693 -22.620  1.00  0.00              
ATOM    152  HA  MET A  19      -7.597 -22.651 -20.120  1.00  0.00              
ATOM    153 1HB  MET A  19      -8.457 -20.455 -22.055  1.00  0.00              
ATOM    154 2HB  MET A  19      -9.046 -20.703 -20.394  1.00  0.00              
ATOM    155 1HG  MET A  19      -6.235 -19.874 -21.144  1.00  0.00              
ATOM    156 2HG  MET A  19      -7.527 -18.764 -20.629  1.00  0.00              
ATOM    157 1HE  MET A  19      -8.026 -19.555 -16.859  1.00  0.00              
ATOM    158 2HE  MET A  19      -8.297 -18.373 -18.163  1.00  0.00              
ATOM    159 3HE  MET A  19      -9.050 -19.984 -18.251  1.00  0.00              
ATOM    160  N   VAL A  20      -9.485 -23.937 -21.103  1.00  0.00              
ATOM    161  CA  VAL A  20     -10.592 -24.690 -21.695  1.00  0.00              
ATOM    162  C   VAL A  20     -11.811 -24.629 -20.787  1.00  0.00              
ATOM    163  O   VAL A  20     -11.693 -24.378 -19.584  1.00  0.00              
ATOM    164  CB  VAL A  20     -10.246 -26.178 -21.940  1.00  0.00              
ATOM    165  CG1 VAL A  20      -9.072 -26.294 -22.885  1.00  0.00              
ATOM    166  CG2 VAL A  20      -9.953 -26.869 -20.617  1.00  0.00              
ATOM    167  H   VAL A  20      -9.203 -24.142 -20.155  1.00  0.00              
ATOM    168  HA  VAL A  20     -10.909 -24.251 -22.642  1.00  0.00              
ATOM    169  HB  VAL A  20     -11.113 -26.676 -22.377  1.00  0.00              
ATOM    170 1HG1 VAL A  20      -8.840 -27.347 -23.049  1.00  0.00              
ATOM    171 2HG1 VAL A  20      -9.324 -25.827 -23.836  1.00  0.00              
ATOM    172 3HG1 VAL A  20      -8.206 -25.795 -22.451  1.00  0.00              
ATOM    173 1HG2 VAL A  20      -9.712 -27.916 -20.799  1.00  0.00              
ATOM    174 2HG2 VAL A  20      -9.108 -26.381 -20.132  1.00  0.00              
ATOM    175 3HG2 VAL A  20     -10.829 -26.806 -19.972  1.00  0.00              
ATOM    176  N   GLY A  21     -12.981 -24.864 -21.370  1.00  0.00              
ATOM    177  CA  GLY A  21     -14.212 -24.770 -20.613  1.00  0.00              
ATOM    178  C   GLY A  21     -15.301 -24.104 -21.426  1.00  0.00              
ATOM    179  O   GLY A  21     -15.014 -23.437 -22.417  1.00  0.00              
ATOM    180  H   GLY A  21     -13.023 -25.111 -22.348  1.00  0.00              
ATOM    181 1HA  GLY A  21     -14.537 -25.773 -20.336  1.00  0.00              
ATOM    182 2HA  GLY A  21     -14.032 -24.185 -19.712  1.00  0.00              
ATOM    183  N   SER A  22     -16.548 -24.287 -21.008  1.00  0.00              
ATOM    184  CA  SER A  22     -17.693 -23.723 -21.715  1.00  0.00              
ATOM    185  C   SER A  22     -17.819 -22.215 -21.592  1.00  0.00              
ATOM    186  O   SER A  22     -17.178 -21.589 -20.750  1.00  0.00              
ATOM    187  CB  SER A  22     -18.965 -24.381 -21.219  1.00  0.00              
ATOM    188  OG  SER A  22     -19.258 -24.028 -19.895  1.00  0.00              
ATOM    189  H   SER A  22     -16.706 -24.834 -20.173  1.00  0.00              
ATOM    190  HA  SER A  22     -17.713 -23.974 -22.777  1.00  0.00              
ATOM    191 1HB  SER A  22     -19.790 -24.071 -21.859  1.00  0.00              
ATOM    192 2HB  SER A  22     -18.846 -25.462 -21.280  1.00  0.00              
ATOM    193  HG  SER A  22     -20.188 -24.191 -19.719  1.00  0.00              
ATOM    194  N   GLY A  23     -18.678 -21.643 -22.429  1.00  0.00              
ATOM    195  CA  GLY A  23     -18.890 -20.208 -22.416  1.00  0.00              
ATOM    196  C   GLY A  23     -19.506 -19.661 -21.140  1.00  0.00              
ATOM    197  O   GLY A  23     -20.358 -20.311 -20.531  1.00  0.00              
ATOM    198  H   GLY A  23     -19.194 -22.211 -23.085  1.00  0.00              
ATOM    199 1HA  GLY A  23     -17.932 -19.705 -22.550  1.00  0.00              
ATOM    200 2HA  GLY A  23     -19.557 -19.939 -23.234  1.00  0.00              
ATOM    201  N   GLY A  24     -19.061 -18.474 -20.731  1.00  0.00              
ATOM    202  CA  GLY A  24     -19.570 -17.853 -19.519  1.00  0.00              
ATOM    203  C   GLY A  24     -18.959 -18.231 -18.182  1.00  0.00              
ATOM    204  O   GLY A  24     -19.389 -17.722 -17.148  1.00  0.00              
ATOM    205  H   GLY A  24     -18.355 -17.993 -21.271  1.00  0.00              
ATOM    206 1HA  GLY A  24     -19.440 -16.773 -19.591  1.00  0.00              
ATOM    207 2HA  GLY A  24     -20.630 -18.085 -19.418  1.00  0.00              
ATOM    208  N   VAL A  25     -17.951 -19.094 -18.188  1.00  0.00              
ATOM    209  CA  VAL A  25     -17.329 -19.540 -16.942  1.00  0.00              
ATOM    210  C   VAL A  25     -16.243 -18.589 -16.423  1.00  0.00              
ATOM    211  O   VAL A  25     -15.872 -18.648 -15.249  1.00  0.00              
ATOM    212  CB  VAL A  25     -16.712 -20.942 -17.111  1.00  0.00              
ATOM    213  CG1 VAL A  25     -17.772 -21.940 -17.550  1.00  0.00              
ATOM    214  CG2 VAL A  25     -15.570 -20.904 -18.114  1.00  0.00              
ATOM    215  H   VAL A  25     -17.604 -19.450 -19.067  1.00  0.00              
ATOM    216  HA  VAL A  25     -18.051 -19.565 -16.125  1.00  0.00              
ATOM    217  HB  VAL A  25     -16.287 -21.259 -16.158  1.00  0.00              
ATOM    218 1HG1 VAL A  25     -17.319 -22.926 -17.665  1.00  0.00              
ATOM    219 2HG1 VAL A  25     -18.560 -21.989 -16.799  1.00  0.00              
ATOM    220 3HG1 VAL A  25     -18.197 -21.625 -18.503  1.00  0.00              
ATOM    221 1HG2 VAL A  25     -15.145 -21.902 -18.221  1.00  0.00              
ATOM    222 2HG2 VAL A  25     -15.945 -20.563 -19.079  1.00  0.00              
ATOM    223 3HG2 VAL A  25     -14.799 -20.218 -17.762  1.00  0.00              
ATOM    224  N   GLY A  26     -15.745 -17.720 -17.298  1.00  0.00              
ATOM    225  CA  GLY A  26     -14.716 -16.766 -16.905  1.00  0.00              
ATOM    226  C   GLY A  26     -13.300 -17.044 -17.381  1.00  0.00              
ATOM    227  O   GLY A  26     -12.335 -16.592 -16.753  1.00  0.00              
ATOM    228  H   GLY A  26     -16.080 -17.717 -18.251  1.00  0.00              
ATOM    229 1HA  GLY A  26     -14.976 -15.781 -17.294  1.00  0.00              
ATOM    230 2HA  GLY A  26     -14.665 -16.725 -15.818  1.00  0.00              
ATOM    231  N   LYS A  27     -13.152 -17.784 -18.475  1.00  0.00              
ATOM    232  CA  LYS A  27     -11.817 -18.014 -19.023  1.00  0.00              
ATOM    233  C   LYS A  27     -11.109 -16.689 -19.324  1.00  0.00              
ATOM    234  O   LYS A  27      -9.998 -16.444 -18.844  1.00  0.00              
ATOM    235  CB  LYS A  27     -11.891 -18.870 -20.288  1.00  0.00              
ATOM    236  CG  LYS A  27     -12.485 -20.258 -20.065  1.00  0.00              
ATOM    237  CD  LYS A  27     -12.324 -21.157 -21.303  1.00  0.00              
ATOM    238  CE  LYS A  27     -13.059 -20.604 -22.521  1.00  0.00              
ATOM    239  NZ  LYS A  27     -14.537 -20.608 -22.336  1.00  0.00              
ATOM    240  H   LYS A  27     -13.950 -18.194 -18.939  1.00  0.00              
ATOM    241  HA  LYS A  27     -11.202 -18.536 -18.289  1.00  0.00              
ATOM    242 1HB  LYS A  27     -12.498 -18.323 -21.009  1.00  0.00              
ATOM    243 2HB  LYS A  27     -10.874 -18.966 -20.670  1.00  0.00              
ATOM    244 1HG  LYS A  27     -11.978 -20.720 -19.218  1.00  0.00              
ATOM    245 2HG  LYS A  27     -13.545 -20.148 -19.837  1.00  0.00              
ATOM    246 1HD  LYS A  27     -11.261 -21.240 -21.537  1.00  0.00              
ATOM    247 2HD  LYS A  27     -12.720 -22.145 -21.070  1.00  0.00              
ATOM    248 1HE  LYS A  27     -12.719 -19.583 -22.692  1.00  0.00              
ATOM    249 2HE  LYS A  27     -12.801 -21.220 -23.383  1.00  0.00              
ATOM    250 1HZ  LYS A  27     -14.981 -20.235 -23.164  1.00  0.00              
ATOM    251 2HZ  LYS A  27     -14.855 -21.555 -22.180  1.00  0.00              
ATOM    252 3HZ  LYS A  27     -14.778 -20.037 -21.539  1.00  0.00              
ATOM    253  N   SER A  28     -11.760 -15.826 -20.097  1.00  0.00              
ATOM    254  CA  SER A  28     -11.167 -14.546 -20.468  1.00  0.00              
ATOM    255  C   SER A  28     -10.954 -13.635 -19.283  1.00  0.00              
ATOM    256  O   SER A  28     -10.010 -12.840 -19.265  1.00  0.00              
ATOM    257  CB  SER A  28     -12.038 -13.853 -21.498  1.00  0.00              
ATOM    258  OG  SER A  28     -12.242 -14.647 -22.634  1.00  0.00              
ATOM    259  H   SER A  28     -12.683 -16.059 -20.436  1.00  0.00              
ATOM    260  HA  SER A  28     -10.225 -14.646 -21.009  1.00  0.00              
ATOM    261 1HB  SER A  28     -13.003 -13.629 -21.044  1.00  0.00              
ATOM    262 2HB  SER A  28     -11.554 -12.924 -21.796  1.00  0.00              
ATOM    263  HG  SER A  28     -11.426 -15.099 -22.859  1.00  0.00              
ATOM    264  N   ALA A  29     -11.843 -13.735 -18.303  1.00  0.00              
ATOM    265  CA  ALA A  29     -11.750 -12.910 -17.114  1.00  0.00              
ATOM    266  C   ALA A  29     -10.498 -13.296 -16.336  1.00  0.00              
ATOM    267  O   ALA A  29      -9.767 -12.429 -15.866  1.00  0.00              
ATOM    268  CB  ALA A  29     -12.985 -13.092 -16.249  1.00  0.00              
ATOM    269  H   ALA A  29     -12.602 -14.397 -18.384  1.00  0.00              
ATOM    270  HA  ALA A  29     -11.662 -11.867 -17.418  1.00  0.00              
ATOM    271 1HB  ALA A  29     -12.901 -12.467 -15.361  1.00  0.00              
ATOM    272 2HB  ALA A  29     -13.871 -12.801 -16.814  1.00  0.00              
ATOM    273 3HB  ALA A  29     -13.070 -14.136 -15.951  1.00  0.00              
ATOM    274  N   LEU A  30     -10.256 -14.595 -16.199  1.00  0.00              
ATOM    275  CA  LEU A  30      -9.066 -15.063 -15.485  1.00  0.00              
ATOM    276  C   LEU A  30      -7.813 -14.685 -16.273  1.00  0.00              
ATOM    277  O   LEU A  30      -6.814 -14.291 -15.692  1.00  0.00              
ATOM    278  CB  LEU A  30      -9.105 -16.586 -15.305  1.00  0.00              
ATOM    279  CG  LEU A  30     -10.129 -17.174 -14.328  1.00  0.00              
ATOM    280  CD1 LEU A  30     -10.175 -18.702 -14.489  1.00  0.00              
ATOM    281  CD2 LEU A  30      -9.754 -16.786 -12.898  1.00  0.00              
ATOM    282  H   LEU A  30     -10.896 -15.273 -16.588  1.00  0.00              
ATOM    283  HA  LEU A  30      -9.004 -14.569 -14.516  1.00  0.00              
ATOM    284 1HB  LEU A  30      -9.375 -16.878 -16.318  1.00  0.00              
ATOM    285 2HB  LEU A  30      -8.122 -16.989 -15.060  1.00  0.00              
ATOM    286  HG  LEU A  30     -11.092 -16.717 -14.555  1.00  0.00              
ATOM    287 1HD1 LEU A  30     -10.903 -19.120 -13.794  1.00  0.00              
ATOM    288 2HD1 LEU A  30     -10.463 -18.953 -15.509  1.00  0.00              
ATOM    289 3HD1 LEU A  30      -9.191 -19.120 -14.276  1.00  0.00              
ATOM    290 1HD2 LEU A  30     -10.484 -17.204 -12.205  1.00  0.00              
ATOM    291 2HD2 LEU A  30      -8.764 -17.177 -12.662  1.00  0.00              
ATOM    292 3HD2 LEU A  30      -9.748 -15.700 -12.805  1.00  0.00              
ATOM    293  N   THR A  31      -7.885 -14.815 -17.595  1.00  0.00              
ATOM    294  CA  THR A  31      -6.771 -14.493 -18.480  1.00  0.00              
ATOM    295  C   THR A  31      -6.404 -13.000 -18.423  1.00  0.00              
ATOM    296  O   THR A  31      -5.221 -12.640 -18.380  1.00  0.00              
ATOM    297  CB  THR A  31      -7.090 -14.878 -19.937  1.00  0.00              
ATOM    298  OG1 THR A  31      -7.287 -16.295 -20.027  1.00  0.00              
ATOM    299  CG2 THR A  31      -5.951 -14.468 -20.858  1.00  0.00              
ATOM    300  H   THR A  31      -8.750 -15.152 -17.995  1.00  0.00              
ATOM    301  HA  THR A  31      -5.878 -15.031 -18.160  1.00  0.00              
ATOM    302  HB  THR A  31      -8.005 -14.372 -20.244  1.00  0.00              
ATOM    303  HG1 THR A  31      -7.779 -16.498 -20.827  1.00  0.00              
ATOM    304 1HG2 THR A  31      -6.196 -14.748 -21.883  1.00  0.00              
ATOM    305 2HG2 THR A  31      -5.807 -13.389 -20.800  1.00  0.00              
ATOM    306 3HG2 THR A  31      -5.037 -14.974 -20.552  1.00  0.00              
ATOM    307  N   LEU A  32      -7.422 -12.140 -18.400  1.00  0.00              
ATOM    308  CA  LEU A  32      -7.212 -10.700 -18.353  1.00  0.00              
ATOM    309  C   LEU A  32      -6.835 -10.175 -16.971  1.00  0.00              
ATOM    310  O   LEU A  32      -6.162  -9.155 -16.866  1.00  0.00              
ATOM    311  CB  LEU A  32      -8.474  -9.986 -18.852  1.00  0.00              
ATOM    312  CG  LEU A  32      -8.814 -10.217 -20.330  1.00  0.00              
ATOM    313  CD1 LEU A  32     -10.140  -9.552 -20.671  1.00  0.00              
ATOM    314  CD2 LEU A  32      -7.695  -9.667 -21.202  1.00  0.00              
ATOM    315  H   LEU A  32      -8.365 -12.500 -18.415  1.00  0.00              
ATOM    316  HA  LEU A  32      -6.370 -10.433 -18.991  1.00  0.00              
ATOM    317 1HB  LEU A  32      -9.215 -10.471 -18.218  1.00  0.00              
ATOM    318 2HB  LEU A  32      -8.449  -8.919 -18.630  1.00  0.00              
ATOM    319  HG  LEU A  32      -8.859 -11.295 -20.487  1.00  0.00              
ATOM    320 1HD1 LEU A  32     -10.373  -9.721 -21.723  1.00  0.00              
ATOM    321 2HD1 LEU A  32     -10.930  -9.977 -20.053  1.00  0.00              
ATOM    322 3HD1 LEU A  32     -10.069  -8.481 -20.485  1.00  0.00              
ATOM    323 1HD2 LEU A  32      -7.937  -9.832 -22.252  1.00  0.00              
ATOM    324 2HD2 LEU A  32      -7.582  -8.598 -21.019  1.00  0.00              
ATOM    325 3HD2 LEU A  32      -6.761 -10.176 -20.961  1.00  0.00              
ATOM    326  N   GLN A  33      -7.265 -10.856 -15.915  1.00  0.00              
ATOM    327  CA  GLN A  33      -6.832 -10.469 -14.580  1.00  0.00              
ATOM    328  C   GLN A  33      -5.345 -10.822 -14.463  1.00  0.00              
ATOM    329  O   GLN A  33      -4.544 -10.055 -13.925  1.00  0.00              
ATOM    330  CB  GLN A  33      -7.641 -11.220 -13.517  1.00  0.00              
ATOM    331  CG  GLN A  33      -7.328 -10.838 -12.078  1.00  0.00              
ATOM    332  CD  GLN A  33      -7.628  -9.378 -11.763  1.00  0.00              
ATOM    333  OE1 GLN A  33      -6.719  -8.576 -11.551  1.00  0.00              
ATOM    334  NE2 GLN A  33      -8.911  -9.028 -11.739  1.00  0.00              
ATOM    335  H   GLN A  33      -7.891 -11.642 -16.021  1.00  0.00              
ATOM    336  HA  GLN A  33      -6.950  -9.393 -14.456  1.00  0.00              
ATOM    337 1HB  GLN A  33      -8.693 -11.022 -13.723  1.00  0.00              
ATOM    338 2HB  GLN A  33      -7.437 -12.281 -13.659  1.00  0.00              
ATOM    339 1HG  GLN A  33      -7.663 -11.428 -11.225  1.00  0.00              
ATOM    340 2HG  GLN A  33      -6.249 -10.948 -12.192  1.00  0.00              
ATOM    341 1HE2 GLN A  33      -9.169  -8.082 -11.536  1.00  0.00              
ATOM    342 2HE2 GLN A  33      -9.620  -9.710 -11.924  1.00  0.00              
ATOM    343  N   PHE A  34      -4.969 -11.983 -14.984  1.00  0.00              
ATOM    344  CA  PHE A  34      -3.568 -12.394 -14.938  1.00  0.00              
ATOM    345  C   PHE A  34      -2.700 -11.523 -15.842  1.00  0.00              
ATOM    346  O   PHE A  34      -1.666 -11.009 -15.417  1.00  0.00              
ATOM    347  CB  PHE A  34      -3.427 -13.858 -15.367  1.00  0.00              
ATOM    348  CG  PHE A  34      -2.004 -14.355 -15.374  1.00  0.00              
ATOM    349  CD1 PHE A  34      -1.388 -14.745 -14.198  1.00  0.00              
ATOM    350  CD2 PHE A  34      -1.279 -14.419 -16.565  1.00  0.00              
ATOM    351  CE1 PHE A  34      -0.063 -15.201 -14.190  1.00  0.00              
ATOM    352  CE2 PHE A  34       0.049 -14.872 -16.574  1.00  0.00              
ATOM    353  CZ  PHE A  34       0.656 -15.263 -15.380  1.00  0.00              
ATOM    354  H   PHE A  34      -5.647 -12.594 -15.417  1.00  0.00              
ATOM    355  HA  PHE A  34      -3.179 -12.270 -13.926  1.00  0.00              
ATOM    356 1HB  PHE A  34      -3.980 -14.504 -14.685  1.00  0.00              
ATOM    357 2HB  PHE A  34      -3.808 -13.990 -16.379  1.00  0.00              
ATOM    358  HD1 PHE A  34      -1.947 -14.696 -13.263  1.00  0.00              
ATOM    359  HD2 PHE A  34      -1.757 -14.113 -17.496  1.00  0.00              
ATOM    360  HE1 PHE A  34       0.403 -15.505 -13.253  1.00  0.00              
ATOM    361  HE2 PHE A  34       0.606 -14.919 -17.510  1.00  0.00              
ATOM    362  HZ  PHE A  34       1.687 -15.614 -15.378  1.00  0.00              
ATOM    363  N   MET A  35      -3.135 -11.345 -17.085  1.00  0.00              
ATOM    364  CA  MET A  35      -2.363 -10.593 -18.067  1.00  0.00              
ATOM    365  C   MET A  35      -2.274  -9.095 -17.801  1.00  0.00              
ATOM    366  O   MET A  35      -1.181  -8.511 -17.863  1.00  0.00              
ATOM    367  CB  MET A  35      -2.956 -10.826 -19.455  1.00  0.00              
ATOM    368  CG  MET A  35      -2.554 -12.145 -20.099  1.00  0.00              
ATOM    369  SD  MET A  35      -0.778 -12.264 -20.390  1.00  0.00              
ATOM    370  CE  MET A  35      -0.565 -11.043 -21.683  1.00  0.00              
ATOM    371  H   MET A  35      -4.023 -11.742 -17.357  1.00  0.00              
ATOM    372  HA  MET A  35      -1.326 -10.928 -18.060  1.00  0.00              
ATOM    373 1HB  MET A  35      -4.039 -10.789 -19.347  1.00  0.00              
ATOM    374 2HB  MET A  35      -2.625  -9.999 -20.085  1.00  0.00              
ATOM    375 1HG  MET A  35      -2.863 -12.954 -19.437  1.00  0.00              
ATOM    376 2HG  MET A  35      -3.079 -12.232 -21.050  1.00  0.00              
ATOM    377 1HE  MET A  35       0.486 -10.998 -21.972  1.00  0.00              
ATOM    378 2HE  MET A  35      -1.168 -11.320 -22.548  1.00  0.00              
ATOM    379 3HE  MET A  35      -0.882 -10.066 -21.316  1.00  0.00              
ATOM    380  N   PHE A  36      -3.421  -8.479 -17.507  1.00  0.00              
ATOM    381  CA  PHE A  36      -3.472  -7.042 -17.304  1.00  0.00              
ATOM    382  C   PHE A  36      -3.914  -6.503 -15.948  1.00  0.00              
ATOM    383  O   PHE A  36      -4.039  -5.292 -15.775  1.00  0.00              
ATOM    384  CB  PHE A  36      -4.383  -6.444 -18.378  1.00  0.00              
ATOM    385  CG  PHE A  36      -4.004  -6.833 -19.779  1.00  0.00              
ATOM    386  CD1 PHE A  36      -4.739  -7.783 -20.473  1.00  0.00              
ATOM    387  CD2 PHE A  36      -2.913  -6.251 -20.405  1.00  0.00              
ATOM    388  CE1 PHE A  36      -4.391  -8.142 -21.762  1.00  0.00              
ATOM    389  CE2 PHE A  36      -2.563  -6.607 -21.693  1.00  0.00              
ATOM    390  CZ  PHE A  36      -3.304  -7.554 -22.372  1.00  0.00              
ATOM    391  H   PHE A  36      -4.271  -9.018 -17.424  1.00  0.00              
ATOM    392  HA  PHE A  36      -2.470  -6.620 -17.392  1.00  0.00              
ATOM    393 1HB  PHE A  36      -5.409  -6.778 -18.228  1.00  0.00              
ATOM    394 2HB  PHE A  36      -4.346  -5.357 -18.337  1.00  0.00              
ATOM    395  HD1 PHE A  36      -5.599  -8.247 -19.990  1.00  0.00              
ATOM    396  HD2 PHE A  36      -2.327  -5.503 -19.869  1.00  0.00              
ATOM    397  HE1 PHE A  36      -4.977  -8.890 -22.295  1.00  0.00              
ATOM    398  HE2 PHE A  36      -1.704  -6.141 -22.174  1.00  0.00              
ATOM    399  HZ  PHE A  36      -3.029  -7.836 -23.387  1.00  0.00              
ATOM    400  N   ASP A  37      -4.149  -7.391 -14.985  1.00  0.00              
ATOM    401  CA  ASP A  37      -4.687  -6.975 -13.689  1.00  0.00              
ATOM    402  C   ASP A  37      -6.019  -6.231 -13.795  1.00  0.00              
ATOM    403  O   ASP A  37      -6.236  -5.226 -13.109  1.00  0.00              
ATOM    404  CB  ASP A  37      -3.677  -6.054 -12.996  1.00  0.00              
ATOM    405  CG  ASP A  37      -2.353  -6.740 -12.743  1.00  0.00              
ATOM    406  OD1 ASP A  37      -2.356  -7.856 -12.186  1.00  0.00              
ATOM    407  OD2 ASP A  37      -1.306  -6.168 -13.116  1.00  0.00              
ATOM    408  H   ASP A  37      -3.955  -8.369 -15.146  1.00  0.00              
ATOM    409  HA  ASP A  37      -4.899  -7.853 -13.078  1.00  0.00              
ATOM    410 1HB  ASP A  37      -3.528  -5.106 -13.513  1.00  0.00              
ATOM    411 2HB  ASP A  37      -4.194  -5.877 -12.052  1.00  0.00              
ATOM    412  N   GLU A  38      -6.913  -6.722 -14.638  1.00  0.00              
ATOM    413  CA  GLU A  38      -8.198  -6.064 -14.797  1.00  0.00              
ATOM    414  C   GLU A  38      -9.336  -7.074 -14.877  1.00  0.00              
ATOM    415  O   GLU A  38      -9.128  -8.256 -15.178  1.00  0.00              
ATOM    416  CB  GLU A  38      -8.191  -5.179 -16.045  1.00  0.00              
ATOM    417  CG  GLU A  38      -8.189  -5.946 -17.360  1.00  0.00              
ATOM    418  CD  GLU A  38      -8.071  -5.016 -18.535  1.00  0.00              
ATOM    419  OE1 GLU A  38      -7.982  -3.831 -18.324  1.00  0.00              
ATOM    420  OE2 GLU A  38      -7.957  -5.497 -19.638  1.00  0.00              
ATOM    421  H   GLU A  38      -6.716  -7.553 -15.178  1.00  0.00              
ATOM    422  HA  GLU A  38      -8.404  -5.440 -13.927  1.00  0.00              
ATOM    423 1HB  GLU A  38      -9.080  -4.550 -15.995  1.00  0.00              
ATOM    424 2HB  GLU A  38      -7.299  -4.554 -15.989  1.00  0.00              
ATOM    425 1HG  GLU A  38      -7.408  -6.704 -17.418  1.00  0.00              
ATOM    426 2HG  GLU A  38      -9.164  -6.430 -17.376  1.00  0.00              
ATOM    427  N   PHE A  39     -10.535  -6.571 -14.610  1.00  0.00              
ATOM    428  CA  PHE A  39     -11.760  -7.354 -14.659  1.00  0.00              
ATOM    429  C   PHE A  39     -12.889  -6.397 -15.010  1.00  0.00              
ATOM    430  O   PHE A  39     -13.040  -5.352 -14.390  1.00  0.00              
ATOM    431  CB  PHE A  39     -12.091  -8.010 -13.315  1.00  0.00              
ATOM    432  CG  PHE A  39     -13.412  -8.749 -13.328  1.00  0.00              
ATOM    433  CD1 PHE A  39     -13.492 -10.059 -13.814  1.00  0.00              
ATOM    434  CD2 PHE A  39     -14.582  -8.119 -12.912  1.00  0.00              
ATOM    435  CE1 PHE A  39     -14.715 -10.730 -13.885  1.00  0.00              
ATOM    436  CE2 PHE A  39     -15.820  -8.782 -12.981  1.00  0.00              
ATOM    437  CZ  PHE A  39     -15.882 -10.090 -13.468  1.00  0.00              
ATOM    438  H   PHE A  39     -10.586  -5.593 -14.361  1.00  0.00              
ATOM    439  HA  PHE A  39     -11.682  -8.115 -15.437  1.00  0.00              
ATOM    440 1HB  PHE A  39     -11.322  -8.734 -13.052  1.00  0.00              
ATOM    441 2HB  PHE A  39     -12.157  -7.252 -12.535  1.00  0.00              
ATOM    442  HD1 PHE A  39     -12.583 -10.562 -14.141  1.00  0.00              
ATOM    443  HD2 PHE A  39     -14.532  -7.098 -12.532  1.00  0.00              
ATOM    444  HE1 PHE A  39     -14.755 -11.750 -14.266  1.00  0.00              
ATOM    445  HE2 PHE A  39     -16.729  -8.279 -12.655  1.00  0.00              
ATOM    446  HZ  PHE A  39     -16.839 -10.608 -13.524  1.00  0.00              
ATOM    447  N   VAL A  40     -13.668  -6.732 -16.025  1.00  0.00              
ATOM    448  CA  VAL A  40     -14.818  -5.901 -16.387  1.00  0.00              
ATOM    449  C   VAL A  40     -16.007  -6.829 -16.568  1.00  0.00              
ATOM    450  O   VAL A  40     -15.832  -8.019 -16.813  1.00  0.00              
ATOM    451  CB  VAL A  40     -14.593  -5.090 -17.701  1.00  0.00              
ATOM    452  CG1 VAL A  40     -13.419  -4.129 -17.528  1.00  0.00              
ATOM    453  CG2 VAL A  40     -14.357  -6.028 -18.877  1.00  0.00              
ATOM    454  H   VAL A  40     -13.477  -7.567 -16.561  1.00  0.00              
ATOM    455  HA  VAL A  40     -15.068  -5.200 -15.589  1.00  0.00              
ATOM    456  HB  VAL A  40     -15.496  -4.522 -17.926  1.00  0.00              
ATOM    457 1HG1 VAL A  40     -13.269  -3.567 -18.451  1.00  0.00              
ATOM    458 2HG1 VAL A  40     -13.631  -3.437 -16.714  1.00  0.00              
ATOM    459 3HG1 VAL A  40     -12.516  -4.695 -17.300  1.00  0.00              
ATOM    460 1HG2 VAL A  40     -14.203  -5.444 -19.784  1.00  0.00              
ATOM    461 2HG2 VAL A  40     -13.475  -6.638 -18.684  1.00  0.00              
ATOM    462 3HG2 VAL A  40     -15.225  -6.676 -19.006  1.00  0.00              
ATOM    463  N   GLU A  41     -17.208  -6.285 -16.415  1.00  0.00              
ATOM    464  CA  GLU A  41     -18.425  -7.052 -16.638  1.00  0.00              
ATOM    465  C   GLU A  41     -18.767  -6.898 -18.117  1.00  0.00              
ATOM    466  O   GLU A  41     -19.302  -5.864 -18.535  1.00  0.00              
ATOM    467  CB  GLU A  41     -19.573  -6.569 -15.748  1.00  0.00              
ATOM    468  CG  GLU A  41     -19.328  -6.745 -14.256  1.00  0.00              
ATOM    469  CD  GLU A  41     -20.475  -6.207 -13.447  1.00  0.00              
ATOM    470  OE1 GLU A  41     -21.404  -5.703 -14.031  1.00  0.00              
ATOM    471  OE2 GLU A  41     -20.477  -6.399 -12.254  1.00  0.00              
ATOM    472  H   GLU A  41     -17.281  -5.316 -16.137  1.00  0.00              
ATOM    473  HA  GLU A  41     -18.245  -8.104 -16.414  1.00  0.00              
ATOM    474 1HB  GLU A  41     -19.723  -5.512 -15.968  1.00  0.00              
ATOM    475 2HB  GLU A  41     -20.460  -7.131 -16.039  1.00  0.00              
ATOM    476 1HG  GLU A  41     -19.134  -7.778 -13.967  1.00  0.00              
ATOM    477 2HG  GLU A  41     -18.439  -6.144 -14.069  1.00  0.00              
ATOM    478  N   ASP A  42     -18.451  -7.913 -18.912  1.00  0.00              
ATOM    479  CA  ASP A  42     -18.721  -7.842 -20.340  1.00  0.00              
ATOM    480  C   ASP A  42     -18.942  -9.208 -20.967  1.00  0.00              
ATOM    481  O   ASP A  42     -18.542 -10.233 -20.420  1.00  0.00              
ATOM    482  CB  ASP A  42     -17.572  -7.127 -21.057  1.00  0.00              
ATOM    483  CG  ASP A  42     -17.958  -6.492 -22.386  1.00  0.00              
ATOM    484  OD1 ASP A  42     -19.118  -6.523 -22.722  1.00  0.00              
ATOM    485  OD2 ASP A  42     -17.125  -5.848 -22.978  1.00  0.00              
ATOM    486  H   ASP A  42     -18.020  -8.745 -18.533  1.00  0.00              
ATOM    487  HA  ASP A  42     -19.644  -7.289 -20.514  1.00  0.00              
ATOM    488 1HB  ASP A  42     -17.065  -6.388 -20.436  1.00  0.00              
ATOM    489 2HB  ASP A  42     -16.905  -7.970 -21.238  1.00  0.00              
ATOM    490  N   TYR A  43     -19.585  -9.203 -22.127  1.00  0.00              
ATOM    491  CA  TYR A  43     -19.916 -10.425 -22.845  1.00  0.00              
ATOM    492  C   TYR A  43     -19.130 -10.494 -24.141  1.00  0.00              
ATOM    493  O   TYR A  43     -19.538  -9.916 -25.150  1.00  0.00              
ATOM    494  CB  TYR A  43     -21.418 -10.500 -23.128  1.00  0.00              
ATOM    495  CG  TYR A  43     -21.850 -11.782 -23.806  1.00  0.00              
ATOM    496  CD1 TYR A  43     -21.855 -12.986 -23.117  1.00  0.00              
ATOM    497  CD2 TYR A  43     -22.253 -11.783 -25.133  1.00  0.00              
ATOM    498  CE1 TYR A  43     -22.248 -14.159 -23.731  1.00  0.00              
ATOM    499  CE2 TYR A  43     -22.649 -12.950 -25.757  1.00  0.00              
ATOM    500  CZ  TYR A  43     -22.645 -14.137 -25.052  1.00  0.00              
ATOM    501  OH  TYR A  43     -23.039 -15.302 -25.669  1.00  0.00              
ATOM    502  H   TYR A  43     -19.853  -8.313 -22.522  1.00  0.00              
ATOM    503  HA  TYR A  43     -19.635 -11.293 -22.248  1.00  0.00              
ATOM    504 1HB  TYR A  43     -21.932 -10.404 -22.171  1.00  0.00              
ATOM    505 2HB  TYR A  43     -21.669  -9.651 -23.763  1.00  0.00              
ATOM    506  HD1 TYR A  43     -21.540 -12.996 -22.073  1.00  0.00              
ATOM    507  HD2 TYR A  43     -22.254 -10.843 -25.684  1.00  0.00              
ATOM    508  HE1 TYR A  43     -22.246 -15.098 -23.177  1.00  0.00              
ATOM    509  HE2 TYR A  43     -22.962 -12.931 -26.801  1.00  0.00              
ATOM    510  HH  TYR A  43     -23.295 -15.174 -26.586  1.00  0.00              
ATOM    511  N   GLU A  44     -17.993 -11.185 -24.109  1.00  0.00              
ATOM    512  CA  GLU A  44     -17.172 -11.325 -25.305  1.00  0.00              
ATOM    513  C   GLU A  44     -16.775 -12.772 -25.573  1.00  0.00              
ATOM    514  O   GLU A  44     -15.721 -13.223 -25.136  1.00  0.00              
ATOM    515  CB  GLU A  44     -15.917 -10.457 -25.186  1.00  0.00              
ATOM    516  CG  GLU A  44     -16.187  -8.959 -25.186  1.00  0.00              
ATOM    517  CD  GLU A  44     -14.909  -8.174 -25.088  1.00  0.00              
ATOM    518  OE1 GLU A  44     -13.863  -8.776 -25.082  1.00  0.00              
ATOM    519  OE2 GLU A  44     -14.971  -6.967 -25.131  1.00  0.00              
ATOM    520  H   GLU A  44     -17.690 -11.620 -23.250  1.00  0.00              
ATOM    521  HA  GLU A  44     -17.738 -11.007 -26.181  1.00  0.00              
ATOM    522 1HB  GLU A  44     -15.424 -10.736 -24.255  1.00  0.00              
ATOM    523 2HB  GLU A  44     -15.274 -10.709 -26.029  1.00  0.00              
ATOM    524 1HG  GLU A  44     -16.754  -8.620 -26.053  1.00  0.00              
ATOM    525 2HG  GLU A  44     -16.778  -8.805 -24.284  1.00  0.00              
ATOM    526  N   PRO A  45     -17.618 -13.519 -26.304  1.00  0.00              
ATOM    527  CA  PRO A  45     -17.332 -14.917 -26.639  1.00  0.00              
ATOM    528  C   PRO A  45     -15.997 -15.051 -27.367  1.00  0.00              
ATOM    529  O   PRO A  45     -15.702 -14.299 -28.295  1.00  0.00              
ATOM    530  CB  PRO A  45     -18.511 -15.341 -27.521  1.00  0.00              
ATOM    531  CG  PRO A  45     -19.619 -14.426 -27.124  1.00  0.00              
ATOM    532  CD  PRO A  45     -18.960 -13.106 -26.826  1.00  0.00              
ATOM    533  HA  PRO A  45     -17.234 -15.556 -25.749  1.00  0.00              
ATOM    534 1HB  PRO A  45     -18.273 -15.237 -28.590  1.00  0.00              
ATOM    535 2HB  PRO A  45     -18.783 -16.393 -27.352  1.00  0.00              
ATOM    536 1HG  PRO A  45     -20.360 -14.325 -27.930  1.00  0.00              
ATOM    537 2HG  PRO A  45     -20.154 -14.809 -26.241  1.00  0.00              
ATOM    538 1HD  PRO A  45     -18.861 -12.479 -27.725  1.00  0.00              
ATOM    539 2HD  PRO A  45     -19.520 -12.519 -26.084  1.00  0.00              
ATOM    540  N   THR A  46     -15.200 -16.020 -26.940  1.00  0.00              
ATOM    541  CA  THR A  46     -13.901 -16.285 -27.543  1.00  0.00              
ATOM    542  C   THR A  46     -13.927 -17.314 -28.666  1.00  0.00              
ATOM    543  O   THR A  46     -14.327 -18.455 -28.463  1.00  0.00              
ATOM    544  CB  THR A  46     -12.896 -16.759 -26.477  1.00  0.00              
ATOM    545  OG1 THR A  46     -12.605 -15.681 -25.578  1.00  0.00              
ATOM    546  CG2 THR A  46     -11.606 -17.229 -27.132  1.00  0.00              
ATOM    547  H   THR A  46     -15.511 -16.594 -26.168  1.00  0.00              
ATOM    548  HA  THR A  46     -13.522 -15.378 -28.015  1.00  0.00              
ATOM    549  HB  THR A  46     -13.337 -17.581 -25.914  1.00  0.00              
ATOM    550  HG1 THR A  46     -11.963 -15.092 -25.981  1.00  0.00              
ATOM    551 1HG2 THR A  46     -10.908 -17.560 -26.363  1.00  0.00              
ATOM    552 2HG2 THR A  46     -11.822 -18.056 -27.808  1.00  0.00              
ATOM    553 3HG2 THR A  46     -11.164 -16.407 -27.694  1.00  0.00              
ATOM    554  N   PHE A  47     -13.502 -16.896 -29.853  1.00  0.00              
ATOM    555  CA  PHE A  47     -13.315 -17.815 -30.968  1.00  0.00              
ATOM    556  C   PHE A  47     -11.956 -18.427 -30.640  1.00  0.00              
ATOM    557  O   PHE A  47     -11.843 -19.627 -30.417  1.00  0.00              
ATOM    558  CB  PHE A  47     -13.330 -17.117 -32.329  1.00  0.00              
ATOM    559  CG  PHE A  47     -13.139 -18.049 -33.491  1.00  0.00              
ATOM    560  CD1 PHE A  47     -14.191 -18.824 -33.957  1.00  0.00              
ATOM    561  CD2 PHE A  47     -11.908 -18.155 -34.120  1.00  0.00              
ATOM    562  CE1 PHE A  47     -14.016 -19.682 -35.026  1.00  0.00              
ATOM    563  CE2 PHE A  47     -11.731 -19.011 -35.189  1.00  0.00              
ATOM    564  CZ  PHE A  47     -12.787 -19.776 -35.642  1.00  0.00              
ATOM    565  H   PHE A  47     -13.304 -15.914 -29.986  1.00  0.00              
ATOM    566  HA  PHE A  47     -14.116 -18.556 -30.975  1.00  0.00              
ATOM    567 1HB  PHE A  47     -14.286 -16.617 -32.484  1.00  0.00              
ATOM    568 2HB  PHE A  47     -12.526 -16.384 -32.383  1.00  0.00              
ATOM    569  HD1 PHE A  47     -15.164 -18.749 -33.471  1.00  0.00              
ATOM    570  HD2 PHE A  47     -11.074 -17.551 -33.761  1.00  0.00              
ATOM    571  HE1 PHE A  47     -14.851 -20.285 -35.382  1.00  0.00              
ATOM    572  HE2 PHE A  47     -10.758 -19.084 -35.675  1.00  0.00              
ATOM    573  HZ  PHE A  47     -12.648 -20.453 -36.484  1.00  0.00              
ATOM    574  N   ALA A  48     -10.933 -17.578 -30.589  1.00  0.00              
ATOM    575  CA  ALA A  48      -9.591 -17.970 -30.161  1.00  0.00              
ATOM    576  C   ALA A  48      -8.802 -16.694 -29.873  1.00  0.00              
ATOM    577  O   ALA A  48      -8.700 -15.816 -30.729  1.00  0.00              
ATOM    578  CB  ALA A  48      -8.889 -18.800 -31.243  1.00  0.00              
ATOM    579  H   ALA A  48     -11.103 -16.620 -30.860  1.00  0.00              
ATOM    580  HA  ALA A  48      -9.674 -18.560 -29.248  1.00  0.00              
ATOM    581 1HB  ALA A  48      -7.892 -19.077 -30.898  1.00  0.00              
ATOM    582 2HB  ALA A  48      -9.467 -19.701 -31.444  1.00  0.00              
ATOM    583 3HB  ALA A  48      -8.805 -18.212 -32.155  1.00  0.00              
ATOM    584  N   ASP A  49      -8.262 -16.593 -28.659  1.00  0.00              
ATOM    585  CA  ASP A  49      -7.466 -15.431 -28.258  1.00  0.00              
ATOM    586  C   ASP A  49      -6.054 -15.860 -27.866  1.00  0.00              
ATOM    587  O   ASP A  49      -5.864 -16.923 -27.262  1.00  0.00              
ATOM    588  CB  ASP A  49      -8.135 -14.689 -27.098  1.00  0.00              
ATOM    589  CG  ASP A  49      -9.544 -14.195 -27.396  1.00  0.00              
ATOM    590  OD1 ASP A  49      -9.853 -14.001 -28.548  1.00  0.00              
ATOM    591  OD2 ASP A  49     -10.345 -14.165 -26.493  1.00  0.00              
ATOM    592  H   ASP A  49      -8.408 -17.341 -27.997  1.00  0.00              
ATOM    593  HA  ASP A  49      -7.368 -14.743 -29.098  1.00  0.00              
ATOM    594 1HB  ASP A  49      -8.138 -15.254 -26.166  1.00  0.00              
ATOM    595 2HB  ASP A  49      -7.463 -13.835 -27.004  1.00  0.00              
ATOM    596  N   SER A  50      -5.072 -15.024 -28.200  1.00  0.00              
ATOM    597  CA  SER A  50      -3.671 -15.296 -27.870  1.00  0.00              
ATOM    598  C   SER A  50      -3.052 -14.200 -27.014  1.00  0.00              
ATOM    599  O   SER A  50      -3.114 -13.009 -27.346  1.00  0.00              
ATOM    600  CB  SER A  50      -2.866 -15.475 -29.143  1.00  0.00              
ATOM    601  OG  SER A  50      -3.088 -16.726 -29.734  1.00  0.00              
ATOM    602  H   SER A  50      -5.304 -14.177 -28.697  1.00  0.00              
ATOM    603  HA  SER A  50      -3.521 -16.259 -27.379  1.00  0.00              
ATOM    604 1HB  SER A  50      -3.151 -14.694 -29.847  1.00  0.00              
ATOM    605 2HB  SER A  50      -1.808 -15.378 -28.903  1.00  0.00              
ATOM    606  HG  SER A  50      -2.566 -17.391 -29.280  1.00  0.00              
ATOM    607  N   TYR A  51      -2.435 -14.629 -25.917  1.00  0.00              
ATOM    608  CA  TYR A  51      -1.705 -13.750 -25.024  1.00  0.00              
ATOM    609  C   TYR A  51      -0.342 -14.367 -24.750  1.00  0.00              
ATOM    610  O   TYR A  51      -0.186 -15.587 -24.778  1.00  0.00              
ATOM    611  CB  TYR A  51      -2.473 -13.594 -23.706  1.00  0.00              
ATOM    612  CG  TYR A  51      -3.861 -13.011 -23.888  1.00  0.00              
ATOM    613  CD1 TYR A  51      -4.954 -13.829 -24.164  1.00  0.00              
ATOM    614  CD2 TYR A  51      -4.065 -11.636 -23.828  1.00  0.00              
ATOM    615  CE1 TYR A  51      -6.228 -13.285 -24.378  1.00  0.00              
ATOM    616  CE2 TYR A  51      -5.319 -11.079 -24.044  1.00  0.00              
ATOM    617  CZ  TYR A  51      -6.399 -11.907 -24.317  1.00  0.00              
ATOM    618  OH  TYR A  51      -7.635 -11.347 -24.517  1.00  0.00              
ATOM    619  H   TYR A  51      -2.482 -15.616 -25.705  1.00  0.00              
ATOM    620  HA  TYR A  51      -1.552 -12.782 -25.501  1.00  0.00              
ATOM    621 1HB  TYR A  51      -2.544 -14.584 -23.254  1.00  0.00              
ATOM    622 2HB  TYR A  51      -1.880 -12.943 -23.063  1.00  0.00              
ATOM    623  HD1 TYR A  51      -4.804 -14.909 -24.214  1.00  0.00              
ATOM    624  HD2 TYR A  51      -3.218 -10.988 -23.606  1.00  0.00              
ATOM    625  HE1 TYR A  51      -7.075 -13.934 -24.594  1.00  0.00              
ATOM    626  HE2 TYR A  51      -5.450  -9.997 -24.000  1.00  0.00              
ATOM    627  HH  TYR A  51      -8.316 -11.999 -24.699  1.00  0.00              
ATOM    628  N   MET A  52       0.646 -13.520 -24.493  1.00  0.00              
ATOM    629  CA  MET A  52       1.971 -13.999 -24.157  1.00  0.00              
ATOM    630  C   MET A  52       2.716 -12.889 -23.456  1.00  0.00              
ATOM    631  O   MET A  52       2.620 -11.722 -23.844  1.00  0.00              
ATOM    632  CB  MET A  52       2.723 -14.455 -25.406  1.00  0.00              
ATOM    633  CG  MET A  52       4.230 -14.565 -25.228  1.00  0.00              
ATOM    634  SD  MET A  52       5.052 -15.263 -26.675  1.00  0.00              
ATOM    635  CE  MET A  52       6.651 -15.680 -25.987  1.00  0.00              
ATOM    636  H   MET A  52       0.477 -12.525 -24.531  1.00  0.00              
ATOM    637  HA  MET A  52       1.898 -14.846 -23.475  1.00  0.00              
ATOM    638 1HB  MET A  52       2.317 -15.427 -25.683  1.00  0.00              
ATOM    639 2HB  MET A  52       2.502 -13.732 -26.192  1.00  0.00              
ATOM    640 1HG  MET A  52       4.624 -13.567 -25.040  1.00  0.00              
ATOM    641 2HG  MET A  52       4.425 -15.202 -24.365  1.00  0.00              
ATOM    642 1HE  MET A  52       7.277 -16.124 -26.763  1.00  0.00              
ATOM    643 2HE  MET A  52       7.130 -14.777 -25.606  1.00  0.00              
ATOM    644 3HE  MET A  52       6.522 -16.394 -25.173  1.00  0.00              
ATOM    645  N   LYS A  53       3.442 -13.251 -22.405  1.00  0.00              
ATOM    646  CA  LYS A  53       4.293 -12.293 -21.724  1.00  0.00              
ATOM    647  C   LYS A  53       5.335 -13.001 -20.877  1.00  0.00              
ATOM    648  O   LYS A  53       5.234 -14.208 -20.624  1.00  0.00              
ATOM    649  CB  LYS A  53       3.467 -11.356 -20.840  1.00  0.00              
ATOM    650  CG  LYS A  53       2.778 -11.996 -19.647  1.00  0.00              
ATOM    651  CD  LYS A  53       2.124 -10.899 -18.789  1.00  0.00              
ATOM    652  CE  LYS A  53       1.329 -11.455 -17.616  1.00  0.00              
ATOM    653  NZ  LYS A  53       0.792 -10.344 -16.747  1.00  0.00              
ATOM    654  H   LYS A  53       3.408 -14.203 -22.069  1.00  0.00              
ATOM    655  HA  LYS A  53       4.837 -11.696 -22.457  1.00  0.00              
ATOM    656 1HB  LYS A  53       4.143 -10.581 -20.476  1.00  0.00              
ATOM    657 2HB  LYS A  53       2.706 -10.903 -21.477  1.00  0.00              
ATOM    658 1HG  LYS A  53       2.025 -12.693 -20.015  1.00  0.00              
ATOM    659 2HG  LYS A  53       3.523 -12.539 -19.068  1.00  0.00              
ATOM    660 1HD  LYS A  53       2.908 -10.247 -18.402  1.00  0.00              
ATOM    661 2HD  LYS A  53       1.451 -10.320 -19.421  1.00  0.00              
ATOM    662 1HE  LYS A  53       0.505 -12.046 -18.011  1.00  0.00              
ATOM    663 2HE  LYS A  53       1.987 -12.096 -17.031  1.00  0.00              
ATOM    664 1HZ  LYS A  53       0.270 -10.740 -15.978  1.00  0.00              
ATOM    665 2HZ  LYS A  53       1.561  -9.797 -16.386  1.00  0.00              
ATOM    666 3HZ  LYS A  53       0.186  -9.751 -17.296  1.00  0.00              
ATOM    667  N   LYS A  54       6.342 -12.242 -20.455  1.00  0.00              
ATOM    668  CA  LYS A  54       7.381 -12.766 -19.591  1.00  0.00              
ATOM    669  C   LYS A  54       6.919 -12.661 -18.149  1.00  0.00              
ATOM    670  O   LYS A  54       6.365 -11.649 -17.738  1.00  0.00              
ATOM    671  CB  LYS A  54       8.698 -12.015 -19.794  1.00  0.00              
ATOM    672  CG  LYS A  54       8.761 -10.658 -19.105  1.00  0.00              
ATOM    673  CD  LYS A  54       8.249  -9.551 -20.015  1.00  0.00              
ATOM    674  CE  LYS A  54       8.374  -8.187 -19.352  1.00  0.00              
ATOM    675  NZ  LYS A  54       7.952  -7.086 -20.260  1.00  0.00              
ATOM    676  H   LYS A  54       6.383 -11.275 -20.744  1.00  0.00              
ATOM    677  HA  LYS A  54       7.550 -13.820 -19.815  1.00  0.00              
ATOM    678 1HB  LYS A  54       9.493 -12.654 -19.410  1.00  0.00              
ATOM    679 2HB  LYS A  54       8.828 -11.881 -20.868  1.00  0.00              
ATOM    680 1HG  LYS A  54       8.150 -10.699 -18.203  1.00  0.00              
ATOM    681 2HG  LYS A  54       9.796 -10.456 -18.833  1.00  0.00              
ATOM    682 1HD  LYS A  54       8.832  -9.562 -20.937  1.00  0.00              
ATOM    683 2HD  LYS A  54       7.202  -9.747 -20.246  1.00  0.00              
ATOM    684 1HE  LYS A  54       7.747  -8.182 -18.461  1.00  0.00              
ATOM    685 2HE  LYS A  54       9.415  -8.041 -19.064  1.00  0.00              
ATOM    686 1HZ  LYS A  54       8.050  -6.201 -19.783  1.00  0.00              
ATOM    687 2HZ  LYS A  54       8.534  -7.090 -21.086  1.00  0.00              
ATOM    688 3HZ  LYS A  54       6.988  -7.220 -20.526  1.00  0.00              
ATOM    689  N   VAL A  55       7.150 -13.718 -17.388  1.00  0.00              
ATOM    690  CA  VAL A  55       6.754 -13.757 -15.995  1.00  0.00              
ATOM    691  C   VAL A  55       7.961 -14.332 -15.266  1.00  0.00              
ATOM    692  O   VAL A  55       8.867 -14.863 -15.901  1.00  0.00              
ATOM    693  CB  VAL A  55       5.510 -14.670 -15.779  1.00  0.00              
ATOM    694  CG1 VAL A  55       4.306 -14.096 -16.524  1.00  0.00              
ATOM    695  CG2 VAL A  55       5.797 -16.081 -16.273  1.00  0.00              
ATOM    696  H   VAL A  55       7.613 -14.520 -17.790  1.00  0.00              
ATOM    697  HA  VAL A  55       6.551 -12.756 -15.612  1.00  0.00              
ATOM    698  HB  VAL A  55       5.306 -14.744 -14.710  1.00  0.00              
ATOM    699 1HG1 VAL A  55       3.440 -14.740 -16.369  1.00  0.00              
ATOM    700 2HG1 VAL A  55       4.086 -13.096 -16.147  1.00  0.00              
ATOM    701 3HG1 VAL A  55       4.530 -14.041 -17.589  1.00  0.00              
ATOM    702 1HG2 VAL A  55       4.920 -16.707 -16.116  1.00  0.00              
ATOM    703 2HG2 VAL A  55       6.036 -16.051 -17.337  1.00  0.00              
ATOM    704 3HG2 VAL A  55       6.643 -16.495 -15.723  1.00  0.00              
ATOM    705  N   VAL A  56       7.981 -14.214 -13.947  1.00  0.00              
ATOM    706  CA  VAL A  56       9.073 -14.755 -13.157  1.00  0.00              
ATOM    707  C   VAL A  56       8.530 -15.859 -12.272  1.00  0.00              
ATOM    708  O   VAL A  56       7.741 -15.602 -11.365  1.00  0.00              
ATOM    709  CB  VAL A  56       9.754 -13.681 -12.288  1.00  0.00              
ATOM    710  CG1 VAL A  56      10.864 -14.298 -11.451  1.00  0.00              
ATOM    711  CG2 VAL A  56      10.304 -12.562 -13.159  1.00  0.00              
ATOM    712  H   VAL A  56       7.224 -13.737 -13.479  1.00  0.00              
ATOM    713  HA  VAL A  56       9.833 -15.212 -13.792  1.00  0.00              
ATOM    714  HB  VAL A  56       9.009 -13.234 -11.630  1.00  0.00              
ATOM    715 1HG1 VAL A  56      11.335 -13.525 -10.843  1.00  0.00              
ATOM    716 2HG1 VAL A  56      10.446 -15.066 -10.801  1.00  0.00              
ATOM    717 3HG1 VAL A  56      11.610 -14.745 -12.109  1.00  0.00              
ATOM    718 1HG2 VAL A  56      10.781 -11.811 -12.529  1.00  0.00              
ATOM    719 2HG2 VAL A  56      11.036 -12.970 -13.855  1.00  0.00              
ATOM    720 3HG2 VAL A  56       9.489 -12.101 -13.717  1.00  0.00              
ATOM    721  N   LEU A  57       8.945 -17.091 -12.550  1.00  0.00              
ATOM    722  CA  LEU A  57       8.452 -18.250 -11.815  1.00  0.00              
ATOM    723  C   LEU A  57       9.482 -18.720 -10.802  1.00  0.00              
ATOM    724  O   LEU A  57      10.519 -19.270 -11.169  1.00  0.00              
ATOM    725  CB  LEU A  57       8.131 -19.395 -12.778  1.00  0.00              
ATOM    726  CG  LEU A  57       7.635 -20.670 -12.095  1.00  0.00              
ATOM    727  CD1 LEU A  57       6.313 -20.406 -11.381  1.00  0.00              
ATOM    728  CD2 LEU A  57       7.485 -21.769 -13.127  1.00  0.00              
ATOM    729  H   LEU A  57       9.620 -17.228 -13.289  1.00  0.00              
ATOM    730  HA  LEU A  57       7.560 -17.974 -11.254  1.00  0.00              
ATOM    731 1HB  LEU A  57       7.325 -18.929 -13.344  1.00  0.00              
ATOM    732 2HB  LEU A  57       8.966 -19.608 -13.445  1.00  0.00              
ATOM    733  HG  LEU A  57       8.406 -20.979 -11.388  1.00  0.00              
ATOM    734 1HD1 LEU A  57       5.970 -21.320 -10.899  1.00  0.00              
ATOM    735 2HD1 LEU A  57       6.455 -19.630 -10.628  1.00  0.00              
ATOM    736 3HD1 LEU A  57       5.568 -20.078 -12.106  1.00  0.00              
ATOM    737 1HD2 LEU A  57       7.132 -22.679 -12.641  1.00  0.00              
ATOM    738 2HD2 LEU A  57       6.766 -21.460 -13.885  1.00  0.00              
ATOM    739 3HD2 LEU A  57       8.449 -21.960 -13.599  1.00  0.00              
ATOM    740  N   ASP A  58       9.176 -18.518  -9.526  1.00  0.00              
ATOM    741  CA  ASP A  58      10.062 -18.950  -8.460  1.00  0.00              
ATOM    742  C   ASP A  58      11.473 -18.401  -8.676  1.00  0.00              
ATOM    743  O   ASP A  58      12.467 -19.108  -8.502  1.00  0.00              
ATOM    744  CB  ASP A  58      10.069 -20.480  -8.371  1.00  0.00              
ATOM    745  CG  ASP A  58       8.716 -21.039  -7.950  1.00  0.00              
ATOM    746  OD1 ASP A  58       8.132 -20.490  -6.989  1.00  0.00              
ATOM    747  OD2 ASP A  58       8.237 -22.021  -8.560  1.00  0.00              
ATOM    748  H   ASP A  58       8.310 -18.055  -9.289  1.00  0.00              
ATOM    749  HA  ASP A  58       9.713 -18.554  -7.506  1.00  0.00              
ATOM    750 1HB  ASP A  58      10.422 -20.966  -9.281  1.00  0.00              
ATOM    751 2HB  ASP A  58      10.800 -20.622  -7.575  1.00  0.00              
ATOM    752  N   GLY A  59      11.539 -17.133  -9.080  1.00  0.00              
ATOM    753  CA  GLY A  59      12.810 -16.474  -9.329  1.00  0.00              
ATOM    754  C   GLY A  59      13.414 -16.661 -10.707  1.00  0.00              
ATOM    755  O   GLY A  59      14.422 -16.035 -11.036  1.00  0.00              
ATOM    756  H   GLY A  59      10.682 -16.616  -9.216  1.00  0.00              
ATOM    757 1HA  GLY A  59      12.686 -15.399  -9.194  1.00  0.00              
ATOM    758 2HA  GLY A  59      13.549 -16.845  -8.620  1.00  0.00              
ATOM    759  N   GLU A  60      12.813 -17.523 -11.519  1.00  0.00              
ATOM    760  CA  GLU A  60      13.310 -17.730 -12.870  1.00  0.00              
ATOM    761  C   GLU A  60      12.431 -17.108 -13.941  1.00  0.00              
ATOM    762  O   GLU A  60      11.272 -17.488 -14.130  1.00  0.00              
ATOM    763  CB  GLU A  60      13.466 -19.228 -13.143  1.00  0.00              
ATOM    764  CG  GLU A  60      14.009 -19.563 -14.524  1.00  0.00              
ATOM    765  CD  GLU A  60      14.142 -21.048 -14.714  1.00  0.00              
ATOM    766  OE1 GLU A  60      13.812 -21.775 -13.808  1.00  0.00              
ATOM    767  OE2 GLU A  60      14.467 -21.461 -15.802  1.00  0.00              
ATOM    768  H   GLU A  60      12.004 -18.043 -11.207  1.00  0.00              
ATOM    769  HA  GLU A  60      14.281 -17.247 -12.985  1.00  0.00              
ATOM    770 1HB  GLU A  60      14.141 -19.621 -12.382  1.00  0.00              
ATOM    771 2HB  GLU A  60      12.480 -19.678 -13.022  1.00  0.00              
ATOM    772 1HG  GLU A  60      13.415 -19.145 -15.337  1.00  0.00              
ATOM    773 2HG  GLU A  60      14.998 -19.107 -14.528  1.00  0.00              
ATOM    774  N   GLU A  61      12.998 -16.142 -14.649  1.00  0.00              
ATOM    775  CA  GLU A  61      12.259 -15.447 -15.681  1.00  0.00              
ATOM    776  C   GLU A  61      12.001 -16.391 -16.850  1.00  0.00              
ATOM    777  O   GLU A  61      12.933 -16.922 -17.444  1.00  0.00              
ATOM    778  CB  GLU A  61      13.019 -14.204 -16.148  1.00  0.00              
ATOM    779  CG  GLU A  61      12.235 -13.306 -17.095  1.00  0.00              
ATOM    780  CD  GLU A  61      13.029 -12.087 -17.475  1.00  0.00              
ATOM    781  OE1 GLU A  61      14.130 -11.947 -17.000  1.00  0.00              
ATOM    782  OE2 GLU A  61      12.583 -11.354 -18.325  1.00  0.00              
ATOM    783  H   GLU A  61      13.957 -15.882 -14.470  1.00  0.00              
ATOM    784  HA  GLU A  61      11.289 -15.134 -15.294  1.00  0.00              
ATOM    785 1HB  GLU A  61      13.288 -13.641 -15.254  1.00  0.00              
ATOM    786 2HB  GLU A  61      13.925 -14.552 -16.645  1.00  0.00              
ATOM    787 1HG  GLU A  61      11.900 -13.816 -17.997  1.00  0.00              
ATOM    788 2HG  GLU A  61      11.370 -13.006 -16.505  1.00  0.00              
ATOM    789  N   VAL A  62      10.729 -16.611 -17.154  1.00  0.00              
ATOM    790  CA  VAL A  62      10.329 -17.498 -18.238  1.00  0.00              
ATOM    791  C   VAL A  62       9.219 -16.787 -19.008  1.00  0.00              
ATOM    792  O   VAL A  62       8.812 -15.686 -18.651  1.00  0.00              
ATOM    793  CB  VAL A  62       9.745 -18.835 -17.702  1.00  0.00              
ATOM    794  CG1 VAL A  62      10.815 -19.619 -16.936  1.00  0.00              
ATOM    795  CG2 VAL A  62       8.536 -18.551 -16.803  1.00  0.00              
ATOM    796  H   VAL A  62      10.017 -16.143 -16.612  1.00  0.00              
ATOM    797  HA  VAL A  62      11.152 -17.672 -18.932  1.00  0.00              
ATOM    798  HB  VAL A  62       9.389 -19.428 -18.544  1.00  0.00              
ATOM    799 1HG1 VAL A  62      10.389 -20.553 -16.568  1.00  0.00              
ATOM    800 2HG1 VAL A  62      11.650 -19.840 -17.601  1.00  0.00              
ATOM    801 3HG1 VAL A  62      11.169 -19.025 -16.093  1.00  0.00              
ATOM    802 1HG2 VAL A  62       8.131 -19.490 -16.431  1.00  0.00              
ATOM    803 2HG2 VAL A  62       8.847 -17.931 -15.962  1.00  0.00              
ATOM    804 3HG2 VAL A  62       7.771 -18.028 -17.377  1.00  0.00              
ATOM    805  N   HIS A  63       8.739 -17.422 -20.067  1.00  0.00              
ATOM    806  CA  HIS A  63       7.666 -16.857 -20.862  1.00  0.00              
ATOM    807  C   HIS A  63       6.438 -17.736 -20.686  1.00  0.00              
ATOM    808  O   HIS A  63       6.552 -18.952 -20.526  1.00  0.00              
ATOM    809  CB  HIS A  63       8.056 -16.754 -22.340  1.00  0.00              
ATOM    810  CG  HIS A  63       8.941 -15.586 -22.649  1.00  0.00              
ATOM    811  ND1 HIS A  63       9.511 -15.393 -23.889  1.00  0.00              
ATOM    812  CD2 HIS A  63       9.355 -14.553 -21.879  1.00  0.00              
ATOM    813  CE1 HIS A  63      10.237 -14.288 -23.869  1.00  0.00              
ATOM    814  NE2 HIS A  63      10.159 -13.761 -22.661  1.00  0.00              
ATOM    815  H   HIS A  63       9.126 -18.318 -20.329  1.00  0.00              
ATOM    816  HA  HIS A  63       7.430 -15.857 -20.500  1.00  0.00              
ATOM    817 1HB  HIS A  63       8.600 -17.647 -22.649  1.00  0.00              
ATOM    818 2HB  HIS A  63       7.164 -16.641 -22.956  1.00  0.00              
ATOM    819  HD2 HIS A  63       9.166 -14.282 -20.839  1.00  0.00              
ATOM    820  HE1 HIS A  63      10.771 -13.959 -24.760  1.00  0.00              
ATOM    821  HE2 HIS A  63      10.613 -12.913 -22.353  1.00  0.00              
ATOM    822  N   ILE A  64       5.264 -17.115 -20.694  1.00  0.00              
ATOM    823  CA  ILE A  64       4.025 -17.862 -20.578  1.00  0.00              
ATOM    824  C   ILE A  64       3.162 -17.451 -21.763  1.00  0.00              
ATOM    825  O   ILE A  64       3.086 -16.274 -22.099  1.00  0.00              
ATOM    826  CB  ILE A  64       3.263 -17.527 -19.270  1.00  0.00              
ATOM    827  CG1 ILE A  64       1.995 -18.380 -19.178  1.00  0.00              
ATOM    828  CG2 ILE A  64       2.872 -16.056 -19.244  1.00  0.00              
ATOM    829  CD1 ILE A  64       1.331 -18.335 -17.797  1.00  0.00              
ATOM    830  H   ILE A  64       5.225 -16.110 -20.782  1.00  0.00              
ATOM    831  HA  ILE A  64       4.213 -18.932 -20.660  1.00  0.00              
ATOM    832  HB  ILE A  64       3.905 -17.747 -18.418  1.00  0.00              
ATOM    833 1HG1 ILE A  64       1.300 -18.011 -19.931  1.00  0.00              
ATOM    834 2HG1 ILE A  64       2.277 -19.406 -19.416  1.00  0.00              
ATOM    835 1HG2 ILE A  64       2.338 -15.836 -18.321  1.00  0.00              
ATOM    836 2HG2 ILE A  64       3.769 -15.440 -19.299  1.00  0.00              
ATOM    837 3HG2 ILE A  64       2.229 -15.835 -20.096  1.00  0.00              
ATOM    838 1HD1 ILE A  64       0.438 -18.961 -17.800  1.00  0.00              
ATOM    839 2HD1 ILE A  64       2.029 -18.703 -17.045  1.00  0.00              
ATOM    840 3HD1 ILE A  64       1.052 -17.309 -17.560  1.00  0.00              
ATOM    841  N   ASP A  65       2.550 -18.429 -22.413  1.00  0.00              
ATOM    842  CA  ASP A  65       1.693 -18.163 -23.548  1.00  0.00              
ATOM    843  C   ASP A  65       0.331 -18.683 -23.123  1.00  0.00              
ATOM    844  O   ASP A  65       0.215 -19.802 -22.643  1.00  0.00              
ATOM    845  CB  ASP A  65       2.190 -18.844 -24.825  1.00  0.00              
ATOM    846  CG  ASP A  65       1.439 -18.441 -26.087  1.00  0.00              
ATOM    847  OD1 ASP A  65       0.235 -18.540 -26.095  1.00  0.00              
ATOM    848  OD2 ASP A  65       2.054 -17.894 -26.971  1.00  0.00              
ATOM    849  H   ASP A  65       2.683 -19.384 -22.110  1.00  0.00              
ATOM    850  HA  ASP A  65       1.655 -17.090 -23.738  1.00  0.00              
ATOM    851 1HB  ASP A  65       3.262 -18.730 -24.989  1.00  0.00              
ATOM    852 2HB  ASP A  65       1.967 -19.885 -24.587  1.00  0.00              
ATOM    853  N   ILE A  66      -0.695 -17.856 -23.281  1.00  0.00              
ATOM    854  CA  ILE A  66      -2.048 -18.272 -22.950  1.00  0.00              
ATOM    855  C   ILE A  66      -2.943 -18.305 -24.181  1.00  0.00              
ATOM    856  O   ILE A  66      -3.123 -17.299 -24.873  1.00  0.00              
ATOM    857  CB  ILE A  66      -2.696 -17.308 -21.921  1.00  0.00              
ATOM    858  CG1 ILE A  66      -1.858 -17.262 -20.641  1.00  0.00              
ATOM    859  CG2 ILE A  66      -4.123 -17.756 -21.621  1.00  0.00              
ATOM    860  CD1 ILE A  66      -2.249 -16.135 -19.670  1.00  0.00              
ATOM    861  H   ILE A  66      -0.540 -16.924 -23.635  1.00  0.00              
ATOM    862  HA  ILE A  66      -2.055 -19.298 -22.583  1.00  0.00              
ATOM    863  HB  ILE A  66      -2.704 -16.300 -22.334  1.00  0.00              
ATOM    864 1HG1 ILE A  66      -1.974 -18.224 -20.142  1.00  0.00              
ATOM    865 2HG1 ILE A  66      -0.817 -17.134 -20.939  1.00  0.00              
ATOM    866 1HG2 ILE A  66      -4.574 -17.076 -20.898  1.00  0.00              
ATOM    867 2HG2 ILE A  66      -4.708 -17.746 -22.540  1.00  0.00              
ATOM    868 3HG2 ILE A  66      -4.110 -18.766 -21.210  1.00  0.00              
ATOM    869 1HD1 ILE A  66      -1.606 -16.172 -18.790  1.00  0.00              
ATOM    870 2HD1 ILE A  66      -2.129 -15.170 -20.164  1.00  0.00              
ATOM    871 3HD1 ILE A  66      -3.286 -16.260 -19.365  1.00  0.00              
ATOM    872  N   LEU A  67      -3.479 -19.482 -24.468  1.00  0.00              
ATOM    873  CA  LEU A  67      -4.349 -19.647 -25.611  1.00  0.00              
ATOM    874  C   LEU A  67      -5.720 -19.838 -24.965  1.00  0.00              
ATOM    875  O   LEU A  67      -5.922 -20.769 -24.181  1.00  0.00              
ATOM    876  CB  LEU A  67      -3.961 -20.884 -26.427  1.00  0.00              
ATOM    877  CG  LEU A  67      -4.937 -21.214 -27.557  1.00  0.00              
ATOM    878  CD1 LEU A  67      -4.926 -20.085 -28.583  1.00  0.00              
ATOM    879  CD2 LEU A  67      -4.547 -22.537 -28.213  1.00  0.00              
ATOM    880  H   LEU A  67      -3.280 -20.280 -23.882  1.00  0.00              
ATOM    881  HA  LEU A  67      -4.316 -18.749 -26.227  1.00  0.00              
ATOM    882 1HB  LEU A  67      -3.012 -20.538 -26.833  1.00  0.00              
ATOM    883 2HB  LEU A  67      -3.790 -21.750 -25.790  1.00  0.00              
ATOM    884  HG  LEU A  67      -5.921 -21.347 -27.107  1.00  0.00              
ATOM    885 1HD1 LEU A  67      -5.621 -20.318 -29.389  1.00  0.00              
ATOM    886 2HD1 LEU A  67      -5.228 -19.154 -28.104  1.00  0.00              
ATOM    887 3HD1 LEU A  67      -3.922 -19.974 -28.991  1.00  0.00              
ATOM    888 1HD2 LEU A  67      -5.248 -22.765 -29.016  1.00  0.00              
ATOM    889 2HD2 LEU A  67      -3.539 -22.458 -28.621  1.00  0.00              
ATOM    890 3HD2 LEU A  67      -4.576 -23.335 -27.470  1.00  0.00              
ATOM    891  N   ASP A  68      -6.632 -18.915 -25.256  1.00  0.00              
ATOM    892  CA  ASP A  68      -8.013 -18.990 -24.791  1.00  0.00              
ATOM    893  C   ASP A  68      -8.760 -19.585 -25.968  1.00  0.00              
ATOM    894  O   ASP A  68      -8.908 -18.942 -27.010  1.00  0.00              
ATOM    895  CB  ASP A  68      -8.577 -17.624 -24.391  1.00  0.00              
ATOM    896  CG  ASP A  68     -10.004 -17.663 -23.862  1.00  0.00              
ATOM    897  OD1 ASP A  68     -10.595 -18.717 -23.881  1.00  0.00              
ATOM    898  OD2 ASP A  68     -10.435 -16.684 -23.301  1.00  0.00              
ATOM    899  H   ASP A  68      -6.347 -18.131 -25.825  1.00  0.00              
ATOM    900  HA  ASP A  68      -8.073 -19.638 -23.916  1.00  0.00              
ATOM    901 1HB  ASP A  68      -7.944 -17.082 -23.688  1.00  0.00              
ATOM    902 2HB  ASP A  68      -8.562 -17.121 -25.358  1.00  0.00              
ATOM    903  N   THR A  69      -9.215 -20.821 -25.798  1.00  0.00              
ATOM    904  CA  THR A  69      -9.912 -21.543 -26.856  1.00  0.00              
ATOM    905  C   THR A  69     -11.423 -21.385 -26.951  1.00  0.00              
ATOM    906  O   THR A  69     -12.080 -20.862 -26.057  1.00  0.00              
ATOM    907  CB  THR A  69      -9.616 -23.049 -26.736  1.00  0.00              
ATOM    908  OG1 THR A  69     -10.136 -23.544 -25.495  1.00  0.00              
ATOM    909  CG2 THR A  69      -8.117 -23.304 -26.790  1.00  0.00              
ATOM    910  H   THR A  69      -9.072 -21.272 -24.906  1.00  0.00              
ATOM    911  HA  THR A  69      -9.581 -21.181 -27.830  1.00  0.00              
ATOM    912  HB  THR A  69     -10.102 -23.573 -27.558  1.00  0.00              
ATOM    913  HG1 THR A  69     -10.238 -24.497 -25.549  1.00  0.00              
ATOM    914 1HG2 THR A  69      -7.927 -24.374 -26.703  1.00  0.00              
ATOM    915 2HG2 THR A  69      -7.720 -22.939 -27.737  1.00  0.00              
ATOM    916 3HG2 THR A  69      -7.630 -22.782 -25.967  1.00  0.00              
ATOM    917  N   ALA A  70     -11.964 -21.897 -28.047  1.00  0.00              
ATOM    918  CA  ALA A  70     -13.389 -21.803 -28.324  1.00  0.00              
ATOM    919  C   ALA A  70     -14.202 -22.573 -27.288  1.00  0.00              
ATOM    920  O   ALA A  70     -13.951 -23.758 -27.036  1.00  0.00              
ATOM    921  CB  ALA A  70     -13.682 -22.343 -29.724  1.00  0.00              
ATOM    922  H   ALA A  70     -11.364 -22.368 -28.710  1.00  0.00              
ATOM    923  HA  ALA A  70     -13.689 -20.757 -28.261  1.00  0.00              
ATOM    924 1HB  ALA A  70     -14.751 -22.270 -29.925  1.00  0.00              
ATOM    925 2HB  ALA A  70     -13.133 -21.758 -30.462  1.00  0.00              
ATOM    926 3HB  ALA A  70     -13.373 -23.386 -29.784  1.00  0.00              
ATOM    927  N   GLY A  71     -15.177 -21.892 -26.694  1.00  0.00              
ATOM    928  CA  GLY A  71     -16.051 -22.536 -25.736  1.00  0.00              
ATOM    929  C   GLY A  71     -17.174 -23.286 -26.420  1.00  0.00              
ATOM    930  O   GLY A  71     -17.781 -24.174 -25.825  1.00  0.00              
ATOM    931  H   GLY A  71     -15.317 -20.915 -26.908  1.00  0.00              
ATOM    932 1HA  GLY A  71     -15.470 -23.241 -25.141  1.00  0.00              
ATOM    933 2HA  GLY A  71     -16.482 -21.779 -25.082  1.00  0.00              
ATOM    934  N   GLN A  72     -17.455 -22.923 -27.668  1.00  0.00              
ATOM    935  CA  GLN A  72     -18.510 -23.568 -28.442  1.00  0.00              
ATOM    936  C   GLN A  72     -18.123 -24.983 -28.856  1.00  0.00              
ATOM    937  O   GLN A  72     -16.941 -25.305 -28.978  1.00  0.00              
ATOM    938  CB  GLN A  72     -18.839 -22.740 -29.687  1.00  0.00              
ATOM    939  CG  GLN A  72     -19.396 -21.359 -29.388  1.00  0.00              
ATOM    940  CD  GLN A  72     -20.703 -21.416 -28.620  1.00  0.00              
ATOM    941  OE1 GLN A  72     -21.641 -22.114 -29.014  1.00  0.00              
ATOM    942  NE2 GLN A  72     -20.774 -20.676 -27.519  1.00  0.00              
ATOM    943  H   GLN A  72     -16.919 -22.178 -28.092  1.00  0.00              
ATOM    944  HA  GLN A  72     -19.405 -23.666 -27.828  1.00  0.00              
ATOM    945 1HB  GLN A  72     -17.915 -22.650 -30.258  1.00  0.00              
ATOM    946 2HB  GLN A  72     -19.566 -23.313 -30.262  1.00  0.00              
ATOM    947 1HG  GLN A  72     -18.791 -20.559 -28.960  1.00  0.00              
ATOM    948 2HG  GLN A  72     -19.618 -21.127 -30.430  1.00  0.00              
ATOM    949 1HE2 GLN A  72     -21.612 -20.672 -26.972  1.00  0.00              
ATOM    950 2HE2 GLN A  72     -19.991 -20.122 -27.237  1.00  0.00              
ATOM    951  N   ASP A  73     -19.129 -25.825 -29.068  1.00  0.00              
ATOM    952  CA  ASP A  73     -18.902 -27.221 -29.421  1.00  0.00              
ATOM    953  C   ASP A  73     -19.071 -27.452 -30.919  1.00  0.00              
ATOM    954  O   ASP A  73     -19.324 -28.573 -31.359  1.00  0.00              
ATOM    955  CB  ASP A  73     -19.853 -28.131 -28.639  1.00  0.00              
ATOM    956  CG  ASP A  73     -21.330 -27.871 -28.901  1.00  0.00              
ATOM    957  OD1 ASP A  73     -21.633 -26.939 -29.608  1.00  0.00              
ATOM    958  OD2 ASP A  73     -22.133 -28.692 -28.526  1.00  0.00              
ATOM    959  H   ASP A  73     -20.077 -25.488 -28.983  1.00  0.00              
ATOM    960  HA  ASP A  73     -17.876 -27.500 -29.181  1.00  0.00              
ATOM    961 1HB  ASP A  73     -19.643 -29.193 -28.769  1.00  0.00              
ATOM    962 2HB  ASP A  73     -19.607 -27.833 -27.619  1.00  0.00              
ATOM    963  N   ASN A  74     -18.928 -26.385 -31.697  1.00  0.00              
ATOM    964  CA  ASN A  74     -18.939 -26.492 -33.152  1.00  0.00              
ATOM    965  C   ASN A  74     -17.548 -26.832 -33.677  1.00  0.00              
ATOM    966  O   ASN A  74     -17.353 -26.994 -34.883  1.00  0.00              
ATOM    967  CB  ASN A  74     -19.453 -25.220 -33.802  1.00  0.00              
ATOM    968  CG  ASN A  74     -20.925 -24.991 -33.603  1.00  0.00              
ATOM    969  OD1 ASN A  74     -21.697 -25.933 -33.389  1.00  0.00              
ATOM    970  ND2 ASN A  74     -21.330 -23.756 -33.753  1.00  0.00              
ATOM    971  H   ASN A  74     -18.809 -25.476 -31.271  1.00  0.00              
ATOM    972  HA  ASN A  74     -19.599 -27.305 -33.458  1.00  0.00              
ATOM    973 1HB  ASN A  74     -18.924 -24.275 -33.675  1.00  0.00              
ATOM    974 2HB  ASN A  74     -19.289 -25.595 -34.812  1.00  0.00              
ATOM    975 1HD2 ASN A  74     -22.298 -23.530 -33.635  1.00  0.00              
ATOM    976 2HD2 ASN A  74     -20.673 -23.039 -33.985  1.00  0.00              
ATOM    977  N   GLN A  75     -16.588 -26.934 -32.765  1.00  0.00              
ATOM    978  CA  GLN A  75     -15.197 -27.176 -33.134  1.00  0.00              
ATOM    979  C   GLN A  75     -14.765 -28.577 -32.712  1.00  0.00              
ATOM    980  O   GLN A  75     -15.119 -29.046 -31.630  1.00  0.00              
ATOM    981  CB  GLN A  75     -14.279 -26.133 -32.492  1.00  0.00              
ATOM    982  CG  GLN A  75     -14.758 -24.700 -32.651  1.00  0.00              
ATOM    983  CD  GLN A  75     -14.736 -24.239 -34.096  1.00  0.00              
ATOM    984  OE1 GLN A  75     -13.766 -24.472 -34.821  1.00  0.00              
ATOM    985  NE2 GLN A  75     -15.806 -23.576 -34.521  1.00  0.00              
ATOM    986  H   GLN A  75     -16.829 -26.842 -31.788  1.00  0.00              
ATOM    987  HA  GLN A  75     -15.093 -27.126 -34.218  1.00  0.00              
ATOM    988 1HB  GLN A  75     -14.209 -26.383 -31.433  1.00  0.00              
ATOM    989 2HB  GLN A  75     -13.300 -26.246 -32.957  1.00  0.00              
ATOM    990 1HG  GLN A  75     -15.677 -24.332 -32.196  1.00  0.00              
ATOM    991 2HG  GLN A  75     -13.901 -24.264 -32.136  1.00  0.00              
ATOM    992 1HE2 GLN A  75     -15.848 -23.247 -35.465  1.00  0.00              
ATOM    993 2HE2 GLN A  75     -16.570 -23.407 -33.898  1.00  0.00              
ATOM    994  N   ALA A  76     -13.997 -29.239 -33.571  1.00  0.00              
ATOM    995  CA  ALA A  76     -13.533 -30.594 -33.300  1.00  0.00              
ATOM    996  C   ALA A  76     -12.053 -30.736 -33.635  1.00  0.00              
ATOM    997  O   ALA A  76     -11.225 -30.966 -32.755  1.00  0.00              
ATOM    998  CB  ALA A  76     -14.351 -31.595 -34.105  1.00  0.00              
ATOM    999  H   ALA A  76     -13.727 -28.791 -34.435  1.00  0.00              
ATOM   1000  HA  ALA A  76     -13.651 -30.798 -32.236  1.00  0.00              
ATOM   1001 1HB  ALA A  76     -13.998 -32.605 -33.894  1.00  0.00              
ATOM   1002 2HB  ALA A  76     -15.402 -31.514 -33.826  1.00  0.00              
ATOM   1003 3HB  ALA A  76     -14.240 -31.385 -35.167  1.00  0.00              
ATOM   1004  N   SER A  77     -11.729 -30.597 -34.917  1.00  0.00              
ATOM   1005  CA  SER A  77     -10.355 -30.730 -35.385  1.00  0.00              
ATOM   1006  C   SER A  77      -9.497 -29.588 -34.853  1.00  0.00              
ATOM   1007  O   SER A  77      -8.321 -29.776 -34.536  1.00  0.00              
ATOM   1008  CB  SER A  77     -10.316 -30.765 -36.900  1.00  0.00              
ATOM   1009  OG  SER A  77     -10.733 -29.553 -37.466  1.00  0.00              
ATOM   1010  H   SER A  77     -12.458 -30.393 -35.586  1.00  0.00              
ATOM   1011  HA  SER A  77      -9.904 -31.692 -35.136  1.00  0.00              
ATOM   1012 1HB  SER A  77      -9.294 -30.971 -37.218  1.00  0.00              
ATOM   1013 2HB  SER A  77     -10.971 -31.562 -37.248  1.00  0.00              
ATOM   1014  HG  SER A  77     -10.410 -29.493 -38.368  1.00  0.00              
ATOM   1015  N   TRP A  78     -10.093 -28.404 -34.763  1.00  0.00              
ATOM   1016  CA  TRP A  78      -9.384 -27.227 -34.280  1.00  0.00              
ATOM   1017  C   TRP A  78      -9.131 -27.384 -32.786  1.00  0.00              
ATOM   1018  O   TRP A  78      -8.026 -27.136 -32.302  1.00  0.00              
ATOM   1019  CB  TRP A  78     -10.181 -25.952 -34.562  1.00  0.00              
ATOM   1020  CG  TRP A  78     -10.205 -25.569 -36.010  1.00  0.00              
ATOM   1021  CD1 TRP A  78     -11.262 -25.676 -36.864  1.00  0.00              
ATOM   1022  CD2 TRP A  78      -9.125 -25.018 -36.774  1.00  0.00              
ATOM   1023  NE1 TRP A  78     -10.909 -25.227 -38.113  1.00  0.00              
ATOM   1024  CE2 TRP A  78      -9.600 -24.816 -38.082  1.00  0.00              
ATOM   1025  CE3 TRP A  78      -7.800 -24.676 -36.476  1.00  0.00              
ATOM   1026  CZ2 TRP A  78      -8.804 -24.292 -39.089  1.00  0.00              
ATOM   1027  CZ3 TRP A  78      -7.003 -24.149 -37.486  1.00  0.00              
ATOM   1028  CH2 TRP A  78      -7.491 -23.962 -38.754  1.00  0.00              
ATOM   1029  H   TRP A  78     -11.061 -28.316 -35.037  1.00  0.00              
ATOM   1030  HA  TRP A  78      -8.419 -27.145 -34.780  1.00  0.00              
ATOM   1031 1HB  TRP A  78     -11.219 -26.080 -34.255  1.00  0.00              
ATOM   1032 2HB  TRP A  78      -9.745 -25.110 -34.024  1.00  0.00              
ATOM   1033  HD1 TRP A  78     -12.186 -26.080 -36.455  1.00  0.00              
ATOM   1034  HE1 TRP A  78     -11.512 -25.204 -38.922  1.00  0.00              
ATOM   1035  HE3 TRP A  78      -7.363 -24.800 -35.486  1.00  0.00              
ATOM   1036  HZ2 TRP A  78      -9.232 -24.161 -40.083  1.00  0.00              
ATOM   1037  HZ3 TRP A  78      -5.973 -23.887 -37.240  1.00  0.00              
ATOM   1038  HH2 TRP A  78      -6.833 -23.546 -39.517  1.00  0.00              
ATOM   1039  N   ARG A  79     -10.169 -27.799 -32.064  1.00  0.00              
ATOM   1040  CA  ARG A  79     -10.049 -28.133 -30.650  1.00  0.00              
ATOM   1041  C   ARG A  79      -8.903 -29.111 -30.431  1.00  0.00              
ATOM   1042  O   ARG A  79      -8.053 -28.907 -29.564  1.00  0.00              
ATOM   1043  CB  ARG A  79     -11.343 -28.773 -30.145  1.00  0.00              
ATOM   1044  CG  ARG A  79     -12.435 -27.795 -29.772  1.00  0.00              
ATOM   1045  CD  ARG A  79     -12.172 -27.165 -28.416  1.00  0.00              
ATOM   1046  NE  ARG A  79     -13.323 -26.402 -27.945  1.00  0.00              
ATOM   1047  CZ  ARG A  79     -14.378 -26.940 -27.339  1.00  0.00              
ATOM   1048  NH1 ARG A  79     -14.428 -28.249 -27.127  1.00  0.00              
ATOM   1049  NH2 ARG A  79     -15.386 -26.170 -26.950  1.00  0.00              
ATOM   1050  H   ARG A  79     -11.069 -27.883 -32.516  1.00  0.00              
ATOM   1051  HA  ARG A  79      -9.817 -27.235 -30.077  1.00  0.00              
ATOM   1052 1HB  ARG A  79     -11.704 -29.428 -30.937  1.00  0.00              
ATOM   1053 2HB  ARG A  79     -11.082 -29.369 -29.270  1.00  0.00              
ATOM   1054 1HG  ARG A  79     -12.477 -27.015 -30.533  1.00  0.00              
ATOM   1055 2HG  ARG A  79     -13.385 -28.329 -29.748  1.00  0.00              
ATOM   1056 1HD  ARG A  79     -11.953 -27.954 -27.696  1.00  0.00              
ATOM   1057 2HD  ARG A  79     -11.314 -26.498 -28.496  1.00  0.00              
ATOM   1058  HE  ARG A  79     -13.501 -25.408 -27.996  1.00  0.00              
ATOM   1059 1HH1 ARG A  79     -13.662 -28.836 -27.425  1.00  0.00              
ATOM   1060 2HH1 ARG A  79     -15.231 -28.651 -26.667  1.00  0.00              
ATOM   1061 1HH2 ARG A  79     -15.349 -25.174 -27.115  1.00  0.00              
ATOM   1062 2HH2 ARG A  79     -16.184 -26.582 -26.491  1.00  0.00              
ATOM   1063  N   ASP A  80      -8.899 -30.177 -31.226  1.00  0.00              
ATOM   1064  CA  ASP A  80      -7.897 -31.226 -31.117  1.00  0.00              
ATOM   1065  C   ASP A  80      -6.483 -30.717 -31.362  1.00  0.00              
ATOM   1066  O   ASP A  80      -5.553 -31.070 -30.637  1.00  0.00              
ATOM   1067  CB  ASP A  80      -8.217 -32.359 -32.095  1.00  0.00              
ATOM   1068  CG  ASP A  80      -9.390 -33.236 -31.681  1.00  0.00              
ATOM   1069  OD1 ASP A  80      -9.802 -33.147 -30.548  1.00  0.00              
ATOM   1070  OD2 ASP A  80      -9.964 -33.869 -32.535  1.00  0.00              
ATOM   1071  H   ASP A  80      -9.619 -30.255 -31.930  1.00  0.00              
ATOM   1072  HA  ASP A  80      -7.891 -31.627 -30.103  1.00  0.00              
ATOM   1073 1HB  ASP A  80      -8.363 -32.019 -33.121  1.00  0.00              
ATOM   1074 2HB  ASP A  80      -7.293 -32.934 -32.030  1.00  0.00              
ATOM   1075  N   ASP A  81      -6.325 -29.884 -32.384  1.00  0.00              
ATOM   1076  CA  ASP A  81      -5.018 -29.333 -32.716  1.00  0.00              
ATOM   1077  C   ASP A  81      -4.486 -28.444 -31.592  1.00  0.00              
ATOM   1078  O   ASP A  81      -3.305 -28.504 -31.244  1.00  0.00              
ATOM   1079  CB  ASP A  81      -5.090 -28.542 -34.024  1.00  0.00              
ATOM   1080  CG  ASP A  81      -5.233 -29.402 -35.273  1.00  0.00              
ATOM   1081  OD1 ASP A  81      -5.045 -30.592 -35.175  1.00  0.00              
ATOM   1082  OD2 ASP A  81      -5.680 -28.893 -36.272  1.00  0.00              
ATOM   1083  H   ASP A  81      -7.125 -29.624 -32.944  1.00  0.00              
ATOM   1084  HA  ASP A  81      -4.296 -30.141 -32.836  1.00  0.00              
ATOM   1085 1HB  ASP A  81      -5.862 -27.772 -34.024  1.00  0.00              
ATOM   1086 2HB  ASP A  81      -4.106 -28.072 -34.018  1.00  0.00              
ATOM   1087  N   TYR A  82      -5.364 -27.619 -31.028  1.00  0.00              
ATOM   1088  CA  TYR A  82      -4.988 -26.738 -29.926  1.00  0.00              
ATOM   1089  C   TYR A  82      -4.504 -27.574 -28.747  1.00  0.00              
ATOM   1090  O   TYR A  82      -3.431 -27.332 -28.193  1.00  0.00              
ATOM   1091  CB  TYR A  82      -6.164 -25.853 -29.507  1.00  0.00              
ATOM   1092  CG  TYR A  82      -6.674 -24.950 -30.608  1.00  0.00              
ATOM   1093  CD1 TYR A  82      -5.924 -24.729 -31.754  1.00  0.00              
ATOM   1094  CD2 TYR A  82      -7.906 -24.322 -30.499  1.00  0.00              
ATOM   1095  CE1 TYR A  82      -6.385 -23.904 -32.762  1.00  0.00              
ATOM   1096  CE2 TYR A  82      -8.378 -23.496 -31.501  1.00  0.00              
ATOM   1097  CZ  TYR A  82      -7.614 -23.290 -32.631  1.00  0.00              
ATOM   1098  OH  TYR A  82      -8.079 -22.469 -33.633  1.00  0.00              
ATOM   1099  H   TYR A  82      -6.314 -27.600 -31.370  1.00  0.00              
ATOM   1100  HA  TYR A  82      -4.165 -26.092 -30.233  1.00  0.00              
ATOM   1101 1HB  TYR A  82      -6.966 -26.516 -29.180  1.00  0.00              
ATOM   1102 2HB  TYR A  82      -5.827 -25.247 -28.666  1.00  0.00              
ATOM   1103  HD1 TYR A  82      -4.954 -25.218 -31.850  1.00  0.00              
ATOM   1104  HD2 TYR A  82      -8.504 -24.489 -29.603  1.00  0.00              
ATOM   1105  HE1 TYR A  82      -5.785 -23.740 -33.656  1.00  0.00              
ATOM   1106  HE2 TYR A  82      -9.348 -23.011 -31.395  1.00  0.00              
ATOM   1107  HH  TYR A  82      -8.942 -22.094 -33.440  1.00  0.00              
ATOM   1108  N   PHE A  83      -5.308 -28.567 -28.381  1.00  0.00              
ATOM   1109  CA  PHE A  83      -5.012 -29.433 -27.249  1.00  0.00              
ATOM   1110  C   PHE A  83      -3.713 -30.217 -27.389  1.00  0.00              
ATOM   1111  O   PHE A  83      -2.926 -30.304 -26.449  1.00  0.00              
ATOM   1112  CB  PHE A  83      -6.180 -30.398 -27.023  1.00  0.00              
ATOM   1113  CG  PHE A  83      -7.464 -29.721 -26.617  1.00  0.00              
ATOM   1114  CD1 PHE A  83      -8.626 -30.462 -26.432  1.00  0.00              
ATOM   1115  CD2 PHE A  83      -7.511 -28.349 -26.402  1.00  0.00              
ATOM   1116  CE1 PHE A  83      -9.813 -29.844 -26.037  1.00  0.00              
ATOM   1117  CE2 PHE A  83      -8.691 -27.726 -26.010  1.00  0.00              
ATOM   1118  CZ  PHE A  83      -9.844 -28.476 -25.827  1.00  0.00              
ATOM   1119  H   PHE A  83      -6.154 -28.721 -28.911  1.00  0.00              
ATOM   1120  HA  PHE A  83      -4.877 -28.832 -26.349  1.00  0.00              
ATOM   1121 1HB  PHE A  83      -6.396 -30.948 -27.938  1.00  0.00              
ATOM   1122 2HB  PHE A  83      -5.936 -31.101 -26.228  1.00  0.00              
ATOM   1123  HD1 PHE A  83      -8.602 -31.539 -26.597  1.00  0.00              
ATOM   1124  HD2 PHE A  83      -6.605 -27.759 -26.546  1.00  0.00              
ATOM   1125  HE1 PHE A  83     -10.715 -30.439 -25.895  1.00  0.00              
ATOM   1126  HE2 PHE A  83      -8.711 -26.648 -25.847  1.00  0.00              
ATOM   1127  HZ  PHE A  83     -10.770 -27.991 -25.521  1.00  0.00              
ATOM   1128  N   ARG A  84      -3.488 -30.783 -28.565  1.00  0.00              
ATOM   1129  CA  ARG A  84      -2.281 -31.558 -28.815  1.00  0.00              
ATOM   1130  C   ARG A  84      -1.027 -30.690 -28.751  1.00  0.00              
ATOM   1131  O   ARG A  84       0.024 -31.137 -28.292  1.00  0.00              
ATOM   1132  CB  ARG A  84      -2.361 -32.323 -30.128  1.00  0.00              
ATOM   1133  CG  ARG A  84      -1.183 -33.245 -30.403  1.00  0.00              
ATOM   1134  CD  ARG A  84      -1.353 -34.116 -31.595  1.00  0.00              
ATOM   1135  NE  ARG A  84      -0.220 -34.983 -31.874  1.00  0.00              
ATOM   1136  CZ  ARG A  84      -0.123 -35.795 -32.944  1.00  0.00              
ATOM   1137  NH1 ARG A  84      -1.102 -35.883 -33.818  1.00  0.00              
ATOM   1138  NH2 ARG A  84       0.973 -36.520 -33.081  1.00  0.00              
ATOM   1139  H   ARG A  84      -4.166 -30.675 -29.305  1.00  0.00              
ATOM   1140  HA  ARG A  84      -2.163 -32.318 -28.042  1.00  0.00              
ATOM   1141 1HB  ARG A  84      -3.277 -32.910 -30.099  1.00  0.00              
ATOM   1142 2HB  ARG A  84      -2.429 -31.581 -30.924  1.00  0.00              
ATOM   1143 1HG  ARG A  84      -0.293 -32.634 -30.558  1.00  0.00              
ATOM   1144 2HG  ARG A  84      -1.036 -33.887 -29.535  1.00  0.00              
ATOM   1145 1HD  ARG A  84      -2.223 -34.754 -31.445  1.00  0.00              
ATOM   1146 2HD  ARG A  84      -1.509 -33.489 -32.472  1.00  0.00              
ATOM   1147  HE  ARG A  84       0.634 -35.117 -31.348  1.00  0.00              
ATOM   1148 1HH1 ARG A  84      -1.941 -35.336 -33.689  1.00  0.00              
ATOM   1149 2HH1 ARG A  84      -1.010 -36.498 -34.613  1.00  0.00              
ATOM   1150 1HH2 ARG A  84       1.709 -36.454 -32.390  1.00  0.00              
ATOM   1151 2HH2 ARG A  84       1.071 -37.137 -33.873  1.00  0.00              
ATOM   1152  N   SER A  85      -1.140 -29.442 -29.197  1.00  0.00              
ATOM   1153  CA  SER A  85       0.001 -28.529 -29.185  1.00  0.00              
ATOM   1154  C   SER A  85       0.232 -27.870 -27.832  1.00  0.00              
ATOM   1155  O   SER A  85       1.235 -27.187 -27.644  1.00  0.00              
ATOM   1156  CB  SER A  85      -0.189 -27.465 -30.249  1.00  0.00              
ATOM   1157  OG  SER A  85      -1.254 -26.605 -29.950  1.00  0.00              
ATOM   1158  H   SER A  85      -2.028 -29.115 -29.550  1.00  0.00              
ATOM   1159  HA  SER A  85       0.934 -28.997 -29.503  1.00  0.00              
ATOM   1160 1HB  SER A  85       0.728 -26.882 -30.324  1.00  0.00              
ATOM   1161 2HB  SER A  85      -0.386 -27.955 -31.201  1.00  0.00              
ATOM   1162  HG  SER A  85      -1.340 -25.949 -30.645  1.00  0.00              
ATOM   1163  N   GLY A  86      -0.690 -28.068 -26.896  1.00  0.00              
ATOM   1164  CA  GLY A  86      -0.528 -27.479 -25.576  1.00  0.00              
ATOM   1165  C   GLY A  86       0.473 -28.160 -24.663  1.00  0.00              
ATOM   1166  O   GLY A  86       0.940 -29.256 -24.948  1.00  0.00              
ATOM   1167  H   GLY A  86      -1.508 -28.628 -27.088  1.00  0.00              
ATOM   1168 1HA  GLY A  86      -0.196 -26.446 -25.685  1.00  0.00              
ATOM   1169 2HA  GLY A  86      -1.486 -27.499 -25.057  1.00  0.00              
ATOM   1170  N   GLU A  87       0.793 -27.507 -23.549  1.00  0.00              
ATOM   1171  CA  GLU A  87       1.704 -28.072 -22.564  1.00  0.00              
ATOM   1172  C   GLU A  87       1.001 -28.206 -21.216  1.00  0.00              
ATOM   1173  O   GLU A  87       1.244 -29.156 -20.468  1.00  0.00              
ATOM   1174  CB  GLU A  87       2.959 -27.208 -22.428  1.00  0.00              
ATOM   1175  CG  GLU A  87       3.888 -27.254 -23.633  1.00  0.00              
ATOM   1176  CD  GLU A  87       5.023 -26.280 -23.486  1.00  0.00              
ATOM   1177  OE1 GLU A  87       5.028 -25.542 -22.529  1.00  0.00              
ATOM   1178  OE2 GLU A  87       5.943 -26.348 -24.266  1.00  0.00              
ATOM   1179  H   GLU A  87       0.392 -26.595 -23.384  1.00  0.00              
ATOM   1180  HA  GLU A  87       2.005 -29.074 -22.871  1.00  0.00              
ATOM   1181 1HB  GLU A  87       2.624 -26.183 -22.268  1.00  0.00              
ATOM   1182 2HB  GLU A  87       3.493 -27.558 -21.545  1.00  0.00              
ATOM   1183 1HG  GLU A  87       4.287 -28.248 -23.835  1.00  0.00              
ATOM   1184 2HG  GLU A  87       3.250 -26.946 -24.460  1.00  0.00              
ATOM   1185  N   GLY A  88       0.120 -27.257 -20.913  1.00  0.00              
ATOM   1186  CA  GLY A  88      -0.628 -27.293 -19.666  1.00  0.00              
ATOM   1187  C   GLY A  88      -2.033 -26.761 -19.877  1.00  0.00              
ATOM   1188  O   GLY A  88      -2.258 -25.922 -20.759  1.00  0.00              
ATOM   1189  H   GLY A  88      -0.035 -26.495 -21.558  1.00  0.00              
ATOM   1190 1HA  GLY A  88      -0.680 -28.323 -19.311  1.00  0.00              
ATOM   1191 2HA  GLY A  88      -0.116 -26.680 -18.925  1.00  0.00              
ATOM   1192  N   PHE A  89      -2.980 -27.228 -19.064  1.00  0.00              
ATOM   1193  CA  PHE A  89      -4.356 -26.762 -19.159  1.00  0.00              
ATOM   1194  C   PHE A  89      -4.965 -26.225 -17.867  1.00  0.00              
ATOM   1195  O   PHE A  89      -4.690 -26.744 -16.782  1.00  0.00              
ATOM   1196  CB  PHE A  89      -5.261 -27.899 -19.667  1.00  0.00              
ATOM   1197  CG  PHE A  89      -4.915 -28.383 -21.042  1.00  0.00              
ATOM   1198  CD1 PHE A  89      -3.908 -29.324 -21.231  1.00  0.00              
ATOM   1199  CD2 PHE A  89      -5.561 -27.855 -22.160  1.00  0.00              
ATOM   1200  CE1 PHE A  89      -3.543 -29.728 -22.518  1.00  0.00              
ATOM   1201  CE2 PHE A  89      -5.206 -28.252 -23.446  1.00  0.00              
ATOM   1202  CZ  PHE A  89      -4.195 -29.188 -23.628  1.00  0.00              
ATOM   1203  H   PHE A  89      -2.741 -27.918 -18.366  1.00  0.00              
ATOM   1204  HA  PHE A  89      -4.413 -25.913 -19.842  1.00  0.00              
ATOM   1205 1HB  PHE A  89      -5.186 -28.762 -19.007  1.00  0.00              
ATOM   1206 2HB  PHE A  89      -6.296 -27.564 -19.708  1.00  0.00              
ATOM   1207  HD1 PHE A  89      -3.403 -29.746 -20.361  1.00  0.00              
ATOM   1208  HD2 PHE A  89      -6.354 -27.120 -22.015  1.00  0.00              
ATOM   1209  HE1 PHE A  89      -2.750 -30.464 -22.653  1.00  0.00              
ATOM   1210  HE2 PHE A  89      -5.719 -27.829 -24.309  1.00  0.00              
ATOM   1211  HZ  PHE A  89      -3.911 -29.499 -24.632  1.00  0.00              
ATOM   1212  N   LEU A  90      -5.785 -25.178 -17.991  1.00  0.00              
ATOM   1213  CA  LEU A  90      -6.607 -24.708 -16.873  1.00  0.00              
ATOM   1214  C   LEU A  90      -8.032 -24.992 -17.343  1.00  0.00              
ATOM   1215  O   LEU A  90      -8.551 -24.334 -18.256  1.00  0.00              
ATOM   1216  CB  LEU A  90      -6.435 -23.206 -16.607  1.00  0.00              
ATOM   1217  CG  LEU A  90      -5.057 -22.754 -16.116  1.00  0.00              
ATOM   1218  CD1 LEU A  90      -5.066 -21.250 -15.811  1.00  0.00              
ATOM   1219  CD2 LEU A  90      -4.691 -23.544 -14.864  1.00  0.00              
ATOM   1220  H   LEU A  90      -5.840 -24.698 -18.878  1.00  0.00              
ATOM   1221  HA  LEU A  90      -6.362 -25.276 -15.976  1.00  0.00              
ATOM   1222 1HB  LEU A  90      -6.606 -22.826 -17.613  1.00  0.00              
ATOM   1223 2HB  LEU A  90      -7.206 -22.823 -15.938  1.00  0.00              
ATOM   1224  HG  LEU A  90      -4.337 -23.005 -16.895  1.00  0.00              
ATOM   1225 1HD1 LEU A  90      -4.080 -20.943 -15.463  1.00  0.00              
ATOM   1226 2HD1 LEU A  90      -5.320 -20.696 -16.715  1.00  0.00              
ATOM   1227 3HD1 LEU A  90      -5.804 -21.040 -15.037  1.00  0.00              
ATOM   1228 1HD2 LEU A  90      -3.710 -23.227 -14.508  1.00  0.00              
ATOM   1229 2HD2 LEU A  90      -5.435 -23.361 -14.087  1.00  0.00              
ATOM   1230 3HD2 LEU A  90      -4.666 -24.608 -15.098  1.00  0.00              
ATOM   1231  N   CYS A  91      -8.643 -26.003 -16.738  1.00  0.00              
ATOM   1232  CA  CYS A  91      -9.998 -26.406 -17.072  1.00  0.00              
ATOM   1233  C   CYS A  91     -10.919 -25.601 -16.179  1.00  0.00              
ATOM   1234  O   CYS A  91     -11.090 -25.908 -14.997  1.00  0.00              
ATOM   1235  CB  CYS A  91     -10.145 -27.910 -16.819  1.00  0.00              
ATOM   1236  SG  CYS A  91     -11.749 -28.559 -17.233  1.00  0.00              
ATOM   1237  H   CYS A  91      -8.143 -26.506 -16.019  1.00  0.00              
ATOM   1238  HA  CYS A  91     -10.232 -26.303 -18.132  1.00  0.00              
ATOM   1239 1HB  CYS A  91      -9.424 -28.466 -17.418  1.00  0.00              
ATOM   1240 2HB  CYS A  91      -9.988 -28.131 -15.763  1.00  0.00              
ATOM   1241  HG  CYS A  91     -11.530 -28.644 -18.541  1.00  0.00              
ATOM   1242  N   VAL A  92     -11.519 -24.571 -16.759  1.00  0.00              
ATOM   1243  CA  VAL A  92     -12.357 -23.636 -16.019  1.00  0.00              
ATOM   1244  C   VAL A  92     -13.869 -23.857 -16.118  1.00  0.00              
ATOM   1245  O   VAL A  92     -14.415 -24.007 -17.201  1.00  0.00              
ATOM   1246  CB  VAL A  92     -12.061 -22.183 -16.490  1.00  0.00              
ATOM   1247  CG1 VAL A  92     -12.918 -21.181 -15.717  1.00  0.00              
ATOM   1248  CG2 VAL A  92     -10.562 -21.871 -16.334  1.00  0.00              
ATOM   1249  H   VAL A  92     -11.386 -24.436 -17.751  1.00  0.00              
ATOM   1250  HA  VAL A  92     -12.194 -23.722 -14.944  1.00  0.00              
ATOM   1251  HB  VAL A  92     -12.297 -22.100 -17.551  1.00  0.00              
ATOM   1252 1HG1 VAL A  92     -12.696 -20.171 -16.062  1.00  0.00              
ATOM   1253 2HG1 VAL A  92     -13.972 -21.398 -15.885  1.00  0.00              
ATOM   1254 3HG1 VAL A  92     -12.696 -21.258 -14.653  1.00  0.00              
ATOM   1255 1HG2 VAL A  92     -10.365 -20.852 -16.666  1.00  0.00              
ATOM   1256 2HG2 VAL A  92     -10.277 -21.972 -15.286  1.00  0.00              
ATOM   1257 3HG2 VAL A  92      -9.979 -22.568 -16.937  1.00  0.00              
ATOM   1258  N   PHE A  93     -14.524 -23.886 -14.962  1.00  0.00              
ATOM   1259  CA  PHE A  93     -15.970 -24.055 -14.884  1.00  0.00              
ATOM   1260  C   PHE A  93     -16.375 -23.079 -13.793  1.00  0.00              
ATOM   1261  O   PHE A  93     -15.512 -22.571 -13.070  1.00  0.00              
ATOM   1262  CB  PHE A  93     -16.382 -25.501 -14.511  1.00  0.00              
ATOM   1263  CG  PHE A  93     -16.038 -25.906 -13.095  1.00  0.00              
ATOM   1264  CD1 PHE A  93     -14.790 -26.441 -12.795  1.00  0.00              
ATOM   1265  CD2 PHE A  93     -16.960 -25.740 -12.066  1.00  0.00              
ATOM   1266  CE1 PHE A  93     -14.461 -26.806 -11.484  1.00  0.00              
ATOM   1267  CE2 PHE A  93     -16.643 -26.101 -10.748  1.00  0.00              
ATOM   1268  CZ  PHE A  93     -15.391 -26.633 -10.456  1.00  0.00              
ATOM   1269  H   PHE A  93     -13.993 -23.786 -14.108  1.00  0.00              
ATOM   1270  HA  PHE A  93     -16.425 -23.798 -15.842  1.00  0.00              
ATOM   1271 1HB  PHE A  93     -17.460 -25.621 -14.610  1.00  0.00              
ATOM   1272 2HB  PHE A  93     -15.878 -26.213 -15.163  1.00  0.00              
ATOM   1273  HD1 PHE A  93     -14.061 -26.574 -13.594  1.00  0.00              
ATOM   1274  HD2 PHE A  93     -17.941 -25.324 -12.295  1.00  0.00              
ATOM   1275  HE1 PHE A  93     -13.478 -27.226 -11.266  1.00  0.00              
ATOM   1276  HE2 PHE A  93     -17.375 -25.965  -9.952  1.00  0.00              
ATOM   1277  HZ  PHE A  93     -15.136 -26.916  -9.435  1.00  0.00              
ATOM   1278  N   SER A  94     -17.664 -22.779 -13.692  1.00  0.00              
ATOM   1279  CA  SER A  94     -18.135 -21.882 -12.646  1.00  0.00              
ATOM   1280  C   SER A  94     -18.675 -22.701 -11.485  1.00  0.00              
ATOM   1281  O   SER A  94     -19.419 -23.660 -11.700  1.00  0.00              
ATOM   1282  CB  SER A  94     -19.247 -20.977 -13.163  1.00  0.00              
ATOM   1283  OG  SER A  94     -19.851 -20.291 -12.078  1.00  0.00              
ATOM   1284  H   SER A  94     -18.331 -23.171 -14.342  1.00  0.00              
ATOM   1285  HA  SER A  94     -17.377 -21.173 -12.310  1.00  0.00              
ATOM   1286 1HB  SER A  94     -18.817 -20.263 -13.865  1.00  0.00              
ATOM   1287 2HB  SER A  94     -19.986 -21.590 -13.678  1.00  0.00              
ATOM   1288  HG  SER A  94     -20.719 -19.979 -12.341  1.00  0.00              
ATOM   1289  N   ILE A  95     -18.314 -22.335 -10.258  1.00  0.00              
ATOM   1290  CA  ILE A  95     -18.837 -23.063  -9.114  1.00  0.00              
ATOM   1291  C   ILE A  95     -20.336 -22.820  -8.975  1.00  0.00              
ATOM   1292  O   ILE A  95     -21.013 -23.530  -8.238  1.00  0.00              
ATOM   1293  CB  ILE A  95     -18.166 -22.649  -7.778  1.00  0.00              
ATOM   1294  CG1 ILE A  95     -18.500 -21.189  -7.458  1.00  0.00              
ATOM   1295  CG2 ILE A  95     -16.672 -22.915  -7.841  1.00  0.00              
ATOM   1296  CD1 ILE A  95     -18.174 -20.797  -6.031  1.00  0.00              
ATOM   1297  H   ILE A  95     -17.684 -21.561 -10.103  1.00  0.00              
ATOM   1298  HA  ILE A  95     -18.733 -24.137  -9.262  1.00  0.00              
ATOM   1299  HB  ILE A  95     -18.607 -23.226  -6.966  1.00  0.00              
ATOM   1300 1HG1 ILE A  95     -17.932 -20.567  -8.149  1.00  0.00              
ATOM   1301 2HG1 ILE A  95     -19.566 -21.053  -7.641  1.00  0.00              
ATOM   1302 1HG2 ILE A  95     -16.210 -22.621  -6.898  1.00  0.00              
ATOM   1303 2HG2 ILE A  95     -16.497 -23.976  -8.014  1.00  0.00              
ATOM   1304 3HG2 ILE A  95     -16.233 -22.338  -8.655  1.00  0.00              
ATOM   1305 1HD1 ILE A  95     -18.435 -19.751  -5.871  1.00  0.00              
ATOM   1306 2HD1 ILE A  95     -18.742 -21.422  -5.342  1.00  0.00              
ATOM   1307 3HD1 ILE A  95     -17.108 -20.935  -5.851  1.00  0.00              
ATOM   1308  N   THR A  96     -20.857 -21.815  -9.676  1.00  0.00              
ATOM   1309  CA  THR A  96     -22.279 -21.506  -9.597  1.00  0.00              
ATOM   1310  C   THR A  96     -23.115 -22.219 -10.666  1.00  0.00              
ATOM   1311  O   THR A  96     -24.327 -22.029 -10.729  1.00  0.00              
ATOM   1312  CB  THR A  96     -22.543 -19.987  -9.734  1.00  0.00              
ATOM   1313  OG1 THR A  96     -22.211 -19.557 -11.059  1.00  0.00              
ATOM   1314  CG2 THR A  96     -21.718 -19.202  -8.719  1.00  0.00              
ATOM   1315  H   THR A  96     -20.264 -21.255 -10.273  1.00  0.00              
ATOM   1316  HA  THR A  96     -22.680 -21.855  -8.645  1.00  0.00              
ATOM   1317  HB  THR A  96     -23.602 -19.795  -9.563  1.00  0.00              
ATOM   1318  HG1 THR A  96     -22.652 -18.724 -11.245  1.00  0.00              
ATOM   1319 1HG2 THR A  96     -21.920 -18.137  -8.834  1.00  0.00              
ATOM   1320 2HG2 THR A  96     -21.986 -19.516  -7.711  1.00  0.00              
ATOM   1321 3HG2 THR A  96     -20.658 -19.391  -8.889  1.00  0.00              
ATOM   1322  N   GLU A  97     -22.474 -23.029 -11.505  1.00  0.00              
ATOM   1323  CA  GLU A  97     -23.198 -23.735 -12.552  1.00  0.00              
ATOM   1324  C   GLU A  97     -22.746 -25.181 -12.710  1.00  0.00              
ATOM   1325  O   GLU A  97     -21.661 -25.445 -13.232  1.00  0.00              
ATOM   1326  CB  GLU A  97     -23.043 -22.997 -13.884  1.00  0.00              
ATOM   1327  CG  GLU A  97     -23.815 -23.618 -15.040  1.00  0.00              
ATOM   1328  CD  GLU A  97     -23.575 -22.869 -16.322  1.00  0.00              
ATOM   1329  OE1 GLU A  97     -22.843 -21.909 -16.298  1.00  0.00              
ATOM   1330  OE2 GLU A  97     -24.031 -23.322 -17.345  1.00  0.00              
ATOM   1331  H   GLU A  97     -21.476 -23.161 -11.422  1.00  0.00              
ATOM   1332  HA  GLU A  97     -24.257 -23.787 -12.298  1.00  0.00              
ATOM   1333 1HB  GLU A  97     -23.389 -21.976 -13.725  1.00  0.00              
ATOM   1334 2HB  GLU A  97     -21.979 -22.988 -14.122  1.00  0.00              
ATOM   1335 1HG  GLU A  97     -23.594 -24.674 -15.191  1.00  0.00              
ATOM   1336 2HG  GLU A  97     -24.856 -23.505 -14.743  1.00  0.00              
ATOM   1337  N   MET A  98     -23.597 -26.108 -12.265  1.00  0.00              
ATOM   1338  CA  MET A  98     -23.317 -27.539 -12.325  1.00  0.00              
ATOM   1339  C   MET A  98     -23.129 -28.035 -13.754  1.00  0.00              
ATOM   1340  O   MET A  98     -22.407 -29.002 -13.998  1.00  0.00              
ATOM   1341  CB  MET A  98     -24.457 -28.321 -11.661  1.00  0.00              
ATOM   1342  CG  MET A  98     -24.224 -29.825 -11.580  1.00  0.00              
ATOM   1343  SD  MET A  98     -22.776 -30.273 -10.604  1.00  0.00              
ATOM   1344  CE  MET A  98     -23.342 -29.919  -8.933  1.00  0.00              
ATOM   1345  H   MET A  98     -24.471 -25.794 -11.870  1.00  0.00              
ATOM   1346  HA  MET A  98     -22.381 -27.756 -11.811  1.00  0.00              
ATOM   1347 1HB  MET A  98     -24.576 -27.916 -10.657  1.00  0.00              
ATOM   1348 2HB  MET A  98     -25.359 -28.123 -12.242  1.00  0.00              
ATOM   1349 1HG  MET A  98     -25.106 -30.281 -11.131  1.00  0.00              
ATOM   1350 2HG  MET A  98     -24.095 -30.203 -12.594  1.00  0.00              
ATOM   1351 1HE  MET A  98     -22.548 -30.149  -8.223  1.00  0.00              
ATOM   1352 2HE  MET A  98     -23.606 -28.864  -8.854  1.00  0.00              
ATOM   1353 3HE  MET A  98     -24.218 -30.530  -8.708  1.00  0.00              
ATOM   1354  N   GLU A  99     -23.787 -27.378 -14.698  1.00  0.00              
ATOM   1355  CA  GLU A  99     -23.669 -27.760 -16.093  1.00  0.00              
ATOM   1356  C   GLU A  99     -22.251 -27.534 -16.614  1.00  0.00              
ATOM   1357  O   GLU A  99     -21.717 -28.375 -17.338  1.00  0.00              
ATOM   1358  CB  GLU A  99     -24.675 -26.980 -16.943  1.00  0.00              
ATOM   1359  CG  GLU A  99     -26.128 -27.372 -16.714  1.00  0.00              
ATOM   1360  CD  GLU A  99     -27.062 -26.475 -17.478  1.00  0.00              
ATOM   1361  OE1 GLU A  99     -26.595 -25.545 -18.090  1.00  0.00              
ATOM   1362  OE2 GLU A  99     -28.229 -26.783 -17.542  1.00  0.00              
ATOM   1363  H   GLU A  99     -24.380 -26.599 -14.450  1.00  0.00              
ATOM   1364  HA  GLU A  99     -23.869 -28.826 -16.203  1.00  0.00              
ATOM   1365 1HB  GLU A  99     -24.543 -25.925 -16.706  1.00  0.00              
ATOM   1366 2HB  GLU A  99     -24.413 -27.154 -17.987  1.00  0.00              
ATOM   1367 1HG  GLU A  99     -26.341 -28.412 -16.962  1.00  0.00              
ATOM   1368 2HG  GLU A  99     -26.270 -27.218 -15.645  1.00  0.00              
ATOM   1369  N   SER A 100     -21.636 -26.409 -16.245  1.00  0.00              
ATOM   1370  CA  SER A 100     -20.278 -26.107 -16.711  1.00  0.00              
ATOM   1371  C   SER A 100     -19.266 -27.046 -16.049  1.00  0.00              
ATOM   1372  O   SER A 100     -18.240 -27.376 -16.639  1.00  0.00              
ATOM   1373  CB  SER A 100     -19.918 -24.630 -16.438  1.00  0.00              
ATOM   1374  OG  SER A 100     -19.763 -24.357 -15.051  1.00  0.00              
ATOM   1375  H   SER A 100     -22.105 -25.752 -15.637  1.00  0.00              
ATOM   1376  HA  SER A 100     -20.176 -26.139 -17.797  1.00  0.00              
ATOM   1377 1HB  SER A 100     -18.983 -24.400 -16.949  1.00  0.00              
ATOM   1378 2HB  SER A 100     -20.712 -23.998 -16.834  1.00  0.00              
ATOM   1379  HG  SER A 100     -20.584 -24.552 -14.594  1.00  0.00              
ATOM   1380  N   PHE A 101     -19.569 -27.488 -14.831  1.00  0.00              
ATOM   1381  CA  PHE A 101     -18.741 -28.482 -14.146  1.00  0.00              
ATOM   1382  C   PHE A 101     -18.854 -29.848 -14.840  1.00  0.00              
ATOM   1383  O   PHE A 101     -17.861 -30.534 -15.046  1.00  0.00              
ATOM   1384  CB  PHE A 101     -19.190 -28.614 -12.685  1.00  0.00              
ATOM   1385  CG  PHE A 101     -18.460 -29.683 -11.916  1.00  0.00              
ATOM   1386  CD1 PHE A 101     -17.097 -29.574 -11.670  1.00  0.00              
ATOM   1387  CD2 PHE A 101     -19.144 -30.793 -11.428  1.00  0.00              
ATOM   1388  CE1 PHE A 101     -16.419 -30.560 -10.940  1.00  0.00              
ATOM   1389  CE2 PHE A 101     -18.476 -31.791 -10.695  1.00  0.00              
ATOM   1390  CZ  PHE A 101     -17.111 -31.670 -10.451  1.00  0.00              
ATOM   1391  H   PHE A 101     -20.391 -27.129 -14.368  1.00  0.00              
ATOM   1392  HA  PHE A 101     -17.692 -28.187 -14.195  1.00  0.00              
ATOM   1393 1HB  PHE A 101     -19.019 -27.678 -12.154  1.00  0.00              
ATOM   1394 2HB  PHE A 101     -20.248 -28.868 -12.640  1.00  0.00              
ATOM   1395  HD1 PHE A 101     -16.554 -28.709 -12.050  1.00  0.00              
ATOM   1396  HD2 PHE A 101     -20.213 -30.884 -11.622  1.00  0.00              
ATOM   1397  HE1 PHE A 101     -15.350 -30.460 -10.753  1.00  0.00              
ATOM   1398  HE2 PHE A 101     -19.021 -32.656 -10.318  1.00  0.00              
ATOM   1399  HZ  PHE A 101     -16.584 -32.436  -9.884  1.00  0.00              
ATOM   1400  N   ALA A 102     -20.071 -30.242 -15.191  1.00  0.00              
ATOM   1401  CA  ALA A 102     -20.274 -31.514 -15.887  1.00  0.00              
ATOM   1402  C   ALA A 102     -19.546 -31.498 -17.236  1.00  0.00              
ATOM   1403  O   ALA A 102     -19.008 -32.508 -17.681  1.00  0.00              
ATOM   1404  CB  ALA A 102     -21.771 -31.764 -16.095  1.00  0.00              
ATOM   1405  H   ALA A 102     -20.872 -29.664 -14.980  1.00  0.00              
ATOM   1406  HA  ALA A 102     -19.847 -32.315 -15.283  1.00  0.00              
ATOM   1407 1HB  ALA A 102     -21.911 -32.713 -16.613  1.00  0.00              
ATOM   1408 2HB  ALA A 102     -22.272 -31.802 -15.127  1.00  0.00              
ATOM   1409 3HB  ALA A 102     -22.194 -30.959 -16.692  1.00  0.00              
ATOM   1410  N   ALA A 103     -19.522 -30.333 -17.877  1.00  0.00              
ATOM   1411  CA  ALA A 103     -18.860 -30.188 -19.170  1.00  0.00              
ATOM   1412  C   ALA A 103     -17.366 -30.511 -19.125  1.00  0.00              
ATOM   1413  O   ALA A 103     -16.785 -30.918 -20.129  1.00  0.00              
ATOM   1414  CB  ALA A 103     -19.074 -28.771 -19.693  1.00  0.00              
ATOM   1415  H   ALA A 103     -19.972 -29.530 -17.462  1.00  0.00              
ATOM   1416  HA  ALA A 103     -19.300 -30.899 -19.870  1.00  0.00              
ATOM   1417 1HB  ALA A 103     -18.579 -28.663 -20.659  1.00  0.00              
ATOM   1418 2HB  ALA A 103     -20.141 -28.582 -19.809  1.00  0.00              
ATOM   1419 3HB  ALA A 103     -18.652 -28.056 -18.989  1.00  0.00              
ATOM   1420  N   THR A 104     -16.745 -30.342 -17.964  1.00  0.00              
ATOM   1421  CA  THR A 104     -15.301 -30.538 -17.859  1.00  0.00              
ATOM   1422  C   THR A 104     -14.847 -31.964 -18.158  1.00  0.00              
ATOM   1423  O   THR A 104     -13.685 -32.183 -18.504  1.00  0.00              
ATOM   1424  CB  THR A 104     -14.784 -30.152 -16.474  1.00  0.00              
ATOM   1425  OG1 THR A 104     -15.363 -31.017 -15.492  1.00  0.00              
ATOM   1426  CG2 THR A 104     -15.140 -28.712 -16.169  1.00  0.00              
ATOM   1427  H   THR A 104     -17.266 -30.076 -17.141  1.00  0.00              
ATOM   1428  HA  THR A 104     -14.790 -29.924 -18.601  1.00  0.00              
ATOM   1429  HB  THR A 104     -13.701 -30.273 -16.453  1.00  0.00              
ATOM   1430  HG1 THR A 104     -14.828 -30.997 -14.694  1.00  0.00              
ATOM   1431 1HG2 THR A 104     -14.767 -28.448 -15.180  1.00  0.00              
ATOM   1432 2HG2 THR A 104     -14.687 -28.059 -16.915  1.00  0.00              
ATOM   1433 3HG2 THR A 104     -16.223 -28.594 -16.191  1.00  0.00              
ATOM   1434  N   ALA A 105     -15.751 -32.929 -18.016  1.00  0.00              
ATOM   1435  CA  ALA A 105     -15.421 -34.318 -18.329  1.00  0.00              
ATOM   1436  C   ALA A 105     -15.127 -34.458 -19.821  1.00  0.00              
ATOM   1437  O   ALA A 105     -14.266 -35.235 -20.227  1.00  0.00              
ATOM   1438  CB  ALA A 105     -16.572 -35.235 -17.939  1.00  0.00              
ATOM   1439  H   ALA A 105     -16.680 -32.706 -17.688  1.00  0.00              
ATOM   1440  HA  ALA A 105     -14.523 -34.597 -17.778  1.00  0.00              
ATOM   1441 1HB  ALA A 105     -16.311 -36.266 -18.178  1.00  0.00              
ATOM   1442 2HB  ALA A 105     -16.761 -35.147 -16.868  1.00  0.00              
ATOM   1443 3HB  ALA A 105     -17.467 -34.951 -18.490  1.00  0.00              
ATOM   1444  N   ASP A 106     -15.848 -33.694 -20.637  1.00  0.00              
ATOM   1445  CA  ASP A 106     -15.664 -33.742 -22.081  1.00  0.00              
ATOM   1446  C   ASP A 106     -14.342 -33.098 -22.493  1.00  0.00              
ATOM   1447  O   ASP A 106     -13.674 -33.573 -23.410  1.00  0.00              
ATOM   1448  CB  ASP A 106     -16.830 -33.050 -22.792  1.00  0.00              
ATOM   1449  CG  ASP A 106     -18.136 -33.833 -22.765  1.00  0.00              
ATOM   1450  OD1 ASP A 106     -18.104 -34.994 -22.430  1.00  0.00              
ATOM   1451  OD2 ASP A 106     -19.170 -33.230 -22.925  1.00  0.00              
ATOM   1452  H   ASP A 106     -16.537 -33.066 -20.249  1.00  0.00              
ATOM   1453  HA  ASP A 106     -15.618 -34.780 -22.413  1.00  0.00              
ATOM   1454 1HB  ASP A 106     -17.010 -32.033 -22.443  1.00  0.00              
ATOM   1455 2HB  ASP A 106     -16.444 -33.023 -23.811  1.00  0.00              
ATOM   1456  N   PHE A 107     -13.971 -32.013 -21.817  1.00  0.00              
ATOM   1457  CA  PHE A 107     -12.713 -31.328 -22.109  1.00  0.00              
ATOM   1458  C   PHE A 107     -11.521 -32.192 -21.697  1.00  0.00              
ATOM   1459  O   PHE A 107     -10.502 -32.230 -22.390  1.00  0.00              
ATOM   1460  CB  PHE A 107     -12.679 -29.968 -21.395  1.00  0.00              
ATOM   1461  CG  PHE A 107     -13.554 -28.922 -22.046  1.00  0.00              
ATOM   1462  CD1 PHE A 107     -13.117 -28.234 -23.171  1.00  0.00              
ATOM   1463  CD2 PHE A 107     -14.824 -28.646 -21.548  1.00  0.00              
ATOM   1464  CE1 PHE A 107     -13.930 -27.286 -23.795  1.00  0.00              
ATOM   1465  CE2 PHE A 107     -15.644 -27.700 -22.164  1.00  0.00              
ATOM   1466  CZ  PHE A 107     -15.196 -27.020 -23.293  1.00  0.00              
ATOM   1467  H   PHE A 107     -14.569 -31.654 -21.087  1.00  0.00              
ATOM   1468  HA  PHE A 107     -12.625 -31.158 -23.183  1.00  0.00              
ATOM   1469 1HB  PHE A 107     -13.027 -30.074 -20.369  1.00  0.00              
ATOM   1470 2HB  PHE A 107     -11.665 -29.571 -21.394  1.00  0.00              
ATOM   1471  HD1 PHE A 107     -12.123 -28.441 -23.569  1.00  0.00              
ATOM   1472  HD2 PHE A 107     -15.175 -29.178 -20.663  1.00  0.00              
ATOM   1473  HE1 PHE A 107     -13.571 -26.756 -24.677  1.00  0.00              
ATOM   1474  HE2 PHE A 107     -16.636 -27.494 -21.762  1.00  0.00              
ATOM   1475  HZ  PHE A 107     -15.832 -26.282 -23.780  1.00  0.00              
ATOM   1476  N   ARG A 108     -11.670 -32.891 -20.575  1.00  0.00              
ATOM   1477  CA  ARG A 108     -10.664 -33.816 -20.062  1.00  0.00              
ATOM   1478  C   ARG A 108     -10.454 -34.978 -21.038  1.00  0.00              
ATOM   1479  O   ARG A 108      -9.325 -35.366 -21.341  1.00  0.00              
ATOM   1480  CB  ARG A 108     -11.141 -34.352 -18.706  1.00  0.00              
ATOM   1481  CG  ARG A 108     -10.223 -35.353 -18.018  1.00  0.00              
ATOM   1482  CD  ARG A 108      -8.923 -34.714 -17.609  1.00  0.00              
ATOM   1483  NE  ARG A 108      -8.115 -35.598 -16.774  1.00  0.00              
ATOM   1484  CZ  ARG A 108      -6.826 -35.398 -16.527  1.00  0.00              
ATOM   1485  NH1 ARG A 108      -6.208 -34.347 -17.051  1.00  0.00              
ATOM   1486  NH2 ARG A 108      -6.153 -36.242 -15.758  1.00  0.00              
ATOM   1487  H   ARG A 108     -12.530 -32.765 -20.061  1.00  0.00              
ATOM   1488  HA  ARG A 108      -9.706 -33.304 -19.968  1.00  0.00              
ATOM   1489 1HB  ARG A 108     -11.269 -33.492 -18.051  1.00  0.00              
ATOM   1490 2HB  ARG A 108     -12.107 -34.827 -18.873  1.00  0.00              
ATOM   1491 1HG  ARG A 108     -10.730 -35.739 -17.134  1.00  0.00              
ATOM   1492 2HG  ARG A 108     -10.023 -36.173 -18.710  1.00  0.00              
ATOM   1493 1HD  ARG A 108      -8.354 -34.464 -18.504  1.00  0.00              
ATOM   1494 2HD  ARG A 108      -9.137 -33.804 -17.050  1.00  0.00              
ATOM   1495  HE  ARG A 108      -8.381 -36.442 -16.284  1.00  0.00              
ATOM   1496 1HH1 ARG A 108      -6.720 -33.703 -17.636  1.00  0.00              
ATOM   1497 2HH1 ARG A 108      -5.228 -34.196 -16.863  1.00  0.00              
ATOM   1498 1HH2 ARG A 108      -6.625 -37.042 -15.358  1.00  0.00              
ATOM   1499 2HH2 ARG A 108      -5.174 -36.083 -15.576  1.00  0.00              
ATOM   1500  N   GLU A 109     -11.567 -35.517 -21.520  1.00  0.00              
ATOM   1501  CA  GLU A 109     -11.579 -36.627 -22.470  1.00  0.00              
ATOM   1502  C   GLU A 109     -10.814 -36.253 -23.741  1.00  0.00              
ATOM   1503  O   GLU A 109      -9.921 -36.978 -24.191  1.00  0.00              
ATOM   1504  CB  GLU A 109     -13.015 -37.029 -22.814  1.00  0.00              
ATOM   1505  CG  GLU A 109     -13.127 -38.190 -23.791  1.00  0.00              
ATOM   1506  CD  GLU A 109     -14.564 -38.530 -24.074  1.00  0.00              
ATOM   1507  OE1 GLU A 109     -15.426 -37.891 -23.518  1.00  0.00              
ATOM   1508  OE2 GLU A 109     -14.803 -39.350 -24.929  1.00  0.00              
ATOM   1509  H   GLU A 109     -12.445 -35.129 -21.205  1.00  0.00              
ATOM   1510  HA  GLU A 109     -11.072 -37.490 -22.037  1.00  0.00              
ATOM   1511 1HB  GLU A 109     -13.504 -37.295 -21.876  1.00  0.00              
ATOM   1512 2HB  GLU A 109     -13.499 -36.149 -23.239  1.00  0.00              
ATOM   1513 1HG  GLU A 109     -12.603 -38.018 -24.731  1.00  0.00              
ATOM   1514 2HG  GLU A 109     -12.657 -39.017 -23.260  1.00  0.00              
ATOM   1515  N   GLN A 110     -11.169 -35.107 -24.309  1.00  0.00              
ATOM   1516  CA  GLN A 110     -10.579 -34.648 -25.556  1.00  0.00              
ATOM   1517  C   GLN A 110      -9.098 -34.326 -25.413  1.00  0.00              
ATOM   1518  O   GLN A 110      -8.298 -34.662 -26.284  1.00  0.00              
ATOM   1519  CB  GLN A 110     -11.324 -33.412 -26.067  1.00  0.00              
ATOM   1520  CG  GLN A 110     -12.717 -33.700 -26.600  1.00  0.00              
ATOM   1521  CD  GLN A 110     -13.477 -32.434 -26.947  1.00  0.00              
ATOM   1522  OE1 GLN A 110     -13.000 -31.321 -26.706  1.00  0.00              
ATOM   1523  NE2 GLN A 110     -14.668 -32.596 -27.511  1.00  0.00              
ATOM   1524  H   GLN A 110     -11.871 -34.538 -23.858  1.00  0.00              
ATOM   1525  HA  GLN A 110     -10.639 -35.441 -26.302  1.00  0.00              
ATOM   1526 1HB  GLN A 110     -11.385 -32.714 -25.232  1.00  0.00              
ATOM   1527 2HB  GLN A 110     -10.710 -32.979 -26.857  1.00  0.00              
ATOM   1528 1HG  GLN A 110     -12.909 -34.431 -27.385  1.00  0.00              
ATOM   1529 2HG  GLN A 110     -13.096 -34.080 -25.650  1.00  0.00              
ATOM   1530 1HE2 GLN A 110     -15.217 -31.797 -27.762  1.00  0.00              
ATOM   1531 2HE2 GLN A 110     -15.018 -33.516 -27.686  1.00  0.00              
ATOM   1532  N   ILE A 111      -8.728 -33.678 -24.312  1.00  0.00              
ATOM   1533  CA  ILE A 111      -7.325 -33.364 -24.072  1.00  0.00              
ATOM   1534  C   ILE A 111      -6.469 -34.627 -23.941  1.00  0.00              
ATOM   1535  O   ILE A 111      -5.424 -34.741 -24.581  1.00  0.00              
ATOM   1536  CB  ILE A 111      -7.145 -32.499 -22.797  1.00  0.00              
ATOM   1537  CG1 ILE A 111      -7.722 -31.100 -23.026  1.00  0.00              
ATOM   1538  CG2 ILE A 111      -5.667 -32.389 -22.444  1.00  0.00              
ATOM   1539  CD1 ILE A 111      -7.919 -30.306 -21.755  1.00  0.00              
ATOM   1540  H   ILE A 111      -9.418 -33.397 -23.631  1.00  0.00              
ATOM   1541  HA  ILE A 111      -6.897 -32.840 -24.926  1.00  0.00              
ATOM   1542  HB  ILE A 111      -7.686 -32.964 -21.973  1.00  0.00              
ATOM   1543 1HG1 ILE A 111      -7.034 -30.568 -23.684  1.00  0.00              
ATOM   1544 2HG1 ILE A 111      -8.681 -31.223 -23.529  1.00  0.00              
ATOM   1545 1HG2 ILE A 111      -5.551 -31.780 -21.548  1.00  0.00              
ATOM   1546 2HG2 ILE A 111      -5.262 -33.384 -22.261  1.00  0.00              
ATOM   1547 3HG2 ILE A 111      -5.129 -31.925 -23.270  1.00  0.00              
ATOM   1548 1HD1 ILE A 111      -8.330 -29.326 -21.997  1.00  0.00              
ATOM   1549 2HD1 ILE A 111      -8.608 -30.836 -21.097  1.00  0.00              
ATOM   1550 3HD1 ILE A 111      -6.961 -30.180 -21.252  1.00  0.00              
ATOM   1551  N   LEU A 112      -6.916 -35.567 -23.111  1.00  0.00              
ATOM   1552  CA  LEU A 112      -6.187 -36.816 -22.885  1.00  0.00              
ATOM   1553  C   LEU A 112      -6.085 -37.642 -24.163  1.00  0.00              
ATOM   1554  O   LEU A 112      -5.054 -38.262 -24.445  1.00  0.00              
ATOM   1555  CB  LEU A 112      -6.884 -37.649 -21.807  1.00  0.00              
ATOM   1556  CG  LEU A 112      -6.872 -37.116 -20.376  1.00  0.00              
ATOM   1557  CD1 LEU A 112      -7.726 -38.014 -19.502  1.00  0.00              
ATOM   1558  CD2 LEU A 112      -5.447 -37.054 -19.853  1.00  0.00              
ATOM   1559  H   LEU A 112      -7.786 -35.410 -22.623  1.00  0.00              
ATOM   1560  HA  LEU A 112      -5.165 -36.592 -22.582  1.00  0.00              
ATOM   1561 1HB  LEU A 112      -7.902 -37.618 -22.191  1.00  0.00              
ATOM   1562 2HB  LEU A 112      -6.530 -38.680 -21.802  1.00  0.00              
ATOM   1563  HG  LEU A 112      -7.255 -36.096 -20.407  1.00  0.00              
ATOM   1564 1HD1 LEU A 112      -7.721 -37.638 -18.479  1.00  0.00              
ATOM   1565 2HD1 LEU A 112      -8.749 -38.023 -19.879  1.00  0.00              
ATOM   1566 3HD1 LEU A 112      -7.324 -39.027 -19.518  1.00  0.00              
ATOM   1567 1HD2 LEU A 112      -5.452 -36.672 -18.831  1.00  0.00              
ATOM   1568 2HD2 LEU A 112      -5.011 -38.053 -19.866  1.00  0.00              
ATOM   1569 3HD2 LEU A 112      -4.856 -36.392 -20.485  1.00  0.00              
ATOM   1570  N   ARG A 113      -7.172 -37.647 -24.924  1.00  0.00              
ATOM   1571  CA  ARG A 113      -7.235 -38.355 -26.194  1.00  0.00              
ATOM   1572  C   ARG A 113      -6.107 -37.953 -27.148  1.00  0.00              
ATOM   1573  O   ARG A 113      -5.340 -38.801 -27.614  1.00  0.00              
ATOM   1574  CB  ARG A 113      -8.592 -38.083 -26.851  1.00  0.00              
ATOM   1575  CG  ARG A 113      -8.802 -38.769 -28.188  1.00  0.00              
ATOM   1576  CD  ARG A 113     -10.189 -38.469 -28.726  1.00  0.00              
ATOM   1577  NE  ARG A 113     -10.337 -37.057 -29.067  1.00  0.00              
ATOM   1578  CZ  ARG A 113     -11.502 -36.464 -29.297  1.00  0.00              
ATOM   1579  NH1 ARG A 113     -12.627 -37.159 -29.216  1.00  0.00              
ATOM   1580  NH2 ARG A 113     -11.541 -35.178 -29.614  1.00  0.00              
ATOM   1581  H   ARG A 113      -7.982 -37.137 -24.604  1.00  0.00              
ATOM   1582  HA  ARG A 113      -7.109 -39.425 -26.027  1.00  0.00              
ATOM   1583 1HB  ARG A 113      -9.357 -38.417 -26.151  1.00  0.00              
ATOM   1584 2HB  ARG A 113      -8.670 -37.005 -26.986  1.00  0.00              
ATOM   1585 1HG  ARG A 113      -8.046 -38.407 -28.885  1.00  0.00              
ATOM   1586 2HG  ARG A 113      -8.681 -39.844 -28.048  1.00  0.00              
ATOM   1587 1HD  ARG A 113     -10.359 -39.068 -29.620  1.00  0.00              
ATOM   1588 2HD  ARG A 113     -10.927 -38.729 -27.968  1.00  0.00              
ATOM   1589  HE  ARG A 113      -9.630 -36.343 -29.177  1.00  0.00              
ATOM   1590 1HH1 ARG A 113     -12.595 -38.140 -28.978  1.00  0.00              
ATOM   1591 2HH1 ARG A 113     -13.511 -36.705 -29.392  1.00  0.00              
ATOM   1592 1HH2 ARG A 113     -10.680 -34.651 -29.680  1.00  0.00              
ATOM   1593 2HH2 ARG A 113     -12.428 -34.731 -29.789  1.00  0.00              
ATOM   1594  N   VAL A 114      -6.001 -36.658 -27.430  1.00  0.00              
ATOM   1595  CA  VAL A 114      -5.060 -36.174 -28.436  1.00  0.00              
ATOM   1596  C   VAL A 114      -3.626 -36.052 -27.931  1.00  0.00              
ATOM   1597  O   VAL A 114      -2.684 -36.163 -28.712  1.00  0.00              
ATOM   1598  CB  VAL A 114      -5.501 -34.807 -29.023  1.00  0.00              
ATOM   1599  CG1 VAL A 114      -6.935 -34.895 -29.520  1.00  0.00              
ATOM   1600  CG2 VAL A 114      -5.360 -33.716 -27.985  1.00  0.00              
ATOM   1601  H   VAL A 114      -6.583 -35.993 -26.941  1.00  0.00              
ATOM   1602  HA  VAL A 114      -4.972 -36.875 -29.266  1.00  0.00              
ATOM   1603  HB  VAL A 114      -4.840 -34.546 -29.849  1.00  0.00              
ATOM   1604 1HG1 VAL A 114      -7.237 -33.931 -29.931  1.00  0.00              
ATOM   1605 2HG1 VAL A 114      -7.006 -35.657 -30.295  1.00  0.00              
ATOM   1606 3HG1 VAL A 114      -7.592 -35.158 -28.691  1.00  0.00              
ATOM   1607 1HG2 VAL A 114      -5.673 -32.763 -28.412  1.00  0.00              
ATOM   1608 2HG2 VAL A 114      -5.986 -33.951 -27.123  1.00  0.00              
ATOM   1609 3HG2 VAL A 114      -4.319 -33.646 -27.669  1.00  0.00              
ATOM   1610  N   LYS A 115      -3.454 -35.829 -26.634  1.00  0.00              
ATOM   1611  CA  LYS A 115      -2.113 -35.734 -26.075  1.00  0.00              
ATOM   1612  C   LYS A 115      -1.585 -37.091 -25.612  1.00  0.00              
ATOM   1613  O   LYS A 115      -0.378 -37.270 -25.453  1.00  0.00              
ATOM   1614  CB  LYS A 115      -2.092 -34.733 -24.919  1.00  0.00              
ATOM   1615  CG  LYS A 115      -1.982 -33.278 -25.366  1.00  0.00              
ATOM   1616  CD  LYS A 115      -1.475 -32.376 -24.248  1.00  0.00              
ATOM   1617  CE  LYS A 115      -0.022 -32.656 -23.920  1.00  0.00              
ATOM   1618  NZ  LYS A 115       0.877 -32.132 -24.979  1.00  0.00              
ATOM   1619  H   LYS A 115      -4.251 -35.724 -26.022  1.00  0.00              
ATOM   1620  HA  LYS A 115      -1.418 -35.388 -26.841  1.00  0.00              
ATOM   1621 1HB  LYS A 115      -3.014 -34.876 -24.355  1.00  0.00              
ATOM   1622 2HB  LYS A 115      -1.239 -34.989 -24.290  1.00  0.00              
ATOM   1623 1HG  LYS A 115      -1.293 -33.225 -26.209  1.00  0.00              
ATOM   1624 2HG  LYS A 115      -2.968 -32.937 -25.682  1.00  0.00              
ATOM   1625 1HD  LYS A 115      -1.581 -31.337 -24.565  1.00  0.00              
ATOM   1626 2HD  LYS A 115      -2.084 -32.548 -23.361  1.00  0.00              
ATOM   1627 1HE  LYS A 115       0.211 -32.181 -22.968  1.00  0.00              
ATOM   1628 2HE  LYS A 115       0.104 -33.735 -23.826  1.00  0.00              
ATOM   1629 1HZ  LYS A 115       1.837 -32.332 -24.736  1.00  0.00              
ATOM   1630 2HZ  LYS A 115       0.654 -32.575 -25.860  1.00  0.00              
ATOM   1631 3HZ  LYS A 115       0.752 -31.134 -25.063  1.00  0.00              
ATOM   1632  N   GLU A 116      -2.491 -38.047 -25.416  1.00  0.00              
ATOM   1633  CA  GLU A 116      -2.118 -39.387 -24.967  1.00  0.00              
ATOM   1634  C   GLU A 116      -1.164 -39.292 -23.783  1.00  0.00              
ATOM   1635  O   GLU A 116      -0.074 -39.868 -23.794  1.00  0.00              
ATOM   1636  CB  GLU A 116      -1.478 -40.186 -26.105  1.00  0.00              
ATOM   1637  CG  GLU A 116      -2.377 -40.389 -27.315  1.00  0.00              
ATOM   1638  CD  GLU A 116      -1.668 -41.147 -28.402  1.00  0.00              
ATOM   1639  OE1 GLU A 116      -0.553 -41.557 -28.184  1.00  0.00              
ATOM   1640  OE2 GLU A 116      -2.280 -41.414 -29.410  1.00  0.00              
ATOM   1641  H   GLU A 116      -3.465 -37.837 -25.584  1.00  0.00              
ATOM   1642  HA  GLU A 116      -3.005 -39.923 -24.627  1.00  0.00              
ATOM   1643 1HB  GLU A 116      -0.580 -39.646 -26.406  1.00  0.00              
ATOM   1644 2HB  GLU A 116      -1.197 -41.156 -25.695  1.00  0.00              
ATOM   1645 1HG  GLU A 116      -3.316 -40.888 -27.079  1.00  0.00              
ATOM   1646 2HG  GLU A 116      -2.582 -39.374 -27.655  1.00  0.00              
ATOM   1647  N   ASP A 117      -1.592 -38.561 -22.760  1.00  0.00              
ATOM   1648  CA  ASP A 117      -0.771 -38.330 -21.582  1.00  0.00              
ATOM   1649  C   ASP A 117      -1.669 -38.130 -20.367  1.00  0.00              
ATOM   1650  O   ASP A 117      -2.322 -37.096 -20.229  1.00  0.00              
ATOM   1651  CB  ASP A 117       0.094 -37.086 -21.810  1.00  0.00              
ATOM   1652  CG  ASP A 117       1.062 -36.823 -20.676  1.00  0.00              
ATOM   1653  OD1 ASP A 117       1.878 -35.885 -20.810  1.00  0.00              
ATOM   1654  OD2 ASP A 117       1.017 -37.543 -19.656  1.00  0.00              
ATOM   1655  H   ASP A 117      -2.515 -38.154 -22.804  1.00  0.00              
ATOM   1656  HA  ASP A 117      -0.147 -39.203 -21.390  1.00  0.00              
ATOM   1657 1HB  ASP A 117       0.621 -37.094 -22.764  1.00  0.00              
ATOM   1658 2HB  ASP A 117      -0.679 -36.316 -21.827  1.00  0.00              
ATOM   1659  N   GLU A 118      -1.703 -39.127 -19.491  1.00  0.00              
ATOM   1660  CA  GLU A 118      -2.532 -39.074 -18.294  1.00  0.00              
ATOM   1661  C   GLU A 118      -1.947 -38.138 -17.236  1.00  0.00              
ATOM   1662  O   GLU A 118      -2.627 -37.767 -16.278  1.00  0.00              
ATOM   1663  CB  GLU A 118      -2.708 -40.478 -17.710  1.00  0.00              
ATOM   1664  CG  GLU A 118      -3.510 -41.428 -18.589  1.00  0.00              
ATOM   1665  CD  GLU A 118      -4.908 -40.922 -18.807  1.00  0.00              
ATOM   1666  OE1 GLU A 118      -5.586 -40.671 -17.839  1.00  0.00              
ATOM   1667  OE2 GLU A 118      -5.262 -40.679 -19.936  1.00  0.00              
ATOM   1668  H   GLU A 118      -1.136 -39.945 -19.661  1.00  0.00              
ATOM   1669  HA  GLU A 118      -3.514 -38.671 -18.542  1.00  0.00              
ATOM   1670 1HB  GLU A 118      -1.709 -40.885 -17.554  1.00  0.00              
ATOM   1671 2HB  GLU A 118      -3.209 -40.364 -16.749  1.00  0.00              
ATOM   1672 1HG  GLU A 118      -3.042 -41.626 -19.553  1.00  0.00              
ATOM   1673 2HG  GLU A 118      -3.543 -42.348 -18.008  1.00  0.00              
ATOM   1674  N   ASN A 119      -0.683 -37.765 -17.411  1.00  0.00              
ATOM   1675  CA  ASN A 119      -0.033 -36.850 -16.482  1.00  0.00              
ATOM   1676  C   ASN A 119       0.172 -35.452 -17.059  1.00  0.00              
ATOM   1677  O   ASN A 119       1.081 -34.730 -16.647  1.00  0.00              
ATOM   1678  CB  ASN A 119       1.313 -37.422 -16.036  1.00  0.00              
ATOM   1679  CG  ASN A 119       1.162 -38.705 -15.242  1.00  0.00              
ATOM   1680  OD1 ASN A 119       0.627 -38.702 -14.130  1.00  0.00              
ATOM   1681  ND2 ASN A 119       1.629 -39.812 -15.811  1.00  0.00              
ATOM   1682  H   ASN A 119      -0.161 -38.120 -18.199  1.00  0.00              
ATOM   1683  HA  ASN A 119      -0.663 -36.706 -15.603  1.00  0.00              
ATOM   1684 1HB  ASN A 119       2.143 -37.511 -16.739  1.00  0.00              
ATOM   1685 2HB  ASN A 119       1.507 -36.598 -15.348  1.00  0.00              
ATOM   1686 1HD2 ASN A 119       1.555 -40.688 -15.334  1.00  0.00              
ATOM   1687 2HD2 ASN A 119       2.052 -39.769 -16.716  1.00  0.00              
ATOM   1688  N   VAL A 120      -0.669 -35.069 -18.015  1.00  0.00              
ATOM   1689  CA  VAL A 120      -0.546 -33.752 -18.626  1.00  0.00              
ATOM   1690  C   VAL A 120      -0.736 -32.682 -17.546  1.00  0.00              
ATOM   1691  O   VAL A 120      -1.675 -32.761 -16.744  1.00  0.00              
ATOM   1692  CB  VAL A 120      -1.605 -33.553 -19.739  1.00  0.00              
ATOM   1693  CG1 VAL A 120      -2.999 -33.575 -19.143  1.00  0.00              
ATOM   1694  CG2 VAL A 120      -1.366 -32.239 -20.461  1.00  0.00              
ATOM   1695  H   VAL A 120      -1.402 -35.690 -18.325  1.00  0.00              
ATOM   1696  HA  VAL A 120       0.452 -33.597 -19.036  1.00  0.00              
ATOM   1697  HB  VAL A 120      -1.497 -34.348 -20.478  1.00  0.00              
ATOM   1698 1HG1 VAL A 120      -3.735 -33.435 -19.935  1.00  0.00              
ATOM   1699 2HG1 VAL A 120      -3.171 -34.534 -18.655  1.00  0.00              
ATOM   1700 3HG1 VAL A 120      -3.095 -32.772 -18.413  1.00  0.00              
ATOM   1701 1HG2 VAL A 120      -2.116 -32.110 -21.241  1.00  0.00              
ATOM   1702 2HG2 VAL A 120      -1.436 -31.416 -19.749  1.00  0.00              
ATOM   1703 3HG2 VAL A 120      -0.373 -32.246 -20.911  1.00  0.00              
ATOM   1704  N   PRO A 121       0.162 -31.680 -17.497  1.00  0.00              
ATOM   1705  CA  PRO A 121      -0.005 -30.551 -16.569  1.00  0.00              
ATOM   1706  C   PRO A 121      -1.446 -30.048 -16.696  1.00  0.00              
ATOM   1707  O   PRO A 121      -1.871 -29.617 -17.772  1.00  0.00              
ATOM   1708  CB  PRO A 121       1.035 -29.548 -17.061  1.00  0.00              
ATOM   1709  CG  PRO A 121       2.119 -30.452 -17.563  1.00  0.00              
ATOM   1710  CD  PRO A 121       1.344 -31.527 -18.311  1.00  0.00              
ATOM   1711  HA  PRO A 121       0.145 -30.838 -15.518  1.00  0.00              
ATOM   1712 1HB  PRO A 121       0.627 -28.900 -17.851  1.00  0.00              
ATOM   1713 2HB  PRO A 121       1.377 -28.890 -16.249  1.00  0.00              
ATOM   1714 1HG  PRO A 121       2.817 -29.909 -18.217  1.00  0.00              
ATOM   1715 2HG  PRO A 121       2.709 -30.864 -16.732  1.00  0.00              
ATOM   1716 1HD  PRO A 121       1.094 -31.222 -19.338  1.00  0.00              
ATOM   1717 2HD  PRO A 121       1.905 -32.471 -18.384  1.00  0.00              
ATOM   1718  N   PHE A 122      -2.189 -30.107 -15.593  1.00  0.00              
ATOM   1719  CA  PHE A 122      -3.616 -29.821 -15.629  1.00  0.00              
ATOM   1720  C   PHE A 122      -4.119 -29.356 -14.263  1.00  0.00              
ATOM   1721  O   PHE A 122      -3.856 -29.997 -13.241  1.00  0.00              
ATOM   1722  CB  PHE A 122      -4.320 -31.128 -16.043  1.00  0.00              
ATOM   1723  CG  PHE A 122      -5.797 -31.007 -16.305  1.00  0.00              
ATOM   1724  CD1 PHE A 122      -6.268 -30.893 -17.613  1.00  0.00              
ATOM   1725  CD2 PHE A 122      -6.719 -31.082 -15.265  1.00  0.00              
ATOM   1726  CE1 PHE A 122      -7.639 -30.860 -17.880  1.00  0.00              
ATOM   1727  CE2 PHE A 122      -8.089 -31.049 -15.517  1.00  0.00              
ATOM   1728  CZ  PHE A 122      -8.551 -30.940 -16.828  1.00  0.00              
ATOM   1729  H   PHE A 122      -1.758 -30.354 -14.714  1.00  0.00              
ATOM   1730  HA  PHE A 122      -3.813 -29.005 -16.326  1.00  0.00              
ATOM   1731 1HB  PHE A 122      -3.885 -31.514 -16.964  1.00  0.00              
ATOM   1732 2HB  PHE A 122      -4.218 -31.874 -15.254  1.00  0.00              
ATOM   1733  HD1 PHE A 122      -5.552 -30.831 -18.433  1.00  0.00              
ATOM   1734  HD2 PHE A 122      -6.356 -31.167 -14.240  1.00  0.00              
ATOM   1735  HE1 PHE A 122      -7.991 -30.772 -18.908  1.00  0.00              
ATOM   1736  HE2 PHE A 122      -8.800 -31.106 -14.693  1.00  0.00              
ATOM   1737  HZ  PHE A 122      -9.621 -30.916 -17.030  1.00  0.00              
ATOM   1738  N   LEU A 123      -4.842 -28.240 -14.246  1.00  0.00              
ATOM   1739  CA  LEU A 123      -5.523 -27.795 -13.041  1.00  0.00              
ATOM   1740  C   LEU A 123      -7.022 -27.749 -13.294  1.00  0.00              
ATOM   1741  O   LEU A 123      -7.459 -27.377 -14.385  1.00  0.00              
ATOM   1742  CB  LEU A 123      -5.054 -26.404 -12.601  1.00  0.00              
ATOM   1743  CG  LEU A 123      -3.900 -26.289 -11.600  1.00  0.00              
ATOM   1744  CD1 LEU A 123      -2.576 -26.551 -12.302  1.00  0.00              
ATOM   1745  CD2 LEU A 123      -3.900 -24.892 -10.996  1.00  0.00              
ATOM   1746  H   LEU A 123      -4.920 -27.688 -15.089  1.00  0.00              
ATOM   1747  HA  LEU A 123      -5.347 -28.509 -12.237  1.00  0.00              
ATOM   1748 1HB  LEU A 123      -4.718 -26.018 -13.563  1.00  0.00              
ATOM   1749 2HB  LEU A 123      -5.880 -25.796 -12.234  1.00  0.00              
ATOM   1750  HG  LEU A 123      -4.094 -27.002 -10.799  1.00  0.00              
ATOM   1751 1HD1 LEU A 123      -1.760 -26.467 -11.584  1.00  0.00              
ATOM   1752 2HD1 LEU A 123      -2.583 -27.555 -12.728  1.00  0.00              
ATOM   1753 3HD1 LEU A 123      -2.435 -25.820 -13.098  1.00  0.00              
ATOM   1754 1HD2 LEU A 123      -3.081 -24.805 -10.281  1.00  0.00              
ATOM   1755 2HD2 LEU A 123      -3.772 -24.153 -11.787  1.00  0.00              
ATOM   1756 3HD2 LEU A 123      -4.847 -24.716 -10.485  1.00  0.00              
ATOM   1757  N   LEU A 124      -7.803 -28.145 -12.293  1.00  0.00              
ATOM   1758  CA  LEU A 124      -9.254 -28.031 -12.366  1.00  0.00              
ATOM   1759  C   LEU A 124      -9.564 -26.720 -11.650  1.00  0.00              
ATOM   1760  O   LEU A 124      -9.248 -26.560 -10.475  1.00  0.00              
ATOM   1761  CB  LEU A 124      -9.962 -29.227 -11.715  1.00  0.00              
ATOM   1762  CG  LEU A 124     -11.494 -29.159 -11.717  1.00  0.00              
ATOM   1763  CD1 LEU A 124     -12.014 -29.137 -13.148  1.00  0.00              
ATOM   1764  CD2 LEU A 124     -12.057 -30.350 -10.957  1.00  0.00              
ATOM   1765  H   LEU A 124      -7.381 -28.534 -11.463  1.00  0.00              
ATOM   1766  HA  LEU A 124      -9.564 -27.985 -13.409  1.00  0.00              
ATOM   1767 1HB  LEU A 124      -9.622 -30.018 -12.381  1.00  0.00              
ATOM   1768 2HB  LEU A 124      -9.590 -29.416 -10.708  1.00  0.00              
ATOM   1769  HG  LEU A 124     -11.779 -28.255 -11.178  1.00  0.00              
ATOM   1770 1HD1 LEU A 124     -13.103 -29.089 -13.139  1.00  0.00              
ATOM   1771 2HD1 LEU A 124     -11.617 -28.264 -13.666  1.00  0.00              
ATOM   1772 3HD1 LEU A 124     -11.696 -30.042 -13.664  1.00  0.00              
ATOM   1773 1HD2 LEU A 124     -13.146 -30.300 -10.958  1.00  0.00              
ATOM   1774 2HD2 LEU A 124     -11.735 -31.274 -11.437  1.00  0.00              
ATOM   1775 3HD2 LEU A 124     -11.695 -30.331  -9.929  1.00  0.00              
ATOM   1776  N   VAL A 125     -10.166 -25.776 -12.365  1.00  0.00              
ATOM   1777  CA  VAL A 125     -10.406 -24.452 -11.810  1.00  0.00              
ATOM   1778  C   VAL A 125     -11.879 -24.107 -11.602  1.00  0.00              
ATOM   1779  O   VAL A 125     -12.638 -23.985 -12.569  1.00  0.00              
ATOM   1780  CB  VAL A 125      -9.783 -23.368 -12.728  1.00  0.00              
ATOM   1781  CG1 VAL A 125     -10.052 -21.991 -12.167  1.00  0.00              
ATOM   1782  CG2 VAL A 125      -8.283 -23.600 -12.871  1.00  0.00              
ATOM   1783  H   VAL A 125     -10.465 -25.976 -13.309  1.00  0.00              
ATOM   1784  HA  VAL A 125      -9.997 -24.364 -10.803  1.00  0.00              
ATOM   1785  HB  VAL A 125     -10.216 -23.456 -13.724  1.00  0.00              
ATOM   1786 1HG1 VAL A 125      -9.610 -21.239 -12.821  1.00  0.00              
ATOM   1787 2HG1 VAL A 125     -11.128 -21.828 -12.104  1.00  0.00              
ATOM   1788 3HG1 VAL A 125      -9.613 -21.911 -11.173  1.00  0.00              
ATOM   1789 1HG2 VAL A 125      -7.857 -22.834 -13.517  1.00  0.00              
ATOM   1790 2HG2 VAL A 125      -7.813 -23.550 -11.889  1.00  0.00              
ATOM   1791 3HG2 VAL A 125      -8.107 -24.583 -13.308  1.00  0.00              
ATOM   1792  N   GLY A 126     -12.270 -23.948 -10.341  1.00  0.00              
ATOM   1793  CA  GLY A 126     -13.636 -23.575 -10.016  1.00  0.00              
ATOM   1794  C   GLY A 126     -13.660 -22.064  -9.857  1.00  0.00              
ATOM   1795  O   GLY A 126     -13.128 -21.527  -8.884  1.00  0.00              
ATOM   1796  H   GLY A 126     -11.606 -24.087  -9.592  1.00  0.00              
ATOM   1797 1HA  GLY A 126     -14.294 -23.894 -10.824  1.00  0.00              
ATOM   1798 2HA  GLY A 126     -13.930 -24.071  -9.092  1.00  0.00              
ATOM   1799  N   ASN A 127     -14.270 -21.376 -10.817  1.00  0.00              
ATOM   1800  CA  ASN A 127     -14.277 -19.920 -10.831  1.00  0.00              
ATOM   1801  C   ASN A 127     -15.522 -19.285 -10.201  1.00  0.00              
ATOM   1802  O   ASN A 127     -16.526 -19.957  -9.956  1.00  0.00              
ATOM   1803  CB  ASN A 127     -14.108 -19.406 -12.249  1.00  0.00              
ATOM   1804  CG  ASN A 127     -13.707 -17.959 -12.325  1.00  0.00              
ATOM   1805  OD1 ASN A 127     -13.074 -17.421 -11.410  1.00  0.00              
ATOM   1806  ND2 ASN A 127     -14.142 -17.307 -13.373  1.00  0.00              
ATOM   1807  H   ASN A 127     -14.741 -21.877 -11.557  1.00  0.00              
ATOM   1808  HA  ASN A 127     -13.448 -19.540 -10.232  1.00  0.00              
ATOM   1809 1HB  ASN A 127     -13.537 -19.975 -12.984  1.00  0.00              
ATOM   1810 2HB  ASN A 127     -15.172 -19.488 -12.474  1.00  0.00              
ATOM   1811 1HD2 ASN A 127     -13.913 -16.340 -13.489  1.00  0.00              
ATOM   1812 2HD2 ASN A 127     -14.702 -17.774 -14.056  1.00  0.00              
ATOM   1813  N   LYS A 128     -15.427 -17.981  -9.938  1.00  0.00              
ATOM   1814  CA  LYS A 128     -16.490 -17.185  -9.320  1.00  0.00              
ATOM   1815  C   LYS A 128     -16.713 -17.536  -7.859  1.00  0.00              
ATOM   1816  O   LYS A 128     -17.845 -17.568  -7.388  1.00  0.00              
ATOM   1817  CB  LYS A 128     -17.805 -17.336 -10.094  1.00  0.00              
ATOM   1818  CG  LYS A 128     -17.670 -17.071 -11.584  1.00  0.00              
ATOM   1819  CD  LYS A 128     -19.026 -17.034 -12.277  1.00  0.00              
ATOM   1820  CE  LYS A 128     -18.854 -17.006 -13.775  1.00  0.00              
ATOM   1821  NZ  LYS A 128     -20.140 -16.979 -14.498  1.00  0.00              
ATOM   1822  H   LYS A 128     -14.558 -17.530 -10.188  1.00  0.00              
ATOM   1823  HA  LYS A 128     -16.214 -16.130  -9.330  1.00  0.00              
ATOM   1824 1HB  LYS A 128     -18.157 -18.354  -9.930  1.00  0.00              
ATOM   1825 2HB  LYS A 128     -18.515 -16.633  -9.658  1.00  0.00              
ATOM   1826 1HG  LYS A 128     -17.170 -16.112 -11.721  1.00  0.00              
ATOM   1827 2HG  LYS A 128     -17.064 -17.863 -12.022  1.00  0.00              
ATOM   1828 1HD  LYS A 128     -19.589 -17.921 -11.985  1.00  0.00              
ATOM   1829 2HD  LYS A 128     -19.559 -16.142 -11.949  1.00  0.00              
ATOM   1830 1HE  LYS A 128     -18.281 -16.118 -14.037  1.00  0.00              
ATOM   1831 2HE  LYS A 128     -18.298 -17.895 -14.072  1.00  0.00              
ATOM   1832 1HZ  LYS A 128     -19.967 -16.962 -15.493  1.00  0.00              
ATOM   1833 2HZ  LYS A 128     -20.675 -17.804 -14.264  1.00  0.00              
ATOM   1834 3HZ  LYS A 128     -20.658 -16.155 -14.231  1.00  0.00              
ATOM   1835  N   SER A 129     -15.618 -17.772  -7.145  1.00  0.00              
ATOM   1836  CA  SER A 129     -15.666 -18.128  -5.733  1.00  0.00              
ATOM   1837  C   SER A 129     -16.216 -17.004  -4.864  1.00  0.00              
ATOM   1838  O   SER A 129     -16.601 -17.235  -3.718  1.00  0.00              
ATOM   1839  CB  SER A 129     -14.281 -18.522  -5.257  1.00  0.00              
ATOM   1840  OG  SER A 129     -13.397 -17.435  -5.252  1.00  0.00              
ATOM   1841  H   SER A 129     -14.721 -17.700  -7.604  1.00  0.00              
ATOM   1842  HA  SER A 129     -16.235 -19.038  -5.535  1.00  0.00              
ATOM   1843 1HB  SER A 129     -14.360 -18.920  -4.246  1.00  0.00              
ATOM   1844 2HB  SER A 129     -13.890 -19.294  -5.920  1.00  0.00              
ATOM   1845  HG  SER A 129     -12.534 -17.726  -4.945  1.00  0.00              
ATOM   1846  N   ASP A 130     -16.268 -15.791  -5.408  1.00  0.00              
ATOM   1847  CA  ASP A 130     -16.904 -14.684  -4.701  1.00  0.00              
ATOM   1848  C   ASP A 130     -18.425 -14.797  -4.692  1.00  0.00              
ATOM   1849  O   ASP A 130     -19.100 -14.062  -3.967  1.00  0.00              
ATOM   1850  CB  ASP A 130     -16.488 -13.330  -5.307  1.00  0.00              
ATOM   1851  CG  ASP A 130     -16.811 -13.216  -6.785  1.00  0.00              
ATOM   1852  OD1 ASP A 130     -16.216 -13.963  -7.585  1.00  0.00              
ATOM   1853  OD2 ASP A 130     -17.655 -12.375  -7.152  1.00  0.00              
ATOM   1854  H   ASP A 130     -15.864 -15.627  -6.319  1.00  0.00              
ATOM   1855  HA  ASP A 130     -16.600 -14.692  -3.654  1.00  0.00              
ATOM   1856 1HB  ASP A 130     -16.886 -12.471  -4.767  1.00  0.00              
ATOM   1857 2HB  ASP A 130     -15.408 -13.380  -5.165  1.00  0.00              
ATOM   1858  N   LEU A 131     -18.963 -15.711  -5.493  1.00  0.00              
ATOM   1859  CA  LEU A 131     -20.408 -15.953  -5.501  1.00  0.00              
ATOM   1860  C   LEU A 131     -20.759 -17.208  -4.698  1.00  0.00              
ATOM   1861  O   LEU A 131     -21.527 -18.064  -5.151  1.00  0.00              
ATOM   1862  CB  LEU A 131     -20.914 -16.094  -6.941  1.00  0.00              
ATOM   1863  CG  LEU A 131     -20.679 -14.894  -7.867  1.00  0.00              
ATOM   1864  CD1 LEU A 131     -21.158 -15.227  -9.279  1.00  0.00              
ATOM   1865  CD2 LEU A 131     -21.419 -13.673  -7.318  1.00  0.00              
ATOM   1866  H   LEU A 131     -18.370 -16.250  -6.107  1.00  0.00              
ATOM   1867  HA  LEU A 131     -20.920 -15.121  -5.018  1.00  0.00              
ATOM   1868 1HB  LEU A 131     -20.297 -16.931  -7.264  1.00  0.00              
ATOM   1869 2HB  LEU A 131     -21.965 -16.383  -6.974  1.00  0.00              
ATOM   1870  HG  LEU A 131     -19.612 -14.675  -7.847  1.00  0.00              
ATOM   1871 1HD1 LEU A 131     -20.988 -14.370  -9.932  1.00  0.00              
ATOM   1872 2HD1 LEU A 131     -20.604 -16.086  -9.658  1.00  0.00              
ATOM   1873 3HD1 LEU A 131     -22.221 -15.460  -9.258  1.00  0.00              
ATOM   1874 1HD2 LEU A 131     -21.251 -12.820  -7.976  1.00  0.00              
ATOM   1875 2HD2 LEU A 131     -22.487 -13.886  -7.265  1.00  0.00              
ATOM   1876 3HD2 LEU A 131     -21.046 -13.439  -6.321  1.00  0.00              
ATOM   1877  N   GLU A 132     -20.182 -17.306  -3.503  1.00  0.00              
ATOM   1878  CA  GLU A 132     -20.408 -18.437  -2.614  1.00  0.00              
ATOM   1879  C   GLU A 132     -21.884 -18.786  -2.468  1.00  0.00              
ATOM   1880  O   GLU A 132     -22.254 -19.958  -2.488  1.00  0.00              
ATOM   1881  CB  GLU A 132     -19.807 -18.150  -1.237  1.00  0.00              
ATOM   1882  CG  GLU A 132     -19.876 -19.319  -0.264  1.00  0.00              
ATOM   1883  CD  GLU A 132     -19.108 -20.504  -0.780  1.00  0.00              
ATOM   1884  OE1 GLU A 132     -17.998 -20.324  -1.219  1.00  0.00              
ATOM   1885  OE2 GLU A 132     -19.584 -21.605  -0.632  1.00  0.00              
ATOM   1886  H   GLU A 132     -19.566 -16.563  -3.207  1.00  0.00              
ATOM   1887  HA  GLU A 132     -19.936 -19.330  -3.025  1.00  0.00              
ATOM   1888 1HB  GLU A 132     -18.765 -17.872  -1.396  1.00  0.00              
ATOM   1889 2HB  GLU A 132     -20.350 -17.300  -0.822  1.00  0.00              
ATOM   1890 1HG  GLU A 132     -19.528 -19.070   0.738  1.00  0.00              
ATOM   1891 2HG  GLU A 132     -20.937 -19.561  -0.229  1.00  0.00              
ATOM   1892  N   ASP A 133     -22.721 -17.766  -2.317  1.00  0.00              
ATOM   1893  CA  ASP A 133     -24.154 -17.972  -2.139  1.00  0.00              
ATOM   1894  C   ASP A 133     -24.836 -18.600  -3.351  1.00  0.00              
ATOM   1895  O   ASP A 133     -25.896 -19.215  -3.218  1.00  0.00              
ATOM   1896  CB  ASP A 133     -24.832 -16.642  -1.804  1.00  0.00              
ATOM   1897  CG  ASP A 133     -24.548 -16.127  -0.400  1.00  0.00              
ATOM   1898  OD1 ASP A 133     -24.034 -16.879   0.395  1.00  0.00              
ATOM   1899  OD2 ASP A 133     -24.701 -14.950  -0.178  1.00  0.00              
ATOM   1900  H   ASP A 133     -22.357 -16.824  -2.326  1.00  0.00              
ATOM   1901  HA  ASP A 133     -24.328 -18.674  -1.323  1.00  0.00              
ATOM   1902 1HB  ASP A 133     -24.624 -15.853  -2.528  1.00  0.00              
ATOM   1903 2HB  ASP A 133     -25.879 -16.936  -1.878  1.00  0.00              
ATOM   1904  N   LYS A 134     -24.229 -18.449  -4.526  1.00  0.00              
ATOM   1905  CA  LYS A 134     -24.782 -19.007  -5.757  1.00  0.00              
ATOM   1906  C   LYS A 134     -24.174 -20.350  -6.138  1.00  0.00              
ATOM   1907  O   LYS A 134     -24.458 -20.892  -7.207  1.00  0.00              
ATOM   1908  CB  LYS A 134     -24.596 -18.017  -6.908  1.00  0.00              
ATOM   1909  CG  LYS A 134     -25.307 -16.684  -6.713  1.00  0.00              
ATOM   1910  CD  LYS A 134     -25.104 -15.768  -7.910  1.00  0.00              
ATOM   1911  CE  LYS A 134     -25.782 -14.422  -7.700  1.00  0.00              
ATOM   1912  NZ  LYS A 134     -25.633 -13.533  -8.883  1.00  0.00              
ATOM   1913  H   LYS A 134     -23.361 -17.933  -4.566  1.00  0.00              
ATOM   1914  HA  LYS A 134     -25.847 -19.202  -5.628  1.00  0.00              
ATOM   1915 1HB  LYS A 134     -23.524 -17.844  -7.010  1.00  0.00              
ATOM   1916 2HB  LYS A 134     -24.973 -18.499  -7.810  1.00  0.00              
ATOM   1917 1HG  LYS A 134     -26.372 -16.876  -6.578  1.00  0.00              
ATOM   1918 2HG  LYS A 134     -24.908 -16.207  -5.818  1.00  0.00              
ATOM   1919 1HD  LYS A 134     -24.033 -15.617  -8.055  1.00  0.00              
ATOM   1920 2HD  LYS A 134     -25.524 -16.251  -8.792  1.00  0.00              
ATOM   1921 1HE  LYS A 134     -26.840 -14.598  -7.510  1.00  0.00              
ATOM   1922 2HE  LYS A 134     -25.332 -13.945  -6.829  1.00  0.00              
ATOM   1923 1HZ  LYS A 134     -26.095 -12.652  -8.703  1.00  0.00              
ATOM   1924 2HZ  LYS A 134     -24.651 -13.368  -9.060  1.00  0.00              
ATOM   1925 3HZ  LYS A 134     -26.050 -13.973  -9.690  1.00  0.00              
ATOM   1926  N   ARG A 135     -23.337 -20.884  -5.259  1.00  0.00              
ATOM   1927  CA  ARG A 135     -22.632 -22.120  -5.543  1.00  0.00              
ATOM   1928  C   ARG A 135     -23.604 -23.287  -5.745  1.00  0.00              
ATOM   1929  O   ARG A 135     -24.549 -23.472  -4.970  1.00  0.00              
ATOM   1930  CB  ARG A 135     -21.669 -22.441  -4.400  1.00  0.00              
ATOM   1931  CG  ARG A 135     -20.879 -23.727  -4.607  1.00  0.00              
ATOM   1932  CD  ARG A 135     -20.233 -24.196  -3.318  1.00  0.00              
ATOM   1933  NE  ARG A 135     -19.145 -23.329  -2.878  1.00  0.00              
ATOM   1934  CZ  ARG A 135     -17.893 -23.403  -3.321  1.00  0.00              
ATOM   1935  NH1 ARG A 135     -17.553 -24.312  -4.231  1.00  0.00              
ATOM   1936  NH2 ARG A 135     -16.975 -22.577  -2.845  1.00  0.00              
ATOM   1937  H   ARG A 135     -23.184 -20.423  -4.373  1.00  0.00              
ATOM   1938  HA  ARG A 135     -22.076 -22.022  -6.476  1.00  0.00              
ATOM   1939 1HB  ARG A 135     -20.986 -21.597  -4.313  1.00  0.00              
ATOM   1940 2HB  ARG A 135     -22.268 -22.518  -3.492  1.00  0.00              
ATOM   1941 1HG  ARG A 135     -21.559 -24.496  -4.972  1.00  0.00              
ATOM   1942 2HG  ARG A 135     -20.105 -23.541  -5.353  1.00  0.00              
ATOM   1943 1HD  ARG A 135     -20.988 -24.221  -2.533  1.00  0.00              
ATOM   1944 2HD  ARG A 135     -19.833 -25.198  -3.467  1.00  0.00              
ATOM   1945  HE  ARG A 135     -19.154 -22.573  -2.207  1.00  0.00              
ATOM   1946 1HH1 ARG A 135     -18.250 -24.949  -4.589  1.00  0.00              
ATOM   1947 2HH1 ARG A 135     -16.600 -24.360  -4.559  1.00  0.00              
ATOM   1948 1HH2 ARG A 135     -17.230 -21.891  -2.147  1.00  0.00              
ATOM   1949 2HH2 ARG A 135     -16.025 -22.634  -3.181  1.00  0.00              
ATOM   1950  N   GLN A 136     -23.365 -24.059  -6.802  1.00  0.00              
ATOM   1951  CA  GLN A 136     -24.088 -25.305  -7.061  1.00  0.00              
ATOM   1952  C   GLN A 136     -23.109 -26.473  -6.971  1.00  0.00              
ATOM   1953  O   GLN A 136     -23.504 -27.614  -6.711  1.00  0.00              
ATOM   1954  CB  GLN A 136     -24.712 -25.290  -8.457  1.00  0.00              
ATOM   1955  CG  GLN A 136     -25.786 -24.238  -8.678  1.00  0.00              
ATOM   1956  CD  GLN A 136     -26.354 -24.285 -10.083  1.00  0.00              
ATOM   1957  OE1 GLN A 136     -26.032 -25.181 -10.867  1.00  0.00              
ATOM   1958  NE2 GLN A 136     -27.209 -23.326 -10.405  1.00  0.00              
ATOM   1959  H   GLN A 136     -22.649 -23.763  -7.450  1.00  0.00              
ATOM   1960  HA  GLN A 136     -24.853 -25.448  -6.298  1.00  0.00              
ATOM   1961 1HB  GLN A 136     -23.898 -25.126  -9.164  1.00  0.00              
ATOM   1962 2HB  GLN A 136     -25.140 -26.279  -8.621  1.00  0.00              
ATOM   1963 1HG  GLN A 136     -26.613 -24.085  -7.984  1.00  0.00              
ATOM   1964 2HG  GLN A 136     -25.097 -23.396  -8.611  1.00  0.00              
ATOM   1965 1HE2 GLN A 136     -27.617 -23.305 -11.319  1.00  0.00              
ATOM   1966 2HE2 GLN A 136     -27.449 -22.623  -9.735  1.00  0.00              
ATOM   1967  N   VAL A 137     -21.832 -26.187  -7.206  1.00  0.00              
ATOM   1968  CA  VAL A 137     -20.796 -27.219  -7.216  1.00  0.00              
ATOM   1969  C   VAL A 137     -19.988 -27.115  -5.928  1.00  0.00              
ATOM   1970  O   VAL A 137     -19.307 -26.118  -5.695  1.00  0.00              
ATOM   1971  CB  VAL A 137     -19.848 -27.043  -8.429  1.00  0.00              
ATOM   1972  CG1 VAL A 137     -18.793 -28.132  -8.432  1.00  0.00              
ATOM   1973  CG2 VAL A 137     -20.648 -27.067  -9.715  1.00  0.00              
ATOM   1974  H   VAL A 137     -21.572 -25.227  -7.383  1.00  0.00              
ATOM   1975  HA  VAL A 137     -21.232 -28.219  -7.228  1.00  0.00              
ATOM   1976  HB  VAL A 137     -19.369 -26.066  -8.365  1.00  0.00              
ATOM   1977 1HG1 VAL A 137     -18.133 -27.997  -9.290  1.00  0.00              
ATOM   1978 2HG1 VAL A 137     -18.209 -28.076  -7.514  1.00  0.00              
ATOM   1979 3HG1 VAL A 137     -19.276 -29.106  -8.498  1.00  0.00              
ATOM   1980 1HG2 VAL A 137     -19.977 -26.941 -10.564  1.00  0.00              
ATOM   1981 2HG2 VAL A 137     -21.170 -28.020  -9.800  1.00  0.00              
ATOM   1982 3HG2 VAL A 137     -21.376 -26.255  -9.705  1.00  0.00              
ATOM   1983  N   SER A 138     -20.066 -28.141  -5.092  1.00  0.00              
ATOM   1984  CA  SER A 138     -19.374 -28.126  -3.808  1.00  0.00              
ATOM   1985  C   SER A 138     -17.883 -28.343  -3.960  1.00  0.00              
ATOM   1986  O   SER A 138     -17.426 -28.889  -4.962  1.00  0.00              
ATOM   1987  CB  SER A 138     -19.919 -29.220  -2.895  1.00  0.00              
ATOM   1988  OG  SER A 138     -19.550 -30.491  -3.399  1.00  0.00              
ATOM   1989  H   SER A 138     -20.614 -28.950  -5.345  1.00  0.00              
ATOM   1990  HA  SER A 138     -19.548 -27.216  -3.233  1.00  0.00              
ATOM   1991 1HB  SER A 138     -19.506 -29.078  -1.896  1.00  0.00              
ATOM   1992 2HB  SER A 138     -21.004 -29.133  -2.855  1.00  0.00              
ATOM   1993  HG  SER A 138     -20.143 -30.735  -4.113  1.00  0.00              
ATOM   1994  N   VAL A 139     -17.130 -27.930  -2.946  1.00  0.00              
ATOM   1995  CA  VAL A 139     -15.684 -28.080  -2.959  1.00  0.00              
ATOM   1996  C   VAL A 139     -15.331 -29.561  -2.950  1.00  0.00              
ATOM   1997  O   VAL A 139     -14.421 -30.000  -3.654  1.00  0.00              
ATOM   1998  CB  VAL A 139     -15.049 -27.411  -1.725  1.00  0.00              
ATOM   1999  CG1 VAL A 139     -13.560 -27.739  -1.656  1.00  0.00              
ATOM   2000  CG2 VAL A 139     -15.267 -25.900  -1.787  1.00  0.00              
ATOM   2001  H   VAL A 139     -17.574 -27.501  -2.146  1.00  0.00              
ATOM   2002  HA  VAL A 139     -15.251 -27.672  -3.873  1.00  0.00              
ATOM   2003  HB  VAL A 139     -15.550 -27.774  -0.828  1.00  0.00              
ATOM   2004 1HG1 VAL A 139     -13.123 -27.261  -0.779  1.00  0.00              
ATOM   2005 2HG1 VAL A 139     -13.429 -28.818  -1.583  1.00  0.00              
ATOM   2006 3HG1 VAL A 139     -13.064 -27.371  -2.554  1.00  0.00              
ATOM   2007 1HG2 VAL A 139     -14.818 -25.431  -0.912  1.00  0.00              
ATOM   2008 2HG2 VAL A 139     -14.805 -25.503  -2.691  1.00  0.00              
ATOM   2009 3HG2 VAL A 139     -16.337 -25.688  -1.802  1.00  0.00              
ATOM   2010  N   GLU A 140     -16.062 -30.328  -2.145  1.00  0.00              
ATOM   2011  CA  GLU A 140     -15.808 -31.757  -2.020  1.00  0.00              
ATOM   2012  C   GLU A 140     -16.045 -32.487  -3.333  1.00  0.00              
ATOM   2013  O   GLU A 140     -15.248 -33.333  -3.732  1.00  0.00              
ATOM   2014  CB  GLU A 140     -16.686 -32.360  -0.921  1.00  0.00              
ATOM   2015  CG  GLU A 140     -16.305 -31.937   0.491  1.00  0.00              
ATOM   2016  CD  GLU A 140     -17.288 -32.460   1.501  1.00  0.00              
ATOM   2017  OE1 GLU A 140     -18.257 -33.060   1.104  1.00  0.00              
ATOM   2018  OE2 GLU A 140     -17.015 -32.358   2.674  1.00  0.00              
ATOM   2019  H   GLU A 140     -16.810 -29.913  -1.608  1.00  0.00              
ATOM   2020  HA  GLU A 140     -14.762 -31.925  -1.763  1.00  0.00              
ATOM   2021 1HB  GLU A 140     -17.711 -32.052  -1.128  1.00  0.00              
ATOM   2022 2HB  GLU A 140     -16.607 -33.444  -1.009  1.00  0.00              
ATOM   2023 1HG  GLU A 140     -15.297 -32.238   0.776  1.00  0.00              
ATOM   2024 2HG  GLU A 140     -16.363 -30.850   0.457  1.00  0.00              
ATOM   2025  N   GLU A 141     -17.141 -32.159  -4.006  1.00  0.00              
ATOM   2026  CA  GLU A 141     -17.464 -32.808  -5.266  1.00  0.00              
ATOM   2027  C   GLU A 141     -16.399 -32.526  -6.328  1.00  0.00              
ATOM   2028  O   GLU A 141     -15.935 -33.436  -7.016  1.00  0.00              
ATOM   2029  CB  GLU A 141     -18.838 -32.351  -5.760  1.00  0.00              
ATOM   2030  CG  GLU A 141     -19.280 -32.990  -7.069  1.00  0.00              
ATOM   2031  CD  GLU A 141     -20.666 -32.550  -7.451  1.00  0.00              
ATOM   2032  OE1 GLU A 141     -21.258 -31.805  -6.708  1.00  0.00              
ATOM   2033  OE2 GLU A 141     -21.090 -32.867  -8.538  1.00  0.00              
ATOM   2034  H   GLU A 141     -17.762 -31.449  -3.644  1.00  0.00              
ATOM   2035  HA  GLU A 141     -17.482 -33.890  -5.131  1.00  0.00              
ATOM   2036 1HB  GLU A 141     -19.556 -32.595  -4.977  1.00  0.00              
ATOM   2037 2HB  GLU A 141     -18.789 -31.269  -5.883  1.00  0.00              
ATOM   2038 1HG  GLU A 141     -18.598 -32.799  -7.897  1.00  0.00              
ATOM   2039 2HG  GLU A 141     -19.287 -34.056  -6.844  1.00  0.00              
ATOM   2040  N   ALA A 142     -16.015 -31.260  -6.454  1.00  0.00              
ATOM   2041  CA  ALA A 142     -15.020 -30.864  -7.444  1.00  0.00              
ATOM   2042  C   ALA A 142     -13.661 -31.478  -7.140  1.00  0.00              
ATOM   2043  O   ALA A 142     -12.955 -31.897  -8.052  1.00  0.00              
ATOM   2044  CB  ALA A 142     -14.911 -29.345  -7.494  1.00  0.00              
ATOM   2045  H   ALA A 142     -16.418 -30.556  -5.853  1.00  0.00              
ATOM   2046  HA  ALA A 142     -15.331 -31.235  -8.420  1.00  0.00              
ATOM   2047 1HB  ALA A 142     -14.166 -29.059  -8.237  1.00  0.00              
ATOM   2048 2HB  ALA A 142     -15.877 -28.919  -7.768  1.00  0.00              
ATOM   2049 3HB  ALA A 142     -14.612 -28.969  -6.517  1.00  0.00              
ATOM   2050  N   LYS A 143     -13.294 -31.530  -5.862  1.00  0.00              
ATOM   2051  CA  LYS A 143     -12.024 -32.140  -5.470  1.00  0.00              
ATOM   2052  C   LYS A 143     -12.043 -33.659  -5.639  1.00  0.00              
ATOM   2053  O   LYS A 143     -11.005 -34.274  -5.887  1.00  0.00              
ATOM   2054  CB  LYS A 143     -11.685 -31.813  -4.013  1.00  0.00              
ATOM   2055  CG  LYS A 143     -11.193 -30.401  -3.765  1.00  0.00              
ATOM   2056  CD  LYS A 143     -10.821 -30.220  -2.300  1.00  0.00              
ATOM   2057  CE  LYS A 143     -10.159 -28.875  -2.046  1.00  0.00              
ATOM   2058  NZ  LYS A 143      -9.843 -28.689  -0.598  1.00  0.00              
ATOM   2059  H   LYS A 143     -13.897 -31.146  -5.148  1.00  0.00              
ATOM   2060  HA  LYS A 143     -11.224 -31.775  -6.115  1.00  0.00              
ATOM   2061 1HB  LYS A 143     -12.590 -31.981  -3.429  1.00  0.00              
ATOM   2062 2HB  LYS A 143     -10.914 -32.516  -3.698  1.00  0.00              
ATOM   2063 1HG  LYS A 143     -10.322 -30.222  -4.396  1.00  0.00              
ATOM   2064 2HG  LYS A 143     -11.987 -29.705  -4.036  1.00  0.00              
ATOM   2065 1HD  LYS A 143     -11.729 -30.293  -1.700  1.00  0.00              
ATOM   2066 2HD  LYS A 143     -10.134 -31.016  -2.015  1.00  0.00              
ATOM   2067 1HE  LYS A 143      -9.243 -28.830  -2.632  1.00  0.00              
ATOM   2068 2HE  LYS A 143     -10.840 -28.092  -2.378  1.00  0.00              
ATOM   2069 1HZ  LYS A 143      -9.406 -27.788  -0.463  1.00  0.00              
ATOM   2070 2HZ  LYS A 143     -10.696 -28.733  -0.058  1.00  0.00              
ATOM   2071 3HZ  LYS A 143      -9.213 -29.417  -0.295  1.00  0.00              
ATOM   2072  N   ASN A 144     -13.222 -34.262  -5.503  1.00  0.00              
ATOM   2073  CA  ASN A 144     -13.362 -35.693  -5.757  1.00  0.00              
ATOM   2074  C   ASN A 144     -13.144 -36.028  -7.225  1.00  0.00              
ATOM   2075  O   ASN A 144     -12.510 -37.030  -7.552  1.00  0.00              
ATOM   2076  CB  ASN A 144     -14.717 -36.204  -5.303  1.00  0.00              
ATOM   2077  CG  ASN A 144     -14.840 -36.350  -3.811  1.00  0.00              
ATOM   2078  OD1 ASN A 144     -13.839 -36.446  -3.092  1.00  0.00              
ATOM   2079  ND2 ASN A 144     -16.061 -36.451  -3.352  1.00  0.00              
ATOM   2080  H   ASN A 144     -14.033 -33.730  -5.220  1.00  0.00              
ATOM   2081  HA  ASN A 144     -12.600 -36.243  -5.203  1.00  0.00              
ATOM   2082 1HB  ASN A 144     -15.638 -35.772  -5.697  1.00  0.00              
ATOM   2083 2HB  ASN A 144     -14.563 -37.190  -5.741  1.00  0.00              
ATOM   2084 1HD2 ASN A 144     -16.219 -36.550  -2.369  1.00  0.00              
ATOM   2085 2HD2 ASN A 144     -16.836 -36.427  -3.983  1.00  0.00              
ATOM   2086  N   ARG A 145     -13.671 -35.195  -8.115  1.00  0.00              
ATOM   2087  CA  ARG A 145     -13.408 -35.376  -9.535  1.00  0.00              
ATOM   2088  C   ARG A 145     -11.933 -35.165  -9.839  1.00  0.00              
ATOM   2089  O   ARG A 145     -11.333 -35.927 -10.597  1.00  0.00              
ATOM   2090  CB  ARG A 145     -14.259 -34.418 -10.374  1.00  0.00              
ATOM   2091  CG  ARG A 145     -14.083 -34.628 -11.875  1.00  0.00              
ATOM   2092  CD  ARG A 145     -15.241 -34.063 -12.665  1.00  0.00              
ATOM   2093  NE  ARG A 145     -16.475 -34.792 -12.400  1.00  0.00              
ATOM   2094  CZ  ARG A 145     -17.658 -34.470 -12.911  1.00  0.00              
ATOM   2095  NH1 ARG A 145     -17.769 -33.428 -13.724  1.00  0.00              
ATOM   2096  NH2 ARG A 145     -18.732 -35.184 -12.598  1.00  0.00              
ATOM   2097  H   ARG A 145     -14.259 -34.429  -7.817  1.00  0.00              
ATOM   2098  HA  ARG A 145     -13.648 -36.399  -9.827  1.00  0.00              
ATOM   2099 1HB  ARG A 145     -15.297 -34.583 -10.089  1.00  0.00              
ATOM   2100 2HB  ARG A 145     -13.962 -33.406 -10.098  1.00  0.00              
ATOM   2101 1HG  ARG A 145     -13.162 -34.135 -12.189  1.00  0.00              
ATOM   2102 2HG  ARG A 145     -14.006 -35.699 -12.069  1.00  0.00              
ATOM   2103 1HD  ARG A 145     -15.381 -33.018 -12.390  1.00  0.00              
ATOM   2104 2HD  ARG A 145     -15.011 -34.130 -13.728  1.00  0.00              
ATOM   2105  HE  ARG A 145     -16.630 -35.608 -11.823  1.00  0.00              
ATOM   2106 1HH1 ARG A 145     -16.952 -32.881 -13.953  1.00  0.00              
ATOM   2107 2HH1 ARG A 145     -18.670 -33.186 -14.110  1.00  0.00              
ATOM   2108 1HH2 ARG A 145     -18.646 -35.972 -11.972  1.00  0.00              
ATOM   2109 2HH2 ARG A 145     -19.629 -34.937 -12.987  1.00  0.00              
ATOM   2110  N   ALA A 146     -11.346 -34.133  -9.247  1.00  0.00              
ATOM   2111  CA  ALA A 146      -9.923 -33.881  -9.432  1.00  0.00              
ATOM   2112  C   ALA A 146      -9.089 -35.022  -8.841  1.00  0.00              
ATOM   2113  O   ALA A 146      -8.019 -35.352  -9.353  1.00  0.00              
ATOM   2114  CB  ALA A 146      -9.536 -32.552  -8.788  1.00  0.00              
ATOM   2115  H   ALA A 146     -11.884 -33.510  -8.662  1.00  0.00              
ATOM   2116  HA  ALA A 146      -9.712 -33.838 -10.501  1.00  0.00              
ATOM   2117 1HB  ALA A 146      -8.470 -32.375  -8.933  1.00  0.00              
ATOM   2118 2HB  ALA A 146     -10.105 -31.745  -9.250  1.00  0.00              
ATOM   2119 3HB  ALA A 146      -9.756 -32.587  -7.722  1.00  0.00              
ATOM   2120  N   GLU A 147      -9.580 -35.628  -7.767  1.00  0.00              
ATOM   2121  CA  GLU A 147      -8.867 -36.738  -7.150  1.00  0.00              
ATOM   2122  C   GLU A 147      -8.874 -37.957  -8.068  1.00  0.00              
ATOM   2123  O   GLU A 147      -7.862 -38.642  -8.215  1.00  0.00              
ATOM   2124  CB  GLU A 147      -9.485 -37.090  -5.795  1.00  0.00              
ATOM   2125  CG  GLU A 147      -8.779 -38.217  -5.055  1.00  0.00              
ATOM   2126  CD  GLU A 147      -9.403 -38.462  -3.710  1.00  0.00              
ATOM   2127  OE1 GLU A 147     -10.333 -37.769  -3.372  1.00  0.00              
ATOM   2128  OE2 GLU A 147      -9.026 -39.412  -3.066  1.00  0.00              
ATOM   2129  H   GLU A 147     -10.455 -35.323  -7.367  1.00  0.00              
ATOM   2130  HA  GLU A 147      -7.823 -36.466  -6.994  1.00  0.00              
ATOM   2131 1HB  GLU A 147      -9.458 -36.184  -5.189  1.00  0.00              
ATOM   2132 2HB  GLU A 147     -10.522 -37.372  -5.982  1.00  0.00              
ATOM   2133 1HG  GLU A 147      -8.748 -39.151  -5.615  1.00  0.00              
ATOM   2134 2HG  GLU A 147      -7.766 -37.840  -4.922  1.00  0.00              
ATOM   2135  N   GLN A 148     -10.011 -38.215  -8.702  1.00  0.00              
ATOM   2136  CA  GLN A 148     -10.107 -39.316  -9.651  1.00  0.00              
ATOM   2137  C   GLN A 148      -9.192 -39.028 -10.844  1.00  0.00              
ATOM   2138  O   GLN A 148      -8.577 -39.939 -11.401  1.00  0.00              
ATOM   2139  CB  GLN A 148     -11.551 -39.511 -10.121  1.00  0.00              
ATOM   2140  CG  GLN A 148     -11.757 -40.720 -11.017  1.00  0.00              
ATOM   2141  CD  GLN A 148     -11.440 -42.025 -10.312  1.00  0.00              
ATOM   2142  OE1 GLN A 148     -11.856 -42.246  -9.171  1.00  0.00              
ATOM   2143  NE2 GLN A 148     -10.697 -42.896 -10.985  1.00  0.00              
ATOM   2144  H   GLN A 148     -10.825 -37.643  -8.528  1.00  0.00              
ATOM   2145  HA  GLN A 148      -9.761 -40.236  -9.179  1.00  0.00              
ATOM   2146 1HB  GLN A 148     -12.164 -39.608  -9.224  1.00  0.00              
ATOM   2147 2HB  GLN A 148     -11.833 -38.604 -10.655  1.00  0.00              
ATOM   2148 1HG  GLN A 148     -12.660 -40.869 -11.608  1.00  0.00              
ATOM   2149 2HG  GLN A 148     -10.926 -40.477 -11.682  1.00  0.00              
ATOM   2150 1HE2 GLN A 148     -10.456 -43.774 -10.570  1.00  0.00              
ATOM   2151 2HE2 GLN A 148     -10.379 -42.675 -11.907  1.00  0.00              
ATOM   2152  N   TRP A 149      -9.104 -37.755 -11.227  1.00  0.00              
ATOM   2153  CA  TRP A 149      -8.244 -37.335 -12.333  1.00  0.00              
ATOM   2154  C   TRP A 149      -6.788 -37.230 -11.910  1.00  0.00              
ATOM   2155  O   TRP A 149      -5.890 -37.174 -12.749  1.00  0.00              
ATOM   2156  CB  TRP A 149      -8.677 -35.972 -12.883  1.00  0.00              
ATOM   2157  CG  TRP A 149      -9.998 -35.976 -13.561  1.00  0.00              
ATOM   2158  CD1 TRP A 149     -10.772 -37.064 -13.837  1.00  0.00              
ATOM   2159  CD2 TRP A 149     -10.680 -34.846 -14.112  1.00  0.00              
ATOM   2160  NE1 TRP A 149     -11.897 -36.682 -14.526  1.00  0.00              
ATOM   2161  CE2 TRP A 149     -11.866 -35.325 -14.710  1.00  0.00              
ATOM   2162  CE3 TRP A 149     -10.404 -33.472 -14.160  1.00  0.00              
ATOM   2163  CZ2 TRP A 149     -12.778 -34.480 -15.349  1.00  0.00              
ATOM   2164  CZ3 TRP A 149     -11.311 -32.632 -14.797  1.00  0.00              
ATOM   2165  CH2 TRP A 149     -12.481 -33.139 -15.381  1.00  0.00              
ATOM   2166  H   TRP A 149      -9.648 -37.060 -10.737  1.00  0.00              
ATOM   2167  HA  TRP A 149      -8.277 -38.078 -13.130  1.00  0.00              
ATOM   2168 1HB  TRP A 149      -8.753 -35.245 -12.074  1.00  0.00              
ATOM   2169 2HB  TRP A 149      -7.958 -35.619 -13.622  1.00  0.00              
ATOM   2170  HD1 TRP A 149     -10.408 -38.029 -13.489  1.00  0.00              
ATOM   2171  HE1 TRP A 149     -12.628 -37.300 -14.847  1.00  0.00              
ATOM   2172  HE3 TRP A 149      -9.512 -33.029 -13.719  1.00  0.00              
ATOM   2173  HZ2 TRP A 149     -13.677 -34.912 -15.788  1.00  0.00              
ATOM   2174  HZ3 TRP A 149     -11.089 -31.566 -14.832  1.00  0.00              
ATOM   2175  HH2 TRP A 149     -13.170 -32.451 -15.872  1.00  0.00              
ATOM   2176  N   ASN A 150      -6.561 -37.182 -10.607  1.00  0.00              
ATOM   2177  CA  ASN A 150      -5.219 -37.047 -10.062  1.00  0.00              
ATOM   2178  C   ASN A 150      -4.580 -35.699 -10.405  1.00  0.00              
ATOM   2179  O   ASN A 150      -3.394 -35.623 -10.742  1.00  0.00              
ATOM   2180  CB  ASN A 150      -4.327 -38.181 -10.532  1.00  0.00              
ATOM   2181  CG  ASN A 150      -4.798 -39.541 -10.098  1.00  0.00              
ATOM   2182  OD1 ASN A 150      -4.974 -39.808  -8.903  1.00  0.00              
ATOM   2183  ND2 ASN A 150      -4.924 -40.427 -11.053  1.00  0.00              
ATOM   2184  H   ASN A 150      -7.346 -37.241  -9.974  1.00  0.00              
ATOM   2185  HA  ASN A 150      -5.257 -37.084  -8.972  1.00  0.00              
ATOM   2186 1HB  ASN A 150      -3.990 -38.233 -11.568  1.00  0.00              
ATOM   2187 2HB  ASN A 150      -3.497 -37.877  -9.895  1.00  0.00              
ATOM   2188 1HD2 ASN A 150      -5.233 -41.354 -10.838  1.00  0.00              
ATOM   2189 2HD2 ASN A 150      -4.711 -40.177 -11.997  1.00  0.00              
ATOM   2190  N   VAL A 151      -5.377 -34.638 -10.327  1.00  0.00              
ATOM   2191  CA  VAL A 151      -4.913 -33.300 -10.682  1.00  0.00              
ATOM   2192  C   VAL A 151      -5.242 -32.359  -9.535  1.00  0.00              
ATOM   2193  O   VAL A 151      -6.035 -32.697  -8.658  1.00  0.00              
ATOM   2194  CB  VAL A 151      -5.596 -32.763 -11.955  1.00  0.00              
ATOM   2195  CG1 VAL A 151      -5.285 -33.673 -13.135  1.00  0.00              
ATOM   2196  CG2 VAL A 151      -7.096 -32.641 -11.734  1.00  0.00              
ATOM   2197  H   VAL A 151      -6.329 -34.762 -10.014  1.00  0.00              
ATOM   2198  HA  VAL A 151      -3.830 -33.276 -10.807  1.00  0.00              
ATOM   2199  HB  VAL A 151      -5.221 -31.760 -12.162  1.00  0.00              
ATOM   2200 1HG1 VAL A 151      -5.772 -33.286 -14.031  1.00  0.00              
ATOM   2201 2HG1 VAL A 151      -4.208 -33.708 -13.293  1.00  0.00              
ATOM   2202 3HG1 VAL A 151      -5.655 -34.676 -12.927  1.00  0.00              
ATOM   2203 1HG2 VAL A 151      -7.568 -32.260 -12.639  1.00  0.00              
ATOM   2204 2HG2 VAL A 151      -7.508 -33.622 -11.493  1.00  0.00              
ATOM   2205 3HG2 VAL A 151      -7.288 -31.955 -10.909  1.00  0.00              
ATOM   2206  N   ASN A 152      -4.633 -31.179  -9.542  1.00  0.00              
ATOM   2207  CA  ASN A 152      -4.903 -30.191  -8.508  1.00  0.00              
ATOM   2208  C   ASN A 152      -6.199 -29.438  -8.781  1.00  0.00              
ATOM   2209  O   ASN A 152      -6.635 -29.310  -9.930  1.00  0.00              
ATOM   2210  CB  ASN A 152      -3.761 -29.177  -8.415  1.00  0.00              
ATOM   2211  CG  ASN A 152      -2.484 -29.779  -7.878  1.00  0.00              
ATOM   2212  OD1 ASN A 152      -2.436 -30.229  -6.735  1.00  0.00              
ATOM   2213  ND2 ASN A 152      -1.442 -29.787  -8.696  1.00  0.00              
ATOM   2214  H   ASN A 152      -3.972 -30.958 -10.273  1.00  0.00              
ATOM   2215  HA  ASN A 152      -5.036 -30.689  -7.546  1.00  0.00              
ATOM   2216 1HB  ASN A 152      -3.534 -28.515  -9.252  1.00  0.00              
ATOM   2217 2HB  ASN A 152      -4.245 -28.608  -7.623  1.00  0.00              
ATOM   2218 1HD2 ASN A 152      -0.572 -30.175  -8.391  1.00  0.00              
ATOM   2219 2HD2 ASN A 152      -1.525 -29.407  -9.616  1.00  0.00              
ATOM   2220  N   TYR A 153      -6.812 -28.945  -7.711  1.00  0.00              
ATOM   2221  CA  TYR A 153      -8.051 -28.191  -7.814  1.00  0.00              
ATOM   2222  C   TYR A 153      -7.839 -26.879  -7.087  1.00  0.00              
ATOM   2223  O   TYR A 153      -7.390 -26.859  -5.945  1.00  0.00              
ATOM   2224  CB  TYR A 153      -9.225 -28.931  -7.167  1.00  0.00              
ATOM   2225  CG  TYR A 153     -10.512 -28.127  -7.149  1.00  0.00              
ATOM   2226  CD1 TYR A 153     -11.164 -27.782  -8.337  1.00  0.00              
ATOM   2227  CD2 TYR A 153     -11.083 -27.713  -5.943  1.00  0.00              
ATOM   2228  CE1 TYR A 153     -12.351 -27.052  -8.328  1.00  0.00              
ATOM   2229  CE2 TYR A 153     -12.269 -26.976  -5.922  1.00  0.00              
ATOM   2230  CZ  TYR A 153     -12.901 -26.651  -7.117  1.00  0.00              
ATOM   2231  OH  TYR A 153     -14.095 -25.950  -7.100  1.00  0.00              
ATOM   2232  H   TYR A 153      -6.404 -29.100  -6.800  1.00  0.00              
ATOM   2233  HA  TYR A 153      -8.274 -27.987  -8.862  1.00  0.00              
ATOM   2234 1HB  TYR A 153      -9.376 -29.852  -7.732  1.00  0.00              
ATOM   2235 2HB  TYR A 153      -8.930 -29.173  -6.147  1.00  0.00              
ATOM   2236  HD1 TYR A 153     -10.727 -28.094  -9.286  1.00  0.00              
ATOM   2237  HD2 TYR A 153     -10.586 -27.974  -5.009  1.00  0.00              
ATOM   2238  HE1 TYR A 153     -12.845 -26.791  -9.263  1.00  0.00              
ATOM   2239  HE2 TYR A 153     -12.696 -26.658  -4.970  1.00  0.00              
ATOM   2240  HH  TYR A 153     -14.394 -25.741  -6.211  1.00  0.00              
ATOM   2241  N   VAL A 154      -8.174 -25.781  -7.750  1.00  0.00              
ATOM   2242  CA  VAL A 154      -8.064 -24.466  -7.144  1.00  0.00              
ATOM   2243  C   VAL A 154      -9.351 -23.704  -7.409  1.00  0.00              
ATOM   2244  O   VAL A 154      -9.908 -23.788  -8.504  1.00  0.00              
ATOM   2245  CB  VAL A 154      -6.889 -23.681  -7.763  1.00  0.00              
ATOM   2246  CG1 VAL A 154      -6.783 -22.297  -7.138  1.00  0.00              
ATOM   2247  CG2 VAL A 154      -5.596 -24.461  -7.580  1.00  0.00              
ATOM   2248  H   VAL A 154      -8.514 -25.859  -8.698  1.00  0.00              
ATOM   2249  HA  VAL A 154      -7.961 -24.536  -6.061  1.00  0.00              
ATOM   2250  HB  VAL A 154      -7.057 -23.580  -8.836  1.00  0.00              
ATOM   2251 1HG1 VAL A 154      -5.949 -21.757  -7.587  1.00  0.00              
ATOM   2252 2HG1 VAL A 154      -7.707 -21.747  -7.313  1.00  0.00              
ATOM   2253 3HG1 VAL A 154      -6.616 -22.395  -6.065  1.00  0.00              
ATOM   2254 1HG2 VAL A 154      -4.769 -23.904  -8.020  1.00  0.00              
ATOM   2255 2HG2 VAL A 154      -5.410 -24.610  -6.517  1.00  0.00              
ATOM   2256 3HG2 VAL A 154      -5.683 -25.429  -8.073  1.00  0.00              
ATOM   2257  N   GLU A 155      -9.844 -22.986  -6.403  1.00  0.00              
ATOM   2258  CA  GLU A 155     -11.003 -22.133  -6.613  1.00  0.00              
ATOM   2259  C   GLU A 155     -10.469 -20.721  -6.809  1.00  0.00              
ATOM   2260  O   GLU A 155      -9.528 -20.296  -6.138  1.00  0.00              
ATOM   2261  CB  GLU A 155     -11.965 -22.183  -5.427  1.00  0.00              
ATOM   2262  CG  GLU A 155     -12.514 -23.572  -5.159  1.00  0.00              
ATOM   2263  CD  GLU A 155     -13.882 -23.531  -4.514  1.00  0.00              
ATOM   2264  OE1 GLU A 155     -14.052 -22.769  -3.543  1.00  0.00              
ATOM   2265  OE2 GLU A 155     -14.783 -24.262  -4.975  1.00  0.00              
ATOM   2266  H   GLU A 155      -9.421 -23.024  -5.487  1.00  0.00              
ATOM   2267  HA  GLU A 155     -11.536 -22.448  -7.511  1.00  0.00              
ATOM   2268 1HB  GLU A 155     -11.416 -21.825  -4.557  1.00  0.00              
ATOM   2269 2HB  GLU A 155     -12.781 -21.496  -5.650  1.00  0.00              
ATOM   2270 1HG  GLU A 155     -12.562 -24.199  -6.049  1.00  0.00              
ATOM   2271 2HG  GLU A 155     -11.801 -23.997  -4.454  1.00  0.00              
ATOM   2272  N   THR A 156     -11.076 -20.003  -7.739  1.00  0.00              
ATOM   2273  CA  THR A 156     -10.631 -18.661  -8.070  1.00  0.00              
ATOM   2274  C   THR A 156     -11.742 -17.658  -8.165  1.00  0.00              
ATOM   2275  O   THR A 156     -12.919 -18.006  -8.234  1.00  0.00              
ATOM   2276  CB  THR A 156      -9.968 -18.620  -9.448  1.00  0.00              
ATOM   2277  OG1 THR A 156     -10.935 -19.004 -10.436  1.00  0.00              
ATOM   2278  CG2 THR A 156      -8.777 -19.537  -9.511  1.00  0.00              
ATOM   2279  H   THR A 156     -11.867 -20.394  -8.232  1.00  0.00              
ATOM   2280  HA  THR A 156      -9.981 -18.283  -7.281  1.00  0.00              
ATOM   2281  HB  THR A 156      -9.641 -17.601  -9.654  1.00  0.00              
ATOM   2282  HG1 THR A 156     -11.503 -18.256 -10.636  1.00  0.00              
ATOM   2283 1HG2 THR A 156      -8.330 -19.483 -10.504  1.00  0.00              
ATOM   2284 2HG2 THR A 156      -8.044 -19.233  -8.765  1.00  0.00              
ATOM   2285 3HG2 THR A 156      -9.096 -20.560  -9.312  1.00  0.00              
ATOM   2286  N   SER A 157     -11.334 -16.397  -8.209  1.00  0.00              
ATOM   2287  CA  SER A 157     -12.243 -15.301  -8.461  1.00  0.00              
ATOM   2288  C   SER A 157     -11.514 -14.322  -9.373  1.00  0.00              
ATOM   2289  O   SER A 157     -10.571 -13.663  -8.946  1.00  0.00              
ATOM   2290  CB  SER A 157     -12.639 -14.593  -7.171  1.00  0.00              
ATOM   2291  OG  SER A 157     -13.410 -13.443  -7.470  1.00  0.00              
ATOM   2292  H   SER A 157     -10.355 -16.200  -8.059  1.00  0.00              
ATOM   2293  HA  SER A 157     -13.205 -15.620  -8.864  1.00  0.00              
ATOM   2294 1HB  SER A 157     -13.219 -15.284  -6.559  1.00  0.00              
ATOM   2295 2HB  SER A 157     -11.733 -14.308  -6.636  1.00  0.00              
ATOM   2296  HG  SER A 157     -14.317 -13.704  -7.651  1.00  0.00              
ATOM   2297  N   ALA A 158     -11.942 -14.244 -10.629  1.00  0.00              
ATOM   2298  CA  ALA A 158     -11.350 -13.311 -11.579  1.00  0.00              
ATOM   2299  C   ALA A 158     -11.725 -11.884 -11.187  1.00  0.00              
ATOM   2300  O   ALA A 158     -11.006 -10.932 -11.496  1.00  0.00              
ATOM   2301  CB  ALA A 158     -11.836 -13.619 -13.001  1.00  0.00              
ATOM   2302  H   ALA A 158     -12.696 -14.843 -10.934  1.00  0.00              
ATOM   2303  HA  ALA A 158     -10.265 -13.407 -11.534  1.00  0.00              
ATOM   2304 1HB  ALA A 158     -11.385 -12.914 -13.699  1.00  0.00              
ATOM   2305 2HB  ALA A 158     -11.548 -14.634 -13.273  1.00  0.00              
ATOM   2306 3HB  ALA A 158     -12.920 -13.525 -13.042  1.00  0.00              
ATOM   2307  N   LYS A 159     -12.854 -11.746 -10.500  1.00  0.00              
ATOM   2308  CA  LYS A 159     -13.342 -10.439 -10.076  1.00  0.00              
ATOM   2309  C   LYS A 159     -12.521  -9.821  -8.941  1.00  0.00              
ATOM   2310  O   LYS A 159     -12.139  -8.654  -9.000  1.00  0.00              
ATOM   2311  CB  LYS A 159     -14.800 -10.550  -9.646  1.00  0.00              
ATOM   2312  CG  LYS A 159     -15.420  -9.227  -9.247  1.00  0.00              
ATOM   2313  CD  LYS A 159     -16.911  -9.388  -9.001  1.00  0.00              
ATOM   2314  CE  LYS A 159     -17.562  -8.070  -8.615  1.00  0.00              
ATOM   2315  NZ  LYS A 159     -19.025  -8.251  -8.392  1.00  0.00              
ATOM   2316  H   LYS A 159     -13.388 -12.571 -10.265  1.00  0.00              
ATOM   2317  HA  LYS A 159     -13.264  -9.730 -10.901  1.00  0.00              
ATOM   2318 1HB  LYS A 159     -15.349 -10.976 -10.486  1.00  0.00              
ATOM   2319 2HB  LYS A 159     -14.834 -11.242  -8.803  1.00  0.00              
ATOM   2320 1HG  LYS A 159     -14.931  -8.876  -8.337  1.00  0.00              
ATOM   2321 2HG  LYS A 159     -15.252  -8.510 -10.049  1.00  0.00              
ATOM   2322 1HD  LYS A 159     -17.374  -9.765  -9.914  1.00  0.00              
ATOM   2323 2HD  LYS A 159     -17.056 -10.108  -8.197  1.00  0.00              
ATOM   2324 1HE  LYS A 159     -17.087  -7.708  -7.704  1.00  0.00              
ATOM   2325 2HE  LYS A 159     -17.392  -7.356  -9.422  1.00  0.00              
ATOM   2326 1HZ  LYS A 159     -19.438  -7.366  -8.137  1.00  0.00              
ATOM   2327 2HZ  LYS A 159     -19.456  -8.593  -9.240  1.00  0.00              
ATOM   2328 3HZ  LYS A 159     -19.172  -8.918  -7.648  1.00  0.00              
ATOM   2329  N   THR A 160     -12.249 -10.604  -7.904  1.00  0.00              
ATOM   2330  CA  THR A 160     -11.505 -10.094  -6.751  1.00  0.00              
ATOM   2331  C   THR A 160     -10.053 -10.536  -6.842  1.00  0.00              
ATOM   2332  O   THR A 160      -9.244 -10.222  -5.973  1.00  0.00              
ATOM   2333  CB  THR A 160     -12.070 -10.631  -5.433  1.00  0.00              
ATOM   2334  OG1 THR A 160     -11.940 -12.056  -5.420  1.00  0.00              
ATOM   2335  CG2 THR A 160     -13.545 -10.253  -5.285  1.00  0.00              
ATOM   2336  H   THR A 160     -12.557 -11.566  -7.904  1.00  0.00              
ATOM   2337  HA  THR A 160     -11.516  -9.004  -6.758  1.00  0.00              
ATOM   2338  HB  THR A 160     -11.503 -10.206  -4.604  1.00  0.00              
ATOM   2339  HG1 THR A 160     -12.649 -12.446  -5.936  1.00  0.00              
ATOM   2340 1HG2 THR A 160     -13.927 -10.644  -4.341  1.00  0.00              
ATOM   2341 2HG2 THR A 160     -13.645  -9.168  -5.295  1.00  0.00              
ATOM   2342 3HG2 THR A 160     -14.113 -10.678  -6.111  1.00  0.00              
ATOM   2343  N   ARG A 161      -9.748 -11.273  -7.908  1.00  0.00              
ATOM   2344  CA  ARG A 161      -8.396 -11.734  -8.223  1.00  0.00              
ATOM   2345  C   ARG A 161      -7.911 -12.892  -7.341  1.00  0.00              
ATOM   2346  O   ARG A 161      -6.771 -13.343  -7.462  1.00  0.00              
ATOM   2347  CB  ARG A 161      -7.395 -10.575  -8.134  1.00  0.00              
ATOM   2348  CG  ARG A 161      -5.985 -10.970  -8.566  1.00  0.00              
ATOM   2349  CD  ARG A 161      -5.059  -9.767  -8.554  1.00  0.00              
ATOM   2350  NE  ARG A 161      -3.692 -10.139  -8.903  1.00  0.00              
ATOM   2351  CZ  ARG A 161      -2.720  -9.266  -9.154  1.00  0.00              
ATOM   2352  NH1 ARG A 161      -2.963  -7.958  -9.099  1.00  0.00              
ATOM   2353  NH2 ARG A 161      -1.504  -9.702  -9.452  1.00  0.00              
ATOM   2354  H   ARG A 161     -10.508 -11.520  -8.526  1.00  0.00              
ATOM   2355  HA  ARG A 161      -8.368 -12.129  -9.239  1.00  0.00              
ATOM   2356 1HB  ARG A 161      -7.774  -9.778  -8.772  1.00  0.00              
ATOM   2357 2HB  ARG A 161      -7.389 -10.239  -7.097  1.00  0.00              
ATOM   2358 1HG  ARG A 161      -5.611 -11.729  -7.878  1.00  0.00              
ATOM   2359 2HG  ARG A 161      -6.036 -11.386  -9.573  1.00  0.00              
ATOM   2360 1HD  ARG A 161      -5.420  -9.035  -9.275  1.00  0.00              
ATOM   2361 2HD  ARG A 161      -5.062  -9.328  -7.557  1.00  0.00              
ATOM   2362  HE  ARG A 161      -3.280 -11.057  -9.007  1.00  0.00              
ATOM   2363 1HH1 ARG A 161      -3.889  -7.629  -8.865  1.00  0.00              
ATOM   2364 2HH1 ARG A 161      -2.220  -7.302  -9.291  1.00  0.00              
ATOM   2365 1HH2 ARG A 161      -1.322 -10.696  -9.488  1.00  0.00              
ATOM   2366 2HH2 ARG A 161      -0.766  -9.040  -9.643  1.00  0.00              
ATOM   2367  N   ALA A 162      -8.768 -13.380  -6.454  1.00  0.00              
ATOM   2368  CA  ALA A 162      -8.370 -14.467  -5.566  1.00  0.00              
ATOM   2369  C   ALA A 162      -7.864 -15.684  -6.351  1.00  0.00              
ATOM   2370  O   ALA A 162      -8.582 -16.255  -7.177  1.00  0.00              
ATOM   2371  CB  ALA A 162      -9.529 -14.855  -4.669  1.00  0.00              
ATOM   2372  H   ALA A 162      -9.703 -13.005  -6.383  1.00  0.00              
ATOM   2373  HA  ALA A 162      -7.544 -14.125  -4.943  1.00  0.00              
ATOM   2374 1HB  ALA A 162      -9.222 -15.667  -4.010  1.00  0.00              
ATOM   2375 2HB  ALA A 162      -9.830 -13.997  -4.070  1.00  0.00              
ATOM   2376 3HB  ALA A 162     -10.368 -15.183  -5.281  1.00  0.00              
ATOM   2377  N   ASN A 163      -6.609 -16.050  -6.104  1.00  0.00              
ATOM   2378  CA  ASN A 163      -5.985 -17.229  -6.703  1.00  0.00              
ATOM   2379  C   ASN A 163      -5.862 -17.261  -8.229  1.00  0.00              
ATOM   2380  O   ASN A 163      -5.668 -18.325  -8.817  1.00  0.00              
ATOM   2381  CB  ASN A 163      -6.719 -18.478  -6.249  1.00  0.00              
ATOM   2382  CG  ASN A 163      -6.571 -18.767  -4.781  1.00  0.00              
ATOM   2383  OD1 ASN A 163      -5.571 -18.401  -4.153  1.00  0.00              
ATOM   2384  ND2 ASN A 163      -7.522 -19.493  -4.250  1.00  0.00              
ATOM   2385  H   ASN A 163      -6.070 -15.476  -5.470  1.00  0.00              
ATOM   2386  HA  ASN A 163      -4.945 -17.302  -6.380  1.00  0.00              
ATOM   2387 1HB  ASN A 163      -7.754 -18.656  -6.546  1.00  0.00              
ATOM   2388 2HB  ASN A 163      -6.061 -19.144  -6.807  1.00  0.00              
ATOM   2389 1HD2 ASN A 163      -7.489 -19.724  -3.277  1.00  0.00              
ATOM   2390 2HD2 ASN A 163      -8.280 -19.815  -4.815  1.00  0.00              
ATOM   2391  N   VAL A 164      -5.962 -16.105  -8.876  1.00  0.00              
ATOM   2392  CA  VAL A 164      -5.792 -16.057 -10.324  1.00  0.00              
ATOM   2393  C   VAL A 164      -4.326 -16.309 -10.702  1.00  0.00              
ATOM   2394  O   VAL A 164      -4.024 -17.077 -11.621  1.00  0.00              
ATOM   2395  CB  VAL A 164      -6.242 -14.689 -10.880  1.00  0.00              
ATOM   2396  CG1 VAL A 164      -5.873 -14.574 -12.375  1.00  0.00              
ATOM   2397  CG2 VAL A 164      -7.749 -14.529 -10.669  1.00  0.00              
ATOM   2398  H   VAL A 164      -6.156 -15.250  -8.375  1.00  0.00              
ATOM   2399  HA  VAL A 164      -6.355 -16.851 -10.816  1.00  0.00              
ATOM   2400  HB  VAL A 164      -5.746 -13.898 -10.318  1.00  0.00              
ATOM   2401 1HG1 VAL A 164      -6.195 -13.604 -12.756  1.00  0.00              
ATOM   2402 2HG1 VAL A 164      -4.793 -14.668 -12.492  1.00  0.00              
ATOM   2403 3HG1 VAL A 164      -6.369 -15.366 -12.934  1.00  0.00              
ATOM   2404 1HG2 VAL A 164      -8.071 -13.564 -11.060  1.00  0.00              
ATOM   2405 2HG2 VAL A 164      -8.276 -15.327 -11.192  1.00  0.00              
ATOM   2406 3HG2 VAL A 164      -7.975 -14.582  -9.604  1.00  0.00              
ATOM   2407  N   ASP A 165      -3.412 -15.661  -9.990  1.00  0.00              
ATOM   2408  CA  ASP A 165      -1.999 -15.874 -10.254  1.00  0.00              
ATOM   2409  C   ASP A 165      -1.632 -17.307  -9.871  1.00  0.00              
ATOM   2410  O   ASP A 165      -0.756 -17.923 -10.486  1.00  0.00              
ATOM   2411  CB  ASP A 165      -1.140 -14.868  -9.484  1.00  0.00              
ATOM   2412  CG  ASP A 165      -1.199 -13.446 -10.025  1.00  0.00              
ATOM   2413  OD1 ASP A 165      -1.697 -13.264 -11.111  1.00  0.00              
ATOM   2414  OD2 ASP A 165      -0.892 -12.539  -9.289  1.00  0.00              
ATOM   2415  H   ASP A 165      -3.684 -15.017  -9.261  1.00  0.00              
ATOM   2416  HA  ASP A 165      -1.800 -15.751 -11.319  1.00  0.00              
ATOM   2417 1HB  ASP A 165      -1.340 -14.857  -8.412  1.00  0.00              
ATOM   2418 2HB  ASP A 165      -0.149 -15.284  -9.666  1.00  0.00              
ATOM   2419  N   LYS A 166      -2.320 -17.837  -8.866  1.00  0.00              
ATOM   2420  CA  LYS A 166      -2.055 -19.189  -8.373  1.00  0.00              
ATOM   2421  C   LYS A 166      -2.287 -20.263  -9.434  1.00  0.00              
ATOM   2422  O   LYS A 166      -1.483 -21.183  -9.572  1.00  0.00              
ATOM   2423  CB  LYS A 166      -2.921 -19.480  -7.147  1.00  0.00              
ATOM   2424  CG  LYS A 166      -2.744 -20.877  -6.568  1.00  0.00              
ATOM   2425  CD  LYS A 166      -3.451 -21.015  -5.228  1.00  0.00              
ATOM   2426  CE  LYS A 166      -3.431 -22.455  -4.737  1.00  0.00              
ATOM   2427  NZ  LYS A 166      -2.044 -22.972  -4.584  1.00  0.00              
ATOM   2428  H   LYS A 166      -3.048 -17.289  -8.430  1.00  0.00              
ATOM   2429  HA  LYS A 166      -1.006 -19.280  -8.091  1.00  0.00              
ATOM   2430 1HB  LYS A 166      -2.663 -18.738  -6.390  1.00  0.00              
ATOM   2431 2HB  LYS A 166      -3.960 -19.342  -7.449  1.00  0.00              
ATOM   2432 1HG  LYS A 166      -3.157 -21.599  -7.274  1.00  0.00              
ATOM   2433 2HG  LYS A 166      -1.679 -21.066  -6.439  1.00  0.00              
ATOM   2434 1HD  LYS A 166      -2.947 -20.376  -4.502  1.00  0.00              
ATOM   2435 2HD  LYS A 166      -4.483 -20.686  -5.345  1.00  0.00              
ATOM   2436 1HE  LYS A 166      -3.941 -22.495  -3.775  1.00  0.00              
ATOM   2437 2HE  LYS A 166      -3.970 -23.069  -5.458  1.00  0.00              
ATOM   2438 1HZ  LYS A 166      -2.075 -23.928  -4.258  1.00  0.00              
ATOM   2439 2HZ  LYS A 166      -1.571 -22.936  -5.476  1.00  0.00              
ATOM   2440 3HZ  LYS A 166      -1.545 -22.404  -3.915  1.00  0.00              
ATOM   2441  N   VAL A 167      -3.373 -20.165 -10.193  1.00  0.00              
ATOM   2442  CA  VAL A 167      -3.627 -21.210 -11.167  1.00  0.00              
ATOM   2443  C   VAL A 167      -2.643 -21.193 -12.328  1.00  0.00              
ATOM   2444  O   VAL A 167      -2.303 -22.250 -12.862  1.00  0.00              
ATOM   2445  CB  VAL A 167      -5.097 -21.183 -11.680  1.00  0.00              
ATOM   2446  CG1 VAL A 167      -6.036 -21.502 -10.515  1.00  0.00              
ATOM   2447  CG2 VAL A 167      -5.443 -19.829 -12.296  1.00  0.00              
ATOM   2448  H   VAL A 167      -4.024 -19.395 -10.117  1.00  0.00              
ATOM   2449  HA  VAL A 167      -3.493 -22.200 -10.730  1.00  0.00              
ATOM   2450  HB  VAL A 167      -5.209 -21.922 -12.473  1.00  0.00              
ATOM   2451 1HG1 VAL A 167      -7.068 -21.485 -10.865  1.00  0.00              
ATOM   2452 2HG1 VAL A 167      -5.802 -22.491 -10.120  1.00  0.00              
ATOM   2453 3HG1 VAL A 167      -5.908 -20.756  -9.730  1.00  0.00              
ATOM   2454 1HG2 VAL A 167      -6.475 -19.840 -12.646  1.00  0.00              
ATOM   2455 2HG2 VAL A 167      -5.322 -19.048 -11.545  1.00  0.00              
ATOM   2456 3HG2 VAL A 167      -4.777 -19.631 -13.137  1.00  0.00              
ATOM   2457  N   PHE A 168      -2.174 -20.009 -12.718  1.00  0.00              
ATOM   2458  CA  PHE A 168      -1.221 -19.921 -13.815  1.00  0.00              
ATOM   2459  C   PHE A 168       0.178 -20.342 -13.359  1.00  0.00              
ATOM   2460  O   PHE A 168       0.882 -21.053 -14.082  1.00  0.00              
ATOM   2461  CB  PHE A 168      -1.198 -18.498 -14.398  1.00  0.00              
ATOM   2462  CG  PHE A 168      -2.374 -18.200 -15.300  1.00  0.00              
ATOM   2463  CD1 PHE A 168      -2.397 -18.664 -16.615  1.00  0.00              
ATOM   2464  CD2 PHE A 168      -3.472 -17.497 -14.820  1.00  0.00              
ATOM   2465  CE1 PHE A 168      -3.496 -18.436 -17.436  1.00  0.00              
ATOM   2466  CE2 PHE A 168      -4.578 -17.263 -15.630  1.00  0.00              
ATOM   2467  CZ  PHE A 168      -4.594 -17.732 -16.940  1.00  0.00              
ATOM   2468  H   PHE A 168      -2.473 -19.161 -12.257  1.00  0.00              
ATOM   2469  HA  PHE A 168      -1.509 -20.608 -14.612  1.00  0.00              
ATOM   2470 1HB  PHE A 168      -1.221 -17.762 -13.596  1.00  0.00              
ATOM   2471 2HB  PHE A 168      -0.299 -18.353 -14.996  1.00  0.00              
ATOM   2472  HD1 PHE A 168      -1.538 -19.214 -17.000  1.00  0.00              
ATOM   2473  HD2 PHE A 168      -3.461 -17.128 -13.794  1.00  0.00              
ATOM   2474  HE1 PHE A 168      -3.496 -18.807 -18.460  1.00  0.00              
ATOM   2475  HE2 PHE A 168      -5.433 -16.711 -15.240  1.00  0.00              
ATOM   2476  HZ  PHE A 168      -5.458 -17.550 -17.576  1.00  0.00              
ATOM   2477  N   PHE A 169       0.572 -19.912 -12.162  1.00  0.00              
ATOM   2478  CA  PHE A 169       1.887 -20.246 -11.623  1.00  0.00              
ATOM   2479  C   PHE A 169       1.982 -21.738 -11.294  1.00  0.00              
ATOM   2480  O   PHE A 169       2.948 -22.399 -11.669  1.00  0.00              
ATOM   2481  CB  PHE A 169       2.194 -19.405 -10.371  1.00  0.00              
ATOM   2482  CG  PHE A 169       2.864 -18.081 -10.677  1.00  0.00              
ATOM   2483  CD1 PHE A 169       2.185 -17.081 -11.374  1.00  0.00              
ATOM   2484  CD2 PHE A 169       4.182 -17.844 -10.288  1.00  0.00              
ATOM   2485  CE1 PHE A 169       2.810 -15.860 -11.684  1.00  0.00              
ATOM   2486  CE2 PHE A 169       4.817 -16.630 -10.593  1.00  0.00              
ATOM   2487  CZ  PHE A 169       4.127 -15.636 -11.294  1.00  0.00              
ATOM   2488  H   PHE A 169      -0.054 -19.340 -11.614  1.00  0.00              
ATOM   2489  HA  PHE A 169       2.656 -20.042 -12.370  1.00  0.00              
ATOM   2490 1HB  PHE A 169       1.272 -19.174  -9.839  1.00  0.00              
ATOM   2491 2HB  PHE A 169       2.867 -19.950  -9.710  1.00  0.00              
ATOM   2492  HD1 PHE A 169       1.153 -17.253 -11.681  1.00  0.00              
ATOM   2493  HD2 PHE A 169       4.721 -18.619  -9.741  1.00  0.00              
ATOM   2494  HE1 PHE A 169       2.263 -15.092 -12.229  1.00  0.00              
ATOM   2495  HE2 PHE A 169       5.849 -16.462 -10.283  1.00  0.00              
ATOM   2496  HZ  PHE A 169       4.615 -14.693 -11.535  1.00  0.00              
ATOM   2497  N   ASP A 170       0.976 -22.274 -10.611  1.00  0.00              
ATOM   2498  CA  ASP A 170       0.973 -23.696 -10.292  1.00  0.00              
ATOM   2499  C   ASP A 170       0.937 -24.543 -11.554  1.00  0.00              
ATOM   2500  O   ASP A 170       1.538 -25.617 -11.600  1.00  0.00              
ATOM   2501  CB  ASP A 170      -0.205 -24.065  -9.385  1.00  0.00              
ATOM   2502  CG  ASP A 170       0.001 -23.608  -7.952  1.00  0.00              
ATOM   2503  OD1 ASP A 170       1.148 -23.265  -7.595  1.00  0.00              
ATOM   2504  OD2 ASP A 170      -0.971 -23.606  -7.173  1.00  0.00              
ATOM   2505  H   ASP A 170       0.202 -21.700 -10.306  1.00  0.00              
ATOM   2506  HA  ASP A 170       1.893 -23.959  -9.768  1.00  0.00              
ATOM   2507 1HB  ASP A 170      -1.168 -23.721  -9.763  1.00  0.00              
ATOM   2508 2HB  ASP A 170      -0.159 -25.152  -9.443  1.00  0.00              
ATOM   2509  N   LEU A 171       0.239 -24.073 -12.587  1.00  0.00              
ATOM   2510  CA  LEU A 171       0.231 -24.821 -13.835  1.00  0.00              
ATOM   2511  C   LEU A 171       1.629 -24.802 -14.445  1.00  0.00              
ATOM   2512  O   LEU A 171       2.111 -25.829 -14.921  1.00  0.00              
ATOM   2513  CB  LEU A 171      -0.787 -24.251 -14.836  1.00  0.00              
ATOM   2514  CG  LEU A 171      -0.846 -25.002 -16.176  1.00  0.00              
ATOM   2515  CD1 LEU A 171      -1.187 -26.476 -15.909  1.00  0.00              
ATOM   2516  CD2 LEU A 171      -1.893 -24.366 -17.129  1.00  0.00              
ATOM   2517  H   LEU A 171      -0.284 -23.212 -12.526  1.00  0.00              
ATOM   2518  HA  LEU A 171      -0.027 -25.861 -13.636  1.00  0.00              
ATOM   2519 1HB  LEU A 171      -1.702 -24.414 -14.270  1.00  0.00              
ATOM   2520 2HB  LEU A 171      -0.642 -23.182 -14.994  1.00  0.00              
ATOM   2521  HG  LEU A 171       0.129 -24.893 -16.652  1.00  0.00              
ATOM   2522 1HD1 LEU A 171      -1.231 -27.018 -16.854  1.00  0.00              
ATOM   2523 2HD1 LEU A 171      -0.419 -26.918 -15.274  1.00  0.00              
ATOM   2524 3HD1 LEU A 171      -2.153 -26.541 -15.409  1.00  0.00              
ATOM   2525 1HD2 LEU A 171      -1.911 -24.918 -18.069  1.00  0.00              
ATOM   2526 2HD2 LEU A 171      -2.879 -24.405 -16.665  1.00  0.00              
ATOM   2527 3HD2 LEU A 171      -1.624 -23.327 -17.324  1.00  0.00              
ATOM   2528  N   MET A 172       2.286 -23.644 -14.423  1.00  0.00              
ATOM   2529  CA  MET A 172       3.641 -23.556 -14.970  1.00  0.00              
ATOM   2530  C   MET A 172       4.601 -24.455 -14.185  1.00  0.00              
ATOM   2531  O   MET A 172       5.582 -24.951 -14.730  1.00  0.00              
ATOM   2532  CB  MET A 172       4.170 -22.112 -14.939  1.00  0.00              
ATOM   2533  CG  MET A 172       3.540 -21.162 -15.952  1.00  0.00              
ATOM   2534  SD  MET A 172       4.412 -19.560 -16.025  1.00  0.00              
ATOM   2535  CE  MET A 172       3.883 -18.812 -14.486  1.00  0.00              
ATOM   2536  H   MET A 172       1.859 -22.817 -14.031  1.00  0.00              
ATOM   2537  HA  MET A 172       3.649 -23.910 -16.001  1.00  0.00              
ATOM   2538 1HB  MET A 172       3.991 -21.730 -13.935  1.00  0.00              
ATOM   2539 2HB  MET A 172       5.245 -22.163 -15.122  1.00  0.00              
ATOM   2540 1HG  MET A 172       3.573 -21.638 -16.931  1.00  0.00              
ATOM   2541 2HG  MET A 172       2.502 -20.998 -15.661  1.00  0.00              
ATOM   2542 1HE  MET A 172       4.335 -17.825 -14.386  1.00  0.00              
ATOM   2543 2HE  MET A 172       2.796 -18.717 -14.481  1.00  0.00              
ATOM   2544 3HE  MET A 172       4.196 -19.440 -13.651  1.00  0.00              
ATOM   2545  N   ARG A 173       4.323 -24.651 -12.903  1.00  0.00              
ATOM   2546  CA  ARG A 173       5.133 -25.550 -12.099  1.00  0.00              
ATOM   2547  C   ARG A 173       4.901 -26.985 -12.552  1.00  0.00              
ATOM   2548  O   ARG A 173       5.831 -27.780 -12.604  1.00  0.00              
ATOM   2549  CB  ARG A 173       4.800 -25.388 -10.611  1.00  0.00              
ATOM   2550  CG  ARG A 173       5.282 -24.070 -10.039  1.00  0.00              
ATOM   2551  CD  ARG A 173       5.030 -23.967  -8.538  1.00  0.00              
ATOM   2552  NE  ARG A 173       5.499 -22.683  -8.019  1.00  0.00              
ATOM   2553  CZ  ARG A 173       4.708 -21.658  -7.713  1.00  0.00              
ATOM   2554  NH1 ARG A 173       3.389 -21.757  -7.864  1.00  0.00              
ATOM   2555  NH2 ARG A 173       5.240 -20.527  -7.268  1.00  0.00              
ATOM   2556  H   ARG A 173       3.542 -24.176 -12.474  1.00  0.00              
ATOM   2557  HA  ARG A 173       6.190 -25.325 -12.245  1.00  0.00              
ATOM   2558 1HB  ARG A 173       3.718 -25.467 -10.518  1.00  0.00              
ATOM   2559 2HB  ARG A 173       5.271 -26.220 -10.088  1.00  0.00              
ATOM   2560 1HG  ARG A 173       6.353 -23.981 -10.226  1.00  0.00              
ATOM   2561 2HG  ARG A 173       4.757 -23.260 -10.545  1.00  0.00              
ATOM   2562 1HD  ARG A 173       3.961 -24.061  -8.351  1.00  0.00              
ATOM   2563 2HD  ARG A 173       5.560 -24.775  -8.034  1.00  0.00              
ATOM   2564  HE  ARG A 173       6.442 -22.375  -7.817  1.00  0.00              
ATOM   2565 1HH1 ARG A 173       2.986 -22.616  -8.213  1.00  0.00              
ATOM   2566 2HH1 ARG A 173       2.797 -20.974  -7.629  1.00  0.00              
ATOM   2567 1HH2 ARG A 173       6.243 -20.451  -7.165  1.00  0.00              
ATOM   2568 2HH2 ARG A 173       4.643 -19.748  -7.036  1.00  0.00              
ATOM   2569  N   GLU A 174       3.659 -27.309 -12.895  1.00  0.00              
ATOM   2570  CA  GLU A 174       3.354 -28.640 -13.398  1.00  0.00              
ATOM   2571  C   GLU A 174       4.006 -28.830 -14.761  1.00  0.00              
ATOM   2572  O   GLU A 174       4.511 -29.912 -15.077  1.00  0.00              
ATOM   2573  CB  GLU A 174       1.842 -28.842 -13.487  1.00  0.00              
ATOM   2574  CG  GLU A 174       1.222 -29.181 -12.148  1.00  0.00              
ATOM   2575  CD  GLU A 174      -0.240 -29.541 -12.247  1.00  0.00              
ATOM   2576  OE1 GLU A 174      -0.607 -30.316 -13.155  1.00  0.00              
ATOM   2577  OE2 GLU A 174      -1.019 -29.053 -11.401  1.00  0.00              
ATOM   2578  H   GLU A 174       2.914 -26.633 -12.808  1.00  0.00              
ATOM   2579  HA  GLU A 174       3.769 -29.393 -12.727  1.00  0.00              
ATOM   2580 1HB  GLU A 174       1.420 -27.916 -13.877  1.00  0.00              
ATOM   2581 2HB  GLU A 174       1.669 -29.649 -14.200  1.00  0.00              
ATOM   2582 1HG  GLU A 174       1.738 -29.983 -11.621  1.00  0.00              
ATOM   2583 2HG  GLU A 174       1.316 -28.255 -11.581  1.00  0.00              
ATOM   2584  N   ILE A 175       4.007 -27.774 -15.567  1.00  0.00              
ATOM   2585  CA  ILE A 175       4.567 -27.858 -16.904  1.00  0.00              
ATOM   2586  C   ILE A 175       6.075 -28.056 -16.767  1.00  0.00              
ATOM   2587  O   ILE A 175       6.679 -28.872 -17.460  1.00  0.00              
ATOM   2588  CB  ILE A 175       4.271 -26.602 -17.743  1.00  0.00              
ATOM   2589  CG1 ILE A 175       2.774 -26.503 -18.047  1.00  0.00              
ATOM   2590  CG2 ILE A 175       5.079 -26.621 -19.032  1.00  0.00              
ATOM   2591  CD1 ILE A 175       2.352 -25.167 -18.614  1.00  0.00              
ATOM   2592  H   ILE A 175       3.615 -26.897 -15.252  1.00  0.00              
ATOM   2593  HA  ILE A 175       4.181 -28.732 -17.428  1.00  0.00              
ATOM   2594  HB  ILE A 175       4.532 -25.718 -17.163  1.00  0.00              
ATOM   2595 1HG1 ILE A 175       2.535 -27.292 -18.760  1.00  0.00              
ATOM   2596 2HG1 ILE A 175       2.241 -26.686 -17.114  1.00  0.00              
ATOM   2597 1HG2 ILE A 175       4.857 -25.726 -19.613  1.00  0.00              
ATOM   2598 2HG2 ILE A 175       6.142 -26.645 -18.794  1.00  0.00              
ATOM   2599 3HG2 ILE A 175       4.817 -27.505 -19.613  1.00  0.00              
ATOM   2600 1HD1 ILE A 175       1.279 -25.173 -18.804  1.00  0.00              
ATOM   2601 2HD1 ILE A 175       2.590 -24.377 -17.901  1.00  0.00              
ATOM   2602 3HD1 ILE A 175       2.883 -24.984 -19.548  1.00  0.00              
ATOM   2603  N   ARG A 176       6.669 -27.287 -15.861  1.00  0.00              
ATOM   2604  CA  ARG A 176       8.090 -27.389 -15.561  1.00  0.00              
ATOM   2605  C   ARG A 176       8.432 -28.823 -15.162  1.00  0.00              
ATOM   2606  O   ARG A 176       9.375 -29.412 -15.688  1.00  0.00              
ATOM   2607  CB  ARG A 176       8.536 -26.384 -14.509  1.00  0.00              
ATOM   2608  CG  ARG A 176      10.017 -26.429 -14.169  1.00  0.00              
ATOM   2609  CD  ARG A 176      10.480 -25.319 -13.298  1.00  0.00              
ATOM   2610  NE  ARG A 176       9.847 -25.277 -11.989  1.00  0.00              
ATOM   2611  CZ  ARG A 176       9.813 -24.192 -11.190  1.00  0.00              
ATOM   2612  NH1 ARG A 176      10.404 -23.072 -11.543  1.00  0.00              
ATOM   2613  NH2 ARG A 176       9.189 -24.291 -10.030  1.00  0.00              
ATOM   2614  H   ARG A 176       6.109 -26.608 -15.365  1.00  0.00              
ATOM   2615  HA  ARG A 176       8.673 -27.150 -16.451  1.00  0.00              
ATOM   2616 1HB  ARG A 176       8.284 -25.395 -14.888  1.00  0.00              
ATOM   2617 2HB  ARG A 176       7.956 -26.587 -13.609  1.00  0.00              
ATOM   2618 1HG  ARG A 176      10.227 -27.368 -13.657  1.00  0.00              
ATOM   2619 2HG  ARG A 176      10.587 -26.388 -15.098  1.00  0.00              
ATOM   2620 1HD  ARG A 176      11.553 -25.418 -13.138  1.00  0.00              
ATOM   2621 2HD  ARG A 176      10.272 -24.371 -13.792  1.00  0.00              
ATOM   2622  HE  ARG A 176       9.356 -26.004 -11.487  1.00  0.00              
ATOM   2623 1HH1 ARG A 176      10.893 -23.019 -12.426  1.00  0.00              
ATOM   2624 2HH1 ARG A 176      10.368 -22.271 -10.931  1.00  0.00              
ATOM   2625 1HH2 ARG A 176       8.755 -25.165  -9.766  1.00  0.00              
ATOM   2626 2HH2 ARG A 176       9.149 -23.494  -9.412  1.00  0.00              
ATOM   2627  N   ALA A 177       7.660 -29.378 -14.232  1.00  0.00              
ATOM   2628  CA  ALA A 177       7.914 -30.722 -13.735  1.00  0.00              
ATOM   2629  C   ALA A 177       7.860 -31.697 -14.901  1.00  0.00              
ATOM   2630  O   ALA A 177       8.708 -32.580 -15.028  1.00  0.00              
ATOM   2631  CB  ALA A 177       6.872 -31.102 -12.691  1.00  0.00              
ATOM   2632  H   ALA A 177       6.878 -28.856 -13.861  1.00  0.00              
ATOM   2633  HA  ALA A 177       8.913 -30.751 -13.300  1.00  0.00              
ATOM   2634 1HB  ALA A 177       7.074 -32.109 -12.327  1.00  0.00              
ATOM   2635 2HB  ALA A 177       6.918 -30.400 -11.859  1.00  0.00              
ATOM   2636 3HB  ALA A 177       5.880 -31.070 -13.139  1.00  0.00              
ATOM   2637  N   ARG A 178       6.862 -31.513 -15.758  1.00  0.00              
ATOM   2638  CA  ARG A 178       6.667 -32.374 -16.914  1.00  0.00              
ATOM   2639  C   ARG A 178       7.796 -32.238 -17.933  1.00  0.00              
ATOM   2640  O   ARG A 178       8.174 -33.210 -18.583  1.00  0.00              
ATOM   2641  CB  ARG A 178       5.308 -32.149 -17.562  1.00  0.00              
ATOM   2642  CG  ARG A 178       4.992 -33.078 -18.724  1.00  0.00              
ATOM   2643  CD  ARG A 178       5.003 -34.521 -18.374  1.00  0.00              
ATOM   2644  NE  ARG A 178       4.708 -35.412 -19.485  1.00  0.00              
ATOM   2645  CZ  ARG A 178       4.910 -36.744 -19.472  1.00  0.00              
ATOM   2646  NH1 ARG A 178       5.442 -37.338 -18.427  1.00  0.00              
ATOM   2647  NH2 ARG A 178       4.582 -37.436 -20.549  1.00  0.00              
ATOM   2648  H   ARG A 178       6.219 -30.750 -15.599  1.00  0.00              
ATOM   2649  HA  ARG A 178       6.673 -33.419 -16.601  1.00  0.00              
ATOM   2650 1HB  ARG A 178       4.559 -32.280 -16.783  1.00  0.00              
ATOM   2651 2HB  ARG A 178       5.291 -31.117 -17.913  1.00  0.00              
ATOM   2652 1HG  ARG A 178       4.000 -32.832 -19.104  1.00  0.00              
ATOM   2653 2HG  ARG A 178       5.732 -32.915 -19.508  1.00  0.00              
ATOM   2654 1HD  ARG A 178       5.991 -34.787 -17.997  1.00  0.00              
ATOM   2655 2HD  ARG A 178       4.258 -34.704 -17.601  1.00  0.00              
ATOM   2656  HE  ARG A 178       4.325 -35.201 -20.397  1.00  0.00              
ATOM   2657 1HH1 ARG A 178       5.704 -36.793 -17.618  1.00  0.00              
ATOM   2658 2HH1 ARG A 178       5.586 -38.338 -18.437  1.00  0.00              
ATOM   2659 1HH2 ARG A 178       4.191 -36.961 -21.351  1.00  0.00              
ATOM   2660 2HH2 ARG A 178       4.724 -38.435 -20.566  1.00  0.00              
ATOM   2661  N   LYS A 179       8.334 -31.031 -18.073  1.00  0.00              
ATOM   2662  CA  LYS A 179       9.491 -30.816 -18.934  1.00  0.00              
ATOM   2663  C   LYS A 179      10.749 -31.493 -18.394  1.00  0.00              
ATOM   2664  O   LYS A 179      11.603 -31.925 -19.163  1.00  0.00              
ATOM   2665  CB  LYS A 179       9.738 -29.315 -19.128  1.00  0.00              
ATOM   2666  CG  LYS A 179       8.728 -28.643 -20.056  1.00  0.00              
ATOM   2667  CD  LYS A 179       8.916 -27.129 -20.128  1.00  0.00              
ATOM   2668  CE  LYS A 179       8.016 -26.516 -21.206  1.00  0.00              
ATOM   2669  NZ  LYS A 179       7.987 -25.023 -21.175  1.00  0.00              
ATOM   2670  H   LYS A 179       7.938 -30.245 -17.576  1.00  0.00              
ATOM   2671  HA  LYS A 179       9.310 -31.261 -19.913  1.00  0.00              
ATOM   2672 1HB  LYS A 179       9.695 -28.854 -18.141  1.00  0.00              
ATOM   2673 2HB  LYS A 179      10.743 -29.206 -19.535  1.00  0.00              
ATOM   2674 1HG  LYS A 179       8.846 -29.062 -21.056  1.00  0.00              
ATOM   2675 2HG  LYS A 179       7.724 -28.857 -19.689  1.00  0.00              
ATOM   2676 1HD  LYS A 179       8.668 -26.702 -19.155  1.00  0.00              
ATOM   2677 2HD  LYS A 179       9.960 -26.919 -20.360  1.00  0.00              
ATOM   2678 1HE  LYS A 179       8.380 -26.839 -22.180  1.00  0.00              
ATOM   2679 2HE  LYS A 179       7.002 -26.888 -21.057  1.00  0.00              
ATOM   2680 1HZ  LYS A 179       7.379 -24.683 -21.906  1.00  0.00              
ATOM   2681 2HZ  LYS A 179       7.642 -24.712 -20.277  1.00  0.00              
ATOM   2682 3HZ  LYS A 179       8.920 -24.666 -21.319  1.00  0.00              
ATOM   2683  N   MET A 180      10.863 -31.584 -17.071  1.00  0.00              
ATOM   2684  CA  MET A 180      11.974 -32.308 -16.460  1.00  0.00              
ATOM   2685  C   MET A 180      11.830 -33.782 -16.795  1.00  0.00              
ATOM   2686  O   MET A 180      12.803 -34.462 -17.110  1.00  0.00              
ATOM   2687  CB  MET A 180      12.003 -32.095 -14.947  1.00  0.00              
ATOM   2688  CG  MET A 180      12.376 -30.684 -14.517  1.00  0.00              
ATOM   2689  SD  MET A 180      12.294 -30.458 -12.729  1.00  0.00              
ATOM   2690  CE  MET A 180      13.698 -31.436 -12.200  1.00  0.00              
ATOM   2691  H   MET A 180      10.173 -31.148 -16.477  1.00  0.00              
ATOM   2692  HA  MET A 180      12.919 -31.954 -16.872  1.00  0.00              
ATOM   2693 1HB  MET A 180      11.009 -32.338 -14.574  1.00  0.00              
ATOM   2694 2HB  MET A 180      12.727 -32.802 -14.541  1.00  0.00              
ATOM   2695 1HG  MET A 180      13.391 -30.482 -14.857  1.00  0.00              
ATOM   2696 2HG  MET A 180      11.686 -29.989 -14.997  1.00  0.00              
ATOM   2697 1HE  MET A 180      13.781 -31.395 -11.114  1.00  0.00              
ATOM   2698 2HE  MET A 180      13.560 -32.470 -12.516  1.00  0.00              
ATOM   2699 3HE  MET A 180      14.608 -31.037 -12.649  1.00  0.00              
ATOM   2700  N   GLU A 181      10.591 -34.257 -16.726  1.00  0.00              
ATOM   2701  CA  GLU A 181      10.244 -35.623 -17.087  1.00  0.00              
ATOM   2702  C   GLU A 181      10.464 -35.927 -18.566  1.00  0.00              
ATOM   2703  O   GLU A 181      10.853 -37.038 -18.924  1.00  0.00              
ATOM   2704  CB  GLU A 181       8.787 -35.905 -16.715  1.00  0.00              
ATOM   2705  CG  GLU A 181       8.529 -36.005 -15.218  1.00  0.00              
ATOM   2706  CD  GLU A 181       7.064 -36.178 -14.926  1.00  0.00              
ATOM   2707  OE1 GLU A 181       6.287 -36.152 -15.850  1.00  0.00              
ATOM   2708  OE2 GLU A 181       6.731 -36.449 -13.797  1.00  0.00              
ATOM   2709  H   GLU A 181       9.864 -33.632 -16.406  1.00  0.00              
ATOM   2710  HA  GLU A 181      10.888 -36.322 -16.552  1.00  0.00              
ATOM   2711 1HB  GLU A 181       8.189 -35.094 -17.132  1.00  0.00              
ATOM   2712 2HB  GLU A 181       8.510 -36.844 -17.194  1.00  0.00              
ATOM   2713 1HG  GLU A 181       9.091 -36.803 -14.734  1.00  0.00              
ATOM   2714 2HG  GLU A 181       8.863 -35.042 -14.835  1.00  0.00              
ATOM   2715  N   ASP A 182      10.213 -34.938 -19.416  1.00  0.00              
ATOM   2716  CA  ASP A 182      10.384 -35.097 -20.857  1.00  0.00              
ATOM   2717  C   ASP A 182      11.806 -34.858 -21.356  1.00  0.00              
ATOM   2718  O   ASP A 182      12.110 -35.130 -22.517  1.00  0.00              
ATOM   2719  CB  ASP A 182       9.427 -34.157 -21.594  1.00  0.00              
ATOM   2720  CG  ASP A 182       7.963 -34.568 -21.524  1.00  0.00              
ATOM   2721  OD1 ASP A 182       7.698 -35.689 -21.158  1.00  0.00              
ATOM   2722  OD2 ASP A 182       7.120 -33.718 -21.682  1.00  0.00              
ATOM   2723  H   ASP A 182       9.894 -34.051 -19.054  1.00  0.00              
ATOM   2724  HA  ASP A 182      10.165 -36.126 -21.143  1.00  0.00              
ATOM   2725 1HB  ASP A 182       9.526 -33.113 -21.294  1.00  0.00              
ATOM   2726 2HB  ASP A 182       9.789 -34.277 -22.616  1.00  0.00              
ATOM   2727  N   SER A 183      12.674 -34.350 -20.492  1.00  0.00              
ATOM   2728  CA  SER A 183      14.045 -34.074 -20.896  1.00  0.00              
ATOM   2729  C   SER A 183      15.047 -34.688 -19.930  1.00  0.00              
ATOM   2730  O   SER A 183      15.774 -35.610 -20.359  1.00  0.00              
ATOM   2731  OXT SER A 183      15.118 -34.284 -18.802  1.00  0.00              
ATOM   2732  CB  SER A 183      14.264 -32.577 -21.001  1.00  0.00              
ATOM   2733  OG  SER A 183      15.577 -32.262 -21.377  1.00  0.00              
ATOM   2734  H   SER A 183      12.391 -34.150 -19.543  1.00  0.00              
ATOM   2735  HA  SER A 183      14.270 -34.398 -21.913  1.00  0.00              
ATOM   2736 1HB  SER A 183      13.576 -32.176 -21.744  1.00  0.00              
ATOM   2737 2HB  SER A 183      14.055 -32.125 -20.032  1.00  0.00              
ATOM   2738  HG  SER A 183      15.674 -31.309 -21.432  1.00  0.00              
ATOM   2739  N   SER C   4      11.102   9.417 -25.044  1.00  0.00              
ATOM   2740  CA  SER C   4      10.211   9.694 -23.879  1.00  0.00              
ATOM   2741  C   SER C   4       9.776   8.380 -23.231  1.00  0.00              
ATOM   2742  O   SER C   4      10.400   7.912 -22.274  1.00  0.00              
ATOM   2743  CB  SER C   4       8.996  10.496 -24.304  1.00  0.00              
ATOM   2744  OG  SER C   4       9.342  11.779 -24.747  1.00  0.00              
ATOM   2745 1H   SER C   4      10.839   9.725 -25.958  1.00  0.00              
ATOM   2746 2H   SER C   4      12.036   9.775 -25.055  1.00  0.00              
ATOM   2747 3H   SER C   4      11.326   8.474 -25.289  1.00  0.00              
ATOM   2748  HA  SER C   4      10.656  10.364 -23.142  1.00  0.00              
ATOM   2749 1HB  SER C   4       8.494   9.965 -25.113  1.00  0.00              
ATOM   2750 2HB  SER C   4       8.321  10.584 -23.455  1.00  0.00              
ATOM   2751  HG  SER C   4       8.548  12.253 -25.006  1.00  0.00              
ATOM   2752  N   ARG C   5       8.709   7.788 -23.759  1.00  0.00              
ATOM   2753  CA  ARG C   5       8.171   6.561 -23.190  1.00  0.00              
ATOM   2754  C   ARG C   5       8.869   5.341 -23.774  1.00  0.00              
ATOM   2755  O   ARG C   5       9.762   5.461 -24.613  1.00  0.00              
ATOM   2756  CB  ARG C   5       6.665   6.465 -23.445  1.00  0.00              
ATOM   2757  CG  ARG C   5       5.863   7.637 -22.896  1.00  0.00              
ATOM   2758  CD  ARG C   5       5.919   7.707 -21.374  1.00  0.00              
ATOM   2759  NE  ARG C   5       5.144   8.832 -20.855  1.00  0.00              
ATOM   2760  CZ  ARG C   5       3.837   8.793 -20.605  1.00  0.00              
ATOM   2761  NH1 ARG C   5       3.151   7.677 -20.822  1.00  0.00              
ATOM   2762  NH2 ARG C   5       3.214   9.870 -20.146  1.00  0.00              
ATOM   2763  H   ARG C   5       8.260   8.193 -24.567  1.00  0.00              
ATOM   2764  HA  ARG C   5       8.353   6.542 -22.115  1.00  0.00              
ATOM   2765 1HB  ARG C   5       6.528   6.401 -24.522  1.00  0.00              
ATOM   2766 2HB  ARG C   5       6.322   5.541 -22.979  1.00  0.00              
ATOM   2767 1HG  ARG C   5       6.269   8.561 -23.311  1.00  0.00              
ATOM   2768 2HG  ARG C   5       4.825   7.523 -23.211  1.00  0.00              
ATOM   2769 1HD  ARG C   5       5.515   6.783 -20.963  1.00  0.00              
ATOM   2770 2HD  ARG C   5       6.956   7.821 -21.063  1.00  0.00              
ATOM   2771  HE  ARG C   5       5.447   9.767 -20.614  1.00  0.00              
ATOM   2772 1HH1 ARG C   5       3.623   6.858 -21.176  1.00  0.00              
ATOM   2773 2HH1 ARG C   5       2.159   7.653 -20.630  1.00  0.00              
ATOM   2774 1HH2 ARG C   5       3.735  10.722 -19.986  1.00  0.00              
ATOM   2775 2HH2 ARG C   5       2.224   9.835 -19.958  1.00  0.00              
ATOM   2776  N   GLN C   6       8.454   4.164 -23.320  1.00  0.00              
ATOM   2777  CA  GLN C   6       9.002   2.925 -23.835  1.00  0.00              
ATOM   2778  C   GLN C   6       8.264   2.468 -25.088  1.00  0.00              
ATOM   2779  O   GLN C   6       7.108   2.824 -25.312  1.00  0.00              
ATOM   2780  CB  GLN C   6       8.935   1.831 -22.765  1.00  0.00              
ATOM   2781  CG  GLN C   6       9.713   2.149 -21.500  1.00  0.00              
ATOM   2782  CD  GLN C   6      11.199   2.313 -21.760  1.00  0.00              
ATOM   2783  OE1 GLN C   6      11.840   1.440 -22.352  1.00  0.00              
ATOM   2784  NE2 GLN C   6      11.755   3.434 -21.317  1.00  0.00              
ATOM   2785  H   GLN C   6       7.745   4.129 -22.602  1.00  0.00              
ATOM   2786  HA  GLN C   6      10.040   3.079 -24.129  1.00  0.00              
ATOM   2787 1HB  GLN C   6       7.881   1.690 -22.524  1.00  0.00              
ATOM   2788 2HB  GLN C   6       9.327   0.921 -23.220  1.00  0.00              
ATOM   2789 1HG  GLN C   6       9.408   2.926 -20.799  1.00  0.00              
ATOM   2790 2HG  GLN C   6       9.549   1.169 -21.049  1.00  0.00              
ATOM   2791 1HE2 GLN C   6      12.732   3.599 -21.458  1.00  0.00              
ATOM   2792 2HE2 GLN C   6      11.199   4.116 -20.840  1.00  0.00              
ATOM   2793  N   PRO C   7       8.939   1.689 -25.939  1.00  0.00              
ATOM   2794  CA  PRO C   7       8.300   1.178 -27.156  1.00  0.00              
ATOM   2795  C   PRO C   7       7.009   0.415 -26.882  1.00  0.00              
ATOM   2796  O   PRO C   7       6.939  -0.416 -25.977  1.00  0.00              
ATOM   2797  CB  PRO C   7       9.369   0.267 -27.761  1.00  0.00              
ATOM   2798  CG  PRO C   7      10.666   0.870 -27.277  1.00  0.00              
ATOM   2799  CD  PRO C   7      10.344   1.237 -25.859  1.00  0.00              
ATOM   2800  HA  PRO C   7       7.988   1.980 -27.842  1.00  0.00              
ATOM   2801 1HB  PRO C   7       9.252  -0.772 -27.418  1.00  0.00              
ATOM   2802 2HB  PRO C   7       9.312   0.252 -28.859  1.00  0.00              
ATOM   2803 1HG  PRO C   7      11.492   0.147 -27.348  1.00  0.00              
ATOM   2804 2HG  PRO C   7      10.950   1.741 -27.885  1.00  0.00              
ATOM   2805 1HD  PRO C   7      10.450   0.384 -25.174  1.00  0.00              
ATOM   2806 2HD  PRO C   7      10.995   2.038 -25.478  1.00  0.00              
ATOM   2807  N   PRO C   8       5.958   0.716 -27.651  1.00  0.00              
ATOM   2808  CA  PRO C   8       4.690   0.005 -27.489  1.00  0.00              
ATOM   2809  C   PRO C   8       4.945  -1.499 -27.572  1.00  0.00              
ATOM   2810  O   PRO C   8       5.687  -1.963 -28.444  1.00  0.00              
ATOM   2811  CB  PRO C   8       3.808   0.515 -28.633  1.00  0.00              
ATOM   2812  CG  PRO C   8       4.349   1.869 -28.944  1.00  0.00              
ATOM   2813  CD  PRO C   8       5.837   1.762 -28.738  1.00  0.00              
ATOM   2814  HA  PRO C   8       4.224   0.184 -26.509  1.00  0.00              
ATOM   2815 1HB  PRO C   8       3.865  -0.147 -29.510  1.00  0.00              
ATOM   2816 2HB  PRO C   8       2.751   0.566 -28.336  1.00  0.00              
ATOM   2817 1HG  PRO C   8       4.112   2.165 -29.976  1.00  0.00              
ATOM   2818 2HG  PRO C   8       3.912   2.632 -28.282  1.00  0.00              
ATOM   2819 1HD  PRO C   8       6.361   1.448 -29.652  1.00  0.00              
ATOM   2820 2HD  PRO C   8       6.283   2.717 -28.424  1.00  0.00              
ATOM   2821  N   LEU C   9       4.328  -2.251 -26.668  1.00  0.00              
ATOM   2822  CA  LEU C   9       4.485  -3.699 -26.653  1.00  0.00              
ATOM   2823  C   LEU C   9       3.104  -4.349 -26.657  1.00  0.00              
ATOM   2824  O   LEU C   9       2.375  -4.274 -25.673  1.00  0.00              
ATOM   2825  CB  LEU C   9       5.298  -4.145 -25.432  1.00  0.00              
ATOM   2826  CG  LEU C   9       5.503  -5.660 -25.302  1.00  0.00              
ATOM   2827  CD1 LEU C   9       6.292  -6.185 -26.493  1.00  0.00              
ATOM   2828  CD2 LEU C   9       6.226  -5.966 -23.999  1.00  0.00              
ATOM   2829  H   LEU C   9       3.737  -1.812 -25.976  1.00  0.00              
ATOM   2830  HA  LEU C   9       5.007  -4.020 -27.554  1.00  0.00              
ATOM   2831 1HB  LEU C   9       6.245  -3.659 -25.662  1.00  0.00              
ATOM   2832 2HB  LEU C   9       4.895  -3.735 -24.506  1.00  0.00              
ATOM   2833  HG  LEU C   9       4.514  -6.117 -25.249  1.00  0.00              
ATOM   2834 1HD1 LEU C   9       6.432  -7.261 -26.392  1.00  0.00              
ATOM   2835 2HD1 LEU C   9       5.745  -5.976 -27.413  1.00  0.00              
ATOM   2836 3HD1 LEU C   9       7.264  -5.695 -26.530  1.00  0.00              
ATOM   2837 1HD2 LEU C   9       6.370  -7.043 -23.907  1.00  0.00              
ATOM   2838 2HD2 LEU C   9       7.196  -5.468 -23.995  1.00  0.00              
ATOM   2839 3HD2 LEU C   9       5.631  -5.607 -23.159  1.00  0.00              
ATOM   2840  N   VAL C  10       2.743  -4.989 -27.763  1.00  0.00              
ATOM   2841  CA  VAL C  10       1.484  -5.708 -27.810  1.00  0.00              
ATOM   2842  C   VAL C  10       1.695  -7.076 -27.173  1.00  0.00              
ATOM   2843  O   VAL C  10       2.678  -7.766 -27.471  1.00  0.00              
ATOM   2844  CB  VAL C  10       0.989  -5.852 -29.257  1.00  0.00              
ATOM   2845  CG1 VAL C  10      -0.266  -6.723 -29.308  1.00  0.00              
ATOM   2846  CG2 VAL C  10       0.705  -4.460 -29.825  1.00  0.00              
ATOM   2847  H   VAL C  10       3.336  -4.982 -28.580  1.00  0.00              
ATOM   2848  HA  VAL C  10       0.716  -5.202 -27.223  1.00  0.00              
ATOM   2849  HB  VAL C  10       1.780  -6.300 -29.859  1.00  0.00              
ATOM   2850 1HG1 VAL C  10      -0.603  -6.816 -30.341  1.00  0.00              
ATOM   2851 2HG1 VAL C  10      -0.037  -7.712 -28.910  1.00  0.00              
ATOM   2852 3HG1 VAL C  10      -1.052  -6.263 -28.709  1.00  0.00              
ATOM   2853 1HG2 VAL C  10       0.352  -4.549 -30.852  1.00  0.00              
ATOM   2854 2HG2 VAL C  10      -0.060  -3.970 -29.221  1.00  0.00              
ATOM   2855 3HG2 VAL C  10       1.618  -3.865 -29.806  1.00  0.00              
ATOM   2856  N   THR C  11       0.773  -7.460 -26.293  1.00  0.00              
ATOM   2857  CA  THR C  11       0.904  -8.703 -25.543  1.00  0.00              
ATOM   2858  C   THR C  11      -0.344  -9.586 -25.597  1.00  0.00              
ATOM   2859  O   THR C  11      -0.342 -10.681 -25.048  1.00  0.00              
ATOM   2860  CB  THR C  11       1.238  -8.417 -24.067  1.00  0.00              
ATOM   2861  OG1 THR C  11       0.187  -7.639 -23.479  1.00  0.00              
ATOM   2862  CG2 THR C  11       2.550  -7.656 -23.955  1.00  0.00              
ATOM   2863  H   THR C  11      -0.037  -6.876 -26.140  1.00  0.00              
ATOM   2864  HA  THR C  11       1.696  -9.313 -25.977  1.00  0.00              
ATOM   2865  HB  THR C  11       1.321  -9.363 -23.533  1.00  0.00              
ATOM   2866  HG1 THR C  11       0.225  -7.723 -22.523  1.00  0.00              
ATOM   2867 1HG2 THR C  11       2.769  -7.463 -22.905  1.00  0.00              
ATOM   2868 2HG2 THR C  11       3.353  -8.249 -24.392  1.00  0.00              
ATOM   2869 3HG2 THR C  11       2.467  -6.709 -24.489  1.00  0.00              
ATOM   2870  N   GLY C  12      -1.407  -9.102 -26.234  1.00  0.00              
ATOM   2871  CA  GLY C  12      -2.592  -9.924 -26.435  1.00  0.00              
ATOM   2872  C   GLY C  12      -3.330  -9.524 -27.700  1.00  0.00              
ATOM   2873  O   GLY C  12      -3.292  -8.363 -28.083  1.00  0.00              
ATOM   2874  H   GLY C  12      -1.399  -8.156 -26.587  1.00  0.00              
ATOM   2875 1HA  GLY C  12      -2.291 -10.969 -26.514  1.00  0.00              
ATOM   2876 2HA  GLY C  12      -3.258  -9.803 -25.581  1.00  0.00              
ATOM   2877  N   ILE C  13      -4.002 -10.476 -28.345  1.00  0.00              
ATOM   2878  CA  ILE C  13      -4.768 -10.200 -29.560  1.00  0.00              
ATOM   2879  C   ILE C  13      -6.040 -11.049 -29.530  1.00  0.00              
ATOM   2880  O   ILE C  13      -5.994 -12.252 -29.242  1.00  0.00              
ATOM   2881  CB  ILE C  13      -3.966 -10.504 -30.839  1.00  0.00              
ATOM   2882  CG1 ILE C  13      -4.768 -10.104 -32.080  1.00  0.00              
ATOM   2883  CG2 ILE C  13      -3.592 -11.977 -30.894  1.00  0.00              
ATOM   2884  CD1 ILE C  13      -4.825  -8.612 -32.315  1.00  0.00              
ATOM   2885  H   ILE C  13      -3.979 -11.418 -27.981  1.00  0.00              
ATOM   2886  HA  ILE C  13      -5.090  -9.159 -29.582  1.00  0.00              
ATOM   2887  HB  ILE C  13      -3.060  -9.899 -30.842  1.00  0.00              
ATOM   2888 1HG1 ILE C  13      -4.302 -10.589 -32.937  1.00  0.00              
ATOM   2889 2HG1 ILE C  13      -5.779 -10.490 -31.950  1.00  0.00              
ATOM   2890 1HG2 ILE C  13      -3.027 -12.175 -31.804  1.00  0.00              
ATOM   2891 2HG2 ILE C  13      -2.985 -12.232 -30.027  1.00  0.00              
ATOM   2892 3HG2 ILE C  13      -4.499 -12.583 -30.892  1.00  0.00              
ATOM   2893 1HD1 ILE C  13      -5.411  -8.406 -33.211  1.00  0.00              
ATOM   2894 2HD1 ILE C  13      -5.292  -8.125 -31.458  1.00  0.00              
ATOM   2895 3HD1 ILE C  13      -3.816  -8.224 -32.446  1.00  0.00              
ATOM   2896  N   SER C  14      -7.178 -10.419 -29.814  1.00  0.00              
ATOM   2897  CA  SER C  14      -8.460 -11.113 -29.833  1.00  0.00              
ATOM   2898  C   SER C  14      -9.404 -10.626 -30.932  1.00  0.00              
ATOM   2899  O   SER C  14      -9.804  -9.464 -30.937  1.00  0.00              
ATOM   2900  CB  SER C  14      -9.129 -10.970 -28.480  1.00  0.00              
ATOM   2901  OG  SER C  14     -10.468 -11.382 -28.508  1.00  0.00              
ATOM   2902  H   SER C  14      -7.150  -9.431 -30.022  1.00  0.00              
ATOM   2903  HA  SER C  14      -8.365 -12.196 -29.923  1.00  0.00              
ATOM   2904 1HB  SER C  14      -8.586 -11.578 -27.757  1.00  0.00              
ATOM   2905 2HB  SER C  14      -9.086  -9.924 -28.178  1.00  0.00              
ATOM   2906  HG  SER C  14     -10.512 -12.305 -28.768  1.00  0.00              
ATOM   2907  N   PRO C  15      -9.765 -11.510 -31.886  1.00  0.00              
ATOM   2908  CA  PRO C  15      -9.337 -12.909 -32.016  1.00  0.00              
ATOM   2909  C   PRO C  15      -7.905 -12.965 -32.539  1.00  0.00              
ATOM   2910  O   PRO C  15      -7.417 -11.985 -33.091  1.00  0.00              
ATOM   2911  CB  PRO C  15     -10.328 -13.471 -33.031  1.00  0.00              
ATOM   2912  CG  PRO C  15     -10.532 -12.286 -33.936  1.00  0.00              
ATOM   2913  CD  PRO C  15     -10.697 -11.150 -32.935  1.00  0.00              
ATOM   2914  HA  PRO C  15      -9.328 -13.442 -31.055  1.00  0.00              
ATOM   2915 1HB  PRO C  15      -9.915 -14.343 -33.558  1.00  0.00              
ATOM   2916 2HB  PRO C  15     -11.259 -13.801 -32.545  1.00  0.00              
ATOM   2917 1HG  PRO C  15      -9.671 -12.143 -34.605  1.00  0.00              
ATOM   2918 2HG  PRO C  15     -11.417 -12.421 -34.575  1.00  0.00              
ATOM   2919 1HD  PRO C  15     -10.441 -10.173 -33.371  1.00  0.00              
ATOM   2920 2HD  PRO C  15     -11.726 -11.074 -32.557  1.00  0.00              
ATOM   2921  N   ASN C  16      -7.238 -14.109 -32.386  1.00  0.00              
ATOM   2922  CA  ASN C  16      -5.859 -14.238 -32.849  1.00  0.00              
ATOM   2923  C   ASN C  16      -5.740 -14.576 -34.341  1.00  0.00              
ATOM   2924  O   ASN C  16      -4.639 -14.727 -34.875  1.00  0.00              
ATOM   2925  CB  ASN C  16      -5.115 -15.275 -32.028  1.00  0.00              
ATOM   2926  CG  ASN C  16      -5.641 -16.673 -32.199  1.00  0.00              
ATOM   2927  OD1 ASN C  16      -6.388 -16.966 -33.140  1.00  0.00              
ATOM   2928  ND2 ASN C  16      -5.321 -17.517 -31.251  1.00  0.00              
ATOM   2929  H   ASN C  16      -7.685 -14.900 -31.945  1.00  0.00              
ATOM   2930  HA  ASN C  16      -5.340 -13.284 -32.737  1.00  0.00              
ATOM   2931 1HB  ASN C  16      -4.025 -15.302 -32.017  1.00  0.00              
ATOM   2932 2HB  ASN C  16      -5.478 -14.878 -31.080  1.00  0.00              
ATOM   2933 1HD2 ASN C  16      -5.635 -18.465 -31.300  1.00  0.00              
ATOM   2934 2HD2 ASN C  16      -4.762 -17.214 -30.480  1.00  0.00              
ATOM   2935  N   GLU C  17      -6.876 -14.695 -35.011  1.00  0.00              
ATOM   2936  CA  GLU C  17      -6.886 -15.039 -36.426  1.00  0.00              
ATOM   2937  C   GLU C  17      -8.167 -14.496 -37.023  1.00  0.00              
ATOM   2938  O   GLU C  17      -9.165 -14.318 -36.318  1.00  0.00              
ATOM   2939  CB  GLU C  17      -6.784 -16.551 -36.639  1.00  0.00              
ATOM   2940  CG  GLU C  17      -7.962 -17.344 -36.091  1.00  0.00              
ATOM   2941  CD  GLU C  17      -7.747 -18.823 -36.253  1.00  0.00              
ATOM   2942  OE1 GLU C  17      -6.728 -19.202 -36.779  1.00  0.00              
ATOM   2943  OE2 GLU C  17      -8.546 -19.578 -35.751  1.00  0.00              
ATOM   2944  H   GLU C  17      -7.754 -14.545 -34.535  1.00  0.00              
ATOM   2945  HA  GLU C  17      -6.039 -14.569 -36.927  1.00  0.00              
ATOM   2946 1HB  GLU C  17      -6.703 -16.717 -37.713  1.00  0.00              
ATOM   2947 2HB  GLU C  17      -5.867 -16.880 -36.150  1.00  0.00              
ATOM   2948 1HG  GLU C  17      -8.187 -17.122 -35.049  1.00  0.00              
ATOM   2949 2HG  GLU C  17      -8.796 -17.028 -36.717  1.00  0.00              
ATOM   2950  N   GLY C  18      -8.140 -14.241 -38.326  1.00  0.00              
ATOM   2951  CA  GLY C  18      -9.317 -13.722 -38.985  1.00  0.00              
ATOM   2952  C   GLY C  18      -9.039 -13.239 -40.390  1.00  0.00              
ATOM   2953  O   GLY C  18      -7.890 -13.027 -40.783  1.00  0.00              
ATOM   2954  H   GLY C  18      -7.304 -14.405 -38.868  1.00  0.00              
ATOM   2955 1HA  GLY C  18     -10.072 -14.507 -39.039  1.00  0.00              
ATOM   2956 2HA  GLY C  18      -9.708 -12.884 -38.409  1.00  0.00              
ATOM   2957  N   ILE C  19     -10.111 -13.071 -41.148  1.00  0.00              
ATOM   2958  CA  ILE C  19     -10.031 -12.756 -42.562  1.00  0.00              
ATOM   2959  C   ILE C  19      -9.861 -11.248 -42.716  1.00  0.00              
ATOM   2960  O   ILE C  19     -10.052 -10.495 -41.762  1.00  0.00              
ATOM   2961  CB  ILE C  19     -11.279 -13.225 -43.332  1.00  0.00              
ATOM   2962  CG1 ILE C  19     -12.520 -12.469 -42.848  1.00  0.00              
ATOM   2963  CG2 ILE C  19     -11.469 -14.725 -43.174  1.00  0.00              
ATOM   2964  CD1 ILE C  19     -13.739 -12.679 -43.716  1.00  0.00              
ATOM   2965  H   ILE C  19     -11.019 -13.168 -40.717  1.00  0.00              
ATOM   2966  HA  ILE C  19      -9.146 -13.210 -43.007  1.00  0.00              
ATOM   2967  HB  ILE C  19     -11.157 -12.982 -44.388  1.00  0.00              
ATOM   2968 1HG1 ILE C  19     -12.732 -12.810 -41.834  1.00  0.00              
ATOM   2969 2HG1 ILE C  19     -12.267 -11.409 -42.827  1.00  0.00              
ATOM   2970 1HG2 ILE C  19     -12.356 -15.039 -43.724  1.00  0.00              
ATOM   2971 2HG2 ILE C  19     -10.596 -15.246 -43.566  1.00  0.00              
ATOM   2972 3HG2 ILE C  19     -11.593 -14.967 -42.118  1.00  0.00              
ATOM   2973 1HD1 ILE C  19     -14.578 -12.113 -43.309  1.00  0.00              
ATOM   2974 2HD1 ILE C  19     -13.529 -12.338 -44.729  1.00  0.00              
ATOM   2975 3HD1 ILE C  19     -13.995 -13.738 -43.736  1.00  0.00              
ATOM   2976  N   PRO C  20      -9.481 -10.787 -43.918  1.00  0.00              
ATOM   2977  CA  PRO C  20      -9.403  -9.345 -44.142  1.00  0.00              
ATOM   2978  C   PRO C  20     -10.697  -8.641 -43.730  1.00  0.00              
ATOM   2979  O   PRO C  20     -11.804  -9.149 -43.948  1.00  0.00              
ATOM   2980  CB  PRO C  20      -9.125  -9.250 -45.636  1.00  0.00              
ATOM   2981  CG  PRO C  20      -8.347 -10.511 -45.892  1.00  0.00              
ATOM   2982  CD  PRO C  20      -9.136 -11.531 -45.098  1.00  0.00              
ATOM   2983  HA  PRO C  20      -8.619  -8.862 -43.541  1.00  0.00              
ATOM   2984 1HB  PRO C  20     -10.058  -9.207 -46.217  1.00  0.00              
ATOM   2985 2HB  PRO C  20      -8.549  -8.345 -45.882  1.00  0.00              
ATOM   2986 1HG  PRO C  20      -8.308 -10.744 -46.966  1.00  0.00              
ATOM   2987 2HG  PRO C  20      -7.307 -10.414 -45.546  1.00  0.00              
ATOM   2988 1HD  PRO C  20     -10.026 -11.880 -45.640  1.00  0.00              
ATOM   2989 2HD  PRO C  20      -8.539 -12.421 -44.854  1.00  0.00              
ATOM   2990  N   TRP C  21     -10.530  -7.475 -43.115  1.00  0.00              
ATOM   2991  CA  TRP C  21     -11.626  -6.646 -42.635  1.00  0.00              
ATOM   2992  C   TRP C  21     -12.277  -7.148 -41.346  1.00  0.00              
ATOM   2993  O   TRP C  21     -13.379  -6.739 -40.986  1.00  0.00              
ATOM   2994  CB  TRP C  21     -12.671  -6.435 -43.732  1.00  0.00              
ATOM   2995  CG  TRP C  21     -13.257  -5.078 -43.599  1.00  0.00              
ATOM   2996  CD1 TRP C  21     -14.555  -4.767 -43.297  1.00  0.00              
ATOM   2997  CD2 TRP C  21     -12.533  -3.844 -43.578  1.00  0.00              
ATOM   2998  NE1 TRP C  21     -14.676  -3.418 -43.076  1.00  0.00              
ATOM   2999  CE2 TRP C  21     -13.451  -2.827 -43.240  1.00  0.00              
ATOM   3000  CE3 TRP C  21     -11.194  -3.502 -43.803  1.00  0.00              
ATOM   3001  CZ2 TRP C  21     -13.073  -1.485 -43.121  1.00  0.00              
ATOM   3002  CZ3 TRP C  21     -10.816  -2.168 -43.685  1.00  0.00              
ATOM   3003  CH2 TRP C  21     -11.757  -1.175 -43.344  1.00  0.00              
ATOM   3004  H   TRP C  21      -9.580  -7.159 -42.981  1.00  0.00              
ATOM   3005  HA  TRP C  21     -11.257  -5.651 -42.387  1.00  0.00              
ATOM   3006 1HB  TRP C  21     -12.209  -6.523 -44.715  1.00  0.00              
ATOM   3007 2HB  TRP C  21     -13.468  -7.173 -43.637  1.00  0.00              
ATOM   3008  HD1 TRP C  21     -15.268  -5.590 -43.278  1.00  0.00              
ATOM   3009  HE1 TRP C  21     -15.530  -2.936 -42.832  1.00  0.00              
ATOM   3010  HE3 TRP C  21     -10.430  -4.232 -44.067  1.00  0.00              
ATOM   3011  HZ2 TRP C  21     -13.831  -0.747 -42.855  1.00  0.00              
ATOM   3012  HZ3 TRP C  21      -9.773  -1.909 -43.863  1.00  0.00              
ATOM   3013  HH2 TRP C  21     -11.428  -0.139 -43.258  1.00  0.00              
ATOM   3014  N   THR C  22     -11.574  -8.039 -40.652  1.00  0.00              
ATOM   3015  CA  THR C  22     -12.016  -8.529 -39.348  1.00  0.00              
ATOM   3016  C   THR C  22     -11.535  -7.501 -38.324  1.00  0.00              
ATOM   3017  O   THR C  22     -10.361  -7.138 -38.318  1.00  0.00              
ATOM   3018  CB  THR C  22     -11.361  -9.885 -38.992  1.00  0.00              
ATOM   3019  OG1 THR C  22     -11.787 -10.888 -39.917  1.00  0.00              
ATOM   3020  CG2 THR C  22     -11.744 -10.310 -37.578  1.00  0.00              
ATOM   3021  H   THR C  22     -10.709  -8.387 -41.040  1.00  0.00              
ATOM   3022  HA  THR C  22     -13.104  -8.588 -39.325  1.00  0.00              
ATOM   3023  HB  THR C  22     -10.277  -9.784 -39.059  1.00  0.00              
ATOM   3024  HG1 THR C  22     -12.721 -10.769 -40.110  1.00  0.00              
ATOM   3025 1HG2 THR C  22     -11.273 -11.264 -37.346  1.00  0.00              
ATOM   3026 2HG2 THR C  22     -11.405  -9.555 -36.867  1.00  0.00              
ATOM   3027 3HG2 THR C  22     -12.826 -10.412 -37.510  1.00  0.00              
ATOM   3028  N   LYS C  23     -12.436  -7.038 -37.469  1.00  0.00              
ATOM   3029  CA  LYS C  23     -12.084  -6.082 -36.428  1.00  0.00              
ATOM   3030  C   LYS C  23     -11.453  -6.843 -35.266  1.00  0.00              
ATOM   3031  O   LYS C  23     -12.041  -7.792 -34.761  1.00  0.00              
ATOM   3032  CB  LYS C  23     -13.310  -5.296 -35.961  1.00  0.00              
ATOM   3033  CG  LYS C  23     -12.991  -4.108 -35.064  1.00  0.00              
ATOM   3034  CD  LYS C  23     -14.219  -3.239 -34.839  1.00  0.00              
ATOM   3035  CE  LYS C  23     -15.136  -3.838 -33.783  1.00  0.00              
ATOM   3036  NZ  LYS C  23     -16.291  -2.949 -33.480  1.00  0.00              
ATOM   3037  H   LYS C  23     -13.392  -7.358 -37.541  1.00  0.00              
ATOM   3038  HA  LYS C  23     -11.349  -5.374 -36.811  1.00  0.00              
ATOM   3039 1HB  LYS C  23     -13.824  -4.946 -36.857  1.00  0.00              
ATOM   3040 2HB  LYS C  23     -13.953  -5.993 -35.424  1.00  0.00              
ATOM   3041 1HG  LYS C  23     -12.631  -4.484 -34.106  1.00  0.00              
ATOM   3042 2HG  LYS C  23     -12.209  -3.516 -35.538  1.00  0.00              
ATOM   3043 1HD  LYS C  23     -13.891  -2.250 -34.517  1.00  0.00              
ATOM   3044 2HD  LYS C  23     -14.760  -3.152 -35.781  1.00  0.00              
ATOM   3045 1HE  LYS C  23     -15.503  -4.795 -34.151  1.00  0.00              
ATOM   3046 2HE  LYS C  23     -14.555  -3.997 -32.876  1.00  0.00              
ATOM   3047 1HZ  LYS C  23     -16.873  -3.382 -32.777  1.00  0.00              
ATOM   3048 2HZ  LYS C  23     -15.952  -2.061 -33.138  1.00  0.00              
ATOM   3049 3HZ  LYS C  23     -16.832  -2.802 -34.320  1.00  0.00              
ATOM   3050  N   VAL C  24     -10.263  -6.430 -34.840  1.00  0.00              
ATOM   3051  CA  VAL C  24      -9.595  -7.090 -33.721  1.00  0.00              
ATOM   3052  C   VAL C  24      -9.279  -6.154 -32.560  1.00  0.00              
ATOM   3053  O   VAL C  24      -9.110  -4.944 -32.740  1.00  0.00              
ATOM   3054  CB  VAL C  24      -8.266  -7.746 -34.157  1.00  0.00              
ATOM   3055  CG1 VAL C  24      -8.516  -8.778 -35.262  1.00  0.00              
ATOM   3056  CG2 VAL C  24      -7.299  -6.683 -34.630  1.00  0.00              
ATOM   3057  H   VAL C  24      -9.809  -5.650 -35.292  1.00  0.00              
ATOM   3058  HA  VAL C  24     -10.237  -7.846 -33.266  1.00  0.00              
ATOM   3059  HB  VAL C  24      -7.812  -8.234 -33.296  1.00  0.00              
ATOM   3060 1HG1 VAL C  24      -7.570  -9.231 -35.558  1.00  0.00              
ATOM   3061 2HG1 VAL C  24      -9.188  -9.551 -34.891  1.00  0.00              
ATOM   3062 3HG1 VAL C  24      -8.968  -8.287 -36.123  1.00  0.00              
ATOM   3063 1HG2 VAL C  24      -6.364  -7.153 -34.936  1.00  0.00              
ATOM   3064 2HG2 VAL C  24      -7.731  -6.148 -35.476  1.00  0.00              
ATOM   3065 3HG2 VAL C  24      -7.103  -5.982 -33.818  1.00  0.00              
ATOM   3066  N   THR C  25      -9.211  -6.725 -31.362  1.00  0.00              
ATOM   3067  CA  THR C  25      -8.829  -5.967 -30.190  1.00  0.00              
ATOM   3068  C   THR C  25      -7.358  -6.268 -29.927  1.00  0.00              
ATOM   3069  O   THR C  25      -6.970  -7.430 -29.801  1.00  0.00              
ATOM   3070  CB  THR C  25      -9.677  -6.322 -28.955  1.00  0.00              
ATOM   3071  OG1 THR C  25     -11.055  -6.029 -29.217  1.00  0.00              
ATOM   3072  CG2 THR C  25      -9.215  -5.526 -27.744  1.00  0.00              
ATOM   3073  H   THR C  25      -9.427  -7.708 -31.263  1.00  0.00              
ATOM   3074  HA  THR C  25      -8.945  -4.901 -30.387  1.00  0.00              
ATOM   3075  HB  THR C  25      -9.574  -7.387 -28.748  1.00  0.00              
ATOM   3076  HG1 THR C  25     -11.440  -6.739 -29.737  1.00  0.00              
ATOM   3077 1HG2 THR C  25      -9.826  -5.790 -26.881  1.00  0.00              
ATOM   3078 2HG2 THR C  25      -8.170  -5.755 -27.535  1.00  0.00              
ATOM   3079 3HG2 THR C  25      -9.318  -4.461 -27.949  1.00  0.00              
ATOM   3080  N   ILE C  26      -6.546  -5.213 -29.877  1.00  0.00              
ATOM   3081  CA  ILE C  26      -5.119  -5.322 -29.596  1.00  0.00              
ATOM   3082  C   ILE C  26      -4.838  -4.857 -28.169  1.00  0.00              
ATOM   3083  O   ILE C  26      -5.067  -3.689 -27.836  1.00  0.00              
ATOM   3084  CB  ILE C  26      -4.303  -4.435 -30.564  1.00  0.00              
ATOM   3085  CG1 ILE C  26      -4.532  -4.884 -32.011  1.00  0.00              
ATOM   3086  CG2 ILE C  26      -2.828  -4.507 -30.223  1.00  0.00              
ATOM   3087  CD1 ILE C  26      -3.948  -3.938 -33.058  1.00  0.00              
ATOM   3088  H   ILE C  26      -6.946  -4.300 -30.043  1.00  0.00              
ATOM   3089  HA  ILE C  26      -4.798  -6.363 -29.634  1.00  0.00              
ATOM   3090  HB  ILE C  26      -4.650  -3.404 -30.479  1.00  0.00              
ATOM   3091 1HG1 ILE C  26      -4.080  -5.869 -32.120  1.00  0.00              
ATOM   3092 2HG1 ILE C  26      -5.610  -4.964 -32.158  1.00  0.00              
ATOM   3093 1HG2 ILE C  26      -2.264  -3.878 -30.910  1.00  0.00              
ATOM   3094 2HG2 ILE C  26      -2.674  -4.157 -29.202  1.00  0.00              
ATOM   3095 3HG2 ILE C  26      -2.485  -5.538 -30.308  1.00  0.00              
ATOM   3096 1HD1 ILE C  26      -4.152  -4.327 -34.056  1.00  0.00              
ATOM   3097 2HD1 ILE C  26      -4.402  -2.952 -32.954  1.00  0.00              
ATOM   3098 3HD1 ILE C  26      -2.871  -3.858 -32.917  1.00  0.00              
ATOM   3099  N   ARG C  27      -4.353  -5.767 -27.327  1.00  0.00              
ATOM   3100  CA  ARG C  27      -4.078  -5.445 -25.926  1.00  0.00              
ATOM   3101  C   ARG C  27      -2.570  -5.434 -25.697  1.00  0.00              
ATOM   3102  O   ARG C  27      -1.837  -6.266 -26.240  1.00  0.00              
ATOM   3103  CB  ARG C  27      -4.793  -6.374 -24.956  1.00  0.00              
ATOM   3104  CG  ARG C  27      -6.308  -6.392 -25.086  1.00  0.00              
ATOM   3105  CD  ARG C  27      -6.945  -5.053 -24.999  1.00  0.00              
ATOM   3106  NE  ARG C  27      -6.627  -4.312 -23.789  1.00  0.00              
ATOM   3107  CZ  ARG C  27      -7.232  -4.493 -22.599  1.00  0.00              
ATOM   3108  NH1 ARG C  27      -8.211  -5.361 -22.462  1.00  0.00              
ATOM   3109  NH2 ARG C  27      -6.832  -3.758 -21.576  1.00  0.00              
ATOM   3110  H   ARG C  27      -4.172  -6.702 -27.662  1.00  0.00              
ATOM   3111  HA  ARG C  27      -4.456  -4.449 -25.696  1.00  0.00              
ATOM   3112 1HB  ARG C  27      -4.406  -7.377 -25.132  1.00  0.00              
ATOM   3113 2HB  ARG C  27      -4.524  -6.052 -23.950  1.00  0.00              
ATOM   3114 1HG  ARG C  27      -6.568  -6.825 -26.052  1.00  0.00              
ATOM   3115 2HG  ARG C  27      -6.717  -7.012 -24.288  1.00  0.00              
ATOM   3116 1HD  ARG C  27      -6.620  -4.450 -25.846  1.00  0.00              
ATOM   3117 2HD  ARG C  27      -8.028  -5.173 -25.033  1.00  0.00              
ATOM   3118  HE  ARG C  27      -5.943  -3.582 -23.642  1.00  0.00              
ATOM   3119 1HH1 ARG C  27      -8.517  -5.902 -23.258  1.00  0.00              
ATOM   3120 2HH1 ARG C  27      -8.651  -5.482 -21.562  1.00  0.00              
ATOM   3121 1HH2 ARG C  27      -6.090  -3.083 -21.703  1.00  0.00              
ATOM   3122 2HH2 ARG C  27      -7.268  -3.874 -20.674  1.00  0.00              
ATOM   3123  N   GLY C  28      -2.113  -4.487 -24.892  1.00  0.00              
ATOM   3124  CA  GLY C  28      -0.690  -4.377 -24.649  1.00  0.00              
ATOM   3125  C   GLY C  28      -0.344  -3.328 -23.612  1.00  0.00              
ATOM   3126  O   GLY C  28      -1.180  -2.955 -22.778  1.00  0.00              
ATOM   3127  H   GLY C  28      -2.740  -3.838 -24.441  1.00  0.00              
ATOM   3128 1HA  GLY C  28      -0.313  -5.338 -24.297  1.00  0.00              
ATOM   3129 2HA  GLY C  28      -0.189  -4.111 -25.579  1.00  0.00              
ATOM   3130  N   GLU C  29       0.894  -2.854 -23.681  1.00  0.00              
ATOM   3131  CA  GLU C  29       1.404  -1.821 -22.790  1.00  0.00              
ATOM   3132  C   GLU C  29       2.012  -0.706 -23.608  1.00  0.00              
ATOM   3133  O   GLU C  29       2.621  -0.957 -24.647  1.00  0.00              
ATOM   3134  CB  GLU C  29       2.438  -2.392 -21.817  1.00  0.00              
ATOM   3135  CG  GLU C  29       1.884  -3.428 -20.848  1.00  0.00              
ATOM   3136  CD  GLU C  29       2.951  -3.930 -19.916  1.00  0.00              
ATOM   3137  OE1 GLU C  29       4.075  -3.507 -20.048  1.00  0.00              
ATOM   3138  OE2 GLU C  29       2.623  -4.648 -19.001  1.00  0.00              
ATOM   3139  H   GLU C  29       1.503  -3.237 -24.390  1.00  0.00              
ATOM   3140  HA  GLU C  29       0.584  -1.397 -22.210  1.00  0.00              
ATOM   3141 1HB  GLU C  29       3.226  -2.844 -22.419  1.00  0.00              
ATOM   3142 2HB  GLU C  29       2.845  -1.552 -21.255  1.00  0.00              
ATOM   3143 1HG  GLU C  29       1.035  -3.068 -20.267  1.00  0.00              
ATOM   3144 2HG  GLU C  29       1.559  -4.239 -21.498  1.00  0.00              
ATOM   3145  N   ASN C  30       1.859   0.519 -23.113  1.00  0.00              
ATOM   3146  CA  ASN C  30       2.416   1.701 -23.758  1.00  0.00              
ATOM   3147  C   ASN C  30       1.965   1.818 -25.204  1.00  0.00              
ATOM   3148  O   ASN C  30       2.782   2.101 -26.094  1.00  0.00              
ATOM   3149  CB  ASN C  30       3.942   1.649 -23.708  1.00  0.00              
ATOM   3150  CG  ASN C  30       4.478   1.618 -22.289  1.00  0.00              
ATOM   3151  OD1 ASN C  30       4.196   2.503 -21.484  1.00  0.00              
ATOM   3152  ND2 ASN C  30       5.255   0.588 -21.975  1.00  0.00              
ATOM   3153  H   ASN C  30       1.334   0.626 -22.256  1.00  0.00              
ATOM   3154  HA  ASN C  30       2.059   2.601 -23.255  1.00  0.00              
ATOM   3155 1HB  ASN C  30       4.496   0.947 -24.332  1.00  0.00              
ATOM   3156 2HB  ASN C  30       4.053   2.657 -24.108  1.00  0.00              
ATOM   3157 1HD2 ASN C  30       5.638   0.514 -21.055  1.00  0.00              
ATOM   3158 2HD2 ASN C  30       5.458  -0.112 -22.660  1.00  0.00              
ATOM   3159  N   LEU C  31       0.673   1.608 -25.444  1.00  0.00              
ATOM   3160  CA  LEU C  31       0.190   1.634 -26.817  1.00  0.00              
ATOM   3161  C   LEU C  31      -0.255   3.036 -27.231  1.00  0.00              
ATOM   3162  O   LEU C  31      -0.790   3.229 -28.319  1.00  0.00              
ATOM   3163  CB  LEU C  31      -0.944   0.617 -27.018  1.00  0.00              
ATOM   3164  CG  LEU C  31      -0.588  -0.848 -26.690  1.00  0.00              
ATOM   3165  CD1 LEU C  31      -1.773  -1.758 -27.025  1.00  0.00              
ATOM   3166  CD2 LEU C  31       0.659  -1.289 -27.473  1.00  0.00              
ATOM   3167  H   LEU C  31       0.019   1.431 -24.696  1.00  0.00              
ATOM   3168  HA  LEU C  31       0.998   1.359 -27.494  1.00  0.00              
ATOM   3169 1HB  LEU C  31      -1.655   0.997 -26.286  1.00  0.00              
ATOM   3170 2HB  LEU C  31      -1.377   0.686 -28.014  1.00  0.00              
ATOM   3171  HG  LEU C  31      -0.339  -0.893 -25.629  1.00  0.00              
ATOM   3172 1HD1 LEU C  31      -1.516  -2.792 -26.793  1.00  0.00              
ATOM   3173 2HD1 LEU C  31      -2.640  -1.458 -26.437  1.00  0.00              
ATOM   3174 3HD1 LEU C  31      -2.007  -1.673 -28.086  1.00  0.00              
ATOM   3175 1HD2 LEU C  31       0.894  -2.326 -27.228  1.00  0.00              
ATOM   3176 2HD2 LEU C  31       0.467  -1.203 -28.543  1.00  0.00              
ATOM   3177 3HD2 LEU C  31       1.502  -0.654 -27.203  1.00  0.00              
ATOM   3178  N   GLY C  32      -0.021   4.013 -26.363  1.00  0.00              
ATOM   3179  CA  GLY C  32      -0.352   5.386 -26.691  1.00  0.00              
ATOM   3180  C   GLY C  32      -1.046   6.126 -25.568  1.00  0.00              
ATOM   3181  O   GLY C  32      -1.784   5.535 -24.777  1.00  0.00              
ATOM   3182  H   GLY C  32       0.390   3.808 -25.463  1.00  0.00              
ATOM   3183 1HA  GLY C  32       0.564   5.926 -26.930  1.00  0.00              
ATOM   3184 2HA  GLY C  32      -1.014   5.396 -27.557  1.00  0.00              
ATOM   3185  N   THR C  33      -0.805   7.426 -25.497  1.00  0.00              
ATOM   3186  CA  THR C  33      -1.361   8.240 -24.431  1.00  0.00              
ATOM   3187  C   THR C  33      -2.710   8.816 -24.855  1.00  0.00              
ATOM   3188  O   THR C  33      -3.461   9.300 -24.026  1.00  0.00              
ATOM   3189  CB  THR C  33      -0.374   9.375 -24.036  1.00  0.00              
ATOM   3190  OG1 THR C  33      -0.182  10.262 -25.144  1.00  0.00              
ATOM   3191  CG2 THR C  33       0.986   8.788 -23.660  1.00  0.00              
ATOM   3192  H   THR C  33      -0.223   7.864 -26.197  1.00  0.00              
ATOM   3193  HA  THR C  33      -1.542   7.622 -23.551  1.00  0.00              
ATOM   3194  HB  THR C  33      -0.784   9.921 -23.186  1.00  0.00              
ATOM   3195  HG1 THR C  33       0.156  11.103 -24.826  1.00  0.00              
ATOM   3196 1HG2 THR C  33       1.667   9.595 -23.387  1.00  0.00              
ATOM   3197 2HG2 THR C  33       0.868   8.108 -22.817  1.00  0.00              
ATOM   3198 3HG2 THR C  33       1.393   8.243 -24.511  1.00  0.00              
ATOM   3199  N   GLY C  34      -3.023   8.735 -26.144  1.00  0.00              
ATOM   3200  CA  GLY C  34      -4.286   9.254 -26.642  1.00  0.00              
ATOM   3201  C   GLY C  34      -4.408   9.046 -28.138  1.00  0.00              
ATOM   3202  O   GLY C  34      -3.441   8.641 -28.778  1.00  0.00              
ATOM   3203  H   GLY C  34      -2.377   8.307 -26.793  1.00  0.00              
ATOM   3204 1HA  GLY C  34      -5.105   8.738 -26.142  1.00  0.00              
ATOM   3205 2HA  GLY C  34      -4.344  10.320 -26.424  1.00  0.00              
ATOM   3206  N   PRO C  35      -5.578   9.329 -28.733  1.00  0.00              
ATOM   3207  CA  PRO C  35      -5.817   9.187 -30.176  1.00  0.00              
ATOM   3208  C   PRO C  35      -4.833   9.963 -31.046  1.00  0.00              
ATOM   3209  O   PRO C  35      -4.447   9.523 -32.136  1.00  0.00              
ATOM   3210  CB  PRO C  35      -7.245   9.704 -30.336  1.00  0.00              
ATOM   3211  CG  PRO C  35      -7.883   9.386 -29.015  1.00  0.00              
ATOM   3212  CD  PRO C  35      -6.794   9.752 -28.038  1.00  0.00              
ATOM   3213  HA  PRO C  35      -5.701   8.151 -30.527  1.00  0.00              
ATOM   3214 1HB  PRO C  35      -7.262  10.783 -30.546  1.00  0.00              
ATOM   3215 2HB  PRO C  35      -7.765   9.205 -31.169  1.00  0.00              
ATOM   3216 1HG  PRO C  35      -8.801   9.972 -28.864  1.00  0.00              
ATOM   3217 2HG  PRO C  35      -8.164   8.324 -28.954  1.00  0.00              
ATOM   3218 1HD  PRO C  35      -6.778  10.829 -27.817  1.00  0.00              
ATOM   3219 2HD  PRO C  35      -6.905   9.230 -27.076  1.00  0.00              
ATOM   3220  N   THR C  36      -4.413  11.114 -30.542  1.00  0.00              
ATOM   3221  CA  THR C  36      -3.459  11.957 -31.243  1.00  0.00              
ATOM   3222  C   THR C  36      -2.008  11.516 -31.088  1.00  0.00              
ATOM   3223  O   THR C  36      -1.152  11.891 -31.895  1.00  0.00              
ATOM   3224  CB  THR C  36      -3.590  13.400 -30.750  1.00  0.00              
ATOM   3225  OG1 THR C  36      -3.271  13.454 -29.357  1.00  0.00              
ATOM   3226  CG2 THR C  36      -5.009  13.885 -30.936  1.00  0.00              
ATOM   3227  H   THR C  36      -4.767  11.414 -29.645  1.00  0.00              
ATOM   3228  HA  THR C  36      -3.646  11.911 -32.316  1.00  0.00              
ATOM   3229  HB  THR C  36      -2.909  14.032 -31.320  1.00  0.00              
ATOM   3230  HG1 THR C  36      -3.046  14.355 -29.115  1.00  0.00              
ATOM   3231 1HG2 THR C  36      -5.092  14.911 -30.583  1.00  0.00              
ATOM   3232 2HG2 THR C  36      -5.272  13.841 -31.992  1.00  0.00              
ATOM   3233 3HG2 THR C  36      -5.687  13.249 -30.367  1.00  0.00              
ATOM   3234  N   ASP C  37      -1.740  10.710 -30.061  1.00  0.00              
ATOM   3235  CA  ASP C  37      -0.410  10.137 -29.849  1.00  0.00              
ATOM   3236  C   ASP C  37      -0.102   8.947 -30.767  1.00  0.00              
ATOM   3237  O   ASP C  37       1.025   8.769 -31.231  1.00  0.00              
ATOM   3238  CB  ASP C  37      -0.257   9.710 -28.388  1.00  0.00              
ATOM   3239  CG  ASP C  37       1.137   9.222 -28.016  1.00  0.00              
ATOM   3240  OD1 ASP C  37       2.079   9.938 -28.262  1.00  0.00              
ATOM   3241  OD2 ASP C  37       1.236   8.218 -27.354  1.00  0.00              
ATOM   3242  H   ASP C  37      -2.481  10.490 -29.412  1.00  0.00              
ATOM   3243  HA  ASP C  37       0.354  10.879 -30.082  1.00  0.00              
ATOM   3244 1HB  ASP C  37      -0.576  10.473 -27.676  1.00  0.00              
ATOM   3245 2HB  ASP C  37      -0.954   8.872 -28.359  1.00  0.00              
ATOM   3246  N   LEU C  38      -1.120   8.147 -31.037  1.00  0.00              
ATOM   3247  CA  LEU C  38      -1.032   7.060 -32.010  1.00  0.00              
ATOM   3248  C   LEU C  38      -0.918   7.549 -33.463  1.00  0.00              
ATOM   3249  O   LEU C  38      -1.826   8.199 -33.980  1.00  0.00              
ATOM   3250  CB  LEU C  38      -2.266   6.164 -31.832  1.00  0.00              
ATOM   3251  CG  LEU C  38      -2.442   4.955 -32.740  1.00  0.00              
ATOM   3252  CD1 LEU C  38      -1.292   3.975 -32.508  1.00  0.00              
ATOM   3253  CD2 LEU C  38      -3.790   4.302 -32.445  1.00  0.00              
ATOM   3254  H   LEU C  38      -1.990   8.300 -30.547  1.00  0.00              
ATOM   3255  HA  LEU C  38      -0.125   6.484 -31.834  1.00  0.00              
ATOM   3256 1HB  LEU C  38      -2.083   5.813 -30.817  1.00  0.00              
ATOM   3257 2HB  LEU C  38      -3.190   6.741 -31.855  1.00  0.00              
ATOM   3258  HG  LEU C  38      -2.462   5.323 -33.766  1.00  0.00              
ATOM   3259 1HD1 LEU C  38      -1.415   3.108 -33.158  1.00  0.00              
ATOM   3260 2HD1 LEU C  38      -0.345   4.465 -32.734  1.00  0.00              
ATOM   3261 3HD1 LEU C  38      -1.294   3.651 -31.468  1.00  0.00              
ATOM   3262 1HD2 LEU C  38      -3.923   3.435 -33.093  1.00  0.00              
ATOM   3263 2HD2 LEU C  38      -3.820   3.984 -31.402  1.00  0.00              
ATOM   3264 3HD2 LEU C  38      -4.590   5.019 -32.629  1.00  0.00              
ATOM   3265  N   ILE C  39       0.196   7.239 -34.122  1.00  0.00              
ATOM   3266  CA  ILE C  39       0.477   7.800 -35.449  1.00  0.00              
ATOM   3267  C   ILE C  39       0.751   6.766 -36.526  1.00  0.00              
ATOM   3268  O   ILE C  39       0.919   7.105 -37.700  1.00  0.00              
ATOM   3269  CB  ILE C  39       1.697   8.744 -35.430  1.00  0.00              
ATOM   3270  CG1 ILE C  39       2.938   7.989 -34.946  1.00  0.00              
ATOM   3271  CG2 ILE C  39       1.404   9.944 -34.559  1.00  0.00              
ATOM   3272  CD1 ILE C  39       4.240   8.771 -35.122  1.00  0.00              
ATOM   3273  H   ILE C  39       0.862   6.604 -33.704  1.00  0.00              
ATOM   3274  HA  ILE C  39      -0.395   8.325 -35.836  1.00  0.00              
ATOM   3275  HB  ILE C  39       1.910   9.071 -36.447  1.00  0.00              
ATOM   3276 1HG1 ILE C  39       2.787   7.762 -33.890  1.00  0.00              
ATOM   3277 2HG1 ILE C  39       2.993   7.059 -35.512  1.00  0.00              
ATOM   3278 1HG2 ILE C  39       2.269  10.606 -34.549  1.00  0.00              
ATOM   3279 2HG2 ILE C  39       0.543  10.480 -34.955  1.00  0.00              
ATOM   3280 3HG2 ILE C  39       1.189   9.613 -33.543  1.00  0.00              
ATOM   3281 1HD1 ILE C  39       5.076   8.173 -34.757  1.00  0.00              
ATOM   3282 2HD1 ILE C  39       4.389   8.999 -36.177  1.00  0.00              
ATOM   3283 3HD1 ILE C  39       4.186   9.701 -34.555  1.00  0.00              
ATOM   3284  N   GLY C  40       0.806   5.505 -36.122  1.00  0.00              
ATOM   3285  CA  GLY C  40       0.909   4.434 -37.092  1.00  0.00              
ATOM   3286  C   GLY C  40       0.496   3.098 -36.498  1.00  0.00              
ATOM   3287  O   GLY C  40       0.596   2.884 -35.290  1.00  0.00              
ATOM   3288  H   GLY C  40       0.776   5.277 -35.139  1.00  0.00              
ATOM   3289 1HA  GLY C  40       0.259   4.657 -37.939  1.00  0.00              
ATOM   3290 2HA  GLY C  40       1.940   4.362 -37.435  1.00  0.00              
ATOM   3291  N   LEU C  41       0.015   2.208 -37.354  1.00  0.00              
ATOM   3292  CA  LEU C  41      -0.306   0.847 -36.952  1.00  0.00              
ATOM   3293  C   LEU C  41      -0.083  -0.081 -38.141  1.00  0.00              
ATOM   3294  O   LEU C  41      -0.742   0.029 -39.181  1.00  0.00              
ATOM   3295  CB  LEU C  41      -1.749   0.755 -36.449  1.00  0.00              
ATOM   3296  CG  LEU C  41      -2.269  -0.614 -35.994  1.00  0.00              
ATOM   3297  CD1 LEU C  41      -1.486  -1.124 -34.793  1.00  0.00              
ATOM   3298  CD2 LEU C  41      -3.752  -0.494 -35.673  1.00  0.00              
ATOM   3299  H   LEU C  41      -0.132   2.485 -38.313  1.00  0.00              
ATOM   3300  HA  LEU C  41       0.365   0.535 -36.152  1.00  0.00              
ATOM   3301 1HB  LEU C  41      -1.676   1.412 -35.583  1.00  0.00              
ATOM   3302 2HB  LEU C  41      -2.454   1.175 -37.166  1.00  0.00              
ATOM   3303  HG  LEU C  41      -2.158  -1.299 -36.836  1.00  0.00              
ATOM   3304 1HD1 LEU C  41      -1.874  -2.097 -34.492  1.00  0.00              
ATOM   3305 2HD1 LEU C  41      -0.433  -1.222 -35.061  1.00  0.00              
ATOM   3306 3HD1 LEU C  41      -1.589  -0.421 -33.969  1.00  0.00              
ATOM   3307 1HD2 LEU C  41      -4.134  -1.462 -35.348  1.00  0.00              
ATOM   3308 2HD2 LEU C  41      -3.894   0.238 -34.877  1.00  0.00              
ATOM   3309 3HD2 LEU C  41      -4.292  -0.171 -36.563  1.00  0.00              
ATOM   3310  N   THR C  42       0.874  -0.987 -37.974  1.00  0.00              
ATOM   3311  CA  THR C  42       1.239  -1.933 -39.016  1.00  0.00              
ATOM   3312  C   THR C  42       1.049  -3.367 -38.531  1.00  0.00              
ATOM   3313  O   THR C  42       1.759  -3.831 -37.641  1.00  0.00              
ATOM   3314  CB  THR C  42       2.717  -1.754 -39.433  1.00  0.00              
ATOM   3315  OG1 THR C  42       2.921  -0.422 -39.931  1.00  0.00              
ATOM   3316  CG2 THR C  42       3.085  -2.748 -40.512  1.00  0.00              
ATOM   3317  H   THR C  42       1.362  -1.017 -37.091  1.00  0.00              
ATOM   3318  HA  THR C  42       0.584  -1.803 -39.878  1.00  0.00              
ATOM   3319  HB  THR C  42       3.351  -1.911 -38.563  1.00  0.00              
ATOM   3320  HG1 THR C  42       3.015   0.184 -39.193  1.00  0.00              
ATOM   3321 1HG2 THR C  42       4.128  -2.607 -40.794  1.00  0.00              
ATOM   3322 2HG2 THR C  42       2.942  -3.761 -40.138  1.00  0.00              
ATOM   3323 3HG2 THR C  42       2.449  -2.590 -41.383  1.00  0.00              
ATOM   3324  N   ILE C  43       0.083  -4.058 -39.122  1.00  0.00              
ATOM   3325  CA  ILE C  43      -0.274  -5.407 -38.702  1.00  0.00              
ATOM   3326  C   ILE C  43      -0.082  -6.308 -39.916  1.00  0.00              
ATOM   3327  O   ILE C  43      -0.762  -6.143 -40.927  1.00  0.00              
ATOM   3328  CB  ILE C  43      -1.740  -5.494 -38.249  1.00  0.00              
ATOM   3329  CG1 ILE C  43      -1.988  -4.514 -37.103  1.00  0.00              
ATOM   3330  CG2 ILE C  43      -2.065  -6.913 -37.817  1.00  0.00              
ATOM   3331  CD1 ILE C  43      -3.460  -4.383 -36.717  1.00  0.00              
ATOM   3332  H   ILE C  43      -0.421  -3.632 -39.887  1.00  0.00              
ATOM   3333  HA  ILE C  43       0.402  -5.757 -37.922  1.00  0.00              
ATOM   3334  HB  ILE C  43      -2.385  -5.206 -39.079  1.00  0.00              
ATOM   3335 1HG1 ILE C  43      -1.416  -4.865 -36.245  1.00  0.00              
ATOM   3336 2HG1 ILE C  43      -1.607  -3.543 -37.419  1.00  0.00              
ATOM   3337 1HG2 ILE C  43      -3.106  -6.966 -37.497  1.00  0.00              
ATOM   3338 2HG2 ILE C  43      -1.908  -7.594 -38.652  1.00  0.00              
ATOM   3339 3HG2 ILE C  43      -1.417  -7.200 -36.988  1.00  0.00              
ATOM   3340 1HD1 ILE C  43      -3.561  -3.670 -35.897  1.00  0.00              
ATOM   3341 2HD1 ILE C  43      -4.032  -4.030 -37.574  1.00  0.00              
ATOM   3342 3HD1 ILE C  43      -3.842  -5.353 -36.399  1.00  0.00              
ATOM   3343  N   CYS C  44       0.848  -7.255 -39.818  1.00  0.00              
ATOM   3344  CA  CYS C  44       1.140  -8.140 -40.940  1.00  0.00              
ATOM   3345  C   CYS C  44       1.592  -7.308 -42.135  1.00  0.00              
ATOM   3346  O   CYS C  44       1.408  -7.709 -43.283  1.00  0.00              
ATOM   3347  CB  CYS C  44      -0.103  -8.937 -41.337  1.00  0.00              
ATOM   3348  SG  CYS C  44      -0.890  -9.841 -39.998  1.00  0.00              
ATOM   3349  H   CYS C  44       1.364  -7.365 -38.957  1.00  0.00              
ATOM   3350  HA  CYS C  44       1.869  -8.915 -40.702  1.00  0.00              
ATOM   3351 1HB  CYS C  44      -0.869  -8.269 -41.732  1.00  0.00              
ATOM   3352 2HB  CYS C  44       0.152  -9.684 -42.088  1.00  0.00              
ATOM   3353  HG  CYS C  44      -1.867 -10.360 -40.736  1.00  0.00              
ATOM   3354  N   GLY C  45       2.164  -6.140 -41.859  1.00  0.00              
ATOM   3355  CA  GLY C  45       2.583  -5.248 -42.922  1.00  0.00              
ATOM   3356  C   GLY C  45       1.504  -4.291 -43.376  1.00  0.00              
ATOM   3357  O   GLY C  45       1.803  -3.264 -43.985  1.00  0.00              
ATOM   3358  H   GLY C  45       2.312  -5.865 -40.898  1.00  0.00              
ATOM   3359 1HA  GLY C  45       3.429  -4.654 -42.576  1.00  0.00              
ATOM   3360 2HA  GLY C  45       2.886  -5.840 -43.786  1.00  0.00              
ATOM   3361  N   HIS C  46       0.245  -4.609 -43.084  1.00  0.00              
ATOM   3362  CA  HIS C  46      -0.855  -3.764 -43.536  1.00  0.00              
ATOM   3363  C   HIS C  46      -1.026  -2.483 -42.708  1.00  0.00              
ATOM   3364  O   HIS C  46      -0.996  -2.509 -41.472  1.00  0.00              
ATOM   3365  CB  HIS C  46      -2.170  -4.536 -43.529  1.00  0.00              
ATOM   3366  CG  HIS C  46      -3.293  -3.793 -44.174  1.00  0.00              
ATOM   3367  ND1 HIS C  46      -3.477  -3.766 -45.541  1.00  0.00              
ATOM   3368  CD2 HIS C  46      -4.242  -2.981 -43.652  1.00  0.00              
ATOM   3369  CE1 HIS C  46      -4.488  -2.968 -45.832  1.00  0.00              
ATOM   3370  NE2 HIS C  46      -4.969  -2.477 -44.703  1.00  0.00              
ATOM   3371  H   HIS C  46       0.039  -5.439 -42.545  1.00  0.00              
ATOM   3372  HA  HIS C  46      -0.658  -3.418 -44.551  1.00  0.00              
ATOM   3373 1HB  HIS C  46      -2.059  -5.475 -44.073  1.00  0.00              
ATOM   3374 2HB  HIS C  46      -2.477  -4.746 -42.504  1.00  0.00              
ATOM   3375  HD1 HIS C  46      -2.989  -4.322 -46.213  1.00  0.00              
ATOM   3376  HD2 HIS C  46      -4.488  -2.692 -42.630  1.00  0.00              
ATOM   3377  HE1 HIS C  46      -4.791  -2.811 -46.867  1.00  0.00              
ATOM   3378  N   ASN C  47      -1.224  -1.368 -43.412  1.00  0.00              
ATOM   3379  CA  ASN C  47      -1.457  -0.071 -42.785  1.00  0.00              
ATOM   3380  C   ASN C  47      -2.872  -0.047 -42.231  1.00  0.00              
ATOM   3381  O   ASN C  47      -3.829   0.161 -42.976  1.00  0.00              
ATOM   3382  CB  ASN C  47      -1.235   1.081 -43.749  1.00  0.00              
ATOM   3383  CG  ASN C  47      -1.313   2.436 -43.101  1.00  0.00              
ATOM   3384  OD1 ASN C  47      -1.943   2.608 -42.052  1.00  0.00              
ATOM   3385  ND2 ASN C  47      -0.746   3.411 -43.763  1.00  0.00              
ATOM   3386  H   ASN C  47      -1.210  -1.433 -44.419  1.00  0.00              
ATOM   3387  HA  ASN C  47      -0.765   0.068 -41.953  1.00  0.00              
ATOM   3388 1HB  ASN C  47      -0.401   1.067 -44.452  1.00  0.00              
ATOM   3389 2HB  ASN C  47      -2.165   0.894 -44.286  1.00  0.00              
ATOM   3390 1HD2 ASN C  47      -0.757   4.340 -43.392  1.00  0.00              
ATOM   3391 2HD2 ASN C  47      -0.300   3.228 -44.639  1.00  0.00              
ATOM   3392  N   CYS C  48      -3.000  -0.248 -40.927  1.00  0.00              
ATOM   3393  CA  CYS C  48      -4.314  -0.307 -40.290  1.00  0.00              
ATOM   3394  C   CYS C  48      -4.654   0.978 -39.534  1.00  0.00              
ATOM   3395  O   CYS C  48      -5.708   1.072 -38.911  1.00  0.00              
ATOM   3396  CB  CYS C  48      -4.153  -1.474 -39.315  1.00  0.00              
ATOM   3397  SG  CYS C  48      -3.812  -3.066 -40.102  1.00  0.00              
ATOM   3398  H   CYS C  48      -2.172  -0.363 -40.360  1.00  0.00              
ATOM   3399  HA  CYS C  48      -5.122  -0.537 -40.984  1.00  0.00              
ATOM   3400 1HB  CYS C  48      -3.320  -1.287 -38.637  1.00  0.00              
ATOM   3401 2HB  CYS C  48      -5.068  -1.611 -38.739  1.00  0.00              
ATOM   3402  HG  CYS C  48      -5.070  -3.325 -40.443  1.00  0.00              
ATOM   3403  N   LEU C  49      -3.770   1.962 -39.595  1.00  0.00              
ATOM   3404  CA  LEU C  49      -4.013   3.238 -38.919  1.00  0.00              
ATOM   3405  C   LEU C  49      -5.378   3.882 -39.196  1.00  0.00              
ATOM   3406  O   LEU C  49      -6.008   4.419 -38.288  1.00  0.00              
ATOM   3407  CB  LEU C  49      -2.897   4.235 -39.249  1.00  0.00              
ATOM   3408  CG  LEU C  49      -3.037   5.585 -38.532  1.00  0.00              
ATOM   3409  CD1 LEU C  49      -2.906   5.390 -37.018  1.00  0.00              
ATOM   3410  CD2 LEU C  49      -1.995   6.534 -39.029  1.00  0.00              
ATOM   3411  H   LEU C  49      -2.912   1.836 -40.114  1.00  0.00              
ATOM   3412  HA  LEU C  49      -4.013   3.084 -37.840  1.00  0.00              
ATOM   3413 1HB  LEU C  49      -2.044   3.681 -38.858  1.00  0.00              
ATOM   3414 2HB  LEU C  49      -2.779   4.368 -40.324  1.00  0.00              
ATOM   3415  HG  LEU C  49      -4.012   5.993 -38.801  1.00  0.00              
ATOM   3416 1HD1 LEU C  49      -3.007   6.353 -36.517  1.00  0.00              
ATOM   3417 2HD1 LEU C  49      -3.687   4.716 -36.668  1.00  0.00              
ATOM   3418 3HD1 LEU C  49      -1.930   4.963 -36.790  1.00  0.00              
ATOM   3419 1HD2 LEU C  49      -2.101   7.490 -38.518  1.00  0.00              
ATOM   3420 2HD2 LEU C  49      -1.005   6.123 -38.830  1.00  0.00              
ATOM   3421 3HD2 LEU C  49      -2.118   6.681 -40.103  1.00  0.00              
ATOM   3422  N   LEU C  50      -5.845   3.813 -40.440  1.00  0.00              
ATOM   3423  CA  LEU C  50      -7.150   4.373 -40.791  1.00  0.00              
ATOM   3424  C   LEU C  50      -8.358   3.766 -40.084  1.00  0.00              
ATOM   3425  O   LEU C  50      -9.428   4.379 -40.052  1.00  0.00              
ATOM   3426  CB  LEU C  50      -7.348   4.255 -42.307  1.00  0.00              
ATOM   3427  CG  LEU C  50      -6.402   5.112 -43.158  1.00  0.00              
ATOM   3428  CD1 LEU C  50      -6.619   4.818 -44.637  1.00  0.00              
ATOM   3429  CD2 LEU C  50      -6.642   6.584 -42.860  1.00  0.00              
ATOM   3430  H   LEU C  50      -5.292   3.366 -41.158  1.00  0.00              
ATOM   3431  HA  LEU C  50      -7.188   5.422 -40.499  1.00  0.00              
ATOM   3432 1HB  LEU C  50      -7.111   3.200 -42.435  1.00  0.00              
ATOM   3433 2HB  LEU C  50      -8.383   4.432 -42.595  1.00  0.00              
ATOM   3434  HG  LEU C  50      -5.383   4.872 -42.852  1.00  0.00              
ATOM   3435 1HD1 LEU C  50      -5.942   5.432 -45.233  1.00  0.00              
ATOM   3436 2HD1 LEU C  50      -6.418   3.765 -44.832  1.00  0.00              
ATOM   3437 3HD1 LEU C  50      -7.648   5.049 -44.905  1.00  0.00              
ATOM   3438 1HD2 LEU C  50      -5.968   7.192 -43.464  1.00  0.00              
ATOM   3439 2HD2 LEU C  50      -7.675   6.840 -43.097  1.00  0.00              
ATOM   3440 3HD2 LEU C  50      -6.455   6.777 -41.803  1.00  0.00              
ATOM   3441  N   THR C  51      -8.199   2.571 -39.527  1.00  0.00              
ATOM   3442  CA  THR C  51      -9.272   1.959 -38.745  1.00  0.00              
ATOM   3443  C   THR C  51      -8.915   1.888 -37.257  1.00  0.00              
ATOM   3444  O   THR C  51      -9.719   1.461 -36.431  1.00  0.00              
ATOM   3445  CB  THR C  51      -9.565   0.535 -39.252  1.00  0.00              
ATOM   3446  OG1 THR C  51      -8.398  -0.280 -39.077  1.00  0.00              
ATOM   3447  CG2 THR C  51      -9.935   0.572 -40.734  1.00  0.00              
ATOM   3448  H   THR C  51      -7.329   2.072 -39.642  1.00  0.00              
ATOM   3449  HA  THR C  51     -10.172   2.571 -38.812  1.00  0.00              
ATOM   3450  HB  THR C  51     -10.392   0.117 -38.677  1.00  0.00              
ATOM   3451  HG1 THR C  51      -7.778  -0.107 -39.789  1.00  0.00              
ATOM   3452 1HG2 THR C  51     -10.140  -0.439 -41.081  1.00  0.00              
ATOM   3453 2HG2 THR C  51     -10.821   1.191 -40.871  1.00  0.00              
ATOM   3454 3HG2 THR C  51      -9.106   0.992 -41.303  1.00  0.00              
ATOM   3455  N   ALA C  52      -7.702   2.307 -36.926  1.00  0.00              
ATOM   3456  CA  ALA C  52      -7.219   2.254 -35.551  1.00  0.00              
ATOM   3457  C   ALA C  52      -7.958   3.225 -34.631  1.00  0.00              
ATOM   3458  O   ALA C  52      -8.000   4.429 -34.887  1.00  0.00              
ATOM   3459  CB  ALA C  52      -5.740   2.555 -35.523  1.00  0.00              
ATOM   3460  H   ALA C  52      -7.097   2.675 -37.646  1.00  0.00              
ATOM   3461  HA  ALA C  52      -7.401   1.255 -35.155  1.00  0.00              
ATOM   3462 1HB  ALA C  52      -5.381   2.515 -34.495  1.00  0.00              
ATOM   3463 2HB  ALA C  52      -5.208   1.817 -36.123  1.00  0.00              
ATOM   3464 3HB  ALA C  52      -5.565   3.550 -35.930  1.00  0.00              
ATOM   3465  N   GLU C  53      -8.534   2.690 -33.562  1.00  0.00              
ATOM   3466  CA  GLU C  53      -9.190   3.505 -32.553  1.00  0.00              
ATOM   3467  C   GLU C  53      -8.536   3.275 -31.190  1.00  0.00              
ATOM   3468  O   GLU C  53      -8.612   2.188 -30.629  1.00  0.00              
ATOM   3469  CB  GLU C  53     -10.686   3.189 -32.493  1.00  0.00              
ATOM   3470  CG  GLU C  53     -11.465   4.025 -31.487  1.00  0.00              
ATOM   3471  CD  GLU C  53     -12.927   3.673 -31.499  1.00  0.00              
ATOM   3472  OE1 GLU C  53     -13.295   2.774 -32.216  1.00  0.00              
ATOM   3473  OE2 GLU C  53     -13.656   4.224 -30.709  1.00  0.00              
ATOM   3474  H   GLU C  53      -8.515   1.686 -33.446  1.00  0.00              
ATOM   3475  HA  GLU C  53      -9.069   4.561 -32.795  1.00  0.00              
ATOM   3476 1HB  GLU C  53     -11.089   3.357 -33.493  1.00  0.00              
ATOM   3477 2HB  GLU C  53     -10.780   2.134 -32.236  1.00  0.00              
ATOM   3478 1HG  GLU C  53     -11.082   3.950 -30.470  1.00  0.00              
ATOM   3479 2HG  GLU C  53     -11.336   5.045 -31.847  1.00  0.00              
ATOM   3480  N   TRP C  54      -7.878   4.309 -30.676  1.00  0.00              
ATOM   3481  CA  TRP C  54      -7.270   4.262 -29.350  1.00  0.00              
ATOM   3482  C   TRP C  54      -8.383   4.158 -28.312  1.00  0.00              
ATOM   3483  O   TRP C  54      -9.294   4.989 -28.294  1.00  0.00              
ATOM   3484  CB  TRP C  54      -6.462   5.544 -29.112  1.00  0.00              
ATOM   3485  CG  TRP C  54      -5.780   5.609 -27.776  1.00  0.00              
ATOM   3486  CD1 TRP C  54      -4.537   5.135 -27.465  1.00  0.00              
ATOM   3487  CD2 TRP C  54      -6.310   6.167 -26.568  1.00  0.00              
ATOM   3488  NE1 TRP C  54      -4.260   5.362 -26.138  1.00  0.00              
ATOM   3489  CE2 TRP C  54      -5.332   5.995 -25.564  1.00  0.00              
ATOM   3490  CE3 TRP C  54      -7.518   6.791 -26.235  1.00  0.00              
ATOM   3491  CZ2 TRP C  54      -5.522   6.428 -24.248  1.00  0.00              
ATOM   3492  CZ3 TRP C  54      -7.710   7.220 -24.925  1.00  0.00              
ATOM   3493  CH2 TRP C  54      -6.718   7.038 -23.949  1.00  0.00              
ATOM   3494  H   TRP C  54      -7.798   5.153 -31.224  1.00  0.00              
ATOM   3495  HA  TRP C  54      -6.637   3.380 -29.265  1.00  0.00              
ATOM   3496 1HB  TRP C  54      -5.675   5.638 -29.859  1.00  0.00              
ATOM   3497 2HB  TRP C  54      -7.116   6.414 -29.163  1.00  0.00              
ATOM   3498  HD1 TRP C  54      -3.972   4.669 -28.272  1.00  0.00              
ATOM   3499  HE1 TRP C  54      -3.408   5.103 -25.663  1.00  0.00              
ATOM   3500  HE3 TRP C  54      -8.317   6.962 -26.955  1.00  0.00              
ATOM   3501  HZ2 TRP C  54      -4.725   6.270 -23.521  1.00  0.00              
ATOM   3502  HZ3 TRP C  54      -8.656   7.701 -24.676  1.00  0.00              
ATOM   3503  HH2 TRP C  54      -6.900   7.389 -22.932  1.00  0.00              
ATOM   3504  N   MET C  55      -8.321   3.137 -27.463  1.00  0.00              
ATOM   3505  CA  MET C  55      -9.323   2.954 -26.413  1.00  0.00              
ATOM   3506  C   MET C  55      -8.724   3.357 -25.060  1.00  0.00              
ATOM   3507  O   MET C  55      -9.350   4.075 -24.276  1.00  0.00              
ATOM   3508  CB  MET C  55      -9.811   1.507 -26.381  1.00  0.00              
ATOM   3509  CG  MET C  55     -10.432   1.023 -27.683  1.00  0.00              
ATOM   3510  SD  MET C  55     -11.866   2.000 -28.175  1.00  0.00              
ATOM   3511  CE  MET C  55     -13.048   1.527 -26.916  1.00  0.00              
ATOM   3512  H   MET C  55      -7.566   2.471 -27.544  1.00  0.00              
ATOM   3513  HA  MET C  55     -10.180   3.602 -26.600  1.00  0.00              
ATOM   3514 1HB  MET C  55      -8.949   0.888 -26.137  1.00  0.00              
ATOM   3515 2HB  MET C  55     -10.548   1.438 -25.580  1.00  0.00              
ATOM   3516 1HG  MET C  55      -9.674   1.081 -28.464  1.00  0.00              
ATOM   3517 2HG  MET C  55     -10.737  -0.015 -27.548  1.00  0.00              
ATOM   3518 1HE  MET C  55     -13.989   2.050 -27.084  1.00  0.00              
ATOM   3519 2HE  MET C  55     -13.216   0.451 -26.962  1.00  0.00              
ATOM   3520 3HE  MET C  55     -12.656   1.792 -25.933  1.00  0.00              
ATOM   3521  N   SER C  56      -7.515   2.871 -24.797  1.00  0.00              
ATOM   3522  CA  SER C  56      -6.776   3.209 -23.582  1.00  0.00              
ATOM   3523  C   SER C  56      -5.308   2.992 -23.894  1.00  0.00              
ATOM   3524  O   SER C  56      -4.966   2.582 -24.998  1.00  0.00              
ATOM   3525  CB  SER C  56      -7.159   2.287 -22.429  1.00  0.00              
ATOM   3526  OG  SER C  56      -6.608   0.994 -22.629  1.00  0.00              
ATOM   3527  H   SER C  56      -7.096   2.245 -25.468  1.00  0.00              
ATOM   3528  HA  SER C  56      -6.994   4.209 -23.206  1.00  0.00              
ATOM   3529 1HB  SER C  56      -6.778   2.713 -21.501  1.00  0.00              
ATOM   3530 2HB  SER C  56      -8.246   2.224 -22.379  1.00  0.00              
ATOM   3531  HG  SER C  56      -7.154   0.506 -23.249  1.00  0.00              
ATOM   3532  N   ALA C  57      -4.443   3.253 -22.915  1.00  0.00              
ATOM   3533  CA  ALA C  57      -3.012   3.041 -23.106  1.00  0.00              
ATOM   3534  C   ALA C  57      -2.674   1.548 -23.261  1.00  0.00              
ATOM   3535  O   ALA C  57      -1.563   1.196 -23.660  1.00  0.00              
ATOM   3536  CB  ALA C  57      -2.229   3.650 -21.926  1.00  0.00              
ATOM   3537  H   ALA C  57      -4.775   3.601 -22.027  1.00  0.00              
ATOM   3538  HA  ALA C  57      -2.706   3.534 -24.029  1.00  0.00              
ATOM   3539 1HB  ALA C  57      -1.162   3.488 -22.077  1.00  0.00              
ATOM   3540 2HB  ALA C  57      -2.428   4.720 -21.869  1.00  0.00              
ATOM   3541 3HB  ALA C  57      -2.540   3.172 -20.998  1.00  0.00              
ATOM   3542  N   SER C  58      -3.631   0.675 -22.952  1.00  0.00              
ATOM   3543  CA  SER C  58      -3.420  -0.766 -23.097  1.00  0.00              
ATOM   3544  C   SER C  58      -4.295  -1.358 -24.194  1.00  0.00              
ATOM   3545  O   SER C  58      -4.285  -2.577 -24.420  1.00  0.00              
ATOM   3546  CB  SER C  58      -3.748  -1.485 -21.786  1.00  0.00              
ATOM   3547  OG  SER C  58      -5.128  -1.347 -21.484  1.00  0.00              
ATOM   3548  H   SER C  58      -4.521   1.009 -22.613  1.00  0.00              
ATOM   3549  HA  SER C  58      -2.378  -1.035 -23.276  1.00  0.00              
ATOM   3550 1HB  SER C  58      -3.495  -2.540 -21.895  1.00  0.00              
ATOM   3551 2HB  SER C  58      -3.147  -1.049 -20.988  1.00  0.00              
ATOM   3552  HG  SER C  58      -5.413  -0.456 -21.699  1.00  0.00              
ATOM   3553  N   LYS C  59      -5.034  -0.513 -24.901  1.00  0.00              
ATOM   3554  CA  LYS C  59      -5.998  -1.050 -25.848  1.00  0.00              
ATOM   3555  C   LYS C  59      -6.241  -0.236 -27.109  1.00  0.00              
ATOM   3556  O   LYS C  59      -6.559   0.955 -27.046  1.00  0.00              
ATOM   3557  CB  LYS C  59      -7.328  -1.260 -25.115  1.00  0.00              
ATOM   3558  CG  LYS C  59      -8.426  -1.944 -25.937  1.00  0.00              
ATOM   3559  CD  LYS C  59      -9.671  -2.167 -25.075  1.00  0.00              
ATOM   3560  CE  LYS C  59     -10.811  -2.747 -25.883  1.00  0.00              
ATOM   3561  NZ  LYS C  59     -12.016  -3.033 -25.038  1.00  0.00              
ATOM   3562  H   LYS C  59      -4.948   0.489 -24.800  1.00  0.00              
ATOM   3563  HA  LYS C  59      -5.642  -2.006 -26.235  1.00  0.00              
ATOM   3564 1HB  LYS C  59      -7.115  -1.867 -24.234  1.00  0.00              
ATOM   3565 2HB  LYS C  59      -7.680  -0.278 -24.802  1.00  0.00              
ATOM   3566 1HG  LYS C  59      -8.669  -1.307 -26.788  1.00  0.00              
ATOM   3567 2HG  LYS C  59      -8.046  -2.900 -26.296  1.00  0.00              
ATOM   3568 1HD  LYS C  59      -9.416  -2.851 -24.266  1.00  0.00              
ATOM   3569 2HD  LYS C  59      -9.979  -1.208 -24.656  1.00  0.00              
ATOM   3570 1HE  LYS C  59     -11.077  -2.034 -26.662  1.00  0.00              
ATOM   3571 2HE  LYS C  59     -10.466  -3.674 -26.344  1.00  0.00              
ATOM   3572 1HZ  LYS C  59     -12.748  -3.419 -25.617  1.00  0.00              
ATOM   3573 2HZ  LYS C  59     -11.773  -3.697 -24.316  1.00  0.00              
ATOM   3574 3HZ  LYS C  59     -12.338  -2.176 -24.613  1.00  0.00              
ATOM   3575  N   ILE C  60      -6.099  -0.901 -28.247  1.00  0.00              
ATOM   3576  CA  ILE C  60      -6.372  -0.307 -29.546  1.00  0.00              
ATOM   3577  C   ILE C  60      -7.246  -1.296 -30.303  1.00  0.00              
ATOM   3578  O   ILE C  60      -6.937  -2.486 -30.363  1.00  0.00              
ATOM   3579  CB  ILE C  60      -5.092  -0.099 -30.376  1.00  0.00              
ATOM   3580  CG1 ILE C  60      -4.143   0.869 -29.660  1.00  0.00              
ATOM   3581  CG2 ILE C  60      -5.458   0.450 -31.753  1.00  0.00              
ATOM   3582  CD1 ILE C  60      -2.786   1.011 -30.365  1.00  0.00              
ATOM   3583  H   ILE C  60      -5.789  -1.861 -28.201  1.00  0.00              
ATOM   3584  HA  ILE C  60      -6.939   0.616 -29.434  1.00  0.00              
ATOM   3585  HB  ILE C  60      -4.578  -1.054 -30.483  1.00  0.00              
ATOM   3586 1HG1 ILE C  60      -4.642   1.838 -29.615  1.00  0.00              
ATOM   3587 2HG1 ILE C  60      -3.998   0.490 -28.648  1.00  0.00              
ATOM   3588 1HG2 ILE C  60      -4.550   0.597 -32.339  1.00  0.00              
ATOM   3589 2HG2 ILE C  60      -6.110  -0.255 -32.266  1.00  0.00              
ATOM   3590 3HG2 ILE C  60      -5.973   1.404 -31.639  1.00  0.00              
ATOM   3591 1HD1 ILE C  60      -2.157   1.709 -29.811  1.00  0.00              
ATOM   3592 2HD1 ILE C  60      -2.296   0.039 -30.411  1.00  0.00              
ATOM   3593 3HD1 ILE C  60      -2.938   1.387 -31.376  1.00  0.00              
ATOM   3594  N   VAL C  61      -8.353  -0.809 -30.859  1.00  0.00              
ATOM   3595  CA  VAL C  61      -9.231  -1.662 -31.649  1.00  0.00              
ATOM   3596  C   VAL C  61      -9.151  -1.197 -33.104  1.00  0.00              
ATOM   3597  O   VAL C  61      -9.231   0.000 -33.385  1.00  0.00              
ATOM   3598  CB  VAL C  61     -10.691  -1.612 -31.160  1.00  0.00              
ATOM   3599  CG1 VAL C  61     -11.584  -2.450 -32.064  1.00  0.00              
ATOM   3600  CG2 VAL C  61     -10.787  -2.097 -29.722  1.00  0.00              
ATOM   3601  H   VAL C  61      -8.592   0.163 -30.733  1.00  0.00              
ATOM   3602  HA  VAL C  61      -8.900  -2.701 -31.628  1.00  0.00              
ATOM   3603  HB  VAL C  61     -11.033  -0.578 -31.170  1.00  0.00              
ATOM   3604 1HG1 VAL C  61     -12.612  -2.404 -31.704  1.00  0.00              
ATOM   3605 2HG1 VAL C  61     -11.539  -2.062 -33.082  1.00  0.00              
ATOM   3606 3HG1 VAL C  61     -11.242  -3.486 -32.055  1.00  0.00              
ATOM   3607 1HG2 VAL C  61     -11.824  -2.056 -29.392  1.00  0.00              
ATOM   3608 2HG2 VAL C  61     -10.427  -3.124 -29.660  1.00  0.00              
ATOM   3609 3HG2 VAL C  61     -10.178  -1.459 -29.081  1.00  0.00              
ATOM   3610  N   CYS C  62      -8.968  -2.138 -34.021  1.00  0.00              
ATOM   3611  CA  CYS C  62      -8.801  -1.797 -35.430  1.00  0.00              
ATOM   3612  C   CYS C  62      -9.269  -2.947 -36.314  1.00  0.00              
ATOM   3613  O   CYS C  62      -9.728  -3.979 -35.822  1.00  0.00              
ATOM   3614  CB  CYS C  62      -7.291  -1.595 -35.558  1.00  0.00              
ATOM   3615  SG  CYS C  62      -6.313  -3.101 -35.335  1.00  0.00              
ATOM   3616  H   CYS C  62      -8.942  -3.109 -33.744  1.00  0.00              
ATOM   3617  HA  CYS C  62      -9.300  -0.870 -35.713  1.00  0.00              
ATOM   3618 1HB  CYS C  62      -7.042  -1.219 -36.550  1.00  0.00              
ATOM   3619 2HB  CYS C  62      -6.939  -0.892 -34.803  1.00  0.00              
ATOM   3620  HG  CYS C  62      -6.506  -3.575 -36.561  1.00  0.00              
ATOM   3621  N   ARG C  63      -9.166  -2.749 -37.622  1.00  0.00              
ATOM   3622  CA  ARG C  63      -9.498  -3.798 -38.575  1.00  0.00              
ATOM   3623  C   ARG C  63      -8.249  -4.177 -39.336  1.00  0.00              
ATOM   3624  O   ARG C  63      -7.495  -3.314 -39.770  1.00  0.00              
ATOM   3625  CB  ARG C  63     -10.597  -3.329 -39.534  1.00  0.00              
ATOM   3626  CG  ARG C  63     -11.962  -3.282 -38.863  1.00  0.00              
ATOM   3627  CD  ARG C  63     -13.052  -2.823 -39.796  1.00  0.00              
ATOM   3628  NE  ARG C  63     -14.340  -2.741 -39.114  1.00  0.00              
ATOM   3629  CZ  ARG C  63     -15.193  -3.754 -39.008  1.00  0.00              
ATOM   3630  NH1 ARG C  63     -14.896  -4.932 -39.541  1.00  0.00              
ATOM   3631  NH2 ARG C  63     -16.345  -3.593 -38.371  1.00  0.00              
ATOM   3632  H   ARG C  63      -8.851  -1.853 -37.966  1.00  0.00              
ATOM   3633  HA  ARG C  63      -9.852  -4.681 -38.043  1.00  0.00              
ATOM   3634 1HB  ARG C  63     -10.310  -2.340 -39.888  1.00  0.00              
ATOM   3635 2HB  ARG C  63     -10.607  -4.025 -40.372  1.00  0.00              
ATOM   3636 1HG  ARG C  63     -12.207  -4.282 -38.504  1.00  0.00              
ATOM   3637 2HG  ARG C  63     -11.910  -2.595 -38.019  1.00  0.00              
ATOM   3638 1HD  ARG C  63     -12.793  -1.838 -40.184  1.00  0.00              
ATOM   3639 2HD  ARG C  63     -13.132  -3.529 -40.622  1.00  0.00              
ATOM   3640  HE  ARG C  63     -14.770  -1.958 -38.640  1.00  0.00              
ATOM   3641 1HH1 ARG C  63     -14.019  -5.057 -40.027  1.00  0.00              
ATOM   3642 2HH1 ARG C  63     -15.546  -5.699 -39.460  1.00  0.00              
ATOM   3643 1HH2 ARG C  63     -16.573  -2.696 -37.964  1.00  0.00              
ATOM   3644 2HH2 ARG C  63     -16.989  -4.366 -38.294  1.00  0.00              
ATOM   3645  N   VAL C  64      -8.017  -5.475 -39.470  1.00  0.00              
ATOM   3646  CA  VAL C  64      -6.830  -5.957 -40.152  1.00  0.00              
ATOM   3647  C   VAL C  64      -7.148  -6.199 -41.618  1.00  0.00              
ATOM   3648  O   VAL C  64      -8.088  -6.923 -41.951  1.00  0.00              
ATOM   3649  CB  VAL C  64      -6.291  -7.254 -39.521  1.00  0.00              
ATOM   3650  CG1 VAL C  64      -5.055  -7.736 -40.266  1.00  0.00              
ATOM   3651  CG2 VAL C  64      -5.972  -7.038 -38.049  1.00  0.00              
ATOM   3652  H   VAL C  64      -8.673  -6.143 -39.092  1.00  0.00              
ATOM   3653  HA  VAL C  64      -6.034  -5.211 -40.138  1.00  0.00              
ATOM   3654  HB  VAL C  64      -7.066  -8.020 -39.568  1.00  0.00              
ATOM   3655 1HG1 VAL C  64      -4.687  -8.654 -39.807  1.00  0.00              
ATOM   3656 2HG1 VAL C  64      -5.312  -7.929 -41.308  1.00  0.00              
ATOM   3657 3HG1 VAL C  64      -4.280  -6.971 -40.218  1.00  0.00              
ATOM   3658 1HG2 VAL C  64      -5.593  -7.965 -37.619  1.00  0.00              
ATOM   3659 2HG2 VAL C  64      -5.218  -6.257 -37.951  1.00  0.00              
ATOM   3660 3HG2 VAL C  64      -6.877  -6.737 -37.521  1.00  0.00              
ATOM   3661  N   GLY C  65      -6.367  -5.567 -42.486  1.00  0.00              
ATOM   3662  CA  GLY C  65      -6.600  -5.664 -43.912  1.00  0.00              
ATOM   3663  C   GLY C  65      -5.661  -6.689 -44.514  1.00  0.00              
ATOM   3664  O   GLY C  65      -5.151  -7.556 -43.811  1.00  0.00              
ATOM   3665  H   GLY C  65      -5.595  -5.009 -42.150  1.00  0.00              
ATOM   3666 1HA  GLY C  65      -7.634  -5.964 -44.084  1.00  0.00              
ATOM   3667 2HA  GLY C  65      -6.424  -4.690 -44.368  1.00  0.00              
ATOM   3668  N   GLN C  66      -5.428  -6.589 -45.815  1.00  0.00              
ATOM   3669  CA  GLN C  66      -4.601  -7.551 -46.536  1.00  0.00              
ATOM   3670  C   GLN C  66      -3.127  -7.378 -46.193  1.00  0.00              
ATOM   3671  O   GLN C  66      -2.588  -6.275 -46.245  1.00  0.00              
ATOM   3672  CB  GLN C  66      -4.799  -7.404 -48.047  1.00  0.00              
ATOM   3673  CG  GLN C  66      -4.001  -8.393 -48.879  1.00  0.00              
ATOM   3674  CD  GLN C  66      -4.339  -8.312 -50.356  1.00  0.00              
ATOM   3675  OE1 GLN C  66      -5.233  -7.566 -50.763  1.00  0.00              
ATOM   3676  NE2 GLN C  66      -3.627  -9.086 -51.168  1.00  0.00              
ATOM   3677  H   GLN C  66      -5.839  -5.816 -46.321  1.00  0.00              
ATOM   3678  HA  GLN C  66      -4.873  -8.563 -46.236  1.00  0.00              
ATOM   3679 1HB  GLN C  66      -5.864  -7.536 -48.239  1.00  0.00              
ATOM   3680 2HB  GLN C  66      -4.508  -6.387 -48.305  1.00  0.00              
ATOM   3681 1HG  GLN C  66      -2.920  -8.502 -48.789  1.00  0.00              
ATOM   3682 2HG  GLN C  66      -4.489  -9.274 -48.460  1.00  0.00              
ATOM   3683 1HE2 GLN C  66      -3.806  -9.077 -52.153  1.00  0.00              
ATOM   3684 2HE2 GLN C  66      -2.912  -9.679 -50.795  1.00  0.00              
ATOM   3685  N   ALA C  67      -2.480  -8.478 -45.830  1.00  0.00              
ATOM   3686  CA  ALA C  67      -1.071  -8.458 -45.451  1.00  0.00              
ATOM   3687  C   ALA C  67      -0.067  -8.153 -46.558  1.00  0.00              
ATOM   3688  O   ALA C  67      -0.275  -8.488 -47.726  1.00  0.00              
ATOM   3689  CB  ALA C  67      -0.704  -9.778 -44.790  1.00  0.00              
ATOM   3690  H   ALA C  67      -2.980  -9.355 -45.818  1.00  0.00              
ATOM   3691  HA  ALA C  67      -0.915  -7.657 -44.728  1.00  0.00              
ATOM   3692 1HB  ALA C  67       0.348  -9.761 -44.506  1.00  0.00              
ATOM   3693 2HB  ALA C  67      -1.318  -9.923 -43.900  1.00  0.00              
ATOM   3694 3HB  ALA C  67      -0.879 -10.595 -45.487  1.00  0.00              
ATOM   3695  N   LYS C  68       1.020  -7.501 -46.162  1.00  0.00              
ATOM   3696  CA  LYS C  68       2.051  -7.036 -47.081  1.00  0.00              
ATOM   3697  C   LYS C  68       3.289  -7.831 -46.700  1.00  0.00              
ATOM   3698  O   LYS C  68       4.178  -8.064 -47.519  1.00  0.00              
ATOM   3699  CB  LYS C  68       2.291  -5.529 -46.972  1.00  0.00              
ATOM   3700  CG  LYS C  68       1.086  -4.673 -47.334  1.00  0.00              
ATOM   3701  CD  LYS C  68       1.437  -3.192 -47.331  1.00  0.00              
ATOM   3702  CE  LYS C  68       0.223  -2.333 -47.654  1.00  0.00              
ATOM   3703  NZ  LYS C  68       0.547  -0.882 -47.632  1.00  0.00              
ATOM   3704  H   LYS C  68       1.126  -7.326 -45.174  1.00  0.00              
ATOM   3705  HA  LYS C  68       1.755  -7.250 -48.108  1.00  0.00              
ATOM   3706 1HB  LYS C  68       2.585  -5.326 -45.943  1.00  0.00              
ATOM   3707 2HB  LYS C  68       3.119  -5.288 -47.640  1.00  0.00              
ATOM   3708 1HG  LYS C  68       0.741  -4.963 -48.328  1.00  0.00              
ATOM   3709 2HG  LYS C  68       0.297  -4.861 -46.607  1.00  0.00              
ATOM   3710 1HD  LYS C  68       1.817  -2.928 -46.343  1.00  0.00              
ATOM   3711 2HD  LYS C  68       2.213  -3.017 -48.076  1.00  0.00              
ATOM   3712 1HE  LYS C  68      -0.137  -2.610 -48.644  1.00  0.00              
ATOM   3713 2HE  LYS C  68      -0.550  -2.543 -46.914  1.00  0.00              
ATOM   3714 1HZ  LYS C  68      -0.283  -0.348 -47.851  1.00  0.00              
ATOM   3715 2HZ  LYS C  68       0.880  -0.624 -46.714  1.00  0.00              
ATOM   3716 3HZ  LYS C  68       1.262  -0.686 -48.317  1.00  0.00              
ATOM   3717  N   ASN C  69       3.315  -8.248 -45.436  1.00  0.00              
ATOM   3718  CA  ASN C  69       4.406  -9.023 -44.849  1.00  0.00              
ATOM   3719  C   ASN C  69       3.920 -10.444 -44.614  1.00  0.00              
ATOM   3720  O   ASN C  69       2.726 -10.671 -44.424  1.00  0.00              
ATOM   3721  CB  ASN C  69       4.920  -8.409 -43.560  1.00  0.00              
ATOM   3722  CG  ASN C  69       5.641  -7.104 -43.756  1.00  0.00              
ATOM   3723  OD1 ASN C  69       6.200  -6.835 -44.826  1.00  0.00              
ATOM   3724  ND2 ASN C  69       5.700  -6.328 -42.704  1.00  0.00              
ATOM   3725  H   ASN C  69       2.521  -8.004 -44.863  1.00  0.00              
ATOM   3726  HA  ASN C  69       5.247  -9.061 -45.544  1.00  0.00              
ATOM   3727 1HB  ASN C  69       4.277  -8.333 -42.682  1.00  0.00              
ATOM   3728 2HB  ASN C  69       5.657  -9.196 -43.403  1.00  0.00              
ATOM   3729 1HD2 ASN C  69       6.165  -5.444 -42.761  1.00  0.00              
ATOM   3730 2HD2 ASN C  69       5.282  -6.619 -41.845  1.00  0.00              
ATOM   3731  N   ASP C  70       4.849 -11.393 -44.614  1.00  0.00              
ATOM   3732  CA  ASP C  70       4.506 -12.786 -44.351  1.00  0.00              
ATOM   3733  C   ASP C  70       4.633 -13.106 -42.859  1.00  0.00              
ATOM   3734  O   ASP C  70       4.405 -14.238 -42.437  1.00  0.00              
ATOM   3735  CB  ASP C  70       5.397 -13.722 -45.172  1.00  0.00              
ATOM   3736  CG  ASP C  70       6.880 -13.637 -44.835  1.00  0.00              
ATOM   3737  OD1 ASP C  70       7.234 -12.832 -44.006  1.00  0.00              
ATOM   3738  OD2 ASP C  70       7.620 -14.477 -45.286  1.00  0.00              
ATOM   3739  H   ASP C  70       5.812 -11.151 -44.799  1.00  0.00              
ATOM   3740  HA  ASP C  70       3.466 -12.967 -44.624  1.00  0.00              
ATOM   3741 1HB  ASP C  70       5.077 -14.764 -45.142  1.00  0.00              
ATOM   3742 2HB  ASP C  70       5.229 -13.318 -46.171  1.00  0.00              
ATOM   3743  N   LYS C  71       5.006 -12.100 -42.070  1.00  0.00              
ATOM   3744  CA  LYS C  71       5.062 -12.251 -40.617  1.00  0.00              
ATOM   3745  C   LYS C  71       3.827 -11.555 -40.058  1.00  0.00              
ATOM   3746  O   LYS C  71       3.444 -10.488 -40.533  1.00  0.00              
ATOM   3747  CB  LYS C  71       6.344 -11.657 -40.031  1.00  0.00              
ATOM   3748  CG  LYS C  71       7.618 -12.390 -40.434  1.00  0.00              
ATOM   3749  CD  LYS C  71       8.853 -11.707 -39.863  1.00  0.00              
ATOM   3750  CE  LYS C  71      10.128 -12.410 -40.305  1.00  0.00              
ATOM   3751  NZ  LYS C  71      11.345 -11.725 -39.794  1.00  0.00              
ATOM   3752  H   LYS C  71       5.258 -11.213 -42.482  1.00  0.00              
ATOM   3753  HA  LYS C  71       5.032 -13.309 -40.354  1.00  0.00              
ATOM   3754 1HB  LYS C  71       6.400 -10.622 -40.368  1.00  0.00              
ATOM   3755 2HB  LYS C  71       6.242 -11.681 -38.946  1.00  0.00              
ATOM   3756 1HG  LYS C  71       7.561 -13.412 -40.062  1.00  0.00              
ATOM   3757 2HG  LYS C  71       7.680 -12.402 -41.522  1.00  0.00              
ATOM   3758 1HD  LYS C  71       8.868 -10.672 -40.208  1.00  0.00              
ATOM   3759 2HD  LYS C  71       8.787 -11.726 -38.775  1.00  0.00              
ATOM   3760 1HE  LYS C  71      10.102 -13.433 -39.932  1.00  0.00              
ATOM   3761 2HE  LYS C  71      10.150 -12.422 -41.395  1.00  0.00              
ATOM   3762 1HZ  LYS C  71      12.168 -12.220 -40.109  1.00  0.00              
ATOM   3763 2HZ  LYS C  71      11.370 -10.777 -40.141  1.00  0.00              
ATOM   3764 3HZ  LYS C  71      11.326 -11.713 -38.784  1.00  0.00              
ATOM   3765  N   GLY C  72       3.197 -12.167 -39.062  1.00  0.00              
ATOM   3766  CA  GLY C  72       1.953 -11.627 -38.535  1.00  0.00              
ATOM   3767  C   GLY C  72       2.127 -10.740 -37.319  1.00  0.00              
ATOM   3768  O   GLY C  72       1.243 -10.662 -36.471  1.00  0.00              
ATOM   3769  H   GLY C  72       3.575 -13.011 -38.660  1.00  0.00              
ATOM   3770 1HA  GLY C  72       1.467 -11.031 -39.308  1.00  0.00              
ATOM   3771 2HA  GLY C  72       1.300 -12.451 -38.249  1.00  0.00              
ATOM   3772  N   ASP C  73       3.266 -10.059 -37.248  1.00  0.00              
ATOM   3773  CA  ASP C  73       3.585  -9.159 -36.145  1.00  0.00              
ATOM   3774  C   ASP C  73       2.645  -7.944 -36.079  1.00  0.00              
ATOM   3775  O   ASP C  73       2.137  -7.475 -37.102  1.00  0.00              
ATOM   3776  CB  ASP C  73       5.036  -8.689 -36.259  1.00  0.00              
ATOM   3777  CG  ASP C  73       6.071  -9.757 -35.928  1.00  0.00              
ATOM   3778  OD1 ASP C  73       5.690 -10.792 -35.433  1.00  0.00              
ATOM   3779  OD2 ASP C  73       7.205  -9.597 -36.313  1.00  0.00              
ATOM   3780  H   ASP C  73       3.934 -10.175 -37.998  1.00  0.00              
ATOM   3781  HA  ASP C  73       3.455  -9.679 -35.195  1.00  0.00              
ATOM   3782 1HB  ASP C  73       5.274  -8.242 -37.224  1.00  0.00              
ATOM   3783 2HB  ASP C  73       5.050  -7.919 -35.487  1.00  0.00              
ATOM   3784  N   ILE C  74       2.424  -7.443 -34.868  1.00  0.00              
ATOM   3785  CA  ILE C  74       1.526  -6.318 -34.623  1.00  0.00              
ATOM   3786  C   ILE C  74       2.376  -5.145 -34.114  1.00  0.00              
ATOM   3787  O   ILE C  74       2.823  -5.137 -32.967  1.00  0.00              
ATOM   3788  CB  ILE C  74       0.468  -6.704 -33.572  1.00  0.00              
ATOM   3789  CG1 ILE C  74      -0.309  -7.930 -34.066  1.00  0.00              
ATOM   3790  CG2 ILE C  74      -0.486  -5.532 -33.316  1.00  0.00              
ATOM   3791  CD1 ILE C  74      -1.207  -8.557 -33.032  1.00  0.00              
ATOM   3792  H   ILE C  74       2.905  -7.867 -34.088  1.00  0.00              
ATOM   3793  HA  ILE C  74       1.059  -5.990 -35.551  1.00  0.00              
ATOM   3794  HB  ILE C  74       0.971  -6.971 -32.642  1.00  0.00              
ATOM   3795 1HG1 ILE C  74      -0.911  -7.612 -34.916  1.00  0.00              
ATOM   3796 2HG1 ILE C  74       0.424  -8.667 -34.396  1.00  0.00              
ATOM   3797 1HG2 ILE C  74      -1.227  -5.823 -32.571  1.00  0.00              
ATOM   3798 2HG2 ILE C  74       0.080  -4.676 -32.950  1.00  0.00              
ATOM   3799 3HG2 ILE C  74      -0.990  -5.265 -34.245  1.00  0.00              
ATOM   3800 1HD1 ILE C  74      -1.718  -9.417 -33.466  1.00  0.00              
ATOM   3801 2HD1 ILE C  74      -0.610  -8.882 -32.180  1.00  0.00              
ATOM   3802 3HD1 ILE C  74      -1.946  -7.828 -32.700  1.00  0.00              
ATOM   3803  N   ILE C  75       2.587  -4.158 -34.980  1.00  0.00              
ATOM   3804  CA  ILE C  75       3.404  -2.990 -34.647  1.00  0.00              
ATOM   3805  C   ILE C  75       2.623  -1.694 -34.419  1.00  0.00              
ATOM   3806  O   ILE C  75       1.986  -1.166 -35.337  1.00  0.00              
ATOM   3807  CB  ILE C  75       4.446  -2.733 -35.750  1.00  0.00              
ATOM   3808  CG1 ILE C  75       5.400  -3.924 -35.872  1.00  0.00              
ATOM   3809  CG2 ILE C  75       5.220  -1.455 -35.464  1.00  0.00              
ATOM   3810  CD1 ILE C  75       6.310  -3.857 -37.077  1.00  0.00              
ATOM   3811  H   ILE C  75       2.168  -4.220 -35.897  1.00  0.00              
ATOM   3812  HA  ILE C  75       3.901  -3.130 -33.688  1.00  0.00              
ATOM   3813  HB  ILE C  75       3.934  -2.640 -36.708  1.00  0.00              
ATOM   3814 1HG1 ILE C  75       6.001  -3.952 -34.964  1.00  0.00              
ATOM   3815 2HG1 ILE C  75       4.787  -4.824 -35.929  1.00  0.00              
ATOM   3816 1HG2 ILE C  75       5.952  -1.288 -36.253  1.00  0.00              
ATOM   3817 2HG2 ILE C  75       4.530  -0.613 -35.426  1.00  0.00              
ATOM   3818 3HG2 ILE C  75       5.733  -1.546 -34.506  1.00  0.00              
ATOM   3819 1HD1 ILE C  75       6.955  -4.735 -37.096  1.00  0.00              
ATOM   3820 2HD1 ILE C  75       5.709  -3.830 -37.987  1.00  0.00              
ATOM   3821 3HD1 ILE C  75       6.923  -2.959 -37.022  1.00  0.00              
ATOM   3822  N   VAL C  76       2.696  -1.181 -33.196  1.00  0.00              
ATOM   3823  CA  VAL C  76       2.047   0.075 -32.849  1.00  0.00              
ATOM   3824  C   VAL C  76       3.098   1.176 -32.823  1.00  0.00              
ATOM   3825  O   VAL C  76       4.165   1.016 -32.232  1.00  0.00              
ATOM   3826  CB  VAL C  76       1.375   0.008 -31.451  1.00  0.00              
ATOM   3827  CG1 VAL C  76       0.784   1.377 -31.092  1.00  0.00              
ATOM   3828  CG2 VAL C  76       0.286  -1.061 -31.442  1.00  0.00              
ATOM   3829  H   VAL C  76       3.218  -1.677 -32.488  1.00  0.00              
ATOM   3830  HA  VAL C  76       1.314   0.364 -33.603  1.00  0.00              
ATOM   3831  HB  VAL C  76       2.121  -0.289 -30.714  1.00  0.00              
ATOM   3832 1HG1 VAL C  76       0.313   1.325 -30.109  1.00  0.00              
ATOM   3833 2HG1 VAL C  76       1.578   2.124 -31.073  1.00  0.00              
ATOM   3834 3HG1 VAL C  76       0.037   1.658 -31.835  1.00  0.00              
ATOM   3835 1HG2 VAL C  76      -0.179  -1.100 -30.456  1.00  0.00              
ATOM   3836 2HG2 VAL C  76      -0.469  -0.817 -32.190  1.00  0.00              
ATOM   3837 3HG2 VAL C  76       0.725  -2.031 -31.673  1.00  0.00              
ATOM   3838  N   THR C  77       2.800   2.291 -33.478  1.00  0.00              
ATOM   3839  CA  THR C  77       3.734   3.407 -33.543  1.00  0.00              
ATOM   3840  C   THR C  77       3.075   4.661 -32.975  1.00  0.00              
ATOM   3841  O   THR C  77       2.027   5.097 -33.457  1.00  0.00              
ATOM   3842  CB  THR C  77       4.206   3.679 -34.982  1.00  0.00              
ATOM   3843  OG1 THR C  77       4.850   2.511 -35.507  1.00  0.00              
ATOM   3844  CG2 THR C  77       5.180   4.847 -35.013  1.00  0.00              
ATOM   3845  H   THR C  77       1.907   2.370 -33.943  1.00  0.00              
ATOM   3846  HA  THR C  77       4.609   3.192 -32.929  1.00  0.00              
ATOM   3847  HB  THR C  77       3.340   3.914 -35.601  1.00  0.00              
ATOM   3848  HG1 THR C  77       4.186   1.884 -35.800  1.00  0.00              
ATOM   3849 1HG2 THR C  77       5.501   5.025 -36.040  1.00  0.00              
ATOM   3850 2HG2 THR C  77       4.689   5.740 -34.626  1.00  0.00              
ATOM   3851 3HG2 THR C  77       6.047   4.613 -34.397  1.00  0.00              
ATOM   3852  N   THR C  78       3.687   5.225 -31.942  1.00  0.00              
ATOM   3853  CA  THR C  78       3.160   6.410 -31.282  1.00  0.00              
ATOM   3854  C   THR C  78       4.260   7.469 -31.223  1.00  0.00              
ATOM   3855  O   THR C  78       5.443   7.160 -31.384  1.00  0.00              
ATOM   3856  CB  THR C  78       2.754   6.119 -29.842  1.00  0.00              
ATOM   3857  OG1 THR C  78       3.926   5.754 -29.108  1.00  0.00              
ATOM   3858  CG2 THR C  78       1.699   4.985 -29.767  1.00  0.00              
ATOM   3859  H   THR C  78       4.546   4.816 -31.606  1.00  0.00              
ATOM   3860  HA  THR C  78       2.333   6.818 -31.863  1.00  0.00              
ATOM   3861  HB  THR C  78       2.332   7.024 -29.403  1.00  0.00              
ATOM   3862  HG1 THR C  78       4.140   4.835 -29.285  1.00  0.00              
ATOM   3863 1HG2 THR C  78       1.433   4.805 -28.726  1.00  0.00              
ATOM   3864 2HG2 THR C  78       0.810   5.278 -30.325  1.00  0.00              
ATOM   3865 3HG2 THR C  78       2.114   4.075 -30.198  1.00  0.00              
ATOM   3866  N   LYS C  79       3.868   8.711 -30.982  1.00  0.00              
ATOM   3867  CA  LYS C  79       4.837   9.791 -30.885  1.00  0.00              
ATOM   3868  C   LYS C  79       5.648   9.582 -29.613  1.00  0.00              
ATOM   3869  O   LYS C  79       6.877   9.557 -29.646  1.00  0.00              
ATOM   3870  CB  LYS C  79       4.117  11.142 -30.824  1.00  0.00              
ATOM   3871  CG  LYS C  79       3.427  11.539 -32.122  1.00  0.00              
ATOM   3872  CD  LYS C  79       2.764  12.911 -32.003  1.00  0.00              
ATOM   3873  CE  LYS C  79       2.044  13.305 -33.301  1.00  0.00              
ATOM   3874  NZ  LYS C  79       1.437  14.667 -33.232  1.00  0.00              
ATOM   3875  H   LYS C  79       2.888   8.918 -30.862  1.00  0.00              
ATOM   3876  HA  LYS C  79       5.515   9.757 -31.738  1.00  0.00              
ATOM   3877 1HB  LYS C  79       3.378  11.075 -30.025  1.00  0.00              
ATOM   3878 2HB  LYS C  79       4.865  11.892 -30.566  1.00  0.00              
ATOM   3879 1HG  LYS C  79       4.174  11.564 -32.916  1.00  0.00              
ATOM   3880 2HG  LYS C  79       2.672  10.790 -32.356  1.00  0.00              
ATOM   3881 1HD  LYS C  79       2.043  12.879 -31.186  1.00  0.00              
ATOM   3882 2HD  LYS C  79       3.532  13.651 -31.780  1.00  0.00              
ATOM   3883 1HE  LYS C  79       2.767  13.278 -34.115  1.00  0.00              
ATOM   3884 2HE  LYS C  79       1.257  12.575 -33.491  1.00  0.00              
ATOM   3885 1HZ  LYS C  79       0.977  14.876 -34.107  1.00  0.00              
ATOM   3886 2HZ  LYS C  79       0.762  14.698 -32.482  1.00  0.00              
ATOM   3887 3HZ  LYS C  79       2.161  15.351 -33.062  1.00  0.00              
ATOM   3888  N   SER C  80       4.941   9.407 -28.501  1.00  0.00              
ATOM   3889  CA  SER C  80       5.561   9.247 -27.194  1.00  0.00              
ATOM   3890  C   SER C  80       6.459   8.023 -26.985  1.00  0.00              
ATOM   3891  O   SER C  80       7.496   8.126 -26.329  1.00  0.00              
ATOM   3892  CB  SER C  80       4.463   9.239 -26.149  1.00  0.00              
ATOM   3893  OG  SER C  80       3.784  10.463 -26.091  1.00  0.00              
ATOM   3894  H   SER C  80       3.934   9.385 -28.574  1.00  0.00              
ATOM   3895  HA  SER C  80       6.166  10.105 -26.894  1.00  0.00              
ATOM   3896 1HB  SER C  80       3.753   8.451 -26.395  1.00  0.00              
ATOM   3897 2HB  SER C  80       4.909   9.035 -25.176  1.00  0.00              
ATOM   3898  HG  SER C  80       3.141  10.507 -26.802  1.00  0.00              
ATOM   3899  N   GLY C  81       6.068   6.871 -27.526  1.00  0.00              
ATOM   3900  CA  GLY C  81       6.908   5.692 -27.389  1.00  0.00              
ATOM   3901  C   GLY C  81       7.635   5.198 -28.623  1.00  0.00              
ATOM   3902  O   GLY C  81       8.430   4.267 -28.533  1.00  0.00              
ATOM   3903  H   GLY C  81       5.197   6.799 -28.033  1.00  0.00              
ATOM   3904 1HA  GLY C  81       7.685   5.892 -26.650  1.00  0.00              
ATOM   3905 2HA  GLY C  81       6.296   4.856 -27.053  1.00  0.00              
ATOM   3906  N   GLY C  82       7.365   5.794 -29.778  1.00  0.00              
ATOM   3907  CA  GLY C  82       7.996   5.332 -31.004  1.00  0.00              
ATOM   3908  C   GLY C  82       7.418   4.060 -31.606  1.00  0.00              
ATOM   3909  O   GLY C  82       6.261   3.707 -31.368  1.00  0.00              
ATOM   3910  H   GLY C  82       6.721   6.571 -29.819  1.00  0.00              
ATOM   3911 1HA  GLY C  82       7.905   6.107 -31.765  1.00  0.00              
ATOM   3912 2HA  GLY C  82       9.049   5.135 -30.810  1.00  0.00              
ATOM   3913  N   ARG C  83       8.235   3.370 -32.400  1.00  0.00              
ATOM   3914  CA  ARG C  83       7.827   2.120 -33.028  1.00  0.00              
ATOM   3915  C   ARG C  83       7.885   0.955 -32.053  1.00  0.00              
ATOM   3916  O   ARG C  83       8.914   0.711 -31.422  1.00  0.00              
ATOM   3917  CB  ARG C  83       8.629   1.826 -34.287  1.00  0.00              
ATOM   3918  CG  ARG C  83       8.101   0.674 -35.127  1.00  0.00              
ATOM   3919  CD  ARG C  83       8.790   0.502 -36.432  1.00  0.00              
ATOM   3920  NE  ARG C  83      10.155   0.011 -36.332  1.00  0.00              
ATOM   3921  CZ  ARG C  83      11.007  -0.095 -37.370  1.00  0.00              
ATOM   3922  NH1 ARG C  83      10.630   0.215 -38.590  1.00  0.00              
ATOM   3923  NH2 ARG C  83      12.228  -0.545 -37.132  1.00  0.00              
ATOM   3924  H   ARG C  83       9.165   3.726 -32.570  1.00  0.00              
ATOM   3925  HA  ARG C  83       6.790   2.193 -33.355  1.00  0.00              
ATOM   3926 1HB  ARG C  83       8.628   2.737 -34.884  1.00  0.00              
ATOM   3927 2HB  ARG C  83       9.648   1.602 -33.969  1.00  0.00              
ATOM   3928 1HG  ARG C  83       8.219  -0.250 -34.561  1.00  0.00              
ATOM   3929 2HG  ARG C  83       7.043   0.846 -35.325  1.00  0.00              
ATOM   3930 1HD  ARG C  83       8.230  -0.212 -37.036  1.00  0.00              
ATOM   3931 2HD  ARG C  83       8.825   1.462 -36.943  1.00  0.00              
ATOM   3932  HE  ARG C  83      10.667  -0.312 -35.522  1.00  0.00              
ATOM   3933 1HH1 ARG C  83       9.688   0.540 -38.759  1.00  0.00              
ATOM   3934 2HH1 ARG C  83      11.284   0.128 -39.355  1.00  0.00              
ATOM   3935 1HH2 ARG C  83      12.495  -0.797 -36.191  1.00  0.00              
ATOM   3936 2HH2 ARG C  83      12.885  -0.635 -37.892  1.00  0.00              
ATOM   3937  N   GLY C  84       6.776   0.229 -31.941  1.00  0.00              
ATOM   3938  CA  GLY C  84       6.730  -0.889 -31.019  1.00  0.00              
ATOM   3939  C   GLY C  84       6.887  -2.248 -31.669  1.00  0.00              
ATOM   3940  O   GLY C  84       7.305  -2.364 -32.819  1.00  0.00              
ATOM   3941  H   GLY C  84       5.958   0.446 -32.492  1.00  0.00              
ATOM   3942 1HA  GLY C  84       7.533  -0.783 -30.290  1.00  0.00              
ATOM   3943 2HA  GLY C  84       5.770  -0.886 -30.504  1.00  0.00              
ATOM   3944  N   THR C  85       6.537  -3.282 -30.911  1.00  0.00              
ATOM   3945  CA  THR C  85       6.598  -4.664 -31.371  1.00  0.00              
ATOM   3946  C   THR C  85       5.501  -5.462 -30.676  1.00  0.00              
ATOM   3947  O   THR C  85       4.637  -4.896 -30.010  1.00  0.00              
ATOM   3948  CB  THR C  85       7.967  -5.312 -31.091  1.00  0.00              
ATOM   3949  OG1 THR C  85       8.042  -6.582 -31.752  1.00  0.00              
ATOM   3950  CG2 THR C  85       8.168  -5.509 -29.597  1.00  0.00              
ATOM   3951  H   THR C  85       6.216  -3.090 -29.973  1.00  0.00              
ATOM   3952  HA  THR C  85       6.412  -4.703 -32.445  1.00  0.00              
ATOM   3953  HB  THR C  85       8.752  -4.662 -31.479  1.00  0.00              
ATOM   3954  HG1 THR C  85       8.250  -6.446 -32.680  1.00  0.00              
ATOM   3955 1HG2 THR C  85       9.141  -5.967 -29.419  1.00  0.00              
ATOM   3956 2HG2 THR C  85       8.123  -4.544 -29.093  1.00  0.00              
ATOM   3957 3HG2 THR C  85       7.385  -6.158 -29.208  1.00  0.00              
ATOM   3958  N   SER C  86       5.529  -6.780 -30.841  1.00  0.00              
ATOM   3959  CA  SER C  86       4.509  -7.619 -30.234  1.00  0.00              
ATOM   3960  C   SER C  86       5.098  -8.958 -29.800  1.00  0.00              
ATOM   3961  O   SER C  86       6.088  -9.430 -30.364  1.00  0.00              
ATOM   3962  CB  SER C  86       3.335  -7.856 -31.194  1.00  0.00              
ATOM   3963  OG  SER C  86       3.736  -8.577 -32.338  1.00  0.00              
ATOM   3964  H   SER C  86       6.259  -7.212 -31.390  1.00  0.00              
ATOM   3965  HA  SER C  86       3.998  -7.143 -29.396  1.00  0.00              
ATOM   3966 1HB  SER C  86       2.565  -8.419 -30.667  1.00  0.00              
ATOM   3967 2HB  SER C  86       2.935  -6.890 -31.500  1.00  0.00              
ATOM   3968  HG  SER C  86       3.788  -9.511 -32.125  1.00  0.00              
ATOM   3969  N   THR C  87       4.475  -9.558 -28.794  1.00  0.00              
ATOM   3970  CA  THR C  87       4.831 -10.900 -28.357  1.00  0.00              
ATOM   3971  C   THR C  87       3.868 -11.895 -28.996  1.00  0.00              
ATOM   3972  O   THR C  87       4.114 -13.095 -29.000  1.00  0.00              
ATOM   3973  CB  THR C  87       4.786 -11.043 -26.824  1.00  0.00              
ATOM   3974  OG1 THR C  87       3.454 -10.791 -26.357  1.00  0.00              
ATOM   3975  CG2 THR C  87       5.744 -10.060 -26.169  1.00  0.00              
ATOM   3976  H   THR C  87       3.732  -9.068 -28.317  1.00  0.00              
ATOM   3977  HA  THR C  87       5.839 -11.143 -28.695  1.00  0.00              
ATOM   3978  HB  THR C  87       5.070 -12.060 -26.555  1.00  0.00              
ATOM   3979  HG1 THR C  87       3.345 -11.173 -25.483  1.00  0.00              
ATOM   3980 1HG2 THR C  87       5.698 -10.176 -25.086  1.00  0.00              
ATOM   3981 2HG2 THR C  87       6.759 -10.256 -26.513  1.00  0.00              
ATOM   3982 3HG2 THR C  87       5.460  -9.043 -26.437  1.00  0.00              
ATOM   3983  N   VAL C  88       2.756 -11.388 -29.514  1.00  0.00              
ATOM   3984  CA  VAL C  88       1.767 -12.238 -30.159  1.00  0.00              
ATOM   3985  C   VAL C  88       1.635 -11.876 -31.623  1.00  0.00              
ATOM   3986  O   VAL C  88       2.172 -10.871 -32.082  1.00  0.00              
ATOM   3987  CB  VAL C  88       0.384 -12.091 -29.506  1.00  0.00              
ATOM   3988  CG1 VAL C  88       0.448 -12.516 -28.027  1.00  0.00              
ATOM   3989  CG2 VAL C  88      -0.085 -10.654 -29.640  1.00  0.00              
ATOM   3990  H   VAL C  88       2.589 -10.393 -29.459  1.00  0.00              
ATOM   3991  HA  VAL C  88       2.074 -13.284 -30.145  1.00  0.00              
ATOM   3992  HB  VAL C  88      -0.329 -12.718 -30.042  1.00  0.00              
ATOM   3993 1HG1 VAL C  88      -0.538 -12.409 -27.574  1.00  0.00              
ATOM   3994 2HG1 VAL C  88       0.765 -13.557 -27.961  1.00  0.00              
ATOM   3995 3HG1 VAL C  88       1.161 -11.884 -27.497  1.00  0.00              
ATOM   3996 1HG2 VAL C  88      -1.066 -10.546 -29.179  1.00  0.00              
ATOM   3997 2HG2 VAL C  88       0.626  -9.992 -29.143  1.00  0.00              
ATOM   3998 3HG2 VAL C  88      -0.149 -10.388 -30.696  1.00  0.00              
ATOM   3999  N   SER C  89       0.900 -12.696 -32.356  1.00  0.00              
ATOM   4000  CA  SER C  89       0.770 -12.502 -33.780  1.00  0.00              
ATOM   4001  C   SER C  89      -0.667 -12.717 -34.208  1.00  0.00              
ATOM   4002  O   SER C  89      -1.446 -13.374 -33.517  1.00  0.00              
ATOM   4003  CB  SER C  89       1.698 -13.441 -34.527  1.00  0.00              
ATOM   4004  OG  SER C  89       1.356 -14.785 -34.331  1.00  0.00              
ATOM   4005  H   SER C  89       0.420 -13.469 -31.918  1.00  0.00              
ATOM   4006  HA  SER C  89       1.130 -11.530 -34.120  1.00  0.00              
ATOM   4007 1HB  SER C  89       1.642 -13.212 -35.591  1.00  0.00              
ATOM   4008 2HB  SER C  89       2.716 -13.279 -34.175  1.00  0.00              
ATOM   4009  HG  SER C  89       1.965 -15.344 -34.819  1.00  0.00              
ATOM   4010  N   PHE C  90      -1.019 -12.142 -35.346  1.00  0.00              
ATOM   4011  CA  PHE C  90      -2.360 -12.281 -35.879  1.00  0.00              
ATOM   4012  C   PHE C  90      -2.271 -13.076 -37.176  1.00  0.00              
ATOM   4013  O   PHE C  90      -1.549 -12.690 -38.086  1.00  0.00              
ATOM   4014  CB  PHE C  90      -2.965 -10.911 -36.174  1.00  0.00              
ATOM   4015  CG  PHE C  90      -4.321 -10.988 -36.789  1.00  0.00              
ATOM   4016  CD1 PHE C  90      -5.432 -11.271 -36.009  1.00  0.00              
ATOM   4017  CD2 PHE C  90      -4.483 -10.852 -38.164  1.00  0.00              
ATOM   4018  CE1 PHE C  90      -6.693 -11.422 -36.583  1.00  0.00              
ATOM   4019  CE2 PHE C  90      -5.737 -11.001 -38.752  1.00  0.00              
ATOM   4020  CZ  PHE C  90      -6.850 -11.289 -37.953  1.00  0.00              
ATOM   4021  H   PHE C  90      -0.340 -11.595 -35.858  1.00  0.00              
ATOM   4022  HA  PHE C  90      -2.982 -12.837 -35.175  1.00  0.00              
ATOM   4023 1HB  PHE C  90      -3.067 -10.340 -35.253  1.00  0.00              
ATOM   4024 2HB  PHE C  90      -2.331 -10.364 -36.871  1.00  0.00              
ATOM   4025  HD1 PHE C  90      -5.313 -11.375 -34.930  1.00  0.00              
ATOM   4026  HD2 PHE C  90      -3.613 -10.626 -38.784  1.00  0.00              
ATOM   4027  HE1 PHE C  90      -7.554 -11.646 -35.953  1.00  0.00              
ATOM   4028  HE2 PHE C  90      -5.855 -10.893 -39.830  1.00  0.00              
ATOM   4029  HZ  PHE C  90      -7.834 -11.411 -38.404  1.00  0.00              
ATOM   4030  N   LYS C  91      -3.011 -14.175 -37.259  1.00  0.00              
ATOM   4031  CA  LYS C  91      -3.005 -14.998 -38.459  1.00  0.00              
ATOM   4032  C   LYS C  91      -4.109 -14.544 -39.402  1.00  0.00              
ATOM   4033  O   LYS C  91      -5.292 -14.699 -39.116  1.00  0.00              
ATOM   4034  CB  LYS C  91      -3.178 -16.477 -38.108  1.00  0.00              
ATOM   4035  CG  LYS C  91      -3.123 -17.418 -39.304  1.00  0.00              
ATOM   4036  CD  LYS C  91      -3.315 -18.866 -38.878  1.00  0.00              
ATOM   4037  CE  LYS C  91      -3.195 -19.813 -40.063  1.00  0.00              
ATOM   4038  NZ  LYS C  91      -3.396 -21.232 -39.663  1.00  0.00              
ATOM   4039  H   LYS C  91      -3.591 -14.449 -36.478  1.00  0.00              
ATOM   4040  HA  LYS C  91      -2.057 -14.877 -38.985  1.00  0.00              
ATOM   4041 1HB  LYS C  91      -2.383 -16.733 -37.407  1.00  0.00              
ATOM   4042 2HB  LYS C  91      -4.144 -16.577 -37.613  1.00  0.00              
ATOM   4043 1HG  LYS C  91      -3.911 -17.137 -40.003  1.00  0.00              
ATOM   4044 2HG  LYS C  91      -2.153 -17.306 -39.788  1.00  0.00              
ATOM   4045 1HD  LYS C  91      -2.554 -19.114 -38.137  1.00  0.00              
ATOM   4046 2HD  LYS C  91      -4.303 -18.968 -38.430  1.00  0.00              
ATOM   4047 1HE  LYS C  91      -3.947 -19.534 -40.800  1.00  0.00              
ATOM   4048 2HE  LYS C  91      -2.203 -19.694 -40.496  1.00  0.00              
ATOM   4049 1HZ  LYS C  91      -3.308 -21.826 -40.476  1.00  0.00              
ATOM   4050 2HZ  LYS C  91      -2.697 -21.492 -38.980  1.00  0.00              
ATOM   4051 3HZ  LYS C  91      -4.316 -21.343 -39.263  1.00  0.00              
ATOM   4052  N   LEU C  92      -3.709 -13.967 -40.528  1.00  0.00              
ATOM   4053  CA  LEU C  92      -4.667 -13.546 -41.539  1.00  0.00              
ATOM   4054  C   LEU C  92      -5.204 -14.760 -42.295  1.00  0.00              
ATOM   4055  O   LEU C  92      -4.433 -15.575 -42.799  1.00  0.00              
ATOM   4056  CB  LEU C  92      -4.017 -12.547 -42.506  1.00  0.00              
ATOM   4057  CG  LEU C  92      -4.977 -11.887 -43.504  1.00  0.00              
ATOM   4058  CD1 LEU C  92      -5.932 -10.955 -42.771  1.00  0.00              
ATOM   4059  CD2 LEU C  92      -4.178 -11.125 -44.550  1.00  0.00              
ATOM   4060  H   LEU C  92      -2.724 -13.818 -40.690  1.00  0.00              
ATOM   4061  HA  LEU C  92      -5.518 -13.066 -41.058  1.00  0.00              
ATOM   4062 1HB  LEU C  92      -3.661 -11.811 -41.788  1.00  0.00              
ATOM   4063 2HB  LEU C  92      -3.168 -12.985 -43.028  1.00  0.00              
ATOM   4064  HG  LEU C  92      -5.516 -12.687 -44.012  1.00  0.00              
ATOM   4065 1HD1 LEU C  92      -6.610 -10.491 -43.488  1.00  0.00              
ATOM   4066 2HD1 LEU C  92      -6.511 -11.525 -42.043  1.00  0.00              
ATOM   4067 3HD1 LEU C  92      -5.363 -10.181 -42.257  1.00  0.00              
ATOM   4068 1HD2 LEU C  92      -4.861 -10.657 -45.260  1.00  0.00              
ATOM   4069 2HD2 LEU C  92      -3.577 -10.357 -44.063  1.00  0.00              
ATOM   4070 3HD2 LEU C  92      -3.522 -11.816 -45.081  1.00  0.00              
ATOM   4071  N   LEU C  93      -6.526 -14.884 -42.360  1.00  0.00              
ATOM   4072  CA  LEU C  93      -7.149 -16.044 -42.994  1.00  0.00              
ATOM   4073  C   LEU C  93      -7.690 -15.722 -44.387  1.00  0.00              
ATOM   4074  O   LEU C  93      -7.742 -14.562 -44.798  1.00  0.00              
ATOM   4075  CB  LEU C  93      -8.276 -16.582 -42.102  1.00  0.00              
ATOM   4076  CG  LEU C  93      -7.866 -16.916 -40.662  1.00  0.00              
ATOM   4077  CD1 LEU C  93      -9.078 -17.389 -39.871  1.00  0.00              
ATOM   4078  CD2 LEU C  93      -6.781 -17.981 -40.675  1.00  0.00              
ATOM   4079  H   LEU C  93      -7.114 -14.166 -41.963  1.00  0.00              
ATOM   4080  HA  LEU C  93      -6.404 -16.825 -43.138  1.00  0.00              
ATOM   4081 1HB  LEU C  93      -8.938 -15.718 -42.112  1.00  0.00              
ATOM   4082 2HB  LEU C  93      -8.781 -17.432 -42.561  1.00  0.00              
ATOM   4083  HG  LEU C  93      -7.440 -16.010 -40.230  1.00  0.00              
ATOM   4084 1HD1 LEU C  93      -8.778 -17.623 -38.850  1.00  0.00              
ATOM   4085 2HD1 LEU C  93      -9.832 -16.602 -39.855  1.00  0.00              
ATOM   4086 3HD1 LEU C  93      -9.493 -18.281 -40.340  1.00  0.00              
ATOM   4087 1HD2 LEU C  93      -6.490 -18.216 -39.651  1.00  0.00              
ATOM   4088 2HD2 LEU C  93      -7.159 -18.881 -41.162  1.00  0.00              
ATOM   4089 3HD2 LEU C  93      -5.913 -17.610 -41.222  1.00  0.00              
ATOM   4090  N   LYS C  94      -8.092 -16.765 -45.108  1.00  0.00              
ATOM   4091  CA  LYS C  94      -8.700 -16.604 -46.423  1.00  0.00              
ATOM   4092  C   LYS C  94     -10.219 -16.751 -46.296  1.00  0.00              
ATOM   4093  O   LYS C  94     -10.710 -17.740 -45.752  1.00  0.00              
ATOM   4094  CB  LYS C  94      -8.139 -17.625 -47.414  1.00  0.00              
ATOM   4095  CG  LYS C  94      -8.676 -17.486 -48.832  1.00  0.00              
ATOM   4096  CD  LYS C  94      -8.098 -18.553 -49.750  1.00  0.00              
ATOM   4097  CE  LYS C  94      -8.651 -18.429 -51.162  1.00  0.00              
ATOM   4098  NZ  LYS C  94      -8.080 -19.456 -52.075  1.00  0.00              
ATOM   4099  H   LYS C  94      -7.972 -17.694 -44.731  1.00  0.00              
ATOM   4100  HA  LYS C  94      -8.493 -15.604 -46.806  1.00  0.00              
ATOM   4101 1HB  LYS C  94      -7.056 -17.499 -47.423  1.00  0.00              
ATOM   4102 2HB  LYS C  94      -8.384 -18.615 -47.028  1.00  0.00              
ATOM   4103 1HG  LYS C  94      -9.762 -17.583 -48.802  1.00  0.00              
ATOM   4104 2HG  LYS C  94      -8.410 -16.500 -49.209  1.00  0.00              
ATOM   4105 1HD  LYS C  94      -7.013 -18.440 -49.773  1.00  0.00              
ATOM   4106 2HD  LYS C  94      -8.351 -19.533 -49.347  1.00  0.00              
ATOM   4107 1HE  LYS C  94      -9.733 -18.545 -51.117  1.00  0.00              
ATOM   4108 2HE  LYS C  94      -8.408 -17.435 -51.538  1.00  0.00              
ATOM   4109 1HZ  LYS C  94      -8.472 -19.340 -52.999  1.00  0.00              
ATOM   4110 2HZ  LYS C  94      -7.076 -19.349 -52.119  1.00  0.00              
ATOM   4111 3HZ  LYS C  94      -8.305 -20.377 -51.729  1.00  0.00              
ATOM   4112  N   PRO C  95     -10.979 -15.758 -46.787  1.00  0.00              
ATOM   4113  CA  PRO C  95     -12.446 -15.779 -46.779  1.00  0.00              
ATOM   4114  C   PRO C  95     -13.058 -16.989 -47.483  1.00  0.00              
ATOM   4115  O   PRO C  95     -13.793 -16.785 -48.474  1.00  0.00              
ATOM   4116  OXT PRO C  95     -12.828 -18.096 -47.083  1.00  0.00              
ATOM   4117  CB  PRO C  95     -12.826 -14.471 -47.480  1.00  0.00              
ATOM   4118  CG  PRO C  95     -11.644 -13.586 -47.279  1.00  0.00              
ATOM   4119  CD  PRO C  95     -10.446 -14.495 -47.355  1.00  0.00              
ATOM   4120  HA  PRO C  95     -12.865 -15.843 -45.764  1.00  0.00              
ATOM   4121 1HB  PRO C  95     -13.026 -14.631 -48.550  1.00  0.00              
ATOM   4122 2HB  PRO C  95     -13.733 -14.028 -47.045  1.00  0.00              
ATOM   4123 1HG  PRO C  95     -11.596 -12.804 -48.052  1.00  0.00              
ATOM   4124 2HG  PRO C  95     -11.691 -13.074 -46.307  1.00  0.00              
ATOM   4125 1HD  PRO C  95     -10.090 -14.629 -48.388  1.00  0.00              
ATOM   4126 2HD  PRO C  95      -9.597 -14.113 -46.769  1.00  0.00              
TER                                                                             
# All scores below are weighted scores, not raw scores.
#BEGIN_POSE_ENERGIES_TABLE 024.d16_v11.1_1_1dG_RalA2andSec5_0024_0001.pdb
label fa_atr fa_rep fa_sol fa_intra_rep pro_close fa_pair hbond_sr_bb hbond_lr_bb hbond_bb_sc hbond_sc dslf_ss_dst dslf_cs_ang dslf_ss_dih dslf_ca_dih rama omega fa_dun p_aa_pp ref total
weights 0.8 0.44 0.65 0.004 1 0.49 0.585 1.17 1.17 1.1 0.5 2 5 5 0.2 0.5 0.56 0.32 1 NA
pose -1016.17 100.639 502.22 2.1776 0.743961 -25.2501 -51.7714 -116.794 -36.593 -26.9609 0 0 0 0 -11.1749 12.4376 165.192 -26.508 -56.77 -584.581
SER_p:NtermProteinFull_1 -0.950293 0.143791 0.894907 0.00144488 0 0 0 0 0 0 0 0 0 0 0 0.0122648 0.159073 0 -0.37 -0.108812
LEU_2 -4.122 1.49606 2.01776 0.00878846 0 0 0 0 0 0 0 0 0 0 -0.276526 0.00686987 1.67133 -0.0646904 -0.1 0.637589
ALA_3 -2.7164 0.117997 1.46072 0.000950196 0 0 0 0 0 0 0 0 0 0 -0.330856 0.00773803 0 -0.101098 0.16 -1.40095
TRP_4 -5.5315 1.70152 3.02678 0.0218133 0 0 0 0 -0.36115 -0.252319 0 0 0 0 0.0202502 0.000367892 1.85227 0.0233047 0.91 1.41133
HIS_5 -6.25873 0.232211 3.23523 0.00319992 0 0.0661095 0 0 0 -0.317464 0 0 0 0 -0.0291615 0.0693969 0.911687 -0.0120085 0.56 -1.53953
ARG_6 -3.76835 0.141297 2.09884 0.00949834 0 -0.350212 0 0 -0.724252 0 0 0 0 0 0.171434 0.0139994 1.2325 0.152946 -0.98 -2.0023
VAL_7 -4.24603 0.513315 1.31531 0.0125393 0 0 0 0 0 0 0 0 0 0 -0.206441 0.0889731 0.0957831 -0.189504 0.29 -2.32605
ILE_8 -5.2937 0.765748 1.49938 0.0187543 0 0 0 0 0 0 0 0 0 0 -0.186246 0.0996844 0.280875 -0.364611 0.24 -2.94011
MET_9 -4.8687 0.22356 1.92371 0.00407356 0 0 0 0 0 0 0 0 0 0 -0.0712541 0.0138347 0.999259 0.0568656 -0.34 -2.05865
VAL_10 -4.39459 0.62671 1.23295 0.0131663 0 0 0 0 0 0 0 0 0 0 -0.136637 0.0420237 0.0974227 -0.19761 0.29 -2.42657
GLY_11 -2.40034 0.211478 1.31142 0.000204189 0 0 0 0 -0.796391 0 0 0 0 0 0.243662 0.00763024 0 -0.802263 -0.17 -2.3946
SER_12 -2.29992 0.214016 1.70592 0.00136399 0 -0.0888053 0 0 0 0 0 0 0 0 -0.219241 6.62836e-05 0.103267 -0.266656 -0.37 -1.21999
GLY_13 -0.952942 0.0653355 0.714492 1.62206e-05 0 0 0 0 0 0 0 0 0 0 0.00342175 0.000736489 0 0.317947 -0.17 -0.0209928
GLY_14 -0.916405 0.0512283 0.746757 1.7232e-05 0 0 0 0 -0.50101 0 0 0 0 0 -0.391124 0.01429 0 -0.788608 -0.17 -1.95485
VAL_15 -4.38511 0.470425 1.97181 0.0130569 0 0 0 0 -0.820876 0 0 0 0 0 0.0379255 0.000970725 0.219291 0.230013 0.29 -1.9725
GLY_16 -2.35171 0.324019 1.2863 3.63167e-05 0 0 0 0 0 0 0 0 0 0 -0.0091646 0.0694128 0 -0.808888 -0.17 -1.66
LYS_17 -5.66619 0.475968 3.59331 0.00759927 0 -0.0548821 0 0 -0.796391 0 0 0 0 0 -0.0169081 0.00756151 2.33181 -0.0547714 -0.65 -0.822889
SER_18 -2.85819 0.305847 2.04648 0.00104571 0 -0.275412 0 0 0 -0.530099 0 0 0 0 -0.211903 0.000307536 0.877162 0.0167169 -0.37 -0.998051
ALA_19 -3.15847 0.413589 1.28235 0.000761581 0 0 0 0 0 0 0 0 0 0 -0.11283 0.00442186 0 -0.128157 0.16 -1.53833
LEU_20 -5.56145 0.329334 2.02689 0.00482332 0 0 0 0 0 0 0 0 0 0 -0.103716 2.78381e-06 0.336343 -0.115326 -0.1 -3.1831
THR_21 -4.73145 0.373242 2.28953 0.0106662 0 -0.112895 0 0 0 0 0 0 0 0 -0.0362659 0.000499801 0.0762435 0.100836 -0.27 -2.29959
LEU_22 -5.12536 0.372531 2.3714 0.00763731 0 0 0 0 0 0 0 0 0 0 -0.138399 0.157923 0.116982 -0.0962559 -0.1 -2.43354
GLN_23 -6.36796 0.351784 4.09165 0.0102109 0 -0.170095 0 0 -0.576835 0 0 0 0 0 -0.137607 0.00454499 2.55473 -0.10519 -0.97 -1.31476
PHE_24 -6.58394 0.455982 2.0112 0.0243853 0 0 0 0 -0.418551 0 0 0 0 0 0.0342931 0.053267 0.206027 -0.0414349 0.63 -3.62877
MET_25 -5.84466 0.700122 2.17174 0.0045986 0 0 0 0 -0.646762 0 0 0 0 0 -0.0298745 0.0542017 1.26971 -0.0438901 -0.34 -2.70482
PHE_26 -5.87537 0.844438 2.22303 0.0252042 0 0 0 0 0 0 0 0 0 0 -0.0286201 0.141739 0.39909 -0.0746556 0.63 -1.71514
ASP_27 -2.77053 0.257979 2.27548 0.00534101 0 -0.681533 0 0 0 -0.00132256 0 0 0 0 -0.120576 0.000573062 0.644582 -0.246467 -0.67 -1.30648
GLU_28 -3.95982 0.22108 2.83777 0.0094299 0 -0.364492 0 0 0 -0.585676 0 0 0 0 0.0173329 0.0100681 1.414 0.0952 -0.81 -1.11511
PHE_29 -4.17078 0.2503 1.09139 0.0260536 0 0 0 0 0 0 0 0 0 0 0.117765 0.0467117 0.291728 -0.0965537 0.63 -1.81339
VAL_30 -1.8515 0.0673226 0.736318 0.0112095 0 0 0 0 0 0 0 0 0 0 -0.141992 0.0636275 0.11683 -0.198846 0.29 -0.907029
GLU_31 -0.827712 0.0117435 0.467113 0.00578039 0 -0.334788 0 0 0 0 0 0 0 0 0.066562 0.00518092 1.06449 0.0865765 -0.81 -0.265054
ASP_32 -1.78728 0.0831555 1.25413 0.00502337 0 -0.00328579 0 0 -0.14037 0 0 0 0 0 0.159175 0.0177772 0.588706 0.259012 -0.67 -0.23396
TYR_33 -1.85334 0.181093 0.714901 0.0257384 0 0 0 0 -0.14037 0 0 0 0 0 0.0498644 0.00260465 0.814767 -0.155784 0.51 0.149474
GLU_34 -1.56352 0.146938 1.1066 0.0064186 0.000172408 -0.125747 0 0 0 0 0 0 0 0 0.303395 0.00324612 1.04764 0.108528 -0.81 0.223677
PRO_35 -1.44215 0.198627 0.476322 0.000928744 0.0512811 0 0 0 0 0 0 0 0 0 -0.244802 0.00290768 0.148827 -0.55346 0.02 -1.34152
THR_36 -3.29084 0.314367 2.3874 0.0168564 0 -0.225018 0 0 0 -0.685104 0 0 0 0 -0.0335071 0.308869 0.323544 -0.0247805 -0.27 -1.17822
PHE_37 -2.16477 0.229251 1.05511 0.0234917 0 0 0 0 0 0 0 0 0 0 0.406211 0.192553 0.357153 0.0228173 0.63 0.751819
ALA_38 -3.25552 0.164435 1.9677 0.000985788 0 0 0 0 0 0 0 0 0 0 0.766567 0.0035377 0 -0.0196494 0.16 -0.211948
ASP_39 -5.29614 0.465548 3.91521 0.00276373 0 -0.410558 0 0 0 -1.28392 0 0 0 0 0.176456 0.00443042 1.19345 0.333882 -0.67 -1.56888
SER_40 -3.52961 0.186123 2.10059 0.00113643 0 -0.226211 0 0 0 -0.591768 0 0 0 0 0.0722121 0.0978609 0.83822 0.214152 -0.37 -1.2073
TYR_41 -6.39334 0.813538 2.09398 0.0233102 0 0 0 0 0 0 0 0 0 0 -0.14979 0.0417836 0.198195 -0.209381 0.51 -3.07171
MET_42 -4.25016 0.308019 2.22579 0.00764172 0 0 0 0 -0.710107 0 0 0 0 0 0.0880684 0.149001 1.47208 -0.0696878 -0.34 -1.11936
LYS_43 -4.58391 0.396326 2.71312 0.00673695 0 -0.378446 0 0 -1.06531 0 0 0 0 0 0.121725 0.0355003 0.697518 0.137193 -0.65 -2.56956
LYS_44 -2.16166 0.484979 1.11151 0.0305758 0 -0.276646 0 0 0 0 0 0 0 0 -0.149281 0.000794883 3.16221 -0.0452915 -0.65 1.50719
VAL_45 -3.80035 0.447969 1.29443 0.0121892 0 0 0 0 0 0 0 0 0 0 -0.114359 0.00924377 0.0425119 -0.229459 0.29 -2.04782
VAL_46 -2.60377 0.1782 0.848629 0.0111913 0 0 0 0 0 0 0 0 0 0 -0.147953 0.0403006 0.00758878 -0.314134 0.29 -1.68994
LEU_47 -5.42463 0.478003 2.48939 0.0107748 0 0 0 0 0 0 0 0 0 0 0.0190051 0.010729 0.37838 -0.0967625 -0.1 -2.23511
ASP_48 -2.83787 0.2924 2.4795 0.00420543 0 -0.465604 0 0 0 -1.03123 0 0 0 0 -0.119336 5.09254e-05 0.628656 -0.274006 -0.67 -1.99323
GLY_49 -1.1143 0.258685 0.499485 1.0972e-05 0 0 0 0 0 0 0 0 0 0 -0.32096 0.0147428 0 -0.789001 -0.17 -1.62134
GLU_50 -3.09413 0.199323 1.70823 0.008041 0 -0.214173 0 0 0 0 0 0 0 0 0.0238827 0.00917694 0.903806 0.0863433 -0.81 -1.17949
GLU_51 -2.55027 0.136431 1.11571 0.00610955 0 -0.0529303 0 0 0 0 0 0 0 0 -0.138105 0.00147684 0.801036 0.0612916 -0.81 -1.42926
VAL_52 -4.91762 0.457564 2.09804 0.0136312 0 0 0 0 0 0 0 0 0 0 0.103241 0.00675471 0.0345981 -0.0460698 0.29 -1.95986
HIS_53 -5.88422 2.36947 2.62655 0.00394858 0 0.00924036 0 0 0 -0.252319 0 0 0 0 -0.100984 0.0207868 1.28759 0.00592884 0.56 0.64599
ILE_54 -4.6245 0.329714 1.17948 0.0264781 0 0 0 0 0 0 0 0 0 0 -0.122427 0.00166107 1.24268 -0.301522 0.24 -2.02843
ASP_55 -3.71167 0.175014 2.44259 0.00519706 0 -0.169028 0 0 0 0 0 0 0 0 0.137932 0.0239538 1.02586 0.373896 -0.67 -0.366252
ILE_56 -5.01851 0.368177 1.48383 0.017562 0 0 0 0 0 0 0 0 0 0 -0.192573 1.2547e-05 0.196422 -0.392488 0.24 -3.29757
LEU_57 -4.12306 0.145049 1.61871 0.0088445 0 0 0 0 0 0 0 0 0 0 -0.00668363 0.0751596 0.462124 -0.116845 -0.1 -2.0367
ASP_58 -4.87891 0.246434 3.67785 0.00753818 0 -0.496452 0 0 0 -0.530099 0 0 0 0 -0.161831 0.0232757 0.246 -0.208964 -0.67 -2.74516
THR_59 -3.45131 0.158943 1.88574 0.00487169 0 0.00700383 0 0 0 0 0 0 0 0 -0.165023 0.0170393 0.0160347 -0.300027 -0.27 -2.09672
ALA_60 -2.43287 0.186456 1.58309 0.000987069 0 0 0 0 -0.936552 0 0 0 0 0 -0.240274 0.0359119 0 0.0516904 0.16 -1.59156
GLY_61 -1.7009 0.0815784 1.21518 1.45767e-05 0 0 0 0 -0.00318331 0 0 0 0 0 0.0276021 0.000280277 0 0.26615 -0.17 -0.283278
GLN_62 -2.10221 0.26489 1.52853 0.00481552 0 -0.0150728 0 0 -0.0435361 0 0 0 0 0 -0.179027 0.0258835 0.877309 0.147784 -0.97 -0.460641
ASP_63 -1.36311 0.26768 1.13072 0.00930479 0 -0.133794 0 0 0 0 0 0 0 0 -0.115919 0.173554 0.40186 -0.258452 -0.67 -0.558157
ASN_64 -1.63617 0.21083 1.27545 0.00474599 0 -0.123294 0 0 0 0 0 0 0 0 -0.239937 0.067955 0.598401 -0.150181 -0.89 -0.882196
GLN_65 -2.74652 0.399491 1.64954 0.00511415 0 -0.0744598 0 0 0 0 0 0 0 0 -0.0824311 0.00513919 1.20842 0.00716612 -0.97 -0.598544
ALA_66 -2.14493 0.188072 1.26671 0.00056108 0 0 0 0 0 0 0 0 0 0 1.13873 0.00560983 0 -0.170776 0.16 0.443978
SER_67 -2.49027 0.109136 1.59214 0.00119947 0 -0.0381939 0 0 -0.0287159 0 0 0 0 0 -0.165791 0.00108977 0.48501 0.0655223 -0.37 -0.838867
TRP_68 -4.38201 0.382629 2.42908 0.0210408 0 0 0 0 -0.0287159 0 0 0 0 0 -0.0244803 0.221386 0.881676 -0.0109716 0.91 0.399635
ARG_69 -7.27822 0.574095 4.54238 0.0114515 0 -0.186402 0 0 -0.983272 -0.0454439 0 0 0 0 0.0492542 0.0190145 3.45062 -0.0858926 -0.98 -0.912417
ASP_70 -4.89288 0.333917 3.25439 0.00343415 0 -0.259618 0 0 0 -0.324735 0 0 0 0 -0.0727306 2.15571e-05 0.305394 0.0522226 -0.67 -2.27058
ASP_71 -3.54817 0.232593 2.16399 0.00319114 0 -0.0540727 0 0 0 0 0 0 0 0 -0.100243 0.0079556 0.297021 0.0496799 -0.67 -1.61805
TYR_72 -5.97582 0.404302 2.28745 0.0345496 0 0 0 0 0 0 0 0 0 0 0.0255924 0.0181149 1.76248 -0.0890042 0.51 -1.02234
PHE_73 -7.56912 0.789003 2.05035 0.0378708 0 0 0 0 0 0 0 0 0 0 -0.0267572 2.19493e-05 1.44865 0.00708631 0.63 -2.6329
ARG_74 -2.99864 0.198332 1.52255 0.0087975 0 -0.0661549 0 0 -0.0133979 0 0 0 0 0 -0.232133 0.000250799 1.6649 -0.0914892 -0.98 -0.986988
SER_75 -2.09119 0.134842 1.51401 0.00156148 0 -0.197423 0 0 0 0 0 0 0 0 -0.239024 0.00167353 0.126372 -0.149375 -0.37 -1.26855
GLY_76 -2.25401 0.314153 1.28839 3.89214e-05 0 0 0 0 -0.62887 0 0 0 0 0 -0.0889161 0.0260843 0 -0.113229 -0.17 -1.62636
GLU_77 -4.65857 0.259795 3.06139 0.005214 0 -0.567466 0 0 -0.724252 -0.0556988 0 0 0 0 0.262978 0.00598176 0.665607 -0.0753513 -0.81 -2.63038
GLY_78 -3.12286 0.461828 1.27965 0.000190298 0 0 0 0 0 0 0 0 0 0 0.599566 0.01009 0 0.333842 -0.17 -0.607698
PHE_79 -7.46088 1.01099 1.51445 0.022915 0 0 0 0 0 0 0 0 0 0 -0.13891 0.544078 0.340683 -0.142577 0.63 -3.67926
LEU_80 -5.20078 0.474087 1.04617 0.00862422 0 0 0 0 0 0 0 0 0 0 0.0932806 0.000308446 0.767053 -0.0968281 -0.1 -3.00808
CYS_81 -3.6971 0.452763 1.76491 0.00171151 0 0 0 0 0 0 0 0 0 0 0.022335 0.110835 0.275858 -0.0306754 1.7 0.600633
VAL_82 -4.29309 0.266187 1.15546 0.0145588 0 0 0 0 0 0 0 0 0 0 -0.197677 0.0113842 0.0907874 -0.250435 0.29 -2.91283
PHE_83 -7.75014 0.795786 1.91642 0.0272084 0 0 0 0 0 0 0 0 0 0 -0.106798 0.0167765 0.346158 -0.210577 0.63 -4.33516
SER_84 -4.39276 0.780918 2.87626 0.00218441 0 -0.107613 0 0 -1.31784 -0.472986 0 0 0 0 -0.00767492 0.016671 0.521243 0.120462 -0.37 -2.35114
ILE_85 -6.16848 0.411847 2.87415 0.0213294 0 0 0 0 0 0 0 0 0 0 -0.0421622 0.000744426 0.589409 0.24399 0.24 -1.82917
THR_86 -4.07993 0.830568 2.12619 0.00488845 0 0.0505199 0 0 -0.525762 -0.472986 0 0 0 0 -0.165646 0.000692043 0.215354 -0.0442928 -0.27 -2.3304
GLU_87 -4.51404 0.372804 2.93504 0.00801855 0 -0.184695 0 0 0 0 0 0 0 0 0.317059 0.0023487 0.815766 0.0256841 -0.81 -1.03202
MET_88 -3.76198 0.211814 1.83028 0.00656131 0 0 0 0 -0.435841 0 0 0 0 0 -0.112162 0.00157217 1.4487 -0.072001 -0.34 -1.22305
GLU_89 -2.76221 0.314534 1.47789 0.00549321 0 -0.0399037 0 0 0 0 0 0 0 0 -0.2158 0.00184511 0.895179 -0.122425 -0.81 -1.2554
SER_90 -4.32988 0.323566 2.7481 0.00106422 0 -0.199732 0 0 -0.792079 0 0 0 0 0 -0.223705 0.152964 0.321932 -0.0243421 -0.37 -2.39211
PHE_91 -8.06296 0.753367 2.84387 0.0230677 0 0 0 0 0 0 0 0 0 0 -0.0270298 0.0114162 0.615872 0.0262858 0.63 -3.18611
ALA_92 -2.74373 0.313668 1.55245 0.000696438 0 0 0 0 0 0 0 0 0 0 -0.211582 6.31315e-07 0 -0.167767 0.16 -1.09626
ALA_93 -3.20377 0.453199 1.58472 0.000869938 0 0 0 0 0 0 0 0 0 0 -0.228657 0.0924112 0 -0.122454 0.16 -1.26369
THR_94 -4.66116 0.617604 2.53339 0.00514994 0 0.0157747 0 0 0 0 0 0 0 0 -0.0976066 0.0274471 0.238688 0.15426 -0.27 -1.43646
ALA_95 -2.84653 0.28638 1.58231 0.000753404 0 0 0 0 0 0 0 0 0 0 -0.231662 0.000385609 0 -0.166346 0.16 -1.21472
ASP_96 -3.18419 0.263242 1.95155 0.00318792 0 -0.0151185 0 0 0 0 0 0 0 0 -0.147041 0.00619549 0.33532 -0.00720937 -0.67 -1.46407
PHE_97 -6.4467 0.524627 2.48019 0.0208106 0 0 0 0 0 0 0 0 0 0 -0.0856087 0.0437715 0.605598 0.0861443 0.63 -2.14117
ARG_98 -7.82675 0.397255 4.36875 0.0124865 0 -0.23886 0 0 -0.0325175 0 0 0 0 0 -0.137479 0.00101322 2.07201 -0.0708655 -0.98 -2.43495
GLU_99 -3.1448 0.211244 1.80254 0.00698086 0 -0.123781 0 0 0 0 0 0 0 0 -0.0720241 0.0451354 0.919591 -0.102134 -0.81 -1.26725
GLN_100 -4.89987 0.23845 3.24337 0.00494858 0 -0.343473 0 0 0 -0.0454439 0 0 0 0 -0.13599 0.0173719 0.861319 -0.101136 -0.97 -2.13045
ILE_101 -5.94214 0.695919 1.33185 0.0205696 0 0 0 0 0 0 0 0 0 0 0.0301436 0.00175205 0.204939 -0.102336 0.24 -3.5193
LEU_102 -4.95407 0.384156 2.81311 0.00586814 0 0 0 0 0 0 0 0 0 0 -0.0990744 0.0130325 0.316489 -0.108495 -0.1 -1.72898
ARG_103 -3.98621 0.296032 2.76742 0.012546 0 -0.352512 0 0 0 -0.324735 0 0 0 0 0.119312 0.225884 1.32857 -0.0810579 -0.98 -0.974762
VAL_104 -4.13722 0.329055 1.57355 0.0140494 0 0 0 0 0 0 0 0 0 0 -0.014958 0.0114869 0.64767 0.108288 0.29 -1.17808
LYS_105 -4.12641 0.596485 2.16274 0.01012 0 -0.339979 0 0 -0.642268 0 0 0 0 0 -0.166166 0.000463843 2.56984 -0.0226196 -0.65 -0.6078
GLU_106 -1.70715 0.311702 1.05649 0.0071735 0 -0.0661549 0 0 0 0 0 0 0 0 0.097908 0.0349347 0.577614 -0.0457487 -0.81 -0.54323
ASP_107 -4.1006 0.342348 3.17454 0.0106049 0 -0.667971 0 0 -0.28052 -0.068624 0 0 0 0 0.139051 0.00296261 0.216125 -0.384422 -0.67 -2.28651
GLU_108 -2.18475 0.124513 1.69828 0.00526427 0 -0.234937 0 0 0 0 0 0 0 0 -0.265531 0.010679 1.21827 -0.089833 -0.81 -0.528048
ASN_109 -2.21406 0.295622 1.61862 0.00537792 0 -0.180087 0 0 -0.28052 0 0 0 0 0 -0.167046 0.000128272 0.757213 -0.380068 -0.89 -1.43483
VAL_110 -3.58651 0.582181 1.49452 0.0234386 0.0101762 0 0 0 0 0 0 0 0 0 -0.218141 0.13597 1.26285 0.0731385 0.29 0.0676142
PRO_111 -4.35329 0.828145 1.34858 0.00125833 0.118625 0 0 0 0 0 0 0 0 0 0.0306477 0.317909 0.333835 -0.519491 0.02 -1.87378
PHE_112 -6.71347 0.542905 2.34986 0.0237479 0 0 0 0 -0.697591 0 0 0 0 0 0.155315 0.344775 0.596746 -0.091035 0.63 -2.85875
LEU_113 -5.29759 0.396571 1.76114 0.0061279 0 0 0 0 0 0 0 0 0 0 -0.0956529 0.166535 1.63669 -0.0841343 -0.1 -1.61031
LEU_114 -5.12827 0.391794 1.2988 0.00763568 0 0 0 0 0 0 0 0 0 0 -0.0648029 0.131046 0.375885 -0.120884 -0.1 -3.20879
VAL_115 -5.11457 0.227372 1.52365 0.0158255 0 0 0 0 0 0 0 0 0 0 -0.167129 0.0210771 0.00775895 -0.32241 0.29 -3.51843
GLY_116 -3.15533 0.195061 1.56712 7.64951e-06 0 0 0 0 0 0 0 0 0 0 1.57398 0.102385 0 0.606793 -0.17 0.720004
ASN_117 -5.81022 0.617382 4.52019 0.00592016 0 -0.250141 0 0 -1.36084 -0.687801 0 0 0 0 0.0292007 0.00438595 1.67993 -0.0219042 -0.89 -2.16389
LYS_118 -4.73714 0.850056 3.10627 0.0059684 0 0.0374343 0 0 -0.970026 0 0 0 0 0 0.0283578 0.000621544 0.983648 0.136129 -0.65 -1.20868
SER_119 -2.88778 0.412818 1.88262 0.00145775 0 -0.287962 0 0 0 0 0 0 0 0 -0.249458 0.19678 0.120126 -0.194564 -0.37 -1.37595
ASP_120 -3.02972 0.473721 2.55317 0.00423276 0 -0.354925 0 0 0 -0.59803 0 0 0 0 -0.214775 0.0649198 1.44043 -0.108544 -0.67 -0.43952
LEU_121 -4.17297 0.604473 1.91915 0.00792315 0 0 0 0 0 0 0 0 0 0 0.55658 2.77401e-05 0.033235 0.0780092 -0.1 -1.07357
GLU_122 -2.93537 0.491756 2.31439 0.00962986 0 -0.403856 0 0 0 -0.793962 0 0 0 0 -0.0105677 0.0087018 1.81806 -0.108452 -0.81 -0.419678
ASP_123 -1.2752 0.249445 0.735004 0.00352033 0 -0.00106382 0 0 0 0 0 0 0 0 -0.170076 0.000113737 0.364827 -0.0168189 -0.67 -0.780249
LYS_124 -2.91563 0.406938 1.31673 0.00428302 0 0.0330027 0 0 0 0 0 0 0 0 -0.169802 0.0714105 0.646436 -0.0676208 -0.65 -1.32425
ARG_125 -6.38486 0.495611 4.57361 0.0153909 0 -0.727575 0 0 -0.540215 -1.98844 0 0 0 0 -0.26479 0.282043 2.02017 0.0445651 -0.98 -3.45449
GLN_126 -3.45905 0.209271 2.09744 0.00443688 0 -0.054952 0 0 -0.435841 0 0 0 0 0 0.0935173 0.0433426 0.906706 -0.0854385 -0.97 -1.65057
VAL_127 -4.57834 0.36586 1.51864 0.0110129 0 0 0 0 -0.540215 0 0 0 0 0 -0.173744 0.0268655 0.0476793 -0.30441 0.29 -3.33665
SER_128 -2.91171 0.234097 1.93499 0.00193034 0 -0.122506 0 0 -0.354522 0 0 0 0 0 -0.27893 0.000134766 0.201424 -0.223349 -0.37 -1.88844
VAL_129 -3.36946 0.235632 1.98477 0.0151178 0 0 0 0 0 0 0 0 0 0 -0.0481563 0.00959618 0.041083 -0.00242663 0.29 -0.843851
GLU_130 -2.63242 0.290462 1.58478 0.00546787 0 -0.004417 0 0 0 0 0 0 0 0 -0.188349 0.00158959 0.915507 -0.11061 -0.81 -0.947992
GLU_131 -4.16413 0.262982 2.57982 0.00708579 0 -0.194962 0 0 -0.354522 0 0 0 0 0 -0.153824 0.00357867 0.981111 -0.106119 -0.81 -1.94898
ALA_132 -4.37723 0.42343 1.44234 0.000780252 0 0 0 0 0 0 0 0 0 0 -0.185869 0.0182655 0 -0.153418 0.16 -2.6717
LYS_133 -4.32196 0.375332 1.89426 0.00331171 0 -0.0490186 0 0 0 0 0 0 0 0 -0.250184 0.134734 0.903244 -0.0457384 -0.65 -2.00602
ASN_134 -3.73088 0.27433 2.42597 0.00444554 0 -0.0287159 0 0 0 0 0 0 0 0 0.0305554 0.151981 0.359654 0.134644 -0.89 -1.26801
ARG_135 -6.086 0.386272 3.21617 0.0111512 0 -0.157395 0 0 0 0 0 0 0 0 -0.168266 0.0324501 2.33074 -0.0698045 -0.98 -1.48468
ALA_136 -4.60218 0.284696 1.82395 0.000738699 0 0 0 0 0 0 0 0 0 0 -0.245719 0.00519864 0 -0.153922 0.16 -2.72724
GLU_137 -3.11148 0.437183 1.94497 0.00689402 0 -0.0341267 0 0 0 0 0 0 0 0 -0.205364 0.0445415 1.08677 -0.134545 -0.81 -0.775165
GLN_138 -2.38864 0.191862 1.25915 0.013049 0 -0.0309845 0 0 0 0 0 0 0 0 -0.175839 0.00934447 1.1127 -0.132875 -0.97 -1.11223
TRP_139 -8.29107 0.64037 2.99949 0.0262602 0 0 0 0 -0.0325175 0 0 0 0 0 -0.207465 0.0126068 0.94158 0.0167926 0.91 -2.98396
ASN_140 -2.38262 0.350688 1.69606 0.00521253 0 -0.0390756 0 0 0 0 0 0 0 0 -0.243527 0.0354284 0.824189 -0.483 -0.89 -1.12665
VAL_141 -3.9913 0.285211 1.46735 0.0145377 0 0 0 0 0 0 0 0 0 0 -0.119843 0.0120775 0.0311527 -0.230916 0.29 -2.24173
ASN_142 -2.23103 0.0406142 1.51166 0.00315099 0 -0.114882 0 0 0 -0.591263 0 0 0 0 -0.0824882 0.00202275 0.750518 0.0940697 -0.89 -1.50763
TYR_143 -6.29717 0.841575 2.05323 0.0234793 0 0 0 0 0 -0.504877 0 0 0 0 -0.0513379 0.02584 0.792781 -0.0703011 0.51 -2.67678
VAL_144 -3.97778 0.315414 1.37035 0.0113834 0 0 0 0 0 0 0 0 0 0 -0.135956 0.158098 0.226893 -0.31749 0.29 -2.05909
GLU_145 -4.06797 0.437311 3.14097 0.0034539 0 -0.399455 0 0 -0.601253 -1.69935 0 0 0 0 -0.0898972 0.0366592 2.32663 0.0365731 -0.81 -1.68633
THR_146 -4.89715 0.238729 2.9503 0.00576921 0 -0.181508 0 0 0 -0.687801 0 0 0 0 -0.186007 0.284538 0.0826313 -0.357872 -0.27 -3.01838
SER_147 -4.80248 0.486428 3.38253 0.00216857 0 -0.203479 0 0 -0.503106 -1.11443 0 0 0 0 0.387674 0.0210914 0.144891 -0.0448771 -0.37 -2.61359
ALA_148 -3.44837 0.290026 1.38311 0.000724922 0 0 0 0 -0.64778 0 0 0 0 0 -0.261506 0.00341657 0 -0.0819467 0.16 -2.60233
LYS_149 -3.29003 0.44376 1.48698 0.00627162 0 -0.449326 0 0 0 0 0 0 0 0 -0.0838177 0.017211 0.887742 -0.052137 -0.65 -1.68334
THR_150 -2.38516 0.681452 1.60746 0.00495878 0 -0.109255 0 0 -0.60183 -0.516402 0 0 0 0 -0.168093 0.0655586 0.0151234 -0.1104 -0.27 -1.78659
ARG_151 -4.32264 0.726698 3.1283 0.0285987 0 -0.721414 0 0 0 -0.524202 0 0 0 0 0.307228 0.00497601 3.76985 0.269404 -0.98 1.6868
ALA_152 -2.90337 0.488837 1.75105 0.00103364 0 0 0 0 -0.0987246 0 0 0 0 0 -0.0918026 0.062004 0 0.0643152 0.16 -0.566655
ASN_153 -3.78947 0.20603 2.1567 0.00811928 0 -0.0728598 0 0 -0.601253 0 0 0 0 0 -0.122584 0.0407285 0.580473 -0.38477 -0.89 -2.86888
VAL_154 -4.91078 0.781054 1.58958 0.0138592 0 0 0 0 0 0 0 0 0 0 -0.0106151 0.018438 0.0271971 -0.0895355 0.29 -2.29081
ASP_155 -3.45014 0.252194 2.24507 0.00299912 0 -0.494629 0 0 0 -0.52288 0 0 0 0 -0.174757 0.00965617 0.310917 -0.00692995 -0.67 -2.4985
LYS_156 -4.4075 0.437935 2.54157 0.00791247 0 -0.345167 0 0 0 -0.443414 0 0 0 0 -0.161077 0.028474 1.71308 -0.0410211 -0.65 -1.3192
VAL_157 -5.02147 0.548803 1.16454 0.00849029 0 0 0 0 0 0 0 0 0 0 -0.0771768 0.0013149 1.15328 0.071753 0.29 -1.86047
PHE_158 -7.58447 0.733034 1.41345 0.0207453 0 0 0 0 0 0 0 0 0 0 -0.0250704 0.000183269 0.474074 0.0460649 0.63 -4.29199
PHE_159 -6.09685 0.646086 2.48125 0.020445 0 0 0 0 0 0 0 0 0 0 0.00692149 0.0157569 2.02777 -0.0162917 0.63 -0.284908
ASP_160 -4.8488 0.290857 3.28896 0.00397834 0 -0.570005 0 0 0 -0.628748 0 0 0 0 -0.146289 0.0423483 0.322023 0.0122484 -0.67 -2.90343
LEU_161 -6.74117 1.25926 2.02288 0.0107795 0 0 0 0 0 0 0 0 0 0 -0.0886685 0.00528542 0.581007 -0.111777 -0.1 -3.1624
MET_162 -6.48662 0.541498 2.10097 0.00245616 0 0 0 0 0 0 0 0 0 0 -0.129372 0.0640033 1.20162 -0.089157 -0.34 -3.1346
ARG_163 -6.41968 0.549045 4.46543 0.01177 0 -0.558656 0 0 0 -0.838282 0 0 0 0 -0.184397 0.039003 1.97828 -0.0865654 -0.98 -2.02405
GLU_164 -5.5407 0.431579 3.44605 0.00321427 0 -0.0696026 0 0 -0.697591 -0.591263 0 0 0 0 -0.232409 0.017166 1.91641 -0.141118 -0.81 -2.26827
ILE_165 -6.92936 0.742845 2.33219 0.0175818 0 0 0 0 0 0 0 0 0 0 -0.0350262 0.0388701 0.121484 -0.0971446 0.24 -3.56856
ARG_166 -5.21502 0.437546 3.50036 0.00970976 0 -0.608812 0 0 0 -0.378279 0 0 0 0 -0.00830335 0.023601 1.5918 -0.0903382 -0.98 -1.71774
ALA_167 -3.34061 0.311993 1.70108 0.000757191 0 0 0 0 0 0 0 0 0 0 -0.111601 0.00303494 0 -0.150332 0.16 -1.42567
ARG_168 -6.37028 0.369272 4.53892 0.0128556 0 -1.08774 0 0 0 -0.385504 0 0 0 0 -0.226099 0.137813 2.13094 -0.092503 -0.98 -1.95233
LYS_169 -5.434 0.39537 4.02361 0.00320771 0 -0.217573 0 0 -0.36115 -0.373163 0 0 0 0 -0.251995 0.124196 1.02689 -0.0405064 -0.65 -1.75511
MET_170 -2.93096 0.265759 1.5957 0.00308951 0 0 0 0 0 0 0 0 0 0 -0.107684 0.0691519 0.934395 -0.0930782 -0.34 -0.603633
GLU_171 -3.39305 0.247926 2.29885 0.00551356 0 -0.322024 0 0 0 -0.31688 0 0 0 0 -0.264033 1.26739e-05 0.868492 -0.135288 -0.81 -1.82048
ASP_172 -2.94138 0.13038 2.28216 0.00391849 0 -0.427415 0 0 0 0 0 0 0 0 -0.249398 0.00418699 0.554096 -0.12356 -0.67 -1.43702
SER_p:CtermProteinFull_173 -1.43768 0.10166 1.10387 0.0017629 0 0 0 0 0 0 0 0 0 0 0 0 0.295135 0 -0.37 -0.305246
SER_p:NtermProteinFull_174 -0.806406 0.105109 0.604096 0.000791361 0 -0.0564235 0 0 0 0 0 0 0 0 0 0.0323055 0.514886 0 -0.37 0.0243589
ARG_175 -2.4115 0.135977 1.36061 0.0123915 0 -0.0242979 0 0 0 0 0 0 0 0 0.146998 0.0297468 1.59014 0.226904 -0.98 0.0869763
GLN_176 -2.07056 0.229043 1.30244 0.00467644 1.24173e-05 -0.00248008 0 0 0 0 0 0 0 0 -0.163134 0.00889207 0.770772 0.00150715 -0.97 -0.888829
PRO_177 -1.97961 0.575832 0.955681 0.0010502 0.0210686 0 0 0 0 0 0 0 0 0 -0.242394 0.0191775 0.257269 -0.565438 0.02 -0.937367
PRO_178 -4.73311 0.805299 1.58706 0.000905337 0.160103 0 0 0 0 0 0 0 0 0 -0.233294 0.0012293 0.125332 -0.591927 0.02 -2.8584
LEU_179 -3.80386 0.164757 1.64953 0.00864964 0 0 0 0 0 0 0 0 0 0 0.162972 0.0868988 0.284787 -0.0292693 -0.1 -1.57554
VAL_180 -4.89631 0.530005 1.55066 0.0113497 0 0 0 0 0 0 0 0 0 0 -0.230051 0.0946012 0.0485367 -0.114976 0.29 -2.71618
THR_181 -4.10635 0.260481 2.17563 0.00409905 0 -0.0442499 0 0 0 0 0 0 0 0 0.0317452 0.153931 0.0153535 -0.354244 -0.27 -2.1336
GLY_182 -3.04155 0.31887 1.35996 0.000189387 0 0 0 0 0 0 0 0 0 0 0.591653 0.00617631 0 0.292821 -0.17 -0.641882
ILE_183 -5.18083 0.377914 1.50785 0.0229603 0 0 0 0 0 0 0 0 0 0 0.033802 0.00171899 1.64227 -0.143906 0.24 -1.49822
SER_184 -2.84263 0.501208 2.04032 0.002343 2.47863e-05 -0.224925 0 0 0 -0.598818 0 0 0 0 0.203667 0.00612463 0.394784 -0.0189268 -0.37 -0.906829
PRO_185 -3.31997 0.418577 1.51586 0.00360317 0.071826 0 0 0 0 0 0 0 0 0 -0.153343 0.00161238 0.746451 -0.522123 0.02 -1.2175
ASN_186 -5.05915 0.159153 3.49356 0.0136907 0 -0.224599 0 0 0 -0.591768 0 0 0 0 -0.220678 0.00725348 1.12284 -0.186201 -0.89 -2.3759
GLU_187 -4.35786 0.551617 2.45178 0.00892128 0 -0.268227 0 0 0 0 0 0 0 0 0.0754868 4.77284e-05 0.902993 0.113208 -0.81 -1.33203
GLY_188 -3.03584 0.279281 1.47542 0.000210407 0 0 0 0 0 0 0 0 0 0 0.266539 0.241928 0 -0.683737 -0.17 -1.62619
ILE_189 -3.99819 0.610212 1.6214 0.0193878 0.0072953 0 0 0 -0.110454 0 0 0 0 0 0.186217 0.105583 0.126439 0.495778 0.24 -0.696329
PRO_190 -2.72524 0.672166 0.729355 0.0010415 0.191037 0 0 0 0 0 0 0 0 0 -0.211776 0.000469677 0.550264 -0.63563 0.02 -1.40832
TRP_191 -3.63581 0.278694 1.7516 0.0302396 0 0 0 0 -0.218525 0 0 0 0 0 0.388489 0.124633 1.80922 0.472822 0.91 1.91137
THR_192 -3.49986 0.254995 2.21834 0.00859608 0 0.003919 0 0 -0.110454 0 0 0 0 0 -0.0957429 0.0131572 0.163119 0.0058903 -0.27 -1.30804
LYS_193 -3.11925 0.232299 1.50123 0.00510965 0 -0.167725 0 0 0 0 0 0 0 0 -0.15577 0.00342555 1.60384 -0.0227577 -0.65 -0.769599
VAL_194 -4.43909 0.403348 1.45822 0.0144042 0 0 0 0 0 0 0 0 0 0 -0.126274 0.0914047 0.280056 -0.160816 0.29 -2.18875
THR_195 -3.20546 0.226447 1.5835 0.00647644 0 -0.329418 0 0 0 0 0 0 0 0 -0.0289306 0.0171086 0.0439805 -0.0537084 -0.27 -2.01
ILE_196 -4.56266 0.542397 1.17358 0.017469 0 0 0 0 0 0 0 0 0 0 -0.22368 0.0126205 0.190435 -0.361614 0.24 -2.97145
ARG_197 -6.96017 0.979355 4.40268 0.0125534 0 -0.408097 0 0 0 -1.24029 0 0 0 0 -0.073846 0.0164149 2.00967 -0.00494128 -0.98 -2.24668
GLY_198 -2.71758 0.263284 1.31236 0.000195348 0 0 0 0 0 0 0 0 0 0 0.386235 0.00911114 0 -0.77317 -0.17 -1.68956
GLU_199 -2.79502 0.180448 1.77667 0.00530468 0 -0.298156 0 0 0 0 0 0 0 0 -0.0460211 0.0150329 0.77475 0.0173866 -0.81 -1.17961
ASN_200 -2.806 0.342011 1.7924 0.00542318 0 -0.0703456 0 0 0 0 0 0 0 0 -0.305973 0.0540306 0.842732 -0.569376 -0.89 -1.60509
LEU_201 -5.54822 0.442489 1.39373 0.00790474 0 0 0 0 0 0 0 0 0 0 -0.125561 0.0393145 0.385212 0.019111 -0.1 -3.48601
GLY_202 -2.28881 0.485297 1.41749 7.17216e-05 0 0 0 0 -0.656804 0 0 0 0 0 0.475796 0.0390087 0 -0.804486 -0.17 -1.50243
THR_203 -2.4119 0.0972789 1.69829 0.0043292 0 -0.122744 0 0 -0.580266 0 0 0 0 0 -0.193844 3.56412e-05 0.0319975 -0.165222 -0.27 -1.91204
GLY_204 -3.06885 0.36759 1.4618 0.000350521 0.00423819 0 0 0 0 0 0 0 0 0 0.16544 0.00353039 0 -0.616186 -0.17 -1.85208
PRO_205 -2.37553 0.242373 0.579281 0.000937925 0.0209131 0 0 0 0 0 0 0 0 0 -0.0475689 0.0043939 0.378468 -0.284751 0.02 -1.46148
THR_206 -1.51442 0.164145 0.929733 0.00584055 0 -0.0090222 0 0 0 0 0 0 0 0 -0.181087 0.0944063 0.0449405 -0.0437823 -0.27 -0.779245
ASP_207 -5.54217 0.331101 4.18258 0.0036441 0 -0.279648 0 0 -1.08691 -0.521953 0 0 0 0 -0.1495 0.24886 1.57738 -0.0527725 -0.67 -1.9594
LEU_208 -3.9656 0.151944 1.13554 0.00693025 0 0 0 0 0 0 0 0 0 0 -0.0898199 0.310447 0.310569 -0.0462292 -0.1 -2.28622
ILE_209 -3.44529 0.342944 1.06262 0.0165245 0 0 0 0 0 0 0 0 0 0 0.277119 0.250736 0.0942133 -0.100251 0.24 -1.26138
GLY_210 -2.45508 0.135252 1.24975 0.000208637 0 0 0 0 0 0 0 0 0 0 0.517186 0.163404 0 0.116519 -0.17 -0.44276
LEU_211 -4.44604 0.25335 1.28211 0.00633733 0 0 0 0 0 0 0 0 0 0 0.354381 0.00905324 0.101867 0.010755 -0.1 -2.52819
THR_212 -3.30866 0.244287 1.74617 0.00897063 0 -0.0407539 0 0 0 0 0 0 0 0 0.0934855 0.0892834 0.0319791 0.0109683 -0.27 -1.39427
ILE_213 -4.74631 0.92439 1.30833 0.0159021 0 0 0 0 0 0 0 0 0 0 -0.138514 0.0214266 0.164591 -0.380629 0.24 -2.59081
CYS_214 -3.9541 0.679286 2.05196 0.00220993 0 0 0 0 0 0 0 0 0 0 0.0521435 0.0291825 0.116122 0.166118 1.7 0.842925
GLY_215 -2.65173 0.64189 1.32622 2.01549e-05 0 0 0 0 0 0 0 0 0 0 -0.167848 0.0318314 0 -0.782728 -0.17 -1.77234
HIS_D_216 -6.45923 0.656685 3.38567 0.00501043 0 -0.0382332 0 0 -0.289773 0 0 0 0 0 -0.225053 0.0293433 1.33124 0.00365592 0.56 -1.04068
ASN_217 -2.45461 0.119408 1.83943 0.0132754 0 -0.0608926 0 0 -0.097791 0 0 0 0 0 -0.0282342 0.0386146 0.494339 -0.226068 -0.89 -1.25253
CYS_218 -4.62183 0.400111 2.54785 0.00162445 0 0 0 0 0 0 0 0 0 0 -0.0803697 0.00328733 0.169042 0.102807 1.7 0.222518
LEU_219 -3.89236 0.448763 1.69157 0.0117945 0 0 0 0 -0.097791 0 0 0 0 0 0.0544649 0.00906082 0.478811 -0.0243613 -0.1 -1.42005
LEU_220 -1.23671 0.147103 0.670546 0.00791829 0 0 0 0 0 0 0 0 0 0 -0.088522 0.104289 0.107663 0.0350237 -0.1 -0.352687
THR_221 -3.17799 0.328776 1.8626 0.00506511 0 0.00694304 0 0 -0.565459 0 0 0 0 0 -0.132078 0.0194923 0.0376106 -0.236242 -0.27 -2.12127
ALA_222 -2.59608 0.221953 0.821215 0.00118546 0 0 0 0 0 0 0 0 0 0 -0.172197 0.0956485 0 0.105052 0.16 -1.36323
GLU_223 -2.78843 0.0479527 1.64763 0.00683521 0 -0.0730876 0 0 0 0 0 0 0 0 0.108269 0.0654007 0.920132 0.114726 -0.81 -0.76057
TRP_224 -8.39622 0.512441 2.82882 0.0242716 0 0 0 0 -0.656804 0 0 0 0 0 -0.244502 0.00564543 1.17189 -0.0258501 0.91 -3.8703
MET_225 -3.87508 0.12028 1.56807 0.00417986 0 0 0 0 0 0 0 0 0 0 0.312855 0.0449454 0.967622 -0.038519 -0.34 -1.23565
SER_226 -4.22148 0.82746 2.48694 0.00294128 0 -0.190693 0 0 -0.459234 -0.387265 0 0 0 0 0.0217649 0.0137198 0.190041 -0.303076 -0.37 -2.38888
ALA_227 -2.4802 0.131234 1.42354 0.000830414 0 0 0 0 0 0 0 0 0 0 -0.210484 0.0116511 0 -0.0541109 0.16 -1.01754
SER_228 -3.5355 0.7244 2.49567 0.0025777 0 0.134841 0 0 -0.459234 -1.04188 0 0 0 0 -0.00732641 0.256441 0.225523 -0.0164442 -0.37 -1.59093
LYS_229 -5.38384 0.704964 2.88585 0.00552767 0 -0.865313 0 0 0 0 0 0 0 0 0.117079 0.0758968 0.778896 -0.0424439 -0.65 -2.37338
ILE_230 -4.64885 0.234291 1.21922 0.0180442 0 0 0 0 0 0 0 0 0 0 -0.0855995 0.0285421 0.211569 -0.288757 0.24 -3.07154
VAL_231 -3.50876 0.163372 1.56516 0.0106215 0 0 0 0 0 0 0 0 0 0 -0.195236 0.0625556 0.0655512 -0.324736 0.29 -1.87147
CYS_232 -3.78708 0.434099 1.91522 0.00230935 0 0 0 0 0 0 0 0 0 0 -0.0312856 0.0776594 0.230281 -0.226603 1.7 0.314599
ARG_233 -5.80499 0.287622 3.04852 0.0107792 0 -0.0903932 0 0 -0.783984 0 0 0 0 0 -0.0365562 0.0126811 1.54142 0.0313272 -0.98 -2.76356
VAL_234 -3.58632 0.228684 0.942678 0.0111996 0 0 0 0 0 0 0 0 0 0 -0.227864 0.0390163 0.0445997 -0.244247 0.29 -2.50225
GLY_235 -2.25447 0.105908 1.05238 0.000147288 0 0 0 0 0 0 0 0 0 0 0.0285678 0.0545884 0 -0.648555 -0.17 -1.83143
GLN_236 -2.07662 0.108619 1.10958 0.00564157 0 -0.0084988 0 0 -0.289773 0 0 0 0 0 -0.218824 0.00604579 0.818398 0.00373739 -0.97 -1.51169
ALA_237 -2.10066 0.24033 0.841179 0.00085546 0 0 0 0 0 0 0 0 0 0 -0.326249 0.097653 0 -0.107521 0.16 -1.19442
LYS_238 -2.55169 0.292558 1.46983 0.0029913 0 -0.049623 0 0 0 0 0 0 0 0 0.086929 0.000258963 0.846778 -0.0939297 -0.65 -0.645888
ASN_239 -2.97684 0.435487 1.93093 0.00350552 0 -0.0277006 0 0 0 0 0 0 0 0 0.0604016 0.024915 0.63329 0.146831 -0.89 -0.659178
ASP_240 -0.984073 0.0696789 0.782206 0.0099408 0 -0.122908 0 0 0 0 0 0 0 0 -0.249312 0.11655 0.576306 -0.217534 -0.67 -0.689145
LYS_241 -2.04262 0.473791 1.42954 0.00307344 0 -0.15732 0 0 0 0 0 0 0 0 -0.103545 0.108793 0.786209 -0.0275773 -0.65 -0.179653
GLY_242 -1.92031 0.106473 1.16977 3.27582e-05 0 0 0 0 0 0 0 0 0 0 0.288622 0.000197638 0 0.0421122 -0.17 -0.483105
ASP_243 -2.35647 0.244681 1.65713 0.00326133 0 -0.207065 0 0 0 0 0 0 0 0 -0.205068 0.0192602 0.394982 0.0345742 -0.67 -1.08471
ILE_244 -4.31193 0.419503 0.880548 0.0149574 0 0 0 0 -0.726541 0 0 0 0 0 -0.0984758 0.010768 0.199329 -0.293148 0.24 -3.66499
ILE_245 -3.5987 0.163347 1.65453 0.0228936 0 0 0 0 0 0 0 0 0 0 -0.214435 0.0296014 0.211307 -0.371099 0.24 -1.86256
VAL_246 -3.90432 0.341693 0.831029 0.0118489 0 0 0 0 0 0 0 0 0 0 -0.188968 0.00481431 0.0458188 -0.251081 0.29 -2.81916
THR_247 -4.19098 0.235775 2.18206 0.00741381 0 -0.0203283 0 0 0 0 0 0 0 0 0.0384232 0.00724503 0.0434018 -0.0736408 -0.27 -2.04063
THR_248 -5.05253 0.28543 2.78513 0.0048374 0 -0.133251 0 0 -0.667761 0 0 0 0 0 -0.186941 0.00456642 0.0519215 -0.292361 -0.27 -3.47096
LYS_249 -2.87985 0.29986 1.55776 0.00304616 0 -0.0093595 0 0 0 0 0 0 0 0 -0.0434011 0.0305988 1.0151 -0.0562102 -0.65 -0.732452
SER_250 -2.77937 0.169233 2.01453 0.00110954 0 -0.257033 0 0 -0.506648 -0.521953 0 0 0 0 -0.122466 0.0175573 0.49715 0.0925871 -0.37 -1.7653
GLY_251 -2.3818 0.106793 1.27177 1.55187e-05 0 0 0 0 -0.667761 0 0 0 0 0 0.176196 0.023924 0 0.376409 -0.17 -1.26446
GLY_252 -2.39783 0.116297 1.48106 2.13913e-05 0 0 0 0 0 0 0 0 0 0 -0.0121181 0.00591131 0 -0.804871 -0.17 -1.78152
ARG_253 -1.94275 0.0681531 0.847625 0.00857124 0 0.0264431 0 0 0 0 0 0 0 0 -0.156141 0.00517776 1.51328 0.0411054 -0.98 -0.568537
GLY_254 -2.32742 0.256783 1.12906 4.77602e-05 0 0 0 0 0 0 0 0 0 0 0.018209 0.00523483 0 -0.594005 -0.17 -1.68209
THR_255 -2.36578 0.136261 1.37307 0.0112609 0 -0.0885415 0 0 -0.404122 0 0 0 0 0 0.183516 0.00559253 0.131076 -0.312386 -0.27 -1.60006
SER_256 -3.12825 0.427391 1.89299 0.00130257 0 -0.222606 0 0 -1.39114 0 0 0 0 0 -0.0872921 0.206236 0.307316 -0.22226 -0.37 -2.58631
THR_257 -2.84005 0.227401 1.85012 0.00365777 0 -0.102328 0 0 -0.710107 0 0 0 0 0 -0.16944 0.00109738 0.0180285 -0.241526 -0.27 -2.23314
VAL_258 -3.95333 0.161205 1.48272 0.0151224 0 0 0 0 -0.260472 0 0 0 0 0 0.0127744 0.0767597 0.0262359 -0.0736151 0.29 -2.2226
SER_259 -1.62605 0.050778 0.871911 0.00117706 0 -0.1591 0 0 0 0 0 0 0 0 -0.067682 0.00276327 0.300711 -0.120077 -0.37 -1.11557
PHE_260 -6.48362 0.538 1.61988 0.0256738 0 0 0 0 0 0 0 0 0 0 -0.0810763 0.00119918 0.759969 -0.0427593 0.63 -3.03274
LYS_261 -3.42512 0.134442 1.69351 0.00554751 0 -0.202513 0 0 0 0 0 0 0 0 0.011377 0.0417021 0.809757 0.109538 -0.65 -1.47176
LEU_262 -3.6589 0.255745 1.00278 0.00730827 0 0 0 0 0 0 0 0 0 0 -0.218101 0.057641 0.505246 -0.0696139 -0.1 -2.21789
LEU_263 -4.33056 0.2246 1.65991 0.0075881 0 0 0 0 0 0 0 0 0 0 0.0369356 0.062483 0.0970844 -0.0442998 -0.1 -2.38626
LYS_264 -1.00085 0.563374 0.580398 0.00499506 0.0262493 0 0 0 0 0 0 0 0 0 -0.0479949 0.0231563 0.909538 0.0714069 -0.65 0.480273
PRO_p:CtermProteinFull_265 -1.63706 0.634084 0.329151 0.00455142 0.0609386 0 0 0 0 0 0 0 0 0 0 0 0.143553 0 0.02 -0.444781
#END_POSE_ENERGIES_TABLE 024.d16_v11.1_1_1dG_RalA2andSec5_0024_0001.pdb
