# Supplementary material for: A Generic Program for Multistate Protein Design
Source: PLoS One. 2011 Jul 6;6(7):e20937. doi: 10.1371/journal.pone.0020937 (PMC3130737; doi:10.1371/journal.pone.0020937)
Supplement: File S1 — “Protocol capture” file that contains the input files, command lines, and support scripts that were used in this computational study. (BZ2) [file pone.0020937.s001.bz2 › MSD_protocol_capture/Capture_Files/orthogonal_interface_files/input_files/state_versions/v11.2/024.d16_v11.1_1_2dG_RalA2andSec5_0017_0001.pdb]

ATOM      1  N   SER A  11      15.761 -17.974 -25.282  1.00  0.00              
ATOM      2  CA  SER A  11      16.400 -18.935 -24.339  1.00  0.00              
ATOM      3  C   SER A  11      15.513 -19.210 -23.124  1.00  0.00              
ATOM      4  O   SER A  11      15.750 -20.161 -22.371  1.00  0.00              
ATOM      5  CB  SER A  11      17.748 -18.412 -23.884  1.00  0.00              
ATOM      6  OG  SER A  11      17.629 -17.246 -23.116  1.00  0.00              
ATOM      7 1H   SER A  11      16.213 -17.108 -25.495  1.00  0.00              
ATOM      8 2H   SER A  11      15.569 -18.250 -26.224  1.00  0.00              
ATOM      9 3H   SER A  11      14.858 -17.597 -25.076  1.00  0.00              
ATOM     10  HA  SER A  11      16.684 -19.878 -24.808  1.00  0.00              
ATOM     11 1HB  SER A  11      18.237 -19.181 -23.287  1.00  0.00              
ATOM     12 2HB  SER A  11      18.354 -18.196 -24.763  1.00  0.00              
ATOM     13  HG  SER A  11      18.502 -16.948 -22.848  1.00  0.00              
ATOM     14  N   LEU A  12      14.494 -18.377 -22.931  1.00  0.00              
ATOM     15  CA  LEU A  12      13.562 -18.562 -21.824  1.00  0.00              
ATOM     16  C   LEU A  12      12.626 -19.721 -22.132  1.00  0.00              
ATOM     17  O   LEU A  12      12.237 -19.922 -23.285  1.00  0.00              
ATOM     18  CB  LEU A  12      12.726 -17.298 -21.603  1.00  0.00              
ATOM     19  CG  LEU A  12      13.293 -16.164 -20.746  1.00  0.00              
ATOM     20  CD1 LEU A  12      14.597 -15.649 -21.344  1.00  0.00              
ATOM     21  CD2 LEU A  12      12.261 -15.046 -20.660  1.00  0.00              
ATOM     22  H   LEU A  12      14.361 -17.599 -23.561  1.00  0.00              
ATOM     23  HA  LEU A  12      14.114 -18.819 -20.921  1.00  0.00              
ATOM     24 1HB  LEU A  12      12.655 -16.950 -22.633  1.00  0.00              
ATOM     25 2HB  LEU A  12      11.730 -17.533 -21.228  1.00  0.00              
ATOM     26  HG  LEU A  12      13.446 -16.561 -19.743  1.00  0.00              
ATOM     27 1HD1 LEU A  12      14.988 -14.842 -20.723  1.00  0.00              
ATOM     28 2HD1 LEU A  12      15.324 -16.460 -21.385  1.00  0.00              
ATOM     29 3HD1 LEU A  12      14.412 -15.275 -22.350  1.00  0.00              
ATOM     30 1HD2 LEU A  12      12.657 -14.233 -20.050  1.00  0.00              
ATOM     31 2HD2 LEU A  12      12.041 -14.675 -21.661  1.00  0.00              
ATOM     32 3HD2 LEU A  12      11.347 -15.428 -20.206  1.00  0.00              
ATOM     33  N   ALA A  13      12.274 -20.491 -21.107  1.00  0.00              
ATOM     34  CA  ALA A  13      11.361 -21.608 -21.305  1.00  0.00              
ATOM     35  C   ALA A  13      10.017 -20.956 -21.621  1.00  0.00              
ATOM     36  O   ALA A  13       9.688 -19.905 -21.071  1.00  0.00              
ATOM     37  CB  ALA A  13      11.258 -22.447 -20.032  1.00  0.00              
ATOM     38  H   ALA A  13      12.636 -20.309 -20.183  1.00  0.00              
ATOM     39  HA  ALA A  13      11.718 -22.207 -22.143  1.00  0.00              
ATOM     40 1HB  ALA A  13      10.572 -23.277 -20.198  1.00  0.00              
ATOM     41 2HB  ALA A  13      12.242 -22.837 -19.772  1.00  0.00              
ATOM     42 3HB  ALA A  13      10.886 -21.827 -19.218  1.00  0.00              
ATOM     43  N   MET A  14       9.253 -21.570 -22.517  1.00  0.00              
ATOM     44  CA  MET A  14       7.937 -21.056 -22.880  1.00  0.00              
ATOM     45  C   MET A  14       6.883 -22.065 -22.446  1.00  0.00              
ATOM     46  O   MET A  14       6.831 -23.177 -22.974  1.00  0.00              
ATOM     47  CB  MET A  14       7.849 -20.790 -24.382  1.00  0.00              
ATOM     48  CG  MET A  14       8.800 -19.714 -24.887  1.00  0.00              
ATOM     49  SD  MET A  14       8.699 -19.481 -26.673  1.00  0.00              
ATOM     50  CE  MET A  14       9.652 -20.882 -27.252  1.00  0.00              
ATOM     51  H   MET A  14       9.591 -22.413 -22.959  1.00  0.00              
ATOM     52  HA  MET A  14       7.746 -20.120 -22.356  1.00  0.00              
ATOM     53 1HB  MET A  14       8.066 -21.732 -24.883  1.00  0.00              
ATOM     54 2HB  MET A  14       6.821 -20.494 -24.592  1.00  0.00              
ATOM     55 1HG  MET A  14       8.550 -18.778 -24.389  1.00  0.00              
ATOM     56 2HG  MET A  14       9.816 -20.007 -24.622  1.00  0.00              
ATOM     57 1HE  MET A  14       9.682 -20.876 -28.342  1.00  0.00              
ATOM     58 2HE  MET A  14      10.668 -20.818 -26.860  1.00  0.00              
ATOM     59 3HE  MET A  14       9.187 -21.805 -26.906  1.00  0.00              
ATOM     60  N   HIS A  15       6.059 -21.676 -21.478  1.00  0.00              
ATOM     61  CA  HIS A  15       5.002 -22.543 -20.974  1.00  0.00              
ATOM     62  C   HIS A  15       3.700 -22.282 -21.731  1.00  0.00              
ATOM     63  O   HIS A  15       3.148 -21.173 -21.687  1.00  0.00              
ATOM     64  CB  HIS A  15       4.823 -22.315 -19.475  1.00  0.00              
ATOM     65  CG  HIS A  15       6.081 -22.526 -18.693  1.00  0.00              
ATOM     66  ND1 HIS A  15       6.719 -23.748 -18.628  1.00  0.00              
ATOM     67  CD2 HIS A  15       6.833 -21.670 -17.961  1.00  0.00              
ATOM     68  CE1 HIS A  15       7.808 -23.634 -17.889  1.00  0.00              
ATOM     69  NE2 HIS A  15       7.901 -22.383 -17.473  1.00  0.00              
ATOM     70  H   HIS A  15       6.169 -20.753 -21.082  1.00  0.00              
ATOM     71  HA  HIS A  15       5.270 -23.585 -21.146  1.00  0.00              
ATOM     72 1HB  HIS A  15       4.501 -21.289 -19.286  1.00  0.00              
ATOM     73 2HB  HIS A  15       4.081 -23.006 -19.077  1.00  0.00              
ATOM     74  HD2 HIS A  15       6.731 -20.610 -17.725  1.00  0.00              
ATOM     75  HE1 HIS A  15       8.454 -24.495 -17.717  1.00  0.00              
ATOM     76  HE2 HIS A  15       8.635 -22.004 -16.891  1.00  0.00              
ATOM     77  N   ARG A  16       3.221 -23.312 -22.425  1.00  0.00              
ATOM     78  CA  ARG A  16       2.036 -23.196 -23.259  1.00  0.00              
ATOM     79  C   ARG A  16       0.751 -23.541 -22.529  1.00  0.00              
ATOM     80  O   ARG A  16       0.329 -24.706 -22.458  1.00  0.00              
ATOM     81  CB  ARG A  16       2.170 -24.013 -24.536  1.00  0.00              
ATOM     82  CG  ARG A  16       3.357 -23.642 -25.411  1.00  0.00              
ATOM     83  CD  ARG A  16       3.442 -24.404 -26.682  1.00  0.00              
ATOM     84  NE  ARG A  16       4.611 -24.098 -27.491  1.00  0.00              
ATOM     85  CZ  ARG A  16       4.688 -23.081 -28.371  1.00  0.00              
ATOM     86  NH1 ARG A  16       3.657 -22.293 -28.587  1.00  0.00              
ATOM     87  NH2 ARG A  16       5.820 -22.909 -29.030  1.00  0.00              
ATOM     88  H   ARG A  16       3.697 -24.200 -22.368  1.00  0.00              
ATOM     89  HA  ARG A  16       1.912 -22.162 -23.582  1.00  0.00              
ATOM     90 1HB  ARG A  16       2.256 -25.057 -24.238  1.00  0.00              
ATOM     91 2HB  ARG A  16       1.249 -23.871 -25.102  1.00  0.00              
ATOM     92 1HG  ARG A  16       3.287 -22.582 -25.659  1.00  0.00              
ATOM     93 2HG  ARG A  16       4.273 -23.823 -24.847  1.00  0.00              
ATOM     94 1HD  ARG A  16       3.473 -25.470 -26.455  1.00  0.00              
ATOM     95 2HD  ARG A  16       2.561 -24.187 -27.286  1.00  0.00              
ATOM     96  HE  ARG A  16       5.508 -24.565 -27.531  1.00  0.00              
ATOM     97 1HH1 ARG A  16       2.793 -22.448 -28.088  1.00  0.00              
ATOM     98 2HH1 ARG A  16       3.735 -21.536 -29.250  1.00  0.00              
ATOM     99 1HH2 ARG A  16       6.597 -23.535 -28.866  1.00  0.00              
ATOM    100 2HH2 ARG A  16       5.904 -22.155 -29.696  1.00  0.00              
ATOM    101  N   VAL A  17       0.128 -22.503 -21.991  1.00  0.00              
ATOM    102  CA  VAL A  17      -1.096 -22.646 -21.225  1.00  0.00              
ATOM    103  C   VAL A  17      -2.322 -22.522 -22.114  1.00  0.00              
ATOM    104  O   VAL A  17      -2.441 -21.593 -22.912  1.00  0.00              
ATOM    105  CB  VAL A  17      -1.141 -21.578 -20.099  1.00  0.00              
ATOM    106  CG1 VAL A  17      -2.486 -21.616 -19.378  1.00  0.00              
ATOM    107  CG2 VAL A  17       0.001 -21.824 -19.120  1.00  0.00              
ATOM    108  H   VAL A  17       0.522 -21.582 -22.120  1.00  0.00              
ATOM    109  HA  VAL A  17      -1.173 -23.640 -20.783  1.00  0.00              
ATOM    110  HB  VAL A  17      -0.987 -20.593 -20.539  1.00  0.00              
ATOM    111 1HG1 VAL A  17      -2.499 -20.859 -18.592  1.00  0.00              
ATOM    112 2HG1 VAL A  17      -3.287 -21.411 -20.090  1.00  0.00              
ATOM    113 3HG1 VAL A  17      -2.635 -22.600 -18.936  1.00  0.00              
ATOM    114 1HG2 VAL A  17      -0.030 -21.074 -18.330  1.00  0.00              
ATOM    115 2HG2 VAL A  17      -0.103 -22.817 -18.683  1.00  0.00              
ATOM    116 3HG2 VAL A  17       0.953 -21.756 -19.647  1.00  0.00              
ATOM    117  N   ILE A  18      -3.239 -23.469 -21.967  1.00  0.00              
ATOM    118  CA  ILE A  18      -4.494 -23.421 -22.686  1.00  0.00              
ATOM    119  C   ILE A  18      -5.658 -23.365 -21.706  1.00  0.00              
ATOM    120  O   ILE A  18      -5.759 -24.189 -20.793  1.00  0.00              
ATOM    121  CB  ILE A  18      -4.653 -24.648 -23.606  1.00  0.00              
ATOM    122  CG1 ILE A  18      -3.541 -24.639 -24.662  1.00  0.00              
ATOM    123  CG2 ILE A  18      -6.034 -24.635 -24.252  1.00  0.00              
ATOM    124  CD1 ILE A  18      -3.547 -25.835 -25.574  1.00  0.00              
ATOM    125  H   ILE A  18      -3.060 -24.240 -21.340  1.00  0.00              
ATOM    126  HA  ILE A  18      -4.567 -22.505 -23.271  1.00  0.00              
ATOM    127  HB  ILE A  18      -4.532 -25.554 -23.014  1.00  0.00              
ATOM    128 1HG1 ILE A  18      -3.663 -23.733 -25.255  1.00  0.00              
ATOM    129 2HG1 ILE A  18      -2.590 -24.598 -24.130  1.00  0.00              
ATOM    130 1HG2 ILE A  18      -6.139 -25.504 -24.902  1.00  0.00              
ATOM    131 2HG2 ILE A  18      -6.799 -24.667 -23.478  1.00  0.00              
ATOM    132 3HG2 ILE A  18      -6.152 -23.726 -24.841  1.00  0.00              
ATOM    133 1HD1 ILE A  18      -2.729 -25.753 -26.290  1.00  0.00              
ATOM    134 2HD1 ILE A  18      -3.421 -26.744 -24.984  1.00  0.00              
ATOM    135 3HD1 ILE A  18      -4.493 -25.879 -26.110  1.00  0.00              
ATOM    136  N   MET A  19      -6.520 -22.371 -21.899  1.00  0.00              
ATOM    137  CA  MET A  19      -7.741 -22.225 -21.113  1.00  0.00              
ATOM    138  C   MET A  19      -8.857 -22.995 -21.803  1.00  0.00              
ATOM    139  O   MET A  19      -9.146 -22.726 -22.962  1.00  0.00              
ATOM    140  CB  MET A  19      -8.173 -20.749 -21.045  1.00  0.00              
ATOM    141  CG  MET A  19      -7.128 -19.773 -20.528  1.00  0.00              
ATOM    142  SD  MET A  19      -6.699 -20.067 -18.816  1.00  0.00              
ATOM    143  CE  MET A  19      -8.165 -19.431 -17.933  1.00  0.00              
ATOM    144  H   MET A  19      -6.315 -21.693 -22.620  1.00  0.00              
ATOM    145  HA  MET A  19      -7.597 -22.651 -20.120  1.00  0.00              
ATOM    146 1HB  MET A  19      -8.457 -20.455 -22.055  1.00  0.00              
ATOM    147 2HB  MET A  19      -9.046 -20.703 -20.394  1.00  0.00              
ATOM    148 1HG  MET A  19      -6.235 -19.874 -21.144  1.00  0.00              
ATOM    149 2HG  MET A  19      -7.527 -18.764 -20.629  1.00  0.00              
ATOM    150 1HE  MET A  19      -8.026 -19.555 -16.859  1.00  0.00              
ATOM    151 2HE  MET A  19      -8.297 -18.373 -18.163  1.00  0.00              
ATOM    152 3HE  MET A  19      -9.050 -19.984 -18.251  1.00  0.00              
ATOM    153  N   VAL A  20      -9.485 -23.937 -21.103  1.00  0.00              
ATOM    154  CA  VAL A  20     -10.592 -24.690 -21.695  1.00  0.00              
ATOM    155  C   VAL A  20     -11.811 -24.629 -20.787  1.00  0.00              
ATOM    156  O   VAL A  20     -11.693 -24.378 -19.584  1.00  0.00              
ATOM    157  CB  VAL A  20     -10.246 -26.178 -21.940  1.00  0.00              
ATOM    158  CG1 VAL A  20      -9.072 -26.294 -22.885  1.00  0.00              
ATOM    159  CG2 VAL A  20      -9.953 -26.869 -20.617  1.00  0.00              
ATOM    160  H   VAL A  20      -9.203 -24.142 -20.155  1.00  0.00              
ATOM    161  HA  VAL A  20     -10.909 -24.251 -22.642  1.00  0.00              
ATOM    162  HB  VAL A  20     -11.113 -26.676 -22.377  1.00  0.00              
ATOM    163 1HG1 VAL A  20      -8.840 -27.347 -23.049  1.00  0.00              
ATOM    164 2HG1 VAL A  20      -9.324 -25.827 -23.836  1.00  0.00              
ATOM    165 3HG1 VAL A  20      -8.206 -25.795 -22.451  1.00  0.00              
ATOM    166 1HG2 VAL A  20      -9.712 -27.916 -20.799  1.00  0.00              
ATOM    167 2HG2 VAL A  20      -9.108 -26.381 -20.132  1.00  0.00              
ATOM    168 3HG2 VAL A  20     -10.829 -26.806 -19.972  1.00  0.00              
ATOM    169  N   GLY A  21     -12.981 -24.864 -21.370  1.00  0.00              
ATOM    170  CA  GLY A  21     -14.212 -24.770 -20.613  1.00  0.00              
ATOM    171  C   GLY A  21     -15.301 -24.104 -21.426  1.00  0.00              
ATOM    172  O   GLY A  21     -15.014 -23.437 -22.417  1.00  0.00              
ATOM    173  H   GLY A  21     -13.023 -25.111 -22.348  1.00  0.00              
ATOM    174 1HA  GLY A  21     -14.537 -25.773 -20.336  1.00  0.00              
ATOM    175 2HA  GLY A  21     -14.032 -24.185 -19.712  1.00  0.00              
ATOM    176  N   SER A  22     -16.548 -24.287 -21.008  1.00  0.00              
ATOM    177  CA  SER A  22     -17.693 -23.723 -21.715  1.00  0.00              
ATOM    178  C   SER A  22     -17.819 -22.215 -21.592  1.00  0.00              
ATOM    179  O   SER A  22     -17.178 -21.589 -20.750  1.00  0.00              
ATOM    180  CB  SER A  22     -18.965 -24.381 -21.219  1.00  0.00              
ATOM    181  OG  SER A  22     -19.258 -24.028 -19.895  1.00  0.00              
ATOM    182  H   SER A  22     -16.706 -24.834 -20.173  1.00  0.00              
ATOM    183  HA  SER A  22     -17.713 -23.974 -22.777  1.00  0.00              
ATOM    184 1HB  SER A  22     -19.790 -24.071 -21.859  1.00  0.00              
ATOM    185 2HB  SER A  22     -18.846 -25.462 -21.280  1.00  0.00              
ATOM    186  HG  SER A  22     -20.188 -24.191 -19.719  1.00  0.00              
ATOM    187  N   GLY A  23     -18.678 -21.643 -22.429  1.00  0.00              
ATOM    188  CA  GLY A  23     -18.890 -20.208 -22.416  1.00  0.00              
ATOM    189  C   GLY A  23     -19.506 -19.661 -21.140  1.00  0.00              
ATOM    190  O   GLY A  23     -20.358 -20.311 -20.531  1.00  0.00              
ATOM    191  H   GLY A  23     -19.194 -22.211 -23.085  1.00  0.00              
ATOM    192 1HA  GLY A  23     -17.932 -19.705 -22.550  1.00  0.00              
ATOM    193 2HA  GLY A  23     -19.557 -19.939 -23.234  1.00  0.00              
ATOM    194  N   GLY A  24     -19.061 -18.474 -20.731  1.00  0.00              
ATOM    195  CA  GLY A  24     -19.570 -17.853 -19.519  1.00  0.00              
ATOM    196  C   GLY A  24     -18.959 -18.231 -18.182  1.00  0.00              
ATOM    197  O   GLY A  24     -19.389 -17.722 -17.148  1.00  0.00              
ATOM    198  H   GLY A  24     -18.355 -17.993 -21.271  1.00  0.00              
ATOM    199 1HA  GLY A  24     -19.440 -16.773 -19.591  1.00  0.00              
ATOM    200 2HA  GLY A  24     -20.630 -18.085 -19.418  1.00  0.00              
ATOM    201  N   VAL A  25     -17.951 -19.094 -18.188  1.00  0.00              
ATOM    202  CA  VAL A  25     -17.329 -19.540 -16.942  1.00  0.00              
ATOM    203  C   VAL A  25     -16.243 -18.589 -16.423  1.00  0.00              
ATOM    204  O   VAL A  25     -15.872 -18.648 -15.249  1.00  0.00              
ATOM    205  CB  VAL A  25     -16.712 -20.942 -17.111  1.00  0.00              
ATOM    206  CG1 VAL A  25     -17.772 -21.940 -17.550  1.00  0.00              
ATOM    207  CG2 VAL A  25     -15.570 -20.904 -18.114  1.00  0.00              
ATOM    208  H   VAL A  25     -17.604 -19.450 -19.067  1.00  0.00              
ATOM    209  HA  VAL A  25     -18.051 -19.565 -16.125  1.00  0.00              
ATOM    210  HB  VAL A  25     -16.287 -21.259 -16.158  1.00  0.00              
ATOM    211 1HG1 VAL A  25     -17.319 -22.926 -17.665  1.00  0.00              
ATOM    212 2HG1 VAL A  25     -18.560 -21.989 -16.799  1.00  0.00              
ATOM    213 3HG1 VAL A  25     -18.197 -21.625 -18.503  1.00  0.00              
ATOM    214 1HG2 VAL A  25     -15.145 -21.902 -18.221  1.00  0.00              
ATOM    215 2HG2 VAL A  25     -15.945 -20.563 -19.079  1.00  0.00              
ATOM    216 3HG2 VAL A  25     -14.799 -20.218 -17.762  1.00  0.00              
ATOM    217  N   GLY A  26     -15.745 -17.720 -17.298  1.00  0.00              
ATOM    218  CA  GLY A  26     -14.716 -16.766 -16.905  1.00  0.00              
ATOM    219  C   GLY A  26     -13.300 -17.044 -17.381  1.00  0.00              
ATOM    220  O   GLY A  26     -12.335 -16.592 -16.753  1.00  0.00              
ATOM    221  H   GLY A  26     -16.080 -17.717 -18.251  1.00  0.00              
ATOM    222 1HA  GLY A  26     -14.976 -15.781 -17.294  1.00  0.00              
ATOM    223 2HA  GLY A  26     -14.665 -16.725 -15.818  1.00  0.00              
ATOM    224  N   LYS A  27     -13.152 -17.784 -18.475  1.00  0.00              
ATOM    225  CA  LYS A  27     -11.817 -18.014 -19.023  1.00  0.00              
ATOM    226  C   LYS A  27     -11.109 -16.689 -19.324  1.00  0.00              
ATOM    227  O   LYS A  27      -9.998 -16.444 -18.844  1.00  0.00              
ATOM    228  CB  LYS A  27     -11.891 -18.870 -20.288  1.00  0.00              
ATOM    229  CG  LYS A  27     -12.485 -20.258 -20.065  1.00  0.00              
ATOM    230  CD  LYS A  27     -12.324 -21.157 -21.303  1.00  0.00              
ATOM    231  CE  LYS A  27     -13.059 -20.604 -22.521  1.00  0.00              
ATOM    232  NZ  LYS A  27     -14.537 -20.608 -22.336  1.00  0.00              
ATOM    233  H   LYS A  27     -13.950 -18.194 -18.939  1.00  0.00              
ATOM    234  HA  LYS A  27     -11.202 -18.536 -18.289  1.00  0.00              
ATOM    235 1HB  LYS A  27     -12.498 -18.323 -21.009  1.00  0.00              
ATOM    236 2HB  LYS A  27     -10.874 -18.966 -20.670  1.00  0.00              
ATOM    237 1HG  LYS A  27     -11.978 -20.720 -19.218  1.00  0.00              
ATOM    238 2HG  LYS A  27     -13.545 -20.148 -19.837  1.00  0.00              
ATOM    239 1HD  LYS A  27     -11.261 -21.240 -21.537  1.00  0.00              
ATOM    240 2HD  LYS A  27     -12.720 -22.145 -21.070  1.00  0.00              
ATOM    241 1HE  LYS A  27     -12.719 -19.583 -22.692  1.00  0.00              
ATOM    242 2HE  LYS A  27     -12.801 -21.220 -23.383  1.00  0.00              
ATOM    243 1HZ  LYS A  27     -14.981 -20.235 -23.164  1.00  0.00              
ATOM    244 2HZ  LYS A  27     -14.855 -21.555 -22.180  1.00  0.00              
ATOM    245 3HZ  LYS A  27     -14.778 -20.037 -21.539  1.00  0.00              
ATOM    246  N   SER A  28     -11.760 -15.826 -20.097  1.00  0.00              
ATOM    247  CA  SER A  28     -11.167 -14.546 -20.468  1.00  0.00              
ATOM    248  C   SER A  28     -10.954 -13.635 -19.283  1.00  0.00              
ATOM    249  O   SER A  28     -10.010 -12.840 -19.265  1.00  0.00              
ATOM    250  CB  SER A  28     -12.039 -13.853 -21.497  1.00  0.00              
ATOM    251  OG  SER A  28     -12.155 -14.600 -22.677  1.00  0.00              
ATOM    252  H   SER A  28     -12.683 -16.059 -20.436  1.00  0.00              
ATOM    253  HA  SER A  28     -10.225 -14.646 -21.009  1.00  0.00              
ATOM    254 1HB  SER A  28     -13.031 -13.707 -21.071  1.00  0.00              
ATOM    255 2HB  SER A  28     -11.600 -12.885 -21.732  1.00  0.00              
ATOM    256  HG  SER A  28     -11.306 -14.993 -22.891  1.00  0.00              
ATOM    257  N   ALA A  29     -11.843 -13.735 -18.303  1.00  0.00              
ATOM    258  CA  ALA A  29     -11.750 -12.910 -17.114  1.00  0.00              
ATOM    259  C   ALA A  29     -10.498 -13.296 -16.336  1.00  0.00              
ATOM    260  O   ALA A  29      -9.767 -12.429 -15.866  1.00  0.00              
ATOM    261  CB  ALA A  29     -12.985 -13.092 -16.249  1.00  0.00              
ATOM    262  H   ALA A  29     -12.602 -14.397 -18.384  1.00  0.00              
ATOM    263  HA  ALA A  29     -11.662 -11.867 -17.418  1.00  0.00              
ATOM    264 1HB  ALA A  29     -12.901 -12.467 -15.361  1.00  0.00              
ATOM    265 2HB  ALA A  29     -13.871 -12.801 -16.814  1.00  0.00              
ATOM    266 3HB  ALA A  29     -13.070 -14.136 -15.951  1.00  0.00              
ATOM    267  N   LEU A  30     -10.256 -14.595 -16.199  1.00  0.00              
ATOM    268  CA  LEU A  30      -9.066 -15.063 -15.485  1.00  0.00              
ATOM    269  C   LEU A  30      -7.813 -14.685 -16.273  1.00  0.00              
ATOM    270  O   LEU A  30      -6.814 -14.291 -15.692  1.00  0.00              
ATOM    271  CB  LEU A  30      -9.105 -16.586 -15.305  1.00  0.00              
ATOM    272  CG  LEU A  30     -10.129 -17.174 -14.328  1.00  0.00              
ATOM    273  CD1 LEU A  30     -10.175 -18.702 -14.489  1.00  0.00              
ATOM    274  CD2 LEU A  30      -9.754 -16.786 -12.898  1.00  0.00              
ATOM    275  H   LEU A  30     -10.896 -15.273 -16.588  1.00  0.00              
ATOM    276  HA  LEU A  30      -9.004 -14.569 -14.516  1.00  0.00              
ATOM    277 1HB  LEU A  30      -9.375 -16.878 -16.318  1.00  0.00              
ATOM    278 2HB  LEU A  30      -8.122 -16.989 -15.060  1.00  0.00              
ATOM    279  HG  LEU A  30     -11.092 -16.717 -14.555  1.00  0.00              
ATOM    280 1HD1 LEU A  30     -10.903 -19.120 -13.794  1.00  0.00              
ATOM    281 2HD1 LEU A  30     -10.463 -18.953 -15.509  1.00  0.00              
ATOM    282 3HD1 LEU A  30      -9.191 -19.120 -14.276  1.00  0.00              
ATOM    283 1HD2 LEU A  30     -10.484 -17.204 -12.205  1.00  0.00              
ATOM    284 2HD2 LEU A  30      -8.764 -17.177 -12.662  1.00  0.00              
ATOM    285 3HD2 LEU A  30      -9.748 -15.700 -12.805  1.00  0.00              
ATOM    286  N   THR A  31      -7.885 -14.815 -17.595  1.00  0.00              
ATOM    287  CA  THR A  31      -6.771 -14.493 -18.480  1.00  0.00              
ATOM    288  C   THR A  31      -6.404 -13.000 -18.423  1.00  0.00              
ATOM    289  O   THR A  31      -5.221 -12.640 -18.380  1.00  0.00              
ATOM    290  CB  THR A  31      -7.090 -14.878 -19.937  1.00  0.00              
ATOM    291  OG1 THR A  31      -7.287 -16.295 -20.027  1.00  0.00              
ATOM    292  CG2 THR A  31      -5.951 -14.468 -20.858  1.00  0.00              
ATOM    293  H   THR A  31      -8.750 -15.152 -17.995  1.00  0.00              
ATOM    294  HA  THR A  31      -5.878 -15.031 -18.160  1.00  0.00              
ATOM    295  HB  THR A  31      -8.005 -14.372 -20.244  1.00  0.00              
ATOM    296  HG1 THR A  31      -7.779 -16.498 -20.827  1.00  0.00              
ATOM    297 1HG2 THR A  31      -6.196 -14.748 -21.883  1.00  0.00              
ATOM    298 2HG2 THR A  31      -5.807 -13.389 -20.800  1.00  0.00              
ATOM    299 3HG2 THR A  31      -5.037 -14.974 -20.552  1.00  0.00              
ATOM    300  N   LEU A  32      -7.422 -12.140 -18.400  1.00  0.00              
ATOM    301  CA  LEU A  32      -7.212 -10.700 -18.353  1.00  0.00              
ATOM    302  C   LEU A  32      -6.835 -10.175 -16.971  1.00  0.00              
ATOM    303  O   LEU A  32      -6.162  -9.155 -16.866  1.00  0.00              
ATOM    304  CB  LEU A  32      -8.445  -9.963 -18.890  1.00  0.00              
ATOM    305  CG  LEU A  32      -8.705 -10.224 -20.379  1.00  0.00              
ATOM    306  CD1 LEU A  32     -10.022  -9.569 -20.792  1.00  0.00              
ATOM    307  CD2 LEU A  32      -7.553  -9.677 -21.221  1.00  0.00              
ATOM    308  H   LEU A  32      -8.365 -12.500 -18.415  1.00  0.00              
ATOM    309  HA  LEU A  32      -6.370 -10.433 -18.991  1.00  0.00              
ATOM    310 1HB  LEU A  32      -9.213 -10.432 -18.276  1.00  0.00              
ATOM    311 2HB  LEU A  32      -8.405  -8.896 -18.671  1.00  0.00              
ATOM    312  HG  LEU A  32      -8.729 -11.305 -20.519  1.00  0.00              
ATOM    313 1HD1 LEU A  32     -10.206  -9.756 -21.850  1.00  0.00              
ATOM    314 2HD1 LEU A  32     -10.838  -9.990 -20.204  1.00  0.00              
ATOM    315 3HD1 LEU A  32      -9.965  -8.495 -20.618  1.00  0.00              
ATOM    316 1HD2 LEU A  32      -7.750  -9.870 -22.276  1.00  0.00              
ATOM    317 2HD2 LEU A  32      -7.461  -8.603 -21.058  1.00  0.00              
ATOM    318 3HD2 LEU A  32      -6.624 -10.169 -20.930  1.00  0.00              
ATOM    319  N   GLN A  33      -7.265 -10.856 -15.915  1.00  0.00              
ATOM    320  CA  GLN A  33      -6.832 -10.469 -14.580  1.00  0.00              
ATOM    321  C   GLN A  33      -5.345 -10.822 -14.463  1.00  0.00              
ATOM    322  O   GLN A  33      -4.544 -10.055 -13.925  1.00  0.00              
ATOM    323  CB  GLN A  33      -7.641 -11.220 -13.517  1.00  0.00              
ATOM    324  CG  GLN A  33      -7.328 -10.838 -12.078  1.00  0.00              
ATOM    325  CD  GLN A  33      -7.628  -9.378 -11.763  1.00  0.00              
ATOM    326  OE1 GLN A  33      -6.719  -8.576 -11.551  1.00  0.00              
ATOM    327  NE2 GLN A  33      -8.911  -9.028 -11.739  1.00  0.00              
ATOM    328  H   GLN A  33      -7.891 -11.642 -16.021  1.00  0.00              
ATOM    329  HA  GLN A  33      -6.950  -9.393 -14.456  1.00  0.00              
ATOM    330 1HB  GLN A  33      -8.693 -11.022 -13.723  1.00  0.00              
ATOM    331 2HB  GLN A  33      -7.437 -12.281 -13.659  1.00  0.00              
ATOM    332 1HG  GLN A  33      -7.663 -11.428 -11.225  1.00  0.00              
ATOM    333 2HG  GLN A  33      -6.249 -10.948 -12.192  1.00  0.00              
ATOM    334 1HE2 GLN A  33      -9.169  -8.082 -11.536  1.00  0.00              
ATOM    335 2HE2 GLN A  33      -9.620  -9.710 -11.924  1.00  0.00              
ATOM    336  N   PHE A  34      -4.969 -11.983 -14.984  1.00  0.00              
ATOM    337  CA  PHE A  34      -3.568 -12.394 -14.938  1.00  0.00              
ATOM    338  C   PHE A  34      -2.700 -11.523 -15.842  1.00  0.00              
ATOM    339  O   PHE A  34      -1.666 -11.009 -15.417  1.00  0.00              
ATOM    340  CB  PHE A  34      -3.427 -13.858 -15.367  1.00  0.00              
ATOM    341  CG  PHE A  34      -2.004 -14.355 -15.374  1.00  0.00              
ATOM    342  CD1 PHE A  34      -1.388 -14.745 -14.198  1.00  0.00              
ATOM    343  CD2 PHE A  34      -1.279 -14.419 -16.565  1.00  0.00              
ATOM    344  CE1 PHE A  34      -0.063 -15.201 -14.190  1.00  0.00              
ATOM    345  CE2 PHE A  34       0.049 -14.872 -16.574  1.00  0.00              
ATOM    346  CZ  PHE A  34       0.656 -15.263 -15.380  1.00  0.00              
ATOM    347  H   PHE A  34      -5.647 -12.594 -15.417  1.00  0.00              
ATOM    348  HA  PHE A  34      -3.179 -12.270 -13.926  1.00  0.00              
ATOM    349 1HB  PHE A  34      -3.980 -14.504 -14.685  1.00  0.00              
ATOM    350 2HB  PHE A  34      -3.808 -13.990 -16.379  1.00  0.00              
ATOM    351  HD1 PHE A  34      -1.947 -14.696 -13.263  1.00  0.00              
ATOM    352  HD2 PHE A  34      -1.757 -14.113 -17.496  1.00  0.00              
ATOM    353  HE1 PHE A  34       0.403 -15.505 -13.253  1.00  0.00              
ATOM    354  HE2 PHE A  34       0.606 -14.919 -17.510  1.00  0.00              
ATOM    355  HZ  PHE A  34       1.687 -15.614 -15.378  1.00  0.00              
ATOM    356  N   MET A  35      -3.135 -11.345 -17.085  1.00  0.00              
ATOM    357  CA  MET A  35      -2.363 -10.593 -18.067  1.00  0.00              
ATOM    358  C   MET A  35      -2.274  -9.095 -17.801  1.00  0.00              
ATOM    359  O   MET A  35      -1.181  -8.511 -17.863  1.00  0.00              
ATOM    360  CB  MET A  35      -2.935 -10.799 -19.476  1.00  0.00              
ATOM    361  CG  MET A  35      -2.626 -12.157 -20.131  1.00  0.00              
ATOM    362  SD  MET A  35      -0.845 -12.411 -20.459  1.00  0.00              
ATOM    363  CE  MET A  35      -0.509 -11.065 -21.585  1.00  0.00              
ATOM    364  H   MET A  35      -4.023 -11.742 -17.357  1.00  0.00              
ATOM    365  HA  MET A  35      -1.326 -10.928 -18.060  1.00  0.00              
ATOM    366 1HB  MET A  35      -4.015 -10.683 -19.399  1.00  0.00              
ATOM    367 2HB  MET A  35      -2.529 -10.005 -20.103  1.00  0.00              
ATOM    368 1HG  MET A  35      -2.977 -12.944 -19.464  1.00  0.00              
ATOM    369 2HG  MET A  35      -3.169 -12.210 -21.074  1.00  0.00              
ATOM    370 1HE  MET A  35       0.542 -11.086 -21.876  1.00  0.00              
ATOM    371 2HE  MET A  35      -1.135 -11.168 -22.472  1.00  0.00              
ATOM    372 3HE  MET A  35      -0.730 -10.117 -21.094  1.00  0.00              
ATOM    373  N   TYR A  36      -3.421  -8.479 -17.507  1.00  0.00              
ATOM    374  CA  TYR A  36      -3.472  -7.042 -17.304  1.00  0.00              
ATOM    375  C   TYR A  36      -3.914  -6.503 -15.948  1.00  0.00              
ATOM    376  O   TYR A  36      -4.039  -5.292 -15.775  1.00  0.00              
ATOM    377  CB  TYR A  36      -4.384  -6.443 -18.377  1.00  0.00              
ATOM    378  CG  TYR A  36      -3.908  -6.688 -19.792  1.00  0.00              
ATOM    379  CD1 TYR A  36      -4.520  -7.640 -20.595  1.00  0.00              
ATOM    380  CD2 TYR A  36      -2.850  -5.964 -20.321  1.00  0.00              
ATOM    381  CE1 TYR A  36      -4.089  -7.867 -21.888  1.00  0.00              
ATOM    382  CE2 TYR A  36      -2.411  -6.183 -21.613  1.00  0.00              
ATOM    383  CZ  TYR A  36      -3.033  -7.136 -22.393  1.00  0.00              
ATOM    384  OH  TYR A  36      -2.601  -7.357 -23.681  1.00  0.00              
ATOM    385  H   TYR A  36      -4.271  -9.018 -17.424  1.00  0.00              
ATOM    386  HA  TYR A  36      -2.471  -6.620 -17.393  1.00  0.00              
ATOM    387 1HB  TYR A  36      -5.372  -6.886 -18.245  1.00  0.00              
ATOM    388 2HB  TYR A  36      -4.438  -5.371 -18.192  1.00  0.00              
ATOM    389  HD1 TYR A  36      -5.353  -8.214 -20.189  1.00  0.00              
ATOM    390  HD2 TYR A  36      -2.362  -5.214 -19.699  1.00  0.00              
ATOM    391  HE1 TYR A  36      -4.578  -8.619 -22.507  1.00  0.00              
ATOM    392  HE2 TYR A  36      -1.577  -5.605 -22.010  1.00  0.00              
ATOM    393  HH  TYR A  36      -1.863  -6.795 -23.930  1.00  0.00              
ATOM    394  N   ASP A  37      -4.149  -7.391 -14.985  1.00  0.00              
ATOM    395  CA  ASP A  37      -4.687  -6.975 -13.689  1.00  0.00              
ATOM    396  C   ASP A  37      -6.019  -6.231 -13.795  1.00  0.00              
ATOM    397  O   ASP A  37      -6.236  -5.226 -13.109  1.00  0.00              
ATOM    398  CB  ASP A  37      -3.677  -6.054 -12.996  1.00  0.00              
ATOM    399  CG  ASP A  37      -2.353  -6.740 -12.743  1.00  0.00              
ATOM    400  OD1 ASP A  37      -2.356  -7.856 -12.186  1.00  0.00              
ATOM    401  OD2 ASP A  37      -1.306  -6.168 -13.116  1.00  0.00              
ATOM    402  H   ASP A  37      -3.955  -8.369 -15.146  1.00  0.00              
ATOM    403  HA  ASP A  37      -4.899  -7.853 -13.078  1.00  0.00              
ATOM    404 1HB  ASP A  37      -3.528  -5.106 -13.513  1.00  0.00              
ATOM    405 2HB  ASP A  37      -4.194  -5.877 -12.052  1.00  0.00              
ATOM    406  N   GLU A  38      -6.913  -6.722 -14.638  1.00  0.00              
ATOM    407  CA  GLU A  38      -8.198  -6.064 -14.797  1.00  0.00              
ATOM    408  C   GLU A  38      -9.336  -7.074 -14.877  1.00  0.00              
ATOM    409  O   GLU A  38      -9.128  -8.256 -15.178  1.00  0.00              
ATOM    410  CB  GLU A  38      -8.191  -5.179 -16.045  1.00  0.00              
ATOM    411  CG  GLU A  38      -8.023  -5.939 -17.354  1.00  0.00              
ATOM    412  CD  GLU A  38      -7.916  -4.998 -18.522  1.00  0.00              
ATOM    413  OE1 GLU A  38      -7.958  -3.810 -18.309  1.00  0.00              
ATOM    414  OE2 GLU A  38      -7.680  -5.462 -19.612  1.00  0.00              
ATOM    415  H   GLU A  38      -6.716  -7.553 -15.178  1.00  0.00              
ATOM    416  HA  GLU A  38      -8.404  -5.440 -13.927  1.00  0.00              
ATOM    417 1HB  GLU A  38      -9.138  -4.640 -16.059  1.00  0.00              
ATOM    418 2HB  GLU A  38      -7.371  -4.471 -15.930  1.00  0.00              
ATOM    419 1HG  GLU A  38      -7.170  -6.617 -17.355  1.00  0.00              
ATOM    420 2HG  GLU A  38      -8.944  -6.515 -17.435  1.00  0.00              
ATOM    421  N   PHE A  39     -10.535  -6.571 -14.610  1.00  0.00              
ATOM    422  CA  PHE A  39     -11.760  -7.354 -14.659  1.00  0.00              
ATOM    423  C   PHE A  39     -12.889  -6.397 -15.010  1.00  0.00              
ATOM    424  O   PHE A  39     -13.040  -5.352 -14.390  1.00  0.00              
ATOM    425  CB  PHE A  39     -12.091  -8.010 -13.315  1.00  0.00              
ATOM    426  CG  PHE A  39     -13.412  -8.749 -13.328  1.00  0.00              
ATOM    427  CD1 PHE A  39     -13.492 -10.059 -13.814  1.00  0.00              
ATOM    428  CD2 PHE A  39     -14.582  -8.119 -12.912  1.00  0.00              
ATOM    429  CE1 PHE A  39     -14.715 -10.730 -13.885  1.00  0.00              
ATOM    430  CE2 PHE A  39     -15.820  -8.782 -12.981  1.00  0.00              
ATOM    431  CZ  PHE A  39     -15.882 -10.090 -13.468  1.00  0.00              
ATOM    432  H   PHE A  39     -10.586  -5.593 -14.361  1.00  0.00              
ATOM    433  HA  PHE A  39     -11.682  -8.115 -15.437  1.00  0.00              
ATOM    434 1HB  PHE A  39     -11.322  -8.734 -13.052  1.00  0.00              
ATOM    435 2HB  PHE A  39     -12.157  -7.252 -12.535  1.00  0.00              
ATOM    436  HD1 PHE A  39     -12.583 -10.562 -14.141  1.00  0.00              
ATOM    437  HD2 PHE A  39     -14.532  -7.098 -12.532  1.00  0.00              
ATOM    438  HE1 PHE A  39     -14.755 -11.750 -14.266  1.00  0.00              
ATOM    439  HE2 PHE A  39     -16.729  -8.279 -12.655  1.00  0.00              
ATOM    440  HZ  PHE A  39     -16.839 -10.608 -13.524  1.00  0.00              
ATOM    441  N   VAL A  40     -13.668  -6.732 -16.025  1.00  0.00              
ATOM    442  CA  VAL A  40     -14.818  -5.901 -16.387  1.00  0.00              
ATOM    443  C   VAL A  40     -16.007  -6.829 -16.568  1.00  0.00              
ATOM    444  O   VAL A  40     -15.832  -8.019 -16.813  1.00  0.00              
ATOM    445  CB  VAL A  40     -14.593  -5.090 -17.701  1.00  0.00              
ATOM    446  CG1 VAL A  40     -13.419  -4.129 -17.528  1.00  0.00              
ATOM    447  CG2 VAL A  40     -14.357  -6.028 -18.877  1.00  0.00              
ATOM    448  H   VAL A  40     -13.477  -7.567 -16.561  1.00  0.00              
ATOM    449  HA  VAL A  40     -15.068  -5.200 -15.589  1.00  0.00              
ATOM    450  HB  VAL A  40     -15.496  -4.522 -17.926  1.00  0.00              
ATOM    451 1HG1 VAL A  40     -13.269  -3.567 -18.451  1.00  0.00              
ATOM    452 2HG1 VAL A  40     -13.631  -3.437 -16.714  1.00  0.00              
ATOM    453 3HG1 VAL A  40     -12.516  -4.695 -17.300  1.00  0.00              
ATOM    454 1HG2 VAL A  40     -14.203  -5.444 -19.784  1.00  0.00              
ATOM    455 2HG2 VAL A  40     -13.475  -6.638 -18.684  1.00  0.00              
ATOM    456 3HG2 VAL A  40     -15.225  -6.676 -19.006  1.00  0.00              
ATOM    457  N   GLU A  41     -17.208  -6.285 -16.415  1.00  0.00              
ATOM    458  CA  GLU A  41     -18.425  -7.052 -16.638  1.00  0.00              
ATOM    459  C   GLU A  41     -18.767  -6.898 -18.117  1.00  0.00              
ATOM    460  O   GLU A  41     -19.302  -5.864 -18.535  1.00  0.00              
ATOM    461  CB  GLU A  41     -19.573  -6.569 -15.748  1.00  0.00              
ATOM    462  CG  GLU A  41     -19.328  -6.745 -14.256  1.00  0.00              
ATOM    463  CD  GLU A  41     -20.475  -6.207 -13.447  1.00  0.00              
ATOM    464  OE1 GLU A  41     -21.404  -5.703 -14.031  1.00  0.00              
ATOM    465  OE2 GLU A  41     -20.477  -6.399 -12.254  1.00  0.00              
ATOM    466  H   GLU A  41     -17.281  -5.316 -16.137  1.00  0.00              
ATOM    467  HA  GLU A  41     -18.245  -8.104 -16.414  1.00  0.00              
ATOM    468 1HB  GLU A  41     -19.723  -5.512 -15.968  1.00  0.00              
ATOM    469 2HB  GLU A  41     -20.460  -7.131 -16.039  1.00  0.00              
ATOM    470 1HG  GLU A  41     -19.134  -7.778 -13.967  1.00  0.00              
ATOM    471 2HG  GLU A  41     -18.439  -6.144 -14.069  1.00  0.00              
ATOM    472  N   ASP A  42     -18.451  -7.913 -18.912  1.00  0.00              
ATOM    473  CA  ASP A  42     -18.721  -7.842 -20.340  1.00  0.00              
ATOM    474  C   ASP A  42     -18.942  -9.208 -20.967  1.00  0.00              
ATOM    475  O   ASP A  42     -18.542 -10.233 -20.420  1.00  0.00              
ATOM    476  CB  ASP A  42     -17.572  -7.127 -21.057  1.00  0.00              
ATOM    477  CG  ASP A  42     -17.958  -6.492 -22.386  1.00  0.00              
ATOM    478  OD1 ASP A  42     -19.118  -6.523 -22.722  1.00  0.00              
ATOM    479  OD2 ASP A  42     -17.125  -5.848 -22.978  1.00  0.00              
ATOM    480  H   ASP A  42     -18.020  -8.745 -18.533  1.00  0.00              
ATOM    481  HA  ASP A  42     -19.644  -7.289 -20.514  1.00  0.00              
ATOM    482 1HB  ASP A  42     -17.065  -6.388 -20.436  1.00  0.00              
ATOM    483 2HB  ASP A  42     -16.905  -7.970 -21.238  1.00  0.00              
ATOM    484  N   TYR A  43     -19.585  -9.203 -22.127  1.00  0.00              
ATOM    485  CA  TYR A  43     -19.916 -10.425 -22.845  1.00  0.00              
ATOM    486  C   TYR A  43     -19.130 -10.494 -24.141  1.00  0.00              
ATOM    487  O   TYR A  43     -19.538  -9.916 -25.150  1.00  0.00              
ATOM    488  CB  TYR A  43     -21.418 -10.500 -23.128  1.00  0.00              
ATOM    489  CG  TYR A  43     -21.850 -11.782 -23.806  1.00  0.00              
ATOM    490  CD1 TYR A  43     -21.855 -12.986 -23.117  1.00  0.00              
ATOM    491  CD2 TYR A  43     -22.253 -11.783 -25.133  1.00  0.00              
ATOM    492  CE1 TYR A  43     -22.248 -14.159 -23.731  1.00  0.00              
ATOM    493  CE2 TYR A  43     -22.649 -12.950 -25.757  1.00  0.00              
ATOM    494  CZ  TYR A  43     -22.645 -14.137 -25.052  1.00  0.00              
ATOM    495  OH  TYR A  43     -23.039 -15.302 -25.669  1.00  0.00              
ATOM    496  H   TYR A  43     -19.853  -8.313 -22.522  1.00  0.00              
ATOM    497  HA  TYR A  43     -19.635 -11.293 -22.248  1.00  0.00              
ATOM    498 1HB  TYR A  43     -21.932 -10.404 -22.171  1.00  0.00              
ATOM    499 2HB  TYR A  43     -21.669  -9.651 -23.763  1.00  0.00              
ATOM    500  HD1 TYR A  43     -21.540 -12.996 -22.073  1.00  0.00              
ATOM    501  HD2 TYR A  43     -22.254 -10.843 -25.684  1.00  0.00              
ATOM    502  HE1 TYR A  43     -22.246 -15.098 -23.177  1.00  0.00              
ATOM    503  HE2 TYR A  43     -22.962 -12.931 -26.801  1.00  0.00              
ATOM    504  HH  TYR A  43     -23.295 -15.174 -26.586  1.00  0.00              
ATOM    505  N   GLU A  44     -17.993 -11.185 -24.109  1.00  0.00              
ATOM    506  CA  GLU A  44     -17.172 -11.325 -25.305  1.00  0.00              
ATOM    507  C   GLU A  44     -16.775 -12.772 -25.573  1.00  0.00              
ATOM    508  O   GLU A  44     -15.721 -13.223 -25.136  1.00  0.00              
ATOM    509  CB  GLU A  44     -15.917 -10.457 -25.186  1.00  0.00              
ATOM    510  CG  GLU A  44     -16.157  -8.971 -25.413  1.00  0.00              
ATOM    511  CD  GLU A  44     -16.211  -8.644 -26.880  1.00  0.00              
ATOM    512  OE1 GLU A  44     -16.076  -9.543 -27.675  1.00  0.00              
ATOM    513  OE2 GLU A  44     -16.499  -7.517 -27.207  1.00  0.00              
ATOM    514  H   GLU A  44     -17.690 -11.620 -23.250  1.00  0.00              
ATOM    515  HA  GLU A  44     -17.738 -11.007 -26.181  1.00  0.00              
ATOM    516 1HB  GLU A  44     -15.518 -10.610 -24.184  1.00  0.00              
ATOM    517 2HB  GLU A  44     -15.203 -10.826 -25.923  1.00  0.00              
ATOM    518 1HG  GLU A  44     -17.057  -8.598 -24.926  1.00  0.00              
ATOM    519 2HG  GLU A  44     -15.282  -8.499 -24.968  1.00  0.00              
ATOM    520  N   PRO A  45     -17.618 -13.519 -26.304  1.00  0.00              
ATOM    521  CA  PRO A  45     -17.332 -14.917 -26.639  1.00  0.00              
ATOM    522  C   PRO A  45     -15.997 -15.051 -27.367  1.00  0.00              
ATOM    523  O   PRO A  45     -15.702 -14.299 -28.295  1.00  0.00              
ATOM    524  CB  PRO A  45     -18.511 -15.341 -27.521  1.00  0.00              
ATOM    525  CG  PRO A  45     -19.619 -14.426 -27.124  1.00  0.00              
ATOM    526  CD  PRO A  45     -18.960 -13.106 -26.826  1.00  0.00              
ATOM    527  HA  PRO A  45     -17.234 -15.556 -25.749  1.00  0.00              
ATOM    528 1HB  PRO A  45     -18.273 -15.237 -28.590  1.00  0.00              
ATOM    529 2HB  PRO A  45     -18.783 -16.393 -27.352  1.00  0.00              
ATOM    530 1HG  PRO A  45     -20.360 -14.325 -27.930  1.00  0.00              
ATOM    531 2HG  PRO A  45     -20.154 -14.809 -26.241  1.00  0.00              
ATOM    532 1HD  PRO A  45     -18.861 -12.479 -27.725  1.00  0.00              
ATOM    533 2HD  PRO A  45     -19.520 -12.519 -26.084  1.00  0.00              
ATOM    534  N   THR A  46     -15.200 -16.020 -26.940  1.00  0.00              
ATOM    535  CA  THR A  46     -13.901 -16.285 -27.543  1.00  0.00              
ATOM    536  C   THR A  46     -13.927 -17.314 -28.666  1.00  0.00              
ATOM    537  O   THR A  46     -14.327 -18.455 -28.463  1.00  0.00              
ATOM    538  CB  THR A  46     -12.914 -16.809 -26.476  1.00  0.00              
ATOM    539  OG1 THR A  46     -12.710 -15.800 -25.489  1.00  0.00              
ATOM    540  CG2 THR A  46     -11.569 -17.202 -27.103  1.00  0.00              
ATOM    541  H   THR A  46     -15.511 -16.594 -26.168  1.00  0.00              
ATOM    542  HA  THR A  46     -13.522 -15.378 -28.015  1.00  0.00              
ATOM    543  HB  THR A  46     -13.348 -17.684 -25.991  1.00  0.00              
ATOM    544  HG1 THR A  46     -11.894 -15.977 -25.015  1.00  0.00              
ATOM    545 1HG2 THR A  46     -10.899 -17.567 -26.325  1.00  0.00              
ATOM    546 2HG2 THR A  46     -11.728 -17.986 -27.843  1.00  0.00              
ATOM    547 3HG2 THR A  46     -11.126 -16.332 -27.585  1.00  0.00              
ATOM    548  N   TYR A  47     -13.502 -16.896 -29.853  1.00  0.00              
ATOM    549  CA  TYR A  47     -13.315 -17.815 -30.968  1.00  0.00              
ATOM    550  C   TYR A  47     -11.956 -18.427 -30.640  1.00  0.00              
ATOM    551  O   TYR A  47     -11.843 -19.627 -30.417  1.00  0.00              
ATOM    552  CB  TYR A  47     -13.329 -17.117 -32.330  1.00  0.00              
ATOM    553  CG  TYR A  47     -12.815 -17.975 -33.464  1.00  0.00              
ATOM    554  CD1 TYR A  47     -13.656 -18.853 -34.131  1.00  0.00              
ATOM    555  CD2 TYR A  47     -11.489 -17.903 -33.866  1.00  0.00              
ATOM    556  CE1 TYR A  47     -13.192 -19.640 -35.167  1.00  0.00              
ATOM    557  CE2 TYR A  47     -11.014 -18.684 -34.901  1.00  0.00              
ATOM    558  CZ  TYR A  47     -11.869 -19.552 -35.550  1.00  0.00              
ATOM    559  OH  TYR A  47     -11.401 -20.332 -36.583  1.00  0.00              
ATOM    560  H   TYR A  47     -13.304 -15.914 -29.986  1.00  0.00              
ATOM    561  HA  TYR A  47     -14.116 -18.555 -30.976  1.00  0.00              
ATOM    562 1HB  TYR A  47     -14.360 -16.826 -32.533  1.00  0.00              
ATOM    563 2HB  TYR A  47     -12.710 -16.224 -32.240  1.00  0.00              
ATOM    564  HD1 TYR A  47     -14.700 -18.918 -33.823  1.00  0.00              
ATOM    565  HD2 TYR A  47     -10.819 -17.216 -33.349  1.00  0.00              
ATOM    566  HE1 TYR A  47     -13.864 -20.326 -35.682  1.00  0.00              
ATOM    567  HE2 TYR A  47      -9.968 -18.614 -35.202  1.00  0.00              
ATOM    568  HH  TYR A  47     -10.469 -20.191 -36.766  1.00  0.00              
ATOM    569  N   ALA A  48     -10.933 -17.578 -30.589  1.00  0.00              
ATOM    570  CA  ALA A  48      -9.591 -17.970 -30.161  1.00  0.00              
ATOM    571  C   ALA A  48      -8.802 -16.694 -29.873  1.00  0.00              
ATOM    572  O   ALA A  48      -8.700 -15.816 -30.729  1.00  0.00              
ATOM    573  CB  ALA A  48      -8.889 -18.800 -31.243  1.00  0.00              
ATOM    574  H   ALA A  48     -11.103 -16.620 -30.860  1.00  0.00              
ATOM    575  HA  ALA A  48      -9.674 -18.560 -29.248  1.00  0.00              
ATOM    576 1HB  ALA A  48      -7.892 -19.077 -30.898  1.00  0.00              
ATOM    577 2HB  ALA A  48      -9.467 -19.701 -31.444  1.00  0.00              
ATOM    578 3HB  ALA A  48      -8.805 -18.212 -32.155  1.00  0.00              
ATOM    579  N   ASP A  49      -8.262 -16.593 -28.659  1.00  0.00              
ATOM    580  CA  ASP A  49      -7.466 -15.431 -28.258  1.00  0.00              
ATOM    581  C   ASP A  49      -6.054 -15.860 -27.866  1.00  0.00              
ATOM    582  O   ASP A  49      -5.864 -16.923 -27.262  1.00  0.00              
ATOM    583  CB  ASP A  49      -8.135 -14.689 -27.098  1.00  0.00              
ATOM    584  CG  ASP A  49      -9.445 -14.004 -27.462  1.00  0.00              
ATOM    585  OD1 ASP A  49      -9.742 -13.915 -28.629  1.00  0.00              
ATOM    586  OD2 ASP A  49     -10.209 -13.718 -26.571  1.00  0.00              
ATOM    587  H   ASP A  49      -8.408 -17.341 -27.997  1.00  0.00              
ATOM    588  HA  ASP A  49      -7.368 -14.743 -29.098  1.00  0.00              
ATOM    589 1HB  ASP A  49      -8.283 -15.309 -26.214  1.00  0.00              
ATOM    590 2HB  ASP A  49      -7.376 -13.934 -26.891  1.00  0.00              
ATOM    591  N   SER A  50      -5.072 -15.024 -28.200  1.00  0.00              
ATOM    592  CA  SER A  50      -3.671 -15.296 -27.870  1.00  0.00              
ATOM    593  C   SER A  50      -3.052 -14.200 -27.014  1.00  0.00              
ATOM    594  O   SER A  50      -3.114 -13.009 -27.346  1.00  0.00              
ATOM    595  CB  SER A  50      -2.866 -15.475 -29.143  1.00  0.00              
ATOM    596  OG  SER A  50      -1.507 -15.690 -28.880  1.00  0.00              
ATOM    597  H   SER A  50      -5.304 -14.177 -28.697  1.00  0.00              
ATOM    598  HA  SER A  50      -3.521 -16.259 -27.379  1.00  0.00              
ATOM    599 1HB  SER A  50      -3.262 -16.332 -29.687  1.00  0.00              
ATOM    600 2HB  SER A  50      -2.972 -14.578 -29.752  1.00  0.00              
ATOM    601  HG  SER A  50      -0.994 -15.489 -29.667  1.00  0.00              
ATOM    602  N   TYR A  51      -2.435 -14.629 -25.917  1.00  0.00              
ATOM    603  CA  TYR A  51      -1.705 -13.750 -25.024  1.00  0.00              
ATOM    604  C   TYR A  51      -0.342 -14.367 -24.750  1.00  0.00              
ATOM    605  O   TYR A  51      -0.186 -15.587 -24.778  1.00  0.00              
ATOM    606  CB  TYR A  51      -2.473 -13.525 -23.719  1.00  0.00              
ATOM    607  CG  TYR A  51      -3.816 -12.856 -23.906  1.00  0.00              
ATOM    608  CD1 TYR A  51      -4.962 -13.606 -24.127  1.00  0.00              
ATOM    609  CD2 TYR A  51      -3.935 -11.475 -23.860  1.00  0.00              
ATOM    610  CE1 TYR A  51      -6.191 -12.999 -24.299  1.00  0.00              
ATOM    611  CE2 TYR A  51      -5.159 -10.857 -24.029  1.00  0.00              
ATOM    612  CZ  TYR A  51      -6.285 -11.623 -24.249  1.00  0.00              
ATOM    613  OH  TYR A  51      -7.507 -11.013 -24.418  1.00  0.00              
ATOM    614  H   TYR A  51      -2.482 -15.616 -25.705  1.00  0.00              
ATOM    615  HA  TYR A  51      -1.552 -12.782 -25.501  1.00  0.00              
ATOM    616 1HB  TYR A  51      -2.616 -14.503 -23.256  1.00  0.00              
ATOM    617 2HB  TYR A  51      -1.845 -12.907 -23.078  1.00  0.00              
ATOM    618  HD1 TYR A  51      -4.880 -14.692 -24.165  1.00  0.00              
ATOM    619  HD2 TYR A  51      -3.041 -10.875 -23.686  1.00  0.00              
ATOM    620  HE1 TYR A  51      -7.083 -13.601 -24.472  1.00  0.00              
ATOM    621  HE2 TYR A  51      -5.231  -9.770 -23.990  1.00  0.00              
ATOM    622  HH  TYR A  51      -8.222 -11.638 -24.564  1.00  0.00              
ATOM    623  N   PHE A  52       0.646 -13.520 -24.493  1.00  0.00              
ATOM    624  CA  PHE A  52       1.971 -13.999 -24.157  1.00  0.00              
ATOM    625  C   PHE A  52       2.716 -12.889 -23.456  1.00  0.00              
ATOM    626  O   PHE A  52       2.620 -11.722 -23.844  1.00  0.00              
ATOM    627  CB  PHE A  52       2.729 -14.457 -25.404  1.00  0.00              
ATOM    628  CG  PHE A  52       2.912 -13.378 -26.433  1.00  0.00              
ATOM    629  CD1 PHE A  52       4.051 -12.586 -26.432  1.00  0.00              
ATOM    630  CD2 PHE A  52       1.947 -13.151 -27.402  1.00  0.00              
ATOM    631  CE1 PHE A  52       4.221 -11.592 -27.378  1.00  0.00              
ATOM    632  CE2 PHE A  52       2.115 -12.160 -28.349  1.00  0.00              
ATOM    633  CZ  PHE A  52       3.253 -11.379 -28.336  1.00  0.00              
ATOM    634  H   PHE A  52       0.477 -12.525 -24.531  1.00  0.00              
ATOM    635  HA  PHE A  52       1.896 -14.846 -23.474  1.00  0.00              
ATOM    636 1HB  PHE A  52       3.726 -14.802 -25.133  1.00  0.00              
ATOM    637 2HB  PHE A  52       2.188 -15.266 -25.895  1.00  0.00              
ATOM    638  HD1 PHE A  52       4.817 -12.755 -25.675  1.00  0.00              
ATOM    639  HD2 PHE A  52       1.047 -13.767 -27.412  1.00  0.00              
ATOM    640  HE1 PHE A  52       5.121 -10.977 -27.365  1.00  0.00              
ATOM    641  HE2 PHE A  52       1.349 -11.992 -29.106  1.00  0.00              
ATOM    642  HZ  PHE A  52       3.386 -10.596 -29.081  1.00  0.00              
ATOM    643  N   LYS A  53       3.442 -13.251 -22.405  1.00  0.00              
ATOM    644  CA  LYS A  53       4.293 -12.293 -21.724  1.00  0.00              
ATOM    645  C   LYS A  53       5.335 -13.001 -20.877  1.00  0.00              
ATOM    646  O   LYS A  53       5.234 -14.208 -20.624  1.00  0.00              
ATOM    647  CB  LYS A  53       3.467 -11.356 -20.840  1.00  0.00              
ATOM    648  CG  LYS A  53       2.778 -11.996 -19.647  1.00  0.00              
ATOM    649  CD  LYS A  53       2.124 -10.899 -18.789  1.00  0.00              
ATOM    650  CE  LYS A  53       1.329 -11.455 -17.616  1.00  0.00              
ATOM    651  NZ  LYS A  53       0.792 -10.344 -16.747  1.00  0.00              
ATOM    652  H   LYS A  53       3.408 -14.203 -22.069  1.00  0.00              
ATOM    653  HA  LYS A  53       4.837 -11.696 -22.457  1.00  0.00              
ATOM    654 1HB  LYS A  53       4.143 -10.581 -20.476  1.00  0.00              
ATOM    655 2HB  LYS A  53       2.706 -10.903 -21.477  1.00  0.00              
ATOM    656 1HG  LYS A  53       2.025 -12.693 -20.015  1.00  0.00              
ATOM    657 2HG  LYS A  53       3.523 -12.539 -19.068  1.00  0.00              
ATOM    658 1HD  LYS A  53       2.908 -10.247 -18.402  1.00  0.00              
ATOM    659 2HD  LYS A  53       1.451 -10.320 -19.421  1.00  0.00              
ATOM    660 1HE  LYS A  53       0.505 -12.046 -18.011  1.00  0.00              
ATOM    661 2HE  LYS A  53       1.987 -12.096 -17.031  1.00  0.00              
ATOM    662 1HZ  LYS A  53       0.270 -10.740 -15.978  1.00  0.00              
ATOM    663 2HZ  LYS A  53       1.561  -9.797 -16.386  1.00  0.00              
ATOM    664 3HZ  LYS A  53       0.186  -9.751 -17.296  1.00  0.00              
ATOM    665  N   LYS A  54       6.342 -12.242 -20.455  1.00  0.00              
ATOM    666  CA  LYS A  54       7.381 -12.766 -19.591  1.00  0.00              
ATOM    667  C   LYS A  54       6.919 -12.661 -18.149  1.00  0.00              
ATOM    668  O   LYS A  54       6.365 -11.649 -17.738  1.00  0.00              
ATOM    669  CB  LYS A  54       8.675 -11.963 -19.746  1.00  0.00              
ATOM    670  CG  LYS A  54       9.360 -12.112 -21.091  1.00  0.00              
ATOM    671  CD  LYS A  54      10.608 -11.246 -21.142  1.00  0.00              
ATOM    672  CE  LYS A  54      11.301 -11.345 -22.492  1.00  0.00              
ATOM    673  NZ  LYS A  54      12.516 -10.475 -22.544  1.00  0.00              
ATOM    674  H   LYS A  54       6.383 -11.275 -20.744  1.00  0.00              
ATOM    675  HA  LYS A  54       7.550 -13.820 -19.815  1.00  0.00              
ATOM    676 1HB  LYS A  54       8.422 -10.915 -19.588  1.00  0.00              
ATOM    677 2HB  LYS A  54       9.354 -12.294 -18.960  1.00  0.00              
ATOM    678 1HG  LYS A  54       9.626 -13.161 -21.229  1.00  0.00              
ATOM    679 2HG  LYS A  54       8.662 -11.810 -21.870  1.00  0.00              
ATOM    680 1HD  LYS A  54      10.319 -10.211 -20.957  1.00  0.00              
ATOM    681 2HD  LYS A  54      11.292 -11.576 -20.360  1.00  0.00              
ATOM    682 1HE  LYS A  54      11.584 -12.384 -22.656  1.00  0.00              
ATOM    683 2HE  LYS A  54      10.594 -11.036 -23.262  1.00  0.00              
ATOM    684 1HZ  LYS A  54      12.954 -10.561 -23.450  1.00  0.00              
ATOM    685 2HZ  LYS A  54      12.249  -9.513 -22.389  1.00  0.00              
ATOM    686 3HZ  LYS A  54      13.167 -10.762 -21.827  1.00  0.00              
ATOM    687  N   VAL A  55       7.150 -13.718 -17.388  1.00  0.00              
ATOM    688  CA  VAL A  55       6.754 -13.757 -15.995  1.00  0.00              
ATOM    689  C   VAL A  55       7.961 -14.332 -15.266  1.00  0.00              
ATOM    690  O   VAL A  55       8.867 -14.863 -15.901  1.00  0.00              
ATOM    691  CB  VAL A  55       5.510 -14.670 -15.779  1.00  0.00              
ATOM    692  CG1 VAL A  55       4.306 -14.096 -16.524  1.00  0.00              
ATOM    693  CG2 VAL A  55       5.797 -16.081 -16.273  1.00  0.00              
ATOM    694  H   VAL A  55       7.613 -14.520 -17.790  1.00  0.00              
ATOM    695  HA  VAL A  55       6.551 -12.756 -15.612  1.00  0.00              
ATOM    696  HB  VAL A  55       5.306 -14.744 -14.710  1.00  0.00              
ATOM    697 1HG1 VAL A  55       3.440 -14.740 -16.369  1.00  0.00              
ATOM    698 2HG1 VAL A  55       4.086 -13.096 -16.147  1.00  0.00              
ATOM    699 3HG1 VAL A  55       4.530 -14.041 -17.589  1.00  0.00              
ATOM    700 1HG2 VAL A  55       4.920 -16.707 -16.116  1.00  0.00              
ATOM    701 2HG2 VAL A  55       6.036 -16.051 -17.337  1.00  0.00              
ATOM    702 3HG2 VAL A  55       6.643 -16.495 -15.723  1.00  0.00              
ATOM    703  N   VAL A  56       7.981 -14.214 -13.947  1.00  0.00              
ATOM    704  CA  VAL A  56       9.073 -14.755 -13.157  1.00  0.00              
ATOM    705  C   VAL A  56       8.530 -15.859 -12.272  1.00  0.00              
ATOM    706  O   VAL A  56       7.741 -15.602 -11.365  1.00  0.00              
ATOM    707  CB  VAL A  56       9.754 -13.681 -12.288  1.00  0.00              
ATOM    708  CG1 VAL A  56      10.864 -14.298 -11.451  1.00  0.00              
ATOM    709  CG2 VAL A  56      10.304 -12.562 -13.159  1.00  0.00              
ATOM    710  H   VAL A  56       7.224 -13.737 -13.479  1.00  0.00              
ATOM    711  HA  VAL A  56       9.833 -15.212 -13.792  1.00  0.00              
ATOM    712  HB  VAL A  56       9.009 -13.234 -11.630  1.00  0.00              
ATOM    713 1HG1 VAL A  56      11.335 -13.525 -10.843  1.00  0.00              
ATOM    714 2HG1 VAL A  56      10.446 -15.066 -10.801  1.00  0.00              
ATOM    715 3HG1 VAL A  56      11.610 -14.745 -12.109  1.00  0.00              
ATOM    716 1HG2 VAL A  56      10.781 -11.811 -12.529  1.00  0.00              
ATOM    717 2HG2 VAL A  56      11.036 -12.970 -13.855  1.00  0.00              
ATOM    718 3HG2 VAL A  56       9.489 -12.101 -13.717  1.00  0.00              
ATOM    719  N   LEU A  57       8.945 -17.091 -12.550  1.00  0.00              
ATOM    720  CA  LEU A  57       8.452 -18.250 -11.815  1.00  0.00              
ATOM    721  C   LEU A  57       9.482 -18.720 -10.802  1.00  0.00              
ATOM    722  O   LEU A  57      10.519 -19.270 -11.169  1.00  0.00              
ATOM    723  CB  LEU A  57       8.131 -19.395 -12.778  1.00  0.00              
ATOM    724  CG  LEU A  57       7.635 -20.670 -12.095  1.00  0.00              
ATOM    725  CD1 LEU A  57       6.313 -20.406 -11.381  1.00  0.00              
ATOM    726  CD2 LEU A  57       7.485 -21.769 -13.127  1.00  0.00              
ATOM    727  H   LEU A  57       9.620 -17.228 -13.289  1.00  0.00              
ATOM    728  HA  LEU A  57       7.560 -17.974 -11.254  1.00  0.00              
ATOM    729 1HB  LEU A  57       7.325 -18.929 -13.344  1.00  0.00              
ATOM    730 2HB  LEU A  57       8.966 -19.608 -13.445  1.00  0.00              
ATOM    731  HG  LEU A  57       8.406 -20.979 -11.388  1.00  0.00              
ATOM    732 1HD1 LEU A  57       5.970 -21.320 -10.899  1.00  0.00              
ATOM    733 2HD1 LEU A  57       6.455 -19.630 -10.628  1.00  0.00              
ATOM    734 3HD1 LEU A  57       5.568 -20.078 -12.106  1.00  0.00              
ATOM    735 1HD2 LEU A  57       7.132 -22.679 -12.641  1.00  0.00              
ATOM    736 2HD2 LEU A  57       6.766 -21.460 -13.885  1.00  0.00              
ATOM    737 3HD2 LEU A  57       8.449 -21.960 -13.599  1.00  0.00              
ATOM    738  N   ASP A  58       9.176 -18.518  -9.526  1.00  0.00              
ATOM    739  CA  ASP A  58      10.062 -18.950  -8.460  1.00  0.00              
ATOM    740  C   ASP A  58      11.473 -18.401  -8.676  1.00  0.00              
ATOM    741  O   ASP A  58      12.467 -19.108  -8.502  1.00  0.00              
ATOM    742  CB  ASP A  58      10.069 -20.480  -8.371  1.00  0.00              
ATOM    743  CG  ASP A  58       8.716 -21.039  -7.950  1.00  0.00              
ATOM    744  OD1 ASP A  58       8.132 -20.490  -6.989  1.00  0.00              
ATOM    745  OD2 ASP A  58       8.237 -22.021  -8.560  1.00  0.00              
ATOM    746  H   ASP A  58       8.310 -18.055  -9.289  1.00  0.00              
ATOM    747  HA  ASP A  58       9.713 -18.554  -7.506  1.00  0.00              
ATOM    748 1HB  ASP A  58      10.422 -20.966  -9.281  1.00  0.00              
ATOM    749 2HB  ASP A  58      10.800 -20.622  -7.575  1.00  0.00              
ATOM    750  N   GLY A  59      11.539 -17.133  -9.080  1.00  0.00              
ATOM    751  CA  GLY A  59      12.810 -16.474  -9.329  1.00  0.00              
ATOM    752  C   GLY A  59      13.414 -16.661 -10.707  1.00  0.00              
ATOM    753  O   GLY A  59      14.422 -16.035 -11.036  1.00  0.00              
ATOM    754  H   GLY A  59      10.682 -16.616  -9.216  1.00  0.00              
ATOM    755 1HA  GLY A  59      12.686 -15.399  -9.194  1.00  0.00              
ATOM    756 2HA  GLY A  59      13.549 -16.845  -8.620  1.00  0.00              
ATOM    757  N   GLU A  60      12.813 -17.523 -11.519  1.00  0.00              
ATOM    758  CA  GLU A  60      13.310 -17.730 -12.870  1.00  0.00              
ATOM    759  C   GLU A  60      12.431 -17.108 -13.941  1.00  0.00              
ATOM    760  O   GLU A  60      11.272 -17.488 -14.130  1.00  0.00              
ATOM    761  CB  GLU A  60      13.466 -19.228 -13.143  1.00  0.00              
ATOM    762  CG  GLU A  60      14.009 -19.563 -14.524  1.00  0.00              
ATOM    763  CD  GLU A  60      14.142 -21.048 -14.714  1.00  0.00              
ATOM    764  OE1 GLU A  60      13.812 -21.775 -13.808  1.00  0.00              
ATOM    765  OE2 GLU A  60      14.467 -21.461 -15.802  1.00  0.00              
ATOM    766  H   GLU A  60      12.004 -18.043 -11.207  1.00  0.00              
ATOM    767  HA  GLU A  60      14.281 -17.247 -12.985  1.00  0.00              
ATOM    768 1HB  GLU A  60      14.141 -19.621 -12.382  1.00  0.00              
ATOM    769 2HB  GLU A  60      12.480 -19.678 -13.022  1.00  0.00              
ATOM    770 1HG  GLU A  60      13.415 -19.145 -15.337  1.00  0.00              
ATOM    771 2HG  GLU A  60      14.998 -19.107 -14.528  1.00  0.00              
ATOM    772  N   GLU A  61      12.998 -16.142 -14.649  1.00  0.00              
ATOM    773  CA  GLU A  61      12.259 -15.447 -15.681  1.00  0.00              
ATOM    774  C   GLU A  61      12.001 -16.391 -16.850  1.00  0.00              
ATOM    775  O   GLU A  61      12.933 -16.922 -17.444  1.00  0.00              
ATOM    776  CB  GLU A  61      13.019 -14.204 -16.148  1.00  0.00              
ATOM    777  CG  GLU A  61      12.235 -13.306 -17.095  1.00  0.00              
ATOM    778  CD  GLU A  61      13.029 -12.087 -17.475  1.00  0.00              
ATOM    779  OE1 GLU A  61      14.130 -11.947 -17.000  1.00  0.00              
ATOM    780  OE2 GLU A  61      12.583 -11.354 -18.325  1.00  0.00              
ATOM    781  H   GLU A  61      13.957 -15.882 -14.470  1.00  0.00              
ATOM    782  HA  GLU A  61      11.289 -15.134 -15.294  1.00  0.00              
ATOM    783 1HB  GLU A  61      13.288 -13.641 -15.254  1.00  0.00              
ATOM    784 2HB  GLU A  61      13.925 -14.552 -16.645  1.00  0.00              
ATOM    785 1HG  GLU A  61      11.900 -13.816 -17.997  1.00  0.00              
ATOM    786 2HG  GLU A  61      11.370 -13.006 -16.505  1.00  0.00              
ATOM    787  N   VAL A  62      10.729 -16.611 -17.154  1.00  0.00              
ATOM    788  CA  VAL A  62      10.329 -17.498 -18.238  1.00  0.00              
ATOM    789  C   VAL A  62       9.219 -16.787 -19.008  1.00  0.00              
ATOM    790  O   VAL A  62       8.812 -15.686 -18.651  1.00  0.00              
ATOM    791  CB  VAL A  62       9.745 -18.835 -17.702  1.00  0.00              
ATOM    792  CG1 VAL A  62      10.815 -19.619 -16.936  1.00  0.00              
ATOM    793  CG2 VAL A  62       8.536 -18.551 -16.803  1.00  0.00              
ATOM    794  H   VAL A  62      10.017 -16.143 -16.612  1.00  0.00              
ATOM    795  HA  VAL A  62      11.152 -17.672 -18.932  1.00  0.00              
ATOM    796  HB  VAL A  62       9.389 -19.428 -18.544  1.00  0.00              
ATOM    797 1HG1 VAL A  62      10.389 -20.553 -16.568  1.00  0.00              
ATOM    798 2HG1 VAL A  62      11.650 -19.840 -17.601  1.00  0.00              
ATOM    799 3HG1 VAL A  62      11.169 -19.025 -16.093  1.00  0.00              
ATOM    800 1HG2 VAL A  62       8.131 -19.490 -16.431  1.00  0.00              
ATOM    801 2HG2 VAL A  62       8.847 -17.931 -15.962  1.00  0.00              
ATOM    802 3HG2 VAL A  62       7.771 -18.028 -17.377  1.00  0.00              
ATOM    803  N   GLU A  63       8.739 -17.422 -20.067  1.00  0.00              
ATOM    804  CA  GLU A  63       7.666 -16.857 -20.862  1.00  0.00              
ATOM    805  C   GLU A  63       6.438 -17.736 -20.686  1.00  0.00              
ATOM    806  O   GLU A  63       6.552 -18.952 -20.526  1.00  0.00              
ATOM    807  CB  GLU A  63       8.060 -16.756 -22.337  1.00  0.00              
ATOM    808  CG  GLU A  63       9.196 -15.782 -22.619  1.00  0.00              
ATOM    809  CD  GLU A  63       9.478 -15.684 -24.092  1.00  0.00              
ATOM    810  OE1 GLU A  63       8.844 -16.381 -24.847  1.00  0.00              
ATOM    811  OE2 GLU A  63      10.245 -14.831 -24.474  1.00  0.00              
ATOM    812  H   GLU A  63       9.126 -18.318 -20.329  1.00  0.00              
ATOM    813  HA  GLU A  63       7.428 -15.855 -20.503  1.00  0.00              
ATOM    814 1HB  GLU A  63       8.352 -17.756 -22.658  1.00  0.00              
ATOM    815 2HB  GLU A  63       7.171 -16.443 -22.884  1.00  0.00              
ATOM    816 1HG  GLU A  63       9.023 -14.785 -22.216  1.00  0.00              
ATOM    817 2HG  GLU A  63      10.050 -16.233 -22.116  1.00  0.00              
ATOM    818  N   ILE A  64       5.264 -17.115 -20.694  1.00  0.00              
ATOM    819  CA  ILE A  64       4.025 -17.862 -20.578  1.00  0.00              
ATOM    820  C   ILE A  64       3.162 -17.451 -21.763  1.00  0.00              
ATOM    821  O   ILE A  64       3.086 -16.274 -22.099  1.00  0.00              
ATOM    822  CB  ILE A  64       3.263 -17.527 -19.270  1.00  0.00              
ATOM    823  CG1 ILE A  64       1.995 -18.380 -19.178  1.00  0.00              
ATOM    824  CG2 ILE A  64       2.872 -16.056 -19.244  1.00  0.00              
ATOM    825  CD1 ILE A  64       1.331 -18.335 -17.797  1.00  0.00              
ATOM    826  H   ILE A  64       5.225 -16.110 -20.782  1.00  0.00              
ATOM    827  HA  ILE A  64       4.213 -18.932 -20.660  1.00  0.00              
ATOM    828  HB  ILE A  64       3.905 -17.747 -18.418  1.00  0.00              
ATOM    829 1HG1 ILE A  64       1.300 -18.011 -19.931  1.00  0.00              
ATOM    830 2HG1 ILE A  64       2.277 -19.406 -19.416  1.00  0.00              
ATOM    831 1HG2 ILE A  64       2.338 -15.836 -18.321  1.00  0.00              
ATOM    832 2HG2 ILE A  64       3.769 -15.440 -19.299  1.00  0.00              
ATOM    833 3HG2 ILE A  64       2.229 -15.835 -20.096  1.00  0.00              
ATOM    834 1HD1 ILE A  64       0.438 -18.961 -17.800  1.00  0.00              
ATOM    835 2HD1 ILE A  64       2.029 -18.703 -17.045  1.00  0.00              
ATOM    836 3HD1 ILE A  64       1.052 -17.309 -17.560  1.00  0.00              
ATOM    837  N   ASP A  65       2.550 -18.429 -22.413  1.00  0.00              
ATOM    838  CA  ASP A  65       1.693 -18.163 -23.548  1.00  0.00              
ATOM    839  C   ASP A  65       0.331 -18.683 -23.123  1.00  0.00              
ATOM    840  O   ASP A  65       0.215 -19.802 -22.643  1.00  0.00              
ATOM    841  CB  ASP A  65       2.190 -18.844 -24.825  1.00  0.00              
ATOM    842  CG  ASP A  65       3.615 -18.479 -25.219  1.00  0.00              
ATOM    843  OD1 ASP A  65       3.889 -17.311 -25.368  1.00  0.00              
ATOM    844  OD2 ASP A  65       4.453 -19.349 -25.214  1.00  0.00              
ATOM    845  H   ASP A  65       2.683 -19.384 -22.110  1.00  0.00              
ATOM    846  HA  ASP A  65       1.655 -17.090 -23.738  1.00  0.00              
ATOM    847 1HB  ASP A  65       2.086 -19.929 -24.808  1.00  0.00              
ATOM    848 2HB  ASP A  65       1.494 -18.423 -25.551  1.00  0.00              
ATOM    849  N   ILE A  66      -0.695 -17.856 -23.281  1.00  0.00              
ATOM    850  CA  ILE A  66      -2.048 -18.272 -22.950  1.00  0.00              
ATOM    851  C   ILE A  66      -2.943 -18.305 -24.181  1.00  0.00              
ATOM    852  O   ILE A  66      -3.123 -17.299 -24.873  1.00  0.00              
ATOM    853  CB  ILE A  66      -2.696 -17.308 -21.921  1.00  0.00              
ATOM    854  CG1 ILE A  66      -1.858 -17.262 -20.641  1.00  0.00              
ATOM    855  CG2 ILE A  66      -4.123 -17.756 -21.621  1.00  0.00              
ATOM    856  CD1 ILE A  66      -2.249 -16.135 -19.670  1.00  0.00              
ATOM    857  H   ILE A  66      -0.540 -16.924 -23.635  1.00  0.00              
ATOM    858  HA  ILE A  66      -2.055 -19.298 -22.583  1.00  0.00              
ATOM    859  HB  ILE A  66      -2.704 -16.300 -22.334  1.00  0.00              
ATOM    860 1HG1 ILE A  66      -1.974 -18.224 -20.142  1.00  0.00              
ATOM    861 2HG1 ILE A  66      -0.817 -17.134 -20.939  1.00  0.00              
ATOM    862 1HG2 ILE A  66      -4.574 -17.076 -20.898  1.00  0.00              
ATOM    863 2HG2 ILE A  66      -4.708 -17.746 -22.540  1.00  0.00              
ATOM    864 3HG2 ILE A  66      -4.110 -18.766 -21.210  1.00  0.00              
ATOM    865 1HD1 ILE A  66      -1.606 -16.172 -18.790  1.00  0.00              
ATOM    866 2HD1 ILE A  66      -2.129 -15.170 -20.164  1.00  0.00              
ATOM    867 3HD1 ILE A  66      -3.286 -16.260 -19.365  1.00  0.00              
ATOM    868  N   TYR A  67      -3.479 -19.482 -24.468  1.00  0.00              
ATOM    869  CA  TYR A  67      -4.349 -19.647 -25.611  1.00  0.00              
ATOM    870  C   TYR A  67      -5.720 -19.838 -24.965  1.00  0.00              
ATOM    871  O   TYR A  67      -5.922 -20.769 -24.181  1.00  0.00              
ATOM    872  CB  TYR A  67      -3.948 -20.834 -26.490  1.00  0.00              
ATOM    873  CG  TYR A  67      -2.530 -20.761 -27.010  1.00  0.00              
ATOM    874  CD1 TYR A  67      -1.481 -21.328 -26.301  1.00  0.00              
ATOM    875  CD2 TYR A  67      -2.244 -20.126 -28.209  1.00  0.00              
ATOM    876  CE1 TYR A  67      -0.183 -21.264 -26.771  1.00  0.00              
ATOM    877  CE2 TYR A  67      -0.951 -20.056 -28.689  1.00  0.00              
ATOM    878  CZ  TYR A  67       0.077 -20.626 -27.967  1.00  0.00              
ATOM    879  OH  TYR A  67       1.367 -20.560 -28.441  1.00  0.00              
ATOM    880  H   TYR A  67      -3.280 -20.280 -23.882  1.00  0.00              
ATOM    881  HA  TYR A  67      -4.316 -18.753 -26.234  1.00  0.00              
ATOM    882 1HB  TYR A  67      -4.069 -21.736 -25.888  1.00  0.00              
ATOM    883 2HB  TYR A  67      -4.642 -20.862 -27.329  1.00  0.00              
ATOM    884  HD1 TYR A  67      -1.694 -21.830 -25.357  1.00  0.00              
ATOM    885  HD2 TYR A  67      -3.061 -19.678 -28.775  1.00  0.00              
ATOM    886  HE1 TYR A  67       0.631 -21.713 -26.203  1.00  0.00              
ATOM    887  HE2 TYR A  67      -0.747 -19.552 -29.634  1.00  0.00              
ATOM    888  HH  TYR A  67       1.436 -20.097 -29.279  1.00  0.00              
ATOM    889  N   ASP A  68      -6.632 -18.915 -25.256  1.00  0.00              
ATOM    890  CA  ASP A  68      -8.013 -18.990 -24.791  1.00  0.00              
ATOM    891  C   ASP A  68      -8.760 -19.585 -25.968  1.00  0.00              
ATOM    892  O   ASP A  68      -8.908 -18.942 -27.010  1.00  0.00              
ATOM    893  CB  ASP A  68      -8.510 -17.582 -24.460  1.00  0.00              
ATOM    894  CG  ASP A  68      -9.914 -17.567 -23.903  1.00  0.00              
ATOM    895  OD1 ASP A  68     -10.446 -18.648 -23.566  1.00  0.00              
ATOM    896  OD2 ASP A  68     -10.476 -16.455 -23.792  1.00  0.00              
ATOM    897  H   ASP A  68      -6.347 -18.131 -25.825  1.00  0.00              
ATOM    898  HA  ASP A  68      -8.073 -19.638 -23.916  1.00  0.00              
ATOM    899 1HB  ASP A  68      -7.838 -17.027 -23.804  1.00  0.00              
ATOM    900 2HB  ASP A  68      -8.499 -17.136 -25.455  1.00  0.00              
ATOM    901  N   THR A  69      -9.215 -20.821 -25.798  1.00  0.00              
ATOM    902  CA  THR A  69      -9.912 -21.543 -26.856  1.00  0.00              
ATOM    903  C   THR A  69     -11.423 -21.385 -26.951  1.00  0.00              
ATOM    904  O   THR A  69     -12.080 -20.862 -26.057  1.00  0.00              
ATOM    905  CB  THR A  69      -9.616 -23.049 -26.736  1.00  0.00              
ATOM    906  OG1 THR A  69     -10.136 -23.544 -25.495  1.00  0.00              
ATOM    907  CG2 THR A  69      -8.117 -23.304 -26.790  1.00  0.00              
ATOM    908  H   THR A  69      -9.072 -21.272 -24.906  1.00  0.00              
ATOM    909  HA  THR A  69      -9.581 -21.181 -27.830  1.00  0.00              
ATOM    910  HB  THR A  69     -10.102 -23.573 -27.558  1.00  0.00              
ATOM    911  HG1 THR A  69     -10.238 -24.497 -25.549  1.00  0.00              
ATOM    912 1HG2 THR A  69      -7.927 -24.374 -26.703  1.00  0.00              
ATOM    913 2HG2 THR A  69      -7.720 -22.939 -27.737  1.00  0.00              
ATOM    914 3HG2 THR A  69      -7.630 -22.782 -25.967  1.00  0.00              
ATOM    915  N   ALA A  70     -11.964 -21.897 -28.047  1.00  0.00              
ATOM    916  CA  ALA A  70     -13.389 -21.803 -28.324  1.00  0.00              
ATOM    917  C   ALA A  70     -14.202 -22.573 -27.288  1.00  0.00              
ATOM    918  O   ALA A  70     -13.951 -23.758 -27.036  1.00  0.00              
ATOM    919  CB  ALA A  70     -13.682 -22.343 -29.724  1.00  0.00              
ATOM    920  H   ALA A  70     -11.364 -22.368 -28.710  1.00  0.00              
ATOM    921  HA  ALA A  70     -13.689 -20.757 -28.261  1.00  0.00              
ATOM    922 1HB  ALA A  70     -14.751 -22.270 -29.925  1.00  0.00              
ATOM    923 2HB  ALA A  70     -13.133 -21.758 -30.462  1.00  0.00              
ATOM    924 3HB  ALA A  70     -13.373 -23.386 -29.784  1.00  0.00              
ATOM    925  N   GLY A  71     -15.177 -21.892 -26.694  1.00  0.00              
ATOM    926  CA  GLY A  71     -16.051 -22.536 -25.736  1.00  0.00              
ATOM    927  C   GLY A  71     -17.174 -23.286 -26.420  1.00  0.00              
ATOM    928  O   GLY A  71     -17.781 -24.174 -25.825  1.00  0.00              
ATOM    929  H   GLY A  71     -15.317 -20.915 -26.908  1.00  0.00              
ATOM    930 1HA  GLY A  71     -15.470 -23.241 -25.141  1.00  0.00              
ATOM    931 2HA  GLY A  71     -16.482 -21.779 -25.082  1.00  0.00              
ATOM    932  N   GLN A  72     -17.455 -22.923 -27.668  1.00  0.00              
ATOM    933  CA  GLN A  72     -18.510 -23.568 -28.442  1.00  0.00              
ATOM    934  C   GLN A  72     -18.123 -24.983 -28.856  1.00  0.00              
ATOM    935  O   GLN A  72     -16.941 -25.305 -28.978  1.00  0.00              
ATOM    936  CB  GLN A  72     -18.839 -22.740 -29.687  1.00  0.00              
ATOM    937  CG  GLN A  72     -19.396 -21.359 -29.388  1.00  0.00              
ATOM    938  CD  GLN A  72     -20.703 -21.416 -28.620  1.00  0.00              
ATOM    939  OE1 GLN A  72     -21.641 -22.114 -29.014  1.00  0.00              
ATOM    940  NE2 GLN A  72     -20.774 -20.676 -27.519  1.00  0.00              
ATOM    941  H   GLN A  72     -16.919 -22.178 -28.092  1.00  0.00              
ATOM    942  HA  GLN A  72     -19.405 -23.666 -27.828  1.00  0.00              
ATOM    943 1HB  GLN A  72     -17.915 -22.650 -30.258  1.00  0.00              
ATOM    944 2HB  GLN A  72     -19.566 -23.313 -30.262  1.00  0.00              
ATOM    945 1HG  GLN A  72     -18.791 -20.559 -28.960  1.00  0.00              
ATOM    946 2HG  GLN A  72     -19.618 -21.127 -30.430  1.00  0.00              
ATOM    947 1HE2 GLN A  72     -21.612 -20.672 -26.972  1.00  0.00              
ATOM    948 2HE2 GLN A  72     -19.991 -20.122 -27.237  1.00  0.00              
ATOM    949  N   ASP A  73     -19.129 -25.825 -29.068  1.00  0.00              
ATOM    950  CA  ASP A  73     -18.902 -27.221 -29.421  1.00  0.00              
ATOM    951  C   ASP A  73     -19.071 -27.452 -30.919  1.00  0.00              
ATOM    952  O   ASP A  73     -19.324 -28.573 -31.359  1.00  0.00              
ATOM    953  CB  ASP A  73     -19.853 -28.131 -28.639  1.00  0.00              
ATOM    954  CG  ASP A  73     -21.330 -27.871 -28.901  1.00  0.00              
ATOM    955  OD1 ASP A  73     -21.633 -26.939 -29.608  1.00  0.00              
ATOM    956  OD2 ASP A  73     -22.133 -28.692 -28.526  1.00  0.00              
ATOM    957  H   ASP A  73     -20.077 -25.488 -28.983  1.00  0.00              
ATOM    958  HA  ASP A  73     -17.876 -27.500 -29.181  1.00  0.00              
ATOM    959 1HB  ASP A  73     -19.643 -29.193 -28.769  1.00  0.00              
ATOM    960 2HB  ASP A  73     -19.607 -27.833 -27.619  1.00  0.00              
ATOM    961  N   GLN A  74     -18.928 -26.385 -31.697  1.00  0.00              
ATOM    962  CA  GLN A  74     -18.939 -26.492 -33.152  1.00  0.00              
ATOM    963  C   GLN A  74     -17.548 -26.832 -33.677  1.00  0.00              
ATOM    964  O   GLN A  74     -17.353 -26.994 -34.883  1.00  0.00              
ATOM    965  CB  GLN A  74     -19.430 -25.187 -33.785  1.00  0.00              
ATOM    966  CG  GLN A  74     -20.853 -24.810 -33.410  1.00  0.00              
ATOM    967  CD  GLN A  74     -21.861 -25.860 -33.835  1.00  0.00              
ATOM    968  OE1 GLN A  74     -21.827 -26.352 -34.967  1.00  0.00              
ATOM    969  NE2 GLN A  74     -22.769 -26.208 -32.930  1.00  0.00              
ATOM    970  H   GLN A  74     -18.809 -25.476 -31.271  1.00  0.00              
ATOM    971  HA  GLN A  74     -19.598 -27.306 -33.453  1.00  0.00              
ATOM    972 1HB  GLN A  74     -18.743 -24.404 -33.464  1.00  0.00              
ATOM    973 2HB  GLN A  74     -19.355 -25.314 -34.865  1.00  0.00              
ATOM    974 1HG  GLN A  74     -21.128 -24.465 -32.414  1.00  0.00              
ATOM    975 2HG  GLN A  74     -20.908 -23.975 -34.110  1.00  0.00              
ATOM    976 1HE2 GLN A  74     -23.460 -26.897 -33.154  1.00  0.00              
ATOM    977 2HE2 GLN A  74     -22.761 -25.783 -32.025  1.00  0.00              
ATOM    978  N   HIS A  75     -16.588 -26.934 -32.765  1.00  0.00              
ATOM    979  CA  HIS A  75     -15.197 -27.176 -33.134  1.00  0.00              
ATOM    980  C   HIS A  75     -14.765 -28.577 -32.712  1.00  0.00              
ATOM    981  O   HIS A  75     -15.119 -29.046 -31.630  1.00  0.00              
ATOM    982  CB  HIS A  75     -14.275 -26.127 -32.503  1.00  0.00              
ATOM    983  CG  HIS A  75     -14.703 -24.716 -32.763  1.00  0.00              
ATOM    984  ND1 HIS A  75     -14.079 -23.909 -33.691  1.00  0.00              
ATOM    985  CD2 HIS A  75     -15.690 -23.969 -32.216  1.00  0.00              
ATOM    986  CE1 HIS A  75     -14.666 -22.725 -33.704  1.00  0.00              
ATOM    987  NE2 HIS A  75     -15.646 -22.736 -32.819  1.00  0.00              
ATOM    988  H   HIS A  75     -16.829 -26.842 -31.788  1.00  0.00              
ATOM    989  HA  HIS A  75     -15.091 -27.125 -34.217  1.00  0.00              
ATOM    990 1HB  HIS A  75     -14.251 -26.251 -31.420  1.00  0.00              
ATOM    991 2HB  HIS A  75     -13.266 -26.226 -32.902  1.00  0.00              
ATOM    992  HD1 HIS A  75     -13.354 -24.185 -34.322  1.00  0.00              
ATOM    993  HD2 HIS A  75     -16.438 -24.175 -31.450  1.00  0.00              
ATOM    994  HE1 HIS A  75     -14.318 -21.940 -34.376  1.00  0.00              
ATOM    995  N   ALA A  76     -13.997 -29.239 -33.571  1.00  0.00              
ATOM    996  CA  ALA A  76     -13.533 -30.594 -33.300  1.00  0.00              
ATOM    997  C   ALA A  76     -12.053 -30.736 -33.635  1.00  0.00              
ATOM    998  O   ALA A  76     -11.225 -30.966 -32.755  1.00  0.00              
ATOM    999  CB  ALA A  76     -14.351 -31.595 -34.105  1.00  0.00              
ATOM   1000  H   ALA A  76     -13.727 -28.791 -34.435  1.00  0.00              
ATOM   1001  HA  ALA A  76     -13.651 -30.798 -32.236  1.00  0.00              
ATOM   1002 1HB  ALA A  76     -13.998 -32.605 -33.894  1.00  0.00              
ATOM   1003 2HB  ALA A  76     -15.402 -31.514 -33.826  1.00  0.00              
ATOM   1004 3HB  ALA A  76     -14.240 -31.385 -35.167  1.00  0.00              
ATOM   1005  N   SER A  77     -11.729 -30.597 -34.917  1.00  0.00              
ATOM   1006  CA  SER A  77     -10.355 -30.730 -35.385  1.00  0.00              
ATOM   1007  C   SER A  77      -9.497 -29.588 -34.853  1.00  0.00              
ATOM   1008  O   SER A  77      -8.321 -29.776 -34.536  1.00  0.00              
ATOM   1009  CB  SER A  77     -10.316 -30.765 -36.900  1.00  0.00              
ATOM   1010  OG  SER A  77     -10.733 -29.553 -37.466  1.00  0.00              
ATOM   1011  H   SER A  77     -12.458 -30.393 -35.586  1.00  0.00              
ATOM   1012  HA  SER A  77      -9.904 -31.692 -35.136  1.00  0.00              
ATOM   1013 1HB  SER A  77      -9.294 -30.971 -37.218  1.00  0.00              
ATOM   1014 2HB  SER A  77     -10.971 -31.562 -37.248  1.00  0.00              
ATOM   1015  HG  SER A  77     -10.410 -29.493 -38.368  1.00  0.00              
ATOM   1016  N   GLU A  78     -10.093 -28.404 -34.763  1.00  0.00              
ATOM   1017  CA  GLU A  78      -9.384 -27.227 -34.280  1.00  0.00              
ATOM   1018  C   GLU A  78      -9.131 -27.384 -32.786  1.00  0.00              
ATOM   1019  O   GLU A  78      -8.026 -27.136 -32.302  1.00  0.00              
ATOM   1020  CB  GLU A  78     -10.178 -25.950 -34.563  1.00  0.00              
ATOM   1021  CG  GLU A  78     -10.255 -25.571 -36.036  1.00  0.00              
ATOM   1022  CD  GLU A  78     -11.154 -24.385 -36.248  1.00  0.00              
ATOM   1023  OE1 GLU A  78     -11.740 -23.930 -35.296  1.00  0.00              
ATOM   1024  OE2 GLU A  78     -11.169 -23.864 -37.338  1.00  0.00              
ATOM   1025  H   GLU A  78     -11.061 -28.316 -35.037  1.00  0.00              
ATOM   1026  HA  GLU A  78      -8.417 -27.147 -34.779  1.00  0.00              
ATOM   1027 1HB  GLU A  78     -11.185 -26.108 -34.177  1.00  0.00              
ATOM   1028 2HB  GLU A  78      -9.697 -25.145 -34.007  1.00  0.00              
ATOM   1029 1HG  GLU A  78      -9.281 -25.372 -36.484  1.00  0.00              
ATOM   1030 2HG  GLU A  78     -10.696 -26.450 -36.503  1.00  0.00              
ATOM   1031  N   ARG A  79     -10.169 -27.799 -32.064  1.00  0.00              
ATOM   1032  CA  ARG A  79     -10.049 -28.133 -30.650  1.00  0.00              
ATOM   1033  C   ARG A  79      -8.903 -29.111 -30.431  1.00  0.00              
ATOM   1034  O   ARG A  79      -8.053 -28.907 -29.564  1.00  0.00              
ATOM   1035  CB  ARG A  79     -11.343 -28.773 -30.145  1.00  0.00              
ATOM   1036  CG  ARG A  79     -12.435 -27.795 -29.772  1.00  0.00              
ATOM   1037  CD  ARG A  79     -12.172 -27.165 -28.416  1.00  0.00              
ATOM   1038  NE  ARG A  79     -13.323 -26.402 -27.945  1.00  0.00              
ATOM   1039  CZ  ARG A  79     -14.378 -26.940 -27.339  1.00  0.00              
ATOM   1040  NH1 ARG A  79     -14.428 -28.249 -27.127  1.00  0.00              
ATOM   1041  NH2 ARG A  79     -15.386 -26.170 -26.950  1.00  0.00              
ATOM   1042  H   ARG A  79     -11.069 -27.883 -32.516  1.00  0.00              
ATOM   1043  HA  ARG A  79      -9.817 -27.235 -30.077  1.00  0.00              
ATOM   1044 1HB  ARG A  79     -11.704 -29.428 -30.937  1.00  0.00              
ATOM   1045 2HB  ARG A  79     -11.082 -29.369 -29.270  1.00  0.00              
ATOM   1046 1HG  ARG A  79     -12.477 -27.015 -30.533  1.00  0.00              
ATOM   1047 2HG  ARG A  79     -13.385 -28.329 -29.748  1.00  0.00              
ATOM   1048 1HD  ARG A  79     -11.953 -27.954 -27.696  1.00  0.00              
ATOM   1049 2HD  ARG A  79     -11.314 -26.498 -28.496  1.00  0.00              
ATOM   1050  HE  ARG A  79     -13.501 -25.408 -27.996  1.00  0.00              
ATOM   1051 1HH1 ARG A  79     -13.662 -28.836 -27.425  1.00  0.00              
ATOM   1052 2HH1 ARG A  79     -15.231 -28.651 -26.667  1.00  0.00              
ATOM   1053 1HH2 ARG A  79     -15.349 -25.174 -27.115  1.00  0.00              
ATOM   1054 2HH2 ARG A  79     -16.184 -26.582 -26.491  1.00  0.00              
ATOM   1055  N   ASP A  80      -8.899 -30.177 -31.226  1.00  0.00              
ATOM   1056  CA  ASP A  80      -7.897 -31.226 -31.117  1.00  0.00              
ATOM   1057  C   ASP A  80      -6.483 -30.717 -31.362  1.00  0.00              
ATOM   1058  O   ASP A  80      -5.553 -31.070 -30.637  1.00  0.00              
ATOM   1059  CB  ASP A  80      -8.217 -32.359 -32.095  1.00  0.00              
ATOM   1060  CG  ASP A  80      -9.390 -33.236 -31.681  1.00  0.00              
ATOM   1061  OD1 ASP A  80      -9.802 -33.147 -30.548  1.00  0.00              
ATOM   1062  OD2 ASP A  80      -9.964 -33.869 -32.535  1.00  0.00              
ATOM   1063  H   ASP A  80      -9.619 -30.255 -31.930  1.00  0.00              
ATOM   1064  HA  ASP A  80      -7.891 -31.627 -30.103  1.00  0.00              
ATOM   1065 1HB  ASP A  80      -8.363 -32.019 -33.121  1.00  0.00              
ATOM   1066 2HB  ASP A  80      -7.293 -32.934 -32.030  1.00  0.00              
ATOM   1067  N   ASP A  81      -6.325 -29.884 -32.384  1.00  0.00              
ATOM   1068  CA  ASP A  81      -5.018 -29.333 -32.716  1.00  0.00              
ATOM   1069  C   ASP A  81      -4.486 -28.444 -31.592  1.00  0.00              
ATOM   1070  O   ASP A  81      -3.305 -28.504 -31.244  1.00  0.00              
ATOM   1071  CB  ASP A  81      -5.090 -28.542 -34.024  1.00  0.00              
ATOM   1072  CG  ASP A  81      -5.233 -29.402 -35.273  1.00  0.00              
ATOM   1073  OD1 ASP A  81      -5.045 -30.592 -35.175  1.00  0.00              
ATOM   1074  OD2 ASP A  81      -5.680 -28.893 -36.272  1.00  0.00              
ATOM   1075  H   ASP A  81      -7.125 -29.624 -32.944  1.00  0.00              
ATOM   1076  HA  ASP A  81      -4.296 -30.141 -32.836  1.00  0.00              
ATOM   1077 1HB  ASP A  81      -5.862 -27.772 -34.024  1.00  0.00              
ATOM   1078 2HB  ASP A  81      -4.106 -28.072 -34.018  1.00  0.00              
ATOM   1079  N   PHE A  82      -5.364 -27.619 -31.028  1.00  0.00              
ATOM   1080  CA  PHE A  82      -4.988 -26.738 -29.926  1.00  0.00              
ATOM   1081  C   PHE A  82      -4.504 -27.574 -28.747  1.00  0.00              
ATOM   1082  O   PHE A  82      -3.431 -27.332 -28.193  1.00  0.00              
ATOM   1083  CB  PHE A  82      -6.164 -25.852 -29.509  1.00  0.00              
ATOM   1084  CG  PHE A  82      -6.679 -24.970 -30.610  1.00  0.00              
ATOM   1085  CD1 PHE A  82      -5.944 -24.786 -31.772  1.00  0.00              
ATOM   1086  CD2 PHE A  82      -7.898 -24.323 -30.487  1.00  0.00              
ATOM   1087  CE1 PHE A  82      -6.417 -23.975 -32.786  1.00  0.00              
ATOM   1088  CE2 PHE A  82      -8.374 -23.512 -31.499  1.00  0.00              
ATOM   1089  CZ  PHE A  82      -7.632 -23.338 -32.650  1.00  0.00              
ATOM   1090  H   PHE A  82      -6.314 -27.600 -31.370  1.00  0.00              
ATOM   1091  HA  PHE A  82      -4.164 -26.093 -30.233  1.00  0.00              
ATOM   1092 1HB  PHE A  82      -7.001 -26.469 -29.185  1.00  0.00              
ATOM   1093 2HB  PHE A  82      -5.864 -25.192 -28.696  1.00  0.00              
ATOM   1094  HD1 PHE A  82      -4.983 -25.291 -31.880  1.00  0.00              
ATOM   1095  HD2 PHE A  82      -8.485 -24.460 -29.577  1.00  0.00              
ATOM   1096  HE1 PHE A  82      -5.829 -23.839 -33.693  1.00  0.00              
ATOM   1097  HE2 PHE A  82      -9.335 -23.009 -31.390  1.00  0.00              
ATOM   1098  HZ  PHE A  82      -8.005 -22.698 -33.448  1.00  0.00              
ATOM   1099  N   PHE A  83      -5.308 -28.567 -28.381  1.00  0.00              
ATOM   1100  CA  PHE A  83      -5.012 -29.433 -27.249  1.00  0.00              
ATOM   1101  C   PHE A  83      -3.713 -30.217 -27.389  1.00  0.00              
ATOM   1102  O   PHE A  83      -2.926 -30.304 -26.449  1.00  0.00              
ATOM   1103  CB  PHE A  83      -6.180 -30.398 -27.023  1.00  0.00              
ATOM   1104  CG  PHE A  83      -7.464 -29.721 -26.617  1.00  0.00              
ATOM   1105  CD1 PHE A  83      -8.626 -30.462 -26.432  1.00  0.00              
ATOM   1106  CD2 PHE A  83      -7.511 -28.349 -26.402  1.00  0.00              
ATOM   1107  CE1 PHE A  83      -9.813 -29.844 -26.037  1.00  0.00              
ATOM   1108  CE2 PHE A  83      -8.691 -27.726 -26.010  1.00  0.00              
ATOM   1109  CZ  PHE A  83      -9.844 -28.476 -25.827  1.00  0.00              
ATOM   1110  H   PHE A  83      -6.154 -28.721 -28.911  1.00  0.00              
ATOM   1111  HA  PHE A  83      -4.877 -28.832 -26.349  1.00  0.00              
ATOM   1112 1HB  PHE A  83      -6.396 -30.948 -27.938  1.00  0.00              
ATOM   1113 2HB  PHE A  83      -5.936 -31.101 -26.228  1.00  0.00              
ATOM   1114  HD1 PHE A  83      -8.602 -31.539 -26.597  1.00  0.00              
ATOM   1115  HD2 PHE A  83      -6.605 -27.759 -26.546  1.00  0.00              
ATOM   1116  HE1 PHE A  83     -10.715 -30.439 -25.895  1.00  0.00              
ATOM   1117  HE2 PHE A  83      -8.711 -26.648 -25.847  1.00  0.00              
ATOM   1118  HZ  PHE A  83     -10.770 -27.991 -25.521  1.00  0.00              
ATOM   1119  N   ARG A  84      -3.488 -30.783 -28.565  1.00  0.00              
ATOM   1120  CA  ARG A  84      -2.281 -31.558 -28.815  1.00  0.00              
ATOM   1121  C   ARG A  84      -1.027 -30.690 -28.751  1.00  0.00              
ATOM   1122  O   ARG A  84       0.024 -31.137 -28.292  1.00  0.00              
ATOM   1123  CB  ARG A  84      -2.361 -32.323 -30.128  1.00  0.00              
ATOM   1124  CG  ARG A  84      -1.183 -33.245 -30.403  1.00  0.00              
ATOM   1125  CD  ARG A  84      -1.353 -34.116 -31.595  1.00  0.00              
ATOM   1126  NE  ARG A  84      -0.220 -34.983 -31.874  1.00  0.00              
ATOM   1127  CZ  ARG A  84      -0.123 -35.795 -32.944  1.00  0.00              
ATOM   1128  NH1 ARG A  84      -1.102 -35.883 -33.818  1.00  0.00              
ATOM   1129  NH2 ARG A  84       0.973 -36.520 -33.081  1.00  0.00              
ATOM   1130  H   ARG A  84      -4.166 -30.675 -29.305  1.00  0.00              
ATOM   1131  HA  ARG A  84      -2.163 -32.318 -28.042  1.00  0.00              
ATOM   1132 1HB  ARG A  84      -3.277 -32.910 -30.099  1.00  0.00              
ATOM   1133 2HB  ARG A  84      -2.429 -31.581 -30.924  1.00  0.00              
ATOM   1134 1HG  ARG A  84      -0.293 -32.634 -30.558  1.00  0.00              
ATOM   1135 2HG  ARG A  84      -1.036 -33.887 -29.535  1.00  0.00              
ATOM   1136 1HD  ARG A  84      -2.223 -34.754 -31.445  1.00  0.00              
ATOM   1137 2HD  ARG A  84      -1.509 -33.489 -32.472  1.00  0.00              
ATOM   1138  HE  ARG A  84       0.634 -35.117 -31.348  1.00  0.00              
ATOM   1139 1HH1 ARG A  84      -1.941 -35.336 -33.689  1.00  0.00              
ATOM   1140 2HH1 ARG A  84      -1.010 -36.498 -34.613  1.00  0.00              
ATOM   1141 1HH2 ARG A  84       1.709 -36.454 -32.390  1.00  0.00              
ATOM   1142 2HH2 ARG A  84       1.071 -37.137 -33.873  1.00  0.00              
ATOM   1143  N   SER A  85      -1.140 -29.442 -29.197  1.00  0.00              
ATOM   1144  CA  SER A  85       0.001 -28.529 -29.185  1.00  0.00              
ATOM   1145  C   SER A  85       0.232 -27.870 -27.832  1.00  0.00              
ATOM   1146  O   SER A  85       1.235 -27.187 -27.644  1.00  0.00              
ATOM   1147  CB  SER A  85      -0.189 -27.465 -30.249  1.00  0.00              
ATOM   1148  OG  SER A  85      -1.254 -26.605 -29.950  1.00  0.00              
ATOM   1149  H   SER A  85      -2.028 -29.115 -29.550  1.00  0.00              
ATOM   1150  HA  SER A  85       0.934 -28.997 -29.503  1.00  0.00              
ATOM   1151 1HB  SER A  85       0.728 -26.882 -30.324  1.00  0.00              
ATOM   1152 2HB  SER A  85      -0.386 -27.955 -31.201  1.00  0.00              
ATOM   1153  HG  SER A  85      -1.340 -25.949 -30.645  1.00  0.00              
ATOM   1154  N   GLY A  86      -0.690 -28.068 -26.896  1.00  0.00              
ATOM   1155  CA  GLY A  86      -0.528 -27.479 -25.576  1.00  0.00              
ATOM   1156  C   GLY A  86       0.473 -28.160 -24.663  1.00  0.00              
ATOM   1157  O   GLY A  86       0.940 -29.256 -24.948  1.00  0.00              
ATOM   1158  H   GLY A  86      -1.508 -28.628 -27.088  1.00  0.00              
ATOM   1159 1HA  GLY A  86      -0.196 -26.446 -25.685  1.00  0.00              
ATOM   1160 2HA  GLY A  86      -1.486 -27.499 -25.057  1.00  0.00              
ATOM   1161  N   GLU A  87       0.793 -27.507 -23.549  1.00  0.00              
ATOM   1162  CA  GLU A  87       1.704 -28.072 -22.564  1.00  0.00              
ATOM   1163  C   GLU A  87       1.001 -28.206 -21.216  1.00  0.00              
ATOM   1164  O   GLU A  87       1.244 -29.156 -20.468  1.00  0.00              
ATOM   1165  CB  GLU A  87       2.959 -27.208 -22.428  1.00  0.00              
ATOM   1166  CG  GLU A  87       3.888 -27.254 -23.633  1.00  0.00              
ATOM   1167  CD  GLU A  87       5.023 -26.280 -23.486  1.00  0.00              
ATOM   1168  OE1 GLU A  87       5.028 -25.542 -22.529  1.00  0.00              
ATOM   1169  OE2 GLU A  87       5.943 -26.348 -24.266  1.00  0.00              
ATOM   1170  H   GLU A  87       0.392 -26.595 -23.384  1.00  0.00              
ATOM   1171  HA  GLU A  87       2.005 -29.074 -22.871  1.00  0.00              
ATOM   1172 1HB  GLU A  87       2.624 -26.183 -22.268  1.00  0.00              
ATOM   1173 2HB  GLU A  87       3.493 -27.558 -21.545  1.00  0.00              
ATOM   1174 1HG  GLU A  87       4.287 -28.248 -23.835  1.00  0.00              
ATOM   1175 2HG  GLU A  87       3.250 -26.946 -24.460  1.00  0.00              
ATOM   1176  N   GLY A  88       0.120 -27.257 -20.913  1.00  0.00              
ATOM   1177  CA  GLY A  88      -0.628 -27.293 -19.666  1.00  0.00              
ATOM   1178  C   GLY A  88      -2.033 -26.761 -19.877  1.00  0.00              
ATOM   1179  O   GLY A  88      -2.258 -25.922 -20.759  1.00  0.00              
ATOM   1180  H   GLY A  88      -0.035 -26.495 -21.558  1.00  0.00              
ATOM   1181 1HA  GLY A  88      -0.680 -28.323 -19.311  1.00  0.00              
ATOM   1182 2HA  GLY A  88      -0.116 -26.680 -18.925  1.00  0.00              
ATOM   1183  N   PHE A  89      -2.980 -27.228 -19.064  1.00  0.00              
ATOM   1184  CA  PHE A  89      -4.356 -26.762 -19.159  1.00  0.00              
ATOM   1185  C   PHE A  89      -4.965 -26.225 -17.867  1.00  0.00              
ATOM   1186  O   PHE A  89      -4.690 -26.744 -16.782  1.00  0.00              
ATOM   1187  CB  PHE A  89      -5.261 -27.899 -19.667  1.00  0.00              
ATOM   1188  CG  PHE A  89      -4.915 -28.383 -21.042  1.00  0.00              
ATOM   1189  CD1 PHE A  89      -3.908 -29.324 -21.231  1.00  0.00              
ATOM   1190  CD2 PHE A  89      -5.561 -27.855 -22.160  1.00  0.00              
ATOM   1191  CE1 PHE A  89      -3.543 -29.728 -22.518  1.00  0.00              
ATOM   1192  CE2 PHE A  89      -5.206 -28.252 -23.446  1.00  0.00              
ATOM   1193  CZ  PHE A  89      -4.195 -29.188 -23.628  1.00  0.00              
ATOM   1194  H   PHE A  89      -2.741 -27.918 -18.366  1.00  0.00              
ATOM   1195  HA  PHE A  89      -4.413 -25.913 -19.842  1.00  0.00              
ATOM   1196 1HB  PHE A  89      -5.186 -28.762 -19.007  1.00  0.00              
ATOM   1197 2HB  PHE A  89      -6.296 -27.564 -19.708  1.00  0.00              
ATOM   1198  HD1 PHE A  89      -3.403 -29.746 -20.361  1.00  0.00              
ATOM   1199  HD2 PHE A  89      -6.354 -27.120 -22.015  1.00  0.00              
ATOM   1200  HE1 PHE A  89      -2.750 -30.464 -22.653  1.00  0.00              
ATOM   1201  HE2 PHE A  89      -5.719 -27.829 -24.309  1.00  0.00              
ATOM   1202  HZ  PHE A  89      -3.911 -29.499 -24.632  1.00  0.00              
ATOM   1203  N   LEU A  90      -5.785 -25.178 -17.991  1.00  0.00              
ATOM   1204  CA  LEU A  90      -6.607 -24.708 -16.873  1.00  0.00              
ATOM   1205  C   LEU A  90      -8.032 -24.992 -17.343  1.00  0.00              
ATOM   1206  O   LEU A  90      -8.551 -24.334 -18.256  1.00  0.00              
ATOM   1207  CB  LEU A  90      -6.435 -23.206 -16.607  1.00  0.00              
ATOM   1208  CG  LEU A  90      -5.057 -22.754 -16.116  1.00  0.00              
ATOM   1209  CD1 LEU A  90      -5.066 -21.250 -15.811  1.00  0.00              
ATOM   1210  CD2 LEU A  90      -4.691 -23.544 -14.864  1.00  0.00              
ATOM   1211  H   LEU A  90      -5.840 -24.698 -18.878  1.00  0.00              
ATOM   1212  HA  LEU A  90      -6.362 -25.276 -15.976  1.00  0.00              
ATOM   1213 1HB  LEU A  90      -6.606 -22.826 -17.613  1.00  0.00              
ATOM   1214 2HB  LEU A  90      -7.206 -22.823 -15.938  1.00  0.00              
ATOM   1215  HG  LEU A  90      -4.337 -23.005 -16.895  1.00  0.00              
ATOM   1216 1HD1 LEU A  90      -4.080 -20.943 -15.463  1.00  0.00              
ATOM   1217 2HD1 LEU A  90      -5.320 -20.696 -16.715  1.00  0.00              
ATOM   1218 3HD1 LEU A  90      -5.804 -21.040 -15.037  1.00  0.00              
ATOM   1219 1HD2 LEU A  90      -3.710 -23.227 -14.508  1.00  0.00              
ATOM   1220 2HD2 LEU A  90      -5.435 -23.361 -14.087  1.00  0.00              
ATOM   1221 3HD2 LEU A  90      -4.666 -24.608 -15.098  1.00  0.00              
ATOM   1222  N   CYS A  91      -8.643 -26.003 -16.738  1.00  0.00              
ATOM   1223  CA  CYS A  91      -9.998 -26.406 -17.072  1.00  0.00              
ATOM   1224  C   CYS A  91     -10.919 -25.601 -16.179  1.00  0.00              
ATOM   1225  O   CYS A  91     -11.090 -25.908 -14.997  1.00  0.00              
ATOM   1226  CB  CYS A  91     -10.145 -27.910 -16.819  1.00  0.00              
ATOM   1227  SG  CYS A  91     -11.749 -28.559 -17.233  1.00  0.00              
ATOM   1228  H   CYS A  91      -8.143 -26.506 -16.019  1.00  0.00              
ATOM   1229  HA  CYS A  91     -10.232 -26.303 -18.132  1.00  0.00              
ATOM   1230 1HB  CYS A  91      -9.424 -28.466 -17.418  1.00  0.00              
ATOM   1231 2HB  CYS A  91      -9.988 -28.131 -15.763  1.00  0.00              
ATOM   1232  HG  CYS A  91     -11.530 -28.644 -18.541  1.00  0.00              
ATOM   1233  N   VAL A  92     -11.519 -24.571 -16.759  1.00  0.00              
ATOM   1234  CA  VAL A  92     -12.357 -23.636 -16.019  1.00  0.00              
ATOM   1235  C   VAL A  92     -13.869 -23.857 -16.118  1.00  0.00              
ATOM   1236  O   VAL A  92     -14.415 -24.007 -17.201  1.00  0.00              
ATOM   1237  CB  VAL A  92     -12.061 -22.183 -16.490  1.00  0.00              
ATOM   1238  CG1 VAL A  92     -12.918 -21.181 -15.717  1.00  0.00              
ATOM   1239  CG2 VAL A  92     -10.562 -21.871 -16.334  1.00  0.00              
ATOM   1240  H   VAL A  92     -11.386 -24.436 -17.751  1.00  0.00              
ATOM   1241  HA  VAL A  92     -12.194 -23.722 -14.944  1.00  0.00              
ATOM   1242  HB  VAL A  92     -12.297 -22.100 -17.551  1.00  0.00              
ATOM   1243 1HG1 VAL A  92     -12.696 -20.171 -16.062  1.00  0.00              
ATOM   1244 2HG1 VAL A  92     -13.972 -21.398 -15.885  1.00  0.00              
ATOM   1245 3HG1 VAL A  92     -12.696 -21.258 -14.653  1.00  0.00              
ATOM   1246 1HG2 VAL A  92     -10.365 -20.852 -16.666  1.00  0.00              
ATOM   1247 2HG2 VAL A  92     -10.277 -21.972 -15.286  1.00  0.00              
ATOM   1248 3HG2 VAL A  92      -9.979 -22.568 -16.937  1.00  0.00              
ATOM   1249  N   PHE A  93     -14.524 -23.886 -14.962  1.00  0.00              
ATOM   1250  CA  PHE A  93     -15.970 -24.055 -14.884  1.00  0.00              
ATOM   1251  C   PHE A  93     -16.375 -23.079 -13.793  1.00  0.00              
ATOM   1252  O   PHE A  93     -15.512 -22.571 -13.070  1.00  0.00              
ATOM   1253  CB  PHE A  93     -16.382 -25.501 -14.511  1.00  0.00              
ATOM   1254  CG  PHE A  93     -16.038 -25.906 -13.095  1.00  0.00              
ATOM   1255  CD1 PHE A  93     -14.790 -26.441 -12.795  1.00  0.00              
ATOM   1256  CD2 PHE A  93     -16.960 -25.740 -12.066  1.00  0.00              
ATOM   1257  CE1 PHE A  93     -14.461 -26.806 -11.484  1.00  0.00              
ATOM   1258  CE2 PHE A  93     -16.643 -26.101 -10.748  1.00  0.00              
ATOM   1259  CZ  PHE A  93     -15.391 -26.633 -10.456  1.00  0.00              
ATOM   1260  H   PHE A  93     -13.993 -23.786 -14.108  1.00  0.00              
ATOM   1261  HA  PHE A  93     -16.425 -23.798 -15.842  1.00  0.00              
ATOM   1262 1HB  PHE A  93     -17.460 -25.621 -14.610  1.00  0.00              
ATOM   1263 2HB  PHE A  93     -15.878 -26.213 -15.163  1.00  0.00              
ATOM   1264  HD1 PHE A  93     -14.061 -26.574 -13.594  1.00  0.00              
ATOM   1265  HD2 PHE A  93     -17.941 -25.324 -12.295  1.00  0.00              
ATOM   1266  HE1 PHE A  93     -13.478 -27.226 -11.266  1.00  0.00              
ATOM   1267  HE2 PHE A  93     -17.375 -25.965  -9.952  1.00  0.00              
ATOM   1268  HZ  PHE A  93     -15.136 -26.916  -9.435  1.00  0.00              
ATOM   1269  N   SER A  94     -17.664 -22.779 -13.692  1.00  0.00              
ATOM   1270  CA  SER A  94     -18.135 -21.882 -12.646  1.00  0.00              
ATOM   1271  C   SER A  94     -18.675 -22.701 -11.485  1.00  0.00              
ATOM   1272  O   SER A  94     -19.419 -23.660 -11.700  1.00  0.00              
ATOM   1273  CB  SER A  94     -19.247 -20.977 -13.163  1.00  0.00              
ATOM   1274  OG  SER A  94     -19.851 -20.291 -12.078  1.00  0.00              
ATOM   1275  H   SER A  94     -18.331 -23.171 -14.342  1.00  0.00              
ATOM   1276  HA  SER A  94     -17.377 -21.173 -12.310  1.00  0.00              
ATOM   1277 1HB  SER A  94     -18.817 -20.263 -13.865  1.00  0.00              
ATOM   1278 2HB  SER A  94     -19.986 -21.590 -13.678  1.00  0.00              
ATOM   1279  HG  SER A  94     -20.719 -19.979 -12.341  1.00  0.00              
ATOM   1280  N   ILE A  95     -18.314 -22.335 -10.258  1.00  0.00              
ATOM   1281  CA  ILE A  95     -18.837 -23.063  -9.114  1.00  0.00              
ATOM   1282  C   ILE A  95     -20.336 -22.820  -8.975  1.00  0.00              
ATOM   1283  O   ILE A  95     -21.013 -23.530  -8.238  1.00  0.00              
ATOM   1284  CB  ILE A  95     -18.166 -22.649  -7.778  1.00  0.00              
ATOM   1285  CG1 ILE A  95     -18.500 -21.189  -7.458  1.00  0.00              
ATOM   1286  CG2 ILE A  95     -16.672 -22.915  -7.841  1.00  0.00              
ATOM   1287  CD1 ILE A  95     -18.174 -20.797  -6.031  1.00  0.00              
ATOM   1288  H   ILE A  95     -17.684 -21.561 -10.103  1.00  0.00              
ATOM   1289  HA  ILE A  95     -18.733 -24.137  -9.262  1.00  0.00              
ATOM   1290  HB  ILE A  95     -18.607 -23.226  -6.966  1.00  0.00              
ATOM   1291 1HG1 ILE A  95     -17.932 -20.567  -8.149  1.00  0.00              
ATOM   1292 2HG1 ILE A  95     -19.566 -21.053  -7.641  1.00  0.00              
ATOM   1293 1HG2 ILE A  95     -16.210 -22.621  -6.898  1.00  0.00              
ATOM   1294 2HG2 ILE A  95     -16.497 -23.976  -8.014  1.00  0.00              
ATOM   1295 3HG2 ILE A  95     -16.233 -22.338  -8.655  1.00  0.00              
ATOM   1296 1HD1 ILE A  95     -18.435 -19.751  -5.871  1.00  0.00              
ATOM   1297 2HD1 ILE A  95     -18.742 -21.422  -5.342  1.00  0.00              
ATOM   1298 3HD1 ILE A  95     -17.108 -20.935  -5.851  1.00  0.00              
ATOM   1299  N   THR A  96     -20.857 -21.815  -9.676  1.00  0.00              
ATOM   1300  CA  THR A  96     -22.279 -21.506  -9.597  1.00  0.00              
ATOM   1301  C   THR A  96     -23.115 -22.219 -10.666  1.00  0.00              
ATOM   1302  O   THR A  96     -24.327 -22.029 -10.729  1.00  0.00              
ATOM   1303  CB  THR A  96     -22.543 -19.987  -9.734  1.00  0.00              
ATOM   1304  OG1 THR A  96     -22.211 -19.557 -11.059  1.00  0.00              
ATOM   1305  CG2 THR A  96     -21.718 -19.202  -8.719  1.00  0.00              
ATOM   1306  H   THR A  96     -20.264 -21.255 -10.273  1.00  0.00              
ATOM   1307  HA  THR A  96     -22.680 -21.855  -8.645  1.00  0.00              
ATOM   1308  HB  THR A  96     -23.602 -19.795  -9.563  1.00  0.00              
ATOM   1309  HG1 THR A  96     -22.652 -18.724 -11.245  1.00  0.00              
ATOM   1310 1HG2 THR A  96     -21.920 -18.137  -8.834  1.00  0.00              
ATOM   1311 2HG2 THR A  96     -21.986 -19.516  -7.711  1.00  0.00              
ATOM   1312 3HG2 THR A  96     -20.658 -19.391  -8.889  1.00  0.00              
ATOM   1313  N   GLU A  97     -22.474 -23.029 -11.505  1.00  0.00              
ATOM   1314  CA  GLU A  97     -23.198 -23.735 -12.552  1.00  0.00              
ATOM   1315  C   GLU A  97     -22.746 -25.181 -12.710  1.00  0.00              
ATOM   1316  O   GLU A  97     -21.661 -25.445 -13.232  1.00  0.00              
ATOM   1317  CB  GLU A  97     -23.043 -22.997 -13.884  1.00  0.00              
ATOM   1318  CG  GLU A  97     -23.815 -23.618 -15.040  1.00  0.00              
ATOM   1319  CD  GLU A  97     -23.575 -22.869 -16.322  1.00  0.00              
ATOM   1320  OE1 GLU A  97     -22.843 -21.909 -16.298  1.00  0.00              
ATOM   1321  OE2 GLU A  97     -24.031 -23.322 -17.345  1.00  0.00              
ATOM   1322  H   GLU A  97     -21.476 -23.161 -11.422  1.00  0.00              
ATOM   1323  HA  GLU A  97     -24.257 -23.787 -12.298  1.00  0.00              
ATOM   1324 1HB  GLU A  97     -23.389 -21.976 -13.725  1.00  0.00              
ATOM   1325 2HB  GLU A  97     -21.979 -22.988 -14.122  1.00  0.00              
ATOM   1326 1HG  GLU A  97     -23.594 -24.674 -15.191  1.00  0.00              
ATOM   1327 2HG  GLU A  97     -24.856 -23.505 -14.743  1.00  0.00              
ATOM   1328  N   MET A  98     -23.597 -26.108 -12.265  1.00  0.00              
ATOM   1329  CA  MET A  98     -23.317 -27.539 -12.325  1.00  0.00              
ATOM   1330  C   MET A  98     -23.129 -28.035 -13.754  1.00  0.00              
ATOM   1331  O   MET A  98     -22.407 -29.002 -13.998  1.00  0.00              
ATOM   1332  CB  MET A  98     -24.457 -28.321 -11.661  1.00  0.00              
ATOM   1333  CG  MET A  98     -24.224 -29.825 -11.580  1.00  0.00              
ATOM   1334  SD  MET A  98     -22.776 -30.273 -10.604  1.00  0.00              
ATOM   1335  CE  MET A  98     -23.342 -29.919  -8.933  1.00  0.00              
ATOM   1336  H   MET A  98     -24.471 -25.794 -11.870  1.00  0.00              
ATOM   1337  HA  MET A  98     -22.381 -27.756 -11.811  1.00  0.00              
ATOM   1338 1HB  MET A  98     -24.576 -27.916 -10.657  1.00  0.00              
ATOM   1339 2HB  MET A  98     -25.359 -28.123 -12.242  1.00  0.00              
ATOM   1340 1HG  MET A  98     -25.106 -30.281 -11.131  1.00  0.00              
ATOM   1341 2HG  MET A  98     -24.095 -30.203 -12.594  1.00  0.00              
ATOM   1342 1HE  MET A  98     -22.548 -30.149  -8.223  1.00  0.00              
ATOM   1343 2HE  MET A  98     -23.606 -28.864  -8.854  1.00  0.00              
ATOM   1344 3HE  MET A  98     -24.218 -30.530  -8.708  1.00  0.00              
ATOM   1345  N   GLU A  99     -23.787 -27.378 -14.698  1.00  0.00              
ATOM   1346  CA  GLU A  99     -23.669 -27.760 -16.093  1.00  0.00              
ATOM   1347  C   GLU A  99     -22.251 -27.534 -16.614  1.00  0.00              
ATOM   1348  O   GLU A  99     -21.717 -28.375 -17.338  1.00  0.00              
ATOM   1349  CB  GLU A  99     -24.675 -26.980 -16.943  1.00  0.00              
ATOM   1350  CG  GLU A  99     -26.128 -27.372 -16.714  1.00  0.00              
ATOM   1351  CD  GLU A  99     -27.062 -26.475 -17.478  1.00  0.00              
ATOM   1352  OE1 GLU A  99     -26.595 -25.545 -18.090  1.00  0.00              
ATOM   1353  OE2 GLU A  99     -28.229 -26.783 -17.542  1.00  0.00              
ATOM   1354  H   GLU A  99     -24.380 -26.599 -14.450  1.00  0.00              
ATOM   1355  HA  GLU A  99     -23.869 -28.826 -16.203  1.00  0.00              
ATOM   1356 1HB  GLU A  99     -24.543 -25.925 -16.706  1.00  0.00              
ATOM   1357 2HB  GLU A  99     -24.413 -27.154 -17.987  1.00  0.00              
ATOM   1358 1HG  GLU A  99     -26.341 -28.412 -16.962  1.00  0.00              
ATOM   1359 2HG  GLU A  99     -26.270 -27.218 -15.645  1.00  0.00              
ATOM   1360  N   SER A 100     -21.636 -26.409 -16.245  1.00  0.00              
ATOM   1361  CA  SER A 100     -20.278 -26.107 -16.711  1.00  0.00              
ATOM   1362  C   SER A 100     -19.266 -27.046 -16.049  1.00  0.00              
ATOM   1363  O   SER A 100     -18.240 -27.376 -16.639  1.00  0.00              
ATOM   1364  CB  SER A 100     -19.918 -24.630 -16.438  1.00  0.00              
ATOM   1365  OG  SER A 100     -19.763 -24.357 -15.051  1.00  0.00              
ATOM   1366  H   SER A 100     -22.105 -25.752 -15.637  1.00  0.00              
ATOM   1367  HA  SER A 100     -20.176 -26.139 -17.797  1.00  0.00              
ATOM   1368 1HB  SER A 100     -18.983 -24.400 -16.949  1.00  0.00              
ATOM   1369 2HB  SER A 100     -20.712 -23.998 -16.834  1.00  0.00              
ATOM   1370  HG  SER A 100     -20.584 -24.552 -14.594  1.00  0.00              
ATOM   1371  N   PHE A 101     -19.569 -27.488 -14.831  1.00  0.00              
ATOM   1372  CA  PHE A 101     -18.741 -28.482 -14.146  1.00  0.00              
ATOM   1373  C   PHE A 101     -18.854 -29.848 -14.840  1.00  0.00              
ATOM   1374  O   PHE A 101     -17.861 -30.534 -15.046  1.00  0.00              
ATOM   1375  CB  PHE A 101     -19.190 -28.614 -12.685  1.00  0.00              
ATOM   1376  CG  PHE A 101     -18.460 -29.683 -11.916  1.00  0.00              
ATOM   1377  CD1 PHE A 101     -17.097 -29.574 -11.670  1.00  0.00              
ATOM   1378  CD2 PHE A 101     -19.144 -30.793 -11.428  1.00  0.00              
ATOM   1379  CE1 PHE A 101     -16.419 -30.560 -10.940  1.00  0.00              
ATOM   1380  CE2 PHE A 101     -18.476 -31.791 -10.695  1.00  0.00              
ATOM   1381  CZ  PHE A 101     -17.111 -31.670 -10.451  1.00  0.00              
ATOM   1382  H   PHE A 101     -20.391 -27.129 -14.368  1.00  0.00              
ATOM   1383  HA  PHE A 101     -17.692 -28.187 -14.195  1.00  0.00              
ATOM   1384 1HB  PHE A 101     -19.019 -27.678 -12.154  1.00  0.00              
ATOM   1385 2HB  PHE A 101     -20.248 -28.868 -12.640  1.00  0.00              
ATOM   1386  HD1 PHE A 101     -16.554 -28.709 -12.050  1.00  0.00              
ATOM   1387  HD2 PHE A 101     -20.213 -30.884 -11.622  1.00  0.00              
ATOM   1388  HE1 PHE A 101     -15.350 -30.460 -10.753  1.00  0.00              
ATOM   1389  HE2 PHE A 101     -19.021 -32.656 -10.318  1.00  0.00              
ATOM   1390  HZ  PHE A 101     -16.584 -32.436  -9.884  1.00  0.00              
ATOM   1391  N   ALA A 102     -20.071 -30.242 -15.191  1.00  0.00              
ATOM   1392  CA  ALA A 102     -20.274 -31.514 -15.887  1.00  0.00              
ATOM   1393  C   ALA A 102     -19.546 -31.498 -17.236  1.00  0.00              
ATOM   1394  O   ALA A 102     -19.008 -32.508 -17.681  1.00  0.00              
ATOM   1395  CB  ALA A 102     -21.771 -31.764 -16.095  1.00  0.00              
ATOM   1396  H   ALA A 102     -20.872 -29.664 -14.980  1.00  0.00              
ATOM   1397  HA  ALA A 102     -19.847 -32.315 -15.283  1.00  0.00              
ATOM   1398 1HB  ALA A 102     -21.911 -32.713 -16.613  1.00  0.00              
ATOM   1399 2HB  ALA A 102     -22.272 -31.802 -15.127  1.00  0.00              
ATOM   1400 3HB  ALA A 102     -22.194 -30.959 -16.692  1.00  0.00              
ATOM   1401  N   ALA A 103     -19.522 -30.333 -17.877  1.00  0.00              
ATOM   1402  CA  ALA A 103     -18.860 -30.188 -19.170  1.00  0.00              
ATOM   1403  C   ALA A 103     -17.366 -30.511 -19.125  1.00  0.00              
ATOM   1404  O   ALA A 103     -16.785 -30.918 -20.129  1.00  0.00              
ATOM   1405  CB  ALA A 103     -19.074 -28.771 -19.693  1.00  0.00              
ATOM   1406  H   ALA A 103     -19.972 -29.530 -17.462  1.00  0.00              
ATOM   1407  HA  ALA A 103     -19.300 -30.899 -19.870  1.00  0.00              
ATOM   1408 1HB  ALA A 103     -18.579 -28.663 -20.659  1.00  0.00              
ATOM   1409 2HB  ALA A 103     -20.141 -28.582 -19.809  1.00  0.00              
ATOM   1410 3HB  ALA A 103     -18.652 -28.056 -18.989  1.00  0.00              
ATOM   1411  N   THR A 104     -16.745 -30.342 -17.964  1.00  0.00              
ATOM   1412  CA  THR A 104     -15.301 -30.538 -17.859  1.00  0.00              
ATOM   1413  C   THR A 104     -14.847 -31.964 -18.158  1.00  0.00              
ATOM   1414  O   THR A 104     -13.685 -32.183 -18.504  1.00  0.00              
ATOM   1415  CB  THR A 104     -14.784 -30.152 -16.474  1.00  0.00              
ATOM   1416  OG1 THR A 104     -15.363 -31.017 -15.492  1.00  0.00              
ATOM   1417  CG2 THR A 104     -15.140 -28.712 -16.169  1.00  0.00              
ATOM   1418  H   THR A 104     -17.266 -30.076 -17.141  1.00  0.00              
ATOM   1419  HA  THR A 104     -14.790 -29.924 -18.601  1.00  0.00              
ATOM   1420  HB  THR A 104     -13.701 -30.273 -16.453  1.00  0.00              
ATOM   1421  HG1 THR A 104     -14.828 -30.997 -14.694  1.00  0.00              
ATOM   1422 1HG2 THR A 104     -14.767 -28.448 -15.180  1.00  0.00              
ATOM   1423 2HG2 THR A 104     -14.687 -28.059 -16.915  1.00  0.00              
ATOM   1424 3HG2 THR A 104     -16.223 -28.594 -16.191  1.00  0.00              
ATOM   1425  N   ALA A 105     -15.751 -32.929 -18.016  1.00  0.00              
ATOM   1426  CA  ALA A 105     -15.421 -34.318 -18.329  1.00  0.00              
ATOM   1427  C   ALA A 105     -15.127 -34.458 -19.821  1.00  0.00              
ATOM   1428  O   ALA A 105     -14.266 -35.235 -20.227  1.00  0.00              
ATOM   1429  CB  ALA A 105     -16.572 -35.235 -17.939  1.00  0.00              
ATOM   1430  H   ALA A 105     -16.680 -32.706 -17.688  1.00  0.00              
ATOM   1431  HA  ALA A 105     -14.523 -34.597 -17.778  1.00  0.00              
ATOM   1432 1HB  ALA A 105     -16.311 -36.266 -18.178  1.00  0.00              
ATOM   1433 2HB  ALA A 105     -16.761 -35.147 -16.868  1.00  0.00              
ATOM   1434 3HB  ALA A 105     -17.467 -34.951 -18.490  1.00  0.00              
ATOM   1435  N   ASP A 106     -15.848 -33.694 -20.637  1.00  0.00              
ATOM   1436  CA  ASP A 106     -15.664 -33.742 -22.081  1.00  0.00              
ATOM   1437  C   ASP A 106     -14.342 -33.098 -22.493  1.00  0.00              
ATOM   1438  O   ASP A 106     -13.674 -33.573 -23.410  1.00  0.00              
ATOM   1439  CB  ASP A 106     -16.830 -33.050 -22.792  1.00  0.00              
ATOM   1440  CG  ASP A 106     -18.136 -33.833 -22.765  1.00  0.00              
ATOM   1441  OD1 ASP A 106     -18.104 -34.994 -22.430  1.00  0.00              
ATOM   1442  OD2 ASP A 106     -19.170 -33.230 -22.925  1.00  0.00              
ATOM   1443  H   ASP A 106     -16.537 -33.066 -20.249  1.00  0.00              
ATOM   1444  HA  ASP A 106     -15.618 -34.780 -22.413  1.00  0.00              
ATOM   1445 1HB  ASP A 106     -17.010 -32.033 -22.443  1.00  0.00              
ATOM   1446 2HB  ASP A 106     -16.444 -33.023 -23.811  1.00  0.00              
ATOM   1447  N   PHE A 107     -13.971 -32.013 -21.817  1.00  0.00              
ATOM   1448  CA  PHE A 107     -12.713 -31.328 -22.109  1.00  0.00              
ATOM   1449  C   PHE A 107     -11.521 -32.192 -21.697  1.00  0.00              
ATOM   1450  O   PHE A 107     -10.502 -32.230 -22.390  1.00  0.00              
ATOM   1451  CB  PHE A 107     -12.679 -29.968 -21.395  1.00  0.00              
ATOM   1452  CG  PHE A 107     -13.554 -28.922 -22.046  1.00  0.00              
ATOM   1453  CD1 PHE A 107     -13.117 -28.234 -23.171  1.00  0.00              
ATOM   1454  CD2 PHE A 107     -14.824 -28.646 -21.548  1.00  0.00              
ATOM   1455  CE1 PHE A 107     -13.930 -27.286 -23.795  1.00  0.00              
ATOM   1456  CE2 PHE A 107     -15.644 -27.700 -22.164  1.00  0.00              
ATOM   1457  CZ  PHE A 107     -15.196 -27.020 -23.293  1.00  0.00              
ATOM   1458  H   PHE A 107     -14.569 -31.654 -21.087  1.00  0.00              
ATOM   1459  HA  PHE A 107     -12.625 -31.158 -23.183  1.00  0.00              
ATOM   1460 1HB  PHE A 107     -13.027 -30.074 -20.369  1.00  0.00              
ATOM   1461 2HB  PHE A 107     -11.665 -29.571 -21.394  1.00  0.00              
ATOM   1462  HD1 PHE A 107     -12.123 -28.441 -23.569  1.00  0.00              
ATOM   1463  HD2 PHE A 107     -15.175 -29.178 -20.663  1.00  0.00              
ATOM   1464  HE1 PHE A 107     -13.571 -26.756 -24.677  1.00  0.00              
ATOM   1465  HE2 PHE A 107     -16.636 -27.494 -21.762  1.00  0.00              
ATOM   1466  HZ  PHE A 107     -15.832 -26.282 -23.780  1.00  0.00              
ATOM   1467  N   ARG A 108     -11.670 -32.891 -20.575  1.00  0.00              
ATOM   1468  CA  ARG A 108     -10.664 -33.816 -20.062  1.00  0.00              
ATOM   1469  C   ARG A 108     -10.454 -34.978 -21.038  1.00  0.00              
ATOM   1470  O   ARG A 108      -9.325 -35.366 -21.341  1.00  0.00              
ATOM   1471  CB  ARG A 108     -11.141 -34.352 -18.706  1.00  0.00              
ATOM   1472  CG  ARG A 108     -10.223 -35.353 -18.018  1.00  0.00              
ATOM   1473  CD  ARG A 108      -8.923 -34.714 -17.609  1.00  0.00              
ATOM   1474  NE  ARG A 108      -8.115 -35.598 -16.774  1.00  0.00              
ATOM   1475  CZ  ARG A 108      -6.826 -35.398 -16.527  1.00  0.00              
ATOM   1476  NH1 ARG A 108      -6.208 -34.347 -17.051  1.00  0.00              
ATOM   1477  NH2 ARG A 108      -6.153 -36.242 -15.758  1.00  0.00              
ATOM   1478  H   ARG A 108     -12.530 -32.765 -20.061  1.00  0.00              
ATOM   1479  HA  ARG A 108      -9.706 -33.304 -19.968  1.00  0.00              
ATOM   1480 1HB  ARG A 108     -11.269 -33.492 -18.051  1.00  0.00              
ATOM   1481 2HB  ARG A 108     -12.107 -34.827 -18.873  1.00  0.00              
ATOM   1482 1HG  ARG A 108     -10.730 -35.739 -17.134  1.00  0.00              
ATOM   1483 2HG  ARG A 108     -10.023 -36.173 -18.710  1.00  0.00              
ATOM   1484 1HD  ARG A 108      -8.354 -34.464 -18.504  1.00  0.00              
ATOM   1485 2HD  ARG A 108      -9.137 -33.804 -17.050  1.00  0.00              
ATOM   1486  HE  ARG A 108      -8.381 -36.442 -16.284  1.00  0.00              
ATOM   1487 1HH1 ARG A 108      -6.720 -33.703 -17.636  1.00  0.00              
ATOM   1488 2HH1 ARG A 108      -5.228 -34.196 -16.863  1.00  0.00              
ATOM   1489 1HH2 ARG A 108      -6.625 -37.042 -15.358  1.00  0.00              
ATOM   1490 2HH2 ARG A 108      -5.174 -36.083 -15.576  1.00  0.00              
ATOM   1491  N   GLU A 109     -11.567 -35.517 -21.520  1.00  0.00              
ATOM   1492  CA  GLU A 109     -11.579 -36.627 -22.470  1.00  0.00              
ATOM   1493  C   GLU A 109     -10.814 -36.253 -23.741  1.00  0.00              
ATOM   1494  O   GLU A 109      -9.921 -36.978 -24.191  1.00  0.00              
ATOM   1495  CB  GLU A 109     -13.015 -37.029 -22.814  1.00  0.00              
ATOM   1496  CG  GLU A 109     -13.127 -38.190 -23.791  1.00  0.00              
ATOM   1497  CD  GLU A 109     -14.564 -38.530 -24.074  1.00  0.00              
ATOM   1498  OE1 GLU A 109     -15.426 -37.891 -23.518  1.00  0.00              
ATOM   1499  OE2 GLU A 109     -14.803 -39.350 -24.929  1.00  0.00              
ATOM   1500  H   GLU A 109     -12.445 -35.129 -21.205  1.00  0.00              
ATOM   1501  HA  GLU A 109     -11.072 -37.490 -22.037  1.00  0.00              
ATOM   1502 1HB  GLU A 109     -13.504 -37.295 -21.876  1.00  0.00              
ATOM   1503 2HB  GLU A 109     -13.499 -36.149 -23.239  1.00  0.00              
ATOM   1504 1HG  GLU A 109     -12.603 -38.018 -24.731  1.00  0.00              
ATOM   1505 2HG  GLU A 109     -12.657 -39.017 -23.260  1.00  0.00              
ATOM   1506  N   GLN A 110     -11.169 -35.107 -24.309  1.00  0.00              
ATOM   1507  CA  GLN A 110     -10.579 -34.648 -25.556  1.00  0.00              
ATOM   1508  C   GLN A 110      -9.098 -34.326 -25.413  1.00  0.00              
ATOM   1509  O   GLN A 110      -8.298 -34.662 -26.284  1.00  0.00              
ATOM   1510  CB  GLN A 110     -11.324 -33.412 -26.067  1.00  0.00              
ATOM   1511  CG  GLN A 110     -12.717 -33.700 -26.600  1.00  0.00              
ATOM   1512  CD  GLN A 110     -13.477 -32.434 -26.947  1.00  0.00              
ATOM   1513  OE1 GLN A 110     -13.000 -31.321 -26.706  1.00  0.00              
ATOM   1514  NE2 GLN A 110     -14.668 -32.596 -27.511  1.00  0.00              
ATOM   1515  H   GLN A 110     -11.871 -34.538 -23.858  1.00  0.00              
ATOM   1516  HA  GLN A 110     -10.639 -35.441 -26.302  1.00  0.00              
ATOM   1517 1HB  GLN A 110     -11.385 -32.714 -25.232  1.00  0.00              
ATOM   1518 2HB  GLN A 110     -10.710 -32.979 -26.857  1.00  0.00              
ATOM   1519 1HG  GLN A 110     -12.909 -34.431 -27.385  1.00  0.00              
ATOM   1520 2HG  GLN A 110     -13.096 -34.080 -25.650  1.00  0.00              
ATOM   1521 1HE2 GLN A 110     -15.217 -31.797 -27.762  1.00  0.00              
ATOM   1522 2HE2 GLN A 110     -15.018 -33.516 -27.686  1.00  0.00              
ATOM   1523  N   ILE A 111      -8.728 -33.678 -24.312  1.00  0.00              
ATOM   1524  CA  ILE A 111      -7.325 -33.364 -24.072  1.00  0.00              
ATOM   1525  C   ILE A 111      -6.469 -34.627 -23.941  1.00  0.00              
ATOM   1526  O   ILE A 111      -5.424 -34.741 -24.581  1.00  0.00              
ATOM   1527  CB  ILE A 111      -7.145 -32.499 -22.797  1.00  0.00              
ATOM   1528  CG1 ILE A 111      -7.722 -31.100 -23.026  1.00  0.00              
ATOM   1529  CG2 ILE A 111      -5.667 -32.389 -22.444  1.00  0.00              
ATOM   1530  CD1 ILE A 111      -7.919 -30.306 -21.755  1.00  0.00              
ATOM   1531  H   ILE A 111      -9.418 -33.397 -23.631  1.00  0.00              
ATOM   1532  HA  ILE A 111      -6.897 -32.840 -24.926  1.00  0.00              
ATOM   1533  HB  ILE A 111      -7.686 -32.964 -21.973  1.00  0.00              
ATOM   1534 1HG1 ILE A 111      -7.034 -30.568 -23.684  1.00  0.00              
ATOM   1535 2HG1 ILE A 111      -8.681 -31.223 -23.529  1.00  0.00              
ATOM   1536 1HG2 ILE A 111      -5.551 -31.780 -21.548  1.00  0.00              
ATOM   1537 2HG2 ILE A 111      -5.262 -33.384 -22.261  1.00  0.00              
ATOM   1538 3HG2 ILE A 111      -5.129 -31.925 -23.270  1.00  0.00              
ATOM   1539 1HD1 ILE A 111      -8.330 -29.326 -21.997  1.00  0.00              
ATOM   1540 2HD1 ILE A 111      -8.608 -30.836 -21.097  1.00  0.00              
ATOM   1541 3HD1 ILE A 111      -6.961 -30.180 -21.252  1.00  0.00              
ATOM   1542  N   LEU A 112      -6.916 -35.567 -23.111  1.00  0.00              
ATOM   1543  CA  LEU A 112      -6.187 -36.816 -22.885  1.00  0.00              
ATOM   1544  C   LEU A 112      -6.085 -37.642 -24.163  1.00  0.00              
ATOM   1545  O   LEU A 112      -5.054 -38.262 -24.445  1.00  0.00              
ATOM   1546  CB  LEU A 112      -6.884 -37.649 -21.807  1.00  0.00              
ATOM   1547  CG  LEU A 112      -6.872 -37.116 -20.376  1.00  0.00              
ATOM   1548  CD1 LEU A 112      -7.726 -38.014 -19.502  1.00  0.00              
ATOM   1549  CD2 LEU A 112      -5.447 -37.054 -19.853  1.00  0.00              
ATOM   1550  H   LEU A 112      -7.786 -35.410 -22.623  1.00  0.00              
ATOM   1551  HA  LEU A 112      -5.165 -36.592 -22.582  1.00  0.00              
ATOM   1552 1HB  LEU A 112      -7.902 -37.618 -22.191  1.00  0.00              
ATOM   1553 2HB  LEU A 112      -6.530 -38.680 -21.802  1.00  0.00              
ATOM   1554  HG  LEU A 112      -7.255 -36.096 -20.407  1.00  0.00              
ATOM   1555 1HD1 LEU A 112      -7.721 -37.638 -18.479  1.00  0.00              
ATOM   1556 2HD1 LEU A 112      -8.749 -38.023 -19.879  1.00  0.00              
ATOM   1557 3HD1 LEU A 112      -7.324 -39.027 -19.518  1.00  0.00              
ATOM   1558 1HD2 LEU A 112      -5.452 -36.672 -18.831  1.00  0.00              
ATOM   1559 2HD2 LEU A 112      -5.011 -38.053 -19.866  1.00  0.00              
ATOM   1560 3HD2 LEU A 112      -4.856 -36.392 -20.485  1.00  0.00              
ATOM   1561  N   ARG A 113      -7.172 -37.647 -24.924  1.00  0.00              
ATOM   1562  CA  ARG A 113      -7.235 -38.355 -26.194  1.00  0.00              
ATOM   1563  C   ARG A 113      -6.107 -37.953 -27.148  1.00  0.00              
ATOM   1564  O   ARG A 113      -5.340 -38.801 -27.614  1.00  0.00              
ATOM   1565  CB  ARG A 113      -8.592 -38.083 -26.851  1.00  0.00              
ATOM   1566  CG  ARG A 113      -8.802 -38.769 -28.188  1.00  0.00              
ATOM   1567  CD  ARG A 113     -10.189 -38.469 -28.726  1.00  0.00              
ATOM   1568  NE  ARG A 113     -10.337 -37.057 -29.067  1.00  0.00              
ATOM   1569  CZ  ARG A 113     -11.502 -36.464 -29.297  1.00  0.00              
ATOM   1570  NH1 ARG A 113     -12.627 -37.159 -29.216  1.00  0.00              
ATOM   1571  NH2 ARG A 113     -11.541 -35.178 -29.614  1.00  0.00              
ATOM   1572  H   ARG A 113      -7.982 -37.137 -24.604  1.00  0.00              
ATOM   1573  HA  ARG A 113      -7.109 -39.425 -26.027  1.00  0.00              
ATOM   1574 1HB  ARG A 113      -9.357 -38.417 -26.151  1.00  0.00              
ATOM   1575 2HB  ARG A 113      -8.670 -37.005 -26.986  1.00  0.00              
ATOM   1576 1HG  ARG A 113      -8.046 -38.407 -28.885  1.00  0.00              
ATOM   1577 2HG  ARG A 113      -8.681 -39.844 -28.048  1.00  0.00              
ATOM   1578 1HD  ARG A 113     -10.359 -39.068 -29.620  1.00  0.00              
ATOM   1579 2HD  ARG A 113     -10.927 -38.729 -27.968  1.00  0.00              
ATOM   1580  HE  ARG A 113      -9.630 -36.343 -29.177  1.00  0.00              
ATOM   1581 1HH1 ARG A 113     -12.595 -38.140 -28.978  1.00  0.00              
ATOM   1582 2HH1 ARG A 113     -13.511 -36.705 -29.392  1.00  0.00              
ATOM   1583 1HH2 ARG A 113     -10.680 -34.651 -29.680  1.00  0.00              
ATOM   1584 2HH2 ARG A 113     -12.428 -34.731 -29.789  1.00  0.00              
ATOM   1585  N   VAL A 114      -6.001 -36.658 -27.430  1.00  0.00              
ATOM   1586  CA  VAL A 114      -5.060 -36.174 -28.436  1.00  0.00              
ATOM   1587  C   VAL A 114      -3.626 -36.052 -27.931  1.00  0.00              
ATOM   1588  O   VAL A 114      -2.684 -36.163 -28.712  1.00  0.00              
ATOM   1589  CB  VAL A 114      -5.501 -34.807 -29.023  1.00  0.00              
ATOM   1590  CG1 VAL A 114      -6.935 -34.895 -29.520  1.00  0.00              
ATOM   1591  CG2 VAL A 114      -5.360 -33.716 -27.985  1.00  0.00              
ATOM   1592  H   VAL A 114      -6.583 -35.993 -26.941  1.00  0.00              
ATOM   1593  HA  VAL A 114      -4.972 -36.875 -29.266  1.00  0.00              
ATOM   1594  HB  VAL A 114      -4.840 -34.546 -29.849  1.00  0.00              
ATOM   1595 1HG1 VAL A 114      -7.237 -33.931 -29.931  1.00  0.00              
ATOM   1596 2HG1 VAL A 114      -7.006 -35.657 -30.295  1.00  0.00              
ATOM   1597 3HG1 VAL A 114      -7.592 -35.158 -28.691  1.00  0.00              
ATOM   1598 1HG2 VAL A 114      -5.673 -32.763 -28.412  1.00  0.00              
ATOM   1599 2HG2 VAL A 114      -5.986 -33.951 -27.123  1.00  0.00              
ATOM   1600 3HG2 VAL A 114      -4.319 -33.646 -27.669  1.00  0.00              
ATOM   1601  N   LYS A 115      -3.454 -35.829 -26.634  1.00  0.00              
ATOM   1602  CA  LYS A 115      -2.113 -35.734 -26.075  1.00  0.00              
ATOM   1603  C   LYS A 115      -1.585 -37.091 -25.612  1.00  0.00              
ATOM   1604  O   LYS A 115      -0.378 -37.270 -25.453  1.00  0.00              
ATOM   1605  CB  LYS A 115      -2.092 -34.733 -24.919  1.00  0.00              
ATOM   1606  CG  LYS A 115      -1.982 -33.278 -25.366  1.00  0.00              
ATOM   1607  CD  LYS A 115      -1.475 -32.376 -24.248  1.00  0.00              
ATOM   1608  CE  LYS A 115      -0.022 -32.656 -23.920  1.00  0.00              
ATOM   1609  NZ  LYS A 115       0.877 -32.132 -24.979  1.00  0.00              
ATOM   1610  H   LYS A 115      -4.251 -35.724 -26.022  1.00  0.00              
ATOM   1611  HA  LYS A 115      -1.418 -35.388 -26.841  1.00  0.00              
ATOM   1612 1HB  LYS A 115      -3.014 -34.876 -24.355  1.00  0.00              
ATOM   1613 2HB  LYS A 115      -1.239 -34.989 -24.290  1.00  0.00              
ATOM   1614 1HG  LYS A 115      -1.293 -33.225 -26.209  1.00  0.00              
ATOM   1615 2HG  LYS A 115      -2.968 -32.937 -25.682  1.00  0.00              
ATOM   1616 1HD  LYS A 115      -1.581 -31.337 -24.565  1.00  0.00              
ATOM   1617 2HD  LYS A 115      -2.084 -32.548 -23.361  1.00  0.00              
ATOM   1618 1HE  LYS A 115       0.211 -32.181 -22.968  1.00  0.00              
ATOM   1619 2HE  LYS A 115       0.104 -33.735 -23.826  1.00  0.00              
ATOM   1620 1HZ  LYS A 115       1.837 -32.332 -24.736  1.00  0.00              
ATOM   1621 2HZ  LYS A 115       0.654 -32.575 -25.860  1.00  0.00              
ATOM   1622 3HZ  LYS A 115       0.752 -31.134 -25.063  1.00  0.00              
ATOM   1623  N   GLU A 116      -2.491 -38.047 -25.416  1.00  0.00              
ATOM   1624  CA  GLU A 116      -2.118 -39.387 -24.967  1.00  0.00              
ATOM   1625  C   GLU A 116      -1.164 -39.292 -23.783  1.00  0.00              
ATOM   1626  O   GLU A 116      -0.074 -39.868 -23.794  1.00  0.00              
ATOM   1627  CB  GLU A 116      -1.478 -40.186 -26.105  1.00  0.00              
ATOM   1628  CG  GLU A 116      -2.377 -40.389 -27.315  1.00  0.00              
ATOM   1629  CD  GLU A 116      -1.668 -41.147 -28.402  1.00  0.00              
ATOM   1630  OE1 GLU A 116      -0.553 -41.557 -28.184  1.00  0.00              
ATOM   1631  OE2 GLU A 116      -2.280 -41.414 -29.410  1.00  0.00              
ATOM   1632  H   GLU A 116      -3.465 -37.837 -25.584  1.00  0.00              
ATOM   1633  HA  GLU A 116      -3.005 -39.923 -24.627  1.00  0.00              
ATOM   1634 1HB  GLU A 116      -0.580 -39.646 -26.406  1.00  0.00              
ATOM   1635 2HB  GLU A 116      -1.197 -41.156 -25.695  1.00  0.00              
ATOM   1636 1HG  GLU A 116      -3.316 -40.888 -27.079  1.00  0.00              
ATOM   1637 2HG  GLU A 116      -2.582 -39.374 -27.655  1.00  0.00              
ATOM   1638  N   ASP A 117      -1.592 -38.561 -22.760  1.00  0.00              
ATOM   1639  CA  ASP A 117      -0.771 -38.330 -21.582  1.00  0.00              
ATOM   1640  C   ASP A 117      -1.669 -38.130 -20.367  1.00  0.00              
ATOM   1641  O   ASP A 117      -2.322 -37.096 -20.229  1.00  0.00              
ATOM   1642  CB  ASP A 117       0.094 -37.086 -21.810  1.00  0.00              
ATOM   1643  CG  ASP A 117       1.062 -36.823 -20.676  1.00  0.00              
ATOM   1644  OD1 ASP A 117       1.878 -35.885 -20.810  1.00  0.00              
ATOM   1645  OD2 ASP A 117       1.017 -37.543 -19.656  1.00  0.00              
ATOM   1646  H   ASP A 117      -2.515 -38.154 -22.804  1.00  0.00              
ATOM   1647  HA  ASP A 117      -0.147 -39.203 -21.390  1.00  0.00              
ATOM   1648 1HB  ASP A 117       0.621 -37.094 -22.764  1.00  0.00              
ATOM   1649 2HB  ASP A 117      -0.679 -36.316 -21.827  1.00  0.00              
ATOM   1650  N   GLU A 118      -1.703 -39.127 -19.491  1.00  0.00              
ATOM   1651  CA  GLU A 118      -2.532 -39.074 -18.294  1.00  0.00              
ATOM   1652  C   GLU A 118      -1.947 -38.138 -17.236  1.00  0.00              
ATOM   1653  O   GLU A 118      -2.627 -37.767 -16.278  1.00  0.00              
ATOM   1654  CB  GLU A 118      -2.708 -40.478 -17.710  1.00  0.00              
ATOM   1655  CG  GLU A 118      -3.510 -41.428 -18.589  1.00  0.00              
ATOM   1656  CD  GLU A 118      -4.908 -40.922 -18.807  1.00  0.00              
ATOM   1657  OE1 GLU A 118      -5.586 -40.671 -17.839  1.00  0.00              
ATOM   1658  OE2 GLU A 118      -5.262 -40.679 -19.936  1.00  0.00              
ATOM   1659  H   GLU A 118      -1.136 -39.945 -19.661  1.00  0.00              
ATOM   1660  HA  GLU A 118      -3.514 -38.671 -18.542  1.00  0.00              
ATOM   1661 1HB  GLU A 118      -1.709 -40.885 -17.554  1.00  0.00              
ATOM   1662 2HB  GLU A 118      -3.209 -40.364 -16.749  1.00  0.00              
ATOM   1663 1HG  GLU A 118      -3.042 -41.626 -19.553  1.00  0.00              
ATOM   1664 2HG  GLU A 118      -3.543 -42.348 -18.008  1.00  0.00              
ATOM   1665  N   ASN A 119      -0.683 -37.765 -17.411  1.00  0.00              
ATOM   1666  CA  ASN A 119      -0.033 -36.850 -16.482  1.00  0.00              
ATOM   1667  C   ASN A 119       0.172 -35.452 -17.059  1.00  0.00              
ATOM   1668  O   ASN A 119       1.081 -34.730 -16.647  1.00  0.00              
ATOM   1669  CB  ASN A 119       1.313 -37.422 -16.036  1.00  0.00              
ATOM   1670  CG  ASN A 119       1.162 -38.705 -15.242  1.00  0.00              
ATOM   1671  OD1 ASN A 119       0.627 -38.702 -14.130  1.00  0.00              
ATOM   1672  ND2 ASN A 119       1.629 -39.812 -15.811  1.00  0.00              
ATOM   1673  H   ASN A 119      -0.161 -38.120 -18.199  1.00  0.00              
ATOM   1674  HA  ASN A 119      -0.663 -36.706 -15.603  1.00  0.00              
ATOM   1675 1HB  ASN A 119       2.143 -37.511 -16.739  1.00  0.00              
ATOM   1676 2HB  ASN A 119       1.507 -36.598 -15.348  1.00  0.00              
ATOM   1677 1HD2 ASN A 119       1.555 -40.688 -15.334  1.00  0.00              
ATOM   1678 2HD2 ASN A 119       2.052 -39.769 -16.716  1.00  0.00              
ATOM   1679  N   VAL A 120      -0.669 -35.069 -18.015  1.00  0.00              
ATOM   1680  CA  VAL A 120      -0.546 -33.752 -18.626  1.00  0.00              
ATOM   1681  C   VAL A 120      -0.736 -32.682 -17.546  1.00  0.00              
ATOM   1682  O   VAL A 120      -1.675 -32.761 -16.744  1.00  0.00              
ATOM   1683  CB  VAL A 120      -1.605 -33.553 -19.739  1.00  0.00              
ATOM   1684  CG1 VAL A 120      -2.999 -33.575 -19.143  1.00  0.00              
ATOM   1685  CG2 VAL A 120      -1.366 -32.239 -20.461  1.00  0.00              
ATOM   1686  H   VAL A 120      -1.402 -35.690 -18.325  1.00  0.00              
ATOM   1687  HA  VAL A 120       0.452 -33.597 -19.036  1.00  0.00              
ATOM   1688  HB  VAL A 120      -1.497 -34.348 -20.478  1.00  0.00              
ATOM   1689 1HG1 VAL A 120      -3.735 -33.435 -19.935  1.00  0.00              
ATOM   1690 2HG1 VAL A 120      -3.171 -34.534 -18.655  1.00  0.00              
ATOM   1691 3HG1 VAL A 120      -3.095 -32.772 -18.413  1.00  0.00              
ATOM   1692 1HG2 VAL A 120      -2.116 -32.110 -21.241  1.00  0.00              
ATOM   1693 2HG2 VAL A 120      -1.436 -31.416 -19.749  1.00  0.00              
ATOM   1694 3HG2 VAL A 120      -0.373 -32.246 -20.911  1.00  0.00              
ATOM   1695  N   PRO A 121       0.162 -31.680 -17.497  1.00  0.00              
ATOM   1696  CA  PRO A 121      -0.005 -30.551 -16.569  1.00  0.00              
ATOM   1697  C   PRO A 121      -1.446 -30.048 -16.696  1.00  0.00              
ATOM   1698  O   PRO A 121      -1.871 -29.617 -17.772  1.00  0.00              
ATOM   1699  CB  PRO A 121       1.035 -29.548 -17.061  1.00  0.00              
ATOM   1700  CG  PRO A 121       2.119 -30.452 -17.563  1.00  0.00              
ATOM   1701  CD  PRO A 121       1.344 -31.527 -18.311  1.00  0.00              
ATOM   1702  HA  PRO A 121       0.145 -30.838 -15.518  1.00  0.00              
ATOM   1703 1HB  PRO A 121       0.627 -28.900 -17.851  1.00  0.00              
ATOM   1704 2HB  PRO A 121       1.377 -28.890 -16.249  1.00  0.00              
ATOM   1705 1HG  PRO A 121       2.817 -29.909 -18.217  1.00  0.00              
ATOM   1706 2HG  PRO A 121       2.709 -30.864 -16.732  1.00  0.00              
ATOM   1707 1HD  PRO A 121       1.094 -31.222 -19.338  1.00  0.00              
ATOM   1708 2HD  PRO A 121       1.905 -32.471 -18.384  1.00  0.00              
ATOM   1709  N   PHE A 122      -2.189 -30.107 -15.593  1.00  0.00              
ATOM   1710  CA  PHE A 122      -3.616 -29.821 -15.629  1.00  0.00              
ATOM   1711  C   PHE A 122      -4.119 -29.356 -14.263  1.00  0.00              
ATOM   1712  O   PHE A 122      -3.856 -29.997 -13.241  1.00  0.00              
ATOM   1713  CB  PHE A 122      -4.320 -31.128 -16.043  1.00  0.00              
ATOM   1714  CG  PHE A 122      -5.797 -31.007 -16.305  1.00  0.00              
ATOM   1715  CD1 PHE A 122      -6.268 -30.893 -17.613  1.00  0.00              
ATOM   1716  CD2 PHE A 122      -6.719 -31.082 -15.265  1.00  0.00              
ATOM   1717  CE1 PHE A 122      -7.639 -30.860 -17.880  1.00  0.00              
ATOM   1718  CE2 PHE A 122      -8.089 -31.049 -15.517  1.00  0.00              
ATOM   1719  CZ  PHE A 122      -8.551 -30.940 -16.828  1.00  0.00              
ATOM   1720  H   PHE A 122      -1.758 -30.354 -14.714  1.00  0.00              
ATOM   1721  HA  PHE A 122      -3.813 -29.005 -16.326  1.00  0.00              
ATOM   1722 1HB  PHE A 122      -3.885 -31.514 -16.964  1.00  0.00              
ATOM   1723 2HB  PHE A 122      -4.218 -31.874 -15.254  1.00  0.00              
ATOM   1724  HD1 PHE A 122      -5.552 -30.831 -18.433  1.00  0.00              
ATOM   1725  HD2 PHE A 122      -6.356 -31.167 -14.240  1.00  0.00              
ATOM   1726  HE1 PHE A 122      -7.991 -30.772 -18.908  1.00  0.00              
ATOM   1727  HE2 PHE A 122      -8.800 -31.106 -14.693  1.00  0.00              
ATOM   1728  HZ  PHE A 122      -9.621 -30.916 -17.030  1.00  0.00              
ATOM   1729  N   LEU A 123      -4.842 -28.240 -14.246  1.00  0.00              
ATOM   1730  CA  LEU A 123      -5.523 -27.795 -13.041  1.00  0.00              
ATOM   1731  C   LEU A 123      -7.022 -27.749 -13.294  1.00  0.00              
ATOM   1732  O   LEU A 123      -7.459 -27.377 -14.385  1.00  0.00              
ATOM   1733  CB  LEU A 123      -5.054 -26.404 -12.601  1.00  0.00              
ATOM   1734  CG  LEU A 123      -3.900 -26.289 -11.600  1.00  0.00              
ATOM   1735  CD1 LEU A 123      -2.576 -26.551 -12.302  1.00  0.00              
ATOM   1736  CD2 LEU A 123      -3.900 -24.892 -10.996  1.00  0.00              
ATOM   1737  H   LEU A 123      -4.920 -27.688 -15.089  1.00  0.00              
ATOM   1738  HA  LEU A 123      -5.347 -28.509 -12.237  1.00  0.00              
ATOM   1739 1HB  LEU A 123      -4.718 -26.018 -13.563  1.00  0.00              
ATOM   1740 2HB  LEU A 123      -5.880 -25.796 -12.234  1.00  0.00              
ATOM   1741  HG  LEU A 123      -4.094 -27.002 -10.799  1.00  0.00              
ATOM   1742 1HD1 LEU A 123      -1.760 -26.467 -11.584  1.00  0.00              
ATOM   1743 2HD1 LEU A 123      -2.583 -27.555 -12.728  1.00  0.00              
ATOM   1744 3HD1 LEU A 123      -2.435 -25.820 -13.098  1.00  0.00              
ATOM   1745 1HD2 LEU A 123      -3.081 -24.805 -10.281  1.00  0.00              
ATOM   1746 2HD2 LEU A 123      -3.772 -24.153 -11.787  1.00  0.00              
ATOM   1747 3HD2 LEU A 123      -4.847 -24.716 -10.485  1.00  0.00              
ATOM   1748  N   LEU A 124      -7.803 -28.145 -12.293  1.00  0.00              
ATOM   1749  CA  LEU A 124      -9.254 -28.031 -12.366  1.00  0.00              
ATOM   1750  C   LEU A 124      -9.564 -26.720 -11.650  1.00  0.00              
ATOM   1751  O   LEU A 124      -9.248 -26.560 -10.475  1.00  0.00              
ATOM   1752  CB  LEU A 124      -9.962 -29.227 -11.715  1.00  0.00              
ATOM   1753  CG  LEU A 124     -11.494 -29.159 -11.717  1.00  0.00              
ATOM   1754  CD1 LEU A 124     -12.014 -29.137 -13.148  1.00  0.00              
ATOM   1755  CD2 LEU A 124     -12.057 -30.350 -10.957  1.00  0.00              
ATOM   1756  H   LEU A 124      -7.381 -28.534 -11.463  1.00  0.00              
ATOM   1757  HA  LEU A 124      -9.564 -27.985 -13.409  1.00  0.00              
ATOM   1758 1HB  LEU A 124      -9.622 -30.018 -12.381  1.00  0.00              
ATOM   1759 2HB  LEU A 124      -9.590 -29.416 -10.708  1.00  0.00              
ATOM   1760  HG  LEU A 124     -11.779 -28.255 -11.178  1.00  0.00              
ATOM   1761 1HD1 LEU A 124     -13.103 -29.089 -13.139  1.00  0.00              
ATOM   1762 2HD1 LEU A 124     -11.617 -28.264 -13.666  1.00  0.00              
ATOM   1763 3HD1 LEU A 124     -11.696 -30.042 -13.664  1.00  0.00              
ATOM   1764 1HD2 LEU A 124     -13.146 -30.300 -10.958  1.00  0.00              
ATOM   1765 2HD2 LEU A 124     -11.735 -31.274 -11.437  1.00  0.00              
ATOM   1766 3HD2 LEU A 124     -11.695 -30.331  -9.929  1.00  0.00              
ATOM   1767  N   VAL A 125     -10.166 -25.776 -12.365  1.00  0.00              
ATOM   1768  CA  VAL A 125     -10.406 -24.452 -11.810  1.00  0.00              
ATOM   1769  C   VAL A 125     -11.879 -24.107 -11.602  1.00  0.00              
ATOM   1770  O   VAL A 125     -12.638 -23.985 -12.569  1.00  0.00              
ATOM   1771  CB  VAL A 125      -9.783 -23.368 -12.728  1.00  0.00              
ATOM   1772  CG1 VAL A 125     -10.052 -21.991 -12.167  1.00  0.00              
ATOM   1773  CG2 VAL A 125      -8.283 -23.600 -12.871  1.00  0.00              
ATOM   1774  H   VAL A 125     -10.465 -25.976 -13.309  1.00  0.00              
ATOM   1775  HA  VAL A 125      -9.997 -24.364 -10.803  1.00  0.00              
ATOM   1776  HB  VAL A 125     -10.216 -23.456 -13.724  1.00  0.00              
ATOM   1777 1HG1 VAL A 125      -9.610 -21.239 -12.821  1.00  0.00              
ATOM   1778 2HG1 VAL A 125     -11.128 -21.828 -12.104  1.00  0.00              
ATOM   1779 3HG1 VAL A 125      -9.613 -21.911 -11.173  1.00  0.00              
ATOM   1780 1HG2 VAL A 125      -7.857 -22.834 -13.517  1.00  0.00              
ATOM   1781 2HG2 VAL A 125      -7.813 -23.550 -11.889  1.00  0.00              
ATOM   1782 3HG2 VAL A 125      -8.107 -24.583 -13.308  1.00  0.00              
ATOM   1783  N   GLY A 126     -12.270 -23.948 -10.341  1.00  0.00              
ATOM   1784  CA  GLY A 126     -13.636 -23.575 -10.016  1.00  0.00              
ATOM   1785  C   GLY A 126     -13.660 -22.064  -9.857  1.00  0.00              
ATOM   1786  O   GLY A 126     -13.128 -21.527  -8.884  1.00  0.00              
ATOM   1787  H   GLY A 126     -11.606 -24.087  -9.592  1.00  0.00              
ATOM   1788 1HA  GLY A 126     -14.294 -23.894 -10.824  1.00  0.00              
ATOM   1789 2HA  GLY A 126     -13.930 -24.071  -9.092  1.00  0.00              
ATOM   1790  N   ASN A 127     -14.270 -21.376 -10.817  1.00  0.00              
ATOM   1791  CA  ASN A 127     -14.277 -19.920 -10.831  1.00  0.00              
ATOM   1792  C   ASN A 127     -15.522 -19.285 -10.201  1.00  0.00              
ATOM   1793  O   ASN A 127     -16.526 -19.957  -9.956  1.00  0.00              
ATOM   1794  CB  ASN A 127     -14.108 -19.406 -12.249  1.00  0.00              
ATOM   1795  CG  ASN A 127     -13.707 -17.959 -12.325  1.00  0.00              
ATOM   1796  OD1 ASN A 127     -13.074 -17.421 -11.410  1.00  0.00              
ATOM   1797  ND2 ASN A 127     -14.142 -17.307 -13.373  1.00  0.00              
ATOM   1798  H   ASN A 127     -14.741 -21.877 -11.557  1.00  0.00              
ATOM   1799  HA  ASN A 127     -13.448 -19.540 -10.232  1.00  0.00              
ATOM   1800 1HB  ASN A 127     -13.537 -19.975 -12.984  1.00  0.00              
ATOM   1801 2HB  ASN A 127     -15.172 -19.488 -12.474  1.00  0.00              
ATOM   1802 1HD2 ASN A 127     -13.913 -16.340 -13.489  1.00  0.00              
ATOM   1803 2HD2 ASN A 127     -14.702 -17.774 -14.056  1.00  0.00              
ATOM   1804  N   LYS A 128     -15.427 -17.981  -9.938  1.00  0.00              
ATOM   1805  CA  LYS A 128     -16.490 -17.185  -9.320  1.00  0.00              
ATOM   1806  C   LYS A 128     -16.713 -17.536  -7.859  1.00  0.00              
ATOM   1807  O   LYS A 128     -17.845 -17.568  -7.388  1.00  0.00              
ATOM   1808  CB  LYS A 128     -17.805 -17.336 -10.094  1.00  0.00              
ATOM   1809  CG  LYS A 128     -17.670 -17.071 -11.584  1.00  0.00              
ATOM   1810  CD  LYS A 128     -19.026 -17.034 -12.277  1.00  0.00              
ATOM   1811  CE  LYS A 128     -18.854 -17.006 -13.775  1.00  0.00              
ATOM   1812  NZ  LYS A 128     -20.140 -16.979 -14.498  1.00  0.00              
ATOM   1813  H   LYS A 128     -14.558 -17.530 -10.188  1.00  0.00              
ATOM   1814  HA  LYS A 128     -16.214 -16.130  -9.330  1.00  0.00              
ATOM   1815 1HB  LYS A 128     -18.157 -18.354  -9.930  1.00  0.00              
ATOM   1816 2HB  LYS A 128     -18.515 -16.633  -9.658  1.00  0.00              
ATOM   1817 1HG  LYS A 128     -17.170 -16.112 -11.721  1.00  0.00              
ATOM   1818 2HG  LYS A 128     -17.064 -17.863 -12.022  1.00  0.00              
ATOM   1819 1HD  LYS A 128     -19.589 -17.921 -11.985  1.00  0.00              
ATOM   1820 2HD  LYS A 128     -19.559 -16.142 -11.949  1.00  0.00              
ATOM   1821 1HE  LYS A 128     -18.281 -16.118 -14.037  1.00  0.00              
ATOM   1822 2HE  LYS A 128     -18.298 -17.895 -14.072  1.00  0.00              
ATOM   1823 1HZ  LYS A 128     -19.967 -16.962 -15.493  1.00  0.00              
ATOM   1824 2HZ  LYS A 128     -20.675 -17.804 -14.264  1.00  0.00              
ATOM   1825 3HZ  LYS A 128     -20.658 -16.155 -14.231  1.00  0.00              
ATOM   1826  N   SER A 129     -15.618 -17.772  -7.145  1.00  0.00              
ATOM   1827  CA  SER A 129     -15.666 -18.128  -5.733  1.00  0.00              
ATOM   1828  C   SER A 129     -16.216 -17.004  -4.864  1.00  0.00              
ATOM   1829  O   SER A 129     -16.601 -17.235  -3.718  1.00  0.00              
ATOM   1830  CB  SER A 129     -14.281 -18.522  -5.257  1.00  0.00              
ATOM   1831  OG  SER A 129     -13.397 -17.435  -5.252  1.00  0.00              
ATOM   1832  H   SER A 129     -14.721 -17.700  -7.604  1.00  0.00              
ATOM   1833  HA  SER A 129     -16.235 -19.038  -5.535  1.00  0.00              
ATOM   1834 1HB  SER A 129     -14.360 -18.920  -4.246  1.00  0.00              
ATOM   1835 2HB  SER A 129     -13.890 -19.294  -5.920  1.00  0.00              
ATOM   1836  HG  SER A 129     -12.534 -17.726  -4.945  1.00  0.00              
ATOM   1837  N   ASP A 130     -16.268 -15.791  -5.408  1.00  0.00              
ATOM   1838  CA  ASP A 130     -16.904 -14.684  -4.701  1.00  0.00              
ATOM   1839  C   ASP A 130     -18.425 -14.797  -4.692  1.00  0.00              
ATOM   1840  O   ASP A 130     -19.100 -14.062  -3.967  1.00  0.00              
ATOM   1841  CB  ASP A 130     -16.488 -13.330  -5.307  1.00  0.00              
ATOM   1842  CG  ASP A 130     -16.811 -13.216  -6.785  1.00  0.00              
ATOM   1843  OD1 ASP A 130     -16.216 -13.963  -7.585  1.00  0.00              
ATOM   1844  OD2 ASP A 130     -17.655 -12.375  -7.152  1.00  0.00              
ATOM   1845  H   ASP A 130     -15.864 -15.627  -6.319  1.00  0.00              
ATOM   1846  HA  ASP A 130     -16.600 -14.692  -3.654  1.00  0.00              
ATOM   1847 1HB  ASP A 130     -16.886 -12.471  -4.767  1.00  0.00              
ATOM   1848 2HB  ASP A 130     -15.408 -13.380  -5.165  1.00  0.00              
ATOM   1849  N   LEU A 131     -18.963 -15.711  -5.493  1.00  0.00              
ATOM   1850  CA  LEU A 131     -20.408 -15.953  -5.501  1.00  0.00              
ATOM   1851  C   LEU A 131     -20.759 -17.208  -4.698  1.00  0.00              
ATOM   1852  O   LEU A 131     -21.527 -18.064  -5.151  1.00  0.00              
ATOM   1853  CB  LEU A 131     -20.914 -16.094  -6.941  1.00  0.00              
ATOM   1854  CG  LEU A 131     -20.679 -14.894  -7.867  1.00  0.00              
ATOM   1855  CD1 LEU A 131     -21.158 -15.227  -9.279  1.00  0.00              
ATOM   1856  CD2 LEU A 131     -21.419 -13.673  -7.318  1.00  0.00              
ATOM   1857  H   LEU A 131     -18.370 -16.250  -6.107  1.00  0.00              
ATOM   1858  HA  LEU A 131     -20.920 -15.121  -5.018  1.00  0.00              
ATOM   1859 1HB  LEU A 131     -20.297 -16.931  -7.264  1.00  0.00              
ATOM   1860 2HB  LEU A 131     -21.965 -16.383  -6.974  1.00  0.00              
ATOM   1861  HG  LEU A 131     -19.612 -14.675  -7.847  1.00  0.00              
ATOM   1862 1HD1 LEU A 131     -20.988 -14.370  -9.932  1.00  0.00              
ATOM   1863 2HD1 LEU A 131     -20.604 -16.086  -9.658  1.00  0.00              
ATOM   1864 3HD1 LEU A 131     -22.221 -15.460  -9.258  1.00  0.00              
ATOM   1865 1HD2 LEU A 131     -21.251 -12.820  -7.976  1.00  0.00              
ATOM   1866 2HD2 LEU A 131     -22.487 -13.886  -7.265  1.00  0.00              
ATOM   1867 3HD2 LEU A 131     -21.046 -13.439  -6.321  1.00  0.00              
ATOM   1868  N   GLU A 132     -20.182 -17.306  -3.503  1.00  0.00              
ATOM   1869  CA  GLU A 132     -20.408 -18.437  -2.614  1.00  0.00              
ATOM   1870  C   GLU A 132     -21.884 -18.786  -2.468  1.00  0.00              
ATOM   1871  O   GLU A 132     -22.254 -19.958  -2.488  1.00  0.00              
ATOM   1872  CB  GLU A 132     -19.807 -18.150  -1.237  1.00  0.00              
ATOM   1873  CG  GLU A 132     -19.876 -19.319  -0.264  1.00  0.00              
ATOM   1874  CD  GLU A 132     -19.108 -20.504  -0.780  1.00  0.00              
ATOM   1875  OE1 GLU A 132     -17.998 -20.324  -1.219  1.00  0.00              
ATOM   1876  OE2 GLU A 132     -19.584 -21.605  -0.632  1.00  0.00              
ATOM   1877  H   GLU A 132     -19.566 -16.563  -3.207  1.00  0.00              
ATOM   1878  HA  GLU A 132     -19.936 -19.330  -3.025  1.00  0.00              
ATOM   1879 1HB  GLU A 132     -18.765 -17.872  -1.396  1.00  0.00              
ATOM   1880 2HB  GLU A 132     -20.350 -17.300  -0.822  1.00  0.00              
ATOM   1881 1HG  GLU A 132     -19.528 -19.070   0.738  1.00  0.00              
ATOM   1882 2HG  GLU A 132     -20.937 -19.561  -0.229  1.00  0.00              
ATOM   1883  N   ASP A 133     -22.721 -17.766  -2.317  1.00  0.00              
ATOM   1884  CA  ASP A 133     -24.154 -17.972  -2.139  1.00  0.00              
ATOM   1885  C   ASP A 133     -24.836 -18.600  -3.351  1.00  0.00              
ATOM   1886  O   ASP A 133     -25.896 -19.215  -3.218  1.00  0.00              
ATOM   1887  CB  ASP A 133     -24.832 -16.642  -1.804  1.00  0.00              
ATOM   1888  CG  ASP A 133     -24.548 -16.127  -0.400  1.00  0.00              
ATOM   1889  OD1 ASP A 133     -24.034 -16.879   0.395  1.00  0.00              
ATOM   1890  OD2 ASP A 133     -24.701 -14.950  -0.178  1.00  0.00              
ATOM   1891  H   ASP A 133     -22.357 -16.824  -2.326  1.00  0.00              
ATOM   1892  HA  ASP A 133     -24.328 -18.674  -1.323  1.00  0.00              
ATOM   1893 1HB  ASP A 133     -24.624 -15.853  -2.528  1.00  0.00              
ATOM   1894 2HB  ASP A 133     -25.879 -16.936  -1.878  1.00  0.00              
ATOM   1895  N   LYS A 134     -24.229 -18.449  -4.526  1.00  0.00              
ATOM   1896  CA  LYS A 134     -24.782 -19.007  -5.757  1.00  0.00              
ATOM   1897  C   LYS A 134     -24.174 -20.350  -6.138  1.00  0.00              
ATOM   1898  O   LYS A 134     -24.458 -20.892  -7.207  1.00  0.00              
ATOM   1899  CB  LYS A 134     -24.596 -18.017  -6.908  1.00  0.00              
ATOM   1900  CG  LYS A 134     -25.307 -16.684  -6.713  1.00  0.00              
ATOM   1901  CD  LYS A 134     -25.104 -15.768  -7.910  1.00  0.00              
ATOM   1902  CE  LYS A 134     -25.782 -14.422  -7.700  1.00  0.00              
ATOM   1903  NZ  LYS A 134     -25.633 -13.533  -8.883  1.00  0.00              
ATOM   1904  H   LYS A 134     -23.361 -17.933  -4.566  1.00  0.00              
ATOM   1905  HA  LYS A 134     -25.847 -19.202  -5.628  1.00  0.00              
ATOM   1906 1HB  LYS A 134     -23.524 -17.844  -7.010  1.00  0.00              
ATOM   1907 2HB  LYS A 134     -24.973 -18.499  -7.810  1.00  0.00              
ATOM   1908 1HG  LYS A 134     -26.372 -16.876  -6.578  1.00  0.00              
ATOM   1909 2HG  LYS A 134     -24.908 -16.207  -5.818  1.00  0.00              
ATOM   1910 1HD  LYS A 134     -24.033 -15.617  -8.055  1.00  0.00              
ATOM   1911 2HD  LYS A 134     -25.524 -16.251  -8.792  1.00  0.00              
ATOM   1912 1HE  LYS A 134     -26.840 -14.598  -7.510  1.00  0.00              
ATOM   1913 2HE  LYS A 134     -25.332 -13.945  -6.829  1.00  0.00              
ATOM   1914 1HZ  LYS A 134     -26.095 -12.652  -8.703  1.00  0.00              
ATOM   1915 2HZ  LYS A 134     -24.651 -13.368  -9.060  1.00  0.00              
ATOM   1916 3HZ  LYS A 134     -26.050 -13.973  -9.690  1.00  0.00              
ATOM   1917  N   ARG A 135     -23.337 -20.884  -5.259  1.00  0.00              
ATOM   1918  CA  ARG A 135     -22.632 -22.120  -5.543  1.00  0.00              
ATOM   1919  C   ARG A 135     -23.604 -23.287  -5.745  1.00  0.00              
ATOM   1920  O   ARG A 135     -24.549 -23.472  -4.970  1.00  0.00              
ATOM   1921  CB  ARG A 135     -21.669 -22.441  -4.400  1.00  0.00              
ATOM   1922  CG  ARG A 135     -20.879 -23.727  -4.607  1.00  0.00              
ATOM   1923  CD  ARG A 135     -20.233 -24.196  -3.318  1.00  0.00              
ATOM   1924  NE  ARG A 135     -19.145 -23.329  -2.878  1.00  0.00              
ATOM   1925  CZ  ARG A 135     -17.893 -23.403  -3.321  1.00  0.00              
ATOM   1926  NH1 ARG A 135     -17.553 -24.312  -4.231  1.00  0.00              
ATOM   1927  NH2 ARG A 135     -16.975 -22.577  -2.845  1.00  0.00              
ATOM   1928  H   ARG A 135     -23.184 -20.423  -4.373  1.00  0.00              
ATOM   1929  HA  ARG A 135     -22.076 -22.022  -6.476  1.00  0.00              
ATOM   1930 1HB  ARG A 135     -20.986 -21.597  -4.313  1.00  0.00              
ATOM   1931 2HB  ARG A 135     -22.268 -22.518  -3.492  1.00  0.00              
ATOM   1932 1HG  ARG A 135     -21.559 -24.496  -4.972  1.00  0.00              
ATOM   1933 2HG  ARG A 135     -20.105 -23.541  -5.353  1.00  0.00              
ATOM   1934 1HD  ARG A 135     -20.988 -24.221  -2.533  1.00  0.00              
ATOM   1935 2HD  ARG A 135     -19.833 -25.198  -3.467  1.00  0.00              
ATOM   1936  HE  ARG A 135     -19.154 -22.573  -2.207  1.00  0.00              
ATOM   1937 1HH1 ARG A 135     -18.250 -24.949  -4.589  1.00  0.00              
ATOM   1938 2HH1 ARG A 135     -16.600 -24.360  -4.559  1.00  0.00              
ATOM   1939 1HH2 ARG A 135     -17.230 -21.891  -2.147  1.00  0.00              
ATOM   1940 2HH2 ARG A 135     -16.025 -22.634  -3.181  1.00  0.00              
ATOM   1941  N   GLN A 136     -23.365 -24.059  -6.802  1.00  0.00              
ATOM   1942  CA  GLN A 136     -24.088 -25.305  -7.061  1.00  0.00              
ATOM   1943  C   GLN A 136     -23.109 -26.473  -6.971  1.00  0.00              
ATOM   1944  O   GLN A 136     -23.504 -27.614  -6.711  1.00  0.00              
ATOM   1945  CB  GLN A 136     -24.712 -25.290  -8.457  1.00  0.00              
ATOM   1946  CG  GLN A 136     -25.786 -24.238  -8.678  1.00  0.00              
ATOM   1947  CD  GLN A 136     -26.354 -24.285 -10.083  1.00  0.00              
ATOM   1948  OE1 GLN A 136     -26.032 -25.181 -10.867  1.00  0.00              
ATOM   1949  NE2 GLN A 136     -27.209 -23.326 -10.405  1.00  0.00              
ATOM   1950  H   GLN A 136     -22.649 -23.763  -7.450  1.00  0.00              
ATOM   1951  HA  GLN A 136     -24.853 -25.448  -6.298  1.00  0.00              
ATOM   1952 1HB  GLN A 136     -23.898 -25.126  -9.164  1.00  0.00              
ATOM   1953 2HB  GLN A 136     -25.140 -26.279  -8.621  1.00  0.00              
ATOM   1954 1HG  GLN A 136     -26.613 -24.085  -7.984  1.00  0.00              
ATOM   1955 2HG  GLN A 136     -25.097 -23.396  -8.611  1.00  0.00              
ATOM   1956 1HE2 GLN A 136     -27.617 -23.305 -11.319  1.00  0.00              
ATOM   1957 2HE2 GLN A 136     -27.449 -22.623  -9.735  1.00  0.00              
ATOM   1958  N   VAL A 137     -21.832 -26.187  -7.206  1.00  0.00              
ATOM   1959  CA  VAL A 137     -20.796 -27.219  -7.216  1.00  0.00              
ATOM   1960  C   VAL A 137     -19.988 -27.115  -5.928  1.00  0.00              
ATOM   1961  O   VAL A 137     -19.307 -26.118  -5.695  1.00  0.00              
ATOM   1962  CB  VAL A 137     -19.848 -27.043  -8.429  1.00  0.00              
ATOM   1963  CG1 VAL A 137     -18.793 -28.132  -8.432  1.00  0.00              
ATOM   1964  CG2 VAL A 137     -20.648 -27.067  -9.715  1.00  0.00              
ATOM   1965  H   VAL A 137     -21.572 -25.227  -7.383  1.00  0.00              
ATOM   1966  HA  VAL A 137     -21.232 -28.219  -7.228  1.00  0.00              
ATOM   1967  HB  VAL A 137     -19.369 -26.066  -8.365  1.00  0.00              
ATOM   1968 1HG1 VAL A 137     -18.133 -27.997  -9.290  1.00  0.00              
ATOM   1969 2HG1 VAL A 137     -18.209 -28.076  -7.514  1.00  0.00              
ATOM   1970 3HG1 VAL A 137     -19.276 -29.106  -8.498  1.00  0.00              
ATOM   1971 1HG2 VAL A 137     -19.977 -26.941 -10.564  1.00  0.00              
ATOM   1972 2HG2 VAL A 137     -21.170 -28.020  -9.800  1.00  0.00              
ATOM   1973 3HG2 VAL A 137     -21.376 -26.255  -9.705  1.00  0.00              
ATOM   1974  N   SER A 138     -20.066 -28.141  -5.092  1.00  0.00              
ATOM   1975  CA  SER A 138     -19.374 -28.126  -3.808  1.00  0.00              
ATOM   1976  C   SER A 138     -17.883 -28.343  -3.960  1.00  0.00              
ATOM   1977  O   SER A 138     -17.426 -28.889  -4.962  1.00  0.00              
ATOM   1978  CB  SER A 138     -19.919 -29.220  -2.895  1.00  0.00              
ATOM   1979  OG  SER A 138     -19.550 -30.491  -3.399  1.00  0.00              
ATOM   1980  H   SER A 138     -20.614 -28.950  -5.345  1.00  0.00              
ATOM   1981  HA  SER A 138     -19.548 -27.216  -3.233  1.00  0.00              
ATOM   1982 1HB  SER A 138     -19.506 -29.078  -1.896  1.00  0.00              
ATOM   1983 2HB  SER A 138     -21.004 -29.133  -2.855  1.00  0.00              
ATOM   1984  HG  SER A 138     -20.143 -30.735  -4.113  1.00  0.00              
ATOM   1985  N   VAL A 139     -17.130 -27.930  -2.946  1.00  0.00              
ATOM   1986  CA  VAL A 139     -15.684 -28.080  -2.959  1.00  0.00              
ATOM   1987  C   VAL A 139     -15.331 -29.561  -2.950  1.00  0.00              
ATOM   1988  O   VAL A 139     -14.421 -30.000  -3.654  1.00  0.00              
ATOM   1989  CB  VAL A 139     -15.049 -27.411  -1.725  1.00  0.00              
ATOM   1990  CG1 VAL A 139     -13.560 -27.739  -1.656  1.00  0.00              
ATOM   1991  CG2 VAL A 139     -15.267 -25.900  -1.787  1.00  0.00              
ATOM   1992  H   VAL A 139     -17.574 -27.501  -2.146  1.00  0.00              
ATOM   1993  HA  VAL A 139     -15.251 -27.672  -3.873  1.00  0.00              
ATOM   1994  HB  VAL A 139     -15.550 -27.774  -0.828  1.00  0.00              
ATOM   1995 1HG1 VAL A 139     -13.123 -27.261  -0.779  1.00  0.00              
ATOM   1996 2HG1 VAL A 139     -13.429 -28.818  -1.583  1.00  0.00              
ATOM   1997 3HG1 VAL A 139     -13.064 -27.371  -2.554  1.00  0.00              
ATOM   1998 1HG2 VAL A 139     -14.818 -25.431  -0.912  1.00  0.00              
ATOM   1999 2HG2 VAL A 139     -14.805 -25.503  -2.691  1.00  0.00              
ATOM   2000 3HG2 VAL A 139     -16.337 -25.688  -1.802  1.00  0.00              
ATOM   2001  N   GLU A 140     -16.062 -30.328  -2.145  1.00  0.00              
ATOM   2002  CA  GLU A 140     -15.808 -31.757  -2.020  1.00  0.00              
ATOM   2003  C   GLU A 140     -16.045 -32.487  -3.333  1.00  0.00              
ATOM   2004  O   GLU A 140     -15.248 -33.333  -3.732  1.00  0.00              
ATOM   2005  CB  GLU A 140     -16.686 -32.360  -0.921  1.00  0.00              
ATOM   2006  CG  GLU A 140     -16.305 -31.937   0.491  1.00  0.00              
ATOM   2007  CD  GLU A 140     -17.288 -32.460   1.501  1.00  0.00              
ATOM   2008  OE1 GLU A 140     -18.257 -33.060   1.104  1.00  0.00              
ATOM   2009  OE2 GLU A 140     -17.015 -32.358   2.674  1.00  0.00              
ATOM   2010  H   GLU A 140     -16.810 -29.913  -1.608  1.00  0.00              
ATOM   2011  HA  GLU A 140     -14.762 -31.925  -1.763  1.00  0.00              
ATOM   2012 1HB  GLU A 140     -17.711 -32.052  -1.128  1.00  0.00              
ATOM   2013 2HB  GLU A 140     -16.607 -33.444  -1.009  1.00  0.00              
ATOM   2014 1HG  GLU A 140     -15.297 -32.238   0.776  1.00  0.00              
ATOM   2015 2HG  GLU A 140     -16.363 -30.850   0.457  1.00  0.00              
ATOM   2016  N   GLU A 141     -17.141 -32.159  -4.006  1.00  0.00              
ATOM   2017  CA  GLU A 141     -17.464 -32.808  -5.266  1.00  0.00              
ATOM   2018  C   GLU A 141     -16.399 -32.526  -6.328  1.00  0.00              
ATOM   2019  O   GLU A 141     -15.935 -33.436  -7.016  1.00  0.00              
ATOM   2020  CB  GLU A 141     -18.838 -32.351  -5.760  1.00  0.00              
ATOM   2021  CG  GLU A 141     -19.280 -32.990  -7.069  1.00  0.00              
ATOM   2022  CD  GLU A 141     -20.666 -32.550  -7.451  1.00  0.00              
ATOM   2023  OE1 GLU A 141     -21.258 -31.805  -6.708  1.00  0.00              
ATOM   2024  OE2 GLU A 141     -21.090 -32.867  -8.538  1.00  0.00              
ATOM   2025  H   GLU A 141     -17.762 -31.449  -3.644  1.00  0.00              
ATOM   2026  HA  GLU A 141     -17.482 -33.890  -5.131  1.00  0.00              
ATOM   2027 1HB  GLU A 141     -19.556 -32.595  -4.977  1.00  0.00              
ATOM   2028 2HB  GLU A 141     -18.789 -31.269  -5.883  1.00  0.00              
ATOM   2029 1HG  GLU A 141     -18.598 -32.799  -7.897  1.00  0.00              
ATOM   2030 2HG  GLU A 141     -19.287 -34.056  -6.844  1.00  0.00              
ATOM   2031  N   ALA A 142     -16.015 -31.260  -6.454  1.00  0.00              
ATOM   2032  CA  ALA A 142     -15.020 -30.864  -7.444  1.00  0.00              
ATOM   2033  C   ALA A 142     -13.661 -31.478  -7.140  1.00  0.00              
ATOM   2034  O   ALA A 142     -12.955 -31.897  -8.052  1.00  0.00              
ATOM   2035  CB  ALA A 142     -14.911 -29.345  -7.494  1.00  0.00              
ATOM   2036  H   ALA A 142     -16.418 -30.556  -5.853  1.00  0.00              
ATOM   2037  HA  ALA A 142     -15.331 -31.235  -8.420  1.00  0.00              
ATOM   2038 1HB  ALA A 142     -14.166 -29.059  -8.237  1.00  0.00              
ATOM   2039 2HB  ALA A 142     -15.877 -28.919  -7.768  1.00  0.00              
ATOM   2040 3HB  ALA A 142     -14.612 -28.969  -6.517  1.00  0.00              
ATOM   2041  N   LYS A 143     -13.294 -31.530  -5.862  1.00  0.00              
ATOM   2042  CA  LYS A 143     -12.024 -32.140  -5.470  1.00  0.00              
ATOM   2043  C   LYS A 143     -12.043 -33.659  -5.639  1.00  0.00              
ATOM   2044  O   LYS A 143     -11.005 -34.274  -5.887  1.00  0.00              
ATOM   2045  CB  LYS A 143     -11.685 -31.813  -4.013  1.00  0.00              
ATOM   2046  CG  LYS A 143     -11.193 -30.401  -3.765  1.00  0.00              
ATOM   2047  CD  LYS A 143     -10.821 -30.220  -2.300  1.00  0.00              
ATOM   2048  CE  LYS A 143     -10.159 -28.875  -2.046  1.00  0.00              
ATOM   2049  NZ  LYS A 143      -9.843 -28.689  -0.598  1.00  0.00              
ATOM   2050  H   LYS A 143     -13.897 -31.146  -5.148  1.00  0.00              
ATOM   2051  HA  LYS A 143     -11.224 -31.775  -6.115  1.00  0.00              
ATOM   2052 1HB  LYS A 143     -12.590 -31.981  -3.429  1.00  0.00              
ATOM   2053 2HB  LYS A 143     -10.914 -32.516  -3.698  1.00  0.00              
ATOM   2054 1HG  LYS A 143     -10.322 -30.222  -4.396  1.00  0.00              
ATOM   2055 2HG  LYS A 143     -11.987 -29.705  -4.036  1.00  0.00              
ATOM   2056 1HD  LYS A 143     -11.729 -30.293  -1.700  1.00  0.00              
ATOM   2057 2HD  LYS A 143     -10.134 -31.016  -2.015  1.00  0.00              
ATOM   2058 1HE  LYS A 143      -9.243 -28.830  -2.632  1.00  0.00              
ATOM   2059 2HE  LYS A 143     -10.840 -28.092  -2.378  1.00  0.00              
ATOM   2060 1HZ  LYS A 143      -9.406 -27.788  -0.463  1.00  0.00              
ATOM   2061 2HZ  LYS A 143     -10.696 -28.733  -0.058  1.00  0.00              
ATOM   2062 3HZ  LYS A 143      -9.213 -29.417  -0.295  1.00  0.00              
ATOM   2063  N   ASN A 144     -13.222 -34.262  -5.503  1.00  0.00              
ATOM   2064  CA  ASN A 144     -13.362 -35.693  -5.757  1.00  0.00              
ATOM   2065  C   ASN A 144     -13.144 -36.028  -7.225  1.00  0.00              
ATOM   2066  O   ASN A 144     -12.510 -37.030  -7.552  1.00  0.00              
ATOM   2067  CB  ASN A 144     -14.717 -36.204  -5.303  1.00  0.00              
ATOM   2068  CG  ASN A 144     -14.840 -36.350  -3.811  1.00  0.00              
ATOM   2069  OD1 ASN A 144     -13.839 -36.446  -3.092  1.00  0.00              
ATOM   2070  ND2 ASN A 144     -16.061 -36.451  -3.352  1.00  0.00              
ATOM   2071  H   ASN A 144     -14.033 -33.730  -5.220  1.00  0.00              
ATOM   2072  HA  ASN A 144     -12.600 -36.243  -5.203  1.00  0.00              
ATOM   2073 1HB  ASN A 144     -15.638 -35.772  -5.697  1.00  0.00              
ATOM   2074 2HB  ASN A 144     -14.563 -37.190  -5.741  1.00  0.00              
ATOM   2075 1HD2 ASN A 144     -16.219 -36.550  -2.369  1.00  0.00              
ATOM   2076 2HD2 ASN A 144     -16.836 -36.427  -3.983  1.00  0.00              
ATOM   2077  N   ARG A 145     -13.671 -35.195  -8.115  1.00  0.00              
ATOM   2078  CA  ARG A 145     -13.408 -35.376  -9.535  1.00  0.00              
ATOM   2079  C   ARG A 145     -11.933 -35.165  -9.839  1.00  0.00              
ATOM   2080  O   ARG A 145     -11.333 -35.927 -10.597  1.00  0.00              
ATOM   2081  CB  ARG A 145     -14.259 -34.418 -10.374  1.00  0.00              
ATOM   2082  CG  ARG A 145     -14.083 -34.628 -11.875  1.00  0.00              
ATOM   2083  CD  ARG A 145     -15.241 -34.063 -12.665  1.00  0.00              
ATOM   2084  NE  ARG A 145     -16.475 -34.792 -12.400  1.00  0.00              
ATOM   2085  CZ  ARG A 145     -17.658 -34.470 -12.911  1.00  0.00              
ATOM   2086  NH1 ARG A 145     -17.769 -33.428 -13.724  1.00  0.00              
ATOM   2087  NH2 ARG A 145     -18.732 -35.184 -12.598  1.00  0.00              
ATOM   2088  H   ARG A 145     -14.259 -34.429  -7.817  1.00  0.00              
ATOM   2089  HA  ARG A 145     -13.648 -36.399  -9.827  1.00  0.00              
ATOM   2090 1HB  ARG A 145     -15.297 -34.583 -10.089  1.00  0.00              
ATOM   2091 2HB  ARG A 145     -13.962 -33.406 -10.098  1.00  0.00              
ATOM   2092 1HG  ARG A 145     -13.162 -34.135 -12.189  1.00  0.00              
ATOM   2093 2HG  ARG A 145     -14.006 -35.699 -12.069  1.00  0.00              
ATOM   2094 1HD  ARG A 145     -15.381 -33.018 -12.390  1.00  0.00              
ATOM   2095 2HD  ARG A 145     -15.011 -34.130 -13.728  1.00  0.00              
ATOM   2096  HE  ARG A 145     -16.630 -35.608 -11.823  1.00  0.00              
ATOM   2097 1HH1 ARG A 145     -16.952 -32.881 -13.953  1.00  0.00              
ATOM   2098 2HH1 ARG A 145     -18.670 -33.186 -14.110  1.00  0.00              
ATOM   2099 1HH2 ARG A 145     -18.646 -35.972 -11.972  1.00  0.00              
ATOM   2100 2HH2 ARG A 145     -19.629 -34.937 -12.987  1.00  0.00              
ATOM   2101  N   ALA A 146     -11.346 -34.133  -9.247  1.00  0.00              
ATOM   2102  CA  ALA A 146      -9.923 -33.881  -9.432  1.00  0.00              
ATOM   2103  C   ALA A 146      -9.089 -35.022  -8.841  1.00  0.00              
ATOM   2104  O   ALA A 146      -8.019 -35.352  -9.353  1.00  0.00              
ATOM   2105  CB  ALA A 146      -9.536 -32.552  -8.788  1.00  0.00              
ATOM   2106  H   ALA A 146     -11.884 -33.510  -8.662  1.00  0.00              
ATOM   2107  HA  ALA A 146      -9.712 -33.838 -10.501  1.00  0.00              
ATOM   2108 1HB  ALA A 146      -8.470 -32.375  -8.933  1.00  0.00              
ATOM   2109 2HB  ALA A 146     -10.105 -31.745  -9.250  1.00  0.00              
ATOM   2110 3HB  ALA A 146      -9.756 -32.587  -7.722  1.00  0.00              
ATOM   2111  N   GLU A 147      -9.580 -35.628  -7.767  1.00  0.00              
ATOM   2112  CA  GLU A 147      -8.867 -36.738  -7.150  1.00  0.00              
ATOM   2113  C   GLU A 147      -8.874 -37.957  -8.068  1.00  0.00              
ATOM   2114  O   GLU A 147      -7.862 -38.642  -8.215  1.00  0.00              
ATOM   2115  CB  GLU A 147      -9.485 -37.090  -5.795  1.00  0.00              
ATOM   2116  CG  GLU A 147      -8.779 -38.217  -5.055  1.00  0.00              
ATOM   2117  CD  GLU A 147      -9.403 -38.462  -3.710  1.00  0.00              
ATOM   2118  OE1 GLU A 147     -10.333 -37.769  -3.372  1.00  0.00              
ATOM   2119  OE2 GLU A 147      -9.026 -39.412  -3.066  1.00  0.00              
ATOM   2120  H   GLU A 147     -10.455 -35.323  -7.367  1.00  0.00              
ATOM   2121  HA  GLU A 147      -7.823 -36.466  -6.994  1.00  0.00              
ATOM   2122 1HB  GLU A 147      -9.458 -36.184  -5.189  1.00  0.00              
ATOM   2123 2HB  GLU A 147     -10.522 -37.372  -5.982  1.00  0.00              
ATOM   2124 1HG  GLU A 147      -8.748 -39.151  -5.615  1.00  0.00              
ATOM   2125 2HG  GLU A 147      -7.766 -37.840  -4.922  1.00  0.00              
ATOM   2126  N   GLN A 148     -10.011 -38.215  -8.702  1.00  0.00              
ATOM   2127  CA  GLN A 148     -10.107 -39.316  -9.651  1.00  0.00              
ATOM   2128  C   GLN A 148      -9.192 -39.028 -10.844  1.00  0.00              
ATOM   2129  O   GLN A 148      -8.577 -39.939 -11.401  1.00  0.00              
ATOM   2130  CB  GLN A 148     -11.551 -39.511 -10.121  1.00  0.00              
ATOM   2131  CG  GLN A 148     -11.757 -40.720 -11.017  1.00  0.00              
ATOM   2132  CD  GLN A 148     -11.440 -42.025 -10.312  1.00  0.00              
ATOM   2133  OE1 GLN A 148     -11.856 -42.246  -9.171  1.00  0.00              
ATOM   2134  NE2 GLN A 148     -10.697 -42.896 -10.985  1.00  0.00              
ATOM   2135  H   GLN A 148     -10.825 -37.643  -8.528  1.00  0.00              
ATOM   2136  HA  GLN A 148      -9.761 -40.236  -9.179  1.00  0.00              
ATOM   2137 1HB  GLN A 148     -12.164 -39.608  -9.224  1.00  0.00              
ATOM   2138 2HB  GLN A 148     -11.833 -38.604 -10.655  1.00  0.00              
ATOM   2139 1HG  GLN A 148     -12.660 -40.869 -11.608  1.00  0.00              
ATOM   2140 2HG  GLN A 148     -10.926 -40.477 -11.682  1.00  0.00              
ATOM   2141 1HE2 GLN A 148     -10.456 -43.774 -10.570  1.00  0.00              
ATOM   2142 2HE2 GLN A 148     -10.379 -42.675 -11.907  1.00  0.00              
ATOM   2143  N   TRP A 149      -9.104 -37.755 -11.227  1.00  0.00              
ATOM   2144  CA  TRP A 149      -8.244 -37.335 -12.333  1.00  0.00              
ATOM   2145  C   TRP A 149      -6.788 -37.230 -11.910  1.00  0.00              
ATOM   2146  O   TRP A 149      -5.890 -37.174 -12.749  1.00  0.00              
ATOM   2147  CB  TRP A 149      -8.677 -35.972 -12.883  1.00  0.00              
ATOM   2148  CG  TRP A 149      -9.998 -35.976 -13.561  1.00  0.00              
ATOM   2149  CD1 TRP A 149     -10.772 -37.064 -13.837  1.00  0.00              
ATOM   2150  CD2 TRP A 149     -10.680 -34.846 -14.112  1.00  0.00              
ATOM   2151  NE1 TRP A 149     -11.897 -36.682 -14.526  1.00  0.00              
ATOM   2152  CE2 TRP A 149     -11.866 -35.325 -14.710  1.00  0.00              
ATOM   2153  CE3 TRP A 149     -10.404 -33.472 -14.160  1.00  0.00              
ATOM   2154  CZ2 TRP A 149     -12.778 -34.480 -15.349  1.00  0.00              
ATOM   2155  CZ3 TRP A 149     -11.311 -32.632 -14.797  1.00  0.00              
ATOM   2156  CH2 TRP A 149     -12.481 -33.139 -15.381  1.00  0.00              
ATOM   2157  H   TRP A 149      -9.648 -37.060 -10.737  1.00  0.00              
ATOM   2158  HA  TRP A 149      -8.277 -38.078 -13.130  1.00  0.00              
ATOM   2159 1HB  TRP A 149      -8.753 -35.245 -12.074  1.00  0.00              
ATOM   2160 2HB  TRP A 149      -7.958 -35.619 -13.622  1.00  0.00              
ATOM   2161  HD1 TRP A 149     -10.408 -38.029 -13.489  1.00  0.00              
ATOM   2162  HE1 TRP A 149     -12.628 -37.300 -14.847  1.00  0.00              
ATOM   2163  HE3 TRP A 149      -9.512 -33.029 -13.719  1.00  0.00              
ATOM   2164  HZ2 TRP A 149     -13.677 -34.912 -15.788  1.00  0.00              
ATOM   2165  HZ3 TRP A 149     -11.089 -31.566 -14.832  1.00  0.00              
ATOM   2166  HH2 TRP A 149     -13.170 -32.451 -15.872  1.00  0.00              
ATOM   2167  N   ASN A 150      -6.561 -37.182 -10.607  1.00  0.00              
ATOM   2168  CA  ASN A 150      -5.219 -37.047 -10.062  1.00  0.00              
ATOM   2169  C   ASN A 150      -4.580 -35.699 -10.405  1.00  0.00              
ATOM   2170  O   ASN A 150      -3.394 -35.623 -10.742  1.00  0.00              
ATOM   2171  CB  ASN A 150      -4.327 -38.181 -10.532  1.00  0.00              
ATOM   2172  CG  ASN A 150      -4.798 -39.541 -10.098  1.00  0.00              
ATOM   2173  OD1 ASN A 150      -4.974 -39.808  -8.903  1.00  0.00              
ATOM   2174  ND2 ASN A 150      -4.924 -40.427 -11.053  1.00  0.00              
ATOM   2175  H   ASN A 150      -7.346 -37.241  -9.974  1.00  0.00              
ATOM   2176  HA  ASN A 150      -5.257 -37.084  -8.972  1.00  0.00              
ATOM   2177 1HB  ASN A 150      -3.990 -38.233 -11.568  1.00  0.00              
ATOM   2178 2HB  ASN A 150      -3.497 -37.877  -9.895  1.00  0.00              
ATOM   2179 1HD2 ASN A 150      -5.233 -41.354 -10.838  1.00  0.00              
ATOM   2180 2HD2 ASN A 150      -4.711 -40.177 -11.997  1.00  0.00              
ATOM   2181  N   VAL A 151      -5.377 -34.638 -10.327  1.00  0.00              
ATOM   2182  CA  VAL A 151      -4.913 -33.300 -10.682  1.00  0.00              
ATOM   2183  C   VAL A 151      -5.242 -32.359  -9.535  1.00  0.00              
ATOM   2184  O   VAL A 151      -6.035 -32.697  -8.658  1.00  0.00              
ATOM   2185  CB  VAL A 151      -5.596 -32.763 -11.955  1.00  0.00              
ATOM   2186  CG1 VAL A 151      -5.285 -33.673 -13.135  1.00  0.00              
ATOM   2187  CG2 VAL A 151      -7.096 -32.641 -11.734  1.00  0.00              
ATOM   2188  H   VAL A 151      -6.329 -34.762 -10.014  1.00  0.00              
ATOM   2189  HA  VAL A 151      -3.830 -33.276 -10.807  1.00  0.00              
ATOM   2190  HB  VAL A 151      -5.221 -31.760 -12.162  1.00  0.00              
ATOM   2191 1HG1 VAL A 151      -5.772 -33.286 -14.031  1.00  0.00              
ATOM   2192 2HG1 VAL A 151      -4.208 -33.708 -13.293  1.00  0.00              
ATOM   2193 3HG1 VAL A 151      -5.655 -34.676 -12.927  1.00  0.00              
ATOM   2194 1HG2 VAL A 151      -7.568 -32.260 -12.639  1.00  0.00              
ATOM   2195 2HG2 VAL A 151      -7.508 -33.622 -11.493  1.00  0.00              
ATOM   2196 3HG2 VAL A 151      -7.288 -31.955 -10.909  1.00  0.00              
ATOM   2197  N   ASN A 152      -4.633 -31.179  -9.542  1.00  0.00              
ATOM   2198  CA  ASN A 152      -4.903 -30.191  -8.508  1.00  0.00              
ATOM   2199  C   ASN A 152      -6.199 -29.438  -8.781  1.00  0.00              
ATOM   2200  O   ASN A 152      -6.635 -29.310  -9.930  1.00  0.00              
ATOM   2201  CB  ASN A 152      -3.761 -29.177  -8.415  1.00  0.00              
ATOM   2202  CG  ASN A 152      -2.484 -29.779  -7.878  1.00  0.00              
ATOM   2203  OD1 ASN A 152      -2.436 -30.229  -6.735  1.00  0.00              
ATOM   2204  ND2 ASN A 152      -1.442 -29.787  -8.696  1.00  0.00              
ATOM   2205  H   ASN A 152      -3.972 -30.958 -10.273  1.00  0.00              
ATOM   2206  HA  ASN A 152      -5.036 -30.689  -7.546  1.00  0.00              
ATOM   2207 1HB  ASN A 152      -3.534 -28.515  -9.252  1.00  0.00              
ATOM   2208 2HB  ASN A 152      -4.245 -28.608  -7.623  1.00  0.00              
ATOM   2209 1HD2 ASN A 152      -0.572 -30.175  -8.391  1.00  0.00              
ATOM   2210 2HD2 ASN A 152      -1.525 -29.407  -9.616  1.00  0.00              
ATOM   2211  N   TYR A 153      -6.812 -28.945  -7.711  1.00  0.00              
ATOM   2212  CA  TYR A 153      -8.051 -28.191  -7.814  1.00  0.00              
ATOM   2213  C   TYR A 153      -7.839 -26.879  -7.087  1.00  0.00              
ATOM   2214  O   TYR A 153      -7.390 -26.859  -5.945  1.00  0.00              
ATOM   2215  CB  TYR A 153      -9.225 -28.931  -7.167  1.00  0.00              
ATOM   2216  CG  TYR A 153     -10.512 -28.127  -7.149  1.00  0.00              
ATOM   2217  CD1 TYR A 153     -11.164 -27.782  -8.337  1.00  0.00              
ATOM   2218  CD2 TYR A 153     -11.083 -27.713  -5.943  1.00  0.00              
ATOM   2219  CE1 TYR A 153     -12.351 -27.052  -8.328  1.00  0.00              
ATOM   2220  CE2 TYR A 153     -12.269 -26.976  -5.922  1.00  0.00              
ATOM   2221  CZ  TYR A 153     -12.901 -26.651  -7.117  1.00  0.00              
ATOM   2222  OH  TYR A 153     -14.095 -25.950  -7.100  1.00  0.00              
ATOM   2223  H   TYR A 153      -6.404 -29.100  -6.800  1.00  0.00              
ATOM   2224  HA  TYR A 153      -8.274 -27.987  -8.862  1.00  0.00              
ATOM   2225 1HB  TYR A 153      -9.376 -29.852  -7.732  1.00  0.00              
ATOM   2226 2HB  TYR A 153      -8.930 -29.173  -6.147  1.00  0.00              
ATOM   2227  HD1 TYR A 153     -10.727 -28.094  -9.286  1.00  0.00              
ATOM   2228  HD2 TYR A 153     -10.586 -27.974  -5.009  1.00  0.00              
ATOM   2229  HE1 TYR A 153     -12.845 -26.791  -9.263  1.00  0.00              
ATOM   2230  HE2 TYR A 153     -12.696 -26.658  -4.970  1.00  0.00              
ATOM   2231  HH  TYR A 153     -14.394 -25.741  -6.211  1.00  0.00              
ATOM   2232  N   VAL A 154      -8.174 -25.781  -7.750  1.00  0.00              
ATOM   2233  CA  VAL A 154      -8.064 -24.466  -7.144  1.00  0.00              
ATOM   2234  C   VAL A 154      -9.351 -23.704  -7.409  1.00  0.00              
ATOM   2235  O   VAL A 154      -9.908 -23.788  -8.504  1.00  0.00              
ATOM   2236  CB  VAL A 154      -6.889 -23.681  -7.763  1.00  0.00              
ATOM   2237  CG1 VAL A 154      -6.783 -22.297  -7.138  1.00  0.00              
ATOM   2238  CG2 VAL A 154      -5.596 -24.461  -7.580  1.00  0.00              
ATOM   2239  H   VAL A 154      -8.514 -25.859  -8.698  1.00  0.00              
ATOM   2240  HA  VAL A 154      -7.961 -24.536  -6.061  1.00  0.00              
ATOM   2241  HB  VAL A 154      -7.057 -23.580  -8.836  1.00  0.00              
ATOM   2242 1HG1 VAL A 154      -5.949 -21.757  -7.587  1.00  0.00              
ATOM   2243 2HG1 VAL A 154      -7.707 -21.747  -7.313  1.00  0.00              
ATOM   2244 3HG1 VAL A 154      -6.616 -22.395  -6.065  1.00  0.00              
ATOM   2245 1HG2 VAL A 154      -4.769 -23.904  -8.020  1.00  0.00              
ATOM   2246 2HG2 VAL A 154      -5.410 -24.610  -6.517  1.00  0.00              
ATOM   2247 3HG2 VAL A 154      -5.683 -25.429  -8.073  1.00  0.00              
ATOM   2248  N   GLU A 155      -9.844 -22.986  -6.403  1.00  0.00              
ATOM   2249  CA  GLU A 155     -11.003 -22.133  -6.613  1.00  0.00              
ATOM   2250  C   GLU A 155     -10.469 -20.721  -6.809  1.00  0.00              
ATOM   2251  O   GLU A 155      -9.528 -20.296  -6.138  1.00  0.00              
ATOM   2252  CB  GLU A 155     -11.965 -22.183  -5.427  1.00  0.00              
ATOM   2253  CG  GLU A 155     -12.514 -23.572  -5.159  1.00  0.00              
ATOM   2254  CD  GLU A 155     -13.882 -23.531  -4.514  1.00  0.00              
ATOM   2255  OE1 GLU A 155     -14.052 -22.769  -3.543  1.00  0.00              
ATOM   2256  OE2 GLU A 155     -14.783 -24.262  -4.975  1.00  0.00              
ATOM   2257  H   GLU A 155      -9.421 -23.024  -5.487  1.00  0.00              
ATOM   2258  HA  GLU A 155     -11.536 -22.448  -7.511  1.00  0.00              
ATOM   2259 1HB  GLU A 155     -11.416 -21.825  -4.557  1.00  0.00              
ATOM   2260 2HB  GLU A 155     -12.781 -21.496  -5.650  1.00  0.00              
ATOM   2261 1HG  GLU A 155     -12.562 -24.199  -6.049  1.00  0.00              
ATOM   2262 2HG  GLU A 155     -11.801 -23.997  -4.454  1.00  0.00              
ATOM   2263  N   THR A 156     -11.076 -20.003  -7.739  1.00  0.00              
ATOM   2264  CA  THR A 156     -10.631 -18.661  -8.070  1.00  0.00              
ATOM   2265  C   THR A 156     -11.742 -17.658  -8.165  1.00  0.00              
ATOM   2266  O   THR A 156     -12.919 -18.006  -8.234  1.00  0.00              
ATOM   2267  CB  THR A 156      -9.968 -18.620  -9.448  1.00  0.00              
ATOM   2268  OG1 THR A 156     -10.935 -19.004 -10.436  1.00  0.00              
ATOM   2269  CG2 THR A 156      -8.777 -19.537  -9.511  1.00  0.00              
ATOM   2270  H   THR A 156     -11.867 -20.394  -8.232  1.00  0.00              
ATOM   2271  HA  THR A 156      -9.981 -18.283  -7.281  1.00  0.00              
ATOM   2272  HB  THR A 156      -9.641 -17.601  -9.654  1.00  0.00              
ATOM   2273  HG1 THR A 156     -11.503 -18.256 -10.636  1.00  0.00              
ATOM   2274 1HG2 THR A 156      -8.330 -19.483 -10.504  1.00  0.00              
ATOM   2275 2HG2 THR A 156      -8.044 -19.233  -8.765  1.00  0.00              
ATOM   2276 3HG2 THR A 156      -9.096 -20.560  -9.312  1.00  0.00              
ATOM   2277  N   SER A 157     -11.334 -16.397  -8.209  1.00  0.00              
ATOM   2278  CA  SER A 157     -12.243 -15.301  -8.461  1.00  0.00              
ATOM   2279  C   SER A 157     -11.514 -14.322  -9.373  1.00  0.00              
ATOM   2280  O   SER A 157     -10.571 -13.663  -8.946  1.00  0.00              
ATOM   2281  CB  SER A 157     -12.639 -14.593  -7.171  1.00  0.00              
ATOM   2282  OG  SER A 157     -13.410 -13.443  -7.470  1.00  0.00              
ATOM   2283  H   SER A 157     -10.355 -16.200  -8.059  1.00  0.00              
ATOM   2284  HA  SER A 157     -13.205 -15.620  -8.864  1.00  0.00              
ATOM   2285 1HB  SER A 157     -13.219 -15.284  -6.559  1.00  0.00              
ATOM   2286 2HB  SER A 157     -11.733 -14.308  -6.636  1.00  0.00              
ATOM   2287  HG  SER A 157     -14.317 -13.704  -7.651  1.00  0.00              
ATOM   2288  N   ALA A 158     -11.942 -14.244 -10.629  1.00  0.00              
ATOM   2289  CA  ALA A 158     -11.350 -13.311 -11.579  1.00  0.00              
ATOM   2290  C   ALA A 158     -11.725 -11.884 -11.187  1.00  0.00              
ATOM   2291  O   ALA A 158     -11.006 -10.932 -11.496  1.00  0.00              
ATOM   2292  CB  ALA A 158     -11.836 -13.619 -13.001  1.00  0.00              
ATOM   2293  H   ALA A 158     -12.696 -14.843 -10.934  1.00  0.00              
ATOM   2294  HA  ALA A 158     -10.265 -13.407 -11.534  1.00  0.00              
ATOM   2295 1HB  ALA A 158     -11.385 -12.914 -13.699  1.00  0.00              
ATOM   2296 2HB  ALA A 158     -11.548 -14.634 -13.273  1.00  0.00              
ATOM   2297 3HB  ALA A 158     -12.920 -13.525 -13.042  1.00  0.00              
ATOM   2298  N   LYS A 159     -12.854 -11.746 -10.500  1.00  0.00              
ATOM   2299  CA  LYS A 159     -13.342 -10.439 -10.076  1.00  0.00              
ATOM   2300  C   LYS A 159     -12.521  -9.821  -8.941  1.00  0.00              
ATOM   2301  O   LYS A 159     -12.139  -8.654  -9.000  1.00  0.00              
ATOM   2302  CB  LYS A 159     -14.800 -10.550  -9.646  1.00  0.00              
ATOM   2303  CG  LYS A 159     -15.420  -9.227  -9.247  1.00  0.00              
ATOM   2304  CD  LYS A 159     -16.911  -9.388  -9.001  1.00  0.00              
ATOM   2305  CE  LYS A 159     -17.562  -8.070  -8.615  1.00  0.00              
ATOM   2306  NZ  LYS A 159     -19.025  -8.251  -8.392  1.00  0.00              
ATOM   2307  H   LYS A 159     -13.388 -12.571 -10.265  1.00  0.00              
ATOM   2308  HA  LYS A 159     -13.264  -9.730 -10.901  1.00  0.00              
ATOM   2309 1HB  LYS A 159     -15.349 -10.976 -10.486  1.00  0.00              
ATOM   2310 2HB  LYS A 159     -14.834 -11.242  -8.803  1.00  0.00              
ATOM   2311 1HG  LYS A 159     -14.931  -8.876  -8.337  1.00  0.00              
ATOM   2312 2HG  LYS A 159     -15.252  -8.510 -10.049  1.00  0.00              
ATOM   2313 1HD  LYS A 159     -17.374  -9.765  -9.914  1.00  0.00              
ATOM   2314 2HD  LYS A 159     -17.056 -10.108  -8.197  1.00  0.00              
ATOM   2315 1HE  LYS A 159     -17.087  -7.708  -7.704  1.00  0.00              
ATOM   2316 2HE  LYS A 159     -17.392  -7.356  -9.422  1.00  0.00              
ATOM   2317 1HZ  LYS A 159     -19.438  -7.366  -8.137  1.00  0.00              
ATOM   2318 2HZ  LYS A 159     -19.456  -8.593  -9.240  1.00  0.00              
ATOM   2319 3HZ  LYS A 159     -19.172  -8.918  -7.648  1.00  0.00              
ATOM   2320  N   THR A 160     -12.249 -10.604  -7.904  1.00  0.00              
ATOM   2321  CA  THR A 160     -11.505 -10.094  -6.751  1.00  0.00              
ATOM   2322  C   THR A 160     -10.053 -10.536  -6.842  1.00  0.00              
ATOM   2323  O   THR A 160      -9.244 -10.222  -5.973  1.00  0.00              
ATOM   2324  CB  THR A 160     -12.070 -10.631  -5.433  1.00  0.00              
ATOM   2325  OG1 THR A 160     -11.940 -12.056  -5.420  1.00  0.00              
ATOM   2326  CG2 THR A 160     -13.545 -10.253  -5.285  1.00  0.00              
ATOM   2327  H   THR A 160     -12.557 -11.566  -7.904  1.00  0.00              
ATOM   2328  HA  THR A 160     -11.516  -9.004  -6.758  1.00  0.00              
ATOM   2329  HB  THR A 160     -11.503 -10.206  -4.604  1.00  0.00              
ATOM   2330  HG1 THR A 160     -12.649 -12.446  -5.936  1.00  0.00              
ATOM   2331 1HG2 THR A 160     -13.927 -10.644  -4.341  1.00  0.00              
ATOM   2332 2HG2 THR A 160     -13.645  -9.168  -5.295  1.00  0.00              
ATOM   2333 3HG2 THR A 160     -14.113 -10.678  -6.111  1.00  0.00              
ATOM   2334  N   ARG A 161      -9.748 -11.273  -7.908  1.00  0.00              
ATOM   2335  CA  ARG A 161      -8.396 -11.734  -8.223  1.00  0.00              
ATOM   2336  C   ARG A 161      -7.911 -12.892  -7.341  1.00  0.00              
ATOM   2337  O   ARG A 161      -6.771 -13.343  -7.462  1.00  0.00              
ATOM   2338  CB  ARG A 161      -7.395 -10.575  -8.134  1.00  0.00              
ATOM   2339  CG  ARG A 161      -5.985 -10.970  -8.566  1.00  0.00              
ATOM   2340  CD  ARG A 161      -5.059  -9.767  -8.554  1.00  0.00              
ATOM   2341  NE  ARG A 161      -3.692 -10.139  -8.903  1.00  0.00              
ATOM   2342  CZ  ARG A 161      -2.720  -9.266  -9.154  1.00  0.00              
ATOM   2343  NH1 ARG A 161      -2.963  -7.958  -9.099  1.00  0.00              
ATOM   2344  NH2 ARG A 161      -1.504  -9.702  -9.452  1.00  0.00              
ATOM   2345  H   ARG A 161     -10.508 -11.520  -8.526  1.00  0.00              
ATOM   2346  HA  ARG A 161      -8.368 -12.129  -9.239  1.00  0.00              
ATOM   2347 1HB  ARG A 161      -7.774  -9.778  -8.772  1.00  0.00              
ATOM   2348 2HB  ARG A 161      -7.389 -10.239  -7.097  1.00  0.00              
ATOM   2349 1HG  ARG A 161      -5.611 -11.729  -7.878  1.00  0.00              
ATOM   2350 2HG  ARG A 161      -6.036 -11.386  -9.573  1.00  0.00              
ATOM   2351 1HD  ARG A 161      -5.420  -9.035  -9.275  1.00  0.00              
ATOM   2352 2HD  ARG A 161      -5.062  -9.328  -7.557  1.00  0.00              
ATOM   2353  HE  ARG A 161      -3.280 -11.057  -9.007  1.00  0.00              
ATOM   2354 1HH1 ARG A 161      -3.889  -7.629  -8.865  1.00  0.00              
ATOM   2355 2HH1 ARG A 161      -2.220  -7.302  -9.291  1.00  0.00              
ATOM   2356 1HH2 ARG A 161      -1.322 -10.696  -9.488  1.00  0.00              
ATOM   2357 2HH2 ARG A 161      -0.766  -9.040  -9.643  1.00  0.00              
ATOM   2358  N   ALA A 162      -8.768 -13.380  -6.454  1.00  0.00              
ATOM   2359  CA  ALA A 162      -8.370 -14.467  -5.566  1.00  0.00              
ATOM   2360  C   ALA A 162      -7.864 -15.684  -6.351  1.00  0.00              
ATOM   2361  O   ALA A 162      -8.582 -16.255  -7.177  1.00  0.00              
ATOM   2362  CB  ALA A 162      -9.529 -14.855  -4.669  1.00  0.00              
ATOM   2363  H   ALA A 162      -9.703 -13.005  -6.383  1.00  0.00              
ATOM   2364  HA  ALA A 162      -7.544 -14.125  -4.943  1.00  0.00              
ATOM   2365 1HB  ALA A 162      -9.222 -15.667  -4.010  1.00  0.00              
ATOM   2366 2HB  ALA A 162      -9.830 -13.997  -4.070  1.00  0.00              
ATOM   2367 3HB  ALA A 162     -10.368 -15.183  -5.281  1.00  0.00              
ATOM   2368  N   ASN A 163      -6.609 -16.050  -6.104  1.00  0.00              
ATOM   2369  CA  ASN A 163      -5.985 -17.229  -6.703  1.00  0.00              
ATOM   2370  C   ASN A 163      -5.862 -17.261  -8.229  1.00  0.00              
ATOM   2371  O   ASN A 163      -5.668 -18.325  -8.817  1.00  0.00              
ATOM   2372  CB  ASN A 163      -6.719 -18.478  -6.249  1.00  0.00              
ATOM   2373  CG  ASN A 163      -6.571 -18.767  -4.781  1.00  0.00              
ATOM   2374  OD1 ASN A 163      -5.571 -18.401  -4.153  1.00  0.00              
ATOM   2375  ND2 ASN A 163      -7.522 -19.493  -4.250  1.00  0.00              
ATOM   2376  H   ASN A 163      -6.070 -15.476  -5.470  1.00  0.00              
ATOM   2377  HA  ASN A 163      -4.945 -17.302  -6.380  1.00  0.00              
ATOM   2378 1HB  ASN A 163      -7.754 -18.656  -6.546  1.00  0.00              
ATOM   2379 2HB  ASN A 163      -6.061 -19.144  -6.807  1.00  0.00              
ATOM   2380 1HD2 ASN A 163      -7.489 -19.724  -3.277  1.00  0.00              
ATOM   2381 2HD2 ASN A 163      -8.280 -19.815  -4.815  1.00  0.00              
ATOM   2382  N   VAL A 164      -5.962 -16.105  -8.876  1.00  0.00              
ATOM   2383  CA  VAL A 164      -5.792 -16.057 -10.324  1.00  0.00              
ATOM   2384  C   VAL A 164      -4.326 -16.309 -10.702  1.00  0.00              
ATOM   2385  O   VAL A 164      -4.024 -17.077 -11.621  1.00  0.00              
ATOM   2386  CB  VAL A 164      -6.242 -14.689 -10.880  1.00  0.00              
ATOM   2387  CG1 VAL A 164      -5.873 -14.574 -12.375  1.00  0.00              
ATOM   2388  CG2 VAL A 164      -7.749 -14.529 -10.669  1.00  0.00              
ATOM   2389  H   VAL A 164      -6.156 -15.250  -8.375  1.00  0.00              
ATOM   2390  HA  VAL A 164      -6.355 -16.851 -10.816  1.00  0.00              
ATOM   2391  HB  VAL A 164      -5.746 -13.898 -10.318  1.00  0.00              
ATOM   2392 1HG1 VAL A 164      -6.195 -13.604 -12.756  1.00  0.00              
ATOM   2393 2HG1 VAL A 164      -4.793 -14.668 -12.492  1.00  0.00              
ATOM   2394 3HG1 VAL A 164      -6.369 -15.366 -12.934  1.00  0.00              
ATOM   2395 1HG2 VAL A 164      -8.071 -13.564 -11.060  1.00  0.00              
ATOM   2396 2HG2 VAL A 164      -8.276 -15.327 -11.192  1.00  0.00              
ATOM   2397 3HG2 VAL A 164      -7.975 -14.582  -9.604  1.00  0.00              
ATOM   2398  N   ASP A 165      -3.412 -15.661  -9.990  1.00  0.00              
ATOM   2399  CA  ASP A 165      -1.999 -15.874 -10.254  1.00  0.00              
ATOM   2400  C   ASP A 165      -1.632 -17.307  -9.871  1.00  0.00              
ATOM   2401  O   ASP A 165      -0.756 -17.923 -10.486  1.00  0.00              
ATOM   2402  CB  ASP A 165      -1.140 -14.868  -9.484  1.00  0.00              
ATOM   2403  CG  ASP A 165      -1.199 -13.446 -10.025  1.00  0.00              
ATOM   2404  OD1 ASP A 165      -1.697 -13.264 -11.111  1.00  0.00              
ATOM   2405  OD2 ASP A 165      -0.892 -12.539  -9.289  1.00  0.00              
ATOM   2406  H   ASP A 165      -3.684 -15.017  -9.261  1.00  0.00              
ATOM   2407  HA  ASP A 165      -1.800 -15.751 -11.319  1.00  0.00              
ATOM   2408 1HB  ASP A 165      -1.340 -14.857  -8.412  1.00  0.00              
ATOM   2409 2HB  ASP A 165      -0.149 -15.284  -9.666  1.00  0.00              
ATOM   2410  N   LYS A 166      -2.320 -17.837  -8.866  1.00  0.00              
ATOM   2411  CA  LYS A 166      -2.055 -19.189  -8.373  1.00  0.00              
ATOM   2412  C   LYS A 166      -2.287 -20.263  -9.434  1.00  0.00              
ATOM   2413  O   LYS A 166      -1.483 -21.183  -9.572  1.00  0.00              
ATOM   2414  CB  LYS A 166      -2.921 -19.480  -7.147  1.00  0.00              
ATOM   2415  CG  LYS A 166      -2.744 -20.877  -6.568  1.00  0.00              
ATOM   2416  CD  LYS A 166      -3.451 -21.015  -5.228  1.00  0.00              
ATOM   2417  CE  LYS A 166      -3.431 -22.455  -4.737  1.00  0.00              
ATOM   2418  NZ  LYS A 166      -2.044 -22.972  -4.584  1.00  0.00              
ATOM   2419  H   LYS A 166      -3.048 -17.289  -8.430  1.00  0.00              
ATOM   2420  HA  LYS A 166      -1.006 -19.280  -8.091  1.00  0.00              
ATOM   2421 1HB  LYS A 166      -2.663 -18.738  -6.390  1.00  0.00              
ATOM   2422 2HB  LYS A 166      -3.960 -19.342  -7.449  1.00  0.00              
ATOM   2423 1HG  LYS A 166      -3.157 -21.599  -7.274  1.00  0.00              
ATOM   2424 2HG  LYS A 166      -1.679 -21.066  -6.439  1.00  0.00              
ATOM   2425 1HD  LYS A 166      -2.947 -20.376  -4.502  1.00  0.00              
ATOM   2426 2HD  LYS A 166      -4.483 -20.686  -5.345  1.00  0.00              
ATOM   2427 1HE  LYS A 166      -3.941 -22.495  -3.775  1.00  0.00              
ATOM   2428 2HE  LYS A 166      -3.970 -23.069  -5.458  1.00  0.00              
ATOM   2429 1HZ  LYS A 166      -2.075 -23.928  -4.258  1.00  0.00              
ATOM   2430 2HZ  LYS A 166      -1.571 -22.936  -5.476  1.00  0.00              
ATOM   2431 3HZ  LYS A 166      -1.545 -22.404  -3.915  1.00  0.00              
ATOM   2432  N   VAL A 167      -3.373 -20.165 -10.193  1.00  0.00              
ATOM   2433  CA  VAL A 167      -3.627 -21.210 -11.167  1.00  0.00              
ATOM   2434  C   VAL A 167      -2.643 -21.193 -12.328  1.00  0.00              
ATOM   2435  O   VAL A 167      -2.303 -22.250 -12.862  1.00  0.00              
ATOM   2436  CB  VAL A 167      -5.097 -21.183 -11.680  1.00  0.00              
ATOM   2437  CG1 VAL A 167      -6.036 -21.502 -10.515  1.00  0.00              
ATOM   2438  CG2 VAL A 167      -5.443 -19.829 -12.296  1.00  0.00              
ATOM   2439  H   VAL A 167      -4.024 -19.395 -10.117  1.00  0.00              
ATOM   2440  HA  VAL A 167      -3.493 -22.200 -10.730  1.00  0.00              
ATOM   2441  HB  VAL A 167      -5.209 -21.922 -12.473  1.00  0.00              
ATOM   2442 1HG1 VAL A 167      -7.068 -21.485 -10.865  1.00  0.00              
ATOM   2443 2HG1 VAL A 167      -5.802 -22.491 -10.120  1.00  0.00              
ATOM   2444 3HG1 VAL A 167      -5.908 -20.756  -9.730  1.00  0.00              
ATOM   2445 1HG2 VAL A 167      -6.475 -19.840 -12.646  1.00  0.00              
ATOM   2446 2HG2 VAL A 167      -5.322 -19.048 -11.545  1.00  0.00              
ATOM   2447 3HG2 VAL A 167      -4.777 -19.631 -13.137  1.00  0.00              
ATOM   2448  N   PHE A 168      -2.174 -20.009 -12.718  1.00  0.00              
ATOM   2449  CA  PHE A 168      -1.221 -19.921 -13.815  1.00  0.00              
ATOM   2450  C   PHE A 168       0.178 -20.342 -13.359  1.00  0.00              
ATOM   2451  O   PHE A 168       0.882 -21.053 -14.082  1.00  0.00              
ATOM   2452  CB  PHE A 168      -1.198 -18.498 -14.398  1.00  0.00              
ATOM   2453  CG  PHE A 168      -2.374 -18.200 -15.300  1.00  0.00              
ATOM   2454  CD1 PHE A 168      -2.397 -18.664 -16.615  1.00  0.00              
ATOM   2455  CD2 PHE A 168      -3.472 -17.497 -14.820  1.00  0.00              
ATOM   2456  CE1 PHE A 168      -3.496 -18.436 -17.436  1.00  0.00              
ATOM   2457  CE2 PHE A 168      -4.578 -17.263 -15.630  1.00  0.00              
ATOM   2458  CZ  PHE A 168      -4.594 -17.732 -16.940  1.00  0.00              
ATOM   2459  H   PHE A 168      -2.473 -19.161 -12.257  1.00  0.00              
ATOM   2460  HA  PHE A 168      -1.509 -20.608 -14.612  1.00  0.00              
ATOM   2461 1HB  PHE A 168      -1.221 -17.762 -13.596  1.00  0.00              
ATOM   2462 2HB  PHE A 168      -0.299 -18.353 -14.996  1.00  0.00              
ATOM   2463  HD1 PHE A 168      -1.538 -19.214 -17.000  1.00  0.00              
ATOM   2464  HD2 PHE A 168      -3.461 -17.128 -13.794  1.00  0.00              
ATOM   2465  HE1 PHE A 168      -3.496 -18.807 -18.460  1.00  0.00              
ATOM   2466  HE2 PHE A 168      -5.433 -16.711 -15.240  1.00  0.00              
ATOM   2467  HZ  PHE A 168      -5.458 -17.550 -17.576  1.00  0.00              
ATOM   2468  N   PHE A 169       0.572 -19.912 -12.162  1.00  0.00              
ATOM   2469  CA  PHE A 169       1.887 -20.246 -11.623  1.00  0.00              
ATOM   2470  C   PHE A 169       1.982 -21.738 -11.294  1.00  0.00              
ATOM   2471  O   PHE A 169       2.948 -22.399 -11.669  1.00  0.00              
ATOM   2472  CB  PHE A 169       2.194 -19.405 -10.371  1.00  0.00              
ATOM   2473  CG  PHE A 169       2.864 -18.081 -10.677  1.00  0.00              
ATOM   2474  CD1 PHE A 169       2.185 -17.081 -11.374  1.00  0.00              
ATOM   2475  CD2 PHE A 169       4.182 -17.844 -10.288  1.00  0.00              
ATOM   2476  CE1 PHE A 169       2.810 -15.860 -11.684  1.00  0.00              
ATOM   2477  CE2 PHE A 169       4.817 -16.630 -10.593  1.00  0.00              
ATOM   2478  CZ  PHE A 169       4.127 -15.636 -11.294  1.00  0.00              
ATOM   2479  H   PHE A 169      -0.054 -19.340 -11.614  1.00  0.00              
ATOM   2480  HA  PHE A 169       2.656 -20.042 -12.370  1.00  0.00              
ATOM   2481 1HB  PHE A 169       1.272 -19.174  -9.839  1.00  0.00              
ATOM   2482 2HB  PHE A 169       2.867 -19.950  -9.710  1.00  0.00              
ATOM   2483  HD1 PHE A 169       1.153 -17.253 -11.681  1.00  0.00              
ATOM   2484  HD2 PHE A 169       4.721 -18.619  -9.741  1.00  0.00              
ATOM   2485  HE1 PHE A 169       2.263 -15.092 -12.229  1.00  0.00              
ATOM   2486  HE2 PHE A 169       5.849 -16.462 -10.283  1.00  0.00              
ATOM   2487  HZ  PHE A 169       4.615 -14.693 -11.535  1.00  0.00              
ATOM   2488  N   ASP A 170       0.976 -22.274 -10.611  1.00  0.00              
ATOM   2489  CA  ASP A 170       0.973 -23.696 -10.292  1.00  0.00              
ATOM   2490  C   ASP A 170       0.937 -24.543 -11.554  1.00  0.00              
ATOM   2491  O   ASP A 170       1.538 -25.617 -11.600  1.00  0.00              
ATOM   2492  CB  ASP A 170      -0.205 -24.065  -9.385  1.00  0.00              
ATOM   2493  CG  ASP A 170       0.001 -23.608  -7.952  1.00  0.00              
ATOM   2494  OD1 ASP A 170       1.148 -23.265  -7.595  1.00  0.00              
ATOM   2495  OD2 ASP A 170      -0.971 -23.606  -7.173  1.00  0.00              
ATOM   2496  H   ASP A 170       0.202 -21.700 -10.306  1.00  0.00              
ATOM   2497  HA  ASP A 170       1.893 -23.959  -9.768  1.00  0.00              
ATOM   2498 1HB  ASP A 170      -1.168 -23.721  -9.763  1.00  0.00              
ATOM   2499 2HB  ASP A 170      -0.159 -25.152  -9.443  1.00  0.00              
ATOM   2500  N   LEU A 171       0.239 -24.073 -12.587  1.00  0.00              
ATOM   2501  CA  LEU A 171       0.231 -24.821 -13.835  1.00  0.00              
ATOM   2502  C   LEU A 171       1.629 -24.802 -14.445  1.00  0.00              
ATOM   2503  O   LEU A 171       2.111 -25.829 -14.921  1.00  0.00              
ATOM   2504  CB  LEU A 171      -0.787 -24.251 -14.836  1.00  0.00              
ATOM   2505  CG  LEU A 171      -0.846 -25.002 -16.176  1.00  0.00              
ATOM   2506  CD1 LEU A 171      -1.187 -26.476 -15.909  1.00  0.00              
ATOM   2507  CD2 LEU A 171      -1.893 -24.366 -17.129  1.00  0.00              
ATOM   2508  H   LEU A 171      -0.284 -23.212 -12.526  1.00  0.00              
ATOM   2509  HA  LEU A 171      -0.027 -25.861 -13.636  1.00  0.00              
ATOM   2510 1HB  LEU A 171      -1.702 -24.414 -14.270  1.00  0.00              
ATOM   2511 2HB  LEU A 171      -0.642 -23.182 -14.994  1.00  0.00              
ATOM   2512  HG  LEU A 171       0.129 -24.893 -16.652  1.00  0.00              
ATOM   2513 1HD1 LEU A 171      -1.231 -27.018 -16.854  1.00  0.00              
ATOM   2514 2HD1 LEU A 171      -0.419 -26.918 -15.274  1.00  0.00              
ATOM   2515 3HD1 LEU A 171      -2.153 -26.541 -15.409  1.00  0.00              
ATOM   2516 1HD2 LEU A 171      -1.911 -24.918 -18.069  1.00  0.00              
ATOM   2517 2HD2 LEU A 171      -2.879 -24.405 -16.665  1.00  0.00              
ATOM   2518 3HD2 LEU A 171      -1.624 -23.327 -17.324  1.00  0.00              
ATOM   2519  N   MET A 172       2.286 -23.644 -14.423  1.00  0.00              
ATOM   2520  CA  MET A 172       3.641 -23.556 -14.970  1.00  0.00              
ATOM   2521  C   MET A 172       4.601 -24.455 -14.185  1.00  0.00              
ATOM   2522  O   MET A 172       5.582 -24.951 -14.730  1.00  0.00              
ATOM   2523  CB  MET A 172       4.170 -22.112 -14.939  1.00  0.00              
ATOM   2524  CG  MET A 172       3.540 -21.162 -15.952  1.00  0.00              
ATOM   2525  SD  MET A 172       4.412 -19.560 -16.025  1.00  0.00              
ATOM   2526  CE  MET A 172       3.883 -18.812 -14.486  1.00  0.00              
ATOM   2527  H   MET A 172       1.859 -22.817 -14.031  1.00  0.00              
ATOM   2528  HA  MET A 172       3.649 -23.910 -16.001  1.00  0.00              
ATOM   2529 1HB  MET A 172       3.991 -21.730 -13.935  1.00  0.00              
ATOM   2530 2HB  MET A 172       5.245 -22.163 -15.122  1.00  0.00              
ATOM   2531 1HG  MET A 172       3.573 -21.638 -16.931  1.00  0.00              
ATOM   2532 2HG  MET A 172       2.502 -20.998 -15.661  1.00  0.00              
ATOM   2533 1HE  MET A 172       4.335 -17.825 -14.386  1.00  0.00              
ATOM   2534 2HE  MET A 172       2.796 -18.717 -14.481  1.00  0.00              
ATOM   2535 3HE  MET A 172       4.196 -19.440 -13.651  1.00  0.00              
ATOM   2536  N   ARG A 173       4.323 -24.651 -12.903  1.00  0.00              
ATOM   2537  CA  ARG A 173       5.133 -25.550 -12.099  1.00  0.00              
ATOM   2538  C   ARG A 173       4.901 -26.985 -12.552  1.00  0.00              
ATOM   2539  O   ARG A 173       5.831 -27.780 -12.604  1.00  0.00              
ATOM   2540  CB  ARG A 173       4.800 -25.388 -10.611  1.00  0.00              
ATOM   2541  CG  ARG A 173       5.282 -24.070 -10.039  1.00  0.00              
ATOM   2542  CD  ARG A 173       5.030 -23.967  -8.538  1.00  0.00              
ATOM   2543  NE  ARG A 173       5.499 -22.683  -8.019  1.00  0.00              
ATOM   2544  CZ  ARG A 173       4.708 -21.658  -7.713  1.00  0.00              
ATOM   2545  NH1 ARG A 173       3.389 -21.757  -7.864  1.00  0.00              
ATOM   2546  NH2 ARG A 173       5.240 -20.527  -7.268  1.00  0.00              
ATOM   2547  H   ARG A 173       3.542 -24.176 -12.474  1.00  0.00              
ATOM   2548  HA  ARG A 173       6.190 -25.325 -12.245  1.00  0.00              
ATOM   2549 1HB  ARG A 173       3.718 -25.467 -10.518  1.00  0.00              
ATOM   2550 2HB  ARG A 173       5.271 -26.220 -10.088  1.00  0.00              
ATOM   2551 1HG  ARG A 173       6.353 -23.981 -10.226  1.00  0.00              
ATOM   2552 2HG  ARG A 173       4.757 -23.260 -10.545  1.00  0.00              
ATOM   2553 1HD  ARG A 173       3.961 -24.061  -8.351  1.00  0.00              
ATOM   2554 2HD  ARG A 173       5.560 -24.775  -8.034  1.00  0.00              
ATOM   2555  HE  ARG A 173       6.442 -22.375  -7.817  1.00  0.00              
ATOM   2556 1HH1 ARG A 173       2.986 -22.616  -8.213  1.00  0.00              
ATOM   2557 2HH1 ARG A 173       2.797 -20.974  -7.629  1.00  0.00              
ATOM   2558 1HH2 ARG A 173       6.243 -20.451  -7.165  1.00  0.00              
ATOM   2559 2HH2 ARG A 173       4.643 -19.748  -7.036  1.00  0.00              
ATOM   2560  N   GLU A 174       3.659 -27.309 -12.895  1.00  0.00              
ATOM   2561  CA  GLU A 174       3.354 -28.640 -13.398  1.00  0.00              
ATOM   2562  C   GLU A 174       4.006 -28.830 -14.761  1.00  0.00              
ATOM   2563  O   GLU A 174       4.511 -29.912 -15.077  1.00  0.00              
ATOM   2564  CB  GLU A 174       1.842 -28.842 -13.487  1.00  0.00              
ATOM   2565  CG  GLU A 174       1.222 -29.181 -12.148  1.00  0.00              
ATOM   2566  CD  GLU A 174      -0.240 -29.541 -12.247  1.00  0.00              
ATOM   2567  OE1 GLU A 174      -0.607 -30.316 -13.155  1.00  0.00              
ATOM   2568  OE2 GLU A 174      -1.019 -29.053 -11.401  1.00  0.00              
ATOM   2569  H   GLU A 174       2.914 -26.633 -12.808  1.00  0.00              
ATOM   2570  HA  GLU A 174       3.769 -29.393 -12.727  1.00  0.00              
ATOM   2571 1HB  GLU A 174       1.420 -27.916 -13.877  1.00  0.00              
ATOM   2572 2HB  GLU A 174       1.669 -29.649 -14.200  1.00  0.00              
ATOM   2573 1HG  GLU A 174       1.738 -29.983 -11.621  1.00  0.00              
ATOM   2574 2HG  GLU A 174       1.316 -28.255 -11.581  1.00  0.00              
ATOM   2575  N   ILE A 175       4.007 -27.774 -15.567  1.00  0.00              
ATOM   2576  CA  ILE A 175       4.567 -27.858 -16.904  1.00  0.00              
ATOM   2577  C   ILE A 175       6.075 -28.056 -16.767  1.00  0.00              
ATOM   2578  O   ILE A 175       6.679 -28.872 -17.460  1.00  0.00              
ATOM   2579  CB  ILE A 175       4.271 -26.602 -17.743  1.00  0.00              
ATOM   2580  CG1 ILE A 175       2.774 -26.503 -18.047  1.00  0.00              
ATOM   2581  CG2 ILE A 175       5.079 -26.621 -19.032  1.00  0.00              
ATOM   2582  CD1 ILE A 175       2.352 -25.167 -18.614  1.00  0.00              
ATOM   2583  H   ILE A 175       3.615 -26.897 -15.252  1.00  0.00              
ATOM   2584  HA  ILE A 175       4.181 -28.732 -17.428  1.00  0.00              
ATOM   2585  HB  ILE A 175       4.532 -25.718 -17.163  1.00  0.00              
ATOM   2586 1HG1 ILE A 175       2.535 -27.292 -18.760  1.00  0.00              
ATOM   2587 2HG1 ILE A 175       2.241 -26.686 -17.114  1.00  0.00              
ATOM   2588 1HG2 ILE A 175       4.857 -25.726 -19.613  1.00  0.00              
ATOM   2589 2HG2 ILE A 175       6.142 -26.645 -18.794  1.00  0.00              
ATOM   2590 3HG2 ILE A 175       4.817 -27.505 -19.613  1.00  0.00              
ATOM   2591 1HD1 ILE A 175       1.279 -25.173 -18.804  1.00  0.00              
ATOM   2592 2HD1 ILE A 175       2.590 -24.377 -17.901  1.00  0.00              
ATOM   2593 3HD1 ILE A 175       2.883 -24.984 -19.548  1.00  0.00              
ATOM   2594  N   ARG A 176       6.669 -27.287 -15.861  1.00  0.00              
ATOM   2595  CA  ARG A 176       8.090 -27.389 -15.561  1.00  0.00              
ATOM   2596  C   ARG A 176       8.432 -28.823 -15.162  1.00  0.00              
ATOM   2597  O   ARG A 176       9.375 -29.412 -15.688  1.00  0.00              
ATOM   2598  CB  ARG A 176       8.536 -26.384 -14.509  1.00  0.00              
ATOM   2599  CG  ARG A 176      10.017 -26.429 -14.169  1.00  0.00              
ATOM   2600  CD  ARG A 176      10.480 -25.319 -13.298  1.00  0.00              
ATOM   2601  NE  ARG A 176       9.847 -25.277 -11.989  1.00  0.00              
ATOM   2602  CZ  ARG A 176       9.813 -24.192 -11.190  1.00  0.00              
ATOM   2603  NH1 ARG A 176      10.404 -23.072 -11.543  1.00  0.00              
ATOM   2604  NH2 ARG A 176       9.189 -24.291 -10.030  1.00  0.00              
ATOM   2605  H   ARG A 176       6.109 -26.608 -15.365  1.00  0.00              
ATOM   2606  HA  ARG A 176       8.673 -27.150 -16.451  1.00  0.00              
ATOM   2607 1HB  ARG A 176       8.284 -25.395 -14.888  1.00  0.00              
ATOM   2608 2HB  ARG A 176       7.956 -26.587 -13.609  1.00  0.00              
ATOM   2609 1HG  ARG A 176      10.227 -27.368 -13.657  1.00  0.00              
ATOM   2610 2HG  ARG A 176      10.587 -26.388 -15.098  1.00  0.00              
ATOM   2611 1HD  ARG A 176      11.553 -25.418 -13.138  1.00  0.00              
ATOM   2612 2HD  ARG A 176      10.272 -24.371 -13.792  1.00  0.00              
ATOM   2613  HE  ARG A 176       9.356 -26.004 -11.487  1.00  0.00              
ATOM   2614 1HH1 ARG A 176      10.893 -23.019 -12.426  1.00  0.00              
ATOM   2615 2HH1 ARG A 176      10.368 -22.271 -10.931  1.00  0.00              
ATOM   2616 1HH2 ARG A 176       8.755 -25.165  -9.766  1.00  0.00              
ATOM   2617 2HH2 ARG A 176       9.149 -23.494  -9.412  1.00  0.00              
ATOM   2618  N   ALA A 177       7.660 -29.378 -14.232  1.00  0.00              
ATOM   2619  CA  ALA A 177       7.914 -30.722 -13.735  1.00  0.00              
ATOM   2620  C   ALA A 177       7.860 -31.697 -14.901  1.00  0.00              
ATOM   2621  O   ALA A 177       8.708 -32.580 -15.028  1.00  0.00              
ATOM   2622  CB  ALA A 177       6.872 -31.102 -12.691  1.00  0.00              
ATOM   2623  H   ALA A 177       6.878 -28.856 -13.861  1.00  0.00              
ATOM   2624  HA  ALA A 177       8.913 -30.751 -13.300  1.00  0.00              
ATOM   2625 1HB  ALA A 177       7.074 -32.109 -12.327  1.00  0.00              
ATOM   2626 2HB  ALA A 177       6.918 -30.400 -11.859  1.00  0.00              
ATOM   2627 3HB  ALA A 177       5.880 -31.070 -13.139  1.00  0.00              
ATOM   2628  N   ARG A 178       6.862 -31.513 -15.758  1.00  0.00              
ATOM   2629  CA  ARG A 178       6.667 -32.374 -16.914  1.00  0.00              
ATOM   2630  C   ARG A 178       7.796 -32.238 -17.933  1.00  0.00              
ATOM   2631  O   ARG A 178       8.174 -33.210 -18.583  1.00  0.00              
ATOM   2632  CB  ARG A 178       5.308 -32.149 -17.562  1.00  0.00              
ATOM   2633  CG  ARG A 178       4.992 -33.078 -18.724  1.00  0.00              
ATOM   2634  CD  ARG A 178       5.003 -34.521 -18.374  1.00  0.00              
ATOM   2635  NE  ARG A 178       4.708 -35.412 -19.485  1.00  0.00              
ATOM   2636  CZ  ARG A 178       4.910 -36.744 -19.472  1.00  0.00              
ATOM   2637  NH1 ARG A 178       5.442 -37.338 -18.427  1.00  0.00              
ATOM   2638  NH2 ARG A 178       4.582 -37.436 -20.549  1.00  0.00              
ATOM   2639  H   ARG A 178       6.219 -30.750 -15.599  1.00  0.00              
ATOM   2640  HA  ARG A 178       6.673 -33.419 -16.601  1.00  0.00              
ATOM   2641 1HB  ARG A 178       4.559 -32.280 -16.783  1.00  0.00              
ATOM   2642 2HB  ARG A 178       5.291 -31.117 -17.913  1.00  0.00              
ATOM   2643 1HG  ARG A 178       4.000 -32.832 -19.104  1.00  0.00              
ATOM   2644 2HG  ARG A 178       5.732 -32.915 -19.508  1.00  0.00              
ATOM   2645 1HD  ARG A 178       5.991 -34.787 -17.997  1.00  0.00              
ATOM   2646 2HD  ARG A 178       4.258 -34.704 -17.601  1.00  0.00              
ATOM   2647  HE  ARG A 178       4.325 -35.201 -20.397  1.00  0.00              
ATOM   2648 1HH1 ARG A 178       5.704 -36.793 -17.618  1.00  0.00              
ATOM   2649 2HH1 ARG A 178       5.586 -38.338 -18.437  1.00  0.00              
ATOM   2650 1HH2 ARG A 178       4.191 -36.961 -21.351  1.00  0.00              
ATOM   2651 2HH2 ARG A 178       4.724 -38.435 -20.566  1.00  0.00              
ATOM   2652  N   LYS A 179       8.334 -31.031 -18.073  1.00  0.00              
ATOM   2653  CA  LYS A 179       9.491 -30.816 -18.934  1.00  0.00              
ATOM   2654  C   LYS A 179      10.749 -31.493 -18.394  1.00  0.00              
ATOM   2655  O   LYS A 179      11.603 -31.925 -19.163  1.00  0.00              
ATOM   2656  CB  LYS A 179       9.738 -29.315 -19.128  1.00  0.00              
ATOM   2657  CG  LYS A 179       8.728 -28.643 -20.056  1.00  0.00              
ATOM   2658  CD  LYS A 179       8.916 -27.129 -20.128  1.00  0.00              
ATOM   2659  CE  LYS A 179       8.016 -26.516 -21.206  1.00  0.00              
ATOM   2660  NZ  LYS A 179       7.987 -25.023 -21.175  1.00  0.00              
ATOM   2661  H   LYS A 179       7.938 -30.245 -17.576  1.00  0.00              
ATOM   2662  HA  LYS A 179       9.310 -31.261 -19.913  1.00  0.00              
ATOM   2663 1HB  LYS A 179       9.695 -28.854 -18.141  1.00  0.00              
ATOM   2664 2HB  LYS A 179      10.743 -29.206 -19.535  1.00  0.00              
ATOM   2665 1HG  LYS A 179       8.846 -29.062 -21.056  1.00  0.00              
ATOM   2666 2HG  LYS A 179       7.724 -28.857 -19.689  1.00  0.00              
ATOM   2667 1HD  LYS A 179       8.668 -26.702 -19.155  1.00  0.00              
ATOM   2668 2HD  LYS A 179       9.960 -26.919 -20.360  1.00  0.00              
ATOM   2669 1HE  LYS A 179       8.380 -26.839 -22.180  1.00  0.00              
ATOM   2670 2HE  LYS A 179       7.002 -26.888 -21.057  1.00  0.00              
ATOM   2671 1HZ  LYS A 179       7.379 -24.683 -21.906  1.00  0.00              
ATOM   2672 2HZ  LYS A 179       7.642 -24.712 -20.277  1.00  0.00              
ATOM   2673 3HZ  LYS A 179       8.920 -24.666 -21.319  1.00  0.00              
ATOM   2674  N   MET A 180      10.863 -31.584 -17.071  1.00  0.00              
ATOM   2675  CA  MET A 180      11.974 -32.308 -16.460  1.00  0.00              
ATOM   2676  C   MET A 180      11.830 -33.782 -16.795  1.00  0.00              
ATOM   2677  O   MET A 180      12.803 -34.462 -17.110  1.00  0.00              
ATOM   2678  CB  MET A 180      12.003 -32.095 -14.947  1.00  0.00              
ATOM   2679  CG  MET A 180      12.376 -30.684 -14.517  1.00  0.00              
ATOM   2680  SD  MET A 180      12.294 -30.458 -12.729  1.00  0.00              
ATOM   2681  CE  MET A 180      13.698 -31.436 -12.200  1.00  0.00              
ATOM   2682  H   MET A 180      10.173 -31.148 -16.477  1.00  0.00              
ATOM   2683  HA  MET A 180      12.919 -31.954 -16.872  1.00  0.00              
ATOM   2684 1HB  MET A 180      11.009 -32.338 -14.574  1.00  0.00              
ATOM   2685 2HB  MET A 180      12.727 -32.802 -14.541  1.00  0.00              
ATOM   2686 1HG  MET A 180      13.391 -30.482 -14.857  1.00  0.00              
ATOM   2687 2HG  MET A 180      11.686 -29.989 -14.997  1.00  0.00              
ATOM   2688 1HE  MET A 180      13.781 -31.395 -11.114  1.00  0.00              
ATOM   2689 2HE  MET A 180      13.560 -32.470 -12.516  1.00  0.00              
ATOM   2690 3HE  MET A 180      14.608 -31.037 -12.649  1.00  0.00              
ATOM   2691  N   GLU A 181      10.591 -34.257 -16.726  1.00  0.00              
ATOM   2692  CA  GLU A 181      10.244 -35.623 -17.087  1.00  0.00              
ATOM   2693  C   GLU A 181      10.464 -35.927 -18.566  1.00  0.00              
ATOM   2694  O   GLU A 181      10.853 -37.038 -18.924  1.00  0.00              
ATOM   2695  CB  GLU A 181       8.787 -35.905 -16.715  1.00  0.00              
ATOM   2696  CG  GLU A 181       8.529 -36.005 -15.218  1.00  0.00              
ATOM   2697  CD  GLU A 181       7.064 -36.178 -14.926  1.00  0.00              
ATOM   2698  OE1 GLU A 181       6.287 -36.152 -15.850  1.00  0.00              
ATOM   2699  OE2 GLU A 181       6.731 -36.449 -13.797  1.00  0.00              
ATOM   2700  H   GLU A 181       9.864 -33.632 -16.406  1.00  0.00              
ATOM   2701  HA  GLU A 181      10.888 -36.322 -16.552  1.00  0.00              
ATOM   2702 1HB  GLU A 181       8.189 -35.094 -17.132  1.00  0.00              
ATOM   2703 2HB  GLU A 181       8.510 -36.844 -17.194  1.00  0.00              
ATOM   2704 1HG  GLU A 181       9.091 -36.803 -14.734  1.00  0.00              
ATOM   2705 2HG  GLU A 181       8.863 -35.042 -14.835  1.00  0.00              
ATOM   2706  N   ASP A 182      10.213 -34.938 -19.416  1.00  0.00              
ATOM   2707  CA  ASP A 182      10.384 -35.097 -20.857  1.00  0.00              
ATOM   2708  C   ASP A 182      11.806 -34.858 -21.356  1.00  0.00              
ATOM   2709  O   ASP A 182      12.110 -35.130 -22.517  1.00  0.00              
ATOM   2710  CB  ASP A 182       9.427 -34.157 -21.594  1.00  0.00              
ATOM   2711  CG  ASP A 182       7.963 -34.568 -21.524  1.00  0.00              
ATOM   2712  OD1 ASP A 182       7.698 -35.689 -21.158  1.00  0.00              
ATOM   2713  OD2 ASP A 182       7.120 -33.718 -21.682  1.00  0.00              
ATOM   2714  H   ASP A 182       9.894 -34.051 -19.054  1.00  0.00              
ATOM   2715  HA  ASP A 182      10.165 -36.126 -21.143  1.00  0.00              
ATOM   2716 1HB  ASP A 182       9.526 -33.113 -21.294  1.00  0.00              
ATOM   2717 2HB  ASP A 182       9.789 -34.277 -22.616  1.00  0.00              
ATOM   2718  N   SER A 183      12.674 -34.350 -20.492  1.00  0.00              
ATOM   2719  CA  SER A 183      14.045 -34.074 -20.896  1.00  0.00              
ATOM   2720  C   SER A 183      15.047 -34.688 -19.930  1.00  0.00              
ATOM   2721  O   SER A 183      15.774 -35.610 -20.359  1.00  0.00              
ATOM   2722  OXT SER A 183      15.118 -34.284 -18.802  1.00  0.00              
ATOM   2723  CB  SER A 183      14.264 -32.577 -21.001  1.00  0.00              
ATOM   2724  OG  SER A 183      15.577 -32.262 -21.377  1.00  0.00              
ATOM   2725  H   SER A 183      12.391 -34.150 -19.543  1.00  0.00              
ATOM   2726  HA  SER A 183      14.270 -34.398 -21.913  1.00  0.00              
ATOM   2727 1HB  SER A 183      13.576 -32.176 -21.744  1.00  0.00              
ATOM   2728 2HB  SER A 183      14.055 -32.125 -20.032  1.00  0.00              
ATOM   2729  HG  SER A 183      15.674 -31.309 -21.432  1.00  0.00              
ATOM   2730  N   SER C   4       5.822  17.532 -38.437  1.00  0.00              
ATOM   2731  CA  SER C   4       6.006  17.796 -36.980  1.00  0.00              
ATOM   2732  C   SER C   4       6.640  16.580 -36.305  1.00  0.00              
ATOM   2733  O   SER C   4       7.862  16.509 -36.151  1.00  0.00              
ATOM   2734  CB  SER C   4       4.684  18.133 -36.319  1.00  0.00              
ATOM   2735  OG  SER C   4       4.152  19.340 -36.792  1.00  0.00              
ATOM   2736 1H   SER C   4       4.907  17.558 -38.838  1.00  0.00              
ATOM   2737 2H   SER C   4       6.271  18.117 -39.112  1.00  0.00              
ATOM   2738 3H   SER C   4       6.104  16.655 -38.825  1.00  0.00              
ATOM   2739  HA  SER C   4       6.580  18.701 -36.773  1.00  0.00              
ATOM   2740 1HB  SER C   4       3.977  17.330 -36.523  1.00  0.00              
ATOM   2741 2HB  SER C   4       4.841  18.212 -35.244  1.00  0.00              
ATOM   2742  HG  SER C   4       3.318  19.517 -36.350  1.00  0.00              
ATOM   2743  N   ARG C   5       5.803  15.626 -35.908  1.00  0.00              
ATOM   2744  CA  ARG C   5       6.287  14.447 -35.205  1.00  0.00              
ATOM   2745  C   ARG C   5       6.713  13.366 -36.187  1.00  0.00              
ATOM   2746  O   ARG C   5       6.629  13.543 -37.403  1.00  0.00              
ATOM   2747  CB  ARG C   5       5.207  13.897 -34.269  1.00  0.00              
ATOM   2748  CG  ARG C   5       4.708  14.897 -33.236  1.00  0.00              
ATOM   2749  CD  ARG C   5       5.800  15.297 -32.252  1.00  0.00              
ATOM   2750  NE  ARG C   5       5.312  16.255 -31.261  1.00  0.00              
ATOM   2751  CZ  ARG C   5       4.696  15.918 -30.131  1.00  0.00              
ATOM   2752  NH1 ARG C   5       4.492  14.639 -29.838  1.00  0.00              
ATOM   2753  NH2 ARG C   5       4.275  16.859 -29.296  1.00  0.00              
ATOM   2754  H   ARG C   5       4.815  15.716 -36.095  1.00  0.00              
ATOM   2755  HA  ARG C   5       7.169  14.703 -34.618  1.00  0.00              
ATOM   2756 1HB  ARG C   5       4.379  13.574 -34.896  1.00  0.00              
ATOM   2757 2HB  ARG C   5       5.637  13.034 -33.761  1.00  0.00              
ATOM   2758 1HG  ARG C   5       4.353  15.788 -33.758  1.00  0.00              
ATOM   2759 2HG  ARG C   5       3.880  14.444 -32.688  1.00  0.00              
ATOM   2760 1HD  ARG C   5       6.153  14.407 -31.734  1.00  0.00              
ATOM   2761 2HD  ARG C   5       6.624  15.750 -32.801  1.00  0.00              
ATOM   2762  HE  ARG C   5       5.357  17.266 -31.265  1.00  0.00              
ATOM   2763 1HH1 ARG C   5       4.807  13.922 -30.476  1.00  0.00              
ATOM   2764 2HH1 ARG C   5       4.023  14.389 -28.979  1.00  0.00              
ATOM   2765 1HH2 ARG C   5       4.424  17.833 -29.520  1.00  0.00              
ATOM   2766 2HH2 ARG C   5       3.808  16.598 -28.440  1.00  0.00              
ATOM   2767  N   GLN C   6       7.175  12.243 -35.649  1.00  0.00              
ATOM   2768  CA  GLN C   6       7.564  11.118 -36.476  1.00  0.00              
ATOM   2769  C   GLN C   6       6.371  10.226 -36.801  1.00  0.00              
ATOM   2770  O   GLN C   6       5.377  10.202 -36.076  1.00  0.00              
ATOM   2771  CB  GLN C   6       8.650  10.296 -35.776  1.00  0.00              
ATOM   2772  CG  GLN C   6       9.924  11.070 -35.481  1.00  0.00              
ATOM   2773  CD  GLN C   6      10.602  11.570 -36.743  1.00  0.00              
ATOM   2774  OE1 GLN C   6      10.871  10.798 -37.668  1.00  0.00              
ATOM   2775  NE2 GLN C   6      10.884  12.867 -36.786  1.00  0.00              
ATOM   2776  H   GLN C   6       7.258  12.169 -34.646  1.00  0.00              
ATOM   2777  HA  GLN C   6       7.944  11.480 -37.431  1.00  0.00              
ATOM   2778 1HB  GLN C   6       8.217   9.929 -34.845  1.00  0.00              
ATOM   2779 2HB  GLN C   6       8.874   9.451 -36.427  1.00  0.00              
ATOM   2780 1HG  GLN C   6       9.972  11.865 -34.737  1.00  0.00              
ATOM   2781 2HG  GLN C   6      10.472  10.199 -35.118  1.00  0.00              
ATOM   2782 1HE2 GLN C   6      11.332  13.255 -37.593  1.00  0.00              
ATOM   2783 2HE2 GLN C   6      10.650  13.457 -36.014  1.00  0.00              
ATOM   2784  N   PRO C   7       6.445   9.497 -37.919  1.00  0.00              
ATOM   2785  CA  PRO C   7       5.356   8.590 -38.296  1.00  0.00              
ATOM   2786  C   PRO C   7       5.009   7.582 -37.206  1.00  0.00              
ATOM   2787  O   PRO C   7       5.889   6.972 -36.598  1.00  0.00              
ATOM   2788  CB  PRO C   7       5.893   7.895 -39.548  1.00  0.00              
ATOM   2789  CG  PRO C   7       6.836   8.912 -40.143  1.00  0.00              
ATOM   2790  CD  PRO C   7       7.522   9.469 -38.930  1.00  0.00              
ATOM   2791  HA  PRO C   7       4.407   9.115 -38.477  1.00  0.00              
ATOM   2792 1HB  PRO C   7       6.414   6.959 -39.295  1.00  0.00              
ATOM   2793 2HB  PRO C   7       5.083   7.636 -40.244  1.00  0.00              
ATOM   2794 1HG  PRO C   7       7.539   8.441 -40.845  1.00  0.00              
ATOM   2795 2HG  PRO C   7       6.287   9.680 -40.707  1.00  0.00              
ATOM   2796 1HD  PRO C   7       8.361   8.838 -38.602  1.00  0.00              
ATOM   2797 2HD  PRO C   7       7.926  10.476 -39.106  1.00  0.00              
ATOM   2798  N   PRO C   8       3.712   7.421 -36.928  1.00  0.00              
ATOM   2799  CA  PRO C   8       3.282   6.445 -35.926  1.00  0.00              
ATOM   2800  C   PRO C   8       3.886   5.083 -36.264  1.00  0.00              
ATOM   2801  O   PRO C   8       3.880   4.663 -37.426  1.00  0.00              
ATOM   2802  CB  PRO C   8       1.752   6.446 -36.013  1.00  0.00              
ATOM   2803  CG  PRO C   8       1.411   7.799 -36.537  1.00  0.00              
ATOM   2804  CD  PRO C   8       2.513   8.143 -37.504  1.00  0.00              
ATOM   2805  HA  PRO C   8       3.630   6.693 -34.913  1.00  0.00              
ATOM   2806 1HB  PRO C   8       1.386   5.656 -36.685  1.00  0.00              
ATOM   2807 2HB  PRO C   8       1.292   6.272 -35.029  1.00  0.00              
ATOM   2808 1HG  PRO C   8       0.432   7.797 -37.037  1.00  0.00              
ATOM   2809 2HG  PRO C   8       1.356   8.538 -35.722  1.00  0.00              
ATOM   2810 1HD  PRO C   8       2.293   7.797 -38.524  1.00  0.00              
ATOM   2811 2HD  PRO C   8       2.692   9.227 -37.563  1.00  0.00              
ATOM   2812  N   LEU C   9       4.399   4.399 -35.248  1.00  0.00              
ATOM   2813  CA  LEU C   9       4.994   3.083 -35.443  1.00  0.00              
ATOM   2814  C   LEU C   9       4.355   2.100 -34.466  1.00  0.00              
ATOM   2815  O   LEU C   9       4.578   2.180 -33.263  1.00  0.00              
ATOM   2816  CB  LEU C   9       6.514   3.139 -35.250  1.00  0.00              
ATOM   2817  CG  LEU C   9       7.242   1.798 -35.406  1.00  0.00              
ATOM   2818  CD1 LEU C   9       7.060   1.267 -36.822  1.00  0.00              
ATOM   2819  CD2 LEU C   9       8.717   1.979 -35.084  1.00  0.00              
ATOM   2820  H   LEU C   9       4.378   4.797 -34.319  1.00  0.00              
ATOM   2821  HA  LEU C   9       4.784   2.734 -36.453  1.00  0.00              
ATOM   2822 1HB  LEU C   9       6.772   3.803 -36.073  1.00  0.00              
ATOM   2823 2HB  LEU C   9       6.784   3.610 -34.304  1.00  0.00              
ATOM   2824  HG  LEU C   9       6.821   1.113 -34.669  1.00  0.00              
ATOM   2825 1HD1 LEU C   9       7.580   0.315 -36.924  1.00  0.00              
ATOM   2826 2HD1 LEU C   9       5.998   1.123 -37.023  1.00  0.00              
ATOM   2827 3HD1 LEU C   9       7.470   1.982 -37.534  1.00  0.00              
ATOM   2828 1HD2 LEU C   9       9.234   1.025 -35.195  1.00  0.00              
ATOM   2829 2HD2 LEU C   9       9.152   2.709 -35.767  1.00  0.00              
ATOM   2830 3HD2 LEU C   9       8.826   2.332 -34.058  1.00  0.00              
ATOM   2831  N   VAL C  10       3.561   1.169 -34.982  1.00  0.00              
ATOM   2832  CA  VAL C  10       2.990   0.144 -34.129  1.00  0.00              
ATOM   2833  C   VAL C  10       4.033  -0.952 -33.941  1.00  0.00              
ATOM   2834  O   VAL C  10       4.661  -1.398 -34.909  1.00  0.00              
ATOM   2835  CB  VAL C  10       1.704  -0.429 -34.744  1.00  0.00              
ATOM   2836  CG1 VAL C  10       1.185  -1.596 -33.905  1.00  0.00              
ATOM   2837  CG2 VAL C  10       0.657   0.684 -34.829  1.00  0.00              
ATOM   2838  H   VAL C  10       3.344   1.164 -35.968  1.00  0.00              
ATOM   2839  HA  VAL C  10       2.763   0.536 -33.136  1.00  0.00              
ATOM   2840  HB  VAL C  10       1.916  -0.762 -35.760  1.00  0.00              
ATOM   2841 1HG1 VAL C  10       0.274  -1.991 -34.356  1.00  0.00              
ATOM   2842 2HG1 VAL C  10       1.941  -2.380 -33.868  1.00  0.00              
ATOM   2843 3HG1 VAL C  10       0.970  -1.250 -32.895  1.00  0.00              
ATOM   2844 1HG2 VAL C  10      -0.260   0.290 -35.264  1.00  0.00              
ATOM   2845 2HG2 VAL C  10       0.449   1.065 -33.828  1.00  0.00              
ATOM   2846 3HG2 VAL C  10       1.036   1.493 -35.453  1.00  0.00              
ATOM   2847  N   THR C  11       4.218  -1.376 -32.693  1.00  0.00              
ATOM   2848  CA  THR C  11       5.249  -2.352 -32.363  1.00  0.00              
ATOM   2849  C   THR C  11       4.736  -3.530 -31.532  1.00  0.00              
ATOM   2850  O   THR C  11       5.495  -4.443 -31.233  1.00  0.00              
ATOM   2851  CB  THR C  11       6.408  -1.683 -31.601  1.00  0.00              
ATOM   2852  OG1 THR C  11       5.916  -1.112 -30.382  1.00  0.00              
ATOM   2853  CG2 THR C  11       7.044  -0.591 -32.449  1.00  0.00              
ATOM   2854  H   THR C  11       3.629  -1.014 -31.956  1.00  0.00              
ATOM   2855  HA  THR C  11       5.635  -2.803 -33.277  1.00  0.00              
ATOM   2856  HB  THR C  11       7.157  -2.438 -31.362  1.00  0.00              
ATOM   2857  HG1 THR C  11       6.647  -0.979 -29.774  1.00  0.00              
ATOM   2858 1HG2 THR C  11       7.861  -0.131 -31.894  1.00  0.00              
ATOM   2859 2HG2 THR C  11       7.429  -1.025 -33.371  1.00  0.00              
ATOM   2860 3HG2 THR C  11       6.296   0.164 -32.687  1.00  0.00              
ATOM   2861  N   GLY C  12       3.463  -3.495 -31.145  1.00  0.00              
ATOM   2862  CA  GLY C  12       2.865  -4.629 -30.456  1.00  0.00              
ATOM   2863  C   GLY C  12       1.374  -4.717 -30.736  1.00  0.00              
ATOM   2864  O   GLY C  12       0.736  -3.696 -30.950  1.00  0.00              
ATOM   2865  H   GLY C  12       2.900  -2.678 -31.329  1.00  0.00              
ATOM   2866 1HA  GLY C  12       3.345  -5.547 -30.797  1.00  0.00              
ATOM   2867 2HA  GLY C  12       3.019  -4.516 -29.384  1.00  0.00              
ATOM   2868  N   ILE C  13       0.820  -5.928 -30.732  1.00  0.00              
ATOM   2869  CA  ILE C  13      -0.609  -6.130 -30.965  1.00  0.00              
ATOM   2870  C   ILE C  13      -1.089  -7.265 -30.058  1.00  0.00              
ATOM   2871  O   ILE C  13      -0.452  -8.323 -29.974  1.00  0.00              
ATOM   2872  CB  ILE C  13      -0.878  -6.454 -32.463  1.00  0.00              
ATOM   2873  CG1 ILE C  13      -2.379  -6.660 -32.698  1.00  0.00              
ATOM   2874  CG2 ILE C  13      -0.087  -7.683 -32.895  1.00  0.00              
ATOM   2875  CD1 ILE C  13      -3.192  -5.390 -32.628  1.00  0.00              
ATOM   2876  H   ILE C  13       1.409  -6.731 -30.563  1.00  0.00              
ATOM   2877  HA  ILE C  13      -1.174  -5.243 -30.678  1.00  0.00              
ATOM   2878  HB  ILE C  13      -0.580  -5.599 -33.070  1.00  0.00              
ATOM   2879 1HG1 ILE C  13      -2.494  -7.108 -33.683  1.00  0.00              
ATOM   2880 2HG1 ILE C  13      -2.733  -7.357 -31.938  1.00  0.00              
ATOM   2881 1HG2 ILE C  13      -0.287  -7.894 -33.945  1.00  0.00              
ATOM   2882 2HG2 ILE C  13       0.978  -7.498 -32.760  1.00  0.00              
ATOM   2883 3HG2 ILE C  13      -0.385  -8.539 -32.290  1.00  0.00              
ATOM   2884 1HD1 ILE C  13      -4.244  -5.621 -32.803  1.00  0.00              
ATOM   2885 2HD1 ILE C  13      -3.081  -4.939 -31.640  1.00  0.00              
ATOM   2886 3HD1 ILE C  13      -2.844  -4.692 -33.386  1.00  0.00              
ATOM   2887  N   SER C  14      -2.206  -7.039 -29.370  1.00  0.00              
ATOM   2888  CA  SER C  14      -2.780  -8.040 -28.479  1.00  0.00              
ATOM   2889  C   SER C  14      -4.307  -8.068 -28.490  1.00  0.00              
ATOM   2890  O   SER C  14      -4.948  -7.084 -28.126  1.00  0.00              
ATOM   2891  CB  SER C  14      -2.279  -7.802 -27.068  1.00  0.00              
ATOM   2892  OG  SER C  14      -2.829  -8.711 -26.154  1.00  0.00              
ATOM   2893  H   SER C  14      -2.669  -6.146 -29.469  1.00  0.00              
ATOM   2894  HA  SER C  14      -2.421  -9.051 -28.676  1.00  0.00              
ATOM   2895 1HB  SER C  14      -1.194  -7.905 -27.061  1.00  0.00              
ATOM   2896 2HB  SER C  14      -2.549  -6.791 -26.767  1.00  0.00              
ATOM   2897  HG  SER C  14      -2.752  -8.357 -25.265  1.00  0.00              
ATOM   2898  N   PRO C  15      -4.912  -9.196 -28.919  1.00  0.00              
ATOM   2899  CA  PRO C  15      -4.270 -10.423 -29.409  1.00  0.00              
ATOM   2900  C   PRO C  15      -3.737 -10.199 -30.820  1.00  0.00              
ATOM   2901  O   PRO C  15      -4.157  -9.263 -31.491  1.00  0.00              
ATOM   2902  CB  PRO C  15      -5.415 -11.431 -29.393  1.00  0.00              
ATOM   2903  CG  PRO C  15      -6.582 -10.562 -29.777  1.00  0.00              
ATOM   2904  CD  PRO C  15      -6.354  -9.329 -28.913  1.00  0.00              
ATOM   2905  HA  PRO C  15      -3.401 -10.720 -28.803  1.00  0.00              
ATOM   2906 1HB  PRO C  15      -5.241 -12.249 -30.106  1.00  0.00              
ATOM   2907 2HB  PRO C  15      -5.534 -11.890 -28.400  1.00  0.00              
ATOM   2908 1HG  PRO C  15      -6.573 -10.336 -30.854  1.00  0.00              
ATOM   2909 2HG  PRO C  15      -7.538 -11.062 -29.561  1.00  0.00              
ATOM   2910 1HD  PRO C  15      -6.834  -8.433 -29.334  1.00  0.00              
ATOM   2911 2HD  PRO C  15      -6.747  -9.456 -27.895  1.00  0.00              
ATOM   2912  N   ASN C  16      -2.832 -11.062 -31.280  1.00  0.00              
ATOM   2913  CA  ASN C  16      -2.265 -10.909 -32.618  1.00  0.00              
ATOM   2914  C   ASN C  16      -3.138 -11.508 -33.729  1.00  0.00              
ATOM   2915  O   ASN C  16      -2.786 -11.465 -34.910  1.00  0.00              
ATOM   2916  CB  ASN C  16      -0.873 -11.510 -32.681  1.00  0.00              
ATOM   2917  CG  ASN C  16      -0.849 -13.002 -32.494  1.00  0.00              
ATOM   2918  OD1 ASN C  16      -1.891 -13.642 -32.311  1.00  0.00              
ATOM   2919  ND2 ASN C  16       0.340 -13.548 -32.458  1.00  0.00              
ATOM   2920  H   ASN C  16      -2.529 -11.833 -30.704  1.00  0.00              
ATOM   2921  HA  ASN C  16      -2.185  -9.849 -32.867  1.00  0.00              
ATOM   2922 1HB  ASN C  16      -0.183 -11.239 -33.481  1.00  0.00              
ATOM   2923 2HB  ASN C  16      -0.557 -11.035 -31.752  1.00  0.00              
ATOM   2924 1HD2 ASN C  16       0.432 -14.536 -32.337  1.00  0.00              
ATOM   2925 2HD2 ASN C  16       1.155 -12.977 -32.551  1.00  0.00              
ATOM   2926  N   GLU C  17      -4.277 -12.066 -33.347  1.00  0.00              
ATOM   2927  CA  GLU C  17      -5.173 -12.689 -34.312  1.00  0.00              
ATOM   2928  C   GLU C  17      -6.571 -12.649 -33.732  1.00  0.00              
ATOM   2929  O   GLU C  17      -6.747 -12.603 -32.512  1.00  0.00              
ATOM   2930  CB  GLU C  17      -4.753 -14.127 -34.625  1.00  0.00              
ATOM   2931  CG  GLU C  17      -4.827 -15.076 -33.437  1.00  0.00              
ATOM   2932  CD  GLU C  17      -4.312 -16.442 -33.796  1.00  0.00              
ATOM   2933  OE1 GLU C  17      -3.928 -16.633 -34.925  1.00  0.00              
ATOM   2934  OE2 GLU C  17      -4.197 -17.262 -32.916  1.00  0.00              
ATOM   2935  H   GLU C  17      -4.531 -12.062 -32.370  1.00  0.00              
ATOM   2936  HA  GLU C  17      -5.163 -12.125 -35.245  1.00  0.00              
ATOM   2937 1HB  GLU C  17      -5.411 -14.486 -35.416  1.00  0.00              
ATOM   2938 2HB  GLU C  17      -3.728 -14.087 -34.994  1.00  0.00              
ATOM   2939 1HG  GLU C  17      -4.300 -14.710 -32.556  1.00  0.00              
ATOM   2940 2HG  GLU C  17      -5.893 -15.135 -33.222  1.00  0.00              
ATOM   2941  N   GLY C  18      -7.567 -12.676 -34.612  1.00  0.00              
ATOM   2942  CA  GLY C  18      -8.937 -12.643 -34.153  1.00  0.00              
ATOM   2943  C   GLY C  18      -9.925 -12.409 -35.273  1.00  0.00              
ATOM   2944  O   GLY C  18      -9.566 -11.983 -36.372  1.00  0.00              
ATOM   2945  H   GLY C  18      -7.380 -12.718 -35.603  1.00  0.00              
ATOM   2946 1HA  GLY C  18      -9.178 -13.596 -33.681  1.00  0.00              
ATOM   2947 2HA  GLY C  18      -9.051 -11.840 -33.426  1.00  0.00              
ATOM   2948  N   ILE C  19     -11.183 -12.699 -34.980  1.00  0.00              
ATOM   2949  CA  ILE C  19     -12.244 -12.678 -35.969  1.00  0.00              
ATOM   2950  C   ILE C  19     -12.755 -11.247 -36.105  1.00  0.00              
ATOM   2951  O   ILE C  19     -12.448 -10.390 -35.276  1.00  0.00              
ATOM   2952  CB  ILE C  19     -13.406 -13.615 -35.594  1.00  0.00              
ATOM   2953  CG1 ILE C  19     -14.063 -13.156 -34.290  1.00  0.00              
ATOM   2954  CG2 ILE C  19     -12.914 -15.049 -35.470  1.00  0.00              
ATOM   2955  CD1 ILE C  19     -15.359 -13.869 -33.974  1.00  0.00              
ATOM   2956  H   ILE C  19     -11.406 -12.945 -34.025  1.00  0.00              
ATOM   2957  HA  ILE C  19     -11.861 -12.959 -36.949  1.00  0.00              
ATOM   2958  HB  ILE C  19     -14.172 -13.560 -36.367  1.00  0.00              
ATOM   2959 1HG1 ILE C  19     -13.348 -13.331 -33.487  1.00  0.00              
ATOM   2960 2HG1 ILE C  19     -14.251 -12.086 -34.381  1.00  0.00              
ATOM   2961 1HG2 ILE C  19     -13.748 -15.699 -35.204  1.00  0.00              
ATOM   2962 2HG2 ILE C  19     -12.492 -15.372 -36.421  1.00  0.00              
ATOM   2963 3HG2 ILE C  19     -12.149 -15.106 -34.695  1.00  0.00              
ATOM   2964 1HD1 ILE C  19     -15.765 -13.490 -33.036  1.00  0.00              
ATOM   2965 2HD1 ILE C  19     -16.076 -13.693 -34.777  1.00  0.00              
ATOM   2966 3HD1 ILE C  19     -15.173 -14.938 -33.882  1.00  0.00              
ATOM   2967  N   PRO C  20     -13.529 -10.964 -37.163  1.00  0.00              
ATOM   2968  CA  PRO C  20     -14.125  -9.634 -37.282  1.00  0.00              
ATOM   2969  C   PRO C  20     -14.868  -9.235 -36.007  1.00  0.00              
ATOM   2970  O   PRO C  20     -15.537 -10.056 -35.368  1.00  0.00              
ATOM   2971  CB  PRO C  20     -15.046  -9.783 -38.485  1.00  0.00              
ATOM   2972  CG  PRO C  20     -14.324 -10.813 -39.310  1.00  0.00              
ATOM   2973  CD  PRO C  20     -13.905 -11.817 -38.257  1.00  0.00              
ATOM   2974  HA  PRO C  20     -13.375  -8.843 -37.427  1.00  0.00              
ATOM   2975 1HB  PRO C  20     -16.050 -10.117 -38.184  1.00  0.00              
ATOM   2976 2HB  PRO C  20     -15.170  -8.829 -39.020  1.00  0.00              
ATOM   2977 1HG  PRO C  20     -14.985 -11.247 -40.074  1.00  0.00              
ATOM   2978 2HG  PRO C  20     -13.467 -10.369 -39.839  1.00  0.00              
ATOM   2979 1HD  PRO C  20     -14.723 -12.499 -37.985  1.00  0.00              
ATOM   2980 2HD  PRO C  20     -13.063 -12.442 -38.589  1.00  0.00              
ATOM   2981  N   TRP C  21     -14.720  -7.965 -35.645  1.00  0.00              
ATOM   2982  CA  TRP C  21     -15.335  -7.381 -34.462  1.00  0.00              
ATOM   2983  C   TRP C  21     -14.652  -7.758 -33.147  1.00  0.00              
ATOM   2984  O   TRP C  21     -15.215  -7.595 -32.066  1.00  0.00              
ATOM   2985  CB  TRP C  21     -16.831  -7.694 -34.414  1.00  0.00              
ATOM   2986  CG  TRP C  21     -17.554  -6.549 -33.808  1.00  0.00              
ATOM   2987  CD1 TRP C  21     -18.247  -6.543 -32.628  1.00  0.00              
ATOM   2988  CD2 TRP C  21     -17.506  -5.190 -34.252  1.00  0.00              
ATOM   2989  NE1 TRP C  21     -18.617  -5.261 -32.306  1.00  0.00              
ATOM   2990  CE2 TRP C  21     -18.175  -4.410 -33.285  1.00  0.00              
ATOM   2991  CE3 TRP C  21     -16.953  -4.554 -35.372  1.00  0.00              
ATOM   2992  CZ2 TRP C  21     -18.307  -3.022 -33.401  1.00  0.00              
ATOM   2993  CZ3 TRP C  21     -17.084  -3.174 -35.488  1.00  0.00              
ATOM   2994  CH2 TRP C  21     -17.757  -2.423 -34.503  1.00  0.00              
ATOM   2995  H   TRP C  21     -14.143  -7.384 -36.237  1.00  0.00              
ATOM   2996  HA  TRP C  21     -15.264  -6.294 -34.507  1.00  0.00              
ATOM   2997 1HB  TRP C  21     -17.215  -7.858 -35.421  1.00  0.00              
ATOM   2998 2HB  TRP C  21     -17.008  -8.582 -33.808  1.00  0.00              
ATOM   2999  HD1 TRP C  21     -18.398  -7.504 -32.140  1.00  0.00              
ATOM   3000  HE1 TRP C  21     -19.134  -4.987 -31.482  1.00  0.00              
ATOM   3001  HE3 TRP C  21     -16.423  -5.089 -36.158  1.00  0.00              
ATOM   3002  HZ2 TRP C  21     -18.835  -2.476 -32.617  1.00  0.00              
ATOM   3003  HZ3 TRP C  21     -16.653  -2.686 -36.362  1.00  0.00              
ATOM   3004  HH2 TRP C  21     -17.840  -1.342 -34.624  1.00  0.00              
ATOM   3005  N   THR C  22     -13.425  -8.260 -33.255  1.00  0.00              
ATOM   3006  CA  THR C  22     -12.607  -8.566 -32.083  1.00  0.00              
ATOM   3007  C   THR C  22     -11.927  -7.256 -31.687  1.00  0.00              
ATOM   3008  O   THR C  22     -11.320  -6.597 -32.528  1.00  0.00              
ATOM   3009  CB  THR C  22     -11.553  -9.656 -32.354  1.00  0.00              
ATOM   3010  OG1 THR C  22     -12.208 -10.871 -32.740  1.00  0.00              
ATOM   3011  CG2 THR C  22     -10.715  -9.908 -31.111  1.00  0.00              
ATOM   3012  H   THR C  22     -13.050  -8.435 -34.176  1.00  0.00              
ATOM   3013  HA  THR C  22     -13.244  -8.910 -31.268  1.00  0.00              
ATOM   3014  HB  THR C  22     -10.906  -9.329 -33.168  1.00  0.00              
ATOM   3015  HG1 THR C  22     -12.995 -10.994 -32.204  1.00  0.00              
ATOM   3016 1HG2 THR C  22      -9.976 -10.681 -31.322  1.00  0.00              
ATOM   3017 2HG2 THR C  22     -10.207  -8.988 -30.822  1.00  0.00              
ATOM   3018 3HG2 THR C  22     -11.361 -10.236 -30.298  1.00  0.00              
ATOM   3019  N   LYS C  23     -12.032  -6.884 -30.419  1.00  0.00              
ATOM   3020  CA  LYS C  23     -11.396  -5.672 -29.921  1.00  0.00              
ATOM   3021  C   LYS C  23      -9.924  -5.973 -29.653  1.00  0.00              
ATOM   3022  O   LYS C  23      -9.610  -6.918 -28.939  1.00  0.00              
ATOM   3023  CB  LYS C  23     -12.086  -5.165 -28.654  1.00  0.00              
ATOM   3024  CG  LYS C  23     -11.605  -3.800 -28.178  1.00  0.00              
ATOM   3025  CD  LYS C  23     -12.465  -3.276 -27.039  1.00  0.00              
ATOM   3026  CE  LYS C  23     -12.042  -3.873 -25.705  1.00  0.00              
ATOM   3027  NZ  LYS C  23     -12.794  -3.280 -24.566  1.00  0.00              
ATOM   3028  H   LYS C  23     -12.567  -7.458 -29.782  1.00  0.00              
ATOM   3029  HA  LYS C  23     -11.452  -4.888 -30.677  1.00  0.00              
ATOM   3030 1HB  LYS C  23     -13.154  -5.118 -28.869  1.00  0.00              
ATOM   3031 2HB  LYS C  23     -11.907  -5.904 -27.873  1.00  0.00              
ATOM   3032 1HG  LYS C  23     -10.572  -3.896 -27.841  1.00  0.00              
ATOM   3033 2HG  LYS C  23     -11.649  -3.106 -29.017  1.00  0.00              
ATOM   3034 1HD  LYS C  23     -12.366  -2.190 -26.999  1.00  0.00              
ATOM   3035 2HD  LYS C  23     -13.504  -3.537 -27.239  1.00  0.00              
ATOM   3036 1HE  LYS C  23     -12.222  -4.947 -25.738  1.00  0.00              
ATOM   3037 2HE  LYS C  23     -10.977  -3.688 -25.571  1.00  0.00              
ATOM   3038 1HZ  LYS C  23     -12.484  -3.701 -23.702  1.00  0.00              
ATOM   3039 2HZ  LYS C  23     -12.627  -2.284 -24.534  1.00  0.00              
ATOM   3040 3HZ  LYS C  23     -13.782  -3.451 -24.689  1.00  0.00              
ATOM   3041  N   VAL C  24      -9.025  -5.175 -30.221  1.00  0.00              
ATOM   3042  CA  VAL C  24      -7.595  -5.381 -30.003  1.00  0.00              
ATOM   3043  C   VAL C  24      -6.889  -4.172 -29.399  1.00  0.00              
ATOM   3044  O   VAL C  24      -7.319  -3.027 -29.570  1.00  0.00              
ATOM   3045  CB  VAL C  24      -6.863  -5.730 -31.318  1.00  0.00              
ATOM   3046  CG1 VAL C  24      -7.456  -6.999 -31.939  1.00  0.00              
ATOM   3047  CG2 VAL C  24      -6.958  -4.570 -32.284  1.00  0.00              
ATOM   3048  H   VAL C  24      -9.327  -4.414 -30.811  1.00  0.00              
ATOM   3049  HA  VAL C  24      -7.414  -6.168 -29.270  1.00  0.00              
ATOM   3050  HB  VAL C  24      -5.807  -5.886 -31.105  1.00  0.00              
ATOM   3051 1HG1 VAL C  24      -6.929  -7.233 -32.864  1.00  0.00              
ATOM   3052 2HG1 VAL C  24      -7.349  -7.830 -31.241  1.00  0.00              
ATOM   3053 3HG1 VAL C  24      -8.513  -6.840 -32.154  1.00  0.00              
ATOM   3054 1HG2 VAL C  24      -6.440  -4.824 -33.208  1.00  0.00              
ATOM   3055 2HG2 VAL C  24      -8.006  -4.361 -32.500  1.00  0.00              
ATOM   3056 3HG2 VAL C  24      -6.496  -3.689 -31.840  1.00  0.00              
ATOM   3057  N   THR C  25      -5.804  -4.440 -28.680  1.00  0.00              
ATOM   3058  CA  THR C  25      -4.990  -3.378 -28.128  1.00  0.00              
ATOM   3059  C   THR C  25      -3.791  -3.209 -29.056  1.00  0.00              
ATOM   3060  O   THR C  25      -3.072  -4.170 -29.330  1.00  0.00              
ATOM   3061  CB  THR C  25      -4.517  -3.681 -26.694  1.00  0.00              
ATOM   3062  OG1 THR C  25      -5.655  -3.832 -25.835  1.00  0.00              
ATOM   3063  CG2 THR C  25      -3.639  -2.554 -26.172  1.00  0.00              
ATOM   3064  H   THR C  25      -5.537  -5.401 -28.515  1.00  0.00              
ATOM   3065  HA  THR C  25      -5.559  -2.449 -28.108  1.00  0.00              
ATOM   3066  HB  THR C  25      -3.949  -4.612 -26.697  1.00  0.00              
ATOM   3067  HG1 THR C  25      -6.023  -4.713 -25.944  1.00  0.00              
ATOM   3068 1HG2 THR C  25      -3.315  -2.787 -25.158  1.00  0.00              
ATOM   3069 2HG2 THR C  25      -2.767  -2.445 -26.817  1.00  0.00              
ATOM   3070 3HG2 THR C  25      -4.206  -1.624 -26.168  1.00  0.00              
ATOM   3071  N   ILE C  26      -3.609  -1.989 -29.557  1.00  0.00              
ATOM   3072  CA  ILE C  26      -2.490  -1.648 -30.429  1.00  0.00              
ATOM   3073  C   ILE C  26      -1.459  -0.835 -29.649  1.00  0.00              
ATOM   3074  O   ILE C  26      -1.756   0.271 -29.184  1.00  0.00              
ATOM   3075  CB  ILE C  26      -2.972  -0.797 -31.626  1.00  0.00              
ATOM   3076  CG1 ILE C  26      -3.991  -1.584 -32.456  1.00  0.00              
ATOM   3077  CG2 ILE C  26      -1.793  -0.395 -32.490  1.00  0.00              
ATOM   3078  CD1 ILE C  26      -4.692  -0.757 -33.533  1.00  0.00              
ATOM   3079  H   ILE C  26      -4.280  -1.273 -29.316  1.00  0.00              
ATOM   3080  HA  ILE C  26      -1.969  -2.547 -30.755  1.00  0.00              
ATOM   3081  HB  ILE C  26      -3.472   0.096 -31.250  1.00  0.00              
ATOM   3082 1HG1 ILE C  26      -3.458  -2.411 -32.925  1.00  0.00              
ATOM   3083 2HG1 ILE C  26      -4.735  -1.981 -31.765  1.00  0.00              
ATOM   3084 1HG2 ILE C  26      -2.144   0.203 -33.330  1.00  0.00              
ATOM   3085 2HG2 ILE C  26      -1.091   0.189 -31.897  1.00  0.00              
ATOM   3086 3HG2 ILE C  26      -1.296  -1.290 -32.865  1.00  0.00              
ATOM   3087 1HD1 ILE C  26      -5.397  -1.387 -34.076  1.00  0.00              
ATOM   3088 2HD1 ILE C  26      -5.229   0.069 -33.066  1.00  0.00              
ATOM   3089 3HD1 ILE C  26      -3.952  -0.362 -34.228  1.00  0.00              
ATOM   3090  N   ARG C  27      -0.255  -1.384 -29.498  1.00  0.00              
ATOM   3091  CA  ARG C  27       0.803  -0.713 -28.740  1.00  0.00              
ATOM   3092  C   ARG C  27       1.894  -0.248 -29.699  1.00  0.00              
ATOM   3093  O   ARG C  27       2.241  -0.946 -30.657  1.00  0.00              
ATOM   3094  CB  ARG C  27       1.415  -1.652 -27.702  1.00  0.00              
ATOM   3095  CG  ARG C  27       0.422  -2.212 -26.688  1.00  0.00              
ATOM   3096  CD  ARG C  27      -0.333  -1.103 -25.975  1.00  0.00              
ATOM   3097  NE  ARG C  27       0.533  -0.043 -25.456  1.00  0.00              
ATOM   3098  CZ  ARG C  27       1.200  -0.112 -24.307  1.00  0.00              
ATOM   3099  NH1 ARG C  27       1.115  -1.196 -23.545  1.00  0.00              
ATOM   3100  NH2 ARG C  27       1.928   0.916 -23.900  1.00  0.00              
ATOM   3101  H   ARG C  27      -0.067  -2.284 -29.914  1.00  0.00              
ATOM   3102  HA  ARG C  27       0.398   0.170 -28.244  1.00  0.00              
ATOM   3103 1HB  ARG C  27       1.875  -2.474 -28.250  1.00  0.00              
ATOM   3104 2HB  ARG C  27       2.186  -1.089 -27.178  1.00  0.00              
ATOM   3105 1HG  ARG C  27      -0.288  -2.851 -27.213  1.00  0.00              
ATOM   3106 2HG  ARG C  27       0.971  -2.805 -25.956  1.00  0.00              
ATOM   3107 1HD  ARG C  27      -1.035  -0.646 -26.673  1.00  0.00              
ATOM   3108 2HD  ARG C  27      -0.879  -1.529 -25.135  1.00  0.00              
ATOM   3109  HE  ARG C  27       0.755   0.860 -25.853  1.00  0.00              
ATOM   3110 1HH1 ARG C  27       0.542  -1.973 -23.839  1.00  0.00              
ATOM   3111 2HH1 ARG C  27       1.626  -1.238 -22.675  1.00  0.00              
ATOM   3112 1HH2 ARG C  27       1.976   1.753 -24.465  1.00  0.00              
ATOM   3113 2HH2 ARG C  27       2.432   0.859 -23.028  1.00  0.00              
ATOM   3114  N   GLY C  28       2.431   0.934 -29.438  1.00  0.00              
ATOM   3115  CA  GLY C  28       3.446   1.472 -30.318  1.00  0.00              
ATOM   3116  C   GLY C  28       4.045   2.769 -29.812  1.00  0.00              
ATOM   3117  O   GLY C  28       3.995   3.069 -28.612  1.00  0.00              
ATOM   3118  H   GLY C  28       2.145   1.470 -28.631  1.00  0.00              
ATOM   3119 1HA  GLY C  28       4.252   0.745 -30.419  1.00  0.00              
ATOM   3120 2HA  GLY C  28       3.005   1.662 -31.296  1.00  0.00              
ATOM   3121  N   GLU C  29       4.602   3.533 -30.744  1.00  0.00              
ATOM   3122  CA  GLU C  29       5.203   4.828 -30.458  1.00  0.00              
ATOM   3123  C   GLU C  29       4.624   5.869 -31.387  1.00  0.00              
ATOM   3124  O   GLU C  29       4.346   5.579 -32.550  1.00  0.00              
ATOM   3125  CB  GLU C  29       6.713   4.786 -30.715  1.00  0.00              
ATOM   3126  CG  GLU C  29       7.500   3.842 -29.847  1.00  0.00              
ATOM   3127  CD  GLU C  29       8.986   3.892 -30.174  1.00  0.00              
ATOM   3128  OE1 GLU C  29       9.365   4.658 -31.082  1.00  0.00              
ATOM   3129  OE2 GLU C  29       9.767   3.173 -29.519  1.00  0.00              
ATOM   3130  H   GLU C  29       4.603   3.188 -31.693  1.00  0.00              
ATOM   3131  HA  GLU C  29       4.966   5.128 -29.436  1.00  0.00              
ATOM   3132 1HB  GLU C  29       6.850   4.498 -31.758  1.00  0.00              
ATOM   3133 2HB  GLU C  29       7.090   5.798 -30.565  1.00  0.00              
ATOM   3134 1HG  GLU C  29       7.359   4.015 -28.781  1.00  0.00              
ATOM   3135 2HG  GLU C  29       7.103   2.862 -30.109  1.00  0.00              
ATOM   3136  N   ASN C  30       4.469   7.083 -30.866  1.00  0.00              
ATOM   3137  CA  ASN C  30       3.958   8.209 -31.638  1.00  0.00              
ATOM   3138  C   ASN C  30       2.612   7.893 -32.268  1.00  0.00              
ATOM   3139  O   ASN C  30       2.390   8.193 -33.452  1.00  0.00              
ATOM   3140  CB  ASN C  30       4.954   8.581 -32.734  1.00  0.00              
ATOM   3141  CG  ASN C  30       6.304   8.994 -32.178  1.00  0.00              
ATOM   3142  OD1 ASN C  30       6.405   9.919 -31.375  1.00  0.00              
ATOM   3143  ND2 ASN C  30       7.354   8.302 -32.606  1.00  0.00              
ATOM   3144  H   ASN C  30       4.717   7.222 -29.896  1.00  0.00              
ATOM   3145  HA  ASN C  30       3.792   9.063 -30.980  1.00  0.00              
ATOM   3146 1HB  ASN C  30       5.089   7.940 -33.605  1.00  0.00              
ATOM   3147 2HB  ASN C  30       4.400   9.475 -33.022  1.00  0.00              
ATOM   3148 1HD2 ASN C  30       8.269   8.528 -32.274  1.00  0.00              
ATOM   3149 2HD2 ASN C  30       7.227   7.554 -33.258  1.00  0.00              
ATOM   3150  N   LEU C  31       1.713   7.298 -31.489  1.00  0.00              
ATOM   3151  CA  LEU C  31       0.430   6.904 -32.052  1.00  0.00              
ATOM   3152  C   LEU C  31      -0.609   8.015 -31.915  1.00  0.00              
ATOM   3153  O   LEU C  31      -1.778   7.824 -32.238  1.00  0.00              
ATOM   3154  CB  LEU C  31      -0.071   5.600 -31.412  1.00  0.00              
ATOM   3155  CG  LEU C  31       0.874   4.388 -31.546  1.00  0.00              
ATOM   3156  CD1 LEU C  31       0.208   3.144 -30.953  1.00  0.00              
ATOM   3157  CD2 LEU C  31       1.236   4.145 -33.020  1.00  0.00              
ATOM   3158  H   LEU C  31       1.900   7.112 -30.514  1.00  0.00              
ATOM   3159  HA  LEU C  31       0.541   6.721 -33.120  1.00  0.00              
ATOM   3160 1HB  LEU C  31      -0.119   5.919 -30.372  1.00  0.00              
ATOM   3161 2HB  LEU C  31      -1.071   5.339 -31.758  1.00  0.00              
ATOM   3162  HG  LEU C  31       1.797   4.635 -31.020  1.00  0.00              
ATOM   3163 1HD1 LEU C  31       0.879   2.290 -31.050  1.00  0.00              
ATOM   3164 2HD1 LEU C  31      -0.010   3.315 -29.899  1.00  0.00              
ATOM   3165 3HD1 LEU C  31      -0.719   2.937 -31.487  1.00  0.00              
ATOM   3166 1HD2 LEU C  31       1.904   3.285 -33.093  1.00  0.00              
ATOM   3167 2HD2 LEU C  31       0.328   3.950 -33.591  1.00  0.00              
ATOM   3168 3HD2 LEU C  31       1.736   5.026 -33.422  1.00  0.00              
ATOM   3169  N   GLY C  32      -0.176   9.178 -31.444  1.00  0.00              
ATOM   3170  CA  GLY C  32      -1.076  10.311 -31.335  1.00  0.00              
ATOM   3171  C   GLY C  32      -0.955  11.055 -30.022  1.00  0.00              
ATOM   3172  O   GLY C  32      -0.651  10.467 -28.983  1.00  0.00              
ATOM   3173  H   GLY C  32       0.786   9.285 -31.156  1.00  0.00              
ATOM   3174 1HA  GLY C  32      -0.860  11.015 -32.139  1.00  0.00              
ATOM   3175 2HA  GLY C  32      -2.103   9.960 -31.427  1.00  0.00              
ATOM   3176  N   THR C  33      -1.192  12.357 -30.073  1.00  0.00              
ATOM   3177  CA  THR C  33      -1.051  13.195 -28.896  1.00  0.00              
ATOM   3178  C   THR C  33      -2.380  13.284 -28.149  1.00  0.00              
ATOM   3179  O   THR C  33      -2.418  13.711 -27.008  1.00  0.00              
ATOM   3180  CB  THR C  33      -0.542  14.611 -29.290  1.00  0.00              
ATOM   3181  OG1 THR C  33      -1.508  15.264 -30.120  1.00  0.00              
ATOM   3182  CG2 THR C  33       0.763  14.505 -30.078  1.00  0.00              
ATOM   3183  H   THR C  33      -1.477  12.778 -30.946  1.00  0.00              
ATOM   3184  HA  THR C  33      -0.330  12.751 -28.210  1.00  0.00              
ATOM   3185  HB  THR C  33      -0.374  15.192 -28.382  1.00  0.00              
ATOM   3186  HG1 THR C  33      -1.355  16.212 -30.104  1.00  0.00              
ATOM   3187 1HG2 THR C  33       1.107  15.503 -30.347  1.00  0.00              
ATOM   3188 2HG2 THR C  33       1.518  14.011 -29.466  1.00  0.00              
ATOM   3189 3HG2 THR C  33       0.593  13.924 -30.983  1.00  0.00              
ATOM   3190  N   GLY C  34      -3.463  12.853 -28.789  1.00  0.00              
ATOM   3191  CA  GLY C  34      -4.772  12.897 -28.158  1.00  0.00              
ATOM   3192  C   GLY C  34      -5.840  12.355 -29.086  1.00  0.00              
ATOM   3193  O   GLY C  34      -5.561  12.100 -30.254  1.00  0.00              
ATOM   3194  H   GLY C  34      -3.381  12.489 -29.728  1.00  0.00              
ATOM   3195 1HA  GLY C  34      -4.749  12.295 -27.250  1.00  0.00              
ATOM   3196 2HA  GLY C  34      -5.011  13.929 -27.904  1.00  0.00              
ATOM   3197  N   PRO C  35      -7.081  12.180 -28.604  1.00  0.00              
ATOM   3198  CA  PRO C  35      -8.207  11.679 -29.406  1.00  0.00              
ATOM   3199  C   PRO C  35      -8.477  12.492 -30.668  1.00  0.00              
ATOM   3200  O   PRO C  35      -8.866  11.954 -31.713  1.00  0.00              
ATOM   3201  CB  PRO C  35      -9.377  11.746 -28.426  1.00  0.00              
ATOM   3202  CG  PRO C  35      -8.726  11.553 -27.088  1.00  0.00              
ATOM   3203  CD  PRO C  35      -7.481  12.395 -27.213  1.00  0.00              
ATOM   3204  HA  PRO C  35      -8.037  10.663 -29.791  1.00  0.00              
ATOM   3205 1HB  PRO C  35      -9.899  12.712 -28.488  1.00  0.00              
ATOM   3206 2HB  PRO C  35     -10.123  10.963 -28.632  1.00  0.00              
ATOM   3207 1HG  PRO C  35      -9.383  11.888 -26.272  1.00  0.00              
ATOM   3208 2HG  PRO C  35      -8.500  10.492 -26.905  1.00  0.00              
ATOM   3209 1HD  PRO C  35      -7.676  13.459 -27.010  1.00  0.00              
ATOM   3210 2HD  PRO C  35      -6.691  12.076 -26.518  1.00  0.00              
ATOM   3211  N   THR C  36      -8.247  13.793 -30.569  1.00  0.00              
ATOM   3212  CA  THR C  36      -8.438  14.694 -31.692  1.00  0.00              
ATOM   3213  C   THR C  36      -7.283  14.703 -32.686  1.00  0.00              
ATOM   3214  O   THR C  36      -7.453  15.117 -33.837  1.00  0.00              
ATOM   3215  CB  THR C  36      -8.653  16.119 -31.174  1.00  0.00              
ATOM   3216  OG1 THR C  36      -7.485  16.548 -30.471  1.00  0.00              
ATOM   3217  CG2 THR C  36      -9.825  16.153 -30.221  1.00  0.00              
ATOM   3218  H   THR C  36      -7.929  14.167 -29.686  1.00  0.00              
ATOM   3219  HA  THR C  36      -9.301  14.376 -32.277  1.00  0.00              
ATOM   3220  HB  THR C  36      -8.849  16.777 -32.020  1.00  0.00              
ATOM   3221  HG1 THR C  36      -7.476  17.506 -30.419  1.00  0.00              
ATOM   3222 1HG2 THR C  36      -9.970  17.170 -29.860  1.00  0.00              
ATOM   3223 2HG2 THR C  36     -10.723  15.819 -30.739  1.00  0.00              
ATOM   3224 3HG2 THR C  36      -9.626  15.493 -29.378  1.00  0.00              
ATOM   3225  N   ASP C  37      -6.117  14.234 -32.244  1.00  0.00              
ATOM   3226  CA  ASP C  37      -4.951  14.098 -33.119  1.00  0.00              
ATOM   3227  C   ASP C  37      -5.013  12.870 -34.037  1.00  0.00              
ATOM   3228  O   ASP C  37      -4.586  12.910 -35.192  1.00  0.00              
ATOM   3229  CB  ASP C  37      -3.675  14.044 -32.277  1.00  0.00              
ATOM   3230  CG  ASP C  37      -2.385  14.040 -33.088  1.00  0.00              
ATOM   3231  OD1 ASP C  37      -2.217  14.915 -33.904  1.00  0.00              
ATOM   3232  OD2 ASP C  37      -1.516  13.261 -32.778  1.00  0.00              
ATOM   3233  H   ASP C  37      -6.039  13.963 -31.275  1.00  0.00              
ATOM   3234  HA  ASP C  37      -4.893  14.952 -33.794  1.00  0.00              
ATOM   3235 1HB  ASP C  37      -3.622  14.825 -31.517  1.00  0.00              
ATOM   3236 2HB  ASP C  37      -3.804  13.075 -31.796  1.00  0.00              
ATOM   3237  N   LEU C  38      -5.565  11.787 -33.516  1.00  0.00              
ATOM   3238  CA  LEU C  38      -5.838  10.585 -34.302  1.00  0.00              
ATOM   3239  C   LEU C  38      -6.964  10.771 -35.331  1.00  0.00              
ATOM   3240  O   LEU C  38      -8.111  11.028 -34.968  1.00  0.00              
ATOM   3241  CB  LEU C  38      -6.173   9.448 -33.326  1.00  0.00              
ATOM   3242  CG  LEU C  38      -6.521   8.074 -33.881  1.00  0.00              
ATOM   3243  CD1 LEU C  38      -5.317   7.511 -34.635  1.00  0.00              
ATOM   3244  CD2 LEU C  38      -6.926   7.159 -32.728  1.00  0.00              
ATOM   3245  H   LEU C  38      -5.807  11.799 -32.535  1.00  0.00              
ATOM   3246  HA  LEU C  38      -4.958  10.325 -34.889  1.00  0.00              
ATOM   3247 1HB  LEU C  38      -5.221   9.380 -32.801  1.00  0.00              
ATOM   3248 2HB  LEU C  38      -6.955   9.736 -32.624  1.00  0.00              
ATOM   3249  HG  LEU C  38      -7.386   8.199 -34.532  1.00  0.00              
ATOM   3250 1HD1 LEU C  38      -5.563   6.527 -35.034  1.00  0.00              
ATOM   3251 2HD1 LEU C  38      -5.056   8.179 -35.456  1.00  0.00              
ATOM   3252 3HD1 LEU C  38      -4.470   7.424 -33.955  1.00  0.00              
ATOM   3253 1HD2 LEU C  38      -7.177   6.172 -33.119  1.00  0.00              
ATOM   3254 2HD2 LEU C  38      -6.096   7.070 -32.025  1.00  0.00              
ATOM   3255 3HD2 LEU C  38      -7.791   7.578 -32.216  1.00  0.00              
ATOM   3256  N   ILE C  39      -6.640  10.641 -36.616  1.00  0.00              
ATOM   3257  CA  ILE C  39      -7.597  10.966 -37.680  1.00  0.00              
ATOM   3258  C   ILE C  39      -7.846   9.842 -38.669  1.00  0.00              
ATOM   3259  O   ILE C  39      -8.691   9.960 -39.561  1.00  0.00              
ATOM   3260  CB  ILE C  39      -7.147  12.186 -38.509  1.00  0.00              
ATOM   3261  CG1 ILE C  39      -5.782  11.912 -39.147  1.00  0.00              
ATOM   3262  CG2 ILE C  39      -7.112  13.418 -37.634  1.00  0.00              
ATOM   3263  CD1 ILE C  39      -5.365  12.962 -40.178  1.00  0.00              
ATOM   3264  H   ILE C  39      -5.718  10.312 -36.866  1.00  0.00              
ATOM   3265  HA  ILE C  39      -8.588  11.143 -37.263  1.00  0.00              
ATOM   3266  HB  ILE C  39      -7.848  12.337 -39.329  1.00  0.00              
ATOM   3267 1HG1 ILE C  39      -5.049  11.879 -38.341  1.00  0.00              
ATOM   3268 2HG1 ILE C  39      -5.838  10.934 -39.625  1.00  0.00              
ATOM   3269 1HG2 ILE C  39      -6.793  14.275 -38.225  1.00  0.00              
ATOM   3270 2HG2 ILE C  39      -8.106  13.607 -37.230  1.00  0.00              
ATOM   3271 3HG2 ILE C  39      -6.411  13.261 -36.813  1.00  0.00              
ATOM   3272 1HD1 ILE C  39      -4.388  12.701 -40.587  1.00  0.00              
ATOM   3273 2HD1 ILE C  39      -6.099  12.994 -40.983  1.00  0.00              
ATOM   3274 3HD1 ILE C  39      -5.308  13.940 -39.700  1.00  0.00              
ATOM   3275  N   GLY C  40      -7.102   8.756 -38.516  1.00  0.00              
ATOM   3276  CA  GLY C  40      -7.368   7.574 -39.310  1.00  0.00              
ATOM   3277  C   GLY C  40      -6.752   6.331 -38.689  1.00  0.00              
ATOM   3278  O   GLY C  40      -5.759   6.411 -37.964  1.00  0.00              
ATOM   3279  H   GLY C  40      -6.345   8.740 -37.848  1.00  0.00              
ATOM   3280 1HA  GLY C  40      -8.446   7.431 -39.385  1.00  0.00              
ATOM   3281 2HA  GLY C  40      -6.950   7.712 -40.306  1.00  0.00              
ATOM   3282  N   LEU C  41      -7.359   5.186 -38.963  1.00  0.00              
ATOM   3283  CA  LEU C  41      -6.814   3.904 -38.541  1.00  0.00              
ATOM   3284  C   LEU C  41      -7.209   2.843 -39.561  1.00  0.00              
ATOM   3285  O   LEU C  41      -8.393   2.551 -39.767  1.00  0.00              
ATOM   3286  CB  LEU C  41      -7.318   3.535 -37.143  1.00  0.00              
ATOM   3287  CG  LEU C  41      -6.856   2.203 -36.539  1.00  0.00              
ATOM   3288  CD1 LEU C  41      -5.347   2.187 -36.342  1.00  0.00              
ATOM   3289  CD2 LEU C  41      -7.586   1.984 -35.220  1.00  0.00              
ATOM   3290  H   LEU C  41      -8.224   5.205 -39.482  1.00  0.00              
ATOM   3291  HA  LEU C  41      -5.727   3.959 -38.518  1.00  0.00              
ATOM   3292 1HB  LEU C  41      -6.878   4.353 -36.575  1.00  0.00              
ATOM   3293 2HB  LEU C  41      -8.404   3.589 -37.078  1.00  0.00              
ATOM   3294  HG  LEU C  41      -7.156   1.413 -37.228  1.00  0.00              
ATOM   3295 1HD1 LEU C  41      -5.047   1.231 -35.912  1.00  0.00              
ATOM   3296 2HD1 LEU C  41      -4.854   2.323 -37.305  1.00  0.00              
ATOM   3297 3HD1 LEU C  41      -5.061   2.993 -35.669  1.00  0.00              
ATOM   3298 1HD2 LEU C  41      -7.265   1.040 -34.780  1.00  0.00              
ATOM   3299 2HD2 LEU C  41      -7.354   2.801 -34.535  1.00  0.00              
ATOM   3300 3HD2 LEU C  41      -8.660   1.955 -35.399  1.00  0.00              
ATOM   3301  N   THR C  42      -6.195   2.285 -40.211  1.00  0.00              
ATOM   3302  CA  THR C  42      -6.392   1.275 -41.239  1.00  0.00              
ATOM   3303  C   THR C  42      -5.684  -0.023 -40.862  1.00  0.00              
ATOM   3304  O   THR C  42      -4.456  -0.080 -40.817  1.00  0.00              
ATOM   3305  CB  THR C  42      -5.836   1.754 -42.600  1.00  0.00              
ATOM   3306  OG1 THR C  42      -6.510   2.957 -43.003  1.00  0.00              
ATOM   3307  CG2 THR C  42      -6.041   0.693 -43.658  1.00  0.00              
ATOM   3308  H   THR C  42      -5.256   2.574 -39.981  1.00  0.00              
ATOM   3309  HA  THR C  42      -7.453   1.040 -41.326  1.00  0.00              
ATOM   3310  HB  THR C  42      -4.772   1.961 -42.493  1.00  0.00              
ATOM   3311  HG1 THR C  42      -6.131   3.707 -42.538  1.00  0.00              
ATOM   3312 1HG2 THR C  42      -5.643   1.048 -44.608  1.00  0.00              
ATOM   3313 2HG2 THR C  42      -5.523  -0.219 -43.363  1.00  0.00              
ATOM   3314 3HG2 THR C  42      -7.106   0.488 -43.764  1.00  0.00              
ATOM   3315  N   ILE C  43      -6.469  -1.055 -40.588  1.00  0.00              
ATOM   3316  CA  ILE C  43      -5.938  -2.331 -40.127  1.00  0.00              
ATOM   3317  C   ILE C  43      -6.379  -3.382 -41.139  1.00  0.00              
ATOM   3318  O   ILE C  43      -7.574  -3.622 -41.306  1.00  0.00              
ATOM   3319  CB  ILE C  43      -6.493  -2.714 -38.746  1.00  0.00              
ATOM   3320  CG1 ILE C  43      -6.161  -1.618 -37.731  1.00  0.00              
ATOM   3321  CG2 ILE C  43      -5.910  -4.045 -38.302  1.00  0.00              
ATOM   3322  CD1 ILE C  43      -6.841  -1.811 -36.377  1.00  0.00              
ATOM   3323  H   ILE C  43      -7.467  -0.952 -40.704  1.00  0.00              
ATOM   3324  HA  ILE C  43      -4.848  -2.315 -40.123  1.00  0.00              
ATOM   3325  HB  ILE C  43      -7.578  -2.791 -38.808  1.00  0.00              
ATOM   3326 1HG1 ILE C  43      -5.080  -1.615 -37.600  1.00  0.00              
ATOM   3327 2HG1 ILE C  43      -6.476  -0.669 -38.165  1.00  0.00              
ATOM   3328 1HG2 ILE C  43      -6.309  -4.308 -37.322  1.00  0.00              
ATOM   3329 2HG2 ILE C  43      -6.178  -4.817 -39.021  1.00  0.00              
ATOM   3330 3HG2 ILE C  43      -4.825  -3.965 -38.242  1.00  0.00              
ATOM   3331 1HD1 ILE C  43      -6.560  -0.997 -35.709  1.00  0.00              
ATOM   3332 2HD1 ILE C  43      -7.922  -1.814 -36.509  1.00  0.00              
ATOM   3333 3HD1 ILE C  43      -6.525  -2.759 -35.942  1.00  0.00              
ATOM   3334  N   CYS C  44      -5.417  -4.000 -41.819  1.00  0.00              
ATOM   3335  CA  CYS C  44      -5.736  -4.988 -42.843  1.00  0.00              
ATOM   3336  C   CYS C  44      -6.586  -4.335 -43.927  1.00  0.00              
ATOM   3337  O   CYS C  44      -7.380  -5.003 -44.587  1.00  0.00              
ATOM   3338  CB  CYS C  44      -6.519  -6.156 -42.240  1.00  0.00              
ATOM   3339  SG  CYS C  44      -5.750  -6.937 -40.816  1.00  0.00              
ATOM   3340  H   CYS C  44      -4.449  -3.785 -41.628  1.00  0.00              
ATOM   3341  HA  CYS C  44      -4.856  -5.471 -43.268  1.00  0.00              
ATOM   3342 1HB  CYS C  44      -7.497  -5.817 -41.899  1.00  0.00              
ATOM   3343 2HB  CYS C  44      -6.644  -6.947 -42.979  1.00  0.00              
ATOM   3344  HG  CYS C  44      -6.426  -8.079 -40.902  1.00  0.00              
ATOM   3345  N   GLY C  45      -6.428  -3.026 -44.092  1.00  0.00              
ATOM   3346  CA  GLY C  45      -7.224  -2.297 -45.061  1.00  0.00              
ATOM   3347  C   GLY C  45      -8.535  -1.784 -44.509  1.00  0.00              
ATOM   3348  O   GLY C  45      -9.128  -0.865 -45.075  1.00  0.00              
ATOM   3349  H   GLY C  45      -5.746  -2.526 -43.539  1.00  0.00              
ATOM   3350 1HA  GLY C  45      -6.654  -1.438 -45.416  1.00  0.00              
ATOM   3351 2HA  GLY C  45      -7.452  -2.953 -45.900  1.00  0.00              
ATOM   3352  N   HIS C  46      -8.999  -2.361 -43.403  1.00  0.00              
ATOM   3353  CA  HIS C  46     -10.284  -1.958 -42.842  1.00  0.00              
ATOM   3354  C   HIS C  46     -10.232  -0.627 -42.080  1.00  0.00              
ATOM   3355  O   HIS C  46      -9.326  -0.384 -41.274  1.00  0.00              
ATOM   3356  CB  HIS C  46     -10.833  -3.037 -41.914  1.00  0.00              
ATOM   3357  CG  HIS C  46     -12.235  -2.777 -41.472  1.00  0.00              
ATOM   3358  ND1 HIS C  46     -13.329  -3.087 -42.252  1.00  0.00              
ATOM   3359  CD2 HIS C  46     -12.724  -2.160 -40.371  1.00  0.00              
ATOM   3360  CE1 HIS C  46     -14.429  -2.670 -41.652  1.00  0.00              
ATOM   3361  NE2 HIS C  46     -14.089  -2.102 -40.509  1.00  0.00              
ATOM   3362  H   HIS C  46      -8.465  -3.083 -42.940  1.00  0.00              
ATOM   3363  HA  HIS C  46     -10.999  -1.793 -43.647  1.00  0.00              
ATOM   3364 1HB  HIS C  46     -10.835  -4.003 -42.419  1.00  0.00              
ATOM   3365 2HB  HIS C  46     -10.224  -3.101 -41.012  1.00  0.00              
ATOM   3366  HD1 HIS C  46     -13.318  -3.619 -43.099  1.00  0.00              
ATOM   3367  HD2 HIS C  46     -12.246  -1.739 -39.485  1.00  0.00              
ATOM   3368  HE1 HIS C  46     -15.404  -2.822 -42.114  1.00  0.00              
ATOM   3369  N   ASN C  47     -11.228   0.220 -42.338  1.00  0.00              
ATOM   3370  CA  ASN C  47     -11.363   1.508 -41.664  1.00  0.00              
ATOM   3371  C   ASN C  47     -11.852   1.266 -40.247  1.00  0.00              
ATOM   3372  O   ASN C  47     -13.043   1.047 -40.027  1.00  0.00              
ATOM   3373  CB  ASN C  47     -12.297   2.448 -42.405  1.00  0.00              
ATOM   3374  CG  ASN C  47     -12.340   3.837 -41.828  1.00  0.00              
ATOM   3375  OD1 ASN C  47     -12.042   4.049 -40.648  1.00  0.00              
ATOM   3376  ND2 ASN C  47     -12.788   4.767 -42.632  1.00  0.00              
ATOM   3377  H   ASN C  47     -11.914  -0.048 -43.029  1.00  0.00              
ATOM   3378  HA  ASN C  47     -10.391   2.000 -41.609  1.00  0.00              
ATOM   3379 1HB  ASN C  47     -12.276   2.513 -43.494  1.00  0.00              
ATOM   3380 2HB  ASN C  47     -13.191   1.909 -42.090  1.00  0.00              
ATOM   3381 1HD2 ASN C  47     -12.843   5.715 -42.316  1.00  0.00              
ATOM   3382 2HD2 ASN C  47     -13.073   4.532 -43.560  1.00  0.00              
ATOM   3383  N   CYS C  48     -10.937   1.316 -39.289  1.00  0.00              
ATOM   3384  CA  CYS C  48     -11.277   1.040 -37.895  1.00  0.00              
ATOM   3385  C   CYS C  48     -11.381   2.314 -37.056  1.00  0.00              
ATOM   3386  O   CYS C  48     -11.622   2.249 -35.854  1.00  0.00              
ATOM   3387  CB  CYS C  48     -10.093   0.191 -37.430  1.00  0.00              
ATOM   3388  SG  CYS C  48      -9.906  -1.378 -38.310  1.00  0.00              
ATOM   3389  H   CYS C  48      -9.983   1.550 -39.526  1.00  0.00              
ATOM   3390  HA  CYS C  48     -12.192   0.460 -37.778  1.00  0.00              
ATOM   3391 1HB  CYS C  48      -9.158   0.734 -37.579  1.00  0.00              
ATOM   3392 2HB  CYS C  48     -10.203  -0.064 -36.377  1.00  0.00              
ATOM   3393  HG  CYS C  48     -10.839  -2.033 -37.625  1.00  0.00              
ATOM   3394  N   LEU C  49     -11.209   3.465 -37.690  1.00  0.00              
ATOM   3395  CA  LEU C  49     -11.307   4.740 -36.976  1.00  0.00              
ATOM   3396  C   LEU C  49     -12.564   4.919 -36.115  1.00  0.00              
ATOM   3397  O   LEU C  49     -12.488   5.445 -35.007  1.00  0.00              
ATOM   3398  CB  LEU C  49     -11.186   5.909 -37.961  1.00  0.00              
ATOM   3399  CG  LEU C  49     -11.217   7.291 -37.292  1.00  0.00              
ATOM   3400  CD1 LEU C  49      -9.995   7.460 -36.384  1.00  0.00              
ATOM   3401  CD2 LEU C  49     -11.245   8.359 -38.337  1.00  0.00              
ATOM   3402  H   LEU C  49     -11.005   3.469 -38.679  1.00  0.00              
ATOM   3403  HA  LEU C  49     -10.489   4.822 -36.262  1.00  0.00              
ATOM   3404 1HB  LEU C  49     -10.195   5.700 -38.362  1.00  0.00              
ATOM   3405 2HB  LEU C  49     -11.922   5.840 -38.761  1.00  0.00              
ATOM   3406  HG  LEU C  49     -12.148   7.355 -36.728  1.00  0.00              
ATOM   3407 1HD1 LEU C  49     -10.024   8.443 -35.913  1.00  0.00              
ATOM   3408 2HD1 LEU C  49     -10.002   6.689 -35.614  1.00  0.00              
ATOM   3409 3HD1 LEU C  49      -9.085   7.370 -36.978  1.00  0.00              
ATOM   3410 1HD2 LEU C  49     -11.268   9.336 -37.856  1.00  0.00              
ATOM   3411 2HD2 LEU C  49     -10.353   8.281 -38.960  1.00  0.00              
ATOM   3412 3HD2 LEU C  49     -12.133   8.239 -38.957  1.00  0.00              
ATOM   3413  N   LEU C  50     -13.713   4.468 -36.610  1.00  0.00              
ATOM   3414  CA  LEU C  50     -14.958   4.569 -35.848  1.00  0.00              
ATOM   3415  C   LEU C  50     -14.998   3.821 -34.519  1.00  0.00              
ATOM   3416  O   LEU C  50     -15.843   4.115 -33.668  1.00  0.00              
ATOM   3417  CB  LEU C  50     -16.118   4.087 -36.727  1.00  0.00              
ATOM   3418  CG  LEU C  50     -16.426   4.968 -37.944  1.00  0.00              
ATOM   3419  CD1 LEU C  50     -17.512   4.324 -38.795  1.00  0.00              
ATOM   3420  CD2 LEU C  50     -16.856   6.350 -37.475  1.00  0.00              
ATOM   3421  H   LEU C  50     -13.732   4.046 -37.528  1.00  0.00              
ATOM   3422  HA  LEU C  50     -15.126   5.606 -35.558  1.00  0.00              
ATOM   3423 1HB  LEU C  50     -15.708   3.132 -37.053  1.00  0.00              
ATOM   3424 2HB  LEU C  50     -17.023   3.914 -36.145  1.00  0.00              
ATOM   3425  HG  LEU C  50     -15.497   5.082 -38.505  1.00  0.00              
ATOM   3426 1HD1 LEU C  50     -17.723   4.958 -39.656  1.00  0.00              
ATOM   3427 2HD1 LEU C  50     -17.172   3.347 -39.139  1.00  0.00              
ATOM   3428 3HD1 LEU C  50     -18.417   4.207 -38.201  1.00  0.00              
ATOM   3429 1HD2 LEU C  50     -17.073   6.977 -38.340  1.00  0.00              
ATOM   3430 2HD2 LEU C  50     -17.749   6.263 -36.856  1.00  0.00              
ATOM   3431 3HD2 LEU C  50     -16.054   6.804 -36.891  1.00  0.00              
ATOM   3432  N   THR C  51     -14.103   2.857 -34.335  1.00  0.00              
ATOM   3433  CA  THR C  51     -14.005   2.158 -33.056  1.00  0.00              
ATOM   3434  C   THR C  51     -12.703   2.499 -32.324  1.00  0.00              
ATOM   3435  O   THR C  51     -12.470   2.054 -31.202  1.00  0.00              
ATOM   3436  CB  THR C  51     -14.068   0.633 -33.268  1.00  0.00              
ATOM   3437  OG1 THR C  51     -12.949   0.219 -34.062  1.00  0.00              
ATOM   3438  CG2 THR C  51     -15.362   0.258 -33.988  1.00  0.00              
ATOM   3439  H   THR C  51     -13.479   2.600 -35.086  1.00  0.00              
ATOM   3440  HA  THR C  51     -14.814   2.476 -32.398  1.00  0.00              
ATOM   3441  HB  THR C  51     -14.030   0.138 -32.297  1.00  0.00              
ATOM   3442  HG1 THR C  51     -13.129   0.399 -34.988  1.00  0.00              
ATOM   3443 1HG2 THR C  51     -15.396  -0.820 -34.132  1.00  0.00              
ATOM   3444 2HG2 THR C  51     -16.216   0.573 -33.388  1.00  0.00              
ATOM   3445 3HG2 THR C  51     -15.395   0.757 -34.956  1.00  0.00              
ATOM   3446  N   ALA C  52     -11.858   3.290 -32.972  1.00  0.00              
ATOM   3447  CA  ALA C  52     -10.565   3.658 -32.408  1.00  0.00              
ATOM   3448  C   ALA C  52     -10.694   4.564 -31.185  1.00  0.00              
ATOM   3449  O   ALA C  52     -11.306   5.631 -31.251  1.00  0.00              
ATOM   3450  CB  ALA C  52      -9.732   4.345 -33.463  1.00  0.00              
ATOM   3451  H   ALA C  52     -12.119   3.647 -33.879  1.00  0.00              
ATOM   3452  HA  ALA C  52     -10.061   2.753 -32.070  1.00  0.00              
ATOM   3453 1HB  ALA C  52      -8.766   4.620 -33.040  1.00  0.00              
ATOM   3454 2HB  ALA C  52      -9.581   3.670 -34.305  1.00  0.00              
ATOM   3455 3HB  ALA C  52     -10.246   5.242 -33.804  1.00  0.00              
ATOM   3456  N   GLU C  53     -10.111   4.131 -30.075  1.00  0.00              
ATOM   3457  CA  GLU C  53     -10.073   4.931 -28.863  1.00  0.00              
ATOM   3458  C   GLU C  53      -8.623   5.178 -28.444  1.00  0.00              
ATOM   3459  O   GLU C  53      -7.906   4.253 -28.079  1.00  0.00              
ATOM   3460  CB  GLU C  53     -10.849   4.244 -27.737  1.00  0.00              
ATOM   3461  CG  GLU C  53     -10.897   5.031 -26.435  1.00  0.00              
ATOM   3462  CD  GLU C  53     -11.690   4.303 -25.385  1.00  0.00              
ATOM   3463  OE1 GLU C  53     -12.126   3.209 -25.650  1.00  0.00              
ATOM   3464  OE2 GLU C  53     -11.765   4.790 -24.282  1.00  0.00              
ATOM   3465  H   GLU C  53      -9.680   3.217 -30.073  1.00  0.00              
ATOM   3466  HA  GLU C  53     -10.525   5.906 -29.049  1.00  0.00              
ATOM   3467 1HB  GLU C  53     -11.865   4.084 -28.101  1.00  0.00              
ATOM   3468 2HB  GLU C  53     -10.370   3.281 -27.561  1.00  0.00              
ATOM   3469 1HG  GLU C  53      -9.912   5.276 -26.039  1.00  0.00              
ATOM   3470 2HG  GLU C  53     -11.415   5.949 -26.709  1.00  0.00              
ATOM   3471  N   TRP C  54      -8.198   6.434 -28.521  1.00  0.00              
ATOM   3472  CA  TRP C  54      -6.864   6.832 -28.082  1.00  0.00              
ATOM   3473  C   TRP C  54      -6.779   6.652 -26.570  1.00  0.00              
ATOM   3474  O   TRP C  54      -7.609   7.191 -25.833  1.00  0.00              
ATOM   3475  CB  TRP C  54      -6.626   8.304 -28.440  1.00  0.00              
ATOM   3476  CG  TRP C  54      -5.277   8.830 -28.042  1.00  0.00              
ATOM   3477  CD1 TRP C  54      -4.128   8.785 -28.780  1.00  0.00              
ATOM   3478  CD2 TRP C  54      -4.933   9.465 -26.805  1.00  0.00              
ATOM   3479  NE1 TRP C  54      -3.090   9.351 -28.079  1.00  0.00              
ATOM   3480  CE2 TRP C  54      -3.558   9.777 -26.863  1.00  0.00              
ATOM   3481  CE3 TRP C  54      -5.653   9.795 -25.651  1.00  0.00              
ATOM   3482  CZ2 TRP C  54      -2.886  10.410 -25.813  1.00  0.00              
ATOM   3483  CZ3 TRP C  54      -4.984  10.422 -24.603  1.00  0.00              
ATOM   3484  CH2 TRP C  54      -3.617  10.723 -24.691  1.00  0.00              
ATOM   3485  H   TRP C  54      -8.822   7.134 -28.896  1.00  0.00              
ATOM   3486  HA  TRP C  54      -6.116   6.191 -28.547  1.00  0.00              
ATOM   3487 1HB  TRP C  54      -6.702   8.448 -29.517  1.00  0.00              
ATOM   3488 2HB  TRP C  54      -7.358   8.936 -27.937  1.00  0.00              
ATOM   3489  HD1 TRP C  54      -4.196   8.330 -29.768  1.00  0.00              
ATOM   3490  HE1 TRP C  54      -2.139   9.437 -28.406  1.00  0.00              
ATOM   3491  HE3 TRP C  54      -6.716   9.590 -25.534  1.00  0.00              
ATOM   3492  HZ2 TRP C  54      -1.823  10.628 -25.922  1.00  0.00              
ATOM   3493  HZ3 TRP C  54      -5.554  10.672 -23.708  1.00  0.00              
ATOM   3494  HH2 TRP C  54      -3.125  11.217 -23.852  1.00  0.00              
ATOM   3495  N   MET C  55      -5.795   5.887 -26.108  1.00  0.00              
ATOM   3496  CA  MET C  55      -5.607   5.665 -24.675  1.00  0.00              
ATOM   3497  C   MET C  55      -4.410   6.489 -24.184  1.00  0.00              
ATOM   3498  O   MET C  55      -4.481   7.161 -23.151  1.00  0.00              
ATOM   3499  CB  MET C  55      -5.400   4.181 -24.382  1.00  0.00              
ATOM   3500  CG  MET C  55      -6.546   3.285 -24.828  1.00  0.00              
ATOM   3501  SD  MET C  55      -8.111   3.714 -24.040  1.00  0.00              
ATOM   3502  CE  MET C  55      -7.788   3.215 -22.351  1.00  0.00              
ATOM   3503  H   MET C  55      -5.162   5.448 -26.762  1.00  0.00              
ATOM   3504  HA  MET C  55      -6.487   6.004 -24.128  1.00  0.00              
ATOM   3505 1HB  MET C  55      -4.485   3.882 -24.894  1.00  0.00              
ATOM   3506 2HB  MET C  55      -5.263   4.085 -23.304  1.00  0.00              
ATOM   3507 1HG  MET C  55      -6.652   3.380 -25.909  1.00  0.00              
ATOM   3508 2HG  MET C  55      -6.290   2.256 -24.576  1.00  0.00              
ATOM   3509 1HE  MET C  55      -8.665   3.418 -21.736  1.00  0.00              
ATOM   3510 2HE  MET C  55      -7.563   2.149 -22.324  1.00  0.00              
ATOM   3511 3HE  MET C  55      -6.936   3.775 -21.963  1.00  0.00              
ATOM   3512  N   SER C  56      -3.313   6.414 -24.930  1.00  0.00              
ATOM   3513  CA  SER C  56      -2.106   7.185 -24.638  1.00  0.00              
ATOM   3514  C   SER C  56      -1.347   7.312 -25.945  1.00  0.00              
ATOM   3515  O   SER C  56      -1.783   6.787 -26.965  1.00  0.00              
ATOM   3516  CB  SER C  56      -1.214   6.458 -23.638  1.00  0.00              
ATOM   3517  OG  SER C  56      -0.581   5.349 -24.260  1.00  0.00              
ATOM   3518  H   SER C  56      -3.321   5.797 -25.729  1.00  0.00              
ATOM   3519  HA  SER C  56      -2.310   8.146 -24.163  1.00  0.00              
ATOM   3520 1HB  SER C  56      -0.462   7.155 -23.270  1.00  0.00              
ATOM   3521 2HB  SER C  56      -1.829   6.116 -22.806  1.00  0.00              
ATOM   3522  HG  SER C  56      -1.196   4.613 -24.303  1.00  0.00              
ATOM   3523  N   ALA C  57      -0.205   7.995 -25.910  1.00  0.00              
ATOM   3524  CA  ALA C  57       0.616   8.142 -27.108  1.00  0.00              
ATOM   3525  C   ALA C  57       1.216   6.797 -27.554  1.00  0.00              
ATOM   3526  O   ALA C  57       1.737   6.682 -28.665  1.00  0.00              
ATOM   3527  CB  ALA C  57       1.734   9.173 -26.857  1.00  0.00              
ATOM   3528  H   ALA C  57       0.104   8.419 -25.048  1.00  0.00              
ATOM   3529  HA  ALA C  57      -0.016   8.494 -27.924  1.00  0.00              
ATOM   3530 1HB  ALA C  57       2.341   9.277 -27.756  1.00  0.00              
ATOM   3531 2HB  ALA C  57       1.291  10.137 -26.605  1.00  0.00              
ATOM   3532 3HB  ALA C  57       2.361   8.834 -26.033  1.00  0.00              
ATOM   3533  N   SER C  58       1.137   5.784 -26.695  1.00  0.00              
ATOM   3534  CA  SER C  58       1.649   4.456 -27.037  1.00  0.00              
ATOM   3535  C   SER C  58       0.527   3.434 -27.164  1.00  0.00              
ATOM   3536  O   SER C  58       0.781   2.243 -27.399  1.00  0.00              
ATOM   3537  CB  SER C  58       2.619   3.966 -25.958  1.00  0.00              
ATOM   3538  OG  SER C  58       1.934   3.788 -24.729  1.00  0.00              
ATOM   3539  H   SER C  58       0.715   5.929 -25.789  1.00  0.00              
ATOM   3540  HA  SER C  58       2.256   4.446 -27.943  1.00  0.00              
ATOM   3541 1HB  SER C  58       3.052   3.020 -26.284  1.00  0.00              
ATOM   3542 2HB  SER C  58       3.411   4.705 -25.840  1.00  0.00              
ATOM   3543  HG  SER C  58       1.306   4.504 -24.607  1.00  0.00              
ATOM   3544  N   LYS C  59      -0.716   3.880 -27.040  1.00  0.00              
ATOM   3545  CA  LYS C  59      -1.805   2.917 -26.998  1.00  0.00              
ATOM   3546  C   LYS C  59      -3.125   3.352 -27.615  1.00  0.00              
ATOM   3547  O   LYS C  59      -3.677   4.399 -27.265  1.00  0.00              
ATOM   3548  CB  LYS C  59      -2.036   2.515 -25.537  1.00  0.00              
ATOM   3549  CG  LYS C  59      -3.069   1.403 -25.320  1.00  0.00              
ATOM   3550  CD  LYS C  59      -3.151   1.039 -23.836  1.00  0.00              
ATOM   3551  CE  LYS C  59      -4.235   0.017 -23.573  1.00  0.00              
ATOM   3552  NZ  LYS C  59      -4.284  -0.399 -22.133  1.00  0.00              
ATOM   3553  H   LYS C  59      -0.928   4.866 -26.975  1.00  0.00              
ATOM   3554  HA  LYS C  59      -1.539   2.034 -27.580  1.00  0.00              
ATOM   3555 1HB  LYS C  59      -1.074   2.187 -25.140  1.00  0.00              
ATOM   3556 2HB  LYS C  59      -2.361   3.409 -25.007  1.00  0.00              
ATOM   3557 1HG  LYS C  59      -4.038   1.759 -25.673  1.00  0.00              
ATOM   3558 2HG  LYS C  59      -2.768   0.532 -25.901  1.00  0.00              
ATOM   3559 1HD  LYS C  59      -2.188   0.635 -23.524  1.00  0.00              
ATOM   3560 2HD  LYS C  59      -3.366   1.946 -23.269  1.00  0.00              
ATOM   3561 1HE  LYS C  59      -5.192   0.452 -23.856  1.00  0.00              
ATOM   3562 2HE  LYS C  59      -4.038  -0.857 -24.194  1.00  0.00              
ATOM   3563 1HZ  LYS C  59      -5.018  -1.080 -22.005  1.00  0.00              
ATOM   3564 2HZ  LYS C  59      -3.397  -0.806 -21.869  1.00  0.00              
ATOM   3565 3HZ  LYS C  59      -4.469   0.409 -21.558  1.00  0.00              
ATOM   3566  N   ILE C  60      -3.623   2.526 -28.525  1.00  0.00              
ATOM   3567  CA  ILE C  60      -4.913   2.739 -29.160  1.00  0.00              
ATOM   3568  C   ILE C  60      -5.660   1.415 -29.084  1.00  0.00              
ATOM   3569  O   ILE C  60      -5.112   0.367 -29.426  1.00  0.00              
ATOM   3570  CB  ILE C  60      -4.783   3.105 -30.649  1.00  0.00              
ATOM   3571  CG1 ILE C  60      -4.012   4.421 -30.809  1.00  0.00              
ATOM   3572  CG2 ILE C  60      -6.171   3.234 -31.270  1.00  0.00              
ATOM   3573  CD1 ILE C  60      -3.722   4.772 -32.276  1.00  0.00              
ATOM   3574  H   ILE C  60      -3.075   1.717 -28.783  1.00  0.00              
ATOM   3575  HA  ILE C  60      -5.495   3.477 -28.609  1.00  0.00              
ATOM   3576  HB  ILE C  60      -4.220   2.323 -31.159  1.00  0.00              
ATOM   3577 1HG1 ILE C  60      -4.613   5.206 -30.351  1.00  0.00              
ATOM   3578 2HG1 ILE C  60      -3.075   4.316 -30.260  1.00  0.00              
ATOM   3579 1HG2 ILE C  60      -6.076   3.494 -32.324  1.00  0.00              
ATOM   3580 2HG2 ILE C  60      -6.703   2.288 -31.176  1.00  0.00              
ATOM   3581 3HG2 ILE C  60      -6.730   4.015 -30.754  1.00  0.00              
ATOM   3582 1HD1 ILE C  60      -3.174   5.714 -32.325  1.00  0.00              
ATOM   3583 2HD1 ILE C  60      -3.125   3.981 -32.728  1.00  0.00              
ATOM   3584 3HD1 ILE C  60      -4.660   4.872 -32.819  1.00  0.00              
ATOM   3585  N   VAL C  61      -6.902   1.457 -28.610  1.00  0.00              
ATOM   3586  CA  VAL C  61      -7.721   0.254 -28.545  1.00  0.00              
ATOM   3587  C   VAL C  61      -8.861   0.407 -29.552  1.00  0.00              
ATOM   3588  O   VAL C  61      -9.513   1.452 -29.607  1.00  0.00              
ATOM   3589  CB  VAL C  61      -8.293   0.009 -27.135  1.00  0.00              
ATOM   3590  CG1 VAL C  61      -9.205  -1.208 -27.135  1.00  0.00              
ATOM   3591  CG2 VAL C  61      -7.167  -0.170 -26.129  1.00  0.00              
ATOM   3592  H   VAL C  61      -7.288   2.333 -28.288  1.00  0.00              
ATOM   3593  HA  VAL C  61      -7.153  -0.629 -28.839  1.00  0.00              
ATOM   3594  HB  VAL C  61      -8.858   0.887 -26.825  1.00  0.00              
ATOM   3595 1HG1 VAL C  61      -9.600  -1.366 -26.131  1.00  0.00              
ATOM   3596 2HG1 VAL C  61     -10.031  -1.045 -27.828  1.00  0.00              
ATOM   3597 3HG1 VAL C  61      -8.640  -2.088 -27.445  1.00  0.00              
ATOM   3598 1HG2 VAL C  61      -7.588  -0.342 -25.139  1.00  0.00              
ATOM   3599 2HG2 VAL C  61      -6.556  -1.026 -26.416  1.00  0.00              
ATOM   3600 3HG2 VAL C  61      -6.549   0.727 -26.108  1.00  0.00              
ATOM   3601  N   CYS C  62      -9.084  -0.621 -30.362  1.00  0.00              
ATOM   3602  CA  CYS C  62     -10.097  -0.550 -31.410  1.00  0.00              
ATOM   3603  C   CYS C  62     -10.628  -1.943 -31.728  1.00  0.00              
ATOM   3604  O   CYS C  62     -10.215  -2.934 -31.124  1.00  0.00              
ATOM   3605  CB  CYS C  62      -9.321   0.019 -32.598  1.00  0.00              
ATOM   3606  SG  CYS C  62      -8.053  -1.086 -33.264  1.00  0.00              
ATOM   3607  H   CYS C  62      -8.545  -1.468 -30.254  1.00  0.00              
ATOM   3608  HA  CYS C  62     -10.918   0.127 -31.174  1.00  0.00              
ATOM   3609 1HB  CYS C  62     -10.000   0.232 -33.425  1.00  0.00              
ATOM   3610 2HB  CYS C  62      -8.804   0.933 -32.307  1.00  0.00              
ATOM   3611  HG  CYS C  62      -8.884  -1.840 -33.974  1.00  0.00              
ATOM   3612  N   ARG C  63     -11.560  -2.004 -32.671  1.00  0.00              
ATOM   3613  CA  ARG C  63     -12.090  -3.279 -33.131  1.00  0.00              
ATOM   3614  C   ARG C  63     -11.732  -3.458 -34.588  1.00  0.00              
ATOM   3615  O   ARG C  63     -11.864  -2.534 -35.382  1.00  0.00              
ATOM   3616  CB  ARG C  63     -13.609  -3.335 -32.934  1.00  0.00              
ATOM   3617  CG  ARG C  63     -13.991  -3.519 -31.473  1.00  0.00              
ATOM   3618  CD  ARG C  63     -15.483  -3.576 -31.267  1.00  0.00              
ATOM   3619  NE  ARG C  63     -15.821  -3.703 -29.852  1.00  0.00              
ATOM   3620  CZ  ARG C  63     -15.933  -4.863 -29.214  1.00  0.00              
ATOM   3621  NH1 ARG C  63     -15.733  -6.002 -29.864  1.00  0.00              
ATOM   3622  NH2 ARG C  63     -16.247  -4.888 -27.925  1.00  0.00              
ATOM   3623  H   ARG C  63     -11.911  -1.149 -33.079  1.00  0.00              
ATOM   3624  HA  ARG C  63     -11.635  -4.093 -32.567  1.00  0.00              
ATOM   3625 1HB  ARG C  63     -14.015  -2.402 -33.322  1.00  0.00              
ATOM   3626 2HB  ARG C  63     -13.976  -4.168 -33.533  1.00  0.00              
ATOM   3627 1HG  ARG C  63     -13.552  -4.449 -31.113  1.00  0.00              
ATOM   3628 2HG  ARG C  63     -13.590  -2.681 -30.902  1.00  0.00              
ATOM   3629 1HD  ARG C  63     -15.929  -2.662 -31.657  1.00  0.00              
ATOM   3630 2HD  ARG C  63     -15.882  -4.434 -31.805  1.00  0.00              
ATOM   3631  HE  ARG C  63     -16.014  -2.984 -29.168  1.00  0.00              
ATOM   3632 1HH1 ARG C  63     -15.494  -5.985 -30.846  1.00  0.00              
ATOM   3633 2HH1 ARG C  63     -15.820  -6.881 -29.376  1.00  0.00              
ATOM   3634 1HH2 ARG C  63     -16.400  -4.022 -27.428  1.00  0.00              
ATOM   3635 2HH2 ARG C  63     -16.331  -5.773 -27.446  1.00  0.00              
ATOM   3636  N   VAL C  64     -11.247  -4.643 -34.929  1.00  0.00              
ATOM   3637  CA  VAL C  64     -10.836  -4.920 -36.293  1.00  0.00              
ATOM   3638  C   VAL C  64     -11.994  -5.540 -37.058  1.00  0.00              
ATOM   3639  O   VAL C  64     -12.568  -6.544 -36.632  1.00  0.00              
ATOM   3640  CB  VAL C  64      -9.619  -5.861 -36.348  1.00  0.00              
ATOM   3641  CG1 VAL C  64      -9.223  -6.137 -37.791  1.00  0.00              
ATOM   3642  CG2 VAL C  64      -8.449  -5.263 -35.581  1.00  0.00              
ATOM   3643  H   VAL C  64     -11.160  -5.368 -34.232  1.00  0.00              
ATOM   3644  HA  VAL C  64     -10.585  -4.002 -36.825  1.00  0.00              
ATOM   3645  HB  VAL C  64      -9.874  -6.799 -35.854  1.00  0.00              
ATOM   3646 1HG1 VAL C  64      -8.361  -6.805 -37.811  1.00  0.00              
ATOM   3647 2HG1 VAL C  64     -10.057  -6.607 -38.313  1.00  0.00              
ATOM   3648 3HG1 VAL C  64      -8.967  -5.200 -38.283  1.00  0.00              
ATOM   3649 1HG2 VAL C  64      -7.597  -5.942 -35.630  1.00  0.00              
ATOM   3650 2HG2 VAL C  64      -8.175  -4.305 -36.024  1.00  0.00              
ATOM   3651 3HG2 VAL C  64      -8.734  -5.113 -34.540  1.00  0.00              
ATOM   3652  N   GLY C  65     -12.339  -4.918 -38.178  1.00  0.00              
ATOM   3653  CA  GLY C  65     -13.465  -5.371 -38.970  1.00  0.00              
ATOM   3654  C   GLY C  65     -12.967  -6.208 -40.131  1.00  0.00              
ATOM   3655  O   GLY C  65     -11.862  -6.738 -40.089  1.00  0.00              
ATOM   3656  H   GLY C  65     -11.811  -4.115 -38.489  1.00  0.00              
ATOM   3657 1HA  GLY C  65     -14.126  -5.967 -38.341  1.00  0.00              
ATOM   3658 2HA  GLY C  65     -14.007  -4.504 -39.346  1.00  0.00              
ATOM   3659  N   GLN C  66     -13.782  -6.323 -41.171  1.00  0.00              
ATOM   3660  CA  GLN C  66     -13.460  -7.157 -42.325  1.00  0.00              
ATOM   3661  C   GLN C  66     -12.363  -6.524 -43.172  1.00  0.00              
ATOM   3662  O   GLN C  66     -12.437  -5.353 -43.537  1.00  0.00              
ATOM   3663  CB  GLN C  66     -14.706  -7.388 -43.184  1.00  0.00              
ATOM   3664  CG  GLN C  66     -14.471  -8.277 -44.394  1.00  0.00              
ATOM   3665  CD  GLN C  66     -15.756  -8.602 -45.131  1.00  0.00              
ATOM   3666  OE1 GLN C  66     -16.849  -8.227 -44.698  1.00  0.00              
ATOM   3667  NE2 GLN C  66     -15.634  -9.308 -46.250  1.00  0.00              
ATOM   3668  H   GLN C  66     -14.655  -5.814 -41.159  1.00  0.00              
ATOM   3669  HA  GLN C  66     -13.075  -8.118 -41.985  1.00  0.00              
ATOM   3670 1HB  GLN C  66     -15.456  -7.840 -42.535  1.00  0.00              
ATOM   3671 2HB  GLN C  66     -15.051  -6.408 -43.509  1.00  0.00              
ATOM   3672 1HG  GLN C  66     -13.703  -8.069 -45.138  1.00  0.00              
ATOM   3673 2HG  GLN C  66     -14.180  -9.149 -43.806  1.00  0.00              
ATOM   3674 1HE2 GLN C  66     -16.448  -9.554 -46.779  1.00  0.00              
ATOM   3675 2HE2 GLN C  66     -14.728  -9.595 -46.564  1.00  0.00              
ATOM   3676  N   ALA C  67     -11.336  -7.308 -43.474  1.00  0.00              
ATOM   3677  CA  ALA C  67     -10.202  -6.830 -44.259  1.00  0.00              
ATOM   3678  C   ALA C  67     -10.471  -6.505 -45.725  1.00  0.00              
ATOM   3679  O   ALA C  67     -11.316  -7.121 -46.376  1.00  0.00              
ATOM   3680  CB  ALA C  67      -9.062  -7.833 -44.167  1.00  0.00              
ATOM   3681  H   ALA C  67     -11.341  -8.264 -43.151  1.00  0.00              
ATOM   3682  HA  ALA C  67      -9.861  -5.883 -43.839  1.00  0.00              
ATOM   3683 1HB  ALA C  67      -8.215  -7.474 -44.753  1.00  0.00              
ATOM   3684 2HB  ALA C  67      -8.760  -7.948 -43.126  1.00  0.00              
ATOM   3685 3HB  ALA C  67      -9.391  -8.794 -44.557  1.00  0.00              
ATOM   3686  N   LYS C  68      -9.736  -5.516 -46.221  1.00  0.00              
ATOM   3687  CA  LYS C  68      -9.908  -4.993 -47.571  1.00  0.00              
ATOM   3688  C   LYS C  68      -8.604  -5.327 -48.278  1.00  0.00              
ATOM   3689  O   LYS C  68      -8.559  -5.479 -49.498  1.00  0.00              
ATOM   3690  CB  LYS C  68     -10.188  -3.490 -47.582  1.00  0.00              
ATOM   3691  CG  LYS C  68     -11.478  -3.086 -46.882  1.00  0.00              
ATOM   3692  CD  LYS C  68     -11.756  -1.599 -47.047  1.00  0.00              
ATOM   3693  CE  LYS C  68     -13.024  -1.187 -46.315  1.00  0.00              
ATOM   3694  NZ  LYS C  68     -13.296   0.270 -46.449  1.00  0.00              
ATOM   3695  H   LYS C  68      -9.027  -5.115 -45.625  1.00  0.00              
ATOM   3696  HA  LYS C  68     -10.749  -5.490 -48.055  1.00  0.00              
ATOM   3697 1HB  LYS C  68      -9.343  -3.003 -47.095  1.00  0.00              
ATOM   3698 2HB  LYS C  68     -10.231  -3.180 -48.627  1.00  0.00              
ATOM   3699 1HG  LYS C  68     -12.300  -3.660 -47.312  1.00  0.00              
ATOM   3700 2HG  LYS C  68     -11.386  -3.323 -45.823  1.00  0.00              
ATOM   3701 1HD  LYS C  68     -10.908  -1.041 -46.649  1.00  0.00              
ATOM   3702 2HD  LYS C  68     -11.864  -1.382 -48.110  1.00  0.00              
ATOM   3703 1HE  LYS C  68     -13.858  -1.751 -46.730  1.00  0.00              
ATOM   3704 2HE  LYS C  68     -12.906  -1.437 -45.260  1.00  0.00              
ATOM   3705 1HZ  LYS C  68     -14.144   0.502 -45.951  1.00  0.00              
ATOM   3706 2HZ  LYS C  68     -12.524   0.794 -46.063  1.00  0.00              
ATOM   3707 3HZ  LYS C  68     -13.407   0.502 -47.426  1.00  0.00              
ATOM   3708  N   ASN C  69      -7.550  -5.447 -47.474  1.00  0.00              
ATOM   3709  CA  ASN C  69      -6.199  -5.758 -47.934  1.00  0.00              
ATOM   3710  C   ASN C  69      -5.855  -7.176 -47.505  1.00  0.00              
ATOM   3711  O   ASN C  69      -6.381  -7.671 -46.510  1.00  0.00              
ATOM   3712  CB  ASN C  69      -5.171  -4.772 -47.409  1.00  0.00              
ATOM   3713  CG  ASN C  69      -5.303  -3.393 -47.992  1.00  0.00              
ATOM   3714  OD1 ASN C  69      -5.808  -3.214 -49.108  1.00  0.00              
ATOM   3715  ND2 ASN C  69      -4.779  -2.427 -47.282  1.00  0.00              
ATOM   3716  H   ASN C  69      -7.716  -5.312 -46.488  1.00  0.00              
ATOM   3717  HA  ASN C  69      -6.159  -5.714 -49.024  1.00  0.00              
ATOM   3718 1HB  ASN C  69      -4.970  -4.691 -46.340  1.00  0.00              
ATOM   3719 2HB  ASN C  69      -4.340  -5.281 -47.897  1.00  0.00              
ATOM   3720 1HD2 ASN C  69      -4.829  -1.482 -47.609  1.00  0.00              
ATOM   3721 2HD2 ASN C  69      -4.329  -2.632 -46.414  1.00  0.00              
ATOM   3722  N   ASP C  70      -4.961  -7.817 -48.249  1.00  0.00              
ATOM   3723  CA  ASP C  70      -4.519  -9.163 -47.906  1.00  0.00              
ATOM   3724  C   ASP C  70      -3.273  -9.117 -47.017  1.00  0.00              
ATOM   3725  O   ASP C  70      -2.733 -10.154 -46.635  1.00  0.00              
ATOM   3726  CB  ASP C  70      -4.237  -9.976 -49.173  1.00  0.00              
ATOM   3727  CG  ASP C  70      -3.109  -9.425 -50.036  1.00  0.00              
ATOM   3728  OD1 ASP C  70      -2.572  -8.399 -49.691  1.00  0.00              
ATOM   3729  OD2 ASP C  70      -2.691 -10.110 -50.938  1.00  0.00              
ATOM   3730  H   ASP C  70      -4.579  -7.369 -49.070  1.00  0.00              
ATOM   3731  HA  ASP C  70      -5.294  -9.672 -47.332  1.00  0.00              
ATOM   3732 1HB  ASP C  70      -4.064 -11.035 -48.981  1.00  0.00              
ATOM   3733 2HB  ASP C  70      -5.187  -9.851 -49.695  1.00  0.00              
ATOM   3734  N   LYS C  71      -2.818  -7.906 -46.701  1.00  0.00              
ATOM   3735  CA  LYS C  71      -1.701  -7.728 -45.775  1.00  0.00              
ATOM   3736  C   LYS C  71      -2.301  -7.290 -44.445  1.00  0.00              
ATOM   3737  O   LYS C  71      -3.234  -6.489 -44.415  1.00  0.00              
ATOM   3738  CB  LYS C  71      -0.692  -6.701 -46.292  1.00  0.00              
ATOM   3739  CG  LYS C  71       0.055  -7.131 -47.549  1.00  0.00              
ATOM   3740  CD  LYS C  71       0.995  -6.037 -48.034  1.00  0.00              
ATOM   3741  CE  LYS C  71       1.705  -6.447 -49.316  1.00  0.00              
ATOM   3742  NZ  LYS C  71       2.591  -5.367 -49.830  1.00  0.00              
ATOM   3743  H   LYS C  71      -3.254  -7.091 -47.108  1.00  0.00              
ATOM   3744  HA  LYS C  71      -1.177  -8.676 -45.643  1.00  0.00              
ATOM   3745 1HB  LYS C  71      -1.244  -5.784 -46.495  1.00  0.00              
ATOM   3746 2HB  LYS C  71       0.024  -6.523 -45.489  1.00  0.00              
ATOM   3747 1HG  LYS C  71       0.628  -8.029 -47.320  1.00  0.00              
ATOM   3748 2HG  LYS C  71      -0.675  -7.354 -48.326  1.00  0.00              
ATOM   3749 1HD  LYS C  71       0.413  -5.133 -48.213  1.00  0.00              
ATOM   3750 2HD  LYS C  71       1.734  -5.844 -47.257  1.00  0.00              
ATOM   3751 1HE  LYS C  71       2.298  -7.336 -49.110  1.00  0.00              
ATOM   3752 2HE  LYS C  71       0.949  -6.681 -50.066  1.00  0.00              
ATOM   3753 1HZ  LYS C  71       3.042  -5.677 -50.679  1.00  0.00              
ATOM   3754 2HZ  LYS C  71       2.042  -4.542 -50.023  1.00  0.00              
ATOM   3755 3HZ  LYS C  71       3.293  -5.149 -49.137  1.00  0.00              
ATOM   3756  N   GLY C  72      -1.778  -7.825 -43.349  1.00  0.00              
ATOM   3757  CA  GLY C  72      -2.353  -7.543 -42.043  1.00  0.00              
ATOM   3758  C   GLY C  72      -1.679  -6.407 -41.300  1.00  0.00              
ATOM   3759  O   GLY C  72      -1.649  -6.394 -40.074  1.00  0.00              
ATOM   3760  H   GLY C  72      -0.975  -8.433 -43.411  1.00  0.00              
ATOM   3761 1HA  GLY C  72      -3.403  -7.276 -42.167  1.00  0.00              
ATOM   3762 2HA  GLY C  72      -2.277  -8.433 -41.420  1.00  0.00              
ATOM   3763  N   ASP C  73      -1.154  -5.445 -42.051  1.00  0.00              
ATOM   3764  CA  ASP C  73      -0.475  -4.282 -41.490  1.00  0.00              
ATOM   3765  C   ASP C  73      -1.417  -3.380 -40.677  1.00  0.00              
ATOM   3766  O   ASP C  73      -2.616  -3.290 -40.960  1.00  0.00              
ATOM   3767  CB  ASP C  73       0.184  -3.473 -42.610  1.00  0.00              
ATOM   3768  CG  ASP C  73       1.417  -4.128 -43.217  1.00  0.00              
ATOM   3769  OD1 ASP C  73       1.881  -5.100 -42.668  1.00  0.00              
ATOM   3770  OD2 ASP C  73       1.791  -3.754 -44.303  1.00  0.00              
ATOM   3771  H   ASP C  73      -1.234  -5.531 -43.055  1.00  0.00              
ATOM   3772  HA  ASP C  73       0.295  -4.607 -40.789  1.00  0.00              
ATOM   3773 1HB  ASP C  73      -0.505  -3.191 -43.405  1.00  0.00              
ATOM   3774 2HB  ASP C  73       0.482  -2.584 -42.054  1.00  0.00              
ATOM   3775  N   ILE C  74      -0.862  -2.714 -39.670  1.00  0.00              
ATOM   3776  CA  ILE C  74      -1.621  -1.847 -38.773  1.00  0.00              
ATOM   3777  C   ILE C  74      -1.127  -0.409 -38.986  1.00  0.00              
ATOM   3778  O   ILE C  74      -0.038  -0.041 -38.545  1.00  0.00              
ATOM   3779  CB  ILE C  74      -1.398  -2.274 -37.309  1.00  0.00              
ATOM   3780  CG1 ILE C  74      -1.818  -3.740 -37.143  1.00  0.00              
ATOM   3781  CG2 ILE C  74      -2.199  -1.377 -36.361  1.00  0.00              
ATOM   3782  CD1 ILE C  74      -1.427  -4.355 -35.824  1.00  0.00              
ATOM   3783  H   ILE C  74       0.132  -2.820 -39.527  1.00  0.00              
ATOM   3784  HA  ILE C  74      -2.679  -1.860 -39.031  1.00  0.00              
ATOM   3785  HB  ILE C  74      -0.337  -2.195 -37.073  1.00  0.00              
ATOM   3786 1HG1 ILE C  74      -2.901  -3.782 -37.250  1.00  0.00              
ATOM   3787 2HG1 ILE C  74      -1.351  -4.305 -37.951  1.00  0.00              
ATOM   3788 1HG2 ILE C  74      -2.030  -1.694 -35.331  1.00  0.00              
ATOM   3789 2HG2 ILE C  74      -1.877  -0.343 -36.480  1.00  0.00              
ATOM   3790 3HG2 ILE C  74      -3.261  -1.456 -36.596  1.00  0.00              
ATOM   3791 1HD1 ILE C  74      -1.762  -5.392 -35.792  1.00  0.00              
ATOM   3792 2HD1 ILE C  74      -0.343  -4.320 -35.713  1.00  0.00              
ATOM   3793 3HD1 ILE C  74      -1.893  -3.799 -35.011  1.00  0.00              
ATOM   3794  N   ILE C  75      -1.943   0.394 -39.662  1.00  0.00              
ATOM   3795  CA  ILE C  75      -1.594   1.782 -39.969  1.00  0.00              
ATOM   3796  C   ILE C  75      -2.350   2.837 -39.159  1.00  0.00              
ATOM   3797  O   ILE C  75      -3.574   2.969 -39.273  1.00  0.00              
ATOM   3798  CB  ILE C  75      -1.820   2.073 -41.464  1.00  0.00              
ATOM   3799  CG1 ILE C  75      -0.917   1.185 -42.324  1.00  0.00              
ATOM   3800  CG2 ILE C  75      -1.568   3.543 -41.763  1.00  0.00              
ATOM   3801  CD1 ILE C  75      -1.234   1.240 -43.801  1.00  0.00              
ATOM   3802  H   ILE C  75      -2.833   0.031 -39.972  1.00  0.00              
ATOM   3803  HA  ILE C  75      -0.558   1.985 -39.701  1.00  0.00              
ATOM   3804  HB  ILE C  75      -2.848   1.821 -41.723  1.00  0.00              
ATOM   3805 1HG1 ILE C  75       0.109   1.511 -42.159  1.00  0.00              
ATOM   3806 2HG1 ILE C  75      -1.034   0.162 -41.965  1.00  0.00              
ATOM   3807 1HG2 ILE C  75      -1.732   3.732 -42.824  1.00  0.00              
ATOM   3808 2HG2 ILE C  75      -2.250   4.156 -41.177  1.00  0.00              
ATOM   3809 3HG2 ILE C  75      -0.539   3.796 -41.505  1.00  0.00              
ATOM   3810 1HD1 ILE C  75      -0.553   0.585 -44.344  1.00  0.00              
ATOM   3811 2HD1 ILE C  75      -2.261   0.913 -43.966  1.00  0.00              
ATOM   3812 3HD1 ILE C  75      -1.116   2.261 -44.160  1.00  0.00              
ATOM   3813  N   VAL C  76      -1.609   3.596 -38.360  1.00  0.00              
ATOM   3814  CA  VAL C  76      -2.185   4.674 -37.570  1.00  0.00              
ATOM   3815  C   VAL C  76      -1.886   5.998 -38.261  1.00  0.00              
ATOM   3816  O   VAL C  76      -0.753   6.259 -38.662  1.00  0.00              
ATOM   3817  CB  VAL C  76      -1.584   4.724 -36.140  1.00  0.00              
ATOM   3818  CG1 VAL C  76      -2.154   5.926 -35.378  1.00  0.00              
ATOM   3819  CG2 VAL C  76      -1.892   3.427 -35.395  1.00  0.00              
ATOM   3820  H   VAL C  76      -0.616   3.419 -38.301  1.00  0.00              
ATOM   3821  HA  VAL C  76      -3.271   4.590 -37.518  1.00  0.00              
ATOM   3822  HB  VAL C  76      -0.499   4.799 -36.214  1.00  0.00              
ATOM   3823 1HG1 VAL C  76      -1.729   5.956 -34.373  1.00  0.00              
ATOM   3824 2HG1 VAL C  76      -1.901   6.846 -35.905  1.00  0.00              
ATOM   3825 3HG1 VAL C  76      -3.238   5.833 -35.307  1.00  0.00              
ATOM   3826 1HG2 VAL C  76      -1.466   3.471 -34.393  1.00  0.00              
ATOM   3827 2HG2 VAL C  76      -2.972   3.296 -35.325  1.00  0.00              
ATOM   3828 3HG2 VAL C  76      -1.459   2.584 -35.935  1.00  0.00              
ATOM   3829  N   THR C  77      -2.910   6.827 -38.412  1.00  0.00              
ATOM   3830  CA  THR C  77      -2.754   8.115 -39.076  1.00  0.00              
ATOM   3831  C   THR C  77      -3.179   9.235 -38.130  1.00  0.00              
ATOM   3832  O   THR C  77      -4.316   9.261 -37.653  1.00  0.00              
ATOM   3833  CB  THR C  77      -3.577   8.195 -40.374  1.00  0.00              
ATOM   3834  OG1 THR C  77      -3.159   7.161 -41.275  1.00  0.00              
ATOM   3835  CG2 THR C  77      -3.389   9.549 -41.042  1.00  0.00              
ATOM   3836  H   THR C  77      -3.819   6.564 -38.059  1.00  0.00              
ATOM   3837  HA  THR C  77      -1.704   8.277 -39.323  1.00  0.00              
ATOM   3838  HB  THR C  77      -4.631   8.053 -40.136  1.00  0.00              
ATOM   3839  HG1 THR C  77      -3.567   6.331 -41.019  1.00  0.00              
ATOM   3840 1HG2 THR C  77      -3.980   9.588 -41.957  1.00  0.00              
ATOM   3841 2HG2 THR C  77      -3.717  10.338 -40.364  1.00  0.00              
ATOM   3842 3HG2 THR C  77      -2.336   9.693 -41.282  1.00  0.00              
ATOM   3843  N   THR C  78      -2.256  10.147 -37.853  1.00  0.00              
ATOM   3844  CA  THR C  78      -2.511  11.257 -36.949  1.00  0.00              
ATOM   3845  C   THR C  78      -2.144  12.561 -37.655  1.00  0.00              
ATOM   3846  O   THR C  78      -1.423  12.556 -38.656  1.00  0.00              
ATOM   3847  CB  THR C  78      -1.641  11.175 -35.699  1.00  0.00              
ATOM   3848  OG1 THR C  78      -0.272  11.302 -36.094  1.00  0.00              
ATOM   3849  CG2 THR C  78      -1.859   9.841 -34.940  1.00  0.00              
ATOM   3850  H   THR C  78      -1.349  10.064 -38.288  1.00  0.00              
ATOM   3851  HA  THR C  78      -3.572  11.296 -36.702  1.00  0.00              
ATOM   3852  HB  THR C  78      -1.893  12.005 -35.037  1.00  0.00              
ATOM   3853  HG1 THR C  78       0.043  10.459 -36.428  1.00  0.00              
ATOM   3854 1HG2 THR C  78      -1.222   9.819 -34.056  1.00  0.00              
ATOM   3855 2HG2 THR C  78      -2.903   9.760 -34.640  1.00  0.00              
ATOM   3856 3HG2 THR C  78      -1.603   9.007 -35.592  1.00  0.00              
ATOM   3857  N   LYS C  79      -2.632  13.673 -37.127  1.00  0.00              
ATOM   3858  CA  LYS C  79      -2.327  14.970 -37.710  1.00  0.00              
ATOM   3859  C   LYS C  79      -0.852  15.259 -37.468  1.00  0.00              
ATOM   3860  O   LYS C  79      -0.107  15.559 -38.399  1.00  0.00              
ATOM   3861  CB  LYS C  79      -3.183  16.058 -37.055  1.00  0.00              
ATOM   3862  CG  LYS C  79      -4.665  15.974 -37.392  1.00  0.00              
ATOM   3863  CD  LYS C  79      -5.451  17.109 -36.738  1.00  0.00              
ATOM   3864  CE  LYS C  79      -6.951  17.013 -37.054  1.00  0.00              
ATOM   3865  NZ  LYS C  79      -7.735  18.144 -36.475  1.00  0.00              
ATOM   3866  H   LYS C  79      -3.223  13.628 -36.310  1.00  0.00              
ATOM   3867  HA  LYS C  79      -2.504  14.941 -38.786  1.00  0.00              
ATOM   3868 1HB  LYS C  79      -3.050  15.964 -35.977  1.00  0.00              
ATOM   3869 2HB  LYS C  79      -2.789  17.019 -37.388  1.00  0.00              
ATOM   3870 1HG  LYS C  79      -4.776  16.031 -38.475  1.00  0.00              
ATOM   3871 2HG  LYS C  79      -5.047  15.016 -37.038  1.00  0.00              
ATOM   3872 1HD  LYS C  79      -5.305  17.056 -35.659  1.00  0.00              
ATOM   3873 2HD  LYS C  79      -5.066  18.058 -37.110  1.00  0.00              
ATOM   3874 1HE  LYS C  79      -7.074  17.012 -38.136  1.00  0.00              
ATOM   3875 2HE  LYS C  79      -7.327  16.075 -36.645  1.00  0.00              
ATOM   3876 1HZ  LYS C  79      -8.711  18.033 -36.710  1.00  0.00              
ATOM   3877 2HZ  LYS C  79      -7.630  18.148 -35.470  1.00  0.00              
ATOM   3878 3HZ  LYS C  79      -7.396  19.018 -36.853  1.00  0.00              
ATOM   3879  N   SER C  80      -0.440  15.137 -36.211  1.00  0.00              
ATOM   3880  CA  SER C  80       0.926  15.428 -35.801  1.00  0.00              
ATOM   3881  C   SER C  80       2.041  14.563 -36.398  1.00  0.00              
ATOM   3882  O   SER C  80       3.113  15.076 -36.717  1.00  0.00              
ATOM   3883  CB  SER C  80       0.993  15.344 -34.288  1.00  0.00              
ATOM   3884  OG  SER C  80       0.203  16.323 -33.672  1.00  0.00              
ATOM   3885  H   SER C  80      -1.107  14.829 -35.517  1.00  0.00              
ATOM   3886  HA  SER C  80       1.225  16.459 -35.993  1.00  0.00              
ATOM   3887 1HB  SER C  80       0.643  14.360 -33.978  1.00  0.00              
ATOM   3888 2HB  SER C  80       2.028  15.476 -33.977  1.00  0.00              
ATOM   3889  HG  SER C  80      -0.715  16.041 -33.673  1.00  0.00              
ATOM   3890  N   GLY C  81       1.801  13.262 -36.545  1.00  0.00              
ATOM   3891  CA  GLY C  81       2.814  12.408 -37.145  1.00  0.00              
ATOM   3892  C   GLY C  81       2.552  11.881 -38.542  1.00  0.00              
ATOM   3893  O   GLY C  81       3.421  11.240 -39.126  1.00  0.00              
ATOM   3894  H   GLY C  81       0.927  12.853 -36.246  1.00  0.00              
ATOM   3895 1HA  GLY C  81       3.752  12.960 -37.211  1.00  0.00              
ATOM   3896 2HA  GLY C  81       2.955  11.528 -36.520  1.00  0.00              
ATOM   3897  N   GLY C  82       1.365  12.127 -39.081  1.00  0.00              
ATOM   3898  CA  GLY C  82       1.039  11.605 -40.398  1.00  0.00              
ATOM   3899  C   GLY C  82       0.681  10.128 -40.455  1.00  0.00              
ATOM   3900  O   GLY C  82       0.253   9.534 -39.463  1.00  0.00              
ATOM   3901  H   GLY C  82       0.676  12.675 -38.585  1.00  0.00              
ATOM   3902 1HA  GLY C  82       0.181  12.149 -40.795  1.00  0.00              
ATOM   3903 2HA  GLY C  82       1.894  11.745 -41.059  1.00  0.00              
ATOM   3904  N   ARG C  83       0.854   9.533 -41.634  1.00  0.00              
ATOM   3905  CA  ARG C  83       0.575   8.117 -41.832  1.00  0.00              
ATOM   3906  C   ARG C  83       1.695   7.241 -41.291  1.00  0.00              
ATOM   3907  O   ARG C  83       2.861   7.421 -41.643  1.00  0.00              
ATOM   3908  CB  ARG C  83       0.275   7.792 -43.288  1.00  0.00              
ATOM   3909  CG  ARG C  83      -0.262   6.391 -43.533  1.00  0.00              
ATOM   3910  CD  ARG C  83      -0.705   6.141 -44.929  1.00  0.00              
ATOM   3911  NE  ARG C  83       0.374   6.068 -45.900  1.00  0.00              
ATOM   3912  CZ  ARG C  83       0.199   5.980 -47.233  1.00  0.00              
ATOM   3913  NH1 ARG C  83      -1.005   5.914 -47.755  1.00  0.00              
ATOM   3914  NH2 ARG C  83       1.273   5.937 -48.002  1.00  0.00              
ATOM   3915  H   ARG C  83       1.188  10.082 -42.413  1.00  0.00              
ATOM   3916  HA  ARG C  83      -0.323   7.837 -41.281  1.00  0.00              
ATOM   3917 1HB  ARG C  83      -0.457   8.522 -43.632  1.00  0.00              
ATOM   3918 2HB  ARG C  83       1.205   7.922 -43.840  1.00  0.00              
ATOM   3919 1HG  ARG C  83       0.524   5.672 -43.297  1.00  0.00              
ATOM   3920 2HG  ARG C  83      -1.115   6.226 -42.874  1.00  0.00              
ATOM   3921 1HD  ARG C  83      -1.242   5.192 -44.965  1.00  0.00              
ATOM   3922 2HD  ARG C  83      -1.370   6.946 -45.239  1.00  0.00              
ATOM   3923  HE  ARG C  83       1.375   6.072 -45.754  1.00  0.00              
ATOM   3924 1HH1 ARG C  83      -1.817   5.930 -47.152  1.00  0.00              
ATOM   3925 2HH1 ARG C  83      -1.116   5.848 -48.756  1.00  0.00              
ATOM   3926 1HH2 ARG C  83       2.192   5.970 -47.584  1.00  0.00              
ATOM   3927 2HH2 ARG C  83       1.170   5.869 -49.004  1.00  0.00              
ATOM   3928  N   GLY C  84       1.333   6.284 -40.443  1.00  0.00              
ATOM   3929  CA  GLY C  84       2.334   5.414 -39.859  1.00  0.00              
ATOM   3930  C   GLY C  84       2.427   4.043 -40.495  1.00  0.00              
ATOM   3931  O   GLY C  84       1.906   3.805 -41.584  1.00  0.00              
ATOM   3932  H   GLY C  84       0.362   6.152 -40.196  1.00  0.00              
ATOM   3933 1HA  GLY C  84       3.314   5.882 -39.956  1.00  0.00              
ATOM   3934 2HA  GLY C  84       2.106   5.266 -38.804  1.00  0.00              
ATOM   3935  N   THR C  85       3.096   3.135 -39.792  1.00  0.00              
ATOM   3936  CA  THR C  85       3.270   1.756 -40.231  1.00  0.00              
ATOM   3937  C   THR C  85       3.355   0.856 -39.004  1.00  0.00              
ATOM   3938  O   THR C  85       3.104   1.296 -37.884  1.00  0.00              
ATOM   3939  CB  THR C  85       4.534   1.575 -41.094  1.00  0.00              
ATOM   3940  OG1 THR C  85       4.537   0.263 -41.672  1.00  0.00              
ATOM   3941  CG2 THR C  85       5.786   1.757 -40.251  1.00  0.00              
ATOM   3942  H   THR C  85       3.499   3.426 -38.913  1.00  0.00              
ATOM   3943  HA  THR C  85       2.406   1.444 -40.818  1.00  0.00              
ATOM   3944  HB  THR C  85       4.525   2.316 -41.894  1.00  0.00              
ATOM   3945  HG1 THR C  85       3.961   0.252 -42.440  1.00  0.00              
ATOM   3946 1HG2 THR C  85       6.668   1.627 -40.878  1.00  0.00              
ATOM   3947 2HG2 THR C  85       5.792   2.758 -39.820  1.00  0.00              
ATOM   3948 3HG2 THR C  85       5.796   1.018 -39.452  1.00  0.00              
ATOM   3949  N   SER C  86       3.697  -0.409 -39.217  1.00  0.00              
ATOM   3950  CA  SER C  86       3.779  -1.346 -38.108  1.00  0.00              
ATOM   3951  C   SER C  86       4.902  -2.354 -38.334  1.00  0.00              
ATOM   3952  O   SER C  86       5.272  -2.649 -39.473  1.00  0.00              
ATOM   3953  CB  SER C  86       2.451  -2.087 -37.900  1.00  0.00              
ATOM   3954  OG  SER C  86       2.129  -2.895 -39.009  1.00  0.00              
ATOM   3955  H   SER C  86       3.903  -0.734 -40.151  1.00  0.00              
ATOM   3956  HA  SER C  86       3.900  -0.860 -37.139  1.00  0.00              
ATOM   3957 1HB  SER C  86       2.539  -2.712 -37.013  1.00  0.00              
ATOM   3958 2HB  SER C  86       1.662  -1.350 -37.751  1.00  0.00              
ATOM   3959  HG  SER C  86       2.626  -3.715 -38.962  1.00  0.00              
ATOM   3960  N   THR C  87       5.434  -2.875 -37.236  1.00  0.00              
ATOM   3961  CA  THR C  87       6.415  -3.948 -37.288  1.00  0.00              
ATOM   3962  C   THR C  87       5.700  -5.278 -37.068  1.00  0.00              
ATOM   3963  O   THR C  87       6.252  -6.340 -37.326  1.00  0.00              
ATOM   3964  CB  THR C  87       7.471  -3.796 -36.179  1.00  0.00              
ATOM   3965  OG1 THR C  87       6.829  -3.924 -34.901  1.00  0.00              
ATOM   3966  CG2 THR C  87       8.157  -2.435 -36.268  1.00  0.00              
ATOM   3967  H   THR C  87       5.148  -2.515 -36.337  1.00  0.00              
ATOM   3968  HA  THR C  87       6.879  -3.976 -38.274  1.00  0.00              
ATOM   3969  HB  THR C  87       8.216  -4.584 -36.287  1.00  0.00              
ATOM   3970  HG1 THR C  87       7.483  -3.830 -34.204  1.00  0.00              
ATOM   3971 1HG2 THR C  87       8.900  -2.351 -35.474  1.00  0.00              
ATOM   3972 2HG2 THR C  87       8.647  -2.339 -37.236  1.00  0.00              
ATOM   3973 3HG2 THR C  87       7.415  -1.646 -36.157  1.00  0.00              
ATOM   3974  N   VAL C  88       4.474  -5.209 -36.563  1.00  0.00              
ATOM   3975  CA  VAL C  88       3.689  -6.410 -36.319  1.00  0.00              
ATOM   3976  C   VAL C  88       2.446  -6.413 -37.182  1.00  0.00              
ATOM   3977  O   VAL C  88       2.114  -5.420 -37.825  1.00  0.00              
ATOM   3978  CB  VAL C  88       3.249  -6.508 -34.850  1.00  0.00              
ATOM   3979  CG1 VAL C  88       4.483  -6.580 -33.930  1.00  0.00              
ATOM   3980  CG2 VAL C  88       2.382  -5.311 -34.505  1.00  0.00              
ATOM   3981  H   VAL C  88       4.075  -4.307 -36.341  1.00  0.00              
ATOM   3982  HA  VAL C  88       4.240  -7.307 -36.601  1.00  0.00              
ATOM   3983  HB  VAL C  88       2.639  -7.402 -34.722  1.00  0.00              
ATOM   3984 1HG1 VAL C  88       4.159  -6.650 -32.891  1.00  0.00              
ATOM   3985 2HG1 VAL C  88       5.075  -7.459 -34.185  1.00  0.00              
ATOM   3986 3HG1 VAL C  88       5.087  -5.683 -34.062  1.00  0.00              
ATOM   3987 1HG2 VAL C  88       2.067  -5.378 -33.464  1.00  0.00              
ATOM   3988 2HG2 VAL C  88       2.952  -4.394 -34.655  1.00  0.00              
ATOM   3989 3HG2 VAL C  88       1.502  -5.300 -35.150  1.00  0.00              
ATOM   3990  N   SER C  89       1.746  -7.535 -37.182  1.00  0.00              
ATOM   3991  CA  SER C  89       0.588  -7.687 -38.031  1.00  0.00              
ATOM   3992  C   SER C  89      -0.532  -8.365 -37.270  1.00  0.00              
ATOM   3993  O   SER C  89      -0.301  -9.048 -36.272  1.00  0.00              
ATOM   3994  CB  SER C  89       0.963  -8.512 -39.262  1.00  0.00              
ATOM   3995  OG  SER C  89       1.338  -9.821 -38.868  1.00  0.00              
ATOM   3996  H   SER C  89       2.020  -8.299 -36.581  1.00  0.00              
ATOM   3997  HA  SER C  89       0.243  -6.747 -38.464  1.00  0.00              
ATOM   3998 1HB  SER C  89       0.102  -8.554 -39.928  1.00  0.00              
ATOM   3999 2HB  SER C  89       1.793  -8.022 -39.771  1.00  0.00              
ATOM   4000  HG  SER C  89       1.269 -10.413 -39.620  1.00  0.00              
ATOM   4001  N   PHE C  90      -1.751  -8.159 -37.740  1.00  0.00              
ATOM   4002  CA  PHE C  90      -2.912  -8.763 -37.115  1.00  0.00              
ATOM   4003  C   PHE C  90      -3.512  -9.758 -38.101  1.00  0.00              
ATOM   4004  O   PHE C  90      -3.842  -9.391 -39.221  1.00  0.00              
ATOM   4005  CB  PHE C  90      -3.956  -7.700 -36.782  1.00  0.00              
ATOM   4006  CG  PHE C  90      -5.206  -8.266 -36.199  1.00  0.00              
ATOM   4007  CD1 PHE C  90      -5.243  -8.669 -34.872  1.00  0.00              
ATOM   4008  CD2 PHE C  90      -6.329  -8.471 -36.995  1.00  0.00              
ATOM   4009  CE1 PHE C  90      -6.380  -9.271 -34.335  1.00  0.00              
ATOM   4010  CE2 PHE C  90      -7.472  -9.072 -36.472  1.00  0.00              
ATOM   4011  CZ  PHE C  90      -7.495  -9.475 -35.132  1.00  0.00              
ATOM   4012  H   PHE C  90      -1.879  -7.569 -38.550  1.00  0.00              
ATOM   4013  HA  PHE C  90      -2.610  -9.305 -36.218  1.00  0.00              
ATOM   4014 1HB  PHE C  90      -3.557  -6.997 -36.053  1.00  0.00              
ATOM   4015 2HB  PHE C  90      -4.243  -7.161 -37.685  1.00  0.00              
ATOM   4016  HD1 PHE C  90      -4.368  -8.508 -34.242  1.00  0.00              
ATOM   4017  HD2 PHE C  90      -6.308  -8.154 -38.039  1.00  0.00              
ATOM   4018  HE1 PHE C  90      -6.389  -9.581 -33.291  1.00  0.00              
ATOM   4019  HE2 PHE C  90      -8.347  -9.229 -37.102  1.00  0.00              
ATOM   4020  HZ  PHE C  90      -8.383  -9.950 -34.715  1.00  0.00              
ATOM   4021  N   LYS C  91      -3.659 -11.008 -37.678  1.00  0.00              
ATOM   4022  CA  LYS C  91      -4.232 -12.031 -38.540  1.00  0.00              
ATOM   4023  C   LYS C  91      -5.737 -12.100 -38.330  1.00  0.00              
ATOM   4024  O   LYS C  91      -6.213 -12.505 -37.274  1.00  0.00              
ATOM   4025  CB  LYS C  91      -3.593 -13.394 -38.268  1.00  0.00              
ATOM   4026  CG  LYS C  91      -3.728 -14.391 -39.411  1.00  0.00              
ATOM   4027  CD  LYS C  91      -3.097 -15.729 -39.055  1.00  0.00              
ATOM   4028  CE  LYS C  91      -1.578 -15.654 -39.096  1.00  0.00              
ATOM   4029  NZ  LYS C  91      -0.947 -16.971 -38.807  1.00  0.00              
ATOM   4030  H   LYS C  91      -3.371 -11.257 -36.743  1.00  0.00              
ATOM   4031  HA  LYS C  91      -4.060 -11.773 -39.585  1.00  0.00              
ATOM   4032 1HB  LYS C  91      -2.536 -13.216 -38.065  1.00  0.00              
ATOM   4033 2HB  LYS C  91      -4.070 -13.799 -37.376  1.00  0.00              
ATOM   4034 1HG  LYS C  91      -4.788 -14.534 -39.623  1.00  0.00              
ATOM   4035 2HG  LYS C  91      -3.235 -13.979 -40.291  1.00  0.00              
ATOM   4036 1HD  LYS C  91      -3.421 -16.010 -38.052  1.00  0.00              
ATOM   4037 2HD  LYS C  91      -3.442 -16.477 -39.770  1.00  0.00              
ATOM   4038 1HE  LYS C  91      -1.278 -15.318 -40.087  1.00  0.00              
ATOM   4039 2HE  LYS C  91      -1.252 -14.926 -38.353  1.00  0.00              
ATOM   4040 1HZ  LYS C  91       0.058 -16.878 -38.843  1.00  0.00              
ATOM   4041 2HZ  LYS C  91      -1.224 -17.283 -37.886  1.00  0.00              
ATOM   4042 3HZ  LYS C  91      -1.248 -17.646 -39.495  1.00  0.00              
ATOM   4043  N   LEU C  92      -6.484 -11.686 -39.346  1.00  0.00              
ATOM   4044  CA  LEU C  92      -7.936 -11.760 -39.291  1.00  0.00              
ATOM   4045  C   LEU C  92      -8.398 -13.205 -39.477  1.00  0.00              
ATOM   4046  O   LEU C  92      -8.006 -13.868 -40.435  1.00  0.00              
ATOM   4047  CB  LEU C  92      -8.557 -10.849 -40.358  1.00  0.00              
ATOM   4048  CG  LEU C  92     -10.081 -10.697 -40.279  1.00  0.00              
ATOM   4049  CD1 LEU C  92     -10.464  -9.924 -39.024  1.00  0.00              
ATOM   4050  CD2 LEU C  92     -10.587  -9.985 -41.525  1.00  0.00              
ATOM   4051  H   LEU C  92      -6.040 -11.314 -40.173  1.00  0.00              
ATOM   4052  HA  LEU C  92      -8.281 -11.438 -38.309  1.00  0.00              
ATOM   4053 1HB  LEU C  92      -8.073  -9.911 -40.094  1.00  0.00              
ATOM   4054 2HB  LEU C  92      -8.256 -11.142 -41.364  1.00  0.00              
ATOM   4055  HG  LEU C  92     -10.507 -11.701 -40.272  1.00  0.00              
ATOM   4056 1HD1 LEU C  92     -11.548  -9.821 -38.977  1.00  0.00              
ATOM   4057 2HD1 LEU C  92     -10.113 -10.464 -38.143  1.00  0.00              
ATOM   4058 3HD1 LEU C  92     -10.006  -8.936 -39.052  1.00  0.00              
ATOM   4059 1HD2 LEU C  92     -11.671  -9.878 -41.468  1.00  0.00              
ATOM   4060 2HD2 LEU C  92     -10.127  -8.999 -41.594  1.00  0.00              
ATOM   4061 3HD2 LEU C  92     -10.327 -10.568 -42.408  1.00  0.00              
ATOM   4062  N   LEU C  93      -9.219 -13.691 -38.552  1.00  0.00              
ATOM   4063  CA  LEU C  93      -9.666 -15.082 -38.590  1.00  0.00              
ATOM   4064  C   LEU C  93     -11.098 -15.218 -39.107  1.00  0.00              
ATOM   4065  O   LEU C  93     -11.812 -14.228 -39.272  1.00  0.00              
ATOM   4066  CB  LEU C  93      -9.548 -15.705 -37.192  1.00  0.00              
ATOM   4067  CG  LEU C  93      -8.159 -15.606 -36.549  1.00  0.00              
ATOM   4068  CD1 LEU C  93      -8.187 -16.211 -35.151  1.00  0.00              
ATOM   4069  CD2 LEU C  93      -7.139 -16.317 -37.424  1.00  0.00              
ATOM   4070  H   LEU C  93      -9.542 -13.091 -37.807  1.00  0.00              
ATOM   4071  HA  LEU C  93      -9.045 -15.646 -39.285  1.00  0.00              
ATOM   4072 1HB  LEU C  93     -10.254 -15.073 -36.657  1.00  0.00              
ATOM   4073 2HB  LEU C  93      -9.900 -16.736 -37.180  1.00  0.00              
ATOM   4074  HG  LEU C  93      -7.892 -14.549 -36.517  1.00  0.00              
ATOM   4075 1HD1 LEU C  93      -7.197 -16.136 -34.702  1.00  0.00              
ATOM   4076 2HD1 LEU C  93      -8.906 -15.671 -34.535  1.00  0.00              
ATOM   4077 3HD1 LEU C  93      -8.477 -17.260 -35.216  1.00  0.00              
ATOM   4078 1HD2 LEU C  93      -6.153 -16.245 -36.966  1.00  0.00              
ATOM   4079 2HD2 LEU C  93      -7.417 -17.367 -37.528  1.00  0.00              
ATOM   4080 3HD2 LEU C  93      -7.116 -15.850 -38.410  1.00  0.00              
ATOM   4081  N   LYS C  94     -11.509 -16.458 -39.358  1.00  0.00              
ATOM   4082  CA  LYS C  94     -12.873 -16.746 -39.782  1.00  0.00              
ATOM   4083  C   LYS C  94     -13.672 -17.267 -38.585  1.00  0.00              
ATOM   4084  O   LYS C  94     -13.257 -18.214 -37.917  1.00  0.00              
ATOM   4085  CB  LYS C  94     -12.887 -17.762 -40.925  1.00  0.00              
ATOM   4086  CG  LYS C  94     -14.274 -18.074 -41.472  1.00  0.00              
ATOM   4087  CD  LYS C  94     -14.211 -19.113 -42.582  1.00  0.00              
ATOM   4088  CE  LYS C  94     -15.597 -19.442 -43.114  1.00  0.00              
ATOM   4089  NZ  LYS C  94     -15.548 -20.445 -44.213  1.00  0.00              
ATOM   4090  H   LYS C  94     -10.854 -17.220 -39.251  1.00  0.00              
ATOM   4091  HA  LYS C  94     -13.353 -15.831 -40.130  1.00  0.00              
ATOM   4092 1HB  LYS C  94     -12.266 -17.353 -41.723  1.00  0.00              
ATOM   4093 2HB  LYS C  94     -12.433 -18.678 -40.546  1.00  0.00              
ATOM   4094 1HG  LYS C  94     -14.891 -18.451 -40.656  1.00  0.00              
ATOM   4095 2HG  LYS C  94     -14.708 -17.154 -41.861  1.00  0.00              
ATOM   4096 1HD  LYS C  94     -13.594 -18.720 -43.391  1.00  0.00              
ATOM   4097 2HD  LYS C  94     -13.751 -20.018 -42.185  1.00  0.00              
ATOM   4098 1HE  LYS C  94     -16.195 -19.833 -42.292  1.00  0.00              
ATOM   4099 2HE  LYS C  94     -16.048 -18.521 -43.484  1.00  0.00              
ATOM   4100 1HZ  LYS C  94     -16.486 -20.635 -44.537  1.00  0.00              
ATOM   4101 2HZ  LYS C  94     -14.995 -20.083 -44.976  1.00  0.00              
ATOM   4102 3HZ  LYS C  94     -15.132 -21.299 -43.870  1.00  0.00              
ATOM   4103  N   PRO C  95     -14.825 -16.641 -38.292  1.00  0.00              
ATOM   4104  CA  PRO C  95     -15.719 -17.055 -37.204  1.00  0.00              
ATOM   4105  C   PRO C  95     -16.192 -18.505 -37.300  1.00  0.00              
ATOM   4106  O   PRO C  95     -17.419 -18.719 -37.410  1.00  0.00              
ATOM   4107  OXT PRO C  95     -15.393 -19.400 -37.269  1.00  0.00              
ATOM   4108  CB  PRO C  95     -16.891 -16.075 -37.314  1.00  0.00              
ATOM   4109  CG  PRO C  95     -16.315 -14.882 -37.997  1.00  0.00              
ATOM   4110  CD  PRO C  95     -15.323 -15.430 -38.988  1.00  0.00              
ATOM   4111  HA  PRO C  95     -15.235 -17.015 -36.217  1.00  0.00              
ATOM   4112 1HB  PRO C  95     -17.721 -16.504 -37.894  1.00  0.00              
ATOM   4113 2HB  PRO C  95     -17.292 -15.812 -36.324  1.00  0.00              
ATOM   4114 1HG  PRO C  95     -17.097 -14.296 -38.503  1.00  0.00              
ATOM   4115 2HG  PRO C  95     -15.825 -14.210 -37.278  1.00  0.00              
ATOM   4116 1HD  PRO C  95     -15.792 -15.676 -39.953  1.00  0.00              
ATOM   4117 2HD  PRO C  95     -14.510 -14.719 -39.199  1.00  0.00              
TER                                                                             
# All scores below are weighted scores, not raw scores.
#BEGIN_POSE_ENERGIES_TABLE 024.d16_v11.1_1_2dG_RalA2andSec5_0017_0001.pdb
label fa_atr fa_rep fa_sol fa_intra_rep pro_close fa_pair hbond_sr_bb hbond_lr_bb hbond_bb_sc hbond_sc dslf_ss_dst dslf_cs_ang dslf_ss_dih dslf_ca_dih rama omega fa_dun p_aa_pp ref total
weights 0.8 0.44 0.65 0.004 1 0.49 0.585 1.17 1.17 1.1 0.5 2 5 5 0.2 0.5 0.56 0.32 1 NA
pose -995.1 92.8096 490.818 2.1487 0.733271 -25.0221 -51.7722 -110.692 -34.4585 -25.3461 0 0 0 0 -11.2803 12.4305 161.034 -26.3272 -58.2 -578.225
SER_p:NtermProteinFull_1 -0.598573 0.14338 0.593958 0.00144488 0 0 0 0 0 0 0 0 0 0 0 0.0122648 0.159073 0 -0.37 -0.058452
LEU_2 -2.94776 0.315387 1.45024 0.00878846 0 0 0 0 0 0 0 0 0 0 -0.276526 0.00686987 1.67133 -0.0646904 -0.1 0.0636351
ALA_3 -2.24838 0.116734 1.36516 0.000950196 0 0 0 0 0 0 0 0 0 0 -0.330856 0.00773803 0 -0.101098 0.16 -1.02976
MET_4 -2.9685 0.156877 2.17588 0.0030579 0 0 0 0 -0.345099 0 0 0 0 0 0.0604544 0.000367892 1.17577 0.102849 -0.34 0.0216578
HIS_5 -6.36211 0.232272 3.34531 0.00319992 0 0.0661095 0 0 0 -0.317464 0 0 0 0 -0.0291615 0.0693969 0.911687 -0.0120085 0.56 -1.53277
ARG_6 -4.5927 0.141253 2.77703 0.0098283 0 -0.467617 0 0 -0.724252 -0.268397 0 0 0 0 0.171434 0.0139994 1.51249 0.152946 -0.98 -2.25398
VAL_7 -4.4713 0.518479 1.39884 0.0125393 0 0 0 0 0 0 0 0 0 0 -0.206441 0.0889731 0.0957831 -0.189504 0.29 -2.46263
ILE_8 -5.21228 0.750686 1.56586 0.0187543 0 0 0 0 0 0 0 0 0 0 -0.186246 0.0996844 0.280875 -0.364611 0.24 -2.80727
MET_9 -4.87012 0.22356 1.9259 0.00407356 0 0 0 0 0 0 0 0 0 0 -0.0712541 0.0138347 0.999259 0.0568656 -0.34 -2.05789
VAL_10 -4.39465 0.62671 1.23307 0.0131663 0 0 0 0 0 0 0 0 0 0 -0.136637 0.0420237 0.0974227 -0.19761 0.29 -2.4265
GLY_11 -2.40034 0.211478 1.31142 0.000204189 0 0 0 0 -0.796391 0 0 0 0 0 0.243662 0.00763024 0 -0.802263 -0.17 -2.3946
SER_12 -2.29992 0.214016 1.70592 0.00136399 0 -0.0888053 0 0 0 0 0 0 0 0 -0.219241 6.62836e-05 0.103267 -0.266656 -0.37 -1.21999
GLY_13 -0.952942 0.0653355 0.714492 1.62206e-05 0 0 0 0 0 0 0 0 0 0 0.00342175 0.000736489 0 0.317947 -0.17 -0.0209928
GLY_14 -0.916405 0.0512283 0.746757 1.7232e-05 0 0 0 0 -0.50101 0 0 0 0 0 -0.391124 0.01429 0 -0.788608 -0.17 -1.95485
VAL_15 -4.38511 0.470425 1.97181 0.0130569 0 0 0 0 -0.820876 0 0 0 0 0 0.0379255 0.000970725 0.219291 0.230013 0.29 -1.9725
GLY_16 -2.35155 0.324019 1.28614 3.63167e-05 0 0 0 0 0 0 0 0 0 0 -0.0091646 0.0694128 0 -0.808888 -0.17 -1.66
LYS_17 -5.59692 0.472775 3.52988 0.00759927 0 -0.0462808 0 0 -0.796391 0 0 0 0 0 -0.0169081 0.00756151 2.33181 -0.0547714 -0.65 -0.811645
SER_18 -2.81083 0.2629 2.02467 0.00108411 0 -0.253574 0 0 0 -0.49705 0 0 0 0 -0.211903 0.000307536 0.648401 0.0167169 -0.37 -1.18928
ALA_19 -3.14003 0.413589 1.27659 0.000761581 0 0 0 0 0 0 0 0 0 0 -0.11283 0.00442186 0 -0.128157 0.16 -1.52565
LEU_20 -5.55961 0.329334 2.02624 0.00482332 0 0 0 0 0 0 0 0 0 0 -0.103716 2.78381e-06 0.336343 -0.115326 -0.1 -3.18192
THR_21 -4.70666 0.332336 2.26536 0.0106662 0 -0.11452 0 0 0 0 0 0 0 0 -0.0362659 0.000499801 0.0762435 0.100836 -0.27 -2.34151
LEU_22 -4.95442 0.302999 2.26924 0.00868075 0 0 0 0 0 0 0 0 0 0 -0.138399 0.157923 0.121634 -0.0962559 -0.1 -2.42859
GLN_23 -6.36587 0.351784 4.09112 0.0102109 0 -0.170095 0 0 -0.576835 0 0 0 0 0 -0.137607 0.00454499 2.55473 -0.10519 -0.97 -1.31321
PHE_24 -6.57177 0.455982 2.00831 0.0243853 0 0 0 0 -0.351583 0 0 0 0 0 0.0342931 0.053267 0.206027 -0.0414349 0.63 -3.55252
MET_25 -5.49559 0.51149 2.09426 0.00495706 0 0 0 0 -0.469567 0 0 0 0 0 -0.0298745 0.0542017 1.18371 -0.0438901 -0.34 -2.5303
TYR_26 -4.24737 0.426663 2.01097 0.0248201 0 0 0 0 0 -0.396428 0 0 0 0 -0.0424033 0.141739 0.114194 -0.176451 0.51 -1.63427
ASP_27 -2.78157 0.257772 2.27913 0.00534101 0 -0.547395 0 0 0 -0.00126628 0 0 0 0 -0.120576 0.000573062 0.644582 -0.246467 -0.67 -1.17988
GLU_28 -3.40976 0.16854 2.14174 0.00830374 0 -0.186315 0 0 0 0 0 0 0 0 0.0173329 0.0100681 1.134 0.0952 -0.81 -0.830892
PHE_29 -4.15993 0.250668 1.08969 0.0260536 0 0 0 0 0 0 0 0 0 0 0.117765 0.0467117 0.291728 -0.0965537 0.63 -1.80388
VAL_30 -1.84168 0.0673226 0.735332 0.0112095 0 0 0 0 0 0 0 0 0 0 -0.141992 0.0636275 0.11683 -0.198846 0.29 -0.898193
GLU_31 -0.827712 0.0117435 0.467113 0.00578039 0 -0.334788 0 0 0 0 0 0 0 0 0.066562 0.00518092 1.06449 0.0865765 -0.81 -0.265054
ASP_32 -1.53216 0.0831555 1.10335 0.00502337 0 -0.182304 0 0 -0.153738 0 0 0 0 0 0.159175 0.0177772 0.588706 0.259012 -0.67 -0.322007
TYR_33 -1.95155 0.174594 0.813921 0.0257384 0 0 0 0 -0.153738 0 0 0 0 0 0.0498644 0.00260465 0.814767 -0.155784 0.51 0.130416
GLU_34 -2.00198 0.186311 1.69584 0.00827344 0.000172408 -0.390032 0 0 0 -0.385942 0 0 0 0 0.303395 0.00324612 1.35756 0.108528 -0.81 0.0753654
PRO_35 -1.52322 0.198627 0.552161 0.000928744 0.0512811 0 0 0 0 0 0 0 0 0 -0.244802 0.00290768 0.148827 -0.55346 0.02 -1.34675
THR_36 -3.20385 0.314298 2.29402 0.0131188 0 -0.153097 0 0 0 -0.770839 0 0 0 0 -0.0335071 0.308869 0.0687714 -0.0247805 -0.27 -1.45699
TYR_37 -4.50051 0.601343 1.77392 0.0259563 0 0 0 0 0 0 0 0 0 0 0.293385 0.192553 0.903999 -0.0104654 0.51 -0.209821
ALA_38 -2.13584 0.161852 0.999399 0.000985788 0 0 0 0 0 0 0 0 0 0 0.766567 0.0035377 0 -0.0196494 0.16 -0.0631461
ASP_39 -3.35747 0.144658 2.31936 0.00287466 0 -0.265281 0 0 0 0 0 0 0 0 0.176456 0.00443042 0.633449 0.333882 -0.67 -0.677639
SER_40 -2.20009 0.0638299 1.41384 0.00145283 0 -0.125893 0 0 0 0 0 0 0 0 0.0722121 0.0978609 0.32835 0.214152 -0.37 -0.504287
TYR_41 -5.2587 0.515423 1.8062 0.0237875 0 0 0 0 0 0 0 0 0 0 -0.14979 0.0417836 0.167304 -0.209381 0.51 -2.55337
PHE_42 -2.06628 0.192303 1.0565 0.0309087 0 0 0 0 0 0 0 0 0 0 0.15876 0.149001 0.742919 -0.0137376 0.63 0.880371
LYS_43 -4.32319 0.34147 2.65148 0.00673695 0 -0.170184 0 0 -0.82115 0 0 0 0 0 0.121725 0.0355003 0.697518 0.137193 -0.65 -1.9729
LYS_44 -2.21975 0.167351 1.09833 0.00351991 0 -0.378593 0 0 0 0 0 0 0 0 -0.149281 0.000794883 0.89136 -0.0452915 -0.65 -1.28156
VAL_45 -3.73335 0.447969 1.27155 0.0121892 0 0 0 0 0 0 0 0 0 0 -0.114359 0.00924377 0.0425119 -0.229459 0.29 -2.00371
VAL_46 -2.60377 0.1782 0.848629 0.0111913 0 0 0 0 0 0 0 0 0 0 -0.147953 0.0403006 0.00758878 -0.314134 0.29 -1.68994
LEU_47 -5.42463 0.478003 2.48939 0.0107748 0 0 0 0 0 0 0 0 0 0 0.0190051 0.010729 0.37838 -0.0967625 -0.1 -2.23511
ASP_48 -2.83787 0.2924 2.4795 0.00420543 0 -0.465604 0 0 0 -1.03123 0 0 0 0 -0.119336 5.09254e-05 0.628656 -0.274006 -0.67 -1.99323
GLY_49 -1.1143 0.258685 0.499485 1.0972e-05 0 0 0 0 0 0 0 0 0 0 -0.32096 0.0147428 0 -0.789001 -0.17 -1.62134
GLU_50 -3.09413 0.199323 1.70823 0.008041 0 -0.214173 0 0 0 0 0 0 0 0 0.0238827 0.00917694 0.903806 0.0863433 -0.81 -1.17949
GLU_51 -2.68675 0.167796 1.27945 0.00610955 0 -0.209833 0 0 0 0 0 0 0 0 -0.138105 0.00147684 0.801036 0.0612916 -0.81 -1.52753
VAL_52 -4.77235 0.43797 2.02435 0.0136312 0 0 0 0 0 0 0 0 0 0 0.103241 0.00675471 0.0345981 -0.0460698 0.29 -1.90788
GLU_53 -4.11553 0.273931 2.14303 0.00511102 0 -0.218887 0 0 0 0 0 0 0 0 -0.0488736 0.0207868 0.799893 0.0467717 -0.81 -1.90376
ILE_54 -4.75668 0.332933 1.35264 0.0264781 0 0 0 0 0 0 0 0 0 0 -0.122427 0.00166107 1.24268 -0.301522 0.24 -1.98423
ASP_55 -4.18531 0.249662 2.85789 0.00225331 0 -0.272152 0 0 0 0 0 0 0 0 0.137932 0.0239538 1.0095 0.373896 -0.67 -0.472374
ILE_56 -4.99409 0.335468 1.2972 0.017562 0 0 0 0 0 0 0 0 0 0 -0.192573 1.2547e-05 0.196422 -0.392488 0.24 -3.49248
TYR_57 -4.44658 0.108639 2.06345 0.0237608 0 0 0 0 0 -0.268397 0 0 0 0 -0.0422771 0.0751596 0.644413 0.00918298 0.51 -1.32265
ASP_58 -4.51235 0.340708 3.50604 0.00585191 0 -0.480536 0 0 0 -1.26789 0 0 0 0 -0.161831 0.0232757 0.552543 -0.208964 -0.67 -2.87315
THR_59 -3.1688 0.151694 1.86092 0.00487169 0 0.00893083 0 0 0 0 0 0 0 0 -0.165023 0.0170393 0.0160347 -0.300027 -0.27 -1.84436
ALA_60 -2.6812 0.215915 1.67937 0.000987069 0 0 0 0 -0.936552 0 0 0 0 0 -0.240274 0.0359119 0 0.0516904 0.16 -1.71415
GLY_61 -1.70139 0.0815784 1.2158 1.45767e-05 0 0 0 0 -0.00318331 0 0 0 0 0 0.0276021 0.000280277 0 0.26615 -0.17 -0.283149
GLN_62 -2.35011 0.264892 1.53644 0.00481552 0 -0.0256211 0 0 -0.0435361 0 0 0 0 0 -0.179027 0.0258835 0.877309 0.147784 -0.97 -0.711178
ASP_63 -1.56788 0.267847 1.23137 0.00930479 0 -0.0754303 0 0 0 -0.00409328 0 0 0 0 -0.115919 0.173554 0.40186 -0.258452 -0.67 -0.607837
GLN_64 -1.80027 0.217972 1.09083 0.00530435 0 -0.0469803 0 0 0 -0.00409328 0 0 0 0 -0.248501 0.067955 0.840892 -0.0535055 -0.97 -0.900405
HIS_D_65 -3.70394 0.49705 1.78575 0.00517175 0 -0.170752 0 0 0 -0.390328 0 0 0 0 -0.0717942 0.00513919 1.07328 0.037784 0.56 -0.372649
ALA_66 -2.1286 0.188073 1.24867 0.00056108 0 0 0 0 0 0 0 0 0 0 1.13873 0.00560983 0 -0.170776 0.16 0.442265
SER_67 -2.30416 0.10915 1.4883 0.00119947 0 -0.0322012 0 0 -0.0287159 0 0 0 0 0 -0.165791 0.00108977 0.48501 0.0655223 -0.37 -0.750596
GLU_68 -4.12233 0.405671 2.35821 0.00521882 0 -0.0941012 0 0 -0.0287159 -0.390328 0 0 0 0 -0.146908 0.221386 0.893466 -0.129068 -0.81 -1.83749
ARG_69 -7.29399 0.545262 4.55472 0.0114515 0 -0.251002 0 0 -0.983272 -0.0454439 0 0 0 0 0.0492542 0.0190145 3.45062 -0.0858926 -0.98 -1.00928
ASP_70 -4.89334 0.333917 3.2545 0.00343415 0 -0.259618 0 0 0 -0.324735 0 0 0 0 -0.0727306 2.15571e-05 0.305394 0.0522226 -0.67 -2.27093
ASP_71 -3.50389 0.232822 2.10148 0.00319114 0 -0.0540809 0 0 0 0 0 0 0 0 -0.100243 0.0079556 0.297021 0.0496799 -0.67 -1.63607
PHE_72 -5.11355 0.414823 1.96677 0.0367992 0 0 0 0 0 0 0 0 0 0 0.0375388 0.0181149 1.69257 -0.0979203 0.63 -0.414858
PHE_73 -7.57072 0.788303 2.05101 0.0378708 0 0 0 0 0 0 0 0 0 0 -0.0267572 2.19493e-05 1.44865 0.00708631 0.63 -2.63454
ARG_74 -2.99862 0.198332 1.52254 0.0087975 0 -0.0661549 0 0 -0.0133979 0 0 0 0 0 -0.232133 0.000250799 1.6649 -0.0914892 -0.98 -0.986985
SER_75 -2.08494 0.134842 1.50558 0.00156148 0 -0.178973 0 0 0 0 0 0 0 0 -0.239024 0.00167353 0.126372 -0.149375 -0.37 -1.25229
GLY_76 -2.25655 0.314153 1.28812 3.89214e-05 0 0 0 0 -0.62887 0 0 0 0 0 -0.0889161 0.0260843 0 -0.113229 -0.17 -1.62917
GLU_77 -4.74125 0.256084 3.12745 0.005214 0 -0.596651 0 0 -0.724252 -0.0556988 0 0 0 0 0.262978 0.00598176 0.665607 -0.0753513 -0.81 -2.67989
GLY_78 -3.12286 0.461828 1.27965 0.000190298 0 0 0 0 0 0 0 0 0 0 0.599566 0.01009 0 0.333842 -0.17 -0.607698
PHE_79 -7.46088 1.01099 1.51445 0.022915 0 0 0 0 0 0 0 0 0 0 -0.13891 0.544078 0.340683 -0.142577 0.63 -3.67926
LEU_80 -5.20078 0.474087 1.04617 0.00862422 0 0 0 0 0 0 0 0 0 0 0.0932806 0.000308446 0.767053 -0.0968281 -0.1 -3.00808
CYS_81 -3.6971 0.452763 1.76491 0.00171151 0 0 0 0 0 0 0 0 0 0 0.022335 0.110835 0.275858 -0.0306754 1.7 0.600633
VAL_82 -4.29309 0.266187 1.15546 0.0145588 0 0 0 0 0 0 0 0 0 0 -0.197677 0.0113842 0.0907874 -0.250435 0.29 -2.91283
PHE_83 -7.75014 0.795786 1.91642 0.0272084 0 0 0 0 0 0 0 0 0 0 -0.106798 0.0167765 0.346158 -0.210577 0.63 -4.33516
SER_84 -4.39276 0.780918 2.87626 0.00218441 0 -0.107613 0 0 -1.31784 -0.472986 0 0 0 0 -0.00767492 0.016671 0.521243 0.120462 -0.37 -2.35114
ILE_85 -6.16848 0.411847 2.87415 0.0213294 0 0 0 0 0 0 0 0 0 0 -0.0421622 0.000744426 0.589409 0.24399 0.24 -1.82917
THR_86 -4.07993 0.830568 2.12619 0.00488845 0 0.0505199 0 0 -0.525762 -0.472986 0 0 0 0 -0.165646 0.000692043 0.215354 -0.0442928 -0.27 -2.3304
GLU_87 -4.51404 0.372804 2.93504 0.00801855 0 -0.184695 0 0 0 0 0 0 0 0 0.317059 0.0023487 0.815766 0.0256841 -0.81 -1.03202
MET_88 -3.76198 0.211814 1.83028 0.00656131 0 0 0 0 -0.435841 0 0 0 0 0 -0.112162 0.00157217 1.4487 -0.072001 -0.34 -1.22305
GLU_89 -2.76221 0.314534 1.47789 0.00549321 0 -0.0399037 0 0 0 0 0 0 0 0 -0.2158 0.00184511 0.895179 -0.122425 -0.81 -1.2554
SER_90 -4.32988 0.323566 2.7481 0.00106422 0 -0.199732 0 0 -0.792079 0 0 0 0 0 -0.223705 0.152964 0.321932 -0.0243421 -0.37 -2.39211
PHE_91 -8.06296 0.753367 2.84387 0.0230677 0 0 0 0 0 0 0 0 0 0 -0.0270298 0.0114162 0.615872 0.0262858 0.63 -3.18611
ALA_92 -2.74373 0.313668 1.55245 0.000696438 0 0 0 0 0 0 0 0 0 0 -0.211582 6.31315e-07 0 -0.167767 0.16 -1.09626
ALA_93 -3.20377 0.453199 1.58472 0.000869938 0 0 0 0 0 0 0 0 0 0 -0.228657 0.0924112 0 -0.122454 0.16 -1.26369
THR_94 -4.66116 0.617604 2.53339 0.00514994 0 0.0157747 0 0 0 0 0 0 0 0 -0.0976066 0.0274471 0.238688 0.15426 -0.27 -1.43646
ALA_95 -2.84653 0.28638 1.58231 0.000753404 0 0 0 0 0 0 0 0 0 0 -0.231662 0.000385609 0 -0.166346 0.16 -1.21472
ASP_96 -3.18419 0.263242 1.95155 0.00318792 0 -0.0151185 0 0 0 0 0 0 0 0 -0.147041 0.00619549 0.33532 -0.00720937 -0.67 -1.46407
PHE_97 -6.4467 0.524627 2.48019 0.0208106 0 0 0 0 0 0 0 0 0 0 -0.0856087 0.0437715 0.605598 0.0861443 0.63 -2.14117
ARG_98 -7.82675 0.397255 4.36875 0.0124865 0 -0.23886 0 0 -0.0325175 0 0 0 0 0 -0.137479 0.00101322 2.07201 -0.0708655 -0.98 -2.43495
GLU_99 -3.1448 0.211244 1.80254 0.00698086 0 -0.123781 0 0 0 0 0 0 0 0 -0.0720241 0.0451354 0.919591 -0.102134 -0.81 -1.26725
GLN_100 -4.89987 0.23845 3.24337 0.00494858 0 -0.343473 0 0 0 -0.0454439 0 0 0 0 -0.13599 0.0173719 0.861319 -0.101136 -0.97 -2.13045
ILE_101 -5.94214 0.695919 1.33185 0.0205696 0 0 0 0 0 0 0 0 0 0 0.0301436 0.00175205 0.204939 -0.102336 0.24 -3.5193
LEU_102 -4.95407 0.384156 2.81311 0.00586814 0 0 0 0 0 0 0 0 0 0 -0.0990744 0.0130325 0.316489 -0.108495 -0.1 -1.72898
ARG_103 -3.98621 0.296032 2.76742 0.012546 0 -0.352512 0 0 0 -0.324735 0 0 0 0 0.119312 0.225884 1.32857 -0.0810579 -0.98 -0.974762
VAL_104 -4.13722 0.329055 1.57355 0.0140494 0 0 0 0 0 0 0 0 0 0 -0.014958 0.0114869 0.64767 0.108288 0.29 -1.17808
LYS_105 -4.12641 0.596485 2.16274 0.01012 0 -0.339979 0 0 -0.642268 0 0 0 0 0 -0.166166 0.000463843 2.56984 -0.0226196 -0.65 -0.6078
GLU_106 -1.70715 0.311702 1.05649 0.0071735 0 -0.0661549 0 0 0 0 0 0 0 0 0.097908 0.0349347 0.577614 -0.0457487 -0.81 -0.54323
ASP_107 -4.1006 0.342348 3.17454 0.0106049 0 -0.667971 0 0 -0.28052 -0.068624 0 0 0 0 0.139051 0.00296261 0.216125 -0.384422 -0.67 -2.28651
GLU_108 -2.18475 0.124513 1.69828 0.00526427 0 -0.234937 0 0 0 0 0 0 0 0 -0.265531 0.010679 1.21827 -0.089833 -0.81 -0.528048
ASN_109 -2.21406 0.295622 1.61862 0.00537792 0 -0.180087 0 0 -0.28052 0 0 0 0 0 -0.167046 0.000128272 0.757213 -0.380068 -0.89 -1.43483
VAL_110 -3.58651 0.582181 1.49452 0.0234386 0.0101762 0 0 0 0 0 0 0 0 0 -0.218141 0.13597 1.26285 0.0731385 0.29 0.0676142
PRO_111 -4.35329 0.828145 1.34858 0.00125833 0.118625 0 0 0 0 0 0 0 0 0 0.0306477 0.317909 0.333835 -0.519491 0.02 -1.87378
PHE_112 -6.71347 0.542905 2.34986 0.0237479 0 0 0 0 -0.697591 0 0 0 0 0 0.155315 0.344775 0.596746 -0.091035 0.63 -2.85875
LEU_113 -5.29759 0.396571 1.76114 0.0061279 0 0 0 0 0 0 0 0 0 0 -0.0956529 0.166535 1.63669 -0.0841343 -0.1 -1.61031
LEU_114 -5.12827 0.391794 1.2988 0.00763568 0 0 0 0 0 0 0 0 0 0 -0.0648029 0.131046 0.375885 -0.120884 -0.1 -3.20879
VAL_115 -5.11457 0.227372 1.52365 0.0158255 0 0 0 0 0 0 0 0 0 0 -0.167129 0.0210771 0.00775895 -0.32241 0.29 -3.51843
GLY_116 -3.15533 0.195061 1.56712 7.64951e-06 0 0 0 0 0 0 0 0 0 0 1.57398 0.102385 0 0.606793 -0.17 0.720004
ASN_117 -5.81022 0.617382 4.52019 0.00592016 0 -0.250141 0 0 -1.36084 -0.687801 0 0 0 0 0.0292007 0.00438595 1.67993 -0.0219042 -0.89 -2.16389
LYS_118 -4.73714 0.850056 3.10627 0.0059684 0 0.0374343 0 0 -0.970026 0 0 0 0 0 0.0283578 0.000621544 0.983648 0.136129 -0.65 -1.20868
SER_119 -2.88778 0.412818 1.88262 0.00145775 0 -0.287962 0 0 0 0 0 0 0 0 -0.249458 0.19678 0.120126 -0.194564 -0.37 -1.37595
ASP_120 -3.02972 0.473721 2.55317 0.00423276 0 -0.354925 0 0 0 -0.59803 0 0 0 0 -0.214775 0.0649198 1.44043 -0.108544 -0.67 -0.43952
LEU_121 -4.17297 0.604473 1.91915 0.00792315 0 0 0 0 0 0 0 0 0 0 0.55658 2.77401e-05 0.033235 0.0780092 -0.1 -1.07357
GLU_122 -2.93537 0.491756 2.31439 0.00962986 0 -0.403856 0 0 0 -0.793962 0 0 0 0 -0.0105677 0.0087018 1.81806 -0.108452 -0.81 -0.419678
ASP_123 -1.2752 0.249445 0.735004 0.00352033 0 -0.00106382 0 0 0 0 0 0 0 0 -0.170076 0.000113737 0.364827 -0.0168189 -0.67 -0.780249
LYS_124 -2.91563 0.406938 1.31673 0.00428302 0 0.0330027 0 0 0 0 0 0 0 0 -0.169802 0.0714105 0.646436 -0.0676208 -0.65 -1.32425
ARG_125 -6.38486 0.495611 4.57361 0.0153909 0 -0.727575 0 0 -0.540215 -1.98844 0 0 0 0 -0.26479 0.282043 2.02017 0.0445651 -0.98 -3.45449
GLN_126 -3.45905 0.209271 2.09744 0.00443688 0 -0.054952 0 0 -0.435841 0 0 0 0 0 0.0935173 0.0433426 0.906706 -0.0854385 -0.97 -1.65057
VAL_127 -4.57834 0.36586 1.51864 0.0110129 0 0 0 0 -0.540215 0 0 0 0 0 -0.173744 0.0268655 0.0476793 -0.30441 0.29 -3.33665
SER_128 -2.91171 0.234097 1.93499 0.00193034 0 -0.122506 0 0 -0.354522 0 0 0 0 0 -0.27893 0.000134766 0.201424 -0.223349 -0.37 -1.88844
VAL_129 -3.36946 0.235632 1.98477 0.0151178 0 0 0 0 0 0 0 0 0 0 -0.0481563 0.00959618 0.041083 -0.00242663 0.29 -0.843851
GLU_130 -2.63242 0.290462 1.58478 0.00546787 0 -0.004417 0 0 0 0 0 0 0 0 -0.188349 0.00158959 0.915507 -0.11061 -0.81 -0.947992
GLU_131 -4.16413 0.262982 2.57982 0.00708579 0 -0.194962 0 0 -0.354522 0 0 0 0 0 -0.153824 0.00357867 0.981111 -0.106119 -0.81 -1.94898
ALA_132 -4.37723 0.42343 1.44234 0.000780252 0 0 0 0 0 0 0 0 0 0 -0.185869 0.0182655 0 -0.153418 0.16 -2.6717
LYS_133 -4.32196 0.375332 1.89426 0.00331171 0 -0.0490186 0 0 0 0 0 0 0 0 -0.250184 0.134734 0.903244 -0.0457384 -0.65 -2.00602
ASN_134 -3.73088 0.27433 2.42597 0.00444554 0 -0.0287159 0 0 0 0 0 0 0 0 0.0305554 0.151981 0.359654 0.134644 -0.89 -1.26801
ARG_135 -6.086 0.386272 3.21617 0.0111512 0 -0.157395 0 0 0 0 0 0 0 0 -0.168266 0.0324501 2.33074 -0.0698045 -0.98 -1.48468
ALA_136 -4.60218 0.284696 1.82395 0.000738699 0 0 0 0 0 0 0 0 0 0 -0.245719 0.00519864 0 -0.153922 0.16 -2.72724
GLU_137 -3.11148 0.437183 1.94497 0.00689402 0 -0.0341267 0 0 0 0 0 0 0 0 -0.205364 0.0445415 1.08677 -0.134545 -0.81 -0.775165
GLN_138 -2.38864 0.191862 1.25915 0.013049 0 -0.0309845 0 0 0 0 0 0 0 0 -0.175839 0.00934447 1.1127 -0.132875 -0.97 -1.11223
TRP_139 -8.29107 0.64037 2.99949 0.0262602 0 0 0 0 -0.0325175 0 0 0 0 0 -0.207465 0.0126068 0.94158 0.0167926 0.91 -2.98396
ASN_140 -2.38262 0.350688 1.69606 0.00521253 0 -0.0390756 0 0 0 0 0 0 0 0 -0.243527 0.0354284 0.824189 -0.483 -0.89 -1.12665
VAL_141 -3.9913 0.285211 1.46735 0.0145377 0 0 0 0 0 0 0 0 0 0 -0.119843 0.0120775 0.0311527 -0.230916 0.29 -2.24173
ASN_142 -2.23103 0.0406142 1.51166 0.00315099 0 -0.114882 0 0 0 -0.591263 0 0 0 0 -0.0824882 0.00202275 0.750518 0.0940697 -0.89 -1.50763
TYR_143 -6.29717 0.841575 2.05323 0.0234793 0 0 0 0 0 -0.504877 0 0 0 0 -0.0513379 0.02584 0.792781 -0.0703011 0.51 -2.67678
VAL_144 -3.97778 0.315414 1.37035 0.0113834 0 0 0 0 0 0 0 0 0 0 -0.135956 0.158098 0.226893 -0.31749 0.29 -2.05909
GLU_145 -4.06797 0.437311 3.14097 0.0034539 0 -0.399455 0 0 -0.601253 -1.69935 0 0 0 0 -0.0898972 0.0366592 2.32663 0.0365731 -0.81 -1.68633
THR_146 -4.89715 0.238729 2.9503 0.00576921 0 -0.181508 0 0 0 -0.687801 0 0 0 0 -0.186007 0.284538 0.0826313 -0.357872 -0.27 -3.01838
SER_147 -4.80248 0.486428 3.38253 0.00216857 0 -0.203479 0 0 -0.503106 -1.11443 0 0 0 0 0.387674 0.0210914 0.144891 -0.0448771 -0.37 -2.61359
ALA_148 -3.44837 0.290026 1.38311 0.000724922 0 0 0 0 -0.64778 0 0 0 0 0 -0.261506 0.00341657 0 -0.0819467 0.16 -2.60233
LYS_149 -3.29003 0.44376 1.48698 0.00627162 0 -0.449326 0 0 0 0 0 0 0 0 -0.0838177 0.017211 0.887742 -0.052137 -0.65 -1.68334
THR_150 -2.38516 0.681452 1.60746 0.00495878 0 -0.109255 0 0 -0.60183 -0.516402 0 0 0 0 -0.168093 0.0655586 0.0151234 -0.1104 -0.27 -1.78659
ARG_151 -4.32264 0.726698 3.1283 0.0285987 0 -0.721414 0 0 0 -0.524146 0 0 0 0 0.307228 0.00497601 3.76985 0.269404 -0.98 1.68686
ALA_152 -2.90337 0.488837 1.75105 0.00103364 0 0 0 0 -0.0987246 0 0 0 0 0 -0.0918026 0.062004 0 0.0643152 0.16 -0.566655
ASN_153 -3.78947 0.20603 2.1567 0.00811928 0 -0.0728598 0 0 -0.601253 0 0 0 0 0 -0.122584 0.0407285 0.580473 -0.38477 -0.89 -2.86888
VAL_154 -4.91078 0.781054 1.58958 0.0138592 0 0 0 0 0 0 0 0 0 0 -0.0106151 0.018438 0.0271971 -0.0895355 0.29 -2.29081
ASP_155 -3.45014 0.252194 2.24507 0.00299912 0 -0.427838 0 0 0 -0.52288 0 0 0 0 -0.174757 0.00965617 0.310917 -0.00692995 -0.67 -2.43171
LYS_156 -4.4075 0.437935 2.54157 0.00791247 0 -0.345167 0 0 0 -0.443414 0 0 0 0 -0.161077 0.028474 1.71308 -0.0410211 -0.65 -1.3192
VAL_157 -5.02147 0.548803 1.16454 0.00849029 0 0 0 0 0 0 0 0 0 0 -0.0771768 0.0013149 1.15328 0.071753 0.29 -1.86047
PHE_158 -7.58447 0.733034 1.41345 0.0207453 0 0 0 0 0 0 0 0 0 0 -0.0250704 0.000183269 0.474074 0.0460649 0.63 -4.29199
PHE_159 -6.09685 0.646086 2.48125 0.020445 0 0 0 0 0 0 0 0 0 0 0.00692149 0.0157569 2.02777 -0.0162917 0.63 -0.284908
ASP_160 -4.8488 0.290857 3.28896 0.00397834 0 -0.570005 0 0 0 -0.628748 0 0 0 0 -0.146289 0.0423483 0.322023 0.0122484 -0.67 -2.90343
LEU_161 -6.74117 1.25926 2.02288 0.0107795 0 0 0 0 0 0 0 0 0 0 -0.0886685 0.00528542 0.581007 -0.111777 -0.1 -3.1624
MET_162 -6.48662 0.541498 2.10097 0.00245616 0 0 0 0 0 0 0 0 0 0 -0.129372 0.0640033 1.20162 -0.089157 -0.34 -3.1346
ARG_163 -6.41968 0.549045 4.46543 0.01177 0 -0.558656 0 0 0 -0.838282 0 0 0 0 -0.184397 0.039003 1.97828 -0.0865654 -0.98 -2.02405
GLU_164 -5.5407 0.431579 3.44605 0.00321427 0 -0.0696026 0 0 -0.697591 -0.591263 0 0 0 0 -0.232409 0.017166 1.91641 -0.141118 -0.81 -2.26827
ILE_165 -6.92936 0.742845 2.33219 0.0175818 0 0 0 0 0 0 0 0 0 0 -0.0350262 0.0388701 0.121484 -0.0971446 0.24 -3.56856
ARG_166 -5.21502 0.437546 3.50036 0.00970976 0 -0.608812 0 0 0 -0.378279 0 0 0 0 -0.00830335 0.023601 1.5918 -0.0903382 -0.98 -1.71774
ALA_167 -3.34061 0.311993 1.70108 0.000757191 0 0 0 0 0 0 0 0 0 0 -0.111601 0.00303494 0 -0.150332 0.16 -1.42567
ARG_168 -6.37028 0.369272 4.53892 0.0128556 0 -1.08774 0 0 0 -0.385504 0 0 0 0 -0.226099 0.137813 2.13094 -0.092503 -0.98 -1.95233
LYS_169 -5.43403 0.39537 4.02369 0.00320771 0 -0.219806 0 0 -0.345099 -0.373163 0 0 0 0 -0.251995 0.124196 1.02689 -0.0405064 -0.65 -1.74125
MET_170 -2.93096 0.265759 1.5957 0.00308951 0 0 0 0 0 0 0 0 0 0 -0.107684 0.0691519 0.934395 -0.0930782 -0.34 -0.603633
GLU_171 -3.39305 0.247926 2.29885 0.00551356 0 -0.322024 0 0 0 -0.31688 0 0 0 0 -0.264033 1.26739e-05 0.868492 -0.135288 -0.81 -1.82048
ASP_172 -2.94138 0.13038 2.28216 0.00391849 0 -0.427415 0 0 0 0 0 0 0 0 -0.249398 0.00418699 0.554096 -0.12356 -0.67 -1.43702
SER_p:CtermProteinFull_173 -1.43768 0.10166 1.10387 0.0017629 0 0 0 0 0 0 0 0 0 0 0 0 0.295135 0 -0.37 -0.305246
SER_p:NtermProteinFull_174 -0.806421 0.10515 0.603999 0.000791199 0 -0.0564184 0 0 0 0 0 0 0 0 0 0.0316629 0.51481 0 -0.37 0.0235739
ARG_175 -2.41109 0.136347 1.36042 0.0123974 0 -0.0242896 0 0 0 0 0 0 0 0 0.146416 0.0295941 1.58938 0.226977 -0.98 0.0861563
GLN_176 -2.07028 0.229908 1.30263 0.00467172 9.97378e-05 -0.00247986 0 0 0 0 0 0 0 0 -0.163197 0.00808269 0.770891 0.00161675 -0.97 -0.888049
PRO_177 -1.9797 0.57583 0.955597 0.00105098 0.0175902 0 0 0 0 0 0 0 0 0 -0.24252 0.0183427 0.255967 -0.565005 0.02 -0.942853
PRO_178 -4.7337 0.806154 1.58712 0.000903895 0.160694 0 0 0 0 0 0 0 0 0 -0.233593 0.00117675 0.123682 -0.592794 0.02 -2.86036
LEU_179 -3.79043 0.146045 1.54656 0.00864858 0 0 0 0 0 0 0 0 0 0 0.163194 0.0880037 0.284544 -0.0290166 -0.1 -1.68245
VAL_180 -4.90838 0.529403 1.55024 0.0113455 0 0 0 0 0 0 0 0 0 0 -0.230269 0.0934642 0.0481886 -0.115887 0.29 -2.73189
THR_181 -2.6059 0.222296 1.298 0.00410243 0 -0.139306 0 0 0 0 0 0 0 0 0.0310509 0.153666 0.0153291 -0.353539 -0.27 -1.6443
GLY_182 -2.31145 0.135249 1.16854 0.000190062 0 0 0 0 0 0 0 0 0 0 0.590806 0.00618245 0 0.292653 -0.17 -0.287822
ILE_183 -3.79562 0.181335 0.719915 0.0190399 0 0 0 0 0 0 0 0 0 0 0.0336552 0.00173174 1.70657 -0.144074 0.24 -1.03745
SER_184 -2.51497 0.228142 1.77087 0.00171124 6.87378e-05 -0.0550413 0 0 0 -0.396428 0 0 0 0 0.205069 0.0058992 0.112761 -0.0185582 -0.37 -1.03048
PRO_185 -3.40423 0.408312 1.45831 0.00360855 0.0748802 0 0 0 0 0 0 0 0 0 -0.153711 0.00128618 0.750105 -0.522656 0.02 -1.3641
ASN_186 -3.07354 0.0661001 1.94722 0.0105445 0 -0.190422 0 0 0 0 0 0 0 0 -0.220503 0.00714775 0.841951 -0.186764 -0.89 -1.68827
GLU_187 -3.92327 0.419793 2.10728 0.00892514 0 -0.403492 0 0 0 0 0 0 0 0 0.0758829 2.36635e-05 0.901205 0.114421 -0.81 -1.50923
GLY_188 -3.03995 0.279987 1.48918 0.000211348 0 0 0 0 0 0 0 0 0 0 0.267152 0.240219 0 -0.684066 -0.17 -1.61726
ILE_189 -4.63051 0.676004 1.54023 0.0186266 0.00733632 0 0 0 -0.154436 0 0 0 0 0 0.186499 0.106239 0.11236 0.496657 0.24 -1.401
PRO_190 -2.72035 0.673351 0.73107 0.00104207 0.181703 0 0 0 0 0 0 0 0 0 -0.212082 0.000466861 0.544089 -0.635776 0.02 -1.41649
TRP_191 -3.65903 0.278997 1.79941 0.0302555 0 0 0 0 -0.227748 0 0 0 0 0 0.388606 0.124401 1.81027 0.472585 0.91 1.92775
THR_192 -3.4611 0.235 2.26098 0.00635686 0 0.000357883 0 0 -0.154436 0 0 0 0 0 -0.095672 0.0125314 0.0813306 0.00565504 -0.27 -1.379
LYS_193 -3.08917 0.230188 1.5223 0.00518909 0 -0.425495 0 0 0 0 0 0 0 0 -0.155452 0.00325983 1.5804 -0.0226989 -0.65 -1.00147
VAL_194 -4.42421 0.405729 1.45977 0.0144076 0 0 0 0 0 0 0 0 0 0 -0.126076 0.0903132 0.277347 -0.16054 0.29 -2.17326
THR_195 -3.20059 0.221626 1.59485 0.00646537 0 -0.0745266 0 0 0 0 0 0 0 0 -0.0286473 0.0164031 0.0437805 -0.0534764 -0.27 -1.74412
ILE_196 -4.52242 0.512936 1.17438 0.0174864 0 0 0 0 0 0 0 0 0 0 -0.223765 0.012415 0.190539 -0.361552 0.24 -2.95998
ARG_197 -4.89945 0.291306 2.96298 0.0146588 0 -0.270735 0 0 0 -0.445379 0 0 0 0 -0.0738078 0.0161877 2.07818 -0.00489388 -0.98 -1.31096
GLY_198 -2.35845 0.257144 1.1942 0.00019448 0 0 0 0 0 0 0 0 0 0 0.386008 0.00948344 0 -0.772995 -0.17 -1.45441
GLU_199 -2.84804 0.174182 1.79932 0.00526124 0 -0.0433566 0 0 0 0 0 0 0 0 -0.0460212 0.0146323 0.779731 0.0173189 -0.81 -0.956977
ASN_200 -2.83014 0.342661 1.8167 0.00543391 0 -0.0375244 0 0 0 0 0 0 0 0 -0.305333 0.0533106 0.842843 -0.568876 -0.89 -1.57093
LEU_201 -5.54764 0.441011 1.39385 0.00788829 0 0 0 0 0 0 0 0 0 0 -0.126474 0.0386992 0.389055 0.0191265 -0.1 -3.48449
GLY_202 -2.28872 0.4857 1.41749 7.11534e-05 0 0 0 0 -0.6568 0 0 0 0 0 0.477387 0.0389159 0 -0.804432 -0.17 -1.50038
THR_203 -2.41184 0.0970704 1.69819 0.00433361 0 -0.122673 0 0 -0.580324 0 0 0 0 0 -0.193871 1.78979e-05 0.031573 -0.16487 -0.27 -1.91239
GLY_204 -3.06878 0.367199 1.46171 0.000353243 0.00315903 0 0 0 0 0 0 0 0 0 0.165932 0.00345992 0 -0.615502 -0.17 -1.85248
PRO_205 -2.37585 0.242723 0.579278 0.000935486 0.0196244 0 0 0 0 0 0 0 0 0 -0.0474657 0.00470307 0.374477 -0.284473 0.02 -1.46605
THR_206 -1.51421 0.163472 0.929392 0.00586332 0 -0.00887408 0 0 0 0 0 0 0 0 -0.181093 0.0948803 0.0451552 -0.043244 -0.27 -0.778656
ASP_207 -5.54225 0.331968 4.18258 0.00365339 0 -0.279545 0 0 -1.08749 -0.522249 0 0 0 0 -0.14934 0.252759 1.57354 -0.0519117 -0.67 -1.95829
LEU_208 -3.96556 0.151723 1.13554 0.00693257 0 0 0 0 0 0 0 0 0 0 -0.0901703 0.311278 0.309406 -0.0460114 -0.1 -2.28686
ILE_209 -3.4448 0.34327 1.06233 0.0165529 0 0 0 0 0 0 0 0 0 0 0.27761 0.247977 0.0932684 -0.100315 0.24 -1.26411
GLY_210 -2.45514 0.135537 1.25001 0.000207835 0 0 0 0 0 0 0 0 0 0 0.519536 0.165237 0 0.116413 -0.17 -0.438202
LEU_211 -4.44657 0.253758 1.28239 0.0063489 0 0 0 0 0 0 0 0 0 0 0.352561 0.00885812 0.10222 0.0108489 -0.1 -2.52959
THR_212 -3.30911 0.24438 1.74658 0.00895408 0 -0.0407634 0 0 0 0 0 0 0 0 0.0937678 0.0875742 0.031779 0.0119302 -0.27 -1.3949
ILE_213 -4.74696 0.925191 1.30856 0.0158699 0 0 0 0 0 0 0 0 0 0 -0.138622 0.0230443 0.165611 -0.380905 0.24 -2.58822
CYS_214 -3.95411 0.680924 2.052 0.00220844 0 0 0 0 0 0 0 0 0 0 0.0519069 0.0276177 0.116642 0.165417 1.7 0.842601
GLY_215 -2.65186 0.641587 1.3262 1.99466e-05 0 0 0 0 0 0 0 0 0 0 -0.167471 0.0320354 0 -0.782646 -0.17 -1.77213
HIS_D_216 -6.45931 0.656918 3.38582 0.00501454 0 -0.03824 0 0 -0.289778 0 0 0 0 0 -0.224926 0.0296847 1.33058 0.00354668 0.56 -1.04069
ASN_217 -2.45531 0.118977 1.84003 0.0133105 0 -0.0608966 0 0 -0.0979664 0 0 0 0 0 -0.0273038 0.0391529 0.493735 -0.225193 -0.89 -1.25147
CYS_218 -4.6215 0.400198 2.54767 0.00162777 0 0 0 0 0 0 0 0 0 0 -0.0803515 0.00321945 0.168778 0.103244 1.7 0.222889
LEU_219 -3.89212 0.448621 1.69152 0.0117722 0 0 0 0 -0.0979664 0 0 0 0 0 0.0521505 0.0088997 0.480892 -0.025251 -0.1 -1.42148
LEU_220 -1.23679 0.147115 0.670614 0.00792215 0 0 0 0 0 0 0 0 0 0 -0.0882219 0.105906 0.107952 0.0350117 -0.1 -0.350493
THR_221 -3.17751 0.32827 1.86224 0.00508348 0 0.00695494 0 0 -0.565593 0 0 0 0 0 -0.132196 0.0195053 0.037712 -0.236054 -0.27 -2.12159
ALA_222 -2.59572 0.221606 0.8211 0.00118804 0 0 0 0 0 0 0 0 0 0 -0.172649 0.095429 0 0.104862 0.16 -1.36418
GLU_223 -2.78805 0.0479654 1.64761 0.00683133 0 -0.0715249 0 0 0 0 0 0 0 0 0.108806 0.0646744 0.919795 0.115012 -0.81 -0.758884
TRP_224 -8.39671 0.51208 2.82939 0.0243316 0 0 0 0 -0.6568 0 0 0 0 0 -0.244276 0.00541319 1.17235 -0.0253148 0.91 -3.86952
MET_225 -3.87523 0.12047 1.5683 0.00418518 0 0 0 0 0 0 0 0 0 0 0.311787 0.043387 0.968984 -0.0389854 -0.34 -1.2371
SER_226 -4.21557 0.827501 2.47186 0.00294479 0 -0.155951 0 0 -0.378956 -0.319563 0 0 0 0 0.0216658 0.0139719 0.190377 -0.302989 -0.37 -2.2147
ALA_227 -2.47971 0.13085 1.42342 0.000828064 0 0 0 0 0 0 0 0 0 0 -0.210722 0.010988 0 -0.0541298 0.16 -1.01847
SER_228 -3.44704 0.728111 2.42823 0.00257566 0 -0.0463131 0 0 -0.378956 -0.764941 0 0 0 0 -0.00681024 0.253856 0.223751 -0.0163808 -0.37 -1.39392
LYS_229 -5.1587 0.573837 2.6568 0.00553017 0 -0.218261 0 0 0 0 0 0 0 0 0.116304 0.0722796 0.778339 -0.0420059 -0.65 -1.86588
ILE_230 -4.6429 0.233894 1.21511 0.0180642 0 0 0 0 0 0 0 0 0 0 -0.0851458 0.0291958 0.210544 -0.288671 0.24 -3.06991
VAL_231 -3.51388 0.16557 1.57103 0.0106423 0 0 0 0 0 0 0 0 0 0 -0.195376 0.0622436 0.0636762 -0.324593 0.29 -1.87068
CYS_232 -3.78396 0.432552 1.91452 0.00230468 0 0 0 0 0 0 0 0 0 0 -0.030216 0.079 0.230954 -0.224935 1.7 0.320215
ARG_233 -6.26461 0.334809 3.63422 0.0107776 0 -0.532969 0 0 -0.793341 -0.385942 0 0 0 0 -0.0365215 0.0127989 1.54225 0.0316158 -0.98 -3.42691
VAL_234 -3.58432 0.228781 0.940026 0.0111875 0 0 0 0 0 0 0 0 0 0 -0.228118 0.0389099 0.0454754 -0.243653 0.29 -2.50171
GLY_235 -2.25467 0.105999 1.05234 0.000146952 0 0 0 0 0 0 0 0 0 0 0.0289329 0.0567966 0 -0.648383 -0.17 -1.82884
GLN_236 -2.07691 0.108699 1.10965 0.00564164 0 -0.00851006 0 0 -0.289778 0 0 0 0 0 -0.219304 0.00566922 0.819744 0.0033904 -0.97 -1.5117
ALA_237 -2.10043 0.240576 0.841067 0.000854539 0 0 0 0 0 0 0 0 0 0 -0.326193 0.0981737 0 -0.107498 0.16 -1.19345
LYS_238 -2.55199 0.292413 1.47002 0.00299201 0 -0.0496144 0 0 0 0 0 0 0 0 0.087174 0.000303678 0.846239 -0.0936267 -0.65 -0.646091
ASN_239 -2.97667 0.43473 1.93092 0.00350806 0 -0.0277125 0 0 0 0 0 0 0 0 0.0610815 0.0240389 0.636003 0.147231 -0.89 -0.656868
ASP_240 -0.984438 0.0699761 0.782447 0.00993309 0 -0.122913 0 0 0 0 0 0 0 0 -0.249209 0.118569 0.578827 -0.216306 -0.67 -0.683114
LYS_241 -2.0425 0.472598 1.42977 0.0030813 0 -0.157271 0 0 0 0 0 0 0 0 -0.10397 0.108213 0.785226 -0.0275237 -0.65 -0.182377
GLY_242 -1.91546 0.103739 1.16304 3.28657e-05 0 0 0 0 0 0 0 0 0 0 0.288348 0.00015959 0 0.0422731 -0.17 -0.487868
ASP_243 -2.35258 0.243899 1.65533 0.00325815 0 -0.205369 0 0 0 0 0 0 0 0 -0.20463 0.0191275 0.394622 0.0346801 -0.67 -1.08166
ILE_244 -4.3042 0.298808 0.882748 0.0149349 0 0 0 0 -0.707437 0 0 0 0 0 -0.098618 0.0102716 0.19892 -0.293654 0.24 -3.75823
ILE_245 -3.5984 0.163429 1.65479 0.0228581 0 0 0 0 0 0 0 0 0 0 -0.214562 0.0296421 0.210471 -0.371041 0.24 -1.86281
VAL_246 -3.90461 0.341586 0.831047 0.0118647 0 0 0 0 0 0 0 0 0 0 -0.189156 0.00446547 0.0454519 -0.251502 0.29 -2.82085
THR_247 -4.19061 0.236477 2.18207 0.00739419 0 -0.0203518 0 0 0 0 0 0 0 0 0.0381414 0.00638379 0.0431042 -0.0734361 -0.27 -2.04084
THR_248 -5.05238 0.286116 2.78496 0.00484064 0 -0.133236 0 0 -0.667606 0 0 0 0 0 -0.187006 0.00416 0.0523993 -0.292684 -0.27 -3.47044
LYS_249 -2.87996 0.300302 1.55806 0.00304141 0 -0.00935012 0 0 0 0 0 0 0 0 -0.0433068 0.0306807 1.01526 -0.0561691 -0.65 -0.731438
SER_250 -2.77942 0.169189 2.01454 0.00111067 0 -0.257005 0 0 -0.507164 -0.522249 0 0 0 0 -0.124775 0.0174956 0.499477 0.0916911 -0.37 -1.76711
GLY_251 -2.38159 0.106601 1.27164 1.57491e-05 0 0 0 0 -0.667606 0 0 0 0 0 0.177343 0.0252515 0 0.377547 -0.17 -1.2608
GLY_252 -2.39753 0.116627 1.48094 2.11873e-05 0 0 0 0 0 0 0 0 0 0 -0.0122012 0.00584117 0 -0.804894 -0.17 -1.7812
ARG_253 -1.94291 0.0682472 0.847628 0.00855535 0 0.0264462 0 0 0 0 0 0 0 0 -0.156224 0.00502648 1.51358 0.0410715 -0.98 -0.568585
GLY_254 -2.32735 0.257176 1.1291 4.76168e-05 0 0 0 0 0 0 0 0 0 0 0.0178379 0.00619884 0 -0.594143 -0.17 -1.68114
THR_255 -2.36499 0.135943 1.37285 0.011293 0 -0.0885426 0 0 -0.390397 0 0 0 0 0 0.183965 0.00647524 0.129618 -0.312022 -0.27 -1.5858
SER_256 -3.12635 0.42769 1.88994 0.00130549 0 -0.208546 0 0 -1.3072 0 0 0 0 0 -0.0870196 0.208715 0.308728 -0.221683 -0.37 -2.48443
THR_257 -1.93518 0.185627 1.21094 0.00478463 0 -0.0922368 0 0 0 0 0 0 0 0 -0.169441 0.00122684 0.0555244 -0.241229 -0.27 -1.24998
VAL_258 -3.18934 0.159949 1.34077 0.0151176 0 0 0 0 -0.209368 0 0 0 0 0 0.0134847 0.0771849 0.0260188 -0.0728806 0.29 -1.54907
SER_259 -1.61919 0.0489807 0.852322 0.00135208 0 -0.064278 0 0 0 0 0 0 0 0 -0.0675174 0.00286426 0.301511 -0.119749 -0.37 -1.0337
PHE_260 -6.48562 0.538331 1.62086 0.0256225 0 0 0 0 0 0 0 0 0 0 -0.0814543 0.00117881 0.761005 -0.0421229 0.63 -3.0322
LYS_261 -3.16312 0.125063 1.51021 0.00612663 0 -0.210302 0 0 0 0 0 0 0 0 0.0111032 0.0403538 1.90227 0.109271 -0.65 -0.319028
LEU_262 -3.61852 0.256447 0.986889 0.00729824 0 0 0 0 0 0 0 0 0 0 -0.218009 0.0559846 0.504548 -0.0696246 -0.1 -2.19498
LEU_263 -4.65843 0.283589 1.58493 0.00757744 0 0 0 0 0 0 0 0 0 0 0.0375388 0.0637786 0.097645 -0.0431867 -0.1 -2.72656
LYS_264 -1.62416 0.677392 0.95864 0.00500697 0.0294773 0 0 0 0 0 0 0 0 0 -0.0476208 0.0226737 0.909842 0.0714857 -0.65 0.352734
PRO_p:CtermProteinFull_265 -2.27832 0.750156 0.726195 0.00455777 0.0583846 0 0 0 0 0 0 0 0 0 0 0 0.143216 0 0.02 -0.575807
#END_POSE_ENERGIES_TABLE 024.d16_v11.1_1_2dG_RalA2andSec5_0017_0001.pdb
