# Supplementary material for: A Generic Program for Multistate Protein Design
Source: PLoS One. 2011 Jul 6;6(7):e20937. doi: 10.1371/journal.pone.0020937 (PMC3130737; doi:10.1371/journal.pone.0020937)
Supplement: File S1 — “Protocol capture” file that contains the input files, command lines, and support scripts that were used in this computational study. (BZ2) [file pone.0020937.s001.bz2 › MSD_protocol_capture/Capture_Files/orthogonal_interface_files/input_files/state_versions/v11.2/024.d16_v11.1_1_2dG_RalA3andExo84_0026_0001.pdb]

ATOM      1  N   SER A  11      18.084 -20.105 -21.847  1.00  0.00              
ATOM      2  CA  SER A  11      16.963 -19.464 -22.604  1.00  0.00              
ATOM      3  C   SER A  11      15.615 -19.675 -21.918  1.00  0.00              
ATOM      4  O   SER A  11      15.405 -20.690 -21.252  1.00  0.00              
ATOM      5  CB  SER A  11      16.894 -20.035 -24.023  1.00  0.00              
ATOM      6  OG  SER A  11      18.056 -19.711 -24.759  1.00  0.00              
ATOM      7 1H   SER A  11      18.641 -20.813 -22.282  1.00  0.00              
ATOM      8 2H   SER A  11      18.839 -19.546 -21.503  1.00  0.00              
ATOM      9 3H   SER A  11      17.896 -20.598 -20.998  1.00  0.00              
ATOM     10  HA  SER A  11      17.117 -18.400 -22.787  1.00  0.00              
ATOM     11 1HB  SER A  11      16.796 -21.119 -23.958  1.00  0.00              
ATOM     12 2HB  SER A  11      16.020 -19.622 -24.523  1.00  0.00              
ATOM     13  HG  SER A  11      18.142 -20.314 -25.501  1.00  0.00              
ATOM     14  N   LEU A  12      14.708 -18.712 -22.086  1.00  0.00              
ATOM     15  CA  LEU A  12      13.384 -18.763 -21.454  1.00  0.00              
ATOM     16  C   LEU A  12      12.469 -19.813 -22.116  1.00  0.00              
ATOM     17  O   LEU A  12      12.403 -19.909 -23.342  1.00  0.00              
ATOM     18  CB  LEU A  12      12.705 -17.381 -21.529  1.00  0.00              
ATOM     19  CG  LEU A  12      12.936 -16.320 -20.438  1.00  0.00              
ATOM     20  CD1 LEU A  12      14.423 -16.016 -20.294  1.00  0.00              
ATOM     21  CD2 LEU A  12      12.153 -15.047 -20.784  1.00  0.00              
ATOM     22  H   LEU A  12      14.945 -17.922 -22.670  1.00  0.00              
ATOM     23  HA  LEU A  12      13.488 -19.070 -20.414  1.00  0.00              
ATOM     24 1HB  LEU A  12      13.152 -17.013 -22.451  1.00  0.00              
ATOM     25 2HB  LEU A  12      11.626 -17.468 -21.658  1.00  0.00              
ATOM     26  HG  LEU A  12      12.530 -16.718 -19.508  1.00  0.00              
ATOM     27 1HD1 LEU A  12      14.568 -15.264 -19.518  1.00  0.00              
ATOM     28 2HD1 LEU A  12      14.956 -16.926 -20.018  1.00  0.00              
ATOM     29 3HD1 LEU A  12      14.810 -15.640 -21.239  1.00  0.00              
ATOM     30 1HD2 LEU A  12      12.318 -14.298 -20.010  1.00  0.00              
ATOM     31 2HD2 LEU A  12      12.494 -14.660 -21.744  1.00  0.00              
ATOM     32 3HD2 LEU A  12      11.089 -15.279 -20.844  1.00  0.00              
ATOM     33  N   ALA A  13      11.770 -20.601 -21.306  1.00  0.00              
ATOM     34  CA  ALA A  13      10.847 -21.584 -21.847  1.00  0.00              
ATOM     35  C   ALA A  13       9.561 -20.825 -22.206  1.00  0.00              
ATOM     36  O   ALA A  13       9.246 -19.789 -21.606  1.00  0.00              
ATOM     37  CB  ALA A  13      10.566 -22.698 -20.812  1.00  0.00              
ATOM     38  H   ALA A  13      11.874 -20.523 -20.304  1.00  0.00              
ATOM     39  HA  ALA A  13      11.287 -22.020 -22.744  1.00  0.00              
ATOM     40 1HB  ALA A  13       9.873 -23.423 -21.239  1.00  0.00              
ATOM     41 2HB  ALA A  13      11.499 -23.198 -20.553  1.00  0.00              
ATOM     42 3HB  ALA A  13      10.127 -22.261 -19.917  1.00  0.00              
ATOM     43  N   MET A  14       8.836 -21.343 -23.190  1.00  0.00              
ATOM     44  CA  MET A  14       7.571 -20.762 -23.617  1.00  0.00              
ATOM     45  C   MET A  14       6.481 -21.822 -23.459  1.00  0.00              
ATOM     46  O   MET A  14       6.518 -22.860 -24.109  1.00  0.00              
ATOM     47  CB  MET A  14       7.655 -20.271 -25.061  1.00  0.00              
ATOM     48  CG  MET A  14       6.359 -19.686 -25.603  1.00  0.00              
ATOM     49  SD  MET A  14       6.535 -19.039 -27.278  1.00  0.00              
ATOM     50  CE  MET A  14       6.721 -20.556 -28.209  1.00  0.00              
ATOM     51  H   MET A  14       9.180 -22.171 -23.655  1.00  0.00              
ATOM     52  HA  MET A  14       7.319 -19.913 -22.982  1.00  0.00              
ATOM     53 1HB  MET A  14       8.437 -19.514 -25.093  1.00  0.00              
ATOM     54 2HB  MET A  14       7.950 -21.126 -25.671  1.00  0.00              
ATOM     55 1HG  MET A  14       5.604 -20.472 -25.601  1.00  0.00              
ATOM     56 2HG  MET A  14       6.046 -18.880 -24.940  1.00  0.00              
ATOM     57 1HE  MET A  14       6.840 -20.322 -29.268  1.00  0.00              
ATOM     58 2HE  MET A  14       7.600 -21.096 -27.855  1.00  0.00              
ATOM     59 3HE  MET A  14       5.834 -21.177 -28.073  1.00  0.00              
ATOM     60  N   HIS A  15       5.527 -21.565 -22.572  1.00  0.00              
ATOM     61  CA  HIS A  15       4.445 -22.508 -22.322  1.00  0.00              
ATOM     62  C   HIS A  15       3.237 -22.094 -23.141  1.00  0.00              
ATOM     63  O   HIS A  15       2.710 -20.993 -22.979  1.00  0.00              
ATOM     64  CB  HIS A  15       4.114 -22.532 -20.828  1.00  0.00              
ATOM     65  CG  HIS A  15       5.280 -22.924 -19.972  1.00  0.00              
ATOM     66  ND1 HIS A  15       5.768 -24.214 -19.929  1.00  0.00              
ATOM     67  CD2 HIS A  15       6.064 -22.198 -19.141  1.00  0.00              
ATOM     68  CE1 HIS A  15       6.799 -24.264 -19.106  1.00  0.00              
ATOM     69  NE2 HIS A  15       7.001 -23.054 -18.615  1.00  0.00              
ATOM     70  H   HIS A  15       5.551 -20.696 -22.058  1.00  0.00              
ATOM     71  HA  HIS A  15       4.746 -23.505 -22.644  1.00  0.00              
ATOM     72 1HB  HIS A  15       3.798 -21.542 -20.497  1.00  0.00              
ATOM     73 2HB  HIS A  15       3.319 -23.251 -20.631  1.00  0.00              
ATOM     74  HD2 HIS A  15       6.064 -21.146 -18.855  1.00  0.00              
ATOM     75  HE1 HIS A  15       7.327 -25.201 -18.933  1.00  0.00              
ATOM     76  HE2 HIS A  15       7.724 -22.792 -17.960  1.00  0.00              
ATOM     77  N   ARG A  16       2.786 -22.993 -24.006  1.00  0.00              
ATOM     78  CA  ARG A  16       1.748 -22.676 -24.991  1.00  0.00              
ATOM     79  C   ARG A  16       0.358 -23.092 -24.537  1.00  0.00              
ATOM     80  O   ARG A  16      -0.010 -24.272 -24.624  1.00  0.00              
ATOM     81  CB  ARG A  16       2.068 -23.260 -26.359  1.00  0.00              
ATOM     82  CG  ARG A  16       3.302 -22.678 -27.030  1.00  0.00              
ATOM     83  CD  ARG A  16       3.413 -22.985 -28.479  1.00  0.00              
ATOM     84  NE  ARG A  16       3.540 -24.400 -28.787  1.00  0.00              
ATOM     85  CZ  ARG A  16       4.703 -25.081 -28.794  1.00  0.00              
ATOM     86  NH1 ARG A  16       5.843 -24.475 -28.549  1.00  0.00              
ATOM     87  NH2 ARG A  16       4.669 -26.371 -29.079  1.00  0.00              
ATOM     88  H   ARG A  16       3.174 -23.925 -23.981  1.00  0.00              
ATOM     89  HA  ARG A  16       1.697 -21.597 -25.139  1.00  0.00              
ATOM     90 1HB  ARG A  16       2.205 -24.332 -26.223  1.00  0.00              
ATOM     91 2HB  ARG A  16       1.199 -23.083 -26.992  1.00  0.00              
ATOM     92 1HG  ARG A  16       3.280 -21.594 -26.917  1.00  0.00              
ATOM     93 2HG  ARG A  16       4.187 -23.076 -26.533  1.00  0.00              
ATOM     94 1HD  ARG A  16       2.522 -22.619 -28.988  1.00  0.00              
ATOM     95 2HD  ARG A  16       4.293 -22.483 -28.881  1.00  0.00              
ATOM     96  HE  ARG A  16       2.826 -25.073 -29.033  1.00  0.00              
ATOM     97 1HH1 ARG A  16       5.854 -23.485 -28.350  1.00  0.00              
ATOM     98 2HH1 ARG A  16       6.704 -25.003 -28.559  1.00  0.00              
ATOM     99 1HH2 ARG A  16       3.786 -26.818 -29.283  1.00  0.00              
ATOM    100 2HH2 ARG A  16       5.526 -26.904 -29.092  1.00  0.00              
ATOM    101  N   VAL A  17      -0.413 -22.116 -24.060  1.00  0.00              
ATOM    102  CA  VAL A  17      -1.762 -22.363 -23.551  1.00  0.00              
ATOM    103  C   VAL A  17      -2.809 -22.141 -24.637  1.00  0.00              
ATOM    104  O   VAL A  17      -2.837 -21.078 -25.269  1.00  0.00              
ATOM    105  CB  VAL A  17      -2.091 -21.410 -22.358  1.00  0.00              
ATOM    106  CG1 VAL A  17      -3.528 -21.611 -21.884  1.00  0.00              
ATOM    107  CG2 VAL A  17      -1.117 -21.677 -21.194  1.00  0.00              
ATOM    108  H   VAL A  17      -0.048 -21.174 -24.051  1.00  0.00              
ATOM    109  HA  VAL A  17      -1.887 -23.403 -23.249  1.00  0.00              
ATOM    110  HB  VAL A  17      -1.939 -20.378 -22.676  1.00  0.00              
ATOM    111 1HG1 VAL A  17      -3.735 -20.937 -21.052  1.00  0.00              
ATOM    112 2HG1 VAL A  17      -4.215 -21.398 -22.703  1.00  0.00              
ATOM    113 3HG1 VAL A  17      -3.663 -22.642 -21.556  1.00  0.00              
ATOM    114 1HG2 VAL A  17      -1.350 -21.011 -20.364  1.00  0.00              
ATOM    115 2HG2 VAL A  17      -1.216 -22.712 -20.867  1.00  0.00              
ATOM    116 3HG2 VAL A  17      -0.094 -21.498 -21.527  1.00  0.00              
ATOM    117  N   ILE A  18      -3.673 -23.132 -24.840  1.00  0.00              
ATOM    118  CA  ILE A  18      -4.777 -23.005 -25.802  1.00  0.00              
ATOM    119  C   ILE A  18      -6.073 -22.840 -25.027  1.00  0.00              
ATOM    120  O   ILE A  18      -6.395 -23.677 -24.170  1.00  0.00              
ATOM    121  CB  ILE A  18      -4.950 -24.276 -26.693  1.00  0.00              
ATOM    122  CG1 ILE A  18      -3.631 -24.627 -27.395  1.00  0.00              
ATOM    123  CG2 ILE A  18      -6.078 -24.047 -27.720  1.00  0.00              
ATOM    124  CD1 ILE A  18      -3.089 -23.547 -28.304  1.00  0.00              
ATOM    125  H   ILE A  18      -3.570 -23.993 -24.321  1.00  0.00              
ATOM    126  HA  ILE A  18      -4.659 -22.106 -26.405  1.00  0.00              
ATOM    127  HB  ILE A  18      -5.198 -25.125 -26.057  1.00  0.00              
ATOM    128 1HG1 ILE A  18      -2.897 -24.839 -26.619  1.00  0.00              
ATOM    129 2HG1 ILE A  18      -3.807 -25.529 -27.983  1.00  0.00              
ATOM    130 1HG2 ILE A  18      -6.192 -24.936 -28.339  1.00  0.00              
ATOM    131 2HG2 ILE A  18      -7.011 -23.846 -27.197  1.00  0.00              
ATOM    132 3HG2 ILE A  18      -5.826 -23.195 -28.353  1.00  0.00              
ATOM    133 1HD1 ILE A  18      -2.156 -23.884 -28.756  1.00  0.00              
ATOM    134 2HD1 ILE A  18      -3.815 -23.333 -29.089  1.00  0.00              
ATOM    135 3HD1 ILE A  18      -2.904 -22.643 -27.726  1.00  0.00              
ATOM    136  N   MET A  19      -6.809 -21.765 -25.304  1.00  0.00              
ATOM    137  CA  MET A  19      -8.119 -21.583 -24.680  1.00  0.00              
ATOM    138  C   MET A  19      -9.123 -22.359 -25.529  1.00  0.00              
ATOM    139  O   MET A  19      -9.213 -22.149 -26.738  1.00  0.00              
ATOM    140  CB  MET A  19      -8.527 -20.106 -24.662  1.00  0.00              
ATOM    141  CG  MET A  19      -7.537 -19.179 -23.971  1.00  0.00              
ATOM    142  SD  MET A  19      -7.329 -19.602 -22.239  1.00  0.00              
ATOM    143  CE  MET A  19      -8.901 -19.076 -21.532  1.00  0.00              
ATOM    144  H   MET A  19      -6.470 -21.064 -25.948  1.00  0.00              
ATOM    145  HA  MET A  19      -8.109 -21.991 -23.670  1.00  0.00              
ATOM    146 1HB  MET A  19      -8.645 -19.797 -25.699  1.00  0.00              
ATOM    147 2HB  MET A  19      -9.489 -20.047 -24.152  1.00  0.00              
ATOM    148 1HG  MET A  19      -6.580 -19.259 -24.485  1.00  0.00              
ATOM    149 2HG  MET A  19      -7.910 -18.159 -24.057  1.00  0.00              
ATOM    150 1HE  MET A  19      -8.906 -19.281 -20.461  1.00  0.00              
ATOM    151 2HE  MET A  19      -9.034 -18.006 -21.698  1.00  0.00              
ATOM    152 3HE  MET A  19      -9.715 -19.622 -22.010  1.00  0.00              
ATOM    153  N   VAL A  20      -9.867 -23.263 -24.905  1.00  0.00              
ATOM    154  CA  VAL A  20     -10.868 -24.050 -25.625  1.00  0.00              
ATOM    155  C   VAL A  20     -12.234 -23.903 -24.958  1.00  0.00              
ATOM    156  O   VAL A  20     -12.339 -23.974 -23.727  1.00  0.00              
ATOM    157  CB  VAL A  20     -10.448 -25.551 -25.663  1.00  0.00              
ATOM    158  CG1 VAL A  20     -11.509 -26.390 -26.351  1.00  0.00              
ATOM    159  CG2 VAL A  20      -9.112 -25.689 -26.384  1.00  0.00              
ATOM    160  H   VAL A  20      -9.743 -23.413 -23.914  1.00  0.00              
ATOM    161  HA  VAL A  20     -11.000 -23.686 -26.645  1.00  0.00              
ATOM    162  HB  VAL A  20     -10.303 -25.904 -24.642  1.00  0.00              
ATOM    163 1HG1 VAL A  20     -11.195 -27.435 -26.365  1.00  0.00              
ATOM    164 2HG1 VAL A  20     -12.451 -26.303 -25.808  1.00  0.00              
ATOM    165 3HG1 VAL A  20     -11.645 -26.039 -27.373  1.00  0.00              
ATOM    166 1HG2 VAL A  20      -8.818 -26.738 -26.410  1.00  0.00              
ATOM    167 2HG2 VAL A  20      -9.210 -25.314 -27.403  1.00  0.00              
ATOM    168 3HG2 VAL A  20      -8.352 -25.114 -25.856  1.00  0.00              
ATOM    169  N   GLY A  21     -13.270 -23.684 -25.772  1.00  0.00              
ATOM    170  CA  GLY A  21     -14.618 -23.538 -25.248  1.00  0.00              
ATOM    171  C   GLY A  21     -15.559 -22.763 -26.156  1.00  0.00              
ATOM    172  O   GLY A  21     -15.111 -22.073 -27.070  1.00  0.00              
ATOM    173  H   GLY A  21     -13.120 -23.618 -26.769  1.00  0.00              
ATOM    174 1HA  GLY A  21     -15.050 -24.527 -25.096  1.00  0.00              
ATOM    175 2HA  GLY A  21     -14.575 -23.012 -24.295  1.00  0.00              
ATOM    176  N   SER A  22     -16.863 -22.879 -25.890  1.00  0.00              
ATOM    177  CA  SER A  22     -17.904 -22.251 -26.701  1.00  0.00              
ATOM    178  C   SER A  22     -17.841 -20.732 -26.609  1.00  0.00              
ATOM    179  O   SER A  22     -17.341 -20.180 -25.630  1.00  0.00              
ATOM    180  CB  SER A  22     -19.271 -22.746 -26.272  1.00  0.00              
ATOM    181  OG  SER A  22     -19.415 -24.127 -26.464  1.00  0.00              
ATOM    182  H   SER A  22     -17.130 -23.430 -25.087  1.00  0.00              
ATOM    183  HA  SER A  22     -17.882 -22.558 -27.748  1.00  0.00              
ATOM    184 1HB  SER A  22     -19.407 -22.520 -25.214  1.00  0.00              
ATOM    185 2HB  SER A  22     -20.030 -22.226 -26.854  1.00  0.00              
ATOM    186  HG  SER A  22     -20.291 -24.399 -26.181  1.00  0.00              
ATOM    187  N   GLY A  23     -18.373 -20.068 -27.631  1.00  0.00              
ATOM    188  CA  GLY A  23     -18.396 -18.617 -27.634  1.00  0.00              
ATOM    189  C   GLY A  23     -19.190 -18.069 -26.462  1.00  0.00              
ATOM    190  O   GLY A  23     -20.284 -18.555 -26.159  1.00  0.00              
ATOM    191  H   GLY A  23     -18.767 -20.568 -28.416  1.00  0.00              
ATOM    192 1HA  GLY A  23     -17.373 -18.244 -27.571  1.00  0.00              
ATOM    193 2HA  GLY A  23     -18.852 -18.270 -28.561  1.00  0.00              
ATOM    194  N   GLY A  24     -18.629 -17.070 -25.786  1.00  0.00              
ATOM    195  CA  GLY A  24     -19.271 -16.528 -24.601  1.00  0.00              
ATOM    196  C   GLY A  24     -18.955 -17.119 -23.233  1.00  0.00              
ATOM    197  O   GLY A  24     -19.408 -16.577 -22.228  1.00  0.00              
ATOM    198  H   GLY A  24     -17.750 -16.678 -26.091  1.00  0.00              
ATOM    199 1HA  GLY A  24     -19.016 -15.472 -24.509  1.00  0.00              
ATOM    200 2HA  GLY A  24     -20.351 -16.632 -24.702  1.00  0.00              
ATOM    201  N   VAL A  25     -18.191 -18.201 -23.154  1.00  0.00              
ATOM    202  CA  VAL A  25     -17.848 -18.728 -21.834  1.00  0.00              
ATOM    203  C   VAL A  25     -16.865 -17.883 -21.015  1.00  0.00              
ATOM    204  O   VAL A  25     -16.758 -18.075 -19.804  1.00  0.00              
ATOM    205  CB  VAL A  25     -17.309 -20.185 -21.907  1.00  0.00              
ATOM    206  CG1 VAL A  25     -18.357 -21.089 -22.554  1.00  0.00              
ATOM    207  CG2 VAL A  25     -15.987 -20.230 -22.659  1.00  0.00              
ATOM    208  H   VAL A  25     -17.840 -18.669 -23.977  1.00  0.00              
ATOM    209  HA  VAL A  25     -18.720 -18.756 -21.179  1.00  0.00              
ATOM    210  HB  VAL A  25     -17.109 -20.539 -20.896  1.00  0.00              
ATOM    211 1HG1 VAL A  25     -17.976 -22.109 -22.603  1.00  0.00              
ATOM    212 2HG1 VAL A  25     -19.270 -21.071 -21.958  1.00  0.00              
ATOM    213 3HG1 VAL A  25     -18.573 -20.733 -23.561  1.00  0.00              
ATOM    214 1HG2 VAL A  25     -15.626 -21.257 -22.699  1.00  0.00              
ATOM    215 2HG2 VAL A  25     -16.133 -19.856 -23.673  1.00  0.00              
ATOM    216 3HG2 VAL A  25     -15.254 -19.608 -22.145  1.00  0.00              
ATOM    217  N   GLY A  26     -16.147 -16.965 -21.660  1.00  0.00              
ATOM    218  CA  GLY A  26     -15.211 -16.114 -20.935  1.00  0.00              
ATOM    219  C   GLY A  26     -13.733 -16.401 -21.179  1.00  0.00              
ATOM    220  O   GLY A  26     -12.881 -16.060 -20.357  1.00  0.00              
ATOM    221  H   GLY A  26     -16.245 -16.849 -22.658  1.00  0.00              
ATOM    222 1HA  GLY A  26     -15.380 -15.075 -21.219  1.00  0.00              
ATOM    223 2HA  GLY A  26     -15.381 -16.229 -19.865  1.00  0.00              
ATOM    224  N   LYS A  27     -13.413 -17.021 -22.311  1.00  0.00              
ATOM    225  CA  LYS A  27     -12.016 -17.254 -22.670  1.00  0.00              
ATOM    226  C   LYS A  27     -11.252 -15.923 -22.769  1.00  0.00              
ATOM    227  O   LYS A  27     -10.197 -15.748 -22.148  1.00  0.00              
ATOM    228  CB  LYS A  27     -11.935 -18.007 -24.004  1.00  0.00              
ATOM    229  CG  LYS A  27     -12.628 -19.363 -23.972  1.00  0.00              
ATOM    230  CD  LYS A  27     -12.326 -20.202 -25.231  1.00  0.00              
ATOM    231  CE  LYS A  27     -12.802 -19.522 -26.514  1.00  0.00              
ATOM    232  NZ  LYS A  27     -14.290 -19.377 -26.581  1.00  0.00              
ATOM    233  H   LYS A  27     -14.141 -17.337 -22.936  1.00  0.00              
ATOM    234  HA  LYS A  27     -11.528 -17.841 -21.891  1.00  0.00              
ATOM    235 1HB  LYS A  27     -12.396 -17.370 -24.759  1.00  0.00              
ATOM    236 2HB  LYS A  27     -10.877 -18.135 -24.236  1.00  0.00              
ATOM    237 1HG  LYS A  27     -12.285 -19.906 -23.091  1.00  0.00              
ATOM    238 2HG  LYS A  27     -13.704 -19.201 -23.903  1.00  0.00              
ATOM    239 1HD  LYS A  27     -11.248 -20.358 -25.293  1.00  0.00              
ATOM    240 2HD  LYS A  27     -12.827 -21.164 -25.135  1.00  0.00              
ATOM    241 1HE  LYS A  27     -12.349 -18.533 -26.566  1.00  0.00              
ATOM    242 2HE  LYS A  27     -12.467 -20.119 -27.362  1.00  0.00              
ATOM    243 1HZ  LYS A  27     -14.545 -18.924 -27.448  1.00  0.00              
ATOM    244 2HZ  LYS A  27     -14.720 -20.291 -26.540  1.00  0.00              
ATOM    245 3HZ  LYS A  27     -14.610 -18.820 -25.802  1.00  0.00              
ATOM    246  N   SER A  28     -11.797 -14.984 -23.536  1.00  0.00              
ATOM    247  CA  SER A  28     -11.150 -13.687 -23.699  1.00  0.00              
ATOM    248  C   SER A  28     -11.096 -12.904 -22.399  1.00  0.00              
ATOM    249  O   SER A  28     -10.156 -12.132 -22.159  1.00  0.00              
ATOM    250  CB  SER A  28     -11.871 -12.880 -24.762  1.00  0.00              
ATOM    251  OG  SER A  28     -11.796 -13.485 -26.023  1.00  0.00              
ATOM    252  H   SER A  28     -12.668 -15.162 -24.015  1.00  0.00              
ATOM    253  HA  SER A  28     -10.145 -13.754 -24.119  1.00  0.00              
ATOM    254 1HB  SER A  28     -12.918 -12.784 -24.476  1.00  0.00              
ATOM    255 2HB  SER A  28     -11.418 -11.891 -24.816  1.00  0.00              
ATOM    256  HG  SER A  28     -10.918 -13.851 -26.151  1.00  0.00              
ATOM    257  N   ALA A  29     -12.108 -13.099 -21.560  1.00  0.00              
ATOM    258  CA  ALA A  29     -12.153 -12.430 -20.267  1.00  0.00              
ATOM    259  C   ALA A  29     -11.008 -12.908 -19.380  1.00  0.00              
ATOM    260  O   ALA A  29     -10.349 -12.107 -18.734  1.00  0.00              
ATOM    261  CB  ALA A  29     -13.497 -12.686 -19.585  1.00  0.00              
ATOM    262  H   ALA A  29     -12.861 -13.721 -21.818  1.00  0.00              
ATOM    263  HA  ALA A  29     -12.028 -11.358 -20.423  1.00  0.00              
ATOM    264 1HB  ALA A  29     -13.517 -12.179 -18.620  1.00  0.00              
ATOM    265 2HB  ALA A  29     -14.303 -12.304 -20.212  1.00  0.00              
ATOM    266 3HB  ALA A  29     -13.631 -13.756 -19.435  1.00  0.00              
ATOM    267  N   LEU A  30     -10.776 -14.217 -19.349  1.00  0.00              
ATOM    268  CA  LEU A  30      -9.701 -14.752 -18.526  1.00  0.00              
ATOM    269  C   LEU A  30      -8.355 -14.321 -19.115  1.00  0.00              
ATOM    270  O   LEU A  30      -7.432 -13.953 -18.381  1.00  0.00              
ATOM    271  CB  LEU A  30      -9.780 -16.283 -18.456  1.00  0.00              
ATOM    272  CG  LEU A  30     -10.951 -16.871 -17.667  1.00  0.00              
ATOM    273  CD1 LEU A  30     -11.021 -18.389 -17.858  1.00  0.00              
ATOM    274  CD2 LEU A  30     -10.793 -16.506 -16.177  1.00  0.00              
ATOM    275  H   LEU A  30     -11.341 -14.851 -19.894  1.00  0.00              
ATOM    276  HA  LEU A  30      -9.770 -14.338 -17.521  1.00  0.00              
ATOM    277 1HB  LEU A  30      -9.907 -16.502 -19.515  1.00  0.00              
ATOM    278 2HB  LEU A  30      -8.845 -16.719 -18.105  1.00  0.00              
ATOM    279  HG  LEU A  30     -11.861 -16.396 -18.035  1.00  0.00              
ATOM    280 1HD1 LEU A  30     -11.860 -18.790 -17.289  1.00  0.00              
ATOM    281 2HD1 LEU A  30     -11.160 -18.616 -18.915  1.00  0.00              
ATOM    282 3HD1 LEU A  30     -10.096 -18.843 -17.506  1.00  0.00              
ATOM    283 1HD2 LEU A  30     -11.627 -16.923 -15.610  1.00  0.00              
ATOM    284 2HD2 LEU A  30      -9.856 -16.915 -15.799  1.00  0.00              
ATOM    285 3HD2 LEU A  30     -10.787 -15.422 -16.066  1.00  0.00              
ATOM    286  N   THR A  31      -8.257 -14.351 -20.440  1.00  0.00              
ATOM    287  CA  THR A  31      -7.016 -14.032 -21.140  1.00  0.00              
ATOM    288  C   THR A  31      -6.611 -12.573 -20.954  1.00  0.00              
ATOM    289  O   THR A  31      -5.442 -12.266 -20.746  1.00  0.00              
ATOM    290  CB  THR A  31      -7.132 -14.327 -22.647  1.00  0.00              
ATOM    291  OG1 THR A  31      -7.367 -15.728 -22.845  1.00  0.00              
ATOM    292  CG2 THR A  31      -5.856 -13.924 -23.369  1.00  0.00              
ATOM    293  H   THR A  31      -9.074 -14.604 -20.977  1.00  0.00              
ATOM    294  HA  THR A  31      -6.198 -14.623 -20.728  1.00  0.00              
ATOM    295  HB  THR A  31      -7.973 -13.766 -23.054  1.00  0.00              
ATOM    296  HG1 THR A  31      -7.743 -15.868 -23.718  1.00  0.00              
ATOM    297 1HG2 THR A  31      -5.958 -14.140 -24.433  1.00  0.00              
ATOM    298 2HG2 THR A  31      -5.681 -12.857 -23.230  1.00  0.00              
ATOM    299 3HG2 THR A  31      -5.016 -14.486 -22.963  1.00  0.00              
ATOM    300  N   LEU A  32      -7.591 -11.679 -21.035  1.00  0.00              
ATOM    301  CA  LEU A  32      -7.328 -10.261 -20.907  1.00  0.00              
ATOM    302  C   LEU A  32      -7.172  -9.804 -19.464  1.00  0.00              
ATOM    303  O   LEU A  32      -6.472  -8.822 -19.199  1.00  0.00              
ATOM    304  CB  LEU A  32      -8.422  -9.451 -21.626  1.00  0.00              
ATOM    305  CG  LEU A  32      -8.477  -9.645 -23.149  1.00  0.00              
ATOM    306  CD1 LEU A  32      -9.675  -8.896 -23.721  1.00  0.00              
ATOM    307  CD2 LEU A  32      -7.182  -9.152 -23.783  1.00  0.00              
ATOM    308  H   LEU A  32      -8.539 -11.992 -21.189  1.00  0.00              
ATOM    309  HA  LEU A  32      -6.378 -10.021 -21.384  1.00  0.00              
ATOM    310 1HB  LEU A  32      -9.303  -9.891 -21.159  1.00  0.00              
ATOM    311 2HB  LEU A  32      -8.369  -8.392 -21.376  1.00  0.00              
ATOM    312  HG  LEU A  32      -8.549 -10.717 -23.337  1.00  0.00              
ATOM    313 1HD1 LEU A  32      -9.710  -9.036 -24.802  1.00  0.00              
ATOM    314 2HD1 LEU A  32     -10.592  -9.283 -23.276  1.00  0.00              
ATOM    315 3HD1 LEU A  32      -9.581  -7.834 -23.497  1.00  0.00              
ATOM    316 1HD2 LEU A  32      -7.230  -9.294 -24.863  1.00  0.00              
ATOM    317 2HD2 LEU A  32      -7.047  -8.093 -23.562  1.00  0.00              
ATOM    318 3HD2 LEU A  32      -6.341  -9.717 -23.380  1.00  0.00              
ATOM    319  N   GLN A  33      -7.819 -10.494 -18.534  1.00  0.00              
ATOM    320  CA  GLN A  33      -7.621 -10.184 -17.116  1.00  0.00              
ATOM    321  C   GLN A  33      -6.202 -10.628 -16.765  1.00  0.00              
ATOM    322  O   GLN A  33      -5.476  -9.946 -16.040  1.00  0.00              
ATOM    323  CB  GLN A  33      -8.648 -10.893 -16.230  1.00  0.00              
ATOM    324  CG  GLN A  33      -8.538 -10.552 -14.753  1.00  0.00              
ATOM    325  CD  GLN A  33      -8.791  -9.081 -14.479  1.00  0.00              
ATOM    326  OE1 GLN A  33      -9.749  -8.496 -14.990  1.00  0.00              
ATOM    327  NE2 GLN A  33      -7.929  -8.474 -13.672  1.00  0.00              
ATOM    328  H   GLN A  33      -8.453 -11.237 -18.791  1.00  0.00              
ATOM    329  HA  GLN A  33      -7.713  -9.109 -16.961  1.00  0.00              
ATOM    330 1HB  GLN A  33      -9.633 -10.611 -16.601  1.00  0.00              
ATOM    331 2HB  GLN A  33      -8.501 -11.963 -16.372  1.00  0.00              
ATOM    332 1HG  GLN A  33      -9.039 -11.128 -13.976  1.00  0.00              
ATOM    333 2HG  GLN A  33      -7.464 -10.732 -14.703  1.00  0.00              
ATOM    334 1HE2 GLN A  33      -8.044  -7.504 -13.454  1.00  0.00              
ATOM    335 2HE2 GLN A  33      -7.164  -8.987 -13.280  1.00  0.00              
ATOM    336  N   PHE A  34      -5.808 -11.785 -17.289  1.00  0.00              
ATOM    337  CA  PHE A  34      -4.466 -12.304 -17.047  1.00  0.00              
ATOM    338  C   PHE A  34      -3.369 -11.415 -17.658  1.00  0.00              
ATOM    339  O   PHE A  34      -2.462 -10.957 -16.964  1.00  0.00              
ATOM    340  CB  PHE A  34      -4.346 -13.730 -17.607  1.00  0.00              
ATOM    341  CG  PHE A  34      -2.971 -14.311 -17.479  1.00  0.00              
ATOM    342  CD1 PHE A  34      -2.095 -14.305 -18.548  1.00  0.00              
ATOM    343  CD2 PHE A  34      -2.542 -14.840 -16.267  1.00  0.00              
ATOM    344  CE1 PHE A  34      -0.797 -14.819 -18.419  1.00  0.00              
ATOM    345  CE2 PHE A  34      -1.250 -15.353 -16.126  1.00  0.00              
ATOM    346  CZ  PHE A  34      -0.377 -15.340 -17.209  1.00  0.00              
ATOM    347  H   PHE A  34      -6.444 -12.315 -17.866  1.00  0.00              
ATOM    348  HA  PHE A  34      -4.264 -12.322 -15.975  1.00  0.00              
ATOM    349 1HB  PHE A  34      -5.020 -14.400 -17.076  1.00  0.00              
ATOM    350 2HB  PHE A  34      -4.591 -13.737 -18.669  1.00  0.00              
ATOM    351  HD1 PHE A  34      -2.423 -13.893 -19.503  1.00  0.00              
ATOM    352  HD2 PHE A  34      -3.227 -14.849 -15.418  1.00  0.00              
ATOM    353  HE1 PHE A  34      -0.120 -14.807 -19.273  1.00  0.00              
ATOM    354  HE2 PHE A  34      -0.926 -15.764 -15.170  1.00  0.00              
ATOM    355  HZ  PHE A  34       0.632 -15.738 -17.107  1.00  0.00              
ATOM    356  N   MET A  35      -3.470 -11.163 -18.955  1.00  0.00              
ATOM    357  CA  MET A  35      -2.474 -10.371 -19.676  1.00  0.00              
ATOM    358  C   MET A  35      -2.447  -8.887 -19.347  1.00  0.00              
ATOM    359  O   MET A  35      -1.380  -8.294 -19.150  1.00  0.00              
ATOM    360  CB  MET A  35      -2.714 -10.470 -21.187  1.00  0.00              
ATOM    361  CG  MET A  35      -2.423 -11.826 -21.801  1.00  0.00              
ATOM    362  SD  MET A  35      -0.655 -11.997 -22.071  1.00  0.00              
ATOM    363  CE  MET A  35      -0.510 -13.727 -22.233  1.00  0.00              
ATOM    364  H   MET A  35      -4.264 -11.532 -19.459  1.00  0.00              
ATOM    365  HA  MET A  35      -1.471 -10.711 -19.418  1.00  0.00              
ATOM    366 1HB  MET A  35      -3.759 -10.219 -21.360  1.00  0.00              
ATOM    367 2HB  MET A  35      -2.077  -9.722 -21.660  1.00  0.00              
ATOM    368 1HG  MET A  35      -2.783 -12.593 -21.116  1.00  0.00              
ATOM    369 2HG  MET A  35      -2.965 -11.895 -22.743  1.00  0.00              
ATOM    370 1HE  MET A  35       0.533 -13.991 -22.406  1.00  0.00              
ATOM    371 2HE  MET A  35      -0.860 -14.209 -21.318  1.00  0.00              
ATOM    372 3HE  MET A  35      -1.115 -14.066 -23.075  1.00  0.00              
ATOM    373  N   TYR A  36      -3.627  -8.288 -19.303  1.00  0.00              
ATOM    374  CA  TYR A  36      -3.708  -6.856 -19.097  1.00  0.00              
ATOM    375  C   TYR A  36      -4.472  -6.348 -17.888  1.00  0.00              
ATOM    376  O   TYR A  36      -4.637  -5.141 -17.733  1.00  0.00              
ATOM    377  CB  TYR A  36      -4.314  -6.222 -20.351  1.00  0.00              
ATOM    378  CG  TYR A  36      -3.615  -6.613 -21.634  1.00  0.00              
ATOM    379  CD1 TYR A  36      -4.176  -7.544 -22.496  1.00  0.00              
ATOM    380  CD2 TYR A  36      -2.397  -6.048 -21.981  1.00  0.00              
ATOM    381  CE1 TYR A  36      -3.541  -7.905 -23.669  1.00  0.00              
ATOM    382  CE2 TYR A  36      -1.754  -6.401 -23.152  1.00  0.00              
ATOM    383  CZ  TYR A  36      -2.329  -7.330 -23.994  1.00  0.00              
ATOM    384  OH  TYR A  36      -1.694  -7.684 -25.161  1.00  0.00              
ATOM    385  H   TYR A  36      -4.480  -8.818 -19.413  1.00  0.00              
ATOM    386  HA  TYR A  36      -2.711  -6.450 -18.926  1.00  0.00              
ATOM    387 1HB  TYR A  36      -5.359  -6.533 -20.397  1.00  0.00              
ATOM    388 2HB  TYR A  36      -4.261  -5.141 -20.223  1.00  0.00              
ATOM    389  HD1 TYR A  36      -5.133  -7.994 -22.234  1.00  0.00              
ATOM    390  HD2 TYR A  36      -1.947  -5.315 -21.312  1.00  0.00              
ATOM    391  HE1 TYR A  36      -3.994  -8.638 -24.337  1.00  0.00              
ATOM    392  HE2 TYR A  36      -0.796  -5.946 -23.406  1.00  0.00              
ATOM    393  HH  TYR A  36      -0.860  -7.225 -25.289  1.00  0.00              
ATOM    394  N   ASP A  37      -4.935  -7.251 -17.034  1.00  0.00              
ATOM    395  CA  ASP A  37      -5.810  -6.840 -15.946  1.00  0.00              
ATOM    396  C   ASP A  37      -7.074  -6.154 -16.434  1.00  0.00              
ATOM    397  O   ASP A  37      -7.555  -5.235 -15.783  1.00  0.00              
ATOM    398  CB  ASP A  37      -5.058  -5.912 -14.989  1.00  0.00              
ATOM    399  CG  ASP A  37      -3.872  -6.560 -14.287  1.00  0.00              
ATOM    400  OD1 ASP A  37      -4.042  -7.618 -13.729  1.00  0.00              
ATOM    401  OD2 ASP A  37      -2.776  -6.077 -14.447  1.00  0.00              
ATOM    402  H   ASP A  37      -4.689  -8.227 -17.126  1.00  0.00              
ATOM    403  HA  ASP A  37      -6.149  -7.717 -15.393  1.00  0.00              
ATOM    404 1HB  ASP A  37      -4.740  -4.977 -15.450  1.00  0.00              
ATOM    405 2HB  ASP A  37      -5.844  -5.710 -14.261  1.00  0.00              
ATOM    406  N   GLU A  38      -7.615  -6.591 -17.565  1.00  0.00              
ATOM    407  CA  GLU A  38      -8.841  -5.989 -18.069  1.00  0.00              
ATOM    408  C   GLU A  38     -10.000  -6.992 -18.168  1.00  0.00              
ATOM    409  O   GLU A  38      -9.788  -8.190 -18.384  1.00  0.00              
ATOM    410  CB  GLU A  38      -8.583  -5.355 -19.438  1.00  0.00              
ATOM    411  CG  GLU A  38      -7.605  -4.188 -19.416  1.00  0.00              
ATOM    412  CD  GLU A  38      -7.462  -3.570 -20.779  1.00  0.00              
ATOM    413  OE1 GLU A  38      -8.077  -4.055 -21.698  1.00  0.00              
ATOM    414  OE2 GLU A  38      -6.829  -2.545 -20.881  1.00  0.00              
ATOM    415  H   GLU A  38      -7.184  -7.341 -18.087  1.00  0.00              
ATOM    416  HA  GLU A  38      -9.185  -5.217 -17.379  1.00  0.00              
ATOM    417 1HB  GLU A  38      -8.195  -6.141 -20.085  1.00  0.00              
ATOM    418 2HB  GLU A  38      -9.546  -5.013 -19.818  1.00  0.00              
ATOM    419 1HG  GLU A  38      -7.867  -3.416 -18.693  1.00  0.00              
ATOM    420 2HG  GLU A  38      -6.662  -4.650 -19.127  1.00  0.00              
ATOM    421  N   PHE A  39     -11.221  -6.487 -17.998  1.00  0.00              
ATOM    422  CA  PHE A  39     -12.428  -7.305 -18.046  1.00  0.00              
ATOM    423  C   PHE A  39     -13.587  -6.473 -18.566  1.00  0.00              
ATOM    424  O   PHE A  39     -13.810  -5.356 -18.101  1.00  0.00              
ATOM    425  CB  PHE A  39     -12.798  -7.861 -16.657  1.00  0.00              
ATOM    426  CG  PHE A  39     -14.127  -8.594 -16.630  1.00  0.00              
ATOM    427  CD1 PHE A  39     -15.292  -7.945 -16.227  1.00  0.00              
ATOM    428  CD2 PHE A  39     -14.224  -9.909 -17.065  1.00  0.00              
ATOM    429  CE1 PHE A  39     -16.536  -8.596 -16.261  1.00  0.00              
ATOM    430  CE2 PHE A  39     -15.461 -10.574 -17.105  1.00  0.00              
ATOM    431  CZ  PHE A  39     -16.619  -9.912 -16.701  1.00  0.00              
ATOM    432  H   PHE A  39     -11.305  -5.494 -17.830  1.00  0.00              
ATOM    433  HA  PHE A  39     -12.284  -8.137 -18.737  1.00  0.00              
ATOM    434 1HB  PHE A  39     -12.042  -8.571 -16.324  1.00  0.00              
ATOM    435 2HB  PHE A  39     -12.873  -7.048 -15.936  1.00  0.00              
ATOM    436  HD1 PHE A  39     -15.235  -6.914 -15.881  1.00  0.00              
ATOM    437  HD2 PHE A  39     -13.317 -10.426 -17.380  1.00  0.00              
ATOM    438  HE1 PHE A  39     -17.435  -8.070 -15.942  1.00  0.00              
ATOM    439  HE2 PHE A  39     -15.516 -11.606 -17.451  1.00  0.00              
ATOM    440  HZ  PHE A  39     -17.583 -10.419 -16.728  1.00  0.00              
ATOM    441  N   VAL A  40     -14.314  -7.018 -19.534  1.00  0.00              
ATOM    442  CA  VAL A  40     -15.568  -6.422 -19.982  1.00  0.00              
ATOM    443  C   VAL A  40     -16.676  -7.459 -19.887  1.00  0.00              
ATOM    444  O   VAL A  40     -16.425  -8.664 -19.914  1.00  0.00              
ATOM    445  CB  VAL A  40     -15.472  -5.923 -21.431  1.00  0.00              
ATOM    446  CG1 VAL A  40     -14.416  -4.839 -21.538  1.00  0.00              
ATOM    447  CG2 VAL A  40     -15.126  -7.085 -22.345  1.00  0.00              
ATOM    448  H   VAL A  40     -13.991  -7.869 -19.970  1.00  0.00              
ATOM    449  HA  VAL A  40     -15.868  -5.596 -19.336  1.00  0.00              
ATOM    450  HB  VAL A  40     -16.447  -5.545 -21.740  1.00  0.00              
ATOM    451 1HG1 VAL A  40     -14.355  -4.491 -22.569  1.00  0.00              
ATOM    452 2HG1 VAL A  40     -14.684  -4.005 -20.890  1.00  0.00              
ATOM    453 3HG1 VAL A  40     -13.449  -5.240 -21.233  1.00  0.00              
ATOM    454 1HG2 VAL A  40     -15.059  -6.731 -23.373  1.00  0.00              
ATOM    455 2HG2 VAL A  40     -14.169  -7.511 -22.044  1.00  0.00              
ATOM    456 3HG2 VAL A  40     -15.902  -7.847 -22.274  1.00  0.00              
ATOM    457  N   GLU A  41     -17.909  -6.986 -19.782  1.00  0.00              
ATOM    458  CA  GLU A  41     -19.045  -7.882 -19.675  1.00  0.00              
ATOM    459  C   GLU A  41     -19.511  -8.456 -21.016  1.00  0.00              
ATOM    460  O   GLU A  41     -19.832  -9.637 -21.103  1.00  0.00              
ATOM    461  CB  GLU A  41     -20.207  -7.154 -18.995  1.00  0.00              
ATOM    462  CG  GLU A  41     -19.968  -6.817 -17.530  1.00  0.00              
ATOM    463  CD  GLU A  41     -21.130  -6.063 -16.946  1.00  0.00              
ATOM    464  OE1 GLU A  41     -22.050  -5.773 -17.672  1.00  0.00              
ATOM    465  OE2 GLU A  41     -21.150  -5.874 -15.753  1.00  0.00              
ATOM    466  H   GLU A  41     -18.067  -5.989 -19.776  1.00  0.00              
ATOM    467  HA  GLU A  41     -18.773  -8.755 -19.080  1.00  0.00              
ATOM    468 1HB  GLU A  41     -20.378  -6.234 -19.556  1.00  0.00              
ATOM    469 2HB  GLU A  41     -21.082  -7.799 -19.081  1.00  0.00              
ATOM    470 1HG  GLU A  41     -19.756  -7.690 -16.914  1.00  0.00              
ATOM    471 2HG  GLU A  41     -19.092  -6.170 -17.556  1.00  0.00              
ATOM    472  N   ASP A  42     -19.523  -7.644 -22.069  1.00  0.00              
ATOM    473  CA  ASP A  42     -19.876  -8.161 -23.395  1.00  0.00              
ATOM    474  C   ASP A  42     -18.807  -9.003 -24.095  1.00  0.00              
ATOM    475  O   ASP A  42     -17.612  -8.746 -23.967  1.00  0.00              
ATOM    476  CB  ASP A  42     -20.257  -6.991 -24.305  1.00  0.00              
ATOM    477  CG  ASP A  42     -21.604  -6.357 -23.984  1.00  0.00              
ATOM    478  OD1 ASP A  42     -22.340  -6.930 -23.217  1.00  0.00              
ATOM    479  OD2 ASP A  42     -21.820  -5.237 -24.380  1.00  0.00              
ATOM    480  H   ASP A  42     -19.290  -6.666 -21.968  1.00  0.00              
ATOM    481  HA  ASP A  42     -20.723  -8.843 -23.312  1.00  0.00              
ATOM    482 1HB  ASP A  42     -19.494  -6.214 -24.357  1.00  0.00              
ATOM    483 2HB  ASP A  42     -20.318  -7.506 -25.264  1.00  0.00              
ATOM    484  N   TYR A  43     -19.267 -10.006 -24.840  1.00  0.00              
ATOM    485  CA  TYR A  43     -18.407 -10.904 -25.614  1.00  0.00              
ATOM    486  C   TYR A  43     -17.757 -10.156 -26.779  1.00  0.00              
ATOM    487  O   TYR A  43     -18.424  -9.436 -27.517  1.00  0.00              
ATOM    488  CB  TYR A  43     -19.206 -12.101 -26.133  1.00  0.00              
ATOM    489  CG  TYR A  43     -18.439 -12.978 -27.098  1.00  0.00              
ATOM    490  CD1 TYR A  43     -17.422 -13.808 -26.652  1.00  0.00              
ATOM    491  CD2 TYR A  43     -18.737 -12.973 -28.453  1.00  0.00              
ATOM    492  CE1 TYR A  43     -16.718 -14.611 -27.529  1.00  0.00              
ATOM    493  CE2 TYR A  43     -18.040 -13.772 -29.339  1.00  0.00              
ATOM    494  CZ  TYR A  43     -17.031 -14.590 -28.873  1.00  0.00              
ATOM    495  OH  TYR A  43     -16.334 -15.388 -29.752  1.00  0.00              
ATOM    496  H   TYR A  43     -20.267 -10.141 -24.864  1.00  0.00              
ATOM    497  HA  TYR A  43     -17.598 -11.276 -24.984  1.00  0.00              
ATOM    498 1HB  TYR A  43     -19.505 -12.691 -25.266  1.00  0.00              
ATOM    499 2HB  TYR A  43     -20.093 -11.706 -26.628  1.00  0.00              
ATOM    500  HD1 TYR A  43     -17.180 -13.819 -25.589  1.00  0.00              
ATOM    501  HD2 TYR A  43     -19.535 -12.325 -28.815  1.00  0.00              
ATOM    502  HE1 TYR A  43     -15.920 -15.258 -27.165  1.00  0.00              
ATOM    503  HE2 TYR A  43     -18.288 -13.754 -30.401  1.00  0.00              
ATOM    504  HH  TYR A  43     -15.656 -15.915 -29.323  1.00  0.00              
ATOM    505  N   GLU A  44     -16.454 -10.352 -26.949  1.00  0.00              
ATOM    506  CA  GLU A  44     -15.726  -9.811 -28.091  1.00  0.00              
ATOM    507  C   GLU A  44     -15.499 -10.877 -29.173  1.00  0.00              
ATOM    508  O   GLU A  44     -14.732 -11.814 -28.970  1.00  0.00              
ATOM    509  CB  GLU A  44     -14.387  -9.228 -27.636  1.00  0.00              
ATOM    510  CG  GLU A  44     -13.555  -8.615 -28.754  1.00  0.00              
ATOM    511  CD  GLU A  44     -12.295  -7.992 -28.219  1.00  0.00              
ATOM    512  OE1 GLU A  44     -12.082  -8.054 -27.032  1.00  0.00              
ATOM    513  OE2 GLU A  44     -11.492  -7.554 -29.008  1.00  0.00              
ATOM    514  H   GLU A  44     -15.954 -10.895 -26.259  1.00  0.00              
ATOM    515  HA  GLU A  44     -16.311  -9.020 -28.562  1.00  0.00              
ATOM    516 1HB  GLU A  44     -14.609  -8.465 -26.889  1.00  0.00              
ATOM    517 2HB  GLU A  44     -13.827 -10.039 -27.170  1.00  0.00              
ATOM    518 1HG  GLU A  44     -13.303  -9.321 -29.544  1.00  0.00              
ATOM    519 2HG  GLU A  44     -14.202  -7.836 -29.157  1.00  0.00              
ATOM    520  N   PRO A  45     -16.160 -10.737 -30.339  1.00  0.00              
ATOM    521  CA  PRO A  45     -15.998 -11.682 -31.449  1.00  0.00              
ATOM    522  C   PRO A  45     -14.534 -11.973 -31.757  1.00  0.00              
ATOM    523  O   PRO A  45     -13.788 -11.115 -32.226  1.00  0.00              
ATOM    524  CB  PRO A  45     -16.727 -10.992 -32.595  1.00  0.00              
ATOM    525  CG  PRO A  45     -17.848 -10.308 -31.879  1.00  0.00              
ATOM    526  CD  PRO A  45     -17.146  -9.716 -30.674  1.00  0.00              
ATOM    527  HA  PRO A  45     -16.430 -12.670 -31.233  1.00  0.00              
ATOM    528 1HB  PRO A  45     -16.070 -10.284 -33.121  1.00  0.00              
ATOM    529 2HB  PRO A  45     -17.083 -11.717 -33.341  1.00  0.00              
ATOM    530 1HG  PRO A  45     -18.317  -9.543 -32.515  1.00  0.00              
ATOM    531 2HG  PRO A  45     -18.636 -11.023 -31.600  1.00  0.00              
ATOM    532 1HD  PRO A  45     -16.664  -8.754 -30.904  1.00  0.00              
ATOM    533 2HD  PRO A  45     -17.836  -9.536 -29.837  1.00  0.00              
ATOM    534  N   THR A  46     -14.137 -13.204 -31.470  1.00  0.00              
ATOM    535  CA  THR A  46     -12.757 -13.641 -31.644  1.00  0.00              
ATOM    536  C   THR A  46     -12.629 -14.773 -32.660  1.00  0.00              
ATOM    537  O   THR A  46     -13.287 -15.793 -32.522  1.00  0.00              
ATOM    538  CB  THR A  46     -12.148 -14.103 -30.307  1.00  0.00              
ATOM    539  OG1 THR A  46     -12.161 -13.016 -29.372  1.00  0.00              
ATOM    540  CG2 THR A  46     -10.716 -14.576 -30.508  1.00  0.00              
ATOM    541  H   THR A  46     -14.821 -13.858 -31.118  1.00  0.00              
ATOM    542  HA  THR A  46     -12.158 -12.821 -32.040  1.00  0.00              
ATOM    543  HB  THR A  46     -12.747 -14.921 -29.908  1.00  0.00              
ATOM    544  HG1 THR A  46     -13.066 -12.729 -29.229  1.00  0.00              
ATOM    545 1HG2 THR A  46     -10.303 -14.898 -29.553  1.00  0.00              
ATOM    546 2HG2 THR A  46     -10.704 -15.410 -31.210  1.00  0.00              
ATOM    547 3HG2 THR A  46     -10.116 -13.758 -30.906  1.00  0.00              
ATOM    548  N   TYR A  47     -11.783 -14.588 -33.675  1.00  0.00              
ATOM    549  CA  TYR A  47     -11.573 -15.640 -34.660  1.00  0.00              
ATOM    550  C   TYR A  47     -10.371 -16.394 -34.089  1.00  0.00              
ATOM    551  O   TYR A  47     -10.481 -17.570 -33.744  1.00  0.00              
ATOM    552  CB  TYR A  47     -11.303 -15.093 -36.063  1.00  0.00              
ATOM    553  CG  TYR A  47     -12.496 -14.412 -36.696  1.00  0.00              
ATOM    554  CD1 TYR A  47     -12.699 -13.048 -36.547  1.00  0.00              
ATOM    555  CD2 TYR A  47     -13.414 -15.135 -37.443  1.00  0.00              
ATOM    556  CE1 TYR A  47     -13.787 -12.420 -37.123  1.00  0.00              
ATOM    557  CE2 TYR A  47     -14.505 -14.518 -38.023  1.00  0.00              
ATOM    558  CZ  TYR A  47     -14.689 -13.160 -37.861  1.00  0.00              
ATOM    559  OH  TYR A  47     -15.774 -12.541 -38.438  1.00  0.00              
ATOM    560  H   TYR A  47     -11.281 -13.718 -33.770  1.00  0.00              
ATOM    561  HA  TYR A  47     -12.459 -16.272 -34.721  1.00  0.00              
ATOM    562 1HB  TYR A  47     -10.480 -14.381 -35.980  1.00  0.00              
ATOM    563 2HB  TYR A  47     -10.994 -15.934 -36.683  1.00  0.00              
ATOM    564  HD1 TYR A  47     -11.983 -12.470 -35.963  1.00  0.00              
ATOM    565  HD2 TYR A  47     -13.264 -16.207 -37.567  1.00  0.00              
ATOM    566  HE1 TYR A  47     -13.935 -11.348 -36.997  1.00  0.00              
ATOM    567  HE2 TYR A  47     -15.217 -15.105 -38.606  1.00  0.00              
ATOM    568  HH  TYR A  47     -16.335 -13.147 -38.928  1.00  0.00              
ATOM    569  N   ALA A  48      -9.235 -15.700 -33.962  1.00  0.00              
ATOM    570  CA  ALA A  48      -8.026 -16.262 -33.336  1.00  0.00              
ATOM    571  C   ALA A  48      -7.035 -15.148 -32.999  1.00  0.00              
ATOM    572  O   ALA A  48      -6.558 -14.436 -33.886  1.00  0.00              
ATOM    573  CB  ALA A  48      -7.367 -17.298 -34.270  1.00  0.00              
ATOM    574  H   ALA A  48      -9.213 -14.753 -34.312  1.00  0.00              
ATOM    575  HA  ALA A  48      -8.310 -16.752 -32.404  1.00  0.00              
ATOM    576 1HB  ALA A  48      -6.475 -17.702 -33.791  1.00  0.00              
ATOM    577 2HB  ALA A  48      -8.070 -18.107 -34.470  1.00  0.00              
ATOM    578 3HB  ALA A  48      -7.089 -16.817 -35.207  1.00  0.00              
ATOM    579  N   ASP A  49      -6.735 -15.005 -31.711  1.00  0.00              
ATOM    580  CA  ASP A  49      -5.763 -14.014 -31.238  1.00  0.00              
ATOM    581  C   ASP A  49      -4.643 -14.694 -30.455  1.00  0.00              
ATOM    582  O   ASP A  49      -4.899 -15.613 -29.687  1.00  0.00              
ATOM    583  CB  ASP A  49      -6.446 -12.954 -30.370  1.00  0.00              
ATOM    584  CG  ASP A  49      -7.415 -12.053 -31.123  1.00  0.00              
ATOM    585  OD1 ASP A  49      -7.419 -12.095 -32.330  1.00  0.00              
ATOM    586  OD2 ASP A  49      -8.249 -11.451 -30.489  1.00  0.00              
ATOM    587  H   ASP A  49      -7.194 -15.604 -31.040  1.00  0.00              
ATOM    588  HA  ASP A  49      -5.299 -13.516 -32.090  1.00  0.00              
ATOM    589 1HB  ASP A  49      -6.942 -13.367 -29.491  1.00  0.00              
ATOM    590 2HB  ASP A  49      -5.578 -12.373 -30.059  1.00  0.00              
ATOM    591  N   SER A  50      -3.416 -14.214 -30.656  1.00  0.00              
ATOM    592  CA  SER A  50      -2.231 -14.734 -29.971  1.00  0.00              
ATOM    593  C   SER A  50      -1.700 -13.680 -29.001  1.00  0.00              
ATOM    594  O   SER A  50      -1.406 -12.547 -29.402  1.00  0.00              
ATOM    595  CB  SER A  50      -1.164 -15.129 -30.973  1.00  0.00              
ATOM    596  OG  SER A  50       0.015 -15.555 -30.347  1.00  0.00              
ATOM    597  H   SER A  50      -3.310 -13.456 -31.315  1.00  0.00              
ATOM    598  HA  SER A  50      -2.406 -15.683 -29.463  1.00  0.00              
ATOM    599 1HB  SER A  50      -1.550 -15.940 -31.591  1.00  0.00              
ATOM    600 2HB  SER A  50      -0.940 -14.269 -31.603  1.00  0.00              
ATOM    601  HG  SER A  50      -0.206 -16.089 -29.580  1.00  0.00              
ATOM    602  N   TYR A  51      -1.586 -14.056 -27.731  1.00  0.00              
ATOM    603  CA  TYR A  51      -1.014 -13.187 -26.705  1.00  0.00              
ATOM    604  C   TYR A  51       0.267 -13.818 -26.167  1.00  0.00              
ATOM    605  O   TYR A  51       0.400 -15.048 -26.166  1.00  0.00              
ATOM    606  CB  TYR A  51      -2.012 -12.947 -25.570  1.00  0.00              
ATOM    607  CG  TYR A  51      -3.341 -12.390 -26.029  1.00  0.00              
ATOM    608  CD1 TYR A  51      -4.302 -13.214 -26.597  1.00  0.00              
ATOM    609  CD2 TYR A  51      -3.632 -11.041 -25.893  1.00  0.00              
ATOM    610  CE1 TYR A  51      -5.517 -12.711 -27.019  1.00  0.00              
ATOM    611  CE2 TYR A  51      -4.844 -10.526 -26.310  1.00  0.00              
ATOM    612  CZ  TYR A  51      -5.784 -11.364 -26.873  1.00  0.00              
ATOM    613  OH  TYR A  51      -6.993 -10.857 -27.290  1.00  0.00              
ATOM    614  H   TYR A  51      -1.910 -14.977 -27.471  1.00  0.00              
ATOM    615  HA  TYR A  51      -0.752 -12.222 -27.141  1.00  0.00              
ATOM    616 1HB  TYR A  51      -2.172 -13.905 -25.073  1.00  0.00              
ATOM    617 2HB  TYR A  51      -1.546 -12.250 -24.874  1.00  0.00              
ATOM    618  HD1 TYR A  51      -4.083 -14.277 -26.708  1.00  0.00              
ATOM    619  HD2 TYR A  51      -2.884 -10.384 -25.448  1.00  0.00              
ATOM    620  HE1 TYR A  51      -6.262 -13.370 -27.463  1.00  0.00              
ATOM    621  HE2 TYR A  51      -5.053  -9.462 -26.195  1.00  0.00              
ATOM    622  HH  TYR A  51      -7.571 -11.525 -27.665  1.00  0.00              
ATOM    623  N   PHE A  52       1.212 -12.989 -25.725  1.00  0.00              
ATOM    624  CA  PHE A  52       2.448 -13.517 -25.153  1.00  0.00              
ATOM    625  C   PHE A  52       2.914 -12.596 -24.021  1.00  0.00              
ATOM    626  O   PHE A  52       2.814 -11.373 -24.125  1.00  0.00              
ATOM    627  CB  PHE A  52       3.533 -13.649 -26.224  1.00  0.00              
ATOM    628  CG  PHE A  52       3.918 -12.344 -26.860  1.00  0.00              
ATOM    629  CD1 PHE A  52       4.966 -11.591 -26.351  1.00  0.00              
ATOM    630  CD2 PHE A  52       3.234 -11.867 -27.968  1.00  0.00              
ATOM    631  CE1 PHE A  52       5.321 -10.390 -26.936  1.00  0.00              
ATOM    632  CE2 PHE A  52       3.588 -10.668 -28.555  1.00  0.00              
ATOM    633  CZ  PHE A  52       4.633  -9.928 -28.038  1.00  0.00              
ATOM    634  H   PHE A  52       1.083 -11.988 -25.781  1.00  0.00              
ATOM    635  HA  PHE A  52       2.266 -14.504 -24.725  1.00  0.00              
ATOM    636 1HB  PHE A  52       4.441 -14.064 -25.789  1.00  0.00              
ATOM    637 2HB  PHE A  52       3.188 -14.298 -27.028  1.00  0.00              
ATOM    638  HD1 PHE A  52       5.511 -11.956 -25.481  1.00  0.00              
ATOM    639  HD2 PHE A  52       2.409 -12.451 -28.376  1.00  0.00              
ATOM    640  HE1 PHE A  52       6.146  -9.808 -26.526  1.00  0.00              
ATOM    641  HE2 PHE A  52       3.043 -10.304 -29.426  1.00  0.00              
ATOM    642  HZ  PHE A  52       4.912  -8.982 -28.498  1.00  0.00              
ATOM    643  N   LYS A  53       3.402 -13.182 -22.932  1.00  0.00              
ATOM    644  CA  LYS A  53       3.801 -12.380 -21.777  1.00  0.00              
ATOM    645  C   LYS A  53       4.878 -13.070 -20.964  1.00  0.00              
ATOM    646  O   LYS A  53       4.815 -14.283 -20.727  1.00  0.00              
ATOM    647  CB  LYS A  53       2.593 -12.080 -20.888  1.00  0.00              
ATOM    648  CG  LYS A  53       2.879 -11.123 -19.739  1.00  0.00              
ATOM    649  CD  LYS A  53       1.603 -10.745 -19.001  1.00  0.00              
ATOM    650  CE  LYS A  53       1.865  -9.671 -17.956  1.00  0.00              
ATOM    651  NZ  LYS A  53       0.616  -9.255 -17.261  1.00  0.00              
ATOM    652  H   LYS A  53       3.501 -14.186 -22.892  1.00  0.00              
ATOM    653  HA  LYS A  53       4.228 -11.435 -22.114  1.00  0.00              
ATOM    654 1HB  LYS A  53       1.822 -11.654 -21.531  1.00  0.00              
ATOM    655 2HB  LYS A  53       2.245 -13.032 -20.488  1.00  0.00              
ATOM    656 1HG  LYS A  53       3.569 -11.608 -19.048  1.00  0.00              
ATOM    657 2HG  LYS A  53       3.345 -10.224 -20.144  1.00  0.00              
ATOM    658 1HD  LYS A  53       0.878 -10.377 -19.728  1.00  0.00              
ATOM    659 2HD  LYS A  53       1.207 -11.636 -18.514  1.00  0.00              
ATOM    660 1HE  LYS A  53       2.570 -10.067 -17.227  1.00  0.00              
ATOM    661 2HE  LYS A  53       2.306  -8.808 -18.455  1.00  0.00              
ATOM    662 1HZ  LYS A  53       0.832  -8.543 -16.578  1.00  0.00              
ATOM    663 2HZ  LYS A  53      -0.039  -8.886 -17.936  1.00  0.00              
ATOM    664 3HZ  LYS A  53       0.207 -10.054 -16.797  1.00  0.00              
ATOM    665  N   LYS A  54       5.870 -12.296 -20.536  1.00  0.00              
ATOM    666  CA  LYS A  54       6.921 -12.844 -19.694  1.00  0.00              
ATOM    667  C   LYS A  54       6.399 -12.830 -18.268  1.00  0.00              
ATOM    668  O   LYS A  54       5.955 -11.804 -17.779  1.00  0.00              
ATOM    669  CB  LYS A  54       8.218 -12.042 -19.816  1.00  0.00              
ATOM    670  CG  LYS A  54       9.395 -12.629 -19.048  1.00  0.00              
ATOM    671  CD  LYS A  54      10.687 -11.891 -19.366  1.00  0.00              
ATOM    672  CE  LYS A  54      10.712 -10.514 -18.720  1.00  0.00              
ATOM    673  NZ  LYS A  54      12.010  -9.820 -18.939  1.00  0.00              
ATOM    674  H   LYS A  54       5.902 -11.320 -20.791  1.00  0.00              
ATOM    675  HA  LYS A  54       7.132 -13.873 -19.989  1.00  0.00              
ATOM    676 1HB  LYS A  54       8.466 -11.995 -20.877  1.00  0.00              
ATOM    677 2HB  LYS A  54       8.009 -11.038 -19.448  1.00  0.00              
ATOM    678 1HG  LYS A  54       9.184 -12.551 -17.980  1.00  0.00              
ATOM    679 2HG  LYS A  54       9.499 -13.678 -19.321  1.00  0.00              
ATOM    680 1HD  LYS A  54      11.525 -12.482 -18.994  1.00  0.00              
ATOM    681 2HD  LYS A  54      10.769 -11.786 -20.447  1.00  0.00              
ATOM    682 1HE  LYS A  54       9.906  -9.920 -19.149  1.00  0.00              
ATOM    683 2HE  LYS A  54      10.542 -10.635 -17.650  1.00  0.00              
ATOM    684 1HZ  LYS A  54      11.985  -8.912 -18.496  1.00  0.00              
ATOM    685 2HZ  LYS A  54      12.758 -10.369 -18.540  1.00  0.00              
ATOM    686 3HZ  LYS A  54      12.167  -9.706 -19.930  1.00  0.00              
ATOM    687  N   VAL A  55       6.422 -13.980 -17.615  1.00  0.00              
ATOM    688  CA  VAL A  55       5.887 -14.079 -16.270  1.00  0.00              
ATOM    689  C   VAL A  55       6.862 -14.860 -15.419  1.00  0.00              
ATOM    690  O   VAL A  55       7.841 -15.412 -15.927  1.00  0.00              
ATOM    691  CB  VAL A  55       4.507 -14.763 -16.239  1.00  0.00              
ATOM    692  CG1 VAL A  55       3.484 -13.933 -17.000  1.00  0.00              
ATOM    693  CG2 VAL A  55       4.594 -16.165 -16.824  1.00  0.00              
ATOM    694  H   VAL A  55       6.814 -14.802 -18.051  1.00  0.00              
ATOM    695  HA  VAL A  55       5.790 -13.096 -15.808  1.00  0.00              
ATOM    696  HB  VAL A  55       4.189 -14.872 -15.202  1.00  0.00              
ATOM    697 1HG1 VAL A  55       2.514 -14.431 -16.967  1.00  0.00              
ATOM    698 2HG1 VAL A  55       3.400 -12.948 -16.540  1.00  0.00              
ATOM    699 3HG1 VAL A  55       3.801 -13.825 -18.037  1.00  0.00              
ATOM    700 1HG2 VAL A  55       3.611 -16.634 -16.793  1.00  0.00              
ATOM    701 2HG2 VAL A  55       4.937 -16.107 -17.857  1.00  0.00              
ATOM    702 3HG2 VAL A  55       5.297 -16.760 -16.240  1.00  0.00              
ATOM    703  N   VAL A  56       6.597 -14.898 -14.119  1.00  0.00              
ATOM    704  CA  VAL A  56       7.500 -15.571 -13.208  1.00  0.00              
ATOM    705  C   VAL A  56       6.754 -16.812 -12.756  1.00  0.00              
ATOM    706  O   VAL A  56       5.668 -16.716 -12.173  1.00  0.00              
ATOM    707  CB  VAL A  56       7.897 -14.705 -11.997  1.00  0.00              
ATOM    708  CG1 VAL A  56       8.813 -15.482 -11.064  1.00  0.00              
ATOM    709  CG2 VAL A  56       8.571 -13.422 -12.458  1.00  0.00              
ATOM    710  H   VAL A  56       5.765 -14.458 -13.752  1.00  0.00              
ATOM    711  HA  VAL A  56       8.417 -15.877 -13.712  1.00  0.00              
ATOM    712  HB  VAL A  56       6.994 -14.413 -11.460  1.00  0.00              
ATOM    713 1HG1 VAL A  56       9.083 -14.855 -10.214  1.00  0.00              
ATOM    714 2HG1 VAL A  56       8.298 -16.374 -10.707  1.00  0.00              
ATOM    715 3HG1 VAL A  56       9.716 -15.773 -11.600  1.00  0.00              
ATOM    716 1HG2 VAL A  56       8.844 -12.822 -11.590  1.00  0.00              
ATOM    717 2HG2 VAL A  56       9.468 -13.668 -13.027  1.00  0.00              
ATOM    718 3HG2 VAL A  56       7.885 -12.856 -13.088  1.00  0.00              
ATOM    719  N   LEU A  57       7.323 -17.976 -13.055  1.00  0.00              
ATOM    720  CA  LEU A  57       6.723 -19.246 -12.662  1.00  0.00              
ATOM    721  C   LEU A  57       7.577 -19.843 -11.548  1.00  0.00              
ATOM    722  O   LEU A  57       8.657 -20.372 -11.808  1.00  0.00              
ATOM    723  CB  LEU A  57       6.673 -20.221 -13.855  1.00  0.00              
ATOM    724  CG  LEU A  57       6.102 -21.605 -13.523  1.00  0.00              
ATOM    725  CD1 LEU A  57       4.642 -21.453 -13.085  1.00  0.00              
ATOM    726  CD2 LEU A  57       6.204 -22.529 -14.723  1.00  0.00              
ATOM    727  H   LEU A  57       8.193 -17.981 -13.568  1.00  0.00              
ATOM    728  HA  LEU A  57       5.720 -19.071 -12.274  1.00  0.00              
ATOM    729 1HB  LEU A  57       5.989 -19.675 -14.503  1.00  0.00              
ATOM    730 2HB  LEU A  57       7.644 -20.309 -14.344  1.00  0.00              
ATOM    731  HG  LEU A  57       6.720 -22.030 -12.732  1.00  0.00              
ATOM    732 1HD1 LEU A  57       4.229 -22.434 -12.846  1.00  0.00              
ATOM    733 2HD1 LEU A  57       4.591 -20.816 -12.202  1.00  0.00              
ATOM    734 3HD1 LEU A  57       4.065 -21.004 -13.892  1.00  0.00              
ATOM    735 1HD2 LEU A  57       5.794 -23.505 -14.465  1.00  0.00              
ATOM    736 2HD2 LEU A  57       5.643 -22.106 -15.557  1.00  0.00              
ATOM    737 3HD2 LEU A  57       7.250 -22.640 -15.009  1.00  0.00              
ATOM    738  N   ASP A  58       7.091 -19.743 -10.313  1.00  0.00              
ATOM    739  CA  ASP A  58       7.803 -20.254  -9.143  1.00  0.00              
ATOM    740  C   ASP A  58       9.240 -19.774  -9.064  1.00  0.00              
ATOM    741  O   ASP A  58      10.155 -20.541  -8.760  1.00  0.00              
ATOM    742  CB  ASP A  58       7.751 -21.785  -9.115  1.00  0.00              
ATOM    743  CG  ASP A  58       6.331 -22.303  -8.965  1.00  0.00              
ATOM    744  OD1 ASP A  58       5.591 -21.748  -8.124  1.00  0.00              
ATOM    745  OD2 ASP A  58       5.949 -23.261  -9.672  1.00  0.00              
ATOM    746  H   ASP A  58       6.195 -19.296 -10.187  1.00  0.00              
ATOM    747  HA  ASP A  58       7.326 -19.890  -8.232  1.00  0.00              
ATOM    748 1HB  ASP A  58       8.249 -22.252  -9.966  1.00  0.00              
ATOM    749 2HB  ASP A  58       8.323 -21.979  -8.206  1.00  0.00              
ATOM    750  N   GLY A  59       9.424 -18.494  -9.358  1.00  0.00              
ATOM    751  CA  GLY A  59      10.747 -17.913  -9.363  1.00  0.00              
ATOM    752  C   GLY A  59      11.505 -17.994 -10.671  1.00  0.00              
ATOM    753  O   GLY A  59      12.573 -17.407 -10.780  1.00  0.00              
ATOM    754  H   GLY A  59       8.630 -17.912  -9.582  1.00  0.00              
ATOM    755 1HA  GLY A  59      10.672 -16.854  -9.114  1.00  0.00              
ATOM    756 2HA  GLY A  59      11.361 -18.418  -8.618  1.00  0.00              
ATOM    757  N   GLU A  60      10.961 -18.694 -11.661  1.00  0.00              
ATOM    758  CA  GLU A  60      11.634 -18.839 -12.957  1.00  0.00              
ATOM    759  C   GLU A  60      11.190 -17.841 -14.018  1.00  0.00              
ATOM    760  O   GLU A  60      10.018 -17.516 -14.118  1.00  0.00              
ATOM    761  CB  GLU A  60      11.427 -20.259 -13.488  1.00  0.00              
ATOM    762  CG  GLU A  60      12.013 -21.352 -12.606  1.00  0.00              
ATOM    763  CD  GLU A  60      11.715 -22.718 -13.158  1.00  0.00              
ATOM    764  OE1 GLU A  60      10.985 -22.805 -14.117  1.00  0.00              
ATOM    765  OE2 GLU A  60      12.304 -23.666 -12.694  1.00  0.00              
ATOM    766  H   GLU A  60      10.064 -19.137 -11.520  1.00  0.00              
ATOM    767  HA  GLU A  60      12.703 -18.655 -12.841  1.00  0.00              
ATOM    768 1HB  GLU A  60      10.351 -20.409 -13.585  1.00  0.00              
ATOM    769 2HB  GLU A  60      11.890 -20.301 -14.474  1.00  0.00              
ATOM    770 1HG  GLU A  60      13.087 -21.252 -12.448  1.00  0.00              
ATOM    771 2HG  GLU A  60      11.494 -21.223 -11.658  1.00  0.00              
ATOM    772  N   GLU A  61      12.132 -17.362 -14.814  1.00  0.00              
ATOM    773  CA  GLU A  61      11.806 -16.412 -15.869  1.00  0.00              
ATOM    774  C   GLU A  61      11.289 -17.265 -17.023  1.00  0.00              
ATOM    775  O   GLU A  61      12.060 -17.969 -17.663  1.00  0.00              
ATOM    776  CB  GLU A  61      13.015 -15.572 -16.285  1.00  0.00              
ATOM    777  CG  GLU A  61      13.560 -14.667 -15.189  1.00  0.00              
ATOM    778  CD  GLU A  61      14.757 -13.891 -15.665  1.00  0.00              
ATOM    779  OE1 GLU A  61      15.163 -14.090 -16.785  1.00  0.00              
ATOM    780  OE2 GLU A  61      15.197 -13.021 -14.952  1.00  0.00              
ATOM    781  H   GLU A  61      13.092 -17.653 -14.694  1.00  0.00              
ATOM    782  HA  GLU A  61      11.029 -15.729 -15.524  1.00  0.00              
ATOM    783 1HB  GLU A  61      13.793 -16.268 -16.600  1.00  0.00              
ATOM    784 2HB  GLU A  61      12.705 -14.964 -17.136  1.00  0.00              
ATOM    785 1HG  GLU A  61      12.818 -13.977 -14.788  1.00  0.00              
ATOM    786 2HG  GLU A  61      13.865 -15.364 -14.410  1.00  0.00              
ATOM    787  N   VAL A  62       9.988 -17.228 -17.270  1.00  0.00              
ATOM    788  CA  VAL A  62       9.414 -18.003 -18.366  1.00  0.00              
ATOM    789  C   VAL A  62       8.435 -17.111 -19.128  1.00  0.00              
ATOM    790  O   VAL A  62       8.103 -16.004 -18.676  1.00  0.00              
ATOM    791  CB  VAL A  62       8.650 -19.244 -17.828  1.00  0.00              
ATOM    792  CG1 VAL A  62       9.610 -20.175 -17.091  1.00  0.00              
ATOM    793  CG2 VAL A  62       7.552 -18.807 -16.881  1.00  0.00              
ATOM    794  H   VAL A  62       9.380 -16.660 -16.699  1.00  0.00              
ATOM    795  HA  VAL A  62      10.180 -18.307 -19.080  1.00  0.00              
ATOM    796  HB  VAL A  62       8.168 -19.754 -18.663  1.00  0.00              
ATOM    797 1HG1 VAL A  62       9.063 -21.041 -16.718  1.00  0.00              
ATOM    798 2HG1 VAL A  62      10.392 -20.507 -17.774  1.00  0.00              
ATOM    799 3HG1 VAL A  62      10.061 -19.644 -16.252  1.00  0.00              
ATOM    800 1HG2 VAL A  62       7.021 -19.683 -16.510  1.00  0.00              
ATOM    801 2HG2 VAL A  62       7.991 -18.264 -16.044  1.00  0.00              
ATOM    802 3HG2 VAL A  62       6.854 -18.157 -17.408  1.00  0.00              
ATOM    803  N   GLU A  63       7.984 -17.583 -20.284  1.00  0.00              
ATOM    804  CA  GLU A  63       6.982 -16.847 -21.026  1.00  0.00              
ATOM    805  C   GLU A  63       5.769 -17.728 -21.228  1.00  0.00              
ATOM    806  O   GLU A  63       5.876 -18.958 -21.264  1.00  0.00              
ATOM    807  CB  GLU A  63       7.533 -16.371 -22.372  1.00  0.00              
ATOM    808  CG  GLU A  63       8.672 -15.368 -22.266  1.00  0.00              
ATOM    809  CD  GLU A  63       9.129 -14.914 -23.625  1.00  0.00              
ATOM    810  OE1 GLU A  63       8.603 -15.396 -24.599  1.00  0.00              
ATOM    811  OE2 GLU A  63       9.922 -14.005 -23.689  1.00  0.00              
ATOM    812  H   GLU A  63       8.331 -18.455 -20.657  1.00  0.00              
ATOM    813  HA  GLU A  63       6.668 -15.972 -20.456  1.00  0.00              
ATOM    814 1HB  GLU A  63       7.878 -17.257 -22.906  1.00  0.00              
ATOM    815 2HB  GLU A  63       6.702 -15.920 -22.915  1.00  0.00              
ATOM    816 1HG  GLU A  63       8.429 -14.498 -21.656  1.00  0.00              
ATOM    817 2HG  GLU A  63       9.469 -15.935 -21.786  1.00  0.00              
ATOM    818  N   ILE A  64       4.607 -17.100 -21.352  1.00  0.00              
ATOM    819  CA  ILE A  64       3.396 -17.865 -21.584  1.00  0.00              
ATOM    820  C   ILE A  64       2.834 -17.312 -22.888  1.00  0.00              
ATOM    821  O   ILE A  64       2.923 -16.115 -23.133  1.00  0.00              
ATOM    822  CB  ILE A  64       2.387 -17.691 -20.430  1.00  0.00              
ATOM    823  CG1 ILE A  64       1.054 -18.335 -20.808  1.00  0.00              
ATOM    824  CG2 ILE A  64       2.197 -16.222 -20.110  1.00  0.00              
ATOM    825  CD1 ILE A  64       0.094 -18.452 -19.647  1.00  0.00              
ATOM    826  H   ILE A  64       4.547 -16.094 -21.288  1.00  0.00              
ATOM    827  HA  ILE A  64       3.629 -18.920 -21.721  1.00  0.00              
ATOM    828  HB  ILE A  64       2.763 -18.209 -19.548  1.00  0.00              
ATOM    829 1HG1 ILE A  64       0.610 -17.724 -21.593  1.00  0.00              
ATOM    830 2HG1 ILE A  64       1.274 -19.326 -21.204  1.00  0.00              
ATOM    831 1HG2 ILE A  64       1.481 -16.118 -19.294  1.00  0.00              
ATOM    832 2HG2 ILE A  64       3.150 -15.788 -19.813  1.00  0.00              
ATOM    833 3HG2 ILE A  64       1.819 -15.703 -20.991  1.00  0.00              
ATOM    834 1HD1 ILE A  64      -0.832 -18.918 -19.986  1.00  0.00              
ATOM    835 2HD1 ILE A  64       0.541 -19.064 -18.863  1.00  0.00              
ATOM    836 3HD1 ILE A  64      -0.125 -17.461 -19.253  1.00  0.00              
ATOM    837  N   ASP A  65       2.318 -18.192 -23.736  1.00  0.00              
ATOM    838  CA  ASP A  65       1.685 -17.783 -24.991  1.00  0.00              
ATOM    839  C   ASP A  65       0.240 -18.277 -24.890  1.00  0.00              
ATOM    840  O   ASP A  65      -0.002 -19.434 -24.562  1.00  0.00              
ATOM    841  CB  ASP A  65       2.396 -18.366 -26.215  1.00  0.00              
ATOM    842  CG  ASP A  65       2.034 -17.695 -27.532  1.00  0.00              
ATOM    843  OD1 ASP A  65       0.866 -17.601 -27.827  1.00  0.00              
ATOM    844  OD2 ASP A  65       2.909 -17.144 -28.155  1.00  0.00              
ATOM    845  H   ASP A  65       2.366 -19.174 -23.507  1.00  0.00              
ATOM    846  HA  ASP A  65       1.709 -16.696 -25.079  1.00  0.00              
ATOM    847 1HB  ASP A  65       3.481 -18.401 -26.111  1.00  0.00              
ATOM    848 2HB  ASP A  65       1.996 -19.381 -26.203  1.00  0.00              
ATOM    849  N   ILE A  66      -0.723 -17.403 -25.139  1.00  0.00              
ATOM    850  CA  ILE A  66      -2.122 -17.821 -25.074  1.00  0.00              
ATOM    851  C   ILE A  66      -2.792 -17.674 -26.439  1.00  0.00              
ATOM    852  O   ILE A  66      -2.813 -16.583 -27.006  1.00  0.00              
ATOM    853  CB  ILE A  66      -2.916 -16.965 -24.064  1.00  0.00              
ATOM    854  CG1 ILE A  66      -2.329 -17.103 -22.660  1.00  0.00              
ATOM    855  CG2 ILE A  66      -4.372 -17.397 -24.046  1.00  0.00              
ATOM    856  CD1 ILE A  66      -2.984 -16.160 -21.642  1.00  0.00              
ATOM    857  H   ILE A  66      -0.505 -16.446 -25.375  1.00  0.00              
ATOM    858  HA  ILE A  66      -2.195 -18.881 -24.836  1.00  0.00              
ATOM    859  HB  ILE A  66      -2.847 -15.917 -24.356  1.00  0.00              
ATOM    860 1HG1 ILE A  66      -2.469 -18.138 -22.351  1.00  0.00              
ATOM    861 2HG1 ILE A  66      -1.263 -16.888 -22.732  1.00  0.00              
ATOM    862 1HG2 ILE A  66      -4.924 -16.789 -23.331  1.00  0.00              
ATOM    863 2HG2 ILE A  66      -4.802 -17.269 -25.038  1.00  0.00              
ATOM    864 3HG2 ILE A  66      -4.437 -18.446 -23.756  1.00  0.00              
ATOM    865 1HD1 ILE A  66      -2.525 -16.304 -20.663  1.00  0.00              
ATOM    866 2HD1 ILE A  66      -2.843 -15.126 -21.959  1.00  0.00              
ATOM    867 3HD1 ILE A  66      -4.049 -16.377 -21.577  1.00  0.00              
ATOM    868  N   TYR A  67      -3.303 -18.781 -26.968  1.00  0.00              
ATOM    869  CA  TYR A  67      -4.001 -18.753 -28.240  1.00  0.00              
ATOM    870  C   TYR A  67      -5.475 -18.842 -27.877  1.00  0.00              
ATOM    871  O   TYR A  67      -5.946 -19.854 -27.368  1.00  0.00              
ATOM    872  CB  TYR A  67      -3.574 -19.900 -29.159  1.00  0.00              
ATOM    873  CG  TYR A  67      -2.141 -19.805 -29.633  1.00  0.00              
ATOM    874  CD1 TYR A  67      -1.116 -20.420 -28.929  1.00  0.00              
ATOM    875  CD2 TYR A  67      -1.817 -19.101 -30.783  1.00  0.00              
ATOM    876  CE1 TYR A  67       0.195 -20.337 -29.357  1.00  0.00              
ATOM    877  CE2 TYR A  67      -0.510 -19.011 -31.220  1.00  0.00              
ATOM    878  CZ  TYR A  67       0.494 -19.630 -30.504  1.00  0.00              
ATOM    879  OH  TYR A  67       1.798 -19.545 -30.936  1.00  0.00              
ATOM    880  H   TYR A  67      -3.206 -19.660 -26.479  1.00  0.00              
ATOM    881  HA  TYR A  67      -3.790 -17.817 -28.757  1.00  0.00              
ATOM    882 1HB  TYR A  67      -3.713 -20.828 -28.603  1.00  0.00              
ATOM    883 2HB  TYR A  67      -4.242 -19.888 -30.020  1.00  0.00              
ATOM    884  HD1 TYR A  67      -1.359 -20.976 -28.024  1.00  0.00              
ATOM    885  HD2 TYR A  67      -2.614 -18.614 -31.344  1.00  0.00              
ATOM    886  HE1 TYR A  67       0.990 -20.825 -28.794  1.00  0.00              
ATOM    887  HE2 TYR A  67      -0.275 -18.452 -32.127  1.00  0.00              
ATOM    888  HH  TYR A  67       1.893 -19.032 -31.742  1.00  0.00              
ATOM    889  N   ASP A  68      -6.180 -17.751 -28.124  1.00  0.00              
ATOM    890  CA  ASP A  68      -7.590 -17.630 -27.831  1.00  0.00              
ATOM    891  C   ASP A  68      -8.332 -17.631 -29.164  1.00  0.00              
ATOM    892  O   ASP A  68      -8.238 -16.670 -29.922  1.00  0.00              
ATOM    893  CB  ASP A  68      -7.887 -16.360 -27.030  1.00  0.00              
ATOM    894  CG  ASP A  68      -9.354 -16.176 -26.663  1.00  0.00              
ATOM    895  OD1 ASP A  68     -10.146 -17.014 -27.024  1.00  0.00              
ATOM    896  OD2 ASP A  68      -9.647 -15.289 -25.897  1.00  0.00              
ATOM    897  H   ASP A  68      -5.696 -16.968 -28.539  1.00  0.00              
ATOM    898  HA  ASP A  68      -7.920 -18.487 -27.243  1.00  0.00              
ATOM    899 1HB  ASP A  68      -7.274 -16.257 -26.135  1.00  0.00              
ATOM    900 2HB  ASP A  68      -7.598 -15.602 -27.759  1.00  0.00              
ATOM    901  N   THR A  69      -9.066 -18.700 -29.450  1.00  0.00              
ATOM    902  CA  THR A  69      -9.765 -18.793 -30.726  1.00  0.00              
ATOM    903  C   THR A  69     -11.273 -18.893 -30.566  1.00  0.00              
ATOM    904  O   THR A  69     -11.786 -18.977 -29.451  1.00  0.00              
ATOM    905  CB  THR A  69      -9.297 -20.021 -31.531  1.00  0.00              
ATOM    906  OG1 THR A  69      -9.737 -21.211 -30.875  1.00  0.00              
ATOM    907  CG2 THR A  69      -7.785 -20.047 -31.644  1.00  0.00              
ATOM    908  H   THR A  69      -9.147 -19.459 -28.788  1.00  0.00              
ATOM    909  HA  THR A  69      -9.595 -17.886 -31.307  1.00  0.00              
ATOM    910  HB  THR A  69      -9.732 -19.977 -32.529  1.00  0.00              
ATOM    911  HG1 THR A  69     -10.660 -21.370 -31.087  1.00  0.00              
ATOM    912 1HG2 THR A  69      -7.479 -20.922 -32.217  1.00  0.00              
ATOM    913 2HG2 THR A  69      -7.443 -19.143 -32.150  1.00  0.00              
ATOM    914 3HG2 THR A  69      -7.348 -20.094 -30.648  1.00  0.00              
ATOM    915  N   ALA A  70     -11.973 -18.889 -31.697  1.00  0.00              
ATOM    916  CA  ALA A  70     -13.421 -19.114 -31.735  1.00  0.00              
ATOM    917  C   ALA A  70     -13.789 -20.500 -31.237  1.00  0.00              
ATOM    918  O   ALA A  70     -13.039 -21.459 -31.426  1.00  0.00              
ATOM    919  CB  ALA A  70     -13.941 -18.921 -33.166  1.00  0.00              
ATOM    920  H   ALA A  70     -11.479 -18.725 -32.563  1.00  0.00              
ATOM    921  HA  ALA A  70     -13.904 -18.397 -31.071  1.00  0.00              
ATOM    922 1HB  ALA A  70     -15.017 -19.089 -33.187  1.00  0.00              
ATOM    923 2HB  ALA A  70     -13.726 -17.905 -33.497  1.00  0.00              
ATOM    924 3HB  ALA A  70     -13.450 -19.631 -33.829  1.00  0.00              
ATOM    925  N   GLY A  71     -14.949 -20.608 -30.603  1.00  0.00              
ATOM    926  CA  GLY A  71     -15.405 -21.904 -30.144  1.00  0.00              
ATOM    927  C   GLY A  71     -15.840 -22.784 -31.302  1.00  0.00              
ATOM    928  O   GLY A  71     -15.840 -24.008 -31.203  1.00  0.00              
ATOM    929  H   GLY A  71     -15.525 -19.795 -30.433  1.00  0.00              
ATOM    930 1HA  GLY A  71     -14.593 -22.399 -29.611  1.00  0.00              
ATOM    931 2HA  GLY A  71     -16.250 -21.766 -29.470  1.00  0.00              
ATOM    932  N   LEU A  72     -16.188 -22.157 -32.418  1.00  0.00              
ATOM    933  CA  LEU A  72     -16.547 -22.899 -33.619  1.00  0.00              
ATOM    934  C   LEU A  72     -15.621 -22.607 -34.793  1.00  0.00              
ATOM    935  O   LEU A  72     -15.131 -21.493 -34.926  1.00  0.00              
ATOM    936  CB  LEU A  72     -17.998 -22.587 -34.004  1.00  0.00              
ATOM    937  CG  LEU A  72     -19.050 -22.969 -32.955  1.00  0.00              
ATOM    938  CD1 LEU A  72     -20.424 -22.480 -33.390  1.00  0.00              
ATOM    939  CD2 LEU A  72     -19.050 -24.479 -32.762  1.00  0.00              
ATOM    940  H   LEU A  72     -16.207 -21.148 -32.440  1.00  0.00              
ATOM    941  HA  LEU A  72     -16.449 -23.968 -33.431  1.00  0.00              
ATOM    942 1HB  LEU A  72     -17.930 -21.504 -34.088  1.00  0.00              
ATOM    943 2HB  LEU A  72     -18.258 -23.010 -34.975  1.00  0.00              
ATOM    944  HG  LEU A  72     -18.747 -22.513 -32.012  1.00  0.00              
ATOM    945 1HD1 LEU A  72     -21.164 -22.756 -32.639  1.00  0.00              
ATOM    946 2HD1 LEU A  72     -20.407 -21.396 -33.499  1.00  0.00              
ATOM    947 3HD1 LEU A  72     -20.688 -22.937 -34.343  1.00  0.00              
ATOM    948 1HD2 LEU A  72     -19.798 -24.749 -32.015  1.00  0.00              
ATOM    949 2HD2 LEU A  72     -19.288 -24.967 -33.707  1.00  0.00              
ATOM    950 3HD2 LEU A  72     -18.066 -24.803 -32.424  1.00  0.00              
ATOM    951  N   ASP A  73     -15.376 -23.607 -35.636  1.00  0.00              
ATOM    952  CA  ASP A  73     -14.492 -23.428 -36.790  1.00  0.00              
ATOM    953  C   ASP A  73     -15.041 -24.253 -37.940  1.00  0.00              
ATOM    954  O   ASP A  73     -15.374 -25.426 -37.773  1.00  0.00              
ATOM    955  CB  ASP A  73     -13.054 -23.842 -36.466  1.00  0.00              
ATOM    956  CG  ASP A  73     -12.024 -23.391 -37.493  1.00  0.00              
ATOM    957  OD1 ASP A  73     -12.139 -23.780 -38.631  1.00  0.00              
ATOM    958  OD2 ASP A  73     -11.226 -22.544 -37.171  1.00  0.00              
ATOM    959  H   ASP A  73     -15.805 -24.508 -35.479  1.00  0.00              
ATOM    960  HA  ASP A  73     -14.483 -22.380 -37.089  1.00  0.00              
ATOM    961 1HB  ASP A  73     -12.729 -23.540 -35.470  1.00  0.00              
ATOM    962 2HB  ASP A  73     -13.154 -24.927 -36.504  1.00  0.00              
ATOM    963  N   GLN A  74     -15.127 -23.627 -39.108  1.00  0.00              
ATOM    964  CA  GLN A  74     -15.661 -24.275 -40.302  1.00  0.00              
ATOM    965  C   GLN A  74     -14.847 -25.448 -40.822  1.00  0.00              
ATOM    966  O   GLN A  74     -15.416 -26.448 -41.268  1.00  0.00              
ATOM    967  CB  GLN A  74     -15.800 -23.241 -41.423  1.00  0.00              
ATOM    968  CG  GLN A  74     -16.856 -22.181 -41.165  1.00  0.00              
ATOM    969  CD  GLN A  74     -18.246 -22.771 -41.022  1.00  0.00              
ATOM    970  OE1 GLN A  74     -18.656 -23.628 -41.809  1.00  0.00              
ATOM    971  NE2 GLN A  74     -18.982 -22.313 -40.016  1.00  0.00              
ATOM    972  H   GLN A  74     -14.810 -22.670 -39.168  1.00  0.00              
ATOM    973  HA  GLN A  74     -16.635 -24.709 -40.077  1.00  0.00              
ATOM    974 1HB  GLN A  74     -14.824 -22.770 -41.539  1.00  0.00              
ATOM    975 2HB  GLN A  74     -16.046 -23.793 -42.330  1.00  0.00              
ATOM    976 1HG  GLN A  74     -16.742 -21.407 -40.406  1.00  0.00              
ATOM    977 2HG  GLN A  74     -16.773 -21.732 -42.155  1.00  0.00              
ATOM    978 1HE2 GLN A  74     -19.908 -22.665 -39.871  1.00  0.00              
ATOM    979 2HE2 GLN A  74     -18.612 -21.616 -39.401  1.00  0.00              
ATOM    980  N   HIS A  75     -13.523 -25.326 -40.772  1.00  0.00              
ATOM    981  CA  HIS A  75     -12.660 -26.398 -41.232  1.00  0.00              
ATOM    982  C   HIS A  75     -12.046 -27.216 -40.116  1.00  0.00              
ATOM    983  O   HIS A  75     -11.485 -26.665 -39.167  1.00  0.00              
ATOM    984  CB  HIS A  75     -11.544 -25.828 -42.113  1.00  0.00              
ATOM    985  CG  HIS A  75     -12.040 -25.179 -43.367  1.00  0.00              
ATOM    986  ND1 HIS A  75     -12.365 -25.898 -44.498  1.00  0.00              
ATOM    987  CD2 HIS A  75     -12.265 -23.879 -43.670  1.00  0.00              
ATOM    988  CE1 HIS A  75     -12.770 -25.067 -45.443  1.00  0.00              
ATOM    989  NE2 HIS A  75     -12.718 -23.837 -44.966  1.00  0.00              
ATOM    990  H   HIS A  75     -13.106 -24.480 -40.410  1.00  0.00              
ATOM    991  HA  HIS A  75     -13.242 -27.113 -41.813  1.00  0.00              
ATOM    992 1HB  HIS A  75     -10.986 -25.065 -41.567  1.00  0.00              
ATOM    993 2HB  HIS A  75     -10.865 -26.623 -42.420  1.00  0.00              
ATOM    994  HD1 HIS A  75     -12.380 -26.895 -44.581  1.00  0.00              
ATOM    995  HD2 HIS A  75     -12.152 -22.955 -43.101  1.00  0.00              
ATOM    996  HE1 HIS A  75     -13.075 -25.442 -46.419  1.00  0.00              
ATOM    997  N   ALA A  76     -12.134 -28.536 -40.248  1.00  0.00              
ATOM    998  CA  ALA A  76     -11.616 -29.449 -39.242  1.00  0.00              
ATOM    999  C   ALA A  76     -10.097 -29.337 -39.137  1.00  0.00              
ATOM   1000  O   ALA A  76      -9.539 -29.379 -38.038  1.00  0.00              
ATOM   1001  CB  ALA A  76     -12.009 -30.886 -39.578  1.00  0.00              
ATOM   1002  H   ALA A  76     -12.574 -28.914 -41.075  1.00  0.00              
ATOM   1003  HA  ALA A  76     -12.033 -29.174 -38.273  1.00  0.00              
ATOM   1004 1HB  ALA A  76     -11.614 -31.558 -38.815  1.00  0.00              
ATOM   1005 2HB  ALA A  76     -13.096 -30.969 -39.607  1.00  0.00              
ATOM   1006 3HB  ALA A  76     -11.597 -31.158 -40.548  1.00  0.00              
ATOM   1007  N   SER A  77      -9.426 -29.188 -40.278  1.00  0.00              
ATOM   1008  CA  SER A  77      -7.968 -29.113 -40.289  1.00  0.00              
ATOM   1009  C   SER A  77      -7.467 -27.841 -39.603  1.00  0.00              
ATOM   1010  O   SER A  77      -6.480 -27.880 -38.876  1.00  0.00              
ATOM   1011  CB  SER A  77      -7.456 -29.180 -41.715  1.00  0.00              
ATOM   1012  OG  SER A  77      -7.715 -30.423 -42.309  1.00  0.00              
ATOM   1013  H   SER A  77      -9.929 -29.125 -41.153  1.00  0.00              
ATOM   1014  HA  SER A  77      -7.486 -29.984 -39.843  1.00  0.00              
ATOM   1015 1HB  SER A  77      -7.945 -28.400 -42.297  1.00  0.00              
ATOM   1016 2HB  SER A  77      -6.381 -29.008 -41.708  1.00  0.00              
ATOM   1017  HG  SER A  77      -7.377 -30.424 -43.207  1.00  0.00              
ATOM   1018  N   GLU A  78      -8.146 -26.725 -39.838  1.00  0.00              
ATOM   1019  CA  GLU A  78      -7.759 -25.459 -39.221  1.00  0.00              
ATOM   1020  C   GLU A  78      -7.947 -25.556 -37.705  1.00  0.00              
ATOM   1021  O   GLU A  78      -7.073 -25.156 -36.935  1.00  0.00              
ATOM   1022  CB  GLU A  78      -8.577 -24.299 -39.793  1.00  0.00              
ATOM   1023  CG  GLU A  78      -8.242 -23.944 -41.234  1.00  0.00              
ATOM   1024  CD  GLU A  78      -9.172 -22.889 -41.768  1.00  0.00              
ATOM   1025  OE1 GLU A  78     -10.078 -22.513 -41.064  1.00  0.00              
ATOM   1026  OE2 GLU A  78      -8.911 -22.379 -42.831  1.00  0.00              
ATOM   1027  H   GLU A  78      -8.945 -26.747 -40.455  1.00  0.00              
ATOM   1028  HA  GLU A  78      -6.703 -25.262 -39.411  1.00  0.00              
ATOM   1029 1HB  GLU A  78      -9.626 -24.585 -39.725  1.00  0.00              
ATOM   1030 2HB  GLU A  78      -8.394 -23.434 -39.154  1.00  0.00              
ATOM   1031 1HG  GLU A  78      -7.210 -23.621 -41.373  1.00  0.00              
ATOM   1032 2HG  GLU A  78      -8.404 -24.876 -41.772  1.00  0.00              
ATOM   1033  N   ARG A  79      -9.088 -26.099 -37.289  1.00  0.00              
ATOM   1034  CA  ARG A  79      -9.354 -26.334 -35.878  1.00  0.00              
ATOM   1035  C   ARG A  79      -8.234 -27.182 -35.270  1.00  0.00              
ATOM   1036  O   ARG A  79      -7.690 -26.839 -34.215  1.00  0.00              
ATOM   1037  CB  ARG A  79     -10.700 -27.048 -35.697  1.00  0.00              
ATOM   1038  CG  ARG A  79     -10.988 -27.441 -34.244  1.00  0.00              
ATOM   1039  CD  ARG A  79     -11.989 -28.568 -34.184  1.00  0.00              
ATOM   1040  NE  ARG A  79     -11.498 -29.741 -34.905  1.00  0.00              
ATOM   1041  CZ  ARG A  79     -12.284 -30.597 -35.545  1.00  0.00              
ATOM   1042  NH1 ARG A  79     -13.595 -30.408 -35.544  1.00  0.00              
ATOM   1043  NH2 ARG A  79     -11.761 -31.619 -36.208  1.00  0.00              
ATOM   1044  H   ARG A  79      -9.788 -26.355 -37.970  1.00  0.00              
ATOM   1045  HA  ARG A  79      -9.368 -25.384 -35.342  1.00  0.00              
ATOM   1046 1HB  ARG A  79     -11.471 -26.370 -36.060  1.00  0.00              
ATOM   1047 2HB  ARG A  79     -10.674 -27.939 -36.325  1.00  0.00              
ATOM   1048 1HG  ARG A  79     -10.053 -27.754 -33.777  1.00  0.00              
ATOM   1049 2HG  ARG A  79     -11.381 -26.569 -33.721  1.00  0.00              
ATOM   1050 1HD  ARG A  79     -12.160 -28.834 -33.141  1.00  0.00              
ATOM   1051 2HD  ARG A  79     -12.924 -28.235 -34.633  1.00  0.00              
ATOM   1052  HE  ARG A  79     -10.550 -30.072 -35.029  1.00  0.00              
ATOM   1053 1HH1 ARG A  79     -13.988 -29.614 -35.058  1.00  0.00              
ATOM   1054 2HH1 ARG A  79     -14.196 -31.057 -36.030  1.00  0.00              
ATOM   1055 1HH2 ARG A  79     -10.758 -31.746 -36.225  1.00  0.00              
ATOM   1056 2HH2 ARG A  79     -12.366 -32.266 -36.691  1.00  0.00              
ATOM   1057  N   ASP A  80      -7.884 -28.275 -35.939  1.00  0.00              
ATOM   1058  CA  ASP A  80      -6.867 -29.191 -35.432  1.00  0.00              
ATOM   1059  C   ASP A  80      -5.491 -28.522 -35.382  1.00  0.00              
ATOM   1060  O   ASP A  80      -4.672 -28.833 -34.509  1.00  0.00              
ATOM   1061  CB  ASP A  80      -6.773 -30.442 -36.314  1.00  0.00              
ATOM   1062  CG  ASP A  80      -7.999 -31.336 -36.203  1.00  0.00              
ATOM   1063  OD1 ASP A  80      -8.903 -31.043 -35.390  1.00  0.00              
ATOM   1064  OD2 ASP A  80      -8.060 -32.339 -36.943  1.00  0.00              
ATOM   1065  H   ASP A  80      -8.334 -28.477 -36.821  1.00  0.00              
ATOM   1066  HA  ASP A  80      -7.107 -29.479 -34.408  1.00  0.00              
ATOM   1067 1HB  ASP A  80      -6.558 -30.222 -37.359  1.00  0.00              
ATOM   1068 2HB  ASP A  80      -5.912 -30.933 -35.859  1.00  0.00              
ATOM   1069  N   ASP A  81      -5.223 -27.629 -36.329  1.00  0.00              
ATOM   1070  CA  ASP A  81      -3.944 -26.929 -36.326  1.00  0.00              
ATOM   1071  C   ASP A  81      -3.846 -25.991 -35.111  1.00  0.00              
ATOM   1072  O   ASP A  81      -2.789 -25.878 -34.485  1.00  0.00              
ATOM   1073  CB  ASP A  81      -3.760 -26.142 -37.626  1.00  0.00              
ATOM   1074  CG  ASP A  81      -3.472 -27.004 -38.848  1.00  0.00              
ATOM   1075  OD1 ASP A  81      -3.179 -28.164 -38.677  1.00  0.00              
ATOM   1076  OD2 ASP A  81      -3.699 -26.544 -39.941  1.00  0.00              
ATOM   1077  H   ASP A  81      -5.894 -27.426 -37.056  1.00  0.00              
ATOM   1078  HA  ASP A  81      -3.130 -27.648 -36.236  1.00  0.00              
ATOM   1079 1HB  ASP A  81      -4.588 -25.467 -37.846  1.00  0.00              
ATOM   1080 2HB  ASP A  81      -2.873 -25.561 -37.374  1.00  0.00              
ATOM   1081  N   PHE A  82      -4.950 -25.339 -34.765  1.00  0.00              
ATOM   1082  CA  PHE A  82      -4.953 -24.419 -33.629  1.00  0.00              
ATOM   1083  C   PHE A  82      -4.585 -25.192 -32.359  1.00  0.00              
ATOM   1084  O   PHE A  82      -3.767 -24.754 -31.550  1.00  0.00              
ATOM   1085  CB  PHE A  82      -6.316 -23.742 -33.475  1.00  0.00              
ATOM   1086  CG  PHE A  82      -6.541 -22.607 -34.432  1.00  0.00              
ATOM   1087  CD1 PHE A  82      -7.585 -22.646 -35.344  1.00  0.00              
ATOM   1088  CD2 PHE A  82      -5.709 -21.498 -34.424  1.00  0.00              
ATOM   1089  CE1 PHE A  82      -7.793 -21.602 -36.226  1.00  0.00              
ATOM   1090  CE2 PHE A  82      -5.915 -20.452 -35.303  1.00  0.00              
ATOM   1091  CZ  PHE A  82      -6.958 -20.505 -36.205  1.00  0.00              
ATOM   1092  H   PHE A  82      -5.803 -25.477 -35.289  1.00  0.00              
ATOM   1093  HA  PHE A  82      -4.200 -23.644 -33.779  1.00  0.00              
ATOM   1094 1HB  PHE A  82      -7.115 -24.462 -33.652  1.00  0.00              
ATOM   1095 2HB  PHE A  82      -6.418 -23.329 -32.473  1.00  0.00              
ATOM   1096  HD1 PHE A  82      -8.246 -23.513 -35.360  1.00  0.00              
ATOM   1097  HD2 PHE A  82      -4.884 -21.457 -33.711  1.00  0.00              
ATOM   1098  HE1 PHE A  82      -8.617 -21.646 -36.937  1.00  0.00              
ATOM   1099  HE2 PHE A  82      -5.253 -19.586 -35.285  1.00  0.00              
ATOM   1100  HZ  PHE A  82      -7.120 -19.682 -36.900  1.00  0.00              
ATOM   1101  N   PHE A  83      -5.242 -26.337 -32.187  1.00  0.00              
ATOM   1102  CA  PHE A  83      -5.027 -27.213 -31.040  1.00  0.00              
ATOM   1103  C   PHE A  83      -3.615 -27.769 -30.978  1.00  0.00              
ATOM   1104  O   PHE A  83      -2.955 -27.705 -29.940  1.00  0.00              
ATOM   1105  CB  PHE A  83      -6.020 -28.382 -31.088  1.00  0.00              
ATOM   1106  CG  PHE A  83      -7.447 -28.002 -30.776  1.00  0.00              
ATOM   1107  CD1 PHE A  83      -7.777 -26.720 -30.361  1.00  0.00              
ATOM   1108  CD2 PHE A  83      -8.466 -28.942 -30.909  1.00  0.00              
ATOM   1109  CE1 PHE A  83      -9.092 -26.375 -30.084  1.00  0.00              
ATOM   1110  CE2 PHE A  83      -9.787 -28.603 -30.631  1.00  0.00              
ATOM   1111  CZ  PHE A  83     -10.100 -27.319 -30.219  1.00  0.00              
ATOM   1112  H   PHE A  83      -5.919 -26.603 -32.888  1.00  0.00              
ATOM   1113  HA  PHE A  83      -5.160 -26.651 -30.115  1.00  0.00              
ATOM   1114 1HB  PHE A  83      -6.032 -28.824 -32.084  1.00  0.00              
ATOM   1115 2HB  PHE A  83      -5.740 -29.142 -30.360  1.00  0.00              
ATOM   1116  HD1 PHE A  83      -6.987 -25.976 -30.254  1.00  0.00              
ATOM   1117  HD2 PHE A  83      -8.220 -29.954 -31.233  1.00  0.00              
ATOM   1118  HE1 PHE A  83      -9.333 -25.363 -29.760  1.00  0.00              
ATOM   1119  HE2 PHE A  83     -10.576 -29.349 -30.736  1.00  0.00              
ATOM   1120  HZ  PHE A  83     -11.133 -27.050 -29.999  1.00  0.00              
ATOM   1121  N   ARG A  84      -3.152 -28.316 -32.099  1.00  0.00              
ATOM   1122  CA  ARG A  84      -1.846 -28.952 -32.163  1.00  0.00              
ATOM   1123  C   ARG A  84      -0.678 -28.003 -31.913  1.00  0.00              
ATOM   1124  O   ARG A  84       0.360 -28.415 -31.403  1.00  0.00              
ATOM   1125  CB  ARG A  84      -1.663 -29.701 -33.475  1.00  0.00              
ATOM   1126  CG  ARG A  84      -0.472 -30.645 -33.512  1.00  0.00              
ATOM   1127  CD  ARG A  84      -0.521 -31.650 -34.605  1.00  0.00              
ATOM   1128  NE  ARG A  84      -1.522 -32.689 -34.423  1.00  0.00              
ATOM   1129  CZ  ARG A  84      -2.086 -33.391 -35.424  1.00  0.00              
ATOM   1130  NH1 ARG A  84      -1.782 -33.145 -36.679  1.00  0.00              
ATOM   1131  NH2 ARG A  84      -2.974 -34.320 -35.113  1.00  0.00              
ATOM   1132  H   ARG A  84      -3.725 -28.287 -32.930  1.00  0.00              
ATOM   1133  HA  ARG A  84      -1.763 -29.704 -31.378  1.00  0.00              
ATOM   1134 1HB  ARG A  84      -2.577 -30.268 -33.648  1.00  0.00              
ATOM   1135 2HB  ARG A  84      -1.549 -28.949 -34.256  1.00  0.00              
ATOM   1136 1HG  ARG A  84       0.435 -30.054 -33.641  1.00  0.00              
ATOM   1137 2HG  ARG A  84      -0.425 -31.180 -32.564  1.00  0.00              
ATOM   1138 1HD  ARG A  84      -0.745 -31.143 -35.543  1.00  0.00              
ATOM   1139 2HD  ARG A  84       0.449 -32.140 -34.679  1.00  0.00              
ATOM   1140  HE  ARG A  84      -1.938 -33.041 -33.571  1.00  0.00              
ATOM   1141 1HH1 ARG A  84      -1.115 -32.420 -36.902  1.00  0.00              
ATOM   1142 2HH1 ARG A  84      -2.217 -33.683 -37.415  1.00  0.00              
ATOM   1143 1HH2 ARG A  84      -3.210 -34.484 -34.143  1.00  0.00              
ATOM   1144 2HH2 ARG A  84      -3.413 -34.860 -35.843  1.00  0.00              
ATOM   1145  N   SER A  85      -0.843 -26.734 -32.271  1.00  0.00              
ATOM   1146  CA  SER A  85       0.208 -25.750 -32.034  1.00  0.00              
ATOM   1147  C   SER A  85       0.444 -25.539 -30.533  1.00  0.00              
ATOM   1148  O   SER A  85       1.474 -25.008 -30.142  1.00  0.00              
ATOM   1149  CB  SER A  85      -0.150 -24.438 -32.704  1.00  0.00              
ATOM   1150  OG  SER A  85      -1.239 -23.810 -32.085  1.00  0.00              
ATOM   1151  H   SER A  85      -1.702 -26.439 -32.713  1.00  0.00              
ATOM   1152  HA  SER A  85       1.151 -25.996 -32.525  1.00  0.00              
ATOM   1153 1HB  SER A  85       0.714 -23.776 -32.658  1.00  0.00              
ATOM   1154 2HB  SER A  85      -0.400 -24.635 -33.746  1.00  0.00              
ATOM   1155  HG  SER A  85      -2.006 -24.386 -32.126  1.00  0.00              
ATOM   1156  N   GLY A  86      -0.497 -25.966 -29.701  1.00  0.00              
ATOM   1157  CA  GLY A  86      -0.335 -25.790 -28.267  1.00  0.00              
ATOM   1158  C   GLY A  86       0.350 -26.887 -27.484  1.00  0.00              
ATOM   1159  O   GLY A  86       0.736 -27.926 -28.032  1.00  0.00              
ATOM   1160  H   GLY A  86      -1.332 -26.414 -30.050  1.00  0.00              
ATOM   1161 1HA  GLY A  86       0.255 -24.892 -28.083  1.00  0.00              
ATOM   1162 2HA  GLY A  86      -1.317 -25.678 -27.809  1.00  0.00              
ATOM   1163  N   GLU A  87       0.495 -26.653 -26.183  1.00  0.00              
ATOM   1164  CA  GLU A  87       1.141 -27.611 -25.289  1.00  0.00              
ATOM   1165  C   GLU A  87       0.187 -28.032 -24.176  1.00  0.00              
ATOM   1166  O   GLU A  87       0.197 -29.183 -23.736  1.00  0.00              
ATOM   1167  CB  GLU A  87       2.410 -26.994 -24.687  1.00  0.00              
ATOM   1168  CG  GLU A  87       3.532 -26.784 -25.702  1.00  0.00              
ATOM   1169  CD  GLU A  87       4.680 -25.922 -25.180  1.00  0.00              
ATOM   1170  OE1 GLU A  87       5.730 -25.869 -25.864  1.00  0.00              
ATOM   1171  OE2 GLU A  87       4.537 -25.285 -24.105  1.00  0.00              
ATOM   1172  H   GLU A  87       0.146 -25.784 -25.803  1.00  0.00              
ATOM   1173  HA  GLU A  87       1.402 -28.514 -25.841  1.00  0.00              
ATOM   1174 1HB  GLU A  87       2.122 -26.037 -24.252  1.00  0.00              
ATOM   1175 2HB  GLU A  87       2.747 -27.665 -23.897  1.00  0.00              
ATOM   1176 1HG  GLU A  87       3.955 -27.715 -26.079  1.00  0.00              
ATOM   1177 2HG  GLU A  87       3.044 -26.253 -26.518  1.00  0.00              
ATOM   1178  N   GLY A  88      -0.640 -27.093 -23.724  1.00  0.00              
ATOM   1179  CA  GLY A  88      -1.578 -27.373 -22.653  1.00  0.00              
ATOM   1180  C   GLY A  88      -2.906 -26.729 -22.963  1.00  0.00              
ATOM   1181  O   GLY A  88      -2.972 -25.748 -23.700  1.00  0.00              
ATOM   1182  H   GLY A  88      -0.619 -26.168 -24.130  1.00  0.00              
ATOM   1183 1HA  GLY A  88      -1.703 -28.452 -22.562  1.00  0.00              
ATOM   1184 2HA  GLY A  88      -1.182 -26.974 -21.720  1.00  0.00              
ATOM   1185  N   PHE A  89      -3.970 -27.253 -22.379  1.00  0.00              
ATOM   1186  CA  PHE A  89      -5.286 -26.718 -22.648  1.00  0.00              
ATOM   1187  C   PHE A  89      -6.098 -26.291 -21.436  1.00  0.00              
ATOM   1188  O   PHE A  89      -6.103 -26.968 -20.429  1.00  0.00              
ATOM   1189  CB  PHE A  89      -6.100 -27.775 -23.410  1.00  0.00              
ATOM   1190  CG  PHE A  89      -5.510 -28.152 -24.738  1.00  0.00              
ATOM   1191  CD1 PHE A  89      -4.439 -29.037 -24.813  1.00  0.00              
ATOM   1192  CD2 PHE A  89      -5.987 -27.571 -25.908  1.00  0.00              
ATOM   1193  CE1 PHE A  89      -3.845 -29.334 -26.035  1.00  0.00              
ATOM   1194  CE2 PHE A  89      -5.402 -27.858 -27.137  1.00  0.00              
ATOM   1195  CZ  PHE A  89      -4.328 -28.741 -27.201  1.00  0.00              
ATOM   1196  H   PHE A  89      -3.875 -28.030 -21.741  1.00  0.00              
ATOM   1197  HA  PHE A  89      -5.200 -25.799 -23.229  1.00  0.00              
ATOM   1198 1HB  PHE A  89      -6.164 -28.693 -22.827  1.00  0.00              
ATOM   1199 2HB  PHE A  89      -7.104 -27.403 -23.611  1.00  0.00              
ATOM   1200  HD1 PHE A  89      -4.067 -29.500 -23.898  1.00  0.00              
ATOM   1201  HD2 PHE A  89      -6.829 -26.879 -25.855  1.00  0.00              
ATOM   1202  HE1 PHE A  89      -3.006 -30.028 -26.078  1.00  0.00              
ATOM   1203  HE2 PHE A  89      -5.780 -27.394 -28.048  1.00  0.00              
ATOM   1204  HZ  PHE A  89      -3.864 -28.966 -28.161  1.00  0.00              
ATOM   1205  N   LEU A  90      -6.790 -25.167 -21.559  1.00  0.00              
ATOM   1206  CA  LEU A  90      -7.703 -24.710 -20.525  1.00  0.00              
ATOM   1207  C   LEU A  90      -9.062 -24.930 -21.171  1.00  0.00              
ATOM   1208  O   LEU A  90      -9.435 -24.216 -22.109  1.00  0.00              
ATOM   1209  CB  LEU A  90      -7.523 -23.221 -20.216  1.00  0.00              
ATOM   1210  CG  LEU A  90      -6.211 -22.854 -19.514  1.00  0.00              
ATOM   1211  CD1 LEU A  90      -6.187 -21.353 -19.237  1.00  0.00              
ATOM   1212  CD2 LEU A  90      -6.082 -23.639 -18.200  1.00  0.00              
ATOM   1213  H   LEU A  90      -6.680 -24.613 -22.396  1.00  0.00              
ATOM   1214  HA  LEU A  90      -7.574 -25.317 -19.630  1.00  0.00              
ATOM   1215 1HB  LEU A  90      -7.525 -22.828 -21.232  1.00  0.00              
ATOM   1216 2HB  LEU A  90      -8.374 -22.816 -19.668  1.00  0.00              
ATOM   1217  HG  LEU A  90      -5.395 -23.168 -20.167  1.00  0.00              
ATOM   1218 1HD1 LEU A  90      -5.254 -21.090 -18.737  1.00  0.00              
ATOM   1219 2HD1 LEU A  90      -6.260 -20.808 -20.177  1.00  0.00              
ATOM   1220 3HD1 LEU A  90      -7.027 -21.089 -18.597  1.00  0.00              
ATOM   1221 1HD2 LEU A  90      -5.146 -23.373 -17.708  1.00  0.00              
ATOM   1222 2HD2 LEU A  90      -6.919 -23.393 -17.546  1.00  0.00              
ATOM   1223 3HD2 LEU A  90      -6.088 -24.708 -18.412  1.00  0.00              
ATOM   1224  N   CYS A  91      -9.780 -25.938 -20.694  1.00  0.00              
ATOM   1225  CA  CYS A  91     -11.102 -26.241 -21.227  1.00  0.00              
ATOM   1226  C   CYS A  91     -12.078 -25.428 -20.408  1.00  0.00              
ATOM   1227  O   CYS A  91     -12.418 -25.789 -19.281  1.00  0.00              
ATOM   1228  CB  CYS A  91     -11.400 -27.732 -21.093  1.00  0.00              
ATOM   1229  SG  CYS A  91     -13.004 -28.180 -21.766  1.00  0.00              
ATOM   1230  H   CYS A  91      -9.408 -26.509 -19.948  1.00  0.00              
ATOM   1231  HA  CYS A  91     -11.186 -26.069 -22.300  1.00  0.00              
ATOM   1232 1HB  CYS A  91     -10.653 -28.316 -21.632  1.00  0.00              
ATOM   1233 2HB  CYS A  91     -11.401 -28.023 -20.043  1.00  0.00              
ATOM   1234  HG  CYS A  91     -12.618 -28.209 -23.038  1.00  0.00              
ATOM   1235  N   VAL A  92     -12.515 -24.322 -20.986  1.00  0.00              
ATOM   1236  CA  VAL A  92     -13.418 -23.414 -20.310  1.00  0.00              
ATOM   1237  C   VAL A  92     -14.893 -23.502 -20.677  1.00  0.00              
ATOM   1238  O   VAL A  92     -15.260 -23.515 -21.844  1.00  0.00              
ATOM   1239  CB  VAL A  92     -12.967 -21.964 -20.548  1.00  0.00              
ATOM   1240  CG1 VAL A  92     -13.904 -20.992 -19.828  1.00  0.00              
ATOM   1241  CG2 VAL A  92     -11.535 -21.791 -20.073  1.00  0.00              
ATOM   1242  H   VAL A  92     -12.210 -24.105 -21.924  1.00  0.00              
ATOM   1243  HA  VAL A  92     -13.458 -23.618 -19.239  1.00  0.00              
ATOM   1244  HB  VAL A  92     -12.981 -21.760 -21.619  1.00  0.00              
ATOM   1245 1HG1 VAL A  92     -13.572 -19.968 -20.005  1.00  0.00              
ATOM   1246 2HG1 VAL A  92     -14.918 -21.116 -20.206  1.00  0.00              
ATOM   1247 3HG1 VAL A  92     -13.888 -21.197 -18.757  1.00  0.00              
ATOM   1248 1HG2 VAL A  92     -11.216 -20.763 -20.243  1.00  0.00              
ATOM   1249 2HG2 VAL A  92     -11.476 -22.019 -19.009  1.00  0.00              
ATOM   1250 3HG2 VAL A  92     -10.883 -22.467 -20.626  1.00  0.00              
ATOM   1251  N   PHE A  93     -15.729 -23.561 -19.647  1.00  0.00              
ATOM   1252  CA  PHE A  93     -17.168 -23.628 -19.812  1.00  0.00              
ATOM   1253  C   PHE A  93     -17.717 -22.662 -18.761  1.00  0.00              
ATOM   1254  O   PHE A  93     -16.982 -22.201 -17.884  1.00  0.00              
ATOM   1255  CB  PHE A  93     -17.691 -25.068 -19.612  1.00  0.00              
ATOM   1256  CG  PHE A  93     -17.638 -25.565 -18.190  1.00  0.00              
ATOM   1257  CD1 PHE A  93     -18.736 -25.410 -17.338  1.00  0.00              
ATOM   1258  CD2 PHE A  93     -16.506 -26.225 -17.714  1.00  0.00              
ATOM   1259  CE1 PHE A  93     -18.705 -25.909 -16.038  1.00  0.00              
ATOM   1260  CE2 PHE A  93     -16.464 -26.727 -16.421  1.00  0.00              
ATOM   1261  CZ  PHE A  93     -17.569 -26.570 -15.575  1.00  0.00              
ATOM   1262  H   PHE A  93     -15.340 -23.559 -18.715  1.00  0.00              
ATOM   1263  HA  PHE A  93     -17.441 -23.301 -20.816  1.00  0.00              
ATOM   1264 1HB  PHE A  93     -18.734 -25.135 -19.918  1.00  0.00              
ATOM   1265 2HB  PHE A  93     -17.097 -25.766 -20.199  1.00  0.00              
ATOM   1266  HD1 PHE A  93     -19.623 -24.892 -17.702  1.00  0.00              
ATOM   1267  HD2 PHE A  93     -15.647 -26.346 -18.375  1.00  0.00              
ATOM   1268  HE1 PHE A  93     -19.568 -25.782 -15.386  1.00  0.00              
ATOM   1269  HE2 PHE A  93     -15.573 -27.242 -16.061  1.00  0.00              
ATOM   1270  HZ  PHE A  93     -17.542 -26.961 -14.558  1.00  0.00              
ATOM   1271  N   SER A  94     -18.985 -22.312 -18.886  1.00  0.00              
ATOM   1272  CA  SER A  94     -19.627 -21.444 -17.909  1.00  0.00              
ATOM   1273  C   SER A  94     -20.469 -22.303 -16.979  1.00  0.00              
ATOM   1274  O   SER A  94     -21.197 -23.189 -17.433  1.00  0.00              
ATOM   1275  CB  SER A  94     -20.513 -20.423 -18.617  1.00  0.00              
ATOM   1276  OG  SER A  94     -21.352 -19.766 -17.690  1.00  0.00              
ATOM   1277  H   SER A  94     -19.522 -22.652 -19.671  1.00  0.00              
ATOM   1278  HA  SER A  94     -18.924 -20.819 -17.357  1.00  0.00              
ATOM   1279 1HB  SER A  94     -19.874 -19.695 -19.116  1.00  0.00              
ATOM   1280 2HB  SER A  94     -21.119 -20.942 -19.359  1.00  0.00              
ATOM   1281  HG  SER A  94     -22.096 -19.376 -18.154  1.00  0.00              
ATOM   1282  N   ILE A  95     -20.369 -22.050 -15.679  1.00  0.00              
ATOM   1283  CA  ILE A  95     -21.210 -22.771 -14.737  1.00  0.00              
ATOM   1284  C   ILE A  95     -22.688 -22.401 -14.871  1.00  0.00              
ATOM   1285  O   ILE A  95     -23.555 -23.088 -14.332  1.00  0.00              
ATOM   1286  CB  ILE A  95     -20.784 -22.523 -13.276  1.00  0.00              
ATOM   1287  CG1 ILE A  95     -21.012 -21.062 -12.903  1.00  0.00              
ATOM   1288  CG2 ILE A  95     -19.332 -22.928 -13.079  1.00  0.00              
ATOM   1289  CD1 ILE A  95     -20.913 -20.824 -11.407  1.00  0.00              
ATOM   1290  H   ILE A  95     -19.716 -21.362 -15.329  1.00  0.00              
ATOM   1291  HA  ILE A  95     -21.190 -23.840 -14.945  1.00  0.00              
ATOM   1292  HB  ILE A  95     -21.421 -23.111 -12.615  1.00  0.00              
ATOM   1293 1HG1 ILE A  95     -20.262 -20.472 -13.428  1.00  0.00              
ATOM   1294 2HG1 ILE A  95     -22.004 -20.787 -13.262  1.00  0.00              
ATOM   1295 1HG2 ILE A  95     -19.041 -22.748 -12.044  1.00  0.00              
ATOM   1296 2HG2 ILE A  95     -19.214 -23.985 -13.310  1.00  0.00              
ATOM   1297 3HG2 ILE A  95     -18.697 -22.339 -13.741  1.00  0.00              
ATOM   1298 1HD1 ILE A  95     -21.084 -19.769 -11.193  1.00  0.00              
ATOM   1299 2HD1 ILE A  95     -21.664 -21.424 -10.892  1.00  0.00              
ATOM   1300 3HD1 ILE A  95     -19.922 -21.108 -11.057  1.00  0.00              
ATOM   1301  N   THR A  96     -22.975 -21.320 -15.593  1.00  0.00              
ATOM   1302  CA  THR A  96     -24.350 -20.874 -15.784  1.00  0.00              
ATOM   1303  C   THR A  96     -24.966 -21.395 -17.086  1.00  0.00              
ATOM   1304  O   THR A  96     -26.111 -21.085 -17.406  1.00  0.00              
ATOM   1305  CB  THR A  96     -24.428 -19.337 -15.804  1.00  0.00              
ATOM   1306  OG1 THR A  96     -23.738 -18.842 -16.955  1.00  0.00              
ATOM   1307  CG2 THR A  96     -23.792 -18.750 -14.548  1.00  0.00              
ATOM   1308  H   THR A  96     -22.223 -20.795 -16.018  1.00  0.00              
ATOM   1309  HA  THR A  96     -24.980 -21.270 -14.987  1.00  0.00              
ATOM   1310  HB  THR A  96     -25.474 -19.036 -15.855  1.00  0.00              
ATOM   1311  HG1 THR A  96     -24.037 -17.950 -17.147  1.00  0.00              
ATOM   1312 1HG2 THR A  96     -23.859 -17.662 -14.582  1.00  0.00              
ATOM   1313 2HG2 THR A  96     -24.319 -19.119 -13.668  1.00  0.00              
ATOM   1314 3HG2 THR A  96     -22.746 -19.048 -14.497  1.00  0.00              
ATOM   1315  N   GLU A  97     -24.214 -22.184 -17.842  1.00  0.00              
ATOM   1316  CA  GLU A  97     -24.754 -22.747 -19.067  1.00  0.00              
ATOM   1317  C   GLU A  97     -24.431 -24.235 -19.198  1.00  0.00              
ATOM   1318  O   GLU A  97     -23.299 -24.623 -19.506  1.00  0.00              
ATOM   1319  CB  GLU A  97     -24.218 -21.984 -20.280  1.00  0.00              
ATOM   1320  CG  GLU A  97     -24.599 -22.590 -21.624  1.00  0.00              
ATOM   1321  CD  GLU A  97     -26.091 -22.693 -21.773  1.00  0.00              
ATOM   1322  OE1 GLU A  97     -26.731 -21.673 -21.869  1.00  0.00              
ATOM   1323  OE2 GLU A  97     -26.581 -23.790 -21.903  1.00  0.00              
ATOM   1324  H   GLU A  97     -23.263 -22.402 -17.578  1.00  0.00              
ATOM   1325  HA  GLU A  97     -25.842 -22.674 -19.059  1.00  0.00              
ATOM   1326 1HB  GLU A  97     -24.610 -20.969 -20.217  1.00  0.00              
ATOM   1327 2HB  GLU A  97     -23.132 -21.961 -20.188  1.00  0.00              
ATOM   1328 1HG  GLU A  97     -24.186 -22.051 -22.476  1.00  0.00              
ATOM   1329 2HG  GLU A  97     -24.169 -23.590 -21.585  1.00  0.00              
ATOM   1330  N   MET A  98     -25.441 -25.065 -18.958  1.00  0.00              
ATOM   1331  CA  MET A  98     -25.291 -26.511 -19.030  1.00  0.00              
ATOM   1332  C   MET A  98     -24.761 -27.017 -20.378  1.00  0.00              
ATOM   1333  O   MET A  98     -24.046 -28.015 -20.426  1.00  0.00              
ATOM   1334  CB  MET A  98     -26.633 -27.170 -18.722  1.00  0.00              
ATOM   1335  CG  MET A  98     -26.583 -28.689 -18.631  1.00  0.00              
ATOM   1336  SD  MET A  98     -25.561 -29.270 -17.263  1.00  0.00              
ATOM   1337  CE  MET A  98     -26.606 -28.867 -15.866  1.00  0.00              
ATOM   1338  H   MET A  98     -26.341 -24.675 -18.717  1.00  0.00              
ATOM   1339  HA  MET A  98     -24.553 -26.845 -18.301  1.00  0.00              
ATOM   1340 1HB  MET A  98     -26.977 -26.761 -17.773  1.00  0.00              
ATOM   1341 2HB  MET A  98     -27.321 -26.877 -19.516  1.00  0.00              
ATOM   1342 1HG  MET A  98     -27.600 -29.056 -18.500  1.00  0.00              
ATOM   1343 2HG  MET A  98     -26.177 -29.071 -19.568  1.00  0.00              
ATOM   1344 1HE  MET A  98     -26.111 -29.167 -14.942  1.00  0.00              
ATOM   1345 2HE  MET A  98     -26.791 -27.792 -15.847  1.00  0.00              
ATOM   1346 3HE  MET A  98     -27.555 -29.397 -15.957  1.00  0.00              
ATOM   1347  N   GLU A  99     -25.083 -26.335 -21.473  1.00  0.00              
ATOM   1348  CA  GLU A  99     -24.641 -26.815 -22.781  1.00  0.00              
ATOM   1349  C   GLU A  99     -23.134 -26.633 -22.988  1.00  0.00              
ATOM   1350  O   GLU A  99     -22.506 -27.418 -23.700  1.00  0.00              
ATOM   1351  CB  GLU A  99     -25.410 -26.095 -23.892  1.00  0.00              
ATOM   1352  CG  GLU A  99     -26.884 -26.462 -23.976  1.00  0.00              
ATOM   1353  CD  GLU A  99     -27.581 -25.679 -25.054  1.00  0.00              
ATOM   1354  OE1 GLU A  99     -26.942 -24.870 -25.682  1.00  0.00              
ATOM   1355  OE2 GLU A  99     -28.722 -25.969 -25.327  1.00  0.00              
ATOM   1356  H   GLU A  99     -25.631 -25.488 -21.418  1.00  0.00              
ATOM   1357  HA  GLU A  99     -24.824 -27.887 -22.863  1.00  0.00              
ATOM   1358 1HB  GLU A  99     -25.313 -25.025 -23.704  1.00  0.00              
ATOM   1359 2HB  GLU A  99     -24.919 -26.345 -24.833  1.00  0.00              
ATOM   1360 1HG  GLU A  99     -27.058 -27.527 -24.132  1.00  0.00              
ATOM   1361 2HG  GLU A  99     -27.277 -26.170 -23.003  1.00  0.00              
ATOM   1362  N   SER A 100     -22.549 -25.614 -22.357  1.00  0.00              
ATOM   1363  CA  SER A 100     -21.122 -25.332 -22.544  1.00  0.00              
ATOM   1364  C   SER A 100     -20.349 -26.378 -21.742  1.00  0.00              
ATOM   1365  O   SER A 100     -19.252 -26.799 -22.130  1.00  0.00              
ATOM   1366  CB  SER A 100     -20.764 -23.915 -22.059  1.00  0.00              
ATOM   1367  OG  SER A 100     -20.882 -23.777 -20.651  1.00  0.00              
ATOM   1368  H   SER A 100     -23.091 -25.023 -21.742  1.00  0.00              
ATOM   1369  HA  SER A 100     -20.822 -25.294 -23.592  1.00  0.00              
ATOM   1370 1HB  SER A 100     -19.736 -23.698 -22.348  1.00  0.00              
ATOM   1371 2HB  SER A 100     -21.433 -23.202 -22.538  1.00  0.00              
ATOM   1372  HG  SER A 100     -21.805 -23.648 -20.419  1.00  0.00              
ATOM   1373  N   PHE A 101     -20.943 -26.818 -20.633  1.00  0.00              
ATOM   1374  CA  PHE A 101     -20.363 -27.887 -19.840  1.00  0.00              
ATOM   1375  C   PHE A 101     -20.464 -29.205 -20.596  1.00  0.00              
ATOM   1376  O   PHE A 101     -19.493 -29.962 -20.689  1.00  0.00              
ATOM   1377  CB  PHE A 101     -21.059 -27.993 -18.482  1.00  0.00              
ATOM   1378  CG  PHE A 101     -20.619 -29.175 -17.666  1.00  0.00              
ATOM   1379  CD1 PHE A 101     -19.313 -29.271 -17.207  1.00  0.00              
ATOM   1380  CD2 PHE A 101     -21.507 -30.193 -17.357  1.00  0.00              
ATOM   1381  CE1 PHE A 101     -18.907 -30.358 -16.456  1.00  0.00              
ATOM   1382  CE2 PHE A 101     -21.104 -31.280 -16.606  1.00  0.00              
ATOM   1383  CZ  PHE A 101     -19.802 -31.362 -16.155  1.00  0.00              
ATOM   1384  H   PHE A 101     -21.814 -26.402 -20.335  1.00  0.00              
ATOM   1385  HA  PHE A 101     -19.303 -27.690 -19.671  1.00  0.00              
ATOM   1386 1HB  PHE A 101     -20.851 -27.107 -17.884  1.00  0.00              
ATOM   1387 2HB  PHE A 101     -22.135 -28.093 -18.619  1.00  0.00              
ATOM   1388  HD1 PHE A 101     -18.606 -28.476 -17.443  1.00  0.00              
ATOM   1389  HD2 PHE A 101     -22.536 -30.128 -17.713  1.00  0.00              
ATOM   1390  HE1 PHE A 101     -17.878 -30.421 -16.101  1.00  0.00              
ATOM   1391  HE2 PHE A 101     -21.813 -32.073 -16.369  1.00  0.00              
ATOM   1392  HZ  PHE A 101     -19.483 -32.220 -15.565  1.00  0.00              
ATOM   1393  N   ALA A 102     -21.648 -29.470 -21.139  1.00  0.00              
ATOM   1394  CA  ALA A 102     -21.878 -30.704 -21.882  1.00  0.00              
ATOM   1395  C   ALA A 102     -20.888 -30.798 -23.039  1.00  0.00              
ATOM   1396  O   ALA A 102     -20.401 -31.880 -23.372  1.00  0.00              
ATOM   1397  CB  ALA A 102     -23.304 -30.739 -22.410  1.00  0.00              
ATOM   1398  H   ALA A 102     -22.404 -28.808 -21.038  1.00  0.00              
ATOM   1399  HA  ALA A 102     -21.707 -31.550 -21.216  1.00  0.00              
ATOM   1400 1HB  ALA A 102     -23.463 -31.664 -22.962  1.00  0.00              
ATOM   1401 2HB  ALA A 102     -24.003 -30.690 -21.575  1.00  0.00              
ATOM   1402 3HB  ALA A 102     -23.468 -29.889 -23.071  1.00  0.00              
ATOM   1403  N   ALA A 103     -20.573 -29.651 -23.630  1.00  0.00              
ATOM   1404  CA  ALA A 103     -19.644 -29.605 -24.747  1.00  0.00              
ATOM   1405  C   ALA A 103     -18.201 -29.995 -24.404  1.00  0.00              
ATOM   1406  O   ALA A 103     -17.426 -30.345 -25.293  1.00  0.00              
ATOM   1407  CB  ALA A 103     -19.673 -28.210 -25.380  1.00  0.00              
ATOM   1408  H   ALA A 103     -20.986 -28.791 -23.298  1.00  0.00              
ATOM   1409  HA  ALA A 103     -19.961 -30.331 -25.496  1.00  0.00              
ATOM   1410 1HB  ALA A 103     -18.976 -28.177 -26.217  1.00  0.00              
ATOM   1411 2HB  ALA A 103     -20.680 -27.993 -25.737  1.00  0.00              
ATOM   1412 3HB  ALA A 103     -19.384 -27.468 -24.637  1.00  0.00              
ATOM   1413  N   THR A 104     -17.839 -29.952 -23.126  1.00  0.00              
ATOM   1414  CA  THR A 104     -16.455 -30.213 -22.748  1.00  0.00              
ATOM   1415  C   THR A 104     -15.978 -31.629 -23.040  1.00  0.00              
ATOM   1416  O   THR A 104     -14.784 -31.861 -23.227  1.00  0.00              
ATOM   1417  CB  THR A 104     -16.203 -29.903 -21.246  1.00  0.00              
ATOM   1418  OG1 THR A 104     -16.985 -30.776 -20.425  1.00  0.00              
ATOM   1419  CG2 THR A 104     -16.570 -28.452 -20.928  1.00  0.00              
ATOM   1420  H   THR A 104     -18.514 -29.739 -22.405  1.00  0.00              
ATOM   1421  HA  THR A 104     -15.787 -29.577 -23.330  1.00  0.00              
ATOM   1422  HB  THR A 104     -15.150 -30.067 -21.021  1.00  0.00              
ATOM   1423  HG1 THR A 104     -16.822 -30.576 -19.500  1.00  0.00              
ATOM   1424 1HG2 THR A 104     -16.387 -28.255 -19.872  1.00  0.00              
ATOM   1425 2HG2 THR A 104     -15.961 -27.782 -21.535  1.00  0.00              
ATOM   1426 3HG2 THR A 104     -17.623 -28.286 -21.151  1.00  0.00              
ATOM   1427  N   ALA A 105     -16.900 -32.582 -23.081  1.00  0.00              
ATOM   1428  CA  ALA A 105     -16.539 -33.941 -23.476  1.00  0.00              
ATOM   1429  C   ALA A 105     -16.115 -34.008 -24.946  1.00  0.00              
ATOM   1430  O   ALA A 105     -15.160 -34.717 -25.296  1.00  0.00              
ATOM   1431  CB  ALA A 105     -17.713 -34.897 -23.218  1.00  0.00              
ATOM   1432  H   ALA A 105     -17.859 -32.379 -22.841  1.00  0.00              
ATOM   1433  HA  ALA A 105     -15.683 -34.262 -22.882  1.00  0.00              
ATOM   1434 1HB  ALA A 105     -17.431 -35.907 -23.516  1.00  0.00              
ATOM   1435 2HB  ALA A 105     -17.963 -34.889 -22.157  1.00  0.00              
ATOM   1436 3HB  ALA A 105     -18.577 -34.576 -23.798  1.00  0.00              
ATOM   1437  N   ASP A 106     -16.810 -33.266 -25.804  1.00  0.00              
ATOM   1438  CA  ASP A 106     -16.449 -33.231 -27.216  1.00  0.00              
ATOM   1439  C   ASP A 106     -15.170 -32.438 -27.457  1.00  0.00              
ATOM   1440  O   ASP A 106     -14.381 -32.786 -28.339  1.00  0.00              
ATOM   1441  CB  ASP A 106     -17.594 -32.639 -28.042  1.00  0.00              
ATOM   1442  CG  ASP A 106     -18.798 -33.557 -28.198  1.00  0.00              
ATOM   1443  OD1 ASP A 106     -18.678 -34.720 -27.891  1.00  0.00              
ATOM   1444  OD2 ASP A 106     -19.866 -33.063 -28.471  1.00  0.00              
ATOM   1445  H   ASP A 106     -17.595 -32.718 -25.483  1.00  0.00              
ATOM   1446  HA  ASP A 106     -16.248 -34.242 -27.571  1.00  0.00              
ATOM   1447 1HB  ASP A 106     -17.926 -31.663 -27.687  1.00  0.00              
ATOM   1448 2HB  ASP A 106     -17.096 -32.526 -29.006  1.00  0.00              
ATOM   1449  N   PHE A 107     -14.970 -31.367 -26.687  1.00  0.00              
ATOM   1450  CA  PHE A 107     -13.775 -30.542 -26.847  1.00  0.00              
ATOM   1451  C   PHE A 107     -12.572 -31.377 -26.431  1.00  0.00              
ATOM   1452  O   PHE A 107     -11.549 -31.369 -27.102  1.00  0.00              
ATOM   1453  CB  PHE A 107     -13.841 -29.279 -25.972  1.00  0.00              
ATOM   1454  CG  PHE A 107     -14.691 -28.176 -26.550  1.00  0.00              
ATOM   1455  CD1 PHE A 107     -14.373 -27.602 -27.775  1.00  0.00              
ATOM   1456  CD2 PHE A 107     -15.782 -27.674 -25.840  1.00  0.00              
ATOM   1457  CE1 PHE A 107     -15.122 -26.537 -28.288  1.00  0.00              
ATOM   1458  CE2 PHE A 107     -16.539 -26.615 -26.340  1.00  0.00              
ATOM   1459  CZ  PHE A 107     -16.209 -26.042 -27.565  1.00  0.00              
ATOM   1460  H   PHE A 107     -15.649 -31.118 -25.982  1.00  0.00              
ATOM   1461  HA  PHE A 107     -13.658 -30.259 -27.894  1.00  0.00              
ATOM   1462 1HB  PHE A 107     -14.264 -29.519 -24.999  1.00  0.00              
ATOM   1463 2HB  PHE A 107     -12.843 -28.863 -25.841  1.00  0.00              
ATOM   1464  HD1 PHE A 107     -13.527 -27.992 -28.341  1.00  0.00              
ATOM   1465  HD2 PHE A 107     -16.039 -28.123 -24.881  1.00  0.00              
ATOM   1466  HE1 PHE A 107     -14.856 -26.097 -29.249  1.00  0.00              
ATOM   1467  HE2 PHE A 107     -17.387 -26.234 -25.772  1.00  0.00              
ATOM   1468  HZ  PHE A 107     -16.793 -25.212 -27.959  1.00  0.00              
ATOM   1469  N   ARG A 108     -12.701 -32.111 -25.331  1.00  0.00              
ATOM   1470  CA  ARG A 108     -11.613 -32.976 -24.887  1.00  0.00              
ATOM   1471  C   ARG A 108     -11.359 -34.109 -25.890  1.00  0.00              
ATOM   1472  O   ARG A 108     -10.207 -34.468 -26.152  1.00  0.00              
ATOM   1473  CB  ARG A 108     -11.914 -33.556 -23.497  1.00  0.00              
ATOM   1474  CG  ARG A 108     -10.810 -34.474 -22.979  1.00  0.00              
ATOM   1475  CD  ARG A 108     -11.088 -34.979 -21.572  1.00  0.00              
ATOM   1476  NE  ARG A 108     -10.129 -36.005 -21.154  1.00  0.00              
ATOM   1477  CZ  ARG A 108      -8.909 -35.762 -20.668  1.00  0.00              
ATOM   1478  NH1 ARG A 108      -8.475 -34.512 -20.525  1.00  0.00              
ATOM   1479  NH2 ARG A 108      -8.115 -36.772 -20.318  1.00  0.00              
ATOM   1480  H   ARG A 108     -13.554 -32.078 -24.790  1.00  0.00              
ATOM   1481  HA  ARG A 108     -10.687 -32.403 -24.827  1.00  0.00              
ATOM   1482 1HB  ARG A 108     -12.047 -32.712 -22.823  1.00  0.00              
ATOM   1483 2HB  ARG A 108     -12.851 -34.107 -23.579  1.00  0.00              
ATOM   1484 1HG  ARG A 108     -10.725 -35.328 -23.651  1.00  0.00              
ATOM   1485 2HG  ARG A 108      -9.871 -33.918 -22.977  1.00  0.00              
ATOM   1486 1HD  ARG A 108     -11.027 -34.142 -20.877  1.00  0.00              
ATOM   1487 2HD  ARG A 108     -12.089 -35.406 -21.542  1.00  0.00              
ATOM   1488  HE  ARG A 108     -10.218 -37.012 -21.161  1.00  0.00              
ATOM   1489 1HH1 ARG A 108      -9.073 -33.739 -20.784  1.00  0.00              
ATOM   1490 2HH1 ARG A 108      -7.551 -34.340 -20.156  1.00  0.00              
ATOM   1491 1HH2 ARG A 108      -8.439 -37.724 -20.420  1.00  0.00              
ATOM   1492 2HH2 ARG A 108      -7.193 -36.583 -19.952  1.00  0.00              
ATOM   1493  N   GLU A 109     -12.424 -34.673 -26.456  1.00  0.00              
ATOM   1494  CA  GLU A 109     -12.248 -35.723 -27.459  1.00  0.00              
ATOM   1495  C   GLU A 109     -11.372 -35.199 -28.591  1.00  0.00              
ATOM   1496  O   GLU A 109     -10.426 -35.862 -29.024  1.00  0.00              
ATOM   1497  CB  GLU A 109     -13.598 -36.198 -28.001  1.00  0.00              
ATOM   1498  CG  GLU A 109     -13.504 -37.306 -29.041  1.00  0.00              
ATOM   1499  CD  GLU A 109     -14.868 -37.737 -29.504  1.00  0.00              
ATOM   1500  OE1 GLU A 109     -15.836 -37.208 -29.014  1.00  0.00              
ATOM   1501  OE2 GLU A 109     -14.941 -38.514 -30.427  1.00  0.00              
ATOM   1502  H   GLU A 109     -13.358 -34.385 -26.203  1.00  0.00              
ATOM   1503  HA  GLU A 109     -11.738 -36.578 -27.014  1.00  0.00              
ATOM   1504 1HB  GLU A 109     -14.178 -36.550 -27.148  1.00  0.00              
ATOM   1505 2HB  GLU A 109     -14.089 -35.329 -28.440  1.00  0.00              
ATOM   1506 1HG  GLU A 109     -12.895 -37.039 -29.904  1.00  0.00              
ATOM   1507 2HG  GLU A 109     -13.028 -38.123 -28.501  1.00  0.00              
ATOM   1508  N   GLN A 110     -11.689 -33.999 -29.068  1.00  0.00              
ATOM   1509  CA  GLN A 110     -10.917 -33.395 -30.144  1.00  0.00              
ATOM   1510  C   GLN A 110      -9.472 -33.104 -29.731  1.00  0.00              
ATOM   1511  O   GLN A 110      -8.532 -33.346 -30.507  1.00  0.00              
ATOM   1512  CB  GLN A 110     -11.588 -32.099 -30.607  1.00  0.00              
ATOM   1513  CG  GLN A 110     -12.890 -32.308 -31.361  1.00  0.00              
ATOM   1514  CD  GLN A 110     -13.655 -31.014 -31.566  1.00  0.00              
ATOM   1515  OE1 GLN A 110     -13.269 -29.961 -31.051  1.00  0.00              
ATOM   1516  NE2 GLN A 110     -14.747 -31.085 -32.318  1.00  0.00              
ATOM   1517  H   GLN A 110     -12.474 -33.495 -28.683  1.00  0.00              
ATOM   1518  HA  GLN A 110     -10.851 -34.090 -30.981  1.00  0.00              
ATOM   1519 1HB  GLN A 110     -11.771 -31.502 -29.713  1.00  0.00              
ATOM   1520 2HB  GLN A 110     -10.871 -31.584 -31.246  1.00  0.00              
ATOM   1521 1HG  GLN A 110     -12.951 -32.882 -32.286  1.00  0.00              
ATOM   1522 2HG  GLN A 110     -13.368 -32.867 -30.556  1.00  0.00              
ATOM   1523 1HE2 GLN A 110     -15.293 -30.264 -32.489  1.00  0.00              
ATOM   1524 2HE2 GLN A 110     -15.025 -31.960 -32.716  1.00  0.00              
ATOM   1525  N   ILE A 111      -9.290 -32.602 -28.510  1.00  0.00              
ATOM   1526  CA  ILE A 111      -7.958 -32.310 -27.991  1.00  0.00              
ATOM   1527  C   ILE A 111      -7.088 -33.567 -27.896  1.00  0.00              
ATOM   1528  O   ILE A 111      -5.909 -33.543 -28.253  1.00  0.00              
ATOM   1529  CB  ILE A 111      -8.023 -31.649 -26.578  1.00  0.00              
ATOM   1530  CG1 ILE A 111      -8.596 -30.230 -26.682  1.00  0.00              
ATOM   1531  CG2 ILE A 111      -6.638 -31.602 -25.967  1.00  0.00              
ATOM   1532  CD1 ILE A 111      -9.001 -29.615 -25.347  1.00  0.00              
ATOM   1533  H   ILE A 111     -10.095 -32.418 -27.928  1.00  0.00              
ATOM   1534  HA  ILE A 111      -7.413 -31.662 -28.676  1.00  0.00              
ATOM   1535  HB  ILE A 111      -8.686 -32.234 -25.942  1.00  0.00              
ATOM   1536 1HG1 ILE A 111      -7.835 -29.605 -27.148  1.00  0.00              
ATOM   1537 2HG1 ILE A 111      -9.471 -30.281 -27.331  1.00  0.00              
ATOM   1538 1HG2 ILE A 111      -6.691 -31.139 -24.982  1.00  0.00              
ATOM   1539 2HG2 ILE A 111      -6.247 -32.614 -25.871  1.00  0.00              
ATOM   1540 3HG2 ILE A 111      -5.977 -31.017 -26.607  1.00  0.00              
ATOM   1541 1HD1 ILE A 111      -9.396 -28.613 -25.512  1.00  0.00              
ATOM   1542 2HD1 ILE A 111      -9.767 -30.234 -24.877  1.00  0.00              
ATOM   1543 3HD1 ILE A 111      -8.132 -29.557 -24.694  1.00  0.00              
ATOM   1544  N   LEU A 112      -7.666 -34.656 -27.395  1.00  0.00              
ATOM   1545  CA  LEU A 112      -6.914 -35.901 -27.226  1.00  0.00              
ATOM   1546  C   LEU A 112      -6.557 -36.514 -28.584  1.00  0.00              
ATOM   1547  O   LEU A 112      -5.459 -37.042 -28.762  1.00  0.00              
ATOM   1548  CB  LEU A 112      -7.720 -36.897 -26.383  1.00  0.00              
ATOM   1549  CG  LEU A 112      -7.918 -36.500 -24.914  1.00  0.00              
ATOM   1550  CD1 LEU A 112      -8.838 -37.497 -24.223  1.00  0.00              
ATOM   1551  CD2 LEU A 112      -6.567 -36.440 -24.217  1.00  0.00              
ATOM   1552  H   LEU A 112      -8.638 -34.628 -27.127  1.00  0.00              
ATOM   1553  HA  LEU A 112      -5.972 -35.692 -26.721  1.00  0.00              
ATOM   1554 1HB  LEU A 112      -8.669 -36.851 -26.914  1.00  0.00              
ATOM   1555 2HB  LEU A 112      -7.314 -37.906 -26.452  1.00  0.00              
ATOM   1556  HG  LEU A 112      -8.343 -35.496 -24.905  1.00  0.00              
ATOM   1557 1HD1 LEU A 112      -8.973 -37.206 -23.181  1.00  0.00              
ATOM   1558 2HD1 LEU A 112      -9.806 -37.506 -24.724  1.00  0.00              
ATOM   1559 3HD1 LEU A 112      -8.396 -38.491 -24.268  1.00  0.00              
ATOM   1560 1HD2 LEU A 112      -6.709 -36.156 -23.174  1.00  0.00              
ATOM   1561 2HD2 LEU A 112      -6.088 -37.418 -24.266  1.00  0.00              
ATOM   1562 3HD2 LEU A 112      -5.935 -35.701 -24.710  1.00  0.00              
ATOM   1563  N   ARG A 113      -7.482 -36.426 -29.534  1.00  0.00              
ATOM   1564  CA  ARG A 113      -7.257 -36.936 -30.892  1.00  0.00              
ATOM   1565  C   ARG A 113      -6.146 -36.167 -31.620  1.00  0.00              
ATOM   1566  O   ARG A 113      -5.264 -36.757 -32.247  1.00  0.00              
ATOM   1567  CB  ARG A 113      -8.557 -36.840 -31.702  1.00  0.00              
ATOM   1568  CG  ARG A 113      -8.415 -37.265 -33.165  1.00  0.00              
ATOM   1569  CD  ARG A 113      -9.693 -37.004 -33.956  1.00  0.00              
ATOM   1570  NE  ARG A 113     -10.200 -35.632 -33.840  1.00  0.00              
ATOM   1571  CZ  ARG A 113      -9.715 -34.572 -34.490  1.00  0.00              
ATOM   1572  NH1 ARG A 113      -8.690 -34.704 -35.320  1.00  0.00              
ATOM   1573  NH2 ARG A 113     -10.268 -33.371 -34.315  1.00  0.00              
ATOM   1574  H   ARG A 113      -8.367 -35.995 -29.312  1.00  0.00              
ATOM   1575  HA  ARG A 113      -6.924 -37.973 -30.846  1.00  0.00              
ATOM   1576 1HB  ARG A 113      -9.288 -37.476 -31.206  1.00  0.00              
ATOM   1577 2HB  ARG A 113      -8.886 -35.802 -31.654  1.00  0.00              
ATOM   1578 1HG  ARG A 113      -7.595 -36.703 -33.612  1.00  0.00              
ATOM   1579 2HG  ARG A 113      -8.184 -38.331 -33.195  1.00  0.00              
ATOM   1580 1HD  ARG A 113      -9.501 -37.196 -35.011  1.00  0.00              
ATOM   1581 2HD  ARG A 113     -10.473 -37.675 -33.601  1.00  0.00              
ATOM   1582  HE  ARG A 113     -10.961 -35.272 -33.280  1.00  0.00              
ATOM   1583 1HH1 ARG A 113      -8.272 -35.613 -35.462  1.00  0.00              
ATOM   1584 2HH1 ARG A 113      -8.331 -33.895 -35.806  1.00  0.00              
ATOM   1585 1HH2 ARG A 113     -11.055 -33.267 -33.689  1.00  0.00              
ATOM   1586 2HH2 ARG A 113      -9.898 -32.572 -34.807  1.00  0.00              
ATOM   1587  N   VAL A 114      -6.202 -34.841 -31.531  1.00  0.00              
ATOM   1588  CA  VAL A 114      -5.234 -33.973 -32.190  1.00  0.00              
ATOM   1589  C   VAL A 114      -3.842 -34.109 -31.583  1.00  0.00              
ATOM   1590  O   VAL A 114      -2.841 -34.199 -32.309  1.00  0.00              
ATOM   1591  CB  VAL A 114      -5.676 -32.493 -32.101  1.00  0.00              
ATOM   1592  CG1 VAL A 114      -4.558 -31.584 -32.554  1.00  0.00              
ATOM   1593  CG2 VAL A 114      -6.911 -32.271 -32.949  1.00  0.00              
ATOM   1594  H   VAL A 114      -6.944 -34.426 -30.985  1.00  0.00              
ATOM   1595  HA  VAL A 114      -5.101 -34.250 -33.237  1.00  0.00              
ATOM   1596  HB  VAL A 114      -5.948 -32.267 -31.070  1.00  0.00              
ATOM   1597 1HG1 VAL A 114      -4.883 -30.546 -32.485  1.00  0.00              
ATOM   1598 2HG1 VAL A 114      -3.686 -31.734 -31.917  1.00  0.00              
ATOM   1599 3HG1 VAL A 114      -4.298 -31.814 -33.587  1.00  0.00              
ATOM   1600 1HG2 VAL A 114      -7.217 -31.228 -32.881  1.00  0.00              
ATOM   1601 2HG2 VAL A 114      -6.687 -32.518 -33.987  1.00  0.00              
ATOM   1602 3HG2 VAL A 114      -7.718 -32.909 -32.590  1.00  0.00              
ATOM   1603  N   LYS A 115      -3.778 -34.126 -30.254  1.00  0.00              
ATOM   1604  CA  LYS A 115      -2.504 -34.239 -29.555  1.00  0.00              
ATOM   1605  C   LYS A 115      -1.996 -35.681 -29.463  1.00  0.00              
ATOM   1606  O   LYS A 115      -0.793 -35.908 -29.308  1.00  0.00              
ATOM   1607  CB  LYS A 115      -2.628 -33.643 -28.152  1.00  0.00              
ATOM   1608  CG  LYS A 115      -2.861 -32.138 -28.126  1.00  0.00              
ATOM   1609  CD  LYS A 115      -1.606 -31.376 -28.525  1.00  0.00              
ATOM   1610  CE  LYS A 115      -0.535 -31.469 -27.448  1.00  0.00              
ATOM   1611  NZ  LYS A 115       0.721 -30.782 -27.852  1.00  0.00              
ATOM   1612  H   LYS A 115      -4.631 -34.059 -29.716  1.00  0.00              
ATOM   1613  HA  LYS A 115      -1.733 -33.696 -30.103  1.00  0.00              
ATOM   1614 1HB  LYS A 115      -3.461 -34.147 -27.663  1.00  0.00              
ATOM   1615 2HB  LYS A 115      -1.703 -33.875 -27.623  1.00  0.00              
ATOM   1616 1HG  LYS A 115      -3.667 -31.900 -28.821  1.00  0.00              
ATOM   1617 2HG  LYS A 115      -3.156 -31.850 -27.117  1.00  0.00              
ATOM   1618 1HD  LYS A 115      -1.224 -31.799 -29.456  1.00  0.00              
ATOM   1619 2HD  LYS A 115      -1.870 -30.331 -28.684  1.00  0.00              
ATOM   1620 1HE  LYS A 115      -0.923 -31.011 -26.540  1.00  0.00              
ATOM   1621 2HE  LYS A 115      -0.328 -32.523 -27.263  1.00  0.00              
ATOM   1622 1HZ  LYS A 115       1.404 -30.867 -27.112  1.00  0.00              
ATOM   1623 2HZ  LYS A 115       1.083 -31.207 -28.695  1.00  0.00              
ATOM   1624 3HZ  LYS A 115       0.530 -29.805 -28.023  1.00  0.00              
ATOM   1625  N   GLU A 116      -2.906 -36.648 -29.555  1.00  0.00              
ATOM   1626  CA  GLU A 116      -2.537 -38.058 -29.426  1.00  0.00              
ATOM   1627  C   GLU A 116      -1.796 -38.292 -28.111  1.00  0.00              
ATOM   1628  O   GLU A 116      -0.779 -38.982 -28.074  1.00  0.00              
ATOM   1629  CB  GLU A 116      -1.674 -38.504 -30.608  1.00  0.00              
ATOM   1630  CG  GLU A 116      -2.357 -38.389 -31.964  1.00  0.00              
ATOM   1631  CD  GLU A 116      -1.448 -38.841 -33.073  1.00  0.00              
ATOM   1632  OE1 GLU A 116      -0.335 -39.212 -32.789  1.00  0.00              
ATOM   1633  OE2 GLU A 116      -1.902 -38.921 -34.190  1.00  0.00              
ATOM   1634  H   GLU A 116      -3.873 -36.405 -29.718  1.00  0.00              
ATOM   1635  HA  GLU A 116      -3.436 -38.675 -29.402  1.00  0.00              
ATOM   1636 1HB  GLU A 116      -0.778 -37.883 -30.600  1.00  0.00              
ATOM   1637 2HB  GLU A 116      -1.399 -39.543 -30.428  1.00  0.00              
ATOM   1638 1HG  GLU A 116      -3.299 -38.935 -32.022  1.00  0.00              
ATOM   1639 2HG  GLU A 116      -2.550 -37.322 -32.064  1.00  0.00              
ATOM   1640  N   ASP A 117      -2.321 -37.713 -27.034  1.00  0.00              
ATOM   1641  CA  ASP A 117      -1.664 -37.768 -25.735  1.00  0.00              
ATOM   1642  C   ASP A 117      -2.671 -37.613 -24.589  1.00  0.00              
ATOM   1643  O   ASP A 117      -3.155 -36.515 -24.315  1.00  0.00              
ATOM   1644  CB  ASP A 117      -0.587 -36.685 -25.641  1.00  0.00              
ATOM   1645  CG  ASP A 117       0.232 -36.722 -24.357  1.00  0.00              
ATOM   1646  OD1 ASP A 117      -0.056 -37.540 -23.516  1.00  0.00              
ATOM   1647  OD2 ASP A 117       1.229 -36.044 -24.293  1.00  0.00              
ATOM   1648  H   ASP A 117      -3.199 -37.223 -27.122  1.00  0.00              
ATOM   1649  HA  ASP A 117      -1.195 -38.743 -25.599  1.00  0.00              
ATOM   1650 1HB  ASP A 117       0.086 -36.665 -26.499  1.00  0.00              
ATOM   1651 2HB  ASP A 117      -1.212 -35.791 -25.647  1.00  0.00              
ATOM   1652  N   GLU A 118      -2.972 -38.730 -23.928  1.00  0.00              
ATOM   1653  CA  GLU A 118      -3.878 -38.768 -22.779  1.00  0.00              
ATOM   1654  C   GLU A 118      -3.390 -37.979 -21.580  1.00  0.00              
ATOM   1655  O   GLU A 118      -4.178 -37.598 -20.716  1.00  0.00              
ATOM   1656  CB  GLU A 118      -4.124 -40.219 -22.359  1.00  0.00              
ATOM   1657  CG  GLU A 118      -4.990 -41.015 -23.325  1.00  0.00              
ATOM   1658  CD  GLU A 118      -5.145 -42.440 -22.872  1.00  0.00              
ATOM   1659  OE1 GLU A 118      -4.552 -42.797 -21.882  1.00  0.00              
ATOM   1660  OE2 GLU A 118      -5.944 -43.141 -23.447  1.00  0.00              
ATOM   1661  H   GLU A 118      -2.546 -39.588 -24.247  1.00  0.00              
ATOM   1662  HA  GLU A 118      -4.831 -38.310 -23.044  1.00  0.00              
ATOM   1663 1HB  GLU A 118      -3.147 -40.695 -22.271  1.00  0.00              
ATOM   1664 2HB  GLU A 118      -4.603 -40.191 -21.380  1.00  0.00              
ATOM   1665 1HG  GLU A 118      -5.974 -40.577 -23.487  1.00  0.00              
ATOM   1666 2HG  GLU A 118      -4.425 -40.990 -24.256  1.00  0.00              
ATOM   1667  N   ASN A 119      -2.082 -37.761 -21.517  1.00  0.00              
ATOM   1668  CA  ASN A 119      -1.492 -37.005 -20.425  1.00  0.00              
ATOM   1669  C   ASN A 119      -1.245 -35.551 -20.786  1.00  0.00              
ATOM   1670  O   ASN A 119      -0.507 -34.857 -20.088  1.00  0.00              
ATOM   1671  CB  ASN A 119      -0.200 -37.646 -19.954  1.00  0.00              
ATOM   1672  CG  ASN A 119      -0.398 -38.952 -19.237  1.00  0.00              
ATOM   1673  OD1 ASN A 119      -1.450 -39.200 -18.637  1.00  0.00              
ATOM   1674  ND2 ASN A 119       0.637 -39.753 -19.225  1.00  0.00              
ATOM   1675  H   ASN A 119      -1.482 -38.128 -22.242  1.00  0.00              
ATOM   1676  HA  ASN A 119      -2.178 -36.983 -19.577  1.00  0.00              
ATOM   1677 1HB  ASN A 119       0.657 -37.732 -20.624  1.00  0.00              
ATOM   1678 2HB  ASN A 119      -0.007 -36.866 -19.217  1.00  0.00              
ATOM   1679 1HD2 ASN A 119       0.577 -40.640 -18.766  1.00  0.00              
ATOM   1680 2HD2 ASN A 119       1.486 -39.478 -19.675  1.00  0.00              
ATOM   1681  N   VAL A 120      -1.853 -35.088 -21.874  1.00  0.00              
ATOM   1682  CA  VAL A 120      -1.688 -33.692 -22.281  1.00  0.00              
ATOM   1683  C   VAL A 120      -2.150 -32.772 -21.140  1.00  0.00              
ATOM   1684  O   VAL A 120      -3.218 -32.979 -20.575  1.00  0.00              
ATOM   1685  CB  VAL A 120      -2.481 -33.368 -23.562  1.00  0.00              
ATOM   1686  CG1 VAL A 120      -3.977 -33.451 -23.298  1.00  0.00              
ATOM   1687  CG2 VAL A 120      -2.109 -31.989 -24.084  1.00  0.00              
ATOM   1688  H   VAL A 120      -2.436 -35.697 -22.429  1.00  0.00              
ATOM   1689  HA  VAL A 120      -0.639 -33.451 -22.456  1.00  0.00              
ATOM   1690  HB  VAL A 120      -2.208 -34.084 -24.337  1.00  0.00              
ATOM   1691 1HG1 VAL A 120      -4.521 -33.219 -24.213  1.00  0.00              
ATOM   1692 2HG1 VAL A 120      -4.233 -34.458 -22.968  1.00  0.00              
ATOM   1693 3HG1 VAL A 120      -4.250 -32.734 -22.523  1.00  0.00              
ATOM   1694 1HG2 VAL A 120      -2.677 -31.776 -24.989  1.00  0.00              
ATOM   1695 2HG2 VAL A 120      -2.339 -31.239 -23.326  1.00  0.00              
ATOM   1696 3HG2 VAL A 120      -1.043 -31.960 -24.310  1.00  0.00              
ATOM   1697  N   PRO A 121      -1.325 -31.778 -20.758  1.00  0.00              
ATOM   1698  CA  PRO A 121      -1.706 -30.809 -19.714  1.00  0.00              
ATOM   1699  C   PRO A 121      -3.112 -30.329 -20.019  1.00  0.00              
ATOM   1700  O   PRO A 121      -3.365 -29.774 -21.084  1.00  0.00              
ATOM   1701  CB  PRO A 121      -0.660 -29.723 -19.858  1.00  0.00              
ATOM   1702  CG  PRO A 121       0.549 -30.522 -20.256  1.00  0.00              
ATOM   1703  CD  PRO A 121      -0.005 -31.492 -21.282  1.00  0.00              
ATOM   1704  HA  PRO A 121      -1.725 -31.253 -18.708  1.00  0.00              
ATOM   1705 1HB  PRO A 121      -0.948 -28.984 -20.620  1.00  0.00              
ATOM   1706 2HB  PRO A 121      -0.515 -29.176 -18.915  1.00  0.00              
ATOM   1707 1HG  PRO A 121       1.334 -29.875 -20.675  1.00  0.00              
ATOM   1708 2HG  PRO A 121       0.987 -31.038 -19.388  1.00  0.00              
ATOM   1709 1HD  PRO A 121      -0.052 -31.051 -22.288  1.00  0.00              
ATOM   1710 2HD  PRO A 121       0.602 -32.406 -21.360  1.00  0.00              
ATOM   1711  N   PHE A 122      -4.015 -30.527 -19.070  1.00  0.00              
ATOM   1712  CA  PHE A 122      -5.401 -30.134 -19.247  1.00  0.00              
ATOM   1713  C   PHE A 122      -6.011 -29.725 -17.909  1.00  0.00              
ATOM   1714  O   PHE A 122      -5.900 -30.441 -16.917  1.00  0.00              
ATOM   1715  CB  PHE A 122      -6.120 -31.363 -19.828  1.00  0.00              
ATOM   1716  CG  PHE A 122      -7.584 -31.176 -20.132  1.00  0.00              
ATOM   1717  CD1 PHE A 122      -8.547 -31.325 -19.142  1.00  0.00              
ATOM   1718  CD2 PHE A 122      -8.002 -30.968 -21.446  1.00  0.00              
ATOM   1719  CE1 PHE A 122      -9.911 -31.278 -19.457  1.00  0.00              
ATOM   1720  CE2 PHE A 122      -9.357 -30.919 -21.774  1.00  0.00              
ATOM   1721  CZ  PHE A 122     -10.318 -31.077 -20.780  1.00  0.00              
ATOM   1722  H   PHE A 122      -3.734 -30.961 -18.202  1.00  0.00              
ATOM   1723  HA  PHE A 122      -5.458 -29.264 -19.903  1.00  0.00              
ATOM   1724 1HB  PHE A 122      -5.659 -31.656 -20.770  1.00  0.00              
ATOM   1725 2HB  PHE A 122      -6.069 -32.193 -19.125  1.00  0.00              
ATOM   1726  HD1 PHE A 122      -8.231 -31.479 -18.109  1.00  0.00              
ATOM   1727  HD2 PHE A 122      -7.248 -30.844 -22.225  1.00  0.00              
ATOM   1728  HE1 PHE A 122     -10.656 -31.397 -18.671  1.00  0.00              
ATOM   1729  HE2 PHE A 122      -9.665 -30.758 -22.807  1.00  0.00              
ATOM   1730  HZ  PHE A 122     -11.378 -31.048 -21.027  1.00  0.00              
ATOM   1731  N   LEU A 123      -6.647 -28.564 -17.880  1.00  0.00              
ATOM   1732  CA  LEU A 123      -7.304 -28.110 -16.669  1.00  0.00              
ATOM   1733  C   LEU A 123      -8.751 -27.825 -17.036  1.00  0.00              
ATOM   1734  O   LEU A 123      -9.014 -27.155 -18.031  1.00  0.00              
ATOM   1735  CB  LEU A 123      -6.633 -26.835 -16.156  1.00  0.00              
ATOM   1736  CG  LEU A 123      -7.244 -26.191 -14.916  1.00  0.00              
ATOM   1737  CD1 LEU A 123      -7.103 -27.142 -13.750  1.00  0.00              
ATOM   1738  CD2 LEU A 123      -6.549 -24.874 -14.611  1.00  0.00              
ATOM   1739  H   LEU A 123      -6.681 -27.983 -18.705  1.00  0.00              
ATOM   1740  HA  LEU A 123      -7.273 -28.900 -15.919  1.00  0.00              
ATOM   1741 1HB  LEU A 123      -5.651 -27.237 -15.910  1.00  0.00              
ATOM   1742 2HB  LEU A 123      -6.533 -26.087 -16.942  1.00  0.00              
ATOM   1743  HG  LEU A 123      -8.285 -25.966 -15.147  1.00  0.00              
ATOM   1744 1HD1 LEU A 123      -7.537 -26.692 -12.858  1.00  0.00              
ATOM   1745 2HD1 LEU A 123      -7.623 -28.073 -13.975  1.00  0.00              
ATOM   1746 3HD1 LEU A 123      -6.048 -27.348 -13.575  1.00  0.00              
ATOM   1747 1HD2 LEU A 123      -6.996 -24.425 -13.724  1.00  0.00              
ATOM   1748 2HD2 LEU A 123      -5.489 -25.054 -14.432  1.00  0.00              
ATOM   1749 3HD2 LEU A 123      -6.664 -24.197 -15.457  1.00  0.00              
ATOM   1750  N   LEU A 124      -9.696 -28.358 -16.268  1.00  0.00              
ATOM   1751  CA  LEU A 124     -11.096 -28.103 -16.567  1.00  0.00              
ATOM   1752  C   LEU A 124     -11.419 -26.839 -15.783  1.00  0.00              
ATOM   1753  O   LEU A 124     -11.210 -26.793 -14.566  1.00  0.00              
ATOM   1754  CB  LEU A 124     -11.998 -29.277 -16.167  1.00  0.00              
ATOM   1755  CG  LEU A 124     -13.496 -29.067 -16.421  1.00  0.00              
ATOM   1756  CD1 LEU A 124     -13.755 -28.910 -17.914  1.00  0.00              
ATOM   1757  CD2 LEU A 124     -14.278 -30.245 -15.860  1.00  0.00              
ATOM   1758  H   LEU A 124      -9.460 -28.939 -15.477  1.00  0.00              
ATOM   1759  HA  LEU A 124     -11.216 -27.938 -17.637  1.00  0.00              
ATOM   1760 1HB  LEU A 124     -11.607 -30.038 -16.841  1.00  0.00              
ATOM   1761 2HB  LEU A 124     -11.826 -29.584 -15.135  1.00  0.00              
ATOM   1762  HG  LEU A 124     -13.796 -28.175 -15.871  1.00  0.00              
ATOM   1763 1HD1 LEU A 124     -14.821 -28.761 -18.085  1.00  0.00              
ATOM   1764 2HD1 LEU A 124     -13.204 -28.048 -18.290  1.00  0.00              
ATOM   1765 3HD1 LEU A 124     -13.426 -29.807 -18.436  1.00  0.00              
ATOM   1766 1HD2 LEU A 124     -15.342 -30.094 -16.041  1.00  0.00              
ATOM   1767 2HD2 LEU A 124     -13.953 -31.164 -16.348  1.00  0.00              
ATOM   1768 3HD2 LEU A 124     -14.100 -30.322 -14.787  1.00  0.00              
ATOM   1769  N   VAL A 125     -11.918 -25.819 -16.475  1.00  0.00              
ATOM   1770  CA  VAL A 125     -12.211 -24.541 -15.844  1.00  0.00              
ATOM   1771  C   VAL A 125     -13.672 -24.113 -15.902  1.00  0.00              
ATOM   1772  O   VAL A 125     -14.217 -23.881 -16.980  1.00  0.00              
ATOM   1773  CB  VAL A 125     -11.359 -23.423 -16.474  1.00  0.00              
ATOM   1774  CG1 VAL A 125     -11.684 -22.081 -15.835  1.00  0.00              
ATOM   1775  CG2 VAL A 125      -9.878 -23.736 -16.328  1.00  0.00              
ATOM   1776  H   VAL A 125     -12.097 -25.933 -17.463  1.00  0.00              
ATOM   1777  HA  VAL A 125     -12.021 -24.576 -14.771  1.00  0.00              
ATOM   1778  HB  VAL A 125     -11.569 -23.377 -17.543  1.00  0.00              
ATOM   1779 1HG1 VAL A 125     -11.073 -21.303 -16.293  1.00  0.00              
ATOM   1780 2HG1 VAL A 125     -12.739 -21.851 -15.989  1.00  0.00              
ATOM   1781 3HG1 VAL A 125     -11.473 -22.126 -14.767  1.00  0.00              
ATOM   1782 1HG2 VAL A 125      -9.290 -22.937 -16.779  1.00  0.00              
ATOM   1783 2HG2 VAL A 125      -9.627 -23.819 -15.270  1.00  0.00              
ATOM   1784 3HG2 VAL A 125      -9.653 -24.678 -16.830  1.00  0.00              
ATOM   1785  N   GLY A 126     -14.302 -24.010 -14.733  1.00  0.00              
ATOM   1786  CA  GLY A 126     -15.684 -23.569 -14.675  1.00  0.00              
ATOM   1787  C   GLY A 126     -15.636 -22.076 -14.414  1.00  0.00              
ATOM   1788  O   GLY A 126     -15.174 -21.638 -13.362  1.00  0.00              
ATOM   1789  H   GLY A 126     -13.822 -24.239 -13.874  1.00  0.00              
ATOM   1790 1HA  GLY A 126     -16.170 -23.794 -15.624  1.00  0.00              
ATOM   1791 2HA  GLY A 126     -16.194 -24.100 -13.872  1.00  0.00              
ATOM   1792  N   ASN A 127     -16.103 -21.287 -15.369  1.00  0.00              
ATOM   1793  CA  ASN A 127     -16.039 -19.837 -15.245  1.00  0.00              
ATOM   1794  C   ASN A 127     -17.342 -19.215 -14.754  1.00  0.00              
ATOM   1795  O   ASN A 127     -18.384 -19.877 -14.726  1.00  0.00              
ATOM   1796  CB  ASN A 127     -15.632 -19.202 -16.561  1.00  0.00              
ATOM   1797  CG  ASN A 127     -15.181 -17.774 -16.430  1.00  0.00              
ATOM   1798  OD1 ASN A 127     -14.726 -17.341 -15.365  1.00  0.00              
ATOM   1799  ND2 ASN A 127     -15.379 -17.020 -17.481  1.00  0.00              
ATOM   1800  H   ASN A 127     -16.511 -21.693 -16.200  1.00  0.00              
ATOM   1801  HA  ASN A 127     -15.294 -19.562 -14.497  1.00  0.00              
ATOM   1802 1HB  ASN A 127     -14.970 -19.724 -17.252  1.00  0.00              
ATOM   1803 2HB  ASN A 127     -16.649 -19.213 -16.954  1.00  0.00              
ATOM   1804 1HD2 ASN A 127     -15.103 -16.058 -17.465  1.00  0.00              
ATOM   1805 2HD2 ASN A 127     -15.806 -17.404 -18.299  1.00  0.00              
ATOM   1806  N   LYS A 128     -17.265 -17.932 -14.385  1.00  0.00              
ATOM   1807  CA  LYS A 128     -18.412 -17.134 -13.957  1.00  0.00              
ATOM   1808  C   LYS A 128     -18.950 -17.590 -12.597  1.00  0.00              
ATOM   1809  O   LYS A 128     -20.165 -17.584 -12.366  1.00  0.00              
ATOM   1810  CB  LYS A 128     -19.529 -17.172 -15.006  1.00  0.00              
ATOM   1811  CG  LYS A 128     -19.060 -16.786 -16.403  1.00  0.00              
ATOM   1812  CD  LYS A 128     -20.214 -16.616 -17.369  1.00  0.00              
ATOM   1813  CE  LYS A 128     -19.707 -16.460 -18.787  1.00  0.00              
ATOM   1814  NZ  LYS A 128     -20.829 -16.275 -19.744  1.00  0.00              
ATOM   1815  H   LYS A 128     -16.350 -17.505 -14.409  1.00  0.00              
ATOM   1816  HA  LYS A 128     -18.111 -16.094 -13.829  1.00  0.00              
ATOM   1817 1HB  LYS A 128     -19.924 -18.189 -15.015  1.00  0.00              
ATOM   1818 2HB  LYS A 128     -20.305 -16.485 -14.673  1.00  0.00              
ATOM   1819 1HG  LYS A 128     -18.510 -15.847 -16.336  1.00  0.00              
ATOM   1820 2HG  LYS A 128     -18.398 -17.568 -16.774  1.00  0.00              
ATOM   1821 1HD  LYS A 128     -20.857 -17.495 -17.301  1.00  0.00              
ATOM   1822 2HD  LYS A 128     -20.780 -15.730 -17.081  1.00  0.00              
ATOM   1823 1HE  LYS A 128     -19.047 -15.595 -18.821  1.00  0.00              
ATOM   1824 2HE  LYS A 128     -19.144 -17.356 -19.048  1.00  0.00              
ATOM   1825 1HZ  LYS A 128     -20.459 -16.174 -20.679  1.00  0.00              
ATOM   1826 2HZ  LYS A 128     -21.439 -17.080 -19.707  1.00  0.00              
ATOM   1827 3HZ  LYS A 128     -21.349 -15.446 -19.496  1.00  0.00              
ATOM   1828  N   SER A 129     -18.041 -17.961 -11.697  1.00  0.00              
ATOM   1829  CA  SER A 129     -18.418 -18.372 -10.340  1.00  0.00              
ATOM   1830  C   SER A 129     -19.042 -17.236  -9.529  1.00  0.00              
ATOM   1831  O   SER A 129     -19.642 -17.485  -8.492  1.00  0.00              
ATOM   1832  CB  SER A 129     -17.210 -18.925  -9.574  1.00  0.00              
ATOM   1833  OG  SER A 129     -16.259 -17.902  -9.303  1.00  0.00              
ATOM   1834  H   SER A 129     -17.065 -17.960 -11.957  1.00  0.00              
ATOM   1835  HA  SER A 129     -19.092 -19.230 -10.319  1.00  0.00              
ATOM   1836 1HB  SER A 129     -17.559 -19.353  -8.635  1.00  0.00              
ATOM   1837 2HB  SER A 129     -16.742 -19.704 -10.175  1.00  0.00              
ATOM   1838  HG  SER A 129     -15.689 -18.178  -8.581  1.00  0.00              
ATOM   1839  N   ASP A 130     -18.895 -15.996  -9.989  1.00  0.00              
ATOM   1840  CA  ASP A 130     -19.528 -14.862  -9.318  1.00  0.00              
ATOM   1841  C   ASP A 130     -21.041 -14.885  -9.565  1.00  0.00              
ATOM   1842  O   ASP A 130     -21.801 -14.190  -8.889  1.00  0.00              
ATOM   1843  CB  ASP A 130     -18.926 -13.540  -9.802  1.00  0.00              
ATOM   1844  CG  ASP A 130     -19.047 -13.306 -11.302  1.00  0.00              
ATOM   1845  OD1 ASP A 130     -18.409 -14.011 -12.047  1.00  0.00              
ATOM   1846  OD2 ASP A 130     -19.888 -12.534 -11.696  1.00  0.00              
ATOM   1847  H   ASP A 130     -18.338 -15.831 -10.816  1.00  0.00              
ATOM   1848  HA  ASP A 130     -19.375 -14.938  -8.241  1.00  0.00              
ATOM   1849 1HB  ASP A 130     -19.304 -12.669  -9.267  1.00  0.00              
ATOM   1850 2HB  ASP A 130     -17.878 -13.701  -9.543  1.00  0.00              
ATOM   1851  N   LEU A 131     -21.475 -15.691 -10.532  1.00  0.00              
ATOM   1852  CA  LEU A 131     -22.896 -15.815 -10.846  1.00  0.00              
ATOM   1853  C   LEU A 131     -23.484 -17.078 -10.217  1.00  0.00              
ATOM   1854  O   LEU A 131     -24.260 -17.788 -10.850  1.00  0.00              
ATOM   1855  CB  LEU A 131     -23.101 -15.865 -12.365  1.00  0.00              
ATOM   1856  CG  LEU A 131     -22.605 -14.661 -13.158  1.00  0.00              
ATOM   1857  CD1 LEU A 131     -22.820 -14.903 -14.641  1.00  0.00              
ATOM   1858  CD2 LEU A 131     -23.336 -13.410 -12.687  1.00  0.00              
ATOM   1859  H   LEU A 131     -20.806 -16.230 -11.062  1.00  0.00              
ATOM   1860  HA  LEU A 131     -23.439 -14.972 -10.420  1.00  0.00              
ATOM   1861 1HB  LEU A 131     -22.488 -16.734 -12.598  1.00  0.00              
ATOM   1862 2HB  LEU A 131     -24.139 -16.074 -12.626  1.00  0.00              
ATOM   1863  HG  LEU A 131     -21.547 -14.536 -12.929  1.00  0.00              
ATOM   1864 1HD1 LEU A 131     -22.465 -14.041 -15.206  1.00  0.00              
ATOM   1865 2HD1 LEU A 131     -22.267 -15.790 -14.949  1.00  0.00              
ATOM   1866 3HD1 LEU A 131     -23.882 -15.051 -14.836  1.00  0.00              
ATOM   1867 1HD2 LEU A 131     -22.982 -12.547 -13.253  1.00  0.00              
ATOM   1868 2HD2 LEU A 131     -24.408 -13.533 -12.845  1.00  0.00              
ATOM   1869 3HD2 LEU A 131     -23.142 -13.252 -11.626  1.00  0.00              
ATOM   1870  N   GLU A 132     -23.114 -17.342  -8.968  1.00  0.00              
ATOM   1871  CA  GLU A 132     -23.591 -18.510  -8.233  1.00  0.00              
ATOM   1872  C   GLU A 132     -25.101 -18.736  -8.312  1.00  0.00              
ATOM   1873  O   GLU A 132     -25.562 -19.872  -8.457  1.00  0.00              
ATOM   1874  CB  GLU A 132     -23.183 -18.405  -6.761  1.00  0.00              
ATOM   1875  CG  GLU A 132     -23.539 -19.630  -5.938  1.00  0.00              
ATOM   1876  CD  GLU A 132     -22.659 -20.830  -6.264  1.00  0.00              
ATOM   1877  OE1 GLU A 132     -23.080 -21.977  -5.977  1.00  0.00              
ATOM   1878  OE2 GLU A 132     -21.544 -20.626  -6.797  1.00  0.00              
ATOM   1879  H   GLU A 132     -22.477 -16.702  -8.516  1.00  0.00              
ATOM   1880  HA  GLU A 132     -23.159 -19.416  -8.658  1.00  0.00              
ATOM   1881 1HB  GLU A 132     -22.105 -18.247  -6.740  1.00  0.00              
ATOM   1882 2HB  GLU A 132     -23.687 -17.529  -6.353  1.00  0.00              
ATOM   1883 1HG  GLU A 132     -23.504 -19.455  -4.863  1.00  0.00              
ATOM   1884 2HG  GLU A 132     -24.562 -19.851  -6.236  1.00  0.00              
ATOM   1885  N   ASP A 133     -25.871 -17.659  -8.214  1.00  0.00              
ATOM   1886  CA  ASP A 133     -27.321 -17.780  -8.265  1.00  0.00              
ATOM   1887  C   ASP A 133     -27.811 -18.257  -9.636  1.00  0.00              
ATOM   1888  O   ASP A 133     -28.907 -18.806  -9.749  1.00  0.00              
ATOM   1889  CB  ASP A 133     -27.973 -16.441  -7.912  1.00  0.00              
ATOM   1890  CG  ASP A 133     -27.877 -16.063  -6.440  1.00  0.00              
ATOM   1891  OD1 ASP A 133     -27.530 -16.910  -5.651  1.00  0.00              
ATOM   1892  OD2 ASP A 133     -27.997 -14.900  -6.137  1.00  0.00              
ATOM   1893  H   ASP A 133     -25.458 -16.744  -8.103  1.00  0.00              
ATOM   1894  HA  ASP A 133     -27.654 -18.533  -7.550  1.00  0.00              
ATOM   1895 1HB  ASP A 133     -27.620 -15.610  -8.524  1.00  0.00              
ATOM   1896 2HB  ASP A 133     -29.011 -16.661  -8.163  1.00  0.00              
ATOM   1897  N   LYS A 134     -26.990 -18.063 -10.666  1.00  0.00              
ATOM   1898  CA  LYS A 134     -27.333 -18.507 -12.015  1.00  0.00              
ATOM   1899  C   LYS A 134     -26.762 -19.878 -12.363  1.00  0.00              
ATOM   1900  O   LYS A 134     -26.893 -20.338 -13.493  1.00  0.00              
ATOM   1901  CB  LYS A 134     -26.838 -17.484 -13.036  1.00  0.00              
ATOM   1902  CG  LYS A 134     -27.459 -16.110 -12.871  1.00  0.00              
ATOM   1903  CD  LYS A 134     -26.925 -15.139 -13.913  1.00  0.00              
ATOM   1904  CE  LYS A 134     -27.494 -13.737 -13.710  1.00  0.00              
ATOM   1905  NZ  LYS A 134     -27.000 -12.782 -14.743  1.00  0.00              
ATOM   1906  H   LYS A 134     -26.107 -17.596 -10.511  1.00  0.00              
ATOM   1907  HA  LYS A 134     -28.414 -18.616 -12.104  1.00  0.00              
ATOM   1908 1HB  LYS A 134     -25.756 -17.416 -12.921  1.00  0.00              
ATOM   1909 2HB  LYS A 134     -27.073 -17.878 -14.025  1.00  0.00              
ATOM   1910 1HG  LYS A 134     -28.540 -16.204 -12.978  1.00  0.00              
ATOM   1911 2HG  LYS A 134     -27.224 -15.741 -11.873  1.00  0.00              
ATOM   1912 1HD  LYS A 134     -25.838 -15.106 -13.832  1.00  0.00              
ATOM   1913 2HD  LYS A 134     -27.203 -15.503 -14.902  1.00  0.00              
ATOM   1914 1HE  LYS A 134     -28.580 -13.798 -13.760  1.00  0.00              
ATOM   1915 2HE  LYS A 134     -27.196 -13.388 -12.721  1.00  0.00              
ATOM   1916 1HZ  LYS A 134     -27.398 -11.868 -14.574  1.00  0.00              
ATOM   1917 2HZ  LYS A 134     -25.992 -12.724 -14.696  1.00  0.00              
ATOM   1918 3HZ  LYS A 134     -27.276 -13.104 -15.659  1.00  0.00              
ATOM   1919  N   ARG A 135     -26.138 -20.532 -11.394  1.00  0.00              
ATOM   1920  CA  ARG A 135     -25.499 -21.818 -11.637  1.00  0.00              
ATOM   1921  C   ARG A 135     -26.463 -22.903 -12.128  1.00  0.00              
ATOM   1922  O   ARG A 135     -27.480 -23.181 -11.493  1.00  0.00              
ATOM   1923  CB  ARG A 135     -24.802 -22.306 -10.367  1.00  0.00              
ATOM   1924  CG  ARG A 135     -24.071 -23.627 -10.539  1.00  0.00              
ATOM   1925  CD  ARG A 135     -23.647 -24.211  -9.207  1.00  0.00              
ATOM   1926  NE  ARG A 135     -22.571 -23.447  -8.574  1.00  0.00              
ATOM   1927  CZ  ARG A 135     -21.275 -23.586  -8.845  1.00  0.00              
ATOM   1928  NH1 ARG A 135     -20.860 -24.470  -9.748  1.00  0.00              
ATOM   1929  NH2 ARG A 135     -20.388 -22.840  -8.201  1.00  0.00              
ATOM   1930  H   ARG A 135     -26.102 -20.133 -10.466  1.00  0.00              
ATOM   1931  HA  ARG A 135     -24.761 -21.719 -12.434  1.00  0.00              
ATOM   1932 1HB  ARG A 135     -24.097 -21.529 -10.072  1.00  0.00              
ATOM   1933 2HB  ARG A 135     -25.570 -22.408  -9.601  1.00  0.00              
ATOM   1934 1HG  ARG A 135     -24.736 -24.328 -11.044  1.00  0.00              
ATOM   1935 2HG  ARG A 135     -23.188 -23.456 -11.156  1.00  0.00              
ATOM   1936 1HD  ARG A 135     -24.504 -24.219  -8.534  1.00  0.00              
ATOM   1937 2HD  ARG A 135     -23.299 -25.232  -9.363  1.00  0.00              
ATOM   1938  HE  ARG A 135     -22.622 -22.726  -7.867  1.00  0.00              
ATOM   1939 1HH1 ARG A 135     -21.533 -25.043 -10.235  1.00  0.00              
ATOM   1940 2HH1 ARG A 135     -19.874 -24.563  -9.942  1.00  0.00              
ATOM   1941 1HH2 ARG A 135     -20.700 -22.172  -7.510  1.00  0.00              
ATOM   1942 2HH2 ARG A 135     -19.405 -22.943  -8.403  1.00  0.00              
ATOM   1943  N   GLN A 136     -26.128 -23.510 -13.265  1.00  0.00              
ATOM   1944  CA  GLN A 136     -26.854 -24.670 -13.770  1.00  0.00              
ATOM   1945  C   GLN A 136     -26.004 -25.916 -13.528  1.00  0.00              
ATOM   1946  O   GLN A 136     -26.527 -27.001 -13.270  1.00  0.00              
ATOM   1947  CB  GLN A 136     -27.140 -24.524 -15.271  1.00  0.00              
ATOM   1948  CG  GLN A 136     -28.034 -23.345 -15.630  1.00  0.00              
ATOM   1949  CD  GLN A 136     -28.354 -23.273 -17.117  1.00  0.00              
ATOM   1950  OE1 GLN A 136     -27.984 -24.163 -17.891  1.00  0.00              
ATOM   1951  NE2 GLN A 136     -29.060 -22.221 -17.522  1.00  0.00              
ATOM   1952  H   GLN A 136     -25.344 -23.153 -13.792  1.00  0.00              
ATOM   1953  HA  GLN A 136     -27.788 -24.783 -13.221  1.00  0.00              
ATOM   1954 1HB  GLN A 136     -26.174 -24.418 -15.767  1.00  0.00              
ATOM   1955 2HB  GLN A 136     -27.612 -25.453 -15.593  1.00  0.00              
ATOM   1956 1HG  GLN A 136     -28.949 -23.112 -15.087  1.00  0.00              
ATOM   1957 2HG  GLN A 136     -27.278 -22.591 -15.404  1.00  0.00              
ATOM   1958 1HE2 GLN A 136     -29.299 -22.121 -18.488  1.00  0.00              
ATOM   1959 2HE2 GLN A 136     -29.353 -21.531 -16.861  1.00  0.00              
ATOM   1960  N   VAL A 137     -24.686 -25.748 -13.620  1.00  0.00              
ATOM   1961  CA  VAL A 137     -23.750 -26.864 -13.506  1.00  0.00              
ATOM   1962  C   VAL A 137     -23.230 -26.928 -12.076  1.00  0.00              
ATOM   1963  O   VAL A 137     -22.540 -26.017 -11.626  1.00  0.00              
ATOM   1964  CB  VAL A 137     -22.534 -26.691 -14.450  1.00  0.00              
ATOM   1965  CG1 VAL A 137     -21.594 -27.887 -14.301  1.00  0.00              
ATOM   1966  CG2 VAL A 137     -22.996 -26.551 -15.891  1.00  0.00              
ATOM   1967  H   VAL A 137     -24.325 -24.817 -13.774  1.00  0.00              
ATOM   1968  HA  VAL A 137     -24.244 -27.817 -13.696  1.00  0.00              
ATOM   1969  HB  VAL A 137     -22.015 -25.767 -14.192  1.00  0.00              
ATOM   1970 1HG1 VAL A 137     -20.739 -27.762 -14.966  1.00  0.00              
ATOM   1971 2HG1 VAL A 137     -21.246 -27.950 -13.271  1.00  0.00              
ATOM   1972 3HG1 VAL A 137     -22.125 -28.802 -14.561  1.00  0.00              
ATOM   1973 1HG2 VAL A 137     -22.131 -26.429 -16.542  1.00  0.00              
ATOM   1974 2HG2 VAL A 137     -23.548 -27.445 -16.183  1.00  0.00              
ATOM   1975 3HG2 VAL A 137     -23.644 -25.679 -15.982  1.00  0.00              
ATOM   1976  N   SER A 138     -23.551 -28.003 -11.360  1.00  0.00              
ATOM   1977  CA  SER A 138     -23.119 -28.108  -9.973  1.00  0.00              
ATOM   1978  C   SER A 138     -21.630 -28.412  -9.887  1.00  0.00              
ATOM   1979  O   SER A 138     -21.014 -28.846 -10.862  1.00  0.00              
ATOM   1980  CB  SER A 138     -23.903 -29.201  -9.241  1.00  0.00              
ATOM   1981  OG  SER A 138     -23.502 -30.494  -9.659  1.00  0.00              
ATOM   1982  H   SER A 138     -24.092 -28.753 -11.765  1.00  0.00              
ATOM   1983  HA  SER A 138     -23.355 -27.225  -9.378  1.00  0.00              
ATOM   1984 1HB  SER A 138     -23.727 -29.098  -8.170  1.00  0.00              
ATOM   1985 2HB  SER A 138     -24.964 -29.069  -9.448  1.00  0.00              
ATOM   1986  HG  SER A 138     -24.189 -31.128  -9.440  1.00  0.00              
ATOM   1987  N   VAL A 139     -21.064 -28.180  -8.711  1.00  0.00              
ATOM   1988  CA  VAL A 139     -19.661 -28.477  -8.459  1.00  0.00              
ATOM   1989  C   VAL A 139     -19.422 -29.982  -8.578  1.00  0.00              
ATOM   1990  O   VAL A 139     -18.411 -30.418  -9.132  1.00  0.00              
ATOM   1991  CB  VAL A 139     -19.244 -27.991  -7.043  1.00  0.00              
ATOM   1992  CG1 VAL A 139     -17.843 -28.472  -6.703  1.00  0.00              
ATOM   1993  CG2 VAL A 139     -19.309 -26.473  -6.983  1.00  0.00              
ATOM   1994  H   VAL A 139     -21.624 -27.784  -7.970  1.00  0.00              
ATOM   1995  HA  VAL A 139     -19.017 -28.015  -9.208  1.00  0.00              
ATOM   1996  HB  VAL A 139     -19.957 -28.375  -6.313  1.00  0.00              
ATOM   1997 1HG1 VAL A 139     -17.569 -28.122  -5.708  1.00  0.00              
ATOM   1998 2HG1 VAL A 139     -17.817 -29.561  -6.724  1.00  0.00              
ATOM   1999 3HG1 VAL A 139     -17.136 -28.078  -7.433  1.00  0.00              
ATOM   2000 1HG2 VAL A 139     -19.017 -26.135  -5.990  1.00  0.00              
ATOM   2001 2HG2 VAL A 139     -18.629 -26.051  -7.725  1.00  0.00              
ATOM   2002 3HG2 VAL A 139     -20.326 -26.143  -7.194  1.00  0.00              
ATOM   2003  N   GLU A 140     -20.360 -30.777  -8.067  1.00  0.00              
ATOM   2004  CA  GLU A 140     -20.218 -32.229  -8.115  1.00  0.00              
ATOM   2005  C   GLU A 140     -20.202 -32.752  -9.544  1.00  0.00              
ATOM   2006  O   GLU A 140     -19.413 -33.638  -9.864  1.00  0.00              
ATOM   2007  CB  GLU A 140     -21.345 -32.900  -7.328  1.00  0.00              
ATOM   2008  CG  GLU A 140     -21.256 -32.714  -5.820  1.00  0.00              
ATOM   2009  CD  GLU A 140     -22.461 -33.288  -5.127  1.00  0.00              
ATOM   2010  OE1 GLU A 140     -23.353 -33.739  -5.803  1.00  0.00              
ATOM   2011  OE2 GLU A 140     -22.441 -33.378  -3.922  1.00  0.00              
ATOM   2012  H   GLU A 140     -21.183 -30.377  -7.638  1.00  0.00              
ATOM   2013  HA  GLU A 140     -19.264 -32.522  -7.676  1.00  0.00              
ATOM   2014 1HB  GLU A 140     -22.282 -32.477  -7.690  1.00  0.00              
ATOM   2015 2HB  GLU A 140     -21.311 -33.963  -7.565  1.00  0.00              
ATOM   2016 1HG  GLU A 140     -20.352 -33.137  -5.383  1.00  0.00              
ATOM   2017 2HG  GLU A 140     -21.247 -31.632  -5.695  1.00  0.00              
ATOM   2018  N   GLU A 141     -21.076 -32.213 -10.394  1.00  0.00              
ATOM   2019  CA  GLU A 141     -21.129 -32.626 -11.801  1.00  0.00              
ATOM   2020  C   GLU A 141     -19.737 -32.528 -12.414  1.00  0.00              
ATOM   2021  O   GLU A 141     -19.186 -33.513 -12.916  1.00  0.00              
ATOM   2022  CB  GLU A 141     -22.035 -31.712 -12.628  1.00  0.00              
ATOM   2023  CG  GLU A 141     -23.511 -31.964 -12.555  1.00  0.00              
ATOM   2024  CD  GLU A 141     -24.289 -30.891 -13.295  1.00  0.00              
ATOM   2025  OE1 GLU A 141     -24.114 -30.788 -14.527  1.00  0.00              
ATOM   2026  OE2 GLU A 141     -25.065 -30.146 -12.657  1.00  0.00              
ATOM   2027  H   GLU A 141     -21.716 -31.505 -10.064  1.00  0.00              
ATOM   2028  HA  GLU A 141     -21.447 -33.667 -11.869  1.00  0.00              
ATOM   2029 1HB  GLU A 141     -21.850 -30.691 -12.292  1.00  0.00              
ATOM   2030 2HB  GLU A 141     -21.726 -31.813 -13.669  1.00  0.00              
ATOM   2031 1HG  GLU A 141     -23.801 -32.946 -12.929  1.00  0.00              
ATOM   2032 2HG  GLU A 141     -23.729 -31.903 -11.490  1.00  0.00              
ATOM   2033  N   ALA A 142     -19.190 -31.314 -12.374  1.00  0.00              
ATOM   2034  CA  ALA A 142     -17.922 -30.997 -13.022  1.00  0.00              
ATOM   2035  C   ALA A 142     -16.738 -31.723 -12.405  1.00  0.00              
ATOM   2036  O   ALA A 142     -15.806 -32.092 -13.117  1.00  0.00              
ATOM   2037  CB  ALA A 142     -17.689 -29.486 -13.000  1.00  0.00              
ATOM   2038  H   ALA A 142     -19.681 -30.588 -11.873  1.00  0.00              
ATOM   2039  HA  ALA A 142     -17.970 -31.322 -14.061  1.00  0.00              
ATOM   2040 1HB  ALA A 142     -16.741 -29.258 -13.486  1.00  0.00              
ATOM   2041 2HB  ALA A 142     -18.498 -28.984 -13.532  1.00  0.00              
ATOM   2042 3HB  ALA A 142     -17.661 -29.137 -11.969  1.00  0.00              
ATOM   2043  N   LYS A 143     -16.762 -31.928 -11.088  1.00  0.00              
ATOM   2044  CA  LYS A 143     -15.659 -32.617 -10.412  1.00  0.00              
ATOM   2045  C   LYS A 143     -15.710 -34.106 -10.717  1.00  0.00              
ATOM   2046  O   LYS A 143     -14.677 -34.780 -10.767  1.00  0.00              
ATOM   2047  CB  LYS A 143     -15.735 -32.429  -8.895  1.00  0.00              
ATOM   2048  CG  LYS A 143     -15.267 -31.083  -8.378  1.00  0.00              
ATOM   2049  CD  LYS A 143     -15.250 -31.064  -6.852  1.00  0.00              
ATOM   2050  CE  LYS A 143     -14.571 -29.806  -6.308  1.00  0.00              
ATOM   2051  NZ  LYS A 143     -14.607 -29.748  -4.815  1.00  0.00              
ATOM   2052  H   LYS A 143     -17.548 -31.606 -10.542  1.00  0.00              
ATOM   2053  HA  LYS A 143     -14.705 -32.241 -10.785  1.00  0.00              
ATOM   2054 1HB  LYS A 143     -16.776 -32.574  -8.606  1.00  0.00              
ATOM   2055 2HB  LYS A 143     -15.121 -33.210  -8.444  1.00  0.00              
ATOM   2056 1HG  LYS A 143     -14.263 -30.895  -8.761  1.00  0.00              
ATOM   2057 2HG  LYS A 143     -15.945 -30.315  -8.749  1.00  0.00              
ATOM   2058 1HD  LYS A 143     -16.279 -31.102  -6.492  1.00  0.00              
ATOM   2059 2HD  LYS A 143     -14.710 -31.944  -6.499  1.00  0.00              
ATOM   2060 1HE  LYS A 143     -13.536 -29.804  -6.645  1.00  0.00              
ATOM   2061 2HE  LYS A 143     -15.087 -28.937  -6.716  1.00  0.00              
ATOM   2062 1HZ  LYS A 143     -14.150 -28.904  -4.501  1.00  0.00              
ATOM   2063 2HZ  LYS A 143     -15.567 -29.748  -4.500  1.00  0.00              
ATOM   2064 3HZ  LYS A 143     -14.127 -30.551  -4.435  1.00  0.00              
ATOM   2065  N   ASN A 144     -16.922 -34.618 -10.900  1.00  0.00              
ATOM   2066  CA  ASN A 144     -17.086 -36.011 -11.278  1.00  0.00              
ATOM   2067  C   ASN A 144     -16.634 -36.249 -12.703  1.00  0.00              
ATOM   2068  O   ASN A 144     -16.009 -37.270 -13.003  1.00  0.00              
ATOM   2069  CB  ASN A 144     -18.522 -36.470 -11.102  1.00  0.00              
ATOM   2070  CG  ASN A 144     -18.917 -36.685  -9.668  1.00  0.00              
ATOM   2071  OD1 ASN A 144     -18.067 -36.874  -8.790  1.00  0.00              
ATOM   2072  ND2 ASN A 144     -20.205 -36.738  -9.438  1.00  0.00              
ATOM   2073  H   ASN A 144     -17.742 -34.041 -10.777  1.00  0.00              
ATOM   2074  HA  ASN A 144     -16.460 -36.642 -10.645  1.00  0.00              
ATOM   2075 1HB  ASN A 144     -19.337 -35.968 -11.626  1.00  0.00              
ATOM   2076 2HB  ASN A 144     -18.336 -37.439 -11.564  1.00  0.00              
ATOM   2077 1HD2 ASN A 144     -20.541 -36.878  -8.506  1.00  0.00              
ATOM   2078 2HD2 ASN A 144     -20.852 -36.638 -10.194  1.00  0.00              
ATOM   2079  N   ARG A 145     -16.930 -35.301 -13.584  1.00  0.00              
ATOM   2080  CA  ARG A 145     -16.457 -35.412 -14.956  1.00  0.00              
ATOM   2081  C   ARG A 145     -14.933 -35.363 -14.990  1.00  0.00              
ATOM   2082  O   ARG A 145     -14.294 -36.168 -15.657  1.00  0.00              
ATOM   2083  CB  ARG A 145     -17.018 -34.280 -15.821  1.00  0.00              
ATOM   2084  CG  ARG A 145     -16.630 -34.433 -17.279  1.00  0.00              
ATOM   2085  CD  ARG A 145     -17.443 -33.552 -18.204  1.00  0.00              
ATOM   2086  NE  ARG A 145     -18.843 -33.966 -18.299  1.00  0.00              
ATOM   2087  CZ  ARG A 145     -19.698 -33.483 -19.197  1.00  0.00              
ATOM   2088  NH1 ARG A 145     -19.294 -32.574 -20.080  1.00  0.00              
ATOM   2089  NH2 ARG A 145     -20.960 -33.898 -19.208  1.00  0.00              
ATOM   2090  H   ARG A 145     -17.481 -34.497 -13.316  1.00  0.00              
ATOM   2091  HA  ARG A 145     -16.758 -36.373 -15.374  1.00  0.00              
ATOM   2092 1HB  ARG A 145     -18.101 -34.300 -15.707  1.00  0.00              
ATOM   2093 2HB  ARG A 145     -16.628 -33.346 -15.416  1.00  0.00              
ATOM   2094 1HG  ARG A 145     -15.577 -34.172 -17.387  1.00  0.00              
ATOM   2095 2HG  ARG A 145     -16.777 -35.474 -17.569  1.00  0.00              
ATOM   2096 1HD  ARG A 145     -17.415 -32.528 -17.833  1.00  0.00              
ATOM   2097 2HD  ARG A 145     -17.007 -33.587 -19.201  1.00  0.00              
ATOM   2098  HE  ARG A 145     -19.356 -34.638 -17.744  1.00  0.00              
ATOM   2099 1HH1 ARG A 145     -18.336 -32.253 -20.067  1.00  0.00              
ATOM   2100 2HH1 ARG A 145     -19.946 -32.209 -20.759  1.00  0.00              
ATOM   2101 1HH2 ARG A 145     -21.268 -34.582 -18.532  1.00  0.00              
ATOM   2102 2HH2 ARG A 145     -21.604 -33.526 -19.891  1.00  0.00              
ATOM   2103  N   ALA A 146     -14.355 -34.413 -14.263  1.00  0.00              
ATOM   2104  CA  ALA A 146     -12.900 -34.307 -14.173  1.00  0.00              
ATOM   2105  C   ALA A 146     -12.282 -35.510 -13.477  1.00  0.00              
ATOM   2106  O   ALA A 146     -11.166 -35.918 -13.804  1.00  0.00              
ATOM   2107  CB  ALA A 146     -12.507 -33.024 -13.442  1.00  0.00              
ATOM   2108  H   ALA A 146     -14.928 -33.750 -13.762  1.00  0.00              
ATOM   2109  HA  ALA A 146     -12.488 -34.280 -15.182  1.00  0.00              
ATOM   2110 1HB  ALA A 146     -11.421 -32.958 -13.382  1.00  0.00              
ATOM   2111 2HB  ALA A 146     -12.894 -32.162 -13.985  1.00  0.00              
ATOM   2112 3HB  ALA A 146     -12.925 -33.036 -12.436  1.00  0.00              
ATOM   2113  N   GLU A 147     -12.998 -36.071 -12.507  1.00  0.00              
ATOM   2114  CA  GLU A 147     -12.510 -37.259 -11.821  1.00  0.00              
ATOM   2115  C   GLU A 147     -12.369 -38.428 -12.790  1.00  0.00              
ATOM   2116  O   GLU A 147     -11.341 -39.105 -12.804  1.00  0.00              
ATOM   2117  CB  GLU A 147     -13.446 -37.635 -10.670  1.00  0.00              
ATOM   2118  CG  GLU A 147     -13.013 -38.865  -9.885  1.00  0.00              
ATOM   2119  CD  GLU A 147     -13.963 -39.153  -8.755  1.00  0.00              
ATOM   2120  OE1 GLU A 147     -14.905 -38.416  -8.594  1.00  0.00              
ATOM   2121  OE2 GLU A 147     -13.811 -40.173  -8.124  1.00  0.00              
ATOM   2122  H   GLU A 147     -13.888 -35.678 -12.238  1.00  0.00              
ATOM   2123  HA  GLU A 147     -11.516 -37.069 -11.414  1.00  0.00              
ATOM   2124 1HB  GLU A 147     -13.490 -36.775 -10.002  1.00  0.00              
ATOM   2125 2HB  GLU A 147     -14.431 -37.810 -11.104  1.00  0.00              
ATOM   2126 1HG  GLU A 147     -12.902 -39.756 -10.501  1.00  0.00              
ATOM   2127 2HG  GLU A 147     -12.043 -38.581  -9.479  1.00  0.00              
ATOM   2128  N   GLN A 148     -13.385 -38.661 -13.612  1.00  0.00              
ATOM   2129  CA  GLN A 148     -13.296 -39.752 -14.574  1.00  0.00              
ATOM   2130  C   GLN A 148     -12.227 -39.469 -15.630  1.00  0.00              
ATOM   2131  O   GLN A 148     -11.669 -40.395 -16.227  1.00  0.00              
ATOM   2132  CB  GLN A 148     -14.650 -39.978 -15.252  1.00  0.00              
ATOM   2133  CG  GLN A 148     -15.717 -40.552 -14.336  1.00  0.00              
ATOM   2134  CD  GLN A 148     -17.053 -40.716 -15.035  1.00  0.00              
ATOM   2135  OE1 GLN A 148     -17.184 -40.431 -16.228  1.00  0.00              
ATOM   2136  NE2 GLN A 148     -18.055 -41.175 -14.294  1.00  0.00              
ATOM   2137  H   GLN A 148     -14.222 -38.096 -13.586  1.00  0.00              
ATOM   2138  HA  GLN A 148     -12.993 -40.666 -14.063  1.00  0.00              
ATOM   2139 1HB  GLN A 148     -14.974 -39.011 -15.637  1.00  0.00              
ATOM   2140 2HB  GLN A 148     -14.475 -40.659 -16.085  1.00  0.00              
ATOM   2141 1HG  GLN A 148     -15.552 -41.434 -13.718  1.00  0.00              
ATOM   2142 2HG  GLN A 148     -15.768 -39.668 -13.698  1.00  0.00              
ATOM   2143 1HE2 GLN A 148     -18.960 -41.304 -14.700  1.00  0.00              
ATOM   2144 2HE2 GLN A 148     -17.906 -41.392 -13.329  1.00  0.00              
ATOM   2145  N   TRP A 149     -11.934 -38.187 -15.846  1.00  0.00              
ATOM   2146  CA  TRP A 149     -10.894 -37.790 -16.793  1.00  0.00              
ATOM   2147  C   TRP A 149      -9.533 -37.834 -16.118  1.00  0.00              
ATOM   2148  O   TRP A 149      -8.499 -37.848 -16.785  1.00  0.00              
ATOM   2149  CB  TRP A 149     -11.135 -36.369 -17.305  1.00  0.00              
ATOM   2150  CG  TRP A 149     -12.312 -36.226 -18.202  1.00  0.00              
ATOM   2151  CD1 TRP A 149     -13.053 -37.230 -18.754  1.00  0.00              
ATOM   2152  CD2 TRP A 149     -12.860 -35.004 -18.696  1.00  0.00              
ATOM   2153  NE1 TRP A 149     -14.029 -36.707 -19.563  1.00  0.00              
ATOM   2154  CE2 TRP A 149     -13.933 -35.342 -19.548  1.00  0.00              
ATOM   2155  CE3 TRP A 149     -12.548 -33.654 -18.508  1.00  0.00              
ATOM   2156  CZ2 TRP A 149     -14.699 -34.376 -20.209  1.00  0.00              
ATOM   2157  CZ3 TRP A 149     -13.305 -32.697 -19.161  1.00  0.00              
ATOM   2158  CH2 TRP A 149     -14.370 -33.061 -20.002  1.00  0.00              
ATOM   2159  H   TRP A 149     -12.443 -37.473 -15.346  1.00  0.00              
ATOM   2160  HA  TRP A 149     -10.868 -38.490 -17.628  1.00  0.00              
ATOM   2161 1HB  TRP A 149     -11.308 -35.691 -16.469  1.00  0.00              
ATOM   2162 2HB  TRP A 149     -10.274 -36.026 -17.878  1.00  0.00              
ATOM   2163  HD1 TRP A 149     -12.779 -38.249 -18.487  1.00  0.00              
ATOM   2164  HE1 TRP A 149     -14.708 -37.241 -20.087  1.00  0.00              
ATOM   2165  HE3 TRP A 149     -11.734 -33.319 -17.866  1.00  0.00              
ATOM   2166  HZ2 TRP A 149     -15.517 -34.703 -20.851  1.00  0.00              
ATOM   2167  HZ3 TRP A 149     -13.053 -31.647 -19.005  1.00  0.00              
ATOM   2168  HH2 TRP A 149     -14.945 -32.281 -20.500  1.00  0.00              
ATOM   2169  N   ASN A 150      -9.547 -37.848 -14.790  1.00  0.00              
ATOM   2170  CA  ASN A 150      -8.328 -37.800 -13.998  1.00  0.00              
ATOM   2171  C   ASN A 150      -7.569 -36.490 -14.206  1.00  0.00              
ATOM   2172  O   ASN A 150      -6.344 -36.483 -14.351  1.00  0.00              
ATOM   2173  CB  ASN A 150      -7.427 -38.982 -14.307  1.00  0.00              
ATOM   2174  CG  ASN A 150      -6.410 -39.264 -13.237  1.00  0.00              
ATOM   2175  OD1 ASN A 150      -6.622 -38.965 -12.056  1.00  0.00              
ATOM   2176  ND2 ASN A 150      -5.274 -39.763 -13.654  1.00  0.00              
ATOM   2177  H   ASN A 150     -10.439 -37.893 -14.318  1.00  0.00              
ATOM   2178  HA  ASN A 150      -8.575 -37.840 -12.936  1.00  0.00              
ATOM   2179 1HB  ASN A 150      -7.846 -39.926 -14.660  1.00  0.00              
ATOM   2180 2HB  ASN A 150      -6.934 -38.472 -15.134  1.00  0.00              
ATOM   2181 1HD2 ASN A 150      -4.551 -39.976 -12.997  1.00  0.00              
ATOM   2182 2HD2 ASN A 150      -5.130 -39.932 -14.629  1.00  0.00              
ATOM   2183  N   VAL A 151      -8.312 -35.388 -14.227  1.00  0.00              
ATOM   2184  CA  VAL A 151      -7.733 -34.058 -14.402  1.00  0.00              
ATOM   2185  C   VAL A 151      -8.239 -33.154 -13.278  1.00  0.00              
ATOM   2186  O   VAL A 151      -9.153 -33.526 -12.538  1.00  0.00              
ATOM   2187  CB  VAL A 151      -8.128 -33.409 -15.767  1.00  0.00              
ATOM   2188  CG1 VAL A 151      -7.647 -34.273 -16.916  1.00  0.00              
ATOM   2189  CG2 VAL A 151      -9.621 -33.187 -15.832  1.00  0.00              
ATOM   2190  H   VAL A 151      -9.312 -35.478 -14.117  1.00  0.00              
ATOM   2191  HA  VAL A 151      -6.646 -34.084 -14.314  1.00  0.00              
ATOM   2192  HB  VAL A 151      -7.657 -32.430 -15.843  1.00  0.00              
ATOM   2193 1HG1 VAL A 151      -7.928 -33.811 -17.862  1.00  0.00              
ATOM   2194 2HG1 VAL A 151      -6.563 -34.371 -16.868  1.00  0.00              
ATOM   2195 3HG1 VAL A 151      -8.105 -35.260 -16.845  1.00  0.00              
ATOM   2196 1HG2 VAL A 151      -9.880 -32.733 -16.789  1.00  0.00              
ATOM   2197 2HG2 VAL A 151     -10.135 -34.143 -15.732  1.00  0.00              
ATOM   2198 3HG2 VAL A 151      -9.926 -32.524 -15.023  1.00  0.00              
ATOM   2199  N   ASN A 152      -7.650 -31.970 -13.146  1.00  0.00              
ATOM   2200  CA  ASN A 152      -8.068 -31.056 -12.099  1.00  0.00              
ATOM   2201  C   ASN A 152      -9.199 -30.178 -12.572  1.00  0.00              
ATOM   2202  O   ASN A 152      -9.367 -29.949 -13.764  1.00  0.00              
ATOM   2203  CB  ASN A 152      -6.914 -30.202 -11.607  1.00  0.00              
ATOM   2204  CG  ASN A 152      -5.874 -30.973 -10.842  1.00  0.00              
ATOM   2205  OD1 ASN A 152      -6.161 -32.017 -10.245  1.00  0.00              
ATOM   2206  ND2 ASN A 152      -4.689 -30.422 -10.788  1.00  0.00              
ATOM   2207  H   ASN A 152      -6.907 -31.694 -13.772  1.00  0.00              
ATOM   2208  HA  ASN A 152      -8.445 -31.620 -11.244  1.00  0.00              
ATOM   2209 1HB  ASN A 152      -6.417 -29.497 -12.274  1.00  0.00              
ATOM   2210 2HB  ASN A 152      -7.537 -29.655 -10.900  1.00  0.00              
ATOM   2211 1HD2 ASN A 152      -3.947 -30.879 -10.295  1.00  0.00              
ATOM   2212 2HD2 ASN A 152      -4.524 -29.545 -11.238  1.00  0.00              
ATOM   2213  N   TYR A 153      -9.994 -29.719 -11.618  1.00  0.00              
ATOM   2214  CA  TYR A 153     -11.117 -28.839 -11.879  1.00  0.00              
ATOM   2215  C   TYR A 153     -11.031 -27.634 -10.955  1.00  0.00              
ATOM   2216  O   TYR A 153     -10.831 -27.780  -9.744  1.00  0.00              
ATOM   2217  CB  TYR A 153     -12.438 -29.550 -11.606  1.00  0.00              
ATOM   2218  CG  TYR A 153     -13.627 -28.624 -11.700  1.00  0.00              
ATOM   2219  CD1 TYR A 153     -14.452 -28.397 -10.599  1.00  0.00              
ATOM   2220  CD2 TYR A 153     -13.941 -27.987 -12.900  1.00  0.00              
ATOM   2221  CE1 TYR A 153     -15.568 -27.561 -10.694  1.00  0.00              
ATOM   2222  CE2 TYR A 153     -15.046 -27.152 -13.005  1.00  0.00              
ATOM   2223  CZ  TYR A 153     -15.857 -26.946 -11.900  1.00  0.00              
ATOM   2224  OH  TYR A 153     -16.970 -26.147 -12.017  1.00  0.00              
ATOM   2225  H   TYR A 153      -9.801 -30.000 -10.668  1.00  0.00              
ATOM   2226  HA  TYR A 153     -11.072 -28.476 -12.906  1.00  0.00              
ATOM   2227 1HB  TYR A 153     -12.530 -30.353 -12.339  1.00  0.00              
ATOM   2228 2HB  TYR A 153     -12.373 -29.976 -10.605  1.00  0.00              
ATOM   2229  HD1 TYR A 153     -14.214 -28.887  -9.654  1.00  0.00              
ATOM   2230  HD2 TYR A 153     -13.302 -28.155 -13.768  1.00  0.00              
ATOM   2231  HE1 TYR A 153     -16.205 -27.391  -9.826  1.00  0.00              
ATOM   2232  HE2 TYR A 153     -15.271 -26.663 -13.953  1.00  0.00              
ATOM   2233  HH  TYR A 153     -17.464 -26.068 -11.197  1.00  0.00              
ATOM   2234  N   VAL A 154     -11.200 -26.445 -11.519  1.00  0.00              
ATOM   2235  CA  VAL A 154     -11.167 -25.232 -10.722  1.00  0.00              
ATOM   2236  C   VAL A 154     -12.186 -24.255 -11.252  1.00  0.00              
ATOM   2237  O   VAL A 154     -12.463 -24.234 -12.449  1.00  0.00              
ATOM   2238  CB  VAL A 154      -9.768 -24.576 -10.758  1.00  0.00              
ATOM   2239  CG1 VAL A 154      -9.412 -24.254 -12.179  1.00  0.00              
ATOM   2240  CG2 VAL A 154      -9.752 -23.295  -9.898  1.00  0.00              
ATOM   2241  H   VAL A 154     -11.355 -26.376 -12.515  1.00  0.00              
ATOM   2242  HA  VAL A 154     -11.448 -25.430  -9.687  1.00  0.00              
ATOM   2243  HB  VAL A 154      -9.044 -25.262 -10.319  1.00  0.00              
ATOM   2244 1HG1 VAL A 154      -8.426 -23.791 -12.211  1.00  0.00              
ATOM   2245 2HG1 VAL A 154      -9.401 -25.171 -12.768  1.00  0.00              
ATOM   2246 3HG1 VAL A 154     -10.149 -23.565 -12.591  1.00  0.00              
ATOM   2247 1HG2 VAL A 154      -8.759 -22.845  -9.933  1.00  0.00              
ATOM   2248 2HG2 VAL A 154     -10.485 -22.589 -10.286  1.00  0.00              
ATOM   2249 3HG2 VAL A 154     -10.000 -23.547  -8.867  1.00  0.00              
ATOM   2250  N   GLU A 155     -12.771 -23.471 -10.355  1.00  0.00              
ATOM   2251  CA  GLU A 155     -13.796 -22.521 -10.756  1.00  0.00              
ATOM   2252  C   GLU A 155     -13.179 -21.149 -10.617  1.00  0.00              
ATOM   2253  O   GLU A 155     -12.441 -20.885  -9.676  1.00  0.00              
ATOM   2254  CB  GLU A 155     -15.047 -22.631  -9.883  1.00  0.00              
ATOM   2255  CG  GLU A 155     -15.829 -23.912 -10.107  1.00  0.00              
ATOM   2256  CD  GLU A 155     -17.218 -23.883  -9.483  1.00  0.00              
ATOM   2257  OE1 GLU A 155     -17.526 -22.938  -8.722  1.00  0.00              
ATOM   2258  OE2 GLU A 155     -17.994 -24.821  -9.752  1.00  0.00              
ATOM   2259  H   GLU A 155     -12.507 -23.528  -9.381  1.00  0.00              
ATOM   2260  HA  GLU A 155     -14.075 -22.695 -11.796  1.00  0.00              
ATOM   2261 1HB  GLU A 155     -14.717 -22.574  -8.846  1.00  0.00              
ATOM   2262 2HB  GLU A 155     -15.673 -21.769 -10.114  1.00  0.00              
ATOM   2263 1HG  GLU A 155     -15.932 -24.179 -11.159  1.00  0.00              
ATOM   2264 2HG  GLU A 155     -15.233 -24.668  -9.598  1.00  0.00              
ATOM   2265  N   THR A 156     -13.481 -20.282 -11.568  1.00  0.00              
ATOM   2266  CA  THR A 156     -12.921 -18.949 -11.570  1.00  0.00              
ATOM   2267  C   THR A 156     -13.983 -17.905 -11.807  1.00  0.00              
ATOM   2268  O   THR A 156     -15.137 -18.215 -12.106  1.00  0.00              
ATOM   2269  CB  THR A 156     -11.905 -18.783 -12.725  1.00  0.00              
ATOM   2270  OG1 THR A 156     -12.611 -18.795 -13.979  1.00  0.00              
ATOM   2271  CG2 THR A 156     -10.885 -19.915 -12.721  1.00  0.00              
ATOM   2272  H   THR A 156     -14.114 -20.552 -12.307  1.00  0.00              
ATOM   2273  HA  THR A 156     -12.489 -18.729 -10.594  1.00  0.00              
ATOM   2274  HB  THR A 156     -11.386 -17.833 -12.607  1.00  0.00              
ATOM   2275  HG1 THR A 156     -13.242 -18.072 -13.998  1.00  0.00              
ATOM   2276 1HG2 THR A 156     -10.183 -19.774 -13.543  1.00  0.00              
ATOM   2277 2HG2 THR A 156     -10.344 -19.913 -11.775  1.00  0.00              
ATOM   2278 3HG2 THR A 156     -11.400 -20.867 -12.843  1.00  0.00              
ATOM   2279  N   SER A 157     -13.571 -16.656 -11.656  1.00  0.00              
ATOM   2280  CA  SER A 157     -14.424 -15.531 -11.964  1.00  0.00              
ATOM   2281  C   SER A 157     -13.530 -14.472 -12.588  1.00  0.00              
ATOM   2282  O   SER A 157     -12.682 -13.891 -11.916  1.00  0.00              
ATOM   2283  CB  SER A 157     -15.092 -14.936 -10.731  1.00  0.00              
ATOM   2284  OG  SER A 157     -15.770 -13.745 -11.109  1.00  0.00              
ATOM   2285  H   SER A 157     -12.635 -16.485 -11.315  1.00  0.00              
ATOM   2286  HA  SER A 157     -15.279 -15.794 -12.588  1.00  0.00              
ATOM   2287 1HB  SER A 157     -15.794 -15.666 -10.329  1.00  0.00              
ATOM   2288 2HB  SER A 157     -14.326 -14.722  -9.986  1.00  0.00              
ATOM   2289  HG  SER A 157     -16.612 -13.970 -11.513  1.00  0.00              
ATOM   2290  N   ALA A 158     -13.695 -14.241 -13.883  1.00  0.00              
ATOM   2291  CA  ALA A 158     -12.912 -13.210 -14.548  1.00  0.00              
ATOM   2292  C   ALA A 158     -13.386 -11.837 -14.042  1.00  0.00              
ATOM   2293  O   ALA A 158     -12.610 -10.886 -13.946  1.00  0.00              
ATOM   2294  CB  ALA A 158     -13.103 -13.322 -16.064  1.00  0.00              
ATOM   2295  H   ALA A 158     -14.363 -14.774 -14.420  1.00  0.00              
ATOM   2296  HA  ALA A 158     -11.863 -13.342 -14.282  1.00  0.00              
ATOM   2297 1HB  ALA A 158     -12.516 -12.549 -16.560  1.00  0.00              
ATOM   2298 2HB  ALA A 158     -12.770 -14.303 -16.401  1.00  0.00              
ATOM   2299 3HB  ALA A 158     -14.156 -13.190 -16.308  1.00  0.00              
ATOM   2300  N   LYS A 159     -14.674 -11.742 -13.722  1.00  0.00              
ATOM   2301  CA  LYS A 159     -15.261 -10.491 -13.240  1.00  0.00              
ATOM   2302  C   LYS A 159     -14.733 -10.026 -11.879  1.00  0.00              
ATOM   2303  O   LYS A 159     -14.357  -8.866 -11.723  1.00  0.00              
ATOM   2304  CB  LYS A 159     -16.786 -10.622 -13.177  1.00  0.00              
ATOM   2305  CG  LYS A 159     -17.509  -9.335 -12.796  1.00  0.00              
ATOM   2306  CD  LYS A 159     -19.023  -9.469 -12.919  1.00  0.00              
ATOM   2307  CE  LYS A 159     -19.712  -8.154 -12.561  1.00  0.00              
ATOM   2308  NZ  LYS A 159     -21.195  -8.231 -12.652  1.00  0.00              
ATOM   2309  H   LYS A 159     -15.262 -12.558 -13.814  1.00  0.00              
ATOM   2310  HA  LYS A 159     -15.009  -9.678 -13.922  1.00  0.00              
ATOM   2311 1HB  LYS A 159     -17.120 -10.949 -14.162  1.00  0.00              
ATOM   2312 2HB  LYS A 159     -17.011 -11.396 -12.443  1.00  0.00              
ATOM   2313 1HG  LYS A 159     -17.255  -9.089 -11.764  1.00  0.00              
ATOM   2314 2HG  LYS A 159     -17.166  -8.538 -13.454  1.00  0.00              
ATOM   2315 1HD  LYS A 159     -19.265  -9.746 -13.946  1.00  0.00              
ATOM   2316 2HD  LYS A 159     -19.359 -10.256 -12.243  1.00  0.00              
ATOM   2317 1HE  LYS A 159     -19.433  -7.888 -11.543  1.00  0.00              
ATOM   2318 2HE  LYS A 159     -19.356  -7.385 -13.247  1.00  0.00              
ATOM   2319 1HZ  LYS A 159     -21.595  -7.337 -12.407  1.00  0.00              
ATOM   2320 2HZ  LYS A 159     -21.463  -8.472 -13.596  1.00  0.00              
ATOM   2321 3HZ  LYS A 159     -21.535  -8.939 -12.015  1.00  0.00              
ATOM   2322  N   THR A 160     -14.704 -10.922 -10.898  1.00  0.00              
ATOM   2323  CA  THR A 160     -14.174 -10.580  -9.572  1.00  0.00              
ATOM   2324  C   THR A 160     -12.738 -11.050  -9.339  1.00  0.00              
ATOM   2325  O   THR A 160     -12.228 -10.951  -8.229  1.00  0.00              
ATOM   2326  CB  THR A 160     -15.061 -11.169  -8.459  1.00  0.00              
ATOM   2327  OG1 THR A 160     -15.079 -12.598  -8.565  1.00  0.00              
ATOM   2328  CG2 THR A 160     -16.482 -10.638  -8.572  1.00  0.00              
ATOM   2329  H   THR A 160     -15.051 -11.855 -11.064  1.00  0.00              
ATOM   2330  HA  THR A 160     -14.133  -9.496  -9.459  1.00  0.00              
ATOM   2331  HB  THR A 160     -14.646 -10.891  -7.490  1.00  0.00              
ATOM   2332  HG1 THR A 160     -15.432 -12.851  -9.422  1.00  0.00              
ATOM   2333 1HG2 THR A 160     -17.093 -11.064  -7.777  1.00  0.00              
ATOM   2334 2HG2 THR A 160     -16.472  -9.552  -8.480  1.00  0.00              
ATOM   2335 3HG2 THR A 160     -16.897 -10.916  -9.540  1.00  0.00              
ATOM   2336  N   ARG A 161     -12.104 -11.564 -10.392  1.00  0.00              
ATOM   2337  CA  ARG A 161     -10.683 -11.931 -10.380  1.00  0.00              
ATOM   2338  C   ARG A 161     -10.342 -13.139  -9.522  1.00  0.00              
ATOM   2339  O   ARG A 161      -9.174 -13.367  -9.208  1.00  0.00              
ATOM   2340  CB  ARG A 161      -9.811 -10.746  -9.993  1.00  0.00              
ATOM   2341  CG  ARG A 161     -10.044  -9.486 -10.811  1.00  0.00              
ATOM   2342  CD  ARG A 161      -9.101  -8.378 -10.511  1.00  0.00              
ATOM   2343  NE  ARG A 161      -9.024  -8.016  -9.105  1.00  0.00              
ATOM   2344  CZ  ARG A 161      -9.845  -7.140  -8.494  1.00  0.00              
ATOM   2345  NH1 ARG A 161     -10.780  -6.506  -9.166  1.00  0.00              
ATOM   2346  NH2 ARG A 161      -9.670  -6.916  -7.203  1.00  0.00              
ATOM   2347  H   ARG A 161     -12.642 -11.703 -11.236  1.00  0.00              
ATOM   2348  HA  ARG A 161     -10.367 -12.216 -11.384  1.00  0.00              
ATOM   2349 1HB  ARG A 161     -10.009 -10.535  -8.943  1.00  0.00              
ATOM   2350 2HB  ARG A 161      -8.774 -11.063 -10.110  1.00  0.00              
ATOM   2351 1HG  ARG A 161      -9.944  -9.734 -11.868  1.00  0.00              
ATOM   2352 2HG  ARG A 161     -11.056  -9.128 -10.615  1.00  0.00              
ATOM   2353 1HD  ARG A 161      -8.100  -8.670 -10.828  1.00  0.00              
ATOM   2354 2HD  ARG A 161      -9.412  -7.490 -11.060  1.00  0.00              
ATOM   2355  HE  ARG A 161      -8.384  -8.338  -8.391  1.00  0.00              
ATOM   2356 1HH1 ARG A 161     -10.889  -6.675 -10.156  1.00  0.00              
ATOM   2357 2HH1 ARG A 161     -11.385  -5.853  -8.690  1.00  0.00              
ATOM   2358 1HH2 ARG A 161      -8.934  -7.398  -6.705  1.00  0.00              
ATOM   2359 2HH2 ARG A 161     -10.270  -6.264  -6.721  1.00  0.00              
ATOM   2360  N   ALA A 162     -11.359 -13.920  -9.163  1.00  0.00              
ATOM   2361  CA  ALA A 162     -11.153 -15.148  -8.389  1.00  0.00              
ATOM   2362  C   ALA A 162     -10.516 -16.240  -9.254  1.00  0.00              
ATOM   2363  O   ALA A 162     -11.070 -16.628 -10.270  1.00  0.00              
ATOM   2364  CB  ALA A 162     -12.487 -15.638  -7.836  1.00  0.00              
ATOM   2365  H   ALA A 162     -12.297 -13.660  -9.432  1.00  0.00              
ATOM   2366  HA  ALA A 162     -10.465 -14.934  -7.571  1.00  0.00              
ATOM   2367 1HB  ALA A 162     -12.330 -16.550  -7.261  1.00  0.00              
ATOM   2368 2HB  ALA A 162     -12.917 -14.872  -7.189  1.00  0.00              
ATOM   2369 3HB  ALA A 162     -13.169 -15.842  -8.660  1.00  0.00              
ATOM   2370  N   ASN A 163      -9.357 -16.724  -8.815  1.00  0.00              
ATOM   2371  CA  ASN A 163      -8.610 -17.790  -9.472  1.00  0.00              
ATOM   2372  C   ASN A 163      -8.224 -17.565 -10.950  1.00  0.00              
ATOM   2373  O   ASN A 163      -8.021 -18.529 -11.688  1.00  0.00              
ATOM   2374  CB  ASN A 163      -9.355 -19.134  -9.347  1.00  0.00              
ATOM   2375  CG  ASN A 163      -9.467 -19.623  -7.895  1.00  0.00              
ATOM   2376  OD1 ASN A 163      -8.611 -19.315  -7.071  1.00  0.00              
ATOM   2377  ND2 ASN A 163     -10.511 -20.391  -7.587  1.00  0.00              
ATOM   2378  H   ASN A 163      -8.987 -16.313  -7.970  1.00  0.00              
ATOM   2379  HA  ASN A 163      -7.640 -17.915  -8.987  1.00  0.00              
ATOM   2380 1HB  ASN A 163     -10.300 -19.298  -9.867  1.00  0.00              
ATOM   2381 2HB  ASN A 163      -8.563 -19.692  -9.849  1.00  0.00              
ATOM   2382 1HD2 ASN A 163     -10.622 -20.731  -6.653  1.00  0.00              
ATOM   2383 2HD2 ASN A 163     -11.182 -20.627  -8.290  1.00  0.00              
ATOM   2384  N   VAL A 164      -8.083 -16.317 -11.388  1.00  0.00              
ATOM   2385  CA  VAL A 164      -7.791 -16.073 -12.796  1.00  0.00              
ATOM   2386  C   VAL A 164      -6.361 -16.442 -13.193  1.00  0.00              
ATOM   2387  O   VAL A 164      -6.158 -17.155 -14.174  1.00  0.00              
ATOM   2388  CB  VAL A 164      -8.118 -14.605 -13.187  1.00  0.00              
ATOM   2389  CG1 VAL A 164      -7.650 -14.301 -14.633  1.00  0.00              
ATOM   2390  CG2 VAL A 164      -9.618 -14.388 -13.086  1.00  0.00              
ATOM   2391  H   VAL A 164      -8.175 -15.532 -10.761  1.00  0.00              
ATOM   2392  HA  VAL A 164      -8.403 -16.703 -13.443  1.00  0.00              
ATOM   2393  HB  VAL A 164      -7.640 -13.934 -12.474  1.00  0.00              
ATOM   2394 1HG1 VAL A 164      -7.889 -13.267 -14.883  1.00  0.00              
ATOM   2395 2HG1 VAL A 164      -6.572 -14.450 -14.706  1.00  0.00              
ATOM   2396 3HG1 VAL A 164      -8.158 -14.969 -15.328  1.00  0.00              
ATOM   2397 1HG2 VAL A 164      -9.856 -13.361 -13.359  1.00  0.00              
ATOM   2398 2HG2 VAL A 164     -10.129 -15.072 -13.764  1.00  0.00              
ATOM   2399 3HG2 VAL A 164      -9.945 -14.578 -12.064  1.00  0.00              
ATOM   2400  N   ASP A 165      -5.369 -15.979 -12.438  1.00  0.00              
ATOM   2401  CA  ASP A 165      -3.983 -16.323 -12.736  1.00  0.00              
ATOM   2402  C   ASP A 165      -3.777 -17.809 -12.460  1.00  0.00              
ATOM   2403  O   ASP A 165      -3.022 -18.478 -13.159  1.00  0.00              
ATOM   2404  CB  ASP A 165      -3.004 -15.530 -11.855  1.00  0.00              
ATOM   2405  CG  ASP A 165      -2.927 -14.052 -12.229  1.00  0.00              
ATOM   2406  OD1 ASP A 165      -3.451 -13.666 -13.301  1.00  0.00              
ATOM   2407  OD2 ASP A 165      -2.317 -13.276 -11.458  1.00  0.00              
ATOM   2408  H   ASP A 165      -5.568 -15.382 -11.648  1.00  0.00              
ATOM   2409  HA  ASP A 165      -3.777 -16.143 -13.791  1.00  0.00              
ATOM   2410 1HB  ASP A 165      -3.194 -15.641 -10.787  1.00  0.00              
ATOM   2411 2HB  ASP A 165      -2.068 -16.028 -12.112  1.00  0.00              
ATOM   2412  N   LYS A 166      -4.459 -18.317 -11.440  1.00  0.00              
ATOM   2413  CA  LYS A 166      -4.331 -19.713 -11.064  1.00  0.00              
ATOM   2414  C   LYS A 166      -4.425 -20.689 -12.242  1.00  0.00              
ATOM   2415  O   LYS A 166      -3.617 -21.602 -12.340  1.00  0.00              
ATOM   2416  CB  LYS A 166      -5.381 -20.091 -10.007  1.00  0.00              
ATOM   2417  CG  LYS A 166      -5.316 -21.552  -9.553  1.00  0.00              
ATOM   2418  CD  LYS A 166      -6.280 -21.839  -8.411  1.00  0.00              
ATOM   2419  CE  LYS A 166      -6.375 -23.336  -8.143  1.00  0.00              
ATOM   2420  NZ  LYS A 166      -5.069 -23.917  -7.713  1.00  0.00              
ATOM   2421  H   LYS A 166      -5.082 -17.721 -10.912  1.00  0.00              
ATOM   2422  HA  LYS A 166      -3.343 -19.891 -10.637  1.00  0.00              
ATOM   2423 1HB  LYS A 166      -5.222 -19.436  -9.149  1.00  0.00              
ATOM   2424 2HB  LYS A 166      -6.360 -19.888 -10.441  1.00  0.00              
ATOM   2425 1HG  LYS A 166      -5.568 -22.189 -10.402  1.00  0.00              
ATOM   2426 2HG  LYS A 166      -4.300 -21.768  -9.226  1.00  0.00              
ATOM   2427 1HD  LYS A 166      -5.921 -21.326  -7.517  1.00  0.00              
ATOM   2428 2HD  LYS A 166      -7.262 -21.452  -8.679  1.00  0.00              
ATOM   2429 1HE  LYS A 166      -7.115 -23.496  -7.362  1.00  0.00              
ATOM   2430 2HE  LYS A 166      -6.703 -23.826  -9.060  1.00  0.00              
ATOM   2431 1HZ  LYS A 166      -5.179 -24.908  -7.549  1.00  0.00              
ATOM   2432 2HZ  LYS A 166      -4.380 -23.771  -8.438  1.00  0.00              
ATOM   2433 3HZ  LYS A 166      -4.764 -23.466  -6.863  1.00  0.00              
ATOM   2434  N   VAL A 167      -5.403 -20.509 -13.127  1.00  0.00              
ATOM   2435  CA  VAL A 167      -5.563 -21.480 -14.213  1.00  0.00              
ATOM   2436  C   VAL A 167      -4.402 -21.452 -15.199  1.00  0.00              
ATOM   2437  O   VAL A 167      -4.098 -22.465 -15.831  1.00  0.00              
ATOM   2438  CB  VAL A 167      -6.928 -21.311 -14.964  1.00  0.00              
ATOM   2439  CG1 VAL A 167      -8.053 -21.435 -13.970  1.00  0.00              
ATOM   2440  CG2 VAL A 167      -7.019 -19.974 -15.679  1.00  0.00              
ATOM   2441  H   VAL A 167      -6.035 -19.723 -13.071  1.00  0.00              
ATOM   2442  HA  VAL A 167      -5.563 -22.503 -13.834  1.00  0.00              
ATOM   2443  HB  VAL A 167      -7.003 -22.076 -15.738  1.00  0.00              
ATOM   2444 1HG1 VAL A 167      -9.008 -21.319 -14.483  1.00  0.00              
ATOM   2445 2HG1 VAL A 167      -8.013 -22.416 -13.496  1.00  0.00              
ATOM   2446 3HG1 VAL A 167      -7.954 -20.660 -13.211  1.00  0.00              
ATOM   2447 1HG2 VAL A 167      -7.980 -19.897 -16.188  1.00  0.00              
ATOM   2448 2HG2 VAL A 167      -6.928 -19.167 -14.952  1.00  0.00              
ATOM   2449 3HG2 VAL A 167      -6.215 -19.896 -16.411  1.00  0.00              
ATOM   2450  N   PHE A 168      -3.707 -20.322 -15.293  1.00  0.00              
ATOM   2451  CA  PHE A 168      -2.628 -20.208 -16.272  1.00  0.00              
ATOM   2452  C   PHE A 168      -1.309 -20.735 -15.715  1.00  0.00              
ATOM   2453  O   PHE A 168      -0.556 -21.411 -16.417  1.00  0.00              
ATOM   2454  CB  PHE A 168      -2.479 -18.756 -16.711  1.00  0.00              
ATOM   2455  CG  PHE A 168      -3.629 -18.266 -17.528  1.00  0.00              
ATOM   2456  CD1 PHE A 168      -3.732 -18.607 -18.874  1.00  0.00              
ATOM   2457  CD2 PHE A 168      -4.619 -17.484 -16.951  1.00  0.00              
ATOM   2458  CE1 PHE A 168      -4.811 -18.172 -19.638  1.00  0.00              
ATOM   2459  CE2 PHE A 168      -5.699 -17.041 -17.697  1.00  0.00              
ATOM   2460  CZ  PHE A 168      -5.799 -17.386 -19.051  1.00  0.00              
ATOM   2461  H   PHE A 168      -3.913 -19.535 -14.695  1.00  0.00              
ATOM   2462  HA  PHE A 168      -2.857 -20.818 -17.147  1.00  0.00              
ATOM   2463 1HB  PHE A 168      -2.408 -18.105 -15.841  1.00  0.00              
ATOM   2464 2HB  PHE A 168      -1.585 -18.640 -17.323  1.00  0.00              
ATOM   2465  HD1 PHE A 168      -2.955 -19.223 -19.328  1.00  0.00              
ATOM   2466  HD2 PHE A 168      -4.538 -17.217 -15.897  1.00  0.00              
ATOM   2467  HE1 PHE A 168      -4.880 -18.448 -20.690  1.00  0.00              
ATOM   2468  HE2 PHE A 168      -6.470 -16.426 -17.234  1.00  0.00              
ATOM   2469  HZ  PHE A 168      -6.644 -17.039 -19.644  1.00  0.00              
ATOM   2470  N   PHE A 169      -1.029 -20.431 -14.451  1.00  0.00              
ATOM   2471  CA  PHE A 169       0.220 -20.878 -13.851  1.00  0.00              
ATOM   2472  C   PHE A 169       0.182 -22.373 -13.520  1.00  0.00              
ATOM   2473  O   PHE A 169       1.205 -23.047 -13.608  1.00  0.00              
ATOM   2474  CB  PHE A 169       0.534 -20.054 -12.603  1.00  0.00              
ATOM   2475  CG  PHE A 169       1.036 -18.680 -12.915  1.00  0.00              
ATOM   2476  CD1 PHE A 169       2.322 -18.490 -13.416  1.00  0.00              
ATOM   2477  CD2 PHE A 169       0.206 -17.576 -12.767  1.00  0.00              
ATOM   2478  CE1 PHE A 169       2.768 -17.218 -13.770  1.00  0.00              
ATOM   2479  CE2 PHE A 169       0.644 -16.303 -13.117  1.00  0.00              
ATOM   2480  CZ  PHE A 169       1.919 -16.121 -13.621  1.00  0.00              
ATOM   2481  H   PHE A 169      -1.676 -19.890 -13.896  1.00  0.00              
ATOM   2482  HA  PHE A 169       1.039 -20.743 -14.558  1.00  0.00              
ATOM   2483 1HB  PHE A 169      -0.363 -19.934 -11.998  1.00  0.00              
ATOM   2484 2HB  PHE A 169       1.306 -20.547 -12.014  1.00  0.00              
ATOM   2485  HD1 PHE A 169       2.982 -19.350 -13.530  1.00  0.00              
ATOM   2486  HD2 PHE A 169      -0.800 -17.716 -12.370  1.00  0.00              
ATOM   2487  HE1 PHE A 169       3.776 -17.085 -14.163  1.00  0.00              
ATOM   2488  HE2 PHE A 169      -0.020 -15.448 -12.993  1.00  0.00              
ATOM   2489  HZ  PHE A 169       2.261 -15.125 -13.898  1.00  0.00              
ATOM   2490  N   ASP A 170      -0.982 -22.892 -13.137  1.00  0.00              
ATOM   2491  CA  ASP A 170      -1.081 -24.310 -12.794  1.00  0.00              
ATOM   2492  C   ASP A 170      -0.921 -25.125 -14.088  1.00  0.00              
ATOM   2493  O   ASP A 170      -0.275 -26.163 -14.092  1.00  0.00              
ATOM   2494  CB  ASP A 170      -2.435 -24.634 -12.148  1.00  0.00              
ATOM   2495  CG  ASP A 170      -2.540 -24.146 -10.698  1.00  0.00              
ATOM   2496  OD1 ASP A 170      -1.510 -23.763 -10.096  1.00  0.00              
ATOM   2497  OD2 ASP A 170      -3.666 -24.149 -10.161  1.00  0.00              
ATOM   2498  H   ASP A 170      -1.808 -22.313 -13.077  1.00  0.00              
ATOM   2499  HA  ASP A 170      -0.274 -24.582 -12.113  1.00  0.00              
ATOM   2500 1HB  ASP A 170      -3.289 -24.281 -12.728  1.00  0.00              
ATOM   2501 2HB  ASP A 170      -2.403 -25.724 -12.172  1.00  0.00              
ATOM   2502  N   LEU A 171      -1.514 -24.661 -15.186  1.00  0.00              
ATOM   2503  CA  LEU A 171      -1.318 -25.345 -16.468  1.00  0.00              
ATOM   2504  C   LEU A 171       0.139 -25.218 -16.891  1.00  0.00              
ATOM   2505  O   LEU A 171       0.722 -26.160 -17.430  1.00  0.00              
ATOM   2506  CB  LEU A 171      -2.247 -24.767 -17.544  1.00  0.00              
ATOM   2507  CG  LEU A 171      -2.164 -25.452 -18.914  1.00  0.00              
ATOM   2508  CD1 LEU A 171      -2.545 -26.921 -18.788  1.00  0.00              
ATOM   2509  CD2 LEU A 171      -3.082 -24.739 -19.895  1.00  0.00              
ATOM   2510  H   LEU A 171      -2.100 -23.839 -15.151  1.00  0.00              
ATOM   2511  HA  LEU A 171      -1.538 -26.406 -16.353  1.00  0.00              
ATOM   2512 1HB  LEU A 171      -3.208 -24.977 -17.079  1.00  0.00              
ATOM   2513 2HB  LEU A 171      -2.121 -23.690 -17.649  1.00  0.00              
ATOM   2514  HG  LEU A 171      -1.140 -25.337 -19.272  1.00  0.00              
ATOM   2515 1HD1 LEU A 171      -2.483 -27.398 -19.766  1.00  0.00              
ATOM   2516 2HD1 LEU A 171      -1.861 -27.416 -18.099  1.00  0.00              
ATOM   2517 3HD1 LEU A 171      -3.563 -27.001 -18.409  1.00  0.00              
ATOM   2518 1HD2 LEU A 171      -3.021 -25.226 -20.869  1.00  0.00              
ATOM   2519 2HD2 LEU A 171      -4.108 -24.781 -19.531  1.00  0.00              
ATOM   2520 3HD2 LEU A 171      -2.774 -23.697 -19.992  1.00  0.00              
ATOM   2521  N   MET A 172       0.739 -24.054 -16.659  1.00  0.00              
ATOM   2522  CA  MET A 172       2.159 -23.931 -16.956  1.00  0.00              
ATOM   2523  C   MET A 172       2.968 -24.936 -16.140  1.00  0.00              
ATOM   2524  O   MET A 172       3.969 -25.449 -16.623  1.00  0.00              
ATOM   2525  CB  MET A 172       2.674 -22.515 -16.682  1.00  0.00              
ATOM   2526  CG  MET A 172       2.201 -21.480 -17.711  1.00  0.00              
ATOM   2527  SD  MET A 172       2.512 -19.798 -17.153  1.00  0.00              
ATOM   2528  CE  MET A 172       4.232 -19.727 -17.203  1.00  0.00              
ATOM   2529  H   MET A 172       0.243 -23.257 -16.286  1.00  0.00              
ATOM   2530  HA  MET A 172       2.340 -24.158 -18.006  1.00  0.00              
ATOM   2531 1HB  MET A 172       2.323 -22.237 -15.689  1.00  0.00              
ATOM   2532 2HB  MET A 172       3.764 -22.567 -16.682  1.00  0.00              
ATOM   2533 1HG  MET A 172       2.734 -21.662 -18.644  1.00  0.00              
ATOM   2534 2HG  MET A 172       1.132 -21.623 -17.870  1.00  0.00              
ATOM   2535 1HE  MET A 172       4.565 -18.740 -16.882  1.00  0.00              
ATOM   2536 2HE  MET A 172       4.647 -20.485 -16.537  1.00  0.00              
ATOM   2537 3HE  MET A 172       4.574 -19.912 -18.222  1.00  0.00              
ATOM   2538  N   ARG A 173       2.547 -25.220 -14.911  1.00  0.00              
ATOM   2539  CA  ARG A 173       3.216 -26.259 -14.126  1.00  0.00              
ATOM   2540  C   ARG A 173       3.070 -27.659 -14.734  1.00  0.00              
ATOM   2541  O   ARG A 173       4.008 -28.467 -14.702  1.00  0.00              
ATOM   2542  CB  ARG A 173       2.719 -26.246 -12.675  1.00  0.00              
ATOM   2543  CG  ARG A 173       3.199 -25.011 -11.898  1.00  0.00              
ATOM   2544  CD  ARG A 173       2.754 -25.006 -10.433  1.00  0.00              
ATOM   2545  NE  ARG A 173       3.167 -23.764  -9.769  1.00  0.00              
ATOM   2546  CZ  ARG A 173       2.381 -22.705  -9.591  1.00  0.00              
ATOM   2547  NH1 ARG A 173       1.132 -22.730 -10.013  1.00  0.00              
ATOM   2548  NH2 ARG A 173       2.851 -21.601  -9.016  1.00  0.00              
ATOM   2549  H   ARG A 173       1.765 -24.725 -14.507  1.00  0.00              
ATOM   2550  HA  ARG A 173       4.289 -26.067 -14.099  1.00  0.00              
ATOM   2551 1HB  ARG A 173       1.630 -26.272 -12.712  1.00  0.00              
ATOM   2552 2HB  ARG A 173       3.088 -27.157 -12.204  1.00  0.00              
ATOM   2553 1HG  ARG A 173       4.289 -24.984 -11.928  1.00  0.00              
ATOM   2554 2HG  ARG A 173       2.801 -24.120 -12.384  1.00  0.00              
ATOM   2555 1HD  ARG A 173       1.669 -25.093 -10.392  1.00  0.00              
ATOM   2556 2HD  ARG A 173       3.206 -25.856  -9.922  1.00  0.00              
ATOM   2557  HE  ARG A 173       4.058 -23.518  -9.360  1.00  0.00              
ATOM   2558 1HH1 ARG A 173       0.773 -23.555 -10.471  1.00  0.00              
ATOM   2559 2HH1 ARG A 173       0.540 -21.924  -9.877  1.00  0.00              
ATOM   2560 1HH2 ARG A 173       3.813 -21.565  -8.711  1.00  0.00              
ATOM   2561 2HH2 ARG A 173       2.244 -20.805  -8.888  1.00  0.00              
ATOM   2562  N   GLU A 174       1.903 -27.955 -15.294  1.00  0.00              
ATOM   2563  CA  GLU A 174       1.705 -29.263 -15.905  1.00  0.00              
ATOM   2564  C   GLU A 174       2.561 -29.345 -17.153  1.00  0.00              
ATOM   2565  O   GLU A 174       3.170 -30.379 -17.421  1.00  0.00              
ATOM   2566  CB  GLU A 174       0.244 -29.490 -16.253  1.00  0.00              
ATOM   2567  CG  GLU A 174      -0.634 -29.668 -15.028  1.00  0.00              
ATOM   2568  CD  GLU A 174      -2.092 -29.838 -15.382  1.00  0.00              
ATOM   2569  OE1 GLU A 174      -2.908 -30.042 -14.456  1.00  0.00              
ATOM   2570  OE2 GLU A 174      -2.424 -29.768 -16.588  1.00  0.00              
ATOM   2571  H   GLU A 174       1.146 -27.286 -15.306  1.00  0.00              
ATOM   2572  HA  GLU A 174       2.028 -30.045 -15.217  1.00  0.00              
ATOM   2573 1HB  GLU A 174      -0.084 -28.625 -16.829  1.00  0.00              
ATOM   2574 2HB  GLU A 174       0.200 -30.382 -16.879  1.00  0.00              
ATOM   2575 1HG  GLU A 174      -0.329 -30.499 -14.394  1.00  0.00              
ATOM   2576 2HG  GLU A 174      -0.508 -28.732 -14.486  1.00  0.00              
ATOM   2577  N   ILE A 175       2.633 -28.246 -17.903  1.00  0.00              
ATOM   2578  CA  ILE A 175       3.398 -28.231 -19.146  1.00  0.00              
ATOM   2579  C   ILE A 175       4.874 -28.366 -18.796  1.00  0.00              
ATOM   2580  O   ILE A 175       5.627 -29.103 -19.442  1.00  0.00              
ATOM   2581  CB  ILE A 175       3.166 -26.917 -19.926  1.00  0.00              
ATOM   2582  CG1 ILE A 175       1.719 -26.860 -20.416  1.00  0.00              
ATOM   2583  CG2 ILE A 175       4.138 -26.816 -21.086  1.00  0.00              
ATOM   2584  CD1 ILE A 175       1.310 -25.486 -20.942  1.00  0.00              
ATOM   2585  H   ILE A 175       2.151 -27.407 -17.612  1.00  0.00              
ATOM   2586  HA  ILE A 175       3.143 -29.091 -19.764  1.00  0.00              
ATOM   2587  HB  ILE A 175       3.312 -26.073 -19.253  1.00  0.00              
ATOM   2588 1HG1 ILE A 175       1.615 -27.602 -21.208  1.00  0.00              
ATOM   2589 2HG1 ILE A 175       1.081 -27.136 -19.576  1.00  0.00              
ATOM   2590 1HG2 ILE A 175       3.963 -25.886 -21.628  1.00  0.00              
ATOM   2591 2HG2 ILE A 175       5.159 -26.827 -20.708  1.00  0.00              
ATOM   2592 3HG2 ILE A 175       3.991 -27.660 -21.760  1.00  0.00              
ATOM   2593 1HD1 ILE A 175       0.272 -25.516 -21.273  1.00  0.00              
ATOM   2594 2HD1 ILE A 175       1.416 -24.745 -20.149  1.00  0.00              
ATOM   2595 3HD1 ILE A 175       1.949 -25.213 -21.781  1.00  0.00              
ATOM   2596  N   ARG A 176       5.288 -27.662 -17.757  1.00  0.00              
ATOM   2597  CA  ARG A 176       6.675 -27.730 -17.335  1.00  0.00              
ATOM   2598  C   ARG A 176       7.053 -29.160 -16.884  1.00  0.00              
ATOM   2599  O   ARG A 176       8.127 -29.666 -17.217  1.00  0.00              
ATOM   2600  CB  ARG A 176       6.989 -26.694 -16.266  1.00  0.00              
ATOM   2601  CG  ARG A 176       8.422 -26.714 -15.758  1.00  0.00              
ATOM   2602  CD  ARG A 176       8.719 -25.690 -14.724  1.00  0.00              
ATOM   2603  NE  ARG A 176       7.914 -25.800 -13.518  1.00  0.00              
ATOM   2604  CZ  ARG A 176       7.895 -24.890 -12.524  1.00  0.00              
ATOM   2605  NH1 ARG A 176       8.660 -23.821 -12.570  1.00  0.00              
ATOM   2606  NH2 ARG A 176       7.103 -25.111 -11.490  1.00  0.00              
ATOM   2607  H   ARG A 176       4.647 -27.071 -17.246  1.00  0.00              
ATOM   2608  HA  ARG A 176       7.328 -27.491 -18.175  1.00  0.00              
ATOM   2609 1HB  ARG A 176       6.774 -25.717 -16.697  1.00  0.00              
ATOM   2610 2HB  ARG A 176       6.311 -26.881 -15.434  1.00  0.00              
ATOM   2611 1HG  ARG A 176       8.624 -27.694 -15.326  1.00  0.00              
ATOM   2612 2HG  ARG A 176       9.091 -26.543 -16.602  1.00  0.00              
ATOM   2613 1HD  ARG A 176       9.764 -25.778 -14.428  1.00  0.00              
ATOM   2614 2HD  ARG A 176       8.543 -24.700 -15.144  1.00  0.00              
ATOM   2615  HE  ARG A 176       7.273 -26.530 -13.235  1.00  0.00              
ATOM   2616 1HH1 ARG A 176       9.273 -23.676 -13.360  1.00  0.00              
ATOM   2617 2HH1 ARG A 176       8.631 -23.151 -11.816  1.00  0.00              
ATOM   2618 1HH2 ARG A 176       6.535 -25.947 -11.462  1.00  0.00              
ATOM   2619 2HH2 ARG A 176       7.070 -24.446 -10.732  1.00  0.00              
ATOM   2620  N   ALA A 177       6.159 -29.807 -16.142  1.00  0.00              
ATOM   2621  CA  ALA A 177       6.393 -31.176 -15.676  1.00  0.00              
ATOM   2622  C   ALA A 177       6.558 -32.130 -16.852  1.00  0.00              
ATOM   2623  O   ALA A 177       7.392 -33.029 -16.804  1.00  0.00              
ATOM   2624  CB  ALA A 177       5.238 -31.641 -14.799  1.00  0.00              
ATOM   2625  H   ALA A 177       5.297 -29.342 -15.892  1.00  0.00              
ATOM   2626  HA  ALA A 177       7.320 -31.197 -15.103  1.00  0.00              
ATOM   2627 1HB  ALA A 177       5.426 -32.659 -14.461  1.00  0.00              
ATOM   2628 2HB  ALA A 177       5.150 -30.982 -13.935  1.00  0.00              
ATOM   2629 3HB  ALA A 177       4.313 -31.614 -15.372  1.00  0.00              
ATOM   2630  N   ARG A 178       5.752 -31.938 -17.892  1.00  0.00              
ATOM   2631  CA  ARG A 178       5.868 -32.736 -19.117  1.00  0.00              
ATOM   2632  C   ARG A 178       7.196 -32.480 -19.818  1.00  0.00              
ATOM   2633  O   ARG A 178       7.853 -33.411 -20.288  1.00  0.00              
ATOM   2634  CB  ARG A 178       4.724 -32.420 -20.089  1.00  0.00              
ATOM   2635  CG  ARG A 178       3.366 -32.927 -19.643  1.00  0.00              
ATOM   2636  CD  ARG A 178       3.366 -34.438 -19.479  1.00  0.00              
ATOM   2637  NE  ARG A 178       3.832 -35.110 -20.688  1.00  0.00              
ATOM   2638  CZ  ARG A 178       3.080 -35.345 -21.761  1.00  0.00              
ATOM   2639  NH1 ARG A 178       1.808 -34.965 -21.783  1.00  0.00              
ATOM   2640  NH2 ARG A 178       3.603 -35.957 -22.817  1.00  0.00              
ATOM   2641  H   ARG A 178       5.040 -31.222 -17.837  1.00  0.00              
ATOM   2642  HA  ARG A 178       5.846 -33.798 -18.869  1.00  0.00              
ATOM   2643 1HB  ARG A 178       4.690 -31.337 -20.198  1.00  0.00              
ATOM   2644 2HB  ARG A 178       4.985 -32.873 -21.045  1.00  0.00              
ATOM   2645 1HG  ARG A 178       3.116 -32.459 -18.691  1.00  0.00              
ATOM   2646 2HG  ARG A 178       2.627 -32.643 -20.394  1.00  0.00              
ATOM   2647 1HD  ARG A 178       4.022 -34.704 -18.652  1.00  0.00              
ATOM   2648 2HD  ARG A 178       2.352 -34.769 -19.259  1.00  0.00              
ATOM   2649  HE  ARG A 178       4.746 -35.486 -20.905  1.00  0.00              
ATOM   2650 1HH1 ARG A 178       1.410 -34.496 -20.982  1.00  0.00              
ATOM   2651 2HH1 ARG A 178       1.244 -35.147 -22.600  1.00  0.00              
ATOM   2652 1HH2 ARG A 178       4.573 -36.242 -22.803  1.00  0.00              
ATOM   2653 2HH2 ARG A 178       3.031 -36.134 -23.629  1.00  0.00              
ATOM   2654  N   LYS A 179       7.592 -31.215 -19.888  1.00  0.00              
ATOM   2655  CA  LYS A 179       8.866 -30.860 -20.495  1.00  0.00              
ATOM   2656  C   LYS A 179      10.039 -31.479 -19.741  1.00  0.00              
ATOM   2657  O   LYS A 179      11.017 -31.913 -20.340  1.00  0.00              
ATOM   2658  CB  LYS A 179       9.027 -29.336 -20.531  1.00  0.00              
ATOM   2659  CG  LYS A 179       8.134 -28.648 -21.564  1.00  0.00              
ATOM   2660  CD  LYS A 179       8.225 -27.130 -21.489  1.00  0.00              
ATOM   2661  CE  LYS A 179       7.418 -26.495 -22.627  1.00  0.00              
ATOM   2662  NZ  LYS A 179       7.271 -25.017 -22.465  1.00  0.00              
ATOM   2663  H   LYS A 179       7.004 -30.483 -19.515  1.00  0.00              
ATOM   2664  HA  LYS A 179       8.914 -31.254 -21.511  1.00  0.00              
ATOM   2665 1HB  LYS A 179       8.788 -28.966 -19.533  1.00  0.00              
ATOM   2666 2HB  LYS A 179      10.073 -29.130 -20.753  1.00  0.00              
ATOM   2667 1HG  LYS A 179       8.441 -28.974 -22.558  1.00  0.00              
ATOM   2668 2HG  LYS A 179       7.102 -28.951 -21.386  1.00  0.00              
ATOM   2669 1HD  LYS A 179       7.831 -26.806 -20.525  1.00  0.00              
ATOM   2670 2HD  LYS A 179       9.272 -26.841 -21.569  1.00  0.00              
ATOM   2671 1HE  LYS A 179       7.928 -26.705 -23.565  1.00  0.00              
ATOM   2672 2HE  LYS A 179       6.429 -26.954 -22.641  1.00  0.00              
ATOM   2673 1HZ  LYS A 179       6.733 -24.647 -23.236  1.00  0.00              
ATOM   2674 2HZ  LYS A 179       6.795 -24.818 -21.597  1.00  0.00              
ATOM   2675 3HZ  LYS A 179       8.185 -24.588 -22.455  1.00  0.00              
ATOM   2676  N   MET A 180       9.928 -31.515 -18.422  1.00  0.00              
ATOM   2677  CA  MET A 180      10.925 -32.158 -17.585  1.00  0.00              
ATOM   2678  C   MET A 180      11.052 -33.656 -17.872  1.00  0.00              
ATOM   2679  O   MET A 180      12.149 -34.162 -18.110  1.00  0.00              
ATOM   2680  CB  MET A 180      10.584 -31.932 -16.113  1.00  0.00              
ATOM   2681  CG  MET A 180      11.512 -32.639 -15.136  1.00  0.00              
ATOM   2682  SD  MET A 180      10.976 -32.469 -13.422  1.00  0.00              
ATOM   2683  CE  MET A 180       9.507 -33.493 -13.423  1.00  0.00              
ATOM   2684  H   MET A 180       9.125 -31.083 -17.987  1.00  0.00              
ATOM   2685  HA  MET A 180      11.909 -31.736 -17.788  1.00  0.00              
ATOM   2686 1HB  MET A 180      10.624 -30.857 -15.940  1.00  0.00              
ATOM   2687 2HB  MET A 180       9.563 -32.286 -15.966  1.00  0.00              
ATOM   2688 1HG  MET A 180      11.540 -33.696 -15.399  1.00  0.00              
ATOM   2689 2HG  MET A 180      12.508 -32.211 -15.243  1.00  0.00              
ATOM   2690 1HE  MET A 180       9.060 -33.490 -12.429  1.00  0.00              
ATOM   2691 2HE  MET A 180       8.791 -33.101 -14.146  1.00  0.00              
ATOM   2692 3HE  MET A 180       9.777 -34.514 -13.696  1.00  0.00              
ATOM   2693  N   GLU A 181       9.924 -34.356 -17.851  1.00  0.00              
ATOM   2694  CA  GLU A 181       9.908 -35.795 -18.059  1.00  0.00              
ATOM   2695  C   GLU A 181      10.300 -36.182 -19.480  1.00  0.00              
ATOM   2696  O   GLU A 181      10.877 -37.245 -19.702  1.00  0.00              
ATOM   2697  CB  GLU A 181       8.523 -36.358 -17.731  1.00  0.00              
ATOM   2698  CG  GLU A 181       8.162 -36.316 -16.253  1.00  0.00              
ATOM   2699  CD  GLU A 181       6.756 -36.797 -16.021  1.00  0.00              
ATOM   2700  OE1 GLU A 181       6.095 -37.126 -16.976  1.00  0.00              
ATOM   2701  OE2 GLU A 181       6.381 -36.943 -14.881  1.00  0.00              
ATOM   2702  H   GLU A 181       9.053 -33.874 -17.687  1.00  0.00              
ATOM   2703  HA  GLU A 181      10.644 -36.271 -17.410  1.00  0.00              
ATOM   2704 1HB  GLU A 181       7.799 -35.772 -18.298  1.00  0.00              
ATOM   2705 2HB  GLU A 181       8.508 -37.391 -18.079  1.00  0.00              
ATOM   2706 1HG  GLU A 181       8.847 -36.882 -15.623  1.00  0.00              
ATOM   2707 2HG  GLU A 181       8.229 -35.258 -16.003  1.00  0.00              
ATOM   2708  N   ASP A 182       9.985 -35.310 -20.434  1.00  0.00              
ATOM   2709  CA  ASP A 182      10.288 -35.551 -21.844  1.00  0.00              
ATOM   2710  C   ASP A 182      11.698 -35.117 -22.257  1.00  0.00              
ATOM   2711  O   ASP A 182      12.255 -35.655 -23.216  1.00  0.00              
ATOM   2712  CB  ASP A 182       9.255 -34.849 -22.740  1.00  0.00              
ATOM   2713  CG  ASP A 182       7.881 -35.516 -22.697  1.00  0.00              
ATOM   2714  OD1 ASP A 182       6.900 -34.897 -23.162  1.00  0.00              
ATOM   2715  OD2 ASP A 182       7.781 -36.656 -22.197  1.00  0.00              
ATOM   2716  H   ASP A 182       9.520 -34.453 -20.170  1.00  0.00              
ATOM   2717  HA  ASP A 182      10.253 -36.621 -22.051  1.00  0.00              
ATOM   2718 1HB  ASP A 182       9.164 -33.780 -22.543  1.00  0.00              
ATOM   2719 2HB  ASP A 182       9.713 -35.001 -23.717  1.00  0.00              
ATOM   2720  N   SER A 183      12.271 -34.150 -21.543  1.00  0.00              
ATOM   2721  CA  SER A 183      13.632 -33.691 -21.828  1.00  0.00              
ATOM   2722  C   SER A 183      14.531 -33.864 -20.601  1.00  0.00              
ATOM   2723  O   SER A 183      15.236 -32.898 -20.229  1.00  0.00              
ATOM   2724  OXT SER A 183      14.551 -34.911 -20.015  1.00  0.00              
ATOM   2725  CB  SER A 183      13.616 -32.242 -22.275  1.00  0.00              
ATOM   2726  OG  SER A 183      14.905 -31.752 -22.522  1.00  0.00              
ATOM   2727  H   SER A 183      11.756 -33.722 -20.786  1.00  0.00              
ATOM   2728  HA  SER A 183      14.080 -34.178 -22.695  1.00  0.00              
ATOM   2729 1HB  SER A 183      13.026 -32.166 -23.188  1.00  0.00              
ATOM   2730 2HB  SER A 183      13.152 -31.641 -21.493  1.00  0.00              
ATOM   2731  HG  SER A 183      14.850 -30.835 -22.802  1.00  0.00              
ATOM   2732  N   GLY D 171     -15.344 -20.683 -61.913  1.00  0.00              
ATOM   2733  CA  GLY D 171     -14.541 -21.516 -60.975  1.00  0.00              
ATOM   2734  C   GLY D 171     -13.608 -20.663 -60.140  1.00  0.00              
ATOM   2735  O   GLY D 171     -14.003 -19.624 -59.612  1.00  0.00              
ATOM   2736 1H   GLY D 171     -15.274 -20.832 -62.899  1.00  0.00              
ATOM   2737 2H   GLY D 171     -16.342 -20.686 -61.856  1.00  0.00              
ATOM   2738 3H   GLY D 171     -15.223 -19.690 -61.928  1.00  0.00              
ATOM   2739 1HA  GLY D 171     -15.217 -22.056 -60.312  1.00  0.00              
ATOM   2740 2HA  GLY D 171     -13.951 -22.230 -61.549  1.00  0.00              
ATOM   2741  N   GLN D 172     -12.359 -21.092 -60.036  1.00  0.00              
ATOM   2742  CA  GLN D 172     -11.341 -20.344 -59.308  1.00  0.00              
ATOM   2743  C   GLN D 172     -11.033 -18.982 -59.946  1.00  0.00              
ATOM   2744  O   GLN D 172     -10.828 -18.887 -61.160  1.00  0.00              
ATOM   2745  CB  GLN D 172     -10.054 -21.169 -59.219  1.00  0.00              
ATOM   2746  CG  GLN D 172      -8.963 -20.532 -58.375  1.00  0.00              
ATOM   2747  CD  GLN D 172      -7.684 -21.348 -58.371  1.00  0.00              
ATOM   2748  OE1 GLN D 172      -6.960 -21.397 -59.369  1.00  0.00              
ATOM   2749  NE2 GLN D 172      -7.399 -21.995 -57.246  1.00  0.00              
ATOM   2750  H   GLN D 172     -12.107 -21.965 -60.477  1.00  0.00              
ATOM   2751  HA  GLN D 172     -11.701 -20.119 -58.305  1.00  0.00              
ATOM   2752 1HB  GLN D 172     -10.329 -22.137 -58.798  1.00  0.00              
ATOM   2753 2HB  GLN D 172      -9.696 -21.306 -60.239  1.00  0.00              
ATOM   2754 1HG  GLN D 172      -8.690 -19.481 -58.459  1.00  0.00              
ATOM   2755 2HG  GLN D 172      -9.479 -20.697 -57.429  1.00  0.00              
ATOM   2756 1HE2 GLN D 172      -6.569 -22.550 -57.185  1.00  0.00              
ATOM   2757 2HE2 GLN D 172      -8.014 -21.928 -56.461  1.00  0.00              
ATOM   2758  N   TYR D 173     -11.020 -17.927 -59.132  1.00  0.00              
ATOM   2759  CA  TYR D 173     -10.625 -16.598 -59.603  1.00  0.00              
ATOM   2760  C   TYR D 173      -9.959 -15.767 -58.503  1.00  0.00              
ATOM   2761  O   TYR D 173     -10.048 -16.107 -57.329  1.00  0.00              
ATOM   2762  CB  TYR D 173     -11.833 -15.836 -60.159  1.00  0.00              
ATOM   2763  CG  TYR D 173     -12.833 -15.418 -59.118  1.00  0.00              
ATOM   2764  CD1 TYR D 173     -13.817 -16.300 -58.672  1.00  0.00              
ATOM   2765  CD2 TYR D 173     -12.797 -14.130 -58.573  1.00  0.00              
ATOM   2766  CE1 TYR D 173     -14.746 -15.913 -57.704  1.00  0.00              
ATOM   2767  CE2 TYR D 173     -13.719 -13.731 -57.606  1.00  0.00              
ATOM   2768  CZ  TYR D 173     -14.690 -14.628 -57.178  1.00  0.00              
ATOM   2769  OH  TYR D 173     -15.610 -14.237 -56.233  1.00  0.00              
ATOM   2770  H   TYR D 173     -11.288 -18.047 -58.165  1.00  0.00              
ATOM   2771  HA  TYR D 173      -9.883 -16.692 -60.396  1.00  0.00              
ATOM   2772 1HB  TYR D 173     -11.450 -14.949 -60.668  1.00  0.00              
ATOM   2773 2HB  TYR D 173     -12.319 -16.488 -60.884  1.00  0.00              
ATOM   2774  HD1 TYR D 173     -13.852 -17.306 -59.093  1.00  0.00              
ATOM   2775  HD2 TYR D 173     -12.033 -13.434 -58.917  1.00  0.00              
ATOM   2776  HE1 TYR D 173     -15.510 -16.610 -57.362  1.00  0.00              
ATOM   2777  HE2 TYR D 173     -13.672 -12.723 -57.193  1.00  0.00              
ATOM   2778  HH  TYR D 173     -15.487 -13.330 -55.942  1.00  0.00              
ATOM   2779  N   LEU D 174      -9.288 -14.686 -58.890  1.00  0.00              
ATOM   2780  CA  LEU D 174      -8.587 -13.841 -57.931  1.00  0.00              
ATOM   2781  C   LEU D 174      -9.595 -12.944 -57.216  1.00  0.00              
ATOM   2782  O   LEU D 174     -10.260 -12.110 -57.830  1.00  0.00              
ATOM   2783  CB  LEU D 174      -7.525 -12.997 -58.644  1.00  0.00              
ATOM   2784  CG  LEU D 174      -6.657 -12.084 -57.765  1.00  0.00              
ATOM   2785  CD1 LEU D 174      -5.791 -12.919 -56.819  1.00  0.00              
ATOM   2786  CD2 LEU D 174      -5.773 -11.223 -58.655  1.00  0.00              
ATOM   2787  H   LEU D 174      -9.263 -14.442 -59.870  1.00  0.00              
ATOM   2788  HA  LEU D 174      -8.108 -14.465 -57.177  1.00  0.00              
ATOM   2789 1HB  LEU D 174      -6.910 -13.796 -59.054  1.00  0.00              
ATOM   2790 2HB  LEU D 174      -7.953 -12.413 -59.459  1.00  0.00              
ATOM   2791  HG  LEU D 174      -7.332 -11.422 -57.222  1.00  0.00              
ATOM   2792 1HD1 LEU D 174      -5.182 -12.258 -56.203  1.00  0.00              
ATOM   2793 2HD1 LEU D 174      -6.432 -13.523 -56.177  1.00  0.00              
ATOM   2794 3HD1 LEU D 174      -5.141 -13.572 -57.402  1.00  0.00              
ATOM   2795 1HD2 LEU D 174      -5.155 -10.573 -58.033  1.00  0.00              
ATOM   2796 2HD2 LEU D 174      -5.131 -11.864 -59.259  1.00  0.00              
ATOM   2797 3HD2 LEU D 174      -6.397 -10.614 -59.309  1.00  0.00              
ATOM   2798  N   VAL D 175      -9.702 -13.130 -55.908  1.00  0.00              
ATOM   2799  CA  VAL D 175     -10.605 -12.341 -55.084  1.00  0.00              
ATOM   2800  C   VAL D 175      -9.983 -11.074 -54.507  1.00  0.00              
ATOM   2801  O   VAL D 175     -10.618 -10.020 -54.492  1.00  0.00              
ATOM   2802  CB  VAL D 175     -11.153 -13.186 -53.920  1.00  0.00              
ATOM   2803  CG1 VAL D 175     -12.012 -12.331 -52.998  1.00  0.00              
ATOM   2804  CG2 VAL D 175     -11.955 -14.366 -54.448  1.00  0.00              
ATOM   2805  H   VAL D 175      -9.136 -13.844 -55.472  1.00  0.00              
ATOM   2806  HA  VAL D 175     -11.440 -11.954 -55.670  1.00  0.00              
ATOM   2807  HB  VAL D 175     -10.316 -13.599 -53.356  1.00  0.00              
ATOM   2808 1HG1 VAL D 175     -12.390 -12.945 -52.180  1.00  0.00              
ATOM   2809 2HG1 VAL D 175     -11.410 -11.518 -52.592  1.00  0.00              
ATOM   2810 3HG1 VAL D 175     -12.850 -11.919 -53.560  1.00  0.00              
ATOM   2811 1HG2 VAL D 175     -12.334 -14.954 -53.612  1.00  0.00              
ATOM   2812 2HG2 VAL D 175     -12.791 -14.000 -55.044  1.00  0.00              
ATOM   2813 3HG2 VAL D 175     -11.314 -14.993 -55.069  1.00  0.00              
ATOM   2814  N   TYR D 176      -8.740 -11.169 -54.048  1.00  0.00              
ATOM   2815  CA  TYR D 176      -8.079 -10.022 -53.449  1.00  0.00              
ATOM   2816  C   TYR D 176      -6.565 -10.190 -53.525  1.00  0.00              
ATOM   2817  O   TYR D 176      -6.053 -11.316 -53.518  1.00  0.00              
ATOM   2818  CB  TYR D 176      -8.538  -9.920 -51.980  1.00  0.00              
ATOM   2819  CG  TYR D 176      -8.056  -8.703 -51.226  1.00  0.00              
ATOM   2820  CD1 TYR D 176      -6.917  -8.757 -50.422  1.00  0.00              
ATOM   2821  CD2 TYR D 176      -8.741  -7.486 -51.325  1.00  0.00              
ATOM   2822  CE1 TYR D 176      -6.470  -7.636 -49.737  1.00  0.00              
ATOM   2823  CE2 TYR D 176      -8.299  -6.354 -50.646  1.00  0.00              
ATOM   2824  CZ  TYR D 176      -7.169  -6.430 -49.856  1.00  0.00              
ATOM   2825  OH  TYR D 176      -6.730  -5.298 -49.206  1.00  0.00              
ATOM   2826  H   TYR D 176      -8.243 -12.046 -54.113  1.00  0.00              
ATOM   2827  HA  TYR D 176      -8.332  -9.118 -54.004  1.00  0.00              
ATOM   2828 1HB  TYR D 176      -9.629  -9.918 -51.983  1.00  0.00              
ATOM   2829 2HB  TYR D 176      -8.177 -10.812 -51.469  1.00  0.00              
ATOM   2830  HD1 TYR D 176      -6.377  -9.700 -50.337  1.00  0.00              
ATOM   2831  HD2 TYR D 176      -9.636  -7.435 -51.945  1.00  0.00              
ATOM   2832  HE1 TYR D 176      -5.579  -7.691 -49.112  1.00  0.00              
ATOM   2833  HE2 TYR D 176      -8.845  -5.416 -50.739  1.00  0.00              
ATOM   2834  HH  TYR D 176      -7.281  -4.530 -49.376  1.00  0.00              
ATOM   2835  N   ASN D 177      -5.850  -9.075 -53.622  1.00  0.00              
ATOM   2836  CA  ASN D 177      -4.395  -9.120 -53.706  1.00  0.00              
ATOM   2837  C   ASN D 177      -3.775  -7.857 -53.120  1.00  0.00              
ATOM   2838  O   ASN D 177      -4.456  -6.843 -52.958  1.00  0.00              
ATOM   2839  CB  ASN D 177      -3.921  -9.323 -55.150  1.00  0.00              
ATOM   2840  CG  ASN D 177      -4.148  -8.107 -56.025  1.00  0.00              
ATOM   2841  OD1 ASN D 177      -5.286  -7.717 -56.283  1.00  0.00              
ATOM   2842  ND2 ASN D 177      -3.060  -7.508 -56.492  1.00  0.00              
ATOM   2843  H   ASN D 177      -6.316  -8.178 -53.637  1.00  0.00              
ATOM   2844  HA  ASN D 177      -4.015  -9.956 -53.117  1.00  0.00              
ATOM   2845 1HB  ASN D 177      -2.939  -9.749 -55.360  1.00  0.00              
ATOM   2846 2HB  ASN D 177      -4.690 -10.065 -55.365  1.00  0.00              
ATOM   2847 1HD2 ASN D 177      -3.148  -6.699 -57.076  1.00  0.00              
ATOM   2848 2HD2 ASN D 177      -2.155  -7.864 -56.262  1.00  0.00              
ATOM   2849  N   GLY D 178      -2.488  -7.930 -52.786  1.00  0.00              
ATOM   2850  CA  GLY D 178      -1.799  -6.781 -52.225  1.00  0.00              
ATOM   2851  C   GLY D 178      -0.399  -7.086 -51.728  1.00  0.00              
ATOM   2852  O   GLY D 178      -0.036  -8.250 -51.555  1.00  0.00              
ATOM   2853  H   GLY D 178      -1.978  -8.791 -52.922  1.00  0.00              
ATOM   2854 1HA  GLY D 178      -1.718  -6.007 -52.988  1.00  0.00              
ATOM   2855 2HA  GLY D 178      -2.373  -6.400 -51.381  1.00  0.00              
ATOM   2856  N   ASP D 179       0.390  -6.036 -51.512  1.00  0.00              
ATOM   2857  CA  ASP D 179       1.773  -6.177 -51.074  1.00  0.00              
ATOM   2858  C   ASP D 179       1.836  -6.356 -49.560  1.00  0.00              
ATOM   2859  O   ASP D 179       1.113  -5.704 -48.808  1.00  0.00              
ATOM   2860  CB  ASP D 179       2.588  -4.932 -51.431  1.00  0.00              
ATOM   2861  CG  ASP D 179       2.770  -4.763 -52.917  1.00  0.00              
ATOM   2862  OD1 ASP D 179       3.167  -5.747 -53.573  1.00  0.00              
ATOM   2863  OD2 ASP D 179       2.519  -3.649 -53.423  1.00  0.00              
ATOM   2864  H   ASP D 179       0.013  -5.110 -51.659  1.00  0.00              
ATOM   2865  HA  ASP D 179       2.212  -7.071 -51.518  1.00  0.00              
ATOM   2866 1HB  ASP D 179       2.197  -4.016 -50.988  1.00  0.00              
ATOM   2867 2HB  ASP D 179       3.540  -5.185 -50.964  1.00  0.00              
ATOM   2868  N   LEU D 180       2.725  -7.237 -49.124  1.00  0.00              
ATOM   2869  CA  LEU D 180       2.896  -7.514 -47.709  1.00  0.00              
ATOM   2870  C   LEU D 180       4.388  -7.509 -47.436  1.00  0.00              
ATOM   2871  O   LEU D 180       5.187  -7.787 -48.337  1.00  0.00              
ATOM   2872  CB  LEU D 180       2.318  -8.892 -47.359  1.00  0.00              
ATOM   2873  CG  LEU D 180       0.805  -9.074 -47.473  1.00  0.00              
ATOM   2874  CD1 LEU D 180       0.458 -10.539 -47.356  1.00  0.00              
ATOM   2875  CD2 LEU D 180       0.105  -8.254 -46.398  1.00  0.00              
ATOM   2876  H   LEU D 180       3.298  -7.730 -49.795  1.00  0.00              
ATOM   2877  HA  LEU D 180       2.423  -6.726 -47.123  1.00  0.00              
ATOM   2878 1HB  LEU D 180       2.809  -9.490 -48.125  1.00  0.00              
ATOM   2879 2HB  LEU D 180       2.642  -9.228 -46.374  1.00  0.00              
ATOM   2880  HG  LEU D 180       0.503  -8.676 -48.441  1.00  0.00              
ATOM   2881 1HD1 LEU D 180      -0.621 -10.665 -47.438  1.00  0.00              
ATOM   2882 2HD1 LEU D 180       0.948 -11.094 -48.155  1.00  0.00              
ATOM   2883 3HD1 LEU D 180       0.794 -10.916 -46.391  1.00  0.00              
ATOM   2884 1HD2 LEU D 180      -0.974  -8.387 -46.486  1.00  0.00              
ATOM   2885 2HD2 LEU D 180       0.434  -8.586 -45.414  1.00  0.00              
ATOM   2886 3HD2 LEU D 180       0.352  -7.199 -46.525  1.00  0.00              
ATOM   2887  N   VAL D 181       4.770  -7.177 -46.207  1.00  0.00              
ATOM   2888  CA  VAL D 181       6.168  -7.249 -45.831  1.00  0.00              
ATOM   2889  C   VAL D 181       6.295  -8.429 -44.871  1.00  0.00              
ATOM   2890  O   VAL D 181       5.679  -8.449 -43.805  1.00  0.00              
ATOM   2891  CB  VAL D 181       6.656  -5.965 -45.134  1.00  0.00              
ATOM   2892  CG1 VAL D 181       8.129  -6.122 -44.749  1.00  0.00              
ATOM   2893  CG2 VAL D 181       6.482  -4.774 -46.067  1.00  0.00              
ATOM   2894  H   VAL D 181       4.091  -6.871 -45.524  1.00  0.00              
ATOM   2895  HA  VAL D 181       6.801  -7.450 -46.695  1.00  0.00              
ATOM   2896  HB  VAL D 181       6.037  -5.781 -44.256  1.00  0.00              
ATOM   2897 1HG1 VAL D 181       8.475  -5.213 -44.255  1.00  0.00              
ATOM   2898 2HG1 VAL D 181       8.239  -6.967 -44.070  1.00  0.00              
ATOM   2899 3HG1 VAL D 181       8.723  -6.295 -45.647  1.00  0.00              
ATOM   2900 1HG2 VAL D 181       6.827  -3.868 -45.571  1.00  0.00              
ATOM   2901 2HG2 VAL D 181       7.064  -4.936 -46.975  1.00  0.00              
ATOM   2902 3HG2 VAL D 181       5.427  -4.665 -46.326  1.00  0.00              
ATOM   2903  N   GLU D 182       7.088  -9.420 -45.259  1.00  0.00              
ATOM   2904  CA  GLU D 182       7.264 -10.596 -44.428  1.00  0.00              
ATOM   2905  C   GLU D 182       8.303 -10.391 -43.334  1.00  0.00              
ATOM   2906  O   GLU D 182       9.345  -9.786 -43.560  1.00  0.00              
ATOM   2907  CB  GLU D 182       7.652 -11.801 -45.299  1.00  0.00              
ATOM   2908  CG  GLU D 182       7.808 -13.074 -44.498  1.00  0.00              
ATOM   2909  CD  GLU D 182       8.238 -14.267 -45.337  1.00  0.00              
ATOM   2910  OE1 GLU D 182       8.444 -14.120 -46.568  1.00  0.00              
ATOM   2911  OE2 GLU D 182       8.365 -15.359 -44.753  1.00  0.00              
ATOM   2912  H   GLU D 182       7.578  -9.363 -46.140  1.00  0.00              
ATOM   2913  HA  GLU D 182       6.333 -10.823 -43.907  1.00  0.00              
ATOM   2914 1HB  GLU D 182       6.867 -11.919 -46.047  1.00  0.00              
ATOM   2915 2HB  GLU D 182       8.590 -11.548 -45.792  1.00  0.00              
ATOM   2916 1HG  GLU D 182       8.501 -12.980 -43.663  1.00  0.00              
ATOM   2917 2HG  GLU D 182       6.805 -13.263 -44.118  1.00  0.00              
ATOM   2918  N   TYR D 183       7.988 -10.890 -42.144  1.00  0.00              
ATOM   2919  CA  TYR D 183       8.908 -10.880 -41.015  1.00  0.00              
ATOM   2920  C   TYR D 183       9.008 -12.303 -40.483  1.00  0.00              
ATOM   2921  O   TYR D 183       8.027 -13.045 -40.523  1.00  0.00              
ATOM   2922  CB  TYR D 183       8.381  -9.981 -39.887  1.00  0.00              
ATOM   2923  CG  TYR D 183       8.353  -8.509 -40.218  1.00  0.00              
ATOM   2924  CD1 TYR D 183       7.322  -7.963 -40.980  1.00  0.00              
ATOM   2925  CD2 TYR D 183       9.366  -7.658 -39.772  1.00  0.00              
ATOM   2926  CE1 TYR D 183       7.294  -6.614 -41.284  1.00  0.00              
ATOM   2927  CE2 TYR D 183       9.352  -6.300 -40.079  1.00  0.00              
ATOM   2928  CZ  TYR D 183       8.312  -5.787 -40.836  1.00  0.00              
ATOM   2929  OH  TYR D 183       8.298  -4.454 -41.160  1.00  0.00              
ATOM   2930  H   TYR D 183       7.070 -11.294 -42.026  1.00  0.00              
ATOM   2931  HA  TYR D 183       9.897 -10.560 -41.346  1.00  0.00              
ATOM   2932 1HB  TYR D 183       7.367 -10.313 -39.655  1.00  0.00              
ATOM   2933 2HB  TYR D 183       9.022 -10.141 -39.021  1.00  0.00              
ATOM   2934  HD1 TYR D 183       6.528  -8.619 -41.339  1.00  0.00              
ATOM   2935  HD2 TYR D 183      10.177  -8.075 -39.174  1.00  0.00              
ATOM   2936  HE1 TYR D 183       6.482  -6.200 -41.881  1.00  0.00              
ATOM   2937  HE2 TYR D 183      10.155  -5.653 -39.726  1.00  0.00              
ATOM   2938  HH  TYR D 183       7.534  -4.203 -41.686  1.00  0.00              
ATOM   2939  N   GLU D 184      10.189 -12.679 -39.993  1.00  0.00              
ATOM   2940  CA  GLU D 184      10.392 -14.014 -39.435  1.00  0.00              
ATOM   2941  C   GLU D 184       9.523 -14.019 -38.157  1.00  0.00              
ATOM   2942  O   GLU D 184       9.644 -13.140 -37.302  1.00  0.00              
ATOM   2943  CB  GLU D 184      11.865 -14.298 -39.133  1.00  0.00              
ATOM   2944  CG  GLU D 184      12.174 -15.756 -38.824  1.00  0.00              
ATOM   2945  CD  GLU D 184      11.844 -16.093 -37.397  1.00  0.00              
ATOM   2946  OE1 GLU D 184      12.297 -15.395 -36.522  1.00  0.00              
ATOM   2947  OE2 GLU D 184      11.049 -16.978 -37.184  1.00  0.00              
ATOM   2948  H   GLU D 184      10.962 -12.028 -40.008  1.00  0.00              
ATOM   2949  HA  GLU D 184      10.048 -14.768 -40.144  1.00  0.00              
ATOM   2950 1HB  GLU D 184      12.436 -13.984 -40.008  1.00  0.00              
ATOM   2951 2HB  GLU D 184      12.141 -13.680 -38.279  1.00  0.00              
ATOM   2952 1HG  GLU D 184      11.668 -16.457 -39.487  1.00  0.00              
ATOM   2953 2HG  GLU D 184      13.250 -15.828 -38.974  1.00  0.00              
ATOM   2954  N   ALA D 185       8.645 -15.006 -38.056  1.00  0.00              
ATOM   2955  CA  ALA D 185       7.674 -15.122 -36.974  1.00  0.00              
ATOM   2956  C   ALA D 185       8.158 -15.104 -35.535  1.00  0.00              
ATOM   2957  O   ALA D 185       7.530 -14.477 -34.685  1.00  0.00              
ATOM   2958  CB  ALA D 185       6.812 -16.372 -37.199  1.00  0.00              
ATOM   2959  H   ALA D 185       8.662 -15.712 -38.779  1.00  0.00              
ATOM   2960  HA  ALA D 185       7.009 -14.259 -37.007  1.00  0.00              
ATOM   2961 1HB  ALA D 185       6.085 -16.462 -36.392  1.00  0.00              
ATOM   2962 2HB  ALA D 185       6.289 -16.287 -38.152  1.00  0.00              
ATOM   2963 3HB  ALA D 185       7.450 -17.255 -37.212  1.00  0.00              
ATOM   2964  N   ASP D 186       9.255 -15.791 -35.245  1.00  0.00              
ATOM   2965  CA  ASP D 186       9.706 -15.847 -33.858  1.00  0.00              
ATOM   2966  C   ASP D 186      10.509 -14.662 -33.367  1.00  0.00              
ATOM   2967  O   ASP D 186      10.366 -14.277 -32.194  1.00  0.00              
ATOM   2968  CB  ASP D 186      10.532 -17.118 -33.647  1.00  0.00              
ATOM   2969  CG  ASP D 186       9.745 -18.413 -33.801  1.00  0.00              
ATOM   2970  OD1 ASP D 186       8.731 -18.548 -33.159  1.00  0.00              
ATOM   2971  OD2 ASP D 186      10.075 -19.185 -34.668  1.00  0.00              
ATOM   2972  H   ASP D 186       9.786 -16.274 -35.955  1.00  0.00              
ATOM   2973  HA  ASP D 186       8.844 -15.863 -33.190  1.00  0.00              
ATOM   2974 1HB  ASP D 186      11.428 -17.162 -34.268  1.00  0.00              
ATOM   2975 2HB  ASP D 186      10.819 -16.989 -32.603  1.00  0.00              
ATOM   2976  N   HIS D 187      11.333 -14.061 -34.227  1.00  0.00              
ATOM   2977  CA  HIS D 187      12.147 -12.925 -33.790  1.00  0.00              
ATOM   2978  C   HIS D 187      11.805 -11.625 -34.491  1.00  0.00              
ATOM   2979  O   HIS D 187      12.410 -10.585 -34.217  1.00  0.00              
ATOM   2980  CB  HIS D 187      13.634 -13.230 -33.996  1.00  0.00              
ATOM   2981  CG  HIS D 187      14.119 -14.414 -33.218  1.00  0.00              
ATOM   2982  ND1 HIS D 187      14.212 -14.413 -31.842  1.00  0.00              
ATOM   2983  CD2 HIS D 187      14.538 -15.636 -33.622  1.00  0.00              
ATOM   2984  CE1 HIS D 187      14.666 -15.585 -31.434  1.00  0.00              
ATOM   2985  NE2 HIS D 187      14.872 -16.344 -32.494  1.00  0.00              
ATOM   2986  H   HIS D 187      11.406 -14.380 -35.183  1.00  0.00              
ATOM   2987  HA  HIS D 187      11.970 -12.732 -32.733  1.00  0.00              
ATOM   2988 1HB  HIS D 187      13.832 -13.446 -35.046  1.00  0.00              
ATOM   2989 2HB  HIS D 187      14.239 -12.380 -33.680  1.00  0.00              
ATOM   2990  HD2 HIS D 187      14.640 -16.096 -34.606  1.00  0.00              
ATOM   2991  HE1 HIS D 187      14.810 -15.785 -30.372  1.00  0.00              
ATOM   2992  HE2 HIS D 187      15.219 -17.292 -32.487  1.00  0.00              
ATOM   2993  N   MET D 188      10.835 -11.678 -35.394  1.00  0.00              
ATOM   2994  CA  MET D 188      10.374 -10.465 -36.081  1.00  0.00              
ATOM   2995  C   MET D 188      11.436  -9.724 -36.898  1.00  0.00              
ATOM   2996  O   MET D 188      11.383  -8.503 -37.045  1.00  0.00              
ATOM   2997  CB  MET D 188       9.770  -9.483 -35.074  1.00  0.00              
ATOM   2998  CG  MET D 188       8.650 -10.045 -34.221  1.00  0.00              
ATOM   2999  SD  MET D 188       7.341 -10.845 -35.194  1.00  0.00              
ATOM   3000  CE  MET D 188       7.140  -9.683 -36.542  1.00  0.00              
ATOM   3001  H   MET D 188      10.403 -12.564 -35.617  1.00  0.00              
ATOM   3002  HA  MET D 188       9.612 -10.721 -36.816  1.00  0.00              
ATOM   3003 1HB  MET D 188      10.581  -9.152 -34.427  1.00  0.00              
ATOM   3004 2HB  MET D 188       9.392  -8.634 -35.646  1.00  0.00              
ATOM   3005 1HG  MET D 188       9.077 -10.777 -33.538  1.00  0.00              
ATOM   3006 2HG  MET D 188       8.214  -9.224 -33.651  1.00  0.00              
ATOM   3007 1HE  MET D 188       6.366 -10.042 -37.221  1.00  0.00              
ATOM   3008 2HE  MET D 188       6.849  -8.710 -36.143  1.00  0.00              
ATOM   3009 3HE  MET D 188       8.082  -9.586 -37.083  1.00  0.00              
ATOM   3010  N   ALA D 189      12.405 -10.454 -37.429  1.00  0.00              
ATOM   3011  CA  ALA D 189      13.391  -9.839 -38.303  1.00  0.00              
ATOM   3012  C   ALA D 189      12.737  -9.647 -39.674  1.00  0.00              
ATOM   3013  O   ALA D 189      12.034 -10.530 -40.166  1.00  0.00              
ATOM   3014  CB  ALA D 189      14.604 -10.725 -38.421  1.00  0.00              
ATOM   3015  H   ALA D 189      12.469 -11.442 -37.234  1.00  0.00              
ATOM   3016  HA  ALA D 189      13.666  -8.867 -37.891  1.00  0.00              
ATOM   3017 1HB  ALA D 189      15.335 -10.253 -39.078  1.00  0.00              
ATOM   3018 2HB  ALA D 189      15.045 -10.873 -37.435  1.00  0.00              
ATOM   3019 3HB  ALA D 189      14.312 -11.688 -38.837  1.00  0.00              
ATOM   3020  N   GLN D 190      12.967  -8.496 -40.289  1.00  0.00              
ATOM   3021  CA  GLN D 190      12.386  -8.215 -41.593  1.00  0.00              
ATOM   3022  C   GLN D 190      13.034  -9.064 -42.678  1.00  0.00              
ATOM   3023  O   GLN D 190      14.256  -9.094 -42.807  1.00  0.00              
ATOM   3024  CB  GLN D 190      12.536  -6.731 -41.939  1.00  0.00              
ATOM   3025  CG  GLN D 190      11.871  -6.325 -43.243  1.00  0.00              
ATOM   3026  CD  GLN D 190      11.923  -4.827 -43.477  1.00  0.00              
ATOM   3027  OE1 GLN D 190      12.441  -4.072 -42.650  1.00  0.00              
ATOM   3028  NE2 GLN D 190      11.381  -4.387 -44.608  1.00  0.00              
ATOM   3029  H   GLN D 190      13.554  -7.800 -39.852  1.00  0.00              
ATOM   3030  HA  GLN D 190      11.328  -8.477 -41.585  1.00  0.00              
ATOM   3031 1HB  GLN D 190      12.100  -6.169 -41.112  1.00  0.00              
ATOM   3032 2HB  GLN D 190      13.606  -6.527 -41.992  1.00  0.00              
ATOM   3033 1HG  GLN D 190      12.081  -6.819 -44.191  1.00  0.00              
ATOM   3034 2HG  GLN D 190      10.866  -6.588 -42.913  1.00  0.00              
ATOM   3035 1HE2 GLN D 190      11.384  -3.409 -44.816  1.00  0.00              
ATOM   3036 2HE2 GLN D 190      10.969  -5.034 -45.250  1.00  0.00              
ATOM   3037  N   LEU D 191      12.210  -9.766 -43.447  1.00  0.00              
ATOM   3038  CA  LEU D 191      12.715 -10.651 -44.484  1.00  0.00              
ATOM   3039  C   LEU D 191      12.476  -9.952 -45.823  1.00  0.00              
ATOM   3040  O   LEU D 191      13.183  -8.998 -46.141  1.00  0.00              
ATOM   3041  CB  LEU D 191      12.007 -12.003 -44.410  1.00  0.00              
ATOM   3042  CG  LEU D 191      12.217 -12.714 -43.066  1.00  0.00              
ATOM   3043  CD1 LEU D 191      11.442 -14.032 -43.041  1.00  0.00              
ATOM   3044  CD2 LEU D 191      13.706 -12.960 -42.836  1.00  0.00              
ATOM   3045  H   LEU D 191      11.213  -9.687 -43.312  1.00  0.00              
ATOM   3046  HA  LEU D 191      13.786 -10.800 -44.348  1.00  0.00              
ATOM   3047 1HB  LEU D 191      10.977 -11.669 -44.515  1.00  0.00              
ATOM   3048 2HB  LEU D 191      12.269 -12.643 -45.252  1.00  0.00              
ATOM   3049  HG  LEU D 191      11.870 -12.037 -42.285  1.00  0.00              
ATOM   3050 1HD1 LEU D 191      11.599 -14.527 -42.083  1.00  0.00              
ATOM   3051 2HD1 LEU D 191      10.379 -13.832 -43.176  1.00  0.00              
ATOM   3052 3HD1 LEU D 191      11.796 -14.677 -43.844  1.00  0.00              
ATOM   3053 1HD2 LEU D 191      13.846 -13.464 -41.879  1.00  0.00              
ATOM   3054 2HD2 LEU D 191      14.100 -13.585 -43.637  1.00  0.00              
ATOM   3055 3HD2 LEU D 191      14.234 -12.007 -42.823  1.00  0.00              
ATOM   3056  N   GLN D 192      11.498 -10.377 -46.608  1.00  0.00              
ATOM   3057  CA  GLN D 192      11.283  -9.695 -47.884  1.00  0.00              
ATOM   3058  C   GLN D 192       9.850  -9.242 -48.167  1.00  0.00              
ATOM   3059  O   GLN D 192       8.910  -9.665 -47.499  1.00  0.00              
ATOM   3060  CB  GLN D 192      11.740 -10.609 -49.025  1.00  0.00              
ATOM   3061  CG  GLN D 192      13.219 -10.955 -48.991  1.00  0.00              
ATOM   3062  CD  GLN D 192      14.102  -9.746 -49.231  1.00  0.00              
ATOM   3063  OE1 GLN D 192      13.734  -8.827 -49.968  1.00  0.00              
ATOM   3064  NE2 GLN D 192      15.276  -9.739 -48.610  1.00  0.00              
ATOM   3065  H   GLN D 192      10.900 -11.151 -46.356  1.00  0.00              
ATOM   3066  HA  GLN D 192      11.853  -8.766 -47.902  1.00  0.00              
ATOM   3067 1HB  GLN D 192      11.146 -11.521 -48.954  1.00  0.00              
ATOM   3068 2HB  GLN D 192      11.504 -10.093 -49.955  1.00  0.00              
ATOM   3069 1HG  GLN D 192      13.668 -11.545 -48.192  1.00  0.00              
ATOM   3070 2HG  GLN D 192      13.189 -11.548 -49.906  1.00  0.00              
ATOM   3071 1HE2 GLN D 192      15.902  -8.967 -48.731  1.00  0.00              
ATOM   3072 2HE2 GLN D 192      15.536 -10.505 -48.022  1.00  0.00              
ATOM   3073  N   ARG D 193       9.706  -8.345 -49.138  1.00  0.00              
ATOM   3074  CA  ARG D 193       8.396  -7.876 -49.581  1.00  0.00              
ATOM   3075  C   ARG D 193       7.830  -8.986 -50.456  1.00  0.00              
ATOM   3076  O   ARG D 193       8.516  -9.509 -51.322  1.00  0.00              
ATOM   3077  CB  ARG D 193       8.431  -6.528 -50.286  1.00  0.00              
ATOM   3078  CG  ARG D 193       7.069  -5.964 -50.655  1.00  0.00              
ATOM   3079  CD  ARG D 193       7.117  -4.651 -51.348  1.00  0.00              
ATOM   3080  NE  ARG D 193       7.640  -3.562 -50.539  1.00  0.00              
ATOM   3081  CZ  ARG D 193       6.919  -2.856 -49.647  1.00  0.00              
ATOM   3082  NH1 ARG D 193       5.638  -3.094 -49.471  1.00  0.00              
ATOM   3083  NH2 ARG D 193       7.528  -1.899 -48.967  1.00  0.00              
ATOM   3084  H   ARG D 193      10.536  -7.977 -49.582  1.00  0.00              
ATOM   3085  HA  ARG D 193       7.750  -7.717 -48.718  1.00  0.00              
ATOM   3086 1HB  ARG D 193       8.940  -5.834 -49.619  1.00  0.00              
ATOM   3087 2HB  ARG D 193       9.022  -6.659 -51.193  1.00  0.00              
ATOM   3088 1HG  ARG D 193       6.566  -6.673 -51.314  1.00  0.00              
ATOM   3089 2HG  ARG D 193       6.486  -5.841 -49.741  1.00  0.00              
ATOM   3090 1HD  ARG D 193       7.753  -4.738 -52.227  1.00  0.00              
ATOM   3091 2HD  ARG D 193       6.108  -4.375 -51.654  1.00  0.00              
ATOM   3092  HE  ARG D 193       8.573  -3.173 -50.508  1.00  0.00              
ATOM   3093 1HH1 ARG D 193       5.183  -3.817 -50.011  1.00  0.00              
ATOM   3094 2HH1 ARG D 193       5.115  -2.554 -48.797  1.00  0.00              
ATOM   3095 1HH2 ARG D 193       8.509  -1.718 -49.126  1.00  0.00              
ATOM   3096 2HH2 ARG D 193       7.011  -1.356 -48.293  1.00  0.00              
ATOM   3097  N   VAL D 194       6.583  -9.358 -50.215  1.00  0.00              
ATOM   3098  CA  VAL D 194       5.961 -10.420 -50.984  1.00  0.00              
ATOM   3099  C   VAL D 194       4.648  -9.867 -51.498  1.00  0.00              
ATOM   3100  O   VAL D 194       4.206  -8.792 -51.069  1.00  0.00              
ATOM   3101  CB  VAL D 194       5.669 -11.678 -50.113  1.00  0.00              
ATOM   3102  CG1 VAL D 194       6.951 -12.215 -49.534  1.00  0.00              
ATOM   3103  CG2 VAL D 194       4.699 -11.342 -49.015  1.00  0.00              
ATOM   3104  H   VAL D 194       6.051  -8.902 -49.487  1.00  0.00              
ATOM   3105  HA  VAL D 194       6.570 -10.694 -51.847  1.00  0.00              
ATOM   3106  HB  VAL D 194       5.194 -12.438 -50.734  1.00  0.00              
ATOM   3107 1HG1 VAL D 194       6.735 -13.095 -48.926  1.00  0.00              
ATOM   3108 2HG1 VAL D 194       7.627 -12.492 -50.342  1.00  0.00              
ATOM   3109 3HG1 VAL D 194       7.417 -11.452 -48.912  1.00  0.00              
ATOM   3110 1HG2 VAL D 194       4.505 -12.230 -48.415  1.00  0.00              
ATOM   3111 2HG2 VAL D 194       5.123 -10.562 -48.383  1.00  0.00              
ATOM   3112 3HG2 VAL D 194       3.764 -10.987 -49.451  1.00  0.00              
ATOM   3113  N   HIS D 195       4.025 -10.582 -52.426  1.00  0.00              
ATOM   3114  CA  HIS D 195       2.735 -10.153 -52.925  1.00  0.00              
ATOM   3115  C   HIS D 195       1.757 -11.305 -52.755  1.00  0.00              
ATOM   3116  O   HIS D 195       2.030 -12.425 -53.183  1.00  0.00              
ATOM   3117  CB  HIS D 195       2.802  -9.736 -54.402  1.00  0.00              
ATOM   3118  CG  HIS D 195       1.558  -9.042 -54.873  1.00  0.00              
ATOM   3119  ND1 HIS D 195       1.366  -7.686 -54.727  1.00  0.00              
ATOM   3120  CD2 HIS D 195       0.405  -9.532 -55.387  1.00  0.00              
ATOM   3121  CE1 HIS D 195       0.145  -7.370 -55.126  1.00  0.00              
ATOM   3122  NE2 HIS D 195      -0.458  -8.473 -55.532  1.00  0.00              
ATOM   3123  H   HIS D 195       4.439 -11.427 -52.795  1.00  0.00              
ATOM   3124  HA  HIS D 195       2.378  -9.308 -52.338  1.00  0.00              
ATOM   3125 1HB  HIS D 195       3.630  -9.043 -54.560  1.00  0.00              
ATOM   3126 2HB  HIS D 195       2.937 -10.612 -55.035  1.00  0.00              
ATOM   3127  HD1 HIS D 195       2.055  -7.017 -54.446  1.00  0.00              
ATOM   3128  HD2 HIS D 195       0.088 -10.536 -55.669  1.00  0.00              
ATOM   3129  HE1 HIS D 195      -0.203  -6.337 -55.087  1.00  0.00              
ATOM   3130  N   GLY D 196       0.626 -11.026 -52.122  1.00  0.00              
ATOM   3131  CA  GLY D 196      -0.358 -12.058 -51.880  1.00  0.00              
ATOM   3132  C   GLY D 196      -1.434 -12.086 -52.947  1.00  0.00              
ATOM   3133  O   GLY D 196      -1.834 -11.040 -53.457  1.00  0.00              
ATOM   3134  H   GLY D 196       0.441 -10.085 -51.803  1.00  0.00              
ATOM   3135 1HA  GLY D 196       0.139 -13.028 -51.865  1.00  0.00              
ATOM   3136 2HA  GLY D 196      -0.832 -11.879 -50.915  1.00  0.00              
ATOM   3137  N   PHE D 197      -1.893 -13.290 -53.283  1.00  0.00              
ATOM   3138  CA  PHE D 197      -2.961 -13.479 -54.256  1.00  0.00              
ATOM   3139  C   PHE D 197      -4.027 -14.366 -53.633  1.00  0.00              
ATOM   3140  O   PHE D 197      -3.960 -15.599 -53.718  1.00  0.00              
ATOM   3141  CB  PHE D 197      -2.462 -14.169 -55.529  1.00  0.00              
ATOM   3142  CG  PHE D 197      -1.419 -13.403 -56.283  1.00  0.00              
ATOM   3143  CD1 PHE D 197      -0.072 -13.650 -56.076  1.00  0.00              
ATOM   3144  CD2 PHE D 197      -1.790 -12.483 -57.258  1.00  0.00              
ATOM   3145  CE1 PHE D 197       0.894 -13.006 -56.833  1.00  0.00              
ATOM   3146  CE2 PHE D 197      -0.838 -11.833 -58.017  1.00  0.00              
ATOM   3147  CZ  PHE D 197       0.505 -12.089 -57.816  1.00  0.00              
ATOM   3148  H   PHE D 197      -1.479 -14.100 -52.842  1.00  0.00              
ATOM   3149  HA  PHE D 197      -3.416 -12.518 -54.498  1.00  0.00              
ATOM   3150 1HB  PHE D 197      -2.017 -15.131 -55.284  1.00  0.00              
ATOM   3151 2HB  PHE D 197      -3.290 -14.319 -56.222  1.00  0.00              
ATOM   3152  HD1 PHE D 197       0.225 -14.364 -55.307  1.00  0.00              
ATOM   3153  HD2 PHE D 197      -2.848 -12.278 -57.419  1.00  0.00              
ATOM   3154  HE1 PHE D 197       1.950 -13.216 -56.661  1.00  0.00              
ATOM   3155  HE2 PHE D 197      -1.147 -11.115 -58.777  1.00  0.00              
ATOM   3156  HZ  PHE D 197       1.258 -11.582 -58.416  1.00  0.00              
ATOM   3157  N   LEU D 198      -5.019 -13.737 -53.024  1.00  0.00              
ATOM   3158  CA  LEU D 198      -6.131 -14.458 -52.431  1.00  0.00              
ATOM   3159  C   LEU D 198      -7.128 -14.859 -53.509  1.00  0.00              
ATOM   3160  O   LEU D 198      -7.672 -13.988 -54.198  1.00  0.00              
ATOM   3161  CB  LEU D 198      -6.857 -13.559 -51.423  1.00  0.00              
ATOM   3162  CG  LEU D 198      -7.624 -14.181 -50.250  1.00  0.00              
ATOM   3163  CD1 LEU D 198      -9.068 -13.774 -50.334  1.00  0.00              
ATOM   3164  CD2 LEU D 198      -7.496 -15.665 -50.235  1.00  0.00              
ATOM   3165  H   LEU D 198      -5.001 -12.729 -52.971  1.00  0.00              
ATOM   3166  HA  LEU D 198      -5.767 -15.376 -51.971  1.00  0.00              
ATOM   3167 1HB  LEU D 198      -6.003 -13.016 -51.021  1.00  0.00              
ATOM   3168 2HB  LEU D 198      -7.531 -12.860 -51.917  1.00  0.00              
ATOM   3169  HG  LEU D 198      -7.164 -13.816 -49.331  1.00  0.00              
ATOM   3170 1HD1 LEU D 198      -9.620 -14.214 -49.503  1.00  0.00              
ATOM   3171 2HD1 LEU D 198      -9.144 -12.688 -50.284  1.00  0.00              
ATOM   3172 3HD1 LEU D 198      -9.491 -14.124 -51.275  1.00  0.00              
ATOM   3173 1HD2 LEU D 198      -8.052 -16.070 -49.389  1.00  0.00              
ATOM   3174 2HD2 LEU D 198      -7.896 -16.074 -51.163  1.00  0.00              
ATOM   3175 3HD2 LEU D 198      -6.445 -15.939 -50.142  1.00  0.00              
ATOM   3176  N   MET D 199      -7.362 -16.165 -53.646  1.00  0.00              
ATOM   3177  CA  MET D 199      -8.266 -16.700 -54.655  1.00  0.00              
ATOM   3178  C   MET D 199      -9.425 -17.350 -53.876  1.00  0.00              
ATOM   3179  O   MET D 199      -9.338 -17.474 -52.651  1.00  0.00              
ATOM   3180  CB  MET D 199      -7.487 -17.646 -55.579  1.00  0.00              
ATOM   3181  CG  MET D 199      -6.486 -16.825 -56.442  1.00  0.00              
ATOM   3182  SD  MET D 199      -5.390 -17.797 -57.388  1.00  0.00              
ATOM   3183  CE  MET D 199      -4.280 -18.383 -56.111  1.00  0.00              
ATOM   3184  H   MET D 199      -6.891 -16.803 -53.020  1.00  0.00              
ATOM   3185  HA  MET D 199      -8.647 -15.892 -55.278  1.00  0.00              
ATOM   3186 1HB  MET D 199      -6.975 -18.365 -54.939  1.00  0.00              
ATOM   3187 2HB  MET D 199      -8.221 -18.165 -56.196  1.00  0.00              
ATOM   3188 1HG  MET D 199      -7.061 -16.196 -57.121  1.00  0.00              
ATOM   3189 2HG  MET D 199      -5.898 -16.197 -55.774  1.00  0.00              
ATOM   3190 1HE  MET D 199      -3.516 -19.022 -56.557  1.00  0.00              
ATOM   3191 2HE  MET D 199      -3.802 -17.531 -55.625  1.00  0.00              
ATOM   3192 3HE  MET D 199      -4.845 -18.953 -55.373  1.00  0.00              
ATOM   3193  N   ASN D 200     -10.506 -17.741 -54.546  1.00  0.00              
ATOM   3194  CA  ASN D 200     -11.664 -18.229 -53.790  1.00  0.00              
ATOM   3195  C   ASN D 200     -11.547 -19.571 -53.054  1.00  0.00              
ATOM   3196  O   ASN D 200     -12.483 -19.998 -52.351  1.00  0.00              
ATOM   3197  CB  ASN D 200     -12.920 -18.208 -54.676  1.00  0.00              
ATOM   3198  CG  ASN D 200     -12.849 -19.180 -55.812  1.00  0.00              
ATOM   3199  OD1 ASN D 200     -11.884 -19.930 -55.929  1.00  0.00              
ATOM   3200  ND2 ASN D 200     -13.876 -19.191 -56.653  1.00  0.00              
ATOM   3201  H   ASN D 200     -10.553 -17.710 -55.554  1.00  0.00              
ATOM   3202  HA  ASN D 200     -11.887 -17.544 -52.970  1.00  0.00              
ATOM   3203 1HB  ASN D 200     -13.917 -18.230 -54.233  1.00  0.00              
ATOM   3204 2HB  ASN D 200     -12.715 -17.206 -55.053  1.00  0.00              
ATOM   3205 1HD2 ASN D 200     -13.879 -19.823 -57.430  1.00  0.00              
ATOM   3206 2HD2 ASN D 200     -14.647 -18.570 -56.512  1.00  0.00              
ATOM   3207  N   ASP D 201     -10.401 -20.218 -53.175  1.00  0.00              
ATOM   3208  CA  ASP D 201     -10.221 -21.432 -52.414  1.00  0.00              
ATOM   3209  C   ASP D 201      -8.832 -21.598 -51.820  1.00  0.00              
ATOM   3210  O   ASP D 201      -8.588 -22.570 -51.131  1.00  0.00              
ATOM   3211  CB  ASP D 201     -10.623 -22.656 -53.261  1.00  0.00              
ATOM   3212  CG  ASP D 201      -9.782 -22.827 -54.517  1.00  0.00              
ATOM   3213  OD1 ASP D 201      -8.824 -22.053 -54.742  1.00  0.00              
ATOM   3214  OD2 ASP D 201     -10.113 -23.749 -55.291  1.00  0.00              
ATOM   3215  H   ASP D 201      -9.654 -19.898 -53.776  1.00  0.00              
ATOM   3216  HA  ASP D 201     -10.887 -21.429 -51.551  1.00  0.00              
ATOM   3217 1HB  ASP D 201     -10.642 -23.589 -52.697  1.00  0.00              
ATOM   3218 2HB  ASP D 201     -11.640 -22.374 -53.535  1.00  0.00              
ATOM   3219  N   CYS D 202      -7.945 -20.627 -52.041  1.00  0.00              
ATOM   3220  CA  CYS D 202      -6.577 -20.685 -51.517  1.00  0.00              
ATOM   3221  C   CYS D 202      -5.897 -19.319 -51.593  1.00  0.00              
ATOM   3222  O   CYS D 202      -6.275 -18.467 -52.403  1.00  0.00              
ATOM   3223  CB  CYS D 202      -5.894 -21.678 -52.459  1.00  0.00              
ATOM   3224  SG  CYS D 202      -5.853 -21.160 -54.191  1.00  0.00              
ATOM   3225  H   CYS D 202      -8.228 -19.826 -52.589  1.00  0.00              
ATOM   3226  HA  CYS D 202      -6.519 -21.074 -50.500  1.00  0.00              
ATOM   3227 1HB  CYS D 202      -4.855 -21.826 -52.163  1.00  0.00              
ATOM   3228 2HB  CYS D 202      -6.417 -22.634 -52.441  1.00  0.00              
ATOM   3229  HG  CYS D 202      -5.650 -22.374 -54.694  1.00  0.00              
ATOM   3230  N   LEU D 203      -4.893 -19.127 -50.742  1.00  0.00              
ATOM   3231  CA  LEU D 203      -4.080 -17.921 -50.733  1.00  0.00              
ATOM   3232  C   LEU D 203      -2.708 -18.281 -51.269  1.00  0.00              
ATOM   3233  O   LEU D 203      -1.987 -19.088 -50.671  1.00  0.00              
ATOM   3234  CB  LEU D 203      -3.933 -17.375 -49.312  1.00  0.00              
ATOM   3235  CG  LEU D 203      -2.991 -16.182 -49.153  1.00  0.00              
ATOM   3236  CD1 LEU D 203      -3.522 -14.991 -49.960  1.00  0.00              
ATOM   3237  CD2 LEU D 203      -2.874 -15.816 -47.675  1.00  0.00              
ATOM   3238  H   LEU D 203      -4.694 -19.858 -50.074  1.00  0.00              
ATOM   3239  HA  LEU D 203      -4.525 -17.176 -51.391  1.00  0.00              
ATOM   3240 1HB  LEU D 203      -4.961 -17.063 -49.135  1.00  0.00              
ATOM   3241 2HB  LEU D 203      -3.665 -18.160 -48.604  1.00  0.00              
ATOM   3242  HG  LEU D 203      -2.006 -16.498 -49.497  1.00  0.00              
ATOM   3243 1HD1 LEU D 203      -2.848 -14.143 -49.845  1.00  0.00              
ATOM   3244 2HD1 LEU D 203      -3.583 -15.264 -51.014  1.00  0.00              
ATOM   3245 3HD1 LEU D 203      -4.513 -14.718 -49.598  1.00  0.00              
ATOM   3246 1HD2 LEU D 203      -2.202 -14.966 -47.564  1.00  0.00              
ATOM   3247 2HD2 LEU D 203      -3.858 -15.556 -47.285  1.00  0.00              
ATOM   3248 3HD2 LEU D 203      -2.477 -16.667 -47.121  1.00  0.00              
ATOM   3249  N   LEU D 204      -2.351 -17.699 -52.409  1.00  0.00              
ATOM   3250  CA  LEU D 204      -1.043 -17.923 -52.996  1.00  0.00              
ATOM   3251  C   LEU D 204      -0.164 -16.735 -52.653  1.00  0.00              
ATOM   3252  O   LEU D 204      -0.489 -15.592 -52.999  1.00  0.00              
ATOM   3253  CB  LEU D 204      -1.147 -18.066 -54.522  1.00  0.00              
ATOM   3254  CG  LEU D 204       0.160 -18.278 -55.298  1.00  0.00              
ATOM   3255  CD1 LEU D 204       0.770 -19.613 -54.946  1.00  0.00              
ATOM   3256  CD2 LEU D 204      -0.115 -18.207 -56.800  1.00  0.00              
ATOM   3257  H   LEU D 204      -3.003 -17.087 -52.877  1.00  0.00              
ATOM   3258  HA  LEU D 204      -0.597 -18.818 -52.563  1.00  0.00              
ATOM   3259 1HB  LEU D 204      -1.749 -18.972 -54.575  1.00  0.00              
ATOM   3260 2HB  LEU D 204      -1.697 -17.238 -54.968  1.00  0.00              
ATOM   3261  HG  LEU D 204       0.826 -17.454 -55.042  1.00  0.00              
ATOM   3262 1HD1 LEU D 204       1.696 -19.750 -55.505  1.00  0.00              
ATOM   3263 2HD1 LEU D 204       0.984 -19.646 -53.877  1.00  0.00              
ATOM   3264 3HD1 LEU D 204       0.073 -20.410 -55.201  1.00  0.00              
ATOM   3265 1HD2 LEU D 204       0.816 -18.357 -57.347  1.00  0.00              
ATOM   3266 2HD2 LEU D 204      -0.830 -18.982 -57.077  1.00  0.00              
ATOM   3267 3HD2 LEU D 204      -0.527 -17.228 -57.048  1.00  0.00              
ATOM   3268  N   VAL D 205       0.941 -17.009 -51.968  1.00  0.00              
ATOM   3269  CA  VAL D 205       1.870 -15.961 -51.557  1.00  0.00              
ATOM   3270  C   VAL D 205       3.126 -16.073 -52.411  1.00  0.00              
ATOM   3271  O   VAL D 205       3.816 -17.093 -52.387  1.00  0.00              
ATOM   3272  CB  VAL D 205       2.244 -16.061 -50.066  1.00  0.00              
ATOM   3273  CG1 VAL D 205       3.237 -14.971 -49.691  1.00  0.00              
ATOM   3274  CG2 VAL D 205       0.998 -15.967 -49.197  1.00  0.00              
ATOM   3275  H   VAL D 205       1.142 -17.967 -51.725  1.00  0.00              
ATOM   3276  HA  VAL D 205       1.455 -14.969 -51.737  1.00  0.00              
ATOM   3277  HB  VAL D 205       2.688 -17.039 -49.877  1.00  0.00              
ATOM   3278 1HG1 VAL D 205       3.490 -15.057 -48.633  1.00  0.00              
ATOM   3279 2HG1 VAL D 205       4.141 -15.081 -50.290  1.00  0.00              
ATOM   3280 3HG1 VAL D 205       2.793 -13.995 -49.879  1.00  0.00              
ATOM   3281 1HG2 VAL D 205       1.280 -16.040 -48.147  1.00  0.00              
ATOM   3282 2HG2 VAL D 205       0.503 -15.012 -49.375  1.00  0.00              
ATOM   3283 3HG2 VAL D 205       0.318 -16.781 -49.448  1.00  0.00              
ATOM   3284  N   ALA D 206       3.410 -15.025 -53.177  1.00  0.00              
ATOM   3285  CA  ALA D 206       4.572 -15.010 -54.059  1.00  0.00              
ATOM   3286  C   ALA D 206       5.693 -14.213 -53.428  1.00  0.00              
ATOM   3287  O   ALA D 206       5.491 -13.075 -53.011  1.00  0.00              
ATOM   3288  CB  ALA D 206       4.208 -14.398 -55.402  1.00  0.00              
ATOM   3289  H   ALA D 206       2.804 -14.216 -53.147  1.00  0.00              
ATOM   3290  HA  ALA D 206       4.920 -16.034 -54.197  1.00  0.00              
ATOM   3291 1HB  ALA D 206       5.085 -14.395 -56.050  1.00  0.00              
ATOM   3292 2HB  ALA D 206       3.416 -14.985 -55.869  1.00  0.00              
ATOM   3293 3HB  ALA D 206       3.863 -13.375 -55.255  1.00  0.00              
ATOM   3294  N   THR D 207       6.871 -14.821 -53.373  1.00  0.00              
ATOM   3295  CA  THR D 207       8.059 -14.184 -52.820  1.00  0.00              
ATOM   3296  C   THR D 207       9.108 -13.978 -53.905  1.00  0.00              
ATOM   3297  O   THR D 207       9.513 -14.922 -54.577  1.00  0.00              
ATOM   3298  CB  THR D 207       8.670 -15.014 -51.675  1.00  0.00              
ATOM   3299  OG1 THR D 207       7.712 -15.153 -50.618  1.00  0.00              
ATOM   3300  CG2 THR D 207       9.920 -14.337 -51.134  1.00  0.00              
ATOM   3301  H   THR D 207       6.941 -15.764 -53.730  1.00  0.00              
ATOM   3302  HA  THR D 207       7.803 -13.197 -52.435  1.00  0.00              
ATOM   3303  HB  THR D 207       8.929 -16.003 -52.053  1.00  0.00              
ATOM   3304  HG1 THR D 207       7.087 -15.847 -50.843  1.00  0.00              
ATOM   3305 1HG2 THR D 207      10.338 -14.937 -50.327  1.00  0.00              
ATOM   3306 2HG2 THR D 207      10.655 -14.239 -51.932  1.00  0.00              
ATOM   3307 3HG2 THR D 207       9.662 -13.348 -50.756  1.00  0.00              
ATOM   3308  N   TRP D 208       9.550 -12.736 -54.053  1.00  0.00              
ATOM   3309  CA  TRP D 208      10.535 -12.371 -55.065  1.00  0.00              
ATOM   3310  C   TRP D 208      11.790 -11.833 -54.374  1.00  0.00              
ATOM   3311  O   TRP D 208      11.694 -11.002 -53.471  1.00  0.00              
ATOM   3312  CB  TRP D 208       9.965 -11.331 -56.032  1.00  0.00              
ATOM   3313  CG  TRP D 208       8.965 -11.896 -56.995  1.00  0.00              
ATOM   3314  CD1 TRP D 208       7.626 -12.045 -56.787  1.00  0.00              
ATOM   3315  CD2 TRP D 208       9.223 -12.383 -58.318  1.00  0.00              
ATOM   3316  NE1 TRP D 208       7.034 -12.597 -57.895  1.00  0.00              
ATOM   3317  CE2 TRP D 208       7.994 -12.812 -58.850  1.00  0.00              
ATOM   3318  CE3 TRP D 208      10.377 -12.497 -59.103  1.00  0.00              
ATOM   3319  CZ2 TRP D 208       7.883 -13.347 -60.125  1.00  0.00              
ATOM   3320  CZ3 TRP D 208      10.265 -13.032 -60.380  1.00  0.00              
ATOM   3321  CH2 TRP D 208       9.054 -13.444 -60.878  1.00  0.00              
ATOM   3322  H   TRP D 208       9.187 -12.021 -53.439  1.00  0.00              
ATOM   3323  HA  TRP D 208      10.821 -13.253 -55.638  1.00  0.00              
ATOM   3324 1HB  TRP D 208       9.456 -10.541 -55.480  1.00  0.00              
ATOM   3325 2HB  TRP D 208      10.766 -10.897 -56.631  1.00  0.00              
ATOM   3326  HD1 TRP D 208       7.240 -11.723 -55.821  1.00  0.00              
ATOM   3327  HE1 TRP D 208       6.051 -12.810 -57.992  1.00  0.00              
ATOM   3328  HE3 TRP D 208      11.362 -12.183 -58.760  1.00  0.00              
ATOM   3329  HZ2 TRP D 208       6.902 -13.662 -60.479  1.00  0.00              
ATOM   3330  HZ3 TRP D 208      11.171 -13.117 -60.982  1.00  0.00              
ATOM   3331  HH2 TRP D 208       9.009 -13.858 -61.885  1.00  0.00              
ATOM   3332  N   LEU D 209      12.960 -12.317 -54.790  1.00  0.00              
ATOM   3333  CA  LEU D 209      14.224 -11.791 -54.275  1.00  0.00              
ATOM   3334  C   LEU D 209      15.179 -11.323 -55.369  1.00  0.00              
ATOM   3335  O   LEU D 209      15.763 -12.129 -56.102  1.00  0.00              
ATOM   3336  CB  LEU D 209      14.911 -12.855 -53.410  1.00  0.00              
ATOM   3337  CG  LEU D 209      16.297 -12.470 -52.878  1.00  0.00              
ATOM   3338  CD1 LEU D 209      16.187 -11.256 -51.966  1.00  0.00              
ATOM   3339  CD2 LEU D 209      16.903 -13.651 -52.133  1.00  0.00              
ATOM   3340  H   LEU D 209      12.980 -13.060 -55.474  1.00  0.00              
ATOM   3341  HA  LEU D 209      14.032 -10.907 -53.669  1.00  0.00              
ATOM   3342 1HB  LEU D 209      14.197 -12.906 -52.590  1.00  0.00              
ATOM   3343 2HB  LEU D 209      14.951 -13.821 -53.915  1.00  0.00              
ATOM   3344  HG  LEU D 209      16.929 -12.262 -53.741  1.00  0.00              
ATOM   3345 1HD1 LEU D 209      17.177 -10.990 -51.593  1.00  0.00              
ATOM   3346 2HD1 LEU D 209      15.774 -10.417 -52.526  1.00  0.00              
ATOM   3347 3HD1 LEU D 209      15.535 -11.490 -51.126  1.00  0.00              
ATOM   3348 1HD2 LEU D 209      17.888 -13.377 -51.756  1.00  0.00              
ATOM   3349 2HD2 LEU D 209      16.257 -13.925 -51.298  1.00  0.00              
ATOM   3350 3HD2 LEU D 209      16.998 -14.500 -52.811  1.00  0.00              
ATOM   3351  N   PRO D 210      15.352  -9.998 -55.485  1.00  0.00              
ATOM   3352  CA  PRO D 210      16.226  -9.436 -56.514  1.00  0.00              
ATOM   3353  C   PRO D 210      17.655  -9.944 -56.345  1.00  0.00              
ATOM   3354  O   PRO D 210      18.207  -9.912 -55.244  1.00  0.00              
ATOM   3355  CB  PRO D 210      16.124  -7.920 -56.309  1.00  0.00              
ATOM   3356  CG  PRO D 210      14.814  -7.726 -55.625  1.00  0.00              
ATOM   3357  CD  PRO D 210      14.652  -8.922 -54.725  1.00  0.00              
ATOM   3358  HA  PRO D 210      15.932  -9.733 -57.531  1.00  0.00              
ATOM   3359 1HB  PRO D 210      16.954  -7.540 -55.697  1.00  0.00              
ATOM   3360 2HB  PRO D 210      16.156  -7.382 -57.268  1.00  0.00              
ATOM   3361 1HG  PRO D 210      14.804  -6.792 -55.045  1.00  0.00              
ATOM   3362 2HG  PRO D 210      13.990  -7.664 -56.351  1.00  0.00              
ATOM   3363 1HD  PRO D 210      15.113  -8.766 -53.738  1.00  0.00              
ATOM   3364 2HD  PRO D 210      13.595  -9.171 -54.550  1.00  0.00              
ATOM   3365  N   GLN D 211      18.239 -10.435 -57.432  1.00  0.00              
ATOM   3366  CA  GLN D 211      19.645 -10.824 -57.438  1.00  0.00              
ATOM   3367  C   GLN D 211      20.275 -10.302 -58.722  1.00  0.00              
ATOM   3368  O   GLN D 211      19.584 -10.141 -59.732  1.00  0.00              
ATOM   3369  CB  GLN D 211      19.804 -12.345 -57.342  1.00  0.00              
ATOM   3370  CG  GLN D 211      19.289 -12.944 -56.046  1.00  0.00              
ATOM   3371  CD  GLN D 211      19.641 -14.413 -55.907  1.00  0.00              
ATOM   3372  OE1 GLN D 211      20.328 -14.984 -56.758  1.00  0.00              
ATOM   3373  NE2 GLN D 211      19.167 -15.035 -54.834  1.00  0.00              
ATOM   3374  H   GLN D 211      17.695 -10.543 -58.276  1.00  0.00              
ATOM   3375  HA  GLN D 211      20.154 -10.365 -56.591  1.00  0.00              
ATOM   3376 1HB  GLN D 211      19.262 -12.771 -58.187  1.00  0.00              
ATOM   3377 2HB  GLN D 211      20.867 -12.556 -57.449  1.00  0.00              
ATOM   3378 1HG  GLN D 211      19.439 -12.470 -55.076  1.00  0.00              
ATOM   3379 2HG  GLN D 211      18.237 -12.866 -56.326  1.00  0.00              
ATOM   3380 1HE2 GLN D 211      19.367 -16.005 -54.689  1.00  0.00              
ATOM   3381 2HE2 GLN D 211      18.612 -14.535 -54.169  1.00  0.00              
ATOM   3382  N   ARG D 212      21.578 -10.030 -58.672  1.00  0.00              
ATOM   3383  CA  ARG D 212      22.282  -9.405 -59.788  1.00  0.00              
ATOM   3384  C   ARG D 212      21.977 -10.105 -61.112  1.00  0.00              
ATOM   3385  O   ARG D 212      21.515  -9.472 -62.064  1.00  0.00              
ATOM   3386  CB  ARG D 212      23.782  -9.321 -59.539  1.00  0.00              
ATOM   3387  CG  ARG D 212      24.559  -8.530 -60.579  1.00  0.00              
ATOM   3388  CD  ARG D 212      26.024  -8.483 -60.343  1.00  0.00              
ATOM   3389  NE  ARG D 212      26.696  -9.767 -60.468  1.00  0.00              
ATOM   3390  CZ  ARG D 212      27.938 -10.028 -60.018  1.00  0.00              
ATOM   3391  NH1 ARG D 212      28.662  -9.091 -59.446  1.00  0.00              
ATOM   3392  NH2 ARG D 212      28.420 -11.247 -60.187  1.00  0.00              
ATOM   3393  H   ARG D 212      22.092 -10.262 -57.835  1.00  0.00              
ATOM   3394  HA  ARG D 212      21.947  -8.374 -59.905  1.00  0.00              
ATOM   3395 1HB  ARG D 212      23.916  -8.859 -58.562  1.00  0.00              
ATOM   3396 2HB  ARG D 212      24.157 -10.344 -59.512  1.00  0.00              
ATOM   3397 1HG  ARG D 212      24.390  -8.981 -61.556  1.00  0.00              
ATOM   3398 2HG  ARG D 212      24.186  -7.504 -60.584  1.00  0.00              
ATOM   3399 1HD  ARG D 212      26.478  -7.807 -61.067  1.00  0.00              
ATOM   3400 2HD  ARG D 212      26.210  -8.115 -59.335  1.00  0.00              
ATOM   3401  HE  ARG D 212      26.367 -10.627 -60.887  1.00  0.00              
ATOM   3402 1HH1 ARG D 212      28.286  -8.160 -59.341  1.00  0.00              
ATOM   3403 2HH1 ARG D 212      29.591  -9.307 -59.115  1.00  0.00              
ATOM   3404 1HH2 ARG D 212      27.857 -11.952 -60.644  1.00  0.00              
ATOM   3405 2HH2 ARG D 212      29.348 -11.470 -59.859  1.00  0.00              
ATOM   3406  N   ARG D 213      22.219 -11.411 -61.168  1.00  0.00              
ATOM   3407  CA  ARG D 213      21.933 -12.173 -62.380  1.00  0.00              
ATOM   3408  C   ARG D 213      21.229 -13.497 -62.104  1.00  0.00              
ATOM   3409  O   ARG D 213      21.419 -14.480 -62.828  1.00  0.00              
ATOM   3410  CB  ARG D 213      23.187 -12.390 -63.215  1.00  0.00              
ATOM   3411  CG  ARG D 213      23.823 -11.118 -63.753  1.00  0.00              
ATOM   3412  CD  ARG D 213      23.041 -10.446 -64.822  1.00  0.00              
ATOM   3413  NE  ARG D 213      23.710  -9.309 -65.434  1.00  0.00              
ATOM   3414  CZ  ARG D 213      23.643  -8.045 -64.973  1.00  0.00              
ATOM   3415  NH1 ARG D 213      22.912  -7.743 -63.923  1.00  0.00              
ATOM   3416  NH2 ARG D 213      24.314  -7.108 -65.621  1.00  0.00              
ATOM   3417  H   ARG D 213      22.605 -11.889 -60.366  1.00  0.00              
ATOM   3418  HA  ARG D 213      21.249 -11.611 -63.017  1.00  0.00              
ATOM   3419 1HB  ARG D 213      23.904 -12.911 -62.583  1.00  0.00              
ATOM   3420 2HB  ARG D 213      22.906 -13.031 -64.050  1.00  0.00              
ATOM   3421 1HG  ARG D 213      23.941 -10.413 -62.930  1.00  0.00              
ATOM   3422 2HG  ARG D 213      24.805 -11.367 -64.160  1.00  0.00              
ATOM   3423 1HD  ARG D 213      22.832 -11.167 -65.614  1.00  0.00              
ATOM   3424 2HD  ARG D 213      22.104 -10.087 -64.402  1.00  0.00              
ATOM   3425  HE  ARG D 213      24.300  -9.273 -66.254  1.00  0.00              
ATOM   3426 1HH1 ARG D 213      22.390  -8.468 -63.450  1.00  0.00              
ATOM   3427 2HH1 ARG D 213      22.875  -6.790 -63.594  1.00  0.00              
ATOM   3428 1HH2 ARG D 213      24.857  -7.354 -66.438  1.00  0.00              
ATOM   3429 2HH2 ARG D 213      24.281  -6.153 -65.299  1.00  0.00              
ATOM   3430  N   GLY D 214      20.399 -13.513 -61.067  1.00  0.00              
ATOM   3431  CA  GLY D 214      19.750 -14.750 -60.677  1.00  0.00              
ATOM   3432  C   GLY D 214      18.448 -14.543 -59.932  1.00  0.00              
ATOM   3433  O   GLY D 214      18.208 -15.199 -58.921  1.00  0.00              
ATOM   3434  H   GLY D 214      20.210 -12.672 -60.540  1.00  0.00              
ATOM   3435 1HA  GLY D 214      19.534 -15.336 -61.570  1.00  0.00              
ATOM   3436 2HA  GLY D 214      20.419 -15.314 -60.027  1.00  0.00              
ATOM   3437  N   MET D 215      17.606 -13.637 -60.430  1.00  0.00              
ATOM   3438  CA  MET D 215      16.333 -13.297 -59.777  1.00  0.00              
ATOM   3439  C   MET D 215      15.631 -14.548 -59.238  1.00  0.00              
ATOM   3440  O   MET D 215      15.290 -15.464 -59.987  1.00  0.00              
ATOM   3441  CB  MET D 215      15.431 -12.559 -60.773  1.00  0.00              
ATOM   3442  CG  MET D 215      14.064 -12.122 -60.238  1.00  0.00              
ATOM   3443  SD  MET D 215      14.122 -10.816 -58.998  1.00  0.00              
ATOM   3444  CE  MET D 215      14.605  -9.400 -60.018  1.00  0.00              
ATOM   3445  H   MET D 215      17.858 -13.170 -61.289  1.00  0.00              
ATOM   3446  HA  MET D 215      16.517 -12.652 -58.918  1.00  0.00              
ATOM   3447 1HB  MET D 215      15.977 -11.675 -61.101  1.00  0.00              
ATOM   3448 2HB  MET D 215      15.279 -13.228 -61.621  1.00  0.00              
ATOM   3449 1HG  MET D 215      13.469 -11.767 -61.078  1.00  0.00              
ATOM   3450 2HG  MET D 215      13.583 -12.992 -59.792  1.00  0.00              
ATOM   3451 1HE  MET D 215      14.683  -8.510 -59.393  1.00  0.00              
ATOM   3452 2HE  MET D 215      15.569  -9.601 -60.485  1.00  0.00              
ATOM   3453 3HE  MET D 215      13.854  -9.235 -60.790  1.00  0.00              
ATOM   3454  N   TYR D 216      15.415 -14.571 -57.925  1.00  0.00              
ATOM   3455  CA  TYR D 216      14.785 -15.711 -57.266  1.00  0.00              
ATOM   3456  C   TYR D 216      13.284 -15.533 -57.042  1.00  0.00              
ATOM   3457  O   TYR D 216      12.815 -14.462 -56.650  1.00  0.00              
ATOM   3458  CB  TYR D 216      15.459 -15.995 -55.927  1.00  0.00              
ATOM   3459  CG  TYR D 216      14.857 -17.155 -55.168  1.00  0.00              
ATOM   3460  CD1 TYR D 216      15.125 -18.470 -55.538  1.00  0.00              
ATOM   3461  CD2 TYR D 216      13.993 -16.937 -54.090  1.00  0.00              
ATOM   3462  CE1 TYR D 216      14.550 -19.541 -54.857  1.00  0.00              
ATOM   3463  CE2 TYR D 216      13.408 -18.004 -53.398  1.00  0.00              
ATOM   3464  CZ  TYR D 216      13.693 -19.305 -53.789  1.00  0.00              
ATOM   3465  OH  TYR D 216      13.127 -20.371 -53.119  1.00  0.00              
ATOM   3466  H   TYR D 216      15.696 -13.775 -57.369  1.00  0.00              
ATOM   3467  HA  TYR D 216      14.874 -16.597 -57.894  1.00  0.00              
ATOM   3468 1HB  TYR D 216      16.511 -16.201 -56.132  1.00  0.00              
ATOM   3469 2HB  TYR D 216      15.379 -15.088 -55.327  1.00  0.00              
ATOM   3470  HD1 TYR D 216      15.796 -18.654 -56.377  1.00  0.00              
ATOM   3471  HD2 TYR D 216      13.774 -15.913 -53.790  1.00  0.00              
ATOM   3472  HE1 TYR D 216      14.768 -20.566 -55.159  1.00  0.00              
ATOM   3473  HE2 TYR D 216      12.736 -17.808 -52.562  1.00  0.00              
ATOM   3474  HH  TYR D 216      13.394 -21.223 -53.474  1.00  0.00              
ATOM   3475  N   ARG D 217      12.534 -16.601 -57.290  1.00  0.00              
ATOM   3476  CA  ARG D 217      11.087 -16.576 -57.134  1.00  0.00              
ATOM   3477  C   ARG D 217      10.580 -17.877 -56.519  1.00  0.00              
ATOM   3478  O   ARG D 217      10.901 -18.964 -56.991  1.00  0.00              
ATOM   3479  CB  ARG D 217      10.376 -16.260 -58.442  1.00  0.00              
ATOM   3480  CG  ARG D 217      10.515 -17.324 -59.519  1.00  0.00              
ATOM   3481  CD  ARG D 217       9.836 -16.993 -60.798  1.00  0.00              
ATOM   3482  NE  ARG D 217      10.000 -17.990 -61.844  1.00  0.00              
ATOM   3483  CZ  ARG D 217       9.551 -17.855 -63.107  1.00  0.00              
ATOM   3484  NH1 ARG D 217       8.879 -16.788 -63.477  1.00  0.00              
ATOM   3485  NH2 ARG D 217       9.785 -18.837 -63.960  1.00  0.00              
ATOM   3486  H   ARG D 217      12.981 -17.455 -57.594  1.00  0.00              
ATOM   3487  HA  ARG D 217      10.803 -15.776 -56.450  1.00  0.00              
ATOM   3488 1HB  ARG D 217       9.321 -16.123 -58.206  1.00  0.00              
ATOM   3489 2HB  ARG D 217      10.790 -15.321 -58.811  1.00  0.00              
ATOM   3490 1HG  ARG D 217      11.574 -17.469 -59.729  1.00  0.00              
ATOM   3491 2HG  ARG D 217      10.089 -18.255 -59.143  1.00  0.00              
ATOM   3492 1HD  ARG D 217       8.767 -16.886 -60.615  1.00  0.00              
ATOM   3493 2HD  ARG D 217      10.235 -16.052 -61.178  1.00  0.00              
ATOM   3494  HE  ARG D 217      10.451 -18.895 -61.806  1.00  0.00              
ATOM   3495 1HH1 ARG D 217       8.694 -16.054 -62.807  1.00  0.00              
ATOM   3496 2HH1 ARG D 217       8.551 -16.706 -64.428  1.00  0.00              
ATOM   3497 1HH2 ARG D 217      10.288 -19.658 -63.654  1.00  0.00              
ATOM   3498 2HH2 ARG D 217       9.459 -18.762 -64.912  1.00  0.00              
ATOM   3499  N   TYR D 218       9.790 -17.748 -55.458  1.00  0.00              
ATOM   3500  CA  TYR D 218       9.184 -18.891 -54.777  1.00  0.00              
ATOM   3501  C   TYR D 218       7.704 -18.607 -54.518  1.00  0.00              
ATOM   3502  O   TYR D 218       7.352 -17.551 -53.993  1.00  0.00              
ATOM   3503  CB  TYR D 218       9.910 -19.194 -53.465  1.00  0.00              
ATOM   3504  CG  TYR D 218       9.322 -20.355 -52.693  1.00  0.00              
ATOM   3505  CD1 TYR D 218       9.470 -21.658 -53.144  1.00  0.00              
ATOM   3506  CD2 TYR D 218       8.622 -20.143 -51.514  1.00  0.00              
ATOM   3507  CE1 TYR D 218       8.936 -22.721 -52.443  1.00  0.00              
ATOM   3508  CE2 TYR D 218       8.083 -21.198 -50.805  1.00  0.00              
ATOM   3509  CZ  TYR D 218       8.242 -22.487 -51.272  1.00  0.00              
ATOM   3510  OH  TYR D 218       7.708 -23.543 -50.569  1.00  0.00              
ATOM   3511  H   TYR D 218       9.607 -16.817 -55.113  1.00  0.00              
ATOM   3512  HA  TYR D 218       9.243 -19.775 -55.414  1.00  0.00              
ATOM   3513 1HB  TYR D 218      10.949 -19.413 -53.714  1.00  0.00              
ATOM   3514 2HB  TYR D 218       9.863 -18.292 -52.856  1.00  0.00              
ATOM   3515  HD1 TYR D 218      10.020 -21.836 -54.068  1.00  0.00              
ATOM   3516  HD2 TYR D 218       8.499 -19.123 -51.151  1.00  0.00              
ATOM   3517  HE1 TYR D 218       9.060 -23.741 -52.808  1.00  0.00              
ATOM   3518  HE2 TYR D 218       7.535 -21.011 -49.881  1.00  0.00              
ATOM   3519  HH  TYR D 218       7.248 -23.268 -49.772  1.00  0.00              
ATOM   3520  N   ASN D 219       6.845 -19.546 -54.897  1.00  0.00              
ATOM   3521  CA  ASN D 219       5.398 -19.421 -54.721  1.00  0.00              
ATOM   3522  C   ASN D 219       4.942 -20.438 -53.695  1.00  0.00              
ATOM   3523  O   ASN D 219       5.106 -21.642 -53.895  1.00  0.00              
ATOM   3524  CB  ASN D 219       4.673 -19.680 -56.050  1.00  0.00              
ATOM   3525  CG  ASN D 219       5.066 -18.690 -57.117  1.00  0.00              
ATOM   3526  OD1 ASN D 219       4.800 -17.502 -56.987  1.00  0.00              
ATOM   3527  ND2 ASN D 219       5.703 -19.171 -58.177  1.00  0.00              
ATOM   3528  H   ASN D 219       7.218 -20.381 -55.326  1.00  0.00              
ATOM   3529  HA  ASN D 219       5.156 -18.426 -54.344  1.00  0.00              
ATOM   3530 1HB  ASN D 219       4.618 -20.685 -56.469  1.00  0.00              
ATOM   3531 2HB  ASN D 219       3.700 -19.402 -55.646  1.00  0.00              
ATOM   3532 1HD2 ASN D 219       5.985 -18.554 -58.912  1.00  0.00              
ATOM   3533 2HD2 ASN D 219       5.900 -20.148 -58.240  1.00  0.00              
ATOM   3534  N   ALA D 220       4.359 -19.947 -52.606  1.00  0.00              
ATOM   3535  CA  ALA D 220       3.814 -20.805 -51.565  1.00  0.00              
ATOM   3536  C   ALA D 220       2.295 -20.771 -51.570  1.00  0.00              
ATOM   3537  O   ALA D 220       1.678 -19.712 -51.406  1.00  0.00              
ATOM   3538  CB  ALA D 220       4.330 -20.358 -50.202  1.00  0.00              
ATOM   3539  H   ALA D 220       4.294 -18.944 -52.500  1.00  0.00              
ATOM   3540  HA  ALA D 220       4.119 -21.832 -51.764  1.00  0.00              
ATOM   3541 1HB  ALA D 220       3.918 -21.006 -49.427  1.00  0.00              
ATOM   3542 2HB  ALA D 220       5.419 -20.422 -50.185  1.00  0.00              
ATOM   3543 3HB  ALA D 220       4.024 -19.330 -50.015  1.00  0.00              
ATOM   3544  N   LEU D 221       1.702 -21.945 -51.746  1.00  0.00              
ATOM   3545  CA  LEU D 221       0.260 -22.052 -51.879  1.00  0.00              
ATOM   3546  C   LEU D 221      -0.301 -22.461 -50.537  1.00  0.00              
ATOM   3547  O   LEU D 221       0.157 -23.434 -49.931  1.00  0.00              
ATOM   3548  CB  LEU D 221      -0.120 -23.089 -52.942  1.00  0.00              
ATOM   3549  CG  LEU D 221      -1.642 -23.185 -53.079  1.00  0.00              
ATOM   3550  CD1 LEU D 221      -2.167 -21.865 -53.636  1.00  0.00              
ATOM   3551  CD2 LEU D 221      -2.019 -24.331 -53.995  1.00  0.00              
ATOM   3552  H   LEU D 221       2.265 -22.782 -51.789  1.00  0.00              
ATOM   3553  HA  LEU D 221      -0.155 -21.081 -52.147  1.00  0.00              
ATOM   3554 1HB  LEU D 221       0.333 -22.622 -53.816  1.00  0.00              
ATOM   3555 2HB  LEU D 221       0.355 -24.052 -52.756  1.00  0.00              
ATOM   3556  HG  LEU D 221      -2.042 -23.413 -52.091  1.00  0.00              
ATOM   3557 1HD1 LEU D 221      -3.251 -21.920 -53.739  1.00  0.00              
ATOM   3558 2HD1 LEU D 221      -1.908 -21.055 -52.955  1.00  0.00              
ATOM   3559 3HD1 LEU D 221      -1.719 -21.678 -54.611  1.00  0.00              
ATOM   3560 1HD2 LEU D 221      -3.105 -24.385 -54.080  1.00  0.00              
ATOM   3561 2HD2 LEU D 221      -1.585 -24.167 -54.982  1.00  0.00              
ATOM   3562 3HD2 LEU D 221      -1.642 -25.266 -53.584  1.00  0.00              
ATOM   3563  N   TYR D 222      -1.289 -21.711 -50.070  1.00  0.00              
ATOM   3564  CA  TYR D 222      -1.989 -22.052 -48.842  1.00  0.00              
ATOM   3565  C   TYR D 222      -3.478 -22.281 -49.045  1.00  0.00              
ATOM   3566  O   TYR D 222      -4.264 -21.345 -48.978  1.00  0.00              
ATOM   3567  CB  TYR D 222      -1.793 -20.934 -47.805  1.00  0.00              
ATOM   3568  CG  TYR D 222      -0.351 -20.674 -47.446  1.00  0.00              
ATOM   3569  CD1 TYR D 222       0.354 -19.632 -48.027  1.00  0.00              
ATOM   3570  CD2 TYR D 222       0.327 -21.512 -46.562  1.00  0.00              
ATOM   3571  CE1 TYR D 222       1.708 -19.427 -47.740  1.00  0.00              
ATOM   3572  CE2 TYR D 222       1.665 -21.318 -46.270  1.00  0.00              
ATOM   3573  CZ  TYR D 222       2.356 -20.279 -46.858  1.00  0.00              
ATOM   3574  OH  TYR D 222       3.696 -20.096 -46.578  1.00  0.00              
ATOM   3575  H   TYR D 222      -1.562 -20.882 -50.577  1.00  0.00              
ATOM   3576  HA  TYR D 222      -1.606 -22.992 -48.446  1.00  0.00              
ATOM   3577 1HB  TYR D 222      -2.232 -20.026 -48.221  1.00  0.00              
ATOM   3578 2HB  TYR D 222      -2.341 -21.225 -46.909  1.00  0.00              
ATOM   3579  HD1 TYR D 222      -0.163 -18.967 -48.719  1.00  0.00              
ATOM   3580  HD2 TYR D 222      -0.214 -22.335 -46.096  1.00  0.00              
ATOM   3581  HE1 TYR D 222       2.251 -18.604 -48.203  1.00  0.00              
ATOM   3582  HE2 TYR D 222       2.175 -21.989 -45.578  1.00  0.00              
ATOM   3583  HH  TYR D 222       4.044 -20.747 -45.964  1.00  0.00              
ATOM   3584  N   PRO D 223      -3.883 -23.534 -49.307  1.00  0.00              
ATOM   3585  CA  PRO D 223      -5.300 -23.883 -49.481  1.00  0.00              
ATOM   3586  C   PRO D 223      -6.081 -23.448 -48.233  1.00  0.00              
ATOM   3587  O   PRO D 223      -5.615 -23.640 -47.100  1.00  0.00              
ATOM   3588  CB  PRO D 223      -5.305 -25.402 -49.676  1.00  0.00              
ATOM   3589  CG  PRO D 223      -3.943 -25.715 -50.194  1.00  0.00              
ATOM   3590  CD  PRO D 223      -3.020 -24.751 -49.499  1.00  0.00              
ATOM   3591  HA  PRO D 223      -5.765 -23.365 -50.332  1.00  0.00              
ATOM   3592 1HB  PRO D 223      -5.502 -25.930 -48.731  1.00  0.00              
ATOM   3593 2HB  PRO D 223      -6.084 -25.715 -50.388  1.00  0.00              
ATOM   3594 1HG  PRO D 223      -3.664 -26.757 -49.977  1.00  0.00              
ATOM   3595 2HG  PRO D 223      -3.895 -25.590 -51.287  1.00  0.00              
ATOM   3596 1HD  PRO D 223      -2.662 -25.141 -48.534  1.00  0.00              
ATOM   3597 2HD  PRO D 223      -2.129 -24.519 -50.101  1.00  0.00              
ATOM   3598  N   LEU D 224      -7.270 -22.886 -48.432  1.00  0.00              
ATOM   3599  CA  LEU D 224      -8.046 -22.385 -47.313  1.00  0.00              
ATOM   3600  C   LEU D 224      -8.623 -23.451 -46.390  1.00  0.00              
ATOM   3601  O   LEU D 224      -9.085 -23.132 -45.291  1.00  0.00              
ATOM   3602  CB  LEU D 224      -9.158 -21.461 -47.812  1.00  0.00              
ATOM   3603  CG  LEU D 224      -8.643 -20.162 -48.434  1.00  0.00              
ATOM   3604  CD1 LEU D 224      -9.813 -19.386 -49.025  1.00  0.00              
ATOM   3605  CD2 LEU D 224      -7.929 -19.325 -47.381  1.00  0.00              
ATOM   3606  H   LEU D 224      -7.644 -22.803 -49.366  1.00  0.00              
ATOM   3607  HA  LEU D 224      -7.405 -21.794 -46.660  1.00  0.00              
ATOM   3608 1HB  LEU D 224      -9.595 -22.104 -48.574  1.00  0.00              
ATOM   3609 2HB  LEU D 224      -9.897 -21.263 -47.035  1.00  0.00              
ATOM   3610  HG  LEU D 224      -7.907 -20.436 -49.192  1.00  0.00              
ATOM   3611 1HD1 LEU D 224      -9.449 -18.460 -49.470  1.00  0.00              
ATOM   3612 2HD1 LEU D 224     -10.299 -19.990 -49.792  1.00  0.00              
ATOM   3613 3HD1 LEU D 224     -10.531 -19.153 -48.239  1.00  0.00              
ATOM   3614 1HD2 LEU D 224      -7.566 -18.403 -47.837  1.00  0.00              
ATOM   3615 2HD2 LEU D 224      -8.622 -19.084 -46.576  1.00  0.00              
ATOM   3616 3HD2 LEU D 224      -7.086 -19.888 -46.980  1.00  0.00              
ATOM   3617  N   ASP D 225      -8.598 -24.711 -46.809  1.00  0.00              
ATOM   3618  CA  ASP D 225      -9.069 -25.758 -45.916  1.00  0.00              
ATOM   3619  C   ASP D 225      -7.957 -26.249 -44.990  1.00  0.00              
ATOM   3620  O   ASP D 225      -8.184 -27.124 -44.159  1.00  0.00              
ATOM   3621  CB  ASP D 225      -9.637 -26.928 -46.724  1.00  0.00              
ATOM   3622  CG  ASP D 225      -8.616 -27.643 -47.598  1.00  0.00              
ATOM   3623  OD1 ASP D 225      -7.480 -27.232 -47.609  1.00  0.00              
ATOM   3624  OD2 ASP D 225      -8.938 -28.682 -48.124  1.00  0.00              
ATOM   3625  H   ASP D 225      -8.262 -24.963 -47.727  1.00  0.00              
ATOM   3626  HA  ASP D 225      -9.853 -25.366 -45.268  1.00  0.00              
ATOM   3627 1HB  ASP D 225     -10.168 -27.659 -46.114  1.00  0.00              
ATOM   3628 2HB  ASP D 225     -10.348 -26.396 -47.357  1.00  0.00              
ATOM   3629  N   ARG D 226      -6.759 -25.680 -45.135  1.00  0.00              
ATOM   3630  CA  ARG D 226      -5.611 -26.035 -44.291  1.00  0.00              
ATOM   3631  C   ARG D 226      -5.035 -24.792 -43.581  1.00  0.00              
ATOM   3632  O   ARG D 226      -4.520 -24.879 -42.459  1.00  0.00              
ATOM   3633  CB  ARG D 226      -4.539 -26.782 -45.071  1.00  0.00              
ATOM   3634  CG  ARG D 226      -4.942 -28.170 -45.543  1.00  0.00              
ATOM   3635  CD  ARG D 226      -3.883 -28.892 -46.294  1.00  0.00              
ATOM   3636  NE  ARG D 226      -4.303 -30.169 -46.850  1.00  0.00              
ATOM   3637  CZ  ARG D 226      -3.553 -30.929 -47.671  1.00  0.00              
ATOM   3638  NH1 ARG D 226      -2.363 -30.532 -48.064  1.00  0.00              
ATOM   3639  NH2 ARG D 226      -4.055 -32.077 -48.091  1.00  0.00              
ATOM   3640  H   ARG D 226      -6.644 -24.979 -45.853  1.00  0.00              
ATOM   3641  HA  ARG D 226      -5.928 -26.721 -43.505  1.00  0.00              
ATOM   3642 1HB  ARG D 226      -4.287 -26.167 -45.934  1.00  0.00              
ATOM   3643 2HB  ARG D 226      -3.670 -26.864 -44.418  1.00  0.00              
ATOM   3644 1HG  ARG D 226      -5.205 -28.770 -44.672  1.00  0.00              
ATOM   3645 2HG  ARG D 226      -5.811 -28.075 -46.195  1.00  0.00              
ATOM   3646 1HD  ARG D 226      -3.549 -28.269 -47.124  1.00  0.00              
ATOM   3647 2HD  ARG D 226      -3.045 -29.087 -45.626  1.00  0.00              
ATOM   3648  HE  ARG D 226      -5.171 -30.672 -46.725  1.00  0.00              
ATOM   3649 1HH1 ARG D 226      -2.000 -29.643 -47.749  1.00  0.00              
ATOM   3650 2HH1 ARG D 226      -1.817 -31.117 -48.680  1.00  0.00              
ATOM   3651 1HH2 ARG D 226      -4.979 -32.360 -47.793  1.00  0.00              
ATOM   3652 2HH2 ARG D 226      -3.515 -32.666 -48.707  1.00  0.00              
ATOM   3653  N   LEU D 227      -5.127 -23.646 -44.243  1.00  0.00              
ATOM   3654  CA  LEU D 227      -4.561 -22.404 -43.727  1.00  0.00              
ATOM   3655  C   LEU D 227      -5.192 -21.800 -42.485  1.00  0.00              
ATOM   3656  O   LEU D 227      -6.358 -21.408 -42.496  1.00  0.00              
ATOM   3657  CB  LEU D 227      -4.569 -21.339 -44.823  1.00  0.00              
ATOM   3658  CG  LEU D 227      -3.990 -19.967 -44.458  1.00  0.00              
ATOM   3659  CD1 LEU D 227      -2.491 -20.097 -44.112  1.00  0.00              
ATOM   3660  CD2 LEU D 227      -4.166 -19.034 -45.635  1.00  0.00              
ATOM   3661  H   LEU D 227      -5.606 -23.636 -45.132  1.00  0.00              
ATOM   3662  HA  LEU D 227      -3.533 -22.576 -43.408  1.00  0.00              
ATOM   3663 1HB  LEU D 227      -3.919 -21.826 -45.548  1.00  0.00              
ATOM   3664 2HB  LEU D 227      -5.562 -21.209 -45.253  1.00  0.00              
ATOM   3665  HG  LEU D 227      -4.577 -19.578 -43.626  1.00  0.00              
ATOM   3666 1HD1 LEU D 227      -2.090 -19.117 -43.854  1.00  0.00              
ATOM   3667 2HD1 LEU D 227      -2.371 -20.770 -43.263  1.00  0.00              
ATOM   3668 3HD1 LEU D 227      -1.951 -20.495 -44.971  1.00  0.00              
ATOM   3669 1HD2 LEU D 227      -3.757 -18.054 -45.384  1.00  0.00              
ATOM   3670 2HD2 LEU D 227      -3.643 -19.437 -46.502  1.00  0.00              
ATOM   3671 3HD2 LEU D 227      -5.227 -18.936 -45.865  1.00  0.00              
ATOM   3672  N   ALA D 228      -4.401 -21.702 -41.418  1.00  0.00              
ATOM   3673  CA  ALA D 228      -4.869 -21.095 -40.177  1.00  0.00              
ATOM   3674  C   ALA D 228      -4.439 -19.643 -40.245  1.00  0.00              
ATOM   3675  O   ALA D 228      -3.292 -19.340 -40.557  1.00  0.00              
ATOM   3676  CB  ALA D 228      -4.223 -21.786 -38.953  1.00  0.00              
ATOM   3677  H   ALA D 228      -3.457 -22.055 -41.468  1.00  0.00              
ATOM   3678  HA  ALA D 228      -5.955 -21.177 -40.136  1.00  0.00              
ATOM   3679 1HB  ALA D 228      -4.588 -21.317 -38.038  1.00  0.00              
ATOM   3680 2HB  ALA D 228      -4.490 -22.843 -38.948  1.00  0.00              
ATOM   3681 3HB  ALA D 228      -3.141 -21.682 -39.007  1.00  0.00              
ATOM   3682  N   VAL D 229      -5.364 -18.739 -39.963  1.00  0.00              
ATOM   3683  CA  VAL D 229      -5.083 -17.311 -40.061  1.00  0.00              
ATOM   3684  C   VAL D 229      -5.215 -16.765 -38.645  1.00  0.00              
ATOM   3685  O   VAL D 229      -6.219 -17.018 -37.965  1.00  0.00              
ATOM   3686  CB  VAL D 229      -6.041 -16.573 -41.016  1.00  0.00              
ATOM   3687  CG1 VAL D 229      -5.714 -15.087 -41.052  1.00  0.00              
ATOM   3688  CG2 VAL D 229      -5.964 -17.168 -42.414  1.00  0.00              
ATOM   3689  H   VAL D 229      -6.285 -19.040 -39.676  1.00  0.00              
ATOM   3690  HA  VAL D 229      -4.064 -17.131 -40.406  1.00  0.00              
ATOM   3691  HB  VAL D 229      -7.063 -16.712 -40.668  1.00  0.00              
ATOM   3692 1HG1 VAL D 229      -6.401 -14.581 -41.730  1.00  0.00              
ATOM   3693 2HG1 VAL D 229      -5.818 -14.668 -40.052  1.00  0.00              
ATOM   3694 3HG1 VAL D 229      -4.691 -14.948 -41.401  1.00  0.00              
ATOM   3695 1HG2 VAL D 229      -6.646 -16.635 -43.074  1.00  0.00              
ATOM   3696 2HG2 VAL D 229      -4.945 -17.076 -42.792  1.00  0.00              
ATOM   3697 3HG2 VAL D 229      -6.244 -18.220 -42.377  1.00  0.00              
ATOM   3698  N   VAL D 230      -4.197 -16.029 -38.205  1.00  0.00              
ATOM   3699  CA  VAL D 230      -4.179 -15.485 -36.855  1.00  0.00              
ATOM   3700  C   VAL D 230      -3.983 -13.982 -36.795  1.00  0.00              
ATOM   3701  O   VAL D 230      -3.113 -13.421 -37.457  1.00  0.00              
ATOM   3702  CB  VAL D 230      -3.074 -16.150 -36.014  1.00  0.00              
ATOM   3703  CG1 VAL D 230      -3.030 -15.546 -34.618  1.00  0.00              
ATOM   3704  CG2 VAL D 230      -3.295 -17.653 -35.935  1.00  0.00              
ATOM   3705  H   VAL D 230      -3.419 -15.842 -38.820  1.00  0.00              
ATOM   3706  HA  VAL D 230      -5.139 -15.627 -36.357  1.00  0.00              
ATOM   3707  HB  VAL D 230      -2.113 -15.997 -36.506  1.00  0.00              
ATOM   3708 1HG1 VAL D 230      -2.243 -16.028 -34.037  1.00  0.00              
ATOM   3709 2HG1 VAL D 230      -2.825 -14.478 -34.690  1.00  0.00              
ATOM   3710 3HG1 VAL D 230      -3.990 -15.700 -34.125  1.00  0.00              
ATOM   3711 1HG2 VAL D 230      -2.505 -18.107 -35.338  1.00  0.00              
ATOM   3712 2HG2 VAL D 230      -4.262 -17.854 -35.472  1.00  0.00              
ATOM   3713 3HG2 VAL D 230      -3.279 -18.077 -36.940  1.00  0.00              
ATOM   3714  N   ASN D 231      -4.795 -13.339 -35.973  1.00  0.00              
ATOM   3715  CA  ASN D 231      -4.716 -11.897 -35.790  1.00  0.00              
ATOM   3716  C   ASN D 231      -3.585 -11.635 -34.800  1.00  0.00              
ATOM   3717  O   ASN D 231      -3.704 -11.957 -33.626  1.00  0.00              
ATOM   3718  CB  ASN D 231      -6.024 -11.298 -35.309  1.00  0.00              
ATOM   3719  CG  ASN D 231      -6.009  -9.797 -35.228  1.00  0.00              
ATOM   3720  OD1 ASN D 231      -5.002  -9.185 -34.853  1.00  0.00              
ATOM   3721  ND2 ASN D 231      -7.144  -9.205 -35.500  1.00  0.00              
ATOM   3722  H   ASN D 231      -5.489 -13.863 -35.460  1.00  0.00              
ATOM   3723  HA  ASN D 231      -4.477 -11.416 -36.740  1.00  0.00              
ATOM   3724 1HB  ASN D 231      -6.976 -11.624 -35.730  1.00  0.00              
ATOM   3725 2HB  ASN D 231      -5.914 -11.705 -34.303  1.00  0.00              
ATOM   3726 1HD2 ASN D 231      -7.207  -8.207 -35.466  1.00  0.00              
ATOM   3727 2HD2 ASN D 231      -7.947  -9.750 -35.740  1.00  0.00              
ATOM   3728  N   VAL D 232      -2.487 -11.071 -35.276  1.00  0.00              
ATOM   3729  CA  VAL D 232      -1.354 -10.765 -34.408  1.00  0.00              
ATOM   3730  C   VAL D 232      -1.669  -9.455 -33.689  1.00  0.00              
ATOM   3731  O   VAL D 232      -1.878  -8.421 -34.325  1.00  0.00              
ATOM   3732  CB  VAL D 232      -0.031 -10.635 -35.186  1.00  0.00              
ATOM   3733  CG1 VAL D 232       1.103 -10.248 -34.248  1.00  0.00              
ATOM   3734  CG2 VAL D 232       0.294 -11.935 -35.905  1.00  0.00              
ATOM   3735  H   VAL D 232      -2.429 -10.846 -36.260  1.00  0.00              
ATOM   3736  HA  VAL D 232      -1.221 -11.531 -33.643  1.00  0.00              
ATOM   3737  HB  VAL D 232      -0.145  -9.869 -35.953  1.00  0.00              
ATOM   3738 1HG1 VAL D 232       2.030 -10.161 -34.815  1.00  0.00              
ATOM   3739 2HG1 VAL D 232       0.875  -9.293 -33.776  1.00  0.00              
ATOM   3740 3HG1 VAL D 232       1.218 -11.014 -33.482  1.00  0.00              
ATOM   3741 1HG2 VAL D 232       1.231 -11.826 -36.450  1.00  0.00              
ATOM   3742 2HG2 VAL D 232       0.391 -12.739 -35.175  1.00  0.00              
ATOM   3743 3HG2 VAL D 232      -0.506 -12.174 -36.605  1.00  0.00              
ATOM   3744  N   LYS D 233      -1.723  -9.507 -32.364  1.00  0.00              
ATOM   3745  CA  LYS D 233      -2.013  -8.313 -31.589  1.00  0.00              
ATOM   3746  C   LYS D 233      -0.862  -7.302 -31.597  1.00  0.00              
ATOM   3747  O   LYS D 233       0.307  -7.676 -31.649  1.00  0.00              
ATOM   3748  CB  LYS D 233      -2.356  -8.701 -30.150  1.00  0.00              
ATOM   3749  CG  LYS D 233      -3.626  -9.529 -30.007  1.00  0.00              
ATOM   3750  CD  LYS D 233      -4.862  -8.709 -30.347  1.00  0.00              
ATOM   3751  CE  LYS D 233      -5.104  -7.618 -29.315  1.00  0.00              
ATOM   3752  NZ  LYS D 233      -6.310  -6.807 -29.635  1.00  0.00              
ATOM   3753  H   LYS D 233      -1.561 -10.380 -31.881  1.00  0.00              
ATOM   3754  HA  LYS D 233      -2.862  -7.787 -32.027  1.00  0.00              
ATOM   3755 1HB  LYS D 233      -1.509  -9.266 -29.761  1.00  0.00              
ATOM   3756 2HB  LYS D 233      -2.463  -7.774 -29.586  1.00  0.00              
ATOM   3757 1HG  LYS D 233      -3.560 -10.384 -30.681  1.00  0.00              
ATOM   3758 2HG  LYS D 233      -3.696  -9.882 -28.979  1.00  0.00              
ATOM   3759 1HD  LYS D 233      -4.720  -8.257 -31.329  1.00  0.00              
ATOM   3760 2HD  LYS D 233      -5.724  -9.376 -30.378  1.00  0.00              
ATOM   3761 1HE  LYS D 233      -5.232  -8.089 -28.342  1.00  0.00              
ATOM   3762 2HE  LYS D 233      -4.228  -6.970 -29.292  1.00  0.00              
ATOM   3763 1HZ  LYS D 233      -6.435  -6.096 -28.929  1.00  0.00              
ATOM   3764 2HZ  LYS D 233      -6.192  -6.368 -30.538  1.00  0.00              
ATOM   3765 3HZ  LYS D 233      -7.123  -7.406 -29.657  1.00  0.00              
ATOM   3766  N   ASP D 234      -1.198  -6.015 -31.560  1.00  0.00              
ATOM   3767  CA  ASP D 234      -0.179  -4.967 -31.578  1.00  0.00              
ATOM   3768  C   ASP D 234       0.677  -5.012 -30.317  1.00  0.00              
ATOM   3769  O   ASP D 234       0.173  -5.257 -29.221  1.00  0.00              
ATOM   3770  CB  ASP D 234      -0.828  -3.588 -31.723  1.00  0.00              
ATOM   3771  CG  ASP D 234      -1.388  -3.300 -33.111  1.00  0.00              
ATOM   3772  OD1 ASP D 234      -1.103  -4.051 -34.013  1.00  0.00              
ATOM   3773  OD2 ASP D 234      -2.215  -2.428 -33.225  1.00  0.00              
ATOM   3774  H   ASP D 234      -2.172  -5.753 -31.518  1.00  0.00              
ATOM   3775  HA  ASP D 234       0.497  -5.124 -32.419  1.00  0.00              
ATOM   3776 1HB  ASP D 234      -1.595  -3.388 -30.975  1.00  0.00              
ATOM   3777 2HB  ASP D 234       0.036  -2.949 -31.540  1.00  0.00              
ATOM   3778  N   ASN D 235       1.974  -4.780 -30.516  1.00  0.00              
ATOM   3779  CA  ASN D 235       3.019  -4.764 -29.486  1.00  0.00              
ATOM   3780  C   ASN D 235       4.154  -4.023 -30.214  1.00  0.00              
ATOM   3781  O   ASN D 235       4.370  -4.228 -31.400  1.00  0.00              
ATOM   3782  CB  ASN D 235       3.432  -6.141 -29.000  1.00  0.00              
ATOM   3783  CG  ASN D 235       4.204  -6.121 -27.709  1.00  0.00              
ATOM   3784  OD1 ASN D 235       3.675  -5.758 -26.652  1.00  0.00              
ATOM   3785  ND2 ASN D 235       5.472  -6.430 -27.805  1.00  0.00              
ATOM   3786  H   ASN D 235       2.229  -4.599 -31.477  1.00  0.00              
ATOM   3787  HA  ASN D 235       2.662  -4.226 -28.606  1.00  0.00              
ATOM   3788 1HB  ASN D 235       2.715  -6.963 -28.975  1.00  0.00              
ATOM   3789 2HB  ASN D 235       4.129  -6.293 -29.824  1.00  0.00              
ATOM   3790 1HD2 ASN D 235       6.047  -6.437 -26.987  1.00  0.00              
ATOM   3791 2HD2 ASN D 235       5.865  -6.659 -28.695  1.00  0.00              
ATOM   3792  N   PRO D 236       4.884  -3.140 -29.511  1.00  0.00              
ATOM   3793  CA  PRO D 236       5.960  -2.332 -30.102  1.00  0.00              
ATOM   3794  C   PRO D 236       6.715  -2.695 -31.395  1.00  0.00              
ATOM   3795  O   PRO D 236       6.815  -1.860 -32.286  1.00  0.00              
ATOM   3796  CB  PRO D 236       6.855  -2.078 -28.910  1.00  0.00              
ATOM   3797  CG  PRO D 236       5.789  -1.698 -27.897  1.00  0.00              
ATOM   3798  CD  PRO D 236       4.700  -2.772 -28.124  1.00  0.00              
ATOM   3799  HA  PRO D 236       5.616  -1.340 -30.430  1.00  0.00              
ATOM   3800 1HB  PRO D 236       7.430  -2.976 -28.639  1.00  0.00              
ATOM   3801 2HB  PRO D 236       7.582  -1.279 -29.115  1.00  0.00              
ATOM   3802 1HG  PRO D 236       6.189  -1.719 -26.873  1.00  0.00              
ATOM   3803 2HG  PRO D 236       5.414  -0.680 -28.076  1.00  0.00              
ATOM   3804 1HD  PRO D 236       4.831  -3.643 -27.464  1.00  0.00              
ATOM   3805 2HD  PRO D 236       3.687  -2.382 -27.944  1.00  0.00              
ATOM   3806  N   PRO D 237       7.285  -3.904 -31.516  1.00  0.00              
ATOM   3807  CA  PRO D 237       8.070  -4.016 -32.756  1.00  0.00              
ATOM   3808  C   PRO D 237       7.093  -4.298 -33.897  1.00  0.00              
ATOM   3809  O   PRO D 237       7.400  -4.118 -35.081  1.00  0.00              
ATOM   3810  CB  PRO D 237       8.991  -5.201 -32.473  1.00  0.00              
ATOM   3811  CG  PRO D 237       8.121  -6.088 -31.603  1.00  0.00              
ATOM   3812  CD  PRO D 237       7.452  -5.090 -30.676  1.00  0.00              
ATOM   3813  HA  PRO D 237       8.605  -3.088 -33.006  1.00  0.00              
ATOM   3814 1HB  PRO D 237       9.299  -5.702 -33.403  1.00  0.00              
ATOM   3815 2HB  PRO D 237       9.908  -4.884 -31.957  1.00  0.00              
ATOM   3816 1HG  PRO D 237       7.395  -6.650 -32.208  1.00  0.00              
ATOM   3817 2HG  PRO D 237       8.726  -6.827 -31.057  1.00  0.00              
ATOM   3818 1HD  PRO D 237       6.479  -5.451 -30.310  1.00  0.00              
ATOM   3819 2HD  PRO D 237       8.065  -4.869 -29.791  1.00  0.00              
ATOM   3820  N   MET D 238       5.898  -4.722 -33.500  1.00  0.00              
ATOM   3821  CA  MET D 238       4.838  -5.103 -34.415  1.00  0.00              
ATOM   3822  C   MET D 238       3.761  -4.043 -34.602  1.00  0.00              
ATOM   3823  O   MET D 238       3.290  -3.416 -33.642  1.00  0.00              
ATOM   3824  CB  MET D 238       4.198  -6.402 -33.926  1.00  0.00              
ATOM   3825  CG  MET D 238       5.129  -7.606 -33.940  1.00  0.00              
ATOM   3826  SD  MET D 238       4.308  -9.125 -33.417  1.00  0.00              
ATOM   3827  CE  MET D 238       4.216  -8.867 -31.647  1.00  0.00              
ATOM   3828  H   MET D 238       5.734  -4.778 -32.506  1.00  0.00              
ATOM   3829  HA  MET D 238       5.246  -5.258 -35.413  1.00  0.00              
ATOM   3830 1HB  MET D 238       3.850  -6.222 -32.911  1.00  0.00              
ATOM   3831 2HB  MET D 238       3.342  -6.597 -34.574  1.00  0.00              
ATOM   3832 1HG  MET D 238       5.504  -7.734 -34.954  1.00  0.00              
ATOM   3833 2HG  MET D 238       5.961  -7.400 -33.267  1.00  0.00              
ATOM   3834 1HE  MET D 238       3.731  -9.724 -31.180  1.00  0.00              
ATOM   3835 2HE  MET D 238       5.222  -8.753 -31.244  1.00  0.00              
ATOM   3836 3HE  MET D 238       3.638  -7.966 -31.441  1.00  0.00              
ATOM   3837  N   LYS D 239       3.361  -3.879 -35.858  1.00  0.00              
ATOM   3838  CA  LYS D 239       2.332  -2.930 -36.229  1.00  0.00              
ATOM   3839  C   LYS D 239       1.619  -3.450 -37.478  1.00  0.00              
ATOM   3840  O   LYS D 239       2.257  -3.763 -38.474  1.00  0.00              
ATOM   3841  CB  LYS D 239       2.928  -1.544 -36.477  1.00  0.00              
ATOM   3842  CG  LYS D 239       1.909  -0.481 -36.867  1.00  0.00              
ATOM   3843  CD  LYS D 239       2.560   0.887 -37.003  1.00  0.00              
ATOM   3844  CE  LYS D 239       1.524   1.972 -37.260  1.00  0.00              
ATOM   3845  NZ  LYS D 239       0.861   1.805 -38.582  1.00  0.00              
ATOM   3846  H   LYS D 239       3.794  -4.441 -36.577  1.00  0.00              
ATOM   3847  HA  LYS D 239       1.597  -2.849 -35.428  1.00  0.00              
ATOM   3848 1HB  LYS D 239       3.431  -1.243 -35.557  1.00  0.00              
ATOM   3849 2HB  LYS D 239       3.664  -1.648 -37.274  1.00  0.00              
ATOM   3850 1HG  LYS D 239       1.459  -0.766 -37.819  1.00  0.00              
ATOM   3851 2HG  LYS D 239       1.137  -0.441 -36.098  1.00  0.00              
ATOM   3852 1HD  LYS D 239       3.098   1.110 -36.079  1.00  0.00              
ATOM   3853 2HD  LYS D 239       3.265   0.856 -37.834  1.00  0.00              
ATOM   3854 1HE  LYS D 239       0.776   1.924 -36.470  1.00  0.00              
ATOM   3855 2HE  LYS D 239       2.026   2.939 -37.225  1.00  0.00              
ATOM   3856 1HZ  LYS D 239       0.183   2.543 -38.713  1.00  0.00              
ATOM   3857 2HZ  LYS D 239       1.555   1.851 -39.315  1.00  0.00              
ATOM   3858 3HZ  LYS D 239       0.395   0.911 -38.614  1.00  0.00              
ATOM   3859  N   ASP D 240       0.297  -3.560 -37.391  1.00  0.00              
ATOM   3860  CA  ASP D 240      -0.556  -4.017 -38.493  1.00  0.00              
ATOM   3861  C   ASP D 240      -0.177  -5.367 -39.087  1.00  0.00              
ATOM   3862  O   ASP D 240      -0.136  -5.531 -40.308  1.00  0.00              
ATOM   3863  CB  ASP D 240      -0.562  -2.974 -39.609  1.00  0.00              
ATOM   3864  CG  ASP D 240      -1.083  -1.636 -39.142  1.00  0.00              
ATOM   3865  OD1 ASP D 240      -2.146  -1.618 -38.483  1.00  0.00              
ATOM   3866  OD2 ASP D 240      -0.421  -0.618 -39.437  1.00  0.00              
ATOM   3867  H   ASP D 240      -0.129  -3.311 -36.509  1.00  0.00              
ATOM   3868  HA  ASP D 240      -1.576  -4.161 -38.135  1.00  0.00              
ATOM   3869 1HB  ASP D 240       0.402  -2.861 -40.103  1.00  0.00              
ATOM   3870 2HB  ASP D 240      -1.273  -3.434 -40.297  1.00  0.00              
ATOM   3871  N   MET D 241       0.062  -6.345 -38.226  1.00  0.00              
ATOM   3872  CA  MET D 241       0.495  -7.633 -38.720  1.00  0.00              
ATOM   3873  C   MET D 241      -0.506  -8.729 -38.522  1.00  0.00              
ATOM   3874  O   MET D 241      -1.349  -8.671 -37.628  1.00  0.00              
ATOM   3875  CB  MET D 241       1.811  -8.022 -38.049  1.00  0.00              
ATOM   3876  CG  MET D 241       2.970  -7.079 -38.341  1.00  0.00              
ATOM   3877  SD  MET D 241       4.488  -7.562 -37.495  1.00  0.00              
ATOM   3878  CE  MET D 241       5.599  -6.259 -38.023  1.00  0.00              
ATOM   3879  H   MET D 241      -0.052  -6.212 -37.231  1.00  0.00              
ATOM   3880  HA  MET D 241       0.648  -7.585 -39.798  1.00  0.00              
ATOM   3881 1HB  MET D 241       1.624  -8.047 -36.976  1.00  0.00              
ATOM   3882 2HB  MET D 241       2.062  -9.024 -38.399  1.00  0.00              
ATOM   3883 1HG  MET D 241       3.144  -7.077 -39.416  1.00  0.00              
ATOM   3884 2HG  MET D 241       2.683  -6.078 -38.017  1.00  0.00              
ATOM   3885 1HE  MET D 241       6.583  -6.418 -37.581  1.00  0.00              
ATOM   3886 2HE  MET D 241       5.682  -6.270 -39.110  1.00  0.00              
ATOM   3887 3HE  MET D 241       5.207  -5.294 -37.699  1.00  0.00              
ATOM   3888  N   PHE D 242      -0.432  -9.723 -39.396  1.00  0.00              
ATOM   3889  CA  PHE D 242      -1.284 -10.886 -39.273  1.00  0.00              
ATOM   3890  C   PHE D 242      -0.382 -12.079 -39.584  1.00  0.00              
ATOM   3891  O   PHE D 242       0.683 -11.930 -40.200  1.00  0.00              
ATOM   3892  CB  PHE D 242      -2.533 -10.832 -40.167  1.00  0.00              
ATOM   3893  CG  PHE D 242      -2.257 -10.779 -41.644  1.00  0.00              
ATOM   3894  CD1 PHE D 242      -2.107  -9.560 -42.294  1.00  0.00              
ATOM   3895  CD2 PHE D 242      -2.236 -11.946 -42.399  1.00  0.00              
ATOM   3896  CE1 PHE D 242      -1.943  -9.498 -43.690  1.00  0.00              
ATOM   3897  CE2 PHE D 242      -2.072 -11.902 -43.797  1.00  0.00              
ATOM   3898  CZ  PHE D 242      -1.927 -10.672 -44.439  1.00  0.00              
ATOM   3899  H   PHE D 242       0.226  -9.675 -40.162  1.00  0.00              
ATOM   3900  HA  PHE D 242      -1.666 -10.959 -38.254  1.00  0.00              
ATOM   3901 1HB  PHE D 242      -3.148 -11.718 -40.009  1.00  0.00              
ATOM   3902 2HB  PHE D 242      -3.118  -9.942 -39.940  1.00  0.00              
ATOM   3903  HD1 PHE D 242      -2.115  -8.640 -41.708  1.00  0.00              
ATOM   3904  HD2 PHE D 242      -2.350 -12.905 -41.893  1.00  0.00              
ATOM   3905  HE1 PHE D 242      -1.829  -8.534 -44.182  1.00  0.00              
ATOM   3906  HE2 PHE D 242      -2.059 -12.824 -44.378  1.00  0.00              
ATOM   3907  HZ  PHE D 242      -1.805 -10.628 -45.521  1.00  0.00              
ATOM   3908  N   LYS D 243      -0.803 -13.258 -39.155  1.00  0.00              
ATOM   3909  CA  LYS D 243       0.038 -14.425 -39.294  1.00  0.00              
ATOM   3910  C   LYS D 243      -0.642 -15.579 -39.993  1.00  0.00              
ATOM   3911  O   LYS D 243      -1.827 -15.850 -39.775  1.00  0.00              
ATOM   3912  CB  LYS D 243       0.527 -14.879 -37.918  1.00  0.00              
ATOM   3913  CG  LYS D 243       1.390 -16.134 -37.939  1.00  0.00              
ATOM   3914  CD  LYS D 243       2.111 -16.332 -36.615  1.00  0.00              
ATOM   3915  CE  LYS D 243       1.158 -16.814 -35.531  1.00  0.00              
ATOM   3916  NZ  LYS D 243       1.876 -17.179 -34.280  1.00  0.00              
ATOM   3917  H   LYS D 243      -1.712 -13.356 -38.725  1.00  0.00              
ATOM   3918  HA  LYS D 243       0.901 -14.186 -39.916  1.00  0.00              
ATOM   3919 1HB  LYS D 243       1.099 -14.053 -37.494  1.00  0.00              
ATOM   3920 2HB  LYS D 243      -0.357 -15.058 -37.306  1.00  0.00              
ATOM   3921 1HG  LYS D 243       0.747 -16.993 -38.136  1.00  0.00              
ATOM   3922 2HG  LYS D 243       2.122 -16.038 -38.741  1.00  0.00              
ATOM   3923 1HD  LYS D 243       2.903 -17.069 -36.757  1.00  0.00              
ATOM   3924 2HD  LYS D 243       2.552 -15.382 -36.313  1.00  0.00              
ATOM   3925 1HE  LYS D 243       0.447 -16.017 -35.322  1.00  0.00              
ATOM   3926 2HE  LYS D 243       0.624 -17.686 -35.909  1.00  0.00              
ATOM   3927 1HZ  LYS D 243       1.210 -17.493 -33.589  1.00  0.00              
ATOM   3928 2HZ  LYS D 243       2.535 -17.920 -34.473  1.00  0.00              
ATOM   3929 3HZ  LYS D 243       2.370 -16.371 -33.928  1.00  0.00              
ATOM   3930  N   LEU D 244       0.127 -16.244 -40.839  1.00  0.00              
ATOM   3931  CA  LEU D 244      -0.322 -17.440 -41.517  1.00  0.00              
ATOM   3932  C   LEU D 244       0.399 -18.650 -40.908  1.00  0.00              
ATOM   3933  O   LEU D 244       1.625 -18.677 -40.822  1.00  0.00              
ATOM   3934  CB  LEU D 244      -0.015 -17.354 -43.016  1.00  0.00              
ATOM   3935  CG  LEU D 244      -0.626 -16.185 -43.805  1.00  0.00              
ATOM   3936  CD1 LEU D 244      -0.298 -16.380 -45.286  1.00  0.00              
ATOM   3937  CD2 LEU D 244      -2.151 -16.118 -43.602  1.00  0.00              
ATOM   3938  H   LEU D 244       1.060 -15.900 -41.015  1.00  0.00              
ATOM   3939  HA  LEU D 244      -1.391 -17.572 -41.355  1.00  0.00              
ATOM   3940 1HB  LEU D 244       1.066 -17.225 -42.968  1.00  0.00              
ATOM   3941 2HB  LEU D 244      -0.248 -18.286 -43.530  1.00  0.00              
ATOM   3942  HG  LEU D 244      -0.208 -15.265 -43.397  1.00  0.00              
ATOM   3943 1HD1 LEU D 244      -0.723 -15.560 -45.864  1.00  0.00              
ATOM   3944 2HD1 LEU D 244       0.784 -16.394 -45.419  1.00  0.00              
ATOM   3945 3HD1 LEU D 244      -0.718 -17.324 -45.630  1.00  0.00              
ATOM   3946 1HD2 LEU D 244      -2.556 -15.282 -44.171  1.00  0.00              
ATOM   3947 2HD2 LEU D 244      -2.605 -17.047 -43.948  1.00  0.00              
ATOM   3948 3HD2 LEU D 244      -2.373 -15.978 -42.544  1.00  0.00              
ATOM   3949  N   LEU D 245      -0.377 -19.638 -40.487  1.00  0.00              
ATOM   3950  CA  LEU D 245       0.169 -20.850 -39.895  1.00  0.00              
ATOM   3951  C   LEU D 245      -0.264 -22.043 -40.738  1.00  0.00              
ATOM   3952  O   LEU D 245      -1.463 -22.277 -40.916  1.00  0.00              
ATOM   3953  CB  LEU D 245      -0.295 -21.006 -38.441  1.00  0.00              
ATOM   3954  CG  LEU D 245       0.176 -22.286 -37.739  1.00  0.00              
ATOM   3955  CD1 LEU D 245       1.694 -22.288 -37.622  1.00  0.00              
ATOM   3956  CD2 LEU D 245      -0.472 -22.380 -36.366  1.00  0.00              
ATOM   3957  H   LEU D 245      -1.378 -19.544 -40.580  1.00  0.00              
ATOM   3958  HA  LEU D 245       1.258 -20.805 -39.909  1.00  0.00              
ATOM   3959 1HB  LEU D 245       0.196 -20.138 -38.005  1.00  0.00              
ATOM   3960 2HB  LEU D 245      -1.375 -20.896 -38.349  1.00  0.00              
ATOM   3961  HG  LEU D 245      -0.177 -23.129 -38.333  1.00  0.00              
ATOM   3962 1HD1 LEU D 245       2.019 -23.201 -37.122  1.00  0.00              
ATOM   3963 2HD1 LEU D 245       2.136 -22.244 -38.617  1.00  0.00              
ATOM   3964 3HD1 LEU D 245       2.015 -21.424 -37.042  1.00  0.00              
ATOM   3965 1HD2 LEU D 245      -0.137 -23.291 -35.868  1.00  0.00              
ATOM   3966 2HD2 LEU D 245      -0.187 -21.514 -35.768  1.00  0.00              
ATOM   3967 3HD2 LEU D 245      -1.556 -22.405 -36.475  1.00  0.00              
ATOM   3968  N   MET D 246       0.710 -22.759 -41.291  1.00  0.00              
ATOM   3969  CA  MET D 246       0.445 -23.997 -42.022  1.00  0.00              
ATOM   3970  C   MET D 246       1.719 -24.828 -41.903  1.00  0.00              
ATOM   3971  O   MET D 246       2.792 -24.401 -42.340  1.00  0.00              
ATOM   3972  CB  MET D 246       0.114 -23.768 -43.508  1.00  0.00              
ATOM   3973  CG  MET D 246      -0.210 -25.107 -44.195  1.00  0.00              
ATOM   3974  SD  MET D 246      -0.674 -25.005 -45.930  1.00  0.00              
ATOM   3975  CE  MET D 246      -2.168 -24.149 -45.830  1.00  0.00              
ATOM   3976  H   MET D 246       1.663 -22.435 -41.200  1.00  0.00              
ATOM   3977  HA  MET D 246      -0.389 -24.527 -41.564  1.00  0.00              
ATOM   3978 1HB  MET D 246      -0.733 -23.084 -43.544  1.00  0.00              
ATOM   3979 2HB  MET D 246       0.986 -23.290 -43.959  1.00  0.00              
ATOM   3980 1HG  MET D 246       0.671 -25.746 -44.126  1.00  0.00              
ATOM   3981 2HG  MET D 246      -1.038 -25.569 -43.659  1.00  0.00              
ATOM   3982 1HE  MET D 246      -2.576 -24.009 -46.831  1.00  0.00              
ATOM   3983 2HE  MET D 246      -2.873 -24.720 -45.225  1.00  0.00              
ATOM   3984 3HE  MET D 246      -1.999 -23.176 -45.369  1.00  0.00              
ATOM   3985  N   PHE D 247       1.595 -26.010 -41.301  1.00  0.00              
ATOM   3986  CA  PHE D 247       2.741 -26.900 -41.114  1.00  0.00              
ATOM   3987  C   PHE D 247       3.558 -27.053 -42.371  1.00  0.00              
ATOM   3988  O   PHE D 247       3.020 -27.323 -43.438  1.00  0.00              
ATOM   3989  CB  PHE D 247       2.276 -28.277 -40.636  1.00  0.00              
ATOM   3990  CG  PHE D 247       3.397 -29.252 -40.415  1.00  0.00              
ATOM   3991  CD1 PHE D 247       4.163 -29.200 -39.260  1.00  0.00              
ATOM   3992  CD2 PHE D 247       3.688 -30.223 -41.362  1.00  0.00              
ATOM   3993  CE1 PHE D 247       5.195 -30.097 -39.056  1.00  0.00              
ATOM   3994  CE2 PHE D 247       4.718 -31.121 -41.160  1.00  0.00              
ATOM   3995  CZ  PHE D 247       5.472 -31.057 -40.005  1.00  0.00              
ATOM   3996  H   PHE D 247       0.687 -26.300 -40.966  1.00  0.00              
ATOM   3997  HA  PHE D 247       3.416 -26.481 -40.367  1.00  0.00              
ATOM   3998 1HB  PHE D 247       1.750 -28.187 -39.687  1.00  0.00              
ATOM   3999 2HB  PHE D 247       1.614 -28.726 -41.376  1.00  0.00              
ATOM   4000  HD1 PHE D 247       3.943 -28.441 -38.509  1.00  0.00              
ATOM   4001  HD2 PHE D 247       3.093 -30.273 -42.274  1.00  0.00              
ATOM   4002  HE1 PHE D 247       5.789 -30.044 -38.144  1.00  0.00              
ATOM   4003  HE2 PHE D 247       4.936 -31.879 -41.911  1.00  0.00              
ATOM   4004  HZ  PHE D 247       6.286 -31.764 -39.845  1.00  0.00              
ATOM   4005  N   PRO D 248       4.886 -26.893 -42.262  1.00  0.00              
ATOM   4006  CA  PRO D 248       5.649 -26.642 -41.035  1.00  0.00              
ATOM   4007  C   PRO D 248       5.865 -25.157 -40.748  1.00  0.00              
ATOM   4008  O   PRO D 248       6.560 -24.797 -39.797  1.00  0.00              
ATOM   4009  CB  PRO D 248       6.966 -27.335 -41.329  1.00  0.00              
ATOM   4010  CG  PRO D 248       7.179 -26.944 -42.780  1.00  0.00              
ATOM   4011  CD  PRO D 248       5.782 -27.103 -43.391  1.00  0.00              
ATOM   4012  HA  PRO D 248       5.136 -27.008 -40.133  1.00  0.00              
ATOM   4013 1HB  PRO D 248       7.768 -26.976 -40.666  1.00  0.00              
ATOM   4014 2HB  PRO D 248       6.890 -28.422 -41.184  1.00  0.00              
ATOM   4015 1HG  PRO D 248       7.555 -25.913 -42.863  1.00  0.00              
ATOM   4016 2HG  PRO D 248       7.922 -27.597 -43.262  1.00  0.00              
ATOM   4017 1HD  PRO D 248       5.589 -26.366 -44.184  1.00  0.00              
ATOM   4018 2HD  PRO D 248       5.633 -28.098 -43.835  1.00  0.00              
ATOM   4019  N   GLU D 249       5.261 -24.294 -41.556  1.00  0.00              
ATOM   4020  CA  GLU D 249       5.525 -22.866 -41.454  1.00  0.00              
ATOM   4021  C   GLU D 249       4.637 -21.974 -40.601  1.00  0.00              
ATOM   4022  O   GLU D 249       3.474 -22.250 -40.348  1.00  0.00              
ATOM   4023  CB  GLU D 249       5.525 -22.243 -42.848  1.00  0.00              
ATOM   4024  CG  GLU D 249       6.574 -22.744 -43.784  1.00  0.00              
ATOM   4025  CD  GLU D 249       6.444 -22.078 -45.136  1.00  0.00              
ATOM   4026  OE1 GLU D 249       5.360 -22.197 -45.746  1.00  0.00              
ATOM   4027  OE2 GLU D 249       7.417 -21.425 -45.575  1.00  0.00              
ATOM   4028  H   GLU D 249       4.608 -24.624 -42.253  1.00  0.00              
ATOM   4029  HA  GLU D 249       6.492 -22.703 -40.977  1.00  0.00              
ATOM   4030 1HB  GLU D 249       4.545 -22.439 -43.283  1.00  0.00              
ATOM   4031 2HB  GLU D 249       5.656 -21.170 -42.717  1.00  0.00              
ATOM   4032 1HG  GLU D 249       7.588 -22.619 -43.407  1.00  0.00              
ATOM   4033 2HG  GLU D 249       6.350 -23.807 -43.875  1.00  0.00              
ATOM   4034  N   SER D 250       5.235 -20.852 -40.222  1.00  0.00              
ATOM   4035  CA  SER D 250       4.617 -19.816 -39.423  1.00  0.00              
ATOM   4036  C   SER D 250       5.241 -18.573 -40.071  1.00  0.00              
ATOM   4037  O   SER D 250       6.454 -18.406 -40.032  1.00  0.00              
ATOM   4038  CB  SER D 250       4.926 -19.944 -37.944  1.00  0.00              
ATOM   4039  OG  SER D 250       4.351 -18.910 -37.194  1.00  0.00              
ATOM   4040  H   SER D 250       6.192 -20.735 -40.525  1.00  0.00              
ATOM   4041  HA  SER D 250       3.528 -19.882 -39.396  1.00  0.00              
ATOM   4042 1HB  SER D 250       4.538 -20.898 -37.589  1.00  0.00              
ATOM   4043 2HB  SER D 250       6.007 -19.921 -37.810  1.00  0.00              
ATOM   4044  HG  SER D 250       4.570 -19.028 -36.267  1.00  0.00              
ATOM   4045  N   ARG D 251       4.429 -17.720 -40.693  1.00  0.00              
ATOM   4046  CA  ARG D 251       4.968 -16.522 -41.324  1.00  0.00              
ATOM   4047  C   ARG D 251       4.099 -15.336 -40.985  1.00  0.00              
ATOM   4048  O   ARG D 251       2.887 -15.388 -41.135  1.00  0.00              
ATOM   4049  CB  ARG D 251       5.016 -16.692 -42.852  1.00  0.00              
ATOM   4050  CG  ARG D 251       5.886 -17.858 -43.328  1.00  0.00              
ATOM   4051  CD  ARG D 251       5.668 -18.163 -44.812  1.00  0.00              
ATOM   4052  NE  ARG D 251       6.339 -17.201 -45.684  1.00  0.00              
ATOM   4053  CZ  ARG D 251       6.138 -17.112 -46.995  1.00  0.00              
ATOM   4054  NH1 ARG D 251       5.280 -17.930 -47.595  1.00  0.00              
ATOM   4055  NH2 ARG D 251       6.804 -16.217 -47.706  1.00  0.00              
ATOM   4056  H   ARG D 251       3.436 -17.894 -40.736  1.00  0.00              
ATOM   4057  HA  ARG D 251       5.967 -16.320 -40.938  1.00  0.00              
ATOM   4058 1HB  ARG D 251       3.992 -16.841 -43.189  1.00  0.00              
ATOM   4059 2HB  ARG D 251       5.402 -15.759 -43.263  1.00  0.00              
ATOM   4060 1HG  ARG D 251       6.933 -17.599 -43.167  1.00  0.00              
ATOM   4061 2HG  ARG D 251       5.634 -18.741 -42.741  1.00  0.00              
ATOM   4062 1HD  ARG D 251       6.060 -19.157 -45.030  1.00  0.00              
ATOM   4063 2HD  ARG D 251       4.601 -18.139 -45.026  1.00  0.00              
ATOM   4064  HE  ARG D 251       7.020 -16.489 -45.455  1.00  0.00              
ATOM   4065 1HH1 ARG D 251       4.779 -18.620 -47.053  1.00  0.00              
ATOM   4066 2HH1 ARG D 251       5.132 -17.857 -48.591  1.00  0.00              
ATOM   4067 1HH2 ARG D 251       7.465 -15.604 -47.248  1.00  0.00              
ATOM   4068 2HH2 ARG D 251       6.651 -16.152 -48.701  1.00  0.00              
ATOM   4069  N   ILE D 252       4.723 -14.270 -40.508  1.00  0.00              
ATOM   4070  CA  ILE D 252       3.996 -13.069 -40.141  1.00  0.00              
ATOM   4071  C   ILE D 252       4.152 -12.026 -41.247  1.00  0.00              
ATOM   4072  O   ILE D 252       5.268 -11.769 -41.719  1.00  0.00              
ATOM   4073  CB  ILE D 252       4.487 -12.487 -38.803  1.00  0.00              
ATOM   4074  CG1 ILE D 252       4.265 -13.492 -37.670  1.00  0.00              
ATOM   4075  CG2 ILE D 252       3.779 -11.175 -38.502  1.00  0.00              
ATOM   4076  CD1 ILE D 252       4.749 -13.009 -36.322  1.00  0.00              
ATOM   4077  H   ILE D 252       5.727 -14.291 -40.396  1.00  0.00              
ATOM   4078  HA  ILE D 252       2.928 -13.272 -40.074  1.00  0.00              
ATOM   4079  HB  ILE D 252       5.561 -12.314 -38.864  1.00  0.00              
ATOM   4080 1HG1 ILE D 252       3.196 -13.695 -37.621  1.00  0.00              
ATOM   4081 2HG1 ILE D 252       4.795 -14.406 -37.939  1.00  0.00              
ATOM   4082 1HG2 ILE D 252       4.137 -10.778 -37.552  1.00  0.00              
ATOM   4083 2HG2 ILE D 252       3.986 -10.459 -39.296  1.00  0.00              
ATOM   4084 3HG2 ILE D 252       2.704 -11.347 -38.440  1.00  0.00              
ATOM   4085 1HD1 ILE D 252       4.558 -13.775 -35.570  1.00  0.00              
ATOM   4086 2HD1 ILE D 252       5.820 -12.807 -36.369  1.00  0.00              
ATOM   4087 3HD1 ILE D 252       4.220 -12.097 -36.050  1.00  0.00              
ATOM   4088  N   PHE D 253       3.030 -11.455 -41.670  1.00  0.00              
ATOM   4089  CA  PHE D 253       3.021 -10.458 -42.737  1.00  0.00              
ATOM   4090  C   PHE D 253       2.452  -9.133 -42.246  1.00  0.00              
ATOM   4091  O   PHE D 253       1.369  -9.083 -41.661  1.00  0.00              
ATOM   4092  CB  PHE D 253       2.181 -10.959 -43.923  1.00  0.00              
ATOM   4093  CG  PHE D 253       2.685 -12.242 -44.512  1.00  0.00              
ATOM   4094  CD1 PHE D 253       3.684 -12.234 -45.475  1.00  0.00              
ATOM   4095  CD2 PHE D 253       2.199 -13.469 -44.050  1.00  0.00              
ATOM   4096  CE1 PHE D 253       4.203 -13.434 -45.976  1.00  0.00              
ATOM   4097  CE2 PHE D 253       2.710 -14.671 -44.544  1.00  0.00              
ATOM   4098  CZ  PHE D 253       3.714 -14.651 -45.508  1.00  0.00              
ATOM   4099  H   PHE D 253       2.157 -11.722 -41.239  1.00  0.00              
ATOM   4100  HA  PHE D 253       4.041 -10.255 -43.064  1.00  0.00              
ATOM   4101 1HB  PHE D 253       1.154 -11.140 -43.607  1.00  0.00              
ATOM   4102 2HB  PHE D 253       2.188 -10.221 -44.724  1.00  0.00              
ATOM   4103  HD1 PHE D 253       4.064 -11.278 -45.839  1.00  0.00              
ATOM   4104  HD2 PHE D 253       1.413 -13.480 -43.295  1.00  0.00              
ATOM   4105  HE1 PHE D 253       4.988 -13.414 -46.732  1.00  0.00              
ATOM   4106  HE2 PHE D 253       2.325 -15.623 -44.178  1.00  0.00              
ATOM   4107  HZ  PHE D 253       4.116 -15.586 -45.898  1.00  0.00              
ATOM   4108  N   GLN D 254       3.194  -8.063 -42.494  1.00  0.00              
ATOM   4109  CA  GLN D 254       2.739  -6.721 -42.167  1.00  0.00              
ATOM   4110  C   GLN D 254       1.972  -6.133 -43.346  1.00  0.00              
ATOM   4111  O   GLN D 254       2.469  -6.122 -44.469  1.00  0.00              
ATOM   4112  CB  GLN D 254       3.933  -5.829 -41.846  1.00  0.00              
ATOM   4113  CG  GLN D 254       3.560  -4.409 -41.473  1.00  0.00              
ATOM   4114  CD  GLN D 254       4.762  -3.591 -41.048  1.00  0.00              
ATOM   4115  OE1 GLN D 254       5.716  -3.421 -41.806  1.00  0.00              
ATOM   4116  NE2 GLN D 254       4.725  -3.086 -39.824  1.00  0.00              
ATOM   4117  H   GLN D 254       4.101  -8.184 -42.920  1.00  0.00              
ATOM   4118  HA  GLN D 254       2.051  -6.765 -41.322  1.00  0.00              
ATOM   4119 1HB  GLN D 254       4.465  -6.300 -41.020  1.00  0.00              
ATOM   4120 2HB  GLN D 254       4.568  -5.823 -42.731  1.00  0.00              
ATOM   4121 1HG  GLN D 254       2.931  -3.780 -42.103  1.00  0.00              
ATOM   4122 2HG  GLN D 254       3.004  -4.697 -40.580  1.00  0.00              
ATOM   4123 1HE2 GLN D 254       5.491  -2.537 -39.487  1.00  0.00              
ATOM   4124 2HE2 GLN D 254       3.933  -3.251 -39.236  1.00  0.00              
ATOM   4125  N   ALA D 255       0.761  -5.659 -43.085  1.00  0.00              
ATOM   4126  CA  ALA D 255      -0.061  -5.048 -44.125  1.00  0.00              
ATOM   4127  C   ALA D 255       0.321  -3.566 -44.204  1.00  0.00              
ATOM   4128  O   ALA D 255       0.885  -3.015 -43.249  1.00  0.00              
ATOM   4129  CB  ALA D 255      -1.537  -5.208 -43.785  1.00  0.00              
ATOM   4130  H   ALA D 255       0.397  -5.720 -42.144  1.00  0.00              
ATOM   4131  HA  ALA D 255       0.161  -5.534 -45.075  1.00  0.00              
ATOM   4132 1HB  ALA D 255      -2.141  -4.750 -44.568  1.00  0.00              
ATOM   4133 2HB  ALA D 255      -1.781  -6.268 -43.712  1.00  0.00              
ATOM   4134 3HB  ALA D 255      -1.746  -4.721 -42.833  1.00  0.00              
ATOM   4135  N   GLU D 256       0.026  -2.918 -45.328  1.00  0.00              
ATOM   4136  CA  GLU D 256       0.348  -1.503 -45.472  1.00  0.00              
ATOM   4137  C   GLU D 256      -0.153  -0.648 -44.313  1.00  0.00              
ATOM   4138  O   GLU D 256       0.575   0.196 -43.795  1.00  0.00              
ATOM   4139  CB  GLU D 256      -0.227  -0.969 -46.787  1.00  0.00              
ATOM   4140  CG  GLU D 256       0.075   0.498 -47.056  1.00  0.00              
ATOM   4141  CD  GLU D 256      -0.463   0.930 -48.391  1.00  0.00              
ATOM   4142  OE1 GLU D 256      -1.016   0.109 -49.081  1.00  0.00              
ATOM   4143  OE2 GLU D 256      -0.422   2.105 -48.673  1.00  0.00              
ATOM   4144  H   GLU D 256      -0.425  -3.401 -46.092  1.00  0.00              
ATOM   4145  HA  GLU D 256       1.430  -1.369 -45.478  1.00  0.00              
ATOM   4146 1HB  GLU D 256       0.192  -1.579 -47.588  1.00  0.00              
ATOM   4147 2HB  GLU D 256      -1.307  -1.116 -46.746  1.00  0.00              
ATOM   4148 1HG  GLU D 256      -0.299   1.166 -46.281  1.00  0.00              
ATOM   4149 2HG  GLU D 256       1.164   0.536 -47.073  1.00  0.00              
ATOM   4150  N   ASN D 257      -1.392  -0.867 -43.903  1.00  0.00              
ATOM   4151  CA  ASN D 257      -1.945  -0.157 -42.755  1.00  0.00              
ATOM   4152  C   ASN D 257      -3.061  -0.976 -42.133  1.00  0.00              
ATOM   4153  O   ASN D 257      -3.346  -2.078 -42.587  1.00  0.00              
ATOM   4154  CB  ASN D 257      -2.477   1.213 -43.187  1.00  0.00              
ATOM   4155  CG  ASN D 257      -3.558   1.106 -44.239  1.00  0.00              
ATOM   4156  OD1 ASN D 257      -4.565   0.407 -44.047  1.00  0.00              
ATOM   4157  ND2 ASN D 257      -3.365   1.798 -45.359  1.00  0.00              
ATOM   4158  H   ASN D 257      -1.969  -1.538 -44.390  1.00  0.00              
ATOM   4159  HA  ASN D 257      -1.174  -0.025 -41.994  1.00  0.00              
ATOM   4160 1HB  ASN D 257      -2.747   1.967 -42.447  1.00  0.00              
ATOM   4161 2HB  ASN D 257      -1.541   1.495 -43.669  1.00  0.00              
ATOM   4162 1HD2 ASN D 257      -4.047   1.766 -46.091  1.00  0.00              
ATOM   4163 2HD2 ASN D 257      -2.539   2.350 -45.470  1.00  0.00              
ATOM   4164  N   ALA D 258      -3.698  -0.433 -41.101  1.00  0.00              
ATOM   4165  CA  ALA D 258      -4.743  -1.149 -40.379  1.00  0.00              
ATOM   4166  C   ALA D 258      -5.945  -1.517 -41.245  1.00  0.00              
ATOM   4167  O   ALA D 258      -6.525  -2.599 -41.094  1.00  0.00              
ATOM   4168  CB  ALA D 258      -5.206  -0.325 -39.180  1.00  0.00              
ATOM   4169  H   ALA D 258      -3.450   0.503 -40.811  1.00  0.00              
ATOM   4170  HA  ALA D 258      -4.336  -2.094 -40.020  1.00  0.00              
ATOM   4171 1HB  ALA D 258      -5.985  -0.868 -38.646  1.00  0.00              
ATOM   4172 2HB  ALA D 258      -4.362  -0.151 -38.510  1.00  0.00              
ATOM   4173 3HB  ALA D 258      -5.599   0.631 -39.525  1.00  0.00              
ATOM   4174  N   LYS D 259      -6.330  -0.617 -42.144  1.00  0.00              
ATOM   4175  CA  LYS D 259      -7.458  -0.890 -43.018  1.00  0.00              
ATOM   4176  C   LYS D 259      -7.151  -2.055 -43.950  1.00  0.00              
ATOM   4177  O   LYS D 259      -7.995  -2.920 -44.174  1.00  0.00              
ATOM   4178  CB  LYS D 259      -7.821   0.355 -43.830  1.00  0.00              
ATOM   4179  CG  LYS D 259      -9.032   0.184 -44.737  1.00  0.00              
ATOM   4180  CD  LYS D 259      -9.390   1.488 -45.434  1.00  0.00              
ATOM   4181  CE  LYS D 259     -10.588   1.313 -46.356  1.00  0.00              
ATOM   4182  NZ  LYS D 259     -10.938   2.578 -47.059  1.00  0.00              
ATOM   4183  H   LYS D 259      -5.844   0.264 -42.227  1.00  0.00              
ATOM   4184  HA  LYS D 259      -8.324  -1.183 -42.424  1.00  0.00              
ATOM   4185 1HB  LYS D 259      -8.012   1.157 -43.117  1.00  0.00              
ATOM   4186 2HB  LYS D 259      -6.949   0.609 -44.434  1.00  0.00              
ATOM   4187 1HG  LYS D 259      -8.800  -0.575 -45.484  1.00  0.00              
ATOM   4188 2HG  LYS D 259      -9.874  -0.148 -44.131  1.00  0.00              
ATOM   4189 1HD  LYS D 259      -9.622   2.236 -44.674  1.00  0.00              
ATOM   4190 2HD  LYS D 259      -8.530   1.819 -46.016  1.00  0.00              
ATOM   4191 1HE  LYS D 259     -10.345   0.545 -47.089  1.00  0.00              
ATOM   4192 2HE  LYS D 259     -11.436   0.986 -45.755  1.00  0.00              
ATOM   4193 1HZ  LYS D 259     -11.736   2.419 -47.658  1.00  0.00              
ATOM   4194 2HZ  LYS D 259     -11.164   3.290 -46.379  1.00  0.00              
ATOM   4195 3HZ  LYS D 259     -10.153   2.881 -47.616  1.00  0.00              
ATOM   4196  N   ILE D 260      -5.945  -2.073 -44.497  1.00  0.00              
ATOM   4197  CA  ILE D 260      -5.542  -3.157 -45.387  1.00  0.00              
ATOM   4198  C   ILE D 260      -5.481  -4.496 -44.637  1.00  0.00              
ATOM   4199  O   ILE D 260      -5.895  -5.529 -45.166  1.00  0.00              
ATOM   4200  CB  ILE D 260      -4.169  -2.874 -46.017  1.00  0.00              
ATOM   4201  CG1 ILE D 260      -4.251  -1.624 -46.901  1.00  0.00              
ATOM   4202  CG2 ILE D 260      -3.708  -4.078 -46.840  1.00  0.00              
ATOM   4203  CD1 ILE D 260      -5.250  -1.729 -48.030  1.00  0.00              
ATOM   4204  H   ILE D 260      -5.291  -1.330 -44.299  1.00  0.00              
ATOM   4205  HA  ILE D 260      -6.287  -3.311 -46.167  1.00  0.00              
ATOM   4206  HB  ILE D 260      -3.448  -2.673 -45.224  1.00  0.00              
ATOM   4207 1HG1 ILE D 260      -4.522  -0.788 -46.257  1.00  0.00              
ATOM   4208 2HG1 ILE D 260      -3.258  -1.454 -47.315  1.00  0.00              
ATOM   4209 1HG2 ILE D 260      -2.735  -3.865 -47.282  1.00  0.00              
ATOM   4210 2HG2 ILE D 260      -3.630  -4.951 -46.194  1.00  0.00              
ATOM   4211 3HG2 ILE D 260      -4.430  -4.275 -47.632  1.00  0.00              
ATOM   4212 1HD1 ILE D 260      -5.246  -0.804 -48.608  1.00  0.00              
ATOM   4213 2HD1 ILE D 260      -4.979  -2.562 -48.680  1.00  0.00              
ATOM   4214 3HD1 ILE D 260      -6.245  -1.896 -47.621  1.00  0.00              
ATOM   4215  N   LYS D 261      -4.975  -4.475 -43.404  1.00  0.00              
ATOM   4216  CA  LYS D 261      -4.959  -5.683 -42.592  1.00  0.00              
ATOM   4217  C   LYS D 261      -6.372  -6.179 -42.397  1.00  0.00              
ATOM   4218  O   LYS D 261      -6.646  -7.377 -42.552  1.00  0.00              
ATOM   4219  CB  LYS D 261      -4.328  -5.437 -41.211  1.00  0.00              
ATOM   4220  CG  LYS D 261      -4.459  -6.657 -40.299  1.00  0.00              
ATOM   4221  CD  LYS D 261      -3.812  -6.444 -38.925  1.00  0.00              
ATOM   4222  CE  LYS D 261      -4.296  -7.497 -37.941  1.00  0.00              
ATOM   4223  NZ  LYS D 261      -3.599  -7.414 -36.615  1.00  0.00              
ATOM   4224  H   LYS D 261      -4.596  -3.619 -43.022  1.00  0.00              
ATOM   4225  HA  LYS D 261      -4.400  -6.466 -43.106  1.00  0.00              
ATOM   4226 1HB  LYS D 261      -3.278  -5.192 -41.380  1.00  0.00              
ATOM   4227 2HB  LYS D 261      -4.834  -4.575 -40.776  1.00  0.00              
ATOM   4228 1HG  LYS D 261      -5.518  -6.871 -40.158  1.00  0.00              
ATOM   4229 2HG  LYS D 261      -3.980  -7.507 -40.783  1.00  0.00              
ATOM   4230 1HD  LYS D 261      -2.729  -6.508 -39.038  1.00  0.00              
ATOM   4231 2HD  LYS D 261      -4.079  -5.450 -38.567  1.00  0.00              
ATOM   4232 1HE  LYS D 261      -5.366  -7.358 -37.789  1.00  0.00              
ATOM   4233 2HE  LYS D 261      -4.117  -8.480 -38.376  1.00  0.00              
ATOM   4234 1HZ  LYS D 261      -3.955  -8.133 -36.001  1.00  0.00              
ATOM   4235 2HZ  LYS D 261      -2.605  -7.546 -36.747  1.00  0.00              
ATOM   4236 3HZ  LYS D 261      -3.765  -6.507 -36.204  1.00  0.00              
ATOM   4237  N   ARG D 262      -7.276  -5.256 -42.070  1.00  0.00              
ATOM   4238  CA  ARG D 262      -8.666  -5.610 -41.819  1.00  0.00              
ATOM   4239  C   ARG D 262      -9.310  -6.201 -43.071  1.00  0.00              
ATOM   4240  O   ARG D 262     -10.068  -7.166 -42.991  1.00  0.00              
ATOM   4241  CB  ARG D 262      -9.467  -4.438 -41.273  1.00  0.00              
ATOM   4242  CG  ARG D 262      -9.154  -4.064 -39.833  1.00  0.00              
ATOM   4243  CD  ARG D 262      -9.840  -2.836 -39.356  1.00  0.00              
ATOM   4244  NE  ARG D 262      -9.524  -2.462 -37.987  1.00  0.00              
ATOM   4245  CZ  ARG D 262      -9.973  -1.349 -37.375  1.00  0.00              
ATOM   4246  NH1 ARG D 262     -10.724  -0.481 -38.015  1.00  0.00              
ATOM   4247  NH2 ARG D 262      -9.617  -1.141 -36.120  1.00  0.00              
ATOM   4248  H   ARG D 262      -6.994  -4.290 -41.995  1.00  0.00              
ATOM   4249  HA  ARG D 262      -8.716  -6.379 -41.047  1.00  0.00              
ATOM   4250 1HB  ARG D 262      -9.262  -3.585 -41.919  1.00  0.00              
ATOM   4251 2HB  ARG D 262     -10.519  -4.709 -41.352  1.00  0.00              
ATOM   4252 1HG  ARG D 262      -9.455  -4.890 -39.188  1.00  0.00              
ATOM   4253 2HG  ARG D 262      -8.078  -3.906 -39.743  1.00  0.00              
ATOM   4254 1HD  ARG D 262      -9.556  -2.001 -39.997  1.00  0.00              
ATOM   4255 2HD  ARG D 262     -10.917  -2.988 -39.414  1.00  0.00              
ATOM   4256  HE  ARG D 262      -8.951  -2.940 -37.305  1.00  0.00              
ATOM   4257 1HH1 ARG D 262     -10.973  -0.646 -38.981  1.00  0.00              
ATOM   4258 2HH1 ARG D 262     -11.051   0.347 -37.538  1.00  0.00              
ATOM   4259 1HH2 ARG D 262      -9.025  -1.810 -35.648  1.00  0.00              
ATOM   4260 2HH2 ARG D 262      -9.939  -0.315 -35.637  1.00  0.00              
ATOM   4261  N   GLU D 263      -9.000  -5.623 -44.224  1.00  0.00              
ATOM   4262  CA  GLU D 263      -9.516  -6.129 -45.493  1.00  0.00              
ATOM   4263  C   GLU D 263      -8.980  -7.523 -45.815  1.00  0.00              
ATOM   4264  O   GLU D 263      -9.706  -8.359 -46.363  1.00  0.00              
ATOM   4265  CB  GLU D 263      -9.151  -5.180 -46.634  1.00  0.00              
ATOM   4266  CG  GLU D 263      -9.939  -3.890 -46.654  1.00  0.00              
ATOM   4267  CD  GLU D 263      -9.448  -2.935 -47.729  1.00  0.00              
ATOM   4268  OE1 GLU D 263      -8.426  -3.242 -48.385  1.00  0.00              
ATOM   4269  OE2 GLU D 263     -10.084  -1.871 -47.907  1.00  0.00              
ATOM   4270  H   GLU D 263      -8.393  -4.815 -44.227  1.00  0.00              
ATOM   4271  HA  GLU D 263     -10.600  -6.230 -45.437  1.00  0.00              
ATOM   4272 1HB  GLU D 263      -8.089  -4.954 -46.533  1.00  0.00              
ATOM   4273 2HB  GLU D 263      -9.320  -5.722 -47.565  1.00  0.00              
ATOM   4274 1HG  GLU D 263     -11.012  -4.038 -46.777  1.00  0.00              
ATOM   4275 2HG  GLU D 263      -9.744  -3.455 -45.675  1.00  0.00              
ATOM   4276  N   TRP D 264      -7.715  -7.771 -45.482  1.00  0.00              
ATOM   4277  CA  TRP D 264      -7.139  -9.101 -45.678  1.00  0.00              
ATOM   4278  C   TRP D 264      -7.899 -10.097 -44.832  1.00  0.00              
ATOM   4279  O   TRP D 264      -8.272 -11.158 -45.315  1.00  0.00              
ATOM   4280  CB  TRP D 264      -5.646  -9.136 -45.293  1.00  0.00              
ATOM   4281  CG  TRP D 264      -4.695  -8.857 -46.431  1.00  0.00              
ATOM   4282  CD1 TRP D 264      -3.895  -7.763 -46.582  1.00  0.00              
ATOM   4283  CD2 TRP D 264      -4.419  -9.713 -47.554  1.00  0.00              
ATOM   4284  NE1 TRP D 264      -3.136  -7.885 -47.724  1.00  0.00              
ATOM   4285  CE2 TRP D 264      -3.439  -9.071 -48.338  1.00  0.00              
ATOM   4286  CE3 TRP D 264      -4.907 -10.960 -47.971  1.00  0.00              
ATOM   4287  CZ2 TRP D 264      -2.932  -9.634 -49.511  1.00  0.00              
ATOM   4288  CZ3 TRP D 264      -4.401 -11.523 -49.142  1.00  0.00              
ATOM   4289  CH2 TRP D 264      -3.427 -10.861 -49.896  1.00  0.00              
ATOM   4290  H   TRP D 264      -7.141  -7.040 -45.089  1.00  0.00              
ATOM   4291  HA  TRP D 264      -7.239  -9.397 -46.722  1.00  0.00              
ATOM   4292 1HB  TRP D 264      -5.433  -8.382 -44.535  1.00  0.00              
ATOM   4293 2HB  TRP D 264      -5.378 -10.120 -44.912  1.00  0.00              
ATOM   4294  HD1 TRP D 264      -3.970  -6.991 -45.820  1.00  0.00              
ATOM   4295  HE1 TRP D 264      -2.462  -7.209 -48.056  1.00  0.00              
ATOM   4296  HE3 TRP D 264      -5.667 -11.514 -47.420  1.00  0.00              
ATOM   4297  HZ2 TRP D 264      -2.171  -9.087 -50.070  1.00  0.00              
ATOM   4298  HZ3 TRP D 264      -4.785 -12.493 -49.457  1.00  0.00              
ATOM   4299  HH2 TRP D 264      -3.053 -11.326 -50.808  1.00  0.00              
ATOM   4300  N   LEU D 265      -8.149  -9.749 -43.569  1.00  0.00              
ATOM   4301  CA  LEU D 265      -8.850 -10.658 -42.677  1.00  0.00              
ATOM   4302  C   LEU D 265     -10.290 -10.922 -43.114  1.00  0.00              
ATOM   4303  O   LEU D 265     -10.783 -12.048 -42.996  1.00  0.00              
ATOM   4304  CB  LEU D 265      -8.827 -10.100 -41.248  1.00  0.00              
ATOM   4305  CG  LEU D 265      -7.441 -10.039 -40.593  1.00  0.00              
ATOM   4306  CD1 LEU D 265      -7.523  -9.295 -39.267  1.00  0.00              
ATOM   4307  CD2 LEU D 265      -6.914 -11.451 -40.387  1.00  0.00              
ATOM   4308  H   LEU D 265      -7.853  -8.848 -43.221  1.00  0.00              
ATOM   4309  HA  LEU D 265      -8.360 -11.631 -42.689  1.00  0.00              
ATOM   4310 1HB  LEU D 265      -9.191  -9.093 -41.446  1.00  0.00              
ATOM   4311 2HB  LEU D 265      -9.532 -10.620 -40.600  1.00  0.00              
ATOM   4312  HG  LEU D 265      -6.774  -9.534 -41.291  1.00  0.00              
ATOM   4313 1HD1 LEU D 265      -6.534  -9.257 -38.809  1.00  0.00              
ATOM   4314 2HD1 LEU D 265      -7.879  -8.280 -39.441  1.00  0.00              
ATOM   4315 3HD1 LEU D 265      -8.210  -9.814 -38.601  1.00  0.00              
ATOM   4316 1HD2 LEU D 265      -5.928 -11.407 -39.922  1.00  0.00              
ATOM   4317 2HD2 LEU D 265      -7.596 -12.005 -39.741  1.00  0.00              
ATOM   4318 3HD2 LEU D 265      -6.838 -11.957 -41.350  1.00  0.00              
ATOM   4319  N   GLU D 266     -10.956  -9.889 -43.624  1.00  0.00              
ATOM   4320  CA  GLU D 266     -12.333 -10.017 -44.101  1.00  0.00              
ATOM   4321  C   GLU D 266     -12.423 -10.910 -45.348  1.00  0.00              
ATOM   4322  O   GLU D 266     -13.333 -11.739 -45.464  1.00  0.00              
ATOM   4323  CB  GLU D 266     -12.920  -8.636 -44.402  1.00  0.00              
ATOM   4324  CG  GLU D 266     -13.240  -7.807 -43.167  1.00  0.00              
ATOM   4325  CD  GLU D 266     -13.610  -6.397 -43.537  1.00  0.00              
ATOM   4326  OE1 GLU D 266     -13.542  -6.070 -44.697  1.00  0.00              
ATOM   4327  OE2 GLU D 266     -14.068  -5.680 -42.679  1.00  0.00              
ATOM   4328  H   GLU D 266     -10.496  -8.992 -43.681  1.00  0.00              
ATOM   4329  HA  GLU D 266     -12.946 -10.499 -43.339  1.00  0.00              
ATOM   4330 1HB  GLU D 266     -12.191  -8.107 -45.015  1.00  0.00              
ATOM   4331 2HB  GLU D 266     -13.831  -8.796 -44.978  1.00  0.00              
ATOM   4332 1HG  GLU D 266     -14.026  -8.236 -42.547  1.00  0.00              
ATOM   4333 2HG  GLU D 266     -12.302  -7.802 -42.612  1.00  0.00              
ATOM   4334  N   VAL D 267     -11.491 -10.751 -46.284  1.00  0.00              
ATOM   4335  CA  VAL D 267     -11.557 -11.556 -47.497  1.00  0.00              
ATOM   4336  C   VAL D 267     -11.088 -12.981 -47.248  1.00  0.00              
ATOM   4337  O   VAL D 267     -11.533 -13.901 -47.916  1.00  0.00              
ATOM   4338  CB  VAL D 267     -10.752 -10.940 -48.676  1.00  0.00              
ATOM   4339  CG1 VAL D 267     -11.299  -9.565 -48.994  1.00  0.00              
ATOM   4340  CG2 VAL D 267      -9.260 -10.865 -48.345  1.00  0.00              
ATOM   4341  H   VAL D 267     -10.739 -10.087 -46.176  1.00  0.00              
ATOM   4342  HA  VAL D 267     -12.585 -11.661 -47.847  1.00  0.00              
ATOM   4343  HB  VAL D 267     -10.845 -11.590 -49.546  1.00  0.00              
ATOM   4344 1HG1 VAL D 267     -10.735  -9.130 -49.822  1.00  0.00              
ATOM   4345 2HG1 VAL D 267     -12.349  -9.646 -49.274  1.00  0.00              
ATOM   4346 3HG1 VAL D 267     -11.205  -8.924 -48.118  1.00  0.00              
ATOM   4347 1HG2 VAL D 267      -8.721 -10.431 -49.188  1.00  0.00              
ATOM   4348 2HG2 VAL D 267      -9.115 -10.243 -47.461  1.00  0.00              
ATOM   4349 3HG2 VAL D 267      -8.879 -11.868 -48.149  1.00  0.00              
ATOM   4350  N   LEU D 268     -10.201 -13.178 -46.276  1.00  0.00              
ATOM   4351  CA  LEU D 268      -9.766 -14.536 -45.976  1.00  0.00              
ATOM   4352  C   LEU D 268     -10.929 -15.293 -45.360  1.00  0.00              
ATOM   4353  O   LEU D 268     -11.185 -16.449 -45.701  1.00  0.00              
ATOM   4354  CB  LEU D 268      -8.567 -14.521 -45.019  1.00  0.00              
ATOM   4355  CG  LEU D 268      -7.253 -14.065 -45.660  1.00  0.00              
ATOM   4356  CD1 LEU D 268      -6.193 -13.800 -44.585  1.00  0.00              
ATOM   4357  CD2 LEU D 268      -6.787 -15.143 -46.659  1.00  0.00              
ATOM   4358  H   LEU D 268      -9.822 -12.410 -45.741  1.00  0.00              
ATOM   4359  HA  LEU D 268      -9.485 -15.042 -46.900  1.00  0.00              
ATOM   4360 1HB  LEU D 268      -8.919 -13.777 -44.305  1.00  0.00              
ATOM   4361 2HB  LEU D 268      -8.441 -15.479 -44.514  1.00  0.00              
ATOM   4362  HG  LEU D 268      -7.466 -13.153 -46.220  1.00  0.00              
ATOM   4363 1HD1 LEU D 268      -5.267 -13.476 -45.060  1.00  0.00              
ATOM   4364 2HD1 LEU D 268      -6.547 -13.020 -43.912  1.00  0.00              
ATOM   4365 3HD1 LEU D 268      -6.013 -14.713 -44.021  1.00  0.00              
ATOM   4366 1HD2 LEU D 268      -5.851 -14.827 -47.124  1.00  0.00              
ATOM   4367 2HD2 LEU D 268      -6.632 -16.084 -46.133  1.00  0.00              
ATOM   4368 3HD2 LEU D 268      -7.545 -15.278 -47.430  1.00  0.00              
ATOM   4369  N   GLU D 269     -11.647 -14.634 -44.454  1.00  0.00              
ATOM   4370  CA  GLU D 269     -12.830 -15.237 -43.850  1.00  0.00              
ATOM   4371  C   GLU D 269     -13.940 -15.471 -44.885  1.00  0.00              
ATOM   4372  O   GLU D 269     -14.582 -16.524 -44.889  1.00  0.00              
ATOM   4373  CB  GLU D 269     -13.348 -14.356 -42.711  1.00  0.00              
ATOM   4374  CG  GLU D 269     -12.466 -14.349 -41.471  1.00  0.00              
ATOM   4375  CD  GLU D 269     -12.307 -15.733 -40.905  1.00  0.00              
ATOM   4376  OE1 GLU D 269     -13.302 -16.377 -40.674  1.00  0.00              
ATOM   4377  OE2 GLU D 269     -11.192 -16.189 -40.809  1.00  0.00              
ATOM   4378  H   GLU D 269     -11.374 -13.702 -44.177  1.00  0.00              
ATOM   4379  HA  GLU D 269     -12.580 -16.220 -43.448  1.00  0.00              
ATOM   4380 1HB  GLU D 269     -13.429 -13.343 -43.104  1.00  0.00              
ATOM   4381 2HB  GLU D 269     -14.340 -14.725 -42.449  1.00  0.00              
ATOM   4382 1HG  GLU D 269     -11.482 -13.912 -41.641  1.00  0.00              
ATOM   4383 2HG  GLU D 269     -13.020 -13.730 -40.766  1.00  0.00              
ATOM   4384  N   GLU D 270     -14.161 -14.497 -45.759  1.00  0.00              
ATOM   4385  CA  GLU D 270     -15.190 -14.653 -46.784  1.00  0.00              
ATOM   4386  C   GLU D 270     -14.902 -15.797 -47.761  1.00  0.00              
ATOM   4387  O   GLU D 270     -15.816 -16.550 -48.114  1.00  0.00              
ATOM   4388  CB  GLU D 270     -15.354 -13.344 -47.560  1.00  0.00              
ATOM   4389  CG  GLU D 270     -16.433 -13.379 -48.633  1.00  0.00              
ATOM   4390  CD  GLU D 270     -16.588 -12.039 -49.295  1.00  0.00              
ATOM   4391  OE1 GLU D 270     -15.898 -11.124 -48.912  1.00  0.00              
ATOM   4392  OE2 GLU D 270     -17.313 -11.955 -50.258  1.00  0.00              
ATOM   4393  H   GLU D 270     -13.623 -13.643 -45.728  1.00  0.00              
ATOM   4394  HA  GLU D 270     -16.142 -14.909 -46.317  1.00  0.00              
ATOM   4395 1HB  GLU D 270     -15.593 -12.569 -46.831  1.00  0.00              
ATOM   4396 2HB  GLU D 270     -14.391 -13.124 -48.021  1.00  0.00              
ATOM   4397 1HG  GLU D 270     -16.264 -14.141 -49.393  1.00  0.00              
ATOM   4398 2HG  GLU D 270     -17.339 -13.616 -48.076  1.00  0.00              
ATOM   4399  N   THR D 271     -13.647 -15.955 -48.184  1.00  0.00              
ATOM   4400  CA  THR D 271     -13.358 -17.005 -49.156  1.00  0.00              
ATOM   4401  C   THR D 271     -13.292 -18.360 -48.439  1.00  0.00              
ATOM   4402  O   THR D 271     -13.549 -19.404 -49.051  1.00  0.00              
ATOM   4403  CB  THR D 271     -12.045 -16.724 -49.953  1.00  0.00              
ATOM   4404  OG1 THR D 271     -10.960 -16.517 -49.045  1.00  0.00              
ATOM   4405  CG2 THR D 271     -12.205 -15.475 -50.798  1.00  0.00              
ATOM   4406  H   THR D 271     -12.894 -15.369 -47.853  1.00  0.00              
ATOM   4407  HA  THR D 271     -14.163 -17.062 -49.889  1.00  0.00              
ATOM   4408  HB  THR D 271     -11.832 -17.576 -50.595  1.00  0.00              
ATOM   4409  HG1 THR D 271     -11.155 -15.765 -48.480  1.00  0.00              
ATOM   4410 1HG2 THR D 271     -11.283 -15.289 -51.349  1.00  0.00              
ATOM   4411 2HG2 THR D 271     -13.027 -15.614 -51.500  1.00  0.00              
ATOM   4412 3HG2 THR D 271     -12.419 -14.624 -50.152  1.00  0.00              
ATOM   4413  N   LYS D 272     -12.992 -18.352 -47.136  1.00  0.00              
ATOM   4414  CA  LYS D 272     -13.066 -19.588 -46.367  1.00  0.00              
ATOM   4415  C   LYS D 272     -14.522 -20.038 -46.329  1.00  0.00              
ATOM   4416  O   LYS D 272     -14.825 -21.216 -46.489  1.00  0.00              
ATOM   4417  CB  LYS D 272     -12.517 -19.397 -44.953  1.00  0.00              
ATOM   4418  CG  LYS D 272     -11.000 -19.489 -44.849  1.00  0.00              
ATOM   4419  CD  LYS D 272     -10.493 -18.848 -43.566  1.00  0.00              
ATOM   4420  CE  LYS D 272     -10.937 -19.633 -42.340  1.00  0.00              
ATOM   4421  NZ  LYS D 272     -10.401 -19.049 -41.081  1.00  0.00              
ATOM   4422  H   LYS D 272     -12.715 -17.500 -46.672  1.00  0.00              
ATOM   4423  HA  LYS D 272     -12.477 -20.364 -46.859  1.00  0.00              
ATOM   4424 1HB  LYS D 272     -12.845 -18.415 -44.613  1.00  0.00              
ATOM   4425 2HB  LYS D 272     -12.970 -20.167 -44.327  1.00  0.00              
ATOM   4426 1HG  LYS D 272     -10.715 -20.542 -44.866  1.00  0.00              
ATOM   4427 2HG  LYS D 272     -10.563 -18.981 -45.707  1.00  0.00              
ATOM   4428 1HD  LYS D 272      -9.404 -18.814 -43.601  1.00  0.00              
ATOM   4429 2HD  LYS D 272     -10.885 -17.832 -43.507  1.00  0.00              
ATOM   4430 1HE  LYS D 272     -12.026 -19.628 -42.307  1.00  0.00              
ATOM   4431 2HE  LYS D 272     -10.582 -20.658 -42.445  1.00  0.00              
ATOM   4432 1HZ  LYS D 272     -10.717 -19.598 -40.294  1.00  0.00              
ATOM   4433 2HZ  LYS D 272      -9.391 -19.054 -41.110  1.00  0.00              
ATOM   4434 3HZ  LYS D 272     -10.730 -18.099 -40.983  1.00  0.00              
ATOM   4435  N   ARG D 273     -15.418 -19.089 -46.109  1.00  0.00              
ATOM   4436  CA  ARG D 273     -16.842 -19.391 -46.033  1.00  0.00              
ATOM   4437  C   ARG D 273     -17.350 -19.847 -47.404  1.00  0.00              
ATOM   4438  O   ARG D 273     -18.198 -20.734 -47.489  1.00  0.00              
ATOM   4439  CB  ARG D 273     -17.655 -18.228 -45.483  1.00  0.00              
ATOM   4440  CG  ARG D 273     -17.457 -17.954 -44.001  1.00  0.00              
ATOM   4441  CD  ARG D 273     -18.196 -16.771 -43.493  1.00  0.00              
ATOM   4442  NE  ARG D 273     -17.999 -16.499 -42.078  1.00  0.00              
ATOM   4443  CZ  ARG D 273     -18.496 -15.428 -41.428  1.00  0.00              
ATOM   4444  NH1 ARG D 273     -19.186 -14.509 -42.066  1.00  0.00              
ATOM   4445  NH2 ARG D 273     -18.251 -15.314 -40.134  1.00  0.00              
ATOM   4446  H   ARG D 273     -15.111 -18.134 -45.991  1.00  0.00              
ATOM   4447  HA  ARG D 273     -17.009 -20.212 -45.335  1.00  0.00              
ATOM   4448 1HB  ARG D 273     -17.371 -17.344 -46.053  1.00  0.00              
ATOM   4449 2HB  ARG D 273     -18.704 -18.458 -45.668  1.00  0.00              
ATOM   4450 1HG  ARG D 273     -17.792 -18.826 -43.439  1.00  0.00              
ATOM   4451 2HG  ARG D 273     -16.394 -17.791 -43.818  1.00  0.00              
ATOM   4452 1HD  ARG D 273     -17.872 -15.888 -44.043  1.00  0.00              
ATOM   4453 2HD  ARG D 273     -19.263 -16.926 -43.650  1.00  0.00              
ATOM   4454  HE  ARG D 273     -17.490 -17.030 -41.384  1.00  0.00              
ATOM   4455 1HH1 ARG D 273     -19.350 -14.602 -43.059  1.00  0.00              
ATOM   4456 2HH1 ARG D 273     -19.549 -13.714 -41.561  1.00  0.00              
ATOM   4457 1HH2 ARG D 273     -17.703 -16.021 -39.663  1.00  0.00              
ATOM   4458 2HH2 ARG D 273     -18.610 -14.521 -39.624  1.00  0.00              
ATOM   4459  N   ALA D 274     -16.820 -19.238 -48.463  1.00  0.00              
ATOM   4460  CA  ALA D 274     -17.163 -19.606 -49.838  1.00  0.00              
ATOM   4461  C   ALA D 274     -16.757 -21.041 -50.139  1.00  0.00              
ATOM   4462  O   ALA D 274     -17.490 -21.783 -50.787  1.00  0.00              
ATOM   4463  CB  ALA D 274     -16.480 -18.663 -50.812  1.00  0.00              
ATOM   4464  H   ALA D 274     -16.157 -18.494 -48.305  1.00  0.00              
ATOM   4465  HA  ALA D 274     -18.244 -19.541 -49.958  1.00  0.00              
ATOM   4466 1HB  ALA D 274     -16.741 -18.944 -51.832  1.00  0.00              
ATOM   4467 2HB  ALA D 274     -16.810 -17.641 -50.621  1.00  0.00              
ATOM   4468 3HB  ALA D 274     -15.401 -18.727 -50.683  1.00  0.00              
ATOM   4469  N   LEU D 275     -15.575 -21.425 -49.673  1.00  0.00              
ATOM   4470  CA  LEU D 275     -15.089 -22.785 -49.853  1.00  0.00              
ATOM   4471  C   LEU D 275     -16.019 -23.727 -49.099  1.00  0.00              
ATOM   4472  O   LEU D 275     -16.432 -24.765 -49.617  1.00  0.00              
ATOM   4473  CB  LEU D 275     -13.643 -22.920 -49.358  1.00  0.00              
ATOM   4474  CG  LEU D 275     -13.033 -24.320 -49.500  1.00  0.00              
ATOM   4475  CD1 LEU D 275     -13.058 -24.756 -50.959  1.00  0.00              
ATOM   4476  CD2 LEU D 275     -11.609 -24.312 -48.963  1.00  0.00              
ATOM   4477  H   LEU D 275     -14.999 -20.757 -49.181  1.00  0.00              
ATOM   4478  HA  LEU D 275     -15.119 -23.047 -50.910  1.00  0.00              
ATOM   4479 1HB  LEU D 275     -13.155 -22.229 -50.044  1.00  0.00              
ATOM   4480 2HB  LEU D 275     -13.530 -22.557 -48.336  1.00  0.00              
ATOM   4481  HG  LEU D 275     -13.620 -24.994 -48.875  1.00  0.00              
ATOM   4482 1HD1 LEU D 275     -12.623 -25.751 -51.049  1.00  0.00              
ATOM   4483 2HD1 LEU D 275     -14.088 -24.776 -51.314  1.00  0.00              
ATOM   4484 3HD1 LEU D 275     -12.480 -24.051 -51.557  1.00  0.00              
ATOM   4485 1HD2 LEU D 275     -11.177 -25.309 -49.064  1.00  0.00              
ATOM   4486 2HD2 LEU D 275     -11.011 -23.597 -49.528  1.00  0.00              
ATOM   4487 3HD2 LEU D 275     -11.618 -24.026 -47.912  1.00  0.00              
ATOM   4488  N   SER D 276     -16.352 -23.335 -47.874  1.00  0.00              
ATOM   4489  CA  SER D 276     -17.278 -24.085 -47.035  1.00  0.00              
ATOM   4490  C   SER D 276     -18.666 -24.206 -47.660  1.00  0.00              
ATOM   4491  O   SER D 276     -19.359 -25.204 -47.451  1.00  0.00              
ATOM   4492  CB  SER D 276     -17.375 -23.431 -45.670  1.00  0.00              
ATOM   4493  OG  SER D 276     -16.162 -23.488 -44.971  1.00  0.00              
ATOM   4494  H   SER D 276     -15.944 -22.483 -47.517  1.00  0.00              
ATOM   4495  HA  SER D 276     -16.917 -25.081 -46.776  1.00  0.00              
ATOM   4496 1HB  SER D 276     -17.659 -22.387 -45.804  1.00  0.00              
ATOM   4497 2HB  SER D 276     -18.143 -23.943 -45.092  1.00  0.00              
ATOM   4498  HG  SER D 276     -15.436 -23.326 -45.578  1.00  0.00              
ATOM   4499  N   ASP D 277     -19.073 -23.193 -48.424  1.00  0.00              
ATOM   4500  CA  ASP D 277     -20.384 -23.220 -49.067  1.00  0.00              
ATOM   4501  C   ASP D 277     -20.304 -23.915 -50.424  1.00  0.00              
ATOM   4502  O   ASP D 277     -21.324 -24.224 -51.044  1.00  0.00              
ATOM   4503  CB  ASP D 277     -20.935 -21.801 -49.229  1.00  0.00              
ATOM   4504  CG  ASP D 277     -21.380 -21.146 -47.929  1.00  0.00              
ATOM   4505  OD1 ASP D 277     -21.541 -21.848 -46.958  1.00  0.00              
ATOM   4506  OD2 ASP D 277     -21.404 -19.939 -47.873  1.00  0.00              
ATOM   4507  H   ASP D 277     -18.473 -22.394 -48.565  1.00  0.00              
ATOM   4508  HA  ASP D 277     -21.082 -23.795 -48.458  1.00  0.00              
ATOM   4509 1HB  ASP D 277     -20.259 -21.131 -49.760  1.00  0.00              
ATOM   4510 2HB  ASP D 277     -21.808 -22.005 -49.850  1.00  0.00              
ATOM   4511  N   LYS D 278     -19.075 -24.155 -50.874  1.00  0.00              
ATOM   4512  CA  LYS D 278     -18.818 -24.839 -52.136  1.00  0.00              
ATOM   4513  C   LYS D 278     -18.865 -26.343 -51.882  1.00  0.00              
ATOM   4514  O   LYS D 278     -19.421 -27.103 -52.673  1.00  0.00              
ATOM   4515  CB  LYS D 278     -17.439 -24.450 -52.682  1.00  0.00              
ATOM   4516  CG  LYS D 278     -17.082 -25.106 -54.011  1.00  0.00              
ATOM   4517  CD  LYS D 278     -15.760 -24.581 -54.556  1.00  0.00              
ATOM   4518  CE  LYS D 278     -15.420 -25.231 -55.889  1.00  0.00              
ATOM   4519  NZ  LYS D 278     -14.180 -24.661 -56.484  1.00  0.00              
ATOM   4520  H   LYS D 278     -18.294 -23.846 -50.312  1.00  0.00              
ATOM   4521  HA  LYS D 278     -19.597 -24.588 -52.857  1.00  0.00              
ATOM   4522 1HB  LYS D 278     -17.435 -23.367 -52.800  1.00  0.00              
ATOM   4523 2HB  LYS D 278     -16.704 -24.736 -51.929  1.00  0.00              
ATOM   4524 1HG  LYS D 278     -17.007 -26.183 -53.855  1.00  0.00              
ATOM   4525 2HG  LYS D 278     -17.877 -24.896 -54.725  1.00  0.00              
ATOM   4526 1HD  LYS D 278     -15.842 -23.501 -54.686  1.00  0.00              
ATOM   4527 2HD  LYS D 278     -14.974 -24.800 -53.834  1.00  0.00              
ATOM   4528 1HE  LYS D 278     -15.287 -26.299 -55.723  1.00  0.00              
ATOM   4529 2HE  LYS D 278     -16.257 -25.072 -56.569  1.00  0.00              
ATOM   4530 1HZ  LYS D 278     -13.990 -25.117 -57.365  1.00  0.00              
ATOM   4531 2HZ  LYS D 278     -14.305 -23.670 -56.638  1.00  0.00              
ATOM   4532 3HZ  LYS D 278     -13.406 -24.808 -55.853  1.00  0.00              
ATOM   4533  N   ARG D 279     -18.274 -26.761 -50.768  1.00  0.00              
ATOM   4534  CA  ARG D 279     -18.238 -28.169 -50.395  1.00  0.00              
ATOM   4535  C   ARG D 279     -19.487 -28.566 -49.612  1.00  0.00              
ATOM   4536  O   ARG D 279     -20.191 -29.493 -50.069  1.00  0.00              
ATOM   4537  OXT ARG D 279     -19.765 -27.994 -48.595  1.00  0.00              
ATOM   4538  CB  ARG D 279     -16.990 -28.459 -49.558  1.00  0.00              
ATOM   4539  CG  ARG D 279     -15.691 -28.264 -50.315  1.00  0.00              
ATOM   4540  CD  ARG D 279     -14.486 -28.542 -49.435  1.00  0.00              
ATOM   4541  NE  ARG D 279     -13.236 -28.330 -50.156  1.00  0.00              
ATOM   4542  CZ  ARG D 279     -12.026 -28.516 -49.638  1.00  0.00              
ATOM   4543  NH1 ARG D 279     -11.897 -28.920 -48.379  1.00  0.00              
ATOM   4544  NH2 ARG D 279     -10.945 -28.299 -50.378  1.00  0.00              
ATOM   4545  H   ARG D 279     -17.838 -26.081 -50.162  1.00  0.00              
ATOM   4546  HA  ARG D 279     -18.225 -28.788 -51.292  1.00  0.00              
ATOM   4547 1HB  ARG D 279     -17.021 -27.792 -48.698  1.00  0.00              
ATOM   4548 2HB  ARG D 279     -17.067 -29.493 -49.220  1.00  0.00              
ATOM   4549 1HG  ARG D 279     -15.680 -28.943 -51.167  1.00  0.00              
ATOM   4550 2HG  ARG D 279     -15.649 -27.234 -50.671  1.00  0.00              
ATOM   4551 1HD  ARG D 279     -14.514 -27.874 -48.574  1.00  0.00              
ATOM   4552 2HD  ARG D 279     -14.527 -29.576 -49.094  1.00  0.00              
ATOM   4553  HE  ARG D 279     -13.085 -28.029 -51.109  1.00  0.00              
ATOM   4554 1HH1 ARG D 279     -12.720 -29.087 -47.818  1.00  0.00              
ATOM   4555 2HH1 ARG D 279     -10.977 -29.060 -47.989  1.00  0.00              
ATOM   4556 1HH2 ARG D 279     -11.047 -27.994 -51.337  1.00  0.00              
ATOM   4557 2HH2 ARG D 279     -10.028 -28.440 -49.982  1.00  0.00              
TER                                                                             
# All scores below are weighted scores, not raw scores.
#BEGIN_POSE_ENERGIES_TABLE 024.d16_v11.1_1_2dG_RalA3andExo84_0026_0001.pdb
label fa_atr fa_rep fa_sol fa_intra_rep pro_close fa_pair hbond_sr_bb hbond_lr_bb hbond_bb_sc hbond_sc dslf_ss_dst dslf_cs_ang dslf_ss_dih dslf_ca_dih rama omega fa_dun p_aa_pp ref total
weights 0.8 0.44 0.65 0.004 1 0.49 0.585 1.17 1.17 1.1 0.5 2 5 5 0.2 0.5 0.56 0.32 1 NA
pose -1099.64 98.2739 546.791 2.43644 0.575071 -27.4915 -65.6893 -115.43 -30.8764 -32.7612 0 0 0 0 -8.12562 12.0626 195.465 -21.8542 -68.38 -614.648
SER_p:NtermProteinFull_1 -0.406019 0.00589813 0.210782 0.00087328 0 0 0 0 0 0 0 0 0 0 0 0.0158486 0.571486 0 -0.37 0.0288679
LEU_2 -2.11796 0.226564 0.83939 0.00671657 0 0 0 0 0 0 0 0 0 0 -0.263868 0.0255452 1.81409 -0.063647 -0.1 0.366826
ALA_3 -1.91569 0.030832 1.20065 0.000677522 0 0 0 0 0 0 0 0 0 0 -0.241606 0.018986 0 -0.0713188 0.16 -0.817474
MET_4 -2.78926 0.0791478 1.7249 0.00528077 0 0 0 0 -0.289506 0 0 0 0 0 0.0946435 0.00313815 1.14153 0.142002 -0.34 -0.228124
HIS_5 -6.60714 0.415492 3.37761 0.00293947 0 0.072263 0 0 0 -0.355385 0 0 0 0 -0.0541135 0.36121 0.664084 0.00556785 0.56 -1.55747
ARG_6 -5.98023 0.284377 3.65196 0.00992976 0 -0.279943 0 0 -0.937207 0 0 0 0 0 0.136791 0.0139387 2.46961 0.125016 -0.98 -1.48577
VAL_7 -4.27729 0.334364 1.26729 0.0119046 0 0 0 0 0 0 0 0 0 0 -0.213577 0.0690908 0.0245862 -0.233042 0.29 -2.72667
ILE_8 -5.18197 0.538409 1.65617 0.015693 0 0 0 0 0 0 0 0 0 0 -0.239064 0.113085 0.826378 -0.373807 0.24 -2.4051
MET_9 -4.44523 0.235623 1.55289 0.00425046 0 0 0 0 0 0 0 0 0 0 -0.109672 0.00201484 0.878676 0.0336939 -0.34 -2.18776
VAL_10 -3.96083 0.495072 1.03375 0.010595 0 0 0 0 0 0 0 0 0 0 -0.197825 0.0010287 0.117943 -0.37759 0.29 -2.58785
GLY_11 -2.31824 0.231323 1.24132 0.000136632 0 0 0 0 -0.775907 0 0 0 0 0 0.200949 0.041718 0 -0.77003 -0.17 -2.31873
SER_12 -2.34002 0.218749 1.54113 0.000805534 0 -0.0623576 0 0 0 0 0 0 0 0 -0.2752 0.0102407 0.751491 -0.160362 -0.37 -0.685528
GLY_13 -1.06034 0.073135 0.606307 2.10886e-05 0 0 0 0 0 0 0 0 0 0 0.102607 0.0656381 0 0.466885 -0.17 0.0842506
GLY_14 -1.45268 0.138483 0.942818 2.3921e-05 0 0 0 0 -0.55854 0 0 0 0 0 -0.354584 0.0314237 0 -0.794702 -0.17 -2.21776
VAL_15 -4.28249 0.322961 1.81883 0.0101445 0 0 0 0 -0.81923 0 0 0 0 0 -0.0467844 0.00522612 0.294771 0.248525 0.29 -2.15805
GLY_16 -2.30954 0.338456 1.28628 2.31858e-05 0 0 0 0 0 0 0 0 0 0 0.00687749 0.0895542 0 -0.795795 -0.17 -1.55414
LYS_17 -5.81947 0.487995 3.70794 0.00754351 0 -0.0463014 0 0 -0.775907 0 0 0 0 0 -0.055921 9.52473e-05 2.45866 -0.0481234 -0.65 -0.733489
SER_18 -2.97372 0.288418 2.14716 0.0010489 0 -0.144523 0 0 0 -0.659088 0 0 0 0 -0.217286 0.0113651 0.617153 0.00670272 -0.37 -1.29277
ALA_19 -3.0819 0.358206 1.29132 0.000711667 0 0 0 0 0 0 0 0 0 0 -0.111818 3.97459e-06 0 -0.139904 0.16 -1.52338
LEU_20 -5.21848 0.19381 1.88586 0.00572363 0 0 0 0 0 0 0 0 0 0 -0.0962835 0.0485245 0.297926 -0.113821 -0.1 -3.09674
THR_21 -4.92891 0.207804 2.40874 0.0113626 0 -0.123699 0 0 0 -0.00822557 0 0 0 0 -0.0428789 0.0106666 0.0765629 0.092242 -0.27 -2.56634
LEU_22 -4.98369 0.310633 2.22272 0.00740394 0 0 0 0 0 0 0 0 0 0 -0.123762 0.145475 0.117743 -0.0915639 -0.1 -2.49504
GLN_23 -5.74116 0.395812 3.60316 0.0121047 0 -0.201183 0 0 0 0 0 0 0 0 -0.141561 0.00625898 1.12876 -0.107691 -0.97 -2.01549
PHE_24 -6.49237 0.66098 1.67118 0.0258356 0 0 0 0 -0.0204249 0 0 0 0 0 0.129823 0.0223654 0.155849 -0.156701 0.63 -3.37346
MET_25 -5.71129 0.467866 1.76709 0.00294252 0 0 0 0 -0.542739 0 0 0 0 0 -0.0438025 0.106366 2.58218 -0.0592215 -0.34 -1.77061
TYR_26 -4.02786 0.484155 1.58363 0.025461 0 0 0 0 0 0 0 0 0 0 -0.0257222 0.273866 0.402337 -0.19692 0.51 -0.971055
ASP_27 -2.6421 0.286991 1.86433 0.00499871 0 -0.262718 0 0 0 0 0 0 0 0 -0.122329 0.00673355 0.581719 -0.178111 -0.67 -1.13049
GLU_28 -3.15482 0.23975 1.86692 0.0053156 0 0 0 0 0 0 0 0 0 0 -0.0385712 0.00247077 0.747298 0.043633 -0.81 -1.09801
PHE_29 -4.41007 0.226911 1.16358 0.0254872 0 0 0 0 0 0 0 0 0 0 0.0662129 0.446482 0.388307 -0.05569 0.63 -1.51878
VAL_30 -2.05477 0.0602902 0.866781 0.0145044 0 0 0 0 0 0 0 0 0 0 -0.140582 0.000984699 0.11261 -0.182932 0.29 -1.03312
GLU_31 -1.32044 0.011952 0.782214 0.00557474 0 -0.419248 0 0 0 0 0 0 0 0 -0.117245 0.07935 0.839098 -0.160025 -0.81 -1.10877
ASP_32 -1.19268 0.0276994 0.807389 0.00359697 0 -0.00142468 0 0 0 0 0 0 0 0 -0.18435 0.0121515 0.466936 0.0352666 -0.67 -0.695417
TYR_33 -3.52942 0.147557 1.24601 0.0263103 0 0 0 0 -0.0844409 0 0 0 0 0 -0.280613 0.185507 0.468725 0.0141536 0.51 -1.29621
GLU_34 -2.21105 0.22155 1.26133 0.00732737 0.00024859 -0.116667 0 0 -0.450368 0 0 0 0 0 0.0301308 0.00695071 0.81995 0.108775 -0.81 -1.13183
PRO_35 -1.7611 0.293857 0.514294 0.00131411 0.030923 0 0 0 0 0 0 0 0 0 0.195517 0.0376989 0.411024 -0.462901 0.02 -0.719369
THR_36 -3.16124 0.115093 2.16166 0.00982129 0 -0.124777 0 0 -0.534809 0 0 0 0 0 -0.010081 0.0211438 0.0506081 -0.0974582 -0.27 -1.84005
TYR_37 -2.65737 0.0685563 1.43218 0.0225332 0 0 0 0 0 0 0 0 0 0 0.359599 0.109147 0.510936 0.174201 0.51 0.529779
ALA_38 -2.91458 0.188201 1.14353 0.000934295 0 0 0 0 0 0 0 0 0 0 1.05147 0.0271026 0 0.00908472 0.16 -0.33425
ASP_39 -3.94054 0.161496 2.63136 0.00289028 0 -0.369986 0 0 0 -0.0127242 0 0 0 0 0.185972 0.00515456 0.691789 0.380239 -0.67 -0.934354
SER_40 -2.397 0.0418941 1.51083 0.00155761 0 -0.0791802 0 0 0 -0.0606908 0 0 0 0 0.0832814 0.079416 0.329615 0.260843 -0.37 -0.599439
TYR_41 -6.02257 0.305216 2.23857 0.0269429 0 0 0 0 0 -0.0127242 0 0 0 0 -0.14202 0.0217355 0.678791 -0.17663 0.51 -2.57269
PHE_42 -2.30368 0.204327 1.06044 0.0304162 0 0 0 0 0 0 0 0 0 0 -0.0418788 0.0558879 0.814059 0.00201013 0.63 0.451573
LYS_43 -3.9142 0.216766 2.09084 0.00477181 0 -0.173609 0 0 -0.563164 0 0 0 0 0 0.11421 0.0437441 0.843334 -0.0040109 -0.65 -1.99133
LYS_44 -2.00827 0.116688 0.79908 0.00600691 0 -0.235574 0 0 0 0 0 0 0 0 -0.128939 0.0413268 1.64256 -0.0272461 -0.65 -0.444366
VAL_45 -3.91574 0.600677 1.20409 0.0110472 0 0 0 0 0 0 0 0 0 0 -0.0260564 0.0356622 0.0355321 -0.144682 0.29 -1.90947
VAL_46 -2.20939 0.176792 0.87242 0.00901156 0 0 0 0 0 0 0 0 0 0 -0.192119 0.00446858 0.00697884 -0.329898 0.29 -1.37173
LEU_47 -5.82359 0.597417 2.65336 0.00961814 0 0 0 0 0 0 0 0 0 0 0.11583 0.00260239 0.50488 -0.0944622 -0.1 -2.13435
ASP_48 -2.77784 0.237992 2.42608 0.00497434 0 -0.464102 0 0 0 -1.02579 0 0 0 0 -0.0953266 0.0183419 0.638335 -0.293014 -0.67 -2.00036
GLY_49 -1.14868 0.227452 0.53251 1.61058e-05 0 0 0 0 0 0 0 0 0 0 -0.346881 0.0028719 0 -0.792912 -0.17 -1.69562
GLU_50 -3.78311 0.333671 2.43752 0.00592533 0 -0.334875 0 0 0 -0.277039 0 0 0 0 -0.112964 0.00190394 0.923447 0.018706 -0.81 -1.59681
GLU_51 -1.50954 0.18935 0.761799 0.00548484 0 -0.174667 0 0 0 0 0 0 0 0 0.0255511 0.00239648 1.14927 0.0331675 -0.81 -0.327184
VAL_52 -4.57363 0.622161 1.78973 0.0128195 0 0 0 0 0 0 0 0 0 0 -0.0684491 0.0940111 0.0168489 -0.183497 0.29 -2.00001
GLU_53 -3.70066 0.18398 1.80531 0.00526209 0 -0.0609062 0 0 0 0 0 0 0 0 -0.0381869 0.0129625 0.730151 0.0431029 -0.81 -1.82898
ILE_54 -4.76056 0.344818 1.14764 0.0205213 0 0 0 0 0 0 0 0 0 0 -0.0992369 0.0509451 1.4922 -0.224905 0.24 -1.78857
ASP_55 -4.80788 0.211197 3.24291 0.00402666 0 -0.15148 0 0 0 -0.0606908 0 0 0 0 0.134172 0.00274534 1.29454 0.371373 -0.67 -0.429084
ILE_56 -5.502 0.463437 1.52134 0.0199593 0 0 0 0 0 0 0 0 0 0 -0.186821 0.0204084 0.159139 -0.386476 0.24 -3.65102
TYR_57 -4.91151 0.120722 2.60531 0.0231237 0 0 0 0 0 0 0 0 0 0 -0.037152 0.0047068 0.414773 0.0157194 0.51 -1.25431
ASP_58 -4.45681 0.162939 3.36241 0.00871726 0 -0.403775 0 0 0 -0.667314 0 0 0 0 -0.0671047 0.0239575 0.286808 -0.124641 -0.67 -2.54481
THR_59 -3.09938 0.213369 1.55339 0.0060682 0 -0.00118394 0 0 -0.135607 0 0 0 0 0 -0.0890259 0.202528 0.0976482 -0.385664 -0.27 -1.90785
ALA_60 -2.14219 0.267989 1.32625 0.000796499 0 0 0 0 -0.135607 0 0 0 0 0 -0.322046 0.0338115 0 -0.105232 0.16 -0.916228
GLY_61 -1.37731 0.0870267 0.766864 1.46069e-05 0 0 0 0 0 0 0 0 0 0 -0.00815721 0.0666786 0 0.261115 -0.17 -0.373773
LEU_62 -1.23332 0.200183 0.685866 0.00694884 0 0 0 0 0 0 0 0 0 0 -0.115017 0.000824207 0.137254 -0.104812 -0.1 -0.522072
ASP_63 -2.8541 0.0532284 2.26532 0.00477525 0 -0.241114 0 0 -0.223755 0 0 0 0 0 0.216624 0.00899918 0.735029 0.24397 -0.67 -0.461031
GLN_64 -1.55065 0.0266554 1.0108 0.00537283 0 -0.197685 0 0 0 0 0 0 0 0 -0.155548 0.00214465 1.2654 -0.116064 -0.97 -0.679578
HIS_D_65 -5.94024 0.212783 3.20211 0.00267315 0 -0.406309 0 0 -0.223755 -0.0183828 0 0 0 0 -0.0709525 0.00929771 0.562739 0.0615249 0.56 -2.04851
ALA_66 -2.75613 0.202086 1.961 0.000750447 0 0 0 0 0 0 0 0 0 0 -0.187787 0.0181459 0 -0.154923 0.16 -0.756854
SER_67 -2.90264 0.323308 1.76753 0.000808899 0 -0.166519 0 0 0 0 0 0 0 0 -0.112267 0.00204923 0.480822 0.108093 -0.37 -0.868811
GLU_68 -6.72259 0.771005 4.52303 0.00521614 0 -0.480513 0 0 0 0 0 0 0 0 -0.182812 0.0904704 0.912053 -0.113016 -0.81 -2.00716
ARG_69 -7.08389 0.511572 4.89762 0.0233805 0 -0.526234 0 0 0 -0.770936 0 0 0 0 -0.0232925 0.0313511 2.24437 -0.0984029 -0.98 -1.77446
ASP_70 -5.9 0.389717 4.24305 0.00320886 0 -0.755179 0 0 0 -1.61257 0 0 0 0 -0.169237 0.0102248 0.572319 0.00108819 -0.67 -3.88738
ASP_71 -3.93143 0.325615 2.54425 0.0030676 0 -0.14791 0 0 0 0 0 0 0 0 -0.139051 0.000694777 0.299965 0.0180816 -0.67 -1.69671
PHE_72 -5.14789 0.460946 1.86739 0.023589 0 0 0 0 -0.632075 0 0 0 0 0 0.00458184 6.83608e-05 1.332 -0.0517419 0.63 -1.51312
PHE_73 -6.05662 0.338751 1.70703 0.0315021 0 0 0 0 0 0 0 0 0 0 0.0291022 0.058614 1.47643 -0.0839158 0.63 -1.86911
ARG_74 -3.5757 0.638234 2.43639 0.0104445 0 -0.325069 0 0 -1.0565 0 0 0 0 0 -0.219547 0.0151349 2.50005 -0.0747097 -0.98 -0.63127
SER_75 -2.61199 0.319558 1.93841 0.00154514 0 -0.010458 0 0 -0.895897 0 0 0 0 0 -0.252496 0.000360931 0.137432 -0.185807 -0.37 -1.92934
GLY_76 -2.57197 0.666287 1.52231 1.88656e-05 0 0 0 0 -0.641071 0 0 0 0 0 -0.0441973 0.00031439 0 -0.293999 -0.17 -1.53231
GLU_77 -5.49757 0.274133 4.03747 0.00403799 0 -0.755733 0 0 -0.673385 -0.0791513 0 0 0 0 0.289332 0.00427649 0.842518 -0.0756852 -0.81 -2.43976
GLY_78 -3.08913 0.412804 1.24112 0.000228796 0 0 0 0 0 0 0 0 0 0 0.555234 0.0124554 0 0.351139 -0.17 -0.686141
PHE_79 -7.0287 0.850836 1.4666 0.0255145 0 0 0 0 0 0 0 0 0 0 -0.12944 0.167316 0.560153 -0.112956 0.63 -3.57068
LEU_80 -4.7973 0.563694 1.03661 0.00865064 0 0 0 0 0 0 0 0 0 0 0.07828 0.000895082 0.858579 -0.0966333 -0.1 -2.44722
CYS_81 -3.42746 0.0961917 1.70891 0.00194919 0 0 0 0 0 0 0 0 0 0 0.0300516 0.0236608 0.284819 -0.0277121 1.7 0.390413
VAL_82 -4.01336 0.286179 1.13976 0.0179494 0 0 0 0 0 0 0 0 0 0 -0.190522 0.00450376 0.0985552 -0.246052 0.29 -2.61298
PHE_83 -7.57673 0.674291 1.82956 0.0260963 0 0 0 0 0 0 0 0 0 0 -0.103613 0.0366102 0.467134 -0.179231 0.63 -4.19588
SER_84 -4.24593 0.623804 2.752 0.0018946 0 -0.0943146 0 0 -1.26806 -0.408997 0 0 0 0 0.00851606 0.0821593 0.609155 0.165891 -0.37 -2.14388
ILE_85 -5.89984 0.327377 2.74654 0.0210649 0 0 0 0 0 0 0 0 0 0 -0.0321986 0.000106743 0.573077 0.240043 0.24 -1.78383
THR_86 -3.87786 0.624433 2.06141 0.00527011 0 0.0602721 0 0 -0.506351 -0.408997 0 0 0 0 -0.175908 0.0204668 0.135353 -0.0722886 -0.27 -2.40419
GLU_87 -4.73647 0.399789 3.18558 0.0127212 0 -0.0533465 0 0 -0.449091 0 0 0 0 0 0.324018 0.00150385 1.63862 0.0111945 -0.81 -0.475476
MET_88 -3.91132 0.183136 2.10989 0.00686417 0 0 0 0 -0.465585 0 0 0 0 0 -0.0509859 0.028582 1.30979 -0.0352805 -0.34 -1.16491
GLU_89 -2.98321 0.291657 1.70669 0.00536095 0 0.0600621 0 0 -0.449091 0 0 0 0 0 -0.248465 0.0344568 0.82713 -0.144174 -0.81 -1.70957
SER_90 -4.07429 0.335466 2.41622 0.00113249 0 -0.169663 0 0 -0.761708 0 0 0 0 0 -0.181585 0.12132 0.354812 -0.000987919 -0.37 -2.32929
PHE_91 -8.30115 0.959369 3.06626 0.0259503 0 0 0 0 0 0 0 0 0 0 0.00592466 0.000794432 0.665076 -0.000955365 0.63 -2.94873
ALA_92 -2.93351 0.287385 1.68227 0.000765322 0 0 0 0 0 0 0 0 0 0 -0.18114 0.000150594 0 -0.169484 0.16 -1.15356
ALA_93 -3.5182 0.488448 1.67878 0.000923525 0 0 0 0 0 0 0 0 0 0 -0.256034 0.107878 0 -0.0738425 0.16 -1.41204
THR_94 -5.05163 0.489564 2.85405 0.00402478 0 0.0598622 0 0 0 -0.447125 0 0 0 0 -0.129265 0.159963 0.332556 0.129416 -0.27 -1.86859
ALA_95 -2.92443 0.226786 1.64807 0.000678935 0 0 0 0 0 0 0 0 0 0 -0.174378 0.0225014 0 -0.136845 0.16 -1.17762
ASP_96 -3.09005 0.197826 1.89016 0.00325783 0 0.040761 0 0 0 0 0 0 0 0 -0.165312 0.000199082 0.357273 -0.0286278 -0.67 -1.46452
PHE_97 -6.0009 0.509082 2.24051 0.0210043 0 0 0 0 0 0 0 0 0 0 -0.0457394 0.0225587 1.05181 0.0338992 0.63 -1.53777
ARG_98 -7.61345 0.664092 4.10899 0.0117345 0 -0.00654815 0 0 0 0 0 0 0 0 -0.19792 0.0278158 2.13172 -0.0803788 -0.98 -1.93395
GLU_99 -3.14236 0.273852 1.7995 0.00671423 0 -0.021768 0 0 0 0 0 0 0 0 -0.114799 0.000716672 0.899639 -0.092993 -0.81 -1.2015
GLN_100 -5.2176 0.383259 3.48482 0.00546507 0 -0.198386 0 0 0 0 0 0 0 0 -0.13173 0.00895459 0.934107 -0.0980063 -0.97 -1.79912
ILE_101 -5.68544 0.421733 1.36731 0.0223786 0 0 0 0 0 0 0 0 0 0 -0.0137651 0.0143937 0.187474 -0.0689693 0.24 -3.51489
LEU_102 -4.42029 0.33804 2.15443 0.00737361 0 0 0 0 0 0 0 0 0 0 -0.107585 0.0164125 0.285493 -0.116232 -0.1 -1.94237
ARG_103 -4.47701 0.341001 3.46891 0.015382 0 -0.527249 0 0 0 -0.841638 0 0 0 0 -0.137007 0.00770217 1.96792 -0.058889 -0.98 -1.22087
VAL_104 -5.13811 0.52739 2.67832 0.0185236 0 0 0 0 -1.0565 0 0 0 0 0 -0.0184539 0.00168615 0.0995717 -0.0621272 0.29 -2.65969
LYS_105 -4.0661 0.426246 2.08548 0.00962244 0 -0.142461 0 0 -0.641071 0 0 0 0 0 -0.212886 0.0310943 2.22361 -0.0578497 -0.65 -0.994316
GLU_106 -1.82621 0.261513 1.16881 0.007129 0 -0.134405 0 0 0 0 0 0 0 0 0.000253042 0.111604 0.591812 0.0703555 -0.81 -0.55914
ASP_107 -3.93715 0.430268 2.96501 0.0105973 0 -0.606759 0 0 -0.253552 -0.692275 0 0 0 0 0.153238 0.0214603 0.23092 -0.481534 -0.67 -2.82978
GLU_108 -1.48193 0.212098 0.902838 0.00554648 0 -0.008834 0 0 0 0 0 0 0 0 -0.267437 0.00233108 0.925294 -0.122993 -0.81 -0.643086
ASN_109 -2.59768 0.373579 1.91139 0.00693937 0 -0.16245 0 0 -0.445525 0 0 0 0 0 -0.241629 0.00557052 0.737437 -0.370682 -0.89 -1.67305
VAL_110 -3.84846 0.674756 1.60481 0.0213996 0.0100468 0 0 0 0 0 0 0 0 0 -0.181557 0.0375382 1.24008 0.104043 0.29 -0.0473422
PRO_111 -4.27089 0.643376 1.37072 0.00139802 0.0875366 0 0 0 0 0 0 0 0 0 -0.00114757 0.00554871 0.423046 -0.549995 0.02 -2.27041
PHE_112 -5.78026 0.233452 1.89548 0.0245209 0 0 0 0 -0.112374 0 0 0 0 0 0.0650238 0.0272177 0.505388 -0.0620693 0.63 -2.57362
LEU_113 -4.49142 0.327863 1.43385 0.0079166 0 0 0 0 0 0 0 0 0 0 0.00441542 0.00253273 0.492881 -0.035575 -0.1 -2.35754
LEU_114 -5.35566 0.284615 1.38505 0.00742427 0 0 0 0 0 0 0 0 0 0 -0.107491 0.0359657 0.405958 -0.105542 -0.1 -3.54969
VAL_115 -5.11904 0.228104 1.40168 0.0160882 0 0 0 0 0 0 0 0 0 0 -0.158815 0.0185636 0.0103068 -0.342598 0.29 -3.65571
GLY_116 -3.0823 0.263429 1.49844 1.94481e-05 0 0 0 0 0 0 0 0 0 0 1.28123 0.0502235 0 0.663327 -0.17 0.504367
ASN_117 -5.34517 0.618566 4.14013 0.00606008 0 -0.250054 0 0 -1.3608 -0.329352 0 0 0 0 0.0462686 0.0622242 1.56978 -0.0337885 -0.89 -1.76613
LYS_118 -4.80708 0.843296 3.1625 0.00553317 0 0.0758341 0 0 -1.05202 0 0 0 0 0 0.00465884 0.0260184 0.877013 0.106547 -0.65 -1.4077
SER_119 -2.95499 0.49638 1.95407 0.00146019 0 -0.27185 0 0 0 0 0 0 0 0 -0.246739 0.0686285 0.120409 -0.200405 -0.37 -1.40304
ASP_120 -3.41656 0.579715 2.85052 0.00386178 0 -0.369745 0 0 0 -0.600594 0 0 0 0 -0.219787 0.00500565 1.45269 -0.0797359 -0.67 -0.464631
LEU_121 -4.33294 0.67882 2.07598 0.00878389 0 0 0 0 0 0 0 0 0 0 0.404787 4.72087e-06 0.0220146 0.0730105 -0.1 -1.16954
GLU_122 -3.01392 0.562124 2.37085 0.0138636 0 -0.388088 0 0 0 -0.59813 0 0 0 0 -0.00773056 0.0019364 1.87259 -0.111229 -0.81 -0.107735
ASP_123 -1.26302 0.228678 0.733137 0.00331058 0 -0.000955893 0 0 0 0 0 0 0 0 -0.177936 0.0131266 0.381647 -0.0234321 -0.67 -0.775444
LYS_124 -2.94474 0.415931 1.3276 0.00466931 0 -0.0304683 0 0 0 0 0 0 0 0 -0.185961 0.0476406 0.663213 -0.0854056 -0.65 -1.43752
ARG_125 -6.19557 0.500045 4.52476 0.0153493 0 -0.72936 0 0 -0.507315 -1.85834 0 0 0 0 -0.172854 0.297618 1.6805 0.0681068 -0.98 -3.35706
GLN_126 -3.68573 0.131363 2.39092 0.00411782 0 -0.0813967 0 0 -0.465585 0 0 0 0 0 0.0511784 0.0932845 0.952111 -0.125734 -0.97 -1.70547
VAL_127 -4.99766 0.38773 1.90623 0.0117244 0 0 0 0 -0.507315 0 0 0 0 0 -0.171526 0.0165417 0.0452549 -0.243399 0.29 -3.26241
SER_128 -3.4639 0.336426 2.3128 0.00161173 0 -0.121519 0 0 -0.78956 0 0 0 0 0 -0.267316 0.036864 0.24452 -0.241828 -0.37 -2.3219
VAL_129 -3.20875 0.252265 1.92869 0.0133329 0 0 0 0 0 0 0 0 0 0 -0.0472317 0.0029365 0.0452318 0.0212044 0.29 -0.702317
GLU_130 -2.68404 0.42759 1.66629 0.00547461 0 -0.01803 0 0 0 0 0 0 0 0 -0.207403 0.00653808 0.904441 -0.115824 -0.81 -0.824965
GLU_131 -5.31923 0.443262 3.38043 0.00289221 0 -0.0488835 0 0 -0.78956 0 0 0 0 0 0.0730958 0.17945 1.63317 -0.0986807 -0.81 -1.35405
ALA_132 -4.35008 0.51258 1.37288 0.000796587 0 0 0 0 0 0 0 0 0 0 -0.231251 0.000131152 0 -0.158305 0.16 -2.69325
LYS_133 -4.10843 0.402011 1.85878 0.00316214 0 -0.0285154 0 0 0 0 0 0 0 0 -0.237412 0.0727136 1.12792 -0.0474112 -0.65 -1.60718
ASN_134 -3.8837 0.291225 2.57691 0.0043449 0 -0.0485464 0 0 0 0 0 0 0 0 0.0205289 0.0775638 0.336548 0.109201 -0.89 -1.40592
ARG_135 -7.23185 0.564221 4.16924 0.011244 0 0.0244981 0 0 0 -0.447125 0 0 0 0 -0.127932 0.0366286 2.41876 -0.0627531 -0.98 -1.62507
ALA_136 -4.62829 0.296697 1.8232 0.000782472 0 0 0 0 0 0 0 0 0 0 -0.243907 0.0297674 0 -0.157514 0.16 -2.71927
GLU_137 -3.07009 0.544557 1.84388 0.00719992 0 -0.055716 0 0 0 0 0 0 0 0 -0.154915 0.00480987 0.981022 -0.105506 -0.81 -0.814762
GLN_138 -2.19043 0.185647 1.11 0.00457989 0 -0.0427066 0 0 0 0 0 0 0 0 -0.230373 0.0279766 0.81993 -0.0583565 -0.97 -1.34373
TRP_139 -8.15723 1.16147 2.82056 0.0251183 0 0 0 0 0 0 0 0 0 0 -0.168117 0.0870696 0.905413 0.0139689 0.91 -2.40175
ASN_140 -1.72912 0.367003 1.0724 0.0117671 0 0 0 0 0 0 0 0 0 0 -0.246731 0.00231752 0.758729 -0.508301 -0.89 -1.16193
VAL_141 -3.79934 0.219773 1.44854 0.0131272 0 0 0 0 0 0 0 0 0 0 -0.0684577 0.000474242 0.0394374 -0.184133 0.29 -2.04058
ASN_142 -1.89215 0.0630859 1.1066 0.00387649 0 -0.0951935 0 0 0 0 0 0 0 0 -0.0304786 0.00827082 0.592774 0.0281156 -0.89 -1.1051
TYR_143 -6.14771 0.743579 1.94152 0.0260521 0 0 0 0 0 -0.492313 0 0 0 0 -0.0636193 0.00961641 1.07715 -0.0982368 0.51 -2.49397
VAL_144 -3.88443 0.488678 1.23527 0.0198282 0 0 0 0 0 0 0 0 0 0 -0.0540589 0.0160456 0.667844 -0.143096 0.29 -1.36391
GLU_145 -4.11783 0.64889 3.12753 0.00379553 0 -0.379635 0 0 -0.56918 -1.75252 0 0 0 0 -0.0422894 0.0181116 1.05356 0.0625946 -0.81 -2.75697
THR_146 -4.61798 0.362334 2.78436 0.0109807 0 -0.19093 0 0 0 -0.329352 0 0 0 0 -0.153964 0.167067 0.146681 -0.409221 -0.27 -2.50002
SER_147 -4.77025 0.407182 3.39743 0.00249407 0 -0.211998 0 0 -0.556351 -1.13519 0 0 0 0 0.399068 0.023291 0.172862 -0.0530629 -0.37 -2.69452
ALA_148 -3.09428 0.210058 1.11853 0.000702956 0 0 0 0 -0.0480969 0 0 0 0 0 -0.222871 0.00190326 0 -0.106448 0.16 -1.9805
LYS_149 -3.33773 0.355348 1.64823 0.00543363 0 -0.595702 0 0 0 0 0 0 0 0 -0.109311 0.0199486 0.903173 -0.042735 -0.65 -1.80335
THR_150 -2.56455 0.382139 1.75414 0.0048421 0 -0.111778 0 0 -0.556351 -0.534594 0 0 0 0 -0.141073 0.221574 0.0140876 -0.0690212 -0.27 -1.87059
ARG_151 -2.79167 0.28555 1.69874 0.0117797 0 -0.0720953 0 0 0 0 0 0 0 0 0.106948 0.0415453 0.99594 0.221748 -0.98 -0.481507
ALA_152 -2.85942 0.312877 1.69434 0.00110522 0 0 0 0 0 0 0 0 0 0 -0.110915 0.0150891 0 0.147863 0.16 -0.639063
ASN_153 -3.39052 0.189129 1.95209 0.00669019 0 -0.0996085 0 0 -0.56918 0 0 0 0 0 -0.185819 0.0560358 0.704756 -0.424206 -0.89 -2.65063
VAL_154 -4.22004 0.583461 1.43412 0.0124017 0 0 0 0 0 0 0 0 0 0 0.0455951 0.0154028 0.00849565 -0.123414 0.29 -1.95398
ASP_155 -3.28868 0.368185 1.81561 0.00298214 0 -0.0863732 0 0 0 0 0 0 0 0 -0.169097 0.00528601 0.326724 -0.012155 -0.67 -1.70752
LYS_156 -4.05898 0.523918 2.47645 0.00790074 0 -0.356749 0 0 0 -0.447614 0 0 0 0 0.0369059 0.0739928 1.53147 -0.0753153 -0.65 -0.938028
VAL_157 -4.62531 0.84066 0.990774 0.00924753 0 0 0 0 0 0 0 0 0 0 -0.103196 0.0548715 0.605266 0.152769 0.29 -1.78492
PHE_158 -7.69264 0.89212 1.51185 0.0215775 0 0 0 0 0 0 0 0 0 0 0.0435521 0.00475626 0.308719 0.022781 0.63 -4.25728
PHE_159 -6.06247 0.516449 2.38837 0.0215978 0 0 0 0 0 0 0 0 0 0 -0.089949 0.00193623 0.391035 0.0788188 0.63 -2.12422
ASP_160 -4.45881 0.336671 3.24178 0.00285149 0 -0.534771 0 0 0 -0.537156 0 0 0 0 -0.126657 0.0920052 0.333574 0.0173147 -0.67 -2.30319
LEU_161 -6.14559 0.963515 1.98597 0.00865503 0 0 0 0 0 0 0 0 0 0 -0.112139 0.108579 0.60907 -0.117316 -0.1 -2.79926
MET_162 -6.6523 0.924652 2.23246 0.00350213 0 0 0 0 0 0 0 0 0 0 -0.105256 0.135533 1.2066 -0.0893303 -0.34 -2.68414
ARG_163 -6.00228 0.567579 4.24376 0.0110401 0 -0.494626 0 0 0 -0.756468 0 0 0 0 -0.211597 0.00302003 1.84792 -0.0837254 -0.98 -1.85539
GLU_164 -4.84124 0.284646 2.80666 0.00474274 0 -0.0706809 0 0 -0.112374 0 0 0 0 0 -0.213078 0.0167873 0.878642 -0.142597 -0.81 -2.19849
ILE_165 -6.71962 0.530383 2.34611 0.0177261 0 0 0 0 0 0 0 0 0 0 -0.0438642 0.00130054 0.131863 -0.0682459 0.24 -3.56434
ARG_166 -6.01507 0.464399 4.25624 0.0103057 0 -0.734153 0 0 0 -0.635903 0 0 0 0 -0.161405 0.00667634 1.81193 -0.0765299 -0.98 -2.0535
ALA_167 -3.35025 0.199495 1.63365 0.000783586 0 0 0 0 0 0 0 0 0 0 -0.161467 0.0736098 0 -0.157003 0.16 -1.60118
ARG_168 -5.75471 0.512594 4.0464 0.0155339 0 -0.88694 0 0 -0.191973 -0.716663 0 0 0 0 -0.170856 0.0222825 3.27808 -0.0704198 -0.98 -0.896669
LYS_169 -5.26816 0.381558 3.96345 0.00334761 0 -0.219247 0 0 -0.289506 -0.434536 0 0 0 0 -0.207649 0.0936931 1.08811 -0.0406099 -0.65 -1.57954
MET_170 -3.03005 0.269709 1.51979 0.00852718 0 0 0 0 0 0 0 0 0 0 0.0382225 0.0253443 1.14758 -0.0353599 -0.34 -0.396242
GLU_171 -2.49962 0.0691415 1.49452 0.00550102 0 -0.154412 0 0 0 0 0 0 0 0 -0.269084 0.00140056 0.845178 -0.139913 -0.81 -1.45729
ASP_172 -2.37901 0.170154 1.83506 0.0034616 0 -0.328433 0 0 0 -0.0243882 0 0 0 0 -0.163032 0.0189206 0.57024 -0.0734276 -0.67 -1.04045
SER_p:CtermProteinFull_173 -1.49218 0.0668205 1.15896 0.00480385 0 0 0 0 0 0 0 0 0 0 0 0 0.340913 0 -0.37 -0.290683
GLY_p:NtermProteinFull_174 -0.797816 0.0547821 0.724689 0.000140847 0 0 0 0 -0.139269 0 0 0 0 0 0 0.0302777 0 0 -0.17 -0.297195
GLN_175 -2.12995 0.0825897 1.91309 0.00440036 0 -0.0870368 0 0 0 -0.398217 0 0 0 0 -0.235963 0.146626 1.34679 0.0684162 -0.97 -0.259242
TYR_176 -3.79284 0.200178 1.80449 0.026531 0 0 0 0 0 0 0 0 0 0 -0.111352 0.012305 0.266714 -0.303862 0.51 -1.38784
LEU_177 -3.21512 0.164093 1.00513 0.00663922 0 0 0 0 0 0 0 0 0 0 -0.0946855 0.00374363 0.275193 -0.0787025 -0.1 -2.03371
VAL_178 -3.2541 0.14436 0.851795 0.0177191 0 0 0 0 0 0 0 0 0 0 0.083108 0.0127933 0.0282441 -0.0698736 0.29 -1.89595
TYR_179 -6.40845 0.49633 2.52027 0.0222367 0 0 0 0 0 -0.301583 0 0 0 0 -0.0330214 0.000261715 0.786466 -0.0921779 0.51 -2.49967
ASN_180 -3.26849 0.17245 1.58515 0.00573157 0 0.00272917 0 0 0 -0.447704 0 0 0 0 0.0599327 0.00041864 1.36723 0.12489 -0.89 -1.28766
GLY_181 -2.84633 0.0949607 1.66264 0.000175935 0 0 0 0 0 0 0 0 0 0 0.247395 0.0191788 0 -0.644598 -0.17 -1.63658
ASP_182 -2.3409 0.0352023 1.71216 0.00280371 0 -0.0938021 0 0 0 -0.424404 0 0 0 0 -0.0874415 4.78643e-05 0.648438 0.064761 -0.67 -1.15314
LEU_183 -5.18403 0.447509 1.68833 0.00532308 0 0 0 0 0 0 0 0 0 0 -0.00335703 0.119414 0.279129 0.0910028 -0.1 -2.65668
VAL_184 -3.98956 0.100396 1.98706 0.0103994 0 0 0 0 0 0 0 0 0 0 -0.191492 0.0033112 0.0105264 -0.326493 0.29 -2.10585
GLU_185 -5.67922 0.326687 3.3257 0.00702039 0 -0.344602 0 0 0 -1.14502 0 0 0 0 -0.19756 0.129929 1.103 -0.0182097 -0.81 -3.30227
TYR_186 -7.29886 0.628053 2.72866 0.022932 0 0 0 0 0 -0.552495 0 0 0 0 -0.153216 0.00580534 0.402896 -0.211743 0.51 -3.91797
GLU_187 -4.95734 0.31938 3.14604 0.0078726 0 0.022776 0 0 -0.591503 0 0 0 0 0 -0.216374 0.108497 2.2418 0.0206821 -0.81 -0.708169
ALA_188 -2.86579 0.212343 1.4341 0.00100801 0 0 0 0 0 0 0 0 0 0 -0.103672 0.0462479 0 -0.154746 0.16 -1.27051
ASP_189 -2.4266 0.142155 1.59141 0.00280915 0 0.00899496 0 0 -0.326135 0 0 0 0 0 -0.136223 0.00553634 0.467797 -0.0871358 -0.67 -1.4274
HIS_190 -2.41308 0.273517 1.35107 0.00287264 0 -0.141314 0 0 -0.265368 0 0 0 0 0 -0.0817997 0.0538892 0.343449 -0.252511 0.56 -0.569275
MET_191 -3.69807 0.438001 1.34355 0.015523 0 0 0 0 0 0 0 0 0 0 0.0993443 0.114298 1.05914 0.193425 -0.34 -0.774782
ALA_192 -2.42668 0.165883 1.2578 0.00094905 0 0 0 0 0 0 0 0 0 0 -0.233618 0.000366408 0 0.00202933 0.16 -1.07327
GLN_193 -2.41736 0.090868 1.04953 0.00534304 0 -0.0834554 0 0 0 0 0 0 0 0 -0.205255 0.0262391 0.792777 0.0124477 -0.97 -1.69886
LEU_194 -3.6027 0.184018 1.61019 0.00940391 0 0 0 0 0 0 0 0 0 0 2.5931 4.04098e-05 0.159159 0.0893561 -0.1 0.942567
GLN_195 -2.73429 0.155551 1.76662 0.00492725 0 -0.0133928 0 0 0 0 0 0 0 0 -0.0402807 0.0733419 0.959966 0.0118058 -0.97 -0.78575
ARG_196 -2.24992 0.0515531 1.39758 0.0101558 0 -0.0615255 0 0 0 0 0 0 0 0 -0.220349 0.0034051 1.42947 -0.00952463 -0.98 -0.629157
VAL_197 -4.32132 0.396344 1.89631 0.0149264 0 0 0 0 0 0 0 0 0 0 -0.0842322 0.0393807 0.0436125 -0.197807 0.29 -1.92279
HIS_D_198 -6.02522 0.329433 3.01202 0.00376316 0 -0.0302265 0 0 0 -0.872108 0 0 0 0 -0.0298454 0.0107617 1.82962 0.0503368 0.56 -1.16147
GLY_199 -3.0853 0.143843 1.38593 4.18096e-05 0 0 0 0 0 0 0 0 0 0 0.463866 0.0266728 0 0.424393 -0.17 -0.810551
PHE_200 -5.38666 0.292201 1.62574 0.0236281 0 0 0 0 0 0 0 0 0 0 0.0490456 0.0294295 0.334663 -0.192982 0.63 -2.59493
LEU_201 -6.13974 0.73412 1.82961 0.0186254 0 0 0 0 0 0 0 0 0 0 -0.129437 0.0110998 3.10156 -0.0800905 -0.1 -0.754251
MET_202 -5.27314 0.573552 2.4517 0.00404466 0 0 0 0 0 0 0 0 0 0 0.0660736 0.201568 1.12293 0.156368 -0.34 -1.03691
ASN_203 -3.90087 0.114644 2.94035 0.00836198 0 -0.162541 0 0 -0.139269 0 0 0 0 0 -0.0482982 0.107577 0.769195 -0.124761 -0.89 -1.32562
ASP_204 -3.5369 0.378498 2.59907 0.00684632 0 -0.316519 0 0 0 -0.398217 0 0 0 0 0.410258 3.64361e-05 0.171786 -0.225872 -0.67 -1.58102
CYS_205 -4.2441 0.358057 2.12119 0.00193596 0 0 0 0 0 0 0 0 0 0 -0.0146548 0.0801467 0.161854 -0.147708 1.7 0.016725
LEU_206 -5.02002 0.262568 1.15508 0.00913077 0 0 0 0 0 0 0 0 0 0 -0.00124473 0.0284912 0.438783 -0.111255 -0.1 -3.33847
LEU_207 -4.38479 0.188108 1.50642 0.00683997 0 0 0 0 0 0 0 0 0 0 -0.0528538 0.0027312 0.376024 -0.125074 -0.1 -2.5826
VAL_208 -3.88639 0.0404075 1.54662 0.0106051 0 0 0 0 0 0 0 0 0 0 -0.188736 0.00481361 0.00682517 -0.320094 0.29 -2.49595
ALA_209 -2.79167 0.0970263 1.59369 0.000963915 0 0 0 0 0 0 0 0 0 0 0.0800054 0.00703994 0 0.229381 0.16 -0.623556
THR_210 -2.97184 0.113224 1.93286 0.00841605 0 0.0177501 0 0 0 0 0 0 0 0 -0.0259623 0.00735926 0.0471747 -0.0942828 -0.27 -1.23529
TRP_211 -3.23969 0.118748 1.13596 0.0212203 0 0 0 0 0 0 0 0 0 0 -0.0251953 0.130446 0.527282 -0.0500405 0.91 -0.471277
LEU_212 -3.45113 0.357855 1.69772 0.0107079 0.000923735 0 0 0 0 0 0 0 0 0 0.167365 0.00588705 0.356066 -0.0406936 -0.1 -0.995303
PRO_213 -1.69619 0.388701 0.516559 0.000983631 0.0284092 0 0 0 0 0 0 0 0 0 -0.191229 0.207595 0.173473 -0.474139 0.02 -1.02584
GLN_214 -3.27913 0.397561 1.99402 0.00422151 0 0 0 0 0 0 0 0 0 0 -0.0826112 0.177025 1.02338 -0.00336444 -0.97 -0.738894
ARG_215 -1.5276 0.347687 0.991742 0.00954613 0 -0.0881832 0 0 -0.157282 0 0 0 0 0 0.198133 0.00870763 1.28485 -0.084292 -0.98 0.00331154
ARG_216 -1.62409 0.215209 1.01188 0.0120445 0 -0.0881832 0 0 -0.157282 0 0 0 0 0 0.158658 0.0763506 1.19351 -0.291327 -0.98 -0.473235
GLY_217 -1.61766 0.364023 1.04727 0.000143926 0 0 0 0 0 0 0 0 0 0 2.0984 0.0327813 0 -0.236267 -0.17 1.51869
MET_218 -2.51447 0.367417 1.06066 0.00541445 0 0 0 0 0 0 0 0 0 0 0.274358 0.010852 1.06252 0.129242 -0.34 0.056002
TYR_219 -4.25476 0.226518 1.95612 0.0245872 0 0 0 0 0 0 0 0 0 0 -0.152085 0.00198811 0.845364 -0.101936 0.51 -0.944203
ARG_220 -2.58481 0.136843 0.842848 0.0110728 0 0.00187309 0 0 0 0 0 0 0 0 0.00431957 0.0212359 2.66005 -0.0708466 -0.98 0.0425897
TYR_221 -3.59487 0.148951 1.88777 0.024771 0 0 0 0 0 0 0 0 0 0 -0.0239328 0.000142259 0.518004 -0.114838 0.51 -0.643998
ASN_222 -2.20124 0.0593328 1.25717 0.00321541 0 0.00197946 0 0 0 0 0 0 0 0 -0.00323729 0.0437702 0.890928 0.108411 -0.89 -0.729671
ALA_223 -3.14704 0.0846106 1.51368 0.00100497 0 0 0 0 0 0 0 0 0 0 0.237567 0.121956 0 0.358453 0.16 -0.669767
LEU_224 -3.02246 0.127223 0.66281 0.0145343 0 0 0 0 0 0 0 0 0 0 -0.0931184 0.116921 0.511188 -0.146157 -0.1 -1.92905
TYR_225 -6.84895 0.564694 2.58823 0.0239105 0.00162326 0 0 0 0 -1.05034 0 0 0 0 0.0751859 0.0179961 0.178793 -0.113373 0.51 -4.05223
PRO_226 -3.59106 0.482663 1.35319 0.000900856 0.0922875 0 0 0 0 0 0 0 0 0 -0.260937 0.0474552 0.171526 -0.616918 0.02 -2.30089
LEU_227 -5.50666 0.630762 2.00063 0.00928346 0 0 0 0 0 0 0 0 0 0 -0.151177 0.0654062 0.0701345 0.0215759 -0.1 -2.96005
ASP_228 -4.00296 0.473282 2.92828 0.0105796 0 -0.569266 0 0 0 -0.407965 0 0 0 0 -0.25256 0.01022 0.596803 -0.216985 -0.67 -2.10057
ARG_229 -3.21294 0.489215 1.78703 0.00684863 0 -0.128294 0 0 0 0 0 0 0 0 0.171134 0.0573815 0.88478 -0.102571 -0.98 -1.02741
LEU_230 -5.03445 0.396434 1.26715 0.0102511 0 0 0 0 0 0 0 0 0 0 -0.100274 0.0264008 0.272878 -0.0394272 -0.1 -3.30104
ALA_231 -3.08066 0.074676 1.24688 0.000821992 0 0 0 0 0 0 0 0 0 0 -0.0134394 0.0478111 0 0.141169 0.16 -1.42274
VAL_232 -2.47713 0.0984907 0.695697 0.00907922 0 0 0 0 0 0 0 0 0 0 -0.206848 0.0206673 0.0452844 -0.364164 0.29 -1.88892
VAL_233 -3.63882 0.217037 1.32084 0.0152967 0 0 0 0 0 0 0 0 0 0 -0.198931 0.00479908 0.110839 -0.378715 0.29 -2.25766
ASN_234 -3.34148 0.113215 2.88287 0.0112057 0 -0.180625 0 0 0 -0.621958 0 0 0 0 -0.113729 0.00245654 0.819156 -0.224837 -0.89 -1.54372
VAL_235 -3.72206 0.240654 1.79831 0.0103741 0 0 0 0 -0.0654496 0 0 0 0 0 -0.21059 8.92874e-05 0.00756064 -0.181281 0.29 -1.83239
LYS_236 -2.52541 0.0559391 1.5526 0.0105701 0 -0.514327 0 0 0 0 0 0 0 0 -0.230376 0.0021319 2.52603 0.0947855 -0.65 0.321947
ASP_237 -1.21466 0.036364 1.0318 0.00322188 0 -0.49319 0 0 -0.0285648 0 0 0 0 0 -0.233549 2.69042e-05 0.455469 0.0143152 -0.67 -1.09876
ASN_238 -3.30751 1.09801 1.95242 0.00547765 0.0226618 0 0 0 0 0 0 0 0 0 0.297662 0.0291476 1.11165 0.186054 -0.89 0.50557
PRO_239 -1.46898 0.683735 0.778109 0.00137053 0.127759 0 0 0 0 0 0 0 0 0 4 0.164225 2.02287 -0.212869 0.02 6.11621
PRO_240 -1.86134 0.494492 0.535964 0.00259909 0.0623454 0 0 0 0 0 0 0 0 0 -0.0185838 0.0371198 0.482861 0.0073152 0.02 -0.237227
MET_241 -4.0153 1.52004 1.43786 0.00317632 0 0 0 0 0 0 0 0 0 0 -0.108197 0.00373364 1.21505 -0.0420318 -0.34 -0.325674
LYS_242 -2.68871 0.195924 2.24287 0.00607131 0 -0.402852 0 0 -0.579808 -0.43729 0 0 0 0 0.177439 0.0063875 1.31796 -0.0709809 -0.65 -0.882997
[truncated: 5,115 more chars]
