# Supplementary material for: A Generic Program for Multistate Protein Design
Source: PLoS One. 2011 Jul 6;6(7):e20937. doi: 10.1371/journal.pone.0020937 (PMC3130737; doi:10.1371/journal.pone.0020937)
Supplement: File S1 — “Protocol capture” file that contains the input files, command lines, and support scripts that were used in this computational study. (BZ2) [file pone.0020937.s001.bz2 › MSD_protocol_capture/Capture_Files/orthogonal_interface_files/input_files/state_versions/v11.2/024.d16_v11.1_1_3dG_RalA2andSec5_0016_0001.pdb]

ATOM      1  N   SER A  11      15.761 -17.974 -25.282  1.00  0.00              
ATOM      2  CA  SER A  11      16.400 -18.935 -24.339  1.00  0.00              
ATOM      3  C   SER A  11      15.513 -19.210 -23.124  1.00  0.00              
ATOM      4  O   SER A  11      15.750 -20.161 -22.371  1.00  0.00              
ATOM      5  CB  SER A  11      17.748 -18.412 -23.884  1.00  0.00              
ATOM      6  OG  SER A  11      17.629 -17.246 -23.116  1.00  0.00              
ATOM      7 1H   SER A  11      16.213 -17.108 -25.495  1.00  0.00              
ATOM      8 2H   SER A  11      15.569 -18.250 -26.224  1.00  0.00              
ATOM      9 3H   SER A  11      14.858 -17.597 -25.076  1.00  0.00              
ATOM     10  HA  SER A  11      16.684 -19.878 -24.808  1.00  0.00              
ATOM     11 1HB  SER A  11      18.237 -19.181 -23.287  1.00  0.00              
ATOM     12 2HB  SER A  11      18.354 -18.196 -24.763  1.00  0.00              
ATOM     13  HG  SER A  11      18.427 -17.121 -22.597  1.00  0.00              
ATOM     14  N   LEU A  12      14.494 -18.377 -22.931  1.00  0.00              
ATOM     15  CA  LEU A  12      13.562 -18.562 -21.824  1.00  0.00              
ATOM     16  C   LEU A  12      12.626 -19.721 -22.132  1.00  0.00              
ATOM     17  O   LEU A  12      12.237 -19.922 -23.285  1.00  0.00              
ATOM     18  CB  LEU A  12      12.726 -17.298 -21.603  1.00  0.00              
ATOM     19  CG  LEU A  12      13.293 -16.164 -20.746  1.00  0.00              
ATOM     20  CD1 LEU A  12      14.597 -15.649 -21.344  1.00  0.00              
ATOM     21  CD2 LEU A  12      12.261 -15.046 -20.660  1.00  0.00              
ATOM     22  H   LEU A  12      14.361 -17.599 -23.561  1.00  0.00              
ATOM     23  HA  LEU A  12      14.114 -18.819 -20.921  1.00  0.00              
ATOM     24 1HB  LEU A  12      12.655 -16.950 -22.633  1.00  0.00              
ATOM     25 2HB  LEU A  12      11.730 -17.533 -21.228  1.00  0.00              
ATOM     26  HG  LEU A  12      13.446 -16.561 -19.743  1.00  0.00              
ATOM     27 1HD1 LEU A  12      14.988 -14.842 -20.723  1.00  0.00              
ATOM     28 2HD1 LEU A  12      15.324 -16.460 -21.385  1.00  0.00              
ATOM     29 3HD1 LEU A  12      14.412 -15.275 -22.350  1.00  0.00              
ATOM     30 1HD2 LEU A  12      12.657 -14.233 -20.050  1.00  0.00              
ATOM     31 2HD2 LEU A  12      12.041 -14.675 -21.661  1.00  0.00              
ATOM     32 3HD2 LEU A  12      11.347 -15.428 -20.206  1.00  0.00              
ATOM     33  N   ALA A  13      12.274 -20.491 -21.107  1.00  0.00              
ATOM     34  CA  ALA A  13      11.361 -21.608 -21.305  1.00  0.00              
ATOM     35  C   ALA A  13      10.017 -20.956 -21.621  1.00  0.00              
ATOM     36  O   ALA A  13       9.688 -19.905 -21.071  1.00  0.00              
ATOM     37  CB  ALA A  13      11.258 -22.447 -20.032  1.00  0.00              
ATOM     38  H   ALA A  13      12.636 -20.309 -20.183  1.00  0.00              
ATOM     39  HA  ALA A  13      11.718 -22.207 -22.143  1.00  0.00              
ATOM     40 1HB  ALA A  13      10.572 -23.277 -20.198  1.00  0.00              
ATOM     41 2HB  ALA A  13      12.242 -22.837 -19.772  1.00  0.00              
ATOM     42 3HB  ALA A  13      10.886 -21.827 -19.218  1.00  0.00              
ATOM     43  N   PHE A  14       9.253 -21.570 -22.517  1.00  0.00              
ATOM     44  CA  PHE A  14       7.937 -21.056 -22.880  1.00  0.00              
ATOM     45  C   PHE A  14       6.883 -22.065 -22.446  1.00  0.00              
ATOM     46  O   PHE A  14       6.831 -23.177 -22.974  1.00  0.00              
ATOM     47  CB  PHE A  14       7.843 -20.788 -24.383  1.00  0.00              
ATOM     48  CG  PHE A  14       8.899 -19.852 -24.899  1.00  0.00              
ATOM     49  CD1 PHE A  14      10.116 -20.338 -25.353  1.00  0.00              
ATOM     50  CD2 PHE A  14       8.678 -18.483 -24.930  1.00  0.00              
ATOM     51  CE1 PHE A  14      11.088 -19.478 -25.827  1.00  0.00              
ATOM     52  CE2 PHE A  14       9.647 -17.621 -25.405  1.00  0.00              
ATOM     53  CZ  PHE A  14      10.854 -18.120 -25.853  1.00  0.00              
ATOM     54  H   PHE A  14       9.591 -22.413 -22.959  1.00  0.00              
ATOM     55  HA  PHE A  14       7.747 -20.119 -22.354  1.00  0.00              
ATOM     56 1HB  PHE A  14       7.954 -21.719 -24.938  1.00  0.00              
ATOM     57 2HB  PHE A  14       6.882 -20.335 -24.623  1.00  0.00              
ATOM     58  HD1 PHE A  14      10.301 -21.413 -25.333  1.00  0.00              
ATOM     59  HD2 PHE A  14       7.725 -18.089 -24.575  1.00  0.00              
ATOM     60  HE1 PHE A  14      12.040 -19.874 -26.180  1.00  0.00              
ATOM     61  HE2 PHE A  14       9.461 -16.547 -25.425  1.00  0.00              
ATOM     62  HZ  PHE A  14      11.620 -17.441 -26.226  1.00  0.00              
ATOM     63  N   HIS A  15       6.059 -21.676 -21.478  1.00  0.00              
ATOM     64  CA  HIS A  15       5.002 -22.543 -20.974  1.00  0.00              
ATOM     65  C   HIS A  15       3.700 -22.282 -21.731  1.00  0.00              
ATOM     66  O   HIS A  15       3.148 -21.173 -21.687  1.00  0.00              
ATOM     67  CB  HIS A  15       4.823 -22.315 -19.475  1.00  0.00              
ATOM     68  CG  HIS A  15       6.081 -22.526 -18.693  1.00  0.00              
ATOM     69  ND1 HIS A  15       6.719 -23.748 -18.628  1.00  0.00              
ATOM     70  CD2 HIS A  15       6.833 -21.670 -17.961  1.00  0.00              
ATOM     71  CE1 HIS A  15       7.808 -23.634 -17.889  1.00  0.00              
ATOM     72  NE2 HIS A  15       7.901 -22.383 -17.473  1.00  0.00              
ATOM     73  H   HIS A  15       6.169 -20.753 -21.082  1.00  0.00              
ATOM     74  HA  HIS A  15       5.270 -23.585 -21.146  1.00  0.00              
ATOM     75 1HB  HIS A  15       4.501 -21.289 -19.286  1.00  0.00              
ATOM     76 2HB  HIS A  15       4.081 -23.006 -19.077  1.00  0.00              
ATOM     77  HD2 HIS A  15       6.731 -20.610 -17.725  1.00  0.00              
ATOM     78  HE1 HIS A  15       8.454 -24.495 -17.717  1.00  0.00              
ATOM     79  HE2 HIS A  15       8.635 -22.004 -16.891  1.00  0.00              
ATOM     80  N   ARG A  16       3.221 -23.312 -22.425  1.00  0.00              
ATOM     81  CA  ARG A  16       2.036 -23.196 -23.259  1.00  0.00              
ATOM     82  C   ARG A  16       0.751 -23.541 -22.529  1.00  0.00              
ATOM     83  O   ARG A  16       0.329 -24.706 -22.458  1.00  0.00              
ATOM     84  CB  ARG A  16       2.170 -24.013 -24.536  1.00  0.00              
ATOM     85  CG  ARG A  16       3.246 -23.529 -25.495  1.00  0.00              
ATOM     86  CD  ARG A  16       3.326 -24.297 -26.763  1.00  0.00              
ATOM     87  NE  ARG A  16       4.396 -23.879 -27.655  1.00  0.00              
ATOM     88  CZ  ARG A  16       4.301 -22.872 -28.545  1.00  0.00              
ATOM     89  NH1 ARG A  16       3.178 -22.204 -28.694  1.00  0.00              
ATOM     90  NH2 ARG A  16       5.360 -22.589 -29.284  1.00  0.00              
ATOM     91  H   ARG A  16       3.697 -24.200 -22.368  1.00  0.00              
ATOM     92  HA  ARG A  16       1.912 -22.162 -23.582  1.00  0.00              
ATOM     93 1HB  ARG A  16       2.389 -25.037 -24.237  1.00  0.00              
ATOM     94 2HB  ARG A  16       1.203 -23.980 -25.037  1.00  0.00              
ATOM     95 1HG  ARG A  16       3.044 -22.487 -25.746  1.00  0.00              
ATOM     96 2HG  ARG A  16       4.213 -23.601 -24.995  1.00  0.00              
ATOM     97 1HD  ARG A  16       3.489 -25.349 -26.530  1.00  0.00              
ATOM     98 2HD  ARG A  16       2.388 -24.186 -27.305  1.00  0.00              
ATOM     99  HE  ARG A  16       5.334 -24.246 -27.753  1.00  0.00              
ATOM    100 1HH1 ARG A  16       2.372 -22.444 -28.134  1.00  0.00              
ATOM    101 2HH1 ARG A  16       3.127 -21.453 -29.367  1.00  0.00              
ATOM    102 1HH2 ARG A  16       6.209 -23.125 -29.169  1.00  0.00              
ATOM    103 2HH2 ARG A  16       5.315 -21.841 -29.959  1.00  0.00              
ATOM    104  N   VAL A  17       0.128 -22.503 -21.991  1.00  0.00              
ATOM    105  CA  VAL A  17      -1.096 -22.646 -21.225  1.00  0.00              
ATOM    106  C   VAL A  17      -2.322 -22.522 -22.114  1.00  0.00              
ATOM    107  O   VAL A  17      -2.441 -21.593 -22.912  1.00  0.00              
ATOM    108  CB  VAL A  17      -1.141 -21.578 -20.099  1.00  0.00              
ATOM    109  CG1 VAL A  17      -2.486 -21.616 -19.378  1.00  0.00              
ATOM    110  CG2 VAL A  17       0.001 -21.824 -19.120  1.00  0.00              
ATOM    111  H   VAL A  17       0.522 -21.582 -22.120  1.00  0.00              
ATOM    112  HA  VAL A  17      -1.173 -23.640 -20.783  1.00  0.00              
ATOM    113  HB  VAL A  17      -0.987 -20.593 -20.539  1.00  0.00              
ATOM    114 1HG1 VAL A  17      -2.499 -20.859 -18.592  1.00  0.00              
ATOM    115 2HG1 VAL A  17      -3.287 -21.411 -20.090  1.00  0.00              
ATOM    116 3HG1 VAL A  17      -2.635 -22.600 -18.936  1.00  0.00              
ATOM    117 1HG2 VAL A  17      -0.030 -21.074 -18.330  1.00  0.00              
ATOM    118 2HG2 VAL A  17      -0.103 -22.817 -18.683  1.00  0.00              
ATOM    119 3HG2 VAL A  17       0.953 -21.756 -19.647  1.00  0.00              
ATOM    120  N   ILE A  18      -3.239 -23.469 -21.967  1.00  0.00              
ATOM    121  CA  ILE A  18      -4.494 -23.421 -22.686  1.00  0.00              
ATOM    122  C   ILE A  18      -5.658 -23.365 -21.706  1.00  0.00              
ATOM    123  O   ILE A  18      -5.759 -24.189 -20.793  1.00  0.00              
ATOM    124  CB  ILE A  18      -4.653 -24.648 -23.606  1.00  0.00              
ATOM    125  CG1 ILE A  18      -3.541 -24.639 -24.662  1.00  0.00              
ATOM    126  CG2 ILE A  18      -6.034 -24.635 -24.252  1.00  0.00              
ATOM    127  CD1 ILE A  18      -3.547 -25.835 -25.574  1.00  0.00              
ATOM    128  H   ILE A  18      -3.060 -24.240 -21.340  1.00  0.00              
ATOM    129  HA  ILE A  18      -4.567 -22.505 -23.271  1.00  0.00              
ATOM    130  HB  ILE A  18      -4.532 -25.554 -23.014  1.00  0.00              
ATOM    131 1HG1 ILE A  18      -3.663 -23.733 -25.255  1.00  0.00              
ATOM    132 2HG1 ILE A  18      -2.590 -24.598 -24.130  1.00  0.00              
ATOM    133 1HG2 ILE A  18      -6.139 -25.504 -24.902  1.00  0.00              
ATOM    134 2HG2 ILE A  18      -6.799 -24.667 -23.478  1.00  0.00              
ATOM    135 3HG2 ILE A  18      -6.152 -23.726 -24.841  1.00  0.00              
ATOM    136 1HD1 ILE A  18      -2.729 -25.753 -26.290  1.00  0.00              
ATOM    137 2HD1 ILE A  18      -3.421 -26.744 -24.984  1.00  0.00              
ATOM    138 3HD1 ILE A  18      -4.493 -25.879 -26.110  1.00  0.00              
ATOM    139  N   MET A  19      -6.520 -22.371 -21.899  1.00  0.00              
ATOM    140  CA  MET A  19      -7.741 -22.225 -21.113  1.00  0.00              
ATOM    141  C   MET A  19      -8.857 -22.995 -21.803  1.00  0.00              
ATOM    142  O   MET A  19      -9.146 -22.726 -22.962  1.00  0.00              
ATOM    143  CB  MET A  19      -8.173 -20.749 -21.045  1.00  0.00              
ATOM    144  CG  MET A  19      -7.128 -19.773 -20.528  1.00  0.00              
ATOM    145  SD  MET A  19      -6.699 -20.067 -18.816  1.00  0.00              
ATOM    146  CE  MET A  19      -8.165 -19.431 -17.933  1.00  0.00              
ATOM    147  H   MET A  19      -6.315 -21.693 -22.620  1.00  0.00              
ATOM    148  HA  MET A  19      -7.597 -22.651 -20.120  1.00  0.00              
ATOM    149 1HB  MET A  19      -8.457 -20.455 -22.055  1.00  0.00              
ATOM    150 2HB  MET A  19      -9.046 -20.703 -20.394  1.00  0.00              
ATOM    151 1HG  MET A  19      -6.235 -19.874 -21.144  1.00  0.00              
ATOM    152 2HG  MET A  19      -7.527 -18.764 -20.629  1.00  0.00              
ATOM    153 1HE  MET A  19      -8.026 -19.555 -16.859  1.00  0.00              
ATOM    154 2HE  MET A  19      -8.297 -18.373 -18.163  1.00  0.00              
ATOM    155 3HE  MET A  19      -9.050 -19.984 -18.251  1.00  0.00              
ATOM    156  N   VAL A  20      -9.485 -23.937 -21.103  1.00  0.00              
ATOM    157  CA  VAL A  20     -10.592 -24.690 -21.695  1.00  0.00              
ATOM    158  C   VAL A  20     -11.811 -24.629 -20.787  1.00  0.00              
ATOM    159  O   VAL A  20     -11.693 -24.378 -19.584  1.00  0.00              
ATOM    160  CB  VAL A  20     -10.246 -26.178 -21.940  1.00  0.00              
ATOM    161  CG1 VAL A  20      -9.072 -26.294 -22.885  1.00  0.00              
ATOM    162  CG2 VAL A  20      -9.953 -26.869 -20.617  1.00  0.00              
ATOM    163  H   VAL A  20      -9.203 -24.142 -20.155  1.00  0.00              
ATOM    164  HA  VAL A  20     -10.909 -24.251 -22.642  1.00  0.00              
ATOM    165  HB  VAL A  20     -11.113 -26.676 -22.377  1.00  0.00              
ATOM    166 1HG1 VAL A  20      -8.840 -27.347 -23.049  1.00  0.00              
ATOM    167 2HG1 VAL A  20      -9.324 -25.827 -23.836  1.00  0.00              
ATOM    168 3HG1 VAL A  20      -8.206 -25.795 -22.451  1.00  0.00              
ATOM    169 1HG2 VAL A  20      -9.712 -27.916 -20.799  1.00  0.00              
ATOM    170 2HG2 VAL A  20      -9.108 -26.381 -20.132  1.00  0.00              
ATOM    171 3HG2 VAL A  20     -10.829 -26.806 -19.972  1.00  0.00              
ATOM    172  N   GLY A  21     -12.981 -24.864 -21.370  1.00  0.00              
ATOM    173  CA  GLY A  21     -14.212 -24.770 -20.613  1.00  0.00              
ATOM    174  C   GLY A  21     -15.301 -24.104 -21.426  1.00  0.00              
ATOM    175  O   GLY A  21     -15.014 -23.437 -22.417  1.00  0.00              
ATOM    176  H   GLY A  21     -13.023 -25.111 -22.348  1.00  0.00              
ATOM    177 1HA  GLY A  21     -14.537 -25.773 -20.336  1.00  0.00              
ATOM    178 2HA  GLY A  21     -14.032 -24.185 -19.712  1.00  0.00              
ATOM    179  N   SER A  22     -16.548 -24.287 -21.008  1.00  0.00              
ATOM    180  CA  SER A  22     -17.693 -23.723 -21.715  1.00  0.00              
ATOM    181  C   SER A  22     -17.819 -22.215 -21.592  1.00  0.00              
ATOM    182  O   SER A  22     -17.178 -21.589 -20.750  1.00  0.00              
ATOM    183  CB  SER A  22     -18.965 -24.381 -21.219  1.00  0.00              
ATOM    184  OG  SER A  22     -19.258 -24.028 -19.895  1.00  0.00              
ATOM    185  H   SER A  22     -16.706 -24.834 -20.173  1.00  0.00              
ATOM    186  HA  SER A  22     -17.713 -23.974 -22.777  1.00  0.00              
ATOM    187 1HB  SER A  22     -19.790 -24.071 -21.859  1.00  0.00              
ATOM    188 2HB  SER A  22     -18.846 -25.462 -21.280  1.00  0.00              
ATOM    189  HG  SER A  22     -19.859 -24.675 -19.517  1.00  0.00              
ATOM    190  N   GLY A  23     -18.678 -21.643 -22.429  1.00  0.00              
ATOM    191  CA  GLY A  23     -18.890 -20.208 -22.416  1.00  0.00              
ATOM    192  C   GLY A  23     -19.506 -19.661 -21.140  1.00  0.00              
ATOM    193  O   GLY A  23     -20.358 -20.311 -20.531  1.00  0.00              
ATOM    194  H   GLY A  23     -19.194 -22.211 -23.085  1.00  0.00              
ATOM    195 1HA  GLY A  23     -17.932 -19.705 -22.550  1.00  0.00              
ATOM    196 2HA  GLY A  23     -19.557 -19.939 -23.234  1.00  0.00              
ATOM    197  N   GLY A  24     -19.061 -18.474 -20.731  1.00  0.00              
ATOM    198  CA  GLY A  24     -19.570 -17.853 -19.519  1.00  0.00              
ATOM    199  C   GLY A  24     -18.959 -18.231 -18.182  1.00  0.00              
ATOM    200  O   GLY A  24     -19.389 -17.722 -17.148  1.00  0.00              
ATOM    201  H   GLY A  24     -18.355 -17.993 -21.271  1.00  0.00              
ATOM    202 1HA  GLY A  24     -19.440 -16.773 -19.591  1.00  0.00              
ATOM    203 2HA  GLY A  24     -20.630 -18.085 -19.418  1.00  0.00              
ATOM    204  N   VAL A  25     -17.951 -19.094 -18.188  1.00  0.00              
ATOM    205  CA  VAL A  25     -17.329 -19.540 -16.942  1.00  0.00              
ATOM    206  C   VAL A  25     -16.243 -18.589 -16.423  1.00  0.00              
ATOM    207  O   VAL A  25     -15.872 -18.648 -15.249  1.00  0.00              
ATOM    208  CB  VAL A  25     -16.712 -20.942 -17.111  1.00  0.00              
ATOM    209  CG1 VAL A  25     -17.772 -21.940 -17.550  1.00  0.00              
ATOM    210  CG2 VAL A  25     -15.570 -20.904 -18.114  1.00  0.00              
ATOM    211  H   VAL A  25     -17.604 -19.450 -19.067  1.00  0.00              
ATOM    212  HA  VAL A  25     -18.051 -19.565 -16.125  1.00  0.00              
ATOM    213  HB  VAL A  25     -16.287 -21.259 -16.158  1.00  0.00              
ATOM    214 1HG1 VAL A  25     -17.319 -22.926 -17.665  1.00  0.00              
ATOM    215 2HG1 VAL A  25     -18.560 -21.989 -16.799  1.00  0.00              
ATOM    216 3HG1 VAL A  25     -18.197 -21.625 -18.503  1.00  0.00              
ATOM    217 1HG2 VAL A  25     -15.145 -21.902 -18.221  1.00  0.00              
ATOM    218 2HG2 VAL A  25     -15.945 -20.563 -19.079  1.00  0.00              
ATOM    219 3HG2 VAL A  25     -14.799 -20.218 -17.762  1.00  0.00              
ATOM    220  N   GLY A  26     -15.745 -17.720 -17.298  1.00  0.00              
ATOM    221  CA  GLY A  26     -14.716 -16.766 -16.905  1.00  0.00              
ATOM    222  C   GLY A  26     -13.300 -17.044 -17.381  1.00  0.00              
ATOM    223  O   GLY A  26     -12.335 -16.592 -16.753  1.00  0.00              
ATOM    224  H   GLY A  26     -16.080 -17.717 -18.251  1.00  0.00              
ATOM    225 1HA  GLY A  26     -14.976 -15.781 -17.294  1.00  0.00              
ATOM    226 2HA  GLY A  26     -14.665 -16.725 -15.818  1.00  0.00              
ATOM    227  N   LYS A  27     -13.152 -17.784 -18.475  1.00  0.00              
ATOM    228  CA  LYS A  27     -11.817 -18.014 -19.023  1.00  0.00              
ATOM    229  C   LYS A  27     -11.109 -16.689 -19.324  1.00  0.00              
ATOM    230  O   LYS A  27      -9.998 -16.444 -18.844  1.00  0.00              
ATOM    231  CB  LYS A  27     -11.891 -18.870 -20.288  1.00  0.00              
ATOM    232  CG  LYS A  27     -12.485 -20.258 -20.065  1.00  0.00              
ATOM    233  CD  LYS A  27     -12.324 -21.157 -21.303  1.00  0.00              
ATOM    234  CE  LYS A  27     -13.059 -20.604 -22.521  1.00  0.00              
ATOM    235  NZ  LYS A  27     -14.537 -20.608 -22.336  1.00  0.00              
ATOM    236  H   LYS A  27     -13.950 -18.194 -18.939  1.00  0.00              
ATOM    237  HA  LYS A  27     -11.202 -18.536 -18.289  1.00  0.00              
ATOM    238 1HB  LYS A  27     -12.498 -18.323 -21.009  1.00  0.00              
ATOM    239 2HB  LYS A  27     -10.874 -18.966 -20.670  1.00  0.00              
ATOM    240 1HG  LYS A  27     -11.978 -20.720 -19.218  1.00  0.00              
ATOM    241 2HG  LYS A  27     -13.545 -20.148 -19.837  1.00  0.00              
ATOM    242 1HD  LYS A  27     -11.261 -21.240 -21.537  1.00  0.00              
ATOM    243 2HD  LYS A  27     -12.720 -22.145 -21.070  1.00  0.00              
ATOM    244 1HE  LYS A  27     -12.719 -19.583 -22.692  1.00  0.00              
ATOM    245 2HE  LYS A  27     -12.801 -21.220 -23.383  1.00  0.00              
ATOM    246 1HZ  LYS A  27     -14.981 -20.235 -23.164  1.00  0.00              
ATOM    247 2HZ  LYS A  27     -14.855 -21.555 -22.180  1.00  0.00              
ATOM    248 3HZ  LYS A  27     -14.778 -20.037 -21.539  1.00  0.00              
ATOM    249  N   SER A  28     -11.760 -15.826 -20.097  1.00  0.00              
ATOM    250  CA  SER A  28     -11.167 -14.546 -20.468  1.00  0.00              
ATOM    251  C   SER A  28     -10.954 -13.635 -19.283  1.00  0.00              
ATOM    252  O   SER A  28     -10.010 -12.840 -19.265  1.00  0.00              
ATOM    253  CB  SER A  28     -12.039 -13.853 -21.497  1.00  0.00              
ATOM    254  OG  SER A  28     -12.155 -14.600 -22.677  1.00  0.00              
ATOM    255  H   SER A  28     -12.683 -16.059 -20.436  1.00  0.00              
ATOM    256  HA  SER A  28     -10.225 -14.646 -21.009  1.00  0.00              
ATOM    257 1HB  SER A  28     -13.031 -13.707 -21.071  1.00  0.00              
ATOM    258 2HB  SER A  28     -11.600 -12.885 -21.732  1.00  0.00              
ATOM    259  HG  SER A  28     -11.306 -14.993 -22.891  1.00  0.00              
ATOM    260  N   ALA A  29     -11.843 -13.735 -18.303  1.00  0.00              
ATOM    261  CA  ALA A  29     -11.750 -12.910 -17.114  1.00  0.00              
ATOM    262  C   ALA A  29     -10.498 -13.296 -16.336  1.00  0.00              
ATOM    263  O   ALA A  29      -9.767 -12.429 -15.866  1.00  0.00              
ATOM    264  CB  ALA A  29     -12.985 -13.092 -16.249  1.00  0.00              
ATOM    265  H   ALA A  29     -12.602 -14.397 -18.384  1.00  0.00              
ATOM    266  HA  ALA A  29     -11.662 -11.867 -17.418  1.00  0.00              
ATOM    267 1HB  ALA A  29     -12.901 -12.467 -15.361  1.00  0.00              
ATOM    268 2HB  ALA A  29     -13.871 -12.801 -16.814  1.00  0.00              
ATOM    269 3HB  ALA A  29     -13.070 -14.136 -15.951  1.00  0.00              
ATOM    270  N   LEU A  30     -10.256 -14.595 -16.199  1.00  0.00              
ATOM    271  CA  LEU A  30      -9.066 -15.063 -15.485  1.00  0.00              
ATOM    272  C   LEU A  30      -7.813 -14.685 -16.273  1.00  0.00              
ATOM    273  O   LEU A  30      -6.814 -14.291 -15.692  1.00  0.00              
ATOM    274  CB  LEU A  30      -9.105 -16.586 -15.305  1.00  0.00              
ATOM    275  CG  LEU A  30     -10.129 -17.174 -14.328  1.00  0.00              
ATOM    276  CD1 LEU A  30     -10.175 -18.702 -14.489  1.00  0.00              
ATOM    277  CD2 LEU A  30      -9.754 -16.786 -12.898  1.00  0.00              
ATOM    278  H   LEU A  30     -10.896 -15.273 -16.588  1.00  0.00              
ATOM    279  HA  LEU A  30      -9.004 -14.569 -14.516  1.00  0.00              
ATOM    280 1HB  LEU A  30      -9.375 -16.878 -16.318  1.00  0.00              
ATOM    281 2HB  LEU A  30      -8.122 -16.989 -15.060  1.00  0.00              
ATOM    282  HG  LEU A  30     -11.092 -16.717 -14.555  1.00  0.00              
ATOM    283 1HD1 LEU A  30     -10.903 -19.120 -13.794  1.00  0.00              
ATOM    284 2HD1 LEU A  30     -10.463 -18.953 -15.509  1.00  0.00              
ATOM    285 3HD1 LEU A  30      -9.191 -19.120 -14.276  1.00  0.00              
ATOM    286 1HD2 LEU A  30     -10.484 -17.204 -12.205  1.00  0.00              
ATOM    287 2HD2 LEU A  30      -8.764 -17.177 -12.662  1.00  0.00              
ATOM    288 3HD2 LEU A  30      -9.748 -15.700 -12.805  1.00  0.00              
ATOM    289  N   THR A  31      -7.885 -14.815 -17.595  1.00  0.00              
ATOM    290  CA  THR A  31      -6.771 -14.493 -18.480  1.00  0.00              
ATOM    291  C   THR A  31      -6.404 -13.000 -18.423  1.00  0.00              
ATOM    292  O   THR A  31      -5.221 -12.640 -18.380  1.00  0.00              
ATOM    293  CB  THR A  31      -7.090 -14.878 -19.937  1.00  0.00              
ATOM    294  OG1 THR A  31      -7.287 -16.295 -20.027  1.00  0.00              
ATOM    295  CG2 THR A  31      -5.951 -14.468 -20.858  1.00  0.00              
ATOM    296  H   THR A  31      -8.750 -15.152 -17.995  1.00  0.00              
ATOM    297  HA  THR A  31      -5.878 -15.031 -18.160  1.00  0.00              
ATOM    298  HB  THR A  31      -8.005 -14.372 -20.244  1.00  0.00              
ATOM    299  HG1 THR A  31      -7.779 -16.498 -20.827  1.00  0.00              
ATOM    300 1HG2 THR A  31      -6.196 -14.748 -21.883  1.00  0.00              
ATOM    301 2HG2 THR A  31      -5.807 -13.389 -20.800  1.00  0.00              
ATOM    302 3HG2 THR A  31      -5.037 -14.974 -20.552  1.00  0.00              
ATOM    303  N   LEU A  32      -7.422 -12.140 -18.400  1.00  0.00              
ATOM    304  CA  LEU A  32      -7.212 -10.700 -18.353  1.00  0.00              
ATOM    305  C   LEU A  32      -6.835 -10.175 -16.971  1.00  0.00              
ATOM    306  O   LEU A  32      -6.162  -9.155 -16.866  1.00  0.00              
ATOM    307  CB  LEU A  32      -8.474  -9.986 -18.852  1.00  0.00              
ATOM    308  CG  LEU A  32      -8.814 -10.217 -20.330  1.00  0.00              
ATOM    309  CD1 LEU A  32     -10.140  -9.552 -20.671  1.00  0.00              
ATOM    310  CD2 LEU A  32      -7.695  -9.667 -21.202  1.00  0.00              
ATOM    311  H   LEU A  32      -8.365 -12.500 -18.415  1.00  0.00              
ATOM    312  HA  LEU A  32      -6.370 -10.433 -18.991  1.00  0.00              
ATOM    313 1HB  LEU A  32      -9.215 -10.471 -18.218  1.00  0.00              
ATOM    314 2HB  LEU A  32      -8.449  -8.919 -18.630  1.00  0.00              
ATOM    315  HG  LEU A  32      -8.859 -11.295 -20.487  1.00  0.00              
ATOM    316 1HD1 LEU A  32     -10.373  -9.721 -21.723  1.00  0.00              
ATOM    317 2HD1 LEU A  32     -10.930  -9.977 -20.053  1.00  0.00              
ATOM    318 3HD1 LEU A  32     -10.069  -8.481 -20.485  1.00  0.00              
ATOM    319 1HD2 LEU A  32      -7.937  -9.832 -22.252  1.00  0.00              
ATOM    320 2HD2 LEU A  32      -7.582  -8.598 -21.019  1.00  0.00              
ATOM    321 3HD2 LEU A  32      -6.761 -10.176 -20.961  1.00  0.00              
ATOM    322  N   GLN A  33      -7.265 -10.856 -15.915  1.00  0.00              
ATOM    323  CA  GLN A  33      -6.832 -10.469 -14.580  1.00  0.00              
ATOM    324  C   GLN A  33      -5.345 -10.822 -14.463  1.00  0.00              
ATOM    325  O   GLN A  33      -4.544 -10.055 -13.925  1.00  0.00              
ATOM    326  CB  GLN A  33      -7.641 -11.220 -13.517  1.00  0.00              
ATOM    327  CG  GLN A  33      -7.328 -10.838 -12.078  1.00  0.00              
ATOM    328  CD  GLN A  33      -7.628  -9.378 -11.763  1.00  0.00              
ATOM    329  OE1 GLN A  33      -6.719  -8.576 -11.551  1.00  0.00              
ATOM    330  NE2 GLN A  33      -8.911  -9.028 -11.739  1.00  0.00              
ATOM    331  H   GLN A  33      -7.891 -11.642 -16.021  1.00  0.00              
ATOM    332  HA  GLN A  33      -6.950  -9.393 -14.456  1.00  0.00              
ATOM    333 1HB  GLN A  33      -8.693 -11.022 -13.723  1.00  0.00              
ATOM    334 2HB  GLN A  33      -7.437 -12.281 -13.659  1.00  0.00              
ATOM    335 1HG  GLN A  33      -7.663 -11.428 -11.225  1.00  0.00              
ATOM    336 2HG  GLN A  33      -6.249 -10.948 -12.192  1.00  0.00              
ATOM    337 1HE2 GLN A  33      -9.169  -8.082 -11.536  1.00  0.00              
ATOM    338 2HE2 GLN A  33      -9.620  -9.710 -11.924  1.00  0.00              
ATOM    339  N   PHE A  34      -4.969 -11.983 -14.984  1.00  0.00              
ATOM    340  CA  PHE A  34      -3.568 -12.394 -14.938  1.00  0.00              
ATOM    341  C   PHE A  34      -2.700 -11.523 -15.842  1.00  0.00              
ATOM    342  O   PHE A  34      -1.666 -11.009 -15.417  1.00  0.00              
ATOM    343  CB  PHE A  34      -3.427 -13.858 -15.367  1.00  0.00              
ATOM    344  CG  PHE A  34      -2.004 -14.355 -15.374  1.00  0.00              
ATOM    345  CD1 PHE A  34      -1.388 -14.745 -14.198  1.00  0.00              
ATOM    346  CD2 PHE A  34      -1.279 -14.419 -16.565  1.00  0.00              
ATOM    347  CE1 PHE A  34      -0.063 -15.201 -14.190  1.00  0.00              
ATOM    348  CE2 PHE A  34       0.049 -14.872 -16.574  1.00  0.00              
ATOM    349  CZ  PHE A  34       0.656 -15.263 -15.380  1.00  0.00              
ATOM    350  H   PHE A  34      -5.647 -12.594 -15.417  1.00  0.00              
ATOM    351  HA  PHE A  34      -3.179 -12.270 -13.926  1.00  0.00              
ATOM    352 1HB  PHE A  34      -3.980 -14.504 -14.685  1.00  0.00              
ATOM    353 2HB  PHE A  34      -3.808 -13.990 -16.379  1.00  0.00              
ATOM    354  HD1 PHE A  34      -1.947 -14.696 -13.263  1.00  0.00              
ATOM    355  HD2 PHE A  34      -1.757 -14.113 -17.496  1.00  0.00              
ATOM    356  HE1 PHE A  34       0.403 -15.505 -13.253  1.00  0.00              
ATOM    357  HE2 PHE A  34       0.606 -14.919 -17.510  1.00  0.00              
ATOM    358  HZ  PHE A  34       1.687 -15.614 -15.378  1.00  0.00              
ATOM    359  N   MET A  35      -3.135 -11.345 -17.085  1.00  0.00              
ATOM    360  CA  MET A  35      -2.363 -10.593 -18.067  1.00  0.00              
ATOM    361  C   MET A  35      -2.274  -9.095 -17.801  1.00  0.00              
ATOM    362  O   MET A  35      -1.181  -8.511 -17.863  1.00  0.00              
ATOM    363  CB  MET A  35      -2.935 -10.799 -19.476  1.00  0.00              
ATOM    364  CG  MET A  35      -2.626 -12.157 -20.131  1.00  0.00              
ATOM    365  SD  MET A  35      -0.845 -12.411 -20.459  1.00  0.00              
ATOM    366  CE  MET A  35      -0.509 -11.065 -21.585  1.00  0.00              
ATOM    367  H   MET A  35      -4.023 -11.742 -17.357  1.00  0.00              
ATOM    368  HA  MET A  35      -1.326 -10.928 -18.060  1.00  0.00              
ATOM    369 1HB  MET A  35      -4.015 -10.683 -19.399  1.00  0.00              
ATOM    370 2HB  MET A  35      -2.529 -10.005 -20.103  1.00  0.00              
ATOM    371 1HG  MET A  35      -2.977 -12.944 -19.464  1.00  0.00              
ATOM    372 2HG  MET A  35      -3.169 -12.210 -21.074  1.00  0.00              
ATOM    373 1HE  MET A  35       0.542 -11.086 -21.876  1.00  0.00              
ATOM    374 2HE  MET A  35      -1.135 -11.168 -22.472  1.00  0.00              
ATOM    375 3HE  MET A  35      -0.730 -10.117 -21.094  1.00  0.00              
ATOM    376  N   TRP A  36      -3.421  -8.479 -17.507  1.00  0.00              
ATOM    377  CA  TRP A  36      -3.472  -7.042 -17.304  1.00  0.00              
ATOM    378  C   TRP A  36      -3.914  -6.503 -15.948  1.00  0.00              
ATOM    379  O   TRP A  36      -4.039  -5.292 -15.775  1.00  0.00              
ATOM    380  CB  TRP A  36      -4.385  -6.446 -18.377  1.00  0.00              
ATOM    381  CG  TRP A  36      -3.872  -6.634 -19.772  1.00  0.00              
ATOM    382  CD1 TRP A  36      -4.401  -7.442 -20.733  1.00  0.00              
ATOM    383  CD2 TRP A  36      -2.730  -6.001 -20.362  1.00  0.00              
ATOM    384  NE1 TRP A  36      -3.660  -7.354 -21.886  1.00  0.00              
ATOM    385  CE2 TRP A  36      -2.627  -6.473 -21.683  1.00  0.00              
ATOM    386  CE3 TRP A  36      -1.783  -5.079 -19.899  1.00  0.00              
ATOM    387  CZ2 TRP A  36      -1.622  -6.061 -22.544  1.00  0.00              
ATOM    388  CZ3 TRP A  36      -0.776  -4.665 -20.763  1.00  0.00              
ATOM    389  CH2 TRP A  36      -0.698  -5.141 -22.048  1.00  0.00              
ATOM    390  H   TRP A  36      -4.271  -9.018 -17.424  1.00  0.00              
ATOM    391  HA  TRP A  36      -2.471  -6.620 -17.394  1.00  0.00              
ATOM    392 1HB  TRP A  36      -5.368  -6.916 -18.340  1.00  0.00              
ATOM    393 2HB  TRP A  36      -4.491  -5.372 -18.225  1.00  0.00              
ATOM    394  HD1 TRP A  36      -5.289  -8.011 -20.464  1.00  0.00              
ATOM    395  HE1 TRP A  36      -3.843  -7.856 -22.743  1.00  0.00              
ATOM    396  HE3 TRP A  36      -1.799  -4.667 -18.891  1.00  0.00              
ATOM    397  HZ2 TRP A  36      -1.598  -6.465 -23.556  1.00  0.00              
ATOM    398  HZ3 TRP A  36      -0.045  -3.947 -20.390  1.00  0.00              
ATOM    399  HH2 TRP A  36       0.107  -4.790 -22.693  1.00  0.00              
ATOM    400  N   ASP A  37      -4.149  -7.391 -14.985  1.00  0.00              
ATOM    401  CA  ASP A  37      -4.687  -6.975 -13.689  1.00  0.00              
ATOM    402  C   ASP A  37      -6.019  -6.231 -13.795  1.00  0.00              
ATOM    403  O   ASP A  37      -6.236  -5.226 -13.109  1.00  0.00              
ATOM    404  CB  ASP A  37      -3.677  -6.054 -12.996  1.00  0.00              
ATOM    405  CG  ASP A  37      -2.353  -6.740 -12.743  1.00  0.00              
ATOM    406  OD1 ASP A  37      -2.356  -7.856 -12.186  1.00  0.00              
ATOM    407  OD2 ASP A  37      -1.306  -6.168 -13.116  1.00  0.00              
ATOM    408  H   ASP A  37      -3.955  -8.369 -15.146  1.00  0.00              
ATOM    409  HA  ASP A  37      -4.899  -7.853 -13.078  1.00  0.00              
ATOM    410 1HB  ASP A  37      -3.528  -5.106 -13.513  1.00  0.00              
ATOM    411 2HB  ASP A  37      -4.194  -5.877 -12.052  1.00  0.00              
ATOM    412  N   GLU A  38      -6.913  -6.722 -14.638  1.00  0.00              
ATOM    413  CA  GLU A  38      -8.198  -6.064 -14.797  1.00  0.00              
ATOM    414  C   GLU A  38      -9.336  -7.074 -14.877  1.00  0.00              
ATOM    415  O   GLU A  38      -9.128  -8.256 -15.178  1.00  0.00              
ATOM    416  CB  GLU A  38      -8.191  -5.179 -16.045  1.00  0.00              
ATOM    417  CG  GLU A  38      -8.023  -5.939 -17.354  1.00  0.00              
ATOM    418  CD  GLU A  38      -7.916  -4.998 -18.522  1.00  0.00              
ATOM    419  OE1 GLU A  38      -7.958  -3.810 -18.309  1.00  0.00              
ATOM    420  OE2 GLU A  38      -7.680  -5.462 -19.612  1.00  0.00              
ATOM    421  H   GLU A  38      -6.716  -7.553 -15.178  1.00  0.00              
ATOM    422  HA  GLU A  38      -8.404  -5.440 -13.927  1.00  0.00              
ATOM    423 1HB  GLU A  38      -9.138  -4.640 -16.059  1.00  0.00              
ATOM    424 2HB  GLU A  38      -7.371  -4.471 -15.930  1.00  0.00              
ATOM    425 1HG  GLU A  38      -7.170  -6.617 -17.355  1.00  0.00              
ATOM    426 2HG  GLU A  38      -8.944  -6.515 -17.435  1.00  0.00              
ATOM    427  N   PHE A  39     -10.535  -6.571 -14.610  1.00  0.00              
ATOM    428  CA  PHE A  39     -11.760  -7.354 -14.659  1.00  0.00              
ATOM    429  C   PHE A  39     -12.889  -6.397 -15.010  1.00  0.00              
ATOM    430  O   PHE A  39     -13.040  -5.352 -14.390  1.00  0.00              
ATOM    431  CB  PHE A  39     -12.091  -8.010 -13.315  1.00  0.00              
ATOM    432  CG  PHE A  39     -13.412  -8.749 -13.328  1.00  0.00              
ATOM    433  CD1 PHE A  39     -13.492 -10.059 -13.814  1.00  0.00              
ATOM    434  CD2 PHE A  39     -14.582  -8.119 -12.912  1.00  0.00              
ATOM    435  CE1 PHE A  39     -14.715 -10.730 -13.885  1.00  0.00              
ATOM    436  CE2 PHE A  39     -15.820  -8.782 -12.981  1.00  0.00              
ATOM    437  CZ  PHE A  39     -15.882 -10.090 -13.468  1.00  0.00              
ATOM    438  H   PHE A  39     -10.586  -5.593 -14.361  1.00  0.00              
ATOM    439  HA  PHE A  39     -11.682  -8.115 -15.437  1.00  0.00              
ATOM    440 1HB  PHE A  39     -11.322  -8.734 -13.052  1.00  0.00              
ATOM    441 2HB  PHE A  39     -12.157  -7.252 -12.535  1.00  0.00              
ATOM    442  HD1 PHE A  39     -12.583 -10.562 -14.141  1.00  0.00              
ATOM    443  HD2 PHE A  39     -14.532  -7.098 -12.532  1.00  0.00              
ATOM    444  HE1 PHE A  39     -14.755 -11.750 -14.266  1.00  0.00              
ATOM    445  HE2 PHE A  39     -16.729  -8.279 -12.655  1.00  0.00              
ATOM    446  HZ  PHE A  39     -16.839 -10.608 -13.524  1.00  0.00              
ATOM    447  N   VAL A  40     -13.668  -6.732 -16.025  1.00  0.00              
ATOM    448  CA  VAL A  40     -14.818  -5.901 -16.387  1.00  0.00              
ATOM    449  C   VAL A  40     -16.007  -6.829 -16.568  1.00  0.00              
ATOM    450  O   VAL A  40     -15.832  -8.019 -16.813  1.00  0.00              
ATOM    451  CB  VAL A  40     -14.593  -5.090 -17.701  1.00  0.00              
ATOM    452  CG1 VAL A  40     -13.419  -4.129 -17.528  1.00  0.00              
ATOM    453  CG2 VAL A  40     -14.357  -6.028 -18.877  1.00  0.00              
ATOM    454  H   VAL A  40     -13.477  -7.567 -16.561  1.00  0.00              
ATOM    455  HA  VAL A  40     -15.068  -5.200 -15.589  1.00  0.00              
ATOM    456  HB  VAL A  40     -15.496  -4.522 -17.926  1.00  0.00              
ATOM    457 1HG1 VAL A  40     -13.269  -3.567 -18.451  1.00  0.00              
ATOM    458 2HG1 VAL A  40     -13.631  -3.437 -16.714  1.00  0.00              
ATOM    459 3HG1 VAL A  40     -12.516  -4.695 -17.300  1.00  0.00              
ATOM    460 1HG2 VAL A  40     -14.203  -5.444 -19.784  1.00  0.00              
ATOM    461 2HG2 VAL A  40     -13.475  -6.638 -18.684  1.00  0.00              
ATOM    462 3HG2 VAL A  40     -15.225  -6.676 -19.006  1.00  0.00              
ATOM    463  N   GLU A  41     -17.208  -6.285 -16.415  1.00  0.00              
ATOM    464  CA  GLU A  41     -18.425  -7.052 -16.638  1.00  0.00              
ATOM    465  C   GLU A  41     -18.767  -6.898 -18.117  1.00  0.00              
ATOM    466  O   GLU A  41     -19.302  -5.864 -18.535  1.00  0.00              
ATOM    467  CB  GLU A  41     -19.573  -6.569 -15.748  1.00  0.00              
ATOM    468  CG  GLU A  41     -19.328  -6.745 -14.256  1.00  0.00              
ATOM    469  CD  GLU A  41     -20.475  -6.207 -13.447  1.00  0.00              
ATOM    470  OE1 GLU A  41     -21.404  -5.703 -14.031  1.00  0.00              
ATOM    471  OE2 GLU A  41     -20.477  -6.399 -12.254  1.00  0.00              
ATOM    472  H   GLU A  41     -17.281  -5.316 -16.137  1.00  0.00              
ATOM    473  HA  GLU A  41     -18.245  -8.104 -16.414  1.00  0.00              
ATOM    474 1HB  GLU A  41     -19.723  -5.512 -15.968  1.00  0.00              
ATOM    475 2HB  GLU A  41     -20.460  -7.131 -16.039  1.00  0.00              
ATOM    476 1HG  GLU A  41     -19.134  -7.778 -13.967  1.00  0.00              
ATOM    477 2HG  GLU A  41     -18.439  -6.144 -14.069  1.00  0.00              
ATOM    478  N   ASP A  42     -18.451  -7.913 -18.912  1.00  0.00              
ATOM    479  CA  ASP A  42     -18.721  -7.842 -20.340  1.00  0.00              
ATOM    480  C   ASP A  42     -18.942  -9.208 -20.967  1.00  0.00              
ATOM    481  O   ASP A  42     -18.542 -10.233 -20.420  1.00  0.00              
ATOM    482  CB  ASP A  42     -17.572  -7.127 -21.057  1.00  0.00              
ATOM    483  CG  ASP A  42     -17.958  -6.492 -22.386  1.00  0.00              
ATOM    484  OD1 ASP A  42     -19.118  -6.523 -22.722  1.00  0.00              
ATOM    485  OD2 ASP A  42     -17.125  -5.848 -22.978  1.00  0.00              
ATOM    486  H   ASP A  42     -18.020  -8.745 -18.533  1.00  0.00              
ATOM    487  HA  ASP A  42     -19.644  -7.289 -20.514  1.00  0.00              
ATOM    488 1HB  ASP A  42     -17.065  -6.388 -20.436  1.00  0.00              
ATOM    489 2HB  ASP A  42     -16.905  -7.970 -21.238  1.00  0.00              
ATOM    490  N   TYR A  43     -19.585  -9.203 -22.127  1.00  0.00              
ATOM    491  CA  TYR A  43     -19.916 -10.425 -22.845  1.00  0.00              
ATOM    492  C   TYR A  43     -19.130 -10.494 -24.141  1.00  0.00              
ATOM    493  O   TYR A  43     -19.538  -9.916 -25.150  1.00  0.00              
ATOM    494  CB  TYR A  43     -21.418 -10.500 -23.128  1.00  0.00              
ATOM    495  CG  TYR A  43     -21.850 -11.782 -23.806  1.00  0.00              
ATOM    496  CD1 TYR A  43     -21.855 -12.986 -23.117  1.00  0.00              
ATOM    497  CD2 TYR A  43     -22.253 -11.783 -25.133  1.00  0.00              
ATOM    498  CE1 TYR A  43     -22.248 -14.159 -23.731  1.00  0.00              
ATOM    499  CE2 TYR A  43     -22.649 -12.950 -25.757  1.00  0.00              
ATOM    500  CZ  TYR A  43     -22.645 -14.137 -25.052  1.00  0.00              
ATOM    501  OH  TYR A  43     -23.039 -15.302 -25.669  1.00  0.00              
ATOM    502  H   TYR A  43     -19.853  -8.313 -22.522  1.00  0.00              
ATOM    503  HA  TYR A  43     -19.635 -11.293 -22.248  1.00  0.00              
ATOM    504 1HB  TYR A  43     -21.932 -10.404 -22.171  1.00  0.00              
ATOM    505 2HB  TYR A  43     -21.669  -9.651 -23.763  1.00  0.00              
ATOM    506  HD1 TYR A  43     -21.540 -12.996 -22.073  1.00  0.00              
ATOM    507  HD2 TYR A  43     -22.254 -10.843 -25.684  1.00  0.00              
ATOM    508  HE1 TYR A  43     -22.246 -15.098 -23.177  1.00  0.00              
ATOM    509  HE2 TYR A  43     -22.962 -12.931 -26.801  1.00  0.00              
ATOM    510  HH  TYR A  43     -23.295 -15.174 -26.586  1.00  0.00              
ATOM    511  N   GLU A  44     -17.993 -11.185 -24.109  1.00  0.00              
ATOM    512  CA  GLU A  44     -17.172 -11.325 -25.305  1.00  0.00              
ATOM    513  C   GLU A  44     -16.775 -12.772 -25.573  1.00  0.00              
ATOM    514  O   GLU A  44     -15.721 -13.223 -25.136  1.00  0.00              
ATOM    515  CB  GLU A  44     -15.917 -10.457 -25.186  1.00  0.00              
ATOM    516  CG  GLU A  44     -16.187  -8.959 -25.186  1.00  0.00              
ATOM    517  CD  GLU A  44     -14.909  -8.174 -25.088  1.00  0.00              
ATOM    518  OE1 GLU A  44     -13.863  -8.776 -25.082  1.00  0.00              
ATOM    519  OE2 GLU A  44     -14.971  -6.967 -25.131  1.00  0.00              
ATOM    520  H   GLU A  44     -17.690 -11.620 -23.250  1.00  0.00              
ATOM    521  HA  GLU A  44     -17.738 -11.007 -26.181  1.00  0.00              
ATOM    522 1HB  GLU A  44     -15.424 -10.736 -24.255  1.00  0.00              
ATOM    523 2HB  GLU A  44     -15.274 -10.709 -26.029  1.00  0.00              
ATOM    524 1HG  GLU A  44     -16.754  -8.620 -26.053  1.00  0.00              
ATOM    525 2HG  GLU A  44     -16.778  -8.805 -24.284  1.00  0.00              
ATOM    526  N   PRO A  45     -17.618 -13.519 -26.304  1.00  0.00              
ATOM    527  CA  PRO A  45     -17.332 -14.917 -26.639  1.00  0.00              
ATOM    528  C   PRO A  45     -15.997 -15.051 -27.367  1.00  0.00              
ATOM    529  O   PRO A  45     -15.702 -14.299 -28.295  1.00  0.00              
ATOM    530  CB  PRO A  45     -18.511 -15.341 -27.521  1.00  0.00              
ATOM    531  CG  PRO A  45     -19.619 -14.426 -27.124  1.00  0.00              
ATOM    532  CD  PRO A  45     -18.960 -13.106 -26.826  1.00  0.00              
ATOM    533  HA  PRO A  45     -17.234 -15.556 -25.749  1.00  0.00              
ATOM    534 1HB  PRO A  45     -18.273 -15.237 -28.590  1.00  0.00              
ATOM    535 2HB  PRO A  45     -18.783 -16.393 -27.352  1.00  0.00              
ATOM    536 1HG  PRO A  45     -20.360 -14.325 -27.930  1.00  0.00              
ATOM    537 2HG  PRO A  45     -20.154 -14.809 -26.241  1.00  0.00              
ATOM    538 1HD  PRO A  45     -18.861 -12.479 -27.725  1.00  0.00              
ATOM    539 2HD  PRO A  45     -19.520 -12.519 -26.084  1.00  0.00              
ATOM    540  N   THR A  46     -15.200 -16.020 -26.940  1.00  0.00              
ATOM    541  CA  THR A  46     -13.901 -16.285 -27.543  1.00  0.00              
ATOM    542  C   THR A  46     -13.927 -17.314 -28.666  1.00  0.00              
ATOM    543  O   THR A  46     -14.327 -18.455 -28.463  1.00  0.00              
ATOM    544  CB  THR A  46     -12.914 -16.809 -26.476  1.00  0.00              
ATOM    545  OG1 THR A  46     -12.710 -15.800 -25.489  1.00  0.00              
ATOM    546  CG2 THR A  46     -11.569 -17.202 -27.103  1.00  0.00              
ATOM    547  H   THR A  46     -15.511 -16.594 -26.168  1.00  0.00              
ATOM    548  HA  THR A  46     -13.522 -15.378 -28.015  1.00  0.00              
ATOM    549  HB  THR A  46     -13.348 -17.684 -25.991  1.00  0.00              
ATOM    550  HG1 THR A  46     -11.894 -15.977 -25.015  1.00  0.00              
ATOM    551 1HG2 THR A  46     -10.899 -17.567 -26.325  1.00  0.00              
ATOM    552 2HG2 THR A  46     -11.728 -17.986 -27.843  1.00  0.00              
ATOM    553 3HG2 THR A  46     -11.126 -16.332 -27.585  1.00  0.00              
ATOM    554  N   GLN A  47     -13.502 -16.896 -29.853  1.00  0.00              
ATOM    555  CA  GLN A  47     -13.315 -17.815 -30.968  1.00  0.00              
ATOM    556  C   GLN A  47     -11.956 -18.427 -30.640  1.00  0.00              
ATOM    557  O   GLN A  47     -11.843 -19.627 -30.417  1.00  0.00              
ATOM    558  CB  GLN A  47     -13.318 -17.115 -32.330  1.00  0.00              
ATOM    559  CG  GLN A  47     -14.675 -16.574 -32.748  1.00  0.00              
ATOM    560  CD  GLN A  47     -15.695 -17.675 -32.968  1.00  0.00              
ATOM    561  OE1 GLN A  47     -15.431 -18.652 -33.674  1.00  0.00              
ATOM    562  NE2 GLN A  47     -16.869 -17.521 -32.366  1.00  0.00              
ATOM    563  H   GLN A  47     -13.304 -15.914 -29.986  1.00  0.00              
ATOM    564  HA  GLN A  47     -14.115 -18.555 -30.969  1.00  0.00              
ATOM    565 1HB  GLN A  47     -12.599 -16.298 -32.265  1.00  0.00              
ATOM    566 2HB  GLN A  47     -12.973 -17.846 -33.060  1.00  0.00              
ATOM    567 1HG  GLN A  47     -15.171 -15.757 -32.224  1.00  0.00              
ATOM    568 2HG  GLN A  47     -14.331 -16.222 -33.721  1.00  0.00              
ATOM    569 1HE2 GLN A  47     -17.582 -18.215 -32.475  1.00  0.00              
ATOM    570 2HE2 GLN A  47     -17.041 -16.712 -31.804  1.00  0.00              
ATOM    571  N   ALA A  48     -10.933 -17.578 -30.589  1.00  0.00              
ATOM    572  CA  ALA A  48      -9.591 -17.970 -30.161  1.00  0.00              
ATOM    573  C   ALA A  48      -8.802 -16.694 -29.873  1.00  0.00              
ATOM    574  O   ALA A  48      -8.700 -15.816 -30.729  1.00  0.00              
ATOM    575  CB  ALA A  48      -8.889 -18.800 -31.243  1.00  0.00              
ATOM    576  H   ALA A  48     -11.103 -16.620 -30.860  1.00  0.00              
ATOM    577  HA  ALA A  48      -9.674 -18.560 -29.248  1.00  0.00              
ATOM    578 1HB  ALA A  48      -7.892 -19.077 -30.898  1.00  0.00              
ATOM    579 2HB  ALA A  48      -9.467 -19.701 -31.444  1.00  0.00              
ATOM    580 3HB  ALA A  48      -8.805 -18.212 -32.155  1.00  0.00              
ATOM    581  N   ASP A  49      -8.262 -16.593 -28.659  1.00  0.00              
ATOM    582  CA  ASP A  49      -7.466 -15.431 -28.258  1.00  0.00              
ATOM    583  C   ASP A  49      -6.054 -15.860 -27.866  1.00  0.00              
ATOM    584  O   ASP A  49      -5.864 -16.923 -27.262  1.00  0.00              
ATOM    585  CB  ASP A  49      -8.135 -14.689 -27.098  1.00  0.00              
ATOM    586  CG  ASP A  49      -9.445 -14.004 -27.462  1.00  0.00              
ATOM    587  OD1 ASP A  49      -9.742 -13.915 -28.629  1.00  0.00              
ATOM    588  OD2 ASP A  49     -10.209 -13.718 -26.571  1.00  0.00              
ATOM    589  H   ASP A  49      -8.408 -17.341 -27.997  1.00  0.00              
ATOM    590  HA  ASP A  49      -7.368 -14.743 -29.098  1.00  0.00              
ATOM    591 1HB  ASP A  49      -8.283 -15.309 -26.214  1.00  0.00              
ATOM    592 2HB  ASP A  49      -7.376 -13.934 -26.891  1.00  0.00              
ATOM    593  N   SER A  50      -5.072 -15.024 -28.200  1.00  0.00              
ATOM    594  CA  SER A  50      -3.671 -15.296 -27.870  1.00  0.00              
ATOM    595  C   SER A  50      -3.052 -14.200 -27.014  1.00  0.00              
ATOM    596  O   SER A  50      -3.114 -13.009 -27.346  1.00  0.00              
ATOM    597  CB  SER A  50      -2.866 -15.475 -29.143  1.00  0.00              
ATOM    598  OG  SER A  50      -1.507 -15.690 -28.880  1.00  0.00              
ATOM    599  H   SER A  50      -5.304 -14.177 -28.697  1.00  0.00              
ATOM    600  HA  SER A  50      -3.521 -16.259 -27.379  1.00  0.00              
ATOM    601 1HB  SER A  50      -3.262 -16.332 -29.687  1.00  0.00              
ATOM    602 2HB  SER A  50      -2.972 -14.578 -29.752  1.00  0.00              
ATOM    603  HG  SER A  50      -1.035 -15.798 -29.709  1.00  0.00              
ATOM    604  N   TYR A  51      -2.435 -14.629 -25.917  1.00  0.00              
ATOM    605  CA  TYR A  51      -1.705 -13.750 -25.024  1.00  0.00              
ATOM    606  C   TYR A  51      -0.342 -14.367 -24.750  1.00  0.00              
ATOM    607  O   TYR A  51      -0.186 -15.587 -24.778  1.00  0.00              
ATOM    608  CB  TYR A  51      -2.473 -13.525 -23.719  1.00  0.00              
ATOM    609  CG  TYR A  51      -3.816 -12.856 -23.906  1.00  0.00              
ATOM    610  CD1 TYR A  51      -4.962 -13.606 -24.127  1.00  0.00              
ATOM    611  CD2 TYR A  51      -3.935 -11.475 -23.860  1.00  0.00              
ATOM    612  CE1 TYR A  51      -6.191 -12.999 -24.299  1.00  0.00              
ATOM    613  CE2 TYR A  51      -5.159 -10.857 -24.029  1.00  0.00              
ATOM    614  CZ  TYR A  51      -6.285 -11.623 -24.249  1.00  0.00              
ATOM    615  OH  TYR A  51      -7.507 -11.013 -24.418  1.00  0.00              
ATOM    616  H   TYR A  51      -2.482 -15.616 -25.705  1.00  0.00              
ATOM    617  HA  TYR A  51      -1.552 -12.782 -25.501  1.00  0.00              
ATOM    618 1HB  TYR A  51      -2.616 -14.503 -23.256  1.00  0.00              
ATOM    619 2HB  TYR A  51      -1.845 -12.907 -23.078  1.00  0.00              
ATOM    620  HD1 TYR A  51      -4.880 -14.692 -24.165  1.00  0.00              
ATOM    621  HD2 TYR A  51      -3.041 -10.875 -23.686  1.00  0.00              
ATOM    622  HE1 TYR A  51      -7.083 -13.601 -24.472  1.00  0.00              
ATOM    623  HE2 TYR A  51      -5.231  -9.770 -23.990  1.00  0.00              
ATOM    624  HH  TYR A  51      -8.222 -11.638 -24.564  1.00  0.00              
ATOM    625  N   HIS A  52       0.646 -13.520 -24.493  1.00  0.00              
ATOM    626  CA  HIS A  52       1.971 -13.999 -24.157  1.00  0.00              
ATOM    627  C   HIS A  52       2.716 -12.889 -23.456  1.00  0.00              
ATOM    628  O   HIS A  52       2.620 -11.722 -23.844  1.00  0.00              
ATOM    629  CB  HIS A  52       2.735 -14.459 -25.403  1.00  0.00              
ATOM    630  CG  HIS A  52       4.075 -15.054 -25.100  1.00  0.00              
ATOM    631  ND1 HIS A  52       4.247 -16.392 -24.810  1.00  0.00              
ATOM    632  CD2 HIS A  52       5.307 -14.495 -25.042  1.00  0.00              
ATOM    633  CE1 HIS A  52       5.528 -16.629 -24.587  1.00  0.00              
ATOM    634  NE2 HIS A  52       6.191 -15.495 -24.722  1.00  0.00              
ATOM    635  H   HIS A  52       0.477 -12.525 -24.531  1.00  0.00              
ATOM    636  HA  HIS A  52       1.893 -14.844 -23.473  1.00  0.00              
ATOM    637 1HB  HIS A  52       2.167 -15.225 -25.931  1.00  0.00              
ATOM    638 2HB  HIS A  52       2.912 -13.615 -26.068  1.00  0.00              
ATOM    639  HD2 HIS A  52       5.666 -13.477 -25.195  1.00  0.00              
ATOM    640  HE1 HIS A  52       5.872 -17.634 -24.341  1.00  0.00              
ATOM    641  HE2 HIS A  52       7.188 -15.374 -24.609  1.00  0.00              
ATOM    642  N   LYS A  53       3.442 -13.251 -22.405  1.00  0.00              
ATOM    643  CA  LYS A  53       4.293 -12.293 -21.724  1.00  0.00              
ATOM    644  C   LYS A  53       5.335 -13.001 -20.877  1.00  0.00              
ATOM    645  O   LYS A  53       5.234 -14.208 -20.624  1.00  0.00              
ATOM    646  CB  LYS A  53       3.467 -11.356 -20.840  1.00  0.00              
ATOM    647  CG  LYS A  53       2.778 -11.996 -19.647  1.00  0.00              
ATOM    648  CD  LYS A  53       2.124 -10.899 -18.789  1.00  0.00              
ATOM    649  CE  LYS A  53       1.329 -11.455 -17.616  1.00  0.00              
ATOM    650  NZ  LYS A  53       0.792 -10.344 -16.747  1.00  0.00              
ATOM    651  H   LYS A  53       3.408 -14.203 -22.069  1.00  0.00              
ATOM    652  HA  LYS A  53       4.837 -11.696 -22.457  1.00  0.00              
ATOM    653 1HB  LYS A  53       4.143 -10.581 -20.476  1.00  0.00              
ATOM    654 2HB  LYS A  53       2.706 -10.903 -21.477  1.00  0.00              
ATOM    655 1HG  LYS A  53       2.025 -12.693 -20.015  1.00  0.00              
ATOM    656 2HG  LYS A  53       3.523 -12.539 -19.068  1.00  0.00              
ATOM    657 1HD  LYS A  53       2.908 -10.247 -18.402  1.00  0.00              
ATOM    658 2HD  LYS A  53       1.451 -10.320 -19.421  1.00  0.00              
ATOM    659 1HE  LYS A  53       0.505 -12.046 -18.011  1.00  0.00              
ATOM    660 2HE  LYS A  53       1.987 -12.096 -17.031  1.00  0.00              
ATOM    661 1HZ  LYS A  53       0.270 -10.740 -15.978  1.00  0.00              
ATOM    662 2HZ  LYS A  53       1.561  -9.797 -16.386  1.00  0.00              
ATOM    663 3HZ  LYS A  53       0.186  -9.751 -17.296  1.00  0.00              
ATOM    664  N   LYS A  54       6.342 -12.242 -20.455  1.00  0.00              
ATOM    665  CA  LYS A  54       7.381 -12.766 -19.591  1.00  0.00              
ATOM    666  C   LYS A  54       6.919 -12.661 -18.149  1.00  0.00              
ATOM    667  O   LYS A  54       6.365 -11.649 -17.738  1.00  0.00              
ATOM    668  CB  LYS A  54       8.698 -12.015 -19.794  1.00  0.00              
ATOM    669  CG  LYS A  54       8.761 -10.658 -19.105  1.00  0.00              
ATOM    670  CD  LYS A  54       8.249  -9.551 -20.015  1.00  0.00              
ATOM    671  CE  LYS A  54       8.374  -8.187 -19.352  1.00  0.00              
ATOM    672  NZ  LYS A  54       7.952  -7.086 -20.260  1.00  0.00              
ATOM    673  H   LYS A  54       6.383 -11.275 -20.744  1.00  0.00              
ATOM    674  HA  LYS A  54       7.550 -13.820 -19.815  1.00  0.00              
ATOM    675 1HB  LYS A  54       9.493 -12.654 -19.410  1.00  0.00              
ATOM    676 2HB  LYS A  54       8.828 -11.881 -20.868  1.00  0.00              
ATOM    677 1HG  LYS A  54       8.150 -10.699 -18.203  1.00  0.00              
ATOM    678 2HG  LYS A  54       9.796 -10.456 -18.833  1.00  0.00              
ATOM    679 1HD  LYS A  54       8.832  -9.562 -20.937  1.00  0.00              
ATOM    680 2HD  LYS A  54       7.202  -9.747 -20.246  1.00  0.00              
ATOM    681 1HE  LYS A  54       7.747  -8.182 -18.461  1.00  0.00              
ATOM    682 2HE  LYS A  54       9.415  -8.041 -19.064  1.00  0.00              
ATOM    683 1HZ  LYS A  54       8.050  -6.201 -19.783  1.00  0.00              
ATOM    684 2HZ  LYS A  54       8.534  -7.090 -21.086  1.00  0.00              
ATOM    685 3HZ  LYS A  54       6.988  -7.220 -20.526  1.00  0.00              
ATOM    686  N   VAL A  55       7.150 -13.718 -17.388  1.00  0.00              
ATOM    687  CA  VAL A  55       6.754 -13.757 -15.995  1.00  0.00              
ATOM    688  C   VAL A  55       7.961 -14.332 -15.266  1.00  0.00              
ATOM    689  O   VAL A  55       8.867 -14.863 -15.901  1.00  0.00              
ATOM    690  CB  VAL A  55       5.510 -14.670 -15.779  1.00  0.00              
ATOM    691  CG1 VAL A  55       4.306 -14.096 -16.524  1.00  0.00              
ATOM    692  CG2 VAL A  55       5.797 -16.081 -16.273  1.00  0.00              
ATOM    693  H   VAL A  55       7.613 -14.520 -17.790  1.00  0.00              
ATOM    694  HA  VAL A  55       6.551 -12.756 -15.612  1.00  0.00              
ATOM    695  HB  VAL A  55       5.306 -14.744 -14.710  1.00  0.00              
ATOM    696 1HG1 VAL A  55       3.440 -14.740 -16.369  1.00  0.00              
ATOM    697 2HG1 VAL A  55       4.086 -13.096 -16.147  1.00  0.00              
ATOM    698 3HG1 VAL A  55       4.530 -14.041 -17.589  1.00  0.00              
ATOM    699 1HG2 VAL A  55       4.920 -16.707 -16.116  1.00  0.00              
ATOM    700 2HG2 VAL A  55       6.036 -16.051 -17.337  1.00  0.00              
ATOM    701 3HG2 VAL A  55       6.643 -16.495 -15.723  1.00  0.00              
ATOM    702  N   VAL A  56       7.981 -14.214 -13.947  1.00  0.00              
ATOM    703  CA  VAL A  56       9.073 -14.755 -13.157  1.00  0.00              
ATOM    704  C   VAL A  56       8.530 -15.859 -12.272  1.00  0.00              
ATOM    705  O   VAL A  56       7.741 -15.602 -11.365  1.00  0.00              
ATOM    706  CB  VAL A  56       9.754 -13.681 -12.288  1.00  0.00              
ATOM    707  CG1 VAL A  56      10.864 -14.298 -11.451  1.00  0.00              
ATOM    708  CG2 VAL A  56      10.304 -12.562 -13.159  1.00  0.00              
ATOM    709  H   VAL A  56       7.224 -13.737 -13.479  1.00  0.00              
ATOM    710  HA  VAL A  56       9.833 -15.212 -13.792  1.00  0.00              
ATOM    711  HB  VAL A  56       9.009 -13.234 -11.630  1.00  0.00              
ATOM    712 1HG1 VAL A  56      11.335 -13.525 -10.843  1.00  0.00              
ATOM    713 2HG1 VAL A  56      10.446 -15.066 -10.801  1.00  0.00              
ATOM    714 3HG1 VAL A  56      11.610 -14.745 -12.109  1.00  0.00              
ATOM    715 1HG2 VAL A  56      10.781 -11.811 -12.529  1.00  0.00              
ATOM    716 2HG2 VAL A  56      11.036 -12.970 -13.855  1.00  0.00              
ATOM    717 3HG2 VAL A  56       9.489 -12.101 -13.717  1.00  0.00              
ATOM    718  N   LEU A  57       8.945 -17.091 -12.550  1.00  0.00              
ATOM    719  CA  LEU A  57       8.452 -18.250 -11.815  1.00  0.00              
ATOM    720  C   LEU A  57       9.482 -18.720 -10.802  1.00  0.00              
ATOM    721  O   LEU A  57      10.519 -19.270 -11.169  1.00  0.00              
ATOM    722  CB  LEU A  57       8.131 -19.395 -12.778  1.00  0.00              
ATOM    723  CG  LEU A  57       7.635 -20.670 -12.095  1.00  0.00              
ATOM    724  CD1 LEU A  57       6.313 -20.406 -11.381  1.00  0.00              
ATOM    725  CD2 LEU A  57       7.485 -21.769 -13.127  1.00  0.00              
ATOM    726  H   LEU A  57       9.620 -17.228 -13.289  1.00  0.00              
ATOM    727  HA  LEU A  57       7.560 -17.974 -11.254  1.00  0.00              
ATOM    728 1HB  LEU A  57       7.325 -18.929 -13.344  1.00  0.00              
ATOM    729 2HB  LEU A  57       8.966 -19.608 -13.445  1.00  0.00              
ATOM    730  HG  LEU A  57       8.406 -20.979 -11.388  1.00  0.00              
ATOM    731 1HD1 LEU A  57       5.970 -21.320 -10.899  1.00  0.00              
ATOM    732 2HD1 LEU A  57       6.455 -19.630 -10.628  1.00  0.00              
ATOM    733 3HD1 LEU A  57       5.568 -20.078 -12.106  1.00  0.00              
ATOM    734 1HD2 LEU A  57       7.132 -22.679 -12.641  1.00  0.00              
ATOM    735 2HD2 LEU A  57       6.766 -21.460 -13.885  1.00  0.00              
ATOM    736 3HD2 LEU A  57       8.449 -21.960 -13.599  1.00  0.00              
ATOM    737  N   ASP A  58       9.176 -18.518  -9.526  1.00  0.00              
ATOM    738  CA  ASP A  58      10.062 -18.950  -8.460  1.00  0.00              
ATOM    739  C   ASP A  58      11.473 -18.401  -8.676  1.00  0.00              
ATOM    740  O   ASP A  58      12.467 -19.108  -8.502  1.00  0.00              
ATOM    741  CB  ASP A  58      10.069 -20.480  -8.371  1.00  0.00              
ATOM    742  CG  ASP A  58       8.716 -21.039  -7.950  1.00  0.00              
ATOM    743  OD1 ASP A  58       8.132 -20.490  -6.989  1.00  0.00              
ATOM    744  OD2 ASP A  58       8.237 -22.021  -8.560  1.00  0.00              
ATOM    745  H   ASP A  58       8.310 -18.055  -9.289  1.00  0.00              
ATOM    746  HA  ASP A  58       9.713 -18.554  -7.506  1.00  0.00              
ATOM    747 1HB  ASP A  58      10.422 -20.966  -9.281  1.00  0.00              
ATOM    748 2HB  ASP A  58      10.800 -20.622  -7.575  1.00  0.00              
ATOM    749  N   GLY A  59      11.539 -17.133  -9.080  1.00  0.00              
ATOM    750  CA  GLY A  59      12.810 -16.474  -9.329  1.00  0.00              
ATOM    751  C   GLY A  59      13.414 -16.661 -10.707  1.00  0.00              
ATOM    752  O   GLY A  59      14.422 -16.035 -11.036  1.00  0.00              
ATOM    753  H   GLY A  59      10.682 -16.616  -9.216  1.00  0.00              
ATOM    754 1HA  GLY A  59      12.686 -15.399  -9.194  1.00  0.00              
ATOM    755 2HA  GLY A  59      13.549 -16.845  -8.620  1.00  0.00              
ATOM    756  N   GLU A  60      12.813 -17.523 -11.519  1.00  0.00              
ATOM    757  CA  GLU A  60      13.310 -17.730 -12.870  1.00  0.00              
ATOM    758  C   GLU A  60      12.431 -17.108 -13.941  1.00  0.00              
ATOM    759  O   GLU A  60      11.272 -17.488 -14.130  1.00  0.00              
ATOM    760  CB  GLU A  60      13.466 -19.228 -13.143  1.00  0.00              
ATOM    761  CG  GLU A  60      14.009 -19.563 -14.524  1.00  0.00              
ATOM    762  CD  GLU A  60      14.142 -21.048 -14.714  1.00  0.00              
ATOM    763  OE1 GLU A  60      13.812 -21.775 -13.808  1.00  0.00              
ATOM    764  OE2 GLU A  60      14.467 -21.461 -15.802  1.00  0.00              
ATOM    765  H   GLU A  60      12.004 -18.043 -11.207  1.00  0.00              
ATOM    766  HA  GLU A  60      14.281 -17.247 -12.985  1.00  0.00              
ATOM    767 1HB  GLU A  60      14.141 -19.621 -12.382  1.00  0.00              
ATOM    768 2HB  GLU A  60      12.480 -19.678 -13.022  1.00  0.00              
ATOM    769 1HG  GLU A  60      13.415 -19.145 -15.337  1.00  0.00              
ATOM    770 2HG  GLU A  60      14.998 -19.107 -14.528  1.00  0.00              
ATOM    771  N   GLU A  61      12.998 -16.142 -14.649  1.00  0.00              
ATOM    772  CA  GLU A  61      12.259 -15.447 -15.681  1.00  0.00              
ATOM    773  C   GLU A  61      12.001 -16.391 -16.850  1.00  0.00              
ATOM    774  O   GLU A  61      12.933 -16.922 -17.444  1.00  0.00              
ATOM    775  CB  GLU A  61      13.019 -14.204 -16.148  1.00  0.00              
ATOM    776  CG  GLU A  61      12.235 -13.306 -17.095  1.00  0.00              
ATOM    777  CD  GLU A  61      13.029 -12.087 -17.475  1.00  0.00              
ATOM    778  OE1 GLU A  61      14.130 -11.947 -17.000  1.00  0.00              
ATOM    779  OE2 GLU A  61      12.583 -11.354 -18.325  1.00  0.00              
ATOM    780  H   GLU A  61      13.957 -15.882 -14.470  1.00  0.00              
ATOM    781  HA  GLU A  61      11.289 -15.134 -15.294  1.00  0.00              
ATOM    782 1HB  GLU A  61      13.288 -13.641 -15.254  1.00  0.00              
ATOM    783 2HB  GLU A  61      13.925 -14.552 -16.645  1.00  0.00              
ATOM    784 1HG  GLU A  61      11.900 -13.816 -17.997  1.00  0.00              
ATOM    785 2HG  GLU A  61      11.370 -13.006 -16.505  1.00  0.00              
ATOM    786  N   VAL A  62      10.729 -16.611 -17.154  1.00  0.00              
ATOM    787  CA  VAL A  62      10.329 -17.498 -18.238  1.00  0.00              
ATOM    788  C   VAL A  62       9.219 -16.787 -19.008  1.00  0.00              
ATOM    789  O   VAL A  62       8.812 -15.686 -18.651  1.00  0.00              
ATOM    790  CB  VAL A  62       9.745 -18.835 -17.702  1.00  0.00              
ATOM    791  CG1 VAL A  62      10.815 -19.619 -16.936  1.00  0.00              
ATOM    792  CG2 VAL A  62       8.536 -18.551 -16.803  1.00  0.00              
ATOM    793  H   VAL A  62      10.017 -16.143 -16.612  1.00  0.00              
ATOM    794  HA  VAL A  62      11.152 -17.672 -18.932  1.00  0.00              
ATOM    795  HB  VAL A  62       9.389 -19.428 -18.544  1.00  0.00              
ATOM    796 1HG1 VAL A  62      10.389 -20.553 -16.568  1.00  0.00              
ATOM    797 2HG1 VAL A  62      11.650 -19.840 -17.601  1.00  0.00              
ATOM    798 3HG1 VAL A  62      11.169 -19.025 -16.093  1.00  0.00              
ATOM    799 1HG2 VAL A  62       8.131 -19.490 -16.431  1.00  0.00              
ATOM    800 2HG2 VAL A  62       8.847 -17.931 -15.962  1.00  0.00              
ATOM    801 3HG2 VAL A  62       7.771 -18.028 -17.377  1.00  0.00              
ATOM    802  N   GLU A  63       8.739 -17.422 -20.067  1.00  0.00              
ATOM    803  CA  GLU A  63       7.666 -16.857 -20.862  1.00  0.00              
ATOM    804  C   GLU A  63       6.438 -17.736 -20.686  1.00  0.00              
ATOM    805  O   GLU A  63       6.552 -18.952 -20.526  1.00  0.00              
ATOM    806  CB  GLU A  63       8.060 -16.756 -22.337  1.00  0.00              
ATOM    807  CG  GLU A  63       9.247 -15.842 -22.609  1.00  0.00              
ATOM    808  CD  GLU A  63       8.819 -14.405 -22.709  1.00  0.00              
ATOM    809  OE1 GLU A  63       7.638 -14.160 -22.778  1.00  0.00              
ATOM    810  OE2 GLU A  63       9.662 -13.546 -22.603  1.00  0.00              
ATOM    811  H   GLU A  63       9.126 -18.318 -20.329  1.00  0.00              
ATOM    812  HA  GLU A  63       7.428 -15.855 -20.503  1.00  0.00              
ATOM    813 1HB  GLU A  63       8.295 -17.765 -22.674  1.00  0.00              
ATOM    814 2HB  GLU A  63       7.187 -16.386 -22.876  1.00  0.00              
ATOM    815 1HG  GLU A  63      10.042 -15.933 -21.870  1.00  0.00              
ATOM    816 2HG  GLU A  63       9.613 -16.180 -23.578  1.00  0.00              
ATOM    817  N   ILE A  64       5.264 -17.115 -20.694  1.00  0.00              
ATOM    818  CA  ILE A  64       4.025 -17.862 -20.578  1.00  0.00              
ATOM    819  C   ILE A  64       3.162 -17.451 -21.763  1.00  0.00              
ATOM    820  O   ILE A  64       3.086 -16.274 -22.099  1.00  0.00              
ATOM    821  CB  ILE A  64       3.263 -17.527 -19.270  1.00  0.00              
ATOM    822  CG1 ILE A  64       1.995 -18.380 -19.178  1.00  0.00              
ATOM    823  CG2 ILE A  64       2.872 -16.056 -19.244  1.00  0.00              
ATOM    824  CD1 ILE A  64       1.331 -18.335 -17.797  1.00  0.00              
ATOM    825  H   ILE A  64       5.225 -16.110 -20.782  1.00  0.00              
ATOM    826  HA  ILE A  64       4.213 -18.932 -20.660  1.00  0.00              
ATOM    827  HB  ILE A  64       3.905 -17.747 -18.418  1.00  0.00              
ATOM    828 1HG1 ILE A  64       1.300 -18.011 -19.931  1.00  0.00              
ATOM    829 2HG1 ILE A  64       2.277 -19.406 -19.416  1.00  0.00              
ATOM    830 1HG2 ILE A  64       2.338 -15.836 -18.321  1.00  0.00              
ATOM    831 2HG2 ILE A  64       3.769 -15.440 -19.299  1.00  0.00              
ATOM    832 3HG2 ILE A  64       2.229 -15.835 -20.096  1.00  0.00              
ATOM    833 1HD1 ILE A  64       0.438 -18.961 -17.800  1.00  0.00              
ATOM    834 2HD1 ILE A  64       2.029 -18.703 -17.045  1.00  0.00              
ATOM    835 3HD1 ILE A  64       1.052 -17.309 -17.560  1.00  0.00              
ATOM    836  N   MET A  65       2.550 -18.429 -22.413  1.00  0.00              
ATOM    837  CA  MET A  65       1.693 -18.163 -23.548  1.00  0.00              
ATOM    838  C   MET A  65       0.331 -18.683 -23.123  1.00  0.00              
ATOM    839  O   MET A  65       0.215 -19.802 -22.643  1.00  0.00              
ATOM    840  CB  MET A  65       2.196 -18.846 -24.818  1.00  0.00              
ATOM    841  CG  MET A  65       1.468 -18.428 -26.088  1.00  0.00              
ATOM    842  SD  MET A  65       2.253 -19.066 -27.582  1.00  0.00              
ATOM    843  CE  MET A  65       3.721 -18.044 -27.655  1.00  0.00              
ATOM    844  H   MET A  65       2.683 -19.384 -22.110  1.00  0.00              
ATOM    845  HA  MET A  65       1.654 -17.091 -23.741  1.00  0.00              
ATOM    846 1HB  MET A  65       3.254 -18.605 -24.910  1.00  0.00              
ATOM    847 2HB  MET A  65       2.078 -19.920 -24.669  1.00  0.00              
ATOM    848 1HG  MET A  65       0.446 -18.803 -26.033  1.00  0.00              
ATOM    849 2HG  MET A  65       1.454 -17.339 -26.129  1.00  0.00              
ATOM    850 1HE  MET A  65       4.313 -18.319 -28.528  1.00  0.00              
ATOM    851 2HE  MET A  65       3.430 -16.995 -27.729  1.00  0.00              
ATOM    852 3HE  MET A  65       4.314 -18.194 -26.753  1.00  0.00              
ATOM    853  N   ILE A  66      -0.695 -17.856 -23.281  1.00  0.00              
ATOM    854  CA  ILE A  66      -2.048 -18.272 -22.950  1.00  0.00              
ATOM    855  C   ILE A  66      -2.943 -18.305 -24.181  1.00  0.00              
ATOM    856  O   ILE A  66      -3.123 -17.299 -24.873  1.00  0.00              
ATOM    857  CB  ILE A  66      -2.696 -17.308 -21.921  1.00  0.00              
ATOM    858  CG1 ILE A  66      -1.858 -17.262 -20.641  1.00  0.00              
ATOM    859  CG2 ILE A  66      -4.123 -17.756 -21.621  1.00  0.00              
ATOM    860  CD1 ILE A  66      -2.249 -16.135 -19.670  1.00  0.00              
ATOM    861  H   ILE A  66      -0.540 -16.924 -23.635  1.00  0.00              
ATOM    862  HA  ILE A  66      -2.055 -19.298 -22.583  1.00  0.00              
ATOM    863  HB  ILE A  66      -2.704 -16.300 -22.334  1.00  0.00              
ATOM    864 1HG1 ILE A  66      -1.974 -18.224 -20.142  1.00  0.00              
ATOM    865 2HG1 ILE A  66      -0.817 -17.134 -20.939  1.00  0.00              
ATOM    866 1HG2 ILE A  66      -4.574 -17.076 -20.898  1.00  0.00              
ATOM    867 2HG2 ILE A  66      -4.708 -17.746 -22.540  1.00  0.00              
ATOM    868 3HG2 ILE A  66      -4.110 -18.766 -21.210  1.00  0.00              
ATOM    869 1HD1 ILE A  66      -1.606 -16.172 -18.790  1.00  0.00              
ATOM    870 2HD1 ILE A  66      -2.129 -15.170 -20.164  1.00  0.00              
ATOM    871 3HD1 ILE A  66      -3.286 -16.260 -19.365  1.00  0.00              
ATOM    872  N   TYR A  67      -3.479 -19.482 -24.468  1.00  0.00              
ATOM    873  CA  TYR A  67      -4.349 -19.647 -25.611  1.00  0.00              
ATOM    874  C   TYR A  67      -5.720 -19.838 -24.965  1.00  0.00              
ATOM    875  O   TYR A  67      -5.922 -20.769 -24.181  1.00  0.00              
ATOM    876  CB  TYR A  67      -3.948 -20.834 -26.490  1.00  0.00              
ATOM    877  CG  TYR A  67      -2.726 -20.580 -27.344  1.00  0.00              
ATOM    878  CD1 TYR A  67      -1.504 -21.155 -27.028  1.00  0.00              
ATOM    879  CD2 TYR A  67      -2.799 -19.766 -28.465  1.00  0.00              
ATOM    880  CE1 TYR A  67      -0.384 -20.926 -27.804  1.00  0.00              
ATOM    881  CE2 TYR A  67      -1.686 -19.530 -29.248  1.00  0.00              
ATOM    882  CZ  TYR A  67      -0.480 -20.112 -28.915  1.00  0.00              
ATOM    883  OH  TYR A  67       0.631 -19.881 -29.693  1.00  0.00              
ATOM    884  H   TYR A  67      -3.280 -20.280 -23.882  1.00  0.00              
ATOM    885  HA  TYR A  67      -4.316 -18.753 -26.234  1.00  0.00              
ATOM    886 1HB  TYR A  67      -3.758 -21.678 -25.825  1.00  0.00              
ATOM    887 2HB  TYR A  67      -4.799 -21.061 -27.131  1.00  0.00              
ATOM    888  HD1 TYR A  67      -1.436 -21.797 -26.149  1.00  0.00              
ATOM    889  HD2 TYR A  67      -3.754 -19.309 -28.722  1.00  0.00              
ATOM    890  HE1 TYR A  67       0.569 -21.385 -27.544  1.00  0.00              
ATOM    891  HE2 TYR A  67      -1.763 -18.887 -30.125  1.00  0.00              
ATOM    892  HH  TYR A  67       0.454 -19.303 -30.439  1.00  0.00              
ATOM    893  N   ASP A  68      -6.632 -18.915 -25.256  1.00  0.00              
ATOM    894  CA  ASP A  68      -8.013 -18.990 -24.791  1.00  0.00              
ATOM    895  C   ASP A  68      -8.760 -19.585 -25.968  1.00  0.00              
ATOM    896  O   ASP A  68      -8.908 -18.942 -27.010  1.00  0.00              
ATOM    897  CB  ASP A  68      -8.510 -17.582 -24.460  1.00  0.00              
ATOM    898  CG  ASP A  68      -9.914 -17.567 -23.903  1.00  0.00              
ATOM    899  OD1 ASP A  68     -10.446 -18.648 -23.566  1.00  0.00              
ATOM    900  OD2 ASP A  68     -10.476 -16.455 -23.792  1.00  0.00              
ATOM    901  H   ASP A  68      -6.347 -18.131 -25.825  1.00  0.00              
ATOM    902  HA  ASP A  68      -8.073 -19.638 -23.916  1.00  0.00              
ATOM    903 1HB  ASP A  68      -7.838 -17.027 -23.804  1.00  0.00              
ATOM    904 2HB  ASP A  68      -8.499 -17.136 -25.455  1.00  0.00              
ATOM    905  N   THR A  69      -9.215 -20.821 -25.798  1.00  0.00              
ATOM    906  CA  THR A  69      -9.912 -21.543 -26.856  1.00  0.00              
ATOM    907  C   THR A  69     -11.423 -21.385 -26.951  1.00  0.00              
ATOM    908  O   THR A  69     -12.080 -20.862 -26.057  1.00  0.00              
ATOM    909  CB  THR A  69      -9.616 -23.049 -26.736  1.00  0.00              
ATOM    910  OG1 THR A  69     -10.136 -23.544 -25.495  1.00  0.00              
ATOM    911  CG2 THR A  69      -8.117 -23.304 -26.790  1.00  0.00              
ATOM    912  H   THR A  69      -9.072 -21.272 -24.906  1.00  0.00              
ATOM    913  HA  THR A  69      -9.581 -21.181 -27.830  1.00  0.00              
ATOM    914  HB  THR A  69     -10.102 -23.573 -27.558  1.00  0.00              
ATOM    915  HG1 THR A  69     -10.238 -24.497 -25.549  1.00  0.00              
ATOM    916 1HG2 THR A  69      -7.927 -24.374 -26.703  1.00  0.00              
ATOM    917 2HG2 THR A  69      -7.720 -22.939 -27.737  1.00  0.00              
ATOM    918 3HG2 THR A  69      -7.630 -22.782 -25.967  1.00  0.00              
ATOM    919  N   ALA A  70     -11.964 -21.897 -28.047  1.00  0.00              
ATOM    920  CA  ALA A  70     -13.389 -21.803 -28.324  1.00  0.00              
ATOM    921  C   ALA A  70     -14.202 -22.573 -27.288  1.00  0.00              
ATOM    922  O   ALA A  70     -13.951 -23.758 -27.036  1.00  0.00              
ATOM    923  CB  ALA A  70     -13.682 -22.343 -29.724  1.00  0.00              
ATOM    924  H   ALA A  70     -11.364 -22.368 -28.710  1.00  0.00              
ATOM    925  HA  ALA A  70     -13.689 -20.757 -28.261  1.00  0.00              
ATOM    926 1HB  ALA A  70     -14.751 -22.270 -29.925  1.00  0.00              
ATOM    927 2HB  ALA A  70     -13.133 -21.758 -30.462  1.00  0.00              
ATOM    928 3HB  ALA A  70     -13.373 -23.386 -29.784  1.00  0.00              
ATOM    929  N   GLY A  71     -15.177 -21.892 -26.694  1.00  0.00              
ATOM    930  CA  GLY A  71     -16.051 -22.536 -25.736  1.00  0.00              
ATOM    931  C   GLY A  71     -17.174 -23.286 -26.420  1.00  0.00              
ATOM    932  O   GLY A  71     -17.781 -24.174 -25.825  1.00  0.00              
ATOM    933  H   GLY A  71     -15.317 -20.915 -26.908  1.00  0.00              
ATOM    934 1HA  GLY A  71     -15.470 -23.241 -25.141  1.00  0.00              
ATOM    935 2HA  GLY A  71     -16.482 -21.779 -25.082  1.00  0.00              
ATOM    936  N   GLN A  72     -17.455 -22.923 -27.668  1.00  0.00              
ATOM    937  CA  GLN A  72     -18.510 -23.568 -28.442  1.00  0.00              
ATOM    938  C   GLN A  72     -18.123 -24.983 -28.856  1.00  0.00              
ATOM    939  O   GLN A  72     -16.941 -25.305 -28.978  1.00  0.00              
ATOM    940  CB  GLN A  72     -18.839 -22.740 -29.687  1.00  0.00              
ATOM    941  CG  GLN A  72     -19.396 -21.359 -29.388  1.00  0.00              
ATOM    942  CD  GLN A  72     -20.703 -21.416 -28.620  1.00  0.00              
ATOM    943  OE1 GLN A  72     -21.641 -22.114 -29.014  1.00  0.00              
ATOM    944  NE2 GLN A  72     -20.774 -20.676 -27.519  1.00  0.00              
ATOM    945  H   GLN A  72     -16.919 -22.178 -28.092  1.00  0.00              
ATOM    946  HA  GLN A  72     -19.405 -23.666 -27.828  1.00  0.00              
ATOM    947 1HB  GLN A  72     -17.915 -22.650 -30.258  1.00  0.00              
ATOM    948 2HB  GLN A  72     -19.566 -23.313 -30.262  1.00  0.00              
ATOM    949 1HG  GLN A  72     -18.791 -20.559 -28.960  1.00  0.00              
ATOM    950 2HG  GLN A  72     -19.618 -21.127 -30.430  1.00  0.00              
ATOM    951 1HE2 GLN A  72     -21.612 -20.672 -26.972  1.00  0.00              
ATOM    952 2HE2 GLN A  72     -19.991 -20.122 -27.237  1.00  0.00              
ATOM    953  N   SER A  73     -19.129 -25.825 -29.068  1.00  0.00              
ATOM    954  CA  SER A  73     -18.902 -27.221 -29.421  1.00  0.00              
ATOM    955  C   SER A  73     -19.071 -27.452 -30.919  1.00  0.00              
ATOM    956  O   SER A  73     -19.324 -28.573 -31.359  1.00  0.00              
ATOM    957  CB  SER A  73     -19.846 -28.114 -28.640  1.00  0.00              
ATOM    958  OG  SER A  73     -21.190 -27.826 -28.911  1.00  0.00              
ATOM    959  H   SER A  73     -20.077 -25.488 -28.983  1.00  0.00              
ATOM    960  HA  SER A  73     -17.930 -27.597 -29.098  1.00  0.00              
ATOM    961 1HB  SER A  73     -19.645 -29.151 -28.907  1.00  0.00              
ATOM    962 2HB  SER A  73     -19.661 -27.973 -27.576  1.00  0.00              
ATOM    963  HG  SER A  73     -21.752 -28.411 -28.399  1.00  0.00              
ATOM    964  N   GLN A  74     -18.928 -26.385 -31.697  1.00  0.00              
ATOM    965  CA  GLN A  74     -18.939 -26.492 -33.152  1.00  0.00              
ATOM    966  C   GLN A  74     -17.548 -26.832 -33.677  1.00  0.00              
ATOM    967  O   GLN A  74     -17.353 -26.994 -34.883  1.00  0.00              
ATOM    968  CB  GLN A  74     -19.430 -25.187 -33.785  1.00  0.00              
ATOM    969  CG  GLN A  74     -20.871 -24.839 -33.456  1.00  0.00              
ATOM    970  CD  GLN A  74     -21.292 -23.504 -34.040  1.00  0.00              
ATOM    971  OE1 GLN A  74     -20.532 -22.863 -34.771  1.00  0.00              
ATOM    972  NE2 GLN A  74     -22.507 -23.074 -33.717  1.00  0.00              
ATOM    973  H   GLN A  74     -18.809 -25.476 -31.271  1.00  0.00              
ATOM    974  HA  GLN A  74     -19.598 -27.306 -33.453  1.00  0.00              
ATOM    975 1HB  GLN A  74     -18.768 -24.397 -33.430  1.00  0.00              
ATOM    976 2HB  GLN A  74     -19.315 -25.298 -34.863  1.00  0.00              
ATOM    977 1HG  GLN A  74     -21.694 -25.540 -33.596  1.00  0.00              
ATOM    978 2HG  GLN A  74     -20.686 -24.706 -32.389  1.00  0.00              
ATOM    979 1HE2 GLN A  74     -22.839 -22.200 -34.073  1.00  0.00              
ATOM    980 2HE2 GLN A  74     -23.090 -23.625 -33.120  1.00  0.00              
ATOM    981  N   HIS A  75     -16.588 -26.934 -32.765  1.00  0.00              
ATOM    982  CA  HIS A  75     -15.197 -27.176 -33.134  1.00  0.00              
ATOM    983  C   HIS A  75     -14.765 -28.577 -32.712  1.00  0.00              
ATOM    984  O   HIS A  75     -15.119 -29.046 -31.630  1.00  0.00              
ATOM    985  CB  HIS A  75     -14.275 -26.127 -32.503  1.00  0.00              
ATOM    986  CG  HIS A  75     -14.530 -24.734 -32.987  1.00  0.00              
ATOM    987  ND1 HIS A  75     -13.989 -24.243 -34.158  1.00  0.00              
ATOM    988  CD2 HIS A  75     -15.265 -23.727 -32.460  1.00  0.00              
ATOM    989  CE1 HIS A  75     -14.383 -22.993 -34.329  1.00  0.00              
ATOM    990  NE2 HIS A  75     -15.156 -22.656 -33.314  1.00  0.00              
ATOM    991  H   HIS A  75     -16.829 -26.842 -31.788  1.00  0.00              
ATOM    992  HA  HIS A  75     -15.091 -27.125 -34.217  1.00  0.00              
ATOM    993 1HB  HIS A  75     -14.410 -26.110 -31.421  1.00  0.00              
ATOM    994 2HB  HIS A  75     -13.235 -26.354 -32.735  1.00  0.00              
ATOM    995  HD2 HIS A  75     -15.866 -23.644 -31.555  1.00  0.00              
ATOM    996  HE1 HIS A  75     -14.062 -22.425 -35.203  1.00  0.00              
ATOM    997  HE2 HIS A  75     -15.601 -21.760 -33.178  1.00  0.00              
ATOM    998  N   ALA A  76     -13.997 -29.239 -33.571  1.00  0.00              
ATOM    999  CA  ALA A  76     -13.533 -30.594 -33.300  1.00  0.00              
ATOM   1000  C   ALA A  76     -12.053 -30.736 -33.635  1.00  0.00              
ATOM   1001  O   ALA A  76     -11.225 -30.966 -32.755  1.00  0.00              
ATOM   1002  CB  ALA A  76     -14.351 -31.595 -34.105  1.00  0.00              
ATOM   1003  H   ALA A  76     -13.727 -28.791 -34.435  1.00  0.00              
ATOM   1004  HA  ALA A  76     -13.651 -30.798 -32.236  1.00  0.00              
ATOM   1005 1HB  ALA A  76     -13.998 -32.605 -33.894  1.00  0.00              
ATOM   1006 2HB  ALA A  76     -15.402 -31.514 -33.826  1.00  0.00              
ATOM   1007 3HB  ALA A  76     -14.240 -31.385 -35.167  1.00  0.00              
ATOM   1008  N   SER A  77     -11.729 -30.597 -34.917  1.00  0.00              
ATOM   1009  CA  SER A  77     -10.355 -30.730 -35.385  1.00  0.00              
ATOM   1010  C   SER A  77      -9.497 -29.588 -34.853  1.00  0.00              
ATOM   1011  O   SER A  77      -8.321 -29.776 -34.536  1.00  0.00              
ATOM   1012  CB  SER A  77     -10.316 -30.765 -36.900  1.00  0.00              
ATOM   1013  OG  SER A  77     -10.733 -29.553 -37.466  1.00  0.00              
ATOM   1014  H   SER A  77     -12.458 -30.393 -35.586  1.00  0.00              
ATOM   1015  HA  SER A  77      -9.904 -31.692 -35.136  1.00  0.00              
ATOM   1016 1HB  SER A  77      -9.294 -30.971 -37.218  1.00  0.00              
ATOM   1017 2HB  SER A  77     -10.971 -31.562 -37.248  1.00  0.00              
ATOM   1018  HG  SER A  77     -10.410 -29.493 -38.368  1.00  0.00              
ATOM   1019  N   MET A  78     -10.093 -28.404 -34.763  1.00  0.00              
ATOM   1020  CA  MET A  78      -9.384 -27.227 -34.280  1.00  0.00              
ATOM   1021  C   MET A  78      -9.131 -27.384 -32.786  1.00  0.00              
ATOM   1022  O   MET A  78      -8.026 -27.136 -32.302  1.00  0.00              
ATOM   1023  CB  MET A  78     -10.182 -25.956 -34.566  1.00  0.00              
ATOM   1024  CG  MET A  78     -10.273 -25.588 -36.040  1.00  0.00              
ATOM   1025  SD  MET A  78     -11.298 -24.133 -36.331  1.00  0.00              
ATOM   1026  CE  MET A  78     -10.255 -22.844 -35.655  1.00  0.00              
ATOM   1027  H   MET A  78     -11.061 -28.316 -35.037  1.00  0.00              
ATOM   1028  HA  MET A  78      -8.418 -27.144 -34.778  1.00  0.00              
ATOM   1029 1HB  MET A  78     -11.183 -26.114 -34.168  1.00  0.00              
ATOM   1030 2HB  MET A  78      -9.696 -25.147 -34.019  1.00  0.00              
ATOM   1031 1HG  MET A  78      -9.265 -25.395 -36.405  1.00  0.00              
ATOM   1032 2HG  MET A  78     -10.697 -26.437 -36.576  1.00  0.00              
ATOM   1033 1HE  MET A  78     -10.753 -21.880 -35.760  1.00  0.00              
ATOM   1034 2HE  MET A  78     -10.070 -23.043 -34.598  1.00  0.00              
ATOM   1035 3HE  MET A  78      -9.307 -22.824 -36.192  1.00  0.00              
ATOM   1036  N   ARG A  79     -10.169 -27.799 -32.064  1.00  0.00              
ATOM   1037  CA  ARG A  79     -10.049 -28.133 -30.650  1.00  0.00              
ATOM   1038  C   ARG A  79      -8.903 -29.111 -30.431  1.00  0.00              
ATOM   1039  O   ARG A  79      -8.053 -28.907 -29.564  1.00  0.00              
ATOM   1040  CB  ARG A  79     -11.343 -28.773 -30.145  1.00  0.00              
ATOM   1041  CG  ARG A  79     -12.435 -27.795 -29.772  1.00  0.00              
ATOM   1042  CD  ARG A  79     -12.172 -27.165 -28.416  1.00  0.00              
ATOM   1043  NE  ARG A  79     -13.323 -26.402 -27.945  1.00  0.00              
ATOM   1044  CZ  ARG A  79     -14.378 -26.940 -27.339  1.00  0.00              
ATOM   1045  NH1 ARG A  79     -14.428 -28.249 -27.127  1.00  0.00              
ATOM   1046  NH2 ARG A  79     -15.386 -26.170 -26.950  1.00  0.00              
ATOM   1047  H   ARG A  79     -11.069 -27.883 -32.516  1.00  0.00              
ATOM   1048  HA  ARG A  79      -9.817 -27.235 -30.077  1.00  0.00              
ATOM   1049 1HB  ARG A  79     -11.704 -29.428 -30.937  1.00  0.00              
ATOM   1050 2HB  ARG A  79     -11.082 -29.369 -29.270  1.00  0.00              
ATOM   1051 1HG  ARG A  79     -12.477 -27.015 -30.533  1.00  0.00              
ATOM   1052 2HG  ARG A  79     -13.385 -28.329 -29.748  1.00  0.00              
ATOM   1053 1HD  ARG A  79     -11.953 -27.954 -27.696  1.00  0.00              
ATOM   1054 2HD  ARG A  79     -11.314 -26.498 -28.496  1.00  0.00              
ATOM   1055  HE  ARG A  79     -13.501 -25.408 -27.996  1.00  0.00              
ATOM   1056 1HH1 ARG A  79     -13.662 -28.836 -27.425  1.00  0.00              
ATOM   1057 2HH1 ARG A  79     -15.231 -28.651 -26.667  1.00  0.00              
ATOM   1058 1HH2 ARG A  79     -15.349 -25.174 -27.115  1.00  0.00              
ATOM   1059 2HH2 ARG A  79     -16.184 -26.582 -26.491  1.00  0.00              
ATOM   1060  N   ASP A  80      -8.899 -30.177 -31.226  1.00  0.00              
ATOM   1061  CA  ASP A  80      -7.897 -31.226 -31.117  1.00  0.00              
ATOM   1062  C   ASP A  80      -6.483 -30.717 -31.362  1.00  0.00              
ATOM   1063  O   ASP A  80      -5.553 -31.070 -30.637  1.00  0.00              
ATOM   1064  CB  ASP A  80      -8.217 -32.359 -32.095  1.00  0.00              
ATOM   1065  CG  ASP A  80      -9.390 -33.236 -31.681  1.00  0.00              
ATOM   1066  OD1 ASP A  80      -9.802 -33.147 -30.548  1.00  0.00              
ATOM   1067  OD2 ASP A  80      -9.964 -33.869 -32.535  1.00  0.00              
ATOM   1068  H   ASP A  80      -9.619 -30.255 -31.930  1.00  0.00              
ATOM   1069  HA  ASP A  80      -7.891 -31.627 -30.103  1.00  0.00              
ATOM   1070 1HB  ASP A  80      -8.363 -32.019 -33.121  1.00  0.00              
ATOM   1071 2HB  ASP A  80      -7.293 -32.934 -32.030  1.00  0.00              
ATOM   1072  N   ASP A  81      -6.325 -29.884 -32.384  1.00  0.00              
ATOM   1073  CA  ASP A  81      -5.018 -29.333 -32.716  1.00  0.00              
ATOM   1074  C   ASP A  81      -4.486 -28.444 -31.592  1.00  0.00              
ATOM   1075  O   ASP A  81      -3.305 -28.504 -31.244  1.00  0.00              
ATOM   1076  CB  ASP A  81      -5.090 -28.542 -34.024  1.00  0.00              
ATOM   1077  CG  ASP A  81      -5.233 -29.402 -35.273  1.00  0.00              
ATOM   1078  OD1 ASP A  81      -5.045 -30.592 -35.175  1.00  0.00              
ATOM   1079  OD2 ASP A  81      -5.680 -28.893 -36.272  1.00  0.00              
ATOM   1080  H   ASP A  81      -7.125 -29.624 -32.944  1.00  0.00              
ATOM   1081  HA  ASP A  81      -4.296 -30.141 -32.836  1.00  0.00              
ATOM   1082 1HB  ASP A  81      -5.862 -27.772 -34.024  1.00  0.00              
ATOM   1083 2HB  ASP A  81      -4.106 -28.072 -34.018  1.00  0.00              
ATOM   1084  N   PHE A  82      -5.364 -27.619 -31.028  1.00  0.00              
ATOM   1085  CA  PHE A  82      -4.988 -26.738 -29.926  1.00  0.00              
ATOM   1086  C   PHE A  82      -4.504 -27.574 -28.747  1.00  0.00              
ATOM   1087  O   PHE A  82      -3.431 -27.332 -28.193  1.00  0.00              
ATOM   1088  CB  PHE A  82      -6.164 -25.852 -29.509  1.00  0.00              
ATOM   1089  CG  PHE A  82      -6.679 -24.970 -30.610  1.00  0.00              
ATOM   1090  CD1 PHE A  82      -5.944 -24.786 -31.772  1.00  0.00              
ATOM   1091  CD2 PHE A  82      -7.898 -24.323 -30.487  1.00  0.00              
ATOM   1092  CE1 PHE A  82      -6.417 -23.975 -32.786  1.00  0.00              
ATOM   1093  CE2 PHE A  82      -8.374 -23.512 -31.499  1.00  0.00              
ATOM   1094  CZ  PHE A  82      -7.632 -23.338 -32.650  1.00  0.00              
ATOM   1095  H   PHE A  82      -6.314 -27.600 -31.370  1.00  0.00              
ATOM   1096  HA  PHE A  82      -4.164 -26.093 -30.233  1.00  0.00              
ATOM   1097 1HB  PHE A  82      -7.001 -26.469 -29.185  1.00  0.00              
ATOM   1098 2HB  PHE A  82      -5.864 -25.192 -28.696  1.00  0.00              
ATOM   1099  HD1 PHE A  82      -4.983 -25.291 -31.880  1.00  0.00              
ATOM   1100  HD2 PHE A  82      -8.485 -24.460 -29.577  1.00  0.00              
ATOM   1101  HE1 PHE A  82      -5.829 -23.839 -33.693  1.00  0.00              
ATOM   1102  HE2 PHE A  82      -9.335 -23.009 -31.390  1.00  0.00              
ATOM   1103  HZ  PHE A  82      -8.005 -22.698 -33.448  1.00  0.00              
ATOM   1104  N   PHE A  83      -5.308 -28.567 -28.381  1.00  0.00              
ATOM   1105  CA  PHE A  83      -5.012 -29.433 -27.249  1.00  0.00              
ATOM   1106  C   PHE A  83      -3.713 -30.217 -27.389  1.00  0.00              
ATOM   1107  O   PHE A  83      -2.926 -30.304 -26.449  1.00  0.00              
ATOM   1108  CB  PHE A  83      -6.180 -30.398 -27.023  1.00  0.00              
ATOM   1109  CG  PHE A  83      -7.464 -29.721 -26.617  1.00  0.00              
ATOM   1110  CD1 PHE A  83      -8.626 -30.462 -26.432  1.00  0.00              
ATOM   1111  CD2 PHE A  83      -7.511 -28.349 -26.402  1.00  0.00              
ATOM   1112  CE1 PHE A  83      -9.813 -29.844 -26.037  1.00  0.00              
ATOM   1113  CE2 PHE A  83      -8.691 -27.726 -26.010  1.00  0.00              
ATOM   1114  CZ  PHE A  83      -9.844 -28.476 -25.827  1.00  0.00              
ATOM   1115  H   PHE A  83      -6.154 -28.721 -28.911  1.00  0.00              
ATOM   1116  HA  PHE A  83      -4.877 -28.832 -26.349  1.00  0.00              
ATOM   1117 1HB  PHE A  83      -6.396 -30.948 -27.938  1.00  0.00              
ATOM   1118 2HB  PHE A  83      -5.936 -31.101 -26.228  1.00  0.00              
ATOM   1119  HD1 PHE A  83      -8.602 -31.539 -26.597  1.00  0.00              
ATOM   1120  HD2 PHE A  83      -6.605 -27.759 -26.546  1.00  0.00              
ATOM   1121  HE1 PHE A  83     -10.715 -30.439 -25.895  1.00  0.00              
ATOM   1122  HE2 PHE A  83      -8.711 -26.648 -25.847  1.00  0.00              
ATOM   1123  HZ  PHE A  83     -10.770 -27.991 -25.521  1.00  0.00              
ATOM   1124  N   ARG A  84      -3.488 -30.783 -28.565  1.00  0.00              
ATOM   1125  CA  ARG A  84      -2.281 -31.558 -28.815  1.00  0.00              
ATOM   1126  C   ARG A  84      -1.027 -30.690 -28.751  1.00  0.00              
ATOM   1127  O   ARG A  84       0.024 -31.137 -28.292  1.00  0.00              
ATOM   1128  CB  ARG A  84      -2.361 -32.323 -30.128  1.00  0.00              
ATOM   1129  CG  ARG A  84      -1.183 -33.245 -30.403  1.00  0.00              
ATOM   1130  CD  ARG A  84      -1.353 -34.116 -31.595  1.00  0.00              
ATOM   1131  NE  ARG A  84      -0.220 -34.983 -31.874  1.00  0.00              
ATOM   1132  CZ  ARG A  84      -0.123 -35.795 -32.944  1.00  0.00              
ATOM   1133  NH1 ARG A  84      -1.102 -35.883 -33.818  1.00  0.00              
ATOM   1134  NH2 ARG A  84       0.973 -36.520 -33.081  1.00  0.00              
ATOM   1135  H   ARG A  84      -4.166 -30.675 -29.305  1.00  0.00              
ATOM   1136  HA  ARG A  84      -2.163 -32.318 -28.042  1.00  0.00              
ATOM   1137 1HB  ARG A  84      -3.277 -32.910 -30.099  1.00  0.00              
ATOM   1138 2HB  ARG A  84      -2.429 -31.581 -30.924  1.00  0.00              
ATOM   1139 1HG  ARG A  84      -0.293 -32.634 -30.558  1.00  0.00              
ATOM   1140 2HG  ARG A  84      -1.036 -33.887 -29.535  1.00  0.00              
ATOM   1141 1HD  ARG A  84      -2.223 -34.754 -31.445  1.00  0.00              
ATOM   1142 2HD  ARG A  84      -1.509 -33.489 -32.472  1.00  0.00              
ATOM   1143  HE  ARG A  84       0.634 -35.117 -31.348  1.00  0.00              
ATOM   1144 1HH1 ARG A  84      -1.941 -35.336 -33.689  1.00  0.00              
ATOM   1145 2HH1 ARG A  84      -1.010 -36.498 -34.613  1.00  0.00              
ATOM   1146 1HH2 ARG A  84       1.709 -36.454 -32.390  1.00  0.00              
ATOM   1147 2HH2 ARG A  84       1.071 -37.137 -33.873  1.00  0.00              
ATOM   1148  N   SER A  85      -1.140 -29.442 -29.197  1.00  0.00              
ATOM   1149  CA  SER A  85       0.001 -28.529 -29.185  1.00  0.00              
ATOM   1150  C   SER A  85       0.232 -27.870 -27.832  1.00  0.00              
ATOM   1151  O   SER A  85       1.235 -27.187 -27.644  1.00  0.00              
ATOM   1152  CB  SER A  85      -0.189 -27.465 -30.249  1.00  0.00              
ATOM   1153  OG  SER A  85      -1.254 -26.605 -29.950  1.00  0.00              
ATOM   1154  H   SER A  85      -2.028 -29.115 -29.550  1.00  0.00              
ATOM   1155  HA  SER A  85       0.934 -28.997 -29.503  1.00  0.00              
ATOM   1156 1HB  SER A  85       0.728 -26.882 -30.324  1.00  0.00              
ATOM   1157 2HB  SER A  85      -0.386 -27.955 -31.201  1.00  0.00              
ATOM   1158  HG  SER A  85      -1.340 -25.949 -30.645  1.00  0.00              
ATOM   1159  N   GLY A  86      -0.690 -28.068 -26.896  1.00  0.00              
ATOM   1160  CA  GLY A  86      -0.528 -27.479 -25.576  1.00  0.00              
ATOM   1161  C   GLY A  86       0.473 -28.160 -24.663  1.00  0.00              
ATOM   1162  O   GLY A  86       0.940 -29.256 -24.948  1.00  0.00              
ATOM   1163  H   GLY A  86      -1.508 -28.628 -27.088  1.00  0.00              
ATOM   1164 1HA  GLY A  86      -0.196 -26.446 -25.685  1.00  0.00              
ATOM   1165 2HA  GLY A  86      -1.486 -27.499 -25.057  1.00  0.00              
ATOM   1166  N   GLU A  87       0.793 -27.507 -23.549  1.00  0.00              
ATOM   1167  CA  GLU A  87       1.704 -28.072 -22.564  1.00  0.00              
ATOM   1168  C   GLU A  87       1.001 -28.206 -21.216  1.00  0.00              
ATOM   1169  O   GLU A  87       1.244 -29.156 -20.468  1.00  0.00              
ATOM   1170  CB  GLU A  87       2.959 -27.208 -22.428  1.00  0.00              
ATOM   1171  CG  GLU A  87       3.888 -27.254 -23.633  1.00  0.00              
ATOM   1172  CD  GLU A  87       5.023 -26.280 -23.486  1.00  0.00              
ATOM   1173  OE1 GLU A  87       5.028 -25.542 -22.529  1.00  0.00              
ATOM   1174  OE2 GLU A  87       5.943 -26.348 -24.266  1.00  0.00              
ATOM   1175  H   GLU A  87       0.392 -26.595 -23.384  1.00  0.00              
ATOM   1176  HA  GLU A  87       2.005 -29.074 -22.871  1.00  0.00              
ATOM   1177 1HB  GLU A  87       2.624 -26.183 -22.268  1.00  0.00              
ATOM   1178 2HB  GLU A  87       3.493 -27.558 -21.545  1.00  0.00              
ATOM   1179 1HG  GLU A  87       4.287 -28.248 -23.835  1.00  0.00              
ATOM   1180 2HG  GLU A  87       3.250 -26.946 -24.460  1.00  0.00              
ATOM   1181  N   GLY A  88       0.120 -27.257 -20.913  1.00  0.00              
ATOM   1182  CA  GLY A  88      -0.628 -27.293 -19.666  1.00  0.00              
ATOM   1183  C   GLY A  88      -2.033 -26.761 -19.877  1.00  0.00              
ATOM   1184  O   GLY A  88      -2.258 -25.922 -20.759  1.00  0.00              
ATOM   1185  H   GLY A  88      -0.035 -26.495 -21.558  1.00  0.00              
ATOM   1186 1HA  GLY A  88      -0.680 -28.323 -19.311  1.00  0.00              
ATOM   1187 2HA  GLY A  88      -0.116 -26.680 -18.925  1.00  0.00              
ATOM   1188  N   PHE A  89      -2.980 -27.228 -19.064  1.00  0.00              
ATOM   1189  CA  PHE A  89      -4.356 -26.762 -19.159  1.00  0.00              
ATOM   1190  C   PHE A  89      -4.965 -26.225 -17.867  1.00  0.00              
ATOM   1191  O   PHE A  89      -4.690 -26.744 -16.782  1.00  0.00              
ATOM   1192  CB  PHE A  89      -5.261 -27.899 -19.667  1.00  0.00              
ATOM   1193  CG  PHE A  89      -4.915 -28.383 -21.042  1.00  0.00              
ATOM   1194  CD1 PHE A  89      -3.908 -29.324 -21.231  1.00  0.00              
ATOM   1195  CD2 PHE A  89      -5.561 -27.855 -22.160  1.00  0.00              
ATOM   1196  CE1 PHE A  89      -3.543 -29.728 -22.518  1.00  0.00              
ATOM   1197  CE2 PHE A  89      -5.206 -28.252 -23.446  1.00  0.00              
ATOM   1198  CZ  PHE A  89      -4.195 -29.188 -23.628  1.00  0.00              
ATOM   1199  H   PHE A  89      -2.741 -27.918 -18.366  1.00  0.00              
ATOM   1200  HA  PHE A  89      -4.413 -25.913 -19.842  1.00  0.00              
ATOM   1201 1HB  PHE A  89      -5.186 -28.762 -19.007  1.00  0.00              
ATOM   1202 2HB  PHE A  89      -6.296 -27.564 -19.708  1.00  0.00              
ATOM   1203  HD1 PHE A  89      -3.403 -29.746 -20.361  1.00  0.00              
ATOM   1204  HD2 PHE A  89      -6.354 -27.120 -22.015  1.00  0.00              
ATOM   1205  HE1 PHE A  89      -2.750 -30.464 -22.653  1.00  0.00              
ATOM   1206  HE2 PHE A  89      -5.719 -27.829 -24.309  1.00  0.00              
ATOM   1207  HZ  PHE A  89      -3.911 -29.499 -24.632  1.00  0.00              
ATOM   1208  N   LEU A  90      -5.785 -25.178 -17.991  1.00  0.00              
ATOM   1209  CA  LEU A  90      -6.607 -24.708 -16.873  1.00  0.00              
ATOM   1210  C   LEU A  90      -8.032 -24.992 -17.343  1.00  0.00              
ATOM   1211  O   LEU A  90      -8.551 -24.334 -18.256  1.00  0.00              
ATOM   1212  CB  LEU A  90      -6.435 -23.206 -16.607  1.00  0.00              
ATOM   1213  CG  LEU A  90      -5.057 -22.754 -16.116  1.00  0.00              
ATOM   1214  CD1 LEU A  90      -5.066 -21.250 -15.811  1.00  0.00              
ATOM   1215  CD2 LEU A  90      -4.691 -23.544 -14.864  1.00  0.00              
ATOM   1216  H   LEU A  90      -5.840 -24.698 -18.878  1.00  0.00              
ATOM   1217  HA  LEU A  90      -6.362 -25.276 -15.976  1.00  0.00              
ATOM   1218 1HB  LEU A  90      -6.606 -22.826 -17.613  1.00  0.00              
ATOM   1219 2HB  LEU A  90      -7.206 -22.823 -15.938  1.00  0.00              
ATOM   1220  HG  LEU A  90      -4.337 -23.005 -16.895  1.00  0.00              
ATOM   1221 1HD1 LEU A  90      -4.080 -20.943 -15.463  1.00  0.00              
ATOM   1222 2HD1 LEU A  90      -5.320 -20.696 -16.715  1.00  0.00              
ATOM   1223 3HD1 LEU A  90      -5.804 -21.040 -15.037  1.00  0.00              
ATOM   1224 1HD2 LEU A  90      -3.710 -23.227 -14.508  1.00  0.00              
ATOM   1225 2HD2 LEU A  90      -5.435 -23.361 -14.087  1.00  0.00              
ATOM   1226 3HD2 LEU A  90      -4.666 -24.608 -15.098  1.00  0.00              
ATOM   1227  N   CYS A  91      -8.643 -26.003 -16.738  1.00  0.00              
ATOM   1228  CA  CYS A  91      -9.998 -26.406 -17.072  1.00  0.00              
ATOM   1229  C   CYS A  91     -10.919 -25.601 -16.179  1.00  0.00              
ATOM   1230  O   CYS A  91     -11.090 -25.908 -14.997  1.00  0.00              
ATOM   1231  CB  CYS A  91     -10.145 -27.910 -16.819  1.00  0.00              
ATOM   1232  SG  CYS A  91     -11.749 -28.559 -17.233  1.00  0.00              
ATOM   1233  H   CYS A  91      -8.143 -26.506 -16.019  1.00  0.00              
ATOM   1234  HA  CYS A  91     -10.232 -26.303 -18.132  1.00  0.00              
ATOM   1235 1HB  CYS A  91      -9.424 -28.466 -17.418  1.00  0.00              
ATOM   1236 2HB  CYS A  91      -9.988 -28.131 -15.763  1.00  0.00              
ATOM   1237  HG  CYS A  91     -11.530 -28.644 -18.541  1.00  0.00              
ATOM   1238  N   VAL A  92     -11.519 -24.571 -16.759  1.00  0.00              
ATOM   1239  CA  VAL A  92     -12.357 -23.636 -16.019  1.00  0.00              
ATOM   1240  C   VAL A  92     -13.869 -23.857 -16.118  1.00  0.00              
ATOM   1241  O   VAL A  92     -14.415 -24.007 -17.201  1.00  0.00              
ATOM   1242  CB  VAL A  92     -12.061 -22.183 -16.490  1.00  0.00              
ATOM   1243  CG1 VAL A  92     -12.918 -21.181 -15.717  1.00  0.00              
ATOM   1244  CG2 VAL A  92     -10.562 -21.871 -16.334  1.00  0.00              
ATOM   1245  H   VAL A  92     -11.386 -24.436 -17.751  1.00  0.00              
ATOM   1246  HA  VAL A  92     -12.194 -23.722 -14.944  1.00  0.00              
ATOM   1247  HB  VAL A  92     -12.297 -22.100 -17.551  1.00  0.00              
ATOM   1248 1HG1 VAL A  92     -12.696 -20.171 -16.062  1.00  0.00              
ATOM   1249 2HG1 VAL A  92     -13.972 -21.398 -15.885  1.00  0.00              
ATOM   1250 3HG1 VAL A  92     -12.696 -21.258 -14.653  1.00  0.00              
ATOM   1251 1HG2 VAL A  92     -10.365 -20.852 -16.666  1.00  0.00              
ATOM   1252 2HG2 VAL A  92     -10.277 -21.972 -15.286  1.00  0.00              
ATOM   1253 3HG2 VAL A  92      -9.979 -22.568 -16.937  1.00  0.00              
ATOM   1254  N   PHE A  93     -14.524 -23.886 -14.962  1.00  0.00              
ATOM   1255  CA  PHE A  93     -15.970 -24.055 -14.884  1.00  0.00              
ATOM   1256  C   PHE A  93     -16.375 -23.079 -13.793  1.00  0.00              
ATOM   1257  O   PHE A  93     -15.512 -22.571 -13.070  1.00  0.00              
ATOM   1258  CB  PHE A  93     -16.382 -25.501 -14.511  1.00  0.00              
ATOM   1259  CG  PHE A  93     -16.038 -25.906 -13.095  1.00  0.00              
ATOM   1260  CD1 PHE A  93     -14.790 -26.441 -12.795  1.00  0.00              
ATOM   1261  CD2 PHE A  93     -16.960 -25.740 -12.066  1.00  0.00              
ATOM   1262  CE1 PHE A  93     -14.461 -26.806 -11.484  1.00  0.00              
ATOM   1263  CE2 PHE A  93     -16.643 -26.101 -10.748  1.00  0.00              
ATOM   1264  CZ  PHE A  93     -15.391 -26.633 -10.456  1.00  0.00              
ATOM   1265  H   PHE A  93     -13.993 -23.786 -14.108  1.00  0.00              
ATOM   1266  HA  PHE A  93     -16.425 -23.798 -15.842  1.00  0.00              
ATOM   1267 1HB  PHE A  93     -17.460 -25.621 -14.610  1.00  0.00              
ATOM   1268 2HB  PHE A  93     -15.878 -26.213 -15.163  1.00  0.00              
ATOM   1269  HD1 PHE A  93     -14.061 -26.574 -13.594  1.00  0.00              
ATOM   1270  HD2 PHE A  93     -17.941 -25.324 -12.295  1.00  0.00              
ATOM   1271  HE1 PHE A  93     -13.478 -27.226 -11.266  1.00  0.00              
ATOM   1272  HE2 PHE A  93     -17.375 -25.965  -9.952  1.00  0.00              
ATOM   1273  HZ  PHE A  93     -15.136 -26.916  -9.435  1.00  0.00              
ATOM   1274  N   SER A  94     -17.664 -22.779 -13.692  1.00  0.00              
ATOM   1275  CA  SER A  94     -18.135 -21.882 -12.646  1.00  0.00              
ATOM   1276  C   SER A  94     -18.675 -22.701 -11.485  1.00  0.00              
ATOM   1277  O   SER A  94     -19.419 -23.660 -11.700  1.00  0.00              
ATOM   1278  CB  SER A  94     -19.247 -20.977 -13.163  1.00  0.00              
ATOM   1279  OG  SER A  94     -19.851 -20.291 -12.078  1.00  0.00              
ATOM   1280  H   SER A  94     -18.331 -23.171 -14.342  1.00  0.00              
ATOM   1281  HA  SER A  94     -17.377 -21.173 -12.310  1.00  0.00              
ATOM   1282 1HB  SER A  94     -18.817 -20.263 -13.865  1.00  0.00              
ATOM   1283 2HB  SER A  94     -19.986 -21.590 -13.678  1.00  0.00              
ATOM   1284  HG  SER A  94     -20.719 -19.979 -12.341  1.00  0.00              
ATOM   1285  N   ILE A  95     -18.314 -22.335 -10.258  1.00  0.00              
ATOM   1286  CA  ILE A  95     -18.837 -23.063  -9.114  1.00  0.00              
ATOM   1287  C   ILE A  95     -20.336 -22.820  -8.975  1.00  0.00              
ATOM   1288  O   ILE A  95     -21.013 -23.530  -8.238  1.00  0.00              
ATOM   1289  CB  ILE A  95     -18.166 -22.649  -7.778  1.00  0.00              
ATOM   1290  CG1 ILE A  95     -18.500 -21.189  -7.458  1.00  0.00              
ATOM   1291  CG2 ILE A  95     -16.672 -22.915  -7.841  1.00  0.00              
ATOM   1292  CD1 ILE A  95     -18.174 -20.797  -6.031  1.00  0.00              
ATOM   1293  H   ILE A  95     -17.684 -21.561 -10.103  1.00  0.00              
ATOM   1294  HA  ILE A  95     -18.733 -24.137  -9.262  1.00  0.00              
ATOM   1295  HB  ILE A  95     -18.607 -23.226  -6.966  1.00  0.00              
ATOM   1296 1HG1 ILE A  95     -17.932 -20.567  -8.149  1.00  0.00              
ATOM   1297 2HG1 ILE A  95     -19.566 -21.053  -7.641  1.00  0.00              
ATOM   1298 1HG2 ILE A  95     -16.210 -22.621  -6.898  1.00  0.00              
ATOM   1299 2HG2 ILE A  95     -16.497 -23.976  -8.014  1.00  0.00              
ATOM   1300 3HG2 ILE A  95     -16.233 -22.338  -8.655  1.00  0.00              
ATOM   1301 1HD1 ILE A  95     -18.435 -19.751  -5.871  1.00  0.00              
ATOM   1302 2HD1 ILE A  95     -18.742 -21.422  -5.342  1.00  0.00              
ATOM   1303 3HD1 ILE A  95     -17.108 -20.935  -5.851  1.00  0.00              
ATOM   1304  N   THR A  96     -20.857 -21.815  -9.676  1.00  0.00              
ATOM   1305  CA  THR A  96     -22.279 -21.506  -9.597  1.00  0.00              
ATOM   1306  C   THR A  96     -23.115 -22.219 -10.666  1.00  0.00              
ATOM   1307  O   THR A  96     -24.327 -22.029 -10.729  1.00  0.00              
ATOM   1308  CB  THR A  96     -22.543 -19.987  -9.734  1.00  0.00              
ATOM   1309  OG1 THR A  96     -22.211 -19.557 -11.059  1.00  0.00              
ATOM   1310  CG2 THR A  96     -21.718 -19.202  -8.719  1.00  0.00              
ATOM   1311  H   THR A  96     -20.264 -21.255 -10.273  1.00  0.00              
ATOM   1312  HA  THR A  96     -22.680 -21.855  -8.645  1.00  0.00              
ATOM   1313  HB  THR A  96     -23.602 -19.795  -9.563  1.00  0.00              
ATOM   1314  HG1 THR A  96     -22.652 -18.724 -11.245  1.00  0.00              
ATOM   1315 1HG2 THR A  96     -21.920 -18.137  -8.834  1.00  0.00              
ATOM   1316 2HG2 THR A  96     -21.986 -19.516  -7.711  1.00  0.00              
ATOM   1317 3HG2 THR A  96     -20.658 -19.391  -8.889  1.00  0.00              
ATOM   1318  N   GLU A  97     -22.474 -23.029 -11.505  1.00  0.00              
ATOM   1319  CA  GLU A  97     -23.198 -23.735 -12.552  1.00  0.00              
ATOM   1320  C   GLU A  97     -22.746 -25.181 -12.710  1.00  0.00              
ATOM   1321  O   GLU A  97     -21.661 -25.445 -13.232  1.00  0.00              
ATOM   1322  CB  GLU A  97     -23.043 -22.997 -13.884  1.00  0.00              
ATOM   1323  CG  GLU A  97     -23.815 -23.618 -15.040  1.00  0.00              
ATOM   1324  CD  GLU A  97     -23.575 -22.869 -16.322  1.00  0.00              
ATOM   1325  OE1 GLU A  97     -22.843 -21.909 -16.298  1.00  0.00              
ATOM   1326  OE2 GLU A  97     -24.031 -23.322 -17.345  1.00  0.00              
ATOM   1327  H   GLU A  97     -21.476 -23.161 -11.422  1.00  0.00              
ATOM   1328  HA  GLU A  97     -24.257 -23.787 -12.298  1.00  0.00              
ATOM   1329 1HB  GLU A  97     -23.389 -21.976 -13.725  1.00  0.00              
ATOM   1330 2HB  GLU A  97     -21.979 -22.988 -14.122  1.00  0.00              
ATOM   1331 1HG  GLU A  97     -23.594 -24.674 -15.191  1.00  0.00              
ATOM   1332 2HG  GLU A  97     -24.856 -23.505 -14.743  1.00  0.00              
ATOM   1333  N   MET A  98     -23.597 -26.108 -12.265  1.00  0.00              
ATOM   1334  CA  MET A  98     -23.317 -27.539 -12.325  1.00  0.00              
ATOM   1335  C   MET A  98     -23.129 -28.035 -13.754  1.00  0.00              
ATOM   1336  O   MET A  98     -22.407 -29.002 -13.998  1.00  0.00              
ATOM   1337  CB  MET A  98     -24.457 -28.321 -11.661  1.00  0.00              
ATOM   1338  CG  MET A  98     -24.224 -29.825 -11.580  1.00  0.00              
ATOM   1339  SD  MET A  98     -22.776 -30.273 -10.604  1.00  0.00              
ATOM   1340  CE  MET A  98     -23.342 -29.919  -8.933  1.00  0.00              
ATOM   1341  H   MET A  98     -24.471 -25.794 -11.870  1.00  0.00              
ATOM   1342  HA  MET A  98     -22.381 -27.756 -11.811  1.00  0.00              
ATOM   1343 1HB  MET A  98     -24.576 -27.916 -10.657  1.00  0.00              
ATOM   1344 2HB  MET A  98     -25.359 -28.123 -12.242  1.00  0.00              
ATOM   1345 1HG  MET A  98     -25.106 -30.281 -11.131  1.00  0.00              
ATOM   1346 2HG  MET A  98     -24.095 -30.203 -12.594  1.00  0.00              
ATOM   1347 1HE  MET A  98     -22.548 -30.149  -8.223  1.00  0.00              
ATOM   1348 2HE  MET A  98     -23.606 -28.864  -8.854  1.00  0.00              
ATOM   1349 3HE  MET A  98     -24.218 -30.530  -8.708  1.00  0.00              
ATOM   1350  N   GLU A  99     -23.787 -27.378 -14.698  1.00  0.00              
ATOM   1351  CA  GLU A  99     -23.669 -27.760 -16.093  1.00  0.00              
ATOM   1352  C   GLU A  99     -22.251 -27.534 -16.614  1.00  0.00              
ATOM   1353  O   GLU A  99     -21.717 -28.375 -17.338  1.00  0.00              
ATOM   1354  CB  GLU A  99     -24.675 -26.980 -16.943  1.00  0.00              
ATOM   1355  CG  GLU A  99     -26.128 -27.372 -16.714  1.00  0.00              
ATOM   1356  CD  GLU A  99     -27.062 -26.475 -17.478  1.00  0.00              
ATOM   1357  OE1 GLU A  99     -26.595 -25.545 -18.090  1.00  0.00              
ATOM   1358  OE2 GLU A  99     -28.229 -26.783 -17.542  1.00  0.00              
ATOM   1359  H   GLU A  99     -24.380 -26.599 -14.450  1.00  0.00              
ATOM   1360  HA  GLU A  99     -23.869 -28.826 -16.203  1.00  0.00              
ATOM   1361 1HB  GLU A  99     -24.543 -25.925 -16.706  1.00  0.00              
ATOM   1362 2HB  GLU A  99     -24.413 -27.154 -17.987  1.00  0.00              
ATOM   1363 1HG  GLU A  99     -26.341 -28.412 -16.962  1.00  0.00              
ATOM   1364 2HG  GLU A  99     -26.270 -27.218 -15.645  1.00  0.00              
ATOM   1365  N   SER A 100     -21.636 -26.409 -16.245  1.00  0.00              
ATOM   1366  CA  SER A 100     -20.278 -26.107 -16.711  1.00  0.00              
ATOM   1367  C   SER A 100     -19.266 -27.046 -16.049  1.00  0.00              
ATOM   1368  O   SER A 100     -18.240 -27.376 -16.639  1.00  0.00              
ATOM   1369  CB  SER A 100     -19.918 -24.630 -16.438  1.00  0.00              
ATOM   1370  OG  SER A 100     -19.763 -24.357 -15.051  1.00  0.00              
ATOM   1371  H   SER A 100     -22.105 -25.752 -15.637  1.00  0.00              
ATOM   1372  HA  SER A 100     -20.176 -26.139 -17.797  1.00  0.00              
ATOM   1373 1HB  SER A 100     -18.983 -24.400 -16.949  1.00  0.00              
ATOM   1374 2HB  SER A 100     -20.712 -23.998 -16.834  1.00  0.00              
ATOM   1375  HG  SER A 100     -20.584 -24.552 -14.594  1.00  0.00              
ATOM   1376  N   PHE A 101     -19.569 -27.488 -14.831  1.00  0.00              
ATOM   1377  CA  PHE A 101     -18.741 -28.482 -14.146  1.00  0.00              
ATOM   1378  C   PHE A 101     -18.854 -29.848 -14.840  1.00  0.00              
ATOM   1379  O   PHE A 101     -17.861 -30.534 -15.046  1.00  0.00              
ATOM   1380  CB  PHE A 101     -19.190 -28.614 -12.685  1.00  0.00              
ATOM   1381  CG  PHE A 101     -18.460 -29.683 -11.916  1.00  0.00              
ATOM   1382  CD1 PHE A 101     -17.097 -29.574 -11.670  1.00  0.00              
ATOM   1383  CD2 PHE A 101     -19.144 -30.793 -11.428  1.00  0.00              
ATOM   1384  CE1 PHE A 101     -16.419 -30.560 -10.940  1.00  0.00              
ATOM   1385  CE2 PHE A 101     -18.476 -31.791 -10.695  1.00  0.00              
ATOM   1386  CZ  PHE A 101     -17.111 -31.670 -10.451  1.00  0.00              
ATOM   1387  H   PHE A 101     -20.391 -27.129 -14.368  1.00  0.00              
ATOM   1388  HA  PHE A 101     -17.692 -28.187 -14.195  1.00  0.00              
ATOM   1389 1HB  PHE A 101     -19.019 -27.678 -12.154  1.00  0.00              
ATOM   1390 2HB  PHE A 101     -20.248 -28.868 -12.640  1.00  0.00              
ATOM   1391  HD1 PHE A 101     -16.554 -28.709 -12.050  1.00  0.00              
ATOM   1392  HD2 PHE A 101     -20.213 -30.884 -11.622  1.00  0.00              
ATOM   1393  HE1 PHE A 101     -15.350 -30.460 -10.753  1.00  0.00              
ATOM   1394  HE2 PHE A 101     -19.021 -32.656 -10.318  1.00  0.00              
ATOM   1395  HZ  PHE A 101     -16.584 -32.436  -9.884  1.00  0.00              
ATOM   1396  N   ALA A 102     -20.071 -30.242 -15.191  1.00  0.00              
ATOM   1397  CA  ALA A 102     -20.274 -31.514 -15.887  1.00  0.00              
ATOM   1398  C   ALA A 102     -19.546 -31.498 -17.236  1.00  0.00              
ATOM   1399  O   ALA A 102     -19.008 -32.508 -17.681  1.00  0.00              
ATOM   1400  CB  ALA A 102     -21.771 -31.764 -16.095  1.00  0.00              
ATOM   1401  H   ALA A 102     -20.872 -29.664 -14.980  1.00  0.00              
ATOM   1402  HA  ALA A 102     -19.847 -32.315 -15.283  1.00  0.00              
ATOM   1403 1HB  ALA A 102     -21.911 -32.713 -16.613  1.00  0.00              
ATOM   1404 2HB  ALA A 102     -22.272 -31.802 -15.127  1.00  0.00              
ATOM   1405 3HB  ALA A 102     -22.194 -30.959 -16.692  1.00  0.00              
ATOM   1406  N   ALA A 103     -19.522 -30.333 -17.877  1.00  0.00              
ATOM   1407  CA  ALA A 103     -18.860 -30.188 -19.170  1.00  0.00              
ATOM   1408  C   ALA A 103     -17.366 -30.511 -19.125  1.00  0.00              
ATOM   1409  O   ALA A 103     -16.785 -30.918 -20.129  1.00  0.00              
ATOM   1410  CB  ALA A 103     -19.074 -28.771 -19.693  1.00  0.00              
ATOM   1411  H   ALA A 103     -19.972 -29.530 -17.462  1.00  0.00              
ATOM   1412  HA  ALA A 103     -19.300 -30.899 -19.870  1.00  0.00              
ATOM   1413 1HB  ALA A 103     -18.579 -28.663 -20.659  1.00  0.00              
ATOM   1414 2HB  ALA A 103     -20.141 -28.582 -19.809  1.00  0.00              
ATOM   1415 3HB  ALA A 103     -18.652 -28.056 -18.989  1.00  0.00              
ATOM   1416  N   THR A 104     -16.745 -30.342 -17.964  1.00  0.00              
ATOM   1417  CA  THR A 104     -15.301 -30.538 -17.859  1.00  0.00              
ATOM   1418  C   THR A 104     -14.847 -31.964 -18.158  1.00  0.00              
ATOM   1419  O   THR A 104     -13.685 -32.183 -18.504  1.00  0.00              
ATOM   1420  CB  THR A 104     -14.784 -30.152 -16.474  1.00  0.00              
ATOM   1421  OG1 THR A 104     -15.363 -31.017 -15.492  1.00  0.00              
ATOM   1422  CG2 THR A 104     -15.140 -28.712 -16.169  1.00  0.00              
ATOM   1423  H   THR A 104     -17.266 -30.076 -17.141  1.00  0.00              
ATOM   1424  HA  THR A 104     -14.790 -29.924 -18.601  1.00  0.00              
ATOM   1425  HB  THR A 104     -13.701 -30.273 -16.453  1.00  0.00              
ATOM   1426  HG1 THR A 104     -14.828 -30.997 -14.694  1.00  0.00              
ATOM   1427 1HG2 THR A 104     -14.767 -28.448 -15.180  1.00  0.00              
ATOM   1428 2HG2 THR A 104     -14.687 -28.059 -16.915  1.00  0.00              
ATOM   1429 3HG2 THR A 104     -16.223 -28.594 -16.191  1.00  0.00              
ATOM   1430  N   ALA A 105     -15.751 -32.929 -18.016  1.00  0.00              
ATOM   1431  CA  ALA A 105     -15.421 -34.318 -18.329  1.00  0.00              
ATOM   1432  C   ALA A 105     -15.127 -34.458 -19.821  1.00  0.00              
ATOM   1433  O   ALA A 105     -14.266 -35.235 -20.227  1.00  0.00              
ATOM   1434  CB  ALA A 105     -16.572 -35.235 -17.939  1.00  0.00              
ATOM   1435  H   ALA A 105     -16.680 -32.706 -17.688  1.00  0.00              
ATOM   1436  HA  ALA A 105     -14.523 -34.597 -17.778  1.00  0.00              
ATOM   1437 1HB  ALA A 105     -16.311 -36.266 -18.178  1.00  0.00              
ATOM   1438 2HB  ALA A 105     -16.761 -35.147 -16.868  1.00  0.00              
ATOM   1439 3HB  ALA A 105     -17.467 -34.951 -18.490  1.00  0.00              
ATOM   1440  N   ASP A 106     -15.848 -33.694 -20.637  1.00  0.00              
ATOM   1441  CA  ASP A 106     -15.664 -33.742 -22.081  1.00  0.00              
ATOM   1442  C   ASP A 106     -14.342 -33.098 -22.493  1.00  0.00              
ATOM   1443  O   ASP A 106     -13.674 -33.573 -23.410  1.00  0.00              
ATOM   1444  CB  ASP A 106     -16.830 -33.050 -22.792  1.00  0.00              
ATOM   1445  CG  ASP A 106     -18.136 -33.833 -22.765  1.00  0.00              
ATOM   1446  OD1 ASP A 106     -18.104 -34.994 -22.430  1.00  0.00              
ATOM   1447  OD2 ASP A 106     -19.170 -33.230 -22.925  1.00  0.00              
ATOM   1448  H   ASP A 106     -16.537 -33.066 -20.249  1.00  0.00              
ATOM   1449  HA  ASP A 106     -15.618 -34.780 -22.413  1.00  0.00              
ATOM   1450 1HB  ASP A 106     -17.010 -32.033 -22.443  1.00  0.00              
ATOM   1451 2HB  ASP A 106     -16.444 -33.023 -23.811  1.00  0.00              
ATOM   1452  N   PHE A 107     -13.971 -32.013 -21.817  1.00  0.00              
ATOM   1453  CA  PHE A 107     -12.713 -31.328 -22.109  1.00  0.00              
ATOM   1454  C   PHE A 107     -11.521 -32.192 -21.697  1.00  0.00              
ATOM   1455  O   PHE A 107     -10.502 -32.230 -22.390  1.00  0.00              
ATOM   1456  CB  PHE A 107     -12.679 -29.968 -21.395  1.00  0.00              
ATOM   1457  CG  PHE A 107     -13.554 -28.922 -22.046  1.00  0.00              
ATOM   1458  CD1 PHE A 107     -13.117 -28.234 -23.171  1.00  0.00              
ATOM   1459  CD2 PHE A 107     -14.824 -28.646 -21.548  1.00  0.00              
ATOM   1460  CE1 PHE A 107     -13.930 -27.286 -23.795  1.00  0.00              
ATOM   1461  CE2 PHE A 107     -15.644 -27.700 -22.164  1.00  0.00              
ATOM   1462  CZ  PHE A 107     -15.196 -27.020 -23.293  1.00  0.00              
ATOM   1463  H   PHE A 107     -14.569 -31.654 -21.087  1.00  0.00              
ATOM   1464  HA  PHE A 107     -12.625 -31.158 -23.183  1.00  0.00              
ATOM   1465 1HB  PHE A 107     -13.027 -30.074 -20.369  1.00  0.00              
ATOM   1466 2HB  PHE A 107     -11.665 -29.571 -21.394  1.00  0.00              
ATOM   1467  HD1 PHE A 107     -12.123 -28.441 -23.569  1.00  0.00              
ATOM   1468  HD2 PHE A 107     -15.175 -29.178 -20.663  1.00  0.00              
ATOM   1469  HE1 PHE A 107     -13.571 -26.756 -24.677  1.00  0.00              
ATOM   1470  HE2 PHE A 107     -16.636 -27.494 -21.762  1.00  0.00              
ATOM   1471  HZ  PHE A 107     -15.832 -26.282 -23.780  1.00  0.00              
ATOM   1472  N   ARG A 108     -11.670 -32.891 -20.575  1.00  0.00              
ATOM   1473  CA  ARG A 108     -10.664 -33.816 -20.062  1.00  0.00              
ATOM   1474  C   ARG A 108     -10.454 -34.978 -21.038  1.00  0.00              
ATOM   1475  O   ARG A 108      -9.325 -35.366 -21.341  1.00  0.00              
ATOM   1476  CB  ARG A 108     -11.141 -34.352 -18.706  1.00  0.00              
ATOM   1477  CG  ARG A 108     -10.223 -35.353 -18.018  1.00  0.00              
ATOM   1478  CD  ARG A 108      -8.923 -34.714 -17.609  1.00  0.00              
ATOM   1479  NE  ARG A 108      -8.115 -35.598 -16.774  1.00  0.00              
ATOM   1480  CZ  ARG A 108      -6.826 -35.398 -16.527  1.00  0.00              
ATOM   1481  NH1 ARG A 108      -6.208 -34.347 -17.051  1.00  0.00              
ATOM   1482  NH2 ARG A 108      -6.153 -36.242 -15.758  1.00  0.00              
ATOM   1483  H   ARG A 108     -12.530 -32.765 -20.061  1.00  0.00              
ATOM   1484  HA  ARG A 108      -9.706 -33.304 -19.968  1.00  0.00              
ATOM   1485 1HB  ARG A 108     -11.269 -33.492 -18.051  1.00  0.00              
ATOM   1486 2HB  ARG A 108     -12.107 -34.827 -18.873  1.00  0.00              
ATOM   1487 1HG  ARG A 108     -10.730 -35.739 -17.134  1.00  0.00              
ATOM   1488 2HG  ARG A 108     -10.023 -36.173 -18.710  1.00  0.00              
ATOM   1489 1HD  ARG A 108      -8.354 -34.464 -18.504  1.00  0.00              
ATOM   1490 2HD  ARG A 108      -9.137 -33.804 -17.050  1.00  0.00              
ATOM   1491  HE  ARG A 108      -8.381 -36.442 -16.284  1.00  0.00              
ATOM   1492 1HH1 ARG A 108      -6.720 -33.703 -17.636  1.00  0.00              
ATOM   1493 2HH1 ARG A 108      -5.228 -34.196 -16.863  1.00  0.00              
ATOM   1494 1HH2 ARG A 108      -6.625 -37.042 -15.358  1.00  0.00              
ATOM   1495 2HH2 ARG A 108      -5.174 -36.083 -15.576  1.00  0.00              
ATOM   1496  N   GLU A 109     -11.567 -35.517 -21.520  1.00  0.00              
ATOM   1497  CA  GLU A 109     -11.579 -36.627 -22.470  1.00  0.00              
ATOM   1498  C   GLU A 109     -10.814 -36.253 -23.741  1.00  0.00              
ATOM   1499  O   GLU A 109      -9.921 -36.978 -24.191  1.00  0.00              
ATOM   1500  CB  GLU A 109     -13.015 -37.029 -22.814  1.00  0.00              
ATOM   1501  CG  GLU A 109     -13.127 -38.190 -23.791  1.00  0.00              
ATOM   1502  CD  GLU A 109     -14.564 -38.530 -24.074  1.00  0.00              
ATOM   1503  OE1 GLU A 109     -15.426 -37.891 -23.518  1.00  0.00              
ATOM   1504  OE2 GLU A 109     -14.803 -39.350 -24.929  1.00  0.00              
ATOM   1505  H   GLU A 109     -12.445 -35.129 -21.205  1.00  0.00              
ATOM   1506  HA  GLU A 109     -11.072 -37.490 -22.037  1.00  0.00              
ATOM   1507 1HB  GLU A 109     -13.504 -37.295 -21.876  1.00  0.00              
ATOM   1508 2HB  GLU A 109     -13.499 -36.149 -23.239  1.00  0.00              
ATOM   1509 1HG  GLU A 109     -12.603 -38.018 -24.731  1.00  0.00              
ATOM   1510 2HG  GLU A 109     -12.657 -39.017 -23.260  1.00  0.00              
ATOM   1511  N   GLN A 110     -11.169 -35.107 -24.309  1.00  0.00              
ATOM   1512  CA  GLN A 110     -10.579 -34.648 -25.556  1.00  0.00              
ATOM   1513  C   GLN A 110      -9.098 -34.326 -25.413  1.00  0.00              
ATOM   1514  O   GLN A 110      -8.298 -34.662 -26.284  1.00  0.00              
ATOM   1515  CB  GLN A 110     -11.324 -33.412 -26.067  1.00  0.00              
ATOM   1516  CG  GLN A 110     -12.717 -33.700 -26.600  1.00  0.00              
ATOM   1517  CD  GLN A 110     -13.477 -32.434 -26.947  1.00  0.00              
ATOM   1518  OE1 GLN A 110     -13.000 -31.321 -26.706  1.00  0.00              
ATOM   1519  NE2 GLN A 110     -14.668 -32.596 -27.511  1.00  0.00              
ATOM   1520  H   GLN A 110     -11.871 -34.538 -23.858  1.00  0.00              
ATOM   1521  HA  GLN A 110     -10.639 -35.441 -26.302  1.00  0.00              
ATOM   1522 1HB  GLN A 110     -11.385 -32.714 -25.232  1.00  0.00              
ATOM   1523 2HB  GLN A 110     -10.710 -32.979 -26.857  1.00  0.00              
ATOM   1524 1HG  GLN A 110     -12.909 -34.431 -27.385  1.00  0.00              
ATOM   1525 2HG  GLN A 110     -13.096 -34.080 -25.650  1.00  0.00              
ATOM   1526 1HE2 GLN A 110     -15.217 -31.797 -27.762  1.00  0.00              
ATOM   1527 2HE2 GLN A 110     -15.018 -33.516 -27.686  1.00  0.00              
ATOM   1528  N   ILE A 111      -8.728 -33.678 -24.312  1.00  0.00              
ATOM   1529  CA  ILE A 111      -7.325 -33.364 -24.072  1.00  0.00              
ATOM   1530  C   ILE A 111      -6.469 -34.627 -23.941  1.00  0.00              
ATOM   1531  O   ILE A 111      -5.424 -34.741 -24.581  1.00  0.00              
ATOM   1532  CB  ILE A 111      -7.145 -32.499 -22.797  1.00  0.00              
ATOM   1533  CG1 ILE A 111      -7.722 -31.100 -23.026  1.00  0.00              
ATOM   1534  CG2 ILE A 111      -5.667 -32.389 -22.444  1.00  0.00              
ATOM   1535  CD1 ILE A 111      -7.919 -30.306 -21.755  1.00  0.00              
ATOM   1536  H   ILE A 111      -9.418 -33.397 -23.631  1.00  0.00              
ATOM   1537  HA  ILE A 111      -6.897 -32.840 -24.926  1.00  0.00              
ATOM   1538  HB  ILE A 111      -7.686 -32.964 -21.973  1.00  0.00              
ATOM   1539 1HG1 ILE A 111      -7.034 -30.568 -23.684  1.00  0.00              
ATOM   1540 2HG1 ILE A 111      -8.681 -31.223 -23.529  1.00  0.00              
ATOM   1541 1HG2 ILE A 111      -5.551 -31.780 -21.548  1.00  0.00              
ATOM   1542 2HG2 ILE A 111      -5.262 -33.384 -22.261  1.00  0.00              
ATOM   1543 3HG2 ILE A 111      -5.129 -31.925 -23.270  1.00  0.00              
ATOM   1544 1HD1 ILE A 111      -8.330 -29.326 -21.997  1.00  0.00              
ATOM   1545 2HD1 ILE A 111      -8.608 -30.836 -21.097  1.00  0.00              
ATOM   1546 3HD1 ILE A 111      -6.961 -30.180 -21.252  1.00  0.00              
ATOM   1547  N   LEU A 112      -6.916 -35.567 -23.111  1.00  0.00              
ATOM   1548  CA  LEU A 112      -6.187 -36.816 -22.885  1.00  0.00              
ATOM   1549  C   LEU A 112      -6.085 -37.642 -24.163  1.00  0.00              
ATOM   1550  O   LEU A 112      -5.054 -38.262 -24.445  1.00  0.00              
ATOM   1551  CB  LEU A 112      -6.884 -37.649 -21.807  1.00  0.00              
ATOM   1552  CG  LEU A 112      -6.872 -37.116 -20.376  1.00  0.00              
ATOM   1553  CD1 LEU A 112      -7.726 -38.014 -19.502  1.00  0.00              
ATOM   1554  CD2 LEU A 112      -5.447 -37.054 -19.853  1.00  0.00              
ATOM   1555  H   LEU A 112      -7.786 -35.410 -22.623  1.00  0.00              
ATOM   1556  HA  LEU A 112      -5.165 -36.592 -22.582  1.00  0.00              
ATOM   1557 1HB  LEU A 112      -7.902 -37.618 -22.191  1.00  0.00              
ATOM   1558 2HB  LEU A 112      -6.530 -38.680 -21.802  1.00  0.00              
ATOM   1559  HG  LEU A 112      -7.255 -36.096 -20.407  1.00  0.00              
ATOM   1560 1HD1 LEU A 112      -7.721 -37.638 -18.479  1.00  0.00              
ATOM   1561 2HD1 LEU A 112      -8.749 -38.023 -19.879  1.00  0.00              
ATOM   1562 3HD1 LEU A 112      -7.324 -39.027 -19.518  1.00  0.00              
ATOM   1563 1HD2 LEU A 112      -5.452 -36.672 -18.831  1.00  0.00              
ATOM   1564 2HD2 LEU A 112      -5.011 -38.053 -19.866  1.00  0.00              
ATOM   1565 3HD2 LEU A 112      -4.856 -36.392 -20.485  1.00  0.00              
ATOM   1566  N   ARG A 113      -7.172 -37.647 -24.924  1.00  0.00              
ATOM   1567  CA  ARG A 113      -7.235 -38.355 -26.194  1.00  0.00              
ATOM   1568  C   ARG A 113      -6.107 -37.953 -27.148  1.00  0.00              
ATOM   1569  O   ARG A 113      -5.340 -38.801 -27.614  1.00  0.00              
ATOM   1570  CB  ARG A 113      -8.592 -38.083 -26.851  1.00  0.00              
ATOM   1571  CG  ARG A 113      -8.802 -38.769 -28.188  1.00  0.00              
ATOM   1572  CD  ARG A 113     -10.189 -38.469 -28.726  1.00  0.00              
ATOM   1573  NE  ARG A 113     -10.337 -37.057 -29.067  1.00  0.00              
ATOM   1574  CZ  ARG A 113     -11.502 -36.464 -29.297  1.00  0.00              
ATOM   1575  NH1 ARG A 113     -12.627 -37.159 -29.216  1.00  0.00              
ATOM   1576  NH2 ARG A 113     -11.541 -35.178 -29.614  1.00  0.00              
ATOM   1577  H   ARG A 113      -7.982 -37.137 -24.604  1.00  0.00              
ATOM   1578  HA  ARG A 113      -7.109 -39.425 -26.027  1.00  0.00              
ATOM   1579 1HB  ARG A 113      -9.357 -38.417 -26.151  1.00  0.00              
ATOM   1580 2HB  ARG A 113      -8.670 -37.005 -26.986  1.00  0.00              
ATOM   1581 1HG  ARG A 113      -8.046 -38.407 -28.885  1.00  0.00              
ATOM   1582 2HG  ARG A 113      -8.681 -39.844 -28.048  1.00  0.00              
ATOM   1583 1HD  ARG A 113     -10.359 -39.068 -29.620  1.00  0.00              
ATOM   1584 2HD  ARG A 113     -10.927 -38.729 -27.968  1.00  0.00              
ATOM   1585  HE  ARG A 113      -9.630 -36.343 -29.177  1.00  0.00              
ATOM   1586 1HH1 ARG A 113     -12.595 -38.140 -28.978  1.00  0.00              
ATOM   1587 2HH1 ARG A 113     -13.511 -36.705 -29.392  1.00  0.00              
ATOM   1588 1HH2 ARG A 113     -10.680 -34.651 -29.680  1.00  0.00              
ATOM   1589 2HH2 ARG A 113     -12.428 -34.731 -29.789  1.00  0.00              
ATOM   1590  N   VAL A 114      -6.001 -36.658 -27.430  1.00  0.00              
ATOM   1591  CA  VAL A 114      -5.060 -36.174 -28.436  1.00  0.00              
ATOM   1592  C   VAL A 114      -3.626 -36.052 -27.931  1.00  0.00              
ATOM   1593  O   VAL A 114      -2.684 -36.163 -28.712  1.00  0.00              
ATOM   1594  CB  VAL A 114      -5.501 -34.807 -29.023  1.00  0.00              
ATOM   1595  CG1 VAL A 114      -6.935 -34.895 -29.520  1.00  0.00              
ATOM   1596  CG2 VAL A 114      -5.360 -33.716 -27.985  1.00  0.00              
ATOM   1597  H   VAL A 114      -6.583 -35.993 -26.941  1.00  0.00              
ATOM   1598  HA  VAL A 114      -4.972 -36.875 -29.266  1.00  0.00              
ATOM   1599  HB  VAL A 114      -4.840 -34.546 -29.849  1.00  0.00              
ATOM   1600 1HG1 VAL A 114      -7.237 -33.931 -29.931  1.00  0.00              
ATOM   1601 2HG1 VAL A 114      -7.006 -35.657 -30.295  1.00  0.00              
ATOM   1602 3HG1 VAL A 114      -7.592 -35.158 -28.691  1.00  0.00              
ATOM   1603 1HG2 VAL A 114      -5.673 -32.763 -28.412  1.00  0.00              
ATOM   1604 2HG2 VAL A 114      -5.986 -33.951 -27.123  1.00  0.00              
ATOM   1605 3HG2 VAL A 114      -4.319 -33.646 -27.669  1.00  0.00              
ATOM   1606  N   LYS A 115      -3.454 -35.829 -26.634  1.00  0.00              
ATOM   1607  CA  LYS A 115      -2.113 -35.734 -26.075  1.00  0.00              
ATOM   1608  C   LYS A 115      -1.585 -37.091 -25.612  1.00  0.00              
ATOM   1609  O   LYS A 115      -0.378 -37.270 -25.453  1.00  0.00              
ATOM   1610  CB  LYS A 115      -2.092 -34.733 -24.919  1.00  0.00              
ATOM   1611  CG  LYS A 115      -1.982 -33.278 -25.366  1.00  0.00              
ATOM   1612  CD  LYS A 115      -1.475 -32.376 -24.248  1.00  0.00              
ATOM   1613  CE  LYS A 115      -0.022 -32.656 -23.920  1.00  0.00              
ATOM   1614  NZ  LYS A 115       0.877 -32.132 -24.979  1.00  0.00              
ATOM   1615  H   LYS A 115      -4.251 -35.724 -26.022  1.00  0.00              
ATOM   1616  HA  LYS A 115      -1.418 -35.388 -26.841  1.00  0.00              
ATOM   1617 1HB  LYS A 115      -3.014 -34.876 -24.355  1.00  0.00              
ATOM   1618 2HB  LYS A 115      -1.239 -34.989 -24.290  1.00  0.00              
ATOM   1619 1HG  LYS A 115      -1.293 -33.225 -26.209  1.00  0.00              
ATOM   1620 2HG  LYS A 115      -2.968 -32.937 -25.682  1.00  0.00              
ATOM   1621 1HD  LYS A 115      -1.581 -31.337 -24.565  1.00  0.00              
ATOM   1622 2HD  LYS A 115      -2.084 -32.548 -23.361  1.00  0.00              
ATOM   1623 1HE  LYS A 115       0.211 -32.181 -22.968  1.00  0.00              
ATOM   1624 2HE  LYS A 115       0.104 -33.735 -23.826  1.00  0.00              
ATOM   1625 1HZ  LYS A 115       1.837 -32.332 -24.736  1.00  0.00              
ATOM   1626 2HZ  LYS A 115       0.654 -32.575 -25.860  1.00  0.00              
ATOM   1627 3HZ  LYS A 115       0.752 -31.134 -25.063  1.00  0.00              
ATOM   1628  N   GLU A 116      -2.491 -38.047 -25.416  1.00  0.00              
ATOM   1629  CA  GLU A 116      -2.118 -39.387 -24.967  1.00  0.00              
ATOM   1630  C   GLU A 116      -1.164 -39.292 -23.783  1.00  0.00              
ATOM   1631  O   GLU A 116      -0.074 -39.868 -23.794  1.00  0.00              
ATOM   1632  CB  GLU A 116      -1.478 -40.186 -26.105  1.00  0.00              
ATOM   1633  CG  GLU A 116      -2.377 -40.389 -27.315  1.00  0.00              
ATOM   1634  CD  GLU A 116      -1.668 -41.147 -28.402  1.00  0.00              
ATOM   1635  OE1 GLU A 116      -0.553 -41.557 -28.184  1.00  0.00              
ATOM   1636  OE2 GLU A 116      -2.280 -41.414 -29.410  1.00  0.00              
ATOM   1637  H   GLU A 116      -3.465 -37.837 -25.584  1.00  0.00              
ATOM   1638  HA  GLU A 116      -3.005 -39.923 -24.627  1.00  0.00              
ATOM   1639 1HB  GLU A 116      -0.580 -39.646 -26.406  1.00  0.00              
ATOM   1640 2HB  GLU A 116      -1.197 -41.156 -25.695  1.00  0.00              
ATOM   1641 1HG  GLU A 116      -3.316 -40.888 -27.079  1.00  0.00              
ATOM   1642 2HG  GLU A 116      -2.582 -39.374 -27.655  1.00  0.00              
ATOM   1643  N   ASP A 117      -1.592 -38.561 -22.760  1.00  0.00              
ATOM   1644  CA  ASP A 117      -0.771 -38.330 -21.582  1.00  0.00              
ATOM   1645  C   ASP A 117      -1.669 -38.130 -20.367  1.00  0.00              
ATOM   1646  O   ASP A 117      -2.322 -37.096 -20.229  1.00  0.00              
ATOM   1647  CB  ASP A 117       0.094 -37.086 -21.810  1.00  0.00              
ATOM   1648  CG  ASP A 117       1.062 -36.823 -20.676  1.00  0.00              
ATOM   1649  OD1 ASP A 117       1.878 -35.885 -20.810  1.00  0.00              
ATOM   1650  OD2 ASP A 117       1.017 -37.543 -19.656  1.00  0.00              
ATOM   1651  H   ASP A 117      -2.515 -38.154 -22.804  1.00  0.00              
ATOM   1652  HA  ASP A 117      -0.147 -39.203 -21.390  1.00  0.00              
ATOM   1653 1HB  ASP A 117       0.621 -37.094 -22.764  1.00  0.00              
ATOM   1654 2HB  ASP A 117      -0.679 -36.316 -21.827  1.00  0.00              
ATOM   1655  N   GLU A 118      -1.703 -39.127 -19.491  1.00  0.00              
ATOM   1656  CA  GLU A 118      -2.532 -39.074 -18.294  1.00  0.00              
ATOM   1657  C   GLU A 118      -1.947 -38.138 -17.236  1.00  0.00              
ATOM   1658  O   GLU A 118      -2.627 -37.767 -16.278  1.00  0.00              
ATOM   1659  CB  GLU A 118      -2.708 -40.478 -17.710  1.00  0.00              
ATOM   1660  CG  GLU A 118      -3.510 -41.428 -18.589  1.00  0.00              
ATOM   1661  CD  GLU A 118      -4.908 -40.922 -18.807  1.00  0.00              
ATOM   1662  OE1 GLU A 118      -5.586 -40.671 -17.839  1.00  0.00              
ATOM   1663  OE2 GLU A 118      -5.262 -40.679 -19.936  1.00  0.00              
ATOM   1664  H   GLU A 118      -1.136 -39.945 -19.661  1.00  0.00              
ATOM   1665  HA  GLU A 118      -3.514 -38.671 -18.542  1.00  0.00              
ATOM   1666 1HB  GLU A 118      -1.709 -40.885 -17.554  1.00  0.00              
ATOM   1667 2HB  GLU A 118      -3.209 -40.364 -16.749  1.00  0.00              
ATOM   1668 1HG  GLU A 118      -3.042 -41.626 -19.553  1.00  0.00              
ATOM   1669 2HG  GLU A 118      -3.543 -42.348 -18.008  1.00  0.00              
ATOM   1670  N   ASN A 119      -0.683 -37.765 -17.411  1.00  0.00              
ATOM   1671  CA  ASN A 119      -0.033 -36.850 -16.482  1.00  0.00              
ATOM   1672  C   ASN A 119       0.172 -35.452 -17.059  1.00  0.00              
ATOM   1673  O   ASN A 119       1.081 -34.730 -16.647  1.00  0.00              
ATOM   1674  CB  ASN A 119       1.313 -37.422 -16.036  1.00  0.00              
ATOM   1675  CG  ASN A 119       1.162 -38.705 -15.242  1.00  0.00              
ATOM   1676  OD1 ASN A 119       0.627 -38.702 -14.130  1.00  0.00              
ATOM   1677  ND2 ASN A 119       1.629 -39.812 -15.811  1.00  0.00              
ATOM   1678  H   ASN A 119      -0.161 -38.120 -18.199  1.00  0.00              
ATOM   1679  HA  ASN A 119      -0.663 -36.706 -15.603  1.00  0.00              
ATOM   1680 1HB  ASN A 119       2.143 -37.511 -16.739  1.00  0.00              
ATOM   1681 2HB  ASN A 119       1.507 -36.598 -15.348  1.00  0.00              
ATOM   1682 1HD2 ASN A 119       1.555 -40.688 -15.334  1.00  0.00              
ATOM   1683 2HD2 ASN A 119       2.052 -39.769 -16.716  1.00  0.00              
ATOM   1684  N   VAL A 120      -0.669 -35.069 -18.015  1.00  0.00              
ATOM   1685  CA  VAL A 120      -0.546 -33.752 -18.626  1.00  0.00              
ATOM   1686  C   VAL A 120      -0.736 -32.682 -17.546  1.00  0.00              
ATOM   1687  O   VAL A 120      -1.675 -32.761 -16.744  1.00  0.00              
ATOM   1688  CB  VAL A 120      -1.605 -33.553 -19.739  1.00  0.00              
ATOM   1689  CG1 VAL A 120      -2.999 -33.575 -19.143  1.00  0.00              
ATOM   1690  CG2 VAL A 120      -1.366 -32.239 -20.461  1.00  0.00              
ATOM   1691  H   VAL A 120      -1.402 -35.690 -18.325  1.00  0.00              
ATOM   1692  HA  VAL A 120       0.452 -33.597 -19.036  1.00  0.00              
ATOM   1693  HB  VAL A 120      -1.497 -34.348 -20.478  1.00  0.00              
ATOM   1694 1HG1 VAL A 120      -3.735 -33.435 -19.935  1.00  0.00              
ATOM   1695 2HG1 VAL A 120      -3.171 -34.534 -18.655  1.00  0.00              
ATOM   1696 3HG1 VAL A 120      -3.095 -32.772 -18.413  1.00  0.00              
ATOM   1697 1HG2 VAL A 120      -2.116 -32.110 -21.241  1.00  0.00              
ATOM   1698 2HG2 VAL A 120      -1.436 -31.416 -19.749  1.00  0.00              
ATOM   1699 3HG2 VAL A 120      -0.373 -32.246 -20.911  1.00  0.00              
ATOM   1700  N   PRO A 121       0.162 -31.680 -17.497  1.00  0.00              
ATOM   1701  CA  PRO A 121      -0.005 -30.551 -16.569  1.00  0.00              
ATOM   1702  C   PRO A 121      -1.446 -30.048 -16.696  1.00  0.00              
ATOM   1703  O   PRO A 121      -1.871 -29.617 -17.772  1.00  0.00              
ATOM   1704  CB  PRO A 121       1.035 -29.548 -17.061  1.00  0.00              
ATOM   1705  CG  PRO A 121       2.119 -30.452 -17.563  1.00  0.00              
ATOM   1706  CD  PRO A 121       1.344 -31.527 -18.311  1.00  0.00              
ATOM   1707  HA  PRO A 121       0.145 -30.838 -15.518  1.00  0.00              
ATOM   1708 1HB  PRO A 121       0.627 -28.900 -17.851  1.00  0.00              
ATOM   1709 2HB  PRO A 121       1.377 -28.890 -16.249  1.00  0.00              
ATOM   1710 1HG  PRO A 121       2.817 -29.909 -18.217  1.00  0.00              
ATOM   1711 2HG  PRO A 121       2.709 -30.864 -16.732  1.00  0.00              
ATOM   1712 1HD  PRO A 121       1.094 -31.222 -19.338  1.00  0.00              
ATOM   1713 2HD  PRO A 121       1.905 -32.471 -18.384  1.00  0.00              
ATOM   1714  N   PHE A 122      -2.189 -30.107 -15.593  1.00  0.00              
ATOM   1715  CA  PHE A 122      -3.616 -29.821 -15.629  1.00  0.00              
ATOM   1716  C   PHE A 122      -4.119 -29.356 -14.263  1.00  0.00              
ATOM   1717  O   PHE A 122      -3.856 -29.997 -13.241  1.00  0.00              
ATOM   1718  CB  PHE A 122      -4.320 -31.128 -16.043  1.00  0.00              
ATOM   1719  CG  PHE A 122      -5.797 -31.007 -16.305  1.00  0.00              
ATOM   1720  CD1 PHE A 122      -6.268 -30.893 -17.613  1.00  0.00              
ATOM   1721  CD2 PHE A 122      -6.719 -31.082 -15.265  1.00  0.00              
ATOM   1722  CE1 PHE A 122      -7.639 -30.860 -17.880  1.00  0.00              
ATOM   1723  CE2 PHE A 122      -8.089 -31.049 -15.517  1.00  0.00              
ATOM   1724  CZ  PHE A 122      -8.551 -30.940 -16.828  1.00  0.00              
ATOM   1725  H   PHE A 122      -1.758 -30.354 -14.714  1.00  0.00              
ATOM   1726  HA  PHE A 122      -3.813 -29.005 -16.326  1.00  0.00              
ATOM   1727 1HB  PHE A 122      -3.885 -31.514 -16.964  1.00  0.00              
ATOM   1728 2HB  PHE A 122      -4.218 -31.874 -15.254  1.00  0.00              
ATOM   1729  HD1 PHE A 122      -5.552 -30.831 -18.433  1.00  0.00              
ATOM   1730  HD2 PHE A 122      -6.356 -31.167 -14.240  1.00  0.00              
ATOM   1731  HE1 PHE A 122      -7.991 -30.772 -18.908  1.00  0.00              
ATOM   1732  HE2 PHE A 122      -8.800 -31.106 -14.693  1.00  0.00              
ATOM   1733  HZ  PHE A 122      -9.621 -30.916 -17.030  1.00  0.00              
ATOM   1734  N   LEU A 123      -4.842 -28.240 -14.246  1.00  0.00              
ATOM   1735  CA  LEU A 123      -5.523 -27.795 -13.041  1.00  0.00              
ATOM   1736  C   LEU A 123      -7.022 -27.749 -13.294  1.00  0.00              
ATOM   1737  O   LEU A 123      -7.459 -27.377 -14.385  1.00  0.00              
ATOM   1738  CB  LEU A 123      -5.054 -26.404 -12.601  1.00  0.00              
ATOM   1739  CG  LEU A 123      -3.900 -26.289 -11.600  1.00  0.00              
ATOM   1740  CD1 LEU A 123      -2.576 -26.551 -12.302  1.00  0.00              
ATOM   1741  CD2 LEU A 123      -3.900 -24.892 -10.996  1.00  0.00              
ATOM   1742  H   LEU A 123      -4.920 -27.688 -15.089  1.00  0.00              
ATOM   1743  HA  LEU A 123      -5.347 -28.509 -12.237  1.00  0.00              
ATOM   1744 1HB  LEU A 123      -4.718 -26.018 -13.563  1.00  0.00              
ATOM   1745 2HB  LEU A 123      -5.880 -25.796 -12.234  1.00  0.00              
ATOM   1746  HG  LEU A 123      -4.094 -27.002 -10.799  1.00  0.00              
ATOM   1747 1HD1 LEU A 123      -1.760 -26.467 -11.584  1.00  0.00              
ATOM   1748 2HD1 LEU A 123      -2.583 -27.555 -12.728  1.00  0.00              
ATOM   1749 3HD1 LEU A 123      -2.435 -25.820 -13.098  1.00  0.00              
ATOM   1750 1HD2 LEU A 123      -3.081 -24.805 -10.281  1.00  0.00              
ATOM   1751 2HD2 LEU A 123      -3.772 -24.153 -11.787  1.00  0.00              
ATOM   1752 3HD2 LEU A 123      -4.847 -24.716 -10.485  1.00  0.00              
ATOM   1753  N   LEU A 124      -7.803 -28.145 -12.293  1.00  0.00              
ATOM   1754  CA  LEU A 124      -9.254 -28.031 -12.366  1.00  0.00              
ATOM   1755  C   LEU A 124      -9.564 -26.720 -11.650  1.00  0.00              
ATOM   1756  O   LEU A 124      -9.248 -26.560 -10.475  1.00  0.00              
ATOM   1757  CB  LEU A 124      -9.962 -29.227 -11.715  1.00  0.00              
ATOM   1758  CG  LEU A 124     -11.494 -29.159 -11.717  1.00  0.00              
ATOM   1759  CD1 LEU A 124     -12.014 -29.137 -13.148  1.00  0.00              
ATOM   1760  CD2 LEU A 124     -12.057 -30.350 -10.957  1.00  0.00              
ATOM   1761  H   LEU A 124      -7.381 -28.534 -11.463  1.00  0.00              
ATOM   1762  HA  LEU A 124      -9.564 -27.985 -13.409  1.00  0.00              
ATOM   1763 1HB  LEU A 124      -9.622 -30.018 -12.381  1.00  0.00              
ATOM   1764 2HB  LEU A 124      -9.590 -29.416 -10.708  1.00  0.00              
ATOM   1765  HG  LEU A 124     -11.779 -28.255 -11.178  1.00  0.00              
ATOM   1766 1HD1 LEU A 124     -13.103 -29.089 -13.139  1.00  0.00              
ATOM   1767 2HD1 LEU A 124     -11.617 -28.264 -13.666  1.00  0.00              
ATOM   1768 3HD1 LEU A 124     -11.696 -30.042 -13.664  1.00  0.00              
ATOM   1769 1HD2 LEU A 124     -13.146 -30.300 -10.958  1.00  0.00              
ATOM   1770 2HD2 LEU A 124     -11.735 -31.274 -11.437  1.00  0.00              
ATOM   1771 3HD2 LEU A 124     -11.695 -30.331  -9.929  1.00  0.00              
ATOM   1772  N   VAL A 125     -10.166 -25.776 -12.365  1.00  0.00              
ATOM   1773  CA  VAL A 125     -10.406 -24.452 -11.810  1.00  0.00              
ATOM   1774  C   VAL A 125     -11.879 -24.107 -11.602  1.00  0.00              
ATOM   1775  O   VAL A 125     -12.638 -23.985 -12.569  1.00  0.00              
ATOM   1776  CB  VAL A 125      -9.783 -23.368 -12.728  1.00  0.00              
ATOM   1777  CG1 VAL A 125     -10.052 -21.991 -12.167  1.00  0.00              
ATOM   1778  CG2 VAL A 125      -8.283 -23.600 -12.871  1.00  0.00              
ATOM   1779  H   VAL A 125     -10.465 -25.976 -13.309  1.00  0.00              
ATOM   1780  HA  VAL A 125      -9.997 -24.364 -10.803  1.00  0.00              
ATOM   1781  HB  VAL A 125     -10.216 -23.456 -13.724  1.00  0.00              
ATOM   1782 1HG1 VAL A 125      -9.610 -21.239 -12.821  1.00  0.00              
ATOM   1783 2HG1 VAL A 125     -11.128 -21.828 -12.104  1.00  0.00              
ATOM   1784 3HG1 VAL A 125      -9.613 -21.911 -11.173  1.00  0.00              
ATOM   1785 1HG2 VAL A 125      -7.857 -22.834 -13.517  1.00  0.00              
ATOM   1786 2HG2 VAL A 125      -7.813 -23.550 -11.889  1.00  0.00              
ATOM   1787 3HG2 VAL A 125      -8.107 -24.583 -13.308  1.00  0.00              
ATOM   1788  N   GLY A 126     -12.270 -23.948 -10.341  1.00  0.00              
ATOM   1789  CA  GLY A 126     -13.636 -23.575 -10.016  1.00  0.00              
ATOM   1790  C   GLY A 126     -13.660 -22.064  -9.857  1.00  0.00              
ATOM   1791  O   GLY A 126     -13.128 -21.527  -8.884  1.00  0.00              
ATOM   1792  H   GLY A 126     -11.606 -24.087  -9.592  1.00  0.00              
ATOM   1793 1HA  GLY A 126     -14.294 -23.894 -10.824  1.00  0.00              
ATOM   1794 2HA  GLY A 126     -13.930 -24.071  -9.092  1.00  0.00              
ATOM   1795  N   ASN A 127     -14.270 -21.376 -10.817  1.00  0.00              
ATOM   1796  CA  ASN A 127     -14.277 -19.920 -10.831  1.00  0.00              
ATOM   1797  C   ASN A 127     -15.522 -19.285 -10.201  1.00  0.00              
ATOM   1798  O   ASN A 127     -16.526 -19.957  -9.956  1.00  0.00              
ATOM   1799  CB  ASN A 127     -14.108 -19.406 -12.249  1.00  0.00              
ATOM   1800  CG  ASN A 127     -13.707 -17.959 -12.325  1.00  0.00              
ATOM   1801  OD1 ASN A 127     -13.074 -17.421 -11.410  1.00  0.00              
ATOM   1802  ND2 ASN A 127     -14.142 -17.307 -13.373  1.00  0.00              
ATOM   1803  H   ASN A 127     -14.741 -21.877 -11.557  1.00  0.00              
ATOM   1804  HA  ASN A 127     -13.448 -19.540 -10.232  1.00  0.00              
ATOM   1805 1HB  ASN A 127     -13.537 -19.975 -12.984  1.00  0.00              
ATOM   1806 2HB  ASN A 127     -15.172 -19.488 -12.474  1.00  0.00              
ATOM   1807 1HD2 ASN A 127     -13.913 -16.340 -13.489  1.00  0.00              
ATOM   1808 2HD2 ASN A 127     -14.702 -17.774 -14.056  1.00  0.00              
ATOM   1809  N   LYS A 128     -15.427 -17.981  -9.938  1.00  0.00              
ATOM   1810  CA  LYS A 128     -16.490 -17.185  -9.320  1.00  0.00              
ATOM   1811  C   LYS A 128     -16.713 -17.536  -7.859  1.00  0.00              
ATOM   1812  O   LYS A 128     -17.845 -17.568  -7.388  1.00  0.00              
ATOM   1813  CB  LYS A 128     -17.805 -17.336 -10.094  1.00  0.00              
ATOM   1814  CG  LYS A 128     -17.670 -17.071 -11.584  1.00  0.00              
ATOM   1815  CD  LYS A 128     -19.026 -17.034 -12.277  1.00  0.00              
ATOM   1816  CE  LYS A 128     -18.854 -17.006 -13.775  1.00  0.00              
ATOM   1817  NZ  LYS A 128     -20.140 -16.979 -14.498  1.00  0.00              
ATOM   1818  H   LYS A 128     -14.558 -17.530 -10.188  1.00  0.00              
ATOM   1819  HA  LYS A 128     -16.214 -16.130  -9.330  1.00  0.00              
ATOM   1820 1HB  LYS A 128     -18.157 -18.354  -9.930  1.00  0.00              
ATOM   1821 2HB  LYS A 128     -18.515 -16.633  -9.658  1.00  0.00              
ATOM   1822 1HG  LYS A 128     -17.170 -16.112 -11.721  1.00  0.00              
ATOM   1823 2HG  LYS A 128     -17.064 -17.863 -12.022  1.00  0.00              
ATOM   1824 1HD  LYS A 128     -19.589 -17.921 -11.985  1.00  0.00              
ATOM   1825 2HD  LYS A 128     -19.559 -16.142 -11.949  1.00  0.00              
ATOM   1826 1HE  LYS A 128     -18.281 -16.118 -14.037  1.00  0.00              
ATOM   1827 2HE  LYS A 128     -18.298 -17.895 -14.072  1.00  0.00              
ATOM   1828 1HZ  LYS A 128     -19.967 -16.962 -15.493  1.00  0.00              
ATOM   1829 2HZ  LYS A 128     -20.675 -17.804 -14.264  1.00  0.00              
ATOM   1830 3HZ  LYS A 128     -20.658 -16.155 -14.231  1.00  0.00              
ATOM   1831  N   SER A 129     -15.618 -17.772  -7.145  1.00  0.00              
ATOM   1832  CA  SER A 129     -15.666 -18.128  -5.733  1.00  0.00              
ATOM   1833  C   SER A 129     -16.216 -17.004  -4.864  1.00  0.00              
ATOM   1834  O   SER A 129     -16.601 -17.235  -3.718  1.00  0.00              
ATOM   1835  CB  SER A 129     -14.281 -18.522  -5.257  1.00  0.00              
ATOM   1836  OG  SER A 129     -13.397 -17.435  -5.252  1.00  0.00              
ATOM   1837  H   SER A 129     -14.721 -17.700  -7.604  1.00  0.00              
ATOM   1838  HA  SER A 129     -16.235 -19.038  -5.535  1.00  0.00              
ATOM   1839 1HB  SER A 129     -14.360 -18.920  -4.246  1.00  0.00              
ATOM   1840 2HB  SER A 129     -13.890 -19.294  -5.920  1.00  0.00              
ATOM   1841  HG  SER A 129     -12.534 -17.726  -4.945  1.00  0.00              
ATOM   1842  N   ASP A 130     -16.268 -15.791  -5.408  1.00  0.00              
ATOM   1843  CA  ASP A 130     -16.904 -14.684  -4.701  1.00  0.00              
ATOM   1844  C   ASP A 130     -18.425 -14.797  -4.692  1.00  0.00              
ATOM   1845  O   ASP A 130     -19.100 -14.062  -3.967  1.00  0.00              
ATOM   1846  CB  ASP A 130     -16.488 -13.330  -5.307  1.00  0.00              
ATOM   1847  CG  ASP A 130     -16.811 -13.216  -6.785  1.00  0.00              
ATOM   1848  OD1 ASP A 130     -16.216 -13.963  -7.585  1.00  0.00              
ATOM   1849  OD2 ASP A 130     -17.655 -12.375  -7.152  1.00  0.00              
ATOM   1850  H   ASP A 130     -15.864 -15.627  -6.319  1.00  0.00              
ATOM   1851  HA  ASP A 130     -16.600 -14.692  -3.654  1.00  0.00              
ATOM   1852 1HB  ASP A 130     -16.886 -12.471  -4.767  1.00  0.00              
ATOM   1853 2HB  ASP A 130     -15.408 -13.380  -5.165  1.00  0.00              
ATOM   1854  N   LEU A 131     -18.963 -15.711  -5.493  1.00  0.00              
ATOM   1855  CA  LEU A 131     -20.408 -15.953  -5.501  1.00  0.00              
ATOM   1856  C   LEU A 131     -20.759 -17.208  -4.698  1.00  0.00              
ATOM   1857  O   LEU A 131     -21.527 -18.064  -5.151  1.00  0.00              
ATOM   1858  CB  LEU A 131     -20.914 -16.094  -6.941  1.00  0.00              
ATOM   1859  CG  LEU A 131     -20.679 -14.894  -7.867  1.00  0.00              
ATOM   1860  CD1 LEU A 131     -21.158 -15.227  -9.279  1.00  0.00              
ATOM   1861  CD2 LEU A 131     -21.419 -13.673  -7.318  1.00  0.00              
ATOM   1862  H   LEU A 131     -18.370 -16.250  -6.107  1.00  0.00              
ATOM   1863  HA  LEU A 131     -20.920 -15.121  -5.018  1.00  0.00              
ATOM   1864 1HB  LEU A 131     -20.297 -16.931  -7.264  1.00  0.00              
ATOM   1865 2HB  LEU A 131     -21.965 -16.383  -6.974  1.00  0.00              
ATOM   1866  HG  LEU A 131     -19.612 -14.675  -7.847  1.00  0.00              
ATOM   1867 1HD1 LEU A 131     -20.988 -14.370  -9.932  1.00  0.00              
ATOM   1868 2HD1 LEU A 131     -20.604 -16.086  -9.658  1.00  0.00              
ATOM   1869 3HD1 LEU A 131     -22.221 -15.460  -9.258  1.00  0.00              
ATOM   1870 1HD2 LEU A 131     -21.251 -12.820  -7.976  1.00  0.00              
ATOM   1871 2HD2 LEU A 131     -22.487 -13.886  -7.265  1.00  0.00              
ATOM   1872 3HD2 LEU A 131     -21.046 -13.439  -6.321  1.00  0.00              
ATOM   1873  N   GLU A 132     -20.182 -17.306  -3.503  1.00  0.00              
ATOM   1874  CA  GLU A 132     -20.408 -18.437  -2.614  1.00  0.00              
ATOM   1875  C   GLU A 132     -21.884 -18.786  -2.468  1.00  0.00              
ATOM   1876  O   GLU A 132     -22.254 -19.958  -2.488  1.00  0.00              
ATOM   1877  CB  GLU A 132     -19.807 -18.150  -1.237  1.00  0.00              
ATOM   1878  CG  GLU A 132     -19.876 -19.319  -0.264  1.00  0.00              
ATOM   1879  CD  GLU A 132     -19.108 -20.504  -0.780  1.00  0.00              
ATOM   1880  OE1 GLU A 132     -17.998 -20.324  -1.219  1.00  0.00              
ATOM   1881  OE2 GLU A 132     -19.584 -21.605  -0.632  1.00  0.00              
ATOM   1882  H   GLU A 132     -19.566 -16.563  -3.207  1.00  0.00              
ATOM   1883  HA  GLU A 132     -19.936 -19.330  -3.025  1.00  0.00              
ATOM   1884 1HB  GLU A 132     -18.765 -17.872  -1.396  1.00  0.00              
ATOM   1885 2HB  GLU A 132     -20.350 -17.300  -0.822  1.00  0.00              
ATOM   1886 1HG  GLU A 132     -19.528 -19.070   0.738  1.00  0.00              
ATOM   1887 2HG  GLU A 132     -20.937 -19.561  -0.229  1.00  0.00              
ATOM   1888  N   ASP A 133     -22.721 -17.766  -2.317  1.00  0.00              
ATOM   1889  CA  ASP A 133     -24.154 -17.972  -2.139  1.00  0.00              
ATOM   1890  C   ASP A 133     -24.836 -18.600  -3.351  1.00  0.00              
ATOM   1891  O   ASP A 133     -25.896 -19.215  -3.218  1.00  0.00              
ATOM   1892  CB  ASP A 133     -24.832 -16.642  -1.804  1.00  0.00              
ATOM   1893  CG  ASP A 133     -24.548 -16.127  -0.400  1.00  0.00              
ATOM   1894  OD1 ASP A 133     -24.034 -16.879   0.395  1.00  0.00              
ATOM   1895  OD2 ASP A 133     -24.701 -14.950  -0.178  1.00  0.00              
ATOM   1896  H   ASP A 133     -22.357 -16.824  -2.326  1.00  0.00              
ATOM   1897  HA  ASP A 133     -24.328 -18.674  -1.323  1.00  0.00              
ATOM   1898 1HB  ASP A 133     -24.624 -15.853  -2.528  1.00  0.00              
ATOM   1899 2HB  ASP A 133     -25.879 -16.936  -1.878  1.00  0.00              
ATOM   1900  N   LYS A 134     -24.229 -18.449  -4.526  1.00  0.00              
ATOM   1901  CA  LYS A 134     -24.782 -19.007  -5.757  1.00  0.00              
ATOM   1902  C   LYS A 134     -24.174 -20.350  -6.138  1.00  0.00              
ATOM   1903  O   LYS A 134     -24.458 -20.892  -7.207  1.00  0.00              
ATOM   1904  CB  LYS A 134     -24.596 -18.017  -6.908  1.00  0.00              
ATOM   1905  CG  LYS A 134     -25.307 -16.684  -6.713  1.00  0.00              
ATOM   1906  CD  LYS A 134     -25.104 -15.768  -7.910  1.00  0.00              
ATOM   1907  CE  LYS A 134     -25.782 -14.422  -7.700  1.00  0.00              
ATOM   1908  NZ  LYS A 134     -25.633 -13.533  -8.883  1.00  0.00              
ATOM   1909  H   LYS A 134     -23.361 -17.933  -4.566  1.00  0.00              
ATOM   1910  HA  LYS A 134     -25.847 -19.202  -5.628  1.00  0.00              
ATOM   1911 1HB  LYS A 134     -23.524 -17.844  -7.010  1.00  0.00              
ATOM   1912 2HB  LYS A 134     -24.973 -18.499  -7.810  1.00  0.00              
ATOM   1913 1HG  LYS A 134     -26.372 -16.876  -6.578  1.00  0.00              
ATOM   1914 2HG  LYS A 134     -24.908 -16.207  -5.818  1.00  0.00              
ATOM   1915 1HD  LYS A 134     -24.033 -15.617  -8.055  1.00  0.00              
ATOM   1916 2HD  LYS A 134     -25.524 -16.251  -8.792  1.00  0.00              
ATOM   1917 1HE  LYS A 134     -26.840 -14.598  -7.510  1.00  0.00              
ATOM   1918 2HE  LYS A 134     -25.332 -13.945  -6.829  1.00  0.00              
ATOM   1919 1HZ  LYS A 134     -26.095 -12.652  -8.703  1.00  0.00              
ATOM   1920 2HZ  LYS A 134     -24.651 -13.368  -9.060  1.00  0.00              
ATOM   1921 3HZ  LYS A 134     -26.050 -13.973  -9.690  1.00  0.00              
ATOM   1922  N   ARG A 135     -23.337 -20.884  -5.259  1.00  0.00              
ATOM   1923  CA  ARG A 135     -22.632 -22.120  -5.543  1.00  0.00              
ATOM   1924  C   ARG A 135     -23.604 -23.287  -5.745  1.00  0.00              
ATOM   1925  O   ARG A 135     -24.549 -23.472  -4.970  1.00  0.00              
ATOM   1926  CB  ARG A 135     -21.669 -22.441  -4.400  1.00  0.00              
ATOM   1927  CG  ARG A 135     -20.879 -23.727  -4.607  1.00  0.00              
ATOM   1928  CD  ARG A 135     -20.233 -24.196  -3.318  1.00  0.00              
ATOM   1929  NE  ARG A 135     -19.145 -23.329  -2.878  1.00  0.00              
ATOM   1930  CZ  ARG A 135     -17.893 -23.403  -3.321  1.00  0.00              
ATOM   1931  NH1 ARG A 135     -17.553 -24.312  -4.231  1.00  0.00              
ATOM   1932  NH2 ARG A 135     -16.975 -22.577  -2.845  1.00  0.00              
ATOM   1933  H   ARG A 135     -23.184 -20.423  -4.373  1.00  0.00              
ATOM   1934  HA  ARG A 135     -22.076 -22.022  -6.476  1.00  0.00              
ATOM   1935 1HB  ARG A 135     -20.986 -21.597  -4.313  1.00  0.00              
ATOM   1936 2HB  ARG A 135     -22.268 -22.518  -3.492  1.00  0.00              
ATOM   1937 1HG  ARG A 135     -21.559 -24.496  -4.972  1.00  0.00              
ATOM   1938 2HG  ARG A 135     -20.105 -23.541  -5.353  1.00  0.00              
ATOM   1939 1HD  ARG A 135     -20.988 -24.221  -2.533  1.00  0.00              
ATOM   1940 2HD  ARG A 135     -19.833 -25.198  -3.467  1.00  0.00              
ATOM   1941  HE  ARG A 135     -19.154 -22.573  -2.207  1.00  0.00              
ATOM   1942 1HH1 ARG A 135     -18.250 -24.949  -4.589  1.00  0.00              
ATOM   1943 2HH1 ARG A 135     -16.600 -24.360  -4.559  1.00  0.00              
ATOM   1944 1HH2 ARG A 135     -17.230 -21.891  -2.147  1.00  0.00              
ATOM   1945 2HH2 ARG A 135     -16.025 -22.634  -3.181  1.00  0.00              
ATOM   1946  N   GLN A 136     -23.365 -24.059  -6.802  1.00  0.00              
ATOM   1947  CA  GLN A 136     -24.088 -25.305  -7.061  1.00  0.00              
ATOM   1948  C   GLN A 136     -23.109 -26.473  -6.971  1.00  0.00              
ATOM   1949  O   GLN A 136     -23.504 -27.614  -6.711  1.00  0.00              
ATOM   1950  CB  GLN A 136     -24.712 -25.290  -8.457  1.00  0.00              
ATOM   1951  CG  GLN A 136     -25.786 -24.238  -8.678  1.00  0.00              
ATOM   1952  CD  GLN A 136     -26.354 -24.285 -10.083  1.00  0.00              
ATOM   1953  OE1 GLN A 136     -26.032 -25.181 -10.867  1.00  0.00              
ATOM   1954  NE2 GLN A 136     -27.209 -23.326 -10.405  1.00  0.00              
ATOM   1955  H   GLN A 136     -22.649 -23.763  -7.450  1.00  0.00              
ATOM   1956  HA  GLN A 136     -24.853 -25.448  -6.298  1.00  0.00              
ATOM   1957 1HB  GLN A 136     -23.898 -25.126  -9.164  1.00  0.00              
ATOM   1958 2HB  GLN A 136     -25.140 -26.279  -8.621  1.00  0.00              
ATOM   1959 1HG  GLN A 136     -26.613 -24.085  -7.984  1.00  0.00              
ATOM   1960 2HG  GLN A 136     -25.097 -23.396  -8.611  1.00  0.00              
ATOM   1961 1HE2 GLN A 136     -27.617 -23.305 -11.319  1.00  0.00              
ATOM   1962 2HE2 GLN A 136     -27.449 -22.623  -9.735  1.00  0.00              
ATOM   1963  N   VAL A 137     -21.832 -26.187  -7.206  1.00  0.00              
ATOM   1964  CA  VAL A 137     -20.796 -27.219  -7.216  1.00  0.00              
ATOM   1965  C   VAL A 137     -19.988 -27.115  -5.928  1.00  0.00              
ATOM   1966  O   VAL A 137     -19.307 -26.118  -5.695  1.00  0.00              
ATOM   1967  CB  VAL A 137     -19.848 -27.043  -8.429  1.00  0.00              
ATOM   1968  CG1 VAL A 137     -18.793 -28.132  -8.432  1.00  0.00              
ATOM   1969  CG2 VAL A 137     -20.648 -27.067  -9.715  1.00  0.00              
ATOM   1970  H   VAL A 137     -21.572 -25.227  -7.383  1.00  0.00              
ATOM   1971  HA  VAL A 137     -21.232 -28.219  -7.228  1.00  0.00              
ATOM   1972  HB  VAL A 137     -19.369 -26.066  -8.365  1.00  0.00              
ATOM   1973 1HG1 VAL A 137     -18.133 -27.997  -9.290  1.00  0.00              
ATOM   1974 2HG1 VAL A 137     -18.209 -28.076  -7.514  1.00  0.00              
ATOM   1975 3HG1 VAL A 137     -19.276 -29.106  -8.498  1.00  0.00              
ATOM   1976 1HG2 VAL A 137     -19.977 -26.941 -10.564  1.00  0.00              
ATOM   1977 2HG2 VAL A 137     -21.170 -28.020  -9.800  1.00  0.00              
ATOM   1978 3HG2 VAL A 137     -21.376 -26.255  -9.705  1.00  0.00              
ATOM   1979  N   SER A 138     -20.066 -28.141  -5.092  1.00  0.00              
ATOM   1980  CA  SER A 138     -19.374 -28.126  -3.808  1.00  0.00              
ATOM   1981  C   SER A 138     -17.883 -28.343  -3.960  1.00  0.00              
ATOM   1982  O   SER A 138     -17.426 -28.889  -4.962  1.00  0.00              
ATOM   1983  CB  SER A 138     -19.919 -29.220  -2.895  1.00  0.00              
ATOM   1984  OG  SER A 138     -19.550 -30.491  -3.399  1.00  0.00              
ATOM   1985  H   SER A 138     -20.614 -28.950  -5.345  1.00  0.00              
ATOM   1986  HA  SER A 138     -19.548 -27.216  -3.233  1.00  0.00              
ATOM   1987 1HB  SER A 138     -19.506 -29.078  -1.896  1.00  0.00              
ATOM   1988 2HB  SER A 138     -21.004 -29.133  -2.855  1.00  0.00              
ATOM   1989  HG  SER A 138     -20.143 -30.735  -4.113  1.00  0.00              
ATOM   1990  N   VAL A 139     -17.130 -27.930  -2.946  1.00  0.00              
ATOM   1991  CA  VAL A 139     -15.684 -28.080  -2.959  1.00  0.00              
ATOM   1992  C   VAL A 139     -15.331 -29.561  -2.950  1.00  0.00              
ATOM   1993  O   VAL A 139     -14.421 -30.000  -3.654  1.00  0.00              
ATOM   1994  CB  VAL A 139     -15.049 -27.411  -1.725  1.00  0.00              
ATOM   1995  CG1 VAL A 139     -13.560 -27.739  -1.656  1.00  0.00              
ATOM   1996  CG2 VAL A 139     -15.267 -25.900  -1.787  1.00  0.00              
ATOM   1997  H   VAL A 139     -17.574 -27.501  -2.146  1.00  0.00              
ATOM   1998  HA  VAL A 139     -15.251 -27.672  -3.873  1.00  0.00              
ATOM   1999  HB  VAL A 139     -15.550 -27.774  -0.828  1.00  0.00              
ATOM   2000 1HG1 VAL A 139     -13.123 -27.261  -0.779  1.00  0.00              
ATOM   2001 2HG1 VAL A 139     -13.429 -28.818  -1.583  1.00  0.00              
ATOM   2002 3HG1 VAL A 139     -13.064 -27.371  -2.554  1.00  0.00              
ATOM   2003 1HG2 VAL A 139     -14.818 -25.431  -0.912  1.00  0.00              
ATOM   2004 2HG2 VAL A 139     -14.805 -25.503  -2.691  1.00  0.00              
ATOM   2005 3HG2 VAL A 139     -16.337 -25.688  -1.802  1.00  0.00              
ATOM   2006  N   GLU A 140     -16.062 -30.328  -2.145  1.00  0.00              
ATOM   2007  CA  GLU A 140     -15.808 -31.757  -2.020  1.00  0.00              
ATOM   2008  C   GLU A 140     -16.045 -32.487  -3.333  1.00  0.00              
ATOM   2009  O   GLU A 140     -15.248 -33.333  -3.732  1.00  0.00              
ATOM   2010  CB  GLU A 140     -16.686 -32.360  -0.921  1.00  0.00              
ATOM   2011  CG  GLU A 140     -16.305 -31.937   0.491  1.00  0.00              
ATOM   2012  CD  GLU A 140     -17.288 -32.460   1.501  1.00  0.00              
ATOM   2013  OE1 GLU A 140     -18.257 -33.060   1.104  1.00  0.00              
ATOM   2014  OE2 GLU A 140     -17.015 -32.358   2.674  1.00  0.00              
ATOM   2015  H   GLU A 140     -16.810 -29.913  -1.608  1.00  0.00              
ATOM   2016  HA  GLU A 140     -14.762 -31.925  -1.763  1.00  0.00              
ATOM   2017 1HB  GLU A 140     -17.711 -32.052  -1.128  1.00  0.00              
ATOM   2018 2HB  GLU A 140     -16.607 -33.444  -1.009  1.00  0.00              
ATOM   2019 1HG  GLU A 140     -15.297 -32.238   0.776  1.00  0.00              
ATOM   2020 2HG  GLU A 140     -16.363 -30.850   0.457  1.00  0.00              
ATOM   2021  N   GLU A 141     -17.141 -32.159  -4.006  1.00  0.00              
ATOM   2022  CA  GLU A 141     -17.464 -32.808  -5.266  1.00  0.00              
ATOM   2023  C   GLU A 141     -16.399 -32.526  -6.328  1.00  0.00              
ATOM   2024  O   GLU A 141     -15.935 -33.436  -7.016  1.00  0.00              
ATOM   2025  CB  GLU A 141     -18.838 -32.351  -5.760  1.00  0.00              
ATOM   2026  CG  GLU A 141     -19.280 -32.990  -7.069  1.00  0.00              
ATOM   2027  CD  GLU A 141     -20.666 -32.550  -7.451  1.00  0.00              
ATOM   2028  OE1 GLU A 141     -21.258 -31.805  -6.708  1.00  0.00              
ATOM   2029  OE2 GLU A 141     -21.090 -32.867  -8.538  1.00  0.00              
ATOM   2030  H   GLU A 141     -17.762 -31.449  -3.644  1.00  0.00              
ATOM   2031  HA  GLU A 141     -17.482 -33.890  -5.131  1.00  0.00              
ATOM   2032 1HB  GLU A 141     -19.556 -32.595  -4.977  1.00  0.00              
ATOM   2033 2HB  GLU A 141     -18.789 -31.269  -5.883  1.00  0.00              
ATOM   2034 1HG  GLU A 141     -18.598 -32.799  -7.897  1.00  0.00              
ATOM   2035 2HG  GLU A 141     -19.287 -34.056  -6.844  1.00  0.00              
ATOM   2036  N   ALA A 142     -16.015 -31.260  -6.454  1.00  0.00              
ATOM   2037  CA  ALA A 142     -15.020 -30.864  -7.444  1.00  0.00              
ATOM   2038  C   ALA A 142     -13.661 -31.478  -7.140  1.00  0.00              
ATOM   2039  O   ALA A 142     -12.955 -31.897  -8.052  1.00  0.00              
ATOM   2040  CB  ALA A 142     -14.911 -29.345  -7.494  1.00  0.00              
ATOM   2041  H   ALA A 142     -16.418 -30.556  -5.853  1.00  0.00              
ATOM   2042  HA  ALA A 142     -15.331 -31.235  -8.420  1.00  0.00              
ATOM   2043 1HB  ALA A 142     -14.166 -29.059  -8.237  1.00  0.00              
ATOM   2044 2HB  ALA A 142     -15.877 -28.919  -7.768  1.00  0.00              
ATOM   2045 3HB  ALA A 142     -14.612 -28.969  -6.517  1.00  0.00              
ATOM   2046  N   LYS A 143     -13.294 -31.530  -5.862  1.00  0.00              
ATOM   2047  CA  LYS A 143     -12.024 -32.140  -5.470  1.00  0.00              
ATOM   2048  C   LYS A 143     -12.043 -33.659  -5.639  1.00  0.00              
ATOM   2049  O   LYS A 143     -11.005 -34.274  -5.887  1.00  0.00              
ATOM   2050  CB  LYS A 143     -11.685 -31.813  -4.013  1.00  0.00              
ATOM   2051  CG  LYS A 143     -11.193 -30.401  -3.765  1.00  0.00              
ATOM   2052  CD  LYS A 143     -10.821 -30.220  -2.300  1.00  0.00              
ATOM   2053  CE  LYS A 143     -10.159 -28.875  -2.046  1.00  0.00              
ATOM   2054  NZ  LYS A 143      -9.843 -28.689  -0.598  1.00  0.00              
ATOM   2055  H   LYS A 143     -13.897 -31.146  -5.148  1.00  0.00              
ATOM   2056  HA  LYS A 143     -11.224 -31.775  -6.115  1.00  0.00              
ATOM   2057 1HB  LYS A 143     -12.590 -31.981  -3.429  1.00  0.00              
ATOM   2058 2HB  LYS A 143     -10.914 -32.516  -3.698  1.00  0.00              
ATOM   2059 1HG  LYS A 143     -10.322 -30.222  -4.396  1.00  0.00              
ATOM   2060 2HG  LYS A 143     -11.987 -29.705  -4.036  1.00  0.00              
ATOM   2061 1HD  LYS A 143     -11.729 -30.293  -1.700  1.00  0.00              
ATOM   2062 2HD  LYS A 143     -10.134 -31.016  -2.015  1.00  0.00              
ATOM   2063 1HE  LYS A 143      -9.243 -28.830  -2.632  1.00  0.00              
ATOM   2064 2HE  LYS A 143     -10.840 -28.092  -2.378  1.00  0.00              
ATOM   2065 1HZ  LYS A 143      -9.406 -27.788  -0.463  1.00  0.00              
ATOM   2066 2HZ  LYS A 143     -10.696 -28.733  -0.058  1.00  0.00              
ATOM   2067 3HZ  LYS A 143      -9.213 -29.417  -0.295  1.00  0.00              
ATOM   2068  N   ASN A 144     -13.222 -34.262  -5.503  1.00  0.00              
ATOM   2069  CA  ASN A 144     -13.362 -35.693  -5.757  1.00  0.00              
ATOM   2070  C   ASN A 144     -13.144 -36.028  -7.225  1.00  0.00              
ATOM   2071  O   ASN A 144     -12.510 -37.030  -7.552  1.00  0.00              
ATOM   2072  CB  ASN A 144     -14.717 -36.204  -5.303  1.00  0.00              
ATOM   2073  CG  ASN A 144     -14.840 -36.350  -3.811  1.00  0.00              
ATOM   2074  OD1 ASN A 144     -13.839 -36.446  -3.092  1.00  0.00              
ATOM   2075  ND2 ASN A 144     -16.061 -36.451  -3.352  1.00  0.00              
ATOM   2076  H   ASN A 144     -14.033 -33.730  -5.220  1.00  0.00              
ATOM   2077  HA  ASN A 144     -12.600 -36.243  -5.203  1.00  0.00              
ATOM   2078 1HB  ASN A 144     -15.638 -35.772  -5.697  1.00  0.00              
ATOM   2079 2HB  ASN A 144     -14.563 -37.190  -5.741  1.00  0.00              
ATOM   2080 1HD2 ASN A 144     -16.219 -36.550  -2.369  1.00  0.00              
ATOM   2081 2HD2 ASN A 144     -16.836 -36.427  -3.983  1.00  0.00              
ATOM   2082  N   ARG A 145     -13.671 -35.195  -8.115  1.00  0.00              
ATOM   2083  CA  ARG A 145     -13.408 -35.376  -9.535  1.00  0.00              
ATOM   2084  C   ARG A 145     -11.933 -35.165  -9.839  1.00  0.00              
ATOM   2085  O   ARG A 145     -11.333 -35.927 -10.597  1.00  0.00              
ATOM   2086  CB  ARG A 145     -14.259 -34.418 -10.374  1.00  0.00              
ATOM   2087  CG  ARG A 145     -14.083 -34.628 -11.875  1.00  0.00              
ATOM   2088  CD  ARG A 145     -15.241 -34.063 -12.665  1.00  0.00              
ATOM   2089  NE  ARG A 145     -16.475 -34.792 -12.400  1.00  0.00              
ATOM   2090  CZ  ARG A 145     -17.658 -34.470 -12.911  1.00  0.00              
ATOM   2091  NH1 ARG A 145     -17.769 -33.428 -13.724  1.00  0.00              
ATOM   2092  NH2 ARG A 145     -18.732 -35.184 -12.598  1.00  0.00              
ATOM   2093  H   ARG A 145     -14.259 -34.429  -7.817  1.00  0.00              
ATOM   2094  HA  ARG A 145     -13.648 -36.399  -9.827  1.00  0.00              
ATOM   2095 1HB  ARG A 145     -15.297 -34.583 -10.089  1.00  0.00              
ATOM   2096 2HB  ARG A 145     -13.962 -33.406 -10.098  1.00  0.00              
ATOM   2097 1HG  ARG A 145     -13.162 -34.135 -12.189  1.00  0.00              
ATOM   2098 2HG  ARG A 145     -14.006 -35.699 -12.069  1.00  0.00              
ATOM   2099 1HD  ARG A 145     -15.381 -33.018 -12.390  1.00  0.00              
ATOM   2100 2HD  ARG A 145     -15.011 -34.130 -13.728  1.00  0.00              
ATOM   2101  HE  ARG A 145     -16.630 -35.608 -11.823  1.00  0.00              
ATOM   2102 1HH1 ARG A 145     -16.952 -32.881 -13.953  1.00  0.00              
ATOM   2103 2HH1 ARG A 145     -18.670 -33.186 -14.110  1.00  0.00              
ATOM   2104 1HH2 ARG A 145     -18.646 -35.972 -11.972  1.00  0.00              
ATOM   2105 2HH2 ARG A 145     -19.629 -34.937 -12.987  1.00  0.00              
ATOM   2106  N   ALA A 146     -11.346 -34.133  -9.247  1.00  0.00              
ATOM   2107  CA  ALA A 146      -9.923 -33.881  -9.432  1.00  0.00              
ATOM   2108  C   ALA A 146      -9.089 -35.022  -8.841  1.00  0.00              
ATOM   2109  O   ALA A 146      -8.019 -35.352  -9.353  1.00  0.00              
ATOM   2110  CB  ALA A 146      -9.536 -32.552  -8.788  1.00  0.00              
ATOM   2111  H   ALA A 146     -11.884 -33.510  -8.662  1.00  0.00              
ATOM   2112  HA  ALA A 146      -9.712 -33.838 -10.501  1.00  0.00              
ATOM   2113 1HB  ALA A 146      -8.470 -32.375  -8.933  1.00  0.00              
ATOM   2114 2HB  ALA A 146     -10.105 -31.745  -9.250  1.00  0.00              
ATOM   2115 3HB  ALA A 146      -9.756 -32.587  -7.722  1.00  0.00              
ATOM   2116  N   GLU A 147      -9.580 -35.628  -7.767  1.00  0.00              
ATOM   2117  CA  GLU A 147      -8.867 -36.738  -7.150  1.00  0.00              
ATOM   2118  C   GLU A 147      -8.874 -37.957  -8.068  1.00  0.00              
ATOM   2119  O   GLU A 147      -7.862 -38.642  -8.215  1.00  0.00              
ATOM   2120  CB  GLU A 147      -9.485 -37.090  -5.795  1.00  0.00              
ATOM   2121  CG  GLU A 147      -8.779 -38.217  -5.055  1.00  0.00              
ATOM   2122  CD  GLU A 147      -9.403 -38.462  -3.710  1.00  0.00              
ATOM   2123  OE1 GLU A 147     -10.333 -37.769  -3.372  1.00  0.00              
ATOM   2124  OE2 GLU A 147      -9.026 -39.412  -3.066  1.00  0.00              
ATOM   2125  H   GLU A 147     -10.455 -35.323  -7.367  1.00  0.00              
ATOM   2126  HA  GLU A 147      -7.823 -36.466  -6.994  1.00  0.00              
ATOM   2127 1HB  GLU A 147      -9.458 -36.184  -5.189  1.00  0.00              
ATOM   2128 2HB  GLU A 147     -10.522 -37.372  -5.982  1.00  0.00              
ATOM   2129 1HG  GLU A 147      -8.748 -39.151  -5.615  1.00  0.00              
ATOM   2130 2HG  GLU A 147      -7.766 -37.840  -4.922  1.00  0.00              
ATOM   2131  N   GLN A 148     -10.011 -38.215  -8.702  1.00  0.00              
ATOM   2132  CA  GLN A 148     -10.107 -39.316  -9.651  1.00  0.00              
ATOM   2133  C   GLN A 148      -9.192 -39.028 -10.844  1.00  0.00              
ATOM   2134  O   GLN A 148      -8.577 -39.939 -11.401  1.00  0.00              
ATOM   2135  CB  GLN A 148     -11.551 -39.511 -10.121  1.00  0.00              
ATOM   2136  CG  GLN A 148     -11.757 -40.720 -11.017  1.00  0.00              
ATOM   2137  CD  GLN A 148     -11.440 -42.025 -10.312  1.00  0.00              
ATOM   2138  OE1 GLN A 148     -11.856 -42.246  -9.171  1.00  0.00              
ATOM   2139  NE2 GLN A 148     -10.697 -42.896 -10.985  1.00  0.00              
ATOM   2140  H   GLN A 148     -10.825 -37.643  -8.528  1.00  0.00              
ATOM   2141  HA  GLN A 148      -9.761 -40.236  -9.179  1.00  0.00              
ATOM   2142 1HB  GLN A 148     -12.164 -39.608  -9.224  1.00  0.00              
ATOM   2143 2HB  GLN A 148     -11.833 -38.604 -10.655  1.00  0.00              
ATOM   2144 1HG  GLN A 148     -12.660 -40.869 -11.608  1.00  0.00              
ATOM   2145 2HG  GLN A 148     -10.926 -40.477 -11.682  1.00  0.00              
ATOM   2146 1HE2 GLN A 148     -10.456 -43.774 -10.570  1.00  0.00              
ATOM   2147 2HE2 GLN A 148     -10.379 -42.675 -11.907  1.00  0.00              
ATOM   2148  N   TRP A 149      -9.104 -37.755 -11.227  1.00  0.00              
ATOM   2149  CA  TRP A 149      -8.244 -37.335 -12.333  1.00  0.00              
ATOM   2150  C   TRP A 149      -6.788 -37.230 -11.910  1.00  0.00              
ATOM   2151  O   TRP A 149      -5.890 -37.174 -12.749  1.00  0.00              
ATOM   2152  CB  TRP A 149      -8.677 -35.972 -12.883  1.00  0.00              
ATOM   2153  CG  TRP A 149      -9.998 -35.976 -13.561  1.00  0.00              
ATOM   2154  CD1 TRP A 149     -10.772 -37.064 -13.837  1.00  0.00              
ATOM   2155  CD2 TRP A 149     -10.680 -34.846 -14.112  1.00  0.00              
ATOM   2156  NE1 TRP A 149     -11.897 -36.682 -14.526  1.00  0.00              
ATOM   2157  CE2 TRP A 149     -11.866 -35.325 -14.710  1.00  0.00              
ATOM   2158  CE3 TRP A 149     -10.404 -33.472 -14.160  1.00  0.00              
ATOM   2159  CZ2 TRP A 149     -12.778 -34.480 -15.349  1.00  0.00              
ATOM   2160  CZ3 TRP A 149     -11.311 -32.632 -14.797  1.00  0.00              
ATOM   2161  CH2 TRP A 149     -12.481 -33.139 -15.381  1.00  0.00              
ATOM   2162  H   TRP A 149      -9.648 -37.060 -10.737  1.00  0.00              
ATOM   2163  HA  TRP A 149      -8.277 -38.078 -13.130  1.00  0.00              
ATOM   2164 1HB  TRP A 149      -8.753 -35.245 -12.074  1.00  0.00              
ATOM   2165 2HB  TRP A 149      -7.958 -35.619 -13.622  1.00  0.00              
ATOM   2166  HD1 TRP A 149     -10.408 -38.029 -13.489  1.00  0.00              
ATOM   2167  HE1 TRP A 149     -12.628 -37.300 -14.847  1.00  0.00              
ATOM   2168  HE3 TRP A 149      -9.512 -33.029 -13.719  1.00  0.00              
ATOM   2169  HZ2 TRP A 149     -13.677 -34.912 -15.788  1.00  0.00              
ATOM   2170  HZ3 TRP A 149     -11.089 -31.566 -14.832  1.00  0.00              
ATOM   2171  HH2 TRP A 149     -13.170 -32.451 -15.872  1.00  0.00              
ATOM   2172  N   ASN A 150      -6.561 -37.182 -10.607  1.00  0.00              
ATOM   2173  CA  ASN A 150      -5.219 -37.047 -10.062  1.00  0.00              
ATOM   2174  C   ASN A 150      -4.580 -35.699 -10.405  1.00  0.00              
ATOM   2175  O   ASN A 150      -3.394 -35.623 -10.742  1.00  0.00              
ATOM   2176  CB  ASN A 150      -4.327 -38.181 -10.532  1.00  0.00              
ATOM   2177  CG  ASN A 150      -4.798 -39.541 -10.098  1.00  0.00              
ATOM   2178  OD1 ASN A 150      -4.974 -39.808  -8.903  1.00  0.00              
ATOM   2179  ND2 ASN A 150      -4.924 -40.427 -11.053  1.00  0.00              
ATOM   2180  H   ASN A 150      -7.346 -37.241  -9.974  1.00  0.00              
ATOM   2181  HA  ASN A 150      -5.257 -37.084  -8.972  1.00  0.00              
ATOM   2182 1HB  ASN A 150      -3.990 -38.233 -11.568  1.00  0.00              
ATOM   2183 2HB  ASN A 150      -3.497 -37.877  -9.895  1.00  0.00              
ATOM   2184 1HD2 ASN A 150      -5.233 -41.354 -10.838  1.00  0.00              
ATOM   2185 2HD2 ASN A 150      -4.711 -40.177 -11.997  1.00  0.00              
ATOM   2186  N   VAL A 151      -5.377 -34.638 -10.327  1.00  0.00              
ATOM   2187  CA  VAL A 151      -4.913 -33.300 -10.682  1.00  0.00              
ATOM   2188  C   VAL A 151      -5.242 -32.359  -9.535  1.00  0.00              
ATOM   2189  O   VAL A 151      -6.035 -32.697  -8.658  1.00  0.00              
ATOM   2190  CB  VAL A 151      -5.596 -32.763 -11.955  1.00  0.00              
ATOM   2191  CG1 VAL A 151      -5.285 -33.673 -13.135  1.00  0.00              
ATOM   2192  CG2 VAL A 151      -7.096 -32.641 -11.734  1.00  0.00              
ATOM   2193  H   VAL A 151      -6.329 -34.762 -10.014  1.00  0.00              
ATOM   2194  HA  VAL A 151      -3.830 -33.276 -10.807  1.00  0.00              
ATOM   2195  HB  VAL A 151      -5.221 -31.760 -12.162  1.00  0.00              
ATOM   2196 1HG1 VAL A 151      -5.772 -33.286 -14.031  1.00  0.00              
ATOM   2197 2HG1 VAL A 151      -4.208 -33.708 -13.293  1.00  0.00              
ATOM   2198 3HG1 VAL A 151      -5.655 -34.676 -12.927  1.00  0.00              
ATOM   2199 1HG2 VAL A 151      -7.568 -32.260 -12.639  1.00  0.00              
ATOM   2200 2HG2 VAL A 151      -7.508 -33.622 -11.493  1.00  0.00              
ATOM   2201 3HG2 VAL A 151      -7.288 -31.955 -10.909  1.00  0.00              
ATOM   2202  N   ASN A 152      -4.633 -31.179  -9.542  1.00  0.00              
ATOM   2203  CA  ASN A 152      -4.903 -30.191  -8.508  1.00  0.00              
ATOM   2204  C   ASN A 152      -6.199 -29.438  -8.781  1.00  0.00              
ATOM   2205  O   ASN A 152      -6.635 -29.310  -9.930  1.00  0.00              
ATOM   2206  CB  ASN A 152      -3.761 -29.177  -8.415  1.00  0.00              
ATOM   2207  CG  ASN A 152      -2.484 -29.779  -7.878  1.00  0.00              
ATOM   2208  OD1 ASN A 152      -2.436 -30.229  -6.735  1.00  0.00              
ATOM   2209  ND2 ASN A 152      -1.442 -29.787  -8.696  1.00  0.00              
ATOM   2210  H   ASN A 152      -3.972 -30.958 -10.273  1.00  0.00              
ATOM   2211  HA  ASN A 152      -5.036 -30.689  -7.546  1.00  0.00              
ATOM   2212 1HB  ASN A 152      -3.534 -28.515  -9.252  1.00  0.00              
ATOM   2213 2HB  ASN A 152      -4.245 -28.608  -7.623  1.00  0.00              
ATOM   2214 1HD2 ASN A 152      -0.572 -30.175  -8.391  1.00  0.00              
ATOM   2215 2HD2 ASN A 152      -1.525 -29.407  -9.616  1.00  0.00              
ATOM   2216  N   TYR A 153      -6.812 -28.945  -7.711  1.00  0.00              
ATOM   2217  CA  TYR A 153      -8.051 -28.191  -7.814  1.00  0.00              
ATOM   2218  C   TYR A 153      -7.839 -26.879  -7.087  1.00  0.00              
ATOM   2219  O   TYR A 153      -7.390 -26.859  -5.945  1.00  0.00              
ATOM   2220  CB  TYR A 153      -9.225 -28.931  -7.167  1.00  0.00              
ATOM   2221  CG  TYR A 153     -10.512 -28.127  -7.149  1.00  0.00              
ATOM   2222  CD1 TYR A 153     -11.164 -27.782  -8.337  1.00  0.00              
ATOM   2223  CD2 TYR A 153     -11.083 -27.713  -5.943  1.00  0.00              
ATOM   2224  CE1 TYR A 153     -12.351 -27.052  -8.328  1.00  0.00              
ATOM   2225  CE2 TYR A 153     -12.269 -26.976  -5.922  1.00  0.00              
ATOM   2226  CZ  TYR A 153     -12.901 -26.651  -7.117  1.00  0.00              
ATOM   2227  OH  TYR A 153     -14.095 -25.950  -7.100  1.00  0.00              
ATOM   2228  H   TYR A 153      -6.404 -29.100  -6.800  1.00  0.00              
ATOM   2229  HA  TYR A 153      -8.274 -27.987  -8.862  1.00  0.00              
ATOM   2230 1HB  TYR A 153      -9.376 -29.852  -7.732  1.00  0.00              
ATOM   2231 2HB  TYR A 153      -8.930 -29.173  -6.147  1.00  0.00              
ATOM   2232  HD1 TYR A 153     -10.727 -28.094  -9.286  1.00  0.00              
ATOM   2233  HD2 TYR A 153     -10.586 -27.974  -5.009  1.00  0.00              
ATOM   2234  HE1 TYR A 153     -12.845 -26.791  -9.263  1.00  0.00              
ATOM   2235  HE2 TYR A 153     -12.696 -26.658  -4.970  1.00  0.00              
ATOM   2236  HH  TYR A 153     -14.394 -25.741  -6.211  1.00  0.00              
ATOM   2237  N   VAL A 154      -8.174 -25.781  -7.750  1.00  0.00              
ATOM   2238  CA  VAL A 154      -8.064 -24.466  -7.144  1.00  0.00              
ATOM   2239  C   VAL A 154      -9.351 -23.704  -7.409  1.00  0.00              
ATOM   2240  O   VAL A 154      -9.908 -23.788  -8.504  1.00  0.00              
ATOM   2241  CB  VAL A 154      -6.889 -23.681  -7.763  1.00  0.00              
ATOM   2242  CG1 VAL A 154      -6.783 -22.297  -7.138  1.00  0.00              
ATOM   2243  CG2 VAL A 154      -5.596 -24.461  -7.580  1.00  0.00              
ATOM   2244  H   VAL A 154      -8.514 -25.859  -8.698  1.00  0.00              
ATOM   2245  HA  VAL A 154      -7.961 -24.536  -6.061  1.00  0.00              
ATOM   2246  HB  VAL A 154      -7.057 -23.580  -8.836  1.00  0.00              
ATOM   2247 1HG1 VAL A 154      -5.949 -21.757  -7.587  1.00  0.00              
ATOM   2248 2HG1 VAL A 154      -7.707 -21.747  -7.313  1.00  0.00              
ATOM   2249 3HG1 VAL A 154      -6.616 -22.395  -6.065  1.00  0.00              
ATOM   2250 1HG2 VAL A 154      -4.769 -23.904  -8.020  1.00  0.00              
ATOM   2251 2HG2 VAL A 154      -5.410 -24.610  -6.517  1.00  0.00              
ATOM   2252 3HG2 VAL A 154      -5.683 -25.429  -8.073  1.00  0.00              
ATOM   2253  N   GLU A 155      -9.844 -22.986  -6.403  1.00  0.00              
ATOM   2254  CA  GLU A 155     -11.003 -22.133  -6.613  1.00  0.00              
ATOM   2255  C   GLU A 155     -10.469 -20.721  -6.809  1.00  0.00              
ATOM   2256  O   GLU A 155      -9.528 -20.296  -6.138  1.00  0.00              
ATOM   2257  CB  GLU A 155     -11.965 -22.183  -5.427  1.00  0.00              
ATOM   2258  CG  GLU A 155     -12.514 -23.572  -5.159  1.00  0.00              
ATOM   2259  CD  GLU A 155     -13.882 -23.531  -4.514  1.00  0.00              
ATOM   2260  OE1 GLU A 155     -14.052 -22.769  -3.543  1.00  0.00              
ATOM   2261  OE2 GLU A 155     -14.783 -24.262  -4.975  1.00  0.00              
ATOM   2262  H   GLU A 155      -9.421 -23.024  -5.487  1.00  0.00              
ATOM   2263  HA  GLU A 155     -11.536 -22.448  -7.511  1.00  0.00              
ATOM   2264 1HB  GLU A 155     -11.416 -21.825  -4.557  1.00  0.00              
ATOM   2265 2HB  GLU A 155     -12.781 -21.496  -5.650  1.00  0.00              
ATOM   2266 1HG  GLU A 155     -12.562 -24.199  -6.049  1.00  0.00              
ATOM   2267 2HG  GLU A 155     -11.801 -23.997  -4.454  1.00  0.00              
ATOM   2268  N   THR A 156     -11.076 -20.003  -7.739  1.00  0.00              
ATOM   2269  CA  THR A 156     -10.631 -18.661  -8.070  1.00  0.00              
ATOM   2270  C   THR A 156     -11.742 -17.658  -8.165  1.00  0.00              
ATOM   2271  O   THR A 156     -12.919 -18.006  -8.234  1.00  0.00              
ATOM   2272  CB  THR A 156      -9.968 -18.620  -9.448  1.00  0.00              
ATOM   2273  OG1 THR A 156     -10.935 -19.004 -10.436  1.00  0.00              
ATOM   2274  CG2 THR A 156      -8.777 -19.537  -9.511  1.00  0.00              
ATOM   2275  H   THR A 156     -11.867 -20.394  -8.232  1.00  0.00              
ATOM   2276  HA  THR A 156      -9.981 -18.283  -7.281  1.00  0.00              
ATOM   2277  HB  THR A 156      -9.641 -17.601  -9.654  1.00  0.00              
ATOM   2278  HG1 THR A 156     -11.503 -18.256 -10.636  1.00  0.00              
ATOM   2279 1HG2 THR A 156      -8.330 -19.483 -10.504  1.00  0.00              
ATOM   2280 2HG2 THR A 156      -8.044 -19.233  -8.765  1.00  0.00              
ATOM   2281 3HG2 THR A 156      -9.096 -20.560  -9.312  1.00  0.00              
ATOM   2282  N   SER A 157     -11.334 -16.397  -8.209  1.00  0.00              
ATOM   2283  CA  SER A 157     -12.243 -15.301  -8.461  1.00  0.00              
ATOM   2284  C   SER A 157     -11.514 -14.322  -9.373  1.00  0.00              
ATOM   2285  O   SER A 157     -10.571 -13.663  -8.946  1.00  0.00              
ATOM   2286  CB  SER A 157     -12.639 -14.593  -7.171  1.00  0.00              
ATOM   2287  OG  SER A 157     -13.410 -13.443  -7.470  1.00  0.00              
ATOM   2288  H   SER A 157     -10.355 -16.200  -8.059  1.00  0.00              
ATOM   2289  HA  SER A 157     -13.205 -15.620  -8.864  1.00  0.00              
ATOM   2290 1HB  SER A 157     -13.219 -15.284  -6.559  1.00  0.00              
ATOM   2291 2HB  SER A 157     -11.733 -14.308  -6.636  1.00  0.00              
ATOM   2292  HG  SER A 157     -14.317 -13.704  -7.651  1.00  0.00              
ATOM   2293  N   ALA A 158     -11.942 -14.244 -10.629  1.00  0.00              
ATOM   2294  CA  ALA A 158     -11.350 -13.311 -11.579  1.00  0.00              
ATOM   2295  C   ALA A 158     -11.725 -11.884 -11.187  1.00  0.00              
ATOM   2296  O   ALA A 158     -11.006 -10.932 -11.496  1.00  0.00              
ATOM   2297  CB  ALA A 158     -11.836 -13.619 -13.001  1.00  0.00              
ATOM   2298  H   ALA A 158     -12.696 -14.843 -10.934  1.00  0.00              
ATOM   2299  HA  ALA A 158     -10.265 -13.407 -11.534  1.00  0.00              
ATOM   2300 1HB  ALA A 158     -11.385 -12.914 -13.699  1.00  0.00              
ATOM   2301 2HB  ALA A 158     -11.548 -14.634 -13.273  1.00  0.00              
ATOM   2302 3HB  ALA A 158     -12.920 -13.525 -13.042  1.00  0.00              
ATOM   2303  N   LYS A 159     -12.854 -11.746 -10.500  1.00  0.00              
ATOM   2304  CA  LYS A 159     -13.342 -10.439 -10.076  1.00  0.00              
ATOM   2305  C   LYS A 159     -12.521  -9.821  -8.941  1.00  0.00              
ATOM   2306  O   LYS A 159     -12.139  -8.654  -9.000  1.00  0.00              
ATOM   2307  CB  LYS A 159     -14.800 -10.550  -9.646  1.00  0.00              
ATOM   2308  CG  LYS A 159     -15.420  -9.227  -9.247  1.00  0.00              
ATOM   2309  CD  LYS A 159     -16.911  -9.388  -9.001  1.00  0.00              
ATOM   2310  CE  LYS A 159     -17.562  -8.070  -8.615  1.00  0.00              
ATOM   2311  NZ  LYS A 159     -19.025  -8.251  -8.392  1.00  0.00              
ATOM   2312  H   LYS A 159     -13.388 -12.571 -10.265  1.00  0.00              
ATOM   2313  HA  LYS A 159     -13.264  -9.730 -10.901  1.00  0.00              
ATOM   2314 1HB  LYS A 159     -15.349 -10.976 -10.486  1.00  0.00              
ATOM   2315 2HB  LYS A 159     -14.834 -11.242  -8.803  1.00  0.00              
ATOM   2316 1HG  LYS A 159     -14.931  -8.876  -8.337  1.00  0.00              
ATOM   2317 2HG  LYS A 159     -15.252  -8.510 -10.049  1.00  0.00              
ATOM   2318 1HD  LYS A 159     -17.374  -9.765  -9.914  1.00  0.00              
ATOM   2319 2HD  LYS A 159     -17.056 -10.108  -8.197  1.00  0.00              
ATOM   2320 1HE  LYS A 159     -17.087  -7.708  -7.704  1.00  0.00              
ATOM   2321 2HE  LYS A 159     -17.392  -7.356  -9.422  1.00  0.00              
ATOM   2322 1HZ  LYS A 159     -19.438  -7.366  -8.137  1.00  0.00              
ATOM   2323 2HZ  LYS A 159     -19.456  -8.593  -9.240  1.00  0.00              
ATOM   2324 3HZ  LYS A 159     -19.172  -8.918  -7.648  1.00  0.00              
ATOM   2325  N   THR A 160     -12.249 -10.604  -7.904  1.00  0.00              
ATOM   2326  CA  THR A 160     -11.505 -10.094  -6.751  1.00  0.00              
ATOM   2327  C   THR A 160     -10.053 -10.536  -6.842  1.00  0.00              
ATOM   2328  O   THR A 160      -9.244 -10.222  -5.973  1.00  0.00              
ATOM   2329  CB  THR A 160     -12.070 -10.631  -5.433  1.00  0.00              
ATOM   2330  OG1 THR A 160     -11.940 -12.056  -5.420  1.00  0.00              
ATOM   2331  CG2 THR A 160     -13.545 -10.253  -5.285  1.00  0.00              
ATOM   2332  H   THR A 160     -12.557 -11.566  -7.904  1.00  0.00              
ATOM   2333  HA  THR A 160     -11.516  -9.004  -6.758  1.00  0.00              
ATOM   2334  HB  THR A 160     -11.503 -10.206  -4.604  1.00  0.00              
ATOM   2335  HG1 THR A 160     -12.649 -12.446  -5.936  1.00  0.00              
ATOM   2336 1HG2 THR A 160     -13.927 -10.644  -4.341  1.00  0.00              
ATOM   2337 2HG2 THR A 160     -13.645  -9.168  -5.295  1.00  0.00              
ATOM   2338 3HG2 THR A 160     -14.113 -10.678  -6.111  1.00  0.00              
ATOM   2339  N   ARG A 161      -9.748 -11.273  -7.908  1.00  0.00              
ATOM   2340  CA  ARG A 161      -8.396 -11.734  -8.223  1.00  0.00              
ATOM   2341  C   ARG A 161      -7.911 -12.892  -7.341  1.00  0.00              
ATOM   2342  O   ARG A 161      -6.771 -13.343  -7.462  1.00  0.00              
ATOM   2343  CB  ARG A 161      -7.395 -10.575  -8.134  1.00  0.00              
ATOM   2344  CG  ARG A 161      -5.985 -10.970  -8.566  1.00  0.00              
ATOM   2345  CD  ARG A 161      -5.059  -9.767  -8.554  1.00  0.00              
ATOM   2346  NE  ARG A 161      -3.692 -10.139  -8.903  1.00  0.00              
ATOM   2347  CZ  ARG A 161      -2.720  -9.266  -9.154  1.00  0.00              
ATOM   2348  NH1 ARG A 161      -2.963  -7.958  -9.099  1.00  0.00              
ATOM   2349  NH2 ARG A 161      -1.504  -9.702  -9.452  1.00  0.00              
ATOM   2350  H   ARG A 161     -10.508 -11.520  -8.526  1.00  0.00              
ATOM   2351  HA  ARG A 161      -8.368 -12.129  -9.239  1.00  0.00              
ATOM   2352 1HB  ARG A 161      -7.774  -9.778  -8.772  1.00  0.00              
ATOM   2353 2HB  ARG A 161      -7.389 -10.239  -7.097  1.00  0.00              
ATOM   2354 1HG  ARG A 161      -5.611 -11.729  -7.878  1.00  0.00              
ATOM   2355 2HG  ARG A 161      -6.036 -11.386  -9.573  1.00  0.00              
ATOM   2356 1HD  ARG A 161      -5.420  -9.035  -9.275  1.00  0.00              
ATOM   2357 2HD  ARG A 161      -5.062  -9.328  -7.557  1.00  0.00              
ATOM   2358  HE  ARG A 161      -3.280 -11.057  -9.007  1.00  0.00              
ATOM   2359 1HH1 ARG A 161      -3.889  -7.629  -8.865  1.00  0.00              
ATOM   2360 2HH1 ARG A 161      -2.220  -7.302  -9.291  1.00  0.00              
ATOM   2361 1HH2 ARG A 161      -1.322 -10.696  -9.488  1.00  0.00              
ATOM   2362 2HH2 ARG A 161      -0.766  -9.040  -9.643  1.00  0.00              
ATOM   2363  N   ALA A 162      -8.768 -13.380  -6.454  1.00  0.00              
ATOM   2364  CA  ALA A 162      -8.370 -14.467  -5.566  1.00  0.00              
ATOM   2365  C   ALA A 162      -7.864 -15.684  -6.351  1.00  0.00              
ATOM   2366  O   ALA A 162      -8.582 -16.255  -7.177  1.00  0.00              
ATOM   2367  CB  ALA A 162      -9.529 -14.855  -4.669  1.00  0.00              
ATOM   2368  H   ALA A 162      -9.703 -13.005  -6.383  1.00  0.00              
ATOM   2369  HA  ALA A 162      -7.544 -14.125  -4.943  1.00  0.00              
ATOM   2370 1HB  ALA A 162      -9.222 -15.667  -4.010  1.00  0.00              
ATOM   2371 2HB  ALA A 162      -9.830 -13.997  -4.070  1.00  0.00              
ATOM   2372 3HB  ALA A 162     -10.368 -15.183  -5.281  1.00  0.00              
ATOM   2373  N   ASN A 163      -6.609 -16.050  -6.104  1.00  0.00              
ATOM   2374  CA  ASN A 163      -5.985 -17.229  -6.703  1.00  0.00              
ATOM   2375  C   ASN A 163      -5.862 -17.261  -8.229  1.00  0.00              
ATOM   2376  O   ASN A 163      -5.668 -18.325  -8.817  1.00  0.00              
ATOM   2377  CB  ASN A 163      -6.719 -18.478  -6.249  1.00  0.00              
ATOM   2378  CG  ASN A 163      -6.571 -18.767  -4.781  1.00  0.00              
ATOM   2379  OD1 ASN A 163      -5.571 -18.401  -4.153  1.00  0.00              
ATOM   2380  ND2 ASN A 163      -7.522 -19.493  -4.250  1.00  0.00              
ATOM   2381  H   ASN A 163      -6.070 -15.476  -5.470  1.00  0.00              
ATOM   2382  HA  ASN A 163      -4.945 -17.302  -6.380  1.00  0.00              
ATOM   2383 1HB  ASN A 163      -7.754 -18.656  -6.546  1.00  0.00              
ATOM   2384 2HB  ASN A 163      -6.061 -19.144  -6.807  1.00  0.00              
ATOM   2385 1HD2 ASN A 163      -7.489 -19.724  -3.277  1.00  0.00              
ATOM   2386 2HD2 ASN A 163      -8.280 -19.815  -4.815  1.00  0.00              
ATOM   2387  N   VAL A 164      -5.962 -16.105  -8.876  1.00  0.00              
ATOM   2388  CA  VAL A 164      -5.792 -16.057 -10.324  1.00  0.00              
ATOM   2389  C   VAL A 164      -4.326 -16.309 -10.702  1.00  0.00              
ATOM   2390  O   VAL A 164      -4.024 -17.077 -11.621  1.00  0.00              
ATOM   2391  CB  VAL A 164      -6.242 -14.689 -10.880  1.00  0.00              
ATOM   2392  CG1 VAL A 164      -5.873 -14.574 -12.375  1.00  0.00              
ATOM   2393  CG2 VAL A 164      -7.749 -14.529 -10.669  1.00  0.00              
ATOM   2394  H   VAL A 164      -6.156 -15.250  -8.375  1.00  0.00              
ATOM   2395  HA  VAL A 164      -6.355 -16.851 -10.816  1.00  0.00              
ATOM   2396  HB  VAL A 164      -5.746 -13.898 -10.318  1.00  0.00              
ATOM   2397 1HG1 VAL A 164      -6.195 -13.604 -12.756  1.00  0.00              
ATOM   2398 2HG1 VAL A 164      -4.793 -14.668 -12.492  1.00  0.00              
ATOM   2399 3HG1 VAL A 164      -6.369 -15.366 -12.934  1.00  0.00              
ATOM   2400 1HG2 VAL A 164      -8.071 -13.564 -11.060  1.00  0.00              
ATOM   2401 2HG2 VAL A 164      -8.276 -15.327 -11.192  1.00  0.00              
ATOM   2402 3HG2 VAL A 164      -7.975 -14.582  -9.604  1.00  0.00              
ATOM   2403  N   ASP A 165      -3.412 -15.661  -9.990  1.00  0.00              
ATOM   2404  CA  ASP A 165      -1.999 -15.874 -10.254  1.00  0.00              
ATOM   2405  C   ASP A 165      -1.632 -17.307  -9.871  1.00  0.00              
ATOM   2406  O   ASP A 165      -0.756 -17.923 -10.486  1.00  0.00              
ATOM   2407  CB  ASP A 165      -1.140 -14.868  -9.484  1.00  0.00              
ATOM   2408  CG  ASP A 165      -1.199 -13.446 -10.025  1.00  0.00              
ATOM   2409  OD1 ASP A 165      -1.697 -13.264 -11.111  1.00  0.00              
ATOM   2410  OD2 ASP A 165      -0.892 -12.539  -9.289  1.00  0.00              
ATOM   2411  H   ASP A 165      -3.684 -15.017  -9.261  1.00  0.00              
ATOM   2412  HA  ASP A 165      -1.800 -15.751 -11.319  1.00  0.00              
ATOM   2413 1HB  ASP A 165      -1.340 -14.857  -8.412  1.00  0.00              
ATOM   2414 2HB  ASP A 165      -0.149 -15.284  -9.666  1.00  0.00              
ATOM   2415  N   LYS A 166      -2.320 -17.837  -8.866  1.00  0.00              
ATOM   2416  CA  LYS A 166      -2.055 -19.189  -8.373  1.00  0.00              
ATOM   2417  C   LYS A 166      -2.287 -20.263  -9.434  1.00  0.00              
ATOM   2418  O   LYS A 166      -1.483 -21.183  -9.572  1.00  0.00              
ATOM   2419  CB  LYS A 166      -2.921 -19.480  -7.147  1.00  0.00              
ATOM   2420  CG  LYS A 166      -2.744 -20.877  -6.568  1.00  0.00              
ATOM   2421  CD  LYS A 166      -3.451 -21.015  -5.228  1.00  0.00              
ATOM   2422  CE  LYS A 166      -3.431 -22.455  -4.737  1.00  0.00              
ATOM   2423  NZ  LYS A 166      -2.044 -22.972  -4.584  1.00  0.00              
ATOM   2424  H   LYS A 166      -3.048 -17.289  -8.430  1.00  0.00              
ATOM   2425  HA  LYS A 166      -1.006 -19.280  -8.091  1.00  0.00              
ATOM   2426 1HB  LYS A 166      -2.663 -18.738  -6.390  1.00  0.00              
ATOM   2427 2HB  LYS A 166      -3.960 -19.342  -7.449  1.00  0.00              
ATOM   2428 1HG  LYS A 166      -3.157 -21.599  -7.274  1.00  0.00              
ATOM   2429 2HG  LYS A 166      -1.679 -21.066  -6.439  1.00  0.00              
ATOM   2430 1HD  LYS A 166      -2.947 -20.376  -4.502  1.00  0.00              
ATOM   2431 2HD  LYS A 166      -4.483 -20.686  -5.345  1.00  0.00              
ATOM   2432 1HE  LYS A 166      -3.941 -22.495  -3.775  1.00  0.00              
ATOM   2433 2HE  LYS A 166      -3.970 -23.069  -5.458  1.00  0.00              
ATOM   2434 1HZ  LYS A 166      -2.075 -23.928  -4.258  1.00  0.00              
ATOM   2435 2HZ  LYS A 166      -1.571 -22.936  -5.476  1.00  0.00              
ATOM   2436 3HZ  LYS A 166      -1.545 -22.404  -3.915  1.00  0.00              
ATOM   2437  N   VAL A 167      -3.373 -20.165 -10.193  1.00  0.00              
ATOM   2438  CA  VAL A 167      -3.627 -21.210 -11.167  1.00  0.00              
ATOM   2439  C   VAL A 167      -2.643 -21.193 -12.328  1.00  0.00              
ATOM   2440  O   VAL A 167      -2.303 -22.250 -12.862  1.00  0.00              
ATOM   2441  CB  VAL A 167      -5.097 -21.183 -11.680  1.00  0.00              
ATOM   2442  CG1 VAL A 167      -6.036 -21.502 -10.515  1.00  0.00              
ATOM   2443  CG2 VAL A 167      -5.443 -19.829 -12.296  1.00  0.00              
ATOM   2444  H   VAL A 167      -4.024 -19.395 -10.117  1.00  0.00              
ATOM   2445  HA  VAL A 167      -3.493 -22.200 -10.730  1.00  0.00              
ATOM   2446  HB  VAL A 167      -5.209 -21.922 -12.473  1.00  0.00              
ATOM   2447 1HG1 VAL A 167      -7.068 -21.485 -10.865  1.00  0.00              
ATOM   2448 2HG1 VAL A 167      -5.802 -22.491 -10.120  1.00  0.00              
ATOM   2449 3HG1 VAL A 167      -5.908 -20.756  -9.730  1.00  0.00              
ATOM   2450 1HG2 VAL A 167      -6.475 -19.840 -12.646  1.00  0.00              
ATOM   2451 2HG2 VAL A 167      -5.322 -19.048 -11.545  1.00  0.00              
ATOM   2452 3HG2 VAL A 167      -4.777 -19.631 -13.137  1.00  0.00              
ATOM   2453  N   PHE A 168      -2.174 -20.009 -12.718  1.00  0.00              
ATOM   2454  CA  PHE A 168      -1.221 -19.921 -13.815  1.00  0.00              
ATOM   2455  C   PHE A 168       0.178 -20.342 -13.359  1.00  0.00              
ATOM   2456  O   PHE A 168       0.882 -21.053 -14.082  1.00  0.00              
ATOM   2457  CB  PHE A 168      -1.198 -18.498 -14.398  1.00  0.00              
ATOM   2458  CG  PHE A 168      -2.374 -18.200 -15.300  1.00  0.00              
ATOM   2459  CD1 PHE A 168      -2.397 -18.664 -16.615  1.00  0.00              
ATOM   2460  CD2 PHE A 168      -3.472 -17.497 -14.820  1.00  0.00              
ATOM   2461  CE1 PHE A 168      -3.496 -18.436 -17.436  1.00  0.00              
ATOM   2462  CE2 PHE A 168      -4.578 -17.263 -15.630  1.00  0.00              
ATOM   2463  CZ  PHE A 168      -4.594 -17.732 -16.940  1.00  0.00              
ATOM   2464  H   PHE A 168      -2.473 -19.161 -12.257  1.00  0.00              
ATOM   2465  HA  PHE A 168      -1.509 -20.608 -14.612  1.00  0.00              
ATOM   2466 1HB  PHE A 168      -1.221 -17.762 -13.596  1.00  0.00              
ATOM   2467 2HB  PHE A 168      -0.299 -18.353 -14.996  1.00  0.00              
ATOM   2468  HD1 PHE A 168      -1.538 -19.214 -17.000  1.00  0.00              
ATOM   2469  HD2 PHE A 168      -3.461 -17.128 -13.794  1.00  0.00              
ATOM   2470  HE1 PHE A 168      -3.496 -18.807 -18.460  1.00  0.00              
ATOM   2471  HE2 PHE A 168      -5.433 -16.711 -15.240  1.00  0.00              
ATOM   2472  HZ  PHE A 168      -5.458 -17.550 -17.576  1.00  0.00              
ATOM   2473  N   PHE A 169       0.572 -19.912 -12.162  1.00  0.00              
ATOM   2474  CA  PHE A 169       1.887 -20.246 -11.623  1.00  0.00              
ATOM   2475  C   PHE A 169       1.982 -21.738 -11.294  1.00  0.00              
ATOM   2476  O   PHE A 169       2.948 -22.399 -11.669  1.00  0.00              
ATOM   2477  CB  PHE A 169       2.194 -19.405 -10.371  1.00  0.00              
ATOM   2478  CG  PHE A 169       2.864 -18.081 -10.677  1.00  0.00              
ATOM   2479  CD1 PHE A 169       2.185 -17.081 -11.374  1.00  0.00              
ATOM   2480  CD2 PHE A 169       4.182 -17.844 -10.288  1.00  0.00              
ATOM   2481  CE1 PHE A 169       2.810 -15.860 -11.684  1.00  0.00              
ATOM   2482  CE2 PHE A 169       4.817 -16.630 -10.593  1.00  0.00              
ATOM   2483  CZ  PHE A 169       4.127 -15.636 -11.294  1.00  0.00              
ATOM   2484  H   PHE A 169      -0.054 -19.340 -11.614  1.00  0.00              
ATOM   2485  HA  PHE A 169       2.656 -20.042 -12.370  1.00  0.00              
ATOM   2486 1HB  PHE A 169       1.272 -19.174  -9.839  1.00  0.00              
ATOM   2487 2HB  PHE A 169       2.867 -19.950  -9.710  1.00  0.00              
ATOM   2488  HD1 PHE A 169       1.153 -17.253 -11.681  1.00  0.00              
ATOM   2489  HD2 PHE A 169       4.721 -18.619  -9.741  1.00  0.00              
ATOM   2490  HE1 PHE A 169       2.263 -15.092 -12.229  1.00  0.00              
ATOM   2491  HE2 PHE A 169       5.849 -16.462 -10.283  1.00  0.00              
ATOM   2492  HZ  PHE A 169       4.615 -14.693 -11.535  1.00  0.00              
ATOM   2493  N   ASP A 170       0.976 -22.274 -10.611  1.00  0.00              
ATOM   2494  CA  ASP A 170       0.973 -23.696 -10.292  1.00  0.00              
ATOM   2495  C   ASP A 170       0.937 -24.543 -11.554  1.00  0.00              
ATOM   2496  O   ASP A 170       1.538 -25.617 -11.600  1.00  0.00              
ATOM   2497  CB  ASP A 170      -0.205 -24.065  -9.385  1.00  0.00              
ATOM   2498  CG  ASP A 170       0.001 -23.608  -7.952  1.00  0.00              
ATOM   2499  OD1 ASP A 170       1.148 -23.265  -7.595  1.00  0.00              
ATOM   2500  OD2 ASP A 170      -0.971 -23.606  -7.173  1.00  0.00              
ATOM   2501  H   ASP A 170       0.202 -21.700 -10.306  1.00  0.00              
ATOM   2502  HA  ASP A 170       1.893 -23.959  -9.768  1.00  0.00              
ATOM   2503 1HB  ASP A 170      -1.168 -23.721  -9.763  1.00  0.00              
ATOM   2504 2HB  ASP A 170      -0.159 -25.152  -9.443  1.00  0.00              
ATOM   2505  N   LEU A 171       0.239 -24.073 -12.587  1.00  0.00              
ATOM   2506  CA  LEU A 171       0.231 -24.821 -13.835  1.00  0.00              
ATOM   2507  C   LEU A 171       1.629 -24.802 -14.445  1.00  0.00              
ATOM   2508  O   LEU A 171       2.111 -25.829 -14.921  1.00  0.00              
ATOM   2509  CB  LEU A 171      -0.787 -24.251 -14.836  1.00  0.00              
ATOM   2510  CG  LEU A 171      -0.846 -25.002 -16.176  1.00  0.00              
ATOM   2511  CD1 LEU A 171      -1.187 -26.476 -15.909  1.00  0.00              
ATOM   2512  CD2 LEU A 171      -1.893 -24.366 -17.129  1.00  0.00              
ATOM   2513  H   LEU A 171      -0.284 -23.212 -12.526  1.00  0.00              
ATOM   2514  HA  LEU A 171      -0.027 -25.861 -13.636  1.00  0.00              
ATOM   2515 1HB  LEU A 171      -1.702 -24.414 -14.270  1.00  0.00              
ATOM   2516 2HB  LEU A 171      -0.642 -23.182 -14.994  1.00  0.00              
ATOM   2517  HG  LEU A 171       0.129 -24.893 -16.652  1.00  0.00              
ATOM   2518 1HD1 LEU A 171      -1.231 -27.018 -16.854  1.00  0.00              
ATOM   2519 2HD1 LEU A 171      -0.419 -26.918 -15.274  1.00  0.00              
ATOM   2520 3HD1 LEU A 171      -2.153 -26.541 -15.409  1.00  0.00              
ATOM   2521 1HD2 LEU A 171      -1.911 -24.918 -18.069  1.00  0.00              
ATOM   2522 2HD2 LEU A 171      -2.879 -24.405 -16.665  1.00  0.00              
ATOM   2523 3HD2 LEU A 171      -1.624 -23.327 -17.324  1.00  0.00              
ATOM   2524  N   MET A 172       2.286 -23.644 -14.423  1.00  0.00              
ATOM   2525  CA  MET A 172       3.641 -23.556 -14.970  1.00  0.00              
ATOM   2526  C   MET A 172       4.601 -24.455 -14.185  1.00  0.00              
ATOM   2527  O   MET A 172       5.582 -24.951 -14.730  1.00  0.00              
ATOM   2528  CB  MET A 172       4.170 -22.112 -14.939  1.00  0.00              
ATOM   2529  CG  MET A 172       3.540 -21.162 -15.952  1.00  0.00              
ATOM   2530  SD  MET A 172       4.412 -19.560 -16.025  1.00  0.00              
ATOM   2531  CE  MET A 172       3.883 -18.812 -14.486  1.00  0.00              
ATOM   2532  H   MET A 172       1.859 -22.817 -14.031  1.00  0.00              
ATOM   2533  HA  MET A 172       3.649 -23.910 -16.001  1.00  0.00              
ATOM   2534 1HB  MET A 172       3.991 -21.730 -13.935  1.00  0.00              
ATOM   2535 2HB  MET A 172       5.245 -22.163 -15.122  1.00  0.00              
ATOM   2536 1HG  MET A 172       3.573 -21.638 -16.931  1.00  0.00              
ATOM   2537 2HG  MET A 172       2.502 -20.998 -15.661  1.00  0.00              
ATOM   2538 1HE  MET A 172       4.335 -17.825 -14.386  1.00  0.00              
ATOM   2539 2HE  MET A 172       2.796 -18.717 -14.481  1.00  0.00              
ATOM   2540 3HE  MET A 172       4.196 -19.440 -13.651  1.00  0.00              
ATOM   2541  N   ARG A 173       4.323 -24.651 -12.903  1.00  0.00              
ATOM   2542  CA  ARG A 173       5.133 -25.550 -12.099  1.00  0.00              
ATOM   2543  C   ARG A 173       4.901 -26.985 -12.552  1.00  0.00              
ATOM   2544  O   ARG A 173       5.831 -27.780 -12.604  1.00  0.00              
ATOM   2545  CB  ARG A 173       4.800 -25.388 -10.611  1.00  0.00              
ATOM   2546  CG  ARG A 173       5.282 -24.070 -10.039  1.00  0.00              
ATOM   2547  CD  ARG A 173       5.030 -23.967  -8.538  1.00  0.00              
ATOM   2548  NE  ARG A 173       5.499 -22.683  -8.019  1.00  0.00              
ATOM   2549  CZ  ARG A 173       4.708 -21.658  -7.713  1.00  0.00              
ATOM   2550  NH1 ARG A 173       3.389 -21.757  -7.864  1.00  0.00              
ATOM   2551  NH2 ARG A 173       5.240 -20.527  -7.268  1.00  0.00              
ATOM   2552  H   ARG A 173       3.542 -24.176 -12.474  1.00  0.00              
ATOM   2553  HA  ARG A 173       6.190 -25.325 -12.245  1.00  0.00              
ATOM   2554 1HB  ARG A 173       3.718 -25.467 -10.518  1.00  0.00              
ATOM   2555 2HB  ARG A 173       5.271 -26.220 -10.088  1.00  0.00              
ATOM   2556 1HG  ARG A 173       6.353 -23.981 -10.226  1.00  0.00              
ATOM   2557 2HG  ARG A 173       4.757 -23.260 -10.545  1.00  0.00              
ATOM   2558 1HD  ARG A 173       3.961 -24.061  -8.351  1.00  0.00              
ATOM   2559 2HD  ARG A 173       5.560 -24.775  -8.034  1.00  0.00              
ATOM   2560  HE  ARG A 173       6.442 -22.375  -7.817  1.00  0.00              
ATOM   2561 1HH1 ARG A 173       2.986 -22.616  -8.213  1.00  0.00              
ATOM   2562 2HH1 ARG A 173       2.797 -20.974  -7.629  1.00  0.00              
ATOM   2563 1HH2 ARG A 173       6.243 -20.451  -7.165  1.00  0.00              
ATOM   2564 2HH2 ARG A 173       4.643 -19.748  -7.036  1.00  0.00              
ATOM   2565  N   GLU A 174       3.659 -27.309 -12.895  1.00  0.00              
ATOM   2566  CA  GLU A 174       3.354 -28.640 -13.398  1.00  0.00              
ATOM   2567  C   GLU A 174       4.006 -28.830 -14.761  1.00  0.00              
ATOM   2568  O   GLU A 174       4.511 -29.912 -15.077  1.00  0.00              
ATOM   2569  CB  GLU A 174       1.842 -28.842 -13.487  1.00  0.00              
ATOM   2570  CG  GLU A 174       1.222 -29.181 -12.148  1.00  0.00              
ATOM   2571  CD  GLU A 174      -0.240 -29.541 -12.247  1.00  0.00              
ATOM   2572  OE1 GLU A 174      -0.607 -30.316 -13.155  1.00  0.00              
ATOM   2573  OE2 GLU A 174      -1.019 -29.053 -11.401  1.00  0.00              
ATOM   2574  H   GLU A 174       2.914 -26.633 -12.808  1.00  0.00              
ATOM   2575  HA  GLU A 174       3.769 -29.393 -12.727  1.00  0.00              
ATOM   2576 1HB  GLU A 174       1.420 -27.916 -13.877  1.00  0.00              
ATOM   2577 2HB  GLU A 174       1.669 -29.649 -14.200  1.00  0.00              
ATOM   2578 1HG  GLU A 174       1.738 -29.983 -11.621  1.00  0.00              
ATOM   2579 2HG  GLU A 174       1.316 -28.255 -11.581  1.00  0.00              
ATOM   2580  N   ILE A 175       4.007 -27.774 -15.567  1.00  0.00              
ATOM   2581  CA  ILE A 175       4.567 -27.858 -16.904  1.00  0.00              
ATOM   2582  C   ILE A 175       6.075 -28.056 -16.767  1.00  0.00              
ATOM   2583  O   ILE A 175       6.679 -28.872 -17.460  1.00  0.00              
ATOM   2584  CB  ILE A 175       4.271 -26.602 -17.743  1.00  0.00              
ATOM   2585  CG1 ILE A 175       2.774 -26.503 -18.047  1.00  0.00              
ATOM   2586  CG2 ILE A 175       5.079 -26.621 -19.032  1.00  0.00              
ATOM   2587  CD1 ILE A 175       2.352 -25.167 -18.614  1.00  0.00              
ATOM   2588  H   ILE A 175       3.615 -26.897 -15.252  1.00  0.00              
ATOM   2589  HA  ILE A 175       4.181 -28.732 -17.428  1.00  0.00              
ATOM   2590  HB  ILE A 175       4.532 -25.718 -17.163  1.00  0.00              
ATOM   2591 1HG1 ILE A 175       2.535 -27.292 -18.760  1.00  0.00              
ATOM   2592 2HG1 ILE A 175       2.241 -26.686 -17.114  1.00  0.00              
ATOM   2593 1HG2 ILE A 175       4.857 -25.726 -19.613  1.00  0.00              
ATOM   2594 2HG2 ILE A 175       6.142 -26.645 -18.794  1.00  0.00              
ATOM   2595 3HG2 ILE A 175       4.817 -27.505 -19.613  1.00  0.00              
ATOM   2596 1HD1 ILE A 175       1.279 -25.173 -18.804  1.00  0.00              
ATOM   2597 2HD1 ILE A 175       2.590 -24.377 -17.901  1.00  0.00              
ATOM   2598 3HD1 ILE A 175       2.883 -24.984 -19.548  1.00  0.00              
ATOM   2599  N   ARG A 176       6.669 -27.287 -15.861  1.00  0.00              
ATOM   2600  CA  ARG A 176       8.090 -27.389 -15.561  1.00  0.00              
ATOM   2601  C   ARG A 176       8.432 -28.823 -15.162  1.00  0.00              
ATOM   2602  O   ARG A 176       9.375 -29.412 -15.688  1.00  0.00              
ATOM   2603  CB  ARG A 176       8.536 -26.384 -14.509  1.00  0.00              
ATOM   2604  CG  ARG A 176      10.017 -26.429 -14.169  1.00  0.00              
ATOM   2605  CD  ARG A 176      10.480 -25.319 -13.298  1.00  0.00              
ATOM   2606  NE  ARG A 176       9.847 -25.277 -11.989  1.00  0.00              
ATOM   2607  CZ  ARG A 176       9.813 -24.192 -11.190  1.00  0.00              
ATOM   2608  NH1 ARG A 176      10.404 -23.072 -11.543  1.00  0.00              
ATOM   2609  NH2 ARG A 176       9.189 -24.291 -10.030  1.00  0.00              
ATOM   2610  H   ARG A 176       6.109 -26.608 -15.365  1.00  0.00              
ATOM   2611  HA  ARG A 176       8.673 -27.150 -16.451  1.00  0.00              
ATOM   2612 1HB  ARG A 176       8.284 -25.395 -14.888  1.00  0.00              
ATOM   2613 2HB  ARG A 176       7.956 -26.587 -13.609  1.00  0.00              
ATOM   2614 1HG  ARG A 176      10.227 -27.368 -13.657  1.00  0.00              
ATOM   2615 2HG  ARG A 176      10.587 -26.388 -15.098  1.00  0.00              
ATOM   2616 1HD  ARG A 176      11.553 -25.418 -13.138  1.00  0.00              
ATOM   2617 2HD  ARG A 176      10.272 -24.371 -13.792  1.00  0.00              
ATOM   2618  HE  ARG A 176       9.356 -26.004 -11.487  1.00  0.00              
ATOM   2619 1HH1 ARG A 176      10.893 -23.019 -12.426  1.00  0.00              
ATOM   2620 2HH1 ARG A 176      10.368 -22.271 -10.931  1.00  0.00              
ATOM   2621 1HH2 ARG A 176       8.755 -25.165  -9.766  1.00  0.00              
ATOM   2622 2HH2 ARG A 176       9.149 -23.494  -9.412  1.00  0.00              
ATOM   2623  N   ALA A 177       7.660 -29.378 -14.232  1.00  0.00              
ATOM   2624  CA  ALA A 177       7.914 -30.722 -13.735  1.00  0.00              
ATOM   2625  C   ALA A 177       7.860 -31.697 -14.901  1.00  0.00              
ATOM   2626  O   ALA A 177       8.708 -32.580 -15.028  1.00  0.00              
ATOM   2627  CB  ALA A 177       6.872 -31.102 -12.691  1.00  0.00              
ATOM   2628  H   ALA A 177       6.878 -28.856 -13.861  1.00  0.00              
ATOM   2629  HA  ALA A 177       8.913 -30.751 -13.300  1.00  0.00              
ATOM   2630 1HB  ALA A 177       7.074 -32.109 -12.327  1.00  0.00              
ATOM   2631 2HB  ALA A 177       6.918 -30.400 -11.859  1.00  0.00              
ATOM   2632 3HB  ALA A 177       5.880 -31.070 -13.139  1.00  0.00              
ATOM   2633  N   ARG A 178       6.862 -31.513 -15.758  1.00  0.00              
ATOM   2634  CA  ARG A 178       6.667 -32.374 -16.914  1.00  0.00              
ATOM   2635  C   ARG A 178       7.796 -32.238 -17.933  1.00  0.00              
ATOM   2636  O   ARG A 178       8.174 -33.210 -18.583  1.00  0.00              
ATOM   2637  CB  ARG A 178       5.308 -32.149 -17.562  1.00  0.00              
ATOM   2638  CG  ARG A 178       4.992 -33.078 -18.724  1.00  0.00              
ATOM   2639  CD  ARG A 178       5.003 -34.521 -18.374  1.00  0.00              
ATOM   2640  NE  ARG A 178       4.708 -35.412 -19.485  1.00  0.00              
ATOM   2641  CZ  ARG A 178       4.910 -36.744 -19.472  1.00  0.00              
ATOM   2642  NH1 ARG A 178       5.442 -37.338 -18.427  1.00  0.00              
ATOM   2643  NH2 ARG A 178       4.582 -37.436 -20.549  1.00  0.00              
ATOM   2644  H   ARG A 178       6.219 -30.750 -15.599  1.00  0.00              
ATOM   2645  HA  ARG A 178       6.673 -33.419 -16.601  1.00  0.00              
ATOM   2646 1HB  ARG A 178       4.559 -32.280 -16.783  1.00  0.00              
ATOM   2647 2HB  ARG A 178       5.291 -31.117 -17.913  1.00  0.00              
ATOM   2648 1HG  ARG A 178       4.000 -32.832 -19.104  1.00  0.00              
ATOM   2649 2HG  ARG A 178       5.732 -32.915 -19.508  1.00  0.00              
ATOM   2650 1HD  ARG A 178       5.991 -34.787 -17.997  1.00  0.00              
ATOM   2651 2HD  ARG A 178       4.258 -34.704 -17.601  1.00  0.00              
ATOM   2652  HE  ARG A 178       4.325 -35.201 -20.397  1.00  0.00              
ATOM   2653 1HH1 ARG A 178       5.704 -36.793 -17.618  1.00  0.00              
ATOM   2654 2HH1 ARG A 178       5.586 -38.338 -18.437  1.00  0.00              
ATOM   2655 1HH2 ARG A 178       4.191 -36.961 -21.351  1.00  0.00              
ATOM   2656 2HH2 ARG A 178       4.724 -38.435 -20.566  1.00  0.00              
ATOM   2657  N   LYS A 179       8.334 -31.031 -18.073  1.00  0.00              
ATOM   2658  CA  LYS A 179       9.491 -30.816 -18.934  1.00  0.00              
ATOM   2659  C   LYS A 179      10.749 -31.493 -18.394  1.00  0.00              
ATOM   2660  O   LYS A 179      11.603 -31.925 -19.163  1.00  0.00              
ATOM   2661  CB  LYS A 179       9.738 -29.315 -19.128  1.00  0.00              
ATOM   2662  CG  LYS A 179       8.728 -28.643 -20.056  1.00  0.00              
ATOM   2663  CD  LYS A 179       8.916 -27.129 -20.128  1.00  0.00              
ATOM   2664  CE  LYS A 179       8.016 -26.516 -21.206  1.00  0.00              
ATOM   2665  NZ  LYS A 179       7.987 -25.023 -21.175  1.00  0.00              
ATOM   2666  H   LYS A 179       7.938 -30.245 -17.576  1.00  0.00              
ATOM   2667  HA  LYS A 179       9.310 -31.261 -19.913  1.00  0.00              
ATOM   2668 1HB  LYS A 179       9.695 -28.854 -18.141  1.00  0.00              
ATOM   2669 2HB  LYS A 179      10.743 -29.206 -19.535  1.00  0.00              
ATOM   2670 1HG  LYS A 179       8.846 -29.062 -21.056  1.00  0.00              
ATOM   2671 2HG  LYS A 179       7.724 -28.857 -19.689  1.00  0.00              
ATOM   2672 1HD  LYS A 179       8.668 -26.702 -19.155  1.00  0.00              
ATOM   2673 2HD  LYS A 179       9.960 -26.919 -20.360  1.00  0.00              
ATOM   2674 1HE  LYS A 179       8.380 -26.839 -22.180  1.00  0.00              
ATOM   2675 2HE  LYS A 179       7.002 -26.888 -21.057  1.00  0.00              
ATOM   2676 1HZ  LYS A 179       7.379 -24.683 -21.906  1.00  0.00              
ATOM   2677 2HZ  LYS A 179       7.642 -24.712 -20.277  1.00  0.00              
ATOM   2678 3HZ  LYS A 179       8.920 -24.666 -21.319  1.00  0.00              
ATOM   2679  N   MET A 180      10.863 -31.584 -17.071  1.00  0.00              
ATOM   2680  CA  MET A 180      11.974 -32.308 -16.460  1.00  0.00              
ATOM   2681  C   MET A 180      11.830 -33.782 -16.795  1.00  0.00              
ATOM   2682  O   MET A 180      12.803 -34.462 -17.110  1.00  0.00              
ATOM   2683  CB  MET A 180      12.003 -32.095 -14.947  1.00  0.00              
ATOM   2684  CG  MET A 180      12.376 -30.684 -14.517  1.00  0.00              
ATOM   2685  SD  MET A 180      12.294 -30.458 -12.729  1.00  0.00              
ATOM   2686  CE  MET A 180      13.698 -31.436 -12.200  1.00  0.00              
ATOM   2687  H   MET A 180      10.173 -31.148 -16.477  1.00  0.00              
ATOM   2688  HA  MET A 180      12.919 -31.954 -16.872  1.00  0.00              
ATOM   2689 1HB  MET A 180      11.009 -32.338 -14.574  1.00  0.00              
ATOM   2690 2HB  MET A 180      12.727 -32.802 -14.541  1.00  0.00              
ATOM   2691 1HG  MET A 180      13.391 -30.482 -14.857  1.00  0.00              
ATOM   2692 2HG  MET A 180      11.686 -29.989 -14.997  1.00  0.00              
ATOM   2693 1HE  MET A 180      13.781 -31.395 -11.114  1.00  0.00              
ATOM   2694 2HE  MET A 180      13.560 -32.470 -12.516  1.00  0.00              
ATOM   2695 3HE  MET A 180      14.608 -31.037 -12.649  1.00  0.00              
ATOM   2696  N   GLU A 181      10.591 -34.257 -16.726  1.00  0.00              
ATOM   2697  CA  GLU A 181      10.244 -35.623 -17.087  1.00  0.00              
ATOM   2698  C   GLU A 181      10.464 -35.927 -18.566  1.00  0.00              
ATOM   2699  O   GLU A 181      10.853 -37.038 -18.924  1.00  0.00              
ATOM   2700  CB  GLU A 181       8.787 -35.905 -16.715  1.00  0.00              
ATOM   2701  CG  GLU A 181       8.529 -36.005 -15.218  1.00  0.00              
ATOM   2702  CD  GLU A 181       7.064 -36.178 -14.926  1.00  0.00              
ATOM   2703  OE1 GLU A 181       6.287 -36.152 -15.850  1.00  0.00              
ATOM   2704  OE2 GLU A 181       6.731 -36.449 -13.797  1.00  0.00              
ATOM   2705  H   GLU A 181       9.864 -33.632 -16.406  1.00  0.00              
ATOM   2706  HA  GLU A 181      10.888 -36.322 -16.552  1.00  0.00              
ATOM   2707 1HB  GLU A 181       8.189 -35.094 -17.132  1.00  0.00              
ATOM   2708 2HB  GLU A 181       8.510 -36.844 -17.194  1.00  0.00              
ATOM   2709 1HG  GLU A 181       9.091 -36.803 -14.734  1.00  0.00              
ATOM   2710 2HG  GLU A 181       8.863 -35.042 -14.835  1.00  0.00              
ATOM   2711  N   ASP A 182      10.213 -34.938 -19.416  1.00  0.00              
ATOM   2712  CA  ASP A 182      10.384 -35.097 -20.857  1.00  0.00              
ATOM   2713  C   ASP A 182      11.806 -34.858 -21.356  1.00  0.00              
ATOM   2714  O   ASP A 182      12.110 -35.130 -22.517  1.00  0.00              
ATOM   2715  CB  ASP A 182       9.427 -34.157 -21.594  1.00  0.00              
ATOM   2716  CG  ASP A 182       7.963 -34.568 -21.524  1.00  0.00              
ATOM   2717  OD1 ASP A 182       7.698 -35.689 -21.158  1.00  0.00              
ATOM   2718  OD2 ASP A 182       7.120 -33.718 -21.682  1.00  0.00              
ATOM   2719  H   ASP A 182       9.894 -34.051 -19.054  1.00  0.00              
ATOM   2720  HA  ASP A 182      10.165 -36.126 -21.143  1.00  0.00              
ATOM   2721 1HB  ASP A 182       9.526 -33.113 -21.294  1.00  0.00              
ATOM   2722 2HB  ASP A 182       9.789 -34.277 -22.616  1.00  0.00              
ATOM   2723  N   SER A 183      12.674 -34.350 -20.492  1.00  0.00              
ATOM   2724  CA  SER A 183      14.045 -34.074 -20.896  1.00  0.00              
ATOM   2725  C   SER A 183      15.047 -34.688 -19.930  1.00  0.00              
ATOM   2726  O   SER A 183      15.774 -35.610 -20.359  1.00  0.00              
ATOM   2727  OXT SER A 183      15.118 -34.284 -18.802  1.00  0.00              
ATOM   2728  CB  SER A 183      14.264 -32.577 -21.001  1.00  0.00              
ATOM   2729  OG  SER A 183      15.577 -32.262 -21.377  1.00  0.00              
ATOM   2730  H   SER A 183      12.391 -34.150 -19.543  1.00  0.00              
ATOM   2731  HA  SER A 183      14.270 -34.398 -21.913  1.00  0.00              
ATOM   2732 1HB  SER A 183      13.576 -32.176 -21.744  1.00  0.00              
ATOM   2733 2HB  SER A 183      14.055 -32.125 -20.032  1.00  0.00              
ATOM   2734  HG  SER A 183      15.674 -31.309 -21.432  1.00  0.00              
ATOM   2735  N   SER C   4      12.689   8.705 -27.410  1.00  0.00              
ATOM   2736  CA  SER C   4      11.832   9.143 -26.269  1.00  0.00              
ATOM   2737  C   SER C   4      11.331   7.925 -25.495  1.00  0.00              
ATOM   2738  O   SER C   4      11.939   7.514 -24.503  1.00  0.00              
ATOM   2739  CB  SER C   4      10.661   9.973 -26.759  1.00  0.00              
ATOM   2740  OG  SER C   4      11.075  11.185 -27.325  1.00  0.00              
ATOM   2741 1H   SER C   4      12.432   8.939 -28.347  1.00  0.00              
ATOM   2742 2H   SER C   4      13.642   9.003 -27.463  1.00  0.00              
ATOM   2743 3H   SER C   4      12.854   7.731 -27.566  1.00  0.00              
ATOM   2744  HA  SER C   4      12.327   9.852 -25.604  1.00  0.00              
ATOM   2745 1HB  SER C   4      10.117   9.399 -27.508  1.00  0.00              
ATOM   2746 2HB  SER C   4      10.004  10.181 -25.916  1.00  0.00              
ATOM   2747  HG  SER C   4      11.376  11.033 -28.224  1.00  0.00              
ATOM   2748  N   ARG C   5      10.223   7.351 -25.955  1.00  0.00              
ATOM   2749  CA  ARG C   5       9.622   6.218 -25.267  1.00  0.00              
ATOM   2750  C   ARG C   5      10.238   4.908 -25.738  1.00  0.00              
ATOM   2751  O   ARG C   5      11.125   4.895 -26.592  1.00  0.00              
ATOM   2752  CB  ARG C   5       8.109   6.188 -25.499  1.00  0.00              
ATOM   2753  CG  ARG C   5       7.385   7.453 -25.057  1.00  0.00              
ATOM   2754  CD  ARG C   5       7.467   7.663 -23.550  1.00  0.00              
ATOM   2755  NE  ARG C   5       6.767   8.877 -23.133  1.00  0.00              
ATOM   2756  CZ  ARG C   5       5.464   8.939 -22.870  1.00  0.00              
ATOM   2757  NH1 ARG C   5       4.710   7.851 -22.973  1.00  0.00              
ATOM   2758  NH2 ARG C   5       4.912  10.091 -22.510  1.00  0.00              
ATOM   2759  H   ARG C   5       9.787   7.704 -26.795  1.00  0.00              
ATOM   2760  HA  ARG C   5       9.817   6.290 -24.197  1.00  0.00              
ATOM   2761 1HB  ARG C   5       7.954   6.030 -26.563  1.00  0.00              
ATOM   2762 2HB  ARG C   5       7.720   5.335 -24.944  1.00  0.00              
ATOM   2763 1HG  ARG C   5       7.839   8.307 -25.562  1.00  0.00              
ATOM   2764 2HG  ARG C   5       6.338   7.371 -25.351  1.00  0.00              
ATOM   2765 1HD  ARG C   5       7.016   6.808 -23.048  1.00  0.00              
ATOM   2766 2HD  ARG C   5       8.514   7.744 -23.260  1.00  0.00              
ATOM   2767  HE  ARG C   5       7.128   9.811 -22.985  1.00  0.00              
ATOM   2768 1HH1 ARG C   5       5.128   6.975 -23.252  1.00  0.00              
ATOM   2769 2HH1 ARG C   5       3.722   7.905 -22.771  1.00  0.00              
ATOM   2770 1HH2 ARG C   5       5.484  10.921 -22.437  1.00  0.00              
ATOM   2771 2HH2 ARG C   5       3.924  10.133 -22.311  1.00  0.00              
ATOM   2772  N   GLN C   6       9.762   3.807 -25.170  1.00  0.00              
ATOM   2773  CA  GLN C   6      10.229   2.493 -25.569  1.00  0.00              
ATOM   2774  C   GLN C   6       9.447   1.965 -26.766  1.00  0.00              
ATOM   2775  O   GLN C   6       8.311   2.366 -27.014  1.00  0.00              
ATOM   2776  CB  GLN C   6      10.113   1.512 -24.399  1.00  0.00              
ATOM   2777  CG  GLN C   6      10.926   1.901 -23.177  1.00  0.00              
ATOM   2778  CD  GLN C   6      12.415   1.951 -23.464  1.00  0.00              
ATOM   2779  OE1 GLN C   6      12.995   0.989 -23.975  1.00  0.00              
ATOM   2780  NE2 GLN C   6      13.042   3.074 -23.135  1.00  0.00              
ATOM   2781  H   GLN C   6       9.062   3.882 -24.446  1.00  0.00              
ATOM   2782  HA  GLN C   6      11.270   2.557 -25.886  1.00  0.00              
ATOM   2783 1HB  GLN C   6       9.056   1.457 -24.137  1.00  0.00              
ATOM   2784 2HB  GLN C   6      10.444   0.541 -24.769  1.00  0.00              
ATOM   2785 1HG  GLN C   6      10.677   2.758 -22.551  1.00  0.00              
ATOM   2786 2HG  GLN C   6      10.711   0.980 -22.633  1.00  0.00              
ATOM   2787 1HE2 GLN C   6      14.026   3.165 -23.300  1.00  0.00              
ATOM   2788 2HE2 GLN C   6      12.534   3.829 -22.721  1.00  0.00              
ATOM   2789  N   PRO C   7      10.063   1.069 -27.545  1.00  0.00              
ATOM   2790  CA  PRO C   7       9.378   0.485 -28.702  1.00  0.00              
ATOM   2791  C   PRO C   7       8.048  -0.170 -28.345  1.00  0.00              
ATOM   2792  O   PRO C   7       7.943  -0.906 -27.364  1.00  0.00              
ATOM   2793  CB  PRO C   7      10.383  -0.542 -29.226  1.00  0.00              
ATOM   2794  CG  PRO C   7      11.720   0.025 -28.813  1.00  0.00              
ATOM   2795  CD  PRO C   7      11.440   0.544 -27.434  1.00  0.00              
ATOM   2796  HA  PRO C   7       9.104   1.235 -29.459  1.00  0.00              
ATOM   2797 1HB  PRO C   7      10.210  -1.535 -28.784  1.00  0.00              
ATOM   2798 2HB  PRO C   7      10.310  -0.657 -30.317  1.00  0.00              
ATOM   2799 1HG  PRO C   7      12.500  -0.749 -28.822  1.00  0.00              
ATOM   2800 2HG  PRO C   7      12.046   0.817 -29.504  1.00  0.00              
ATOM   2801 1HD  PRO C   7      11.506  -0.245 -26.672  1.00  0.00              
ATOM   2802 2HD  PRO C   7      12.142   1.337 -27.137  1.00  0.00              
ATOM   2803  N   PRO C   8       7.006   0.119 -29.130  1.00  0.00              
ATOM   2804  CA  PRO C   8       5.701  -0.496 -28.890  1.00  0.00              
ATOM   2805  C   PRO C   8       5.866  -2.014 -28.832  1.00  0.00              
ATOM   2806  O   PRO C   8       6.567  -2.602 -29.662  1.00  0.00              
ATOM   2807  CB  PRO C   8       4.835  -0.045 -30.071  1.00  0.00              
ATOM   2808  CG  PRO C   8       5.449   1.238 -30.514  1.00  0.00              
ATOM   2809  CD  PRO C   8       6.931   1.063 -30.311  1.00  0.00              
ATOM   2810  HA  PRO C   8       5.260  -0.198 -27.928  1.00  0.00              
ATOM   2811 1HB  PRO C   8       4.840  -0.789 -30.881  1.00  0.00              
ATOM   2812 2HB  PRO C   8       3.786   0.097 -29.771  1.00  0.00              
ATOM   2813 1HG  PRO C   8       5.216   1.449 -31.567  1.00  0.00              
ATOM   2814 2HG  PRO C   8       5.068   2.085 -29.924  1.00  0.00              
ATOM   2815 1HD  PRO C   8       7.423   0.632 -31.196  1.00  0.00              
ATOM   2816 2HD  PRO C   8       7.437   2.014 -30.093  1.00  0.00              
ATOM   2817  N   LEU C   9       5.219  -2.639 -27.855  1.00  0.00              
ATOM   2818  CA  LEU C   9       5.291  -4.086 -27.703  1.00  0.00              
ATOM   2819  C   LEU C   9       3.874  -4.649 -27.633  1.00  0.00              
ATOM   2820  O   LEU C   9       3.165  -4.437 -26.655  1.00  0.00              
ATOM   2821  CB  LEU C   9       6.094  -4.463 -26.452  1.00  0.00              
ATOM   2822  CG  LEU C   9       6.211  -5.968 -26.179  1.00  0.00              
ATOM   2823  CD1 LEU C   9       6.951  -6.649 -27.322  1.00  0.00              
ATOM   2824  CD2 LEU C   9       6.934  -6.192 -24.859  1.00  0.00              
ATOM   2825  H   LEU C   9       4.664  -2.102 -27.203  1.00  0.00              
ATOM   2826  HA  LEU C   9       5.780  -4.521 -28.573  1.00  0.00              
ATOM   2827 1HB  LEU C   9       7.064  -4.058 -26.735  1.00  0.00              
ATOM   2828 2HB  LEU C   9       5.729  -3.943 -25.566  1.00  0.00              
ATOM   2829  HG  LEU C   9       5.198  -6.358 -26.075  1.00  0.00              
ATOM   2830 1HD1 LEU C   9       7.029  -7.718 -27.120  1.00  0.00              
ATOM   2831 2HD1 LEU C   9       6.404  -6.496 -28.253  1.00  0.00              
ATOM   2832 3HD1 LEU C   9       7.950  -6.224 -27.414  1.00  0.00              
ATOM   2833 1HD2 LEU C   9       7.015  -7.262 -24.667  1.00  0.00              
ATOM   2834 2HD2 LEU C   9       7.931  -5.754 -24.912  1.00  0.00              
ATOM   2835 3HD2 LEU C   9       6.373  -5.720 -24.052  1.00  0.00              
ATOM   2836  N   VAL C  10       3.460  -5.368 -28.670  1.00  0.00              
ATOM   2837  CA  VAL C  10       2.161  -6.011 -28.638  1.00  0.00              
ATOM   2838  C   VAL C  10       2.300  -7.324 -27.874  1.00  0.00              
ATOM   2839  O   VAL C  10       3.236  -8.096 -28.114  1.00  0.00              
ATOM   2840  CB  VAL C  10       1.637  -6.263 -30.060  1.00  0.00              
ATOM   2841  CG1 VAL C  10       0.333  -7.058 -30.016  1.00  0.00              
ATOM   2842  CG2 VAL C  10       1.427  -4.916 -30.756  1.00  0.00              
ATOM   2843  H   VAL C  10       4.041  -5.474 -29.489  1.00  0.00              
ATOM   2844  HA  VAL C  10       1.433  -5.407 -28.095  1.00  0.00              
ATOM   2845  HB  VAL C  10       2.392  -6.812 -30.623  1.00  0.00              
ATOM   2846 1HG1 VAL C  10      -0.024  -7.228 -31.033  1.00  0.00              
ATOM   2847 2HG1 VAL C  10       0.509  -8.016 -29.528  1.00  0.00              
ATOM   2848 3HG1 VAL C  10      -0.416  -6.497 -29.458  1.00  0.00              
ATOM   2849 1HG2 VAL C  10       1.056  -5.081 -31.766  1.00  0.00              
ATOM   2850 2HG2 VAL C  10       0.701  -4.326 -30.194  1.00  0.00              
ATOM   2851 3HG2 VAL C  10       2.374  -4.378 -30.801  1.00  0.00              
ATOM   2852  N   THR C  11       1.370  -7.567 -26.954  1.00  0.00              
ATOM   2853  CA  THR C  11       1.438  -8.738 -26.090  1.00  0.00              
ATOM   2854  C   THR C  11       0.139  -9.546 -26.048  1.00  0.00              
ATOM   2855  O   THR C  11       0.085 -10.583 -25.398  1.00  0.00              
ATOM   2856  CB  THR C  11       1.810  -8.333 -24.652  1.00  0.00              
ATOM   2857  OG1 THR C  11       0.816  -7.442 -24.131  1.00  0.00              
ATOM   2858  CG2 THR C  11       3.166  -7.645 -24.625  1.00  0.00              
ATOM   2859  H   THR C  11       0.597  -6.923 -26.850  1.00  0.00              
ATOM   2860  HA  THR C  11       2.187  -9.433 -26.470  1.00  0.00              
ATOM   2861  HB  THR C  11       1.845  -9.227 -24.030  1.00  0.00              
ATOM   2862  HG1 THR C  11       1.050  -7.191 -23.234  1.00  0.00              
ATOM   2863 1HG2 THR C  11       3.412  -7.367 -23.600  1.00  0.00              
ATOM   2864 2HG2 THR C  11       3.926  -8.325 -25.010  1.00  0.00              
ATOM   2865 3HG2 THR C  11       3.132  -6.751 -25.246  1.00  0.00              
ATOM   2866  N   GLY C  12      -0.902  -9.063 -26.720  1.00  0.00              
ATOM   2867  CA  GLY C  12      -2.136  -9.827 -26.831  1.00  0.00              
ATOM   2868  C   GLY C  12      -2.868  -9.505 -28.123  1.00  0.00              
ATOM   2869  O   GLY C  12      -2.767  -8.391 -28.615  1.00  0.00              
ATOM   2870  H   GLY C  12      -0.844  -8.156 -27.161  1.00  0.00              
ATOM   2871 1HA  GLY C  12      -1.898 -10.891 -26.813  1.00  0.00              
ATOM   2872 2HA  GLY C  12      -2.781  -9.586 -25.987  1.00  0.00              
ATOM   2873  N   ILE C  13      -3.603 -10.472 -28.668  1.00  0.00              
ATOM   2874  CA  ILE C  13      -4.368 -10.267 -29.897  1.00  0.00              
ATOM   2875  C   ILE C  13      -5.688 -11.032 -29.775  1.00  0.00              
ATOM   2876  O   ILE C  13      -5.708 -12.203 -29.374  1.00  0.00              
ATOM   2877  CB  ILE C  13      -3.553 -10.743 -31.133  1.00  0.00              
ATOM   2878  CG1 ILE C  13      -4.363 -10.520 -32.416  1.00  0.00              
ATOM   2879  CG2 ILE C  13      -3.162 -12.209 -30.985  1.00  0.00              
ATOM   2880  CD1 ILE C  13      -4.492  -9.071 -32.819  1.00  0.00              
ATOM   2881  H   ILE C  13      -3.630 -11.375 -28.216  1.00  0.00              
ATOM   2882  HA  ILE C  13      -4.629  -9.216 -30.016  1.00  0.00              
ATOM   2883  HB  ILE C  13      -2.653 -10.134 -31.221  1.00  0.00              
ATOM   2884 1HG1 ILE C  13      -3.867 -11.073 -33.212  1.00  0.00              
ATOM   2885 2HG1 ILE C  13      -5.356 -10.938 -32.250  1.00  0.00              
ATOM   2886 1HG2 ILE C  13      -2.593 -12.524 -31.859  1.00  0.00              
ATOM   2887 2HG2 ILE C  13      -2.553 -12.335 -30.092  1.00  0.00              
ATOM   2888 3HG2 ILE C  13      -4.062 -12.819 -30.900  1.00  0.00              
ATOM   2889 1HD1 ILE C  13      -5.079  -8.998 -33.735  1.00  0.00              
ATOM   2890 2HD1 ILE C  13      -4.992  -8.515 -32.023  1.00  0.00              
ATOM   2891 3HD1 ILE C  13      -3.503  -8.651 -32.989  1.00  0.00              
ATOM   2892  N   SER C  14      -6.791 -10.365 -30.108  1.00  0.00              
ATOM   2893  CA  SER C  14      -8.112 -10.979 -30.050  1.00  0.00              
ATOM   2894  C   SER C  14      -9.041 -10.544 -31.182  1.00  0.00              
ATOM   2895  O   SER C  14      -9.371  -9.365 -31.295  1.00  0.00              
ATOM   2896  CB  SER C  14      -8.752 -10.668 -28.711  1.00  0.00              
ATOM   2897  OG  SER C  14     -10.045 -11.199 -28.610  1.00  0.00              
ATOM   2898  H   SER C  14      -6.708  -9.404 -30.410  1.00  0.00              
ATOM   2899  HA  SER C  14      -8.082 -12.070 -30.037  1.00  0.00              
ATOM   2900 1HB  SER C  14      -8.132 -11.092 -27.922  1.00  0.00              
ATOM   2901 2HB  SER C  14      -8.802  -9.587 -28.591  1.00  0.00              
ATOM   2902  HG  SER C  14     -10.064 -12.072 -29.008  1.00  0.00              
ATOM   2903  N   PRO C  15      -9.467 -11.490 -32.044  1.00  0.00              
ATOM   2904  CA  PRO C  15      -9.124 -12.919 -32.044  1.00  0.00              
ATOM   2905  C   PRO C  15      -7.705 -13.110 -32.571  1.00  0.00              
ATOM   2906  O   PRO C  15      -7.168 -12.217 -33.219  1.00  0.00              
ATOM   2907  CB  PRO C  15     -10.160 -13.514 -32.992  1.00  0.00              
ATOM   2908  CG  PRO C  15     -10.307 -12.410 -34.004  1.00  0.00              
ATOM   2909  CD  PRO C  15     -10.390 -11.176 -33.115  1.00  0.00              
ATOM   2910  HA  PRO C  15      -9.132 -13.358 -31.036  1.00  0.00              
ATOM   2911 1HB  PRO C  15      -9.807 -14.455 -33.437  1.00  0.00              
ATOM   2912 2HB  PRO C  15     -11.102 -13.740 -32.469  1.00  0.00              
ATOM   2913 1HG  PRO C  15      -9.448 -12.383 -34.691  1.00  0.00              
ATOM   2914 2HG  PRO C  15     -11.207 -12.552 -34.620  1.00  0.00              
ATOM   2915 1HD  PRO C  15     -10.084 -10.262 -33.644  1.00  0.00              
ATOM   2916 2HD  PRO C  15     -11.408 -11.004 -32.737  1.00  0.00              
ATOM   2917  N   ASN C  16      -7.105 -14.272 -32.315  1.00  0.00              
ATOM   2918  CA  ASN C  16      -5.742 -14.526 -32.776  1.00  0.00              
ATOM   2919  C   ASN C  16      -5.664 -15.011 -34.230  1.00  0.00              
ATOM   2920  O   ASN C  16      -4.582 -15.277 -34.756  1.00  0.00              
ATOM   2921  CB  ASN C  16      -5.048 -15.523 -31.866  1.00  0.00              
ATOM   2922  CG  ASN C  16      -5.656 -16.897 -31.898  1.00  0.00              
ATOM   2923  OD1 ASN C  16      -6.631 -17.150 -32.615  1.00  0.00              
ATOM   2924  ND2 ASN C  16      -5.138 -17.763 -31.064  1.00  0.00              
ATOM   2925  H   ASN C  16      -7.590 -14.989 -31.797  1.00  0.00              
ATOM   2926  HA  ASN C  16      -5.166 -13.599 -32.760  1.00  0.00              
ATOM   2927 1HB  ASN C  16      -3.961 -15.612 -31.863  1.00  0.00              
ATOM   2928 2HB  ASN C  16      -5.373 -15.016 -30.957  1.00  0.00              
ATOM   2929 1HD2 ASN C  16      -5.493 -18.698 -31.031  1.00  0.00              
ATOM   2930 2HD2 ASN C  16      -4.389 -17.491 -30.462  1.00  0.00              
ATOM   2931  N   GLU C  17      -6.814 -15.124 -34.875  1.00  0.00              
ATOM   2932  CA  GLU C  17      -6.865 -15.600 -36.251  1.00  0.00              
ATOM   2933  C   GLU C  17      -8.121 -15.040 -36.886  1.00  0.00              
ATOM   2934  O   GLU C  17      -9.096 -14.737 -36.193  1.00  0.00              
ATOM   2935  CB  GLU C  17      -6.855 -17.129 -36.319  1.00  0.00              
ATOM   2936  CG  GLU C  17      -8.070 -17.794 -35.688  1.00  0.00              
ATOM   2937  CD  GLU C  17      -7.945 -19.292 -35.708  1.00  0.00              
ATOM   2938  OE1 GLU C  17      -6.958 -19.780 -36.204  1.00  0.00              
ATOM   2939  OE2 GLU C  17      -8.780 -19.946 -35.129  1.00  0.00              
ATOM   2940  H   GLU C  17      -7.675 -14.878 -34.408  1.00  0.00              
ATOM   2941  HA  GLU C  17      -5.999 -15.231 -36.802  1.00  0.00              
ATOM   2942 1HB  GLU C  17      -6.800 -17.400 -37.373  1.00  0.00              
ATOM   2943 2HB  GLU C  17      -5.952 -17.465 -35.809  1.00  0.00              
ATOM   2944 1HG  GLU C  17      -8.266 -17.461 -34.669  1.00  0.00              
ATOM   2945 2HG  GLU C  17      -8.893 -17.490 -36.333  1.00  0.00              
ATOM   2946  N   GLY C  18      -8.097 -14.912 -38.208  1.00  0.00              
ATOM   2947  CA  GLY C  18      -9.251 -14.388 -38.904  1.00  0.00              
ATOM   2948  C   GLY C  18      -8.965 -14.058 -40.350  1.00  0.00              
ATOM   2949  O   GLY C  18      -7.811 -13.954 -40.772  1.00  0.00              
ATOM   2950  H   GLY C  18      -7.280 -15.176 -38.739  1.00  0.00              
ATOM   2951 1HA  GLY C  18     -10.051 -15.128 -38.876  1.00  0.00              
ATOM   2952 2HA  GLY C  18      -9.583 -13.477 -38.407  1.00  0.00              
ATOM   2953  N   ILE C  19     -10.036 -13.899 -41.112  1.00  0.00              
ATOM   2954  CA  ILE C  19      -9.957 -13.724 -42.550  1.00  0.00              
ATOM   2955  C   ILE C  19      -9.701 -12.251 -42.848  1.00  0.00              
ATOM   2956  O   ILE C  19      -9.834 -11.400 -41.969  1.00  0.00              
ATOM   2957  CB  ILE C  19     -11.242 -14.189 -43.261  1.00  0.00              
ATOM   2958  CG1 ILE C  19     -12.429 -13.318 -42.840  1.00  0.00              
ATOM   2959  CG2 ILE C  19     -11.518 -15.653 -42.959  1.00  0.00              
ATOM   2960  CD1 ILE C  19     -13.671 -13.535 -43.674  1.00  0.00              
ATOM   2961  H   ILE C  19     -10.942 -13.900 -40.665  1.00  0.00              
ATOM   2962  HA  ILE C  19      -9.107 -14.271 -42.957  1.00  0.00              
ATOM   2963  HB  ILE C  19     -11.120 -14.055 -44.336  1.00  0.00              
ATOM   2964 1HG1 ILE C  19     -12.646 -13.548 -41.797  1.00  0.00              
ATOM   2965 2HG1 ILE C  19     -12.114 -12.278 -42.923  1.00  0.00              
ATOM   2966 1HG2 ILE C  19     -12.429 -15.964 -43.468  1.00  0.00              
ATOM   2967 2HG2 ILE C  19     -10.682 -16.260 -43.306  1.00  0.00              
ATOM   2968 3HG2 ILE C  19     -11.640 -15.786 -41.884  1.00  0.00              
ATOM   2969 1HD1 ILE C  19     -14.469 -12.884 -43.316  1.00  0.00              
ATOM   2970 2HD1 ILE C  19     -13.455 -13.305 -44.717  1.00  0.00              
ATOM   2971 3HD1 ILE C  19     -13.988 -14.574 -43.591  1.00  0.00              
ATOM   2972  N   PRO C  20      -9.312 -11.929 -44.092  1.00  0.00              
ATOM   2973  CA  PRO C  20      -9.153 -10.522 -44.454  1.00  0.00              
ATOM   2974  C   PRO C  20     -10.397  -9.706 -44.100  1.00  0.00              
ATOM   2975  O   PRO C  20     -11.535 -10.166 -44.259  1.00  0.00              
ATOM   2976  CB  PRO C  20      -8.890 -10.586 -45.952  1.00  0.00              
ATOM   2977  CG  PRO C  20      -8.192 -11.910 -46.093  1.00  0.00              
ATOM   2978  CD  PRO C  20      -9.028 -12.801 -45.199  1.00  0.00              
ATOM   2979  HA  PRO C  20      -8.333 -10.032 -43.908  1.00  0.00              
ATOM   2980 1HB  PRO C  20      -9.828 -10.543 -46.527  1.00  0.00              
ATOM   2981 2HB  PRO C  20      -8.266  -9.744 -46.289  1.00  0.00              
ATOM   2982 1HG  PRO C  20      -8.182 -12.246 -47.141  1.00  0.00              
ATOM   2983 2HG  PRO C  20      -7.144 -11.843 -45.767  1.00  0.00              
ATOM   2984 1HD  PRO C  20      -9.945 -13.146 -45.698  1.00  0.00              
ATOM   2985 2HD  PRO C  20      -8.481 -13.699 -44.876  1.00  0.00              
ATOM   2986  N   TRP C  21     -10.153  -8.499 -43.600  1.00  0.00              
ATOM   2987  CA  TRP C  21     -11.192  -7.565 -43.192  1.00  0.00              
ATOM   2988  C   TRP C  21     -11.852  -7.903 -41.856  1.00  0.00              
ATOM   2989  O   TRP C  21     -12.923  -7.396 -41.527  1.00  0.00              
ATOM   2990  CB  TRP C  21     -12.238  -7.396 -44.295  1.00  0.00              
ATOM   2991  CG  TRP C  21     -12.741  -6.000 -44.287  1.00  0.00              
ATOM   2992  CD1 TRP C  21     -14.014  -5.585 -44.006  1.00  0.00              
ATOM   2993  CD2 TRP C  21     -11.946  -4.816 -44.390  1.00  0.00              
ATOM   2994  NE1 TRP C  21     -14.053  -4.216 -43.913  1.00  0.00              
ATOM   2995  CE2 TRP C  21     -12.797  -3.718 -44.143  1.00  0.00              
ATOM   2996  CE3 TRP C  21     -10.592  -4.577 -44.659  1.00  0.00              
ATOM   2997  CZ2 TRP C  21     -12.339  -2.396 -44.156  1.00  0.00              
ATOM   2998  CZ3 TRP C  21     -10.135  -3.263 -44.672  1.00  0.00              
ATOM   2999  CH2 TRP C  21     -11.011  -2.188 -44.419  1.00  0.00              
ATOM   3000  H   TRP C  21      -9.184  -8.230 -43.505  1.00  0.00              
ATOM   3001  HA  TRP C  21     -10.761  -6.575 -43.044  1.00  0.00              
ATOM   3002 1HB  TRP C  21     -11.796  -7.604 -45.270  1.00  0.00              
ATOM   3003 2HB  TRP C  21     -13.075  -8.073 -44.123  1.00  0.00              
ATOM   3004  HD1 TRP C  21     -14.774  -6.358 -43.902  1.00  0.00              
ATOM   3005  HE1 TRP C  21     -14.873  -3.663 -43.709  1.00  0.00              
ATOM   3006  HE3 TRP C  21      -9.876  -5.373 -44.858  1.00  0.00              
ATOM   3007  HZ2 TRP C  21     -13.049  -1.592 -43.955  1.00  0.00              
ATOM   3008  HZ3 TRP C  21      -9.081  -3.084 -44.883  1.00  0.00              
ATOM   3009  HH2 TRP C  21     -10.621  -1.170 -44.435  1.00  0.00              
ATOM   3010  N   THR C  22     -11.193  -8.765 -41.086  1.00  0.00              
ATOM   3011  CA  THR C  22     -11.644  -9.101 -39.737  1.00  0.00              
ATOM   3012  C   THR C  22     -11.089  -8.011 -38.820  1.00  0.00              
ATOM   3013  O   THR C  22      -9.896  -7.720 -38.859  1.00  0.00              
ATOM   3014  CB  THR C  22     -11.065 -10.454 -39.259  1.00  0.00              
ATOM   3015  OG1 THR C  22     -11.563 -11.513 -40.080  1.00  0.00              
ATOM   3016  CG2 THR C  22     -11.453 -10.719 -37.807  1.00  0.00              
ATOM   3017  H   THR C  22     -10.356  -9.198 -41.447  1.00  0.00              
ATOM   3018  HA  THR C  22     -12.734  -9.092 -39.699  1.00  0.00              
ATOM   3019  HB  THR C  22      -9.979 -10.424 -39.344  1.00  0.00              
ATOM   3020  HG1 THR C  22     -12.491 -11.357 -40.275  1.00  0.00              
ATOM   3021 1HG2 THR C  22     -11.035 -11.674 -37.489  1.00  0.00              
ATOM   3022 2HG2 THR C  22     -11.060  -9.922 -37.175  1.00  0.00              
ATOM   3023 3HG2 THR C  22     -12.537 -10.749 -37.721  1.00  0.00              
ATOM   3024  N   LYS C  23     -11.950  -7.416 -38.005  1.00  0.00              
ATOM   3025  CA  LYS C  23     -11.527  -6.389 -37.063  1.00  0.00              
ATOM   3026  C   LYS C  23     -10.925  -7.072 -35.839  1.00  0.00              
ATOM   3027  O   LYS C  23     -11.561  -7.933 -35.241  1.00  0.00              
ATOM   3028  CB  LYS C  23     -12.698  -5.490 -36.663  1.00  0.00              
ATOM   3029  CG  LYS C  23     -12.297  -4.243 -35.886  1.00  0.00              
ATOM   3030  CD  LYS C  23     -13.469  -3.285 -35.735  1.00  0.00              
ATOM   3031  CE  LYS C  23     -14.404  -3.725 -34.619  1.00  0.00              
ATOM   3032  NZ  LYS C  23     -15.501  -2.744 -34.392  1.00  0.00              
ATOM   3033  H   LYS C  23     -12.924  -7.684 -38.039  1.00  0.00              
ATOM   3034  HA  LYS C  23     -10.757  -5.765 -37.519  1.00  0.00              
ATOM   3035 1HB  LYS C  23     -13.204  -5.196 -37.584  1.00  0.00              
ATOM   3036 2HB  LYS C  23     -13.373  -6.093 -36.057  1.00  0.00              
ATOM   3037 1HG  LYS C  23     -11.946  -4.548 -34.900  1.00  0.00              
ATOM   3038 2HG  LYS C  23     -11.488  -3.746 -36.421  1.00  0.00              
ATOM   3039 1HD  LYS C  23     -13.078  -2.291 -35.512  1.00  0.00              
ATOM   3040 2HD  LYS C  23     -14.017  -3.255 -36.677  1.00  0.00              
ATOM   3041 1HE  LYS C  23     -14.832  -4.689 -34.891  1.00  0.00              
ATOM   3042 2HE  LYS C  23     -13.820  -3.832 -33.705  1.00  0.00              
ATOM   3043 1HZ  LYS C  23     -16.097  -3.072 -33.646  1.00  0.00              
ATOM   3044 2HZ  LYS C  23     -15.105  -1.849 -34.139  1.00  0.00              
ATOM   3045 3HZ  LYS C  23     -16.044  -2.645 -35.238  1.00  0.00              
ATOM   3046  N   VAL C  24      -9.707  -6.693 -35.465  1.00  0.00              
ATOM   3047  CA  VAL C  24      -9.063  -7.282 -34.294  1.00  0.00              
ATOM   3048  C   VAL C  24      -8.676  -6.261 -33.230  1.00  0.00              
ATOM   3049  O   VAL C  24      -8.439  -5.086 -33.527  1.00  0.00              
ATOM   3050  CB  VAL C  24      -7.781  -8.055 -34.677  1.00  0.00              
ATOM   3051  CG1 VAL C  24      -8.107  -9.170 -35.676  1.00  0.00              
ATOM   3052  CG2 VAL C  24      -6.760  -7.102 -35.258  1.00  0.00              
ATOM   3053  H   VAL C  24      -9.215  -5.988 -35.993  1.00  0.00              
ATOM   3054  HA  VAL C  24      -9.742  -7.952 -33.763  1.00  0.00              
ATOM   3055  HB  VAL C  24      -7.345  -8.485 -33.777  1.00  0.00              
ATOM   3056 1HG1 VAL C  24      -7.194  -9.706 -35.935  1.00  0.00              
ATOM   3057 2HG1 VAL C  24      -8.819  -9.864 -35.228  1.00  0.00              
ATOM   3058 3HG1 VAL C  24      -8.542  -8.737 -36.577  1.00  0.00              
ATOM   3059 1HG2 VAL C  24      -5.859  -7.653 -35.525  1.00  0.00              
ATOM   3060 2HG2 VAL C  24      -7.173  -6.624 -36.147  1.00  0.00              
ATOM   3061 3HG2 VAL C  24      -6.513  -6.340 -34.518  1.00  0.00              
ATOM   3062  N   THR C  25      -8.625  -6.719 -31.984  1.00  0.00              
ATOM   3063  CA  THR C  25      -8.183  -5.878 -30.893  1.00  0.00              
ATOM   3064  C   THR C  25      -6.728  -6.240 -30.615  1.00  0.00              
ATOM   3065  O   THR C  25      -6.407  -7.405 -30.382  1.00  0.00              
ATOM   3066  CB  THR C  25      -9.013  -6.119 -29.641  1.00  0.00              
ATOM   3067  OG1 THR C  25     -10.367  -5.774 -29.912  1.00  0.00              
ATOM   3068  CG2 THR C  25      -8.499  -5.273 -28.485  1.00  0.00              
ATOM   3069  H   THR C  25      -8.897  -7.673 -31.790  1.00  0.00              
ATOM   3070  HA  THR C  25      -8.238  -4.830 -31.190  1.00  0.00              
ATOM   3071  HB  THR C  25      -8.951  -7.173 -29.372  1.00  0.00              
ATOM   3072  HG1 THR C  25     -10.792  -6.493 -30.387  1.00  0.00              
ATOM   3073 1HG2 THR C  25      -9.105  -5.462 -27.601  1.00  0.00              
ATOM   3074 2HG2 THR C  25      -7.460  -5.533 -28.278  1.00  0.00              
ATOM   3075 3HG2 THR C  25      -8.562  -4.218 -28.752  1.00  0.00              
ATOM   3076  N   ILE C  26      -5.855  -5.235 -30.673  1.00  0.00              
ATOM   3077  CA  ILE C  26      -4.433  -5.403 -30.395  1.00  0.00              
ATOM   3078  C   ILE C  26      -4.105  -4.822 -29.022  1.00  0.00              
ATOM   3079  O   ILE C  26      -4.260  -3.616 -28.800  1.00  0.00              
ATOM   3080  CB  ILE C  26      -3.580  -4.661 -31.450  1.00  0.00              
ATOM   3081  CG1 ILE C  26      -3.856  -5.231 -32.845  1.00  0.00              
ATOM   3082  CG2 ILE C  26      -2.107  -4.789 -31.116  1.00  0.00              
ATOM   3083  CD1 ILE C  26      -3.232  -4.425 -33.984  1.00  0.00              
ATOM   3084  H   ILE C  26      -6.203  -4.320 -30.922  1.00  0.00              
ATOM   3085  HA  ILE C  26      -4.175  -6.459 -30.336  1.00  0.00              
ATOM   3086  HB  ILE C  26      -3.864  -3.609 -31.461  1.00  0.00              
ATOM   3087 1HG1 ILE C  26      -3.464  -6.247 -32.864  1.00  0.00              
ATOM   3088 2HG1 ILE C  26      -4.938  -5.260 -32.976  1.00  0.00              
ATOM   3089 1HG2 ILE C  26      -1.517  -4.263 -31.866  1.00  0.00              
ATOM   3090 2HG2 ILE C  26      -1.919  -4.354 -30.136  1.00  0.00              
ATOM   3091 3HG2 ILE C  26      -1.826  -5.842 -31.106  1.00  0.00              
ATOM   3092 1HD1 ILE C  26      -3.473  -4.894 -34.938  1.00  0.00              
ATOM   3093 2HD1 ILE C  26      -3.626  -3.409 -33.970  1.00  0.00              
ATOM   3094 3HD1 ILE C  26      -2.150  -4.397 -33.860  1.00  0.00              
ATOM   3095  N   ARG C  27      -3.662  -5.676 -28.101  1.00  0.00              
ATOM   3096  CA  ARG C  27      -3.349  -5.239 -26.739  1.00  0.00              
ATOM   3097  C   ARG C  27      -1.840  -5.296 -26.525  1.00  0.00              
ATOM   3098  O   ARG C  27      -1.164  -6.219 -26.993  1.00  0.00              
ATOM   3099  CB  ARG C  27      -4.103  -6.027 -25.678  1.00  0.00              
ATOM   3100  CG  ARG C  27      -5.618  -5.967 -25.793  1.00  0.00              
ATOM   3101  CD  ARG C  27      -6.214  -4.676 -25.365  1.00  0.00              
ATOM   3102  NE  ARG C  27      -5.870  -4.274 -24.010  1.00  0.00              
ATOM   3103  CZ  ARG C  27      -6.477  -4.732 -22.898  1.00  0.00              
ATOM   3104  NH1 ARG C  27      -7.482  -5.576 -22.974  1.00  0.00              
ATOM   3105  NH2 ARG C  27      -6.051  -4.290 -21.728  1.00  0.00              
ATOM   3106  H   ARG C  27      -3.541  -6.647 -28.346  1.00  0.00              
ATOM   3107  HA  ARG C  27      -3.665  -4.204 -26.602  1.00  0.00              
ATOM   3108 1HB  ARG C  27      -3.777  -7.063 -25.760  1.00  0.00              
ATOM   3109 2HB  ARG C  27      -3.801  -5.627 -24.710  1.00  0.00              
ATOM   3110 1HG  ARG C  27      -5.894  -6.135 -26.835  1.00  0.00              
ATOM   3111 2HG  ARG C  27      -6.044  -6.757 -25.173  1.00  0.00              
ATOM   3112 1HD  ARG C  27      -5.872  -3.888 -26.036  1.00  0.00              
ATOM   3113 2HD  ARG C  27      -7.299  -4.752 -25.417  1.00  0.00              
ATOM   3114  HE  ARG C  27      -5.163  -3.625 -23.691  1.00  0.00              
ATOM   3115 1HH1 ARG C  27      -7.807  -5.891 -23.878  1.00  0.00              
ATOM   3116 2HH1 ARG C  27      -7.924  -5.908 -22.129  1.00  0.00              
ATOM   3117 1HH2 ARG C  27      -5.290  -3.627 -21.688  1.00  0.00              
ATOM   3118 2HH2 ARG C  27      -6.489  -4.617 -20.879  1.00  0.00              
ATOM   3119  N   GLY C  28      -1.316  -4.307 -25.818  1.00  0.00              
ATOM   3120  CA  GLY C  28       0.114  -4.260 -25.599  1.00  0.00              
ATOM   3121  C   GLY C  28       0.536  -3.140 -24.670  1.00  0.00              
ATOM   3122  O   GLY C  28      -0.265  -2.640 -23.868  1.00  0.00              
ATOM   3123  H   GLY C  28      -1.898  -3.581 -25.426  1.00  0.00              
ATOM   3124 1HA  GLY C  28       0.439  -5.203 -25.160  1.00  0.00              
ATOM   3125 2HA  GLY C  28       0.616  -4.113 -26.554  1.00  0.00              
ATOM   3126  N   GLU C  29       1.799  -2.750 -24.795  1.00  0.00              
ATOM   3127  CA  GLU C  29       2.380  -1.669 -24.011  1.00  0.00              
ATOM   3128  C   GLU C  29       3.042  -0.675 -24.936  1.00  0.00              
ATOM   3129  O   GLU C  29       3.620  -1.059 -25.952  1.00  0.00              
ATOM   3130  CB  GLU C  29       3.390  -2.206 -22.995  1.00  0.00              
ATOM   3131  CG  GLU C  29       2.789  -3.109 -21.928  1.00  0.00              
ATOM   3132  CD  GLU C  29       3.837  -3.583 -20.959  1.00  0.00              
ATOM   3133  OE1 GLU C  29       4.982  -3.243 -21.139  1.00  0.00              
ATOM   3134  OE2 GLU C  29       3.479  -4.190 -19.978  1.00  0.00              
ATOM   3135  H   GLU C  29       2.373  -3.234 -25.469  1.00  0.00              
ATOM   3136  HA  GLU C  29       1.595  -1.143 -23.467  1.00  0.00              
ATOM   3137 1HB  GLU C  29       4.143  -2.759 -23.556  1.00  0.00              
ATOM   3138 2HB  GLU C  29       3.854  -1.341 -22.519  1.00  0.00              
ATOM   3139 1HG  GLU C  29       1.971  -2.646 -21.377  1.00  0.00              
ATOM   3140 2HG  GLU C  29       2.409  -3.958 -22.495  1.00  0.00              
ATOM   3141  N   ASN C  30       2.968   0.599 -24.560  1.00  0.00              
ATOM   3142  CA  ASN C  30       3.584   1.679 -25.320  1.00  0.00              
ATOM   3143  C   ASN C  30       3.120   1.685 -26.766  1.00  0.00              
ATOM   3144  O   ASN C  30       3.940   1.833 -27.686  1.00  0.00              
ATOM   3145  CB  ASN C  30       5.105   1.540 -25.278  1.00  0.00              
ATOM   3146  CG  ASN C  30       5.658   1.612 -23.867  1.00  0.00              
ATOM   3147  OD1 ASN C  30       5.440   2.584 -23.148  1.00  0.00              
ATOM   3148  ND2 ASN C  30       6.378   0.572 -23.463  1.00  0.00              
ATOM   3149  H   ASN C  30       2.462   0.818 -23.712  1.00  0.00              
ATOM   3150  HA  ASN C  30       3.287   2.642 -24.901  1.00  0.00              
ATOM   3151 1HB  ASN C  30       5.608   0.750 -25.836  1.00  0.00              
ATOM   3152 2HB  ASN C  30       5.269   2.498 -25.773  1.00  0.00              
ATOM   3153 1HD2 ASN C  30       6.769   0.563 -22.543  1.00  0.00              
ATOM   3154 2HD2 ASN C  30       6.529  -0.201 -24.079  1.00  0.00              
ATOM   3155  N   LEU C  31       1.815   1.531 -26.974  1.00  0.00              
ATOM   3156  CA  LEU C  31       1.314   1.455 -28.339  1.00  0.00              
ATOM   3157  C   LEU C  31       0.947   2.836 -28.881  1.00  0.00              
ATOM   3158  O   LEU C  31       0.409   2.957 -29.977  1.00  0.00              
ATOM   3159  CB  LEU C  31       0.120   0.493 -28.431  1.00  0.00              
ATOM   3160  CG  LEU C  31       0.394  -0.953 -27.968  1.00  0.00              
ATOM   3161  CD1 LEU C  31      -0.847  -1.817 -28.205  1.00  0.00              
ATOM   3162  CD2 LEU C  31       1.602  -1.540 -28.716  1.00  0.00              
ATOM   3163  H   LEU C  31       1.162   1.465 -26.206  1.00  0.00              
ATOM   3164  HA  LEU C  31       2.095   1.070 -28.993  1.00  0.00              
ATOM   3165 1HB  LEU C  31      -0.557   0.983 -27.733  1.00  0.00              
ATOM   3166 2HB  LEU C  31      -0.322   0.493 -29.427  1.00  0.00              
ATOM   3167  HG  LEU C  31       0.655  -0.912 -26.910  1.00  0.00              
ATOM   3168 1HD1 LEU C  31      -0.648  -2.838 -27.878  1.00  0.00              
ATOM   3169 2HD1 LEU C  31      -1.686  -1.412 -27.641  1.00  0.00              
ATOM   3170 3HD1 LEU C  31      -1.091  -1.820 -29.268  1.00  0.00              
ATOM   3171 1HD2 LEU C  31       1.779  -2.561 -28.376  1.00  0.00              
ATOM   3172 2HD2 LEU C  31       1.400  -1.544 -29.788  1.00  0.00              
ATOM   3173 3HD2 LEU C  31       2.484  -0.933 -28.516  1.00  0.00              
ATOM   3174  N   GLY C  32       1.250   3.875 -28.112  1.00  0.00              
ATOM   3175  CA  GLY C  32       0.996   5.228 -28.567  1.00  0.00              
ATOM   3176  C   GLY C  32       0.362   6.111 -27.513  1.00  0.00              
ATOM   3177  O   GLY C  32      -0.398   5.644 -26.664  1.00  0.00              
ATOM   3178  H   GLY C  32       1.661   3.732 -27.200  1.00  0.00              
ATOM   3179 1HA  GLY C  32       1.939   5.687 -28.864  1.00  0.00              
ATOM   3180 2HA  GLY C  32       0.323   5.196 -29.424  1.00  0.00              
ATOM   3181  N   THR C  33       0.681   7.396 -27.569  1.00  0.00              
ATOM   3182  CA  THR C  33       0.188   8.339 -26.581  1.00  0.00              
ATOM   3183  C   THR C  33      -1.130   8.952 -27.046  1.00  0.00              
ATOM   3184  O   THR C  33      -1.840   9.556 -26.261  1.00  0.00              
ATOM   3185  CB  THR C  33       1.246   9.445 -26.305  1.00  0.00              
ATOM   3186  OG1 THR C  33       1.474  10.210 -27.493  1.00  0.00              
ATOM   3187  CG2 THR C  33       2.574   8.816 -25.886  1.00  0.00              
ATOM   3188  H   THR C  33       1.277   7.729 -28.313  1.00  0.00              
ATOM   3189  HA  THR C  33      -0.016   7.819 -25.644  1.00  0.00              
ATOM   3190  HB  THR C  33       0.881  10.092 -25.507  1.00  0.00              
ATOM   3191  HG1 THR C  33       1.865  11.055 -27.260  1.00  0.00              
ATOM   3192 1HG2 THR C  33       3.305   9.603 -25.697  1.00  0.00              
ATOM   3193 2HG2 THR C  33       2.429   8.227 -24.981  1.00  0.00              
ATOM   3194 3HG2 THR C  33       2.936   8.170 -26.684  1.00  0.00              
ATOM   3195  N   GLY C  34      -1.466   8.768 -28.319  1.00  0.00              
ATOM   3196  CA  GLY C  34      -2.703   9.312 -28.854  1.00  0.00              
ATOM   3197  C   GLY C  34      -2.858   8.971 -30.321  1.00  0.00              
ATOM   3198  O   GLY C  34      -1.926   8.449 -30.928  1.00  0.00              
ATOM   3199  H   GLY C  34      -0.856   8.242 -28.930  1.00  0.00              
ATOM   3200 1HA  GLY C  34      -3.544   8.895 -28.300  1.00  0.00              
ATOM   3201 2HA  GLY C  34      -2.695  10.395 -28.738  1.00  0.00              
ATOM   3202  N   PRO C  35      -4.018   9.265 -30.931  1.00  0.00              
ATOM   3203  CA  PRO C  35      -4.285   9.002 -32.352  1.00  0.00              
ATOM   3204  C   PRO C  35      -3.270   9.632 -33.300  1.00  0.00              
ATOM   3205  O   PRO C  35      -2.926   9.068 -34.347  1.00  0.00              
ATOM   3206  CB  PRO C  35      -5.683   9.586 -32.548  1.00  0.00              
ATOM   3207  CG  PRO C  35      -6.319   9.433 -31.197  1.00  0.00              
ATOM   3208  CD  PRO C  35      -5.197   9.824 -30.269  1.00  0.00              
ATOM   3209  HA  PRO C  35      -4.236   7.932 -32.603  1.00  0.00              
ATOM   3210 1HB  PRO C  35      -5.639  10.639 -32.860  1.00  0.00              
ATOM   3211 2HB  PRO C  35      -6.243   9.042 -33.325  1.00  0.00              
ATOM   3212 1HG  PRO C  35      -7.199  10.085 -31.095  1.00  0.00              
ATOM   3213 2HG  PRO C  35      -6.662   8.401 -31.033  1.00  0.00              
ATOM   3214 1HD  PRO C  35      -5.115  10.915 -30.152  1.00  0.00              
ATOM   3215 2HD  PRO C  35      -5.325   9.403 -29.261  1.00  0.00              
ATOM   3216  N   THR C  36      -2.776  10.798 -32.912  1.00  0.00              
ATOM   3217  CA  THR C  36      -1.784  11.512 -33.698  1.00  0.00              
ATOM   3218  C   THR C  36      -0.360  11.001 -33.515  1.00  0.00              
ATOM   3219  O   THR C  36       0.505  11.247 -34.361  1.00  0.00              
ATOM   3220  CB  THR C  36      -1.823  13.001 -33.344  1.00  0.00              
ATOM   3221  OG1 THR C  36      -1.482  13.167 -31.966  1.00  0.00              
ATOM   3222  CG2 THR C  36      -3.214  13.550 -33.563  1.00  0.00              
ATOM   3223  H   THR C  36      -3.099  11.203 -32.045  1.00  0.00              
ATOM   3224  HA  THR C  36      -1.989  11.376 -34.761  1.00  0.00              
ATOM   3225  HB  THR C  36      -1.115  13.534 -33.977  1.00  0.00              
ATOM   3226  HG1 THR C  36      -1.201  14.072 -31.813  1.00  0.00              
ATOM   3227 1HG2 THR C  36      -3.231  14.608 -33.309  1.00  0.00              
ATOM   3228 2HG2 THR C  36      -3.494  13.421 -34.608  1.00  0.00              
ATOM   3229 3HG2 THR C  36      -3.920  13.013 -32.930  1.00  0.00              
ATOM   3230  N   ASP C  37      -0.125  10.283 -32.418  1.00  0.00              
ATOM   3231  CA  ASP C  37       1.172   9.653 -32.163  1.00  0.00              
ATOM   3232  C   ASP C  37       1.397   8.365 -32.966  1.00  0.00              
ATOM   3233  O   ASP C  37       2.505   8.077 -33.420  1.00  0.00              
ATOM   3234  CB  ASP C  37       1.320   9.358 -30.669  1.00  0.00              
ATOM   3235  CG  ASP C  37       2.689   8.825 -30.265  1.00  0.00              
ATOM   3236  OD1 ASP C  37       3.668   9.457 -30.586  1.00  0.00              
ATOM   3237  OD2 ASP C  37       2.738   7.884 -29.510  1.00  0.00              
ATOM   3238  H   ASP C  37      -0.868  10.169 -31.744  1.00  0.00              
ATOM   3239  HA  ASP C  37       1.975  10.323 -32.473  1.00  0.00              
ATOM   3240 1HB  ASP C  37       1.057  10.203 -30.031  1.00  0.00              
ATOM   3241 2HB  ASP C  37       0.576   8.570 -30.555  1.00  0.00              
ATOM   3242  N   LEU C  38       0.330   7.605 -33.150  1.00  0.00              
ATOM   3243  CA  LEU C  38       0.339   6.428 -34.016  1.00  0.00              
ATOM   3244  C   LEU C  38       0.462   6.769 -35.509  1.00  0.00              
ATOM   3245  O   LEU C  38      -0.414   7.420 -36.078  1.00  0.00              
ATOM   3246  CB  LEU C  38      -0.942   5.629 -33.741  1.00  0.00              
ATOM   3247  CG  LEU C  38      -1.201   4.352 -34.529  1.00  0.00              
ATOM   3248  CD1 LEU C  38      -0.108   3.331 -34.214  1.00  0.00              
ATOM   3249  CD2 LEU C  38      -2.581   3.811 -34.161  1.00  0.00              
ATOM   3250  H   LEU C  38      -0.523   7.856 -32.669  1.00  0.00              
ATOM   3251  HA  LEU C  38       1.214   5.818 -33.793  1.00  0.00              
ATOM   3252 1HB  LEU C  38      -0.766   5.365 -32.700  1.00  0.00              
ATOM   3253 2HB  LEU C  38      -1.831   6.255 -33.812  1.00  0.00              
ATOM   3254  HG  LEU C  38      -1.215   4.621 -35.585  1.00  0.00              
ATOM   3255 1HD1 LEU C  38      -0.291   2.415 -34.777  1.00  0.00              
ATOM   3256 2HD1 LEU C  38       0.863   3.740 -34.494  1.00  0.00              
ATOM   3257 3HD1 LEU C  38      -0.115   3.107 -33.148  1.00  0.00              
ATOM   3258 1HD2 LEU C  38      -2.774   2.896 -34.722  1.00  0.00              
ATOM   3259 2HD2 LEU C  38      -2.616   3.596 -33.092  1.00  0.00              
ATOM   3260 3HD2 LEU C  38      -3.340   4.554 -34.406  1.00  0.00              
ATOM   3261  N   ILE C  39       1.546   6.332 -36.145  1.00  0.00              
ATOM   3262  CA  ILE C  39       1.841   6.747 -37.522  1.00  0.00              
ATOM   3263  C   ILE C  39       2.038   5.601 -38.497  1.00  0.00              
ATOM   3264  O   ILE C  39       2.209   5.816 -39.700  1.00  0.00              
ATOM   3265  CB  ILE C  39       3.114   7.614 -37.604  1.00  0.00              
ATOM   3266  CG1 ILE C  39       4.315   6.835 -37.060  1.00  0.00              
ATOM   3267  CG2 ILE C  39       2.905   8.906 -36.849  1.00  0.00              
ATOM   3268  CD1 ILE C  39       5.658   7.518 -37.321  1.00  0.00              
ATOM   3269  H   ILE C  39       2.180   5.701 -35.674  1.00  0.00              
ATOM   3270  HA  ILE C  39       0.996   7.284 -37.950  1.00  0.00              
ATOM   3271  HB  ILE C  39       3.331   7.829 -38.649  1.00  0.00              
ATOM   3272 1HG1 ILE C  39       4.166   6.718 -35.987  1.00  0.00              
ATOM   3273 2HG1 ILE C  39       4.307   5.854 -37.536  1.00  0.00              
ATOM   3274 1HG2 ILE C  39       3.807   9.514 -36.910  1.00  0.00              
ATOM   3275 2HG2 ILE C  39       2.070   9.454 -37.286  1.00  0.00              
ATOM   3276 3HG2 ILE C  39       2.685   8.686 -35.803  1.00  0.00              
ATOM   3277 1HD1 ILE C  39       6.463   6.909 -36.908  1.00  0.00              
ATOM   3278 2HD1 ILE C  39       5.805   7.635 -38.395  1.00  0.00              
ATOM   3279 3HD1 ILE C  39       5.667   8.499 -36.846  1.00  0.00              
ATOM   3280  N   GLY C  40       2.024   4.383 -37.976  1.00  0.00              
ATOM   3281  CA  GLY C  40       2.050   3.221 -38.840  1.00  0.00              
ATOM   3282  C   GLY C  40       1.568   1.974 -38.118  1.00  0.00              
ATOM   3283  O   GLY C  40       1.673   1.870 -36.895  1.00  0.00              
ATOM   3284  H   GLY C  40       1.995   4.252 -36.975  1.00  0.00              
ATOM   3285 1HA  GLY C  40       1.403   3.401 -39.699  1.00  0.00              
ATOM   3286 2HA  GLY C  40       3.070   3.055 -39.183  1.00  0.00              
ATOM   3287  N   LEU C  41       1.023   1.037 -38.880  1.00  0.00              
ATOM   3288  CA  LEU C  41       0.629  -0.258 -38.348  1.00  0.00              
ATOM   3289  C   LEU C  41       0.780  -1.306 -39.444  1.00  0.00              
ATOM   3290  O   LEU C  41       0.114  -1.255 -40.485  1.00  0.00              
ATOM   3291  CB  LEU C  41      -0.810  -0.215 -37.825  1.00  0.00              
ATOM   3292  CG  LEU C  41      -1.402  -1.501 -37.238  1.00  0.00              
ATOM   3293  CD1 LEU C  41      -0.633  -1.941 -36.000  1.00  0.00              
ATOM   3294  CD2 LEU C  41      -2.872  -1.262 -36.917  1.00  0.00              
ATOM   3295  H   LEU C  41       0.880   1.230 -39.860  1.00  0.00              
ATOM   3296  HA  LEU C  41       1.291  -0.532 -37.527  1.00  0.00              
ATOM   3297 1HB  LEU C  41      -0.686   0.515 -37.027  1.00  0.00              
ATOM   3298 2HB  LEU C  41      -1.499   0.177 -38.573  1.00  0.00              
ATOM   3299  HG  LEU C  41      -1.344  -2.268 -38.011  1.00  0.00              
ATOM   3300 1HD1 LEU C  41      -1.075  -2.856 -35.604  1.00  0.00              
ATOM   3301 2HD1 LEU C  41       0.407  -2.126 -36.266  1.00  0.00              
ATOM   3302 3HD1 LEU C  41      -0.683  -1.158 -35.246  1.00  0.00              
ATOM   3303 1HD2 LEU C  41      -3.304  -2.170 -36.498  1.00  0.00              
ATOM   3304 2HD2 LEU C  41      -2.959  -0.451 -36.193  1.00  0.00              
ATOM   3305 3HD2 LEU C  41      -3.404  -0.994 -37.829  1.00  0.00              
ATOM   3306  N   THR C  42       1.685  -2.248 -39.199  1.00  0.00              
ATOM   3307  CA  THR C  42       1.978  -3.308 -40.150  1.00  0.00              
ATOM   3308  C   THR C  42       1.711  -4.676 -39.529  1.00  0.00              
ATOM   3309  O   THR C  42       2.405  -5.095 -38.604  1.00  0.00              
ATOM   3310  CB  THR C  42       3.458  -3.259 -40.595  1.00  0.00              
ATOM   3311  OG1 THR C  42       3.734  -1.995 -41.219  1.00  0.00              
ATOM   3312  CG2 THR C  42       3.752  -4.371 -41.577  1.00  0.00              
ATOM   3313  H   THR C  42       2.183  -2.223 -38.322  1.00  0.00              
ATOM   3314  HA  THR C  42       1.320  -3.221 -41.014  1.00  0.00              
ATOM   3315  HB  THR C  42       4.095  -3.370 -39.719  1.00  0.00              
ATOM   3316  HG1 THR C  42       3.873  -1.328 -40.543  1.00  0.00              
ATOM   3317 1HG2 THR C  42       4.797  -4.319 -41.880  1.00  0.00              
ATOM   3318 2HG2 THR C  42       3.554  -5.333 -41.106  1.00  0.00              
ATOM   3319 3HG2 THR C  42       3.114  -4.258 -42.454  1.00  0.00              
ATOM   3320  N   ILE C  43       0.698  -5.360 -40.043  1.00  0.00              
ATOM   3321  CA  ILE C  43       0.269  -6.640 -39.493  1.00  0.00              
ATOM   3322  C   ILE C  43       0.390  -7.662 -40.617  1.00  0.00              
ATOM   3323  O   ILE C  43      -0.294  -7.553 -41.633  1.00  0.00              
ATOM   3324  CB  ILE C  43      -1.193  -6.596 -39.021  1.00  0.00              
ATOM   3325  CG1 ILE C  43      -1.367  -5.498 -37.971  1.00  0.00              
ATOM   3326  CG2 ILE C  43      -1.595  -7.946 -38.452  1.00  0.00              
ATOM   3327  CD1 ILE C  43      -2.824  -5.243 -37.587  1.00  0.00              
ATOM   3328  H   ILE C  43       0.209  -4.980 -40.840  1.00  0.00              
ATOM   3329  HA  ILE C  43       0.934  -6.954 -38.689  1.00  0.00              
ATOM   3330  HB  ILE C  43      -1.832  -6.349 -39.869  1.00  0.00              
ATOM   3331 1HG1 ILE C  43      -0.805  -5.801 -37.089  1.00  0.00              
ATOM   3332 2HG1 ILE C  43      -0.934  -4.586 -38.382  1.00  0.00              
ATOM   3333 1HG2 ILE C  43      -2.633  -7.906 -38.120  1.00  0.00              
ATOM   3334 2HG2 ILE C  43      -1.490  -8.711 -39.220  1.00  0.00              
ATOM   3335 3HG2 ILE C  43      -0.954  -8.191 -37.606  1.00  0.00              
ATOM   3336 1HD1 ILE C  43      -2.870  -4.452 -36.839  1.00  0.00              
ATOM   3337 2HD1 ILE C  43      -3.386  -4.940 -38.469  1.00  0.00              
ATOM   3338 3HD1 ILE C  43      -3.257  -6.154 -37.175  1.00  0.00              
ATOM   3339  N   CYS C  44       1.264  -8.649 -40.437  1.00  0.00              
ATOM   3340  CA  CYS C  44       1.488  -9.652 -41.472  1.00  0.00              
ATOM   3341  C   CYS C  44       1.970  -8.966 -42.745  1.00  0.00              
ATOM   3342  O   CYS C  44       1.747  -9.463 -43.847  1.00  0.00              
ATOM   3343  CB  CYS C  44       0.194 -10.407 -41.780  1.00  0.00              
ATOM   3344  SG  CYS C  44      -0.625 -11.132 -40.354  1.00  0.00              
ATOM   3345  H   CYS C  44       1.784  -8.708 -39.573  1.00  0.00              
ATOM   3346  HA  CYS C  44       2.173 -10.444 -41.167  1.00  0.00              
ATOM   3347 1HB  CYS C  44      -0.536  -9.735 -42.230  1.00  0.00              
ATOM   3348 2HB  CYS C  44       0.394 -11.236 -42.459  1.00  0.00              
ATOM   3349  HG  CYS C  44      -1.347 -12.012 -41.041  1.00  0.00              
ATOM   3350  N   GLY C  45       2.614  -7.814 -42.586  1.00  0.00              
ATOM   3351  CA  GLY C  45       3.070  -7.053 -43.733  1.00  0.00              
ATOM   3352  C   GLY C  45       2.042  -6.080 -44.267  1.00  0.00              
ATOM   3353  O   GLY C  45       2.393  -5.135 -44.974  1.00  0.00              
ATOM   3354  H   GLY C  45       2.791  -7.458 -41.657  1.00  0.00              
ATOM   3355 1HA  GLY C  45       3.954  -6.481 -43.452  1.00  0.00              
ATOM   3356 2HA  GLY C  45       3.325  -7.741 -44.539  1.00  0.00              
ATOM   3357  N   HIS C  46       0.771  -6.293 -43.935  1.00  0.00              
ATOM   3358  CA  HIS C  46      -0.283  -5.431 -44.456  1.00  0.00              
ATOM   3359  C   HIS C  46      -0.368  -4.070 -43.753  1.00  0.00              
ATOM   3360  O   HIS C  46      -0.322  -3.980 -42.520  1.00  0.00              
ATOM   3361  CB  HIS C  46      -1.642  -6.119 -44.364  1.00  0.00              
ATOM   3362  CG  HIS C  46      -2.728  -5.375 -45.068  1.00  0.00              
ATOM   3363  ND1 HIS C  46      -2.930  -5.466 -46.429  1.00  0.00              
ATOM   3364  CD2 HIS C  46      -3.620  -4.461 -44.618  1.00  0.00              
ATOM   3365  CE1 HIS C  46      -3.896  -4.640 -46.787  1.00  0.00              
ATOM   3366  NE2 HIS C  46      -4.331  -4.016 -45.706  1.00  0.00              
ATOM   3367  H   HIS C  46       0.524  -7.055 -43.318  1.00  0.00              
ATOM   3368  HA  HIS C  46      -0.081  -5.195 -45.501  1.00  0.00              
ATOM   3369 1HB  HIS C  46      -1.594  -7.109 -44.817  1.00  0.00              
ATOM   3370 2HB  HIS C  46      -1.945  -6.211 -43.322  1.00  0.00              
ATOM   3371  HD1 HIS C  46      -2.484  -6.112 -47.050  1.00  0.00              
ATOM   3372  HD2 HIS C  46      -3.834  -4.062 -43.625  1.00  0.00              
ATOM   3373  HE1 HIS C  46      -4.204  -4.564 -47.829  1.00  0.00              
ATOM   3374  N   ASN C  47      -0.510  -3.016 -44.558  1.00  0.00              
ATOM   3375  CA  ASN C  47      -0.657  -1.654 -44.056  1.00  0.00              
ATOM   3376  C   ASN C  47      -2.060  -1.492 -43.495  1.00  0.00              
ATOM   3377  O   ASN C  47      -3.014  -1.300 -44.248  1.00  0.00              
ATOM   3378  CB  ASN C  47      -0.381  -0.614 -45.127  1.00  0.00              
ATOM   3379  CG  ASN C  47      -0.371   0.798 -44.611  1.00  0.00              
ATOM   3380  OD1 ASN C  47      -0.974   1.107 -43.578  1.00  0.00              
ATOM   3381  ND2 ASN C  47       0.244   1.671 -45.368  1.00  0.00              
ATOM   3382  H   ASN C  47      -0.514  -3.177 -45.555  1.00  0.00              
ATOM   3383  HA  ASN C  47       0.054  -1.478 -43.248  1.00  0.00              
ATOM   3384 1HB  ASN C  47       0.441  -0.744 -45.833  1.00  0.00              
ATOM   3385 2HB  ASN C  47      -1.329  -0.795 -45.636  1.00  0.00              
ATOM   3386 1HD2 ASN C  47       0.292   2.630 -45.087  1.00  0.00              
ATOM   3387 2HD2 ASN C  47       0.666   1.380 -46.227  1.00  0.00              
ATOM   3388  N   CYS C  48      -2.181  -1.561 -42.177  1.00  0.00              
ATOM   3389  CA  CYS C  48      -3.487  -1.481 -41.526  1.00  0.00              
ATOM   3390  C   CYS C  48      -3.740  -0.112 -40.893  1.00  0.00              
ATOM   3391  O   CYS C  48      -4.778   0.103 -40.273  1.00  0.00              
ATOM   3392  CB  CYS C  48      -3.381  -2.557 -40.445  1.00  0.00              
ATOM   3393  SG  CYS C  48      -3.145  -4.235 -41.080  1.00  0.00              
ATOM   3394  H   CYS C  48      -1.353  -1.672 -41.608  1.00  0.00              
ATOM   3395  HA  CYS C  48      -4.317  -1.727 -42.188  1.00  0.00              
ATOM   3396 1HB  CYS C  48      -2.529  -2.357 -39.795  1.00  0.00              
ATOM   3397 2HB  CYS C  48      -4.294  -2.585 -39.851  1.00  0.00              
ATOM   3398  HG  CYS C  48      -4.421  -4.449 -41.383  1.00  0.00              
ATOM   3399  N   LEU C  49      -2.800   0.807 -41.056  1.00  0.00              
ATOM   3400  CA  LEU C  49      -2.959   2.153 -40.502  1.00  0.00              
ATOM   3401  C   LEU C  49      -4.287   2.849 -40.828  1.00  0.00              
ATOM   3402  O   LEU C  49      -4.871   3.507 -39.970  1.00  0.00              
ATOM   3403  CB  LEU C  49      -1.791   3.046 -40.936  1.00  0.00              
ATOM   3404  CG  LEU C  49      -1.841   4.464 -40.349  1.00  0.00              
ATOM   3405  CD1 LEU C  49      -1.701   4.407 -38.825  1.00  0.00              
ATOM   3406  CD2 LEU C  49      -0.752   5.297 -40.944  1.00  0.00              
ATOM   3407  H   LEU C  49      -1.959   0.582 -41.567  1.00  0.00              
ATOM   3408  HA  LEU C  49      -2.953   2.103 -39.413  1.00  0.00              
ATOM   3409 1HB  LEU C  49      -0.967   2.482 -40.501  1.00  0.00              
ATOM   3410 2HB  LEU C  49      -1.681   3.069 -42.019  1.00  0.00              
ATOM   3411  HG  LEU C  49      -2.794   4.902 -40.648  1.00  0.00              
ATOM   3412 1HD1 LEU C  49      -1.737   5.416 -38.417  1.00  0.00              
ATOM   3413 2HD1 LEU C  49      -2.515   3.816 -38.405  1.00  0.00              
ATOM   3414 3HD1 LEU C  49      -0.747   3.945 -38.565  1.00  0.00              
ATOM   3415 1HD2 LEU C  49      -0.794   6.302 -40.525  1.00  0.00              
ATOM   3416 2HD2 LEU C  49       0.215   4.849 -40.715  1.00  0.00              
ATOM   3417 3HD2 LEU C  49      -0.882   5.350 -42.025  1.00  0.00              
ATOM   3418  N   LEU C  50      -4.775   2.691 -42.055  1.00  0.00              
ATOM   3419  CA  LEU C  50      -6.050   3.292 -42.447  1.00  0.00              
ATOM   3420  C   LEU C  50      -7.281   2.828 -41.675  1.00  0.00              
ATOM   3421  O   LEU C  50      -8.313   3.504 -41.692  1.00  0.00              
ATOM   3422  CB  LEU C  50      -6.276   3.043 -43.943  1.00  0.00              
ATOM   3423  CG  LEU C  50      -5.293   3.757 -44.880  1.00  0.00              
ATOM   3424  CD1 LEU C  50      -5.548   3.338 -46.322  1.00  0.00              
ATOM   3425  CD2 LEU C  50      -5.442   5.263 -44.722  1.00  0.00              
ATOM   3426  H   LEU C  50      -4.260   2.145 -42.732  1.00  0.00              
ATOM   3427  HA  LEU C  50      -6.022   4.364 -42.256  1.00  0.00              
ATOM   3428 1HB  LEU C  50      -6.104   1.968 -43.972  1.00  0.00              
ATOM   3429 2HB  LEU C  50      -7.303   3.254 -44.238  1.00  0.00              
ATOM   3430  HG  LEU C  50      -4.286   3.487 -44.561  1.00  0.00              
ATOM   3431 1HD1 LEU C  50      -4.845   3.850 -46.979  1.00  0.00              
ATOM   3432 2HD1 LEU C  50      -5.412   2.260 -46.417  1.00  0.00              
ATOM   3433 3HD1 LEU C  50      -6.566   3.603 -46.602  1.00  0.00              
ATOM   3434 1HD2 LEU C  50      -4.743   5.769 -45.386  1.00  0.00              
ATOM   3435 2HD2 LEU C  50      -6.461   5.556 -44.973  1.00  0.00              
ATOM   3436 3HD2 LEU C  50      -5.229   5.543 -43.689  1.00  0.00              
ATOM   3437  N   THR C  51      -7.185   1.684 -41.008  1.00  0.00              
ATOM   3438  CA  THR C  51      -8.281   1.214 -40.162  1.00  0.00              
ATOM   3439  C   THR C  51      -7.908   1.263 -38.676  1.00  0.00              
ATOM   3440  O   THR C  51      -8.724   0.965 -37.807  1.00  0.00              
ATOM   3441  CB  THR C  51      -8.664  -0.232 -40.528  1.00  0.00              
ATOM   3442  OG1 THR C  51      -7.545  -1.094 -40.286  1.00  0.00              
ATOM   3443  CG2 THR C  51      -9.052  -0.313 -42.003  1.00  0.00              
ATOM   3444  H   THR C  51      -6.347   1.125 -41.082  1.00  0.00              
ATOM   3445  HA  THR C  51      -9.144   1.870 -40.279  1.00  0.00              
ATOM   3446  HB  THR C  51      -9.506  -0.543 -39.909  1.00  0.00              
ATOM   3447  HG1 THR C  51      -6.926  -1.028 -41.017  1.00  0.00              
ATOM   3448 1HG2 THR C  51      -9.321  -1.338 -42.251  1.00  0.00              
ATOM   3449 2HG2 THR C  51      -9.902   0.342 -42.192  1.00  0.00              
ATOM   3450 3HG2 THR C  51      -8.209   0.001 -42.617  1.00  0.00              
ATOM   3451  N   ALA C  52      -6.667   1.639 -38.398  1.00  0.00              
ATOM   3452  CA  ALA C  52      -6.169   1.687 -37.028  1.00  0.00              
ATOM   3453  C   ALA C  52      -6.836   2.783 -36.199  1.00  0.00              
ATOM   3454  O   ALA C  52      -6.811   3.958 -36.568  1.00  0.00              
ATOM   3455  CB  ALA C  52      -4.674   1.900 -37.042  1.00  0.00              
ATOM   3456  H   ALA C  52      -6.052   1.899 -39.154  1.00  0.00              
ATOM   3457  HA  ALA C  52      -6.404   0.743 -36.537  1.00  0.00              
ATOM   3458 1HB  ALA C  52      -4.304   1.936 -36.018  1.00  0.00              
ATOM   3459 2HB  ALA C  52      -4.195   1.079 -37.573  1.00  0.00              
ATOM   3460 3HB  ALA C  52      -4.447   2.840 -37.543  1.00  0.00              
ATOM   3461  N   GLU C  53      -7.427   2.388 -35.078  1.00  0.00              
ATOM   3462  CA  GLU C  53      -8.020   3.332 -34.147  1.00  0.00              
ATOM   3463  C   GLU C  53      -7.361   3.194 -32.773  1.00  0.00              
ATOM   3464  O   GLU C  53      -7.493   2.171 -32.110  1.00  0.00              
ATOM   3465  CB  GLU C  53      -9.531   3.114 -34.043  1.00  0.00              
ATOM   3466  CG  GLU C  53     -10.245   4.087 -33.116  1.00  0.00              
ATOM   3467  CD  GLU C  53     -11.725   3.823 -33.081  1.00  0.00              
ATOM   3468  OE1 GLU C  53     -12.156   2.883 -33.706  1.00  0.00              
ATOM   3469  OE2 GLU C  53     -12.410   4.488 -32.342  1.00  0.00              
ATOM   3470  H   GLU C  53      -7.465   1.400 -34.868  1.00  0.00              
ATOM   3471  HA  GLU C  53      -7.841   4.352 -34.490  1.00  0.00              
ATOM   3472 1HB  GLU C  53      -9.937   3.210 -35.051  1.00  0.00              
ATOM   3473 2HB  GLU C  53      -9.683   2.095 -33.687  1.00  0.00              
ATOM   3474 1HG  GLU C  53      -9.853   4.085 -32.100  1.00  0.00              
ATOM   3475 2HG  GLU C  53     -10.061   5.058 -33.572  1.00  0.00              
ATOM   3476  N   TRP C  54      -6.636   4.231 -32.366  1.00  0.00              
ATOM   3477  CA  TRP C  54      -6.013   4.274 -31.047  1.00  0.00              
ATOM   3478  C   TRP C  54      -7.116   4.334 -29.994  1.00  0.00              
ATOM   3479  O   TRP C  54      -7.976   5.217 -30.048  1.00  0.00              
ATOM   3480  CB  TRP C  54      -5.129   5.521 -30.939  1.00  0.00              
ATOM   3481  CG  TRP C  54      -4.425   5.672 -29.622  1.00  0.00              
ATOM   3482  CD1 TRP C  54      -3.208   5.156 -29.278  1.00  0.00              
ATOM   3483  CD2 TRP C  54      -4.904   6.372 -28.467  1.00  0.00              
ATOM   3484  NE1 TRP C  54      -2.899   5.491 -27.980  1.00  0.00              
ATOM   3485  CE2 TRP C  54      -3.924   6.238 -27.460  1.00  0.00              
ATOM   3486  CE3 TRP C  54      -6.068   7.096 -28.186  1.00  0.00              
ATOM   3487  CZ2 TRP C  54      -4.069   6.805 -26.190  1.00  0.00              
ATOM   3488  CZ3 TRP C  54      -6.216   7.658 -26.920  1.00  0.00              
ATOM   3489  CH2 TRP C  54      -5.223   7.511 -25.940  1.00  0.00              
ATOM   3490  H   TRP C  54      -6.515   5.012 -32.993  1.00  0.00              
ATOM   3491  HA  TRP C  54      -5.432   3.367 -30.883  1.00  0.00              
ATOM   3492 1HB  TRP C  54      -4.347   5.497 -31.699  1.00  0.00              
ATOM   3493 2HB  TRP C  54      -5.730   6.420 -31.067  1.00  0.00              
ATOM   3494  HD1 TRP C  54      -2.683   4.583 -30.041  1.00  0.00              
ATOM   3495  HE1 TRP C  54      -2.056   5.227 -27.490  1.00  0.00              
ATOM   3496  HE3 TRP C  54      -6.866   7.246 -28.912  1.00  0.00              
ATOM   3497  HZ2 TRP C  54      -3.273   6.669 -25.458  1.00  0.00              
ATOM   3498  HZ3 TRP C  54      -7.128   8.217 -26.711  1.00  0.00              
ATOM   3499  HH2 TRP C  54      -5.370   7.966 -24.960  1.00  0.00              
ATOM   3500  N   MET C  55      -7.102   3.397 -29.052  1.00  0.00              
ATOM   3501  CA  MET C  55      -8.098   3.375 -27.981  1.00  0.00              
ATOM   3502  C   MET C  55      -7.457   3.867 -26.678  1.00  0.00              
ATOM   3503  O   MET C  55      -8.028   4.693 -25.960  1.00  0.00              
ATOM   3504  CB  MET C  55      -8.670   1.969 -27.806  1.00  0.00              
ATOM   3505  CG  MET C  55      -9.337   1.402 -29.051  1.00  0.00              
ATOM   3506  SD  MET C  55     -10.717   2.412 -29.622  1.00  0.00              
ATOM   3507  CE  MET C  55     -11.907   2.132 -28.314  1.00  0.00              
ATOM   3508  H   MET C  55      -6.388   2.683 -29.076  1.00  0.00              
ATOM   3509  HA  MET C  55      -8.918   4.052 -28.221  1.00  0.00              
ATOM   3510 1HB  MET C  55      -7.842   1.325 -27.512  1.00  0.00              
ATOM   3511 2HB  MET C  55      -9.398   2.021 -26.996  1.00  0.00              
ATOM   3512 1HG  MET C  55      -8.588   1.340 -29.840  1.00  0.00              
ATOM   3513 2HG  MET C  55      -9.700   0.401 -28.815  1.00  0.00              
ATOM   3514 1HE  MET C  55     -12.818   2.692 -28.523  1.00  0.00              
ATOM   3515 2HE  MET C  55     -12.139   1.068 -28.255  1.00  0.00              
ATOM   3516 3HE  MET C  55     -11.487   2.465 -27.364  1.00  0.00              
ATOM   3517  N   SER C  56      -6.275   3.337 -26.380  1.00  0.00              
ATOM   3518  CA  SER C  56      -5.500   3.744 -25.209  1.00  0.00              
ATOM   3519  C   SER C  56      -4.052   3.411 -25.511  1.00  0.00              
ATOM   3520  O   SER C  56      -3.751   2.878 -26.574  1.00  0.00              
ATOM   3521  CB  SER C  56      -5.920   2.960 -23.970  1.00  0.00              
ATOM   3522  OG  SER C  56      -5.449   1.623 -24.050  1.00  0.00              
ATOM   3523  H   SER C  56      -5.903   2.626 -26.992  1.00  0.00              
ATOM   3524  HA  SER C  56      -5.654   4.787 -24.928  1.00  0.00              
ATOM   3525 1HB  SER C  56      -5.502   3.448 -23.091  1.00  0.00              
ATOM   3526 2HB  SER C  56      -7.008   2.967 -23.905  1.00  0.00              
ATOM   3527  HG  SER C  56      -6.032   1.112 -24.617  1.00  0.00              
ATOM   3528  N   ALA C  57      -3.160   3.711 -24.569  1.00  0.00              
ATOM   3529  CA  ALA C  57      -1.746   3.397 -24.751  1.00  0.00              
ATOM   3530  C   ALA C  57      -1.499   1.878 -24.766  1.00  0.00              
ATOM   3531  O   ALA C  57      -0.416   1.424 -25.140  1.00  0.00              
ATOM   3532  CB  ALA C  57      -0.912   4.067 -23.642  1.00  0.00              
ATOM   3533  H   ALA C  57      -3.458   4.161 -23.716  1.00  0.00              
ATOM   3534  HA  ALA C  57      -1.425   3.781 -25.720  1.00  0.00              
ATOM   3535 1HB  ALA C  57       0.142   3.828 -23.786  1.00  0.00              
ATOM   3536 2HB  ALA C  57      -1.047   5.148 -23.685  1.00  0.00              
ATOM   3537 3HB  ALA C  57      -1.238   3.699 -22.670  1.00  0.00              
ATOM   3538  N   SER C  58      -2.501   1.098 -24.368  1.00  0.00              
ATOM   3539  CA  SER C  58      -2.377  -0.360 -24.375  1.00  0.00              
ATOM   3540  C   SER C  58      -3.301  -1.000 -25.404  1.00  0.00              
ATOM   3541  O   SER C  58      -3.366  -2.234 -25.513  1.00  0.00              
ATOM   3542  CB  SER C  58      -2.728  -0.931 -22.999  1.00  0.00              
ATOM   3543  OG  SER C  58      -4.093  -0.683 -22.700  1.00  0.00              
ATOM   3544  H   SER C  58      -3.365   1.515 -24.054  1.00  0.00              
ATOM   3545  HA  SER C  58      -1.355  -0.707 -24.537  1.00  0.00              
ATOM   3546 1HB  SER C  58      -2.539  -2.005 -23.009  1.00  0.00              
ATOM   3547 2HB  SER C  58      -2.091  -0.459 -22.252  1.00  0.00              
ATOM   3548  HG  SER C  58      -4.328   0.199 -22.996  1.00  0.00              
ATOM   3549  N   LYS C  59      -3.999  -0.184 -26.181  1.00  0.00              
ATOM   3550  CA  LYS C  59      -5.006  -0.750 -27.065  1.00  0.00              
ATOM   3551  C   LYS C  59      -5.219  -0.045 -28.395  1.00  0.00              
ATOM   3552  O   LYS C  59      -5.466   1.163 -28.444  1.00  0.00              
ATOM   3553  CB  LYS C  59      -6.336  -0.809 -26.304  1.00  0.00              
ATOM   3554  CG  LYS C  59      -7.484  -1.501 -27.047  1.00  0.00              
ATOM   3555  CD  LYS C  59      -8.727  -1.566 -26.157  1.00  0.00              
ATOM   3556  CE  LYS C  59      -9.910  -2.151 -26.896  1.00  0.00              
ATOM   3557  NZ  LYS C  59     -11.118  -2.283 -26.018  1.00  0.00              
ATOM   3558  H   LYS C  59      -3.853   0.816 -26.178  1.00  0.00              
ATOM   3559  HA  LYS C  59      -4.712  -1.757 -27.362  1.00  0.00              
ATOM   3560 1HB  LYS C  59      -6.146  -1.341 -25.371  1.00  0.00              
ATOM   3561 2HB  LYS C  59      -6.624   0.218 -26.083  1.00  0.00              
ATOM   3562 1HG  LYS C  59      -7.701  -0.934 -27.953  1.00  0.00              
ATOM   3563 2HG  LYS C  59      -7.166  -2.508 -27.317  1.00  0.00              
ATOM   3564 1HD  LYS C  59      -8.501  -2.184 -25.289  1.00  0.00              
ATOM   3565 2HD  LYS C  59      -8.972  -0.555 -25.830  1.00  0.00              
ATOM   3566 1HE  LYS C  59     -10.145  -1.501 -27.737  1.00  0.00              
ATOM   3567 2HE  LYS C  59      -9.627  -3.136 -27.269  1.00  0.00              
ATOM   3568 1HZ  LYS C  59     -11.880  -2.678 -26.551  1.00  0.00              
ATOM   3569 2HZ  LYS C  59     -10.904  -2.889 -25.238  1.00  0.00              
ATOM   3570 3HZ  LYS C  59     -11.383  -1.372 -25.674  1.00  0.00              
ATOM   3571  N   ILE C  60      -5.133  -0.823 -29.466  1.00  0.00              
ATOM   3572  CA  ILE C  60      -5.388  -0.339 -30.813  1.00  0.00              
ATOM   3573  C   ILE C  60      -6.330  -1.341 -31.465  1.00  0.00              
ATOM   3574  O   ILE C  60      -6.092  -2.548 -31.414  1.00  0.00              
ATOM   3575  CB  ILE C  60      -4.110  -0.288 -31.671  1.00  0.00              
ATOM   3576  CG1 ILE C  60      -3.096   0.685 -31.058  1.00  0.00              
ATOM   3577  CG2 ILE C  60      -4.462   0.149 -33.090  1.00  0.00              
ATOM   3578  CD1 ILE C  60      -1.743   0.678 -31.785  1.00  0.00              
ATOM   3579  H   ILE C  60      -4.879  -1.791 -29.331  1.00  0.00              
ATOM   3580  HA  ILE C  60      -5.898   0.623 -30.785  1.00  0.00              
ATOM   3581  HB  ILE C  60      -3.655  -1.278 -31.690  1.00  0.00              
ATOM   3582 1HG1 ILE C  60      -3.536   1.682 -31.102  1.00  0.00              
ATOM   3583 2HG1 ILE C  60      -2.959   0.395 -30.016  1.00  0.00              
ATOM   3584 1HG2 ILE C  60      -3.557   0.186 -33.696  1.00  0.00              
ATOM   3585 2HG2 ILE C  60      -5.163  -0.561 -33.528  1.00  0.00              
ATOM   3586 3HG2 ILE C  60      -4.920   1.138 -33.064  1.00  0.00              
ATOM   3587 1HD1 ILE C  60      -1.067   1.387 -31.306  1.00  0.00              
ATOM   3588 2HD1 ILE C  60      -1.312  -0.322 -31.742  1.00  0.00              
ATOM   3589 3HD1 ILE C  60      -1.887   0.965 -32.826  1.00  0.00              
ATOM   3590  N   VAL C  61      -7.414  -0.845 -32.055  1.00  0.00              
ATOM   3591  CA  VAL C  61      -8.352  -1.714 -32.753  1.00  0.00              
ATOM   3592  C   VAL C  61      -8.265  -1.394 -34.246  1.00  0.00              
ATOM   3593  O   VAL C  61      -8.279  -0.227 -34.639  1.00  0.00              
ATOM   3594  CB  VAL C  61      -9.799  -1.531 -32.259  1.00  0.00              
ATOM   3595  CG1 VAL C  61     -10.752  -2.396 -33.071  1.00  0.00              
ATOM   3596  CG2 VAL C  61      -9.903  -1.871 -30.780  1.00  0.00              
ATOM   3597  H   VAL C  61      -7.594   0.148 -32.021  1.00  0.00              
ATOM   3598  HA  VAL C  61      -8.082  -2.764 -32.636  1.00  0.00              
ATOM   3599  HB  VAL C  61     -10.080  -0.484 -32.364  1.00  0.00              
ATOM   3600 1HG1 VAL C  61     -11.770  -2.254 -32.708  1.00  0.00              
ATOM   3601 2HG1 VAL C  61     -10.699  -2.109 -34.122  1.00  0.00              
ATOM   3602 3HG1 VAL C  61     -10.472  -3.444 -32.966  1.00  0.00              
ATOM   3603 1HG2 VAL C  61     -10.931  -1.736 -30.447  1.00  0.00              
ATOM   3604 2HG2 VAL C  61      -9.603  -2.907 -30.624  1.00  0.00              
ATOM   3605 3HG2 VAL C  61      -9.249  -1.213 -30.208  1.00  0.00              
ATOM   3606  N   CYS C  62      -8.151  -2.428 -35.071  1.00  0.00              
ATOM   3607  CA  CYS C  62      -7.984  -2.232 -36.507  1.00  0.00              
ATOM   3608  C   CYS C  62      -8.532  -3.430 -37.273  1.00  0.00              
ATOM   3609  O   CYS C  62      -9.043  -4.383 -36.682  1.00  0.00              
ATOM   3610  CB  CYS C  62      -6.467  -2.134 -36.666  1.00  0.00              
ATOM   3611  SG  CYS C  62      -5.576  -3.668 -36.310  1.00  0.00              
ATOM   3612  H   CYS C  62      -8.179  -3.368 -34.703  1.00  0.00              
ATOM   3613  HA  CYS C  62      -8.432  -1.308 -36.874  1.00  0.00              
ATOM   3614 1HB  CYS C  62      -6.211  -1.869 -37.693  1.00  0.00              
ATOM   3615 2HB  CYS C  62      -6.064  -1.385 -35.985  1.00  0.00              
ATOM   3616  HG  CYS C  62      -5.814  -4.244 -37.483  1.00  0.00              
ATOM   3617  N   ARG C  63      -8.436  -3.365 -38.596  1.00  0.00              
ATOM   3618  CA  ARG C  63      -8.842  -4.477 -39.441  1.00  0.00              
ATOM   3619  C   ARG C  63      -7.628  -5.000 -40.173  1.00  0.00              
ATOM   3620  O   ARG C  63      -6.831  -4.229 -40.694  1.00  0.00              
ATOM   3621  CB  ARG C  63      -9.926  -4.036 -40.431  1.00  0.00              
ATOM   3622  CG  ARG C  63     -11.276  -3.845 -39.756  1.00  0.00              
ATOM   3623  CD  ARG C  63     -12.350  -3.411 -40.719  1.00  0.00              
ATOM   3624  NE  ARG C  63     -13.621  -3.188 -40.037  1.00  0.00              
ATOM   3625  CZ  ARG C  63     -14.530  -4.134 -39.827  1.00  0.00              
ATOM   3626  NH1 ARG C  63     -14.311  -5.373 -40.248  1.00  0.00              
ATOM   3627  NH2 ARG C  63     -15.662  -3.844 -39.199  1.00  0.00              
ATOM   3628  H   ARG C  63      -8.074  -2.525 -39.026  1.00  0.00              
ATOM   3629  HA  ARG C  63      -9.240  -5.283 -38.824  1.00  0.00              
ATOM   3630 1HB  ARG C  63      -9.586  -3.104 -40.880  1.00  0.00              
ATOM   3631 2HB  ARG C  63      -9.988  -4.807 -41.198  1.00  0.00              
ATOM   3632 1HG  ARG C  63     -11.574  -4.789 -39.301  1.00  0.00              
ATOM   3633 2HG  ARG C  63     -11.171  -3.085 -38.981  1.00  0.00              
ATOM   3634 1HD  ARG C  63     -12.039  -2.485 -41.202  1.00  0.00              
ATOM   3635 2HD  ARG C  63     -12.483  -4.186 -41.473  1.00  0.00              
ATOM   3636  HE  ARG C  63     -13.998  -2.339 -39.636  1.00  0.00              
ATOM   3637 1HH1 ARG C  63     -13.449  -5.595 -40.728  1.00  0.00              
ATOM   3638 2HH1 ARG C  63     -15.004  -6.088 -40.088  1.00  0.00              
ATOM   3639 1HH2 ARG C  63     -15.831  -2.901 -38.878  1.00  0.00              
ATOM   3640 2HH2 ARG C  63     -16.349  -4.567 -39.043  1.00  0.00              
ATOM   3641  N   VAL C  64      -7.475  -6.317 -40.184  1.00  0.00              
ATOM   3642  CA  VAL C  64      -6.329  -6.931 -40.827  1.00  0.00              
ATOM   3643  C   VAL C  64      -6.681  -7.292 -42.261  1.00  0.00              
ATOM   3644  O   VAL C  64      -7.667  -7.987 -42.515  1.00  0.00              
ATOM   3645  CB  VAL C  64      -5.857  -8.193 -40.080  1.00  0.00              
ATOM   3646  CG1 VAL C  64      -4.663  -8.817 -40.787  1.00  0.00              
ATOM   3647  CG2 VAL C  64      -5.506  -7.858 -38.638  1.00  0.00              
ATOM   3648  H   VAL C  64      -8.164  -6.905 -39.739  1.00  0.00              
ATOM   3649  HA  VAL C  64      -5.490  -6.237 -40.892  1.00  0.00              
ATOM   3650  HB  VAL C  64      -6.677  -8.912 -40.047  1.00  0.00              
ATOM   3651 1HG1 VAL C  64      -4.343  -9.707 -40.245  1.00  0.00              
ATOM   3652 2HG1 VAL C  64      -4.945  -9.092 -41.803  1.00  0.00              
ATOM   3653 3HG1 VAL C  64      -3.844  -8.099 -40.818  1.00  0.00              
ATOM   3654 1HG2 VAL C  64      -5.175  -8.761 -38.125  1.00  0.00              
ATOM   3655 2HG2 VAL C  64      -4.706  -7.117 -38.622  1.00  0.00              
ATOM   3656 3HG2 VAL C  64      -6.384  -7.454 -38.133  1.00  0.00              
ATOM   3657  N   GLY C  65      -5.877  -6.793 -43.191  1.00  0.00              
ATOM   3658  CA  GLY C  65      -6.135  -7.010 -44.600  1.00  0.00              
ATOM   3659  C   GLY C  65      -5.267  -8.143 -45.109  1.00  0.00              
ATOM   3660  O   GLY C  65      -4.799  -8.968 -44.331  1.00  0.00              
ATOM   3661  H   GLY C  65      -5.068  -6.253 -42.918  1.00  0.00              
ATOM   3662 1HA  GLY C  65      -7.187  -7.263 -44.734  1.00  0.00              
ATOM   3663 2HA  GLY C  65      -5.909  -6.097 -45.148  1.00  0.00              
ATOM   3664  N   GLN C  66      -5.047  -8.180 -46.416  1.00  0.00              
ATOM   3665  CA  GLN C  66      -4.288  -9.254 -47.049  1.00  0.00              
ATOM   3666  C   GLN C  66      -2.802  -9.138 -46.736  1.00  0.00              
ATOM   3667  O   GLN C  66      -2.199  -8.079 -46.899  1.00  0.00              
ATOM   3668  CB  GLN C  66      -4.499  -9.239 -48.565  1.00  0.00              
ATOM   3669  CG  GLN C  66      -3.771 -10.349 -49.306  1.00  0.00              
ATOM   3670  CD  GLN C  66      -4.125 -10.388 -50.780  1.00  0.00              
ATOM   3671  OE1 GLN C  66      -4.980  -9.632 -51.249  1.00  0.00              
ATOM   3672  NE2 GLN C  66      -3.472 -11.277 -51.521  1.00  0.00              
ATOM   3673  H   GLN C  66      -5.418  -7.435 -46.989  1.00  0.00              
ATOM   3674  HA  GLN C  66      -4.614 -10.215 -46.651  1.00  0.00              
ATOM   3675 1HB  GLN C  66      -5.572  -9.325 -48.735  1.00  0.00              
ATOM   3676 2HB  GLN C  66      -4.152  -8.270 -48.922  1.00  0.00              
ATOM   3677 1HG  GLN C  66      -2.698 -10.513 -49.215  1.00  0.00              
ATOM   3678 2HG  GLN C  66      -4.305 -11.155 -48.801  1.00  0.00              
ATOM   3679 1HE2 GLN C  66      -3.664 -11.350 -52.501  1.00  0.00              
ATOM   3680 2HE2 GLN C  66      -2.788 -11.874 -51.100  1.00  0.00              
ATOM   3681  N   ALA C  67      -2.215 -10.235 -46.276  1.00  0.00              
ATOM   3682  CA  ALA C  67      -0.803 -10.264 -45.913  1.00  0.00              
ATOM   3683  C   ALA C  67       0.201 -10.126 -47.052  1.00  0.00              
ATOM   3684  O   ALA C  67      -0.042 -10.557 -48.181  1.00  0.00              
ATOM   3685  CB  ALA C  67      -0.504 -11.534 -45.131  1.00  0.00              
ATOM   3686  H   ALA C  67      -2.766 -11.076 -46.175  1.00  0.00              
ATOM   3687  HA  ALA C  67      -0.590  -9.409 -45.271  1.00  0.00              
ATOM   3688 1HB  ALA C  67       0.551 -11.554 -44.860  1.00  0.00              
ATOM   3689 2HB  ALA C  67      -1.113 -11.558 -44.227  1.00  0.00              
ATOM   3690 3HB  ALA C  67      -0.737 -12.402 -45.746  1.00  0.00              
ATOM   3691  N   LYS C  68       1.331  -9.505 -46.730  1.00  0.00              
ATOM   3692  CA  LYS C  68       2.375  -9.192 -47.698  1.00  0.00              
ATOM   3693  C   LYS C  68       3.569 -10.020 -47.253  1.00  0.00              
ATOM   3694  O   LYS C  68       4.430 -10.383 -48.053  1.00  0.00              
ATOM   3695  CB  LYS C  68       2.704  -7.699 -47.735  1.00  0.00              
ATOM   3696  CG  LYS C  68       1.546  -6.810 -48.167  1.00  0.00              
ATOM   3697  CD  LYS C  68       1.984  -5.360 -48.308  1.00  0.00              
ATOM   3698  CE  LYS C  68       0.818  -4.464 -48.701  1.00  0.00              
ATOM   3699  NZ  LYS C  68       1.226  -3.039 -48.821  1.00  0.00              
ATOM   3700  H   LYS C  68       1.461  -9.244 -45.763  1.00  0.00              
ATOM   3701  HA  LYS C  68       2.052  -9.485 -48.697  1.00  0.00              
ATOM   3702 1HB  LYS C  68       3.025  -7.416 -46.732  1.00  0.00              
ATOM   3703 2HB  LYS C  68       3.536  -7.572 -48.430  1.00  0.00              
ATOM   3704 1HG  LYS C  68       1.170  -7.172 -49.126  1.00  0.00              
ATOM   3705 2HG  LYS C  68       0.758  -6.881 -47.419  1.00  0.00              
ATOM   3706 1HD  LYS C  68       2.393  -5.026 -47.353  1.00  0.00              
ATOM   3707 2HD  LYS C  68       2.758  -5.303 -49.073  1.00  0.00              
ATOM   3708 1HE  LYS C  68       0.428  -4.811 -49.657  1.00  0.00              
ATOM   3709 2HE  LYS C  68       0.044  -4.556 -47.938  1.00  0.00              
ATOM   3710 1HZ  LYS C  68       0.427  -2.480 -49.082  1.00  0.00              
ATOM   3711 2HZ  LYS C  68       1.588  -2.716 -47.934  1.00  0.00              
ATOM   3712 3HZ  LYS C  68       1.943  -2.952 -49.528  1.00  0.00              
ATOM   3713  N   ASN C  69       3.588 -10.316 -45.955  1.00  0.00              
ATOM   3714  CA  ASN C  69       4.640 -11.096 -45.307  1.00  0.00              
ATOM   3715  C   ASN C  69       4.074 -12.456 -44.933  1.00  0.00              
ATOM   3716  O   ASN C  69       2.872 -12.593 -44.712  1.00  0.00              
ATOM   3717  CB  ASN C  69       5.207 -10.394 -44.086  1.00  0.00              
ATOM   3718  CG  ASN C  69       6.001  -9.159 -44.412  1.00  0.00              
ATOM   3719  OD1 ASN C  69       6.560  -9.027 -45.508  1.00  0.00              
ATOM   3720  ND2 ASN C  69       6.121  -8.293 -43.440  1.00  0.00              
ATOM   3721  H   ASN C  69       2.818  -9.972 -45.401  1.00  0.00              
ATOM   3722  HA  ASN C  69       5.468 -11.250 -46.001  1.00  0.00              
ATOM   3723 1HB  ASN C  69       4.582 -10.197 -43.214  1.00  0.00              
ATOM   3724 2HB  ASN C  69       5.899 -11.206 -43.861  1.00  0.00              
ATOM   3725 1HD2 ASN C  69       6.636  -7.447 -43.585  1.00  0.00              
ATOM   3726 2HD2 ASN C  69       5.699  -8.474 -42.553  1.00  0.00              
ATOM   3727  N   ASP C  70       4.946 -13.455 -44.850  1.00  0.00              
ATOM   3728  CA  ASP C  70       4.526 -14.794 -44.453  1.00  0.00              
ATOM   3729  C   ASP C  70       4.655 -14.978 -42.938  1.00  0.00              
ATOM   3730  O   ASP C  70       4.367 -16.050 -42.407  1.00  0.00              
ATOM   3731  CB  ASP C  70       5.349 -15.855 -45.188  1.00  0.00              
ATOM   3732  CG  ASP C  70       6.838 -15.827 -44.873  1.00  0.00              
ATOM   3733  OD1 ASP C  70       7.251 -14.970 -44.128  1.00  0.00              
ATOM   3734  OD2 ASP C  70       7.522 -16.749 -45.248  1.00  0.00              
ATOM   3735  H   ASP C  70       5.919 -13.290 -45.066  1.00  0.00              
ATOM   3736  HA  ASP C  70       3.473 -14.938 -44.697  1.00  0.00              
ATOM   3737 1HB  ASP C  70       4.968 -16.869 -45.056  1.00  0.00              
ATOM   3738 2HB  ASP C  70       5.191 -15.539 -46.220  1.00  0.00              
ATOM   3739  N   LYS C  71       5.098 -13.927 -42.251  1.00  0.00              
ATOM   3740  CA  LYS C  71       5.165 -13.942 -40.791  1.00  0.00              
ATOM   3741  C   LYS C  71       3.981 -13.123 -40.291  1.00  0.00              
ATOM   3742  O   LYS C  71       3.655 -12.085 -40.862  1.00  0.00              
ATOM   3743  CB  LYS C  71       6.488 -13.373 -40.276  1.00  0.00              
ATOM   3744  CG  LYS C  71       7.711 -14.215 -40.618  1.00  0.00              
ATOM   3745  CD  LYS C  71       8.992 -13.557 -40.125  1.00  0.00              
ATOM   3746  CE  LYS C  71      10.217 -14.373 -40.509  1.00  0.00              
ATOM   3747  NZ  LYS C  71      11.480 -13.717 -40.076  1.00  0.00              
ATOM   3748  H   LYS C  71       5.395 -13.099 -42.748  1.00  0.00              
ATOM   3749  HA  LYS C  71       5.077 -14.967 -40.428  1.00  0.00              
ATOM   3750 1HB  LYS C  71       6.600 -12.379 -40.710  1.00  0.00              
ATOM   3751 2HB  LYS C  71       6.400 -13.287 -39.193  1.00  0.00              
ATOM   3752 1HG  LYS C  71       7.600 -15.193 -40.149  1.00  0.00              
ATOM   3753 2HG  LYS C  71       7.757 -14.334 -41.700  1.00  0.00              
ATOM   3754 1HD  LYS C  71       9.063 -12.562 -40.567  1.00  0.00              
ATOM   3755 2HD  LYS C  71       8.941 -13.469 -39.040  1.00  0.00              
ATOM   3756 1HE  LYS C  71      10.137 -15.353 -40.040  1.00  0.00              
ATOM   3757 2HE  LYS C  71      10.223 -14.490 -41.593  1.00  0.00              
ATOM   3758 1HZ  LYS C  71      12.268 -14.288 -40.349  1.00  0.00              
ATOM   3759 2HZ  LYS C  71      11.556 -12.809 -40.512  1.00  0.00              
ATOM   3760 3HZ  LYS C  71      11.476 -13.608 -39.072  1.00  0.00              
ATOM   3761  N   GLY C  72       3.330 -13.599 -39.235  1.00  0.00              
ATOM   3762  CA  GLY C  72       2.128 -12.938 -38.752  1.00  0.00              
ATOM   3763  C   GLY C  72       2.371 -11.952 -37.627  1.00  0.00              
ATOM   3764  O   GLY C  72       1.506 -11.741 -36.783  1.00  0.00              
ATOM   3765  H   GLY C  72       3.664 -14.423 -38.758  1.00  0.00              
ATOM   3766 1HA  GLY C  72       1.667 -12.390 -39.574  1.00  0.00              
ATOM   3767 2HA  GLY C  72       1.432 -13.691 -38.383  1.00  0.00              
ATOM   3768  N   ASP C  73       3.549 -11.336 -37.632  1.00  0.00              
ATOM   3769  CA  ASP C  73       3.936 -10.357 -36.622  1.00  0.00              
ATOM   3770  C   ASP C  73       3.070  -9.087 -36.665  1.00  0.00              
ATOM   3771  O   ASP C  73       2.577  -8.687 -37.724  1.00  0.00              
ATOM   3772  CB  ASP C  73       5.411  -9.988 -36.793  1.00  0.00              
ATOM   3773  CG  ASP C  73       6.385 -11.079 -36.371  1.00  0.00              
ATOM   3774  OD1 ASP C  73       5.952 -12.038 -35.776  1.00  0.00              
ATOM   3775  OD2 ASP C  73       7.521 -11.025 -36.779  1.00  0.00              
ATOM   3776  H   ASP C  73       4.199 -11.563 -38.372  1.00  0.00              
ATOM   3777  HA  ASP C  73       3.790 -10.776 -35.626  1.00  0.00              
ATOM   3778 1HB  ASP C  73       5.661  -9.649 -37.798  1.00  0.00              
ATOM   3779 2HB  ASP C  73       5.481  -9.150 -36.098  1.00  0.00              
ATOM   3780  N   ILE C  74       2.896  -8.461 -35.505  1.00  0.00              
ATOM   3781  CA  ILE C  74       2.070  -7.266 -35.361  1.00  0.00              
ATOM   3782  C   ILE C  74       2.995  -6.104 -34.973  1.00  0.00              
ATOM   3783  O   ILE C  74       3.457  -6.014 -33.836  1.00  0.00              
ATOM   3784  CB  ILE C  74       1.006  -7.487 -34.268  1.00  0.00              
ATOM   3785  CG1 ILE C  74       0.151  -8.706 -34.637  1.00  0.00              
ATOM   3786  CG2 ILE C  74       0.127  -6.241 -34.118  1.00  0.00              
ATOM   3787  CD1 ILE C  74      -0.768  -9.177 -33.540  1.00  0.00              
ATOM   3788  H   ILE C  74       3.362  -8.837 -34.693  1.00  0.00              
ATOM   3789  HA  ILE C  74       1.610  -7.001 -36.312  1.00  0.00              
ATOM   3790  HB  ILE C  74       1.505  -7.694 -33.322  1.00  0.00              
ATOM   3791 1HG1 ILE C  74      -0.443  -8.435 -35.508  1.00  0.00              
ATOM   3792 2HG1 ILE C  74       0.835  -9.513 -34.901  1.00  0.00              
ATOM   3793 1HG2 ILE C  74      -0.620  -6.415 -33.342  1.00  0.00              
ATOM   3794 2HG2 ILE C  74       0.746  -5.389 -33.840  1.00  0.00              
ATOM   3795 3HG2 ILE C  74      -0.374  -6.033 -35.063  1.00  0.00              
ATOM   3796 1HD1 ILE C  74      -1.334 -10.042 -33.885  1.00  0.00              
ATOM   3797 2HD1 ILE C  74      -0.179  -9.455 -32.666  1.00  0.00              
ATOM   3798 3HD1 ILE C  74      -1.457  -8.377 -33.273  1.00  0.00              
ATOM   3799  N   ILE C  75       3.251  -5.217 -35.932  1.00  0.00              
ATOM   3800  CA  ILE C  75       4.139  -4.074 -35.719  1.00  0.00              
ATOM   3801  C   ILE C  75       3.439  -2.718 -35.609  1.00  0.00              
ATOM   3802  O   ILE C  75       2.821  -2.242 -36.567  1.00  0.00              
ATOM   3803  CB  ILE C  75       5.179  -3.986 -36.850  1.00  0.00              
ATOM   3804  CG1 ILE C  75       6.059  -5.238 -36.866  1.00  0.00              
ATOM   3805  CG2 ILE C  75       6.031  -2.734 -36.694  1.00  0.00              
ATOM   3806  CD1 ILE C  75       6.954  -5.340 -38.080  1.00  0.00              
ATOM   3807  H   ILE C  75       2.816  -5.340 -36.835  1.00  0.00              
ATOM   3808  HA  ILE C  75       4.641  -4.152 -34.755  1.00  0.00              
ATOM   3809  HB  ILE C  75       4.660  -3.953 -37.808  1.00  0.00              
ATOM   3810 1HG1 ILE C  75       6.671  -5.216 -35.964  1.00  0.00              
ATOM   3811 2HG1 ILE C  75       5.394  -6.101 -36.832  1.00  0.00              
ATOM   3812 1HG2 ILE C  75       6.760  -2.687 -37.501  1.00  0.00              
ATOM   3813 2HG2 ILE C  75       5.392  -1.853 -36.730  1.00  0.00              
ATOM   3814 3HG2 ILE C  75       6.551  -2.765 -35.736  1.00  0.00              
ATOM   3815 1HD1 ILE C  75       7.546  -6.253 -38.020  1.00  0.00              
ATOM   3816 2HD1 ILE C  75       6.343  -5.363 -38.983  1.00  0.00              
ATOM   3817 3HD1 ILE C  75       7.620  -4.479 -38.115  1.00  0.00              
ATOM   3818  N   VAL C  76       3.559  -2.096 -34.441  1.00  0.00              
ATOM   3819  CA  VAL C  76       2.991  -0.777 -34.210  1.00  0.00              
ATOM   3820  C   VAL C  76       4.105   0.257 -34.298  1.00  0.00              
ATOM   3821  O   VAL C  76       5.169   0.090 -33.704  1.00  0.00              
ATOM   3822  CB  VAL C  76       2.336  -0.670 -32.806  1.00  0.00              
ATOM   3823  CG1 VAL C  76       1.832   0.759 -32.574  1.00  0.00              
ATOM   3824  CG2 VAL C  76       1.186  -1.667 -32.686  1.00  0.00              
ATOM   3825  H   VAL C  76       4.062  -2.553 -33.694  1.00  0.00              
ATOM   3826  HA  VAL C  76       2.265  -0.517 -34.982  1.00  0.00              
ATOM   3827  HB  VAL C  76       3.073  -0.941 -32.050  1.00  0.00              
ATOM   3828 1HG1 VAL C  76       1.373   0.829 -31.587  1.00  0.00              
ATOM   3829 2HG1 VAL C  76       2.668   1.456 -32.634  1.00  0.00              
ATOM   3830 3HG1 VAL C  76       1.092   1.013 -33.334  1.00  0.00              
ATOM   3831 1HG2 VAL C  76       0.734  -1.585 -31.697  1.00  0.00              
ATOM   3832 2HG2 VAL C  76       0.436  -1.450 -33.447  1.00  0.00              
ATOM   3833 3HG2 VAL C  76       1.564  -2.679 -32.827  1.00  0.00              
ATOM   3834  N   THR C  77       3.864   1.320 -35.054  1.00  0.00              
ATOM   3835  CA  THR C  77       4.861   2.368 -35.233  1.00  0.00              
ATOM   3836  C   THR C  77       4.284   3.707 -34.782  1.00  0.00              
ATOM   3837  O   THR C  77       3.257   4.157 -35.294  1.00  0.00              
ATOM   3838  CB  THR C  77       5.327   2.473 -36.696  1.00  0.00              
ATOM   3839  OG1 THR C  77       5.894   1.224 -37.112  1.00  0.00              
ATOM   3840  CG2 THR C  77       6.367   3.573 -36.847  1.00  0.00              
ATOM   3841  H   THR C  77       2.970   1.409 -35.516  1.00  0.00              
ATOM   3842  HA  THR C  77       5.730   2.160 -34.609  1.00  0.00              
ATOM   3843  HB  THR C  77       4.467   2.700 -37.327  1.00  0.00              
ATOM   3844  HG1 THR C  77       5.190   0.613 -37.338  1.00  0.00              
ATOM   3845 1HG2 THR C  77       6.683   3.633 -37.888  1.00  0.00              
ATOM   3846 2HG2 THR C  77       5.935   4.526 -36.542  1.00  0.00              
ATOM   3847 3HG2 THR C  77       7.228   3.347 -36.218  1.00  0.00              
ATOM   3848  N   THR C  78       4.943   4.329 -33.812  1.00  0.00              
ATOM   3849  CA  THR C  78       4.496   5.600 -33.265  1.00  0.00              
ATOM   3850  C   THR C  78       5.657   6.592 -33.316  1.00  0.00              
ATOM   3851  O   THR C  78       6.818   6.199 -33.457  1.00  0.00              
ATOM   3852  CB  THR C  78       4.094   5.472 -31.800  1.00  0.00              
ATOM   3853  OG1 THR C  78       5.253   5.108 -31.044  1.00  0.00              
ATOM   3854  CG2 THR C  78       2.976   4.415 -31.608  1.00  0.00              
ATOM   3855  H   THR C  78       5.782   3.903 -33.447  1.00  0.00              
ATOM   3856  HA  THR C  78       3.686   6.001 -33.875  1.00  0.00              
ATOM   3857  HB  THR C  78       3.732   6.438 -31.445  1.00  0.00              
ATOM   3858  HG1 THR C  78       5.410   4.166 -31.135  1.00  0.00              
ATOM   3859 1HG2 THR C  78       2.715   4.351 -30.552  1.00  0.00              
ATOM   3860 2HG2 THR C  78       2.097   4.707 -32.183  1.00  0.00              
ATOM   3861 3HG2 THR C  78       3.330   3.445 -31.953  1.00  0.00              
ATOM   3862  N   LYS C  79       5.343   7.873 -33.191  1.00  0.00              
ATOM   3863  CA  LYS C  79       6.374   8.898 -33.206  1.00  0.00              
ATOM   3864  C   LYS C  79       7.190   8.762 -31.928  1.00  0.00              
ATOM   3865  O   LYS C  79       8.414   8.660 -31.968  1.00  0.00              
ATOM   3866  CB  LYS C  79       5.736  10.289 -33.269  1.00  0.00              
ATOM   3867  CG  LYS C  79       5.052  10.602 -34.592  1.00  0.00              
ATOM   3868  CD  LYS C  79       4.473  12.016 -34.600  1.00  0.00              
ATOM   3869  CE  LYS C  79       3.759  12.327 -35.923  1.00  0.00              
ATOM   3870  NZ  LYS C  79       3.233  13.724 -35.979  1.00  0.00              
ATOM   3871  H   LYS C  79       4.378   8.148 -33.083  1.00  0.00              
ATOM   3872  HA  LYS C  79       7.037   8.742 -34.058  1.00  0.00              
ATOM   3873 1HB  LYS C  79       5.006  10.342 -32.461  1.00  0.00              
ATOM   3874 2HB  LYS C  79       6.531  11.014 -33.090  1.00  0.00              
ATOM   3875 1HG  LYS C  79       5.788  10.506 -35.392  1.00  0.00              
ATOM   3876 2HG  LYS C  79       4.251   9.880 -34.747  1.00  0.00              
ATOM   3877 1HD  LYS C  79       3.763  12.104 -33.776  1.00  0.00              
ATOM   3878 2HD  LYS C  79       5.286  12.726 -34.455  1.00  0.00              
ATOM   3879 1HE  LYS C  79       4.467  12.180 -36.737  1.00  0.00              
ATOM   3880 2HE  LYS C  79       2.928  11.631 -36.035  1.00  0.00              
ATOM   3881 1HZ  LYS C  79       2.775  13.876 -36.866  1.00  0.00              
ATOM   3882 2HZ  LYS C  79       2.572  13.866 -35.229  1.00  0.00              
ATOM   3883 3HZ  LYS C  79       3.999  14.376 -35.881  1.00  0.00              
ATOM   3884  N   SER C  80       6.490   8.735 -30.798  1.00  0.00              
ATOM   3885  CA  SER C  80       7.118   8.664 -29.487  1.00  0.00              
ATOM   3886  C   SER C  80       7.945   7.413 -29.169  1.00  0.00              
ATOM   3887  O   SER C  80       8.995   7.515 -28.535  1.00  0.00              
ATOM   3888  CB  SER C  80       6.036   8.820 -28.436  1.00  0.00              
ATOM   3889  OG  SER C  80       5.431  10.083 -28.489  1.00  0.00              
ATOM   3890  H   SER C  80       5.482   8.767 -30.859  1.00  0.00              
ATOM   3891  HA  SER C  80       7.776   9.508 -29.275  1.00  0.00              
ATOM   3892 1HB  SER C  80       5.277   8.056 -28.600  1.00  0.00              
ATOM   3893 2HB  SER C  80       6.483   8.683 -27.452  1.00  0.00              
ATOM   3894  HG  SER C  80       4.782  10.097 -29.196  1.00  0.00              
ATOM   3895  N   GLY C  81       7.479   6.241 -29.595  1.00  0.00              
ATOM   3896  CA  GLY C  81       8.250   5.031 -29.353  1.00  0.00              
ATOM   3897  C   GLY C  81       8.929   4.380 -30.540  1.00  0.00              
ATOM   3898  O   GLY C  81       9.670   3.416 -30.368  1.00  0.00              
ATOM   3899  H   GLY C  81       6.599   6.173 -30.085  1.00  0.00              
ATOM   3900 1HA  GLY C  81       9.048   5.254 -28.643  1.00  0.00              
ATOM   3901 2HA  GLY C  81       7.595   4.269 -28.934  1.00  0.00              
ATOM   3902  N   GLY C  82       8.679   4.879 -31.744  1.00  0.00              
ATOM   3903  CA  GLY C  82       9.263   4.266 -32.926  1.00  0.00              
ATOM   3904  C   GLY C  82       8.604   2.980 -33.399  1.00  0.00              
ATOM   3905  O   GLY C  82       7.432   2.721 -33.119  1.00  0.00              
ATOM   3906  H   GLY C  82       8.081   5.686 -31.854  1.00  0.00              
ATOM   3907 1HA  GLY C  82       9.208   4.969 -33.757  1.00  0.00              
ATOM   3908 2HA  GLY C  82      10.307   4.026 -32.724  1.00  0.00              
ATOM   3909  N   ARG C  83       9.368   2.170 -34.130  1.00  0.00              
ATOM   3910  CA  ARG C  83       8.878   0.893 -34.633  1.00  0.00              
ATOM   3911  C   ARG C  83       8.881  -0.176 -33.551  1.00  0.00              
ATOM   3912  O   ARG C  83       9.903  -0.421 -32.909  1.00  0.00              
ATOM   3913  CB  ARG C  83       9.643   0.434 -35.865  1.00  0.00              
ATOM   3914  CG  ARG C  83       9.037  -0.760 -36.586  1.00  0.00              
ATOM   3915  CD  ARG C  83       9.695  -1.096 -37.875  1.00  0.00              
ATOM   3916  NE  ARG C  83      11.030  -1.655 -37.740  1.00  0.00              
ATOM   3917  CZ  ARG C  83      11.860  -1.911 -38.771  1.00  0.00              
ATOM   3918  NH1 ARG C  83      11.485  -1.696 -40.012  1.00  0.00              
ATOM   3919  NH2 ARG C  83      13.055  -2.408 -38.502  1.00  0.00              
ATOM   3920  H   ARG C  83      10.314   2.452 -34.341  1.00  0.00              
ATOM   3921  HA  ARG C  83       7.842   0.996 -34.956  1.00  0.00              
ATOM   3922 1HB  ARG C  83       9.687   1.282 -36.546  1.00  0.00              
ATOM   3923 2HB  ARG C  83      10.651   0.180 -35.536  1.00  0.00              
ATOM   3924 1HG  ARG C  83       9.107  -1.632 -35.935  1.00  0.00              
ATOM   3925 2HG  ARG C  83       7.988  -0.544 -36.791  1.00  0.00              
ATOM   3926 1HD  ARG C  83       9.086  -1.829 -38.403  1.00  0.00              
ATOM   3927 2HD  ARG C  83       9.780  -0.192 -38.476  1.00  0.00              
ATOM   3928  HE  ARG C  83      11.534  -1.931 -36.907  1.00  0.00              
ATOM   3929 1HH1 ARG C  83      10.561  -1.332 -40.202  1.00  0.00              
ATOM   3930 2HH1 ARG C  83      12.121  -1.894 -40.770  1.00  0.00              
ATOM   3931 1HH2 ARG C  83      13.321  -2.585 -37.543  1.00  0.00              
ATOM   3932 2HH2 ARG C  83      13.695  -2.609 -39.255  1.00  0.00              
ATOM   3933  N   GLY C  84       7.733  -0.821 -33.361  1.00  0.00              
ATOM   3934  CA  GLY C  84       7.634  -1.841 -32.337  1.00  0.00              
ATOM   3935  C   GLY C  84       7.702  -3.263 -32.855  1.00  0.00              
ATOM   3936  O   GLY C  84       8.096  -3.512 -33.993  1.00  0.00              
ATOM   3937  H   GLY C  84       6.922  -0.608 -33.924  1.00  0.00              
ATOM   3938 1HA  GLY C  84       8.453  -1.715 -31.628  1.00  0.00              
ATOM   3939 2HA  GLY C  84       6.684  -1.732 -31.816  1.00  0.00              
ATOM   3940  N   THR C  85       7.303  -4.198 -31.999  1.00  0.00              
ATOM   3941  CA  THR C  85       7.276  -5.618 -32.326  1.00  0.00              
ATOM   3942  C   THR C  85       6.144  -6.280 -31.547  1.00  0.00              
ATOM   3943  O   THR C  85       5.325  -5.602 -30.931  1.00  0.00              
ATOM   3944  CB  THR C  85       8.608  -6.317 -31.996  1.00  0.00              
ATOM   3945  OG1 THR C  85       8.599  -7.646 -32.534  1.00  0.00              
ATOM   3946  CG2 THR C  85       8.818  -6.383 -30.492  1.00  0.00              
ATOM   3947  H   THR C  85       7.007  -3.898 -31.081  1.00  0.00              
ATOM   3948  HA  THR C  85       7.073  -5.748 -33.389  1.00  0.00              
ATOM   3949  HB  THR C  85       9.424  -5.756 -32.452  1.00  0.00              
ATOM   3950  HG1 THR C  85       8.801  -7.612 -33.472  1.00  0.00              
ATOM   3951 1HG2 THR C  85       9.765  -6.880 -30.280  1.00  0.00              
ATOM   3952 2HG2 THR C  85       8.838  -5.374 -30.082  1.00  0.00              
ATOM   3953 3HG2 THR C  85       8.004  -6.945 -30.036  1.00  0.00              
ATOM   3954  N   SER C  86       6.092  -7.606 -31.587  1.00  0.00              
ATOM   3955  CA  SER C  86       5.033  -8.322 -30.894  1.00  0.00              
ATOM   3956  C   SER C  86       5.548  -9.646 -30.338  1.00  0.00              
ATOM   3957  O   SER C  86       6.501 -10.228 -30.863  1.00  0.00              
ATOM   3958  CB  SER C  86       3.834  -8.578 -31.816  1.00  0.00              
ATOM   3959  OG  SER C  86       4.176  -9.426 -32.889  1.00  0.00              
ATOM   3960  H   SER C  86       6.787  -8.131 -32.098  1.00  0.00              
ATOM   3961  HA  SER C  86       4.563  -7.739 -30.101  1.00  0.00              
ATOM   3962 1HB  SER C  86       3.040  -9.041 -31.232  1.00  0.00              
ATOM   3963 2HB  SER C  86       3.487  -7.623 -32.210  1.00  0.00              
ATOM   3964  HG  SER C  86       4.176 -10.338 -32.589  1.00  0.00              
ATOM   3965  N   THR C  87       4.906 -10.110 -29.274  1.00  0.00              
ATOM   3966  CA  THR C  87       5.189 -11.423 -28.715  1.00  0.00              
ATOM   3967  C   THR C  87       4.160 -12.415 -29.247  1.00  0.00              
ATOM   3968  O   THR C  87       4.335 -13.623 -29.139  1.00  0.00              
ATOM   3969  CB  THR C  87       5.159 -11.417 -27.175  1.00  0.00              
ATOM   3970  OG1 THR C  87       3.852 -11.043 -26.722  1.00  0.00              
ATOM   3971  CG2 THR C  87       6.183 -10.436 -26.626  1.00  0.00              
ATOM   3972  H   THR C  87       4.200  -9.533 -28.841  1.00  0.00              
ATOM   3973  HA  THR C  87       6.175 -11.757 -29.037  1.00  0.00              
ATOM   3974  HB  THR C  87       5.387 -12.419 -26.813  1.00  0.00              
ATOM   3975  HG1 THR C  87       3.733 -11.333 -25.814  1.00  0.00              
ATOM   3976 1HG2 THR C  87       6.147 -10.446 -25.536  1.00  0.00              
ATOM   3977 2HG2 THR C  87       7.179 -10.724 -26.960  1.00  0.00              
ATOM   3978 3HG2 THR C  87       5.955  -9.434 -26.987  1.00  0.00              
ATOM   3979  N   VAL C  88       3.072 -11.894 -29.802  1.00  0.00              
ATOM   3980  CA  VAL C  88       2.026 -12.740 -30.354  1.00  0.00              
ATOM   3981  C   VAL C  88       1.895 -12.512 -31.845  1.00  0.00              
ATOM   3982  O   VAL C  88       2.483 -11.589 -32.403  1.00  0.00              
ATOM   3983  CB  VAL C  88       0.663 -12.450 -29.707  1.00  0.00              
ATOM   3984  CG1 VAL C  88       0.724 -12.736 -28.194  1.00  0.00              
ATOM   3985  CG2 VAL C  88       0.278 -11.006 -29.973  1.00  0.00              
ATOM   3986  H   VAL C  88       2.965 -10.889 -29.840  1.00  0.00              
ATOM   3987  HA  VAL C  88       2.271 -13.797 -30.244  1.00  0.00              
ATOM   3988  HB  VAL C  88      -0.092 -13.081 -30.174  1.00  0.00              
ATOM   3989 1HG1 VAL C  88      -0.248 -12.527 -27.745  1.00  0.00              
ATOM   3990 2HG1 VAL C  88       0.980 -13.783 -28.032  1.00  0.00              
ATOM   3991 3HG1 VAL C  88       1.479 -12.100 -27.734  1.00  0.00              
ATOM   3992 1HG2 VAL C  88      -0.688 -10.797 -29.516  1.00  0.00              
ATOM   3993 2HG2 VAL C  88       1.033 -10.344 -29.547  1.00  0.00              
ATOM   3994 3HG2 VAL C  88       0.214 -10.838 -31.049  1.00  0.00              
ATOM   3995  N   SER C  89       1.103 -13.351 -32.490  1.00  0.00              
ATOM   3996  CA  SER C  89       0.964 -13.286 -33.925  1.00  0.00              
ATOM   3997  C   SER C  89      -0.490 -13.454 -34.318  1.00  0.00              
ATOM   3998  O   SER C  89      -1.295 -13.995 -33.561  1.00  0.00              
ATOM   3999  CB  SER C  89       1.824 -14.345 -34.587  1.00  0.00              
ATOM   4000  OG  SER C  89       1.406 -15.642 -34.261  1.00  0.00              
ATOM   4001  H   SER C  89       0.584 -14.049 -31.976  1.00  0.00              
ATOM   4002  HA  SER C  89       1.375 -12.374 -34.359  1.00  0.00              
ATOM   4003 1HB  SER C  89       1.767 -14.216 -35.667  1.00  0.00              
ATOM   4004 2HB  SER C  89       2.855 -14.212 -34.260  1.00  0.00              
ATOM   4005  HG  SER C  89       1.975 -16.281 -34.698  1.00  0.00              
ATOM   4006  N   PHE C  90      -0.823 -12.970 -35.503  1.00  0.00              
ATOM   4007  CA  PHE C  90      -2.177 -13.079 -36.008  1.00  0.00              
ATOM   4008  C   PHE C  90      -2.154 -13.997 -37.225  1.00  0.00              
ATOM   4009  O   PHE C  90      -1.424 -13.742 -38.173  1.00  0.00              
ATOM   4010  CB  PHE C  90      -2.705 -11.709 -36.428  1.00  0.00              
ATOM   4011  CG  PHE C  90      -4.072 -11.762 -37.021  1.00  0.00              
ATOM   4012  CD1 PHE C  90      -5.187 -11.903 -36.208  1.00  0.00              
ATOM   4013  CD2 PHE C  90      -4.245 -11.748 -38.402  1.00  0.00              
ATOM   4014  CE1 PHE C  90      -6.462 -12.032 -36.754  1.00  0.00              
ATOM   4015  CE2 PHE C  90      -5.514 -11.876 -38.962  1.00  0.00              
ATOM   4016  CZ  PHE C  90      -6.630 -12.021 -38.129  1.00  0.00              
ATOM   4017  H   PHE C  90      -0.121 -12.515 -36.070  1.00  0.00              
ATOM   4018  HA  PHE C  90      -2.821 -13.526 -35.249  1.00  0.00              
ATOM   4019 1HB  PHE C  90      -2.760 -11.048 -35.565  1.00  0.00              
ATOM   4020 2HB  PHE C  90      -2.050 -11.269 -37.180  1.00  0.00              
ATOM   4021  HD1 PHE C  90      -5.058 -11.911 -35.125  1.00  0.00              
ATOM   4022  HD2 PHE C  90      -3.372 -11.634 -39.048  1.00  0.00              
ATOM   4023  HE1 PHE C  90      -7.325 -12.143 -36.098  1.00  0.00              
ATOM   4024  HE2 PHE C  90      -5.641 -11.864 -40.044  1.00  0.00              
ATOM   4025  HZ  PHE C  90      -7.626 -12.126 -38.558  1.00  0.00              
ATOM   4026  N   LYS C  91      -2.958 -15.052 -37.196  1.00  0.00              
ATOM   4027  CA  LYS C  91      -3.018 -15.984 -38.312  1.00  0.00              
ATOM   4028  C   LYS C  91      -4.106 -15.556 -39.284  1.00  0.00              
ATOM   4029  O   LYS C  91      -5.293 -15.613 -38.975  1.00  0.00              
ATOM   4030  CB  LYS C  91      -3.272 -17.410 -37.820  1.00  0.00              
ATOM   4031  CG  LYS C  91      -3.290 -18.462 -38.921  1.00  0.00              
ATOM   4032  CD  LYS C  91      -3.560 -19.849 -38.357  1.00  0.00              
ATOM   4033  CE  LYS C  91      -3.513 -20.909 -39.447  1.00  0.00              
ATOM   4034  NZ  LYS C  91      -3.791 -22.269 -38.912  1.00  0.00              
ATOM   4035  H   LYS C  91      -3.542 -15.216 -36.387  1.00  0.00              
ATOM   4036  HA  LYS C  91      -2.072 -15.971 -38.855  1.00  0.00              
ATOM   4037 1HB  LYS C  91      -2.484 -17.646 -37.105  1.00  0.00              
ATOM   4038 2HB  LYS C  91      -4.235 -17.405 -37.309  1.00  0.00              
ATOM   4039 1HG  LYS C  91      -4.070 -18.202 -39.637  1.00  0.00              
ATOM   4040 2HG  LYS C  91      -2.322 -18.455 -39.422  1.00  0.00              
ATOM   4041 1HD  LYS C  91      -2.804 -20.070 -37.602  1.00  0.00              
ATOM   4042 2HD  LYS C  91      -4.546 -19.848 -37.893  1.00  0.00              
ATOM   4043 1HE  LYS C  91      -4.258 -20.657 -40.201  1.00  0.00              
ATOM   4044 2HE  LYS C  91      -2.522 -20.892 -39.898  1.00  0.00              
ATOM   4045 1HZ  LYS C  91      -3.750 -22.942 -39.665  1.00  0.00              
ATOM   4046 2HZ  LYS C  91      -3.099 -22.505 -38.213  1.00  0.00              
ATOM   4047 3HZ  LYS C  91      -4.710 -22.286 -38.495  1.00  0.00              
ATOM   4048  N   LEU C  92      -3.689 -15.114 -40.463  1.00  0.00              
ATOM   4049  CA  LEU C  92      -4.635 -14.733 -41.502  1.00  0.00              
ATOM   4050  C   LEU C  92      -5.253 -15.980 -42.134  1.00  0.00              
ATOM   4051  O   LEU C  92      -4.539 -16.883 -42.564  1.00  0.00              
ATOM   4052  CB  LEU C  92      -3.942 -13.871 -42.565  1.00  0.00              
ATOM   4053  CG  LEU C  92      -4.875 -13.253 -43.613  1.00  0.00              
ATOM   4054  CD1 LEU C  92      -5.763 -12.200 -42.965  1.00  0.00              
ATOM   4055  CD2 LEU C  92      -4.047 -12.643 -44.735  1.00  0.00              
ATOM   4056  H   LEU C  92      -2.699 -15.039 -40.648  1.00  0.00              
ATOM   4057  HA  LEU C  92      -5.450 -14.160 -41.061  1.00  0.00              
ATOM   4058 1HB  LEU C  92      -3.532 -13.094 -41.924  1.00  0.00              
ATOM   4059 2HB  LEU C  92      -3.127 -14.407 -43.051  1.00  0.00              
ATOM   4060  HG  LEU C  92      -5.467 -14.064 -44.038  1.00  0.00              
ATOM   4061 1HD1 LEU C  92      -6.423 -11.766 -43.717  1.00  0.00              
ATOM   4062 2HD1 LEU C  92      -6.364 -12.663 -42.181  1.00  0.00              
ATOM   4063 3HD1 LEU C  92      -5.142 -11.417 -42.532  1.00  0.00              
ATOM   4064 1HD2 LEU C  92      -4.712 -12.204 -45.480  1.00  0.00              
ATOM   4065 2HD2 LEU C  92      -3.395 -11.869 -44.328  1.00  0.00              
ATOM   4066 3HD2 LEU C  92      -3.441 -13.418 -45.203  1.00  0.00              
ATOM   4067  N   LEU C  93      -6.581 -16.030 -42.175  1.00  0.00              
ATOM   4068  CA  LEU C  93      -7.280 -17.205 -42.690  1.00  0.00              
ATOM   4069  C   LEU C  93      -7.821 -16.985 -44.103  1.00  0.00              
ATOM   4070  O   LEU C  93      -7.811 -15.868 -44.623  1.00  0.00              
ATOM   4071  CB  LEU C  93      -8.424 -17.588 -41.742  1.00  0.00              
ATOM   4072  CG  LEU C  93      -8.013 -17.808 -40.280  1.00  0.00              
ATOM   4073  CD1 LEU C  93      -9.240 -18.130 -39.437  1.00  0.00              
ATOM   4074  CD2 LEU C  93      -6.993 -18.932 -40.200  1.00  0.00              
ATOM   4075  H   LEU C  93      -7.120 -15.243 -41.844  1.00  0.00              
ATOM   4076  HA  LEU C  93      -6.584 -18.040 -42.766  1.00  0.00              
ATOM   4077 1HB  LEU C  93      -9.034 -16.691 -41.829  1.00  0.00              
ATOM   4078 2HB  LEU C  93      -8.984 -18.446 -42.113  1.00  0.00              
ATOM   4079  HG  LEU C  93      -7.529 -16.892 -39.940  1.00  0.00              
ATOM   4080 1HD1 LEU C  93      -8.939 -18.284 -38.401  1.00  0.00              
ATOM   4081 2HD1 LEU C  93      -9.946 -17.302 -39.489  1.00  0.00              
ATOM   4082 3HD1 LEU C  93      -9.713 -19.037 -39.815  1.00  0.00              
ATOM   4083 1HD2 LEU C  93      -6.702 -19.086 -39.161  1.00  0.00              
ATOM   4084 2HD2 LEU C  93      -7.430 -19.850 -40.596  1.00  0.00              
ATOM   4085 3HD2 LEU C  93      -6.113 -18.668 -40.788  1.00  0.00              
ATOM   4086  N   LYS C  94      -8.294 -18.066 -44.718  1.00  0.00              
ATOM   4087  CA  LYS C  94      -8.910 -17.994 -46.037  1.00  0.00              
ATOM   4088  C   LYS C  94     -10.433 -18.037 -45.884  1.00  0.00              
ATOM   4089  O   LYS C  94     -10.974 -18.939 -45.243  1.00  0.00              
ATOM   4090  CB  LYS C  94      -8.424 -19.136 -46.931  1.00  0.00              
ATOM   4091  CG  LYS C  94      -8.972 -19.100 -48.351  1.00  0.00              
ATOM   4092  CD  LYS C  94      -8.471 -20.282 -49.168  1.00  0.00              
ATOM   4093  CE  LYS C  94      -9.035 -20.260 -50.580  1.00  0.00              
ATOM   4094  NZ  LYS C  94      -8.539 -21.401 -51.396  1.00  0.00              
ATOM   4095  H   LYS C  94      -8.223 -18.961 -44.255  1.00  0.00              
ATOM   4096  HA  LYS C  94      -8.650 -17.049 -46.515  1.00  0.00              
ATOM   4097 1HB  LYS C  94      -7.335 -19.076 -46.961  1.00  0.00              
ATOM   4098 2HB  LYS C  94      -8.722 -20.068 -46.450  1.00  0.00              
ATOM   4099 1HG  LYS C  94     -10.061 -19.128 -48.302  1.00  0.00              
ATOM   4100 2HG  LYS C  94      -8.654 -18.172 -48.823  1.00  0.00              
ATOM   4101 1HD  LYS C  94      -7.381 -20.237 -49.211  1.00  0.00              
ATOM   4102 2HD  LYS C  94      -8.775 -21.203 -48.670  1.00  0.00              
ATOM   4103 1HE  LYS C  94     -10.121 -20.306 -50.515  1.00  0.00              
ATOM   4104 2HE  LYS C  94      -8.740 -19.322 -51.051  1.00  0.00              
ATOM   4105 1HZ  LYS C  94      -8.936 -21.350 -52.324  1.00  0.00              
ATOM   4106 2HZ  LYS C  94      -7.532 -21.359 -51.459  1.00  0.00              
ATOM   4107 3HZ  LYS C  94      -8.813 -22.270 -50.962  1.00  0.00              
ATOM   4108  N   PRO C  95     -11.140 -17.051 -46.461  1.00  0.00              
ATOM   4109  CA  PRO C  95     -12.606 -16.984 -46.438  1.00  0.00              
ATOM   4110  C   PRO C  95     -13.298 -18.216 -47.018  1.00  0.00              
ATOM   4111  O   PRO C  95     -14.034 -18.064 -48.018  1.00  0.00              
ATOM   4112  OXT PRO C  95     -13.128 -19.292 -46.516  1.00  0.00              
ATOM   4113  CB  PRO C  95     -12.918 -15.728 -47.258  1.00  0.00              
ATOM   4114  CG  PRO C  95     -11.683 -14.900 -47.152  1.00  0.00              
ATOM   4115  CD  PRO C  95     -10.542 -15.882 -47.151  1.00  0.00              
ATOM   4116  HA  PRO C  95     -13.013 -16.926 -45.418  1.00  0.00              
ATOM   4117 1HB  PRO C  95     -13.143 -15.976 -48.305  1.00  0.00              
ATOM   4118 2HB  PRO C  95     -13.792 -15.192 -46.859  1.00  0.00              
ATOM   4119 1HG  PRO C  95     -11.600 -14.199 -47.997  1.00  0.00              
ATOM   4120 2HG  PRO C  95     -11.686 -14.296 -46.233  1.00  0.00              
ATOM   4121 1HD  PRO C  95     -10.210 -16.134 -48.169  1.00  0.00              
ATOM   4122 2HD  PRO C  95      -9.664 -15.498 -46.612  1.00  0.00              
TER                                                                             
# All scores below are weighted scores, not raw scores.
#BEGIN_POSE_ENERGIES_TABLE 024.d16_v11.1_1_3dG_RalA2andSec5_0016_0001.pdb
label fa_atr fa_rep fa_sol fa_intra_rep pro_close fa_pair hbond_sr_bb hbond_lr_bb hbond_bb_sc hbond_sc dslf_ss_dst dslf_cs_ang dslf_ss_dih dslf_ca_dih rama omega fa_dun p_aa_pp ref total
weights 0.8 0.44 0.65 0.004 1 0.49 0.585 1.17 1.17 1.1 0.5 2 5 5 0.2 0.5 0.56 0.32 1 NA
pose -1013.15 101.184 500.529 2.13326 0.745606 -24.9558 -51.7702 -116.375 -35.5021 -24.1256 0 0 0 0 -11.4183 12.4371 163.047 -26.4562 -57.28 -580.961
SER_p:NtermProteinFull_1 -0.66525 0.14338 0.685145 0.001445 0 0 0 0 0 0 0 0 0 0 0 0.0122648 0.159073 0 -0.37 -0.0339421
LEU_2 -3.3513 0.745979 1.59445 0.00878846 0 0 0 0 0 0 0 0 0 0 -0.276526 0.00686987 1.67133 -0.0646904 -0.1 0.23491
ALA_3 -2.59116 0.122685 1.41793 0.000950196 0 0 0 0 0 0 0 0 0 0 -0.330856 0.00773803 0 -0.101098 0.16 -1.31381
PHE_4 -4.29577 2.21655 2.09994 0.0246014 0 0 0 0 -0.36115 0 0 0 0 0 -0.0238826 0.000367892 0.577507 -0.0552664 0.63 0.812893
HIS_5 -6.25981 0.23222 3.23746 0.00319992 0 0.0661095 0 0 0 -0.317464 0 0 0 0 -0.0291615 0.0693969 0.911687 -0.0120085 0.56 -1.53837
ARG_6 -4.32098 0.147907 2.54118 0.00949834 0 -0.247048 0 0 -0.724252 -0.013348 0 0 0 0 0.171434 0.0139994 1.2325 0.152946 -0.98 -2.01617
VAL_7 -4.3154 0.513315 1.33736 0.0125393 0 0 0 0 0 0 0 0 0 0 -0.206441 0.0889731 0.0957831 -0.189504 0.29 -2.37338
ILE_8 -5.12411 0.750568 1.56541 0.0187543 0 0 0 0 0 0 0 0 0 0 -0.186246 0.0996844 0.280875 -0.364611 0.24 -2.71968
MET_9 -4.87012 0.22356 1.92589 0.00407356 0 0 0 0 0 0 0 0 0 0 -0.0712541 0.0138347 0.999259 0.0568656 -0.34 -2.05789
VAL_10 -4.39465 0.62671 1.23307 0.0131663 0 0 0 0 0 0 0 0 0 0 -0.136637 0.0420237 0.0974227 -0.19761 0.29 -2.4265
GLY_11 -2.40034 0.211478 1.31142 0.000204189 0 0 0 0 -0.796391 0 0 0 0 0 0.243662 0.00763024 0 -0.802263 -0.17 -2.3946
SER_12 -2.29992 0.214016 1.70592 0.00136399 0 -0.0888053 0 0 0 0 0 0 0 0 -0.219241 6.62836e-05 0.103267 -0.266656 -0.37 -1.21999
GLY_13 -0.952942 0.0653355 0.714492 1.62206e-05 0 0 0 0 0 0 0 0 0 0 0.00342175 0.000736489 0 0.317947 -0.17 -0.0209928
GLY_14 -0.916405 0.0512283 0.746757 1.7232e-05 0 0 0 0 -0.50101 0 0 0 0 0 -0.391124 0.01429 0 -0.788608 -0.17 -1.95485
VAL_15 -4.38511 0.470425 1.97181 0.0130569 0 0 0 0 -0.820876 0 0 0 0 0 0.0379255 0.000970725 0.219291 0.230013 0.29 -1.9725
GLY_16 -2.35155 0.324019 1.28614 3.63167e-05 0 0 0 0 0 0 0 0 0 0 -0.0091646 0.0694128 0 -0.808888 -0.17 -1.66
LYS_17 -5.59692 0.472775 3.52988 0.00759927 0 -0.0462808 0 0 -0.796391 0 0 0 0 0 -0.0169081 0.00756151 2.33181 -0.0547714 -0.65 -0.811645
SER_18 -2.82339 0.317039 2.02844 0.00108411 0 -0.265314 0 0 0 -0.49705 0 0 0 0 -0.211903 0.000307536 0.648401 0.0167169 -0.37 -1.15566
ALA_19 -3.15825 0.413589 1.28206 0.000761581 0 0 0 0 0 0 0 0 0 0 -0.11283 0.00442186 0 -0.128157 0.16 -1.5384
LEU_20 -5.56143 0.329334 2.02689 0.00482332 0 0 0 0 0 0 0 0 0 0 -0.103716 2.78381e-06 0.336343 -0.115326 -0.1 -3.18309
THR_21 -4.69397 0.332336 2.26324 0.0106662 0 -0.11452 0 0 0 0 0 0 0 0 -0.0362659 0.000499801 0.0762435 0.100836 -0.27 -2.33094
LEU_22 -4.92889 0.308157 2.42579 0.00764617 0 0 0 0 0 0 0 0 0 0 -0.138399 0.157923 0.116981 -0.0962559 -0.1 -2.24705
GLN_23 -6.36791 0.351784 4.09155 0.0102109 0 -0.170095 0 0 -0.576835 0 0 0 0 0 -0.137607 0.00454499 2.55473 -0.10519 -0.97 -1.31482
PHE_24 -6.57204 0.455982 2.00851 0.0243853 0 0 0 0 -0.418551 0 0 0 0 0 0.0342931 0.053267 0.206027 -0.0414349 0.63 -3.61956
MET_25 -5.63366 0.501873 2.34407 0.00495706 0 0 0 0 -0.629043 0 0 0 0 0 -0.0298745 0.0542017 1.18371 -0.0438901 -0.34 -2.58765
TRP_26 -6.43906 0.503777 3.37703 0.0227973 0 0 0 0 0 0 0 0 0 0 0.0309161 0.141739 0.721027 0.105475 0.91 -0.626293
ASP_27 -2.77941 0.257772 2.27777 0.00534101 0 -0.681533 0 0 0 -0.00126628 0 0 0 0 -0.120576 0.000573062 0.644582 -0.246467 -0.67 -1.31322
GLU_28 -3.82952 0.160006 2.64255 0.00830374 0 -0.257972 0 0 0 -0.599038 0 0 0 0 0.0173329 0.0100681 1.134 0.0952 -0.81 -1.42906
PHE_29 -4.16016 0.250668 1.0898 0.0260536 0 0 0 0 0 0 0 0 0 0 0.117765 0.0467117 0.291728 -0.0965537 0.63 -1.80398
VAL_30 -1.8432 0.0673226 0.734682 0.0112095 0 0 0 0 0 0 0 0 0 0 -0.141992 0.0636275 0.11683 -0.198846 0.29 -0.900362
GLU_31 -0.827712 0.0117435 0.467113 0.00578039 0 -0.334788 0 0 0 0 0 0 0 0 0.066562 0.00518092 1.06449 0.0865765 -0.81 -0.265054
ASP_32 -1.78728 0.0831555 1.25413 0.00502337 0 0.138514 0 0 -0.14037 0 0 0 0 0 0.159175 0.0177772 0.588706 0.259012 -0.67 -0.0921602
TYR_33 -1.85334 0.181093 0.714901 0.0257384 0 0 0 0 -0.14037 0 0 0 0 0 0.0498644 0.00260465 0.814767 -0.155784 0.51 0.149474
GLU_34 -1.55224 0.146938 1.0525 0.0064186 0.000172408 0.0665356 0 0 0 0 0 0 0 0 0.303395 0.00324612 1.04764 0.108528 -0.81 0.373133
PRO_35 -1.46211 0.198627 0.501808 0.000928744 0.0512811 0 0 0 0 0 0 0 0 0 -0.244802 0.00290768 0.148827 -0.55346 0.02 -1.336
THR_36 -3.32068 0.314475 2.37604 0.0131188 0 -0.195271 0 0 0 -0.752702 0 0 0 0 -0.0335071 0.308869 0.0687714 -0.0247805 -0.27 -1.51567
GLN_37 -1.53739 0.105508 0.890246 0.00418662 0 -0.132084 0 0 0 0 0 0 0 0 0.163706 0.192553 1.16906 -0.0853424 -0.97 -0.199562
ALA_38 -3.03882 0.269015 2.07461 0.000985788 0 0 0 0 0 0 0 0 0 0 0.766567 0.0035377 0 -0.0196494 0.16 0.216245
ASP_39 -4.94147 0.293169 3.59235 0.00287165 0 -0.395354 0 0 0 -0.556875 0 0 0 0 0.176456 0.00443042 0.633446 0.333882 -0.67 -1.52709
SER_40 -3.64742 0.317041 2.0635 0.0014527 0 -0.144591 0 0 0 0 0 0 0 0 0.0722121 0.0978609 0.32835 0.214152 -0.37 -1.06744
TYR_41 -5.59743 0.40423 1.94961 0.0237875 0 0 0 0 0 0 0 0 0 0 -0.14979 0.0417836 0.167304 -0.209381 0.51 -2.85988
HIS_42 -6.63202 1.80936 3.35949 0.00426508 0 -0.172957 0 0 -0.187146 -0.102111 0 0 0 0 0.00503457 0.149001 0.821278 -0.251351 0.56 -0.637157
LYS_43 -5.12068 0.392685 3.15969 0.00673695 0 -0.364588 0 0 -1.04759 0 0 0 0 0 0.121725 0.0355003 0.697518 0.137193 -0.65 -2.63182
LYS_44 -2.26457 0.0990398 1.43135 0.0305758 0 -0.386732 0 0 0 0 0 0 0 0 -0.149281 0.000794883 3.16221 -0.0452915 -0.65 1.2281
VAL_45 -3.78903 0.447969 1.29057 0.0121892 0 0 0 0 0 0 0 0 0 0 -0.114359 0.00924377 0.0425119 -0.229459 0.29 -2.04036
VAL_46 -2.60377 0.1782 0.848629 0.0111913 0 0 0 0 0 0 0 0 0 0 -0.147953 0.0403006 0.00758878 -0.314134 0.29 -1.68994
LEU_47 -5.42463 0.478003 2.48939 0.0107748 0 0 0 0 0 0 0 0 0 0 0.0190051 0.010729 0.37838 -0.0967625 -0.1 -2.23511
ASP_48 -2.83787 0.2924 2.4795 0.00420543 0 -0.465604 0 0 0 -1.03123 0 0 0 0 -0.119336 5.09254e-05 0.628656 -0.274006 -0.67 -1.99323
GLY_49 -1.1143 0.258685 0.499485 1.0972e-05 0 0 0 0 0 0 0 0 0 0 -0.32096 0.0147428 0 -0.789001 -0.17 -1.62134
GLU_50 -3.09413 0.199323 1.70823 0.008041 0 -0.214173 0 0 0 0 0 0 0 0 0.0238827 0.00917694 0.903806 0.0863433 -0.81 -1.17949
GLU_51 -2.5471 0.136431 1.11422 0.00610955 0 -0.1283 0 0 0 0 0 0 0 0 -0.138105 0.00147684 0.801036 0.0612916 -0.81 -1.50294
VAL_52 -4.85957 0.43915 2.12203 0.0136312 0 0 0 0 0 0 0 0 0 0 0.103241 0.00675471 0.0345981 -0.0460698 0.29 -1.89623
GLU_53 -6.07001 2.74625 3.42211 0.00750817 0 -0.257934 0 0 0 -0.102111 0 0 0 0 -0.0488736 0.0207868 1.67461 0.0467717 -0.81 0.629108
ILE_54 -5.21737 0.400326 1.48342 0.0264781 0 0 0 0 0 0 0 0 0 0 -0.122427 0.00166107 1.24268 -0.301522 0.24 -2.24674
MET_55 -5.03204 1.06562 2.44459 0.00355414 0 0 0 0 0 0 0 0 0 0 -0.00576297 0.0239538 1.54539 -0.00131452 -0.34 -0.296007
ILE_56 -4.96501 0.335158 1.28664 0.017562 0 0 0 0 0 0 0 0 0 0 -0.192573 1.2547e-05 0.196422 -0.392488 0.24 -3.47427
TYR_57 -4.4919 0.665284 2.23758 0.0226651 0 0 0 0 0 -0.013348 0 0 0 0 -0.0422771 0.0751596 0.923119 0.00918298 0.51 -0.104543
ASP_58 -4.52291 0.340898 3.51422 0.00585191 0 -0.485352 0 0 0 -1.24975 0 0 0 0 -0.161831 0.0232757 0.552543 -0.208964 -0.67 -2.86202
THR_59 -3.16877 0.151694 1.86091 0.00487169 0 0.00893083 0 0 0 0 0 0 0 0 -0.165023 0.0170393 0.0160347 -0.300027 -0.27 -1.84434
ALA_60 -2.6107 0.256532 1.68292 0.000987069 0 0 0 0 -0.936552 0 0 0 0 0 -0.240274 0.0359119 0 0.0516904 0.16 -1.59949
GLY_61 -1.7016 0.0815784 1.21623 1.45767e-05 0 0 0 0 -0.00318331 0 0 0 0 0 0.0276021 0.000280277 0 0.26615 -0.17 -0.282933
GLN_62 -2.1419 0.260664 1.45333 0.00481552 0 -0.123984 0 0 -0.0435361 0 0 0 0 0 -0.179027 0.0258835 0.877309 0.147784 -0.97 -0.688666
SER_63 -0.988294 0.263621 0.646709 0.00204709 0 -0.164534 0 0 0 0 0 0 0 0 0.071642 0.173554 0.324678 0.116165 -0.37 0.075588
GLN_64 -1.30862 0.207494 0.670584 0.00531328 0 -0.104331 0 0 0 0 0 0 0 0 -0.248501 0.067955 0.812084 -0.0535055 -0.97 -0.921529
HIS_65 -3.04793 0.421129 1.39128 0.00231008 0 -0.0984687 0 0 0 0 0 0 0 0 -0.0717942 0.00513919 0.51328 0.037784 0.56 -0.287273
ALA_66 -2.1276 0.188073 1.2496 0.00056108 0 0 0 0 0 0 0 0 0 0 1.13873 0.00560983 0 -0.170776 0.16 0.444205
SER_67 -2.29997 0.109132 1.48656 0.00119913 0 -0.0181027 0 0 -0.0304194 0 0 0 0 0 -0.165791 0.00108977 0.48501 0.0655223 -0.37 -0.735768
MET_68 -4.11874 0.417286 1.89371 0.00309293 0 0 0 0 -0.0304194 0 0 0 0 0 -0.0378143 0.221386 0.934213 -0.056439 -0.34 -1.11373
ARG_69 -7.2752 0.523534 4.53725 0.0114515 0 -0.288114 0 0 -0.983272 -0.0454439 0 0 0 0 0.0492542 0.0190145 3.45062 -0.0858926 -0.98 -1.0668
ASP_70 -4.89339 0.333917 3.25454 0.00343415 0 -0.259618 0 0 0 -0.324735 0 0 0 0 -0.0727306 2.15571e-05 0.305394 0.0522226 -0.67 -2.27095
ASP_71 -3.50386 0.232822 2.10142 0.00319114 0 -0.0559643 0 0 0 0 0 0 0 0 -0.100243 0.0079556 0.297021 0.0496799 -0.67 -1.63798
PHE_72 -5.28953 0.415147 2.00692 0.0367992 0 0 0 0 0 0 0 0 0 0 0.0375388 0.0181149 1.69257 -0.0979203 0.63 -0.550368
PHE_73 -7.57072 0.788303 2.05101 0.0378708 0 0 0 0 0 0 0 0 0 0 -0.0267572 2.19493e-05 1.44865 0.00708631 0.63 -2.63454
ARG_74 -2.99862 0.198332 1.52254 0.0087975 0 -0.0661549 0 0 -0.0133979 0 0 0 0 0 -0.232133 0.000250799 1.6649 -0.0914892 -0.98 -0.986985
SER_75 -2.08756 0.134842 1.5085 0.00156148 0 -0.197423 0 0 0 0 0 0 0 0 -0.239024 0.00167353 0.126372 -0.149375 -0.37 -1.27043
GLY_76 -2.25401 0.314153 1.28839 3.89214e-05 0 0 0 0 -0.62887 0 0 0 0 0 -0.0889161 0.0260843 0 -0.113229 -0.17 -1.62636
GLU_77 -4.65855 0.259795 3.06134 0.005214 0 -0.567466 0 0 -0.724252 -0.0556988 0 0 0 0 0.262978 0.00598176 0.665607 -0.0753513 -0.81 -2.63041
GLY_78 -3.12286 0.461828 1.27965 0.000190298 0 0 0 0 0 0 0 0 0 0 0.599566 0.01009 0 0.333842 -0.17 -0.607698
PHE_79 -7.46088 1.01099 1.51445 0.022915 0 0 0 0 0 0 0 0 0 0 -0.13891 0.544078 0.340683 -0.142577 0.63 -3.67926
LEU_80 -5.20078 0.474087 1.04617 0.00862422 0 0 0 0 0 0 0 0 0 0 0.0932806 0.000308446 0.767053 -0.0968281 -0.1 -3.00808
CYS_81 -3.6971 0.452763 1.76491 0.00171151 0 0 0 0 0 0 0 0 0 0 0.022335 0.110835 0.275858 -0.0306754 1.7 0.600633
VAL_82 -4.29309 0.266187 1.15546 0.0145588 0 0 0 0 0 0 0 0 0 0 -0.197677 0.0113842 0.0907874 -0.250435 0.29 -2.91283
PHE_83 -7.75014 0.795786 1.91642 0.0272084 0 0 0 0 0 0 0 0 0 0 -0.106798 0.0167765 0.346158 -0.210577 0.63 -4.33516
SER_84 -4.39276 0.780918 2.87626 0.00218441 0 -0.107613 0 0 -1.31784 -0.472986 0 0 0 0 -0.00767492 0.016671 0.521243 0.120462 -0.37 -2.35114
ILE_85 -6.16848 0.411847 2.87415 0.0213294 0 0 0 0 0 0 0 0 0 0 -0.0421622 0.000744426 0.589409 0.24399 0.24 -1.82917
THR_86 -4.07993 0.830568 2.12619 0.00488845 0 0.0505199 0 0 -0.525762 -0.472986 0 0 0 0 -0.165646 0.000692043 0.215354 -0.0442928 -0.27 -2.3304
GLU_87 -4.51404 0.372804 2.93504 0.00801855 0 -0.184695 0 0 0 0 0 0 0 0 0.317059 0.0023487 0.815766 0.0256841 -0.81 -1.03202
MET_88 -3.76198 0.211814 1.83028 0.00656131 0 0 0 0 -0.435841 0 0 0 0 0 -0.112162 0.00157217 1.4487 -0.072001 -0.34 -1.22305
GLU_89 -2.76221 0.314534 1.47789 0.00549321 0 -0.0399037 0 0 0 0 0 0 0 0 -0.2158 0.00184511 0.895179 -0.122425 -0.81 -1.2554
SER_90 -4.32988 0.323566 2.7481 0.00106422 0 -0.199732 0 0 -0.792079 0 0 0 0 0 -0.223705 0.152964 0.321932 -0.0243421 -0.37 -2.39211
PHE_91 -8.06296 0.753367 2.84387 0.0230677 0 0 0 0 0 0 0 0 0 0 -0.0270298 0.0114162 0.615872 0.0262858 0.63 -3.18611
ALA_92 -2.74373 0.313668 1.55245 0.000696438 0 0 0 0 0 0 0 0 0 0 -0.211582 6.31315e-07 0 -0.167767 0.16 -1.09626
ALA_93 -3.20377 0.453199 1.58472 0.000869938 0 0 0 0 0 0 0 0 0 0 -0.228657 0.0924112 0 -0.122454 0.16 -1.26369
THR_94 -4.66116 0.617604 2.53339 0.00514994 0 0.0157747 0 0 0 0 0 0 0 0 -0.0976066 0.0274471 0.238688 0.15426 -0.27 -1.43646
ALA_95 -2.84653 0.28638 1.58231 0.000753404 0 0 0 0 0 0 0 0 0 0 -0.231662 0.000385609 0 -0.166346 0.16 -1.21472
ASP_96 -3.18419 0.263242 1.95155 0.00318792 0 -0.0151185 0 0 0 0 0 0 0 0 -0.147041 0.00619549 0.33532 -0.00720937 -0.67 -1.46407
PHE_97 -6.4467 0.524627 2.48019 0.0208106 0 0 0 0 0 0 0 0 0 0 -0.0856087 0.0437715 0.605598 0.0861443 0.63 -2.14117
ARG_98 -7.82675 0.397255 4.36875 0.0124865 0 -0.23886 0 0 -0.0325175 0 0 0 0 0 -0.137479 0.00101322 2.07201 -0.0708655 -0.98 -2.43495
GLU_99 -3.1448 0.211244 1.80254 0.00698086 0 -0.123781 0 0 0 0 0 0 0 0 -0.0720241 0.0451354 0.919591 -0.102134 -0.81 -1.26725
GLN_100 -4.89987 0.23845 3.24337 0.00494858 0 -0.343473 0 0 0 -0.0454439 0 0 0 0 -0.13599 0.0173719 0.861319 -0.101136 -0.97 -2.13045
ILE_101 -5.94214 0.695919 1.33185 0.0205696 0 0 0 0 0 0 0 0 0 0 0.0301436 0.00175205 0.204939 -0.102336 0.24 -3.5193
LEU_102 -4.95407 0.384156 2.81311 0.00586814 0 0 0 0 0 0 0 0 0 0 -0.0990744 0.0130325 0.316489 -0.108495 -0.1 -1.72898
ARG_103 -3.98621 0.296032 2.76742 0.012546 0 -0.352512 0 0 0 -0.324735 0 0 0 0 0.119312 0.225884 1.32857 -0.0810579 -0.98 -0.974762
VAL_104 -4.13722 0.329055 1.57355 0.0140494 0 0 0 0 0 0 0 0 0 0 -0.014958 0.0114869 0.64767 0.108288 0.29 -1.17808
LYS_105 -4.12641 0.596485 2.16274 0.01012 0 -0.339979 0 0 -0.642268 0 0 0 0 0 -0.166166 0.000463843 2.56984 -0.0226196 -0.65 -0.6078
GLU_106 -1.70715 0.311702 1.05649 0.0071735 0 -0.0661549 0 0 0 0 0 0 0 0 0.097908 0.0349347 0.577614 -0.0457487 -0.81 -0.54323
ASP_107 -4.1006 0.342348 3.17454 0.0106049 0 -0.667971 0 0 -0.28052 -0.068624 0 0 0 0 0.139051 0.00296261 0.216125 -0.384422 -0.67 -2.28651
GLU_108 -2.18475 0.124513 1.69828 0.00526427 0 -0.234937 0 0 0 0 0 0 0 0 -0.265531 0.010679 1.21827 -0.089833 -0.81 -0.528048
ASN_109 -2.21406 0.295622 1.61862 0.00537792 0 -0.180087 0 0 -0.28052 0 0 0 0 0 -0.167046 0.000128272 0.757213 -0.380068 -0.89 -1.43483
VAL_110 -3.58651 0.582181 1.49452 0.0234386 0.0101762 0 0 0 0 0 0 0 0 0 -0.218141 0.13597 1.26285 0.0731385 0.29 0.0676142
PRO_111 -4.35329 0.828145 1.34858 0.00125833 0.118625 0 0 0 0 0 0 0 0 0 0.0306477 0.317909 0.333835 -0.519491 0.02 -1.87378
PHE_112 -6.71347 0.542905 2.34986 0.0237479 0 0 0 0 -0.697591 0 0 0 0 0 0.155315 0.344775 0.596746 -0.091035 0.63 -2.85875
LEU_113 -5.29759 0.396571 1.76114 0.0061279 0 0 0 0 0 0 0 0 0 0 -0.0956529 0.166535 1.63669 -0.0841343 -0.1 -1.61031
LEU_114 -5.12827 0.391794 1.2988 0.00763568 0 0 0 0 0 0 0 0 0 0 -0.0648029 0.131046 0.375885 -0.120884 -0.1 -3.20879
VAL_115 -5.11457 0.227372 1.52365 0.0158255 0 0 0 0 0 0 0 0 0 0 -0.167129 0.0210771 0.00775895 -0.32241 0.29 -3.51843
GLY_116 -3.15533 0.195061 1.56712 7.64951e-06 0 0 0 0 0 0 0 0 0 0 1.57398 0.102385 0 0.606793 -0.17 0.720004
ASN_117 -5.81022 0.617382 4.52019 0.00592016 0 -0.250141 0 0 -1.36084 -0.687801 0 0 0 0 0.0292007 0.00438595 1.67993 -0.0219042 -0.89 -2.16389
LYS_118 -4.73714 0.850056 3.10627 0.0059684 0 0.0374343 0 0 -0.970026 0 0 0 0 0 0.0283578 0.000621544 0.983648 0.136129 -0.65 -1.20868
SER_119 -2.88778 0.412818 1.88262 0.00145775 0 -0.287962 0 0 0 0 0 0 0 0 -0.249458 0.19678 0.120126 -0.194564 -0.37 -1.37595
ASP_120 -3.02972 0.473721 2.55317 0.00423276 0 -0.354925 0 0 0 -0.59803 0 0 0 0 -0.214775 0.0649198 1.44043 -0.108544 -0.67 -0.43952
LEU_121 -4.17297 0.604473 1.91915 0.00792315 0 0 0 0 0 0 0 0 0 0 0.55658 2.77401e-05 0.033235 0.0780092 -0.1 -1.07357
GLU_122 -2.93537 0.491756 2.31439 0.00962986 0 -0.403856 0 0 0 -0.793962 0 0 0 0 -0.0105677 0.0087018 1.81806 -0.108452 -0.81 -0.419678
ASP_123 -1.2752 0.249445 0.735004 0.00352033 0 -0.00106382 0 0 0 0 0 0 0 0 -0.170076 0.000113737 0.364827 -0.0168189 -0.67 -0.780249
LYS_124 -2.91563 0.406938 1.31673 0.00428302 0 0.0330027 0 0 0 0 0 0 0 0 -0.169802 0.0714105 0.646436 -0.0676208 -0.65 -1.32425
ARG_125 -6.38486 0.495611 4.57361 0.0153909 0 -0.727575 0 0 -0.540215 -1.98844 0 0 0 0 -0.26479 0.282043 2.02017 0.0445651 -0.98 -3.45449
GLN_126 -3.45905 0.209271 2.09744 0.00443688 0 -0.054952 0 0 -0.435841 0 0 0 0 0 0.0935173 0.0433426 0.906706 -0.0854385 -0.97 -1.65057
VAL_127 -4.57834 0.36586 1.51864 0.0110129 0 0 0 0 -0.540215 0 0 0 0 0 -0.173744 0.0268655 0.0476793 -0.30441 0.29 -3.33665
SER_128 -2.91171 0.234097 1.93499 0.00193034 0 -0.122506 0 0 -0.354522 0 0 0 0 0 -0.27893 0.000134766 0.201424 -0.223349 -0.37 -1.88844
VAL_129 -3.36946 0.235632 1.98477 0.0151178 0 0 0 0 0 0 0 0 0 0 -0.0481563 0.00959618 0.041083 -0.00242663 0.29 -0.843851
GLU_130 -2.63242 0.290462 1.58478 0.00546787 0 -0.004417 0 0 0 0 0 0 0 0 -0.188349 0.00158959 0.915507 -0.11061 -0.81 -0.947992
GLU_131 -4.16413 0.262982 2.57982 0.00708579 0 -0.194962 0 0 -0.354522 0 0 0 0 0 -0.153824 0.00357867 0.981111 -0.106119 -0.81 -1.94898
ALA_132 -4.37723 0.42343 1.44234 0.000780252 0 0 0 0 0 0 0 0 0 0 -0.185869 0.0182655 0 -0.153418 0.16 -2.6717
LYS_133 -4.32196 0.375332 1.89426 0.00331171 0 -0.0490186 0 0 0 0 0 0 0 0 -0.250184 0.134734 0.903244 -0.0457384 -0.65 -2.00602
ASN_134 -3.73088 0.27433 2.42597 0.00444554 0 -0.0287159 0 0 0 0 0 0 0 0 0.0305554 0.151981 0.359654 0.134644 -0.89 -1.26801
ARG_135 -6.086 0.386272 3.21617 0.0111512 0 -0.157395 0 0 0 0 0 0 0 0 -0.168266 0.0324501 2.33074 -0.0698045 -0.98 -1.48468
ALA_136 -4.60218 0.284696 1.82395 0.000738699 0 0 0 0 0 0 0 0 0 0 -0.245719 0.00519864 0 -0.153922 0.16 -2.72724
GLU_137 -3.11148 0.437183 1.94497 0.00689402 0 -0.0341267 0 0 0 0 0 0 0 0 -0.205364 0.0445415 1.08677 -0.134545 -0.81 -0.775165
GLN_138 -2.38864 0.191862 1.25915 0.013049 0 -0.0309845 0 0 0 0 0 0 0 0 -0.175839 0.00934447 1.1127 -0.132875 -0.97 -1.11223
TRP_139 -8.29107 0.64037 2.99949 0.0262602 0 0 0 0 -0.0325175 0 0 0 0 0 -0.207465 0.0126068 0.94158 0.0167926 0.91 -2.98396
ASN_140 -2.38262 0.350688 1.69606 0.00521253 0 -0.0390756 0 0 0 0 0 0 0 0 -0.243527 0.0354284 0.824189 -0.483 -0.89 -1.12665
VAL_141 -3.9913 0.285211 1.46735 0.0145377 0 0 0 0 0 0 0 0 0 0 -0.119843 0.0120775 0.0311527 -0.230916 0.29 -2.24173
ASN_142 -2.23103 0.0406142 1.51166 0.00315099 0 -0.114882 0 0 0 -0.591263 0 0 0 0 -0.0824882 0.00202275 0.750518 0.0940697 -0.89 -1.50763
TYR_143 -6.29717 0.841575 2.05323 0.0234793 0 0 0 0 0 -0.504877 0 0 0 0 -0.0513379 0.02584 0.792781 -0.0703011 0.51 -2.67678
VAL_144 -3.97778 0.315414 1.37035 0.0113834 0 0 0 0 0 0 0 0 0 0 -0.135956 0.158098 0.226893 -0.31749 0.29 -2.05909
GLU_145 -4.06797 0.437311 3.14097 0.0034539 0 -0.399455 0 0 -0.601253 -1.69935 0 0 0 0 -0.0898972 0.0366592 2.32663 0.0365731 -0.81 -1.68633
THR_146 -4.89715 0.238729 2.9503 0.00576921 0 -0.181508 0 0 0 -0.687801 0 0 0 0 -0.186007 0.284538 0.0826313 -0.357872 -0.27 -3.01838
SER_147 -4.80248 0.486428 3.38253 0.00216857 0 -0.203479 0 0 -0.503106 -1.11443 0 0 0 0 0.387674 0.0210914 0.144891 -0.0448771 -0.37 -2.61359
ALA_148 -3.44837 0.290026 1.38311 0.000724922 0 0 0 0 -0.64778 0 0 0 0 0 -0.261506 0.00341657 0 -0.0819467 0.16 -2.60233
LYS_149 -3.29003 0.44376 1.48698 0.00627162 0 -0.449326 0 0 0 0 0 0 0 0 -0.0838177 0.017211 0.887742 -0.052137 -0.65 -1.68334
THR_150 -2.38516 0.681452 1.60746 0.00495878 0 -0.109255 0 0 -0.60183 -0.516402 0 0 0 0 -0.168093 0.0655586 0.0151234 -0.1104 -0.27 -1.78659
ARG_151 -4.32264 0.726698 3.1283 0.0285987 0 -0.721414 0 0 0 -0.524146 0 0 0 0 0.307228 0.00497601 3.76985 0.269404 -0.98 1.68686
ALA_152 -2.90337 0.488837 1.75105 0.00103364 0 0 0 0 -0.0987246 0 0 0 0 0 -0.0918026 0.062004 0 0.0643152 0.16 -0.566655
ASN_153 -3.78947 0.20603 2.1567 0.00811928 0 -0.0728598 0 0 -0.601253 0 0 0 0 0 -0.122584 0.0407285 0.580473 -0.38477 -0.89 -2.86888
VAL_154 -4.91078 0.781054 1.58958 0.0138592 0 0 0 0 0 0 0 0 0 0 -0.0106151 0.018438 0.0271971 -0.0895355 0.29 -2.29081
ASP_155 -3.45014 0.252194 2.24507 0.00299912 0 -0.494629 0 0 0 -0.52288 0 0 0 0 -0.174757 0.00965617 0.310917 -0.00692995 -0.67 -2.4985
LYS_156 -4.4075 0.437935 2.54157 0.00791247 0 -0.345167 0 0 0 -0.443414 0 0 0 0 -0.161077 0.028474 1.71308 -0.0410211 -0.65 -1.3192
VAL_157 -5.02147 0.548803 1.16454 0.00849029 0 0 0 0 0 0 0 0 0 0 -0.0771768 0.0013149 1.15328 0.071753 0.29 -1.86047
PHE_158 -7.58447 0.733034 1.41345 0.0207453 0 0 0 0 0 0 0 0 0 0 -0.0250704 0.000183269 0.474074 0.0460649 0.63 -4.29199
PHE_159 -6.09685 0.646086 2.48125 0.020445 0 0 0 0 0 0 0 0 0 0 0.00692149 0.0157569 2.02777 -0.0162917 0.63 -0.284908
ASP_160 -4.8488 0.290857 3.28896 0.00397834 0 -0.570005 0 0 0 -0.628748 0 0 0 0 -0.146289 0.0423483 0.322023 0.0122484 -0.67 -2.90343
LEU_161 -6.74117 1.25926 2.02288 0.0107795 0 0 0 0 0 0 0 0 0 0 -0.0886685 0.00528542 0.581007 -0.111777 -0.1 -3.1624
MET_162 -6.48662 0.541498 2.10097 0.00245616 0 0 0 0 0 0 0 0 0 0 -0.129372 0.0640033 1.20162 -0.089157 -0.34 -3.1346
ARG_163 -6.41968 0.549045 4.46543 0.01177 0 -0.558656 0 0 0 -0.838282 0 0 0 0 -0.184397 0.039003 1.97828 -0.0865654 -0.98 -2.02405
GLU_164 -5.5407 0.431579 3.44605 0.00321427 0 -0.0696026 0 0 -0.697591 -0.591263 0 0 0 0 -0.232409 0.017166 1.91641 -0.141118 -0.81 -2.26827
ILE_165 -6.92936 0.742845 2.33219 0.0175818 0 0 0 0 0 0 0 0 0 0 -0.0350262 0.0388701 0.121484 -0.0971446 0.24 -3.56856
ARG_166 -5.21502 0.437546 3.50036 0.00970976 0 -0.608812 0 0 0 -0.378279 0 0 0 0 -0.00830335 0.023601 1.5918 -0.0903382 -0.98 -1.71774
ALA_167 -3.34061 0.311993 1.70108 0.000757191 0 0 0 0 0 0 0 0 0 0 -0.111601 0.00303494 0 -0.150332 0.16 -1.42567
ARG_168 -6.37028 0.369272 4.53892 0.0128556 0 -1.08774 0 0 0 -0.385504 0 0 0 0 -0.226099 0.137813 2.13094 -0.092503 -0.98 -1.95233
LYS_169 -5.43395 0.39537 4.02347 0.00320771 0 -0.217573 0 0 -0.36115 -0.373163 0 0 0 0 -0.251995 0.124196 1.02689 -0.0405064 -0.65 -1.7552
MET_170 -2.93096 0.265759 1.5957 0.00308951 0 0 0 0 0 0 0 0 0 0 -0.107684 0.0691519 0.934395 -0.0930782 -0.34 -0.603633
GLU_171 -3.39305 0.247926 2.29885 0.00551356 0 -0.322024 0 0 0 -0.31688 0 0 0 0 -0.264033 1.26739e-05 0.868492 -0.135288 -0.81 -1.82048
ASP_172 -2.94138 0.13038 2.28216 0.00391849 0 -0.427415 0 0 0 0 0 0 0 0 -0.249398 0.00418699 0.554096 -0.12356 -0.67 -1.43702
SER_p:CtermProteinFull_173 -1.43768 0.10166 1.10387 0.0017629 0 0 0 0 0 0 0 0 0 0 0 0 0.295135 0 -0.37 -0.305246
SER_p:NtermProteinFull_174 -0.806251 0.105049 0.603967 0.000807376 0 -0.0564483 0 0 0 0 0 0 0 0 0 0.0328806 0.513941 0 -0.37 0.023945
ARG_175 -2.41115 0.136271 1.36026 0.0123878 0 -0.0243185 0 0 0 0 0 0 0 0 0.146109 0.029095 1.59014 0.226532 -0.98 0.0853258
GLN_176 -2.07092 0.229937 1.30275 0.00467647 3.62974e-05 -0.00248065 0 0 0 0 0 0 0 0 -0.163226 0.0085686 0.770838 0.00161858 -0.97 -0.888201
PRO_177 -1.9796 0.57635 0.955628 0.00104909 0.0212412 0 0 0 0 0 0 0 0 0 -0.24265 0.0192427 0.257105 -0.565311 0.02 -0.936946
PRO_178 -4.73383 0.805141 1.58716 0.000905564 0.163201 0 0 0 0 0 0 0 0 0 -0.233827 0.00108798 0.124901 -0.591865 0.02 -2.85712
LEU_179 -3.76939 0.166253 1.60678 0.00863839 0 0 0 0 0 0 0 0 0 0 0.163092 0.0870745 0.284776 -0.0292009 -0.1 -1.58198
VAL_180 -4.89335 0.530971 1.54759 0.0113435 0 0 0 0 0 0 0 0 0 0 -0.230206 0.0950907 0.0488131 -0.114893 0.29 -2.71464
THR_181 -3.83121 0.31026 2.13645 0.00423716 0 -0.0513624 0 0 0 0 0 0 0 0 0.0321489 0.153423 0.0154103 -0.354027 -0.27 -1.85467
GLY_182 -2.77709 0.152338 1.29839 0.00018848 0 0 0 0 0 0 0 0 0 0 0.592779 0.00587652 0 0.292965 -0.17 -0.604551
ILE_183 -5.06582 0.287176 1.4493 0.0190432 0 0 0 0 0 0 0 0 0 0 0.0334587 0.00177675 1.70856 -0.144273 0.24 -1.47077
SER_184 -2.79371 0.360057 1.99618 0.00195233 6.13822e-05 -0.184295 0 0 0 -0.556875 0 0 0 0 0.204535 0.00600961 0.112846 -0.0183651 -0.37 -1.24161
PRO_185 -3.3462 0.439189 1.56166 0.00360424 0.0740603 0 0 0 0 0 0 0 0 0 -0.153788 0.00146845 0.74183 -0.522637 0.02 -1.18081
ASN_186 -5.1207 0.330066 3.39697 0.0105605 0 -0.194944 0 0 0 0 0 0 0 0 -0.220648 0.00731924 0.841536 -0.18727 -0.89 -2.0271
GLU_187 -4.20662 0.440645 2.32034 0.00891285 0 -0.268183 0 0 0 0 0 0 0 0 0.0759559 4.44469e-05 0.903455 0.113171 -0.81 -1.42227
GLY_188 -3.03588 0.279725 1.47568 0.000210719 0 0 0 0 0 0 0 0 0 0 0.267092 0.239246 0 -0.683958 -0.17 -1.62789
ILE_189 -3.99813 0.609544 1.62173 0.01938 0.00693071 0 0 0 -0.115135 0 0 0 0 0 0.186586 0.107143 0.126301 0.497323 0.24 -0.698321
PRO_190 -2.72526 0.672748 0.729506 0.00104117 0.187022 0 0 0 0 0 0 0 0 0 -0.211539 0.0004925 0.542461 -0.634992 0.02 -1.41852
TRP_191 -3.63595 0.278959 1.75163 0.0302662 0 0 0 0 -0.218182 0 0 0 0 0 0.390806 0.127179 1.81183 0.473005 0.91 1.91954
THR_192 -3.50004 0.255259 2.21849 0.00859223 0 0.00392268 0 0 -0.115135 0 0 0 0 0 -0.0958535 0.0136926 0.162722 0.00624133 -0.27 -1.31211
LYS_193 -3.1187 0.232706 1.50084 0.00510385 0 -0.168088 0 0 0 0 0 0 0 0 -0.155759 0.00342631 1.60339 -0.0226845 -0.65 -0.769767
VAL_194 -4.44276 0.405506 1.45812 0.0144029 0 0 0 0 0 0 0 0 0 0 -0.125994 0.0906318 0.282013 -0.160584 0.29 -2.18867
THR_195 -3.1262 0.149308 1.53285 0.00755263 0 -0.264723 0 0 0 0 0 0 0 0 -0.0288586 0.0170123 0.0575402 -0.0535973 -0.27 -1.97912
ILE_196 -4.45588 0.508755 1.12763 0.0174732 0 0 0 0 0 0 0 0 0 0 -0.223633 0.013002 0.190736 -0.361901 0.24 -2.94381
ARG_197 -6.06303 0.243512 3.75694 0.0113809 0 -0.424569 0 0 0 -0.599038 0 0 0 0 -0.0740915 0.0162679 2.00956 -0.00521084 -0.98 -2.10828
GLY_198 -2.9345 0.468242 1.3907 0.000194936 0 0 0 0 0 0 0 0 0 0 0.386248 0.0095492 0 -0.773501 -0.17 -1.62307
GLU_199 -3.11615 0.180224 1.92337 0.00530715 0 -0.306152 0 0 0 0 0 0 0 0 -0.0459228 0.0137544 0.774557 0.0174219 -0.81 -1.36359
ASN_200 -2.80639 0.342298 1.79239 0.00543201 0 -0.0703108 0 0 0 0 0 0 0 0 -0.305619 0.054581 0.842835 -0.569086 -0.89 -1.60387
LEU_201 -5.54837 0.441358 1.39386 0.00788915 0 0 0 0 0 0 0 0 0 0 -0.126363 0.0392457 0.387629 0.019239 -0.1 -3.48551
GLY_202 -2.28862 0.485586 1.4174 7.16603e-05 0 0 0 0 -0.656626 0 0 0 0 0 0.475882 0.0378019 0 -0.804465 -0.17 -1.50297
THR_203 -2.41145 0.0968678 1.69809 0.0043459 0 -0.122703 0 0 -0.580291 0 0 0 0 0 -0.193891 3.87256e-05 0.0327153 -0.164502 -0.27 -1.91078
GLY_204 -3.06863 0.366766 1.46167 0.000352486 0.00352188 0 0 0 0 0 0 0 0 0 0.165701 0.00387219 0 -0.615934 -0.17 -1.85268
PRO_205 -2.37566 0.242597 0.579299 0.000937965 0.0199017 0 0 0 0 0 0 0 0 0 -0.0474695 0.0046459 0.377908 -0.285893 0.02 -1.46373
THR_206 -1.5141 0.163767 0.929441 0.00583141 0 -0.00895487 0 0 0 0 0 0 0 0 -0.180682 0.093801 0.0453406 -0.0428167 -0.27 -0.778376
ASP_207 -5.54186 0.331613 4.18217 0.00364912 0 -0.279613 0 0 -1.08785 -0.522207 0 0 0 0 -0.1497 0.252324 1.57181 -0.0516496 -0.67 -1.96131
LEU_208 -3.96549 0.151703 1.13539 0.00693977 0 0 0 0 0 0 0 0 0 0 -0.0884795 0.310015 0.307921 -0.04582 -0.1 -2.28782
ILE_209 -3.44525 0.342527 1.06227 0.0165812 0 0 0 0 0 0 0 0 0 0 0.276889 0.250029 0.0952472 -0.100212 0.24 -1.26192
GLY_210 -2.45492 0.135659 1.24971 0.000207497 0 0 0 0 0 0 0 0 0 0 0.518378 0.164457 0 0.116188 -0.17 -0.440321
LEU_211 -4.44646 0.253608 1.28224 0.00634889 0 0 0 0 0 0 0 0 0 0 0.353445 0.00932832 0.102053 0.0108492 -0.1 -2.52859
THR_212 -3.30911 0.244578 1.7464 0.00899204 0 -0.0407936 0 0 0 0 0 0 0 0 0.0932768 0.0885057 0.0320707 0.0105507 -0.27 -1.39553
ILE_213 -4.74698 0.925896 1.30867 0.0158557 0 0 0 0 0 0 0 0 0 0 -0.138669 0.0222914 0.164843 -0.380653 0.24 -2.58875
CYS_214 -3.95446 0.681335 2.05186 0.00221705 0 0 0 0 0 0 0 0 0 0 0.0522292 0.0283143 0.116397 0.164093 1.7 0.841984
GLY_215 -2.6515 0.643112 1.32593 1.99655e-05 0 0 0 0 0 0 0 0 0 0 -0.167639 0.0322905 0 -0.782675 -0.17 -1.77046
HIS_D_216 -6.45914 0.656426 3.38572 0.00502439 0 -0.0382541 0 0 -0.29012 0 0 0 0 0 -0.224708 0.0275561 1.33265 0.00367336 0.56 -1.04117
ASN_217 -2.45524 0.119669 1.84008 0.0133175 0 -0.060897 0 0 -0.0978865 0 0 0 0 0 -0.0281742 0.0401498 0.495032 -0.226404 -0.89 -1.25036
CYS_218 -4.62182 0.400033 2.54787 0.00162531 0 0 0 0 0 0 0 0 0 0 -0.0804517 0.0031921 0.168815 0.103108 1.7 0.22237
LEU_219 -3.89233 0.448249 1.69177 0.0117953 0 0 0 0 -0.0978865 0 0 0 0 0 0.0526479 0.00980988 0.480669 -0.024895 -0.1 -1.42017
LEU_220 -1.23679 0.147002 0.67062 0.00791275 0 0 0 0 0 0 0 0 0 0 -0.0882456 0.103967 0.108143 0.0350032 -0.1 -0.352392
THR_221 -3.17713 0.328091 1.86193 0.00507258 0 0.00694662 0 0 -0.565483 0 0 0 0 0 -0.132142 0.0200267 0.0373944 -0.236103 -0.27 -2.12141
ALA_222 -2.59562 0.221718 0.820842 0.00118704 0 0 0 0 0 0 0 0 0 0 -0.172824 0.0931748 0 0.104826 0.16 -1.36669
GLU_223 -2.78816 0.047912 1.64747 0.00682298 0 -0.0731004 0 0 0 0 0 0 0 0 0.108661 0.0650828 0.919987 0.114885 -0.81 -0.760435
TRP_224 -8.39557 0.512693 2.82862 0.0242812 0 0 0 0 -0.656626 0 0 0 0 0 -0.24498 0.00620124 1.16853 -0.0257659 0.91 -3.87261
MET_225 -3.87507 0.120326 1.56828 0.00417776 0 0 0 0 0 0 0 0 0 0 0.314814 0.0456816 0.967212 -0.0395886 -0.34 -1.23416
SER_226 -4.20955 0.829898 2.44849 0.00294009 0 -0.236828 0 0 -0.411056 -0.346695 0 0 0 0 0.0220678 0.0132847 0.189837 -0.303238 -0.37 -2.37085
ALA_227 -2.48 0.131082 1.42351 0.00082778 0 0 0 0 0 0 0 0 0 0 -0.210292 0.0102465 0 -0.054093 0.16 -1.01871
SER_228 -3.19733 0.720082 2.10201 0.00256735 0 0.108231 0 0 -0.411056 -0.346695 0 0 0 0 -0.00660488 0.255364 0.224078 -0.0162338 -0.37 -0.93559
LYS_229 -4.83881 0.514759 2.36652 0.00553 0 -0.463941 0 0 0 0 0 0 0 0 0.116772 0.0733897 0.777913 -0.0422187 -0.65 -2.14009
ILE_230 -4.63278 0.234026 1.20945 0.0180399 0 0 0 0 0 0 0 0 0 0 -0.085252 0.0291621 0.211869 -0.28862 0.24 -3.0641
VAL_231 -3.4935 0.162911 1.56124 0.0106354 0 0 0 0 0 0 0 0 0 0 -0.195196 0.0623595 0.0644264 -0.324447 0.29 -1.86157
CYS_232 -3.78681 0.434704 1.91496 0.00230649 0 0 0 0 0 0 0 0 0 0 -0.0306802 0.079494 0.23119 -0.225649 1.7 0.319516
ARG_233 -5.80435 0.288179 3.04801 0.010778 0 -0.0903779 0 0 -0.783666 0 0 0 0 0 -0.0366388 0.0122369 1.54115 0.0313 -0.98 -2.76339
VAL_234 -3.58676 0.229376 0.943082 0.011187 0 0 0 0 0 0 0 0 0 0 -0.227853 0.0401331 0.0432142 -0.244218 0.29 -2.50184
GLY_235 -2.2546 0.105726 1.05237 0.00014685 0 0 0 0 0 0 0 0 0 0 0.0280417 0.0530257 0 -0.648976 -0.17 -1.83426
GLN_236 -2.07703 0.108336 1.1096 0.00563962 0 -0.00851009 0 0 -0.29012 0 0 0 0 0 -0.219147 0.00570855 0.818455 0.00403724 -0.97 -1.51303
ALA_237 -2.10113 0.241659 0.84127 0.0008567 0 0 0 0 0 0 0 0 0 0 -0.326349 0.0967299 0 -0.107655 0.16 -1.19462
LYS_238 -2.55153 0.29224 1.46971 0.00299049 0 -0.049668 0 0 0 0 0 0 0 0 0.0867532 0.000247225 0.847531 -0.0941084 -0.65 -0.645838
ASN_239 -2.97664 0.433801 1.93065 0.00350343 0 -0.0277157 0 0 0 0 0 0 0 0 0.0608393 0.0239492 0.635899 0.147254 -0.89 -0.658469
ASP_240 -0.984049 0.0695576 0.782182 0.00995039 0 -0.122915 0 0 0 0 0 0 0 0 -0.249252 0.118226 0.57784 -0.216814 -0.67 -0.685274
LYS_241 -2.04229 0.472078 1.42943 0.00307342 0 -0.157272 0 0 0 0 0 0 0 0 -0.103712 0.10883 0.785578 -0.027569 -0.65 -0.181859
GLY_242 -1.92033 0.106517 1.16976 3.25388e-05 0 0 0 0 0 0 0 0 0 0 0.290501 0.000144543 0 0.0410203 -0.17 -0.482361
ASP_243 -2.35658 0.243911 1.65703 0.00326121 0 -0.206992 0 0 0 0 0 0 0 0 -0.204513 0.0187349 0.394597 0.0347162 -0.67 -1.08584
ILE_244 -4.30505 0.298936 0.882944 0.0149464 0 0 0 0 -0.742748 0 0 0 0 0 -0.098954 0.0100583 0.198408 -0.294004 0.24 -3.79546
ILE_245 -3.59946 0.163705 1.65505 0.0228663 0 0 0 0 0 0 0 0 0 0 -0.214391 0.0302679 0.210026 -0.371142 0.24 -1.86308
VAL_246 -3.90452 0.341403 0.831092 0.0118543 0 0 0 0 0 0 0 0 0 0 -0.189156 0.0046441 0.0453216 -0.251251 0.29 -2.82061
THR_247 -4.19099 0.235913 2.18204 0.00741044 0 -0.0203339 0 0 0 0 0 0 0 0 0.0382597 0.00663479 0.0433594 -0.0736123 -0.27 -2.04132
THR_248 -5.05298 0.28615 2.78533 0.00484433 0 -0.133199 0 0 -0.667816 0 0 0 0 0 -0.187015 0.00412467 0.051354 -0.292966 -0.27 -3.47217
LYS_249 -2.87938 0.299197 1.55755 0.00304518 0 -0.0093507 0 0 0 0 0 0 0 0 -0.0432074 0.0325632 1.01541 -0.0561382 -0.65 -0.730317
SER_250 -2.77938 0.169086 2.01448 0.0011092 0 -0.256996 0 0 -0.507558 -0.522207 0 0 0 0 -0.124506 0.0179221 0.497501 0.0922117 -0.37 -1.76834
GLY_251 -2.38217 0.106816 1.27197 1.55776e-05 0 0 0 0 -0.667816 0 0 0 0 0 0.176494 0.0251649 0 0.376679 -0.17 -1.26285
GLY_252 -2.39747 0.116306 1.48081 2.13849e-05 0 0 0 0 0 0 0 0 0 0 -0.0121404 0.00544958 0 -0.804935 -0.17 -1.78196
ARG_253 -1.94247 0.068413 0.847505 0.00855484 0 0.0264385 0 0 0 0 0 0 0 0 -0.156423 0.00508258 1.51327 0.0407201 -0.98 -0.568907
GLY_254 -2.32735 0.257136 1.12915 4.79266e-05 0 0 0 0 0 0 0 0 0 0 0.0180978 0.00570598 0 -0.593787 -0.17 -1.681
THR_255 -2.36577 0.136401 1.37287 0.011309 0 -0.0884788 0 0 -0.417886 0 0 0 0 0 0.183274 0.00620224 0.130907 -0.312151 -0.27 -1.61333
SER_256 -3.12842 0.427745 1.89282 0.00130453 0 -0.222493 0 0 -1.42724 0 0 0 0 0 -0.0869909 0.209414 0.308529 -0.22155 -0.37 -2.61688
THR_257 -2.66123 0.311294 1.69366 0.00366511 0 -0.130885 0 0 -0.187146 0 0 0 0 0 -0.169792 0.00121048 0.0179112 -0.241659 -0.27 -1.63298
VAL_258 -3.99325 0.160068 1.59079 0.0150902 0 0 0 0 -0.266602 0 0 0 0 0 0.0132087 0.0757621 0.0260493 -0.0732097 0.29 -2.1621
SER_259 -1.654 0.0519546 0.897254 0.00117528 0 -0.163933 0 0 0 0 0 0 0 0 -0.067682 0.0029693 0.300154 -0.120322 -0.37 -1.12243
PHE_260 -6.49983 0.538926 1.61898 0.0256489 0 0 0 0 0 0 0 0 0 0 -0.0813818 0.00106447 0.759628 -0.0423364 0.63 -3.0493
LYS_261 -3.39111 0.134401 1.61463 0.00554261 0 -0.204287 0 0 0 0 0 0 0 0 0.0112635 0.0409749 0.809293 0.109598 -0.65 -1.51969
LEU_262 -3.65926 0.256772 1.00282 0.00730716 0 0 0 0 0 0 0 0 0 0 -0.217982 0.0565132 0.504973 -0.0697651 -0.1 -2.21862
LEU_263 -4.32653 0.225386 1.6609 0.00759304 0 0 0 0 0 0 0 0 0 0 0.0367194 0.062566 0.0965407 -0.0441354 -0.1 -2.38096
LYS_264 -1.00063 0.563088 0.580212 0.00500615 0.0280682 0 0 0 0 0 0 0 0 0 -0.0479613 0.0228781 0.909545 0.0714683 -0.65 0.481679
PRO_p:CtermProteinFull_265 -1.63685 0.633811 0.329111 0.00454082 0.0613064 0 0 0 0 0 0 0 0 0 0 0 0.142773 0 0.02 -0.445303
#END_POSE_ENERGIES_TABLE 024.d16_v11.1_1_3dG_RalA2andSec5_0016_0001.pdb
