# Supplementary material for: A Generic Program for Multistate Protein Design
Source: PLoS One. 2011 Jul 6;6(7):e20937. doi: 10.1371/journal.pone.0020937 (PMC3130737; doi:10.1371/journal.pone.0020937)
Supplement: File S1 — “Protocol capture” file that contains the input files, command lines, and support scripts that were used in this computational study. (BZ2) [file pone.0020937.s001.bz2 › MSD_protocol_capture/Capture_Files/orthogonal_interface_files/input_files/state_versions/v11.2/024.d16_v11.1_1_3dG_RalA3andExo84_0049_0001.pdb]

ATOM      1  N   SER A  11      18.084 -20.105 -21.847  1.00  0.00              
ATOM      2  CA  SER A  11      16.963 -19.464 -22.604  1.00  0.00              
ATOM      3  C   SER A  11      15.615 -19.675 -21.918  1.00  0.00              
ATOM      4  O   SER A  11      15.405 -20.690 -21.252  1.00  0.00              
ATOM      5  CB  SER A  11      16.894 -20.035 -24.023  1.00  0.00              
ATOM      6  OG  SER A  11      18.056 -19.711 -24.759  1.00  0.00              
ATOM      7 1H   SER A  11      18.641 -20.813 -22.282  1.00  0.00              
ATOM      8 2H   SER A  11      18.839 -19.546 -21.503  1.00  0.00              
ATOM      9 3H   SER A  11      17.896 -20.598 -20.998  1.00  0.00              
ATOM     10  HA  SER A  11      17.117 -18.400 -22.787  1.00  0.00              
ATOM     11 1HB  SER A  11      16.796 -21.119 -23.958  1.00  0.00              
ATOM     12 2HB  SER A  11      16.020 -19.622 -24.523  1.00  0.00              
ATOM     13  HG  SER A  11      18.142 -20.314 -25.501  1.00  0.00              
ATOM     14  N   LEU A  12      14.708 -18.712 -22.086  1.00  0.00              
ATOM     15  CA  LEU A  12      13.384 -18.763 -21.454  1.00  0.00              
ATOM     16  C   LEU A  12      12.469 -19.813 -22.116  1.00  0.00              
ATOM     17  O   LEU A  12      12.403 -19.909 -23.342  1.00  0.00              
ATOM     18  CB  LEU A  12      12.705 -17.381 -21.529  1.00  0.00              
ATOM     19  CG  LEU A  12      12.936 -16.320 -20.438  1.00  0.00              
ATOM     20  CD1 LEU A  12      14.423 -16.016 -20.294  1.00  0.00              
ATOM     21  CD2 LEU A  12      12.153 -15.047 -20.784  1.00  0.00              
ATOM     22  H   LEU A  12      14.945 -17.922 -22.670  1.00  0.00              
ATOM     23  HA  LEU A  12      13.488 -19.070 -20.414  1.00  0.00              
ATOM     24 1HB  LEU A  12      13.152 -17.013 -22.451  1.00  0.00              
ATOM     25 2HB  LEU A  12      11.626 -17.468 -21.658  1.00  0.00              
ATOM     26  HG  LEU A  12      12.530 -16.718 -19.508  1.00  0.00              
ATOM     27 1HD1 LEU A  12      14.568 -15.264 -19.518  1.00  0.00              
ATOM     28 2HD1 LEU A  12      14.956 -16.926 -20.018  1.00  0.00              
ATOM     29 3HD1 LEU A  12      14.810 -15.640 -21.239  1.00  0.00              
ATOM     30 1HD2 LEU A  12      12.318 -14.298 -20.010  1.00  0.00              
ATOM     31 2HD2 LEU A  12      12.494 -14.660 -21.744  1.00  0.00              
ATOM     32 3HD2 LEU A  12      11.089 -15.279 -20.844  1.00  0.00              
ATOM     33  N   ALA A  13      11.770 -20.601 -21.306  1.00  0.00              
ATOM     34  CA  ALA A  13      10.847 -21.584 -21.847  1.00  0.00              
ATOM     35  C   ALA A  13       9.561 -20.825 -22.206  1.00  0.00              
ATOM     36  O   ALA A  13       9.246 -19.789 -21.606  1.00  0.00              
ATOM     37  CB  ALA A  13      10.566 -22.698 -20.812  1.00  0.00              
ATOM     38  H   ALA A  13      11.874 -20.523 -20.304  1.00  0.00              
ATOM     39  HA  ALA A  13      11.287 -22.020 -22.744  1.00  0.00              
ATOM     40 1HB  ALA A  13       9.873 -23.423 -21.239  1.00  0.00              
ATOM     41 2HB  ALA A  13      11.499 -23.198 -20.553  1.00  0.00              
ATOM     42 3HB  ALA A  13      10.127 -22.261 -19.917  1.00  0.00              
ATOM     43  N   PHE A  14       8.836 -21.343 -23.190  1.00  0.00              
ATOM     44  CA  PHE A  14       7.571 -20.762 -23.617  1.00  0.00              
ATOM     45  C   PHE A  14       6.481 -21.822 -23.459  1.00  0.00              
ATOM     46  O   PHE A  14       6.518 -22.860 -24.109  1.00  0.00              
ATOM     47  CB  PHE A  14       7.649 -20.268 -25.063  1.00  0.00              
ATOM     48  CG  PHE A  14       8.782 -19.315 -25.317  1.00  0.00              
ATOM     49  CD1 PHE A  14      10.081 -19.779 -25.456  1.00  0.00              
ATOM     50  CD2 PHE A  14       8.550 -17.951 -25.417  1.00  0.00              
ATOM     51  CE1 PHE A  14      11.124 -18.903 -25.690  1.00  0.00              
ATOM     52  CE2 PHE A  14       9.590 -17.073 -25.652  1.00  0.00              
ATOM     53  CZ  PHE A  14      10.878 -17.550 -25.788  1.00  0.00              
ATOM     54  H   PHE A  14       9.180 -22.171 -23.655  1.00  0.00              
ATOM     55  HA  PHE A  14       7.320 -19.913 -22.980  1.00  0.00              
ATOM     56 1HB  PHE A  14       7.792 -21.110 -25.740  1.00  0.00              
ATOM     57 2HB  PHE A  14       6.733 -19.742 -25.328  1.00  0.00              
ATOM     58  HD1 PHE A  14      10.275 -20.850 -25.379  1.00  0.00              
ATOM     59  HD2 PHE A  14       7.533 -17.574 -25.310  1.00  0.00              
ATOM     60  HE1 PHE A  14      12.140 -19.282 -25.797  1.00  0.00              
ATOM     61  HE2 PHE A  14       9.395 -16.003 -25.729  1.00  0.00              
ATOM     62  HZ  PHE A  14      11.700 -16.858 -25.971  1.00  0.00              
ATOM     63  N   HIS A  15       5.527 -21.565 -22.572  1.00  0.00              
ATOM     64  CA  HIS A  15       4.445 -22.508 -22.322  1.00  0.00              
ATOM     65  C   HIS A  15       3.237 -22.094 -23.141  1.00  0.00              
ATOM     66  O   HIS A  15       2.710 -20.993 -22.979  1.00  0.00              
ATOM     67  CB  HIS A  15       4.114 -22.532 -20.828  1.00  0.00              
ATOM     68  CG  HIS A  15       5.280 -22.924 -19.972  1.00  0.00              
ATOM     69  ND1 HIS A  15       5.768 -24.214 -19.929  1.00  0.00              
ATOM     70  CD2 HIS A  15       6.064 -22.198 -19.141  1.00  0.00              
ATOM     71  CE1 HIS A  15       6.799 -24.264 -19.106  1.00  0.00              
ATOM     72  NE2 HIS A  15       7.001 -23.054 -18.615  1.00  0.00              
ATOM     73  H   HIS A  15       5.551 -20.696 -22.058  1.00  0.00              
ATOM     74  HA  HIS A  15       4.746 -23.505 -22.644  1.00  0.00              
ATOM     75 1HB  HIS A  15       3.798 -21.542 -20.497  1.00  0.00              
ATOM     76 2HB  HIS A  15       3.319 -23.251 -20.631  1.00  0.00              
ATOM     77  HD2 HIS A  15       6.064 -21.146 -18.855  1.00  0.00              
ATOM     78  HE1 HIS A  15       7.327 -25.201 -18.933  1.00  0.00              
ATOM     79  HE2 HIS A  15       7.724 -22.792 -17.960  1.00  0.00              
ATOM     80  N   ARG A  16       2.786 -22.993 -24.006  1.00  0.00              
ATOM     81  CA  ARG A  16       1.748 -22.676 -24.991  1.00  0.00              
ATOM     82  C   ARG A  16       0.358 -23.092 -24.537  1.00  0.00              
ATOM     83  O   ARG A  16      -0.010 -24.272 -24.624  1.00  0.00              
ATOM     84  CB  ARG A  16       2.068 -23.260 -26.359  1.00  0.00              
ATOM     85  CG  ARG A  16       3.324 -22.707 -27.013  1.00  0.00              
ATOM     86  CD  ARG A  16       3.627 -23.286 -28.347  1.00  0.00              
ATOM     87  NE  ARG A  16       4.818 -22.747 -28.982  1.00  0.00              
ATOM     88  CZ  ARG A  16       5.269 -23.112 -30.198  1.00  0.00              
ATOM     89  NH1 ARG A  16       4.655 -24.041 -30.897  1.00  0.00              
ATOM     90  NH2 ARG A  16       6.360 -22.528 -30.661  1.00  0.00              
ATOM     91  H   ARG A  16       3.174 -23.925 -23.981  1.00  0.00              
ATOM     92  HA  ARG A  16       1.697 -21.597 -25.139  1.00  0.00              
ATOM     93 1HB  ARG A  16       2.175 -24.336 -26.228  1.00  0.00              
ATOM     94 2HB  ARG A  16       1.211 -23.056 -27.000  1.00  0.00              
ATOM     95 1HG  ARG A  16       3.207 -21.630 -27.133  1.00  0.00              
ATOM     96 2HG  ARG A  16       4.173 -22.908 -26.358  1.00  0.00              
ATOM     97 1HD  ARG A  16       3.771 -24.361 -28.241  1.00  0.00              
ATOM     98 2HD  ARG A  16       2.787 -23.096 -29.014  1.00  0.00              
ATOM     99  HE  ARG A  16       5.470 -22.051 -28.644  1.00  0.00              
ATOM    100 1HH1 ARG A  16       3.832 -24.491 -30.521  1.00  0.00              
ATOM    101 2HH1 ARG A  16       5.009 -24.300 -31.806  1.00  0.00              
ATOM    102 1HH2 ARG A  16       6.831 -21.828 -30.102  1.00  0.00              
ATOM    103 2HH2 ARG A  16       6.720 -22.783 -31.568  1.00  0.00              
ATOM    104  N   VAL A  17      -0.413 -22.116 -24.060  1.00  0.00              
ATOM    105  CA  VAL A  17      -1.762 -22.363 -23.551  1.00  0.00              
ATOM    106  C   VAL A  17      -2.809 -22.141 -24.637  1.00  0.00              
ATOM    107  O   VAL A  17      -2.837 -21.078 -25.269  1.00  0.00              
ATOM    108  CB  VAL A  17      -2.091 -21.410 -22.358  1.00  0.00              
ATOM    109  CG1 VAL A  17      -3.528 -21.611 -21.884  1.00  0.00              
ATOM    110  CG2 VAL A  17      -1.117 -21.677 -21.194  1.00  0.00              
ATOM    111  H   VAL A  17      -0.048 -21.174 -24.051  1.00  0.00              
ATOM    112  HA  VAL A  17      -1.887 -23.403 -23.249  1.00  0.00              
ATOM    113  HB  VAL A  17      -1.939 -20.378 -22.676  1.00  0.00              
ATOM    114 1HG1 VAL A  17      -3.735 -20.937 -21.052  1.00  0.00              
ATOM    115 2HG1 VAL A  17      -4.215 -21.398 -22.703  1.00  0.00              
ATOM    116 3HG1 VAL A  17      -3.663 -22.642 -21.556  1.00  0.00              
ATOM    117 1HG2 VAL A  17      -1.350 -21.011 -20.364  1.00  0.00              
ATOM    118 2HG2 VAL A  17      -1.216 -22.712 -20.867  1.00  0.00              
ATOM    119 3HG2 VAL A  17      -0.094 -21.498 -21.527  1.00  0.00              
ATOM    120  N   ILE A  18      -3.673 -23.132 -24.840  1.00  0.00              
ATOM    121  CA  ILE A  18      -4.777 -23.005 -25.802  1.00  0.00              
ATOM    122  C   ILE A  18      -6.073 -22.840 -25.027  1.00  0.00              
ATOM    123  O   ILE A  18      -6.395 -23.677 -24.170  1.00  0.00              
ATOM    124  CB  ILE A  18      -4.950 -24.276 -26.693  1.00  0.00              
ATOM    125  CG1 ILE A  18      -3.631 -24.627 -27.395  1.00  0.00              
ATOM    126  CG2 ILE A  18      -6.078 -24.047 -27.720  1.00  0.00              
ATOM    127  CD1 ILE A  18      -3.089 -23.547 -28.304  1.00  0.00              
ATOM    128  H   ILE A  18      -3.570 -23.993 -24.321  1.00  0.00              
ATOM    129  HA  ILE A  18      -4.659 -22.106 -26.405  1.00  0.00              
ATOM    130  HB  ILE A  18      -5.198 -25.125 -26.057  1.00  0.00              
ATOM    131 1HG1 ILE A  18      -2.897 -24.839 -26.619  1.00  0.00              
ATOM    132 2HG1 ILE A  18      -3.807 -25.529 -27.983  1.00  0.00              
ATOM    133 1HG2 ILE A  18      -6.192 -24.936 -28.339  1.00  0.00              
ATOM    134 2HG2 ILE A  18      -7.011 -23.846 -27.197  1.00  0.00              
ATOM    135 3HG2 ILE A  18      -5.826 -23.195 -28.353  1.00  0.00              
ATOM    136 1HD1 ILE A  18      -2.156 -23.884 -28.756  1.00  0.00              
ATOM    137 2HD1 ILE A  18      -3.815 -23.333 -29.089  1.00  0.00              
ATOM    138 3HD1 ILE A  18      -2.904 -22.643 -27.726  1.00  0.00              
ATOM    139  N   MET A  19      -6.809 -21.765 -25.304  1.00  0.00              
ATOM    140  CA  MET A  19      -8.119 -21.583 -24.680  1.00  0.00              
ATOM    141  C   MET A  19      -9.123 -22.359 -25.529  1.00  0.00              
ATOM    142  O   MET A  19      -9.213 -22.149 -26.738  1.00  0.00              
ATOM    143  CB  MET A  19      -8.527 -20.106 -24.662  1.00  0.00              
ATOM    144  CG  MET A  19      -7.537 -19.179 -23.971  1.00  0.00              
ATOM    145  SD  MET A  19      -7.329 -19.602 -22.239  1.00  0.00              
ATOM    146  CE  MET A  19      -8.901 -19.076 -21.532  1.00  0.00              
ATOM    147  H   MET A  19      -6.470 -21.064 -25.948  1.00  0.00              
ATOM    148  HA  MET A  19      -8.109 -21.991 -23.670  1.00  0.00              
ATOM    149 1HB  MET A  19      -8.645 -19.797 -25.699  1.00  0.00              
ATOM    150 2HB  MET A  19      -9.489 -20.047 -24.152  1.00  0.00              
ATOM    151 1HG  MET A  19      -6.580 -19.259 -24.485  1.00  0.00              
ATOM    152 2HG  MET A  19      -7.910 -18.159 -24.057  1.00  0.00              
ATOM    153 1HE  MET A  19      -8.906 -19.281 -20.461  1.00  0.00              
ATOM    154 2HE  MET A  19      -9.034 -18.006 -21.698  1.00  0.00              
ATOM    155 3HE  MET A  19      -9.715 -19.622 -22.010  1.00  0.00              
ATOM    156  N   VAL A  20      -9.867 -23.263 -24.905  1.00  0.00              
ATOM    157  CA  VAL A  20     -10.868 -24.050 -25.625  1.00  0.00              
ATOM    158  C   VAL A  20     -12.234 -23.903 -24.958  1.00  0.00              
ATOM    159  O   VAL A  20     -12.339 -23.974 -23.727  1.00  0.00              
ATOM    160  CB  VAL A  20     -10.448 -25.551 -25.663  1.00  0.00              
ATOM    161  CG1 VAL A  20     -11.509 -26.390 -26.351  1.00  0.00              
ATOM    162  CG2 VAL A  20      -9.112 -25.689 -26.384  1.00  0.00              
ATOM    163  H   VAL A  20      -9.743 -23.413 -23.914  1.00  0.00              
ATOM    164  HA  VAL A  20     -11.000 -23.686 -26.645  1.00  0.00              
ATOM    165  HB  VAL A  20     -10.303 -25.904 -24.642  1.00  0.00              
ATOM    166 1HG1 VAL A  20     -11.195 -27.435 -26.365  1.00  0.00              
ATOM    167 2HG1 VAL A  20     -12.451 -26.303 -25.808  1.00  0.00              
ATOM    168 3HG1 VAL A  20     -11.645 -26.039 -27.373  1.00  0.00              
ATOM    169 1HG2 VAL A  20      -8.818 -26.738 -26.410  1.00  0.00              
ATOM    170 2HG2 VAL A  20      -9.210 -25.314 -27.403  1.00  0.00              
ATOM    171 3HG2 VAL A  20      -8.352 -25.114 -25.856  1.00  0.00              
ATOM    172  N   GLY A  21     -13.270 -23.684 -25.772  1.00  0.00              
ATOM    173  CA  GLY A  21     -14.618 -23.538 -25.248  1.00  0.00              
ATOM    174  C   GLY A  21     -15.559 -22.763 -26.156  1.00  0.00              
ATOM    175  O   GLY A  21     -15.111 -22.073 -27.070  1.00  0.00              
ATOM    176  H   GLY A  21     -13.120 -23.618 -26.769  1.00  0.00              
ATOM    177 1HA  GLY A  21     -15.050 -24.527 -25.096  1.00  0.00              
ATOM    178 2HA  GLY A  21     -14.575 -23.012 -24.295  1.00  0.00              
ATOM    179  N   SER A  22     -16.863 -22.879 -25.890  1.00  0.00              
ATOM    180  CA  SER A  22     -17.904 -22.251 -26.701  1.00  0.00              
ATOM    181  C   SER A  22     -17.841 -20.732 -26.609  1.00  0.00              
ATOM    182  O   SER A  22     -17.341 -20.180 -25.630  1.00  0.00              
ATOM    183  CB  SER A  22     -19.271 -22.746 -26.272  1.00  0.00              
ATOM    184  OG  SER A  22     -19.415 -24.127 -26.464  1.00  0.00              
ATOM    185  H   SER A  22     -17.130 -23.430 -25.087  1.00  0.00              
ATOM    186  HA  SER A  22     -17.882 -22.558 -27.748  1.00  0.00              
ATOM    187 1HB  SER A  22     -19.407 -22.520 -25.214  1.00  0.00              
ATOM    188 2HB  SER A  22     -20.030 -22.226 -26.854  1.00  0.00              
ATOM    189  HG  SER A  22     -20.291 -24.399 -26.181  1.00  0.00              
ATOM    190  N   GLY A  23     -18.373 -20.068 -27.631  1.00  0.00              
ATOM    191  CA  GLY A  23     -18.396 -18.617 -27.634  1.00  0.00              
ATOM    192  C   GLY A  23     -19.190 -18.069 -26.462  1.00  0.00              
ATOM    193  O   GLY A  23     -20.284 -18.555 -26.159  1.00  0.00              
ATOM    194  H   GLY A  23     -18.767 -20.568 -28.416  1.00  0.00              
ATOM    195 1HA  GLY A  23     -17.373 -18.244 -27.571  1.00  0.00              
ATOM    196 2HA  GLY A  23     -18.852 -18.270 -28.561  1.00  0.00              
ATOM    197  N   GLY A  24     -18.629 -17.070 -25.786  1.00  0.00              
ATOM    198  CA  GLY A  24     -19.271 -16.528 -24.601  1.00  0.00              
ATOM    199  C   GLY A  24     -18.955 -17.119 -23.233  1.00  0.00              
ATOM    200  O   GLY A  24     -19.408 -16.577 -22.228  1.00  0.00              
ATOM    201  H   GLY A  24     -17.750 -16.678 -26.091  1.00  0.00              
ATOM    202 1HA  GLY A  24     -19.016 -15.472 -24.509  1.00  0.00              
ATOM    203 2HA  GLY A  24     -20.351 -16.632 -24.702  1.00  0.00              
ATOM    204  N   VAL A  25     -18.191 -18.201 -23.154  1.00  0.00              
ATOM    205  CA  VAL A  25     -17.848 -18.728 -21.834  1.00  0.00              
ATOM    206  C   VAL A  25     -16.865 -17.883 -21.015  1.00  0.00              
ATOM    207  O   VAL A  25     -16.758 -18.075 -19.804  1.00  0.00              
ATOM    208  CB  VAL A  25     -17.309 -20.185 -21.907  1.00  0.00              
ATOM    209  CG1 VAL A  25     -18.357 -21.089 -22.554  1.00  0.00              
ATOM    210  CG2 VAL A  25     -15.987 -20.230 -22.659  1.00  0.00              
ATOM    211  H   VAL A  25     -17.840 -18.669 -23.977  1.00  0.00              
ATOM    212  HA  VAL A  25     -18.720 -18.756 -21.179  1.00  0.00              
ATOM    213  HB  VAL A  25     -17.109 -20.539 -20.896  1.00  0.00              
ATOM    214 1HG1 VAL A  25     -17.976 -22.109 -22.603  1.00  0.00              
ATOM    215 2HG1 VAL A  25     -19.270 -21.071 -21.958  1.00  0.00              
ATOM    216 3HG1 VAL A  25     -18.573 -20.733 -23.561  1.00  0.00              
ATOM    217 1HG2 VAL A  25     -15.626 -21.257 -22.699  1.00  0.00              
ATOM    218 2HG2 VAL A  25     -16.133 -19.856 -23.673  1.00  0.00              
ATOM    219 3HG2 VAL A  25     -15.254 -19.608 -22.145  1.00  0.00              
ATOM    220  N   GLY A  26     -16.147 -16.965 -21.660  1.00  0.00              
ATOM    221  CA  GLY A  26     -15.211 -16.114 -20.935  1.00  0.00              
ATOM    222  C   GLY A  26     -13.733 -16.401 -21.179  1.00  0.00              
ATOM    223  O   GLY A  26     -12.881 -16.060 -20.357  1.00  0.00              
ATOM    224  H   GLY A  26     -16.245 -16.849 -22.658  1.00  0.00              
ATOM    225 1HA  GLY A  26     -15.380 -15.075 -21.219  1.00  0.00              
ATOM    226 2HA  GLY A  26     -15.381 -16.229 -19.865  1.00  0.00              
ATOM    227  N   LYS A  27     -13.413 -17.021 -22.311  1.00  0.00              
ATOM    228  CA  LYS A  27     -12.016 -17.254 -22.670  1.00  0.00              
ATOM    229  C   LYS A  27     -11.252 -15.923 -22.769  1.00  0.00              
ATOM    230  O   LYS A  27     -10.197 -15.748 -22.148  1.00  0.00              
ATOM    231  CB  LYS A  27     -11.935 -18.007 -24.004  1.00  0.00              
ATOM    232  CG  LYS A  27     -12.628 -19.363 -23.972  1.00  0.00              
ATOM    233  CD  LYS A  27     -12.326 -20.202 -25.231  1.00  0.00              
ATOM    234  CE  LYS A  27     -12.802 -19.522 -26.514  1.00  0.00              
ATOM    235  NZ  LYS A  27     -14.290 -19.377 -26.581  1.00  0.00              
ATOM    236  H   LYS A  27     -14.141 -17.337 -22.936  1.00  0.00              
ATOM    237  HA  LYS A  27     -11.528 -17.841 -21.891  1.00  0.00              
ATOM    238 1HB  LYS A  27     -12.396 -17.370 -24.759  1.00  0.00              
ATOM    239 2HB  LYS A  27     -10.877 -18.135 -24.236  1.00  0.00              
ATOM    240 1HG  LYS A  27     -12.285 -19.906 -23.091  1.00  0.00              
ATOM    241 2HG  LYS A  27     -13.704 -19.201 -23.903  1.00  0.00              
ATOM    242 1HD  LYS A  27     -11.248 -20.358 -25.293  1.00  0.00              
ATOM    243 2HD  LYS A  27     -12.827 -21.164 -25.135  1.00  0.00              
ATOM    244 1HE  LYS A  27     -12.349 -18.533 -26.566  1.00  0.00              
ATOM    245 2HE  LYS A  27     -12.467 -20.119 -27.362  1.00  0.00              
ATOM    246 1HZ  LYS A  27     -14.545 -18.924 -27.448  1.00  0.00              
ATOM    247 2HZ  LYS A  27     -14.720 -20.291 -26.540  1.00  0.00              
ATOM    248 3HZ  LYS A  27     -14.610 -18.820 -25.802  1.00  0.00              
ATOM    249  N   SER A  28     -11.797 -14.984 -23.536  1.00  0.00              
ATOM    250  CA  SER A  28     -11.150 -13.687 -23.699  1.00  0.00              
ATOM    251  C   SER A  28     -11.096 -12.904 -22.399  1.00  0.00              
ATOM    252  O   SER A  28     -10.156 -12.132 -22.159  1.00  0.00              
ATOM    253  CB  SER A  28     -11.871 -12.880 -24.762  1.00  0.00              
ATOM    254  OG  SER A  28     -11.796 -13.485 -26.023  1.00  0.00              
ATOM    255  H   SER A  28     -12.668 -15.162 -24.015  1.00  0.00              
ATOM    256  HA  SER A  28     -10.145 -13.754 -24.119  1.00  0.00              
ATOM    257 1HB  SER A  28     -12.918 -12.784 -24.476  1.00  0.00              
ATOM    258 2HB  SER A  28     -11.418 -11.891 -24.816  1.00  0.00              
ATOM    259  HG  SER A  28     -10.918 -13.851 -26.151  1.00  0.00              
ATOM    260  N   ALA A  29     -12.108 -13.099 -21.560  1.00  0.00              
ATOM    261  CA  ALA A  29     -12.153 -12.430 -20.267  1.00  0.00              
ATOM    262  C   ALA A  29     -11.008 -12.908 -19.380  1.00  0.00              
ATOM    263  O   ALA A  29     -10.349 -12.107 -18.734  1.00  0.00              
ATOM    264  CB  ALA A  29     -13.497 -12.686 -19.585  1.00  0.00              
ATOM    265  H   ALA A  29     -12.861 -13.721 -21.818  1.00  0.00              
ATOM    266  HA  ALA A  29     -12.028 -11.358 -20.423  1.00  0.00              
ATOM    267 1HB  ALA A  29     -13.517 -12.179 -18.620  1.00  0.00              
ATOM    268 2HB  ALA A  29     -14.303 -12.304 -20.212  1.00  0.00              
ATOM    269 3HB  ALA A  29     -13.631 -13.756 -19.435  1.00  0.00              
ATOM    270  N   LEU A  30     -10.776 -14.217 -19.349  1.00  0.00              
ATOM    271  CA  LEU A  30      -9.701 -14.752 -18.526  1.00  0.00              
ATOM    272  C   LEU A  30      -8.355 -14.321 -19.115  1.00  0.00              
ATOM    273  O   LEU A  30      -7.432 -13.953 -18.381  1.00  0.00              
ATOM    274  CB  LEU A  30      -9.780 -16.283 -18.456  1.00  0.00              
ATOM    275  CG  LEU A  30     -10.951 -16.871 -17.667  1.00  0.00              
ATOM    276  CD1 LEU A  30     -11.021 -18.389 -17.858  1.00  0.00              
ATOM    277  CD2 LEU A  30     -10.793 -16.506 -16.177  1.00  0.00              
ATOM    278  H   LEU A  30     -11.341 -14.851 -19.894  1.00  0.00              
ATOM    279  HA  LEU A  30      -9.770 -14.338 -17.521  1.00  0.00              
ATOM    280 1HB  LEU A  30      -9.907 -16.502 -19.515  1.00  0.00              
ATOM    281 2HB  LEU A  30      -8.845 -16.719 -18.105  1.00  0.00              
ATOM    282  HG  LEU A  30     -11.861 -16.396 -18.035  1.00  0.00              
ATOM    283 1HD1 LEU A  30     -11.860 -18.790 -17.289  1.00  0.00              
ATOM    284 2HD1 LEU A  30     -11.160 -18.616 -18.915  1.00  0.00              
ATOM    285 3HD1 LEU A  30     -10.096 -18.843 -17.506  1.00  0.00              
ATOM    286 1HD2 LEU A  30     -11.627 -16.923 -15.610  1.00  0.00              
ATOM    287 2HD2 LEU A  30      -9.856 -16.915 -15.799  1.00  0.00              
ATOM    288 3HD2 LEU A  30     -10.787 -15.422 -16.066  1.00  0.00              
ATOM    289  N   THR A  31      -8.257 -14.351 -20.440  1.00  0.00              
ATOM    290  CA  THR A  31      -7.016 -14.032 -21.140  1.00  0.00              
ATOM    291  C   THR A  31      -6.611 -12.573 -20.954  1.00  0.00              
ATOM    292  O   THR A  31      -5.442 -12.266 -20.746  1.00  0.00              
ATOM    293  CB  THR A  31      -7.132 -14.327 -22.647  1.00  0.00              
ATOM    294  OG1 THR A  31      -7.367 -15.728 -22.845  1.00  0.00              
ATOM    295  CG2 THR A  31      -5.856 -13.924 -23.369  1.00  0.00              
ATOM    296  H   THR A  31      -9.074 -14.604 -20.977  1.00  0.00              
ATOM    297  HA  THR A  31      -6.198 -14.623 -20.728  1.00  0.00              
ATOM    298  HB  THR A  31      -7.973 -13.766 -23.054  1.00  0.00              
ATOM    299  HG1 THR A  31      -7.743 -15.868 -23.718  1.00  0.00              
ATOM    300 1HG2 THR A  31      -5.958 -14.140 -24.433  1.00  0.00              
ATOM    301 2HG2 THR A  31      -5.681 -12.857 -23.230  1.00  0.00              
ATOM    302 3HG2 THR A  31      -5.016 -14.486 -22.963  1.00  0.00              
ATOM    303  N   LEU A  32      -7.591 -11.679 -21.035  1.00  0.00              
ATOM    304  CA  LEU A  32      -7.328 -10.261 -20.907  1.00  0.00              
ATOM    305  C   LEU A  32      -7.172  -9.804 -19.464  1.00  0.00              
ATOM    306  O   LEU A  32      -6.472  -8.822 -19.199  1.00  0.00              
ATOM    307  CB  LEU A  32      -8.422  -9.451 -21.626  1.00  0.00              
ATOM    308  CG  LEU A  32      -8.477  -9.645 -23.149  1.00  0.00              
ATOM    309  CD1 LEU A  32      -9.675  -8.896 -23.721  1.00  0.00              
ATOM    310  CD2 LEU A  32      -7.182  -9.152 -23.783  1.00  0.00              
ATOM    311  H   LEU A  32      -8.539 -11.992 -21.189  1.00  0.00              
ATOM    312  HA  LEU A  32      -6.378 -10.021 -21.384  1.00  0.00              
ATOM    313 1HB  LEU A  32      -9.303  -9.891 -21.159  1.00  0.00              
ATOM    314 2HB  LEU A  32      -8.369  -8.392 -21.376  1.00  0.00              
ATOM    315  HG  LEU A  32      -8.549 -10.717 -23.337  1.00  0.00              
ATOM    316 1HD1 LEU A  32      -9.710  -9.036 -24.802  1.00  0.00              
ATOM    317 2HD1 LEU A  32     -10.592  -9.283 -23.276  1.00  0.00              
ATOM    318 3HD1 LEU A  32      -9.581  -7.834 -23.497  1.00  0.00              
ATOM    319 1HD2 LEU A  32      -7.230  -9.294 -24.863  1.00  0.00              
ATOM    320 2HD2 LEU A  32      -7.047  -8.093 -23.562  1.00  0.00              
ATOM    321 3HD2 LEU A  32      -6.341  -9.717 -23.380  1.00  0.00              
ATOM    322  N   GLN A  33      -7.819 -10.494 -18.534  1.00  0.00              
ATOM    323  CA  GLN A  33      -7.621 -10.184 -17.116  1.00  0.00              
ATOM    324  C   GLN A  33      -6.202 -10.628 -16.765  1.00  0.00              
ATOM    325  O   GLN A  33      -5.476  -9.946 -16.040  1.00  0.00              
ATOM    326  CB  GLN A  33      -8.648 -10.893 -16.230  1.00  0.00              
ATOM    327  CG  GLN A  33      -8.538 -10.552 -14.753  1.00  0.00              
ATOM    328  CD  GLN A  33      -8.791  -9.081 -14.479  1.00  0.00              
ATOM    329  OE1 GLN A  33      -9.749  -8.496 -14.990  1.00  0.00              
ATOM    330  NE2 GLN A  33      -7.929  -8.474 -13.672  1.00  0.00              
ATOM    331  H   GLN A  33      -8.453 -11.237 -18.791  1.00  0.00              
ATOM    332  HA  GLN A  33      -7.713  -9.109 -16.961  1.00  0.00              
ATOM    333 1HB  GLN A  33      -9.633 -10.611 -16.601  1.00  0.00              
ATOM    334 2HB  GLN A  33      -8.501 -11.963 -16.372  1.00  0.00              
ATOM    335 1HG  GLN A  33      -9.039 -11.128 -13.976  1.00  0.00              
ATOM    336 2HG  GLN A  33      -7.464 -10.732 -14.703  1.00  0.00              
ATOM    337 1HE2 GLN A  33      -8.044  -7.504 -13.454  1.00  0.00              
ATOM    338 2HE2 GLN A  33      -7.164  -8.987 -13.280  1.00  0.00              
ATOM    339  N   PHE A  34      -5.808 -11.785 -17.289  1.00  0.00              
ATOM    340  CA  PHE A  34      -4.466 -12.304 -17.047  1.00  0.00              
ATOM    341  C   PHE A  34      -3.369 -11.415 -17.658  1.00  0.00              
ATOM    342  O   PHE A  34      -2.462 -10.957 -16.964  1.00  0.00              
ATOM    343  CB  PHE A  34      -4.346 -13.730 -17.607  1.00  0.00              
ATOM    344  CG  PHE A  34      -2.971 -14.311 -17.479  1.00  0.00              
ATOM    345  CD1 PHE A  34      -2.095 -14.305 -18.548  1.00  0.00              
ATOM    346  CD2 PHE A  34      -2.542 -14.840 -16.267  1.00  0.00              
ATOM    347  CE1 PHE A  34      -0.797 -14.819 -18.419  1.00  0.00              
ATOM    348  CE2 PHE A  34      -1.250 -15.353 -16.126  1.00  0.00              
ATOM    349  CZ  PHE A  34      -0.377 -15.340 -17.209  1.00  0.00              
ATOM    350  H   PHE A  34      -6.444 -12.315 -17.866  1.00  0.00              
ATOM    351  HA  PHE A  34      -4.264 -12.322 -15.975  1.00  0.00              
ATOM    352 1HB  PHE A  34      -5.020 -14.400 -17.076  1.00  0.00              
ATOM    353 2HB  PHE A  34      -4.591 -13.737 -18.669  1.00  0.00              
ATOM    354  HD1 PHE A  34      -2.423 -13.893 -19.503  1.00  0.00              
ATOM    355  HD2 PHE A  34      -3.227 -14.849 -15.418  1.00  0.00              
ATOM    356  HE1 PHE A  34      -0.120 -14.807 -19.273  1.00  0.00              
ATOM    357  HE2 PHE A  34      -0.926 -15.764 -15.170  1.00  0.00              
ATOM    358  HZ  PHE A  34       0.632 -15.738 -17.107  1.00  0.00              
ATOM    359  N   MET A  35      -3.470 -11.163 -18.955  1.00  0.00              
ATOM    360  CA  MET A  35      -2.474 -10.371 -19.676  1.00  0.00              
ATOM    361  C   MET A  35      -2.447  -8.887 -19.347  1.00  0.00              
ATOM    362  O   MET A  35      -1.380  -8.294 -19.150  1.00  0.00              
ATOM    363  CB  MET A  35      -2.714 -10.470 -21.187  1.00  0.00              
ATOM    364  CG  MET A  35      -2.423 -11.826 -21.801  1.00  0.00              
ATOM    365  SD  MET A  35      -0.655 -11.997 -22.071  1.00  0.00              
ATOM    366  CE  MET A  35      -0.510 -13.727 -22.233  1.00  0.00              
ATOM    367  H   MET A  35      -4.264 -11.532 -19.459  1.00  0.00              
ATOM    368  HA  MET A  35      -1.471 -10.711 -19.418  1.00  0.00              
ATOM    369 1HB  MET A  35      -3.759 -10.219 -21.360  1.00  0.00              
ATOM    370 2HB  MET A  35      -2.077  -9.722 -21.660  1.00  0.00              
ATOM    371 1HG  MET A  35      -2.783 -12.593 -21.116  1.00  0.00              
ATOM    372 2HG  MET A  35      -2.965 -11.895 -22.743  1.00  0.00              
ATOM    373 1HE  MET A  35       0.533 -13.991 -22.406  1.00  0.00              
ATOM    374 2HE  MET A  35      -0.860 -14.209 -21.318  1.00  0.00              
ATOM    375 3HE  MET A  35      -1.115 -14.066 -23.075  1.00  0.00              
ATOM    376  N   TRP A  36      -3.627  -8.288 -19.303  1.00  0.00              
ATOM    377  CA  TRP A  36      -3.708  -6.856 -19.097  1.00  0.00              
ATOM    378  C   TRP A  36      -4.472  -6.348 -17.888  1.00  0.00              
ATOM    379  O   TRP A  36      -4.637  -5.141 -17.733  1.00  0.00              
ATOM    380  CB  TRP A  36      -4.315  -6.224 -20.351  1.00  0.00              
ATOM    381  CG  TRP A  36      -3.473  -6.402 -21.578  1.00  0.00              
ATOM    382  CD1 TRP A  36      -3.644  -7.335 -22.556  1.00  0.00              
ATOM    383  CD2 TRP A  36      -2.331  -5.625 -21.959  1.00  0.00              
ATOM    384  NE1 TRP A  36      -2.679  -7.191 -23.522  1.00  0.00              
ATOM    385  CE2 TRP A  36      -1.861  -6.145 -23.178  1.00  0.00              
ATOM    386  CE3 TRP A  36      -1.660  -4.538 -21.384  1.00  0.00              
ATOM    387  CZ2 TRP A  36      -0.756  -5.623 -23.832  1.00  0.00              
ATOM    388  CZ3 TRP A  36      -0.553  -4.014 -22.041  1.00  0.00              
ATOM    389  CH2 TRP A  36      -0.114  -4.540 -23.230  1.00  0.00              
ATOM    390  H   TRP A  36      -4.480  -8.818 -19.413  1.00  0.00              
ATOM    391  HA  TRP A  36      -2.711  -6.450 -18.927  1.00  0.00              
ATOM    392 1HB  TRP A  36      -5.284  -6.674 -20.569  1.00  0.00              
ATOM    393 2HB  TRP A  36      -4.438  -5.151 -20.209  1.00  0.00              
ATOM    394  HD1 TRP A  36      -4.478  -8.026 -22.437  1.00  0.00              
ATOM    395  HE1 TRP A  36      -2.586  -7.762 -24.350  1.00  0.00              
ATOM    396  HE3 TRP A  36      -1.967  -4.081 -20.445  1.00  0.00              
ATOM    397  HZ2 TRP A  36      -0.441  -6.072 -24.774  1.00  0.00              
ATOM    398  HZ3 TRP A  36      -0.039  -3.168 -21.583  1.00  0.00              
ATOM    399  HH2 TRP A  36       0.758  -4.099 -23.713  1.00  0.00              
ATOM    400  N   ASP A  37      -4.935  -7.251 -17.034  1.00  0.00              
ATOM    401  CA  ASP A  37      -5.810  -6.840 -15.946  1.00  0.00              
ATOM    402  C   ASP A  37      -7.074  -6.154 -16.434  1.00  0.00              
ATOM    403  O   ASP A  37      -7.555  -5.235 -15.783  1.00  0.00              
ATOM    404  CB  ASP A  37      -5.058  -5.912 -14.989  1.00  0.00              
ATOM    405  CG  ASP A  37      -3.872  -6.560 -14.287  1.00  0.00              
ATOM    406  OD1 ASP A  37      -4.042  -7.618 -13.729  1.00  0.00              
ATOM    407  OD2 ASP A  37      -2.776  -6.077 -14.447  1.00  0.00              
ATOM    408  H   ASP A  37      -4.689  -8.227 -17.126  1.00  0.00              
ATOM    409  HA  ASP A  37      -6.149  -7.717 -15.393  1.00  0.00              
ATOM    410 1HB  ASP A  37      -4.740  -4.977 -15.450  1.00  0.00              
ATOM    411 2HB  ASP A  37      -5.844  -5.710 -14.261  1.00  0.00              
ATOM    412  N   GLU A  38      -7.615  -6.591 -17.565  1.00  0.00              
ATOM    413  CA  GLU A  38      -8.841  -5.989 -18.069  1.00  0.00              
ATOM    414  C   GLU A  38     -10.000  -6.992 -18.168  1.00  0.00              
ATOM    415  O   GLU A  38      -9.788  -8.190 -18.384  1.00  0.00              
ATOM    416  CB  GLU A  38      -8.583  -5.355 -19.438  1.00  0.00              
ATOM    417  CG  GLU A  38      -7.605  -4.188 -19.416  1.00  0.00              
ATOM    418  CD  GLU A  38      -7.462  -3.570 -20.779  1.00  0.00              
ATOM    419  OE1 GLU A  38      -8.077  -4.055 -21.698  1.00  0.00              
ATOM    420  OE2 GLU A  38      -6.829  -2.545 -20.881  1.00  0.00              
ATOM    421  H   GLU A  38      -7.184  -7.341 -18.087  1.00  0.00              
ATOM    422  HA  GLU A  38      -9.185  -5.217 -17.379  1.00  0.00              
ATOM    423 1HB  GLU A  38      -8.195  -6.141 -20.085  1.00  0.00              
ATOM    424 2HB  GLU A  38      -9.546  -5.013 -19.818  1.00  0.00              
ATOM    425 1HG  GLU A  38      -7.867  -3.416 -18.693  1.00  0.00              
ATOM    426 2HG  GLU A  38      -6.662  -4.650 -19.127  1.00  0.00              
ATOM    427  N   PHE A  39     -11.221  -6.487 -17.998  1.00  0.00              
ATOM    428  CA  PHE A  39     -12.428  -7.305 -18.046  1.00  0.00              
ATOM    429  C   PHE A  39     -13.587  -6.473 -18.566  1.00  0.00              
ATOM    430  O   PHE A  39     -13.810  -5.356 -18.101  1.00  0.00              
ATOM    431  CB  PHE A  39     -12.798  -7.861 -16.657  1.00  0.00              
ATOM    432  CG  PHE A  39     -14.127  -8.594 -16.630  1.00  0.00              
ATOM    433  CD1 PHE A  39     -15.292  -7.945 -16.227  1.00  0.00              
ATOM    434  CD2 PHE A  39     -14.224  -9.909 -17.065  1.00  0.00              
ATOM    435  CE1 PHE A  39     -16.536  -8.596 -16.261  1.00  0.00              
ATOM    436  CE2 PHE A  39     -15.461 -10.574 -17.105  1.00  0.00              
ATOM    437  CZ  PHE A  39     -16.619  -9.912 -16.701  1.00  0.00              
ATOM    438  H   PHE A  39     -11.305  -5.494 -17.830  1.00  0.00              
ATOM    439  HA  PHE A  39     -12.284  -8.137 -18.737  1.00  0.00              
ATOM    440 1HB  PHE A  39     -12.042  -8.571 -16.324  1.00  0.00              
ATOM    441 2HB  PHE A  39     -12.873  -7.048 -15.936  1.00  0.00              
ATOM    442  HD1 PHE A  39     -15.235  -6.914 -15.881  1.00  0.00              
ATOM    443  HD2 PHE A  39     -13.317 -10.426 -17.380  1.00  0.00              
ATOM    444  HE1 PHE A  39     -17.435  -8.070 -15.942  1.00  0.00              
ATOM    445  HE2 PHE A  39     -15.516 -11.606 -17.451  1.00  0.00              
ATOM    446  HZ  PHE A  39     -17.583 -10.419 -16.728  1.00  0.00              
ATOM    447  N   VAL A  40     -14.314  -7.018 -19.534  1.00  0.00              
ATOM    448  CA  VAL A  40     -15.568  -6.422 -19.982  1.00  0.00              
ATOM    449  C   VAL A  40     -16.676  -7.459 -19.887  1.00  0.00              
ATOM    450  O   VAL A  40     -16.425  -8.664 -19.914  1.00  0.00              
ATOM    451  CB  VAL A  40     -15.472  -5.923 -21.431  1.00  0.00              
ATOM    452  CG1 VAL A  40     -14.416  -4.839 -21.538  1.00  0.00              
ATOM    453  CG2 VAL A  40     -15.126  -7.085 -22.345  1.00  0.00              
ATOM    454  H   VAL A  40     -13.991  -7.869 -19.970  1.00  0.00              
ATOM    455  HA  VAL A  40     -15.868  -5.596 -19.336  1.00  0.00              
ATOM    456  HB  VAL A  40     -16.447  -5.545 -21.740  1.00  0.00              
ATOM    457 1HG1 VAL A  40     -14.355  -4.491 -22.569  1.00  0.00              
ATOM    458 2HG1 VAL A  40     -14.684  -4.005 -20.890  1.00  0.00              
ATOM    459 3HG1 VAL A  40     -13.449  -5.240 -21.233  1.00  0.00              
ATOM    460 1HG2 VAL A  40     -15.059  -6.731 -23.373  1.00  0.00              
ATOM    461 2HG2 VAL A  40     -14.169  -7.511 -22.044  1.00  0.00              
ATOM    462 3HG2 VAL A  40     -15.902  -7.847 -22.274  1.00  0.00              
ATOM    463  N   GLU A  41     -17.909  -6.986 -19.782  1.00  0.00              
ATOM    464  CA  GLU A  41     -19.045  -7.882 -19.675  1.00  0.00              
ATOM    465  C   GLU A  41     -19.511  -8.456 -21.016  1.00  0.00              
ATOM    466  O   GLU A  41     -19.832  -9.637 -21.103  1.00  0.00              
ATOM    467  CB  GLU A  41     -20.207  -7.154 -18.995  1.00  0.00              
ATOM    468  CG  GLU A  41     -19.968  -6.817 -17.530  1.00  0.00              
ATOM    469  CD  GLU A  41     -21.130  -6.063 -16.946  1.00  0.00              
ATOM    470  OE1 GLU A  41     -22.050  -5.773 -17.672  1.00  0.00              
ATOM    471  OE2 GLU A  41     -21.150  -5.874 -15.753  1.00  0.00              
ATOM    472  H   GLU A  41     -18.067  -5.989 -19.776  1.00  0.00              
ATOM    473  HA  GLU A  41     -18.773  -8.755 -19.080  1.00  0.00              
ATOM    474 1HB  GLU A  41     -20.378  -6.234 -19.556  1.00  0.00              
ATOM    475 2HB  GLU A  41     -21.082  -7.799 -19.081  1.00  0.00              
ATOM    476 1HG  GLU A  41     -19.756  -7.690 -16.914  1.00  0.00              
ATOM    477 2HG  GLU A  41     -19.092  -6.170 -17.556  1.00  0.00              
ATOM    478  N   ASP A  42     -19.523  -7.644 -22.069  1.00  0.00              
ATOM    479  CA  ASP A  42     -19.876  -8.161 -23.395  1.00  0.00              
ATOM    480  C   ASP A  42     -18.807  -9.003 -24.095  1.00  0.00              
ATOM    481  O   ASP A  42     -17.612  -8.746 -23.967  1.00  0.00              
ATOM    482  CB  ASP A  42     -20.257  -6.991 -24.305  1.00  0.00              
ATOM    483  CG  ASP A  42     -21.604  -6.357 -23.984  1.00  0.00              
ATOM    484  OD1 ASP A  42     -22.340  -6.930 -23.217  1.00  0.00              
ATOM    485  OD2 ASP A  42     -21.820  -5.237 -24.380  1.00  0.00              
ATOM    486  H   ASP A  42     -19.290  -6.666 -21.968  1.00  0.00              
ATOM    487  HA  ASP A  42     -20.723  -8.843 -23.312  1.00  0.00              
ATOM    488 1HB  ASP A  42     -19.494  -6.214 -24.357  1.00  0.00              
ATOM    489 2HB  ASP A  42     -20.318  -7.506 -25.264  1.00  0.00              
ATOM    490  N   TYR A  43     -19.267 -10.006 -24.840  1.00  0.00              
ATOM    491  CA  TYR A  43     -18.407 -10.904 -25.614  1.00  0.00              
ATOM    492  C   TYR A  43     -17.757 -10.156 -26.779  1.00  0.00              
ATOM    493  O   TYR A  43     -18.424  -9.436 -27.517  1.00  0.00              
ATOM    494  CB  TYR A  43     -19.206 -12.101 -26.133  1.00  0.00              
ATOM    495  CG  TYR A  43     -18.439 -12.978 -27.098  1.00  0.00              
ATOM    496  CD1 TYR A  43     -17.422 -13.808 -26.652  1.00  0.00              
ATOM    497  CD2 TYR A  43     -18.737 -12.973 -28.453  1.00  0.00              
ATOM    498  CE1 TYR A  43     -16.718 -14.611 -27.529  1.00  0.00              
ATOM    499  CE2 TYR A  43     -18.040 -13.772 -29.339  1.00  0.00              
ATOM    500  CZ  TYR A  43     -17.031 -14.590 -28.873  1.00  0.00              
ATOM    501  OH  TYR A  43     -16.334 -15.388 -29.752  1.00  0.00              
ATOM    502  H   TYR A  43     -20.267 -10.141 -24.864  1.00  0.00              
ATOM    503  HA  TYR A  43     -17.598 -11.276 -24.984  1.00  0.00              
ATOM    504 1HB  TYR A  43     -19.505 -12.691 -25.266  1.00  0.00              
ATOM    505 2HB  TYR A  43     -20.093 -11.706 -26.628  1.00  0.00              
ATOM    506  HD1 TYR A  43     -17.180 -13.819 -25.589  1.00  0.00              
ATOM    507  HD2 TYR A  43     -19.535 -12.325 -28.815  1.00  0.00              
ATOM    508  HE1 TYR A  43     -15.920 -15.258 -27.165  1.00  0.00              
ATOM    509  HE2 TYR A  43     -18.288 -13.754 -30.401  1.00  0.00              
ATOM    510  HH  TYR A  43     -15.656 -15.915 -29.323  1.00  0.00              
ATOM    511  N   GLU A  44     -16.454 -10.352 -26.949  1.00  0.00              
ATOM    512  CA  GLU A  44     -15.726  -9.811 -28.091  1.00  0.00              
ATOM    513  C   GLU A  44     -15.499 -10.877 -29.173  1.00  0.00              
ATOM    514  O   GLU A  44     -14.732 -11.814 -28.970  1.00  0.00              
ATOM    515  CB  GLU A  44     -14.387  -9.228 -27.636  1.00  0.00              
ATOM    516  CG  GLU A  44     -13.555  -8.615 -28.754  1.00  0.00              
ATOM    517  CD  GLU A  44     -12.295  -7.992 -28.219  1.00  0.00              
ATOM    518  OE1 GLU A  44     -12.082  -8.054 -27.032  1.00  0.00              
ATOM    519  OE2 GLU A  44     -11.492  -7.554 -29.008  1.00  0.00              
ATOM    520  H   GLU A  44     -15.954 -10.895 -26.259  1.00  0.00              
ATOM    521  HA  GLU A  44     -16.311  -9.020 -28.562  1.00  0.00              
ATOM    522 1HB  GLU A  44     -14.609  -8.465 -26.889  1.00  0.00              
ATOM    523 2HB  GLU A  44     -13.827 -10.039 -27.170  1.00  0.00              
ATOM    524 1HG  GLU A  44     -13.303  -9.321 -29.544  1.00  0.00              
ATOM    525 2HG  GLU A  44     -14.202  -7.836 -29.157  1.00  0.00              
ATOM    526  N   PRO A  45     -16.160 -10.737 -30.339  1.00  0.00              
ATOM    527  CA  PRO A  45     -15.998 -11.682 -31.449  1.00  0.00              
ATOM    528  C   PRO A  45     -14.534 -11.973 -31.757  1.00  0.00              
ATOM    529  O   PRO A  45     -13.788 -11.115 -32.226  1.00  0.00              
ATOM    530  CB  PRO A  45     -16.727 -10.992 -32.595  1.00  0.00              
ATOM    531  CG  PRO A  45     -17.848 -10.308 -31.879  1.00  0.00              
ATOM    532  CD  PRO A  45     -17.146  -9.716 -30.674  1.00  0.00              
ATOM    533  HA  PRO A  45     -16.430 -12.670 -31.233  1.00  0.00              
ATOM    534 1HB  PRO A  45     -16.070 -10.284 -33.121  1.00  0.00              
ATOM    535 2HB  PRO A  45     -17.083 -11.717 -33.341  1.00  0.00              
ATOM    536 1HG  PRO A  45     -18.317  -9.543 -32.515  1.00  0.00              
ATOM    537 2HG  PRO A  45     -18.636 -11.023 -31.600  1.00  0.00              
ATOM    538 1HD  PRO A  45     -16.664  -8.754 -30.904  1.00  0.00              
ATOM    539 2HD  PRO A  45     -17.836  -9.536 -29.837  1.00  0.00              
ATOM    540  N   THR A  46     -14.137 -13.204 -31.470  1.00  0.00              
ATOM    541  CA  THR A  46     -12.757 -13.641 -31.644  1.00  0.00              
ATOM    542  C   THR A  46     -12.629 -14.773 -32.660  1.00  0.00              
ATOM    543  O   THR A  46     -13.287 -15.793 -32.522  1.00  0.00              
ATOM    544  CB  THR A  46     -12.191 -14.191 -30.298  1.00  0.00              
ATOM    545  OG1 THR A  46     -12.212 -13.158 -29.308  1.00  0.00              
ATOM    546  CG2 THR A  46     -10.765 -14.724 -30.480  1.00  0.00              
ATOM    547  H   THR A  46     -14.821 -13.858 -31.118  1.00  0.00              
ATOM    548  HA  THR A  46     -12.158 -12.821 -32.040  1.00  0.00              
ATOM    549  HB  THR A  46     -12.834 -14.998 -29.946  1.00  0.00              
ATOM    550  HG1 THR A  46     -13.023 -12.651 -29.391  1.00  0.00              
ATOM    551 1HG2 THR A  46     -10.394 -15.101 -29.528  1.00  0.00              
ATOM    552 2HG2 THR A  46     -10.770 -15.530 -31.215  1.00  0.00              
ATOM    553 3HG2 THR A  46     -10.119 -13.920 -30.829  1.00  0.00              
ATOM    554  N   GLN A  47     -11.783 -14.588 -33.675  1.00  0.00              
ATOM    555  CA  GLN A  47     -11.573 -15.640 -34.660  1.00  0.00              
ATOM    556  C   GLN A  47     -10.371 -16.394 -34.089  1.00  0.00              
ATOM    557  O   GLN A  47     -10.481 -17.570 -33.744  1.00  0.00              
ATOM    558  CB  GLN A  47     -11.292 -15.092 -36.062  1.00  0.00              
ATOM    559  CG  GLN A  47     -12.447 -14.315 -36.669  1.00  0.00              
ATOM    560  CD  GLN A  47     -13.691 -15.166 -36.841  1.00  0.00              
ATOM    561  OE1 GLN A  47     -13.632 -16.274 -37.380  1.00  0.00              
ATOM    562  NE2 GLN A  47     -14.827 -14.650 -36.386  1.00  0.00              
ATOM    563  H   GLN A  47     -11.281 -13.718 -33.770  1.00  0.00              
ATOM    564  HA  GLN A  47     -12.460 -16.271 -34.715  1.00  0.00              
ATOM    565 1HB  GLN A  47     -10.417 -14.448 -35.979  1.00  0.00              
ATOM    566 2HB  GLN A  47     -11.054 -15.949 -36.692  1.00  0.00              
ATOM    567 1HG  GLN A  47     -12.758 -13.337 -36.301  1.00  0.00              
ATOM    568 2HG  GLN A  47     -11.971 -14.199 -37.644  1.00  0.00              
ATOM    569 1HE2 GLN A  47     -15.681 -15.165 -36.471  1.00  0.00              
ATOM    570 2HE2 GLN A  47     -14.830 -13.746 -35.957  1.00  0.00              
ATOM    571  N   ALA A  48      -9.235 -15.700 -33.962  1.00  0.00              
ATOM    572  CA  ALA A  48      -8.026 -16.262 -33.336  1.00  0.00              
ATOM    573  C   ALA A  48      -7.035 -15.148 -32.999  1.00  0.00              
ATOM    574  O   ALA A  48      -6.558 -14.436 -33.886  1.00  0.00              
ATOM    575  CB  ALA A  48      -7.367 -17.298 -34.270  1.00  0.00              
ATOM    576  H   ALA A  48      -9.213 -14.753 -34.312  1.00  0.00              
ATOM    577  HA  ALA A  48      -8.310 -16.752 -32.404  1.00  0.00              
ATOM    578 1HB  ALA A  48      -6.475 -17.702 -33.791  1.00  0.00              
ATOM    579 2HB  ALA A  48      -8.070 -18.107 -34.470  1.00  0.00              
ATOM    580 3HB  ALA A  48      -7.089 -16.817 -35.207  1.00  0.00              
ATOM    581  N   ASP A  49      -6.735 -15.005 -31.711  1.00  0.00              
ATOM    582  CA  ASP A  49      -5.763 -14.014 -31.238  1.00  0.00              
ATOM    583  C   ASP A  49      -4.643 -14.694 -30.455  1.00  0.00              
ATOM    584  O   ASP A  49      -4.899 -15.613 -29.687  1.00  0.00              
ATOM    585  CB  ASP A  49      -6.446 -12.954 -30.370  1.00  0.00              
ATOM    586  CG  ASP A  49      -7.415 -12.053 -31.123  1.00  0.00              
ATOM    587  OD1 ASP A  49      -7.419 -12.095 -32.330  1.00  0.00              
ATOM    588  OD2 ASP A  49      -8.249 -11.451 -30.489  1.00  0.00              
ATOM    589  H   ASP A  49      -7.194 -15.604 -31.040  1.00  0.00              
ATOM    590  HA  ASP A  49      -5.299 -13.516 -32.090  1.00  0.00              
ATOM    591 1HB  ASP A  49      -6.942 -13.367 -29.491  1.00  0.00              
ATOM    592 2HB  ASP A  49      -5.578 -12.373 -30.059  1.00  0.00              
ATOM    593  N   SER A  50      -3.416 -14.214 -30.656  1.00  0.00              
ATOM    594  CA  SER A  50      -2.231 -14.734 -29.971  1.00  0.00              
ATOM    595  C   SER A  50      -1.700 -13.680 -29.001  1.00  0.00              
ATOM    596  O   SER A  50      -1.406 -12.547 -29.402  1.00  0.00              
ATOM    597  CB  SER A  50      -1.164 -15.129 -30.973  1.00  0.00              
ATOM    598  OG  SER A  50       0.015 -15.555 -30.347  1.00  0.00              
ATOM    599  H   SER A  50      -3.310 -13.456 -31.315  1.00  0.00              
ATOM    600  HA  SER A  50      -2.406 -15.683 -29.463  1.00  0.00              
ATOM    601 1HB  SER A  50      -1.550 -15.940 -31.591  1.00  0.00              
ATOM    602 2HB  SER A  50      -0.940 -14.269 -31.603  1.00  0.00              
ATOM    603  HG  SER A  50       0.746 -15.496 -30.967  1.00  0.00              
ATOM    604  N   TYR A  51      -1.586 -14.056 -27.731  1.00  0.00              
ATOM    605  CA  TYR A  51      -1.014 -13.187 -26.705  1.00  0.00              
ATOM    606  C   TYR A  51       0.267 -13.818 -26.167  1.00  0.00              
ATOM    607  O   TYR A  51       0.400 -15.048 -26.166  1.00  0.00              
ATOM    608  CB  TYR A  51      -2.012 -12.947 -25.570  1.00  0.00              
ATOM    609  CG  TYR A  51      -3.341 -12.390 -26.029  1.00  0.00              
ATOM    610  CD1 TYR A  51      -4.302 -13.214 -26.597  1.00  0.00              
ATOM    611  CD2 TYR A  51      -3.632 -11.041 -25.893  1.00  0.00              
ATOM    612  CE1 TYR A  51      -5.517 -12.711 -27.019  1.00  0.00              
ATOM    613  CE2 TYR A  51      -4.844 -10.526 -26.310  1.00  0.00              
ATOM    614  CZ  TYR A  51      -5.784 -11.364 -26.873  1.00  0.00              
ATOM    615  OH  TYR A  51      -6.993 -10.857 -27.290  1.00  0.00              
ATOM    616  H   TYR A  51      -1.910 -14.977 -27.471  1.00  0.00              
ATOM    617  HA  TYR A  51      -0.752 -12.222 -27.141  1.00  0.00              
ATOM    618 1HB  TYR A  51      -2.172 -13.905 -25.073  1.00  0.00              
ATOM    619 2HB  TYR A  51      -1.546 -12.250 -24.874  1.00  0.00              
ATOM    620  HD1 TYR A  51      -4.083 -14.277 -26.708  1.00  0.00              
ATOM    621  HD2 TYR A  51      -2.884 -10.384 -25.448  1.00  0.00              
ATOM    622  HE1 TYR A  51      -6.262 -13.370 -27.463  1.00  0.00              
ATOM    623  HE2 TYR A  51      -5.053  -9.462 -26.195  1.00  0.00              
ATOM    624  HH  TYR A  51      -7.571 -11.525 -27.665  1.00  0.00              
ATOM    625  N   HIS A  52       1.212 -12.989 -25.725  1.00  0.00              
ATOM    626  CA  HIS A  52       2.448 -13.517 -25.153  1.00  0.00              
ATOM    627  C   HIS A  52       2.914 -12.596 -24.021  1.00  0.00              
ATOM    628  O   HIS A  52       2.814 -11.373 -24.125  1.00  0.00              
ATOM    629  CB  HIS A  52       3.539 -13.651 -26.221  1.00  0.00              
ATOM    630  CG  HIS A  52       3.961 -12.345 -26.817  1.00  0.00              
ATOM    631  ND1 HIS A  52       4.996 -11.593 -26.303  1.00  0.00              
ATOM    632  CD2 HIS A  52       3.488 -11.656 -27.882  1.00  0.00              
ATOM    633  CE1 HIS A  52       5.142 -10.497 -27.028  1.00  0.00              
ATOM    634  NE2 HIS A  52       4.240 -10.512 -27.991  1.00  0.00              
ATOM    635  H   HIS A  52       1.083 -11.988 -25.781  1.00  0.00              
ATOM    636  HA  HIS A  52       2.262 -14.501 -24.724  1.00  0.00              
ATOM    637 1HB  HIS A  52       4.434 -14.101 -25.790  1.00  0.00              
ATOM    638 2HB  HIS A  52       3.183 -14.270 -27.044  1.00  0.00              
ATOM    639  HD1 HIS A  52       5.606 -11.858 -25.555  1.00  0.00              
ATOM    640  HD2 HIS A  52       2.684 -11.851 -28.593  1.00  0.00              
ATOM    641  HE1 HIS A  52       5.914  -9.768 -26.782  1.00  0.00              
ATOM    642  N   LYS A  53       3.402 -13.182 -22.932  1.00  0.00              
ATOM    643  CA  LYS A  53       3.801 -12.380 -21.777  1.00  0.00              
ATOM    644  C   LYS A  53       4.878 -13.070 -20.964  1.00  0.00              
ATOM    645  O   LYS A  53       4.815 -14.283 -20.727  1.00  0.00              
ATOM    646  CB  LYS A  53       2.593 -12.080 -20.888  1.00  0.00              
ATOM    647  CG  LYS A  53       2.879 -11.123 -19.739  1.00  0.00              
ATOM    648  CD  LYS A  53       1.603 -10.745 -19.001  1.00  0.00              
ATOM    649  CE  LYS A  53       1.865  -9.671 -17.956  1.00  0.00              
ATOM    650  NZ  LYS A  53       0.616  -9.255 -17.261  1.00  0.00              
ATOM    651  H   LYS A  53       3.501 -14.186 -22.892  1.00  0.00              
ATOM    652  HA  LYS A  53       4.228 -11.435 -22.114  1.00  0.00              
ATOM    653 1HB  LYS A  53       1.822 -11.654 -21.531  1.00  0.00              
ATOM    654 2HB  LYS A  53       2.245 -13.032 -20.488  1.00  0.00              
ATOM    655 1HG  LYS A  53       3.569 -11.608 -19.048  1.00  0.00              
ATOM    656 2HG  LYS A  53       3.345 -10.224 -20.144  1.00  0.00              
ATOM    657 1HD  LYS A  53       0.878 -10.377 -19.728  1.00  0.00              
ATOM    658 2HD  LYS A  53       1.207 -11.636 -18.514  1.00  0.00              
ATOM    659 1HE  LYS A  53       2.570 -10.067 -17.227  1.00  0.00              
ATOM    660 2HE  LYS A  53       2.306  -8.808 -18.455  1.00  0.00              
ATOM    661 1HZ  LYS A  53       0.832  -8.543 -16.578  1.00  0.00              
ATOM    662 2HZ  LYS A  53      -0.039  -8.886 -17.936  1.00  0.00              
ATOM    663 3HZ  LYS A  53       0.207 -10.054 -16.797  1.00  0.00              
ATOM    664  N   LYS A  54       5.870 -12.296 -20.536  1.00  0.00              
ATOM    665  CA  LYS A  54       6.921 -12.844 -19.694  1.00  0.00              
ATOM    666  C   LYS A  54       6.399 -12.830 -18.268  1.00  0.00              
ATOM    667  O   LYS A  54       5.955 -11.804 -17.779  1.00  0.00              
ATOM    668  CB  LYS A  54       8.218 -12.042 -19.816  1.00  0.00              
ATOM    669  CG  LYS A  54       9.395 -12.629 -19.048  1.00  0.00              
ATOM    670  CD  LYS A  54      10.687 -11.891 -19.366  1.00  0.00              
ATOM    671  CE  LYS A  54      10.712 -10.514 -18.720  1.00  0.00              
ATOM    672  NZ  LYS A  54      12.010  -9.820 -18.939  1.00  0.00              
ATOM    673  H   LYS A  54       5.902 -11.320 -20.791  1.00  0.00              
ATOM    674  HA  LYS A  54       7.132 -13.873 -19.989  1.00  0.00              
ATOM    675 1HB  LYS A  54       8.466 -11.995 -20.877  1.00  0.00              
ATOM    676 2HB  LYS A  54       8.009 -11.038 -19.448  1.00  0.00              
ATOM    677 1HG  LYS A  54       9.184 -12.551 -17.980  1.00  0.00              
ATOM    678 2HG  LYS A  54       9.499 -13.678 -19.321  1.00  0.00              
ATOM    679 1HD  LYS A  54      11.525 -12.482 -18.994  1.00  0.00              
ATOM    680 2HD  LYS A  54      10.769 -11.786 -20.447  1.00  0.00              
ATOM    681 1HE  LYS A  54       9.906  -9.920 -19.149  1.00  0.00              
ATOM    682 2HE  LYS A  54      10.542 -10.635 -17.650  1.00  0.00              
ATOM    683 1HZ  LYS A  54      11.985  -8.912 -18.496  1.00  0.00              
ATOM    684 2HZ  LYS A  54      12.758 -10.369 -18.540  1.00  0.00              
ATOM    685 3HZ  LYS A  54      12.167  -9.706 -19.930  1.00  0.00              
ATOM    686  N   VAL A  55       6.422 -13.980 -17.615  1.00  0.00              
ATOM    687  CA  VAL A  55       5.887 -14.079 -16.270  1.00  0.00              
ATOM    688  C   VAL A  55       6.862 -14.860 -15.419  1.00  0.00              
ATOM    689  O   VAL A  55       7.841 -15.412 -15.927  1.00  0.00              
ATOM    690  CB  VAL A  55       4.507 -14.763 -16.239  1.00  0.00              
ATOM    691  CG1 VAL A  55       3.484 -13.933 -17.000  1.00  0.00              
ATOM    692  CG2 VAL A  55       4.594 -16.165 -16.824  1.00  0.00              
ATOM    693  H   VAL A  55       6.814 -14.802 -18.051  1.00  0.00              
ATOM    694  HA  VAL A  55       5.790 -13.096 -15.808  1.00  0.00              
ATOM    695  HB  VAL A  55       4.189 -14.872 -15.202  1.00  0.00              
ATOM    696 1HG1 VAL A  55       2.514 -14.431 -16.967  1.00  0.00              
ATOM    697 2HG1 VAL A  55       3.400 -12.948 -16.540  1.00  0.00              
ATOM    698 3HG1 VAL A  55       3.801 -13.825 -18.037  1.00  0.00              
ATOM    699 1HG2 VAL A  55       3.611 -16.634 -16.793  1.00  0.00              
ATOM    700 2HG2 VAL A  55       4.937 -16.107 -17.857  1.00  0.00              
ATOM    701 3HG2 VAL A  55       5.297 -16.760 -16.240  1.00  0.00              
ATOM    702  N   VAL A  56       6.597 -14.898 -14.119  1.00  0.00              
ATOM    703  CA  VAL A  56       7.500 -15.571 -13.208  1.00  0.00              
ATOM    704  C   VAL A  56       6.754 -16.812 -12.756  1.00  0.00              
ATOM    705  O   VAL A  56       5.668 -16.716 -12.173  1.00  0.00              
ATOM    706  CB  VAL A  56       7.897 -14.705 -11.997  1.00  0.00              
ATOM    707  CG1 VAL A  56       8.813 -15.482 -11.064  1.00  0.00              
ATOM    708  CG2 VAL A  56       8.571 -13.422 -12.458  1.00  0.00              
ATOM    709  H   VAL A  56       5.765 -14.458 -13.752  1.00  0.00              
ATOM    710  HA  VAL A  56       8.417 -15.877 -13.712  1.00  0.00              
ATOM    711  HB  VAL A  56       6.994 -14.413 -11.460  1.00  0.00              
ATOM    712 1HG1 VAL A  56       9.083 -14.855 -10.214  1.00  0.00              
ATOM    713 2HG1 VAL A  56       8.298 -16.374 -10.707  1.00  0.00              
ATOM    714 3HG1 VAL A  56       9.716 -15.773 -11.600  1.00  0.00              
ATOM    715 1HG2 VAL A  56       8.844 -12.822 -11.590  1.00  0.00              
ATOM    716 2HG2 VAL A  56       9.468 -13.668 -13.027  1.00  0.00              
ATOM    717 3HG2 VAL A  56       7.885 -12.856 -13.088  1.00  0.00              
ATOM    718  N   LEU A  57       7.323 -17.976 -13.055  1.00  0.00              
ATOM    719  CA  LEU A  57       6.723 -19.246 -12.662  1.00  0.00              
ATOM    720  C   LEU A  57       7.577 -19.843 -11.548  1.00  0.00              
ATOM    721  O   LEU A  57       8.657 -20.372 -11.808  1.00  0.00              
ATOM    722  CB  LEU A  57       6.673 -20.221 -13.855  1.00  0.00              
ATOM    723  CG  LEU A  57       6.102 -21.605 -13.523  1.00  0.00              
ATOM    724  CD1 LEU A  57       4.642 -21.453 -13.085  1.00  0.00              
ATOM    725  CD2 LEU A  57       6.204 -22.529 -14.723  1.00  0.00              
ATOM    726  H   LEU A  57       8.193 -17.981 -13.568  1.00  0.00              
ATOM    727  HA  LEU A  57       5.720 -19.071 -12.274  1.00  0.00              
ATOM    728 1HB  LEU A  57       5.989 -19.675 -14.503  1.00  0.00              
ATOM    729 2HB  LEU A  57       7.644 -20.309 -14.344  1.00  0.00              
ATOM    730  HG  LEU A  57       6.720 -22.030 -12.732  1.00  0.00              
ATOM    731 1HD1 LEU A  57       4.229 -22.434 -12.846  1.00  0.00              
ATOM    732 2HD1 LEU A  57       4.591 -20.816 -12.202  1.00  0.00              
ATOM    733 3HD1 LEU A  57       4.065 -21.004 -13.892  1.00  0.00              
ATOM    734 1HD2 LEU A  57       5.794 -23.505 -14.465  1.00  0.00              
ATOM    735 2HD2 LEU A  57       5.643 -22.106 -15.557  1.00  0.00              
ATOM    736 3HD2 LEU A  57       7.250 -22.640 -15.009  1.00  0.00              
ATOM    737  N   ASP A  58       7.091 -19.743 -10.313  1.00  0.00              
ATOM    738  CA  ASP A  58       7.803 -20.254  -9.143  1.00  0.00              
ATOM    739  C   ASP A  58       9.240 -19.774  -9.064  1.00  0.00              
ATOM    740  O   ASP A  58      10.155 -20.541  -8.760  1.00  0.00              
ATOM    741  CB  ASP A  58       7.751 -21.785  -9.115  1.00  0.00              
ATOM    742  CG  ASP A  58       6.331 -22.303  -8.965  1.00  0.00              
ATOM    743  OD1 ASP A  58       5.591 -21.748  -8.124  1.00  0.00              
ATOM    744  OD2 ASP A  58       5.949 -23.261  -9.672  1.00  0.00              
ATOM    745  H   ASP A  58       6.195 -19.296 -10.187  1.00  0.00              
ATOM    746  HA  ASP A  58       7.326 -19.890  -8.232  1.00  0.00              
ATOM    747 1HB  ASP A  58       8.249 -22.252  -9.966  1.00  0.00              
ATOM    748 2HB  ASP A  58       8.323 -21.979  -8.206  1.00  0.00              
ATOM    749  N   GLY A  59       9.424 -18.494  -9.358  1.00  0.00              
ATOM    750  CA  GLY A  59      10.747 -17.913  -9.363  1.00  0.00              
ATOM    751  C   GLY A  59      11.505 -17.994 -10.671  1.00  0.00              
ATOM    752  O   GLY A  59      12.573 -17.407 -10.780  1.00  0.00              
ATOM    753  H   GLY A  59       8.630 -17.912  -9.582  1.00  0.00              
ATOM    754 1HA  GLY A  59      10.672 -16.854  -9.114  1.00  0.00              
ATOM    755 2HA  GLY A  59      11.361 -18.418  -8.618  1.00  0.00              
ATOM    756  N   GLU A  60      10.961 -18.694 -11.661  1.00  0.00              
ATOM    757  CA  GLU A  60      11.634 -18.839 -12.957  1.00  0.00              
ATOM    758  C   GLU A  60      11.190 -17.841 -14.018  1.00  0.00              
ATOM    759  O   GLU A  60      10.018 -17.516 -14.118  1.00  0.00              
ATOM    760  CB  GLU A  60      11.427 -20.259 -13.488  1.00  0.00              
ATOM    761  CG  GLU A  60      12.013 -21.352 -12.606  1.00  0.00              
ATOM    762  CD  GLU A  60      11.715 -22.718 -13.158  1.00  0.00              
ATOM    763  OE1 GLU A  60      10.985 -22.805 -14.117  1.00  0.00              
ATOM    764  OE2 GLU A  60      12.304 -23.666 -12.694  1.00  0.00              
ATOM    765  H   GLU A  60      10.064 -19.137 -11.520  1.00  0.00              
ATOM    766  HA  GLU A  60      12.703 -18.655 -12.841  1.00  0.00              
ATOM    767 1HB  GLU A  60      10.351 -20.409 -13.585  1.00  0.00              
ATOM    768 2HB  GLU A  60      11.890 -20.301 -14.474  1.00  0.00              
ATOM    769 1HG  GLU A  60      13.087 -21.252 -12.448  1.00  0.00              
ATOM    770 2HG  GLU A  60      11.494 -21.223 -11.658  1.00  0.00              
ATOM    771  N   GLU A  61      12.132 -17.362 -14.814  1.00  0.00              
ATOM    772  CA  GLU A  61      11.806 -16.412 -15.869  1.00  0.00              
ATOM    773  C   GLU A  61      11.289 -17.265 -17.023  1.00  0.00              
ATOM    774  O   GLU A  61      12.060 -17.969 -17.663  1.00  0.00              
ATOM    775  CB  GLU A  61      13.015 -15.572 -16.285  1.00  0.00              
ATOM    776  CG  GLU A  61      13.560 -14.667 -15.189  1.00  0.00              
ATOM    777  CD  GLU A  61      14.757 -13.891 -15.665  1.00  0.00              
ATOM    778  OE1 GLU A  61      15.163 -14.090 -16.785  1.00  0.00              
ATOM    779  OE2 GLU A  61      15.197 -13.021 -14.952  1.00  0.00              
ATOM    780  H   GLU A  61      13.092 -17.653 -14.694  1.00  0.00              
ATOM    781  HA  GLU A  61      11.029 -15.729 -15.524  1.00  0.00              
ATOM    782 1HB  GLU A  61      13.793 -16.268 -16.600  1.00  0.00              
ATOM    783 2HB  GLU A  61      12.705 -14.964 -17.136  1.00  0.00              
ATOM    784 1HG  GLU A  61      12.818 -13.977 -14.788  1.00  0.00              
ATOM    785 2HG  GLU A  61      13.865 -15.364 -14.410  1.00  0.00              
ATOM    786  N   VAL A  62       9.988 -17.228 -17.270  1.00  0.00              
ATOM    787  CA  VAL A  62       9.414 -18.003 -18.366  1.00  0.00              
ATOM    788  C   VAL A  62       8.435 -17.111 -19.128  1.00  0.00              
ATOM    789  O   VAL A  62       8.103 -16.004 -18.676  1.00  0.00              
ATOM    790  CB  VAL A  62       8.650 -19.244 -17.828  1.00  0.00              
ATOM    791  CG1 VAL A  62       9.610 -20.175 -17.091  1.00  0.00              
ATOM    792  CG2 VAL A  62       7.552 -18.807 -16.881  1.00  0.00              
ATOM    793  H   VAL A  62       9.380 -16.660 -16.699  1.00  0.00              
ATOM    794  HA  VAL A  62      10.180 -18.307 -19.080  1.00  0.00              
ATOM    795  HB  VAL A  62       8.168 -19.754 -18.663  1.00  0.00              
ATOM    796 1HG1 VAL A  62       9.063 -21.041 -16.718  1.00  0.00              
ATOM    797 2HG1 VAL A  62      10.392 -20.507 -17.774  1.00  0.00              
ATOM    798 3HG1 VAL A  62      10.061 -19.644 -16.252  1.00  0.00              
ATOM    799 1HG2 VAL A  62       7.021 -19.683 -16.510  1.00  0.00              
ATOM    800 2HG2 VAL A  62       7.991 -18.264 -16.044  1.00  0.00              
ATOM    801 3HG2 VAL A  62       6.854 -18.157 -17.408  1.00  0.00              
ATOM    802  N   GLU A  63       7.984 -17.583 -20.284  1.00  0.00              
ATOM    803  CA  GLU A  63       6.982 -16.847 -21.026  1.00  0.00              
ATOM    804  C   GLU A  63       5.769 -17.728 -21.228  1.00  0.00              
ATOM    805  O   GLU A  63       5.876 -18.958 -21.264  1.00  0.00              
ATOM    806  CB  GLU A  63       7.533 -16.371 -22.372  1.00  0.00              
ATOM    807  CG  GLU A  63       8.512 -15.210 -22.276  1.00  0.00              
ATOM    808  CD  GLU A  63       8.858 -14.673 -23.637  1.00  0.00              
ATOM    809  OE1 GLU A  63       7.963 -14.277 -24.344  1.00  0.00              
ATOM    810  OE2 GLU A  63      10.025 -14.553 -23.927  1.00  0.00              
ATOM    811  H   GLU A  63       8.331 -18.455 -20.657  1.00  0.00              
ATOM    812  HA  GLU A  63       6.668 -15.972 -20.456  1.00  0.00              
ATOM    813 1HB  GLU A  63       8.028 -17.226 -22.833  1.00  0.00              
ATOM    814 2HB  GLU A  63       6.678 -16.075 -22.980  1.00  0.00              
ATOM    815 1HG  GLU A  63       8.158 -14.396 -21.644  1.00  0.00              
ATOM    816 2HG  GLU A  63       9.397 -15.658 -21.827  1.00  0.00              
ATOM    817  N   ILE A  64       4.607 -17.100 -21.352  1.00  0.00              
ATOM    818  CA  ILE A  64       3.396 -17.865 -21.584  1.00  0.00              
ATOM    819  C   ILE A  64       2.834 -17.312 -22.888  1.00  0.00              
ATOM    820  O   ILE A  64       2.923 -16.115 -23.133  1.00  0.00              
ATOM    821  CB  ILE A  64       2.387 -17.691 -20.430  1.00  0.00              
ATOM    822  CG1 ILE A  64       1.054 -18.335 -20.808  1.00  0.00              
ATOM    823  CG2 ILE A  64       2.197 -16.222 -20.110  1.00  0.00              
ATOM    824  CD1 ILE A  64       0.094 -18.452 -19.647  1.00  0.00              
ATOM    825  H   ILE A  64       4.547 -16.094 -21.288  1.00  0.00              
ATOM    826  HA  ILE A  64       3.629 -18.920 -21.721  1.00  0.00              
ATOM    827  HB  ILE A  64       2.763 -18.209 -19.548  1.00  0.00              
ATOM    828 1HG1 ILE A  64       0.610 -17.724 -21.593  1.00  0.00              
ATOM    829 2HG1 ILE A  64       1.274 -19.326 -21.204  1.00  0.00              
ATOM    830 1HG2 ILE A  64       1.481 -16.118 -19.294  1.00  0.00              
ATOM    831 2HG2 ILE A  64       3.150 -15.788 -19.813  1.00  0.00              
ATOM    832 3HG2 ILE A  64       1.819 -15.703 -20.991  1.00  0.00              
ATOM    833 1HD1 ILE A  64      -0.832 -18.918 -19.986  1.00  0.00              
ATOM    834 2HD1 ILE A  64       0.541 -19.064 -18.863  1.00  0.00              
ATOM    835 3HD1 ILE A  64      -0.125 -17.461 -19.253  1.00  0.00              
ATOM    836  N   MET A  65       2.318 -18.192 -23.736  1.00  0.00              
ATOM    837  CA  MET A  65       1.685 -17.783 -24.991  1.00  0.00              
ATOM    838  C   MET A  65       0.240 -18.277 -24.890  1.00  0.00              
ATOM    839  O   MET A  65      -0.002 -19.434 -24.562  1.00  0.00              
ATOM    840  CB  MET A  65       2.400 -18.369 -26.207  1.00  0.00              
ATOM    841  CG  MET A  65       3.813 -17.843 -26.421  1.00  0.00              
ATOM    842  SD  MET A  65       4.575 -18.490 -27.922  1.00  0.00              
ATOM    843  CE  MET A  65       3.558 -17.720 -29.177  1.00  0.00              
ATOM    844  H   MET A  65       2.366 -19.174 -23.507  1.00  0.00              
ATOM    845  HA  MET A  65       1.708 -16.697 -25.082  1.00  0.00              
ATOM    846 1HB  MET A  65       2.431 -19.448 -26.067  1.00  0.00              
ATOM    847 2HB  MET A  65       1.789 -18.132 -27.079  1.00  0.00              
ATOM    848 1HG  MET A  65       3.765 -16.757 -26.483  1.00  0.00              
ATOM    849 2HG  MET A  65       4.415 -18.132 -25.560  1.00  0.00              
ATOM    850 1HE  MET A  65       3.906 -18.023 -30.165  1.00  0.00              
ATOM    851 2HE  MET A  65       2.521 -18.030 -29.046  1.00  0.00              
ATOM    852 3HE  MET A  65       3.627 -16.635 -29.086  1.00  0.00              
ATOM    853  N   ILE A  66      -0.723 -17.403 -25.139  1.00  0.00              
ATOM    854  CA  ILE A  66      -2.122 -17.821 -25.074  1.00  0.00              
ATOM    855  C   ILE A  66      -2.792 -17.674 -26.439  1.00  0.00              
ATOM    856  O   ILE A  66      -2.813 -16.583 -27.006  1.00  0.00              
ATOM    857  CB  ILE A  66      -2.916 -16.965 -24.064  1.00  0.00              
ATOM    858  CG1 ILE A  66      -2.329 -17.103 -22.660  1.00  0.00              
ATOM    859  CG2 ILE A  66      -4.372 -17.397 -24.046  1.00  0.00              
ATOM    860  CD1 ILE A  66      -2.984 -16.160 -21.642  1.00  0.00              
ATOM    861  H   ILE A  66      -0.505 -16.446 -25.375  1.00  0.00              
ATOM    862  HA  ILE A  66      -2.195 -18.881 -24.836  1.00  0.00              
ATOM    863  HB  ILE A  66      -2.847 -15.917 -24.356  1.00  0.00              
ATOM    864 1HG1 ILE A  66      -2.469 -18.138 -22.351  1.00  0.00              
ATOM    865 2HG1 ILE A  66      -1.263 -16.888 -22.732  1.00  0.00              
ATOM    866 1HG2 ILE A  66      -4.924 -16.789 -23.331  1.00  0.00              
ATOM    867 2HG2 ILE A  66      -4.802 -17.269 -25.038  1.00  0.00              
ATOM    868 3HG2 ILE A  66      -4.437 -18.446 -23.756  1.00  0.00              
ATOM    869 1HD1 ILE A  66      -2.525 -16.304 -20.663  1.00  0.00              
ATOM    870 2HD1 ILE A  66      -2.843 -15.126 -21.959  1.00  0.00              
ATOM    871 3HD1 ILE A  66      -4.049 -16.377 -21.577  1.00  0.00              
ATOM    872  N   TYR A  67      -3.303 -18.781 -26.968  1.00  0.00              
ATOM    873  CA  TYR A  67      -4.001 -18.753 -28.240  1.00  0.00              
ATOM    874  C   TYR A  67      -5.475 -18.842 -27.877  1.00  0.00              
ATOM    875  O   TYR A  67      -5.946 -19.854 -27.368  1.00  0.00              
ATOM    876  CB  TYR A  67      -3.574 -19.900 -29.159  1.00  0.00              
ATOM    877  CG  TYR A  67      -2.220 -19.698 -29.803  1.00  0.00              
ATOM    878  CD1 TYR A  67      -1.067 -20.182 -29.204  1.00  0.00              
ATOM    879  CD2 TYR A  67      -2.100 -19.025 -31.010  1.00  0.00              
ATOM    880  CE1 TYR A  67       0.172 -20.000 -29.787  1.00  0.00              
ATOM    881  CE2 TYR A  67      -0.867 -18.837 -31.603  1.00  0.00              
ATOM    882  CZ  TYR A  67       0.268 -19.327 -30.988  1.00  0.00              
ATOM    883  OH  TYR A  67       1.499 -19.143 -31.575  1.00  0.00              
ATOM    884  H   TYR A  67      -3.206 -19.660 -26.479  1.00  0.00              
ATOM    885  HA  TYR A  67      -3.790 -17.817 -28.757  1.00  0.00              
ATOM    886 1HB  TYR A  67      -3.558 -20.808 -28.556  1.00  0.00              
ATOM    887 2HB  TYR A  67      -4.335 -19.991 -29.934  1.00  0.00              
ATOM    888  HD1 TYR A  67      -1.150 -20.713 -28.255  1.00  0.00              
ATOM    889  HD2 TYR A  67      -3.000 -18.640 -31.490  1.00  0.00              
ATOM    890  HE1 TYR A  67       1.070 -20.385 -29.305  1.00  0.00              
ATOM    891  HE2 TYR A  67      -0.793 -18.304 -32.551  1.00  0.00              
ATOM    892  HH  TYR A  67       2.218 -19.522 -31.065  1.00  0.00              
ATOM    893  N   ASP A  68      -6.180 -17.751 -28.124  1.00  0.00              
ATOM    894  CA  ASP A  68      -7.590 -17.630 -27.831  1.00  0.00              
ATOM    895  C   ASP A  68      -8.332 -17.631 -29.164  1.00  0.00              
ATOM    896  O   ASP A  68      -8.238 -16.670 -29.922  1.00  0.00              
ATOM    897  CB  ASP A  68      -7.887 -16.360 -27.030  1.00  0.00              
ATOM    898  CG  ASP A  68      -9.354 -16.176 -26.663  1.00  0.00              
ATOM    899  OD1 ASP A  68     -10.146 -17.014 -27.024  1.00  0.00              
ATOM    900  OD2 ASP A  68      -9.647 -15.289 -25.897  1.00  0.00              
ATOM    901  H   ASP A  68      -5.696 -16.968 -28.539  1.00  0.00              
ATOM    902  HA  ASP A  68      -7.920 -18.487 -27.243  1.00  0.00              
ATOM    903 1HB  ASP A  68      -7.274 -16.257 -26.135  1.00  0.00              
ATOM    904 2HB  ASP A  68      -7.598 -15.602 -27.759  1.00  0.00              
ATOM    905  N   THR A  69      -9.066 -18.700 -29.450  1.00  0.00              
ATOM    906  CA  THR A  69      -9.765 -18.793 -30.726  1.00  0.00              
ATOM    907  C   THR A  69     -11.273 -18.893 -30.566  1.00  0.00              
ATOM    908  O   THR A  69     -11.786 -18.977 -29.451  1.00  0.00              
ATOM    909  CB  THR A  69      -9.297 -20.021 -31.531  1.00  0.00              
ATOM    910  OG1 THR A  69      -9.737 -21.211 -30.875  1.00  0.00              
ATOM    911  CG2 THR A  69      -7.785 -20.047 -31.644  1.00  0.00              
ATOM    912  H   THR A  69      -9.147 -19.459 -28.788  1.00  0.00              
ATOM    913  HA  THR A  69      -9.595 -17.886 -31.307  1.00  0.00              
ATOM    914  HB  THR A  69      -9.732 -19.977 -32.529  1.00  0.00              
ATOM    915  HG1 THR A  69     -10.660 -21.370 -31.087  1.00  0.00              
ATOM    916 1HG2 THR A  69      -7.479 -20.922 -32.217  1.00  0.00              
ATOM    917 2HG2 THR A  69      -7.443 -19.143 -32.150  1.00  0.00              
ATOM    918 3HG2 THR A  69      -7.348 -20.094 -30.648  1.00  0.00              
ATOM    919  N   ALA A  70     -11.973 -18.889 -31.697  1.00  0.00              
ATOM    920  CA  ALA A  70     -13.421 -19.114 -31.735  1.00  0.00              
ATOM    921  C   ALA A  70     -13.789 -20.500 -31.237  1.00  0.00              
ATOM    922  O   ALA A  70     -13.039 -21.459 -31.426  1.00  0.00              
ATOM    923  CB  ALA A  70     -13.941 -18.921 -33.166  1.00  0.00              
ATOM    924  H   ALA A  70     -11.479 -18.725 -32.563  1.00  0.00              
ATOM    925  HA  ALA A  70     -13.904 -18.397 -31.071  1.00  0.00              
ATOM    926 1HB  ALA A  70     -15.017 -19.089 -33.187  1.00  0.00              
ATOM    927 2HB  ALA A  70     -13.726 -17.905 -33.497  1.00  0.00              
ATOM    928 3HB  ALA A  70     -13.450 -19.631 -33.829  1.00  0.00              
ATOM    929  N   GLY A  71     -14.949 -20.608 -30.603  1.00  0.00              
ATOM    930  CA  GLY A  71     -15.405 -21.904 -30.144  1.00  0.00              
ATOM    931  C   GLY A  71     -15.840 -22.784 -31.302  1.00  0.00              
ATOM    932  O   GLY A  71     -15.840 -24.008 -31.203  1.00  0.00              
ATOM    933  H   GLY A  71     -15.525 -19.795 -30.433  1.00  0.00              
ATOM    934 1HA  GLY A  71     -14.593 -22.399 -29.611  1.00  0.00              
ATOM    935 2HA  GLY A  71     -16.250 -21.766 -29.470  1.00  0.00              
ATOM    936  N   LEU A  72     -16.188 -22.157 -32.418  1.00  0.00              
ATOM    937  CA  LEU A  72     -16.547 -22.899 -33.619  1.00  0.00              
ATOM    938  C   LEU A  72     -15.621 -22.607 -34.793  1.00  0.00              
ATOM    939  O   LEU A  72     -15.131 -21.493 -34.926  1.00  0.00              
ATOM    940  CB  LEU A  72     -17.998 -22.587 -34.004  1.00  0.00              
ATOM    941  CG  LEU A  72     -19.050 -22.969 -32.955  1.00  0.00              
ATOM    942  CD1 LEU A  72     -20.424 -22.480 -33.390  1.00  0.00              
ATOM    943  CD2 LEU A  72     -19.050 -24.479 -32.762  1.00  0.00              
ATOM    944  H   LEU A  72     -16.207 -21.148 -32.440  1.00  0.00              
ATOM    945  HA  LEU A  72     -16.449 -23.968 -33.431  1.00  0.00              
ATOM    946 1HB  LEU A  72     -17.930 -21.504 -34.088  1.00  0.00              
ATOM    947 2HB  LEU A  72     -18.258 -23.010 -34.975  1.00  0.00              
ATOM    948  HG  LEU A  72     -18.747 -22.513 -32.012  1.00  0.00              
ATOM    949 1HD1 LEU A  72     -21.164 -22.756 -32.639  1.00  0.00              
ATOM    950 2HD1 LEU A  72     -20.407 -21.396 -33.499  1.00  0.00              
ATOM    951 3HD1 LEU A  72     -20.688 -22.937 -34.343  1.00  0.00              
ATOM    952 1HD2 LEU A  72     -19.798 -24.749 -32.015  1.00  0.00              
ATOM    953 2HD2 LEU A  72     -19.288 -24.967 -33.707  1.00  0.00              
ATOM    954 3HD2 LEU A  72     -18.066 -24.803 -32.424  1.00  0.00              
ATOM    955  N   SER A  73     -15.376 -23.607 -35.636  1.00  0.00              
ATOM    956  CA  SER A  73     -14.492 -23.428 -36.790  1.00  0.00              
ATOM    957  C   SER A  73     -15.041 -24.253 -37.940  1.00  0.00              
ATOM    958  O   SER A  73     -15.374 -25.426 -37.773  1.00  0.00              
ATOM    959  CB  SER A  73     -13.070 -23.837 -36.459  1.00  0.00              
ATOM    960  OG  SER A  73     -12.211 -23.692 -37.557  1.00  0.00              
ATOM    961  H   SER A  73     -15.805 -24.508 -35.479  1.00  0.00              
ATOM    962  HA  SER A  73     -14.347 -22.383 -37.067  1.00  0.00              
ATOM    963 1HB  SER A  73     -12.709 -23.213 -35.642  1.00  0.00              
ATOM    964 2HB  SER A  73     -13.071 -24.880 -36.145  1.00  0.00              
ATOM    965  HG  SER A  73     -11.324 -23.961 -37.306  1.00  0.00              
ATOM    966  N   GLN A  74     -15.127 -23.627 -39.108  1.00  0.00              
ATOM    967  CA  GLN A  74     -15.661 -24.275 -40.302  1.00  0.00              
ATOM    968  C   GLN A  74     -14.847 -25.448 -40.822  1.00  0.00              
ATOM    969  O   GLN A  74     -15.416 -26.448 -41.268  1.00  0.00              
ATOM    970  CB  GLN A  74     -15.800 -23.241 -41.423  1.00  0.00              
ATOM    971  CG  GLN A  74     -16.856 -22.181 -41.165  1.00  0.00              
ATOM    972  CD  GLN A  74     -18.246 -22.771 -41.022  1.00  0.00              
ATOM    973  OE1 GLN A  74     -18.656 -23.628 -41.809  1.00  0.00              
ATOM    974  NE2 GLN A  74     -18.982 -22.313 -40.016  1.00  0.00              
ATOM    975  H   GLN A  74     -14.810 -22.670 -39.168  1.00  0.00              
ATOM    976  HA  GLN A  74     -16.635 -24.709 -40.077  1.00  0.00              
ATOM    977 1HB  GLN A  74     -14.824 -22.770 -41.539  1.00  0.00              
ATOM    978 2HB  GLN A  74     -16.046 -23.793 -42.330  1.00  0.00              
ATOM    979 1HG  GLN A  74     -16.742 -21.407 -40.406  1.00  0.00              
ATOM    980 2HG  GLN A  74     -16.773 -21.732 -42.155  1.00  0.00              
ATOM    981 1HE2 GLN A  74     -19.908 -22.665 -39.871  1.00  0.00              
ATOM    982 2HE2 GLN A  74     -18.612 -21.616 -39.401  1.00  0.00              
ATOM    983  N   HIS A  75     -13.523 -25.326 -40.772  1.00  0.00              
ATOM    984  CA  HIS A  75     -12.660 -26.398 -41.232  1.00  0.00              
ATOM    985  C   HIS A  75     -12.046 -27.216 -40.116  1.00  0.00              
ATOM    986  O   HIS A  75     -11.485 -26.665 -39.167  1.00  0.00              
ATOM    987  CB  HIS A  75     -11.544 -25.828 -42.113  1.00  0.00              
ATOM    988  CG  HIS A  75     -12.041 -24.961 -43.228  1.00  0.00              
ATOM    989  ND1 HIS A  75     -12.515 -25.477 -44.416  1.00  0.00              
ATOM    990  CD2 HIS A  75     -12.136 -23.615 -43.337  1.00  0.00              
ATOM    991  CE1 HIS A  75     -12.882 -24.484 -45.207  1.00  0.00              
ATOM    992  NE2 HIS A  75     -12.662 -23.345 -44.576  1.00  0.00              
ATOM    993  H   HIS A  75     -13.106 -24.480 -40.410  1.00  0.00              
ATOM    994  HA  HIS A  75     -13.242 -27.113 -41.813  1.00  0.00              
ATOM    995 1HB  HIS A  75     -10.871 -25.211 -41.515  1.00  0.00              
ATOM    996 2HB  HIS A  75     -10.979 -26.637 -42.574  1.00  0.00              
ATOM    997  HD1 HIS A  75     -12.648 -26.445 -44.629  1.00  0.00              
ATOM    998  HD2 HIS A  75     -11.885 -22.798 -42.660  1.00  0.00              
ATOM    999  HE1 HIS A  75     -13.288 -24.685 -46.198  1.00  0.00              
ATOM   1000  N   ALA A  76     -12.134 -28.536 -40.248  1.00  0.00              
ATOM   1001  CA  ALA A  76     -11.616 -29.449 -39.242  1.00  0.00              
ATOM   1002  C   ALA A  76     -10.097 -29.337 -39.137  1.00  0.00              
ATOM   1003  O   ALA A  76      -9.539 -29.379 -38.038  1.00  0.00              
ATOM   1004  CB  ALA A  76     -12.009 -30.886 -39.578  1.00  0.00              
ATOM   1005  H   ALA A  76     -12.574 -28.914 -41.075  1.00  0.00              
ATOM   1006  HA  ALA A  76     -12.033 -29.174 -38.273  1.00  0.00              
ATOM   1007 1HB  ALA A  76     -11.614 -31.558 -38.815  1.00  0.00              
ATOM   1008 2HB  ALA A  76     -13.096 -30.969 -39.607  1.00  0.00              
ATOM   1009 3HB  ALA A  76     -11.597 -31.158 -40.548  1.00  0.00              
ATOM   1010  N   SER A  77      -9.426 -29.188 -40.278  1.00  0.00              
ATOM   1011  CA  SER A  77      -7.968 -29.113 -40.289  1.00  0.00              
ATOM   1012  C   SER A  77      -7.467 -27.841 -39.603  1.00  0.00              
ATOM   1013  O   SER A  77      -6.480 -27.880 -38.876  1.00  0.00              
ATOM   1014  CB  SER A  77      -7.456 -29.180 -41.715  1.00  0.00              
ATOM   1015  OG  SER A  77      -7.715 -30.423 -42.309  1.00  0.00              
ATOM   1016  H   SER A  77      -9.929 -29.125 -41.153  1.00  0.00              
ATOM   1017  HA  SER A  77      -7.486 -29.984 -39.843  1.00  0.00              
ATOM   1018 1HB  SER A  77      -7.945 -28.400 -42.297  1.00  0.00              
ATOM   1019 2HB  SER A  77      -6.381 -29.008 -41.708  1.00  0.00              
ATOM   1020  HG  SER A  77      -7.377 -30.424 -43.207  1.00  0.00              
ATOM   1021  N   MET A  78      -8.146 -26.725 -39.838  1.00  0.00              
ATOM   1022  CA  MET A  78      -7.759 -25.459 -39.221  1.00  0.00              
ATOM   1023  C   MET A  78      -7.947 -25.556 -37.705  1.00  0.00              
ATOM   1024  O   MET A  78      -7.073 -25.156 -36.935  1.00  0.00              
ATOM   1025  CB  MET A  78      -8.579 -24.306 -39.796  1.00  0.00              
ATOM   1026  CG  MET A  78      -8.156 -23.866 -41.191  1.00  0.00              
ATOM   1027  SD  MET A  78      -9.391 -22.828 -41.997  1.00  0.00              
ATOM   1028  CE  MET A  78      -9.269 -21.334 -41.017  1.00  0.00              
ATOM   1029  H   MET A  78      -8.945 -26.747 -40.455  1.00  0.00              
ATOM   1030  HA  MET A  78      -6.705 -25.260 -39.411  1.00  0.00              
ATOM   1031 1HB  MET A  78      -9.617 -24.635 -39.818  1.00  0.00              
ATOM   1032 2HB  MET A  78      -8.477 -23.468 -39.105  1.00  0.00              
ATOM   1033 1HG  MET A  78      -7.223 -23.311 -41.103  1.00  0.00              
ATOM   1034 2HG  MET A  78      -7.992 -24.760 -41.793  1.00  0.00              
ATOM   1035 1HE  MET A  78      -9.974 -20.593 -41.393  1.00  0.00              
ATOM   1036 2HE  MET A  78      -9.502 -21.562 -39.976  1.00  0.00              
ATOM   1037 3HE  MET A  78      -8.255 -20.938 -41.083  1.00  0.00              
ATOM   1038  N   ARG A  79      -9.088 -26.099 -37.289  1.00  0.00              
ATOM   1039  CA  ARG A  79      -9.354 -26.334 -35.878  1.00  0.00              
ATOM   1040  C   ARG A  79      -8.234 -27.182 -35.270  1.00  0.00              
ATOM   1041  O   ARG A  79      -7.690 -26.839 -34.215  1.00  0.00              
ATOM   1042  CB  ARG A  79     -10.700 -27.048 -35.697  1.00  0.00              
ATOM   1043  CG  ARG A  79     -10.988 -27.441 -34.244  1.00  0.00              
ATOM   1044  CD  ARG A  79     -11.989 -28.568 -34.184  1.00  0.00              
ATOM   1045  NE  ARG A  79     -11.498 -29.741 -34.905  1.00  0.00              
ATOM   1046  CZ  ARG A  79     -12.284 -30.597 -35.545  1.00  0.00              
ATOM   1047  NH1 ARG A  79     -13.595 -30.408 -35.544  1.00  0.00              
ATOM   1048  NH2 ARG A  79     -11.761 -31.619 -36.208  1.00  0.00              
ATOM   1049  H   ARG A  79      -9.788 -26.355 -37.970  1.00  0.00              
ATOM   1050  HA  ARG A  79      -9.368 -25.384 -35.342  1.00  0.00              
ATOM   1051 1HB  ARG A  79     -11.471 -26.370 -36.060  1.00  0.00              
ATOM   1052 2HB  ARG A  79     -10.674 -27.939 -36.325  1.00  0.00              
ATOM   1053 1HG  ARG A  79     -10.053 -27.754 -33.777  1.00  0.00              
ATOM   1054 2HG  ARG A  79     -11.381 -26.569 -33.721  1.00  0.00              
ATOM   1055 1HD  ARG A  79     -12.160 -28.834 -33.141  1.00  0.00              
ATOM   1056 2HD  ARG A  79     -12.924 -28.235 -34.633  1.00  0.00              
ATOM   1057  HE  ARG A  79     -10.550 -30.072 -35.029  1.00  0.00              
ATOM   1058 1HH1 ARG A  79     -13.988 -29.614 -35.058  1.00  0.00              
ATOM   1059 2HH1 ARG A  79     -14.196 -31.057 -36.030  1.00  0.00              
ATOM   1060 1HH2 ARG A  79     -10.758 -31.746 -36.225  1.00  0.00              
ATOM   1061 2HH2 ARG A  79     -12.366 -32.266 -36.691  1.00  0.00              
ATOM   1062  N   ASP A  80      -7.884 -28.275 -35.939  1.00  0.00              
ATOM   1063  CA  ASP A  80      -6.867 -29.191 -35.432  1.00  0.00              
ATOM   1064  C   ASP A  80      -5.491 -28.522 -35.382  1.00  0.00              
ATOM   1065  O   ASP A  80      -4.672 -28.833 -34.509  1.00  0.00              
ATOM   1066  CB  ASP A  80      -6.773 -30.442 -36.314  1.00  0.00              
ATOM   1067  CG  ASP A  80      -7.999 -31.336 -36.203  1.00  0.00              
ATOM   1068  OD1 ASP A  80      -8.903 -31.043 -35.390  1.00  0.00              
ATOM   1069  OD2 ASP A  80      -8.060 -32.339 -36.943  1.00  0.00              
ATOM   1070  H   ASP A  80      -8.334 -28.477 -36.821  1.00  0.00              
ATOM   1071  HA  ASP A  80      -7.107 -29.479 -34.408  1.00  0.00              
ATOM   1072 1HB  ASP A  80      -6.558 -30.222 -37.359  1.00  0.00              
ATOM   1073 2HB  ASP A  80      -5.912 -30.933 -35.859  1.00  0.00              
ATOM   1074  N   ASP A  81      -5.223 -27.629 -36.329  1.00  0.00              
ATOM   1075  CA  ASP A  81      -3.944 -26.929 -36.326  1.00  0.00              
ATOM   1076  C   ASP A  81      -3.846 -25.991 -35.111  1.00  0.00              
ATOM   1077  O   ASP A  81      -2.789 -25.878 -34.485  1.00  0.00              
ATOM   1078  CB  ASP A  81      -3.760 -26.142 -37.626  1.00  0.00              
ATOM   1079  CG  ASP A  81      -3.472 -27.004 -38.848  1.00  0.00              
ATOM   1080  OD1 ASP A  81      -3.179 -28.164 -38.677  1.00  0.00              
ATOM   1081  OD2 ASP A  81      -3.699 -26.544 -39.941  1.00  0.00              
ATOM   1082  H   ASP A  81      -5.894 -27.426 -37.056  1.00  0.00              
ATOM   1083  HA  ASP A  81      -3.130 -27.648 -36.236  1.00  0.00              
ATOM   1084 1HB  ASP A  81      -4.588 -25.467 -37.846  1.00  0.00              
ATOM   1085 2HB  ASP A  81      -2.873 -25.561 -37.374  1.00  0.00              
ATOM   1086  N   PHE A  82      -4.950 -25.339 -34.765  1.00  0.00              
ATOM   1087  CA  PHE A  82      -4.953 -24.419 -33.629  1.00  0.00              
ATOM   1088  C   PHE A  82      -4.585 -25.192 -32.359  1.00  0.00              
ATOM   1089  O   PHE A  82      -3.767 -24.754 -31.550  1.00  0.00              
ATOM   1090  CB  PHE A  82      -6.316 -23.742 -33.475  1.00  0.00              
ATOM   1091  CG  PHE A  82      -6.541 -22.607 -34.432  1.00  0.00              
ATOM   1092  CD1 PHE A  82      -7.585 -22.646 -35.344  1.00  0.00              
ATOM   1093  CD2 PHE A  82      -5.709 -21.498 -34.424  1.00  0.00              
ATOM   1094  CE1 PHE A  82      -7.793 -21.602 -36.226  1.00  0.00              
ATOM   1095  CE2 PHE A  82      -5.915 -20.452 -35.303  1.00  0.00              
ATOM   1096  CZ  PHE A  82      -6.958 -20.505 -36.205  1.00  0.00              
ATOM   1097  H   PHE A  82      -5.803 -25.477 -35.289  1.00  0.00              
ATOM   1098  HA  PHE A  82      -4.200 -23.644 -33.779  1.00  0.00              
ATOM   1099 1HB  PHE A  82      -7.115 -24.462 -33.652  1.00  0.00              
ATOM   1100 2HB  PHE A  82      -6.418 -23.329 -32.473  1.00  0.00              
ATOM   1101  HD1 PHE A  82      -8.246 -23.513 -35.360  1.00  0.00              
ATOM   1102  HD2 PHE A  82      -4.884 -21.457 -33.711  1.00  0.00              
ATOM   1103  HE1 PHE A  82      -8.617 -21.646 -36.937  1.00  0.00              
ATOM   1104  HE2 PHE A  82      -5.253 -19.586 -35.285  1.00  0.00              
ATOM   1105  HZ  PHE A  82      -7.120 -19.682 -36.900  1.00  0.00              
ATOM   1106  N   PHE A  83      -5.242 -26.337 -32.187  1.00  0.00              
ATOM   1107  CA  PHE A  83      -5.027 -27.213 -31.040  1.00  0.00              
ATOM   1108  C   PHE A  83      -3.615 -27.769 -30.978  1.00  0.00              
ATOM   1109  O   PHE A  83      -2.955 -27.705 -29.940  1.00  0.00              
ATOM   1110  CB  PHE A  83      -6.020 -28.382 -31.088  1.00  0.00              
ATOM   1111  CG  PHE A  83      -7.447 -28.002 -30.776  1.00  0.00              
ATOM   1112  CD1 PHE A  83      -7.777 -26.720 -30.361  1.00  0.00              
ATOM   1113  CD2 PHE A  83      -8.466 -28.942 -30.909  1.00  0.00              
ATOM   1114  CE1 PHE A  83      -9.092 -26.375 -30.084  1.00  0.00              
ATOM   1115  CE2 PHE A  83      -9.787 -28.603 -30.631  1.00  0.00              
ATOM   1116  CZ  PHE A  83     -10.100 -27.319 -30.219  1.00  0.00              
ATOM   1117  H   PHE A  83      -5.919 -26.603 -32.888  1.00  0.00              
ATOM   1118  HA  PHE A  83      -5.160 -26.651 -30.115  1.00  0.00              
ATOM   1119 1HB  PHE A  83      -6.032 -28.824 -32.084  1.00  0.00              
ATOM   1120 2HB  PHE A  83      -5.740 -29.142 -30.360  1.00  0.00              
ATOM   1121  HD1 PHE A  83      -6.987 -25.976 -30.254  1.00  0.00              
ATOM   1122  HD2 PHE A  83      -8.220 -29.954 -31.233  1.00  0.00              
ATOM   1123  HE1 PHE A  83      -9.333 -25.363 -29.760  1.00  0.00              
ATOM   1124  HE2 PHE A  83     -10.576 -29.349 -30.736  1.00  0.00              
ATOM   1125  HZ  PHE A  83     -11.133 -27.050 -29.999  1.00  0.00              
ATOM   1126  N   ARG A  84      -3.152 -28.316 -32.099  1.00  0.00              
ATOM   1127  CA  ARG A  84      -1.846 -28.952 -32.163  1.00  0.00              
ATOM   1128  C   ARG A  84      -0.678 -28.003 -31.913  1.00  0.00              
ATOM   1129  O   ARG A  84       0.360 -28.415 -31.403  1.00  0.00              
ATOM   1130  CB  ARG A  84      -1.663 -29.701 -33.475  1.00  0.00              
ATOM   1131  CG  ARG A  84      -0.472 -30.645 -33.512  1.00  0.00              
ATOM   1132  CD  ARG A  84      -0.521 -31.650 -34.605  1.00  0.00              
ATOM   1133  NE  ARG A  84      -1.522 -32.689 -34.423  1.00  0.00              
ATOM   1134  CZ  ARG A  84      -2.086 -33.391 -35.424  1.00  0.00              
ATOM   1135  NH1 ARG A  84      -1.782 -33.145 -36.679  1.00  0.00              
ATOM   1136  NH2 ARG A  84      -2.974 -34.320 -35.113  1.00  0.00              
ATOM   1137  H   ARG A  84      -3.725 -28.287 -32.930  1.00  0.00              
ATOM   1138  HA  ARG A  84      -1.763 -29.704 -31.378  1.00  0.00              
ATOM   1139 1HB  ARG A  84      -2.577 -30.268 -33.648  1.00  0.00              
ATOM   1140 2HB  ARG A  84      -1.549 -28.949 -34.256  1.00  0.00              
ATOM   1141 1HG  ARG A  84       0.435 -30.054 -33.641  1.00  0.00              
ATOM   1142 2HG  ARG A  84      -0.425 -31.180 -32.564  1.00  0.00              
ATOM   1143 1HD  ARG A  84      -0.745 -31.143 -35.543  1.00  0.00              
ATOM   1144 2HD  ARG A  84       0.449 -32.140 -34.679  1.00  0.00              
ATOM   1145  HE  ARG A  84      -1.938 -33.041 -33.571  1.00  0.00              
ATOM   1146 1HH1 ARG A  84      -1.115 -32.420 -36.902  1.00  0.00              
ATOM   1147 2HH1 ARG A  84      -2.217 -33.683 -37.415  1.00  0.00              
ATOM   1148 1HH2 ARG A  84      -3.210 -34.484 -34.143  1.00  0.00              
ATOM   1149 2HH2 ARG A  84      -3.413 -34.860 -35.843  1.00  0.00              
ATOM   1150  N   SER A  85      -0.843 -26.734 -32.271  1.00  0.00              
ATOM   1151  CA  SER A  85       0.208 -25.750 -32.034  1.00  0.00              
ATOM   1152  C   SER A  85       0.444 -25.539 -30.533  1.00  0.00              
ATOM   1153  O   SER A  85       1.474 -25.008 -30.142  1.00  0.00              
ATOM   1154  CB  SER A  85      -0.150 -24.438 -32.704  1.00  0.00              
ATOM   1155  OG  SER A  85      -1.239 -23.810 -32.085  1.00  0.00              
ATOM   1156  H   SER A  85      -1.702 -26.439 -32.713  1.00  0.00              
ATOM   1157  HA  SER A  85       1.151 -25.996 -32.525  1.00  0.00              
ATOM   1158 1HB  SER A  85       0.714 -23.776 -32.658  1.00  0.00              
ATOM   1159 2HB  SER A  85      -0.400 -24.635 -33.746  1.00  0.00              
ATOM   1160  HG  SER A  85      -2.006 -24.386 -32.126  1.00  0.00              
ATOM   1161  N   GLY A  86      -0.497 -25.966 -29.701  1.00  0.00              
ATOM   1162  CA  GLY A  86      -0.335 -25.790 -28.267  1.00  0.00              
ATOM   1163  C   GLY A  86       0.350 -26.887 -27.484  1.00  0.00              
ATOM   1164  O   GLY A  86       0.736 -27.926 -28.032  1.00  0.00              
ATOM   1165  H   GLY A  86      -1.332 -26.414 -30.050  1.00  0.00              
ATOM   1166 1HA  GLY A  86       0.255 -24.892 -28.083  1.00  0.00              
ATOM   1167 2HA  GLY A  86      -1.317 -25.678 -27.809  1.00  0.00              
ATOM   1168  N   GLU A  87       0.495 -26.653 -26.183  1.00  0.00              
ATOM   1169  CA  GLU A  87       1.141 -27.611 -25.289  1.00  0.00              
ATOM   1170  C   GLU A  87       0.187 -28.032 -24.176  1.00  0.00              
ATOM   1171  O   GLU A  87       0.197 -29.183 -23.736  1.00  0.00              
ATOM   1172  CB  GLU A  87       2.410 -26.994 -24.687  1.00  0.00              
ATOM   1173  CG  GLU A  87       3.532 -26.784 -25.702  1.00  0.00              
ATOM   1174  CD  GLU A  87       4.680 -25.922 -25.180  1.00  0.00              
ATOM   1175  OE1 GLU A  87       5.730 -25.869 -25.864  1.00  0.00              
ATOM   1176  OE2 GLU A  87       4.537 -25.285 -24.105  1.00  0.00              
ATOM   1177  H   GLU A  87       0.146 -25.784 -25.803  1.00  0.00              
ATOM   1178  HA  GLU A  87       1.402 -28.514 -25.841  1.00  0.00              
ATOM   1179 1HB  GLU A  87       2.122 -26.037 -24.252  1.00  0.00              
ATOM   1180 2HB  GLU A  87       2.747 -27.665 -23.897  1.00  0.00              
ATOM   1181 1HG  GLU A  87       3.955 -27.715 -26.079  1.00  0.00              
ATOM   1182 2HG  GLU A  87       3.044 -26.253 -26.518  1.00  0.00              
ATOM   1183  N   GLY A  88      -0.640 -27.093 -23.724  1.00  0.00              
ATOM   1184  CA  GLY A  88      -1.578 -27.373 -22.653  1.00  0.00              
ATOM   1185  C   GLY A  88      -2.906 -26.729 -22.963  1.00  0.00              
ATOM   1186  O   GLY A  88      -2.972 -25.748 -23.700  1.00  0.00              
ATOM   1187  H   GLY A  88      -0.619 -26.168 -24.130  1.00  0.00              
ATOM   1188 1HA  GLY A  88      -1.703 -28.452 -22.562  1.00  0.00              
ATOM   1189 2HA  GLY A  88      -1.182 -26.974 -21.720  1.00  0.00              
ATOM   1190  N   PHE A  89      -3.970 -27.253 -22.379  1.00  0.00              
ATOM   1191  CA  PHE A  89      -5.286 -26.718 -22.648  1.00  0.00              
ATOM   1192  C   PHE A  89      -6.098 -26.291 -21.436  1.00  0.00              
ATOM   1193  O   PHE A  89      -6.103 -26.968 -20.429  1.00  0.00              
ATOM   1194  CB  PHE A  89      -6.100 -27.775 -23.410  1.00  0.00              
ATOM   1195  CG  PHE A  89      -5.510 -28.152 -24.738  1.00  0.00              
ATOM   1196  CD1 PHE A  89      -4.439 -29.037 -24.813  1.00  0.00              
ATOM   1197  CD2 PHE A  89      -5.987 -27.571 -25.908  1.00  0.00              
ATOM   1198  CE1 PHE A  89      -3.845 -29.334 -26.035  1.00  0.00              
ATOM   1199  CE2 PHE A  89      -5.402 -27.858 -27.137  1.00  0.00              
ATOM   1200  CZ  PHE A  89      -4.328 -28.741 -27.201  1.00  0.00              
ATOM   1201  H   PHE A  89      -3.875 -28.030 -21.741  1.00  0.00              
ATOM   1202  HA  PHE A  89      -5.200 -25.799 -23.229  1.00  0.00              
ATOM   1203 1HB  PHE A  89      -6.164 -28.693 -22.827  1.00  0.00              
ATOM   1204 2HB  PHE A  89      -7.104 -27.403 -23.611  1.00  0.00              
ATOM   1205  HD1 PHE A  89      -4.067 -29.500 -23.898  1.00  0.00              
ATOM   1206  HD2 PHE A  89      -6.829 -26.879 -25.855  1.00  0.00              
ATOM   1207  HE1 PHE A  89      -3.006 -30.028 -26.078  1.00  0.00              
ATOM   1208  HE2 PHE A  89      -5.780 -27.394 -28.048  1.00  0.00              
ATOM   1209  HZ  PHE A  89      -3.864 -28.966 -28.161  1.00  0.00              
ATOM   1210  N   LEU A  90      -6.790 -25.167 -21.559  1.00  0.00              
ATOM   1211  CA  LEU A  90      -7.703 -24.710 -20.525  1.00  0.00              
ATOM   1212  C   LEU A  90      -9.062 -24.930 -21.171  1.00  0.00              
ATOM   1213  O   LEU A  90      -9.435 -24.216 -22.109  1.00  0.00              
ATOM   1214  CB  LEU A  90      -7.523 -23.221 -20.216  1.00  0.00              
ATOM   1215  CG  LEU A  90      -6.211 -22.854 -19.514  1.00  0.00              
ATOM   1216  CD1 LEU A  90      -6.187 -21.353 -19.237  1.00  0.00              
ATOM   1217  CD2 LEU A  90      -6.082 -23.639 -18.200  1.00  0.00              
ATOM   1218  H   LEU A  90      -6.680 -24.613 -22.396  1.00  0.00              
ATOM   1219  HA  LEU A  90      -7.574 -25.317 -19.630  1.00  0.00              
ATOM   1220 1HB  LEU A  90      -7.525 -22.828 -21.232  1.00  0.00              
ATOM   1221 2HB  LEU A  90      -8.374 -22.816 -19.668  1.00  0.00              
ATOM   1222  HG  LEU A  90      -5.395 -23.168 -20.167  1.00  0.00              
ATOM   1223 1HD1 LEU A  90      -5.254 -21.090 -18.737  1.00  0.00              
ATOM   1224 2HD1 LEU A  90      -6.260 -20.808 -20.177  1.00  0.00              
ATOM   1225 3HD1 LEU A  90      -7.027 -21.089 -18.597  1.00  0.00              
ATOM   1226 1HD2 LEU A  90      -5.146 -23.373 -17.708  1.00  0.00              
ATOM   1227 2HD2 LEU A  90      -6.919 -23.393 -17.546  1.00  0.00              
ATOM   1228 3HD2 LEU A  90      -6.088 -24.708 -18.412  1.00  0.00              
ATOM   1229  N   CYS A  91      -9.780 -25.938 -20.694  1.00  0.00              
ATOM   1230  CA  CYS A  91     -11.102 -26.241 -21.227  1.00  0.00              
ATOM   1231  C   CYS A  91     -12.078 -25.428 -20.408  1.00  0.00              
ATOM   1232  O   CYS A  91     -12.418 -25.789 -19.281  1.00  0.00              
ATOM   1233  CB  CYS A  91     -11.400 -27.732 -21.093  1.00  0.00              
ATOM   1234  SG  CYS A  91     -13.004 -28.180 -21.766  1.00  0.00              
ATOM   1235  H   CYS A  91      -9.408 -26.509 -19.948  1.00  0.00              
ATOM   1236  HA  CYS A  91     -11.186 -26.069 -22.300  1.00  0.00              
ATOM   1237 1HB  CYS A  91     -10.653 -28.316 -21.632  1.00  0.00              
ATOM   1238 2HB  CYS A  91     -11.401 -28.023 -20.043  1.00  0.00              
ATOM   1239  HG  CYS A  91     -12.618 -28.209 -23.038  1.00  0.00              
ATOM   1240  N   VAL A  92     -12.515 -24.322 -20.986  1.00  0.00              
ATOM   1241  CA  VAL A  92     -13.418 -23.414 -20.310  1.00  0.00              
ATOM   1242  C   VAL A  92     -14.893 -23.502 -20.677  1.00  0.00              
ATOM   1243  O   VAL A  92     -15.260 -23.515 -21.844  1.00  0.00              
ATOM   1244  CB  VAL A  92     -12.967 -21.964 -20.548  1.00  0.00              
ATOM   1245  CG1 VAL A  92     -13.904 -20.992 -19.828  1.00  0.00              
ATOM   1246  CG2 VAL A  92     -11.535 -21.791 -20.073  1.00  0.00              
ATOM   1247  H   VAL A  92     -12.210 -24.105 -21.924  1.00  0.00              
ATOM   1248  HA  VAL A  92     -13.458 -23.618 -19.239  1.00  0.00              
ATOM   1249  HB  VAL A  92     -12.981 -21.760 -21.619  1.00  0.00              
ATOM   1250 1HG1 VAL A  92     -13.572 -19.968 -20.005  1.00  0.00              
ATOM   1251 2HG1 VAL A  92     -14.918 -21.116 -20.206  1.00  0.00              
ATOM   1252 3HG1 VAL A  92     -13.888 -21.197 -18.757  1.00  0.00              
ATOM   1253 1HG2 VAL A  92     -11.216 -20.763 -20.243  1.00  0.00              
ATOM   1254 2HG2 VAL A  92     -11.476 -22.019 -19.009  1.00  0.00              
ATOM   1255 3HG2 VAL A  92     -10.883 -22.467 -20.626  1.00  0.00              
ATOM   1256  N   PHE A  93     -15.729 -23.561 -19.647  1.00  0.00              
ATOM   1257  CA  PHE A  93     -17.168 -23.628 -19.812  1.00  0.00              
ATOM   1258  C   PHE A  93     -17.717 -22.662 -18.761  1.00  0.00              
ATOM   1259  O   PHE A  93     -16.982 -22.201 -17.884  1.00  0.00              
ATOM   1260  CB  PHE A  93     -17.691 -25.068 -19.612  1.00  0.00              
ATOM   1261  CG  PHE A  93     -17.638 -25.565 -18.190  1.00  0.00              
ATOM   1262  CD1 PHE A  93     -18.736 -25.410 -17.338  1.00  0.00              
ATOM   1263  CD2 PHE A  93     -16.506 -26.225 -17.714  1.00  0.00              
ATOM   1264  CE1 PHE A  93     -18.705 -25.909 -16.038  1.00  0.00              
ATOM   1265  CE2 PHE A  93     -16.464 -26.727 -16.421  1.00  0.00              
ATOM   1266  CZ  PHE A  93     -17.569 -26.570 -15.575  1.00  0.00              
ATOM   1267  H   PHE A  93     -15.340 -23.559 -18.715  1.00  0.00              
ATOM   1268  HA  PHE A  93     -17.441 -23.301 -20.816  1.00  0.00              
ATOM   1269 1HB  PHE A  93     -18.734 -25.135 -19.918  1.00  0.00              
ATOM   1270 2HB  PHE A  93     -17.097 -25.766 -20.199  1.00  0.00              
ATOM   1271  HD1 PHE A  93     -19.623 -24.892 -17.702  1.00  0.00              
ATOM   1272  HD2 PHE A  93     -15.647 -26.346 -18.375  1.00  0.00              
ATOM   1273  HE1 PHE A  93     -19.568 -25.782 -15.386  1.00  0.00              
ATOM   1274  HE2 PHE A  93     -15.573 -27.242 -16.061  1.00  0.00              
ATOM   1275  HZ  PHE A  93     -17.542 -26.961 -14.558  1.00  0.00              
ATOM   1276  N   SER A  94     -18.985 -22.312 -18.886  1.00  0.00              
ATOM   1277  CA  SER A  94     -19.627 -21.444 -17.909  1.00  0.00              
ATOM   1278  C   SER A  94     -20.469 -22.303 -16.979  1.00  0.00              
ATOM   1279  O   SER A  94     -21.197 -23.189 -17.433  1.00  0.00              
ATOM   1280  CB  SER A  94     -20.513 -20.423 -18.617  1.00  0.00              
ATOM   1281  OG  SER A  94     -21.352 -19.766 -17.690  1.00  0.00              
ATOM   1282  H   SER A  94     -19.522 -22.652 -19.671  1.00  0.00              
ATOM   1283  HA  SER A  94     -18.924 -20.819 -17.357  1.00  0.00              
ATOM   1284 1HB  SER A  94     -19.874 -19.695 -19.116  1.00  0.00              
ATOM   1285 2HB  SER A  94     -21.119 -20.942 -19.359  1.00  0.00              
ATOM   1286  HG  SER A  94     -22.096 -19.376 -18.154  1.00  0.00              
ATOM   1287  N   ILE A  95     -20.369 -22.050 -15.679  1.00  0.00              
ATOM   1288  CA  ILE A  95     -21.210 -22.771 -14.737  1.00  0.00              
ATOM   1289  C   ILE A  95     -22.688 -22.401 -14.871  1.00  0.00              
ATOM   1290  O   ILE A  95     -23.555 -23.088 -14.332  1.00  0.00              
ATOM   1291  CB  ILE A  95     -20.784 -22.523 -13.276  1.00  0.00              
ATOM   1292  CG1 ILE A  95     -21.012 -21.062 -12.903  1.00  0.00              
ATOM   1293  CG2 ILE A  95     -19.332 -22.928 -13.079  1.00  0.00              
ATOM   1294  CD1 ILE A  95     -20.913 -20.824 -11.407  1.00  0.00              
ATOM   1295  H   ILE A  95     -19.716 -21.362 -15.329  1.00  0.00              
ATOM   1296  HA  ILE A  95     -21.190 -23.840 -14.945  1.00  0.00              
ATOM   1297  HB  ILE A  95     -21.421 -23.111 -12.615  1.00  0.00              
ATOM   1298 1HG1 ILE A  95     -20.262 -20.472 -13.428  1.00  0.00              
ATOM   1299 2HG1 ILE A  95     -22.004 -20.787 -13.262  1.00  0.00              
ATOM   1300 1HG2 ILE A  95     -19.041 -22.748 -12.044  1.00  0.00              
ATOM   1301 2HG2 ILE A  95     -19.214 -23.985 -13.310  1.00  0.00              
ATOM   1302 3HG2 ILE A  95     -18.697 -22.339 -13.741  1.00  0.00              
ATOM   1303 1HD1 ILE A  95     -21.084 -19.769 -11.193  1.00  0.00              
ATOM   1304 2HD1 ILE A  95     -21.664 -21.424 -10.892  1.00  0.00              
ATOM   1305 3HD1 ILE A  95     -19.922 -21.108 -11.057  1.00  0.00              
ATOM   1306  N   THR A  96     -22.975 -21.320 -15.593  1.00  0.00              
ATOM   1307  CA  THR A  96     -24.350 -20.874 -15.784  1.00  0.00              
ATOM   1308  C   THR A  96     -24.966 -21.395 -17.086  1.00  0.00              
ATOM   1309  O   THR A  96     -26.111 -21.085 -17.406  1.00  0.00              
ATOM   1310  CB  THR A  96     -24.428 -19.337 -15.804  1.00  0.00              
ATOM   1311  OG1 THR A  96     -23.738 -18.842 -16.955  1.00  0.00              
ATOM   1312  CG2 THR A  96     -23.792 -18.750 -14.548  1.00  0.00              
ATOM   1313  H   THR A  96     -22.223 -20.795 -16.018  1.00  0.00              
ATOM   1314  HA  THR A  96     -24.980 -21.270 -14.987  1.00  0.00              
ATOM   1315  HB  THR A  96     -25.474 -19.036 -15.855  1.00  0.00              
ATOM   1316  HG1 THR A  96     -24.037 -17.950 -17.147  1.00  0.00              
ATOM   1317 1HG2 THR A  96     -23.859 -17.662 -14.582  1.00  0.00              
ATOM   1318 2HG2 THR A  96     -24.319 -19.119 -13.668  1.00  0.00              
ATOM   1319 3HG2 THR A  96     -22.746 -19.048 -14.497  1.00  0.00              
ATOM   1320  N   GLU A  97     -24.214 -22.184 -17.842  1.00  0.00              
ATOM   1321  CA  GLU A  97     -24.754 -22.747 -19.067  1.00  0.00              
ATOM   1322  C   GLU A  97     -24.431 -24.235 -19.198  1.00  0.00              
ATOM   1323  O   GLU A  97     -23.299 -24.623 -19.506  1.00  0.00              
ATOM   1324  CB  GLU A  97     -24.218 -21.984 -20.280  1.00  0.00              
ATOM   1325  CG  GLU A  97     -24.599 -22.590 -21.624  1.00  0.00              
ATOM   1326  CD  GLU A  97     -26.091 -22.693 -21.773  1.00  0.00              
ATOM   1327  OE1 GLU A  97     -26.731 -21.673 -21.869  1.00  0.00              
ATOM   1328  OE2 GLU A  97     -26.581 -23.790 -21.903  1.00  0.00              
ATOM   1329  H   GLU A  97     -23.263 -22.402 -17.578  1.00  0.00              
ATOM   1330  HA  GLU A  97     -25.842 -22.674 -19.059  1.00  0.00              
ATOM   1331 1HB  GLU A  97     -24.610 -20.969 -20.217  1.00  0.00              
ATOM   1332 2HB  GLU A  97     -23.132 -21.961 -20.188  1.00  0.00              
ATOM   1333 1HG  GLU A  97     -24.186 -22.051 -22.476  1.00  0.00              
ATOM   1334 2HG  GLU A  97     -24.169 -23.590 -21.585  1.00  0.00              
ATOM   1335  N   MET A  98     -25.441 -25.065 -18.958  1.00  0.00              
ATOM   1336  CA  MET A  98     -25.291 -26.511 -19.030  1.00  0.00              
ATOM   1337  C   MET A  98     -24.761 -27.017 -20.378  1.00  0.00              
ATOM   1338  O   MET A  98     -24.046 -28.015 -20.426  1.00  0.00              
ATOM   1339  CB  MET A  98     -26.633 -27.170 -18.722  1.00  0.00              
ATOM   1340  CG  MET A  98     -26.583 -28.689 -18.631  1.00  0.00              
ATOM   1341  SD  MET A  98     -25.561 -29.270 -17.263  1.00  0.00              
ATOM   1342  CE  MET A  98     -26.606 -28.867 -15.866  1.00  0.00              
ATOM   1343  H   MET A  98     -26.341 -24.675 -18.717  1.00  0.00              
ATOM   1344  HA  MET A  98     -24.553 -26.845 -18.301  1.00  0.00              
ATOM   1345 1HB  MET A  98     -26.977 -26.761 -17.773  1.00  0.00              
ATOM   1346 2HB  MET A  98     -27.321 -26.877 -19.516  1.00  0.00              
ATOM   1347 1HG  MET A  98     -27.600 -29.056 -18.500  1.00  0.00              
ATOM   1348 2HG  MET A  98     -26.177 -29.071 -19.568  1.00  0.00              
ATOM   1349 1HE  MET A  98     -26.111 -29.167 -14.942  1.00  0.00              
ATOM   1350 2HE  MET A  98     -26.791 -27.792 -15.847  1.00  0.00              
ATOM   1351 3HE  MET A  98     -27.555 -29.397 -15.957  1.00  0.00              
ATOM   1352  N   GLU A  99     -25.083 -26.335 -21.473  1.00  0.00              
ATOM   1353  CA  GLU A  99     -24.641 -26.815 -22.781  1.00  0.00              
ATOM   1354  C   GLU A  99     -23.134 -26.633 -22.988  1.00  0.00              
ATOM   1355  O   GLU A  99     -22.506 -27.418 -23.700  1.00  0.00              
ATOM   1356  CB  GLU A  99     -25.410 -26.095 -23.892  1.00  0.00              
ATOM   1357  CG  GLU A  99     -26.884 -26.462 -23.976  1.00  0.00              
ATOM   1358  CD  GLU A  99     -27.581 -25.679 -25.054  1.00  0.00              
ATOM   1359  OE1 GLU A  99     -26.942 -24.870 -25.682  1.00  0.00              
ATOM   1360  OE2 GLU A  99     -28.722 -25.969 -25.327  1.00  0.00              
ATOM   1361  H   GLU A  99     -25.631 -25.488 -21.418  1.00  0.00              
ATOM   1362  HA  GLU A  99     -24.824 -27.887 -22.863  1.00  0.00              
ATOM   1363 1HB  GLU A  99     -25.313 -25.025 -23.704  1.00  0.00              
ATOM   1364 2HB  GLU A  99     -24.919 -26.345 -24.833  1.00  0.00              
ATOM   1365 1HG  GLU A  99     -27.058 -27.527 -24.132  1.00  0.00              
ATOM   1366 2HG  GLU A  99     -27.277 -26.170 -23.003  1.00  0.00              
ATOM   1367  N   SER A 100     -22.549 -25.614 -22.357  1.00  0.00              
ATOM   1368  CA  SER A 100     -21.122 -25.332 -22.544  1.00  0.00              
ATOM   1369  C   SER A 100     -20.349 -26.378 -21.742  1.00  0.00              
ATOM   1370  O   SER A 100     -19.252 -26.799 -22.130  1.00  0.00              
ATOM   1371  CB  SER A 100     -20.764 -23.915 -22.059  1.00  0.00              
ATOM   1372  OG  SER A 100     -20.882 -23.777 -20.651  1.00  0.00              
ATOM   1373  H   SER A 100     -23.091 -25.023 -21.742  1.00  0.00              
ATOM   1374  HA  SER A 100     -20.822 -25.294 -23.592  1.00  0.00              
ATOM   1375 1HB  SER A 100     -19.736 -23.698 -22.348  1.00  0.00              
ATOM   1376 2HB  SER A 100     -21.433 -23.202 -22.538  1.00  0.00              
ATOM   1377  HG  SER A 100     -21.805 -23.648 -20.419  1.00  0.00              
ATOM   1378  N   PHE A 101     -20.943 -26.818 -20.633  1.00  0.00              
ATOM   1379  CA  PHE A 101     -20.363 -27.887 -19.840  1.00  0.00              
ATOM   1380  C   PHE A 101     -20.464 -29.205 -20.596  1.00  0.00              
ATOM   1381  O   PHE A 101     -19.493 -29.962 -20.689  1.00  0.00              
ATOM   1382  CB  PHE A 101     -21.059 -27.993 -18.482  1.00  0.00              
ATOM   1383  CG  PHE A 101     -20.619 -29.175 -17.666  1.00  0.00              
ATOM   1384  CD1 PHE A 101     -19.313 -29.271 -17.207  1.00  0.00              
ATOM   1385  CD2 PHE A 101     -21.507 -30.193 -17.357  1.00  0.00              
ATOM   1386  CE1 PHE A 101     -18.907 -30.358 -16.456  1.00  0.00              
ATOM   1387  CE2 PHE A 101     -21.104 -31.280 -16.606  1.00  0.00              
ATOM   1388  CZ  PHE A 101     -19.802 -31.362 -16.155  1.00  0.00              
ATOM   1389  H   PHE A 101     -21.814 -26.402 -20.335  1.00  0.00              
ATOM   1390  HA  PHE A 101     -19.303 -27.690 -19.671  1.00  0.00              
ATOM   1391 1HB  PHE A 101     -20.851 -27.107 -17.884  1.00  0.00              
ATOM   1392 2HB  PHE A 101     -22.135 -28.093 -18.619  1.00  0.00              
ATOM   1393  HD1 PHE A 101     -18.606 -28.476 -17.443  1.00  0.00              
ATOM   1394  HD2 PHE A 101     -22.536 -30.128 -17.713  1.00  0.00              
ATOM   1395  HE1 PHE A 101     -17.878 -30.421 -16.101  1.00  0.00              
ATOM   1396  HE2 PHE A 101     -21.813 -32.073 -16.369  1.00  0.00              
ATOM   1397  HZ  PHE A 101     -19.483 -32.220 -15.565  1.00  0.00              
ATOM   1398  N   ALA A 102     -21.648 -29.470 -21.139  1.00  0.00              
ATOM   1399  CA  ALA A 102     -21.878 -30.704 -21.882  1.00  0.00              
ATOM   1400  C   ALA A 102     -20.888 -30.798 -23.039  1.00  0.00              
ATOM   1401  O   ALA A 102     -20.401 -31.880 -23.372  1.00  0.00              
ATOM   1402  CB  ALA A 102     -23.304 -30.739 -22.410  1.00  0.00              
ATOM   1403  H   ALA A 102     -22.404 -28.808 -21.038  1.00  0.00              
ATOM   1404  HA  ALA A 102     -21.707 -31.550 -21.216  1.00  0.00              
ATOM   1405 1HB  ALA A 102     -23.463 -31.664 -22.962  1.00  0.00              
ATOM   1406 2HB  ALA A 102     -24.003 -30.690 -21.575  1.00  0.00              
ATOM   1407 3HB  ALA A 102     -23.468 -29.889 -23.071  1.00  0.00              
ATOM   1408  N   ALA A 103     -20.573 -29.651 -23.630  1.00  0.00              
ATOM   1409  CA  ALA A 103     -19.644 -29.605 -24.747  1.00  0.00              
ATOM   1410  C   ALA A 103     -18.201 -29.995 -24.404  1.00  0.00              
ATOM   1411  O   ALA A 103     -17.426 -30.345 -25.293  1.00  0.00              
ATOM   1412  CB  ALA A 103     -19.673 -28.210 -25.380  1.00  0.00              
ATOM   1413  H   ALA A 103     -20.986 -28.791 -23.298  1.00  0.00              
ATOM   1414  HA  ALA A 103     -19.961 -30.331 -25.496  1.00  0.00              
ATOM   1415 1HB  ALA A 103     -18.976 -28.177 -26.217  1.00  0.00              
ATOM   1416 2HB  ALA A 103     -20.680 -27.993 -25.737  1.00  0.00              
ATOM   1417 3HB  ALA A 103     -19.384 -27.468 -24.637  1.00  0.00              
ATOM   1418  N   THR A 104     -17.839 -29.952 -23.126  1.00  0.00              
ATOM   1419  CA  THR A 104     -16.455 -30.213 -22.748  1.00  0.00              
ATOM   1420  C   THR A 104     -15.978 -31.629 -23.040  1.00  0.00              
ATOM   1421  O   THR A 104     -14.784 -31.861 -23.227  1.00  0.00              
ATOM   1422  CB  THR A 104     -16.203 -29.903 -21.246  1.00  0.00              
ATOM   1423  OG1 THR A 104     -16.985 -30.776 -20.425  1.00  0.00              
ATOM   1424  CG2 THR A 104     -16.570 -28.452 -20.928  1.00  0.00              
ATOM   1425  H   THR A 104     -18.514 -29.739 -22.405  1.00  0.00              
ATOM   1426  HA  THR A 104     -15.787 -29.577 -23.330  1.00  0.00              
ATOM   1427  HB  THR A 104     -15.150 -30.067 -21.021  1.00  0.00              
ATOM   1428  HG1 THR A 104     -16.822 -30.576 -19.500  1.00  0.00              
ATOM   1429 1HG2 THR A 104     -16.387 -28.255 -19.872  1.00  0.00              
ATOM   1430 2HG2 THR A 104     -15.961 -27.782 -21.535  1.00  0.00              
ATOM   1431 3HG2 THR A 104     -17.623 -28.286 -21.151  1.00  0.00              
ATOM   1432  N   ALA A 105     -16.900 -32.582 -23.081  1.00  0.00              
ATOM   1433  CA  ALA A 105     -16.539 -33.941 -23.476  1.00  0.00              
ATOM   1434  C   ALA A 105     -16.115 -34.008 -24.946  1.00  0.00              
ATOM   1435  O   ALA A 105     -15.160 -34.717 -25.296  1.00  0.00              
ATOM   1436  CB  ALA A 105     -17.713 -34.897 -23.218  1.00  0.00              
ATOM   1437  H   ALA A 105     -17.859 -32.379 -22.841  1.00  0.00              
ATOM   1438  HA  ALA A 105     -15.683 -34.262 -22.882  1.00  0.00              
ATOM   1439 1HB  ALA A 105     -17.431 -35.907 -23.516  1.00  0.00              
ATOM   1440 2HB  ALA A 105     -17.963 -34.889 -22.157  1.00  0.00              
ATOM   1441 3HB  ALA A 105     -18.577 -34.576 -23.798  1.00  0.00              
ATOM   1442  N   ASP A 106     -16.810 -33.266 -25.804  1.00  0.00              
ATOM   1443  CA  ASP A 106     -16.449 -33.231 -27.216  1.00  0.00              
ATOM   1444  C   ASP A 106     -15.170 -32.438 -27.457  1.00  0.00              
ATOM   1445  O   ASP A 106     -14.381 -32.786 -28.339  1.00  0.00              
ATOM   1446  CB  ASP A 106     -17.594 -32.639 -28.042  1.00  0.00              
ATOM   1447  CG  ASP A 106     -18.798 -33.557 -28.198  1.00  0.00              
ATOM   1448  OD1 ASP A 106     -18.678 -34.720 -27.891  1.00  0.00              
ATOM   1449  OD2 ASP A 106     -19.866 -33.063 -28.471  1.00  0.00              
ATOM   1450  H   ASP A 106     -17.595 -32.718 -25.483  1.00  0.00              
ATOM   1451  HA  ASP A 106     -16.248 -34.242 -27.571  1.00  0.00              
ATOM   1452 1HB  ASP A 106     -17.926 -31.663 -27.687  1.00  0.00              
ATOM   1453 2HB  ASP A 106     -17.096 -32.526 -29.006  1.00  0.00              
ATOM   1454  N   PHE A 107     -14.970 -31.367 -26.687  1.00  0.00              
ATOM   1455  CA  PHE A 107     -13.775 -30.542 -26.847  1.00  0.00              
ATOM   1456  C   PHE A 107     -12.572 -31.377 -26.431  1.00  0.00              
ATOM   1457  O   PHE A 107     -11.549 -31.369 -27.102  1.00  0.00              
ATOM   1458  CB  PHE A 107     -13.841 -29.279 -25.972  1.00  0.00              
ATOM   1459  CG  PHE A 107     -14.691 -28.176 -26.550  1.00  0.00              
ATOM   1460  CD1 PHE A 107     -14.373 -27.602 -27.775  1.00  0.00              
ATOM   1461  CD2 PHE A 107     -15.782 -27.674 -25.840  1.00  0.00              
ATOM   1462  CE1 PHE A 107     -15.122 -26.537 -28.288  1.00  0.00              
ATOM   1463  CE2 PHE A 107     -16.539 -26.615 -26.340  1.00  0.00              
ATOM   1464  CZ  PHE A 107     -16.209 -26.042 -27.565  1.00  0.00              
ATOM   1465  H   PHE A 107     -15.649 -31.118 -25.982  1.00  0.00              
ATOM   1466  HA  PHE A 107     -13.658 -30.259 -27.894  1.00  0.00              
ATOM   1467 1HB  PHE A 107     -14.264 -29.519 -24.999  1.00  0.00              
ATOM   1468 2HB  PHE A 107     -12.843 -28.863 -25.841  1.00  0.00              
ATOM   1469  HD1 PHE A 107     -13.527 -27.992 -28.341  1.00  0.00              
ATOM   1470  HD2 PHE A 107     -16.039 -28.123 -24.881  1.00  0.00              
ATOM   1471  HE1 PHE A 107     -14.856 -26.097 -29.249  1.00  0.00              
ATOM   1472  HE2 PHE A 107     -17.387 -26.234 -25.772  1.00  0.00              
ATOM   1473  HZ  PHE A 107     -16.793 -25.212 -27.959  1.00  0.00              
ATOM   1474  N   ARG A 108     -12.701 -32.111 -25.331  1.00  0.00              
ATOM   1475  CA  ARG A 108     -11.613 -32.976 -24.887  1.00  0.00              
ATOM   1476  C   ARG A 108     -11.359 -34.109 -25.890  1.00  0.00              
ATOM   1477  O   ARG A 108     -10.207 -34.468 -26.152  1.00  0.00              
ATOM   1478  CB  ARG A 108     -11.914 -33.556 -23.497  1.00  0.00              
ATOM   1479  CG  ARG A 108     -10.810 -34.474 -22.979  1.00  0.00              
ATOM   1480  CD  ARG A 108     -11.088 -34.979 -21.572  1.00  0.00              
ATOM   1481  NE  ARG A 108     -10.129 -36.005 -21.154  1.00  0.00              
ATOM   1482  CZ  ARG A 108      -8.909 -35.762 -20.668  1.00  0.00              
ATOM   1483  NH1 ARG A 108      -8.475 -34.512 -20.525  1.00  0.00              
ATOM   1484  NH2 ARG A 108      -8.115 -36.772 -20.318  1.00  0.00              
ATOM   1485  H   ARG A 108     -13.554 -32.078 -24.790  1.00  0.00              
ATOM   1486  HA  ARG A 108     -10.687 -32.403 -24.827  1.00  0.00              
ATOM   1487 1HB  ARG A 108     -12.047 -32.712 -22.823  1.00  0.00              
ATOM   1488 2HB  ARG A 108     -12.851 -34.107 -23.579  1.00  0.00              
ATOM   1489 1HG  ARG A 108     -10.725 -35.328 -23.651  1.00  0.00              
ATOM   1490 2HG  ARG A 108      -9.871 -33.918 -22.977  1.00  0.00              
ATOM   1491 1HD  ARG A 108     -11.027 -34.142 -20.877  1.00  0.00              
ATOM   1492 2HD  ARG A 108     -12.089 -35.406 -21.542  1.00  0.00              
ATOM   1493  HE  ARG A 108     -10.218 -37.012 -21.161  1.00  0.00              
ATOM   1494 1HH1 ARG A 108      -9.073 -33.739 -20.784  1.00  0.00              
ATOM   1495 2HH1 ARG A 108      -7.551 -34.340 -20.156  1.00  0.00              
ATOM   1496 1HH2 ARG A 108      -8.439 -37.724 -20.420  1.00  0.00              
ATOM   1497 2HH2 ARG A 108      -7.193 -36.583 -19.952  1.00  0.00              
ATOM   1498  N   GLU A 109     -12.424 -34.673 -26.456  1.00  0.00              
ATOM   1499  CA  GLU A 109     -12.248 -35.723 -27.459  1.00  0.00              
ATOM   1500  C   GLU A 109     -11.372 -35.199 -28.591  1.00  0.00              
ATOM   1501  O   GLU A 109     -10.426 -35.862 -29.024  1.00  0.00              
ATOM   1502  CB  GLU A 109     -13.598 -36.198 -28.001  1.00  0.00              
ATOM   1503  CG  GLU A 109     -13.504 -37.306 -29.041  1.00  0.00              
ATOM   1504  CD  GLU A 109     -14.868 -37.737 -29.504  1.00  0.00              
ATOM   1505  OE1 GLU A 109     -15.836 -37.208 -29.014  1.00  0.00              
ATOM   1506  OE2 GLU A 109     -14.941 -38.514 -30.427  1.00  0.00              
ATOM   1507  H   GLU A 109     -13.358 -34.385 -26.203  1.00  0.00              
ATOM   1508  HA  GLU A 109     -11.738 -36.578 -27.014  1.00  0.00              
ATOM   1509 1HB  GLU A 109     -14.178 -36.550 -27.148  1.00  0.00              
ATOM   1510 2HB  GLU A 109     -14.089 -35.329 -28.440  1.00  0.00              
ATOM   1511 1HG  GLU A 109     -12.895 -37.039 -29.904  1.00  0.00              
ATOM   1512 2HG  GLU A 109     -13.028 -38.123 -28.501  1.00  0.00              
ATOM   1513  N   GLN A 110     -11.689 -33.999 -29.068  1.00  0.00              
ATOM   1514  CA  GLN A 110     -10.917 -33.395 -30.144  1.00  0.00              
ATOM   1515  C   GLN A 110      -9.472 -33.104 -29.731  1.00  0.00              
ATOM   1516  O   GLN A 110      -8.532 -33.346 -30.507  1.00  0.00              
ATOM   1517  CB  GLN A 110     -11.588 -32.099 -30.607  1.00  0.00              
ATOM   1518  CG  GLN A 110     -12.890 -32.308 -31.361  1.00  0.00              
ATOM   1519  CD  GLN A 110     -13.655 -31.014 -31.566  1.00  0.00              
ATOM   1520  OE1 GLN A 110     -13.269 -29.961 -31.051  1.00  0.00              
ATOM   1521  NE2 GLN A 110     -14.747 -31.085 -32.318  1.00  0.00              
ATOM   1522  H   GLN A 110     -12.474 -33.495 -28.683  1.00  0.00              
ATOM   1523  HA  GLN A 110     -10.851 -34.090 -30.981  1.00  0.00              
ATOM   1524 1HB  GLN A 110     -11.771 -31.502 -29.713  1.00  0.00              
ATOM   1525 2HB  GLN A 110     -10.871 -31.584 -31.246  1.00  0.00              
ATOM   1526 1HG  GLN A 110     -12.951 -32.882 -32.286  1.00  0.00              
ATOM   1527 2HG  GLN A 110     -13.368 -32.867 -30.556  1.00  0.00              
ATOM   1528 1HE2 GLN A 110     -15.293 -30.264 -32.489  1.00  0.00              
ATOM   1529 2HE2 GLN A 110     -15.025 -31.960 -32.716  1.00  0.00              
ATOM   1530  N   ILE A 111      -9.290 -32.602 -28.510  1.00  0.00              
ATOM   1531  CA  ILE A 111      -7.958 -32.310 -27.991  1.00  0.00              
ATOM   1532  C   ILE A 111      -7.088 -33.567 -27.896  1.00  0.00              
ATOM   1533  O   ILE A 111      -5.909 -33.543 -28.253  1.00  0.00              
ATOM   1534  CB  ILE A 111      -8.023 -31.649 -26.578  1.00  0.00              
ATOM   1535  CG1 ILE A 111      -8.596 -30.230 -26.682  1.00  0.00              
ATOM   1536  CG2 ILE A 111      -6.638 -31.602 -25.967  1.00  0.00              
ATOM   1537  CD1 ILE A 111      -9.001 -29.615 -25.347  1.00  0.00              
ATOM   1538  H   ILE A 111     -10.095 -32.418 -27.928  1.00  0.00              
ATOM   1539  HA  ILE A 111      -7.413 -31.662 -28.676  1.00  0.00              
ATOM   1540  HB  ILE A 111      -8.686 -32.234 -25.942  1.00  0.00              
ATOM   1541 1HG1 ILE A 111      -7.835 -29.605 -27.148  1.00  0.00              
ATOM   1542 2HG1 ILE A 111      -9.471 -30.281 -27.331  1.00  0.00              
ATOM   1543 1HG2 ILE A 111      -6.691 -31.139 -24.982  1.00  0.00              
ATOM   1544 2HG2 ILE A 111      -6.247 -32.614 -25.871  1.00  0.00              
ATOM   1545 3HG2 ILE A 111      -5.977 -31.017 -26.607  1.00  0.00              
ATOM   1546 1HD1 ILE A 111      -9.396 -28.613 -25.512  1.00  0.00              
ATOM   1547 2HD1 ILE A 111      -9.767 -30.234 -24.877  1.00  0.00              
ATOM   1548 3HD1 ILE A 111      -8.132 -29.557 -24.694  1.00  0.00              
ATOM   1549  N   LEU A 112      -7.666 -34.656 -27.395  1.00  0.00              
ATOM   1550  CA  LEU A 112      -6.914 -35.901 -27.226  1.00  0.00              
ATOM   1551  C   LEU A 112      -6.557 -36.514 -28.584  1.00  0.00              
ATOM   1552  O   LEU A 112      -5.459 -37.042 -28.762  1.00  0.00              
ATOM   1553  CB  LEU A 112      -7.720 -36.897 -26.383  1.00  0.00              
ATOM   1554  CG  LEU A 112      -7.918 -36.500 -24.914  1.00  0.00              
ATOM   1555  CD1 LEU A 112      -8.838 -37.497 -24.223  1.00  0.00              
ATOM   1556  CD2 LEU A 112      -6.567 -36.440 -24.217  1.00  0.00              
ATOM   1557  H   LEU A 112      -8.638 -34.628 -27.127  1.00  0.00              
ATOM   1558  HA  LEU A 112      -5.972 -35.692 -26.721  1.00  0.00              
ATOM   1559 1HB  LEU A 112      -8.669 -36.851 -26.914  1.00  0.00              
ATOM   1560 2HB  LEU A 112      -7.314 -37.906 -26.452  1.00  0.00              
ATOM   1561  HG  LEU A 112      -8.343 -35.496 -24.905  1.00  0.00              
ATOM   1562 1HD1 LEU A 112      -8.973 -37.206 -23.181  1.00  0.00              
ATOM   1563 2HD1 LEU A 112      -9.806 -37.506 -24.724  1.00  0.00              
ATOM   1564 3HD1 LEU A 112      -8.396 -38.491 -24.268  1.00  0.00              
ATOM   1565 1HD2 LEU A 112      -6.709 -36.156 -23.174  1.00  0.00              
ATOM   1566 2HD2 LEU A 112      -6.088 -37.418 -24.266  1.00  0.00              
ATOM   1567 3HD2 LEU A 112      -5.935 -35.701 -24.710  1.00  0.00              
ATOM   1568  N   ARG A 113      -7.482 -36.426 -29.534  1.00  0.00              
ATOM   1569  CA  ARG A 113      -7.257 -36.936 -30.892  1.00  0.00              
ATOM   1570  C   ARG A 113      -6.146 -36.167 -31.620  1.00  0.00              
ATOM   1571  O   ARG A 113      -5.264 -36.757 -32.247  1.00  0.00              
ATOM   1572  CB  ARG A 113      -8.557 -36.840 -31.702  1.00  0.00              
ATOM   1573  CG  ARG A 113      -8.415 -37.265 -33.165  1.00  0.00              
ATOM   1574  CD  ARG A 113      -9.693 -37.004 -33.956  1.00  0.00              
ATOM   1575  NE  ARG A 113     -10.200 -35.632 -33.840  1.00  0.00              
ATOM   1576  CZ  ARG A 113      -9.715 -34.572 -34.490  1.00  0.00              
ATOM   1577  NH1 ARG A 113      -8.690 -34.704 -35.320  1.00  0.00              
ATOM   1578  NH2 ARG A 113     -10.268 -33.371 -34.315  1.00  0.00              
ATOM   1579  H   ARG A 113      -8.367 -35.995 -29.312  1.00  0.00              
ATOM   1580  HA  ARG A 113      -6.924 -37.973 -30.846  1.00  0.00              
ATOM   1581 1HB  ARG A 113      -9.288 -37.476 -31.206  1.00  0.00              
ATOM   1582 2HB  ARG A 113      -8.886 -35.802 -31.654  1.00  0.00              
ATOM   1583 1HG  ARG A 113      -7.595 -36.703 -33.612  1.00  0.00              
ATOM   1584 2HG  ARG A 113      -8.184 -38.331 -33.195  1.00  0.00              
ATOM   1585 1HD  ARG A 113      -9.501 -37.196 -35.011  1.00  0.00              
ATOM   1586 2HD  ARG A 113     -10.473 -37.675 -33.601  1.00  0.00              
ATOM   1587  HE  ARG A 113     -10.961 -35.272 -33.280  1.00  0.00              
ATOM   1588 1HH1 ARG A 113      -8.272 -35.613 -35.462  1.00  0.00              
ATOM   1589 2HH1 ARG A 113      -8.331 -33.895 -35.806  1.00  0.00              
ATOM   1590 1HH2 ARG A 113     -11.055 -33.267 -33.689  1.00  0.00              
ATOM   1591 2HH2 ARG A 113      -9.898 -32.572 -34.807  1.00  0.00              
ATOM   1592  N   VAL A 114      -6.202 -34.841 -31.531  1.00  0.00              
ATOM   1593  CA  VAL A 114      -5.234 -33.973 -32.190  1.00  0.00              
ATOM   1594  C   VAL A 114      -3.842 -34.109 -31.583  1.00  0.00              
ATOM   1595  O   VAL A 114      -2.841 -34.199 -32.309  1.00  0.00              
ATOM   1596  CB  VAL A 114      -5.676 -32.493 -32.101  1.00  0.00              
ATOM   1597  CG1 VAL A 114      -4.558 -31.584 -32.554  1.00  0.00              
ATOM   1598  CG2 VAL A 114      -6.911 -32.271 -32.949  1.00  0.00              
ATOM   1599  H   VAL A 114      -6.944 -34.426 -30.985  1.00  0.00              
ATOM   1600  HA  VAL A 114      -5.101 -34.250 -33.237  1.00  0.00              
ATOM   1601  HB  VAL A 114      -5.948 -32.267 -31.070  1.00  0.00              
ATOM   1602 1HG1 VAL A 114      -4.883 -30.546 -32.485  1.00  0.00              
ATOM   1603 2HG1 VAL A 114      -3.686 -31.734 -31.917  1.00  0.00              
ATOM   1604 3HG1 VAL A 114      -4.298 -31.814 -33.587  1.00  0.00              
ATOM   1605 1HG2 VAL A 114      -7.217 -31.228 -32.881  1.00  0.00              
ATOM   1606 2HG2 VAL A 114      -6.687 -32.518 -33.987  1.00  0.00              
ATOM   1607 3HG2 VAL A 114      -7.718 -32.909 -32.590  1.00  0.00              
ATOM   1608  N   LYS A 115      -3.778 -34.126 -30.254  1.00  0.00              
ATOM   1609  CA  LYS A 115      -2.504 -34.239 -29.555  1.00  0.00              
ATOM   1610  C   LYS A 115      -1.996 -35.681 -29.463  1.00  0.00              
ATOM   1611  O   LYS A 115      -0.793 -35.908 -29.308  1.00  0.00              
ATOM   1612  CB  LYS A 115      -2.628 -33.643 -28.152  1.00  0.00              
ATOM   1613  CG  LYS A 115      -2.861 -32.138 -28.126  1.00  0.00              
ATOM   1614  CD  LYS A 115      -1.606 -31.376 -28.525  1.00  0.00              
ATOM   1615  CE  LYS A 115      -0.535 -31.469 -27.448  1.00  0.00              
ATOM   1616  NZ  LYS A 115       0.721 -30.782 -27.852  1.00  0.00              
ATOM   1617  H   LYS A 115      -4.631 -34.059 -29.716  1.00  0.00              
ATOM   1618  HA  LYS A 115      -1.733 -33.696 -30.103  1.00  0.00              
ATOM   1619 1HB  LYS A 115      -3.461 -34.147 -27.663  1.00  0.00              
ATOM   1620 2HB  LYS A 115      -1.703 -33.875 -27.623  1.00  0.00              
ATOM   1621 1HG  LYS A 115      -3.667 -31.900 -28.821  1.00  0.00              
ATOM   1622 2HG  LYS A 115      -3.156 -31.850 -27.117  1.00  0.00              
ATOM   1623 1HD  LYS A 115      -1.224 -31.799 -29.456  1.00  0.00              
ATOM   1624 2HD  LYS A 115      -1.870 -30.331 -28.684  1.00  0.00              
ATOM   1625 1HE  LYS A 115      -0.923 -31.011 -26.540  1.00  0.00              
ATOM   1626 2HE  LYS A 115      -0.328 -32.523 -27.263  1.00  0.00              
ATOM   1627 1HZ  LYS A 115       1.404 -30.867 -27.112  1.00  0.00              
ATOM   1628 2HZ  LYS A 115       1.083 -31.207 -28.695  1.00  0.00              
ATOM   1629 3HZ  LYS A 115       0.530 -29.805 -28.023  1.00  0.00              
ATOM   1630  N   GLU A 116      -2.906 -36.648 -29.555  1.00  0.00              
ATOM   1631  CA  GLU A 116      -2.537 -38.058 -29.426  1.00  0.00              
ATOM   1632  C   GLU A 116      -1.796 -38.292 -28.111  1.00  0.00              
ATOM   1633  O   GLU A 116      -0.779 -38.982 -28.074  1.00  0.00              
ATOM   1634  CB  GLU A 116      -1.674 -38.504 -30.608  1.00  0.00              
ATOM   1635  CG  GLU A 116      -2.357 -38.389 -31.964  1.00  0.00              
ATOM   1636  CD  GLU A 116      -1.448 -38.841 -33.073  1.00  0.00              
ATOM   1637  OE1 GLU A 116      -0.335 -39.212 -32.789  1.00  0.00              
ATOM   1638  OE2 GLU A 116      -1.902 -38.921 -34.190  1.00  0.00              
ATOM   1639  H   GLU A 116      -3.873 -36.405 -29.718  1.00  0.00              
ATOM   1640  HA  GLU A 116      -3.436 -38.675 -29.402  1.00  0.00              
ATOM   1641 1HB  GLU A 116      -0.778 -37.883 -30.600  1.00  0.00              
ATOM   1642 2HB  GLU A 116      -1.399 -39.543 -30.428  1.00  0.00              
ATOM   1643 1HG  GLU A 116      -3.299 -38.935 -32.022  1.00  0.00              
ATOM   1644 2HG  GLU A 116      -2.550 -37.322 -32.064  1.00  0.00              
ATOM   1645  N   ASP A 117      -2.321 -37.713 -27.034  1.00  0.00              
ATOM   1646  CA  ASP A 117      -1.664 -37.768 -25.735  1.00  0.00              
ATOM   1647  C   ASP A 117      -2.671 -37.613 -24.589  1.00  0.00              
ATOM   1648  O   ASP A 117      -3.155 -36.515 -24.315  1.00  0.00              
ATOM   1649  CB  ASP A 117      -0.587 -36.685 -25.641  1.00  0.00              
ATOM   1650  CG  ASP A 117       0.232 -36.722 -24.357  1.00  0.00              
ATOM   1651  OD1 ASP A 117      -0.056 -37.540 -23.516  1.00  0.00              
ATOM   1652  OD2 ASP A 117       1.229 -36.044 -24.293  1.00  0.00              
ATOM   1653  H   ASP A 117      -3.199 -37.223 -27.122  1.00  0.00              
ATOM   1654  HA  ASP A 117      -1.195 -38.743 -25.599  1.00  0.00              
ATOM   1655 1HB  ASP A 117       0.086 -36.665 -26.499  1.00  0.00              
ATOM   1656 2HB  ASP A 117      -1.212 -35.791 -25.647  1.00  0.00              
ATOM   1657  N   GLU A 118      -2.972 -38.730 -23.928  1.00  0.00              
ATOM   1658  CA  GLU A 118      -3.878 -38.768 -22.779  1.00  0.00              
ATOM   1659  C   GLU A 118      -3.390 -37.979 -21.580  1.00  0.00              
ATOM   1660  O   GLU A 118      -4.178 -37.598 -20.716  1.00  0.00              
ATOM   1661  CB  GLU A 118      -4.124 -40.219 -22.359  1.00  0.00              
ATOM   1662  CG  GLU A 118      -4.990 -41.015 -23.325  1.00  0.00              
ATOM   1663  CD  GLU A 118      -5.145 -42.440 -22.872  1.00  0.00              
ATOM   1664  OE1 GLU A 118      -4.552 -42.797 -21.882  1.00  0.00              
ATOM   1665  OE2 GLU A 118      -5.944 -43.141 -23.447  1.00  0.00              
ATOM   1666  H   GLU A 118      -2.546 -39.588 -24.247  1.00  0.00              
ATOM   1667  HA  GLU A 118      -4.831 -38.310 -23.044  1.00  0.00              
ATOM   1668 1HB  GLU A 118      -3.147 -40.695 -22.271  1.00  0.00              
ATOM   1669 2HB  GLU A 118      -4.603 -40.191 -21.380  1.00  0.00              
ATOM   1670 1HG  GLU A 118      -5.974 -40.577 -23.487  1.00  0.00              
ATOM   1671 2HG  GLU A 118      -4.425 -40.990 -24.256  1.00  0.00              
ATOM   1672  N   ASN A 119      -2.082 -37.761 -21.517  1.00  0.00              
ATOM   1673  CA  ASN A 119      -1.492 -37.005 -20.425  1.00  0.00              
ATOM   1674  C   ASN A 119      -1.245 -35.551 -20.786  1.00  0.00              
ATOM   1675  O   ASN A 119      -0.507 -34.857 -20.088  1.00  0.00              
ATOM   1676  CB  ASN A 119      -0.200 -37.646 -19.954  1.00  0.00              
ATOM   1677  CG  ASN A 119      -0.398 -38.952 -19.237  1.00  0.00              
ATOM   1678  OD1 ASN A 119      -1.450 -39.200 -18.637  1.00  0.00              
ATOM   1679  ND2 ASN A 119       0.637 -39.753 -19.225  1.00  0.00              
ATOM   1680  H   ASN A 119      -1.482 -38.128 -22.242  1.00  0.00              
ATOM   1681  HA  ASN A 119      -2.178 -36.983 -19.577  1.00  0.00              
ATOM   1682 1HB  ASN A 119       0.657 -37.732 -20.624  1.00  0.00              
ATOM   1683 2HB  ASN A 119      -0.007 -36.866 -19.217  1.00  0.00              
ATOM   1684 1HD2 ASN A 119       0.577 -40.640 -18.766  1.00  0.00              
ATOM   1685 2HD2 ASN A 119       1.486 -39.478 -19.675  1.00  0.00              
ATOM   1686  N   VAL A 120      -1.853 -35.088 -21.874  1.00  0.00              
ATOM   1687  CA  VAL A 120      -1.688 -33.692 -22.281  1.00  0.00              
ATOM   1688  C   VAL A 120      -2.150 -32.772 -21.140  1.00  0.00              
ATOM   1689  O   VAL A 120      -3.218 -32.979 -20.575  1.00  0.00              
ATOM   1690  CB  VAL A 120      -2.481 -33.368 -23.562  1.00  0.00              
ATOM   1691  CG1 VAL A 120      -3.977 -33.451 -23.298  1.00  0.00              
ATOM   1692  CG2 VAL A 120      -2.109 -31.989 -24.084  1.00  0.00              
ATOM   1693  H   VAL A 120      -2.436 -35.697 -22.429  1.00  0.00              
ATOM   1694  HA  VAL A 120      -0.639 -33.451 -22.456  1.00  0.00              
ATOM   1695  HB  VAL A 120      -2.208 -34.084 -24.337  1.00  0.00              
ATOM   1696 1HG1 VAL A 120      -4.521 -33.219 -24.213  1.00  0.00              
ATOM   1697 2HG1 VAL A 120      -4.233 -34.458 -22.968  1.00  0.00              
ATOM   1698 3HG1 VAL A 120      -4.250 -32.734 -22.523  1.00  0.00              
ATOM   1699 1HG2 VAL A 120      -2.677 -31.776 -24.989  1.00  0.00              
ATOM   1700 2HG2 VAL A 120      -2.339 -31.239 -23.326  1.00  0.00              
ATOM   1701 3HG2 VAL A 120      -1.043 -31.960 -24.310  1.00  0.00              
ATOM   1702  N   PRO A 121      -1.325 -31.778 -20.758  1.00  0.00              
ATOM   1703  CA  PRO A 121      -1.706 -30.809 -19.714  1.00  0.00              
ATOM   1704  C   PRO A 121      -3.112 -30.329 -20.019  1.00  0.00              
ATOM   1705  O   PRO A 121      -3.365 -29.774 -21.084  1.00  0.00              
ATOM   1706  CB  PRO A 121      -0.660 -29.723 -19.858  1.00  0.00              
ATOM   1707  CG  PRO A 121       0.549 -30.522 -20.256  1.00  0.00              
ATOM   1708  CD  PRO A 121      -0.005 -31.492 -21.282  1.00  0.00              
ATOM   1709  HA  PRO A 121      -1.725 -31.253 -18.708  1.00  0.00              
ATOM   1710 1HB  PRO A 121      -0.948 -28.984 -20.620  1.00  0.00              
ATOM   1711 2HB  PRO A 121      -0.515 -29.176 -18.915  1.00  0.00              
ATOM   1712 1HG  PRO A 121       1.334 -29.875 -20.675  1.00  0.00              
ATOM   1713 2HG  PRO A 121       0.987 -31.038 -19.388  1.00  0.00              
ATOM   1714 1HD  PRO A 121      -0.052 -31.051 -22.288  1.00  0.00              
ATOM   1715 2HD  PRO A 121       0.602 -32.406 -21.360  1.00  0.00              
ATOM   1716  N   PHE A 122      -4.015 -30.527 -19.070  1.00  0.00              
ATOM   1717  CA  PHE A 122      -5.401 -30.134 -19.247  1.00  0.00              
ATOM   1718  C   PHE A 122      -6.011 -29.725 -17.909  1.00  0.00              
ATOM   1719  O   PHE A 122      -5.900 -30.441 -16.917  1.00  0.00              
ATOM   1720  CB  PHE A 122      -6.120 -31.363 -19.828  1.00  0.00              
ATOM   1721  CG  PHE A 122      -7.584 -31.176 -20.132  1.00  0.00              
ATOM   1722  CD1 PHE A 122      -8.547 -31.325 -19.142  1.00  0.00              
ATOM   1723  CD2 PHE A 122      -8.002 -30.968 -21.446  1.00  0.00              
ATOM   1724  CE1 PHE A 122      -9.911 -31.278 -19.457  1.00  0.00              
ATOM   1725  CE2 PHE A 122      -9.357 -30.919 -21.774  1.00  0.00              
ATOM   1726  CZ  PHE A 122     -10.318 -31.077 -20.780  1.00  0.00              
ATOM   1727  H   PHE A 122      -3.734 -30.961 -18.202  1.00  0.00              
ATOM   1728  HA  PHE A 122      -5.458 -29.264 -19.903  1.00  0.00              
ATOM   1729 1HB  PHE A 122      -5.659 -31.656 -20.770  1.00  0.00              
ATOM   1730 2HB  PHE A 122      -6.069 -32.193 -19.125  1.00  0.00              
ATOM   1731  HD1 PHE A 122      -8.231 -31.479 -18.109  1.00  0.00              
ATOM   1732  HD2 PHE A 122      -7.248 -30.844 -22.225  1.00  0.00              
ATOM   1733  HE1 PHE A 122     -10.656 -31.397 -18.671  1.00  0.00              
ATOM   1734  HE2 PHE A 122      -9.665 -30.758 -22.807  1.00  0.00              
ATOM   1735  HZ  PHE A 122     -11.378 -31.048 -21.027  1.00  0.00              
ATOM   1736  N   LEU A 123      -6.647 -28.564 -17.880  1.00  0.00              
ATOM   1737  CA  LEU A 123      -7.304 -28.110 -16.669  1.00  0.00              
ATOM   1738  C   LEU A 123      -8.751 -27.825 -17.036  1.00  0.00              
ATOM   1739  O   LEU A 123      -9.014 -27.155 -18.031  1.00  0.00              
ATOM   1740  CB  LEU A 123      -6.633 -26.835 -16.156  1.00  0.00              
ATOM   1741  CG  LEU A 123      -7.244 -26.191 -14.916  1.00  0.00              
ATOM   1742  CD1 LEU A 123      -7.103 -27.142 -13.750  1.00  0.00              
ATOM   1743  CD2 LEU A 123      -6.549 -24.874 -14.611  1.00  0.00              
ATOM   1744  H   LEU A 123      -6.681 -27.983 -18.705  1.00  0.00              
ATOM   1745  HA  LEU A 123      -7.273 -28.900 -15.919  1.00  0.00              
ATOM   1746 1HB  LEU A 123      -5.651 -27.237 -15.910  1.00  0.00              
ATOM   1747 2HB  LEU A 123      -6.533 -26.087 -16.942  1.00  0.00              
ATOM   1748  HG  LEU A 123      -8.285 -25.966 -15.147  1.00  0.00              
ATOM   1749 1HD1 LEU A 123      -7.537 -26.692 -12.858  1.00  0.00              
ATOM   1750 2HD1 LEU A 123      -7.623 -28.073 -13.975  1.00  0.00              
ATOM   1751 3HD1 LEU A 123      -6.048 -27.348 -13.575  1.00  0.00              
ATOM   1752 1HD2 LEU A 123      -6.996 -24.425 -13.724  1.00  0.00              
ATOM   1753 2HD2 LEU A 123      -5.489 -25.054 -14.432  1.00  0.00              
ATOM   1754 3HD2 LEU A 123      -6.664 -24.197 -15.457  1.00  0.00              
ATOM   1755  N   LEU A 124      -9.696 -28.358 -16.268  1.00  0.00              
ATOM   1756  CA  LEU A 124     -11.096 -28.103 -16.567  1.00  0.00              
ATOM   1757  C   LEU A 124     -11.419 -26.839 -15.783  1.00  0.00              
ATOM   1758  O   LEU A 124     -11.210 -26.793 -14.566  1.00  0.00              
ATOM   1759  CB  LEU A 124     -11.998 -29.277 -16.167  1.00  0.00              
ATOM   1760  CG  LEU A 124     -13.496 -29.067 -16.421  1.00  0.00              
ATOM   1761  CD1 LEU A 124     -13.755 -28.910 -17.914  1.00  0.00              
ATOM   1762  CD2 LEU A 124     -14.278 -30.245 -15.860  1.00  0.00              
ATOM   1763  H   LEU A 124      -9.460 -28.939 -15.477  1.00  0.00              
ATOM   1764  HA  LEU A 124     -11.216 -27.938 -17.637  1.00  0.00              
ATOM   1765 1HB  LEU A 124     -11.607 -30.038 -16.841  1.00  0.00              
ATOM   1766 2HB  LEU A 124     -11.826 -29.584 -15.135  1.00  0.00              
ATOM   1767  HG  LEU A 124     -13.796 -28.175 -15.871  1.00  0.00              
ATOM   1768 1HD1 LEU A 124     -14.821 -28.761 -18.085  1.00  0.00              
ATOM   1769 2HD1 LEU A 124     -13.204 -28.048 -18.290  1.00  0.00              
ATOM   1770 3HD1 LEU A 124     -13.426 -29.807 -18.436  1.00  0.00              
ATOM   1771 1HD2 LEU A 124     -15.342 -30.094 -16.041  1.00  0.00              
ATOM   1772 2HD2 LEU A 124     -13.953 -31.164 -16.348  1.00  0.00              
ATOM   1773 3HD2 LEU A 124     -14.100 -30.322 -14.787  1.00  0.00              
ATOM   1774  N   VAL A 125     -11.918 -25.819 -16.475  1.00  0.00              
ATOM   1775  CA  VAL A 125     -12.211 -24.541 -15.844  1.00  0.00              
ATOM   1776  C   VAL A 125     -13.672 -24.113 -15.902  1.00  0.00              
ATOM   1777  O   VAL A 125     -14.217 -23.881 -16.980  1.00  0.00              
ATOM   1778  CB  VAL A 125     -11.359 -23.423 -16.474  1.00  0.00              
ATOM   1779  CG1 VAL A 125     -11.684 -22.081 -15.835  1.00  0.00              
ATOM   1780  CG2 VAL A 125      -9.878 -23.736 -16.328  1.00  0.00              
ATOM   1781  H   VAL A 125     -12.097 -25.933 -17.463  1.00  0.00              
ATOM   1782  HA  VAL A 125     -12.021 -24.576 -14.771  1.00  0.00              
ATOM   1783  HB  VAL A 125     -11.569 -23.377 -17.543  1.00  0.00              
ATOM   1784 1HG1 VAL A 125     -11.073 -21.303 -16.293  1.00  0.00              
ATOM   1785 2HG1 VAL A 125     -12.739 -21.851 -15.989  1.00  0.00              
ATOM   1786 3HG1 VAL A 125     -11.473 -22.126 -14.767  1.00  0.00              
ATOM   1787 1HG2 VAL A 125      -9.290 -22.937 -16.779  1.00  0.00              
ATOM   1788 2HG2 VAL A 125      -9.627 -23.819 -15.270  1.00  0.00              
ATOM   1789 3HG2 VAL A 125      -9.653 -24.678 -16.830  1.00  0.00              
ATOM   1790  N   GLY A 126     -14.302 -24.010 -14.733  1.00  0.00              
ATOM   1791  CA  GLY A 126     -15.684 -23.569 -14.675  1.00  0.00              
ATOM   1792  C   GLY A 126     -15.636 -22.076 -14.414  1.00  0.00              
ATOM   1793  O   GLY A 126     -15.174 -21.638 -13.362  1.00  0.00              
ATOM   1794  H   GLY A 126     -13.822 -24.239 -13.874  1.00  0.00              
ATOM   1795 1HA  GLY A 126     -16.170 -23.794 -15.624  1.00  0.00              
ATOM   1796 2HA  GLY A 126     -16.194 -24.100 -13.872  1.00  0.00              
ATOM   1797  N   ASN A 127     -16.103 -21.287 -15.369  1.00  0.00              
ATOM   1798  CA  ASN A 127     -16.039 -19.837 -15.245  1.00  0.00              
ATOM   1799  C   ASN A 127     -17.342 -19.215 -14.754  1.00  0.00              
ATOM   1800  O   ASN A 127     -18.384 -19.877 -14.726  1.00  0.00              
ATOM   1801  CB  ASN A 127     -15.632 -19.202 -16.561  1.00  0.00              
ATOM   1802  CG  ASN A 127     -15.181 -17.774 -16.430  1.00  0.00              
ATOM   1803  OD1 ASN A 127     -14.726 -17.341 -15.365  1.00  0.00              
ATOM   1804  ND2 ASN A 127     -15.379 -17.020 -17.481  1.00  0.00              
ATOM   1805  H   ASN A 127     -16.511 -21.693 -16.200  1.00  0.00              
ATOM   1806  HA  ASN A 127     -15.294 -19.562 -14.497  1.00  0.00              
ATOM   1807 1HB  ASN A 127     -14.970 -19.724 -17.252  1.00  0.00              
ATOM   1808 2HB  ASN A 127     -16.649 -19.213 -16.954  1.00  0.00              
ATOM   1809 1HD2 ASN A 127     -15.103 -16.058 -17.465  1.00  0.00              
ATOM   1810 2HD2 ASN A 127     -15.806 -17.404 -18.299  1.00  0.00              
ATOM   1811  N   LYS A 128     -17.265 -17.932 -14.385  1.00  0.00              
ATOM   1812  CA  LYS A 128     -18.412 -17.134 -13.957  1.00  0.00              
ATOM   1813  C   LYS A 128     -18.950 -17.590 -12.597  1.00  0.00              
ATOM   1814  O   LYS A 128     -20.165 -17.584 -12.366  1.00  0.00              
ATOM   1815  CB  LYS A 128     -19.529 -17.172 -15.006  1.00  0.00              
ATOM   1816  CG  LYS A 128     -19.060 -16.786 -16.403  1.00  0.00              
ATOM   1817  CD  LYS A 128     -20.214 -16.616 -17.369  1.00  0.00              
ATOM   1818  CE  LYS A 128     -19.707 -16.460 -18.787  1.00  0.00              
ATOM   1819  NZ  LYS A 128     -20.829 -16.275 -19.744  1.00  0.00              
ATOM   1820  H   LYS A 128     -16.350 -17.505 -14.409  1.00  0.00              
ATOM   1821  HA  LYS A 128     -18.111 -16.094 -13.829  1.00  0.00              
ATOM   1822 1HB  LYS A 128     -19.924 -18.189 -15.015  1.00  0.00              
ATOM   1823 2HB  LYS A 128     -20.305 -16.485 -14.673  1.00  0.00              
ATOM   1824 1HG  LYS A 128     -18.510 -15.847 -16.336  1.00  0.00              
ATOM   1825 2HG  LYS A 128     -18.398 -17.568 -16.774  1.00  0.00              
ATOM   1826 1HD  LYS A 128     -20.857 -17.495 -17.301  1.00  0.00              
ATOM   1827 2HD  LYS A 128     -20.780 -15.730 -17.081  1.00  0.00              
ATOM   1828 1HE  LYS A 128     -19.047 -15.595 -18.821  1.00  0.00              
ATOM   1829 2HE  LYS A 128     -19.144 -17.356 -19.048  1.00  0.00              
ATOM   1830 1HZ  LYS A 128     -20.459 -16.174 -20.679  1.00  0.00              
ATOM   1831 2HZ  LYS A 128     -21.439 -17.080 -19.707  1.00  0.00              
ATOM   1832 3HZ  LYS A 128     -21.349 -15.446 -19.496  1.00  0.00              
ATOM   1833  N   SER A 129     -18.041 -17.961 -11.697  1.00  0.00              
ATOM   1834  CA  SER A 129     -18.418 -18.372 -10.340  1.00  0.00              
ATOM   1835  C   SER A 129     -19.042 -17.236  -9.529  1.00  0.00              
ATOM   1836  O   SER A 129     -19.642 -17.485  -8.492  1.00  0.00              
ATOM   1837  CB  SER A 129     -17.210 -18.925  -9.574  1.00  0.00              
ATOM   1838  OG  SER A 129     -16.259 -17.902  -9.303  1.00  0.00              
ATOM   1839  H   SER A 129     -17.065 -17.960 -11.957  1.00  0.00              
ATOM   1840  HA  SER A 129     -19.092 -19.230 -10.319  1.00  0.00              
ATOM   1841 1HB  SER A 129     -17.559 -19.353  -8.635  1.00  0.00              
ATOM   1842 2HB  SER A 129     -16.742 -19.704 -10.175  1.00  0.00              
ATOM   1843  HG  SER A 129     -15.405 -18.301  -9.117  1.00  0.00              
ATOM   1844  N   ASP A 130     -18.895 -15.996  -9.989  1.00  0.00              
ATOM   1845  CA  ASP A 130     -19.528 -14.862  -9.318  1.00  0.00              
ATOM   1846  C   ASP A 130     -21.041 -14.885  -9.565  1.00  0.00              
ATOM   1847  O   ASP A 130     -21.801 -14.190  -8.889  1.00  0.00              
ATOM   1848  CB  ASP A 130     -18.926 -13.540  -9.802  1.00  0.00              
ATOM   1849  CG  ASP A 130     -19.047 -13.306 -11.302  1.00  0.00              
ATOM   1850  OD1 ASP A 130     -18.409 -14.011 -12.047  1.00  0.00              
ATOM   1851  OD2 ASP A 130     -19.888 -12.534 -11.696  1.00  0.00              
ATOM   1852  H   ASP A 130     -18.338 -15.831 -10.816  1.00  0.00              
ATOM   1853  HA  ASP A 130     -19.375 -14.938  -8.241  1.00  0.00              
ATOM   1854 1HB  ASP A 130     -19.304 -12.669  -9.267  1.00  0.00              
ATOM   1855 2HB  ASP A 130     -17.878 -13.701  -9.543  1.00  0.00              
ATOM   1856  N   LEU A 131     -21.475 -15.691 -10.532  1.00  0.00              
ATOM   1857  CA  LEU A 131     -22.896 -15.815 -10.846  1.00  0.00              
ATOM   1858  C   LEU A 131     -23.484 -17.078 -10.217  1.00  0.00              
ATOM   1859  O   LEU A 131     -24.260 -17.788 -10.850  1.00  0.00              
ATOM   1860  CB  LEU A 131     -23.101 -15.865 -12.365  1.00  0.00              
ATOM   1861  CG  LEU A 131     -22.605 -14.661 -13.158  1.00  0.00              
ATOM   1862  CD1 LEU A 131     -22.820 -14.903 -14.641  1.00  0.00              
ATOM   1863  CD2 LEU A 131     -23.336 -13.410 -12.687  1.00  0.00              
ATOM   1864  H   LEU A 131     -20.806 -16.230 -11.062  1.00  0.00              
ATOM   1865  HA  LEU A 131     -23.439 -14.972 -10.420  1.00  0.00              
ATOM   1866 1HB  LEU A 131     -22.488 -16.734 -12.598  1.00  0.00              
ATOM   1867 2HB  LEU A 131     -24.139 -16.074 -12.626  1.00  0.00              
ATOM   1868  HG  LEU A 131     -21.547 -14.536 -12.929  1.00  0.00              
ATOM   1869 1HD1 LEU A 131     -22.465 -14.041 -15.206  1.00  0.00              
ATOM   1870 2HD1 LEU A 131     -22.267 -15.790 -14.949  1.00  0.00              
ATOM   1871 3HD1 LEU A 131     -23.882 -15.051 -14.836  1.00  0.00              
ATOM   1872 1HD2 LEU A 131     -22.982 -12.547 -13.253  1.00  0.00              
ATOM   1873 2HD2 LEU A 131     -24.408 -13.533 -12.845  1.00  0.00              
ATOM   1874 3HD2 LEU A 131     -23.142 -13.252 -11.626  1.00  0.00              
ATOM   1875  N   GLU A 132     -23.114 -17.342  -8.968  1.00  0.00              
ATOM   1876  CA  GLU A 132     -23.591 -18.510  -8.233  1.00  0.00              
ATOM   1877  C   GLU A 132     -25.101 -18.736  -8.312  1.00  0.00              
ATOM   1878  O   GLU A 132     -25.562 -19.872  -8.457  1.00  0.00              
ATOM   1879  CB  GLU A 132     -23.183 -18.405  -6.761  1.00  0.00              
ATOM   1880  CG  GLU A 132     -23.539 -19.630  -5.938  1.00  0.00              
ATOM   1881  CD  GLU A 132     -22.659 -20.830  -6.264  1.00  0.00              
ATOM   1882  OE1 GLU A 132     -23.080 -21.977  -5.977  1.00  0.00              
ATOM   1883  OE2 GLU A 132     -21.544 -20.626  -6.797  1.00  0.00              
ATOM   1884  H   GLU A 132     -22.477 -16.702  -8.516  1.00  0.00              
ATOM   1885  HA  GLU A 132     -23.159 -19.416  -8.658  1.00  0.00              
ATOM   1886 1HB  GLU A 132     -22.105 -18.247  -6.740  1.00  0.00              
ATOM   1887 2HB  GLU A 132     -23.687 -17.529  -6.353  1.00  0.00              
ATOM   1888 1HG  GLU A 132     -23.504 -19.455  -4.863  1.00  0.00              
ATOM   1889 2HG  GLU A 132     -24.562 -19.851  -6.236  1.00  0.00              
ATOM   1890  N   ASP A 133     -25.871 -17.659  -8.214  1.00  0.00              
ATOM   1891  CA  ASP A 133     -27.321 -17.780  -8.265  1.00  0.00              
ATOM   1892  C   ASP A 133     -27.811 -18.257  -9.636  1.00  0.00              
ATOM   1893  O   ASP A 133     -28.907 -18.806  -9.749  1.00  0.00              
ATOM   1894  CB  ASP A 133     -27.973 -16.441  -7.912  1.00  0.00              
ATOM   1895  CG  ASP A 133     -27.877 -16.063  -6.440  1.00  0.00              
ATOM   1896  OD1 ASP A 133     -27.530 -16.910  -5.651  1.00  0.00              
ATOM   1897  OD2 ASP A 133     -27.997 -14.900  -6.137  1.00  0.00              
ATOM   1898  H   ASP A 133     -25.458 -16.744  -8.103  1.00  0.00              
ATOM   1899  HA  ASP A 133     -27.654 -18.533  -7.550  1.00  0.00              
ATOM   1900 1HB  ASP A 133     -27.620 -15.610  -8.524  1.00  0.00              
ATOM   1901 2HB  ASP A 133     -29.011 -16.661  -8.163  1.00  0.00              
ATOM   1902  N   LYS A 134     -26.990 -18.063 -10.666  1.00  0.00              
ATOM   1903  CA  LYS A 134     -27.333 -18.507 -12.015  1.00  0.00              
ATOM   1904  C   LYS A 134     -26.762 -19.878 -12.363  1.00  0.00              
ATOM   1905  O   LYS A 134     -26.893 -20.338 -13.493  1.00  0.00              
ATOM   1906  CB  LYS A 134     -26.838 -17.484 -13.036  1.00  0.00              
ATOM   1907  CG  LYS A 134     -27.459 -16.110 -12.871  1.00  0.00              
ATOM   1908  CD  LYS A 134     -26.925 -15.139 -13.913  1.00  0.00              
ATOM   1909  CE  LYS A 134     -27.494 -13.737 -13.710  1.00  0.00              
ATOM   1910  NZ  LYS A 134     -27.000 -12.782 -14.743  1.00  0.00              
ATOM   1911  H   LYS A 134     -26.107 -17.596 -10.511  1.00  0.00              
ATOM   1912  HA  LYS A 134     -28.414 -18.616 -12.104  1.00  0.00              
ATOM   1913 1HB  LYS A 134     -25.756 -17.416 -12.921  1.00  0.00              
ATOM   1914 2HB  LYS A 134     -27.073 -17.878 -14.025  1.00  0.00              
ATOM   1915 1HG  LYS A 134     -28.540 -16.204 -12.978  1.00  0.00              
ATOM   1916 2HG  LYS A 134     -27.224 -15.741 -11.873  1.00  0.00              
ATOM   1917 1HD  LYS A 134     -25.838 -15.106 -13.832  1.00  0.00              
ATOM   1918 2HD  LYS A 134     -27.203 -15.503 -14.902  1.00  0.00              
ATOM   1919 1HE  LYS A 134     -28.580 -13.798 -13.760  1.00  0.00              
ATOM   1920 2HE  LYS A 134     -27.196 -13.388 -12.721  1.00  0.00              
ATOM   1921 1HZ  LYS A 134     -27.398 -11.868 -14.574  1.00  0.00              
ATOM   1922 2HZ  LYS A 134     -25.992 -12.724 -14.696  1.00  0.00              
ATOM   1923 3HZ  LYS A 134     -27.276 -13.104 -15.659  1.00  0.00              
ATOM   1924  N   ARG A 135     -26.138 -20.532 -11.394  1.00  0.00              
ATOM   1925  CA  ARG A 135     -25.499 -21.818 -11.637  1.00  0.00              
ATOM   1926  C   ARG A 135     -26.463 -22.903 -12.128  1.00  0.00              
ATOM   1927  O   ARG A 135     -27.480 -23.181 -11.493  1.00  0.00              
ATOM   1928  CB  ARG A 135     -24.802 -22.306 -10.367  1.00  0.00              
ATOM   1929  CG  ARG A 135     -24.071 -23.627 -10.539  1.00  0.00              
ATOM   1930  CD  ARG A 135     -23.647 -24.211  -9.207  1.00  0.00              
ATOM   1931  NE  ARG A 135     -22.571 -23.447  -8.574  1.00  0.00              
ATOM   1932  CZ  ARG A 135     -21.275 -23.586  -8.845  1.00  0.00              
ATOM   1933  NH1 ARG A 135     -20.860 -24.470  -9.748  1.00  0.00              
ATOM   1934  NH2 ARG A 135     -20.388 -22.840  -8.201  1.00  0.00              
ATOM   1935  H   ARG A 135     -26.102 -20.133 -10.466  1.00  0.00              
ATOM   1936  HA  ARG A 135     -24.761 -21.719 -12.434  1.00  0.00              
ATOM   1937 1HB  ARG A 135     -24.097 -21.529 -10.072  1.00  0.00              
ATOM   1938 2HB  ARG A 135     -25.570 -22.408  -9.601  1.00  0.00              
ATOM   1939 1HG  ARG A 135     -24.736 -24.328 -11.044  1.00  0.00              
ATOM   1940 2HG  ARG A 135     -23.188 -23.456 -11.156  1.00  0.00              
ATOM   1941 1HD  ARG A 135     -24.504 -24.219  -8.534  1.00  0.00              
ATOM   1942 2HD  ARG A 135     -23.299 -25.232  -9.363  1.00  0.00              
ATOM   1943  HE  ARG A 135     -22.622 -22.726  -7.867  1.00  0.00              
ATOM   1944 1HH1 ARG A 135     -21.533 -25.043 -10.235  1.00  0.00              
ATOM   1945 2HH1 ARG A 135     -19.874 -24.563  -9.942  1.00  0.00              
ATOM   1946 1HH2 ARG A 135     -20.700 -22.172  -7.510  1.00  0.00              
ATOM   1947 2HH2 ARG A 135     -19.405 -22.943  -8.403  1.00  0.00              
ATOM   1948  N   GLN A 136     -26.128 -23.510 -13.265  1.00  0.00              
ATOM   1949  CA  GLN A 136     -26.854 -24.670 -13.770  1.00  0.00              
ATOM   1950  C   GLN A 136     -26.004 -25.916 -13.528  1.00  0.00              
ATOM   1951  O   GLN A 136     -26.527 -27.001 -13.270  1.00  0.00              
ATOM   1952  CB  GLN A 136     -27.140 -24.524 -15.271  1.00  0.00              
ATOM   1953  CG  GLN A 136     -28.034 -23.345 -15.630  1.00  0.00              
ATOM   1954  CD  GLN A 136     -28.354 -23.273 -17.117  1.00  0.00              
ATOM   1955  OE1 GLN A 136     -27.984 -24.163 -17.891  1.00  0.00              
ATOM   1956  NE2 GLN A 136     -29.060 -22.221 -17.522  1.00  0.00              
ATOM   1957  H   GLN A 136     -25.344 -23.153 -13.792  1.00  0.00              
ATOM   1958  HA  GLN A 136     -27.788 -24.783 -13.221  1.00  0.00              
ATOM   1959 1HB  GLN A 136     -26.174 -24.418 -15.767  1.00  0.00              
ATOM   1960 2HB  GLN A 136     -27.612 -25.453 -15.593  1.00  0.00              
ATOM   1961 1HG  GLN A 136     -28.949 -23.112 -15.087  1.00  0.00              
ATOM   1962 2HG  GLN A 136     -27.278 -22.591 -15.404  1.00  0.00              
ATOM   1963 1HE2 GLN A 136     -29.299 -22.121 -18.488  1.00  0.00              
ATOM   1964 2HE2 GLN A 136     -29.353 -21.531 -16.861  1.00  0.00              
ATOM   1965  N   VAL A 137     -24.686 -25.748 -13.620  1.00  0.00              
ATOM   1966  CA  VAL A 137     -23.750 -26.864 -13.506  1.00  0.00              
ATOM   1967  C   VAL A 137     -23.230 -26.928 -12.076  1.00  0.00              
ATOM   1968  O   VAL A 137     -22.540 -26.017 -11.626  1.00  0.00              
ATOM   1969  CB  VAL A 137     -22.534 -26.691 -14.450  1.00  0.00              
ATOM   1970  CG1 VAL A 137     -21.594 -27.887 -14.301  1.00  0.00              
ATOM   1971  CG2 VAL A 137     -22.996 -26.551 -15.891  1.00  0.00              
ATOM   1972  H   VAL A 137     -24.325 -24.817 -13.774  1.00  0.00              
ATOM   1973  HA  VAL A 137     -24.244 -27.817 -13.696  1.00  0.00              
ATOM   1974  HB  VAL A 137     -22.015 -25.767 -14.192  1.00  0.00              
ATOM   1975 1HG1 VAL A 137     -20.739 -27.762 -14.966  1.00  0.00              
ATOM   1976 2HG1 VAL A 137     -21.246 -27.950 -13.271  1.00  0.00              
ATOM   1977 3HG1 VAL A 137     -22.125 -28.802 -14.561  1.00  0.00              
ATOM   1978 1HG2 VAL A 137     -22.131 -26.429 -16.542  1.00  0.00              
ATOM   1979 2HG2 VAL A 137     -23.548 -27.445 -16.183  1.00  0.00              
ATOM   1980 3HG2 VAL A 137     -23.644 -25.679 -15.982  1.00  0.00              
ATOM   1981  N   SER A 138     -23.551 -28.003 -11.360  1.00  0.00              
ATOM   1982  CA  SER A 138     -23.119 -28.108  -9.973  1.00  0.00              
ATOM   1983  C   SER A 138     -21.630 -28.412  -9.887  1.00  0.00              
ATOM   1984  O   SER A 138     -21.014 -28.846 -10.862  1.00  0.00              
ATOM   1985  CB  SER A 138     -23.903 -29.201  -9.241  1.00  0.00              
ATOM   1986  OG  SER A 138     -23.502 -30.494  -9.659  1.00  0.00              
ATOM   1987  H   SER A 138     -24.092 -28.753 -11.765  1.00  0.00              
ATOM   1988  HA  SER A 138     -23.355 -27.225  -9.378  1.00  0.00              
ATOM   1989 1HB  SER A 138     -23.727 -29.098  -8.170  1.00  0.00              
ATOM   1990 2HB  SER A 138     -24.964 -29.069  -9.448  1.00  0.00              
ATOM   1991  HG  SER A 138     -24.189 -31.128  -9.440  1.00  0.00              
ATOM   1992  N   VAL A 139     -21.064 -28.180  -8.711  1.00  0.00              
ATOM   1993  CA  VAL A 139     -19.661 -28.477  -8.459  1.00  0.00              
ATOM   1994  C   VAL A 139     -19.422 -29.982  -8.578  1.00  0.00              
ATOM   1995  O   VAL A 139     -18.411 -30.418  -9.132  1.00  0.00              
ATOM   1996  CB  VAL A 139     -19.244 -27.991  -7.043  1.00  0.00              
ATOM   1997  CG1 VAL A 139     -17.843 -28.472  -6.703  1.00  0.00              
ATOM   1998  CG2 VAL A 139     -19.309 -26.473  -6.983  1.00  0.00              
ATOM   1999  H   VAL A 139     -21.624 -27.784  -7.970  1.00  0.00              
ATOM   2000  HA  VAL A 139     -19.017 -28.015  -9.208  1.00  0.00              
ATOM   2001  HB  VAL A 139     -19.957 -28.375  -6.313  1.00  0.00              
ATOM   2002 1HG1 VAL A 139     -17.569 -28.122  -5.708  1.00  0.00              
ATOM   2003 2HG1 VAL A 139     -17.817 -29.561  -6.724  1.00  0.00              
ATOM   2004 3HG1 VAL A 139     -17.136 -28.078  -7.433  1.00  0.00              
ATOM   2005 1HG2 VAL A 139     -19.017 -26.135  -5.990  1.00  0.00              
ATOM   2006 2HG2 VAL A 139     -18.629 -26.051  -7.725  1.00  0.00              
ATOM   2007 3HG2 VAL A 139     -20.326 -26.143  -7.194  1.00  0.00              
ATOM   2008  N   GLU A 140     -20.360 -30.777  -8.067  1.00  0.00              
ATOM   2009  CA  GLU A 140     -20.218 -32.229  -8.115  1.00  0.00              
ATOM   2010  C   GLU A 140     -20.202 -32.752  -9.544  1.00  0.00              
ATOM   2011  O   GLU A 140     -19.413 -33.638  -9.864  1.00  0.00              
ATOM   2012  CB  GLU A 140     -21.345 -32.900  -7.328  1.00  0.00              
ATOM   2013  CG  GLU A 140     -21.256 -32.714  -5.820  1.00  0.00              
ATOM   2014  CD  GLU A 140     -22.461 -33.288  -5.127  1.00  0.00              
ATOM   2015  OE1 GLU A 140     -23.353 -33.739  -5.803  1.00  0.00              
ATOM   2016  OE2 GLU A 140     -22.441 -33.378  -3.922  1.00  0.00              
ATOM   2017  H   GLU A 140     -21.183 -30.377  -7.638  1.00  0.00              
ATOM   2018  HA  GLU A 140     -19.264 -32.522  -7.676  1.00  0.00              
ATOM   2019 1HB  GLU A 140     -22.282 -32.477  -7.690  1.00  0.00              
ATOM   2020 2HB  GLU A 140     -21.311 -33.963  -7.565  1.00  0.00              
ATOM   2021 1HG  GLU A 140     -20.352 -33.137  -5.383  1.00  0.00              
ATOM   2022 2HG  GLU A 140     -21.247 -31.632  -5.695  1.00  0.00              
ATOM   2023  N   GLU A 141     -21.076 -32.213 -10.394  1.00  0.00              
ATOM   2024  CA  GLU A 141     -21.129 -32.626 -11.801  1.00  0.00              
ATOM   2025  C   GLU A 141     -19.737 -32.528 -12.414  1.00  0.00              
ATOM   2026  O   GLU A 141     -19.186 -33.513 -12.916  1.00  0.00              
ATOM   2027  CB  GLU A 141     -22.035 -31.712 -12.628  1.00  0.00              
ATOM   2028  CG  GLU A 141     -23.511 -31.964 -12.555  1.00  0.00              
ATOM   2029  CD  GLU A 141     -24.289 -30.891 -13.295  1.00  0.00              
ATOM   2030  OE1 GLU A 141     -24.114 -30.788 -14.527  1.00  0.00              
ATOM   2031  OE2 GLU A 141     -25.065 -30.146 -12.657  1.00  0.00              
ATOM   2032  H   GLU A 141     -21.716 -31.505 -10.064  1.00  0.00              
ATOM   2033  HA  GLU A 141     -21.447 -33.667 -11.869  1.00  0.00              
ATOM   2034 1HB  GLU A 141     -21.850 -30.691 -12.292  1.00  0.00              
ATOM   2035 2HB  GLU A 141     -21.726 -31.813 -13.669  1.00  0.00              
ATOM   2036 1HG  GLU A 141     -23.801 -32.946 -12.929  1.00  0.00              
ATOM   2037 2HG  GLU A 141     -23.729 -31.903 -11.490  1.00  0.00              
ATOM   2038  N   ALA A 142     -19.190 -31.314 -12.374  1.00  0.00              
ATOM   2039  CA  ALA A 142     -17.922 -30.997 -13.022  1.00  0.00              
ATOM   2040  C   ALA A 142     -16.738 -31.723 -12.405  1.00  0.00              
ATOM   2041  O   ALA A 142     -15.806 -32.092 -13.117  1.00  0.00              
ATOM   2042  CB  ALA A 142     -17.689 -29.486 -13.000  1.00  0.00              
ATOM   2043  H   ALA A 142     -19.681 -30.588 -11.873  1.00  0.00              
ATOM   2044  HA  ALA A 142     -17.970 -31.322 -14.061  1.00  0.00              
ATOM   2045 1HB  ALA A 142     -16.741 -29.258 -13.486  1.00  0.00              
ATOM   2046 2HB  ALA A 142     -18.498 -28.984 -13.532  1.00  0.00              
ATOM   2047 3HB  ALA A 142     -17.661 -29.137 -11.969  1.00  0.00              
ATOM   2048  N   LYS A 143     -16.762 -31.928 -11.088  1.00  0.00              
ATOM   2049  CA  LYS A 143     -15.659 -32.617 -10.412  1.00  0.00              
ATOM   2050  C   LYS A 143     -15.710 -34.106 -10.717  1.00  0.00              
ATOM   2051  O   LYS A 143     -14.677 -34.780 -10.767  1.00  0.00              
ATOM   2052  CB  LYS A 143     -15.735 -32.429  -8.895  1.00  0.00              
ATOM   2053  CG  LYS A 143     -15.267 -31.083  -8.378  1.00  0.00              
ATOM   2054  CD  LYS A 143     -15.250 -31.064  -6.852  1.00  0.00              
ATOM   2055  CE  LYS A 143     -14.571 -29.806  -6.308  1.00  0.00              
ATOM   2056  NZ  LYS A 143     -14.607 -29.748  -4.815  1.00  0.00              
ATOM   2057  H   LYS A 143     -17.548 -31.606 -10.542  1.00  0.00              
ATOM   2058  HA  LYS A 143     -14.705 -32.241 -10.785  1.00  0.00              
ATOM   2059 1HB  LYS A 143     -16.776 -32.574  -8.606  1.00  0.00              
ATOM   2060 2HB  LYS A 143     -15.121 -33.210  -8.444  1.00  0.00              
ATOM   2061 1HG  LYS A 143     -14.263 -30.895  -8.761  1.00  0.00              
ATOM   2062 2HG  LYS A 143     -15.945 -30.315  -8.749  1.00  0.00              
ATOM   2063 1HD  LYS A 143     -16.279 -31.102  -6.492  1.00  0.00              
ATOM   2064 2HD  LYS A 143     -14.710 -31.944  -6.499  1.00  0.00              
ATOM   2065 1HE  LYS A 143     -13.536 -29.804  -6.645  1.00  0.00              
ATOM   2066 2HE  LYS A 143     -15.087 -28.937  -6.716  1.00  0.00              
ATOM   2067 1HZ  LYS A 143     -14.150 -28.904  -4.501  1.00  0.00              
ATOM   2068 2HZ  LYS A 143     -15.567 -29.748  -4.500  1.00  0.00              
ATOM   2069 3HZ  LYS A 143     -14.127 -30.551  -4.435  1.00  0.00              
ATOM   2070  N   ASN A 144     -16.922 -34.618 -10.900  1.00  0.00              
ATOM   2071  CA  ASN A 144     -17.086 -36.011 -11.278  1.00  0.00              
ATOM   2072  C   ASN A 144     -16.634 -36.249 -12.703  1.00  0.00              
ATOM   2073  O   ASN A 144     -16.009 -37.270 -13.003  1.00  0.00              
ATOM   2074  CB  ASN A 144     -18.522 -36.470 -11.102  1.00  0.00              
ATOM   2075  CG  ASN A 144     -18.917 -36.685  -9.668  1.00  0.00              
ATOM   2076  OD1 ASN A 144     -18.067 -36.874  -8.790  1.00  0.00              
ATOM   2077  ND2 ASN A 144     -20.205 -36.738  -9.438  1.00  0.00              
ATOM   2078  H   ASN A 144     -17.742 -34.041 -10.777  1.00  0.00              
ATOM   2079  HA  ASN A 144     -16.460 -36.642 -10.645  1.00  0.00              
ATOM   2080 1HB  ASN A 144     -19.337 -35.968 -11.626  1.00  0.00              
ATOM   2081 2HB  ASN A 144     -18.336 -37.439 -11.564  1.00  0.00              
ATOM   2082 1HD2 ASN A 144     -20.541 -36.878  -8.506  1.00  0.00              
ATOM   2083 2HD2 ASN A 144     -20.852 -36.638 -10.194  1.00  0.00              
ATOM   2084  N   ARG A 145     -16.930 -35.301 -13.584  1.00  0.00              
ATOM   2085  CA  ARG A 145     -16.457 -35.412 -14.956  1.00  0.00              
ATOM   2086  C   ARG A 145     -14.933 -35.363 -14.990  1.00  0.00              
ATOM   2087  O   ARG A 145     -14.294 -36.168 -15.657  1.00  0.00              
ATOM   2088  CB  ARG A 145     -17.018 -34.280 -15.821  1.00  0.00              
ATOM   2089  CG  ARG A 145     -16.630 -34.433 -17.279  1.00  0.00              
ATOM   2090  CD  ARG A 145     -17.443 -33.552 -18.204  1.00  0.00              
ATOM   2091  NE  ARG A 145     -18.843 -33.966 -18.299  1.00  0.00              
ATOM   2092  CZ  ARG A 145     -19.698 -33.483 -19.197  1.00  0.00              
ATOM   2093  NH1 ARG A 145     -19.294 -32.574 -20.080  1.00  0.00              
ATOM   2094  NH2 ARG A 145     -20.960 -33.898 -19.208  1.00  0.00              
ATOM   2095  H   ARG A 145     -17.481 -34.497 -13.316  1.00  0.00              
ATOM   2096  HA  ARG A 145     -16.758 -36.373 -15.374  1.00  0.00              
ATOM   2097 1HB  ARG A 145     -18.101 -34.300 -15.707  1.00  0.00              
ATOM   2098 2HB  ARG A 145     -16.628 -33.346 -15.416  1.00  0.00              
ATOM   2099 1HG  ARG A 145     -15.577 -34.172 -17.387  1.00  0.00              
ATOM   2100 2HG  ARG A 145     -16.777 -35.474 -17.569  1.00  0.00              
ATOM   2101 1HD  ARG A 145     -17.415 -32.528 -17.833  1.00  0.00              
ATOM   2102 2HD  ARG A 145     -17.007 -33.587 -19.201  1.00  0.00              
ATOM   2103  HE  ARG A 145     -19.356 -34.638 -17.744  1.00  0.00              
ATOM   2104 1HH1 ARG A 145     -18.336 -32.253 -20.067  1.00  0.00              
ATOM   2105 2HH1 ARG A 145     -19.946 -32.209 -20.759  1.00  0.00              
ATOM   2106 1HH2 ARG A 145     -21.268 -34.582 -18.532  1.00  0.00              
ATOM   2107 2HH2 ARG A 145     -21.604 -33.526 -19.891  1.00  0.00              
ATOM   2108  N   ALA A 146     -14.355 -34.413 -14.263  1.00  0.00              
ATOM   2109  CA  ALA A 146     -12.900 -34.307 -14.173  1.00  0.00              
ATOM   2110  C   ALA A 146     -12.282 -35.510 -13.477  1.00  0.00              
ATOM   2111  O   ALA A 146     -11.166 -35.918 -13.804  1.00  0.00              
ATOM   2112  CB  ALA A 146     -12.507 -33.024 -13.442  1.00  0.00              
ATOM   2113  H   ALA A 146     -14.928 -33.750 -13.762  1.00  0.00              
ATOM   2114  HA  ALA A 146     -12.488 -34.280 -15.182  1.00  0.00              
ATOM   2115 1HB  ALA A 146     -11.421 -32.958 -13.382  1.00  0.00              
ATOM   2116 2HB  ALA A 146     -12.894 -32.162 -13.985  1.00  0.00              
ATOM   2117 3HB  ALA A 146     -12.925 -33.036 -12.436  1.00  0.00              
ATOM   2118  N   GLU A 147     -12.998 -36.071 -12.507  1.00  0.00              
ATOM   2119  CA  GLU A 147     -12.510 -37.259 -11.821  1.00  0.00              
ATOM   2120  C   GLU A 147     -12.369 -38.428 -12.790  1.00  0.00              
ATOM   2121  O   GLU A 147     -11.341 -39.105 -12.804  1.00  0.00              
ATOM   2122  CB  GLU A 147     -13.446 -37.635 -10.670  1.00  0.00              
ATOM   2123  CG  GLU A 147     -13.013 -38.865  -9.885  1.00  0.00              
ATOM   2124  CD  GLU A 147     -13.963 -39.153  -8.755  1.00  0.00              
ATOM   2125  OE1 GLU A 147     -14.905 -38.416  -8.594  1.00  0.00              
ATOM   2126  OE2 GLU A 147     -13.811 -40.173  -8.124  1.00  0.00              
ATOM   2127  H   GLU A 147     -13.888 -35.678 -12.238  1.00  0.00              
ATOM   2128  HA  GLU A 147     -11.516 -37.069 -11.414  1.00  0.00              
ATOM   2129 1HB  GLU A 147     -13.490 -36.775 -10.002  1.00  0.00              
ATOM   2130 2HB  GLU A 147     -14.431 -37.810 -11.104  1.00  0.00              
ATOM   2131 1HG  GLU A 147     -12.902 -39.756 -10.501  1.00  0.00              
ATOM   2132 2HG  GLU A 147     -12.043 -38.581  -9.479  1.00  0.00              
ATOM   2133  N   GLN A 148     -13.385 -38.661 -13.612  1.00  0.00              
ATOM   2134  CA  GLN A 148     -13.296 -39.752 -14.574  1.00  0.00              
ATOM   2135  C   GLN A 148     -12.227 -39.469 -15.630  1.00  0.00              
ATOM   2136  O   GLN A 148     -11.669 -40.395 -16.227  1.00  0.00              
ATOM   2137  CB  GLN A 148     -14.650 -39.978 -15.252  1.00  0.00              
ATOM   2138  CG  GLN A 148     -15.717 -40.552 -14.336  1.00  0.00              
ATOM   2139  CD  GLN A 148     -17.053 -40.716 -15.035  1.00  0.00              
ATOM   2140  OE1 GLN A 148     -17.184 -40.431 -16.228  1.00  0.00              
ATOM   2141  NE2 GLN A 148     -18.055 -41.175 -14.294  1.00  0.00              
ATOM   2142  H   GLN A 148     -14.222 -38.096 -13.586  1.00  0.00              
ATOM   2143  HA  GLN A 148     -12.993 -40.666 -14.063  1.00  0.00              
ATOM   2144 1HB  GLN A 148     -14.974 -39.011 -15.637  1.00  0.00              
ATOM   2145 2HB  GLN A 148     -14.475 -40.659 -16.085  1.00  0.00              
ATOM   2146 1HG  GLN A 148     -15.552 -41.434 -13.718  1.00  0.00              
ATOM   2147 2HG  GLN A 148     -15.768 -39.668 -13.698  1.00  0.00              
ATOM   2148 1HE2 GLN A 148     -18.960 -41.304 -14.700  1.00  0.00              
ATOM   2149 2HE2 GLN A 148     -17.906 -41.392 -13.329  1.00  0.00              
ATOM   2150  N   TRP A 149     -11.934 -38.187 -15.846  1.00  0.00              
ATOM   2151  CA  TRP A 149     -10.894 -37.790 -16.793  1.00  0.00              
ATOM   2152  C   TRP A 149      -9.533 -37.834 -16.118  1.00  0.00              
ATOM   2153  O   TRP A 149      -8.499 -37.848 -16.785  1.00  0.00              
ATOM   2154  CB  TRP A 149     -11.135 -36.369 -17.305  1.00  0.00              
ATOM   2155  CG  TRP A 149     -12.312 -36.226 -18.202  1.00  0.00              
ATOM   2156  CD1 TRP A 149     -13.053 -37.230 -18.754  1.00  0.00              
ATOM   2157  CD2 TRP A 149     -12.860 -35.004 -18.696  1.00  0.00              
ATOM   2158  NE1 TRP A 149     -14.029 -36.707 -19.563  1.00  0.00              
ATOM   2159  CE2 TRP A 149     -13.933 -35.342 -19.548  1.00  0.00              
ATOM   2160  CE3 TRP A 149     -12.548 -33.654 -18.508  1.00  0.00              
ATOM   2161  CZ2 TRP A 149     -14.699 -34.376 -20.209  1.00  0.00              
ATOM   2162  CZ3 TRP A 149     -13.305 -32.697 -19.161  1.00  0.00              
ATOM   2163  CH2 TRP A 149     -14.370 -33.061 -20.002  1.00  0.00              
ATOM   2164  H   TRP A 149     -12.443 -37.473 -15.346  1.00  0.00              
ATOM   2165  HA  TRP A 149     -10.868 -38.490 -17.628  1.00  0.00              
ATOM   2166 1HB  TRP A 149     -11.308 -35.691 -16.469  1.00  0.00              
ATOM   2167 2HB  TRP A 149     -10.274 -36.026 -17.878  1.00  0.00              
ATOM   2168  HD1 TRP A 149     -12.779 -38.249 -18.487  1.00  0.00              
ATOM   2169  HE1 TRP A 149     -14.708 -37.241 -20.087  1.00  0.00              
ATOM   2170  HE3 TRP A 149     -11.734 -33.319 -17.866  1.00  0.00              
ATOM   2171  HZ2 TRP A 149     -15.517 -34.703 -20.851  1.00  0.00              
ATOM   2172  HZ3 TRP A 149     -13.053 -31.647 -19.005  1.00  0.00              
ATOM   2173  HH2 TRP A 149     -14.945 -32.281 -20.500  1.00  0.00              
ATOM   2174  N   ASN A 150      -9.547 -37.848 -14.790  1.00  0.00              
ATOM   2175  CA  ASN A 150      -8.328 -37.800 -13.998  1.00  0.00              
ATOM   2176  C   ASN A 150      -7.569 -36.490 -14.206  1.00  0.00              
ATOM   2177  O   ASN A 150      -6.344 -36.483 -14.351  1.00  0.00              
ATOM   2178  CB  ASN A 150      -7.427 -38.982 -14.307  1.00  0.00              
ATOM   2179  CG  ASN A 150      -6.410 -39.264 -13.237  1.00  0.00              
ATOM   2180  OD1 ASN A 150      -6.622 -38.965 -12.056  1.00  0.00              
ATOM   2181  ND2 ASN A 150      -5.274 -39.763 -13.654  1.00  0.00              
ATOM   2182  H   ASN A 150     -10.439 -37.893 -14.318  1.00  0.00              
ATOM   2183  HA  ASN A 150      -8.575 -37.840 -12.936  1.00  0.00              
ATOM   2184 1HB  ASN A 150      -7.846 -39.926 -14.660  1.00  0.00              
ATOM   2185 2HB  ASN A 150      -6.934 -38.472 -15.134  1.00  0.00              
ATOM   2186 1HD2 ASN A 150      -4.551 -39.976 -12.997  1.00  0.00              
ATOM   2187 2HD2 ASN A 150      -5.130 -39.932 -14.629  1.00  0.00              
ATOM   2188  N   VAL A 151      -8.312 -35.388 -14.227  1.00  0.00              
ATOM   2189  CA  VAL A 151      -7.733 -34.058 -14.402  1.00  0.00              
ATOM   2190  C   VAL A 151      -8.239 -33.154 -13.278  1.00  0.00              
ATOM   2191  O   VAL A 151      -9.153 -33.526 -12.538  1.00  0.00              
ATOM   2192  CB  VAL A 151      -8.128 -33.409 -15.767  1.00  0.00              
ATOM   2193  CG1 VAL A 151      -7.647 -34.273 -16.916  1.00  0.00              
ATOM   2194  CG2 VAL A 151      -9.621 -33.187 -15.832  1.00  0.00              
ATOM   2195  H   VAL A 151      -9.312 -35.478 -14.117  1.00  0.00              
ATOM   2196  HA  VAL A 151      -6.646 -34.084 -14.314  1.00  0.00              
ATOM   2197  HB  VAL A 151      -7.657 -32.430 -15.843  1.00  0.00              
ATOM   2198 1HG1 VAL A 151      -7.928 -33.811 -17.862  1.00  0.00              
ATOM   2199 2HG1 VAL A 151      -6.563 -34.371 -16.868  1.00  0.00              
ATOM   2200 3HG1 VAL A 151      -8.105 -35.260 -16.845  1.00  0.00              
ATOM   2201 1HG2 VAL A 151      -9.880 -32.733 -16.789  1.00  0.00              
ATOM   2202 2HG2 VAL A 151     -10.135 -34.143 -15.732  1.00  0.00              
ATOM   2203 3HG2 VAL A 151      -9.926 -32.524 -15.023  1.00  0.00              
ATOM   2204  N   ASN A 152      -7.650 -31.970 -13.146  1.00  0.00              
ATOM   2205  CA  ASN A 152      -8.068 -31.056 -12.099  1.00  0.00              
ATOM   2206  C   ASN A 152      -9.199 -30.178 -12.572  1.00  0.00              
ATOM   2207  O   ASN A 152      -9.367 -29.949 -13.764  1.00  0.00              
ATOM   2208  CB  ASN A 152      -6.914 -30.202 -11.607  1.00  0.00              
ATOM   2209  CG  ASN A 152      -5.874 -30.973 -10.842  1.00  0.00              
ATOM   2210  OD1 ASN A 152      -6.161 -32.017 -10.245  1.00  0.00              
ATOM   2211  ND2 ASN A 152      -4.689 -30.422 -10.788  1.00  0.00              
ATOM   2212  H   ASN A 152      -6.907 -31.694 -13.772  1.00  0.00              
ATOM   2213  HA  ASN A 152      -8.445 -31.620 -11.244  1.00  0.00              
ATOM   2214 1HB  ASN A 152      -6.417 -29.497 -12.274  1.00  0.00              
ATOM   2215 2HB  ASN A 152      -7.537 -29.655 -10.900  1.00  0.00              
ATOM   2216 1HD2 ASN A 152      -3.947 -30.879 -10.295  1.00  0.00              
ATOM   2217 2HD2 ASN A 152      -4.524 -29.545 -11.238  1.00  0.00              
ATOM   2218  N   TYR A 153      -9.994 -29.719 -11.618  1.00  0.00              
ATOM   2219  CA  TYR A 153     -11.117 -28.839 -11.879  1.00  0.00              
ATOM   2220  C   TYR A 153     -11.031 -27.634 -10.955  1.00  0.00              
ATOM   2221  O   TYR A 153     -10.831 -27.780  -9.744  1.00  0.00              
ATOM   2222  CB  TYR A 153     -12.438 -29.550 -11.606  1.00  0.00              
ATOM   2223  CG  TYR A 153     -13.627 -28.624 -11.700  1.00  0.00              
ATOM   2224  CD1 TYR A 153     -14.452 -28.397 -10.599  1.00  0.00              
ATOM   2225  CD2 TYR A 153     -13.941 -27.987 -12.900  1.00  0.00              
ATOM   2226  CE1 TYR A 153     -15.568 -27.561 -10.694  1.00  0.00              
ATOM   2227  CE2 TYR A 153     -15.046 -27.152 -13.005  1.00  0.00              
ATOM   2228  CZ  TYR A 153     -15.857 -26.946 -11.900  1.00  0.00              
ATOM   2229  OH  TYR A 153     -16.970 -26.147 -12.017  1.00  0.00              
ATOM   2230  H   TYR A 153      -9.801 -30.000 -10.668  1.00  0.00              
ATOM   2231  HA  TYR A 153     -11.072 -28.476 -12.906  1.00  0.00              
ATOM   2232 1HB  TYR A 153     -12.530 -30.353 -12.339  1.00  0.00              
ATOM   2233 2HB  TYR A 153     -12.373 -29.976 -10.605  1.00  0.00              
ATOM   2234  HD1 TYR A 153     -14.214 -28.887  -9.654  1.00  0.00              
ATOM   2235  HD2 TYR A 153     -13.302 -28.155 -13.768  1.00  0.00              
ATOM   2236  HE1 TYR A 153     -16.205 -27.391  -9.826  1.00  0.00              
ATOM   2237  HE2 TYR A 153     -15.271 -26.663 -13.953  1.00  0.00              
ATOM   2238  HH  TYR A 153     -17.464 -26.068 -11.197  1.00  0.00              
ATOM   2239  N   VAL A 154     -11.200 -26.445 -11.519  1.00  0.00              
ATOM   2240  CA  VAL A 154     -11.167 -25.232 -10.722  1.00  0.00              
ATOM   2241  C   VAL A 154     -12.186 -24.255 -11.252  1.00  0.00              
ATOM   2242  O   VAL A 154     -12.463 -24.234 -12.449  1.00  0.00              
ATOM   2243  CB  VAL A 154      -9.768 -24.576 -10.758  1.00  0.00              
ATOM   2244  CG1 VAL A 154      -9.412 -24.254 -12.179  1.00  0.00              
ATOM   2245  CG2 VAL A 154      -9.752 -23.295  -9.898  1.00  0.00              
ATOM   2246  H   VAL A 154     -11.355 -26.376 -12.515  1.00  0.00              
ATOM   2247  HA  VAL A 154     -11.448 -25.430  -9.687  1.00  0.00              
ATOM   2248  HB  VAL A 154      -9.044 -25.262 -10.319  1.00  0.00              
ATOM   2249 1HG1 VAL A 154      -8.426 -23.791 -12.211  1.00  0.00              
ATOM   2250 2HG1 VAL A 154      -9.401 -25.171 -12.768  1.00  0.00              
ATOM   2251 3HG1 VAL A 154     -10.149 -23.565 -12.591  1.00  0.00              
ATOM   2252 1HG2 VAL A 154      -8.759 -22.845  -9.933  1.00  0.00              
ATOM   2253 2HG2 VAL A 154     -10.485 -22.589 -10.286  1.00  0.00              
ATOM   2254 3HG2 VAL A 154     -10.000 -23.547  -8.867  1.00  0.00              
ATOM   2255  N   GLU A 155     -12.771 -23.471 -10.355  1.00  0.00              
ATOM   2256  CA  GLU A 155     -13.796 -22.521 -10.756  1.00  0.00              
ATOM   2257  C   GLU A 155     -13.179 -21.149 -10.617  1.00  0.00              
ATOM   2258  O   GLU A 155     -12.441 -20.885  -9.676  1.00  0.00              
ATOM   2259  CB  GLU A 155     -15.047 -22.631  -9.883  1.00  0.00              
ATOM   2260  CG  GLU A 155     -15.829 -23.912 -10.107  1.00  0.00              
ATOM   2261  CD  GLU A 155     -17.218 -23.883  -9.483  1.00  0.00              
ATOM   2262  OE1 GLU A 155     -17.526 -22.938  -8.722  1.00  0.00              
ATOM   2263  OE2 GLU A 155     -17.994 -24.821  -9.752  1.00  0.00              
ATOM   2264  H   GLU A 155     -12.507 -23.528  -9.381  1.00  0.00              
ATOM   2265  HA  GLU A 155     -14.075 -22.695 -11.796  1.00  0.00              
ATOM   2266 1HB  GLU A 155     -14.717 -22.574  -8.846  1.00  0.00              
ATOM   2267 2HB  GLU A 155     -15.673 -21.769 -10.114  1.00  0.00              
ATOM   2268 1HG  GLU A 155     -15.932 -24.179 -11.159  1.00  0.00              
ATOM   2269 2HG  GLU A 155     -15.233 -24.668  -9.598  1.00  0.00              
ATOM   2270  N   THR A 156     -13.481 -20.282 -11.568  1.00  0.00              
ATOM   2271  CA  THR A 156     -12.921 -18.949 -11.570  1.00  0.00              
ATOM   2272  C   THR A 156     -13.983 -17.905 -11.807  1.00  0.00              
ATOM   2273  O   THR A 156     -15.137 -18.215 -12.106  1.00  0.00              
ATOM   2274  CB  THR A 156     -11.905 -18.783 -12.725  1.00  0.00              
ATOM   2275  OG1 THR A 156     -12.611 -18.795 -13.979  1.00  0.00              
ATOM   2276  CG2 THR A 156     -10.885 -19.915 -12.721  1.00  0.00              
ATOM   2277  H   THR A 156     -14.114 -20.552 -12.307  1.00  0.00              
ATOM   2278  HA  THR A 156     -12.489 -18.729 -10.594  1.00  0.00              
ATOM   2279  HB  THR A 156     -11.386 -17.833 -12.607  1.00  0.00              
ATOM   2280  HG1 THR A 156     -13.242 -18.072 -13.998  1.00  0.00              
ATOM   2281 1HG2 THR A 156     -10.183 -19.774 -13.543  1.00  0.00              
ATOM   2282 2HG2 THR A 156     -10.344 -19.913 -11.775  1.00  0.00              
ATOM   2283 3HG2 THR A 156     -11.400 -20.867 -12.843  1.00  0.00              
ATOM   2284  N   SER A 157     -13.571 -16.656 -11.656  1.00  0.00              
ATOM   2285  CA  SER A 157     -14.424 -15.531 -11.964  1.00  0.00              
ATOM   2286  C   SER A 157     -13.530 -14.472 -12.588  1.00  0.00              
ATOM   2287  O   SER A 157     -12.682 -13.891 -11.916  1.00  0.00              
ATOM   2288  CB  SER A 157     -15.092 -14.936 -10.731  1.00  0.00              
ATOM   2289  OG  SER A 157     -15.770 -13.745 -11.109  1.00  0.00              
ATOM   2290  H   SER A 157     -12.635 -16.485 -11.315  1.00  0.00              
ATOM   2291  HA  SER A 157     -15.279 -15.794 -12.588  1.00  0.00              
ATOM   2292 1HB  SER A 157     -15.794 -15.666 -10.329  1.00  0.00              
ATOM   2293 2HB  SER A 157     -14.326 -14.722  -9.986  1.00  0.00              
ATOM   2294  HG  SER A 157     -16.612 -13.970 -11.513  1.00  0.00              
ATOM   2295  N   ALA A 158     -13.695 -14.241 -13.883  1.00  0.00              
ATOM   2296  CA  ALA A 158     -12.912 -13.210 -14.548  1.00  0.00              
ATOM   2297  C   ALA A 158     -13.386 -11.837 -14.042  1.00  0.00              
ATOM   2298  O   ALA A 158     -12.610 -10.886 -13.946  1.00  0.00              
ATOM   2299  CB  ALA A 158     -13.103 -13.322 -16.064  1.00  0.00              
ATOM   2300  H   ALA A 158     -14.363 -14.774 -14.420  1.00  0.00              
ATOM   2301  HA  ALA A 158     -11.863 -13.342 -14.282  1.00  0.00              
ATOM   2302 1HB  ALA A 158     -12.516 -12.549 -16.560  1.00  0.00              
ATOM   2303 2HB  ALA A 158     -12.770 -14.303 -16.401  1.00  0.00              
ATOM   2304 3HB  ALA A 158     -14.156 -13.190 -16.308  1.00  0.00              
ATOM   2305  N   LYS A 159     -14.674 -11.742 -13.722  1.00  0.00              
ATOM   2306  CA  LYS A 159     -15.261 -10.491 -13.240  1.00  0.00              
ATOM   2307  C   LYS A 159     -14.733 -10.026 -11.879  1.00  0.00              
ATOM   2308  O   LYS A 159     -14.357  -8.866 -11.723  1.00  0.00              
ATOM   2309  CB  LYS A 159     -16.786 -10.622 -13.177  1.00  0.00              
ATOM   2310  CG  LYS A 159     -17.509  -9.335 -12.796  1.00  0.00              
ATOM   2311  CD  LYS A 159     -19.023  -9.469 -12.919  1.00  0.00              
ATOM   2312  CE  LYS A 159     -19.712  -8.154 -12.561  1.00  0.00              
ATOM   2313  NZ  LYS A 159     -21.195  -8.231 -12.652  1.00  0.00              
ATOM   2314  H   LYS A 159     -15.262 -12.558 -13.814  1.00  0.00              
ATOM   2315  HA  LYS A 159     -15.009  -9.678 -13.922  1.00  0.00              
ATOM   2316 1HB  LYS A 159     -17.120 -10.949 -14.162  1.00  0.00              
ATOM   2317 2HB  LYS A 159     -17.011 -11.396 -12.443  1.00  0.00              
ATOM   2318 1HG  LYS A 159     -17.255  -9.089 -11.764  1.00  0.00              
ATOM   2319 2HG  LYS A 159     -17.166  -8.538 -13.454  1.00  0.00              
ATOM   2320 1HD  LYS A 159     -19.265  -9.746 -13.946  1.00  0.00              
ATOM   2321 2HD  LYS A 159     -19.359 -10.256 -12.243  1.00  0.00              
ATOM   2322 1HE  LYS A 159     -19.433  -7.888 -11.543  1.00  0.00              
ATOM   2323 2HE  LYS A 159     -19.356  -7.385 -13.247  1.00  0.00              
ATOM   2324 1HZ  LYS A 159     -21.595  -7.337 -12.407  1.00  0.00              
ATOM   2325 2HZ  LYS A 159     -21.463  -8.472 -13.596  1.00  0.00              
ATOM   2326 3HZ  LYS A 159     -21.535  -8.939 -12.015  1.00  0.00              
ATOM   2327  N   THR A 160     -14.704 -10.922 -10.898  1.00  0.00              
ATOM   2328  CA  THR A 160     -14.174 -10.580  -9.572  1.00  0.00              
ATOM   2329  C   THR A 160     -12.738 -11.050  -9.339  1.00  0.00              
ATOM   2330  O   THR A 160     -12.228 -10.951  -8.229  1.00  0.00              
ATOM   2331  CB  THR A 160     -15.061 -11.169  -8.459  1.00  0.00              
ATOM   2332  OG1 THR A 160     -15.079 -12.598  -8.565  1.00  0.00              
ATOM   2333  CG2 THR A 160     -16.482 -10.638  -8.572  1.00  0.00              
ATOM   2334  H   THR A 160     -15.051 -11.855 -11.064  1.00  0.00              
ATOM   2335  HA  THR A 160     -14.133  -9.496  -9.459  1.00  0.00              
ATOM   2336  HB  THR A 160     -14.646 -10.891  -7.490  1.00  0.00              
ATOM   2337  HG1 THR A 160     -15.432 -12.851  -9.422  1.00  0.00              
ATOM   2338 1HG2 THR A 160     -17.093 -11.064  -7.777  1.00  0.00              
ATOM   2339 2HG2 THR A 160     -16.472  -9.552  -8.480  1.00  0.00              
ATOM   2340 3HG2 THR A 160     -16.897 -10.916  -9.540  1.00  0.00              
ATOM   2341  N   ARG A 161     -12.104 -11.564 -10.392  1.00  0.00              
ATOM   2342  CA  ARG A 161     -10.683 -11.931 -10.380  1.00  0.00              
ATOM   2343  C   ARG A 161     -10.342 -13.139  -9.522  1.00  0.00              
ATOM   2344  O   ARG A 161      -9.174 -13.367  -9.208  1.00  0.00              
ATOM   2345  CB  ARG A 161      -9.811 -10.746  -9.993  1.00  0.00              
ATOM   2346  CG  ARG A 161     -10.044  -9.486 -10.811  1.00  0.00              
ATOM   2347  CD  ARG A 161      -9.101  -8.378 -10.511  1.00  0.00              
ATOM   2348  NE  ARG A 161      -9.024  -8.016  -9.105  1.00  0.00              
ATOM   2349  CZ  ARG A 161      -9.845  -7.140  -8.494  1.00  0.00              
ATOM   2350  NH1 ARG A 161     -10.780  -6.506  -9.166  1.00  0.00              
ATOM   2351  NH2 ARG A 161      -9.670  -6.916  -7.203  1.00  0.00              
ATOM   2352  H   ARG A 161     -12.642 -11.703 -11.236  1.00  0.00              
ATOM   2353  HA  ARG A 161     -10.367 -12.216 -11.384  1.00  0.00              
ATOM   2354 1HB  ARG A 161     -10.009 -10.535  -8.943  1.00  0.00              
ATOM   2355 2HB  ARG A 161      -8.774 -11.063 -10.110  1.00  0.00              
ATOM   2356 1HG  ARG A 161      -9.944  -9.734 -11.868  1.00  0.00              
ATOM   2357 2HG  ARG A 161     -11.056  -9.128 -10.615  1.00  0.00              
ATOM   2358 1HD  ARG A 161      -8.100  -8.670 -10.828  1.00  0.00              
ATOM   2359 2HD  ARG A 161      -9.412  -7.490 -11.060  1.00  0.00              
ATOM   2360  HE  ARG A 161      -8.384  -8.338  -8.391  1.00  0.00              
ATOM   2361 1HH1 ARG A 161     -10.889  -6.675 -10.156  1.00  0.00              
ATOM   2362 2HH1 ARG A 161     -11.385  -5.853  -8.690  1.00  0.00              
ATOM   2363 1HH2 ARG A 161      -8.934  -7.398  -6.705  1.00  0.00              
ATOM   2364 2HH2 ARG A 161     -10.270  -6.264  -6.721  1.00  0.00              
ATOM   2365  N   ALA A 162     -11.359 -13.920  -9.163  1.00  0.00              
ATOM   2366  CA  ALA A 162     -11.153 -15.148  -8.389  1.00  0.00              
ATOM   2367  C   ALA A 162     -10.516 -16.240  -9.254  1.00  0.00              
ATOM   2368  O   ALA A 162     -11.070 -16.628 -10.270  1.00  0.00              
ATOM   2369  CB  ALA A 162     -12.487 -15.638  -7.836  1.00  0.00              
ATOM   2370  H   ALA A 162     -12.297 -13.660  -9.432  1.00  0.00              
ATOM   2371  HA  ALA A 162     -10.465 -14.934  -7.571  1.00  0.00              
ATOM   2372 1HB  ALA A 162     -12.330 -16.550  -7.261  1.00  0.00              
ATOM   2373 2HB  ALA A 162     -12.917 -14.872  -7.189  1.00  0.00              
ATOM   2374 3HB  ALA A 162     -13.169 -15.842  -8.660  1.00  0.00              
ATOM   2375  N   ASN A 163      -9.357 -16.724  -8.815  1.00  0.00              
ATOM   2376  CA  ASN A 163      -8.610 -17.790  -9.472  1.00  0.00              
ATOM   2377  C   ASN A 163      -8.224 -17.565 -10.950  1.00  0.00              
ATOM   2378  O   ASN A 163      -8.021 -18.529 -11.688  1.00  0.00              
ATOM   2379  CB  ASN A 163      -9.355 -19.134  -9.347  1.00  0.00              
ATOM   2380  CG  ASN A 163      -9.467 -19.623  -7.895  1.00  0.00              
ATOM   2381  OD1 ASN A 163      -8.611 -19.315  -7.071  1.00  0.00              
ATOM   2382  ND2 ASN A 163     -10.511 -20.391  -7.587  1.00  0.00              
ATOM   2383  H   ASN A 163      -8.987 -16.313  -7.970  1.00  0.00              
ATOM   2384  HA  ASN A 163      -7.640 -17.915  -8.987  1.00  0.00              
ATOM   2385 1HB  ASN A 163     -10.300 -19.298  -9.867  1.00  0.00              
ATOM   2386 2HB  ASN A 163      -8.563 -19.692  -9.849  1.00  0.00              
ATOM   2387 1HD2 ASN A 163     -10.622 -20.731  -6.653  1.00  0.00              
ATOM   2388 2HD2 ASN A 163     -11.182 -20.627  -8.290  1.00  0.00              
ATOM   2389  N   VAL A 164      -8.083 -16.317 -11.388  1.00  0.00              
ATOM   2390  CA  VAL A 164      -7.791 -16.073 -12.796  1.00  0.00              
ATOM   2391  C   VAL A 164      -6.361 -16.442 -13.193  1.00  0.00              
ATOM   2392  O   VAL A 164      -6.158 -17.155 -14.174  1.00  0.00              
ATOM   2393  CB  VAL A 164      -8.118 -14.605 -13.187  1.00  0.00              
ATOM   2394  CG1 VAL A 164      -7.650 -14.301 -14.633  1.00  0.00              
ATOM   2395  CG2 VAL A 164      -9.618 -14.388 -13.086  1.00  0.00              
ATOM   2396  H   VAL A 164      -8.175 -15.532 -10.761  1.00  0.00              
ATOM   2397  HA  VAL A 164      -8.403 -16.703 -13.443  1.00  0.00              
ATOM   2398  HB  VAL A 164      -7.640 -13.934 -12.474  1.00  0.00              
ATOM   2399 1HG1 VAL A 164      -7.889 -13.267 -14.883  1.00  0.00              
ATOM   2400 2HG1 VAL A 164      -6.572 -14.450 -14.706  1.00  0.00              
ATOM   2401 3HG1 VAL A 164      -8.158 -14.969 -15.328  1.00  0.00              
ATOM   2402 1HG2 VAL A 164      -9.856 -13.361 -13.359  1.00  0.00              
ATOM   2403 2HG2 VAL A 164     -10.129 -15.072 -13.764  1.00  0.00              
ATOM   2404 3HG2 VAL A 164      -9.945 -14.578 -12.064  1.00  0.00              
ATOM   2405  N   ASP A 165      -5.369 -15.979 -12.438  1.00  0.00              
ATOM   2406  CA  ASP A 165      -3.983 -16.323 -12.736  1.00  0.00              
ATOM   2407  C   ASP A 165      -3.777 -17.809 -12.460  1.00  0.00              
ATOM   2408  O   ASP A 165      -3.022 -18.478 -13.159  1.00  0.00              
ATOM   2409  CB  ASP A 165      -3.004 -15.530 -11.855  1.00  0.00              
ATOM   2410  CG  ASP A 165      -2.927 -14.052 -12.229  1.00  0.00              
ATOM   2411  OD1 ASP A 165      -3.451 -13.666 -13.301  1.00  0.00              
ATOM   2412  OD2 ASP A 165      -2.317 -13.276 -11.458  1.00  0.00              
ATOM   2413  H   ASP A 165      -5.568 -15.382 -11.648  1.00  0.00              
ATOM   2414  HA  ASP A 165      -3.777 -16.143 -13.791  1.00  0.00              
ATOM   2415 1HB  ASP A 165      -3.194 -15.641 -10.787  1.00  0.00              
ATOM   2416 2HB  ASP A 165      -2.068 -16.028 -12.112  1.00  0.00              
ATOM   2417  N   LYS A 166      -4.459 -18.317 -11.440  1.00  0.00              
ATOM   2418  CA  LYS A 166      -4.331 -19.713 -11.064  1.00  0.00              
ATOM   2419  C   LYS A 166      -4.425 -20.689 -12.242  1.00  0.00              
ATOM   2420  O   LYS A 166      -3.617 -21.602 -12.340  1.00  0.00              
ATOM   2421  CB  LYS A 166      -5.381 -20.091 -10.007  1.00  0.00              
ATOM   2422  CG  LYS A 166      -5.316 -21.552  -9.553  1.00  0.00              
ATOM   2423  CD  LYS A 166      -6.280 -21.839  -8.411  1.00  0.00              
ATOM   2424  CE  LYS A 166      -6.375 -23.336  -8.143  1.00  0.00              
ATOM   2425  NZ  LYS A 166      -5.069 -23.917  -7.713  1.00  0.00              
ATOM   2426  H   LYS A 166      -5.082 -17.721 -10.912  1.00  0.00              
ATOM   2427  HA  LYS A 166      -3.343 -19.891 -10.637  1.00  0.00              
ATOM   2428 1HB  LYS A 166      -5.222 -19.436  -9.149  1.00  0.00              
ATOM   2429 2HB  LYS A 166      -6.360 -19.888 -10.441  1.00  0.00              
ATOM   2430 1HG  LYS A 166      -5.568 -22.189 -10.402  1.00  0.00              
ATOM   2431 2HG  LYS A 166      -4.300 -21.768  -9.226  1.00  0.00              
ATOM   2432 1HD  LYS A 166      -5.921 -21.326  -7.517  1.00  0.00              
ATOM   2433 2HD  LYS A 166      -7.262 -21.452  -8.679  1.00  0.00              
ATOM   2434 1HE  LYS A 166      -7.115 -23.496  -7.362  1.00  0.00              
ATOM   2435 2HE  LYS A 166      -6.703 -23.826  -9.060  1.00  0.00              
ATOM   2436 1HZ  LYS A 166      -5.179 -24.908  -7.549  1.00  0.00              
ATOM   2437 2HZ  LYS A 166      -4.380 -23.771  -8.438  1.00  0.00              
ATOM   2438 3HZ  LYS A 166      -4.764 -23.466  -6.863  1.00  0.00              
ATOM   2439  N   VAL A 167      -5.403 -20.509 -13.127  1.00  0.00              
ATOM   2440  CA  VAL A 167      -5.563 -21.480 -14.213  1.00  0.00              
ATOM   2441  C   VAL A 167      -4.402 -21.452 -15.199  1.00  0.00              
ATOM   2442  O   VAL A 167      -4.098 -22.465 -15.831  1.00  0.00              
ATOM   2443  CB  VAL A 167      -6.928 -21.311 -14.964  1.00  0.00              
ATOM   2444  CG1 VAL A 167      -8.053 -21.435 -13.970  1.00  0.00              
ATOM   2445  CG2 VAL A 167      -7.019 -19.974 -15.679  1.00  0.00              
ATOM   2446  H   VAL A 167      -6.035 -19.723 -13.071  1.00  0.00              
ATOM   2447  HA  VAL A 167      -5.563 -22.503 -13.834  1.00  0.00              
ATOM   2448  HB  VAL A 167      -7.003 -22.076 -15.738  1.00  0.00              
ATOM   2449 1HG1 VAL A 167      -9.008 -21.319 -14.483  1.00  0.00              
ATOM   2450 2HG1 VAL A 167      -8.013 -22.416 -13.496  1.00  0.00              
ATOM   2451 3HG1 VAL A 167      -7.954 -20.660 -13.211  1.00  0.00              
ATOM   2452 1HG2 VAL A 167      -7.980 -19.897 -16.188  1.00  0.00              
ATOM   2453 2HG2 VAL A 167      -6.928 -19.167 -14.952  1.00  0.00              
ATOM   2454 3HG2 VAL A 167      -6.215 -19.896 -16.411  1.00  0.00              
ATOM   2455  N   PHE A 168      -3.707 -20.322 -15.293  1.00  0.00              
ATOM   2456  CA  PHE A 168      -2.628 -20.208 -16.272  1.00  0.00              
ATOM   2457  C   PHE A 168      -1.309 -20.735 -15.715  1.00  0.00              
ATOM   2458  O   PHE A 168      -0.556 -21.411 -16.417  1.00  0.00              
ATOM   2459  CB  PHE A 168      -2.479 -18.756 -16.711  1.00  0.00              
ATOM   2460  CG  PHE A 168      -3.629 -18.266 -17.528  1.00  0.00              
ATOM   2461  CD1 PHE A 168      -3.732 -18.607 -18.874  1.00  0.00              
ATOM   2462  CD2 PHE A 168      -4.619 -17.484 -16.951  1.00  0.00              
ATOM   2463  CE1 PHE A 168      -4.811 -18.172 -19.638  1.00  0.00              
ATOM   2464  CE2 PHE A 168      -5.699 -17.041 -17.697  1.00  0.00              
ATOM   2465  CZ  PHE A 168      -5.799 -17.386 -19.051  1.00  0.00              
ATOM   2466  H   PHE A 168      -3.913 -19.535 -14.695  1.00  0.00              
ATOM   2467  HA  PHE A 168      -2.857 -20.818 -17.147  1.00  0.00              
ATOM   2468 1HB  PHE A 168      -2.408 -18.105 -15.841  1.00  0.00              
ATOM   2469 2HB  PHE A 168      -1.585 -18.640 -17.323  1.00  0.00              
ATOM   2470  HD1 PHE A 168      -2.955 -19.223 -19.328  1.00  0.00              
ATOM   2471  HD2 PHE A 168      -4.538 -17.217 -15.897  1.00  0.00              
ATOM   2472  HE1 PHE A 168      -4.880 -18.448 -20.690  1.00  0.00              
ATOM   2473  HE2 PHE A 168      -6.470 -16.426 -17.234  1.00  0.00              
ATOM   2474  HZ  PHE A 168      -6.644 -17.039 -19.644  1.00  0.00              
ATOM   2475  N   PHE A 169      -1.029 -20.431 -14.451  1.00  0.00              
ATOM   2476  CA  PHE A 169       0.220 -20.878 -13.851  1.00  0.00              
ATOM   2477  C   PHE A 169       0.182 -22.373 -13.520  1.00  0.00              
ATOM   2478  O   PHE A 169       1.205 -23.047 -13.608  1.00  0.00              
ATOM   2479  CB  PHE A 169       0.534 -20.054 -12.603  1.00  0.00              
ATOM   2480  CG  PHE A 169       1.036 -18.680 -12.915  1.00  0.00              
ATOM   2481  CD1 PHE A 169       2.322 -18.490 -13.416  1.00  0.00              
ATOM   2482  CD2 PHE A 169       0.206 -17.576 -12.767  1.00  0.00              
ATOM   2483  CE1 PHE A 169       2.768 -17.218 -13.770  1.00  0.00              
ATOM   2484  CE2 PHE A 169       0.644 -16.303 -13.117  1.00  0.00              
ATOM   2485  CZ  PHE A 169       1.919 -16.121 -13.621  1.00  0.00              
ATOM   2486  H   PHE A 169      -1.676 -19.890 -13.896  1.00  0.00              
ATOM   2487  HA  PHE A 169       1.039 -20.743 -14.558  1.00  0.00              
ATOM   2488 1HB  PHE A 169      -0.363 -19.934 -11.998  1.00  0.00              
ATOM   2489 2HB  PHE A 169       1.306 -20.547 -12.014  1.00  0.00              
ATOM   2490  HD1 PHE A 169       2.982 -19.350 -13.530  1.00  0.00              
ATOM   2491  HD2 PHE A 169      -0.800 -17.716 -12.370  1.00  0.00              
ATOM   2492  HE1 PHE A 169       3.776 -17.085 -14.163  1.00  0.00              
ATOM   2493  HE2 PHE A 169      -0.020 -15.448 -12.993  1.00  0.00              
ATOM   2494  HZ  PHE A 169       2.261 -15.125 -13.898  1.00  0.00              
ATOM   2495  N   ASP A 170      -0.982 -22.892 -13.137  1.00  0.00              
ATOM   2496  CA  ASP A 170      -1.081 -24.310 -12.794  1.00  0.00              
ATOM   2497  C   ASP A 170      -0.921 -25.125 -14.088  1.00  0.00              
ATOM   2498  O   ASP A 170      -0.275 -26.163 -14.092  1.00  0.00              
ATOM   2499  CB  ASP A 170      -2.435 -24.634 -12.148  1.00  0.00              
ATOM   2500  CG  ASP A 170      -2.540 -24.146 -10.698  1.00  0.00              
ATOM   2501  OD1 ASP A 170      -1.510 -23.763 -10.096  1.00  0.00              
ATOM   2502  OD2 ASP A 170      -3.666 -24.149 -10.161  1.00  0.00              
ATOM   2503  H   ASP A 170      -1.808 -22.313 -13.077  1.00  0.00              
ATOM   2504  HA  ASP A 170      -0.274 -24.582 -12.113  1.00  0.00              
ATOM   2505 1HB  ASP A 170      -3.289 -24.281 -12.728  1.00  0.00              
ATOM   2506 2HB  ASP A 170      -2.403 -25.724 -12.172  1.00  0.00              
ATOM   2507  N   LEU A 171      -1.514 -24.661 -15.186  1.00  0.00              
ATOM   2508  CA  LEU A 171      -1.318 -25.345 -16.468  1.00  0.00              
ATOM   2509  C   LEU A 171       0.139 -25.218 -16.891  1.00  0.00              
ATOM   2510  O   LEU A 171       0.722 -26.160 -17.430  1.00  0.00              
ATOM   2511  CB  LEU A 171      -2.247 -24.767 -17.544  1.00  0.00              
ATOM   2512  CG  LEU A 171      -2.164 -25.452 -18.914  1.00  0.00              
ATOM   2513  CD1 LEU A 171      -2.545 -26.921 -18.788  1.00  0.00              
ATOM   2514  CD2 LEU A 171      -3.082 -24.739 -19.895  1.00  0.00              
ATOM   2515  H   LEU A 171      -2.100 -23.839 -15.151  1.00  0.00              
ATOM   2516  HA  LEU A 171      -1.538 -26.406 -16.353  1.00  0.00              
ATOM   2517 1HB  LEU A 171      -3.208 -24.977 -17.079  1.00  0.00              
ATOM   2518 2HB  LEU A 171      -2.121 -23.690 -17.649  1.00  0.00              
ATOM   2519  HG  LEU A 171      -1.140 -25.337 -19.272  1.00  0.00              
ATOM   2520 1HD1 LEU A 171      -2.483 -27.398 -19.766  1.00  0.00              
ATOM   2521 2HD1 LEU A 171      -1.861 -27.416 -18.099  1.00  0.00              
ATOM   2522 3HD1 LEU A 171      -3.563 -27.001 -18.409  1.00  0.00              
ATOM   2523 1HD2 LEU A 171      -3.021 -25.226 -20.869  1.00  0.00              
ATOM   2524 2HD2 LEU A 171      -4.108 -24.781 -19.531  1.00  0.00              
ATOM   2525 3HD2 LEU A 171      -2.774 -23.697 -19.992  1.00  0.00              
ATOM   2526  N   MET A 172       0.739 -24.054 -16.659  1.00  0.00              
ATOM   2527  CA  MET A 172       2.159 -23.931 -16.956  1.00  0.00              
ATOM   2528  C   MET A 172       2.968 -24.936 -16.140  1.00  0.00              
ATOM   2529  O   MET A 172       3.969 -25.449 -16.623  1.00  0.00              
ATOM   2530  CB  MET A 172       2.674 -22.515 -16.682  1.00  0.00              
ATOM   2531  CG  MET A 172       2.201 -21.480 -17.711  1.00  0.00              
ATOM   2532  SD  MET A 172       2.512 -19.798 -17.153  1.00  0.00              
ATOM   2533  CE  MET A 172       4.232 -19.727 -17.203  1.00  0.00              
ATOM   2534  H   MET A 172       0.243 -23.257 -16.286  1.00  0.00              
ATOM   2535  HA  MET A 172       2.340 -24.158 -18.006  1.00  0.00              
ATOM   2536 1HB  MET A 172       2.323 -22.237 -15.689  1.00  0.00              
ATOM   2537 2HB  MET A 172       3.764 -22.567 -16.682  1.00  0.00              
ATOM   2538 1HG  MET A 172       2.734 -21.662 -18.644  1.00  0.00              
ATOM   2539 2HG  MET A 172       1.132 -21.623 -17.870  1.00  0.00              
ATOM   2540 1HE  MET A 172       4.565 -18.740 -16.882  1.00  0.00              
ATOM   2541 2HE  MET A 172       4.647 -20.485 -16.537  1.00  0.00              
ATOM   2542 3HE  MET A 172       4.574 -19.912 -18.222  1.00  0.00              
ATOM   2543  N   ARG A 173       2.547 -25.220 -14.911  1.00  0.00              
ATOM   2544  CA  ARG A 173       3.216 -26.259 -14.126  1.00  0.00              
ATOM   2545  C   ARG A 173       3.070 -27.659 -14.734  1.00  0.00              
ATOM   2546  O   ARG A 173       4.008 -28.467 -14.702  1.00  0.00              
ATOM   2547  CB  ARG A 173       2.719 -26.246 -12.675  1.00  0.00              
ATOM   2548  CG  ARG A 173       3.199 -25.011 -11.898  1.00  0.00              
ATOM   2549  CD  ARG A 173       2.754 -25.006 -10.433  1.00  0.00              
ATOM   2550  NE  ARG A 173       3.167 -23.764  -9.769  1.00  0.00              
ATOM   2551  CZ  ARG A 173       2.381 -22.705  -9.591  1.00  0.00              
ATOM   2552  NH1 ARG A 173       1.132 -22.730 -10.013  1.00  0.00              
ATOM   2553  NH2 ARG A 173       2.851 -21.601  -9.016  1.00  0.00              
ATOM   2554  H   ARG A 173       1.765 -24.725 -14.507  1.00  0.00              
ATOM   2555  HA  ARG A 173       4.289 -26.067 -14.099  1.00  0.00              
ATOM   2556 1HB  ARG A 173       1.630 -26.272 -12.712  1.00  0.00              
ATOM   2557 2HB  ARG A 173       3.088 -27.157 -12.204  1.00  0.00              
ATOM   2558 1HG  ARG A 173       4.289 -24.984 -11.928  1.00  0.00              
ATOM   2559 2HG  ARG A 173       2.801 -24.120 -12.384  1.00  0.00              
ATOM   2560 1HD  ARG A 173       1.669 -25.093 -10.392  1.00  0.00              
ATOM   2561 2HD  ARG A 173       3.206 -25.856  -9.922  1.00  0.00              
ATOM   2562  HE  ARG A 173       4.058 -23.518  -9.360  1.00  0.00              
ATOM   2563 1HH1 ARG A 173       0.773 -23.555 -10.471  1.00  0.00              
ATOM   2564 2HH1 ARG A 173       0.540 -21.924  -9.877  1.00  0.00              
ATOM   2565 1HH2 ARG A 173       3.813 -21.565  -8.711  1.00  0.00              
ATOM   2566 2HH2 ARG A 173       2.244 -20.805  -8.888  1.00  0.00              
ATOM   2567  N   GLU A 174       1.903 -27.955 -15.294  1.00  0.00              
ATOM   2568  CA  GLU A 174       1.705 -29.263 -15.905  1.00  0.00              
ATOM   2569  C   GLU A 174       2.561 -29.345 -17.153  1.00  0.00              
ATOM   2570  O   GLU A 174       3.170 -30.379 -17.421  1.00  0.00              
ATOM   2571  CB  GLU A 174       0.244 -29.490 -16.253  1.00  0.00              
ATOM   2572  CG  GLU A 174      -0.634 -29.668 -15.028  1.00  0.00              
ATOM   2573  CD  GLU A 174      -2.092 -29.838 -15.382  1.00  0.00              
ATOM   2574  OE1 GLU A 174      -2.908 -30.042 -14.456  1.00  0.00              
ATOM   2575  OE2 GLU A 174      -2.424 -29.768 -16.588  1.00  0.00              
ATOM   2576  H   GLU A 174       1.146 -27.286 -15.306  1.00  0.00              
ATOM   2577  HA  GLU A 174       2.028 -30.045 -15.217  1.00  0.00              
ATOM   2578 1HB  GLU A 174      -0.084 -28.625 -16.829  1.00  0.00              
ATOM   2579 2HB  GLU A 174       0.200 -30.382 -16.879  1.00  0.00              
ATOM   2580 1HG  GLU A 174      -0.329 -30.499 -14.394  1.00  0.00              
ATOM   2581 2HG  GLU A 174      -0.508 -28.732 -14.486  1.00  0.00              
ATOM   2582  N   ILE A 175       2.633 -28.246 -17.903  1.00  0.00              
ATOM   2583  CA  ILE A 175       3.398 -28.231 -19.146  1.00  0.00              
ATOM   2584  C   ILE A 175       4.874 -28.366 -18.796  1.00  0.00              
ATOM   2585  O   ILE A 175       5.627 -29.103 -19.442  1.00  0.00              
ATOM   2586  CB  ILE A 175       3.166 -26.917 -19.926  1.00  0.00              
ATOM   2587  CG1 ILE A 175       1.719 -26.860 -20.416  1.00  0.00              
ATOM   2588  CG2 ILE A 175       4.138 -26.816 -21.086  1.00  0.00              
ATOM   2589  CD1 ILE A 175       1.310 -25.486 -20.942  1.00  0.00              
ATOM   2590  H   ILE A 175       2.151 -27.407 -17.612  1.00  0.00              
ATOM   2591  HA  ILE A 175       3.143 -29.091 -19.764  1.00  0.00              
ATOM   2592  HB  ILE A 175       3.312 -26.073 -19.253  1.00  0.00              
ATOM   2593 1HG1 ILE A 175       1.615 -27.602 -21.208  1.00  0.00              
ATOM   2594 2HG1 ILE A 175       1.081 -27.136 -19.576  1.00  0.00              
ATOM   2595 1HG2 ILE A 175       3.963 -25.886 -21.628  1.00  0.00              
ATOM   2596 2HG2 ILE A 175       5.159 -26.827 -20.708  1.00  0.00              
ATOM   2597 3HG2 ILE A 175       3.991 -27.660 -21.760  1.00  0.00              
ATOM   2598 1HD1 ILE A 175       0.272 -25.516 -21.273  1.00  0.00              
ATOM   2599 2HD1 ILE A 175       1.416 -24.745 -20.149  1.00  0.00              
ATOM   2600 3HD1 ILE A 175       1.949 -25.213 -21.781  1.00  0.00              
ATOM   2601  N   ARG A 176       5.288 -27.662 -17.757  1.00  0.00              
ATOM   2602  CA  ARG A 176       6.675 -27.730 -17.335  1.00  0.00              
ATOM   2603  C   ARG A 176       7.053 -29.160 -16.884  1.00  0.00              
ATOM   2604  O   ARG A 176       8.127 -29.666 -17.217  1.00  0.00              
ATOM   2605  CB  ARG A 176       6.989 -26.694 -16.266  1.00  0.00              
ATOM   2606  CG  ARG A 176       8.422 -26.714 -15.758  1.00  0.00              
ATOM   2607  CD  ARG A 176       8.719 -25.690 -14.724  1.00  0.00              
ATOM   2608  NE  ARG A 176       7.914 -25.800 -13.518  1.00  0.00              
ATOM   2609  CZ  ARG A 176       7.895 -24.890 -12.524  1.00  0.00              
ATOM   2610  NH1 ARG A 176       8.660 -23.821 -12.570  1.00  0.00              
ATOM   2611  NH2 ARG A 176       7.103 -25.111 -11.490  1.00  0.00              
ATOM   2612  H   ARG A 176       4.647 -27.071 -17.246  1.00  0.00              
ATOM   2613  HA  ARG A 176       7.328 -27.491 -18.175  1.00  0.00              
ATOM   2614 1HB  ARG A 176       6.774 -25.717 -16.697  1.00  0.00              
ATOM   2615 2HB  ARG A 176       6.311 -26.881 -15.434  1.00  0.00              
ATOM   2616 1HG  ARG A 176       8.624 -27.694 -15.326  1.00  0.00              
ATOM   2617 2HG  ARG A 176       9.091 -26.543 -16.602  1.00  0.00              
ATOM   2618 1HD  ARG A 176       9.764 -25.778 -14.428  1.00  0.00              
ATOM   2619 2HD  ARG A 176       8.543 -24.700 -15.144  1.00  0.00              
ATOM   2620  HE  ARG A 176       7.273 -26.530 -13.235  1.00  0.00              
ATOM   2621 1HH1 ARG A 176       9.273 -23.676 -13.360  1.00  0.00              
ATOM   2622 2HH1 ARG A 176       8.631 -23.151 -11.816  1.00  0.00              
ATOM   2623 1HH2 ARG A 176       6.535 -25.947 -11.462  1.00  0.00              
ATOM   2624 2HH2 ARG A 176       7.070 -24.446 -10.732  1.00  0.00              
ATOM   2625  N   ALA A 177       6.159 -29.807 -16.142  1.00  0.00              
ATOM   2626  CA  ALA A 177       6.393 -31.176 -15.676  1.00  0.00              
ATOM   2627  C   ALA A 177       6.558 -32.130 -16.852  1.00  0.00              
ATOM   2628  O   ALA A 177       7.392 -33.029 -16.804  1.00  0.00              
ATOM   2629  CB  ALA A 177       5.238 -31.641 -14.799  1.00  0.00              
ATOM   2630  H   ALA A 177       5.297 -29.342 -15.892  1.00  0.00              
ATOM   2631  HA  ALA A 177       7.320 -31.197 -15.103  1.00  0.00              
ATOM   2632 1HB  ALA A 177       5.426 -32.659 -14.461  1.00  0.00              
ATOM   2633 2HB  ALA A 177       5.150 -30.982 -13.935  1.00  0.00              
ATOM   2634 3HB  ALA A 177       4.313 -31.614 -15.372  1.00  0.00              
ATOM   2635  N   ARG A 178       5.752 -31.938 -17.892  1.00  0.00              
ATOM   2636  CA  ARG A 178       5.868 -32.736 -19.117  1.00  0.00              
ATOM   2637  C   ARG A 178       7.196 -32.480 -19.818  1.00  0.00              
ATOM   2638  O   ARG A 178       7.853 -33.411 -20.288  1.00  0.00              
ATOM   2639  CB  ARG A 178       4.724 -32.420 -20.089  1.00  0.00              
ATOM   2640  CG  ARG A 178       3.366 -32.927 -19.643  1.00  0.00              
ATOM   2641  CD  ARG A 178       3.366 -34.438 -19.479  1.00  0.00              
ATOM   2642  NE  ARG A 178       3.832 -35.110 -20.688  1.00  0.00              
ATOM   2643  CZ  ARG A 178       3.080 -35.345 -21.761  1.00  0.00              
ATOM   2644  NH1 ARG A 178       1.808 -34.965 -21.783  1.00  0.00              
ATOM   2645  NH2 ARG A 178       3.603 -35.957 -22.817  1.00  0.00              
ATOM   2646  H   ARG A 178       5.040 -31.222 -17.837  1.00  0.00              
ATOM   2647  HA  ARG A 178       5.846 -33.798 -18.869  1.00  0.00              
ATOM   2648 1HB  ARG A 178       4.690 -31.337 -20.198  1.00  0.00              
ATOM   2649 2HB  ARG A 178       4.985 -32.873 -21.045  1.00  0.00              
ATOM   2650 1HG  ARG A 178       3.116 -32.459 -18.691  1.00  0.00              
ATOM   2651 2HG  ARG A 178       2.627 -32.643 -20.394  1.00  0.00              
ATOM   2652 1HD  ARG A 178       4.022 -34.704 -18.652  1.00  0.00              
ATOM   2653 2HD  ARG A 178       2.352 -34.769 -19.259  1.00  0.00              
ATOM   2654  HE  ARG A 178       4.746 -35.486 -20.905  1.00  0.00              
ATOM   2655 1HH1 ARG A 178       1.410 -34.496 -20.982  1.00  0.00              
ATOM   2656 2HH1 ARG A 178       1.244 -35.147 -22.600  1.00  0.00              
ATOM   2657 1HH2 ARG A 178       4.573 -36.242 -22.803  1.00  0.00              
ATOM   2658 2HH2 ARG A 178       3.031 -36.134 -23.629  1.00  0.00              
ATOM   2659  N   LYS A 179       7.592 -31.215 -19.888  1.00  0.00              
ATOM   2660  CA  LYS A 179       8.866 -30.860 -20.495  1.00  0.00              
ATOM   2661  C   LYS A 179      10.039 -31.479 -19.741  1.00  0.00              
ATOM   2662  O   LYS A 179      11.017 -31.913 -20.340  1.00  0.00              
ATOM   2663  CB  LYS A 179       9.027 -29.336 -20.531  1.00  0.00              
ATOM   2664  CG  LYS A 179       8.134 -28.648 -21.564  1.00  0.00              
ATOM   2665  CD  LYS A 179       8.225 -27.130 -21.489  1.00  0.00              
ATOM   2666  CE  LYS A 179       7.418 -26.495 -22.627  1.00  0.00              
ATOM   2667  NZ  LYS A 179       7.271 -25.017 -22.465  1.00  0.00              
ATOM   2668  H   LYS A 179       7.004 -30.483 -19.515  1.00  0.00              
ATOM   2669  HA  LYS A 179       8.914 -31.254 -21.511  1.00  0.00              
ATOM   2670 1HB  LYS A 179       8.788 -28.966 -19.533  1.00  0.00              
ATOM   2671 2HB  LYS A 179      10.073 -29.130 -20.753  1.00  0.00              
ATOM   2672 1HG  LYS A 179       8.441 -28.974 -22.558  1.00  0.00              
ATOM   2673 2HG  LYS A 179       7.102 -28.951 -21.386  1.00  0.00              
ATOM   2674 1HD  LYS A 179       7.831 -26.806 -20.525  1.00  0.00              
ATOM   2675 2HD  LYS A 179       9.272 -26.841 -21.569  1.00  0.00              
ATOM   2676 1HE  LYS A 179       7.928 -26.705 -23.565  1.00  0.00              
ATOM   2677 2HE  LYS A 179       6.429 -26.954 -22.641  1.00  0.00              
ATOM   2678 1HZ  LYS A 179       6.733 -24.647 -23.236  1.00  0.00              
ATOM   2679 2HZ  LYS A 179       6.795 -24.818 -21.597  1.00  0.00              
ATOM   2680 3HZ  LYS A 179       8.185 -24.588 -22.455  1.00  0.00              
ATOM   2681  N   MET A 180       9.928 -31.515 -18.422  1.00  0.00              
ATOM   2682  CA  MET A 180      10.925 -32.158 -17.585  1.00  0.00              
ATOM   2683  C   MET A 180      11.052 -33.656 -17.872  1.00  0.00              
ATOM   2684  O   MET A 180      12.149 -34.162 -18.110  1.00  0.00              
ATOM   2685  CB  MET A 180      10.584 -31.932 -16.113  1.00  0.00              
ATOM   2686  CG  MET A 180      11.512 -32.639 -15.136  1.00  0.00              
ATOM   2687  SD  MET A 180      10.976 -32.469 -13.422  1.00  0.00              
ATOM   2688  CE  MET A 180       9.507 -33.493 -13.423  1.00  0.00              
ATOM   2689  H   MET A 180       9.125 -31.083 -17.987  1.00  0.00              
ATOM   2690  HA  MET A 180      11.909 -31.736 -17.788  1.00  0.00              
ATOM   2691 1HB  MET A 180      10.624 -30.857 -15.940  1.00  0.00              
ATOM   2692 2HB  MET A 180       9.563 -32.286 -15.966  1.00  0.00              
ATOM   2693 1HG  MET A 180      11.540 -33.696 -15.399  1.00  0.00              
ATOM   2694 2HG  MET A 180      12.508 -32.211 -15.243  1.00  0.00              
ATOM   2695 1HE  MET A 180       9.060 -33.490 -12.429  1.00  0.00              
ATOM   2696 2HE  MET A 180       8.791 -33.101 -14.146  1.00  0.00              
ATOM   2697 3HE  MET A 180       9.777 -34.514 -13.696  1.00  0.00              
ATOM   2698  N   GLU A 181       9.924 -34.356 -17.851  1.00  0.00              
ATOM   2699  CA  GLU A 181       9.908 -35.795 -18.059  1.00  0.00              
ATOM   2700  C   GLU A 181      10.300 -36.182 -19.480  1.00  0.00              
ATOM   2701  O   GLU A 181      10.877 -37.245 -19.702  1.00  0.00              
ATOM   2702  CB  GLU A 181       8.523 -36.358 -17.731  1.00  0.00              
ATOM   2703  CG  GLU A 181       8.162 -36.316 -16.253  1.00  0.00              
ATOM   2704  CD  GLU A 181       6.756 -36.797 -16.021  1.00  0.00              
ATOM   2705  OE1 GLU A 181       6.095 -37.126 -16.976  1.00  0.00              
ATOM   2706  OE2 GLU A 181       6.381 -36.943 -14.881  1.00  0.00              
ATOM   2707  H   GLU A 181       9.053 -33.874 -17.687  1.00  0.00              
ATOM   2708  HA  GLU A 181      10.644 -36.271 -17.410  1.00  0.00              
ATOM   2709 1HB  GLU A 181       7.799 -35.772 -18.298  1.00  0.00              
ATOM   2710 2HB  GLU A 181       8.508 -37.391 -18.079  1.00  0.00              
ATOM   2711 1HG  GLU A 181       8.847 -36.882 -15.623  1.00  0.00              
ATOM   2712 2HG  GLU A 181       8.229 -35.258 -16.003  1.00  0.00              
ATOM   2713  N   ASP A 182       9.985 -35.310 -20.434  1.00  0.00              
ATOM   2714  CA  ASP A 182      10.288 -35.551 -21.844  1.00  0.00              
ATOM   2715  C   ASP A 182      11.698 -35.117 -22.257  1.00  0.00              
ATOM   2716  O   ASP A 182      12.255 -35.655 -23.216  1.00  0.00              
ATOM   2717  CB  ASP A 182       9.255 -34.849 -22.740  1.00  0.00              
ATOM   2718  CG  ASP A 182       7.881 -35.516 -22.697  1.00  0.00              
ATOM   2719  OD1 ASP A 182       6.900 -34.897 -23.162  1.00  0.00              
ATOM   2720  OD2 ASP A 182       7.781 -36.656 -22.197  1.00  0.00              
ATOM   2721  H   ASP A 182       9.520 -34.453 -20.170  1.00  0.00              
ATOM   2722  HA  ASP A 182      10.253 -36.621 -22.051  1.00  0.00              
ATOM   2723 1HB  ASP A 182       9.164 -33.780 -22.543  1.00  0.00              
ATOM   2724 2HB  ASP A 182       9.713 -35.001 -23.717  1.00  0.00              
ATOM   2725  N   SER A 183      12.271 -34.150 -21.543  1.00  0.00              
ATOM   2726  CA  SER A 183      13.632 -33.691 -21.828  1.00  0.00              
ATOM   2727  C   SER A 183      14.531 -33.864 -20.601  1.00  0.00              
ATOM   2728  O   SER A 183      15.236 -32.898 -20.229  1.00  0.00              
ATOM   2729  OXT SER A 183      14.551 -34.911 -20.015  1.00  0.00              
ATOM   2730  CB  SER A 183      13.616 -32.242 -22.275  1.00  0.00              
ATOM   2731  OG  SER A 183      14.905 -31.752 -22.522  1.00  0.00              
ATOM   2732  H   SER A 183      11.756 -33.722 -20.786  1.00  0.00              
ATOM   2733  HA  SER A 183      14.080 -34.178 -22.695  1.00  0.00              
ATOM   2734 1HB  SER A 183      13.026 -32.166 -23.188  1.00  0.00              
ATOM   2735 2HB  SER A 183      13.152 -31.641 -21.493  1.00  0.00              
ATOM   2736  HG  SER A 183      14.849 -30.975 -23.083  1.00  0.00              
ATOM   2737  N   GLY D 171     -15.512 -19.281 -61.621  1.00  0.00              
ATOM   2738  CA  GLY D 171     -14.745 -20.184 -60.719  1.00  0.00              
ATOM   2739  C   GLY D 171     -13.762 -19.407 -59.867  1.00  0.00              
ATOM   2740  O   GLY D 171     -14.099 -18.368 -59.301  1.00  0.00              
ATOM   2741 1H   GLY D 171     -15.459 -19.401 -62.612  1.00  0.00              
ATOM   2742 2H   GLY D 171     -16.508 -19.235 -61.554  1.00  0.00              
ATOM   2743 3H   GLY D 171     -15.340 -18.296 -61.606  1.00  0.00              
ATOM   2744 1HA  GLY D 171     -15.441 -20.711 -60.066  1.00  0.00              
ATOM   2745 2HA  GLY D 171     -14.197 -20.908 -61.322  1.00  0.00              
ATOM   2746  N   GLN D 172     -12.535 -19.903 -59.790  1.00  0.00              
ATOM   2747  CA  GLN D 172     -11.474 -19.232 -59.049  1.00  0.00              
ATOM   2748  C   GLN D 172     -11.102 -17.867 -59.646  1.00  0.00              
ATOM   2749  O   GLN D 172     -10.904 -17.743 -60.858  1.00  0.00              
ATOM   2750  CB  GLN D 172     -10.230 -20.124 -59.000  1.00  0.00              
ATOM   2751  CG  GLN D 172      -9.101 -19.571 -58.147  1.00  0.00              
ATOM   2752  CD  GLN D 172      -7.865 -20.451 -58.182  1.00  0.00              
ATOM   2753  OE1 GLN D 172      -7.154 -20.504 -59.189  1.00  0.00              
ATOM   2754  NE2 GLN D 172      -7.604 -21.148 -57.082  1.00  0.00              
ATOM   2755  H   GLN D 172     -12.332 -20.773 -60.261  1.00  0.00              
ATOM   2756  HA  GLN D 172     -11.813 -19.022 -58.035  1.00  0.00              
ATOM   2757 1HB  GLN D 172     -10.551 -21.089 -58.607  1.00  0.00              
ATOM   2758 2HB  GLN D 172      -9.889 -20.246 -60.027  1.00  0.00              
ATOM   2759 1HG  GLN D 172      -8.775 -18.533 -58.200  1.00  0.00              
ATOM   2760 2HG  GLN D 172      -9.617 -19.740 -57.201  1.00  0.00              
ATOM   2761 1HE2 GLN D 172      -6.803 -21.746 -57.047  1.00  0.00              
ATOM   2762 2HE2 GLN D 172      -8.208 -21.076 -56.289  1.00  0.00              
ATOM   2763  N   TYR D 173     -11.028 -16.841 -58.798  1.00  0.00              
ATOM   2764  CA  TYR D 173     -10.570 -15.519 -59.230  1.00  0.00              
ATOM   2765  C   TYR D 173      -9.852 -14.760 -58.111  1.00  0.00              
ATOM   2766  O   TYR D 173      -9.949 -15.132 -56.948  1.00  0.00              
ATOM   2767  CB  TYR D 173     -11.742 -14.679 -59.749  1.00  0.00              
ATOM   2768  CG  TYR D 173     -12.710 -14.245 -58.684  1.00  0.00              
ATOM   2769  CD1 TYR D 173     -13.734 -15.090 -58.257  1.00  0.00              
ATOM   2770  CD2 TYR D 173     -12.604 -12.979 -58.099  1.00  0.00              
ATOM   2771  CE1 TYR D 173     -14.633 -14.688 -57.267  1.00  0.00              
ATOM   2772  CE2 TYR D 173     -13.495 -12.566 -57.110  1.00  0.00              
ATOM   2773  CZ  TYR D 173     -14.507 -13.425 -56.701  1.00  0.00              
ATOM   2774  OH  TYR D 173     -15.398 -13.019 -55.734  1.00  0.00              
ATOM   2775  H   TYR D 173     -11.294 -16.979 -57.833  1.00  0.00              
ATOM   2776  HA  TYR D 173      -9.841 -15.625 -60.034  1.00  0.00              
ATOM   2777 1HB  TYR D 173     -11.318 -13.797 -60.233  1.00  0.00              
ATOM   2778 2HB  TYR D 173     -12.267 -15.282 -60.490  1.00  0.00              
ATOM   2779  HD1 TYR D 173     -13.824 -16.078 -58.710  1.00  0.00              
ATOM   2780  HD2 TYR D 173     -11.808 -12.312 -58.428  1.00  0.00              
ATOM   2781  HE1 TYR D 173     -15.429 -15.356 -56.940  1.00  0.00              
ATOM   2782  HE2 TYR D 173     -13.393 -11.575 -56.665  1.00  0.00              
ATOM   2783  HH  TYR D 173     -16.056 -13.687 -55.526  1.00  0.00              
ATOM   2784  N   LEU D 174      -9.130 -13.702 -58.470  1.00  0.00              
ATOM   2785  CA  LEU D 174      -8.379 -12.926 -57.491  1.00  0.00              
ATOM   2786  C   LEU D 174      -9.333 -12.003 -56.738  1.00  0.00              
ATOM   2787  O   LEU D 174      -9.960 -11.116 -57.318  1.00  0.00              
ATOM   2788  CB  LEU D 174      -7.281 -12.114 -58.188  1.00  0.00              
ATOM   2789  CG  LEU D 174      -6.360 -11.276 -57.289  1.00  0.00              
ATOM   2790  CD1 LEU D 174      -5.529 -12.184 -56.380  1.00  0.00              
ATOM   2791  CD2 LEU D 174      -5.440 -10.433 -58.160  1.00  0.00              
ATOM   2792  H   LEU D 174      -9.101 -13.428 -59.442  1.00  0.00              
ATOM   2793  HA  LEU D 174      -7.926 -13.598 -56.763  1.00  0.00              
ATOM   2794 1HB  LEU D 174      -6.712 -12.930 -58.630  1.00  0.00              
ATOM   2795 2HB  LEU D 174      -7.686 -11.483 -58.980  1.00  0.00              
ATOM   2796  HG  LEU D 174      -6.995 -10.598 -56.718  1.00  0.00              
ATOM   2797 1HD1 LEU D 174      -4.882 -11.575 -55.749  1.00  0.00              
ATOM   2798 2HD1 LEU D 174      -6.194 -12.776 -55.751  1.00  0.00              
ATOM   2799 3HD1 LEU D 174      -4.918 -12.850 -56.990  1.00  0.00              
ATOM   2800 1HD2 LEU D 174      -4.785  -9.836 -57.525  1.00  0.00              
ATOM   2801 2HD2 LEU D 174      -4.838 -11.086 -58.792  1.00  0.00              
ATOM   2802 3HD2 LEU D 174      -6.038  -9.772 -58.788  1.00  0.00              
ATOM   2803  N   VAL D 175      -9.437 -12.226 -55.435  1.00  0.00              
ATOM   2804  CA  VAL D 175     -10.292 -11.418 -54.577  1.00  0.00              
ATOM   2805  C   VAL D 175      -9.600 -10.205 -53.966  1.00  0.00              
ATOM   2806  O   VAL D 175     -10.181  -9.120 -53.911  1.00  0.00              
ATOM   2807  CB  VAL D 175     -10.873 -12.273 -53.435  1.00  0.00              
ATOM   2808  CG1 VAL D 175     -11.678 -11.406 -52.478  1.00  0.00              
ATOM   2809  CG2 VAL D 175     -11.738 -13.392 -53.993  1.00  0.00              
ATOM   2810  H   VAL D 175      -8.905 -12.981 -55.029  1.00  0.00              
ATOM   2811  HA  VAL D 175     -11.111 -10.971 -55.142  1.00  0.00              
ATOM   2812  HB  VAL D 175     -10.053 -12.746 -52.894  1.00  0.00              
ATOM   2813 1HG1 VAL D 175     -12.080 -12.026 -51.676  1.00  0.00              
ATOM   2814 2HG1 VAL D 175     -11.032 -10.638 -52.052  1.00  0.00              
ATOM   2815 3HG1 VAL D 175     -12.499 -10.933 -53.017  1.00  0.00              
ATOM   2816 1HG2 VAL D 175     -12.140 -13.987 -53.172  1.00  0.00              
ATOM   2817 2HG2 VAL D 175     -12.559 -12.964 -54.568  1.00  0.00              
ATOM   2818 3HG2 VAL D 175     -11.135 -14.030 -54.640  1.00  0.00              
ATOM   2819  N   TYR D 176      -8.361 -10.378 -53.523  1.00  0.00              
ATOM   2820  CA  TYR D 176      -7.636  -9.286 -52.895  1.00  0.00              
ATOM   2821  C   TYR D 176      -6.134  -9.528 -52.992  1.00  0.00              
ATOM   2822  O   TYR D 176      -5.679 -10.679 -53.027  1.00  0.00              
ATOM   2823  CB  TYR D 176      -8.077  -9.209 -51.419  1.00  0.00              
ATOM   2824  CG  TYR D 176      -7.526  -8.043 -50.631  1.00  0.00              
ATOM   2825  CD1 TYR D 176      -6.384  -8.182 -49.841  1.00  0.00              
ATOM   2826  CD2 TYR D 176      -8.148  -6.790 -50.683  1.00  0.00              
ATOM   2827  CE1 TYR D 176      -5.875  -7.108 -49.125  1.00  0.00              
ATOM   2828  CE2 TYR D 176      -7.643  -5.705 -49.973  1.00  0.00              
ATOM   2829  CZ  TYR D 176      -6.512  -5.864 -49.198  1.00  0.00              
ATOM   2830  OH  TYR D 176      -6.010  -4.778 -48.517  1.00  0.00              
ATOM   2831  H   TYR D 176      -7.909 -11.277 -53.622  1.00  0.00              
ATOM   2832  HA  TYR D 176      -7.847  -8.352 -53.418  1.00  0.00              
ATOM   2833 1HB  TYR D 176      -9.166  -9.151 -51.410  1.00  0.00              
ATOM   2834 2HB  TYR D 176      -7.757 -10.134 -50.940  1.00  0.00              
ATOM   2835  HD1 TYR D 176      -5.893  -9.153 -49.792  1.00  0.00              
ATOM   2836  HD2 TYR D 176      -9.045  -6.674 -51.292  1.00  0.00              
ATOM   2837  HE1 TYR D 176      -4.982  -7.229 -48.511  1.00  0.00              
ATOM   2838  HE2 TYR D 176      -8.141  -4.738 -50.030  1.00  0.00              
ATOM   2839  HH  TYR D 176      -6.522  -3.978 -48.656  1.00  0.00              
ATOM   2840  N   ASN D 177      -5.363  -8.448 -53.060  1.00  0.00              
ATOM   2841  CA  ASN D 177      -3.913  -8.565 -53.162  1.00  0.00              
ATOM   2842  C   ASN D 177      -3.224  -7.355 -52.542  1.00  0.00              
ATOM   2843  O   ASN D 177      -3.851  -6.314 -52.340  1.00  0.00              
ATOM   2844  CB  ASN D 177      -3.462  -8.745 -54.615  1.00  0.00              
ATOM   2845  CG  ASN D 177      -3.635  -7.491 -55.449  1.00  0.00              
ATOM   2846  OD1 ASN D 177      -4.754  -7.035 -55.682  1.00  0.00              
ATOM   2847  ND2 ASN D 177      -2.522  -6.933 -55.908  1.00  0.00              
ATOM   2848  H   ASN D 177      -5.783  -7.530 -53.042  1.00  0.00              
ATOM   2849  HA  ASN D 177      -3.572  -9.438 -52.603  1.00  0.00              
ATOM   2850 1HB  ASN D 177      -2.506  -9.213 -54.850  1.00  0.00              
ATOM   2851 2HB  ASN D 177      -4.271  -9.439 -54.846  1.00  0.00              
ATOM   2852 1HD2 ASN D 177      -2.573  -6.102 -56.464  1.00  0.00              
ATOM   2853 2HD2 ASN D 177      -1.634  -7.342 -55.699  1.00  0.00              
ATOM   2854  N   GLY D 178      -1.939  -7.505 -52.223  1.00  0.00              
ATOM   2855  CA  GLY D 178      -1.188  -6.411 -51.632  1.00  0.00              
ATOM   2856  C   GLY D 178       0.199  -6.803 -51.161  1.00  0.00              
ATOM   2857  O   GLY D 178       0.504  -7.989 -51.029  1.00  0.00              
ATOM   2858  H   GLY D 178      -1.476  -8.386 -52.392  1.00  0.00              
ATOM   2859 1HA  GLY D 178      -1.074  -5.617 -52.371  1.00  0.00              
ATOM   2860 2HA  GLY D 178      -1.734  -6.029 -50.771  1.00  0.00              
ATOM   2861  N   ASP D 179       1.043  -5.802 -50.919  1.00  0.00              
ATOM   2862  CA  ASP D 179       2.420  -6.028 -50.500  1.00  0.00              
ATOM   2863  C   ASP D 179       2.488  -6.259 -48.993  1.00  0.00              
ATOM   2864  O   ASP D 179       1.805  -5.596 -48.214  1.00  0.00              
ATOM   2865  CB  ASP D 179       3.295  -4.815 -50.826  1.00  0.00              
ATOM   2866  CG  ASP D 179       3.472  -4.607 -52.307  1.00  0.00              
ATOM   2867  OD1 ASP D 179       3.812  -5.588 -52.998  1.00  0.00              
ATOM   2868  OD2 ASP D 179       3.274  -3.466 -52.775  1.00  0.00              
ATOM   2869  H   ASP D 179       0.712  -4.854 -51.032  1.00  0.00              
ATOM   2870  HA  ASP D 179       2.809  -6.928 -50.978  1.00  0.00              
ATOM   2871 1HB  ASP D 179       2.956  -3.895 -50.349  1.00  0.00              
ATOM   2872 2HB  ASP D 179       4.237  -5.131 -50.377  1.00  0.00              
ATOM   2873  N   LEU D 180       3.333  -7.198 -48.595  1.00  0.00              
ATOM   2874  CA  LEU D 180       3.503  -7.529 -47.192  1.00  0.00              
ATOM   2875  C   LEU D 180       4.995  -7.610 -46.935  1.00  0.00              
ATOM   2876  O   LEU D 180       5.771  -7.898 -47.852  1.00  0.00              
ATOM   2877  CB  LEU D 180       2.858  -8.887 -46.881  1.00  0.00              
ATOM   2878  CG  LEU D 180       1.337  -8.987 -46.984  1.00  0.00              
ATOM   2879  CD1 LEU D 180       0.916 -10.436 -46.911  1.00  0.00              
ATOM   2880  CD2 LEU D 180       0.689  -8.168 -45.876  1.00  0.00              
ATOM   2881  H   LEU D 180       3.876  -7.697 -49.288  1.00  0.00              
ATOM   2882  HA  LEU D 180       3.076  -6.738 -46.576  1.00  0.00              
ATOM   2883 1HB  LEU D 180       3.311  -9.484 -47.670  1.00  0.00              
ATOM   2884 2HB  LEU D 180       3.173  -9.271 -45.910  1.00  0.00              
ATOM   2885  HG  LEU D 180       1.047  -8.543 -47.936  1.00  0.00              
ATOM   2886 1HD1 LEU D 180      -0.169 -10.504 -46.986  1.00  0.00              
ATOM   2887 2HD1 LEU D 180       1.370 -10.989 -47.732  1.00  0.00              
ATOM   2888 3HD1 LEU D 180       1.241 -10.861 -45.962  1.00  0.00              
ATOM   2889 1HD2 LEU D 180      -0.396  -8.244 -45.957  1.00  0.00              
ATOM   2890 2HD2 LEU D 180       1.009  -8.549 -44.907  1.00  0.00              
ATOM   2891 3HD2 LEU D 180       0.989  -7.125 -45.972  1.00  0.00              
ATOM   2892  N   VAL D 181       5.405  -7.337 -45.699  1.00  0.00              
ATOM   2893  CA  VAL D 181       6.800  -7.493 -45.340  1.00  0.00              
ATOM   2894  C   VAL D 181       6.875  -8.709 -44.420  1.00  0.00              
ATOM   2895  O   VAL D 181       6.268  -8.732 -43.350  1.00  0.00              
ATOM   2896  CB  VAL D 181       7.360  -6.259 -44.608  1.00  0.00              
ATOM   2897  CG1 VAL D 181       8.826  -6.503 -44.243  1.00  0.00              
ATOM   2898  CG2 VAL D 181       7.239  -5.031 -45.500  1.00  0.00              
ATOM   2899  H   VAL D 181       4.749  -7.020 -45.000  1.00  0.00              
ATOM   2900  HA  VAL D 181       7.415  -7.698 -46.217  1.00  0.00              
ATOM   2901  HB  VAL D 181       6.759  -6.072 -43.718  1.00  0.00              
ATOM   2902 1HG1 VAL D 181       9.223  -5.630 -43.724  1.00  0.00              
ATOM   2903 2HG1 VAL D 181       8.899  -7.374 -43.593  1.00  0.00              
ATOM   2904 3HG1 VAL D 181       9.403  -6.676 -45.153  1.00  0.00              
ATOM   2905 1HG2 VAL D 181       7.634  -4.160 -44.979  1.00  0.00              
ATOM   2906 2HG2 VAL D 181       7.804  -5.192 -46.419  1.00  0.00              
ATOM   2907 3HG2 VAL D 181       6.189  -4.860 -45.744  1.00  0.00              
ATOM   2908  N   GLU D 182       7.613  -9.726 -44.848  1.00  0.00              
ATOM   2909  CA  GLU D 182       7.736 -10.935 -44.058  1.00  0.00              
ATOM   2910  C   GLU D 182       8.794 -10.819 -42.969  1.00  0.00              
ATOM   2911  O   GLU D 182       9.863 -10.261 -43.185  1.00  0.00              
ATOM   2912  CB  GLU D 182       8.054 -12.129 -44.971  1.00  0.00              
ATOM   2913  CG  GLU D 182       8.151 -13.435 -44.213  1.00  0.00              
ATOM   2914  CD  GLU D 182       8.513 -14.619 -45.094  1.00  0.00              
ATOM   2915  OE1 GLU D 182       8.714 -14.443 -46.322  1.00  0.00              
ATOM   2916  OE2 GLU D 182       8.588 -15.735 -44.548  1.00  0.00              
ATOM   2917  H   GLU D 182       8.097  -9.665 -45.732  1.00  0.00              
ATOM   2918  HA  GLU D 182       6.799 -11.132 -43.535  1.00  0.00              
ATOM   2919 1HB  GLU D 182       7.258 -12.183 -45.714  1.00  0.00              
ATOM   2920 2HB  GLU D 182       8.999 -11.909 -45.466  1.00  0.00              
ATOM   2921 1HG  GLU D 182       8.856 -13.404 -43.382  1.00  0.00              
ATOM   2922 2HG  GLU D 182       7.144 -13.584 -43.829  1.00  0.00              
ATOM   2923  N   TYR D 183       8.464 -11.341 -41.792  1.00  0.00              
ATOM   2924  CA  TYR D 183       9.393 -11.414 -40.673  1.00  0.00              
ATOM   2925  C   TYR D 183       9.425 -12.857 -40.188  1.00  0.00              
ATOM   2926  O   TYR D 183       8.406 -13.546 -40.241  1.00  0.00              
ATOM   2927  CB  TYR D 183       8.923 -10.527 -39.511  1.00  0.00              
ATOM   2928  CG  TYR D 183       8.968  -9.045 -39.794  1.00  0.00              
ATOM   2929  CD1 TYR D 183       7.959  -8.423 -40.528  1.00  0.00              
ATOM   2930  CD2 TYR D 183      10.026  -8.262 -39.331  1.00  0.00              
ATOM   2931  CE1 TYR D 183       7.998  -7.065 -40.788  1.00  0.00              
ATOM   2932  CE2 TYR D 183      10.080  -6.896 -39.595  1.00  0.00              
ATOM   2933  CZ  TYR D 183       9.061  -6.306 -40.324  1.00  0.00              
ATOM   2934  OH  TYR D 183       9.112  -4.965 -40.604  1.00  0.00              
ATOM   2935  H   TYR D 183       7.527 -11.701 -41.677  1.00  0.00              
ATOM   2936  HA  TYR D 183      10.394 -11.134 -41.004  1.00  0.00              
ATOM   2937 1HB  TYR D 183       7.896 -10.814 -39.280  1.00  0.00              
ATOM   2938 2HB  TYR D 183       9.562 -10.747 -38.657  1.00  0.00              
ATOM   2939  HD1 TYR D 183       7.129  -9.026 -40.899  1.00  0.00              
ATOM   2940  HD2 TYR D 183      10.820  -8.739 -38.756  1.00  0.00              
ATOM   2941  HE1 TYR D 183       7.203  -6.591 -41.362  1.00  0.00              
ATOM   2942  HE2 TYR D 183      10.918  -6.302 -39.229  1.00  0.00              
ATOM   2943  HH  TYR D 183       8.357  -4.658 -41.114  1.00  0.00              
ATOM   2944  N   GLU D 184      10.589 -13.309 -39.723  1.00  0.00              
ATOM   2945  CA  GLU D 184      10.729 -14.670 -39.210  1.00  0.00              
ATOM   2946  C   GLU D 184       9.872 -14.672 -37.924  1.00  0.00              
ATOM   2947  O   GLU D 184      10.045 -13.829 -37.042  1.00  0.00              
ATOM   2948  CB  GLU D 184      12.188 -15.038 -38.933  1.00  0.00              
ATOM   2949  CG  GLU D 184      12.424 -16.519 -38.674  1.00  0.00              
ATOM   2950  CD  GLU D 184      12.090 -16.885 -37.255  1.00  0.00              
ATOM   2951  OE1 GLU D 184      12.586 -16.241 -36.363  1.00  0.00              
ATOM   2952  OE2 GLU D 184      11.252 -17.735 -37.063  1.00  0.00              
ATOM   2953  H   GLU D 184      11.394 -12.698 -39.724  1.00  0.00              
ATOM   2954  HA  GLU D 184      10.340 -15.382 -39.939  1.00  0.00              
ATOM   2955 1HB  GLU D 184      12.766 -14.726 -39.803  1.00  0.00              
ATOM   2956 2HB  GLU D 184      12.502 -14.463 -38.062  1.00  0.00              
ATOM   2957 1HG  GLU D 184      11.877 -17.172 -39.354  1.00  0.00              
ATOM   2958 2HG  GLU D 184      13.493 -16.641 -38.838  1.00  0.00              
ATOM   2959  N   ALA D 185       8.945 -15.616 -37.845  1.00  0.00              
ATOM   2960  CA  ALA D 185       7.979 -15.717 -36.757  1.00  0.00              
ATOM   2961  C   ALA D 185       8.476 -15.771 -35.324  1.00  0.00              
ATOM   2962  O   ALA D 185       7.888 -15.141 -34.447  1.00  0.00              
ATOM   2963  CB  ALA D 185       7.052 -16.914 -37.014  1.00  0.00              
ATOM   2964  H   ALA D 185       8.919 -16.298 -38.591  1.00  0.00              
ATOM   2965  HA  ALA D 185       7.359 -14.821 -36.756  1.00  0.00              
ATOM   2966 1HB  ALA D 185       6.328 -16.993 -36.203  1.00  0.00              
ATOM   2967 2HB  ALA D 185       6.526 -16.771 -37.958  1.00  0.00              
ATOM   2968 3HB  ALA D 185       7.643 -17.828 -37.062  1.00  0.00              
ATOM   2969  N   ASP D 186       9.538 -16.522 -35.068  1.00  0.00              
ATOM   2970  CA  ASP D 186       9.998 -16.647 -33.688  1.00  0.00              
ATOM   2971  C   ASP D 186      10.865 -15.521 -33.167  1.00  0.00              
ATOM   2972  O   ASP D 186      10.752 -15.168 -31.981  1.00  0.00              
ATOM   2973  CB  ASP D 186      10.759 -17.965 -33.528  1.00  0.00              
ATOM   2974  CG  ASP D 186       9.905 -19.212 -33.715  1.00  0.00              
ATOM   2975  OD1 ASP D 186       8.890 -19.316 -33.067  1.00  0.00              
ATOM   2976  OD2 ASP D 186      10.187 -19.971 -34.611  1.00  0.00              
ATOM   2977  H   ASP D 186      10.038 -17.009 -35.798  1.00  0.00              
ATOM   2978  HA  ASP D 186       9.142 -16.641 -33.012  1.00  0.00              
ATOM   2979 1HB  ASP D 186      11.645 -18.034 -34.159  1.00  0.00              
ATOM   2980 2HB  ASP D 186      11.061 -17.886 -32.483  1.00  0.00              
ATOM   2981  N   HIS D 187      11.712 -14.935 -34.016  1.00  0.00              
ATOM   2982  CA  HIS D 187      12.587 -13.856 -33.552  1.00  0.00              
ATOM   2983  C   HIS D 187      12.305 -12.519 -34.207  1.00  0.00              
ATOM   2984  O   HIS D 187      12.965 -11.520 -33.906  1.00  0.00              
ATOM   2985  CB  HIS D 187      14.055 -14.229 -33.784  1.00  0.00              
ATOM   2986  CG  HIS D 187      14.486 -15.460 -33.050  1.00  0.00              
ATOM   2987  ND1 HIS D 187      14.593 -15.507 -31.675  1.00  0.00              
ATOM   2988  CD2 HIS D 187      14.839 -16.688 -33.497  1.00  0.00              
ATOM   2989  CE1 HIS D 187      14.992 -16.713 -31.309  1.00  0.00              
ATOM   2990  NE2 HIS D 187      15.149 -17.447 -32.396  1.00  0.00              
ATOM   2991  H   HIS D 187      11.759 -15.225 -34.982  1.00  0.00              
ATOM   2992  HA  HIS D 187      12.428 -13.689 -32.487  1.00  0.00              
ATOM   2993 1HB  HIS D 187      14.232 -14.420 -34.843  1.00  0.00              
ATOM   2994 2HB  HIS D 187      14.705 -13.421 -33.448  1.00  0.00              
ATOM   2995  HD2 HIS D 187      14.908 -17.120 -34.496  1.00  0.00              
ATOM   2996  HE1 HIS D 187      15.136 -16.954 -30.256  1.00  0.00              
ATOM   2997  HE2 HIS D 187      15.447 -18.412 -32.422  1.00  0.00              
ATOM   2998  N   MET D 188      11.326 -12.492 -35.101  1.00  0.00              
ATOM   2999  CA  MET D 188      10.922 -11.236 -35.743  1.00  0.00              
ATOM   3000  C   MET D 188      12.013 -10.524 -36.547  1.00  0.00              
ATOM   3001  O   MET D 188      12.021  -9.297 -36.654  1.00  0.00              
ATOM   3002  CB  MET D 188      10.378 -10.257 -34.700  1.00  0.00              
ATOM   3003  CG  MET D 188       9.238 -10.789 -33.853  1.00  0.00              
ATOM   3004  SD  MET D 188       7.881 -11.490 -34.838  1.00  0.00              
ATOM   3005  CE  MET D 188       7.728 -10.275 -36.146  1.00  0.00              
ATOM   3006  H   MET D 188      10.847 -13.347 -35.348  1.00  0.00              
ATOM   3007  HA  MET D 188      10.141 -11.429 -36.479  1.00  0.00              
ATOM   3008 1HB  MET D 188      11.210  -9.990 -34.051  1.00  0.00              
ATOM   3009 2HB  MET D 188      10.039  -9.372 -35.239  1.00  0.00              
ATOM   3010 1HG  MET D 188       9.633 -11.564 -33.198  1.00  0.00              
ATOM   3011 2HG  MET D 188       8.849  -9.966 -33.252  1.00  0.00              
ATOM   3012 1HE  MET D 188       6.931 -10.573 -36.827  1.00  0.00              
ATOM   3013 2HE  MET D 188       7.490  -9.302 -35.712  1.00  0.00              
ATOM   3014 3HE  MET D 188       8.669 -10.209 -36.692  1.00  0.00              
ATOM   3015  N   ALA D 189      12.938 -11.284 -37.111  1.00  0.00              
ATOM   3016  CA  ALA D 189      13.947 -10.692 -37.975  1.00  0.00              
ATOM   3017  C   ALA D 189      13.292 -10.423 -39.333  1.00  0.00              
ATOM   3018  O   ALA D 189      12.540 -11.252 -39.846  1.00  0.00              
ATOM   3019  CB  ALA D 189      15.112 -11.634 -38.134  1.00  0.00              
ATOM   3020  H   ALA D 189      12.954 -12.281 -36.949  1.00  0.00              
ATOM   3021  HA  ALA D 189      14.275  -9.750 -37.536  1.00  0.00              
ATOM   3022 1HB  ALA D 189      15.860 -11.179 -38.784  1.00  0.00              
ATOM   3023 2HB  ALA D 189      15.554 -11.837 -37.158  1.00  0.00              
ATOM   3024 3HB  ALA D 189      14.767 -12.567 -38.579  1.00  0.00              
ATOM   3025  N   GLN D 190      13.576  -9.265 -39.913  1.00  0.00              
ATOM   3026  CA  GLN D 190      12.998  -8.913 -41.202  1.00  0.00              
ATOM   3027  C   GLN D 190      13.592  -9.758 -42.319  1.00  0.00              
ATOM   3028  O   GLN D 190      14.810  -9.846 -42.462  1.00  0.00              
ATOM   3029  CB  GLN D 190      13.220  -7.428 -41.501  1.00  0.00              
ATOM   3030  CG  GLN D 190      12.565  -6.946 -42.784  1.00  0.00              
ATOM   3031  CD  GLN D 190      12.692  -5.446 -42.970  1.00  0.00              
ATOM   3032  OE1 GLN D 190      13.256  -4.746 -42.124  1.00  0.00              
ATOM   3033  NE2 GLN D 190      12.164  -4.942 -44.080  1.00  0.00              
ATOM   3034  H   GLN D 190      14.201  -8.615 -39.460  1.00  0.00              
ATOM   3035  HA  GLN D 190      11.928  -9.120 -41.191  1.00  0.00              
ATOM   3036 1HB  GLN D 190      12.821  -6.872 -40.652  1.00  0.00              
ATOM   3037 2HB  GLN D 190      14.299  -7.276 -41.558  1.00  0.00              
ATOM   3038 1HG  GLN D 190      12.742  -7.419 -43.749  1.00  0.00              
ATOM   3039 2HG  GLN D 190      11.552  -7.168 -42.452  1.00  0.00              
ATOM   3040 1HE2 GLN D 190      12.216  -3.959 -44.257  1.00  0.00              
ATOM   3041 2HE2 GLN D 190      11.714  -5.545 -44.739  1.00  0.00              
ATOM   3042  N   LEU D 191      12.727 -10.391 -43.102  1.00  0.00              
ATOM   3043  CA  LEU D 191      13.176 -11.266 -44.172  1.00  0.00              
ATOM   3044  C   LEU D 191      12.962 -10.512 -45.485  1.00  0.00              
ATOM   3045  O   LEU D 191      13.714  -9.587 -45.780  1.00  0.00              
ATOM   3046  CB  LEU D 191      12.401 -12.583 -44.134  1.00  0.00              
ATOM   3047  CG  LEU D 191      12.586 -13.346 -42.816  1.00  0.00              
ATOM   3048  CD1 LEU D 191      11.744 -14.624 -42.826  1.00  0.00              
ATOM   3049  CD2 LEU D 191      14.062 -13.675 -42.610  1.00  0.00              
ATOM   3050  H   LEU D 191      11.736 -10.266 -42.954  1.00  0.00              
ATOM   3051  HA  LEU D 191      14.239 -11.474 -44.052  1.00  0.00              
ATOM   3052 1HB  LEU D 191      11.388 -12.193 -44.218  1.00  0.00              
ATOM   3053 2HB  LEU D 191      12.622 -13.207 -44.999  1.00  0.00              
ATOM   3054  HG  LEU D 191      12.281 -12.679 -42.010  1.00  0.00              
ATOM   3055 1HD1 LEU D 191      11.884 -15.157 -41.885  1.00  0.00              
ATOM   3056 2HD1 LEU D 191      10.692 -14.365 -42.943  1.00  0.00              
ATOM   3057 3HD1 LEU D 191      12.057 -15.259 -43.653  1.00  0.00              
ATOM   3058 1HD2 LEU D 191      14.184 -14.217 -41.671  1.00  0.00              
ATOM   3059 2HD2 LEU D 191      14.416 -14.293 -43.434  1.00  0.00              
ATOM   3060 3HD2 LEU D 191      14.638 -12.752 -42.572  1.00  0.00              
ATOM   3061  N   GLN D 192      11.956 -10.862 -46.273  1.00  0.00              
ATOM   3062  CA  GLN D 192      11.766 -10.128 -47.525  1.00  0.00              
ATOM   3063  C   GLN D 192      10.354  -9.594 -47.778  1.00  0.00              
ATOM   3064  O   GLN D 192       9.401  -9.990 -47.114  1.00  0.00              
ATOM   3065  CB  GLN D 192      12.165 -11.027 -48.699  1.00  0.00              
ATOM   3066  CG  GLN D 192      13.624 -11.448 -48.691  1.00  0.00              
ATOM   3067  CD  GLN D 192      14.566 -10.278 -48.902  1.00  0.00              
ATOM   3068  OE1 GLN D 192      14.239  -9.318 -49.605  1.00  0.00              
ATOM   3069  NE2 GLN D 192      15.744 -10.352 -48.293  1.00  0.00              
ATOM   3070  H   GLN D 192      11.321 -11.612 -46.041  1.00  0.00              
ATOM   3071  HA  GLN D 192      12.382  -9.230 -47.519  1.00  0.00              
ATOM   3072 1HB  GLN D 192      11.526 -11.908 -48.651  1.00  0.00              
ATOM   3073 2HB  GLN D 192      11.947 -10.469 -49.610  1.00  0.00              
ATOM   3074 1HG  GLN D 192      14.050 -12.087 -47.917  1.00  0.00              
ATOM   3075 2HG  GLN D 192      13.556 -12.009 -49.625  1.00  0.00              
ATOM   3076 1HE2 GLN D 192      16.408  -9.609 -48.395  1.00  0.00              
ATOM   3077 2HE2 GLN D 192      15.970 -11.149 -47.733  1.00  0.00              
ATOM   3078  N   ARG D 193      10.248  -8.659 -48.718  1.00  0.00              
ATOM   3079  CA  ARG D 193       8.961  -8.110 -49.132  1.00  0.00              
ATOM   3080  C   ARG D 193       8.331  -9.160 -50.036  1.00  0.00              
ATOM   3081  O   ARG D 193       8.982  -9.689 -50.926  1.00  0.00              
ATOM   3082  CB  ARG D 193       9.058  -6.743 -49.794  1.00  0.00              
ATOM   3083  CG  ARG D 193       7.724  -6.099 -50.129  1.00  0.00              
ATOM   3084  CD  ARG D 193       7.833  -4.768 -50.781  1.00  0.00              
ATOM   3085  NE  ARG D 193       8.419  -3.734 -49.942  1.00  0.00              
ATOM   3086  CZ  ARG D 193       7.742  -3.021 -49.021  1.00  0.00              
ATOM   3087  NH1 ARG D 193       6.452  -3.200 -48.839  1.00  0.00              
ATOM   3088  NH2 ARG D 193       8.406  -2.120 -48.317  1.00  0.00              
ATOM   3089  H   ARG D 193      11.092  -8.320 -49.158  1.00  0.00              
ATOM   3090  HA  ARG D 193       8.331  -7.946 -48.257  1.00  0.00              
ATOM   3091 1HB  ARG D 193       9.608  -6.098 -49.110  1.00  0.00              
ATOM   3092 2HB  ARG D 193       9.634  -6.875 -50.710  1.00  0.00              
ATOM   3093 1HG  ARG D 193       7.179  -6.759 -50.806  1.00  0.00              
ATOM   3094 2HG  ARG D 193       7.156  -5.976 -49.207  1.00  0.00              
ATOM   3095 1HD  ARG D 193       8.456  -4.858 -51.669  1.00  0.00              
ATOM   3096 2HD  ARG D 193       6.837  -4.431 -51.067  1.00  0.00              
ATOM   3097  HE  ARG D 193       9.371  -3.394 -49.909  1.00  0.00              
ATOM   3098 1HH1 ARG D 193       5.956  -3.881 -49.398  1.00  0.00              
ATOM   3099 2HH1 ARG D 193       5.964  -2.656 -48.143  1.00  0.00              
ATOM   3100 1HH2 ARG D 193       9.393  -1.984 -48.481  1.00  0.00              
ATOM   3101 2HH2 ARG D 193       7.923  -1.573 -47.620  1.00  0.00              
ATOM   3102  N   VAL D 194       7.068  -9.477 -49.794  1.00  0.00              
ATOM   3103  CA  VAL D 194       6.386 -10.479 -50.591  1.00  0.00              
ATOM   3104  C   VAL D 194       5.098  -9.844 -51.073  1.00  0.00              
ATOM   3105  O   VAL D 194       4.716  -8.762 -50.605  1.00  0.00              
ATOM   3106  CB  VAL D 194       6.038 -11.748 -49.757  1.00  0.00              
ATOM   3107  CG1 VAL D 194       7.295 -12.369 -49.210  1.00  0.00              
ATOM   3108  CG2 VAL D 194       5.096 -11.399 -48.639  1.00  0.00              
ATOM   3109  H   VAL D 194       6.567  -9.018 -49.047  1.00  0.00              
ATOM   3110  HA  VAL D 194       6.972 -10.755 -51.468  1.00  0.00              
ATOM   3111  HB  VAL D 194       5.518 -12.463 -50.397  1.00  0.00              
ATOM   3112 1HG1 VAL D 194       7.040 -13.256 -48.628  1.00  0.00              
ATOM   3113 2HG1 VAL D 194       7.949 -12.653 -50.033  1.00  0.00              
ATOM   3114 3HG1 VAL D 194       7.806 -11.651 -48.569  1.00  0.00              
ATOM   3115 1HG2 VAL D 194       4.862 -12.296 -48.067  1.00  0.00              
ATOM   3116 2HG2 VAL D 194       5.565 -10.663 -47.987  1.00  0.00              
ATOM   3117 3HG2 VAL D 194       4.177 -10.983 -49.054  1.00  0.00              
ATOM   3118  N   HIS D 195       4.432 -10.495 -52.017  1.00  0.00              
ATOM   3119  CA  HIS D 195       3.161  -9.985 -52.489  1.00  0.00              
ATOM   3120  C   HIS D 195       2.127 -11.091 -52.345  1.00  0.00              
ATOM   3121  O   HIS D 195       2.338 -12.209 -52.811  1.00  0.00              
ATOM   3122  CB  HIS D 195       3.237  -9.524 -53.952  1.00  0.00              
ATOM   3123  CG  HIS D 195       2.026  -8.753 -54.387  1.00  0.00              
ATOM   3124  ND1 HIS D 195       1.905  -7.394 -54.195  1.00  0.00              
ATOM   3125  CD2 HIS D 195       0.844  -9.166 -54.904  1.00  0.00              
ATOM   3126  CE1 HIS D 195       0.698  -7.004 -54.572  1.00  0.00              
ATOM   3127  NE2 HIS D 195       0.036  -8.061 -55.006  1.00  0.00              
ATOM   3128  H   HIS D 195       4.799 -11.348 -52.417  1.00  0.00              
ATOM   3129  HA  HIS D 195       2.853  -9.142 -51.870  1.00  0.00              
ATOM   3130 1HB  HIS D 195       4.098  -8.870 -54.096  1.00  0.00              
ATOM   3131 2HB  HIS D 195       3.321 -10.385 -54.613  1.00  0.00              
ATOM   3132  HD1 HIS D 195       2.630  -6.771 -53.900  1.00  0.00              
ATOM   3133  HD2 HIS D 195       0.474 -10.142 -55.216  1.00  0.00              
ATOM   3134  HE1 HIS D 195       0.404  -5.956 -54.495  1.00  0.00              
ATOM   3135  N   GLY D 196       1.017 -10.775 -51.691  1.00  0.00              
ATOM   3136  CA  GLY D 196      -0.016 -11.763 -51.473  1.00  0.00              
ATOM   3137  C   GLY D 196      -1.101 -11.701 -52.529  1.00  0.00              
ATOM   3138  O   GLY D 196      -1.452 -10.621 -53.001  1.00  0.00              
ATOM   3139  H   GLY D 196       0.883  -9.837 -51.341  1.00  0.00              
ATOM   3140 1HA  GLY D 196       0.431 -12.757 -51.494  1.00  0.00              
ATOM   3141 2HA  GLY D 196      -0.472 -11.592 -50.498  1.00  0.00              
ATOM   3142  N   PHE D 197      -1.625 -12.868 -52.899  1.00  0.00              
ATOM   3143  CA  PHE D 197      -2.710 -12.971 -53.865  1.00  0.00              
ATOM   3144  C   PHE D 197      -3.814 -13.823 -53.261  1.00  0.00              
ATOM   3145  O   PHE D 197      -3.811 -15.054 -53.386  1.00  0.00              
ATOM   3146  CB  PHE D 197      -2.258 -13.644 -55.166  1.00  0.00              
ATOM   3147  CG  PHE D 197      -1.183 -12.908 -55.906  1.00  0.00              
ATOM   3148  CD1 PHE D 197       0.151 -13.230 -55.721  1.00  0.00              
ATOM   3149  CD2 PHE D 197      -1.515 -11.939 -56.846  1.00  0.00              
ATOM   3150  CE1 PHE D 197       1.142 -12.612 -56.467  1.00  0.00              
ATOM   3151  CE2 PHE D 197      -0.538 -11.313 -57.594  1.00  0.00              
ATOM   3152  CZ  PHE D 197       0.792 -11.645 -57.415  1.00  0.00              
ATOM   3153  H   PHE D 197      -1.249 -13.712 -52.488  1.00  0.00              
ATOM   3154  HA  PHE D 197      -3.117 -11.981 -54.072  1.00  0.00              
ATOM   3155 1HB  PHE D 197      -1.860 -14.635 -54.956  1.00  0.00              
ATOM   3156 2HB  PHE D 197      -3.098 -13.729 -55.854  1.00  0.00              
ATOM   3157  HD1 PHE D 197       0.418 -13.983 -54.978  1.00  0.00              
ATOM   3158  HD2 PHE D 197      -2.563 -11.675 -56.989  1.00  0.00              
ATOM   3159  HE1 PHE D 197       2.188 -12.881 -56.312  1.00  0.00              
ATOM   3160  HE2 PHE D 197      -0.816 -10.557 -58.327  1.00  0.00              
ATOM   3161  HZ  PHE D 197       1.565 -11.156 -58.007  1.00  0.00              
ATOM   3162  N   LEU D 198      -4.767 -13.164 -52.622  1.00  0.00              
ATOM   3163  CA  LEU D 198      -5.909 -13.846 -52.040  1.00  0.00              
ATOM   3164  C   LEU D 198      -6.935 -14.161 -53.121  1.00  0.00              
ATOM   3165  O   LEU D 198      -7.440 -13.241 -53.775  1.00  0.00              
ATOM   3166  CB  LEU D 198      -6.579 -12.945 -50.996  1.00  0.00              
ATOM   3167  CG  LEU D 198      -7.367 -13.566 -49.836  1.00  0.00              
ATOM   3168  CD1 LEU D 198      -8.789 -13.083 -49.892  1.00  0.00              
ATOM   3169  CD2 LEU D 198      -7.315 -15.053 -49.870  1.00  0.00              
ATOM   3170  H   LEU D 198      -4.697 -12.160 -52.536  1.00  0.00              
ATOM   3171  HA  LEU D 198      -5.589 -14.797 -51.614  1.00  0.00              
ATOM   3172 1HB  LEU D 198      -5.695 -12.460 -50.586  1.00  0.00              
ATOM   3173 2HB  LEU D 198      -7.221 -12.197 -51.461  1.00  0.00              
ATOM   3174  HG  LEU D 198      -6.880 -13.254 -48.911  1.00  0.00              
ATOM   3175 1HD1 LEU D 198      -9.356 -13.521 -49.070  1.00  0.00              
ATOM   3176 2HD1 LEU D 198      -8.809 -11.996 -49.806  1.00  0.00              
ATOM   3177 3HD1 LEU D 198      -9.237 -13.379 -50.839  1.00  0.00              
ATOM   3178 1HD2 LEU D 198      -7.884 -15.457 -49.032  1.00  0.00              
ATOM   3179 2HD2 LEU D 198      -7.744 -15.411 -50.806  1.00  0.00              
ATOM   3180 3HD2 LEU D 198      -6.279 -15.384 -49.797  1.00  0.00              
ATOM   3181  N   MET D 199      -7.237 -15.448 -53.296  1.00  0.00              
ATOM   3182  CA  MET D 199      -8.175 -15.903 -54.313  1.00  0.00              
ATOM   3183  C   MET D 199      -9.359 -16.518 -53.543  1.00  0.00              
ATOM   3184  O   MET D 199      -9.269 -16.687 -52.324  1.00  0.00              
ATOM   3185  CB  MET D 199      -7.454 -16.857 -55.275  1.00  0.00              
ATOM   3186  CG  MET D 199      -6.420 -16.061 -56.122  1.00  0.00              
ATOM   3187  SD  MET D 199      -5.384 -17.056 -57.110  1.00  0.00              
ATOM   3188  CE  MET D 199      -4.294 -17.739 -55.864  1.00  0.00              
ATOM   3189  H   MET D 199      -6.794 -16.129 -52.697  1.00  0.00              
ATOM   3190  HA  MET D 199      -8.520 -15.056 -54.906  1.00  0.00              
ATOM   3191 1HB  MET D 199      -6.974 -17.621 -54.664  1.00  0.00              
ATOM   3192 2HB  MET D 199      -8.220 -17.317 -55.900  1.00  0.00              
ATOM   3193 1HG  MET D 199      -6.968 -15.381 -56.774  1.00  0.00              
ATOM   3194 2HG  MET D 199      -5.795 -15.485 -55.440  1.00  0.00              
ATOM   3195 1HE  MET D 199      -3.568 -18.401 -56.338  1.00  0.00              
ATOM   3196 2HE  MET D 199      -3.769 -16.929 -55.356  1.00  0.00              
ATOM   3197 3HE  MET D 199      -4.881 -18.303 -55.139  1.00  0.00              
ATOM   3198  N   ASN D 200     -10.465 -16.831 -54.214  1.00  0.00              
ATOM   3199  CA  ASN D 200     -11.640 -17.285 -53.462  1.00  0.00              
ATOM   3200  C   ASN D 200     -11.586 -18.654 -52.771  1.00  0.00              
ATOM   3201  O   ASN D 200     -12.536 -19.055 -52.072  1.00  0.00              
ATOM   3202  CB  ASN D 200     -12.901 -17.170 -54.334  1.00  0.00              
ATOM   3203  CG  ASN D 200     -12.890 -18.107 -55.502  1.00  0.00              
ATOM   3204  OD1 ASN D 200     -11.966 -18.901 -55.653  1.00  0.00              
ATOM   3205  ND2 ASN D 200     -13.924 -18.038 -56.332  1.00  0.00              
ATOM   3206  H   ASN D 200     -10.520 -16.766 -55.220  1.00  0.00              
ATOM   3207  HA  ASN D 200     -11.821 -16.616 -52.619  1.00  0.00              
ATOM   3208 1HB  ASN D 200     -13.894 -17.156 -53.881  1.00  0.00              
ATOM   3209 2HB  ASN D 200     -12.648 -16.169 -54.681  1.00  0.00              
ATOM   3210 1HD2 ASN D 200     -13.966 -18.644 -57.128  1.00  0.00              
ATOM   3211 2HD2 ASN D 200     -14.660 -17.383 -56.162  1.00  0.00              
ATOM   3212  N   ASP D 201     -10.475 -19.355 -52.925  1.00  0.00              
ATOM   3213  CA  ASP D 201     -10.351 -20.600 -52.205  1.00  0.00              
ATOM   3214  C   ASP D 201      -8.967 -20.856 -51.631  1.00  0.00              
ATOM   3215  O   ASP D 201      -8.768 -21.861 -50.977  1.00  0.00              
ATOM   3216  CB  ASP D 201     -10.823 -21.773 -53.087  1.00  0.00              
ATOM   3217  CG  ASP D 201     -10.003 -21.946 -54.357  1.00  0.00              
ATOM   3218  OD1 ASP D 201      -9.008 -21.215 -54.566  1.00  0.00              
ATOM   3219  OD2 ASP D 201     -10.388 -22.824 -55.157  1.00  0.00              
ATOM   3220  H   ASP D 201      -9.718 -19.053 -53.523  1.00  0.00              
ATOM   3221  HA  ASP D 201     -11.009 -20.591 -51.335  1.00  0.00              
ATOM   3222 1HB  ASP D 201     -10.884 -22.722 -52.553  1.00  0.00              
ATOM   3223 2HB  ASP D 201     -11.826 -21.431 -53.341  1.00  0.00              
ATOM   3224  N   CYS D 202      -8.034 -19.925 -51.831  1.00  0.00              
ATOM   3225  CA  CYS D 202      -6.666 -20.070 -51.323  1.00  0.00              
ATOM   3226  C   CYS D 202      -5.918 -18.738 -51.362  1.00  0.00              
ATOM   3227  O   CYS D 202      -6.259 -17.842 -52.140  1.00  0.00              
ATOM   3228  CB  CYS D 202      -6.043 -21.065 -52.303  1.00  0.00              
ATOM   3229  SG  CYS D 202      -5.991 -20.493 -54.018  1.00  0.00              
ATOM   3230  H   CYS D 202      -8.280 -19.093 -52.349  1.00  0.00              
ATOM   3231  HA  CYS D 202      -6.619 -20.493 -50.319  1.00  0.00              
ATOM   3232 1HB  CYS D 202      -5.010 -21.275 -52.022  1.00  0.00              
ATOM   3233 2HB  CYS D 202      -6.614 -21.993 -52.311  1.00  0.00              
ATOM   3234  HG  CYS D 202      -5.854 -21.699 -54.562  1.00  0.00              
ATOM   3235  N   LEU D 203      -4.897 -18.626 -50.515  1.00  0.00              
ATOM   3236  CA  LEU D 203      -4.023 -17.463 -50.476  1.00  0.00              
ATOM   3237  C   LEU D 203      -2.676 -17.875 -51.038  1.00  0.00              
ATOM   3238  O   LEU D 203      -1.993 -18.736 -50.474  1.00  0.00              
ATOM   3239  CB  LEU D 203      -3.836 -16.972 -49.040  1.00  0.00              
ATOM   3240  CG  LEU D 203      -2.834 -15.834 -48.853  1.00  0.00              
ATOM   3241  CD1 LEU D 203      -3.310 -14.592 -49.615  1.00  0.00              
ATOM   3242  CD2 LEU D 203      -2.684 -15.524 -47.365  1.00  0.00              
ATOM   3243  H   LEU D 203      -4.731 -19.387 -49.874  1.00  0.00              
ATOM   3244  HA  LEU D 203      -4.436 -16.675 -51.105  1.00  0.00              
ATOM   3245 1HB  LEU D 203      -4.845 -16.614 -48.842  1.00  0.00              
ATOM   3246 2HB  LEU D 203      -3.603 -17.792 -48.360  1.00  0.00              
ATOM   3247  HG  LEU D 203      -1.869 -16.189 -49.217  1.00  0.00              
ATOM   3248 1HD1 LEU D 203      -2.592 -13.784 -49.481  1.00  0.00              
ATOM   3249 2HD1 LEU D 203      -3.394 -14.827 -50.677  1.00  0.00              
ATOM   3250 3HD1 LEU D 203      -4.282 -14.282 -49.234  1.00  0.00              
ATOM   3251 1HD2 LEU D 203      -1.969 -14.713 -47.233  1.00  0.00              
ATOM   3252 2HD2 LEU D 203      -3.650 -15.227 -46.956  1.00  0.00              
ATOM   3253 3HD2 LEU D 203      -2.327 -16.411 -46.842  1.00  0.00              
ATOM   3254  N   LEU D 204      -2.301 -17.275 -52.162  1.00  0.00              
ATOM   3255  CA  LEU D 204      -1.011 -17.546 -52.769  1.00  0.00              
ATOM   3256  C   LEU D 204      -0.069 -16.416 -52.398  1.00  0.00              
ATOM   3257  O   LEU D 204      -0.338 -15.247 -52.703  1.00  0.00              
ATOM   3258  CB  LEU D 204      -1.135 -17.634 -54.298  1.00  0.00              
ATOM   3259  CG  LEU D 204       0.152 -17.887 -55.094  1.00  0.00              
ATOM   3260  CD1 LEU D 204       0.696 -19.262 -54.792  1.00  0.00              
ATOM   3261  CD2 LEU D 204      -0.132 -17.752 -56.590  1.00  0.00              
ATOM   3262  H   LEU D 204      -2.924 -16.616 -52.604  1.00  0.00              
ATOM   3263  HA  LEU D 204      -0.607 -18.476 -52.370  1.00  0.00              
ATOM   3264 1HB  LEU D 204      -1.783 -18.505 -54.374  1.00  0.00              
ATOM   3265 2HB  LEU D 204      -1.646 -16.765 -54.712  1.00  0.00              
ATOM   3266  HG  LEU D 204       0.862 -17.106 -54.818  1.00  0.00              
ATOM   3267 1HD1 LEU D 204       1.609 -19.427 -55.364  1.00  0.00              
ATOM   3268 2HD1 LEU D 204       0.918 -19.340 -53.727  1.00  0.00              
ATOM   3269 3HD1 LEU D 204      -0.043 -20.014 -55.065  1.00  0.00              
ATOM   3270 1HD2 LEU D 204       0.785 -17.932 -57.152  1.00  0.00              
ATOM   3271 2HD2 LEU D 204      -0.888 -18.480 -56.884  1.00  0.00              
ATOM   3272 3HD2 LEU D 204      -0.496 -16.746 -56.802  1.00  0.00              
ATOM   3273  N   VAL D 205       1.026 -16.768 -51.733  1.00  0.00              
ATOM   3274  CA  VAL D 205       2.012 -15.783 -51.298  1.00  0.00              
ATOM   3275  C   VAL D 205       3.253 -15.930 -52.169  1.00  0.00              
ATOM   3276  O   VAL D 205       3.889 -16.985 -52.185  1.00  0.00              
ATOM   3277  CB  VAL D 205       2.393 -15.951 -49.815  1.00  0.00              
ATOM   3278  CG1 VAL D 205       3.444 -14.926 -49.416  1.00  0.00              
ATOM   3279  CG2 VAL D 205       1.161 -15.822 -48.931  1.00  0.00              
ATOM   3280  H   VAL D 205       1.180 -17.743 -51.524  1.00  0.00              
ATOM   3281  HA  VAL D 205       1.646 -14.766 -51.442  1.00  0.00              
ATOM   3282  HB  VAL D 205       2.788 -16.956 -49.663  1.00  0.00              
ATOM   3283 1HG1 VAL D 205       3.701 -15.059 -48.365  1.00  0.00              
ATOM   3284 2HG1 VAL D 205       4.336 -15.062 -50.028  1.00  0.00              
ATOM   3285 3HG1 VAL D 205       3.049 -13.922 -49.568  1.00  0.00              
ATOM   3286 1HG2 VAL D 205       1.448 -15.943 -47.887  1.00  0.00              
ATOM   3287 2HG2 VAL D 205       0.715 -14.838 -49.073  1.00  0.00              
ATOM   3288 3HG2 VAL D 205       0.438 -16.592 -49.201  1.00  0.00              
ATOM   3289  N   ALA D 206       3.583 -14.874 -52.904  1.00  0.00              
ATOM   3290  CA  ALA D 206       4.737 -14.890 -53.797  1.00  0.00              
ATOM   3291  C   ALA D 206       5.903 -14.172 -53.152  1.00  0.00              
ATOM   3292  O   ALA D 206       5.763 -13.040 -52.697  1.00  0.00              
ATOM   3293  CB  ALA D 206       4.393 -14.217 -55.116  1.00  0.00              
ATOM   3294  H   ALA D 206       3.019 -14.037 -52.842  1.00  0.00              
ATOM   3295  HA  ALA D 206       5.030 -15.925 -53.972  1.00  0.00              
ATOM   3296 1HB  ALA D 206       5.263 -14.237 -55.772  1.00  0.00              
ATOM   3297 2HB  ALA D 206       3.568 -14.747 -55.593  1.00  0.00              
ATOM   3298 3HB  ALA D 206       4.102 -13.183 -54.932  1.00  0.00              
ATOM   3299  N   THR D 207       7.048 -14.841 -53.129  1.00  0.00              
ATOM   3300  CA  THR D 207       8.272 -14.284 -52.568  1.00  0.00              
ATOM   3301  C   THR D 207       9.321 -14.096 -53.657  1.00  0.00              
ATOM   3302  O   THR D 207       9.671 -15.037 -54.364  1.00  0.00              
ATOM   3303  CB  THR D 207       8.850 -15.180 -51.457  1.00  0.00              
ATOM   3304  OG1 THR D 207       7.895 -15.305 -50.395  1.00  0.00              
ATOM   3305  CG2 THR D 207      10.138 -14.586 -50.908  1.00  0.00              
ATOM   3306  H   THR D 207       7.066 -15.773 -53.517  1.00  0.00              
ATOM   3307  HA  THR D 207       8.071 -13.297 -52.150  1.00  0.00              
ATOM   3308  HB  THR D 207       9.054 -16.168 -51.869  1.00  0.00              
ATOM   3309  HG1 THR D 207       7.233 -15.958 -50.636  1.00  0.00              
ATOM   3310 1HG2 THR D 207      10.531 -15.233 -50.125  1.00  0.00              
ATOM   3311 2HG2 THR D 207      10.870 -14.500 -51.710  1.00  0.00              
ATOM   3312 3HG2 THR D 207       9.934 -13.598 -50.495  1.00  0.00              
ATOM   3313  N   TRP D 208       9.824 -12.873 -53.770  1.00  0.00              
ATOM   3314  CA  TRP D 208      10.818 -12.526 -54.779  1.00  0.00              
ATOM   3315  C   TRP D 208      12.105 -12.076 -54.085  1.00  0.00              
ATOM   3316  O   TRP D 208      12.060 -11.271 -53.155  1.00  0.00              
ATOM   3317  CB  TRP D 208      10.294 -11.428 -55.707  1.00  0.00              
ATOM   3318  CG  TRP D 208       9.258 -11.909 -56.677  1.00  0.00              
ATOM   3319  CD1 TRP D 208       7.915 -11.997 -56.460  1.00  0.00              
ATOM   3320  CD2 TRP D 208       9.479 -12.365 -58.017  1.00  0.00              
ATOM   3321  NE1 TRP D 208       7.285 -12.481 -57.579  1.00  0.00              
ATOM   3322  CE2 TRP D 208       8.225 -12.714 -58.550  1.00  0.00              
ATOM   3323  CE3 TRP D 208      10.618 -12.512 -58.818  1.00  0.00              
ATOM   3324  CZ2 TRP D 208       8.076 -13.201 -59.840  1.00  0.00              
ATOM   3325  CZ3 TRP D 208      10.467 -12.999 -60.111  1.00  0.00              
ATOM   3326  CH2 TRP D 208       9.233 -13.332 -60.608  1.00  0.00              
ATOM   3327  H   TRP D 208       9.504 -12.161 -53.129  1.00  0.00              
ATOM   3328  HA  TRP D 208      11.054 -13.403 -55.383  1.00  0.00              
ATOM   3329 1HB  TRP D 208       9.830 -10.632 -55.124  1.00  0.00              
ATOM   3330 2HB  TRP D 208      11.110 -11.016 -56.299  1.00  0.00              
ATOM   3331  HD1 TRP D 208       7.554 -11.687 -55.480  1.00  0.00              
ATOM   3332  HE1 TRP D 208       6.292 -12.641 -57.672  1.00  0.00              
ATOM   3333  HE3 TRP D 208      11.621 -12.261 -58.475  1.00  0.00              
ATOM   3334  HZ2 TRP D 208       7.076 -13.453 -60.194  1.00  0.00              
ATOM   3335  HZ3 TRP D 208      11.363 -13.110 -60.724  1.00  0.00              
ATOM   3336  HH2 TRP D 208       9.159 -13.710 -61.628  1.00  0.00              
ATOM   3337  N   LEU D 209      13.245 -12.605 -54.529  1.00  0.00              
ATOM   3338  CA  LEU D 209      14.539 -12.162 -54.010  1.00  0.00              
ATOM   3339  C   LEU D 209      15.506 -11.707 -55.098  1.00  0.00              
ATOM   3340  O   LEU D 209      16.042 -12.517 -55.863  1.00  0.00              
ATOM   3341  CB  LEU D 209      15.178 -13.287 -53.187  1.00  0.00              
ATOM   3342  CG  LEU D 209      16.587 -12.991 -52.657  1.00  0.00              
ATOM   3343  CD1 LEU D 209      16.547 -11.803 -51.705  1.00  0.00              
ATOM   3344  CD2 LEU D 209      17.137 -14.224 -51.957  1.00  0.00              
ATOM   3345  H   LEU D 209      13.221 -13.325 -55.236  1.00  0.00              
ATOM   3346  HA  LEU D 209      14.397 -11.289 -53.373  1.00  0.00              
ATOM   3347 1HB  LEU D 209      14.469 -13.328 -52.362  1.00  0.00              
ATOM   3348 2HB  LEU D 209      15.164 -14.236 -53.723  1.00  0.00              
ATOM   3349  HG  LEU D 209      17.221 -12.786 -53.520  1.00  0.00              
ATOM   3350 1HD1 LEU D 209      17.552 -11.600 -51.335  1.00  0.00              
ATOM   3351 2HD1 LEU D 209      16.173 -10.926 -52.234  1.00  0.00              
ATOM   3352 3HD1 LEU D 209      15.891 -12.030 -50.866  1.00  0.00              
ATOM   3353 1HD2 LEU D 209      18.139 -14.013 -51.582  1.00  0.00              
ATOM   3354 2HD2 LEU D 209      16.485 -14.492 -51.124  1.00  0.00              
ATOM   3355 3HD2 LEU D 209      17.183 -15.054 -52.663  1.00  0.00              
ATOM   3356  N   PRO D 210      15.746 -10.390 -55.174  1.00  0.00              
ATOM   3357  CA  PRO D 210      16.639  -9.840 -56.192  1.00  0.00              
ATOM   3358  C   PRO D 210      18.042 -10.425 -56.055  1.00  0.00              
ATOM   3359  O   PRO D 210      18.604 -10.457 -54.960  1.00  0.00              
ATOM   3360  CB  PRO D 210      16.616  -8.328 -55.938  1.00  0.00              
ATOM   3361  CG  PRO D 210      15.324  -8.090 -55.234  1.00  0.00              
ATOM   3362  CD  PRO D 210      15.109  -9.305 -54.372  1.00  0.00              
ATOM   3363  HA  PRO D 210      16.321 -10.087 -57.216  1.00  0.00              
ATOM   3364 1HB  PRO D 210      17.470  -8.010 -55.323  1.00  0.00              
ATOM   3365 2HB  PRO D 210      16.668  -7.761 -56.879  1.00  0.00              
ATOM   3366 1HG  PRO D 210      15.367  -7.175 -54.625  1.00  0.00              
ATOM   3367 2HG  PRO D 210      14.499  -7.962 -55.950  1.00  0.00              
ATOM   3368 1HD  PRO D 210      15.586  -9.205 -53.386  1.00  0.00              
ATOM   3369 2HD  PRO D 210      14.043  -9.505 -54.194  1.00  0.00              
ATOM   3370  N   GLN D 211      18.590 -10.910 -57.164  1.00  0.00              
ATOM   3371  CA  GLN D 211      19.974 -11.369 -57.197  1.00  0.00              
ATOM   3372  C   GLN D 211      20.619 -10.838 -58.470  1.00  0.00              
ATOM   3373  O   GLN D 211      19.928 -10.610 -59.467  1.00  0.00              
ATOM   3374  CB  GLN D 211      20.055 -12.898 -57.152  1.00  0.00              
ATOM   3375  CG  GLN D 211      19.522 -13.512 -55.870  1.00  0.00              
ATOM   3376  CD  GLN D 211      19.799 -15.001 -55.782  1.00  0.00              
ATOM   3377  OE1 GLN D 211      20.449 -15.578 -56.658  1.00  0.00              
ATOM   3378  NE2 GLN D 211      19.304 -15.633 -54.724  1.00  0.00              
ATOM   3379  H   GLN D 211      18.034 -10.961 -58.005  1.00  0.00              
ATOM   3380  HA  GLN D 211      20.514 -10.964 -56.341  1.00  0.00              
ATOM   3381 1HB  GLN D 211      19.486 -13.269 -58.004  1.00  0.00              
ATOM   3382 2HB  GLN D 211      21.106 -13.160 -57.277  1.00  0.00              
ATOM   3383 1HG  GLN D 211      19.705 -13.079 -54.887  1.00  0.00              
ATOM   3384 2HG  GLN D 211      18.473 -13.372 -56.137  1.00  0.00              
ATOM   3385 1HE2 GLN D 211      19.455 -16.617 -54.613  1.00  0.00              
ATOM   3386 2HE2 GLN D 211      18.781 -15.127 -54.038  1.00  0.00              
ATOM   3387  N   ARG D 212      21.934 -10.634 -58.425  1.00  0.00              
ATOM   3388  CA  ARG D 212      22.660 -10.010 -59.528  1.00  0.00              
ATOM   3389  C   ARG D 212      22.308 -10.650 -60.870  1.00  0.00              
ATOM   3390  O   ARG D 212      21.870  -9.964 -61.796  1.00  0.00              
ATOM   3391  CB  ARG D 212      24.164 -10.011 -59.291  1.00  0.00              
ATOM   3392  CG  ARG D 212      24.971  -9.227 -60.314  1.00  0.00              
ATOM   3393  CD  ARG D 212      26.439  -9.263 -60.091  1.00  0.00              
ATOM   3394  NE  ARG D 212      27.043 -10.574 -60.265  1.00  0.00              
ATOM   3395  CZ  ARG D 212      28.274 -10.913 -59.836  1.00  0.00              
ATOM   3396  NH1 ARG D 212      29.050 -10.033 -59.242  1.00  0.00              
ATOM   3397  NH2 ARG D 212      28.692 -12.149 -60.049  1.00  0.00              
ATOM   3398  H   ARG D 212      22.443 -10.920 -57.600  1.00  0.00              
ATOM   3399  HA  ARG D 212      22.377  -8.960 -59.608  1.00  0.00              
ATOM   3400 1HB  ARG D 212      24.330  -9.589 -58.301  1.00  0.00              
ATOM   3401 2HB  ARG D 212      24.486 -11.052 -59.301  1.00  0.00              
ATOM   3402 1HG  ARG D 212      24.771  -9.637 -61.303  1.00  0.00              
ATOM   3403 2HG  ARG D 212      24.652  -8.184 -60.281  1.00  0.00              
ATOM   3404 1HD  ARG D 212      26.921  -8.587 -60.798  1.00  0.00              
ATOM   3405 2HD  ARG D 212      26.652  -8.937 -59.074  1.00  0.00              
ATOM   3406  HE  ARG D 212      26.667 -11.402 -60.708  1.00  0.00              
ATOM   3407 1HH1 ARG D 212      28.723  -9.088 -59.103  1.00  0.00              
ATOM   3408 2HH1 ARG D 212      29.970 -10.307 -58.928  1.00  0.00              
ATOM   3409 1HH2 ARG D 212      28.089 -12.808 -60.522  1.00  0.00              
ATOM   3410 2HH2 ARG D 212      29.610 -12.429 -59.739  1.00  0.00              
ATOM   3411  N   ARG D 213      22.482 -11.964 -60.970  1.00  0.00              
ATOM   3412  CA  ARG D 213      22.146 -12.671 -62.204  1.00  0.00              
ATOM   3413  C   ARG D 213      21.378 -13.966 -61.963  1.00  0.00              
ATOM   3414  O   ARG D 213      21.511 -14.933 -62.720  1.00  0.00              
ATOM   3415  CB  ARG D 213      23.381 -12.924 -63.057  1.00  0.00              
ATOM   3416  CG  ARG D 213      24.076 -11.669 -63.561  1.00  0.00              
ATOM   3417  CD  ARG D 213      23.320 -10.924 -64.599  1.00  0.00              
ATOM   3418  NE  ARG D 213      24.041  -9.803 -65.181  1.00  0.00              
ATOM   3419  CZ  ARG D 213      24.043  -8.552 -64.680  1.00  0.00              
ATOM   3420  NH1 ARG D 213      23.338  -8.249 -63.613  1.00  0.00              
ATOM   3421  NH2 ARG D 213      24.756  -7.630 -65.304  1.00  0.00              
ATOM   3422  H   ARG D 213      22.850 -12.487 -60.188  1.00  0.00              
ATOM   3423  HA  ARG D 213      21.487 -12.054 -62.814  1.00  0.00              
ATOM   3424 1HB  ARG D 213      24.075 -13.501 -62.450  1.00  0.00              
ATOM   3425 2HB  ARG D 213      23.060 -13.522 -63.910  1.00  0.00              
ATOM   3426 1HG  ARG D 213      24.237 -10.998 -62.717  1.00  0.00              
ATOM   3427 2HG  ARG D 213      25.040 -11.955 -63.986  1.00  0.00              
ATOM   3428 1HD  ARG D 213      23.068 -11.606 -65.412  1.00  0.00              
ATOM   3429 2HD  ARG D 213      22.406 -10.531 -64.159  1.00  0.00              
ATOM   3430  HE  ARG D 213      24.625  -9.770 -66.007  1.00  0.00              
ATOM   3431 1HH1 ARG D 213      22.784  -8.961 -63.158  1.00  0.00              
ATOM   3432 2HH1 ARG D 213      23.352  -7.306 -63.253  1.00  0.00              
ATOM   3433 1HH2 ARG D 213      25.278  -7.876 -66.134  1.00  0.00              
ATOM   3434 2HH2 ARG D 213      24.774  -6.686 -64.951  1.00  0.00              
ATOM   3435  N   GLY D 214      20.557 -13.973 -60.917  1.00  0.00              
ATOM   3436  CA  GLY D 214      19.850 -15.188 -60.561  1.00  0.00              
ATOM   3437  C   GLY D 214      18.566 -14.939 -59.797  1.00  0.00              
ATOM   3438  O   GLY D 214      18.302 -15.614 -58.804  1.00  0.00              
ATOM   3439  H   GLY D 214      20.416 -13.141 -60.362  1.00  0.00              
ATOM   3440 1HA  GLY D 214      19.596 -15.732 -61.471  1.00  0.00              
ATOM   3441 2HA  GLY D 214      20.494 -15.806 -59.937  1.00  0.00              
ATOM   3442  N   MET D 215      17.767 -13.975 -60.256  1.00  0.00              
ATOM   3443  CA  MET D 215      16.519 -13.593 -59.579  1.00  0.00              
ATOM   3444  C   MET D 215      15.759 -14.823 -59.074  1.00  0.00              
ATOM   3445  O   MET D 215      15.365 -15.695 -59.848  1.00  0.00              
ATOM   3446  CB  MET D 215      15.648 -12.777 -60.542  1.00  0.00              
ATOM   3447  CG  MET D 215      14.310 -12.289 -59.979  1.00  0.00              
ATOM   3448  SD  MET D 215      14.445 -11.029 -58.698  1.00  0.00              
ATOM   3449  CE  MET D 215      14.991  -9.607 -59.677  1.00  0.00              
ATOM   3450  H   MET D 215      18.035 -13.494 -61.102  1.00  0.00              
ATOM   3451  HA  MET D 215      16.743 -12.986 -58.702  1.00  0.00              
ATOM   3452 1HB  MET D 215      16.236 -11.912 -60.846  1.00  0.00              
ATOM   3453 2HB  MET D 215      15.454 -13.409 -61.409  1.00  0.00              
ATOM   3454 1HG  MET D 215      13.726 -11.877 -60.801  1.00  0.00              
ATOM   3455 2HG  MET D 215      13.788 -13.147 -59.556  1.00  0.00              
ATOM   3456 1HE  MET D 215      15.120  -8.743 -59.024  1.00  0.00              
ATOM   3457 2HE  MET D 215      15.940  -9.841 -60.160  1.00  0.00              
ATOM   3458 3HE  MET D 215      14.243  -9.378 -60.436  1.00  0.00              
ATOM   3459  N   TYR D 216      15.554 -14.878 -57.760  1.00  0.00              
ATOM   3460  CA  TYR D 216      14.872 -16.005 -57.131  1.00  0.00              
ATOM   3461  C   TYR D 216      13.383 -15.758 -56.886  1.00  0.00              
ATOM   3462  O   TYR D 216      12.974 -14.678 -56.455  1.00  0.00              
ATOM   3463  CB  TYR D 216      15.542 -16.366 -55.809  1.00  0.00              
ATOM   3464  CG  TYR D 216      14.888 -17.518 -55.082  1.00  0.00              
ATOM   3465  CD1 TYR D 216      15.085 -18.833 -55.497  1.00  0.00              
ATOM   3466  CD2 TYR D 216      14.046 -17.292 -53.989  1.00  0.00              
ATOM   3467  CE1 TYR D 216      14.462 -19.895 -54.845  1.00  0.00              
ATOM   3468  CE2 TYR D 216      13.413 -18.350 -53.325  1.00  0.00              
ATOM   3469  CZ  TYR D 216      13.627 -19.651 -53.761  1.00  0.00              
ATOM   3470  OH  TYR D 216      13.014 -20.708 -53.119  1.00  0.00              
ATOM   3471  H   TYR D 216      15.880 -14.116 -57.182  1.00  0.00              
ATOM   3472  HA  TYR D 216      14.910 -16.874 -57.789  1.00  0.00              
ATOM   3473 1HB  TYR D 216      16.581 -16.619 -56.032  1.00  0.00              
ATOM   3474 2HB  TYR D 216      15.514 -15.476 -55.180  1.00  0.00              
ATOM   3475  HD1 TYR D 216      15.738 -19.023 -56.348  1.00  0.00              
ATOM   3476  HD2 TYR D 216      13.882 -16.269 -53.653  1.00  0.00              
ATOM   3477  HE1 TYR D 216      14.625 -20.920 -55.181  1.00  0.00              
ATOM   3478  HE2 TYR D 216      12.759 -18.148 -52.476  1.00  0.00              
ATOM   3479  HH  TYR D 216      13.233 -21.559 -53.504  1.00  0.00              
ATOM   3480  N   ARG D 217      12.578 -16.778 -57.160  1.00  0.00              
ATOM   3481  CA  ARG D 217      11.135 -16.684 -56.989  1.00  0.00              
ATOM   3482  C   ARG D 217      10.568 -17.977 -56.410  1.00  0.00              
ATOM   3483  O   ARG D 217      10.829 -19.063 -56.921  1.00  0.00              
ATOM   3484  CB  ARG D 217      10.430 -16.290 -58.278  1.00  0.00              
ATOM   3485  CG  ARG D 217      10.505 -17.324 -59.391  1.00  0.00              
ATOM   3486  CD  ARG D 217       9.832 -16.917 -60.651  1.00  0.00              
ATOM   3487  NE  ARG D 217       9.937 -17.887 -61.730  1.00  0.00              
ATOM   3488  CZ  ARG D 217       9.484 -17.687 -62.983  1.00  0.00              
ATOM   3489  NH1 ARG D 217       8.864 -16.576 -63.312  1.00  0.00              
ATOM   3490  NH2 ARG D 217       9.660 -18.652 -63.870  1.00  0.00              
ATOM   3491  H   ARG D 217      12.978 -17.643 -57.496  1.00  0.00              
ATOM   3492  HA  ARG D 217      10.899 -15.894 -56.276  1.00  0.00              
ATOM   3493 1HB  ARG D 217       9.386 -16.107 -58.027  1.00  0.00              
ATOM   3494 2HB  ARG D 217      10.888 -15.362 -58.621  1.00  0.00              
ATOM   3495 1HG  ARG D 217      11.554 -17.516 -59.616  1.00  0.00              
ATOM   3496 2HG  ARG D 217      10.035 -18.244 -59.040  1.00  0.00              
ATOM   3497 1HD  ARG D 217       8.773 -16.761 -60.453  1.00  0.00              
ATOM   3498 2HD  ARG D 217      10.276 -15.986 -61.004  1.00  0.00              
ATOM   3499  HE  ARG D 217      10.340 -18.814 -61.726  1.00  0.00              
ATOM   3500 1HH1 ARG D 217       8.723 -15.856 -62.617  1.00  0.00              
ATOM   3501 2HH1 ARG D 217       8.533 -16.447 -64.256  1.00  0.00              
ATOM   3502 1HH2 ARG D 217      10.123 -19.507 -63.596  1.00  0.00              
ATOM   3503 2HH2 ARG D 217       9.329 -18.529 -64.816  1.00  0.00              
ATOM   3504  N   TYR D 218       9.794 -17.843 -55.337  1.00  0.00              
ATOM   3505  CA  TYR D 218       9.137 -18.975 -54.688  1.00  0.00              
ATOM   3506  C   TYR D 218       7.676 -18.625 -54.404  1.00  0.00              
ATOM   3507  O   TYR D 218       7.383 -17.569 -53.842  1.00  0.00              
ATOM   3508  CB  TYR D 218       9.858 -19.357 -53.394  1.00  0.00              
ATOM   3509  CG  TYR D 218       9.218 -20.511 -52.653  1.00  0.00              
ATOM   3510  CD1 TYR D 218       9.295 -21.805 -53.147  1.00  0.00              
ATOM   3511  CD2 TYR D 218       8.540 -20.302 -51.461  1.00  0.00              
ATOM   3512  CE1 TYR D 218       8.714 -22.862 -52.475  1.00  0.00              
ATOM   3513  CE2 TYR D 218       7.954 -21.352 -50.781  1.00  0.00              
ATOM   3514  CZ  TYR D 218       8.043 -22.631 -51.290  1.00  0.00              
ATOM   3515  OH  TYR D 218       7.462 -23.681 -50.616  1.00  0.00              
ATOM   3516  H   TYR D 218       9.663 -16.915 -54.961  1.00  0.00              
ATOM   3517  HA  TYR D 218       9.145 -19.839 -55.353  1.00  0.00              
ATOM   3518 1HB  TYR D 218      10.882 -19.620 -53.661  1.00  0.00              
ATOM   3519 2HB  TYR D 218       9.863 -18.474 -52.755  1.00  0.00              
ATOM   3520  HD1 TYR D 218       9.827 -21.980 -54.083  1.00  0.00              
ATOM   3521  HD2 TYR D 218       8.473 -19.290 -51.064  1.00  0.00              
ATOM   3522  HE1 TYR D 218       8.782 -23.874 -52.874  1.00  0.00              
ATOM   3523  HE2 TYR D 218       7.425 -21.167 -49.846  1.00  0.00              
ATOM   3524  HH  TYR D 218       7.023 -23.409 -49.806  1.00  0.00              
ATOM   3525  N   ASN D 219       6.767 -19.506 -54.804  1.00  0.00              
ATOM   3526  CA  ASN D 219       5.330 -19.313 -54.609  1.00  0.00              
ATOM   3527  C   ASN D 219       4.831 -20.338 -53.611  1.00  0.00              
ATOM   3528  O   ASN D 219       4.932 -21.542 -53.852  1.00  0.00              
ATOM   3529  CB  ASN D 219       4.581 -19.491 -55.938  1.00  0.00              
ATOM   3530  CG  ASN D 219       5.014 -18.488 -56.976  1.00  0.00              
ATOM   3531  OD1 ASN D 219       4.811 -17.293 -56.806  1.00  0.00              
ATOM   3532  ND2 ASN D 219       5.617 -18.966 -58.058  1.00  0.00              
ATOM   3533  H   ASN D 219       7.092 -20.344 -55.264  1.00  0.00              
ATOM   3534  HA  ASN D 219       5.142 -18.320 -54.198  1.00  0.00              
ATOM   3535 1HB  ASN D 219       4.470 -20.478 -56.389  1.00  0.00              
ATOM   3536 2HB  ASN D 219       3.627 -19.177 -55.515  1.00  0.00              
ATOM   3537 1HD2 ASN D 219       5.923 -18.341 -58.776  1.00  0.00              
ATOM   3538 2HD2 ASN D 219       5.763 -19.950 -58.155  1.00  0.00              
ATOM   3539  N   ALA D 220       4.284 -19.854 -52.501  1.00  0.00              
ATOM   3540  CA  ALA D 220       3.704 -20.716 -51.483  1.00  0.00              
ATOM   3541  C   ALA D 220       2.190 -20.605 -51.471  1.00  0.00              
ATOM   3542  O   ALA D 220       1.628 -19.522 -51.267  1.00  0.00              
ATOM   3543  CB  ALA D 220       4.254 -20.341 -50.111  1.00  0.00              
ATOM   3544  H   ALA D 220       4.271 -18.854 -52.363  1.00  0.00              
ATOM   3545  HA  ALA D 220       3.954 -21.751 -51.718  1.00  0.00              
ATOM   3546 1HB  ALA D 220       3.817 -20.992 -49.354  1.00  0.00              
ATOM   3547 2HB  ALA D 220       5.339 -20.462 -50.108  1.00  0.00              
ATOM   3548 3HB  ALA D 220       4.003 -19.306 -49.888  1.00  0.00              
ATOM   3549  N   LEU D 221       1.536 -21.741 -51.679  1.00  0.00              
ATOM   3550  CA  LEU D 221       0.089 -21.770 -51.800  1.00  0.00              
ATOM   3551  C   LEU D 221      -0.481 -22.194 -50.466  1.00  0.00              
ATOM   3552  O   LEU D 221      -0.068 -23.208 -49.896  1.00  0.00              
ATOM   3553  CB  LEU D 221      -0.354 -22.751 -52.891  1.00  0.00              
ATOM   3554  CG  LEU D 221      -1.879 -22.765 -53.016  1.00  0.00              
ATOM   3555  CD1 LEU D 221      -2.341 -21.403 -53.525  1.00  0.00              
ATOM   3556  CD2 LEU D 221      -2.323 -23.860 -53.964  1.00  0.00              
ATOM   3557  H   LEU D 221       2.054 -22.604 -51.754  1.00  0.00              
ATOM   3558  HA  LEU D 221      -0.278 -20.771 -52.032  1.00  0.00              
ATOM   3559 1HB  LEU D 221       0.115 -22.280 -53.754  1.00  0.00              
ATOM   3560 2HB  LEU D 221       0.073 -23.743 -52.742  1.00  0.00              
ATOM   3561  HG  LEU D 221      -2.281 -23.005 -52.032  1.00  0.00              
ATOM   3562 1HD1 LEU D 221      -3.427 -21.399 -53.618  1.00  0.00              
ATOM   3563 2HD1 LEU D 221      -2.035 -20.629 -52.821  1.00  0.00              
ATOM   3564 3HD1 LEU D 221      -1.892 -21.207 -54.497  1.00  0.00              
ATOM   3565 1HD2 LEU D 221      -3.411 -23.855 -54.040  1.00  0.00              
ATOM   3566 2HD2 LEU D 221      -1.890 -23.686 -54.950  1.00  0.00              
ATOM   3567 3HD2 LEU D 221      -1.991 -24.826 -53.587  1.00  0.00              
ATOM   3568  N   TYR D 222      -1.425 -21.410 -49.964  1.00  0.00              
ATOM   3569  CA  TYR D 222      -2.131 -21.755 -48.741  1.00  0.00              
ATOM   3570  C   TYR D 222      -3.631 -21.901 -48.936  1.00  0.00              
ATOM   3571  O   TYR D 222      -4.367 -20.929 -48.831  1.00  0.00              
ATOM   3572  CB  TYR D 222      -1.868 -20.682 -47.670  1.00  0.00              
ATOM   3573  CG  TYR D 222      -0.412 -20.508 -47.319  1.00  0.00              
ATOM   3574  CD1 TYR D 222       0.341 -19.485 -47.873  1.00  0.00              
ATOM   3575  CD2 TYR D 222       0.230 -21.409 -46.469  1.00  0.00              
ATOM   3576  CE1 TYR D 222       1.706 -19.359 -47.593  1.00  0.00              
ATOM   3577  CE2 TYR D 222       1.579 -21.293 -46.185  1.00  0.00              
ATOM   3578  CZ  TYR D 222       2.317 -20.271 -46.747  1.00  0.00              
ATOM   3579  OH  TYR D 222       3.667 -20.166 -46.475  1.00  0.00              
ATOM   3580  H   TYR D 222      -1.660 -20.552 -50.442  1.00  0.00              
ATOM   3581  HA  TYR D 222      -1.792 -22.726 -48.380  1.00  0.00              
ATOM   3582 1HB  TYR D 222      -2.264 -19.740 -48.053  1.00  0.00              
ATOM   3583 2HB  TYR D 222      -2.423 -20.974 -46.779  1.00  0.00              
ATOM   3584  HD1 TYR D 222      -0.148 -18.773 -48.538  1.00  0.00              
ATOM   3585  HD2 TYR D 222      -0.349 -22.218 -46.024  1.00  0.00              
ATOM   3586  HE1 TYR D 222       2.286 -18.550 -48.036  1.00  0.00              
ATOM   3587  HE2 TYR D 222       2.060 -22.010 -45.520  1.00  0.00              
ATOM   3588  HH  TYR D 222       3.986 -20.854 -45.886  1.00  0.00              
ATOM   3589  N   PRO D 223      -4.102 -23.122 -49.234  1.00  0.00              
ATOM   3590  CA  PRO D 223      -5.537 -23.393 -49.404  1.00  0.00              
ATOM   3591  C   PRO D 223      -6.284 -22.960 -48.134  1.00  0.00              
ATOM   3592  O   PRO D 223      -5.818 -23.212 -47.014  1.00  0.00              
ATOM   3593  CB  PRO D 223      -5.621 -24.903 -49.648  1.00  0.00              
ATOM   3594  CG  PRO D 223      -4.282 -25.267 -50.190  1.00  0.00              
ATOM   3595  CD  PRO D 223      -3.305 -24.375 -49.473  1.00  0.00              
ATOM   3596  HA  PRO D 223      -5.982 -22.824 -50.233  1.00  0.00              
ATOM   3597 1HB  PRO D 223      -5.836 -25.450 -48.718  1.00  0.00              
ATOM   3598 2HB  PRO D 223      -6.421 -25.152 -50.361  1.00  0.00              
ATOM   3599 1HG  PRO D 223      -4.054 -26.329 -50.010  1.00  0.00              
ATOM   3600 2HG  PRO D 223      -4.237 -25.110 -51.279  1.00  0.00              
ATOM   3601 1HD  PRO D 223      -2.958 -24.814 -48.525  1.00  0.00              
ATOM   3602 2HD  PRO D 223      -2.408 -24.169 -50.077  1.00  0.00              
ATOM   3603  N   LEU D 224      -7.444 -22.332 -48.303  1.00  0.00              
ATOM   3604  CA  LEU D 224      -8.183 -21.828 -47.160  1.00  0.00              
ATOM   3605  C   LEU D 224      -8.806 -22.893 -46.267  1.00  0.00              
ATOM   3606  O   LEU D 224      -9.241 -22.588 -45.153  1.00  0.00              
ATOM   3607  CB  LEU D 224      -9.251 -20.833 -47.618  1.00  0.00              
ATOM   3608  CG  LEU D 224      -8.675 -19.543 -48.203  1.00  0.00              
ATOM   3609  CD1 LEU D 224      -9.809 -18.689 -48.757  1.00  0.00              
ATOM   3610  CD2 LEU D 224      -7.910 -18.778 -47.131  1.00  0.00              
ATOM   3611  H   LEU D 224      -7.821 -22.200 -49.230  1.00  0.00              
ATOM   3612  HA  LEU D 224      -7.507 -21.292 -46.495  1.00  0.00              
ATOM   3613 1HB  LEU D 224      -9.726 -21.428 -48.395  1.00  0.00              
ATOM   3614 2HB  LEU D 224      -9.972 -20.624 -46.828  1.00  0.00              
ATOM   3615  HG  LEU D 224      -7.961 -19.829 -48.977  1.00  0.00              
ATOM   3616 1HD1 LEU D 224      -9.401 -17.769 -49.175  1.00  0.00              
ATOM   3617 2HD1 LEU D 224     -10.332 -19.242 -49.538  1.00  0.00              
ATOM   3618 3HD1 LEU D 224     -10.507 -18.446 -47.956  1.00  0.00              
ATOM   3619 1HD2 LEU D 224      -7.504 -17.862 -47.561  1.00  0.00              
ATOM   3620 2HD2 LEU D 224      -8.583 -18.529 -46.311  1.00  0.00              
ATOM   3621 3HD2 LEU D 224      -7.093 -19.396 -46.757  1.00  0.00              
ATOM   3622  N   ASP D 225      -8.850 -24.139 -46.726  1.00  0.00              
ATOM   3623  CA  ASP D 225      -9.365 -25.189 -45.862  1.00  0.00              
ATOM   3624  C   ASP D 225      -8.272 -25.766 -44.964  1.00  0.00              
ATOM   3625  O   ASP D 225      -8.536 -26.655 -44.159  1.00  0.00              
ATOM   3626  CB  ASP D 225      -9.999 -26.301 -46.701  1.00  0.00              
ATOM   3627  CG  ASP D 225      -9.024 -27.038 -47.609  1.00  0.00              
ATOM   3628  OD1 ASP D 225      -7.869 -26.686 -47.618  1.00  0.00              
ATOM   3629  OD2 ASP D 225      -9.404 -28.042 -48.164  1.00  0.00              
ATOM   3630  H   ASP D 225      -8.535 -24.377 -47.655  1.00  0.00              
ATOM   3631  HA  ASP D 225     -10.122 -24.778 -45.194  1.00  0.00              
ATOM   3632 1HB  ASP D 225     -10.562 -27.024 -46.110  1.00  0.00              
ATOM   3633 2HB  ASP D 225     -10.688 -25.713 -47.309  1.00  0.00              
ATOM   3634  N   ARG D 226      -7.048 -25.254 -45.103  1.00  0.00              
ATOM   3635  CA  ARG D 226      -5.912 -25.695 -44.283  1.00  0.00              
ATOM   3636  C   ARG D 226      -5.267 -24.507 -43.540  1.00  0.00              
ATOM   3637  O   ARG D 226      -4.748 -24.657 -42.426  1.00  0.00              
ATOM   3638  CB  ARG D 226      -4.887 -26.470 -45.097  1.00  0.00              
ATOM   3639  CG  ARG D 226      -5.364 -27.819 -45.610  1.00  0.00              
ATOM   3640  CD  ARG D 226      -4.351 -28.570 -46.394  1.00  0.00              
ATOM   3641  NE  ARG D 226      -4.841 -29.805 -46.987  1.00  0.00              
ATOM   3642  CZ  ARG D 226      -4.138 -30.576 -47.839  1.00  0.00              
ATOM   3643  NH1 ARG D 226      -2.933 -30.227 -48.231  1.00  0.00              
ATOM   3644  NH2 ARG D 226      -4.702 -31.682 -48.290  1.00  0.00              
ATOM   3645  H   ARG D 226      -6.903 -24.537 -45.799  1.00  0.00              
ATOM   3646  HA  ARG D 226      -6.257 -26.389 -43.516  1.00  0.00              
ATOM   3647 1HB  ARG D 226      -4.611 -25.841 -45.943  1.00  0.00              
ATOM   3648 2HB  ARG D 226      -4.018 -26.618 -44.456  1.00  0.00              
ATOM   3649 1HG  ARG D 226      -5.650 -28.434 -44.756  1.00  0.00              
ATOM   3650 2HG  ARG D 226      -6.233 -27.659 -46.249  1.00  0.00              
ATOM   3651 1HD  ARG D 226      -3.993 -27.938 -47.207  1.00  0.00              
ATOM   3652 2HD  ARG D 226      -3.518 -28.829 -45.741  1.00  0.00              
ATOM   3653  HE  ARG D 226      -5.733 -30.266 -46.869  1.00  0.00              
ATOM   3654 1HH1 ARG D 226      -2.522 -29.369 -47.891  1.00  0.00              
ATOM   3655 2HH1 ARG D 226      -2.422 -30.818 -48.871  1.00  0.00              
ATOM   3656 1HH2 ARG D 226      -5.637 -31.927 -47.992  1.00  0.00              
ATOM   3657 2HH2 ARG D 226      -4.198 -32.278 -48.930  1.00  0.00              
ATOM   3658  N   LEU D 227      -5.306 -23.336 -44.163  1.00  0.00              
ATOM   3659  CA  LEU D 227      -4.672 -22.142 -43.613  1.00  0.00              
ATOM   3660  C   LEU D 227      -5.260 -21.547 -42.346  1.00  0.00              
ATOM   3661  O   LEU D 227      -6.405 -21.097 -42.332  1.00  0.00              
ATOM   3662  CB  LEU D 227      -4.635 -21.043 -44.675  1.00  0.00              
ATOM   3663  CG  LEU D 227      -3.983 -19.715 -44.272  1.00  0.00              
ATOM   3664  CD1 LEU D 227      -2.490 -19.933 -43.946  1.00  0.00              
ATOM   3665  CD2 LEU D 227      -4.122 -18.736 -45.416  1.00  0.00              
ATOM   3666  H   LEU D 227      -5.792 -23.273 -45.046  1.00  0.00              
ATOM   3667  HA  LEU D 227      -3.652 -22.377 -43.311  1.00  0.00              
ATOM   3668 1HB  LEU D 227      -4.017 -21.538 -45.422  1.00  0.00              
ATOM   3669 2HB  LEU D 227      -5.624 -20.849 -45.090  1.00  0.00              
ATOM   3670  HG  LEU D 227      -4.542 -19.324 -43.422  1.00  0.00              
ATOM   3671 1HD1 LEU D 227      -2.037 -18.983 -43.661  1.00  0.00              
ATOM   3672 2HD1 LEU D 227      -2.398 -20.638 -43.120  1.00  0.00              
ATOM   3673 3HD1 LEU D 227      -1.979 -20.329 -44.822  1.00  0.00              
ATOM   3674 1HD2 LEU D 227      -3.661 -17.788 -45.138  1.00  0.00              
ATOM   3675 2HD2 LEU D 227      -3.627 -19.136 -46.300  1.00  0.00              
ATOM   3676 3HD2 LEU D 227      -5.178 -18.576 -45.632  1.00  0.00              
ATOM   3677  N   ALA D 228      -4.457 -21.525 -41.285  1.00  0.00              
ATOM   3678  CA  ALA D 228      -4.882 -20.936 -40.020  1.00  0.00              
ATOM   3679  C   ALA D 228      -4.379 -19.507 -40.045  1.00  0.00              
ATOM   3680  O   ALA D 228      -3.220 -19.252 -40.359  1.00  0.00              
ATOM   3681  CB  ALA D 228      -4.261 -21.699 -38.826  1.00  0.00              
ATOM   3682  H   ALA D 228      -3.532 -21.924 -41.357  1.00  0.00              
ATOM   3683  HA  ALA D 228      -5.970 -20.963 -39.970  1.00  0.00              
ATOM   3684 1HB  ALA D 228      -4.593 -21.242 -37.892  1.00  0.00              
ATOM   3685 2HB  ALA D 228      -4.582 -22.740 -38.852  1.00  0.00              
ATOM   3686 3HB  ALA D 228      -3.176 -21.648 -38.887  1.00  0.00              
ATOM   3687  N   VAL D 229      -5.254 -18.566 -39.726  1.00  0.00              
ATOM   3688  CA  VAL D 229      -4.900 -17.152 -39.780  1.00  0.00              
ATOM   3689  C   VAL D 229      -4.992 -16.647 -38.346  1.00  0.00              
ATOM   3690  O   VAL D 229      -6.002 -16.870 -37.664  1.00  0.00              
ATOM   3691  CB  VAL D 229      -5.827 -16.335 -40.701  1.00  0.00              
ATOM   3692  CG1 VAL D 229      -5.425 -14.867 -40.692  1.00  0.00              
ATOM   3693  CG2 VAL D 229      -5.793 -16.888 -42.118  1.00  0.00              
ATOM   3694  H   VAL D 229      -6.186 -18.829 -39.438  1.00  0.00              
ATOM   3695  HA  VAL D 229      -3.877 -17.013 -40.130  1.00  0.00              
ATOM   3696  HB  VAL D 229      -6.853 -16.433 -40.347  1.00  0.00              
ATOM   3697 1HG1 VAL D 229      -6.091 -14.305 -41.347  1.00  0.00              
ATOM   3698 2HG1 VAL D 229      -5.499 -14.476 -39.678  1.00  0.00              
ATOM   3699 3HG1 VAL D 229      -4.399 -14.769 -41.047  1.00  0.00              
ATOM   3700 1HG2 VAL D 229      -6.453 -16.299 -42.754  1.00  0.00              
ATOM   3701 2HG2 VAL D 229      -4.775 -16.835 -42.503  1.00  0.00              
ATOM   3702 3HG2 VAL D 229      -6.126 -17.925 -42.112  1.00  0.00              
ATOM   3703  N   VAL D 230      -3.934 -15.978 -37.893  1.00  0.00              
ATOM   3704  CA  VAL D 230      -3.876 -15.480 -36.527  1.00  0.00              
ATOM   3705  C   VAL D 230      -3.603 -13.992 -36.420  1.00  0.00              
ATOM   3706  O   VAL D 230      -2.710 -13.454 -37.073  1.00  0.00              
ATOM   3707  CB  VAL D 230      -2.799 -16.228 -35.719  1.00  0.00              
ATOM   3708  CG1 VAL D 230      -2.712 -15.672 -34.305  1.00  0.00              
ATOM   3709  CG2 VAL D 230      -3.097 -17.719 -35.686  1.00  0.00              
ATOM   3710  H   VAL D 230      -3.152 -15.811 -38.510  1.00  0.00              
ATOM   3711  HA  VAL D 230      -4.837 -15.589 -36.024  1.00  0.00              
ATOM   3712  HB  VAL D 230      -1.836 -16.108 -36.216  1.00  0.00              
ATOM   3713 1HG1 VAL D 230      -1.946 -16.212 -33.748  1.00  0.00              
ATOM   3714 2HG1 VAL D 230      -2.453 -14.615 -34.345  1.00  0.00              
ATOM   3715 3HG1 VAL D 230      -3.674 -15.793 -33.807  1.00  0.00              
ATOM   3716 1HG2 VAL D 230      -2.326 -18.232 -35.112  1.00  0.00              
ATOM   3717 2HG2 VAL D 230      -4.068 -17.885 -35.220  1.00  0.00              
ATOM   3718 3HG2 VAL D 230      -3.110 -18.110 -36.704  1.00  0.00              
ATOM   3719  N   ASN D 231      -4.374 -13.335 -35.570  1.00  0.00              
ATOM   3720  CA  ASN D 231      -4.219 -11.906 -35.342  1.00  0.00              
ATOM   3721  C   ASN D 231      -3.068 -11.734 -34.355  1.00  0.00              
ATOM   3722  O   ASN D 231      -3.192 -12.088 -33.191  1.00  0.00              
ATOM   3723  CB  ASN D 231      -5.504 -11.353 -34.731  1.00  0.00              
ATOM   3724  CG  ASN D 231      -5.472  -9.855 -34.550  1.00  0.00              
ATOM   3725  OD1 ASN D 231      -4.414  -9.259 -34.389  1.00  0.00              
ATOM   3726  ND2 ASN D 231      -6.648  -9.236 -34.562  1.00  0.00              
ATOM   3727  H   ASN D 231      -5.089 -13.840 -35.066  1.00  0.00              
ATOM   3728  HA  ASN D 231      -3.963 -11.407 -36.278  1.00  0.00              
ATOM   3729 1HB  ASN D 231      -6.479 -11.657 -35.112  1.00  0.00              
ATOM   3730 2HB  ASN D 231      -5.326 -11.831 -33.767  1.00  0.00              
ATOM   3731 1HD2 ASN D 231      -6.691  -8.243 -34.447  1.00  0.00              
ATOM   3732 2HD2 ASN D 231      -7.488  -9.764 -34.685  1.00  0.00              
ATOM   3733  N   VAL D 232      -1.946 -11.212 -34.824  1.00  0.00              
ATOM   3734  CA  VAL D 232      -0.791 -10.992 -33.959  1.00  0.00              
ATOM   3735  C   VAL D 232      -1.033  -9.692 -33.195  1.00  0.00              
ATOM   3736  O   VAL D 232      -1.194  -8.628 -33.795  1.00  0.00              
ATOM   3737  CB  VAL D 232       0.531 -10.905 -34.746  1.00  0.00              
ATOM   3738  CG1 VAL D 232       1.691 -10.605 -33.808  1.00  0.00              
ATOM   3739  CG2 VAL D 232       0.783 -12.197 -35.508  1.00  0.00              
ATOM   3740  H   VAL D 232      -1.885 -10.958 -35.801  1.00  0.00              
ATOM   3741  HA  VAL D 232      -0.691 -11.789 -33.220  1.00  0.00              
ATOM   3742  HB  VAL D 232       0.449 -10.111 -35.488  1.00  0.00              
ATOM   3743 1HG1 VAL D 232       2.616 -10.546 -34.382  1.00  0.00              
ATOM   3744 2HG1 VAL D 232       1.515  -9.654 -33.305  1.00  0.00              
ATOM   3745 3HG1 VAL D 232       1.774 -11.399 -33.067  1.00  0.00              
ATOM   3746 1HG2 VAL D 232       1.720 -12.118 -36.059  1.00  0.00              
ATOM   3747 2HG2 VAL D 232       0.845 -13.027 -34.804  1.00  0.00              
ATOM   3748 3HG2 VAL D 232      -0.034 -12.373 -36.207  1.00  0.00              
ATOM   3749  N   LYS D 233      -1.077  -9.785 -31.871  1.00  0.00              
ATOM   3750  CA  LYS D 233      -1.299  -8.604 -31.056  1.00  0.00              
ATOM   3751  C   LYS D 233      -0.097  -7.653 -31.043  1.00  0.00              
ATOM   3752  O   LYS D 233       1.050  -8.083 -31.120  1.00  0.00              
ATOM   3753  CB  LYS D 233      -1.649  -9.021 -29.627  1.00  0.00              
ATOM   3754  CG  LYS D 233      -3.045  -9.608 -29.467  1.00  0.00              
ATOM   3755  CD  LYS D 233      -4.099  -8.712 -30.100  1.00  0.00              
ATOM   3756  CE  LYS D 233      -5.502  -9.248 -29.855  1.00  0.00              
ATOM   3757  NZ  LYS D 233      -6.539  -8.422 -30.531  1.00  0.00              
ATOM   3758  H   LYS D 233      -0.956 -10.680 -31.419  1.00  0.00              
ATOM   3759  HA  LYS D 233      -2.124  -8.021 -31.467  1.00  0.00              
ATOM   3760 1HB  LYS D 233      -0.908  -9.758 -29.318  1.00  0.00              
ATOM   3761 2HB  LYS D 233      -1.557  -8.131 -29.002  1.00  0.00              
ATOM   3762 1HG  LYS D 233      -3.065 -10.588 -29.946  1.00  0.00              
ATOM   3763 2HG  LYS D 233      -3.254  -9.720 -28.403  1.00  0.00              
ATOM   3764 1HD  LYS D 233      -4.010  -7.714 -29.670  1.00  0.00              
ATOM   3765 2HD  LYS D 233      -3.913  -8.662 -31.173  1.00  0.00              
ATOM   3766 1HE  LYS D 233      -5.549 -10.268 -30.231  1.00  0.00              
ATOM   3767 2HE  LYS D 233      -5.684  -9.249 -28.780  1.00  0.00              
ATOM   3768 1HZ  LYS D 233      -7.453  -8.809 -30.344  1.00  0.00              
ATOM   3769 2HZ  LYS D 233      -6.496  -7.474 -30.182  1.00  0.00              
ATOM   3770 3HZ  LYS D 233      -6.371  -8.421 -31.527  1.00  0.00              
ATOM   3771  N   ASP D 234      -0.367  -6.352 -30.961  1.00  0.00              
ATOM   3772  CA  ASP D 234       0.704  -5.358 -30.956  1.00  0.00              
ATOM   3773  C   ASP D 234       1.568  -5.487 -29.706  1.00  0.00              
ATOM   3774  O   ASP D 234       1.062  -5.742 -28.613  1.00  0.00              
ATOM   3775  CB  ASP D 234       0.125  -3.943 -31.050  1.00  0.00              
ATOM   3776  CG  ASP D 234      -0.431  -3.581 -32.422  1.00  0.00              
ATOM   3777  OD1 ASP D 234      -0.193  -4.317 -33.351  1.00  0.00              
ATOM   3778  OD2 ASP D 234      -1.213  -2.665 -32.500  1.00  0.00              
ATOM   3779  H   ASP D 234      -1.326  -6.043 -30.900  1.00  0.00              
ATOM   3780  HA  ASP D 234       1.364  -5.521 -31.809  1.00  0.00              
ATOM   3781 1HB  ASP D 234      -0.624  -3.729 -30.288  1.00  0.00              
ATOM   3782 2HB  ASP D 234       1.023  -3.356 -30.856  1.00  0.00              
ATOM   3783  N   ASN D 235       2.874  -5.315 -29.912  1.00  0.00              
ATOM   3784  CA  ASN D 235       3.926  -5.386 -28.892  1.00  0.00              
ATOM   3785  C   ASN D 235       5.091  -4.680 -29.607  1.00  0.00              
ATOM   3786  O   ASN D 235       5.287  -4.857 -30.802  1.00  0.00              
ATOM   3787  CB  ASN D 235       4.273  -6.797 -28.454  1.00  0.00              
ATOM   3788  CG  ASN D 235       5.205  -6.853 -27.276  1.00  0.00              
ATOM   3789  OD1 ASN D 235       4.855  -6.448 -26.161  1.00  0.00              
ATOM   3790  ND2 ASN D 235       6.416  -7.276 -27.534  1.00  0.00              
ATOM   3791  H   ASN D 235       3.128  -5.117 -30.868  1.00  0.00              
ATOM   3792  HA  ASN D 235       3.606  -4.860 -27.992  1.00  0.00              
ATOM   3793 1HB  ASN D 235       3.493  -7.550 -28.329  1.00  0.00              
ATOM   3794 2HB  ASN D 235       4.839  -7.008 -29.361  1.00  0.00              
ATOM   3795 1HD2 ASN D 235       7.091  -7.340 -26.798  1.00  0.00              
ATOM   3796 2HD2 ASN D 235       6.667  -7.536 -28.467  1.00  0.00              
ATOM   3797  N   PRO D 236       5.872  -3.859 -28.884  1.00  0.00              
ATOM   3798  CA  PRO D 236       6.983  -3.088 -29.460  1.00  0.00              
ATOM   3799  C   PRO D 236       7.707  -3.447 -30.772  1.00  0.00              
ATOM   3800  O   PRO D 236       7.842  -2.589 -31.637  1.00  0.00              
ATOM   3801  CB  PRO D 236       7.900  -2.919 -28.271  1.00  0.00              
ATOM   3802  CG  PRO D 236       6.865  -2.519 -27.235  1.00  0.00              
ATOM   3803  CD  PRO D 236       5.719  -3.528 -27.484  1.00  0.00              
ATOM   3804  HA  PRO D 236       6.688  -2.069 -29.752  1.00  0.00              
ATOM   3805 1HB  PRO D 236       8.431  -3.853 -28.034  1.00  0.00              
ATOM   3806 2HB  PRO D 236       8.665  -2.152 -28.457  1.00  0.00              
ATOM   3807 1HG  PRO D 236       7.272  -2.594 -26.216  1.00  0.00              
ATOM   3808 2HG  PRO D 236       6.541  -1.478 -27.377  1.00  0.00              
ATOM   3809 1HD  PRO D 236       5.811  -4.425 -26.854  1.00  0.00              
ATOM   3810 2HD  PRO D 236       4.730  -3.093 -27.281  1.00  0.00              
ATOM   3811  N   PRO D 237       8.213  -4.679 -30.938  1.00  0.00              
ATOM   3812  CA  PRO D 237       8.981  -4.790 -32.189  1.00  0.00              
ATOM   3813  C   PRO D 237       7.981  -4.984 -33.328  1.00  0.00              
ATOM   3814  O   PRO D 237       8.286  -4.782 -34.509  1.00  0.00              
ATOM   3815  CB  PRO D 237       9.842  -6.029 -31.954  1.00  0.00              
ATOM   3816  CG  PRO D 237       8.936  -6.898 -31.104  1.00  0.00              
ATOM   3817  CD  PRO D 237       8.326  -5.899 -30.138  1.00  0.00              
ATOM   3818  HA  PRO D 237       9.560  -3.882 -32.415  1.00  0.00              
ATOM   3819 1HB  PRO D 237      10.115  -6.515 -32.902  1.00  0.00              
ATOM   3820 2HB  PRO D 237      10.779  -5.776 -31.437  1.00  0.00              
ATOM   3821 1HG  PRO D 237       8.176  -7.402 -31.719  1.00  0.00              
ATOM   3822 2HG  PRO D 237       9.506  -7.684 -30.589  1.00  0.00              
ATOM   3823 1HD  PRO D 237       7.339  -6.221 -29.774  1.00  0.00              
ATOM   3824 2HD  PRO D 237       8.958  -5.738 -29.253  1.00  0.00              
ATOM   3825  N   MET D 238       6.769  -5.360 -32.933  1.00  0.00              
ATOM   3826  CA  MET D 238       5.683  -5.656 -33.848  1.00  0.00              
ATOM   3827  C   MET D 238       4.660  -4.537 -33.990  1.00  0.00              
ATOM   3828  O   MET D 238       4.230  -3.919 -33.006  1.00  0.00              
ATOM   3829  CB  MET D 238       4.982  -6.936 -33.398  1.00  0.00              
ATOM   3830  CG  MET D 238       5.852  -8.184 -33.455  1.00  0.00              
ATOM   3831  SD  MET D 238       4.965  -9.673 -32.954  1.00  0.00              
ATOM   3832  CE  MET D 238       4.896  -9.444 -31.179  1.00  0.00              
ATOM   3833  H   MET D 238       6.611  -5.440 -31.939  1.00  0.00              
ATOM   3834  HA  MET D 238       6.074  -5.799 -34.855  1.00  0.00              
ATOM   3835 1HB  MET D 238       4.649  -6.772 -32.374  1.00  0.00              
ATOM   3836 2HB  MET D 238       4.115  -7.068 -34.046  1.00  0.00              
ATOM   3837 1HG  MET D 238       6.204  -8.305 -34.479  1.00  0.00              
ATOM   3838 2HG  MET D 238       6.704  -8.035 -32.793  1.00  0.00              
ATOM   3839 1HE  MET D 238       4.376 -10.286 -30.723  1.00  0.00              
ATOM   3840 2HE  MET D 238       5.910  -9.383 -30.780  1.00  0.00              
ATOM   3841 3HE  MET D 238       4.361  -8.521 -30.953  1.00  0.00              
ATOM   3842  N   LYS D 239       4.258  -4.312 -35.235  1.00  0.00              
ATOM   3843  CA  LYS D 239       3.276  -3.300 -35.565  1.00  0.00              
ATOM   3844  C   LYS D 239       2.526  -3.742 -36.822  1.00  0.00              
ATOM   3845  O   LYS D 239       3.138  -4.054 -37.835  1.00  0.00              
ATOM   3846  CB  LYS D 239       3.940  -1.938 -35.775  1.00  0.00              
ATOM   3847  CG  LYS D 239       2.973  -0.813 -36.120  1.00  0.00              
ATOM   3848  CD  LYS D 239       3.692   0.524 -36.218  1.00  0.00              
ATOM   3849  CE  LYS D 239       2.711   1.667 -36.429  1.00  0.00              
ATOM   3850  NZ  LYS D 239       2.029   1.578 -37.749  1.00  0.00              
ATOM   3851  H   LYS D 239       4.655  -4.872 -35.976  1.00  0.00              
ATOM   3852  HA  LYS D 239       2.553  -3.208 -34.754  1.00  0.00              
ATOM   3853 1HB  LYS D 239       4.466  -1.694 -34.851  1.00  0.00              
ATOM   3854 2HB  LYS D 239       4.662  -2.055 -36.582  1.00  0.00              
ATOM   3855 1HG  LYS D 239       2.501  -1.044 -37.075  1.00  0.00              
ATOM   3856 2HG  LYS D 239       2.211  -0.760 -35.342  1.00  0.00              
ATOM   3857 1HD  LYS D 239       4.249   0.688 -35.294  1.00  0.00              
ATOM   3858 2HD  LYS D 239       4.388   0.483 -37.057  1.00  0.00              
ATOM   3859 1HE  LYS D 239       1.968   1.632 -35.634  1.00  0.00              
ATOM   3860 2HE  LYS D 239       3.262   2.606 -36.369  1.00  0.00              
ATOM   3861 1HZ  LYS D 239       1.388   2.353 -37.849  1.00  0.00              
ATOM   3862 2HZ  LYS D 239       2.718   1.613 -38.487  1.00  0.00              
ATOM   3863 3HZ  LYS D 239       1.517   0.710 -37.805  1.00  0.00              
ATOM   3864  N   ASP D 240       1.200  -3.787 -36.726  1.00  0.00              
ATOM   3865  CA  ASP D 240       0.315  -4.164 -37.832  1.00  0.00              
ATOM   3866  C   ASP D 240       0.620  -5.512 -38.473  1.00  0.00              
ATOM   3867  O   ASP D 240       0.641  -5.638 -39.700  1.00  0.00              
ATOM   3868  CB  ASP D 240       0.353  -3.086 -38.914  1.00  0.00              
ATOM   3869  CG  ASP D 240      -0.094  -1.739 -38.399  1.00  0.00              
ATOM   3870  OD1 ASP D 240      -1.149  -1.689 -37.729  1.00  0.00              
ATOM   3871  OD2 ASP D 240       0.616  -0.747 -38.668  1.00  0.00              
ATOM   3872  H   ASP D 240       0.796  -3.546 -35.832  1.00  0.00              
ATOM   3873  HA  ASP D 240      -0.707  -4.267 -37.468  1.00  0.00              
ATOM   3874 1HB  ASP D 240       1.318  -3.007 -39.414  1.00  0.00              
ATOM   3875 2HB  ASP D 240      -0.386  -3.486 -39.609  1.00  0.00              
ATOM   3876  N   MET D 241       0.816  -6.528 -37.647  1.00  0.00              
ATOM   3877  CA  MET D 241       1.178  -7.819 -38.187  1.00  0.00              
ATOM   3878  C   MET D 241       0.124  -8.869 -38.014  1.00  0.00              
ATOM   3879  O   MET D 241      -0.707  -8.798 -37.110  1.00  0.00              
ATOM   3880  CB  MET D 241       2.478  -8.297 -37.542  1.00  0.00              
ATOM   3881  CG  MET D 241       3.681  -7.405 -37.816  1.00  0.00              
ATOM   3882  SD  MET D 241       5.180  -7.992 -37.002  1.00  0.00              
ATOM   3883  CE  MET D 241       6.351  -6.731 -37.499  1.00  0.00              
ATOM   3884  H   MET D 241       0.718  -6.422 -36.647  1.00  0.00              
ATOM   3885  HA  MET D 241       1.323  -7.744 -39.264  1.00  0.00              
ATOM   3886 1HB  MET D 241       2.300  -8.347 -36.469  1.00  0.00              
ATOM   3887 2HB  MET D 241       2.675  -9.298 -37.927  1.00  0.00              
ATOM   3888 1HG  MET D 241       3.846  -7.377 -38.892  1.00  0.00              
ATOM   3889 2HG  MET D 241       3.449  -6.402 -37.457  1.00  0.00              
ATOM   3890 1HE  MET D 241       7.330  -6.954 -37.073  1.00  0.00              
ATOM   3891 2HE  MET D 241       6.424  -6.711 -38.587  1.00  0.00              
ATOM   3892 3HE  MET D 241       6.012  -5.758 -37.140  1.00  0.00              
ATOM   3893  N   PHE D 242       0.139  -9.837 -38.920  1.00  0.00              
ATOM   3894  CA  PHE D 242      -0.770 -10.958 -38.826  1.00  0.00              
ATOM   3895  C   PHE D 242       0.067 -12.184 -39.184  1.00  0.00              
ATOM   3896  O   PHE D 242       1.133 -12.070 -39.806  1.00  0.00              
ATOM   3897  CB  PHE D 242      -2.023 -10.811 -39.705  1.00  0.00              
ATOM   3898  CG  PHE D 242      -1.757 -10.724 -41.182  1.00  0.00              
ATOM   3899  CD1 PHE D 242      -1.550  -9.493 -41.793  1.00  0.00              
ATOM   3900  CD2 PHE D 242      -1.803 -11.865 -41.974  1.00  0.00              
ATOM   3901  CE1 PHE D 242      -1.396  -9.394 -43.188  1.00  0.00              
ATOM   3902  CE2 PHE D 242      -1.649 -11.784 -43.371  1.00  0.00              
ATOM   3903  CZ  PHE D 242      -1.447 -10.543 -43.975  1.00  0.00              
ATOM   3904  H   PHE D 242       0.792  -9.797 -39.691  1.00  0.00              
ATOM   3905  HA  PHE D 242      -1.147 -11.045 -37.806  1.00  0.00              
ATOM   3906 1HB  PHE D 242      -2.681 -11.669 -39.568  1.00  0.00              
ATOM   3907 2HB  PHE D 242      -2.559  -9.900 -39.443  1.00  0.00              
ATOM   3908  HD1 PHE D 242      -1.506  -8.594 -41.178  1.00  0.00              
ATOM   3909  HD2 PHE D 242      -1.961 -12.833 -41.498  1.00  0.00              
ATOM   3910  HE1 PHE D 242      -1.237  -8.422 -43.651  1.00  0.00              
ATOM   3911  HE2 PHE D 242      -1.689 -12.686 -43.982  1.00  0.00              
ATOM   3912  HZ  PHE D 242      -1.332 -10.470 -45.056  1.00  0.00              
ATOM   3913  N   LYS D 243      -0.411 -13.354 -38.789  1.00  0.00              
ATOM   3914  CA  LYS D 243       0.368 -14.557 -38.974  1.00  0.00              
ATOM   3915  C   LYS D 243      -0.376 -15.651 -39.703  1.00  0.00              
ATOM   3916  O   LYS D 243      -1.571 -15.869 -39.481  1.00  0.00              
ATOM   3917  CB  LYS D 243       0.846 -15.080 -37.619  1.00  0.00              
ATOM   3918  CG  LYS D 243       1.643 -16.376 -37.689  1.00  0.00              
ATOM   3919  CD  LYS D 243       2.365 -16.654 -36.379  1.00  0.00              
ATOM   3920  CE  LYS D 243       1.397 -17.122 -35.302  1.00  0.00              
ATOM   3921  NZ  LYS D 243       2.107 -17.563 -34.071  1.00  0.00              
ATOM   3922  H   LYS D 243      -1.320 -13.419 -38.353  1.00  0.00              
ATOM   3923  HA  LYS D 243       1.237 -14.342 -39.597  1.00  0.00              
ATOM   3924 1HB  LYS D 243       1.463 -14.298 -37.175  1.00  0.00              
ATOM   3925 2HB  LYS D 243      -0.041 -15.234 -37.004  1.00  0.00              
ATOM   3926 1HG  LYS D 243       0.955 -17.194 -37.907  1.00  0.00              
ATOM   3927 2HG  LYS D 243       2.372 -16.291 -38.495  1.00  0.00              
ATOM   3928 1HD  LYS D 243       3.116 -17.425 -36.554  1.00  0.00              
ATOM   3929 2HD  LYS D 243       2.856 -15.738 -36.052  1.00  0.00              
ATOM   3930 1HE  LYS D 243       0.730 -16.296 -35.060  1.00  0.00              
ATOM   3931 2HE  LYS D 243       0.816 -17.952 -35.703  1.00  0.00              
ATOM   3932 1HZ  LYS D 243       1.431 -17.865 -33.383  1.00  0.00              
ATOM   3933 2HZ  LYS D 243       2.726 -18.330 -34.294  1.00  0.00              
ATOM   3934 3HZ  LYS D 243       2.645 -16.794 -33.699  1.00  0.00              
ATOM   3935  N   LEU D 244       0.350 -16.327 -40.578  1.00  0.00              
ATOM   3936  CA  LEU D 244      -0.165 -17.475 -41.289  1.00  0.00              
ATOM   3937  C   LEU D 244       0.498 -18.740 -40.727  1.00  0.00              
ATOM   3938  O   LEU D 244       1.722 -18.832 -40.655  1.00  0.00              
ATOM   3939  CB  LEU D 244       0.133 -17.356 -42.788  1.00  0.00              
ATOM   3940  CG  LEU D 244      -0.424 -16.133 -43.532  1.00  0.00              
ATOM   3941  CD1 LEU D 244      -0.119 -16.295 -45.022  1.00  0.00              
ATOM   3942  CD2 LEU D 244      -1.942 -15.995 -43.312  1.00  0.00              
ATOM   3943  H   LEU D 244       1.298 -16.025 -40.753  1.00  0.00              
ATOM   3944  HA  LEU D 244      -1.238 -17.558 -41.121  1.00  0.00              
ATOM   3945 1HB  LEU D 244       1.219 -17.285 -42.747  1.00  0.00              
ATOM   3946 2HB  LEU D 244      -0.153 -18.258 -43.329  1.00  0.00              
ATOM   3947  HG  LEU D 244       0.043 -15.249 -43.099  1.00  0.00              
ATOM   3948 1HD1 LEU D 244      -0.508 -15.436 -45.569  1.00  0.00              
ATOM   3949 2HD1 LEU D 244       0.959 -16.361 -45.167  1.00  0.00              
ATOM   3950 3HD1 LEU D 244      -0.591 -17.205 -45.392  1.00  0.00              
ATOM   3951 1HD2 LEU D 244      -2.309 -15.121 -43.849  1.00  0.00              
ATOM   3952 2HD2 LEU D 244      -2.447 -16.888 -43.683  1.00  0.00              
ATOM   3953 3HD2 LEU D 244      -2.147 -15.878 -42.247  1.00  0.00              
ATOM   3954  N   LEU D 245      -0.324 -19.700 -40.330  1.00  0.00              
ATOM   3955  CA  LEU D 245       0.165 -20.958 -39.783  1.00  0.00              
ATOM   3956  C   LEU D 245      -0.336 -22.098 -40.659  1.00  0.00              
ATOM   3957  O   LEU D 245      -1.547 -22.266 -40.832  1.00  0.00              
ATOM   3958  CB  LEU D 245      -0.293 -21.137 -38.330  1.00  0.00              
ATOM   3959  CG  LEU D 245       0.118 -22.462 -37.675  1.00  0.00              
ATOM   3960  CD1 LEU D 245       1.635 -22.546 -37.573  1.00  0.00              
ATOM   3961  CD2 LEU D 245      -0.521 -22.569 -36.298  1.00  0.00              
ATOM   3962  H   LEU D 245      -1.319 -19.553 -40.409  1.00  0.00              
ATOM   3963  HA  LEU D 245       1.254 -20.967 -39.806  1.00  0.00              
ATOM   3964 1HB  LEU D 245       0.246 -20.310 -37.871  1.00  0.00              
ATOM   3965 2HB  LEU D 245      -1.366 -20.977 -38.222  1.00  0.00              
ATOM   3966  HG  LEU D 245      -0.283 -23.267 -38.292  1.00  0.00              
ATOM   3967 1HD1 LEU D 245       1.918 -23.490 -37.107  1.00  0.00              
ATOM   3968 2HD1 LEU D 245       2.070 -22.491 -38.571  1.00  0.00              
ATOM   3969 3HD1 LEU D 245       2.005 -21.718 -36.969  1.00  0.00              
ATOM   3970 1HD2 LEU D 245      -0.229 -23.511 -35.834  1.00  0.00              
ATOM   3971 2HD2 LEU D 245      -0.188 -21.738 -35.676  1.00  0.00              
ATOM   3972 3HD2 LEU D 245      -1.606 -22.535 -36.397  1.00  0.00              
ATOM   3973  N   MET D 246       0.595 -22.845 -41.245  1.00  0.00              
ATOM   3974  CA  MET D 246       0.261 -24.043 -42.013  1.00  0.00              
ATOM   3975  C   MET D 246       1.491 -24.942 -41.934  1.00  0.00              
ATOM   3976  O   MET D 246       2.580 -24.555 -42.368  1.00  0.00              
ATOM   3977  CB  MET D 246      -0.071 -23.749 -43.488  1.00  0.00              
ATOM   3978  CG  MET D 246      -0.470 -25.047 -44.213  1.00  0.00              
ATOM   3979  SD  MET D 246      -0.943 -24.865 -45.940  1.00  0.00              
ATOM   3980  CE  MET D 246      -2.390 -23.937 -45.796  1.00  0.00              
ATOM   3981  H   MET D 246       1.564 -22.573 -41.154  1.00  0.00              
ATOM   3982  HA  MET D 246      -0.596 -24.545 -41.563  1.00  0.00              
ATOM   3983 1HB  MET D 246      -0.883 -23.022 -43.493  1.00  0.00              
ATOM   3984 2HB  MET D 246       0.820 -23.301 -43.931  1.00  0.00              
ATOM   3985 1HG  MET D 246       0.377 -25.732 -44.175  1.00  0.00              
ATOM   3986 2HG  MET D 246      -1.315 -25.484 -43.684  1.00  0.00              
ATOM   3987 1HE  MET D 246      -2.800 -23.744 -46.788  1.00  0.00              
ATOM   3988 2HE  MET D 246      -3.118 -24.491 -45.202  1.00  0.00              
ATOM   3989 3HE  MET D 246      -2.167 -22.989 -45.306  1.00  0.00              
ATOM   3990  N   PHE D 247       1.312 -26.135 -41.369  1.00  0.00              
ATOM   3991  CA  PHE D 247       2.412 -27.087 -41.223  1.00  0.00              
ATOM   3992  C   PHE D 247       3.210 -27.241 -42.493  1.00  0.00              
ATOM   3993  O   PHE D 247       2.648 -27.448 -43.562  1.00  0.00              
ATOM   3994  CB  PHE D 247       1.882 -28.453 -40.784  1.00  0.00              
ATOM   3995  CG  PHE D 247       2.954 -29.491 -40.605  1.00  0.00              
ATOM   3996  CD1 PHE D 247       3.731 -29.515 -39.457  1.00  0.00              
ATOM   3997  CD2 PHE D 247       3.187 -30.444 -41.585  1.00  0.00              
ATOM   3998  CE1 PHE D 247       4.718 -30.469 -39.292  1.00  0.00              
ATOM   3999  CE2 PHE D 247       4.171 -31.399 -41.422  1.00  0.00              
ATOM   4000  CZ  PHE D 247       4.938 -31.411 -40.274  1.00  0.00              
ATOM   4001  H   PHE D 247       0.393 -26.388 -41.034  1.00  0.00              
ATOM   4002  HA  PHE D 247       3.115 -26.728 -40.469  1.00  0.00              
ATOM   4003 1HB  PHE D 247       1.369 -28.367 -39.827  1.00  0.00              
ATOM   4004 2HB  PHE D 247       1.192 -28.844 -41.530  1.00  0.00              
ATOM   4005  HD1 PHE D 247       3.557 -28.770 -38.680  1.00  0.00              
ATOM   4006  HD2 PHE D 247       2.582 -30.434 -42.492  1.00  0.00              
ATOM   4007  HE1 PHE D 247       5.322 -30.476 -38.385  1.00  0.00              
ATOM   4008  HE2 PHE D 247       4.344 -32.143 -42.199  1.00  0.00              
ATOM   4009  HZ  PHE D 247       5.715 -32.162 -40.145  1.00  0.00              
ATOM   4010  N   PRO D 248       4.545 -27.152 -42.393  1.00  0.00              
ATOM   4011  CA  PRO D 248       5.330 -26.981 -41.165  1.00  0.00              
ATOM   4012  C   PRO D 248       5.625 -25.518 -40.834  1.00  0.00              
ATOM   4013  O   PRO D 248       6.346 -25.226 -39.879  1.00  0.00              
ATOM   4014  CB  PRO D 248       6.607 -27.730 -41.496  1.00  0.00              
ATOM   4015  CG  PRO D 248       6.828 -27.303 -42.935  1.00  0.00              
ATOM   4016  CD  PRO D 248       5.419 -27.371 -43.537  1.00  0.00              
ATOM   4017  HA  PRO D 248       4.807 -27.349 -40.271  1.00  0.00              
ATOM   4018 1HB  PRO D 248       7.432 -27.434 -40.830  1.00  0.00              
ATOM   4019 2HB  PRO D 248       6.477 -28.816 -41.385  1.00  0.00              
ATOM   4020 1HG  PRO D 248       7.255 -26.291 -42.990  1.00  0.00              
ATOM   4021 2HG  PRO D 248       7.532 -27.977 -43.446  1.00  0.00              
ATOM   4022 1HD  PRO D 248       5.257 -26.600 -44.304  1.00  0.00              
ATOM   4023 2HD  PRO D 248       5.215 -28.342 -44.011  1.00  0.00              
ATOM   4024  N   GLU D 249       5.058 -24.601 -41.607  1.00  0.00              
ATOM   4025  CA  GLU D 249       5.397 -23.192 -41.462  1.00  0.00              
ATOM   4026  C   GLU D 249       4.563 -22.284 -40.572  1.00  0.00              
ATOM   4027  O   GLU D 249       3.389 -22.509 -40.315  1.00  0.00              
ATOM   4028  CB  GLU D 249       5.416 -22.524 -42.835  1.00  0.00              
ATOM   4029  CG  GLU D 249       6.430 -23.047 -43.798  1.00  0.00              
ATOM   4030  CD  GLU D 249       6.322 -22.332 -45.126  1.00  0.00              
ATOM   4031  OE1 GLU D 249       5.229 -22.375 -45.728  1.00  0.00              
ATOM   4032  OE2 GLU D 249       7.323 -21.715 -45.553  1.00  0.00              
ATOM   4033  H   GLU D 249       4.384 -24.874 -42.308  1.00  0.00              
ATOM   4034  HA  GLU D 249       6.375 -23.093 -40.990  1.00  0.00              
ATOM   4035 1HB  GLU D 249       4.423 -22.655 -43.266  1.00  0.00              
ATOM   4036 2HB  GLU D 249       5.603 -21.464 -42.671  1.00  0.00              
ATOM   4037 1HG  GLU D 249       7.452 -22.986 -43.427  1.00  0.00              
ATOM   4038 2HG  GLU D 249       6.151 -24.093 -43.920  1.00  0.00              
ATOM   4039  N   SER D 250       5.221 -21.207 -40.163  1.00  0.00              
ATOM   4040  CA  SER D 250       4.664 -20.167 -39.325  1.00  0.00              
ATOM   4041  C   SER D 250       5.345 -18.937 -39.938  1.00  0.00              
ATOM   4042  O   SER D 250       6.565 -18.834 -39.907  1.00  0.00              
ATOM   4043  CB  SER D 250       4.978 -20.359 -37.854  1.00  0.00              
ATOM   4044  OG  SER D 250       4.463 -19.322 -37.065  1.00  0.00              
ATOM   4045  H   SER D 250       6.180 -21.129 -40.472  1.00  0.00              
ATOM   4046  HA  SER D 250       3.573 -20.179 -39.288  1.00  0.00              
ATOM   4047 1HB  SER D 250       4.544 -21.303 -37.525  1.00  0.00              
ATOM   4048 2HB  SER D 250       6.060 -20.395 -37.730  1.00  0.00              
ATOM   4049  HG  SER D 250       4.683 -19.481 -36.144  1.00  0.00              
ATOM   4050  N   ARG D 251       4.573 -18.024 -40.525  1.00  0.00              
ATOM   4051  CA  ARG D 251       5.166 -16.835 -41.122  1.00  0.00              
ATOM   4052  C   ARG D 251       4.363 -15.618 -40.736  1.00  0.00              
ATOM   4053  O   ARG D 251       3.148 -15.604 -40.874  1.00  0.00              
ATOM   4054  CB  ARG D 251       5.193 -16.957 -42.655  1.00  0.00              
ATOM   4055  CG  ARG D 251       5.997 -18.150 -43.178  1.00  0.00              
ATOM   4056  CD  ARG D 251       5.751 -18.395 -44.669  1.00  0.00              
ATOM   4057  NE  ARG D 251       6.462 -17.440 -45.516  1.00  0.00              
ATOM   4058  CZ  ARG D 251       6.254 -17.299 -46.821  1.00  0.00              
ATOM   4059  NH1 ARG D 251       5.351 -18.052 -47.438  1.00  0.00              
ATOM   4060  NH2 ARG D 251       6.959 -16.416 -47.510  1.00  0.00              
ATOM   4061  H   ARG D 251       3.571 -18.146 -40.562  1.00  0.00              
ATOM   4062  HA  ARG D 251       6.178 -16.697 -40.740  1.00  0.00              
ATOM   4063 1HB  ARG D 251       4.159 -17.043 -42.986  1.00  0.00              
ATOM   4064 2HB  ARG D 251       5.622 -16.032 -43.039  1.00  0.00              
ATOM   4065 1HG  ARG D 251       7.057 -17.950 -43.020  1.00  0.00              
ATOM   4066 2HG  ARG D 251       5.706 -19.038 -42.616  1.00  0.00              
ATOM   4067 1HD  ARG D 251       6.089 -19.400 -44.922  1.00  0.00              
ATOM   4068 2HD  ARG D 251       4.684 -18.309 -44.870  1.00  0.00              
ATOM   4069  HE  ARG D 251       7.181 -16.772 -45.271  1.00  0.00              
ATOM   4070 1HH1 ARG D 251       4.820 -18.732 -46.913  1.00  0.00              
ATOM   4071 2HH1 ARG D 251       5.198 -17.939 -48.430  1.00  0.00              
ATOM   4072 1HH2 ARG D 251       7.655 -15.853 -47.039  1.00  0.00              
ATOM   4073 2HH2 ARG D 251       6.802 -16.311 -48.501  1.00  0.00              
ATOM   4074  N   ILE D 252       5.044 -14.602 -40.232  1.00  0.00              
ATOM   4075  CA  ILE D 252       4.383 -13.378 -39.819  1.00  0.00              
ATOM   4076  C   ILE D 252       4.583 -12.308 -40.891  1.00  0.00              
ATOM   4077  O   ILE D 252       5.707 -12.093 -41.367  1.00  0.00              
ATOM   4078  CB  ILE D 252       4.915 -12.865 -38.468  1.00  0.00              
ATOM   4079  CG1 ILE D 252       4.590 -13.863 -37.353  1.00  0.00              
ATOM   4080  CG2 ILE D 252       4.330 -11.498 -38.149  1.00  0.00              
ATOM   4081  CD1 ILE D 252       5.125 -13.460 -35.998  1.00  0.00              
ATOM   4082  H   ILE D 252       6.047 -14.677 -40.131  1.00  0.00              
ATOM   4083  HA  ILE D 252       3.307 -13.528 -39.747  1.00  0.00              
ATOM   4084  HB  ILE D 252       6.001 -12.793 -38.517  1.00  0.00              
ATOM   4085 1HG1 ILE D 252       3.505 -13.952 -37.304  1.00  0.00              
ATOM   4086 2HG1 ILE D 252       5.019 -14.823 -37.641  1.00  0.00              
ATOM   4087 1HG2 ILE D 252       4.715 -11.151 -37.191  1.00  0.00              
ATOM   4088 2HG2 ILE D 252       4.610 -10.792 -38.930  1.00  0.00              
ATOM   4089 3HG2 ILE D 252       3.243 -11.570 -38.098  1.00  0.00              
ATOM   4090 1HD1 ILE D 252       4.856 -14.216 -35.260  1.00  0.00              
ATOM   4091 2HD1 ILE D 252       6.211 -13.372 -36.046  1.00  0.00              
ATOM   4092 3HD1 ILE D 252       4.696 -12.502 -35.706  1.00  0.00              
ATOM   4093  N   PHE D 253       3.488 -11.668 -41.284  1.00  0.00              
ATOM   4094  CA  PHE D 253       3.520 -10.636 -42.319  1.00  0.00              
ATOM   4095  C   PHE D 253       3.024  -9.301 -41.780  1.00  0.00              
ATOM   4096  O   PHE D 253       1.951  -9.215 -41.182  1.00  0.00              
ATOM   4097  CB  PHE D 253       2.646 -11.056 -43.512  1.00  0.00              
ATOM   4098  CG  PHE D 253       3.078 -12.343 -44.146  1.00  0.00              
ATOM   4099  CD1 PHE D 253       4.068 -12.353 -45.119  1.00  0.00              
ATOM   4100  CD2 PHE D 253       2.534 -13.558 -43.719  1.00  0.00              
ATOM   4101  CE1 PHE D 253       4.520 -13.562 -45.664  1.00  0.00              
ATOM   4102  CE2 PHE D 253       2.978 -14.768 -44.257  1.00  0.00              
ATOM   4103  CZ  PHE D 253       3.973 -14.767 -45.231  1.00  0.00              
ATOM   4104  H   PHE D 253       2.606 -11.904 -40.853  1.00  0.00              
ATOM   4105  HA  PHE D 253       4.547 -10.476 -42.650  1.00  0.00              
ATOM   4106 1HB  PHE D 253       1.614 -11.194 -43.191  1.00  0.00              
ATOM   4107 2HB  PHE D 253       2.684 -10.293 -44.288  1.00  0.00              
ATOM   4108  HD1 PHE D 253       4.493 -11.407 -45.456  1.00  0.00              
ATOM   4109  HD2 PHE D 253       1.755 -13.553 -42.957  1.00  0.00              
ATOM   4110  HE1 PHE D 253       5.298 -13.557 -46.427  1.00  0.00              
ATOM   4111  HE2 PHE D 253       2.548 -15.710 -43.918  1.00  0.00              
ATOM   4112  HZ  PHE D 253       4.323 -15.708 -45.654  1.00  0.00              
ATOM   4113  N   GLN D 254       3.818  -8.263 -42.000  1.00  0.00              
ATOM   4114  CA  GLN D 254       3.435  -6.911 -41.626  1.00  0.00              
ATOM   4115  C   GLN D 254       2.689  -6.247 -42.777  1.00  0.00              
ATOM   4116  O   GLN D 254       3.177  -6.224 -43.904  1.00  0.00              
ATOM   4117  CB  GLN D 254       4.676  -6.092 -41.289  1.00  0.00              
ATOM   4118  CG  GLN D 254       4.379  -4.668 -40.866  1.00  0.00              
ATOM   4119  CD  GLN D 254       5.626  -3.926 -40.427  1.00  0.00              
ATOM   4120  OE1 GLN D 254       6.581  -3.780 -41.190  1.00  0.00              
ATOM   4121  NE2 GLN D 254       5.626  -3.460 -39.188  1.00  0.00              
ATOM   4122  H   GLN D 254       4.714  -8.416 -42.440  1.00  0.00              
ATOM   4123  HA  GLN D 254       2.754  -6.947 -40.776  1.00  0.00              
ATOM   4124 1HB  GLN D 254       5.191  -6.616 -40.484  1.00  0.00              
ATOM   4125 2HB  GLN D 254       5.303  -6.090 -42.180  1.00  0.00              
ATOM   4126 1HG  GLN D 254       3.778  -3.987 -41.469  1.00  0.00              
ATOM   4127 2HG  GLN D 254       3.818  -4.956 -39.977  1.00  0.00              
ATOM   4128 1HE2 GLN D 254       6.421  -2.962 -38.841  1.00  0.00              
ATOM   4129 2HE2 GLN D 254       4.832  -3.604 -38.598  1.00  0.00              
ATOM   4130  N   ALA D 255       1.506  -5.720 -42.488  1.00  0.00              
ATOM   4131  CA  ALA D 255       0.708  -5.035 -43.499  1.00  0.00              
ATOM   4132  C   ALA D 255       1.165  -3.572 -43.535  1.00  0.00              
ATOM   4133  O   ALA D 255       1.764  -3.082 -42.568  1.00  0.00              
ATOM   4134  CB  ALA D 255      -0.772  -5.130 -43.150  1.00  0.00              
ATOM   4135  H   ALA D 255       1.148  -5.793 -41.546  1.00  0.00              
ATOM   4136  HA  ALA D 255       0.897  -5.499 -44.467  1.00  0.00              
ATOM   4137 1HB  ALA D 255      -1.358  -4.616 -43.911  1.00  0.00              
ATOM   4138 2HB  ALA D 255      -1.068  -6.179 -43.108  1.00  0.00              
ATOM   4139 3HB  ALA D 255      -0.946  -4.664 -42.181  1.00  0.00              
ATOM   4140  N   GLU D 256       0.893  -2.874 -44.635  1.00  0.00              
ATOM   4141  CA  GLU D 256       1.286  -1.473 -44.736  1.00  0.00              
ATOM   4142  C   GLU D 256       0.840  -0.632 -43.545  1.00  0.00              
ATOM   4143  O   GLU D 256       1.615   0.157 -43.008  1.00  0.00              
ATOM   4144  CB  GLU D 256       0.728  -0.868 -46.027  1.00  0.00              
ATOM   4145  CG  GLU D 256       1.102   0.591 -46.252  1.00  0.00              
ATOM   4146  CD  GLU D 256       0.575   1.093 -47.567  1.00  0.00              
ATOM   4147  OE1 GLU D 256      -0.025   0.323 -48.278  1.00  0.00              
ATOM   4148  OE2 GLU D 256       0.674   2.272 -47.811  1.00  0.00              
ATOM   4149  H   GLU D 256       0.411  -3.308 -45.409  1.00  0.00              
ATOM   4150  HA  GLU D 256       2.374  -1.394 -44.750  1.00  0.00              
ATOM   4151 1HB  GLU D 256       1.108  -1.471 -46.851  1.00  0.00              
ATOM   4152 2HB  GLU D 256      -0.358  -0.960 -45.979  1.00  0.00              
ATOM   4153 1HG  GLU D 256       0.770   1.251 -45.452  1.00  0.00              
ATOM   4154 2HG  GLU D 256       2.191   0.574 -46.279  1.00  0.00              
ATOM   4155  N   ASN D 257      -0.405  -0.800 -43.129  1.00  0.00              
ATOM   4156  CA  ASN D 257      -0.911  -0.101 -41.953  1.00  0.00              
ATOM   4157  C   ASN D 257      -2.062  -0.882 -41.347  1.00  0.00              
ATOM   4158  O   ASN D 257      -2.407  -1.953 -41.833  1.00  0.00              
ATOM   4159  CB  ASN D 257      -1.376   1.307 -42.336  1.00  0.00              
ATOM   4160  CG  ASN D 257      -2.470   1.290 -43.379  1.00  0.00              
ATOM   4161  OD1 ASN D 257      -3.509   0.638 -43.199  1.00  0.00              
ATOM   4162  ND2 ASN D 257      -2.251   2.008 -44.478  1.00  0.00              
ATOM   4163  H   ASN D 257      -1.020  -1.425 -43.632  1.00  0.00              
ATOM   4164  HA  ASN D 257      -0.127  -0.033 -41.197  1.00  0.00              
ATOM   4165 1HB  ASN D 257      -1.600   2.050 -41.569  1.00  0.00              
ATOM   4166 2HB  ASN D 257      -0.430   1.557 -42.818  1.00  0.00              
ATOM   4167 1HD2 ASN D 257      -2.941   2.034 -45.203  1.00  0.00              
ATOM   4168 2HD2 ASN D 257      -1.399   2.520 -44.580  1.00  0.00              
ATOM   4169  N   ALA D 258      -2.661  -0.341 -40.291  1.00  0.00              
ATOM   4170  CA  ALA D 258      -3.736  -1.027 -39.581  1.00  0.00              
ATOM   4171  C   ALA D 258      -4.962  -1.304 -40.446  1.00  0.00              
ATOM   4172  O   ALA D 258      -5.596  -2.359 -40.324  1.00  0.00              
ATOM   4173  CB  ALA D 258      -4.145  -0.219 -38.352  1.00  0.00              
ATOM   4174  H   ALA D 258      -2.363   0.571 -39.973  1.00  0.00              
ATOM   4175  HA  ALA D 258      -3.373  -2.002 -39.257  1.00  0.00              
ATOM   4176 1HB  ALA D 258      -4.946  -0.739 -37.828  1.00  0.00              
ATOM   4177 2HB  ALA D 258      -3.287  -0.111 -37.686  1.00  0.00              
ATOM   4178 3HB  ALA D 258      -4.492   0.766 -38.661  1.00  0.00              
ATOM   4179  N   LYS D 259      -5.308  -0.357 -41.312  1.00  0.00              
ATOM   4180  CA  LYS D 259      -6.456  -0.543 -42.183  1.00  0.00              
ATOM   4181  C   LYS D 259      -6.217  -1.691 -43.154  1.00  0.00              
ATOM   4182  O   LYS D 259      -7.107  -2.504 -43.397  1.00  0.00              
ATOM   4183  CB  LYS D 259      -6.762   0.745 -42.950  1.00  0.00              
ATOM   4184  CG  LYS D 259      -7.988   0.665 -43.850  1.00  0.00              
ATOM   4185  CD  LYS D 259      -8.285   2.008 -44.500  1.00  0.00              
ATOM   4186  CE  LYS D 259      -9.498   1.924 -45.415  1.00  0.00              
ATOM   4187  NZ  LYS D 259      -9.790   3.227 -46.073  1.00  0.00              
ATOM   4188  H   LYS D 259      -4.778   0.501 -41.372  1.00  0.00              
ATOM   4189  HA  LYS D 259      -7.331  -0.811 -41.589  1.00  0.00              
ATOM   4190 1HB  LYS D 259      -6.905   1.532 -42.209  1.00  0.00              
ATOM   4191 2HB  LYS D 259      -5.884   0.973 -43.554  1.00  0.00              
ATOM   4192 1HG  LYS D 259      -7.802  -0.080 -44.623  1.00  0.00              
ATOM   4193 2HG  LYS D 259      -8.841   0.357 -43.246  1.00  0.00              
ATOM   4194 1HD  LYS D 259      -8.471   2.741 -43.714  1.00  0.00              
ATOM   4195 2HD  LYS D 259      -7.414   2.314 -45.081  1.00  0.00              
ATOM   4196 1HE  LYS D 259      -9.302   1.170 -46.174  1.00  0.00              
ATOM   4197 2HE  LYS D 259     -10.356   1.621 -44.816  1.00  0.00              
ATOM   4198 1HZ  LYS D 259     -10.599   3.129 -46.669  1.00  0.00              
ATOM   4199 2HZ  LYS D 259      -9.973   3.928 -45.368  1.00  0.00              
ATOM   4200 3HZ  LYS D 259      -8.995   3.508 -46.629  1.00  0.00              
ATOM   4201  N   ILE D 260      -5.019  -1.753 -43.714  1.00  0.00              
ATOM   4202  CA  ILE D 260      -4.680  -2.826 -44.643  1.00  0.00              
ATOM   4203  C   ILE D 260      -4.681  -4.190 -43.937  1.00  0.00              
ATOM   4204  O   ILE D 260      -5.152  -5.183 -44.494  1.00  0.00              
ATOM   4205  CB  ILE D 260      -3.300  -2.593 -45.278  1.00  0.00              
ATOM   4206  CG1 ILE D 260      -3.326  -1.313 -46.120  1.00  0.00              
ATOM   4207  CG2 ILE D 260      -2.908  -3.791 -46.144  1.00  0.00              
ATOM   4208  CD1 ILE D 260      -4.338  -1.330 -47.242  1.00  0.00              
ATOM   4209  H   ILE D 260      -4.326  -1.051 -43.499  1.00  0.00              
ATOM   4210  HA  ILE D 260      -5.439  -2.916 -45.419  1.00  0.00              
ATOM   4211  HB  ILE D 260      -2.563  -2.455 -44.486  1.00  0.00              
ATOM   4212 1HG1 ILE D 260      -3.548  -0.485 -45.447  1.00  0.00              
ATOM   4213 2HG1 ILE D 260      -2.328  -1.179 -46.538  1.00  0.00              
ATOM   4214 1HG2 ILE D 260      -1.929  -3.614 -46.589  1.00  0.00              
ATOM   4215 2HG2 ILE D 260      -2.869  -4.688 -45.528  1.00  0.00              
ATOM   4216 3HG2 ILE D 260      -3.647  -3.925 -46.934  1.00  0.00              
ATOM   4217 1HD1 ILE D 260      -4.291  -0.388 -47.789  1.00  0.00              
ATOM   4218 2HD1 ILE D 260      -4.117  -2.154 -47.921  1.00  0.00              
ATOM   4219 3HD1 ILE D 260      -5.337  -1.459 -46.828  1.00  0.00              
ATOM   4220  N   LYS D 261      -4.164  -4.236 -42.710  1.00  0.00              
ATOM   4221  CA  LYS D 261      -4.202  -5.469 -41.937  1.00  0.00              
ATOM   4222  C   LYS D 261      -5.637  -5.898 -41.743  1.00  0.00              
ATOM   4223  O   LYS D 261      -5.974  -7.075 -41.934  1.00  0.00              
ATOM   4224  CB  LYS D 261      -3.547  -5.300 -40.556  1.00  0.00              
ATOM   4225  CG  LYS D 261      -3.733  -6.541 -39.682  1.00  0.00              
ATOM   4226  CD  LYS D 261      -3.064  -6.406 -38.309  1.00  0.00              
ATOM   4227  CE  LYS D 261      -3.593  -7.466 -37.353  1.00  0.00              
ATOM   4228  NZ  LYS D 261      -2.880  -7.461 -36.033  1.00  0.00              
ATOM   4229  H   LYS D 261      -3.738  -3.413 -42.305  1.00  0.00              
ATOM   4230  HA  LYS D 261      -3.689  -6.262 -42.482  1.00  0.00              
ATOM   4231 1HB  LYS D 261      -2.488  -5.104 -40.728  1.00  0.00              
ATOM   4232 2HB  LYS D 261      -4.006  -4.429 -40.088  1.00  0.00              
ATOM   4233 1HG  LYS D 261      -4.801  -6.706 -39.537  1.00  0.00              
ATOM   4234 2HG  LYS D 261      -3.302  -7.398 -40.198  1.00  0.00              
ATOM   4235 1HD  LYS D 261      -1.987  -6.522 -38.434  1.00  0.00              
ATOM   4236 2HD  LYS D 261      -3.277  -5.412 -37.915  1.00  0.00              
ATOM   4237 1HE  LYS D 261      -4.653  -7.277 -37.187  1.00  0.00              
ATOM   4238 2HE  LYS D 261      -3.468  -8.441 -37.822  1.00  0.00              
ATOM   4239 1HZ  LYS D 261      -3.267  -8.181 -35.439  1.00  0.00              
ATOM   4240 2HZ  LYS D 261      -1.896  -7.639 -36.180  1.00  0.00              
ATOM   4241 3HZ  LYS D 261      -2.997  -6.560 -35.592  1.00  0.00              
ATOM   4242  N   ARG D 262      -6.490  -4.941 -41.378  1.00  0.00              
ATOM   4243  CA  ARG D 262      -7.894  -5.233 -41.123  1.00  0.00              
ATOM   4244  C   ARG D 262      -8.579  -5.749 -42.387  1.00  0.00              
ATOM   4245  O   ARG D 262      -9.385  -6.676 -42.330  1.00  0.00              
ATOM   4246  CB  ARG D 262      -8.629  -4.040 -40.532  1.00  0.00              
ATOM   4247  CG  ARG D 262      -8.285  -3.729 -39.084  1.00  0.00              
ATOM   4248  CD  ARG D 262      -8.902  -2.484 -38.561  1.00  0.00              
ATOM   4249  NE  ARG D 262      -8.556  -2.171 -37.183  1.00  0.00              
ATOM   4250  CZ  ARG D 262      -8.942  -1.058 -36.531  1.00  0.00              
ATOM   4251  NH1 ARG D 262      -9.653  -0.132 -37.135  1.00  0.00              
ATOM   4252  NH2 ARG D 262      -8.565  -0.909 -35.274  1.00  0.00              
ATOM   4253  H   ARG D 262      -6.158  -3.994 -41.275  1.00  0.00              
ATOM   4254  HA  ARG D 262      -7.977  -6.022 -40.376  1.00  0.00              
ATOM   4255 1HB  ARG D 262      -8.387  -3.178 -41.152  1.00  0.00              
ATOM   4256 2HB  ARG D 262      -9.695  -4.254 -40.609  1.00  0.00              
ATOM   4257 1HG  ARG D 262      -8.622  -4.559 -38.462  1.00  0.00              
ATOM   4258 2HG  ARG D 262      -7.202  -3.629 -38.999  1.00  0.00              
ATOM   4259 1HD  ARG D 262      -8.582  -1.644 -39.177  1.00  0.00              
ATOM   4260 2HD  ARG D 262      -9.987  -2.579 -38.612  1.00  0.00              
ATOM   4261  HE  ARG D 262      -8.003  -2.701 -36.523  1.00  0.00              
ATOM   4262 1HH1 ARG D 262      -9.918  -0.253 -38.103  1.00  0.00              
ATOM   4263 2HH1 ARG D 262      -9.933   0.695 -36.629  1.00  0.00              
ATOM   4264 1HH2 ARG D 262      -8.003  -1.622 -34.830  1.00  0.00              
ATOM   4265 2HH2 ARG D 262      -8.840  -0.084 -34.761  1.00  0.00              
ATOM   4266  N   GLU D 263      -8.249  -5.149 -43.524  1.00  0.00              
ATOM   4267  CA  GLU D 263      -8.802  -5.587 -44.803  1.00  0.00              
ATOM   4268  C   GLU D 263      -8.341  -6.995 -45.176  1.00  0.00              
ATOM   4269  O   GLU D 263      -9.113  -7.775 -45.742  1.00  0.00              
ATOM   4270  CB  GLU D 263      -8.399  -4.621 -45.917  1.00  0.00              
ATOM   4271  CG  GLU D 263      -9.119  -3.293 -45.887  1.00  0.00              
ATOM   4272  CD  GLU D 263      -8.590  -2.329 -46.936  1.00  0.00              
ATOM   4273  OE1 GLU D 263      -7.590  -2.667 -47.612  1.00  0.00              
ATOM   4274  OE2 GLU D 263      -9.172  -1.229 -47.073  1.00  0.00              
ATOM   4275  H   GLU D 263      -7.602  -4.374 -43.507  1.00  0.00              
ATOM   4276  HA  GLU D 263      -9.889  -5.635 -44.739  1.00  0.00              
ATOM   4277 1HB  GLU D 263      -7.326  -4.453 -45.819  1.00  0.00              
ATOM   4278 2HB  GLU D 263      -8.603  -5.123 -46.863  1.00  0.00              
ATOM   4279 1HG  GLU D 263     -10.200  -3.382 -46.003  1.00  0.00              
ATOM   4280 2HG  GLU D 263      -8.894  -2.900 -44.897  1.00  0.00              
ATOM   4281  N   TRP D 264      -7.087  -7.319 -44.863  1.00  0.00              
ATOM   4282  CA  TRP D 264      -6.582  -8.668 -45.108  1.00  0.00              
ATOM   4283  C   TRP D 264      -7.385  -9.652 -44.287  1.00  0.00              
ATOM   4284  O   TRP D 264      -7.816 -10.676 -44.800  1.00  0.00              
ATOM   4285  CB  TRP D 264      -5.089  -8.792 -44.740  1.00  0.00              
ATOM   4286  CG  TRP D 264      -4.135  -8.525 -45.879  1.00  0.00              
ATOM   4287  CD1 TRP D 264      -3.282  -7.469 -46.003  1.00  0.00              
ATOM   4288  CD2 TRP D 264      -3.913  -9.356 -47.032  1.00  0.00              
ATOM   4289  NE1 TRP D 264      -2.540  -7.592 -47.156  1.00  0.00              
ATOM   4290  CE2 TRP D 264      -2.909  -8.740 -47.805  1.00  0.00              
ATOM   4291  CE3 TRP D 264      -4.469 -10.563 -47.483  1.00  0.00              
ATOM   4292  CZ2 TRP D 264      -2.441  -9.290 -49.000  1.00  0.00              
ATOM   4293  CZ3 TRP D 264      -4.002 -11.112 -48.677  1.00  0.00              
ATOM   4294  CH2 TRP D 264      -3.002 -10.476 -49.419  1.00  0.00              
ATOM   4295  H   TRP D 264      -6.473  -6.630 -44.453  1.00  0.00              
ATOM   4296  HA  TRP D 264      -6.707  -8.925 -46.160  1.00  0.00              
ATOM   4297 1HB  TRP D 264      -4.831  -8.075 -43.961  1.00  0.00              
ATOM   4298 2HB  TRP D 264      -4.869  -9.801 -44.394  1.00  0.00              
ATOM   4299  HD1 TRP D 264      -3.310  -6.720 -45.215  1.00  0.00              
ATOM   4300  HE1 TRP D 264      -1.836  -6.941 -47.473  1.00  0.00              
ATOM   4301  HE3 TRP D 264      -5.251 -11.095 -46.942  1.00  0.00              
ATOM   4302  HZ2 TRP D 264      -1.658  -8.765 -49.549  1.00  0.00              
ATOM   4303  HZ3 TRP D 264      -4.438 -12.051 -49.019  1.00  0.00              
ATOM   4304  HH2 TRP D 264      -2.660 -10.931 -50.349  1.00  0.00              
ATOM   4305  N   LEU D 265      -7.605  -9.333 -43.011  1.00  0.00              
ATOM   4306  CA  LEU D 265      -8.344 -10.234 -42.141  1.00  0.00              
ATOM   4307  C   LEU D 265      -9.799 -10.409 -42.572  1.00  0.00              
ATOM   4308  O   LEU D 265     -10.348 -11.512 -42.485  1.00  0.00              
ATOM   4309  CB  LEU D 265      -8.280  -9.724 -40.695  1.00  0.00              
ATOM   4310  CG  LEU D 265      -6.887  -9.756 -40.053  1.00  0.00              
ATOM   4311  CD1 LEU D 265      -6.919  -9.053 -38.703  1.00  0.00              
ATOM   4312  CD2 LEU D 265      -6.431 -11.199 -39.899  1.00  0.00              
ATOM   4313  H   LEU D 265      -7.260  -8.460 -42.637  1.00  0.00              
ATOM   4314  HA  LEU D 265      -7.905 -11.230 -42.189  1.00  0.00              
ATOM   4315 1HB  LEU D 265      -8.593  -8.695 -40.857  1.00  0.00              
ATOM   4316 2HB  LEU D 265      -9.005 -10.229 -40.057  1.00  0.00              
ATOM   4317  HG  LEU D 265      -6.201  -9.262 -40.742  1.00  0.00              
ATOM   4318 1HD1 LEU D 265      -5.926  -9.080 -38.255  1.00  0.00              
ATOM   4319 2HD1 LEU D 265      -7.224  -8.016 -38.841  1.00  0.00              
ATOM   4320 3HD1 LEU D 265      -7.626  -9.557 -38.047  1.00  0.00              
ATOM   4321 1HD2 LEU D 265      -5.441 -11.220 -39.442  1.00  0.00              
ATOM   4322 2HD2 LEU D 265      -7.135 -11.738 -39.264  1.00  0.00              
ATOM   4323 3HD2 LEU D 265      -6.389 -11.676 -40.878  1.00  0.00              
ATOM   4324  N   GLU D 266     -10.416  -9.328 -43.041  1.00  0.00              
ATOM   4325  CA  GLU D 266     -11.803  -9.370 -43.508  1.00  0.00              
ATOM   4326  C   GLU D 266     -11.948 -10.216 -44.781  1.00  0.00              
ATOM   4327  O   GLU D 266     -12.901 -10.993 -44.914  1.00  0.00              
ATOM   4328  CB  GLU D 266     -12.320  -7.952 -43.758  1.00  0.00              
ATOM   4329  CG  GLU D 266     -12.587  -7.148 -42.494  1.00  0.00              
ATOM   4330  CD  GLU D 266     -12.887  -5.710 -42.814  1.00  0.00              
ATOM   4331  OE1 GLU D 266     -12.813  -5.349 -43.964  1.00  0.00              
ATOM   4332  OE2 GLU D 266     -13.300  -4.999 -41.929  1.00  0.00              
ATOM   4333  H   GLU D 266      -9.912  -8.454 -43.074  1.00  0.00              
ATOM   4334  HA  GLU D 266     -12.432  -9.845 -42.755  1.00  0.00              
ATOM   4335 1HB  GLU D 266     -11.570  -7.441 -44.361  1.00  0.00              
ATOM   4336 2HB  GLU D 266     -13.244  -8.046 -44.329  1.00  0.00              
ATOM   4337 1HG  GLU D 266     -13.388  -7.557 -41.880  1.00  0.00              
ATOM   4338 2HG  GLU D 266     -11.645  -7.209 -41.949  1.00  0.00              
ATOM   4339  N   VAL D 267     -11.018 -10.074 -45.722  1.00  0.00              
ATOM   4340  CA  VAL D 267     -11.136 -10.834 -46.959  1.00  0.00              
ATOM   4341  C   VAL D 267     -10.739 -12.289 -46.761  1.00  0.00              
ATOM   4342  O   VAL D 267     -11.236 -13.163 -47.454  1.00  0.00              
ATOM   4343  CB  VAL D 267     -10.310 -10.222 -48.126  1.00  0.00              
ATOM   4344  CG1 VAL D 267     -10.789  -8.811 -48.394  1.00  0.00              
ATOM   4345  CG2 VAL D 267      -8.814 -10.235 -47.809  1.00  0.00              
ATOM   4346  H   VAL D 267     -10.232  -9.453 -45.600  1.00  0.00              
ATOM   4347  HA  VAL D 267     -12.171 -10.876 -47.302  1.00  0.00              
ATOM   4348  HB  VAL D 267     -10.445 -10.838 -49.016  1.00  0.00              
ATOM   4349 1HG1 VAL D 267     -10.211  -8.379 -49.213  1.00  0.00              
ATOM   4350 2HG1 VAL D 267     -11.844  -8.830 -48.666  1.00  0.00              
ATOM   4351 3HG1 VAL D 267     -10.655  -8.205 -47.499  1.00  0.00              
ATOM   4352 1HG2 VAL D 267      -8.261  -9.801 -48.643  1.00  0.00              
ATOM   4353 2HG2 VAL D 267      -8.629  -9.650 -46.907  1.00  0.00              
ATOM   4354 3HG2 VAL D 267      -8.484 -11.261 -47.649  1.00  0.00              
ATOM   4355  N   LEU D 268      -9.854 -12.562 -45.806  1.00  0.00              
ATOM   4356  CA  LEU D 268      -9.487 -13.950 -45.554  1.00  0.00              
ATOM   4357  C   LEU D 268     -10.681 -14.667 -44.950  1.00  0.00              
ATOM   4358  O   LEU D 268     -11.000 -15.797 -45.325  1.00  0.00              
ATOM   4359  CB  LEU D 268      -8.280 -14.028 -44.609  1.00  0.00              
ATOM   4360  CG  LEU D 268      -6.950 -13.618 -45.249  1.00  0.00              
ATOM   4361  CD1 LEU D 268      -5.869 -13.443 -44.177  1.00  0.00              
ATOM   4362  CD2 LEU D 268      -6.549 -14.685 -46.287  1.00  0.00              
ATOM   4363  H   LEU D 268      -9.432 -11.833 -45.250  1.00  0.00              
ATOM   4364  HA  LEU D 268      -9.240 -14.439 -46.496  1.00  0.00              
ATOM   4365 1HB  LEU D 268      -8.587 -13.291 -43.868  1.00  0.00              
ATOM   4366 2HB  LEU D 268      -8.199 -15.007 -44.136  1.00  0.00              
ATOM   4367  HG  LEU D 268      -7.121 -12.679 -45.777  1.00  0.00              
ATOM   4368 1HD1 LEU D 268      -4.931 -13.151 -44.651  1.00  0.00              
ATOM   4369 2HD1 LEU D 268      -6.176 -12.668 -43.475  1.00  0.00              
ATOM   4370 3HD1 LEU D 268      -5.730 -14.382 -43.645  1.00  0.00              
ATOM   4371 1HD2 LEU D 268      -5.602 -14.402 -46.751  1.00  0.00              
ATOM   4372 2HD2 LEU D 268      -6.438 -15.650 -45.793  1.00  0.00              
ATOM   4373 3HD2 LEU D 268      -7.320 -14.756 -47.054  1.00  0.00              
ATOM   4374  N   GLU D 269     -11.357 -14.002 -44.016  1.00  0.00              
ATOM   4375  CA  GLU D 269     -12.564 -14.563 -43.419  1.00  0.00              
ATOM   4376  C   GLU D 269     -13.694 -14.706 -44.449  1.00  0.00              
ATOM   4377  O   GLU D 269     -14.389 -15.725 -44.481  1.00  0.00              
ATOM   4378  CB  GLU D 269     -13.025 -13.687 -42.249  1.00  0.00              
ATOM   4379  CG  GLU D 269     -14.287 -14.166 -41.528  1.00  0.00              
ATOM   4380  CD  GLU D 269     -14.117 -15.492 -40.787  1.00  0.00              
ATOM   4381  OE1 GLU D 269     -12.972 -15.992 -40.668  1.00  0.00              
ATOM   4382  OE2 GLU D 269     -15.148 -16.038 -40.322  1.00  0.00              
ATOM   4383  H   GLU D 269     -11.034 -13.094 -43.712  1.00  0.00              
ATOM   4384  HA  GLU D 269     -12.361 -15.570 -43.052  1.00  0.00              
ATOM   4385 1HB  GLU D 269     -12.202 -13.649 -41.535  1.00  0.00              
ATOM   4386 2HB  GLU D 269     -13.204 -12.689 -42.649  1.00  0.00              
ATOM   4387 1HG  GLU D 269     -14.683 -13.438 -40.821  1.00  0.00              
ATOM   4388 2HG  GLU D 269     -15.003 -14.313 -42.336  1.00  0.00              
ATOM   4389  N   GLU D 270     -13.872 -13.694 -45.290  1.00  0.00              
ATOM   4390  CA  GLU D 270     -14.917 -13.764 -46.309  1.00  0.00              
ATOM   4391  C   GLU D 270     -14.697 -14.889 -47.324  1.00  0.00              
ATOM   4392  O   GLU D 270     -15.651 -15.583 -47.692  1.00  0.00              
ATOM   4393  CB  GLU D 270     -15.019 -12.424 -47.040  1.00  0.00              
ATOM   4394  CG  GLU D 270     -16.109 -12.369 -48.102  1.00  0.00              
ATOM   4395  CD  GLU D 270     -16.201 -11.002 -48.720  1.00  0.00              
ATOM   4396  OE1 GLU D 270     -15.461 -10.136 -48.314  1.00  0.00              
ATOM   4397  OE2 GLU D 270     -16.929 -10.849 -49.672  1.00  0.00              
ATOM   4398  H   GLU D 270     -13.290 -12.870 -45.237  1.00  0.00              
ATOM   4399  HA  GLU D 270     -15.876 -13.986 -45.840  1.00  0.00              
ATOM   4400 1HB  GLU D 270     -15.213 -11.662 -46.284  1.00  0.00              
ATOM   4401 2HB  GLU D 270     -14.051 -12.238 -47.503  1.00  0.00              
ATOM   4402 1HG  GLU D 270     -15.986 -13.113 -48.888  1.00  0.00              
ATOM   4403 2HG  GLU D 270     -17.021 -12.577 -47.544  1.00  0.00              
ATOM   4404  N   THR D 271     -13.455 -15.097 -47.766  1.00  0.00              
ATOM   4405  CA  THR D 271     -13.228 -16.128 -48.774  1.00  0.00              
ATOM   4406  C   THR D 271     -13.226 -17.507 -48.101  1.00  0.00              
ATOM   4407  O   THR D 271     -13.541 -18.516 -48.744  1.00  0.00              
ATOM   4408  CB  THR D 271     -11.910 -15.888 -49.575  1.00  0.00              
ATOM   4409  OG1 THR D 271     -10.807 -15.767 -48.673  1.00  0.00              
ATOM   4410  CG2 THR D 271     -12.013 -14.605 -50.378  1.00  0.00              
ATOM   4411  H   THR D 271     -12.669 -14.561 -47.424  1.00  0.00              
ATOM   4412  HA  THR D 271     -14.041 -16.119 -49.500  1.00  0.00              
ATOM   4413  HB  THR D 271     -11.746 -16.729 -50.247  1.00  0.00              
ATOM   4414  HG1 THR D 271     -10.959 -15.025 -48.081  1.00  0.00              
ATOM   4415 1HG2 THR D 271     -11.087 -14.449 -50.932  1.00  0.00              
ATOM   4416 2HG2 THR D 271     -12.847 -14.679 -51.075  1.00  0.00              
ATOM   4417 3HG2 THR D 271     -12.177 -13.767 -49.703  1.00  0.00              
ATOM   4418  N   LYS D 272     -12.914 -17.557 -46.803  1.00  0.00              
ATOM   4419  CA  LYS D 272     -13.044 -18.812 -46.073  1.00  0.00              
ATOM   4420  C   LYS D 272     -14.521 -19.189 -46.034  1.00  0.00              
ATOM   4421  O   LYS D 272     -14.886 -20.343 -46.228  1.00  0.00              
ATOM   4422  CB  LYS D 272     -12.474 -18.696 -44.659  1.00  0.00              
ATOM   4423  CG  LYS D 272     -12.540 -19.982 -43.845  1.00  0.00              
ATOM   4424  CD  LYS D 272     -12.195 -19.732 -42.385  1.00  0.00              
ATOM   4425  CE  LYS D 272     -13.276 -18.915 -41.692  1.00  0.00              
ATOM   4426  NZ  LYS D 272     -12.947 -18.654 -40.265  1.00  0.00              
ATOM   4427  H   LYS D 272     -12.590 -16.735 -46.314  1.00  0.00              
ATOM   4428  HA  LYS D 272     -12.501 -19.600 -46.595  1.00  0.00              
ATOM   4429 1HB  LYS D 272     -11.434 -18.383 -44.758  1.00  0.00              
ATOM   4430 2HB  LYS D 272     -13.039 -17.915 -44.149  1.00  0.00              
ATOM   4431 1HG  LYS D 272     -13.551 -20.385 -43.917  1.00  0.00              
ATOM   4432 2HG  LYS D 272     -11.835 -20.696 -44.269  1.00  0.00              
ATOM   4433 1HD  LYS D 272     -12.089 -20.695 -41.884  1.00  0.00              
ATOM   4434 2HD  LYS D 272     -11.249 -19.193 -42.339  1.00  0.00              
ATOM   4435 1HE  LYS D 272     -13.380 -17.968 -42.220  1.00  0.00              
ATOM   4436 2HE  LYS D 272     -14.213 -19.468 -41.752  1.00  0.00              
ATOM   4437 1HZ  LYS D 272     -13.687 -18.111 -39.842  1.00  0.00              
ATOM   4438 2HZ  LYS D 272     -12.851 -19.532 -39.774  1.00  0.00              
ATOM   4439 3HZ  LYS D 272     -12.079 -18.140 -40.208  1.00  0.00              
ATOM   4440  N   ARG D 273     -15.366 -18.203 -45.775  1.00  0.00              
ATOM   4441  CA  ARG D 273     -16.803 -18.434 -45.693  1.00  0.00              
ATOM   4442  C   ARG D 273     -17.346 -18.818 -47.072  1.00  0.00              
ATOM   4443  O   ARG D 273     -18.238 -19.658 -47.177  1.00  0.00              
ATOM   4444  CB  ARG D 273     -17.549 -17.249 -45.097  1.00  0.00              
ATOM   4445  CG  ARG D 273     -17.287 -17.005 -43.619  1.00  0.00              
ATOM   4446  CD  ARG D 273     -17.953 -15.796 -43.071  1.00  0.00              
ATOM   4447  NE  ARG D 273     -17.549 -15.447 -41.719  1.00  0.00              
ATOM   4448  CZ  ARG D 273     -18.041 -14.407 -41.017  1.00  0.00              
ATOM   4449  NH1 ARG D 273     -18.926 -13.591 -41.546  1.00  0.00              
ATOM   4450  NH2 ARG D 273     -17.594 -14.214 -39.788  1.00  0.00              
ATOM   4451  H   ARG D 273     -15.009 -17.269 -45.628  1.00  0.00              
ATOM   4452  HA  ARG D 273     -17.005 -19.268 -45.020  1.00  0.00              
ATOM   4453 1HB  ARG D 273     -17.253 -16.368 -45.666  1.00  0.00              
ATOM   4454 2HB  ARG D 273     -18.612 -17.436 -45.246  1.00  0.00              
ATOM   4455 1HG  ARG D 273     -17.642 -17.868 -43.057  1.00  0.00              
ATOM   4456 2HG  ARG D 273     -16.212 -16.893 -43.473  1.00  0.00              
ATOM   4457 1HD  ARG D 273     -17.723 -14.944 -43.711  1.00  0.00              
ATOM   4458 2HD  ARG D 273     -19.029 -15.960 -43.058  1.00  0.00              
ATOM   4459  HE  ARG D 273     -16.874 -15.894 -41.112  1.00  0.00              
ATOM   4460 1HH1 ARG D 273     -19.246 -13.742 -42.493  1.00  0.00              
ATOM   4461 2HH1 ARG D 273     -19.283 -12.818 -41.004  1.00  0.00              
ATOM   4462 1HH2 ARG D 273     -16.900 -14.841 -39.404  1.00  0.00              
ATOM   4463 2HH2 ARG D 273     -17.945 -13.444 -39.242  1.00  0.00              
ATOM   4464  N   ALA D 274     -16.794 -18.203 -48.117  1.00  0.00              
ATOM   4465  CA  ALA D 274     -17.167 -18.508 -49.500  1.00  0.00              
ATOM   4466  C   ALA D 274     -16.838 -19.951 -49.851  1.00  0.00              
ATOM   4467  O   ALA D 274     -17.614 -20.633 -50.515  1.00  0.00              
ATOM   4468  CB  ALA D 274     -16.446 -17.569 -50.449  1.00  0.00              
ATOM   4469  H   ALA D 274     -16.092 -17.499 -47.942  1.00  0.00              
ATOM   4470  HA  ALA D 274     -18.245 -18.384 -49.606  1.00  0.00              
ATOM   4471 1HB  ALA D 274     -16.730 -17.803 -51.475  1.00  0.00              
ATOM   4472 2HB  ALA D 274     -16.721 -16.539 -50.222  1.00  0.00              
ATOM   4473 3HB  ALA D 274     -15.370 -17.693 -50.334  1.00  0.00              
ATOM   4474  N   LEU D 275     -15.674 -20.409 -49.410  1.00  0.00              
ATOM   4475  CA  LEU D 275     -15.259 -21.786 -49.638  1.00  0.00              
ATOM   4476  C   LEU D 275     -16.229 -22.703 -48.905  1.00  0.00              
ATOM   4477  O   LEU D 275     -16.700 -23.702 -49.452  1.00  0.00              
ATOM   4478  CB  LEU D 275     -13.818 -22.011 -49.163  1.00  0.00              
ATOM   4479  CG  LEU D 275     -13.281 -23.435 -49.356  1.00  0.00              
ATOM   4480  CD1 LEU D 275     -13.342 -23.820 -50.828  1.00  0.00              
ATOM   4481  CD2 LEU D 275     -11.855 -23.517 -48.835  1.00  0.00              
ATOM   4482  H   LEU D 275     -15.060 -19.789 -48.902  1.00  0.00              
ATOM   4483  HA  LEU D 275     -15.312 -22.011 -50.702  1.00  0.00              
ATOM   4484 1HB  LEU D 275     -13.301 -21.323 -49.831  1.00  0.00              
ATOM   4485 2HB  LEU D 275     -13.677 -21.688 -48.131  1.00  0.00              
ATOM   4486  HG  LEU D 275     -13.897 -24.098 -48.748  1.00  0.00              
ATOM   4487 1HD1 LEU D 275     -12.959 -24.833 -50.955  1.00  0.00              
ATOM   4488 2HD1 LEU D 275     -14.375 -23.777 -51.173  1.00  0.00              
ATOM   4489 3HD1 LEU D 275     -12.734 -23.127 -51.410  1.00  0.00              
ATOM   4490 1HD2 LEU D 275     -11.475 -24.530 -48.971  1.00  0.00              
ATOM   4491 2HD2 LEU D 275     -11.226 -22.815 -49.383  1.00  0.00              
ATOM   4492 3HD2 LEU D 275     -11.840 -23.265 -47.774  1.00  0.00              
ATOM   4493  N   SER D 276     -16.532 -22.335 -47.665  1.00  0.00              
ATOM   4494  CA  SER D 276     -17.487 -23.064 -46.841  1.00  0.00              
ATOM   4495  C   SER D 276     -18.885 -23.094 -47.455  1.00  0.00              
ATOM   4496  O   SER D 276     -19.627 -24.061 -47.271  1.00  0.00              
ATOM   4497  CB  SER D 276     -17.538 -22.451 -45.455  1.00  0.00              
ATOM   4498  OG  SER D 276     -16.324 -22.592 -44.771  1.00  0.00              
ATOM   4499  H   SER D 276     -16.077 -21.517 -47.285  1.00  0.00              
ATOM   4500  HA  SER D 276     -17.176 -24.085 -46.618  1.00  0.00              
ATOM   4501 1HB  SER D 276     -17.769 -21.390 -45.552  1.00  0.00              
ATOM   4502 2HB  SER D 276     -18.326 -22.942 -44.885  1.00  0.00              
ATOM   4503  HG  SER D 276     -15.707 -21.921 -45.074  1.00  0.00              
ATOM   4504  N   ASP D 277     -19.247 -22.037 -48.181  1.00  0.00              
ATOM   4505  CA  ASP D 277     -20.563 -21.976 -48.811  1.00  0.00              
ATOM   4506  C   ASP D 277     -20.531 -22.630 -50.191  1.00  0.00              
ATOM   4507  O   ASP D 277     -21.570 -22.866 -50.810  1.00  0.00              
ATOM   4508  CB  ASP D 277     -21.042 -20.527 -48.922  1.00  0.00              
ATOM   4509  CG  ASP D 277     -21.441 -19.892 -47.597  1.00  0.00              
ATOM   4510  OD1 ASP D 277     -21.630 -20.616 -46.648  1.00  0.00              
ATOM   4511  OD2 ASP D 277     -21.403 -18.689 -47.502  1.00  0.00              
ATOM   4512  H   ASP D 277     -18.607 -21.265 -48.303  1.00  0.00              
ATOM   4513  HA  ASP D 277     -21.284 -22.535 -48.214  1.00  0.00              
ATOM   4514 1HB  ASP D 277     -20.336 -19.874 -49.438  1.00  0.00              
ATOM   4515 2HB  ASP D 277     -21.929 -20.665 -49.540  1.00  0.00              
ATOM   4516  N   LYS D 278     -19.319 -22.917 -50.661  1.00  0.00              
ATOM   4517  CA  LYS D 278     -19.109 -23.572 -51.947  1.00  0.00              
ATOM   4518  C   LYS D 278     -19.230 -25.079 -51.741  1.00  0.00              
ATOM   4519  O   LYS D 278     -19.832 -25.783 -52.551  1.00  0.00              
ATOM   4520  CB  LYS D 278     -17.716 -23.236 -52.495  1.00  0.00              
ATOM   4521  CG  LYS D 278     -17.405 -23.865 -53.847  1.00  0.00              
ATOM   4522  CD  LYS D 278     -16.063 -23.391 -54.389  1.00  0.00              
ATOM   4523  CE  LYS D 278     -15.768 -24.014 -55.746  1.00  0.00              
ATOM   4524  NZ  LYS D 278     -14.506 -23.488 -56.336  1.00  0.00              
ATOM   4525  H   LYS D 278     -18.519 -22.667 -50.098  1.00  0.00              
ATOM   4526  HA  LYS D 278     -19.880 -23.258 -52.652  1.00  0.00              
ATOM   4527 1HB  LYS D 278     -17.658 -22.151 -52.578  1.00  0.00              
ATOM   4528 2HB  LYS D 278     -16.990 -23.583 -51.759  1.00  0.00              
ATOM   4529 1HG  LYS D 278     -17.384 -24.949 -53.728  1.00  0.00              
ATOM   4530 2HG  LYS D 278     -18.194 -23.592 -54.546  1.00  0.00              
ATOM   4531 1HD  LYS D 278     -16.091 -22.304 -54.484  1.00  0.00              
ATOM   4532 2HD  LYS D 278     -15.283 -23.673 -53.683  1.00  0.00              
ATOM   4533 1HE  LYS D 278     -15.688 -25.091 -55.616  1.00  0.00              
ATOM   4534 2HE  LYS D 278     -16.602 -23.790 -56.412  1.00  0.00              
ATOM   4535 1HZ  LYS D 278     -14.347 -23.924 -57.233  1.00  0.00              
ATOM   4536 2HZ  LYS D 278     -14.582 -22.488 -56.456  1.00  0.00              
ATOM   4537 3HZ  LYS D 278     -13.735 -23.695 -55.717  1.00  0.00              
ATOM   4538  N   ARG D 279     -18.652 -25.563 -50.647  1.00  0.00              
ATOM   4539  CA  ARG D 279     -18.685 -26.982 -50.320  1.00  0.00              
ATOM   4540  C   ARG D 279     -19.945 -27.340 -49.538  1.00  0.00              
ATOM   4541  O   ARG D 279     -20.700 -28.215 -50.016  1.00  0.00              
ATOM   4542  OXT ARG D 279     -20.185 -26.788 -48.500  1.00  0.00              
ATOM   4543  CB  ARG D 279     -17.446 -27.362 -49.507  1.00  0.00              
ATOM   4544  CG  ARG D 279     -16.145 -27.209 -50.270  1.00  0.00              
ATOM   4545  CD  ARG D 279     -14.948 -27.577 -49.412  1.00  0.00              
ATOM   4546  NE  ARG D 279     -13.696 -27.406 -50.139  1.00  0.00              
ATOM   4547  CZ  ARG D 279     -12.492 -27.670 -49.639  1.00  0.00              
ATOM   4548  NH1 ARG D 279     -12.373 -28.120 -48.396  1.00  0.00              
ATOM   4549  NH2 ARG D 279     -11.409 -27.484 -50.384  1.00  0.00              
ATOM   4550  H   ARG D 279     -18.176 -24.926 -50.024  1.00  0.00              
ATOM   4551  HA  ARG D 279     -18.712 -27.571 -51.237  1.00  0.00              
ATOM   4552 1HB  ARG D 279     -17.435 -26.724 -48.625  1.00  0.00              
ATOM   4553 2HB  ARG D 279     -17.573 -28.402 -49.201  1.00  0.00              
ATOM   4554 1HG  ARG D 279     -16.177 -27.860 -51.144  1.00  0.00              
ATOM   4555 2HG  ARG D 279     -16.054 -26.172 -50.593  1.00  0.00              
ATOM   4556 1HD  ARG D 279     -14.935 -26.937 -48.530  1.00  0.00              
ATOM   4557 2HD  ARG D 279     -15.039 -28.618 -49.105  1.00  0.00              
ATOM   4558  HE  ARG D 279     -13.538 -27.081 -51.083  1.00  0.00              
ATOM   4559 1HH1 ARG D 279     -13.198 -28.264 -47.832  1.00  0.00              
ATOM   4560 2HH1 ARG D 279     -11.458 -28.320 -48.020  1.00  0.00              
ATOM   4561 1HH2 ARG D 279     -11.503 -27.143 -51.331  1.00  0.00              
ATOM   4562 2HH2 ARG D 279     -10.497 -27.684 -50.002  1.00  0.00              
TER                                                                             
# All scores below are weighted scores, not raw scores.
#BEGIN_POSE_ENERGIES_TABLE 024.d16_v11.1_1_3dG_RalA3andExo84_0049_0001.pdb
label fa_atr fa_rep fa_sol fa_intra_rep pro_close fa_pair hbond_sr_bb hbond_lr_bb hbond_bb_sc hbond_sc dslf_ss_dst dslf_cs_ang dslf_ss_dih dslf_ca_dih rama omega fa_dun p_aa_pp ref total
weights 0.8 0.44 0.65 0.004 1 0.49 0.585 1.17 1.17 1.1 0.5 2 5 5 0.2 0.5 0.56 0.32 1 NA
pose -1096.43 100.597 543.008 2.41676 0.568707 -27.1569 -65.6878 -116.516 -30.1512 -33.5933 0 0 0 0 -8.36599 12.0542 196.135 -22.6573 -67.46 -613.24
SER_p:NtermProteinFull_1 -0.406217 0.00589813 0.210756 0.00087328 0 0 0 0 0 0 0 0 0 0 0 0.0158486 0.571486 0 -0.37 0.0286451
LEU_2 -2.64054 0.462731 1.01647 0.00671657 0 0 0 0 0 0 0 0 0 0 -0.263868 0.0255452 1.81409 -0.063647 -0.1 0.257501
ALA_3 -2.40392 0.0945344 1.30422 0.000677522 0 0 0 0 0 0 0 0 0 0 -0.241606 0.018986 0 -0.0713188 0.16 -1.13842
PHE_4 -4.10763 0.912861 2.12921 0.0281866 0 0 0 0 -0.289506 0 0 0 0 0 -0.00655347 0.00313815 0.87238 -0.0849124 0.63 0.0871681
HIS_5 -6.56043 0.41535 3.38161 0.00293947 0 0.072263 0 0 0 -0.355385 0 0 0 0 -0.0541135 0.36121 0.664084 0.00556785 0.56 -1.5069
ARG_6 -4.45658 0.0850586 2.46804 0.00756946 0 -0.306476 0 0 -0.765228 0 0 0 0 0 0.136791 0.0139387 1.51699 0.125016 -0.98 -2.15488
VAL_7 -4.22833 0.334364 1.24554 0.0119046 0 0 0 0 0 0 0 0 0 0 -0.213577 0.0690908 0.0245862 -0.233042 0.29 -2.69947
ILE_8 -5.13979 0.538871 1.65894 0.015693 0 0 0 0 0 0 0 0 0 0 -0.239064 0.113085 0.826378 -0.373807 0.24 -2.35968
MET_9 -4.44523 0.235623 1.55289 0.00425046 0 0 0 0 0 0 0 0 0 0 -0.109672 0.00201484 0.878676 0.0336939 -0.34 -2.18776
VAL_10 -3.96083 0.495072 1.03375 0.010595 0 0 0 0 0 0 0 0 0 0 -0.197825 0.0010287 0.117943 -0.37759 0.29 -2.58785
GLY_11 -2.31824 0.231323 1.24132 0.000136632 0 0 0 0 -0.775907 0 0 0 0 0 0.200949 0.041718 0 -0.77003 -0.17 -2.31873
SER_12 -2.34002 0.218749 1.54113 0.000805534 0 -0.0623576 0 0 0 0 0 0 0 0 -0.2752 0.0102407 0.751491 -0.160362 -0.37 -0.685528
GLY_13 -1.06034 0.073135 0.606307 2.10886e-05 0 0 0 0 0 0 0 0 0 0 0.102607 0.0656381 0 0.466885 -0.17 0.0842506
GLY_14 -1.45268 0.138483 0.942818 2.3921e-05 0 0 0 0 -0.55854 0 0 0 0 0 -0.354584 0.0314237 0 -0.794702 -0.17 -2.21776
VAL_15 -4.28249 0.322961 1.81883 0.0101445 0 0 0 0 -0.81923 0 0 0 0 0 -0.0467844 0.00522612 0.294771 0.248525 0.29 -2.15805
GLY_16 -2.30954 0.338456 1.28628 2.31858e-05 0 0 0 0 0 0 0 0 0 0 0.00687749 0.0895542 0 -0.795795 -0.17 -1.55414
LYS_17 -5.81947 0.487995 3.70794 0.00754351 0 -0.0426396 0 0 -0.775907 0 0 0 0 0 -0.055921 9.52473e-05 2.45866 -0.0481234 -0.65 -0.729828
SER_18 -2.97928 0.288418 2.15445 0.0010489 0 -0.144523 0 0 0 -0.659088 0 0 0 0 -0.217286 0.0113651 0.617153 0.00670272 -0.37 -1.29105
ALA_19 -3.0819 0.358206 1.29132 0.000711667 0 0 0 0 0 0 0 0 0 0 -0.111818 3.97459e-06 0 -0.139904 0.16 -1.52338
LEU_20 -5.21848 0.19381 1.88586 0.00572363 0 0 0 0 0 0 0 0 0 0 -0.0962835 0.0485245 0.297926 -0.113821 -0.1 -3.09674
THR_21 -4.92049 0.207804 2.40236 0.0113626 0 -0.123699 0 0 0 -0.00822557 0 0 0 0 -0.0428789 0.0106666 0.0765629 0.092242 -0.27 -2.56429
LEU_22 -4.80667 0.261751 2.26288 0.00740394 0 0 0 0 0 0 0 0 0 0 -0.123762 0.145475 0.117743 -0.0915639 -0.1 -2.32674
GLN_23 -5.74119 0.395812 3.60319 0.0121047 0 -0.201183 0 0 0 0 0 0 0 0 -0.141561 0.00625898 1.12876 -0.107691 -0.97 -2.0155
PHE_24 -6.49238 0.66098 1.67118 0.0258356 0 0 0 0 -0.0210533 0 0 0 0 0 0.129823 0.0223654 0.155849 -0.156701 0.63 -3.3741
MET_25 -5.56858 0.444413 1.93099 0.00294252 0 0 0 0 -0.56322 0 0 0 0 0 -0.0438025 0.106366 2.58218 -0.0592215 -0.34 -1.50793
TRP_26 -3.43712 0.379438 1.72524 0.0229305 0 0 0 0 0 0 0 0 0 0 0.0775775 0.273866 0.470818 0.128553 0.91 0.551304
ASP_27 -2.63826 0.286991 1.86196 0.00499871 0 -0.262718 0 0 0 0 0 0 0 0 -0.122329 0.00673355 0.581719 -0.178111 -0.67 -1.12901
GLU_28 -3.14981 0.239753 1.86928 0.0053156 0 0 0 0 0 0 0 0 0 0 -0.0385712 0.00247077 0.747298 0.043633 -0.81 -1.09063
PHE_29 -4.41007 0.226911 1.16358 0.0254872 0 0 0 0 0 0 0 0 0 0 0.0662129 0.446482 0.388307 -0.05569 0.63 -1.51878
VAL_30 -2.05477 0.0602902 0.866781 0.0145044 0 0 0 0 0 0 0 0 0 0 -0.140582 0.000984699 0.11261 -0.182932 0.29 -1.03312
GLU_31 -1.32044 0.011952 0.782214 0.00557474 0 -0.419248 0 0 0 0 0 0 0 0 -0.117245 0.07935 0.839098 -0.160025 -0.81 -1.10877
ASP_32 -1.19268 0.0276994 0.807389 0.00359697 0 -0.00142468 0 0 0 0 0 0 0 0 -0.18435 0.0121515 0.466936 0.0352666 -0.67 -0.695417
TYR_33 -3.53878 0.147557 1.25718 0.0263103 0 0 0 0 -0.0844409 0 0 0 0 0 -0.280613 0.185507 0.468725 0.0141536 0.51 -1.29441
GLU_34 -2.19937 0.220786 1.24626 0.00732737 0.00024859 -0.112559 0 0 -0.427903 0 0 0 0 0 0.0301308 0.00695071 0.81995 0.108775 -0.81 -1.10941
PRO_35 -1.71882 0.295053 0.506548 0.00131411 0.030923 0 0 0 0 0 0 0 0 0 0.195517 0.0376989 0.411024 -0.462901 0.02 -0.683641
THR_36 -3.21652 0.124706 2.29195 0.0112824 0 -0.0918271 0 0 -0.512344 0 0 0 0 0 -0.010081 0.0211438 0.0533612 -0.0974582 -0.27 -1.69579
GLN_37 -2.47159 0.0566917 1.87394 0.00443297 0 -0.149992 0 0 0 0 0 0 0 0 0.371299 0.109147 0.897848 -0.025874 -0.97 -0.304097
ALA_38 -2.84214 0.19532 1.1438 0.000934295 0 0 0 0 0 0 0 0 0 0 1.05147 0.0271026 0 0.00908472 0.16 -0.254417
ASP_39 -4.365 0.28276 3.04778 0.00289028 0 -0.505558 0 0 0 -0.0422482 0 0 0 0 0.185972 0.00515456 0.691789 0.380239 -0.67 -0.986229
SER_40 -2.69747 0.0802872 1.51986 0.0013425 0 -0.0142987 0 0 0 0 0 0 0 0 0.0832814 0.079416 0.329615 0.260843 -0.37 -0.727118
TYR_41 -5.73 0.377308 2.06923 0.0269429 0 0 0 0 0 -0.013441 0 0 0 0 -0.14202 0.0217355 0.678791 -0.17663 0.51 -2.37808
HIS_D_42 -2.38862 0.139928 1.16588 0.00682788 0 -0.0626348 0 0 0 0 0 0 0 0 -0.0920118 0.0558879 1.79599 -0.101001 0.56 1.08025
LYS_43 -4.00155 0.216766 2.20229 0.00477181 0 -0.173609 0 0 -0.584273 0 0 0 0 0 0.11421 0.0437441 0.843334 -0.0040109 -0.65 -1.98833
LYS_44 -2.04062 0.173337 0.805423 0.00600691 0 -0.241193 0 0 0 0 0 0 0 0 -0.128939 0.0413268 1.64256 -0.0272461 -0.65 -0.419349
VAL_45 -3.9182 0.600677 1.20583 0.0110472 0 0 0 0 0 0 0 0 0 0 -0.0260564 0.0356622 0.0355321 -0.144682 0.29 -1.91019
VAL_46 -2.20939 0.176792 0.87242 0.00901156 0 0 0 0 0 0 0 0 0 0 -0.192119 0.00446858 0.00697884 -0.329898 0.29 -1.37173
LEU_47 -5.82359 0.597417 2.65336 0.00961814 0 0 0 0 0 0 0 0 0 0 0.11583 0.00260239 0.50488 -0.0944622 -0.1 -2.13435
ASP_48 -2.77784 0.237992 2.42608 0.00497434 0 -0.464102 0 0 0 -1.02579 0 0 0 0 -0.0953266 0.0183419 0.638335 -0.293014 -0.67 -2.00036
GLY_49 -1.14868 0.227452 0.53251 1.61058e-05 0 0 0 0 0 0 0 0 0 0 -0.346881 0.0028719 0 -0.792912 -0.17 -1.69562
GLU_50 -3.78311 0.333671 2.43752 0.00592533 0 -0.334875 0 0 0 -0.277039 0 0 0 0 -0.112964 0.00190394 0.923447 0.018706 -0.81 -1.59681
GLU_51 -1.50954 0.18935 0.761799 0.00548484 0 -0.174667 0 0 0 0 0 0 0 0 0.0255511 0.00239648 1.14927 0.0331675 -0.81 -0.327184
VAL_52 -4.56424 0.619038 1.78657 0.0128195 0 0 0 0 0 0 0 0 0 0 -0.0684491 0.0940111 0.0168489 -0.183497 0.29 -1.9969
GLU_53 -4.64272 0.731345 2.31389 0.00288651 0 -0.0906508 0 0 0 0 0 0 0 0 -0.0381869 0.0129625 1.84059 0.0431029 -0.81 -0.636772
ILE_54 -4.77995 0.345827 1.14765 0.0205213 0 0 0 0 0 0 0 0 0 0 -0.0992369 0.0509451 1.4922 -0.224905 0.24 -1.80695
MET_55 -3.64592 0.17222 1.75535 0.00383969 0 0 0 0 0 0 0 0 0 0 0.00288141 0.00274534 1.09421 -0.000268981 -0.34 -0.954944
ILE_56 -5.19434 0.463103 1.2757 0.0199593 0 0 0 0 0 0 0 0 0 0 -0.186821 0.0204084 0.159139 -0.386476 0.24 -3.58932
TYR_57 -4.44921 0.0919534 2.14889 0.0227729 0 0 0 0 0 -0.384516 0 0 0 0 -0.037152 0.0047068 0.694773 0.0157194 0.51 -1.38206
ASP_58 -4.48104 0.171875 3.38195 0.00871726 0 -0.406077 0 0 0 -0.667314 0 0 0 0 -0.0671047 0.0239575 0.286808 -0.124641 -0.67 -2.54287
THR_59 -3.12692 0.213387 1.55853 0.0060682 0 0.00259748 0 0 -0.135607 0 0 0 0 0 -0.0890259 0.202528 0.0976482 -0.385664 -0.27 -1.92646
ALA_60 -2.19017 0.267989 1.37279 0.000796499 0 0 0 0 -0.135607 0 0 0 0 0 -0.322046 0.0338115 0 -0.105232 0.16 -0.917668
GLY_61 -1.37737 0.0870267 0.766877 1.46069e-05 0 0 0 0 0 0 0 0 0 0 -0.00815721 0.0666786 0 0.261115 -0.17 -0.373813
LEU_62 -1.18046 0.199373 0.639563 0.00694884 0 0 0 0 0 0 0 0 0 0 -0.115017 0.000824207 0.137254 -0.104812 -0.1 -0.516327
SER_63 -1.37743 0.0523657 0.989252 0.00126376 0 -0.0527103 0 0 0 0 0 0 0 0 0.0502124 0.00899918 0.198255 -0.0400225 -0.37 -0.539813
GLN_64 -1.53107 0.0256579 0.933187 0.00537283 0 -0.140382 0 0 0 0 0 0 0 0 -0.155548 0.00214465 1.2654 -0.116064 -0.97 -0.681299
HIS_D_65 -5.54983 0.615627 2.64978 0.00361533 0 -0.250107 0 0 0 0 0 0 0 0 -0.0709525 0.00929771 0.842739 0.0615249 0.56 -1.12831
ALA_66 -2.74361 0.202086 1.94749 0.000750447 0 0 0 0 0 0 0 0 0 0 -0.187787 0.0181459 0 -0.154923 0.16 -0.75785
SER_67 -2.82551 0.222406 1.71091 0.000808899 0 -0.21667 0 0 0 0 0 0 0 0 -0.112267 0.00204923 0.480822 0.108093 -0.37 -0.999355
MET_68 -5.77623 1.02798 2.71406 0.0029157 0 0 0 0 0 0 0 0 0 0 -0.0889448 0.0904704 1.48924 -0.0662027 -0.34 -0.94672
ARG_69 -6.89944 0.515108 4.76607 0.0233805 0 -0.524875 0 0 0 -0.794657 0 0 0 0 -0.0232925 0.0313511 2.24437 -0.0984029 -0.98 -1.74039
ASP_70 -5.90001 0.389717 4.24307 0.00320886 0 -0.736565 0 0 0 -1.67065 0 0 0 0 -0.169237 0.0102248 0.572319 0.00108819 -0.67 -3.92683
ASP_71 -3.93408 0.325615 2.52915 0.0030676 0 -0.126237 0 0 0 0 0 0 0 0 -0.139051 0.000694777 0.299965 0.0180816 -0.67 -1.69279
PHE_72 -5.07156 0.436318 1.71699 0.0235917 0 0 0 0 -0.632075 0 0 0 0 0 0.00458184 6.83608e-05 1.33117 -0.0517419 0.63 -1.61266
PHE_73 -6.05657 0.33875 1.70704 0.0315021 0 0 0 0 0 0 0 0 0 0 0.0291022 0.058614 1.47643 -0.0839158 0.63 -1.86905
ARG_74 -3.57237 0.638234 2.42358 0.0104445 0 -0.325069 0 0 -1.09114 0 0 0 0 0 -0.219547 0.0151349 2.50005 -0.0747097 -0.98 -0.675389
SER_75 -2.42398 0.179475 1.7517 0.00154514 0 -0.00956243 0 0 -0.723918 0 0 0 0 0 -0.252496 0.000360931 0.137432 -0.185807 -0.37 -1.89525
GLY_76 -2.30147 0.665962 1.2672 1.88656e-05 0 0 0 0 -0.641071 0 0 0 0 0 -0.0441973 0.00031439 0 -0.293999 -0.17 -1.51724
GLU_77 -4.73141 0.224765 3.26993 0.00403799 0 -0.622703 0 0 -0.673385 -0.0791513 0 0 0 0 0.289332 0.00427649 0.842518 -0.0756852 -0.81 -2.35748
GLY_78 -3.08913 0.412804 1.24113 0.000228796 0 0 0 0 0 0 0 0 0 0 0.555234 0.0124554 0 0.351139 -0.17 -0.686141
PHE_79 -7.0287 0.850836 1.4666 0.0255145 0 0 0 0 0 0 0 0 0 0 -0.12944 0.167316 0.560153 -0.112956 0.63 -3.57068
LEU_80 -4.7973 0.563694 1.03661 0.00865064 0 0 0 0 0 0 0 0 0 0 0.07828 0.000895082 0.858579 -0.0966333 -0.1 -2.44722
CYS_81 -3.42746 0.0961917 1.70891 0.00194919 0 0 0 0 0 0 0 0 0 0 0.0300516 0.0236608 0.284819 -0.0277121 1.7 0.390413
VAL_82 -4.01336 0.286179 1.13976 0.0179494 0 0 0 0 0 0 0 0 0 0 -0.190522 0.00450376 0.0985552 -0.246052 0.29 -2.61298
PHE_83 -7.57673 0.674291 1.82956 0.0260963 0 0 0 0 0 0 0 0 0 0 -0.103613 0.0366102 0.467134 -0.179231 0.63 -4.19588
SER_84 -4.24593 0.623804 2.752 0.0018946 0 -0.0943146 0 0 -1.26806 -0.408997 0 0 0 0 0.00851606 0.0821593 0.609155 0.165891 -0.37 -2.14388
ILE_85 -5.89984 0.327377 2.74654 0.0210649 0 0 0 0 0 0 0 0 0 0 -0.0321986 0.000106743 0.573077 0.240043 0.24 -1.78383
THR_86 -3.87786 0.624433 2.06141 0.00527011 0 0.0602721 0 0 -0.506351 -0.408997 0 0 0 0 -0.175908 0.0204668 0.135353 -0.0722886 -0.27 -2.40419
GLU_87 -4.73647 0.399789 3.18558 0.0127212 0 -0.0533465 0 0 -0.449091 0 0 0 0 0 0.324018 0.00150385 1.63862 0.0111945 -0.81 -0.475476
MET_88 -3.91132 0.183136 2.10989 0.00686417 0 0 0 0 -0.465585 0 0 0 0 0 -0.0509859 0.028582 1.30979 -0.0352805 -0.34 -1.16491
GLU_89 -2.98321 0.291657 1.70669 0.00536095 0 0.0600621 0 0 -0.449091 0 0 0 0 0 -0.248465 0.0344568 0.82713 -0.144174 -0.81 -1.70957
SER_90 -4.07429 0.335466 2.41622 0.00113249 0 -0.169663 0 0 -0.761708 0 0 0 0 0 -0.181585 0.12132 0.354812 -0.000987919 -0.37 -2.32929
PHE_91 -8.30115 0.959369 3.06626 0.0259503 0 0 0 0 0 0 0 0 0 0 0.00592466 0.000794432 0.665076 -0.000955365 0.63 -2.94873
ALA_92 -2.93351 0.287385 1.68227 0.000765322 0 0 0 0 0 0 0 0 0 0 -0.18114 0.000150594 0 -0.169484 0.16 -1.15356
ALA_93 -3.5182 0.488448 1.67878 0.000923525 0 0 0 0 0 0 0 0 0 0 -0.256034 0.107878 0 -0.0738425 0.16 -1.41204
THR_94 -5.05163 0.489564 2.85405 0.00402478 0 0.0598622 0 0 0 -0.447125 0 0 0 0 -0.129265 0.159963 0.332556 0.129416 -0.27 -1.86859
ALA_95 -2.92443 0.226786 1.64807 0.000678935 0 0 0 0 0 0 0 0 0 0 -0.174378 0.0225014 0 -0.136845 0.16 -1.17762
ASP_96 -3.09005 0.197826 1.89016 0.00325783 0 0.040761 0 0 0 0 0 0 0 0 -0.165312 0.000199082 0.357273 -0.0286278 -0.67 -1.46452
PHE_97 -6.0009 0.509082 2.24051 0.0210043 0 0 0 0 0 0 0 0 0 0 -0.0457394 0.0225587 1.05181 0.0338992 0.63 -1.53777
ARG_98 -7.61345 0.664092 4.10899 0.0117345 0 -0.00654815 0 0 0 0 0 0 0 0 -0.19792 0.0278158 2.13172 -0.0803788 -0.98 -1.93395
GLU_99 -3.14236 0.273852 1.7995 0.00671423 0 -0.021768 0 0 0 0 0 0 0 0 -0.114799 0.000716672 0.899639 -0.092993 -0.81 -1.2015
GLN_100 -5.2176 0.383259 3.48482 0.00546507 0 -0.198386 0 0 0 0 0 0 0 0 -0.13173 0.00895459 0.934107 -0.0980063 -0.97 -1.79912
ILE_101 -5.68544 0.421733 1.36731 0.0223786 0 0 0 0 0 0 0 0 0 0 -0.0137651 0.0143937 0.187474 -0.0689693 0.24 -3.51489
LEU_102 -4.42029 0.33804 2.15443 0.00737361 0 0 0 0 0 0 0 0 0 0 -0.107585 0.0164125 0.285493 -0.116232 -0.1 -1.94237
ARG_103 -4.47701 0.341001 3.46891 0.015382 0 -0.527249 0 0 0 -0.87599 0 0 0 0 -0.137007 0.00770217 1.96792 -0.058889 -0.98 -1.25523
VAL_104 -5.13811 0.52739 2.67832 0.0185236 0 0 0 0 -1.09114 0 0 0 0 0 -0.0184539 0.00168615 0.0995717 -0.0621272 0.29 -2.69433
LYS_105 -4.0661 0.426246 2.08548 0.00962244 0 -0.18304 0 0 -0.641071 0 0 0 0 0 -0.212886 0.0310943 2.22361 -0.0578497 -0.65 -1.03489
GLU_106 -1.82621 0.261513 1.16881 0.007129 0 -0.134405 0 0 0 0 0 0 0 0 0.000253042 0.111604 0.591812 0.0703555 -0.81 -0.55914
ASP_107 -3.93715 0.430268 2.96501 0.0105973 0 -0.606759 0 0 -0.253552 -0.692275 0 0 0 0 0.153238 0.0214603 0.23092 -0.481534 -0.67 -2.82978
GLU_108 -1.48193 0.212098 0.902838 0.00554648 0 -0.008834 0 0 0 0 0 0 0 0 -0.267437 0.00233108 0.925294 -0.122993 -0.81 -0.643086
ASN_109 -2.59768 0.373579 1.91139 0.00693937 0 -0.16245 0 0 -0.445525 0 0 0 0 0 -0.241629 0.00557052 0.737437 -0.370682 -0.89 -1.67305
VAL_110 -3.84846 0.674756 1.60481 0.0213996 0.0100468 0 0 0 0 0 0 0 0 0 -0.181557 0.0375382 1.24008 0.104043 0.29 -0.0473422
PRO_111 -4.27089 0.643376 1.37072 0.00139802 0.0875366 0 0 0 0 0 0 0 0 0 -0.00114757 0.00554871 0.423046 -0.549995 0.02 -2.27041
PHE_112 -5.78026 0.233452 1.89548 0.0245209 0 0 0 0 -0.112374 0 0 0 0 0 0.0650238 0.0272177 0.505388 -0.0620693 0.63 -2.57362
LEU_113 -4.49142 0.327863 1.43385 0.0079166 0 0 0 0 0 0 0 0 0 0 0.00441542 0.00253273 0.492881 -0.035575 -0.1 -2.35754
LEU_114 -5.35566 0.284615 1.38505 0.00742427 0 0 0 0 0 0 0 0 0 0 -0.107491 0.0359657 0.405958 -0.105542 -0.1 -3.54969
VAL_115 -5.11904 0.228104 1.40168 0.0160882 0 0 0 0 0 0 0 0 0 0 -0.158815 0.0185636 0.0103068 -0.342598 0.29 -3.65571
GLY_116 -3.0823 0.263429 1.49844 1.94481e-05 0 0 0 0 0 0 0 0 0 0 1.28123 0.0502235 0 0.663327 -0.17 0.504367
ASN_117 -5.34517 0.618566 4.14013 0.00606008 0 -0.250054 0 0 -1.3608 -0.329352 0 0 0 0 0.0462686 0.0622242 1.56978 -0.0337885 -0.89 -1.76613
LYS_118 -4.80708 0.843296 3.1625 0.00553317 0 0.0758341 0 0 -1.05202 0 0 0 0 0 0.00465884 0.0260184 0.877013 0.106547 -0.65 -1.4077
SER_119 -2.95499 0.49638 1.95407 0.00146019 0 -0.27185 0 0 0 0 0 0 0 0 -0.246739 0.0686285 0.120409 -0.200405 -0.37 -1.40304
ASP_120 -3.41656 0.579715 2.85052 0.00386178 0 -0.369745 0 0 0 -0.600594 0 0 0 0 -0.219787 0.00500565 1.45269 -0.0797359 -0.67 -0.464631
LEU_121 -4.33294 0.67882 2.07598 0.00878389 0 0 0 0 0 0 0 0 0 0 0.404787 4.72087e-06 0.0220146 0.0730105 -0.1 -1.16954
GLU_122 -3.01392 0.562124 2.37085 0.0138636 0 -0.388088 0 0 0 -0.59813 0 0 0 0 -0.00773056 0.0019364 1.87259 -0.111229 -0.81 -0.107735
ASP_123 -1.26302 0.228678 0.733137 0.00331058 0 -0.000955893 0 0 0 0 0 0 0 0 -0.177936 0.0131266 0.381647 -0.0234321 -0.67 -0.775444
LYS_124 -2.94474 0.415931 1.3276 0.00466931 0 -0.0304683 0 0 0 0 0 0 0 0 -0.185961 0.0476406 0.663213 -0.0854056 -0.65 -1.43752
ARG_125 -6.19557 0.500045 4.52476 0.0153493 0 -0.72936 0 0 -0.507315 -1.85834 0 0 0 0 -0.172854 0.297618 1.6805 0.0681068 -0.98 -3.35706
GLN_126 -3.68573 0.131363 2.39092 0.00411782 0 -0.0813967 0 0 -0.465585 0 0 0 0 0 0.0511784 0.0932845 0.952111 -0.125734 -0.97 -1.70547
VAL_127 -4.99766 0.38773 1.90623 0.0117244 0 0 0 0 -0.507315 0 0 0 0 0 -0.171526 0.0165417 0.0452549 -0.243399 0.29 -3.26241
SER_128 -3.4639 0.336426 2.3128 0.00161173 0 -0.121519 0 0 -0.78956 0 0 0 0 0 -0.267316 0.036864 0.24452 -0.241828 -0.37 -2.3219
VAL_129 -3.20875 0.252265 1.92869 0.0133329 0 0 0 0 0 0 0 0 0 0 -0.0472317 0.0029365 0.0452318 0.0212044 0.29 -0.702317
GLU_130 -2.68404 0.42759 1.66629 0.00547461 0 -0.01803 0 0 0 0 0 0 0 0 -0.207403 0.00653808 0.904441 -0.115824 -0.81 -0.824965
GLU_131 -5.31923 0.443262 3.38043 0.00289221 0 -0.0488835 0 0 -0.78956 0 0 0 0 0 0.0730958 0.17945 1.63317 -0.0986807 -0.81 -1.35405
ALA_132 -4.35008 0.51258 1.37288 0.000796587 0 0 0 0 0 0 0 0 0 0 -0.231251 0.000131152 0 -0.158305 0.16 -2.69325
LYS_133 -4.10843 0.402011 1.85878 0.00316214 0 -0.0285154 0 0 0 0 0 0 0 0 -0.237412 0.0727136 1.12792 -0.0474112 -0.65 -1.60718
ASN_134 -3.8837 0.291225 2.57691 0.0043449 0 -0.0485464 0 0 0 0 0 0 0 0 0.0205289 0.0775638 0.336548 0.109201 -0.89 -1.40592
ARG_135 -7.23185 0.564221 4.16924 0.011244 0 0.0244981 0 0 0 -0.447125 0 0 0 0 -0.127932 0.0366286 2.41876 -0.0627531 -0.98 -1.62507
ALA_136 -4.62829 0.296697 1.8232 0.000782472 0 0 0 0 0 0 0 0 0 0 -0.243907 0.0297674 0 -0.157514 0.16 -2.71927
GLU_137 -3.07009 0.544557 1.84388 0.00719992 0 -0.055716 0 0 0 0 0 0 0 0 -0.154915 0.00480987 0.981022 -0.105506 -0.81 -0.814762
GLN_138 -2.19043 0.185647 1.11 0.00457989 0 -0.0427066 0 0 0 0 0 0 0 0 -0.230373 0.0279766 0.81993 -0.0583565 -0.97 -1.34373
TRP_139 -8.15723 1.16147 2.82056 0.0251183 0 0 0 0 0 0 0 0 0 0 -0.168117 0.0870696 0.905413 0.0139689 0.91 -2.40175
ASN_140 -1.72912 0.367003 1.0724 0.0117671 0 0 0 0 0 0 0 0 0 0 -0.246731 0.00231752 0.758729 -0.508301 -0.89 -1.16193
VAL_141 -3.79934 0.219773 1.44854 0.0131272 0 0 0 0 0 0 0 0 0 0 -0.0684577 0.000474242 0.0394374 -0.184133 0.29 -2.04058
ASN_142 -1.89215 0.0630859 1.1066 0.00387649 0 -0.0951935 0 0 0 0 0 0 0 0 -0.0304786 0.00827082 0.592774 0.0281156 -0.89 -1.1051
TYR_143 -6.14771 0.743579 1.94152 0.0260521 0 0 0 0 0 -0.492313 0 0 0 0 -0.0636193 0.00961641 1.07715 -0.0982368 0.51 -2.49397
VAL_144 -3.88443 0.488678 1.23527 0.0198282 0 0 0 0 0 0 0 0 0 0 -0.0540589 0.0160456 0.667844 -0.143096 0.29 -1.36391
GLU_145 -4.11783 0.64889 3.12753 0.00379553 0 -0.379635 0 0 -0.56918 -1.75252 0 0 0 0 -0.0422894 0.0181116 1.05356 0.0625946 -0.81 -2.75697
THR_146 -4.61798 0.362334 2.78436 0.0109807 0 -0.19093 0 0 0 -0.329352 0 0 0 0 -0.153964 0.167067 0.146681 -0.409221 -0.27 -2.50002
SER_147 -4.77025 0.407182 3.39743 0.00249407 0 -0.211998 0 0 -0.556351 -1.13519 0 0 0 0 0.399068 0.023291 0.172862 -0.0530629 -0.37 -2.69452
ALA_148 -3.09428 0.210058 1.11853 0.000702956 0 0 0 0 -0.0480969 0 0 0 0 0 -0.222871 0.00190326 0 -0.106448 0.16 -1.9805
LYS_149 -3.33773 0.355348 1.64823 0.00543363 0 -0.595702 0 0 0 0 0 0 0 0 -0.109311 0.0199486 0.903173 -0.042735 -0.65 -1.80335
THR_150 -2.56455 0.382139 1.75414 0.0048421 0 -0.111778 0 0 -0.556351 -0.534594 0 0 0 0 -0.141073 0.221574 0.0140876 -0.0690212 -0.27 -1.87059
ARG_151 -2.79167 0.28555 1.69874 0.0117797 0 -0.0720953 0 0 0 0 0 0 0 0 0.106948 0.0415453 0.99594 0.221748 -0.98 -0.481507
ALA_152 -2.85942 0.312877 1.69434 0.00110522 0 0 0 0 0 0 0 0 0 0 -0.110915 0.0150891 0 0.147863 0.16 -0.639063
ASN_153 -3.39052 0.189129 1.95209 0.00669019 0 -0.0996085 0 0 -0.56918 0 0 0 0 0 -0.185819 0.0560358 0.704756 -0.424206 -0.89 -2.65063
VAL_154 -4.22004 0.583461 1.43412 0.0124017 0 0 0 0 0 0 0 0 0 0 0.0455951 0.0154028 0.00849565 -0.123414 0.29 -1.95398
ASP_155 -3.28868 0.368185 1.81561 0.00298214 0 -0.0863732 0 0 0 0 0 0 0 0 -0.169097 0.00528601 0.326724 -0.012155 -0.67 -1.70752
LYS_156 -4.05898 0.523918 2.47645 0.00790074 0 -0.356749 0 0 0 -0.447614 0 0 0 0 0.0369059 0.0739928 1.53147 -0.0753153 -0.65 -0.938028
VAL_157 -4.62531 0.84066 0.990774 0.00924753 0 0 0 0 0 0 0 0 0 0 -0.103196 0.0548715 0.605266 0.152769 0.29 -1.78492
PHE_158 -7.69264 0.89212 1.51185 0.0215775 0 0 0 0 0 0 0 0 0 0 0.0435521 0.00475626 0.308719 0.022781 0.63 -4.25728
PHE_159 -6.06247 0.516449 2.38837 0.0215978 0 0 0 0 0 0 0 0 0 0 -0.089949 0.00193623 0.391035 0.0788188 0.63 -2.12422
ASP_160 -4.45881 0.336671 3.24178 0.00285149 0 -0.534771 0 0 0 -0.537156 0 0 0 0 -0.126657 0.0920052 0.333574 0.0173147 -0.67 -2.30319
LEU_161 -6.14559 0.963515 1.98597 0.00865503 0 0 0 0 0 0 0 0 0 0 -0.112139 0.108579 0.60907 -0.117316 -0.1 -2.79926
MET_162 -6.6523 0.924652 2.23246 0.00350213 0 0 0 0 0 0 0 0 0 0 -0.105256 0.135533 1.2066 -0.0893303 -0.34 -2.68414
ARG_163 -6.00228 0.567579 4.24376 0.0110401 0 -0.494626 0 0 0 -0.756468 0 0 0 0 -0.211597 0.00302003 1.84792 -0.0837254 -0.98 -1.85539
GLU_164 -4.84124 0.284646 2.80666 0.00474274 0 -0.0706809 0 0 -0.112374 0 0 0 0 0 -0.213078 0.0167873 0.878642 -0.142597 -0.81 -2.19849
ILE_165 -6.71962 0.530383 2.34611 0.0177261 0 0 0 0 0 0 0 0 0 0 -0.0438642 0.00130054 0.131863 -0.0682459 0.24 -3.56434
ARG_166 -6.01507 0.464399 4.25624 0.0103057 0 -0.734153 0 0 0 -0.635903 0 0 0 0 -0.161405 0.00667634 1.81193 -0.0765299 -0.98 -2.0535
ALA_167 -3.35025 0.199495 1.63365 0.000783586 0 0 0 0 0 0 0 0 0 0 -0.161467 0.0736098 0 -0.157003 0.16 -1.60118
ARG_168 -5.75471 0.512594 4.0464 0.0155339 0 -0.88694 0 0 -0.191973 -0.716663 0 0 0 0 -0.170856 0.0222825 3.27808 -0.0704198 -0.98 -0.896669
LYS_169 -5.26809 0.381558 3.96327 0.00334761 0 -0.189866 0 0 -0.289506 -0.434536 0 0 0 0 -0.207649 0.0936931 1.08811 -0.0406099 -0.65 -1.55029
MET_170 -3.03005 0.269709 1.51979 0.00852718 0 0 0 0 0 0 0 0 0 0 0.0382225 0.0253443 1.14758 -0.0353599 -0.34 -0.396242
GLU_171 -2.49962 0.0691415 1.49452 0.00550102 0 -0.154412 0 0 0 0 0 0 0 0 -0.269084 0.00140056 0.845178 -0.139913 -0.81 -1.45729
ASP_172 -2.37901 0.170154 1.83506 0.0034616 0 -0.328433 0 0 0 -0.0243882 0 0 0 0 -0.163032 0.0189206 0.57024 -0.0734276 -0.67 -1.04045
SER_p:CtermProteinFull_173 -1.49218 0.0668205 1.15896 0.00480397 0 0 0 0 0 0 0 0 0 0 0 0 0.340913 0 -0.37 -0.290683
GLY_p:NtermProteinFull_174 -0.797769 0.0543992 0.724814 0.000141581 0 0 0 0 -0.139278 0 0 0 0 0 0 0.0297579 0 0 -0.17 -0.297934
GLN_175 -2.12981 0.0826548 1.91297 0.00440072 0 -0.0870409 0 0 0 -0.398061 0 0 0 0 -0.235961 0.145184 1.34653 0.0684164 -0.97 -0.260716
TYR_176 -3.79294 0.199934 1.80436 0.0265519 0 0 0 0 0 0 0 0 0 0 -0.111405 0.0114151 0.267398 -0.303968 0.51 -1.38866
LEU_177 -3.21548 0.16368 1.00504 0.00663079 0 0 0 0 0 0 0 0 0 0 -0.0957112 0.00378227 0.275614 -0.0787598 -0.1 -2.03521
VAL_178 -3.25451 0.144837 0.852118 0.0177119 0 0 0 0 0 0 0 0 0 0 0.0837465 0.0120106 0.0284419 -0.0697389 0.29 -1.89538
TYR_179 -6.40775 0.497403 2.5204 0.0222616 0 0 0 0 0 -0.301902 0 0 0 0 -0.03429 0.000454929 0.793191 -0.0925152 0.51 -2.49275
ASN_180 -3.26837 0.172662 1.5849 0.00573976 0 0.00272319 0 0 0 -0.447338 0 0 0 0 0.0604606 0.000375267 1.36608 0.125253 -0.89 -1.2875
GLY_181 -2.84673 0.0947581 1.66284 0.000176015 0 0 0 0 0 0 0 0 0 0 0.247215 0.0178236 0 -0.643435 -0.17 -1.63734
ASP_182 -2.34088 0.035254 1.71226 0.00280784 0 -0.0937812 0 0 0 -0.424467 0 0 0 0 -0.0868291 3.61134e-05 0.647815 0.0646957 -0.67 -1.15309
LEU_183 -5.18383 0.447047 1.68798 0.00532804 0 0 0 0 0 0 0 0 0 0 -0.00374707 0.11926 0.279772 0.0900765 -0.1 -2.65812
VAL_184 -3.9896 0.100475 1.98682 0.0103822 0 0 0 0 0 0 0 0 0 0 -0.191525 0.0032539 0.0105863 -0.326177 0.29 -2.10578
GLU_185 -5.67947 0.325249 3.32556 0.0069953 0 -0.344585 0 0 0 -1.14607 0 0 0 0 -0.197491 0.127673 1.10458 -0.0182497 -0.81 -3.30581
TYR_186 -7.3066 0.62702 2.72707 0.0229269 0 0 0 0 0 -0.552617 0 0 0 0 -0.153171 0.00593474 0.405525 -0.211516 0.51 -3.92542
GLU_187 -4.95101 0.319218 3.14424 0.0078792 0 0.022608 0 0 -0.59085 0 0 0 0 0 -0.216296 0.108154 2.24203 0.0206628 -0.81 -0.703367
ALA_188 -2.85572 0.173003 1.43097 0.00100522 0 0 0 0 0 0 0 0 0 0 -0.104464 0.0468539 0 -0.155038 0.16 -1.30339
ASP_189 -2.43334 0.141794 1.62346 0.00280296 0 -0.126596 0 0 -0.326167 0 0 0 0 0 -0.135878 0.00515401 0.468299 -0.0863774 -0.67 -1.53685
HIS_190 -2.41055 0.2735 1.34959 0.002873 0 -0.141282 0 0 -0.264683 0 0 0 0 0 -0.0823151 0.0535947 0.343808 -0.25221 0.56 -0.567676
MET_191 -3.69584 0.429803 1.34211 0.0155238 0 0 0 0 0 0 0 0 0 0 0.099126 0.112911 1.05548 0.193826 -0.34 -0.787065
ALA_192 -2.42737 0.1662 1.25801 0.000949299 0 0 0 0 0 0 0 0 0 0 -0.233172 0.000466167 0 0.00225978 0.16 -1.07265
GLN_193 -2.41816 0.0907064 1.04954 0.00533958 0 -0.0834597 0 0 0 0 0 0 0 0 -0.205921 0.0254114 0.79363 0.0126348 -0.97 -1.70028
LEU_194 -3.60253 0.183791 1.61003 0.00941033 0 0 0 0 0 0 0 0 0 0 2.59551 1.98164e-05 0.159039 0.0898608 -0.1 0.945132
GLN_195 -2.73408 0.155221 1.76654 0.0049334 0 -0.0133958 0 0 0 0 0 0 0 0 -0.0401908 0.0732364 0.961782 0.011969 -0.97 -0.783991
ARG_196 -2.24928 0.0514268 1.39729 0.0101606 0 -0.0615008 0 0 0 0 0 0 0 0 -0.220052 0.0030029 1.42821 -0.00907655 -0.98 -0.629818
VAL_197 -4.32124 0.395178 1.89599 0.0149823 0 0 0 0 0 0 0 0 0 0 -0.084189 0.0383952 0.0419372 -0.197762 0.29 -1.9267
HIS_D_198 -6.02535 0.329123 3.01204 0.00376184 0 -0.0302098 0 0 0 -0.871805 0 0 0 0 -0.0301833 0.00974728 1.83089 0.0505187 0.56 -1.16147
GLY_199 -3.08545 0.14374 1.38604 4.16615e-05 0 0 0 0 0 0 0 0 0 0 0.461692 0.0280246 0 0.423636 -0.17 -0.812273
PHE_200 -5.38659 0.291746 1.62554 0.0236508 0 0 0 0 0 0 0 0 0 0 0.0494357 0.0276938 0.33511 -0.192257 0.63 -2.59567
LEU_201 -6.13962 0.735634 1.82964 0.0186023 0 0 0 0 0 0 0 0 0 0 -0.129836 0.0117634 3.10223 -0.0800425 -0.1 -0.751633
MET_202 -5.27304 0.572209 2.45151 0.0040321 0 0 0 0 0 0 0 0 0 0 0.0656958 0.19786 1.12098 0.154199 -0.34 -1.04656
ASN_203 -3.90111 0.114976 2.94075 0.00834575 0 -0.162549 0 0 -0.139278 0 0 0 0 0 -0.0474614 0.109057 0.77107 -0.124053 -0.89 -1.32026
ASP_204 -3.53697 0.377588 2.59891 0.00685045 0 -0.316506 0 0 0 -0.398061 0 0 0 0 0.409931 2.78241e-05 0.171651 -0.225566 -0.67 -1.58215
CYS_205 -4.24425 0.358296 2.12138 0.00193924 0 0 0 0 0 0 0 0 0 0 -0.0154233 0.0808333 0.161376 -0.148842 1.7 0.0153074
LEU_206 -5.01983 0.262341 1.15495 0.00913845 0 0 0 0 0 0 0 0 0 0 -0.00114102 0.0294549 0.43789 -0.111302 -0.1 -3.3385
LEU_207 -4.3849 0.18778 1.50644 0.00684187 0 0 0 0 0 0 0 0 0 0 -0.0527755 0.00285538 0.375887 -0.124989 -0.1 -2.58286
VAL_208 -3.88697 0.040482 1.54689 0.0106268 0 0 0 0 0 0 0 0 0 0 -0.188405 0.00454873 0.00685632 -0.319544 0.29 -2.49552
ALA_209 -2.79172 0.0966404 1.59367 0.000963578 0 0 0 0 0 0 0 0 0 0 0.0793905 0.00703823 0 0.228684 0.16 -0.625334
THR_210 -2.97228 0.11348 1.93323 0.00842412 0 0.0177372 0 0 0 0 0 0 0 0 -0.0259718 0.00670072 0.0469362 -0.0940897 -0.27 -1.23584
TRP_211 -3.23991 0.118453 1.13582 0.0212616 0 0 0 0 0 0 0 0 0 0 -0.0250653 0.127749 0.526114 -0.0502965 0.91 -0.475876
LEU_212 -3.45117 0.357445 1.69764 0.010687 0.000691238 0 0 0 0 0 0 0 0 0 0.167703 0.00497387 0.357087 -0.040779 -0.1 -0.995719
PRO_213 -1.69624 0.388064 0.516661 0.000980689 0.028909 0 0 0 0 0 0 0 0 0 -0.190306 0.207611 0.175256 -0.474046 0.02 -1.02311
GLN_214 -3.27985 0.39739 1.99461 0.00422417 0 0 0 0 0 0 0 0 0 0 -0.0827092 0.174902 1.02345 -0.00308437 -0.97 -0.741067
ARG_215 -1.52795 0.348299 0.99207 0.00955983 0 -0.0881496 0 0 -0.157259 0 0 0 0 0 0.19911 0.00882394 1.28507 -0.0843663 -0.98 0.0052021
ARG_216 -1.62439 0.216064 1.0122 0.0120504 0 -0.0881496 0 0 -0.157259 0 0 0 0 0 0.159261 0.0760985 1.19334 -0.290427 -0.98 -0.471203
GLY_217 -1.61794 0.363638 1.0477 0.000143935 0 0 0 0 0 0 0 0 0 0 2.09476 0.0328557 0 -0.234711 -0.17 1.51645
MET_218 -2.51436 0.366999 1.06085 0.00541202 0 0 0 0 0 0 0 0 0 0 0.27576 0.0106084 1.06133 0.128732 -0.34 0.0553264
TYR_219 -4.25498 0.226352 1.95591 0.0245445 0 0 0 0 0 0 0 0 0 0 -0.152294 0.00218348 0.84465 -0.102014 0.51 -0.945649
ARG_220 -2.58504 0.136867 0.842899 0.0110629 0 0.00187261 0 0 0 0 0 0 0 0 0.00433301 0.022142 2.65994 -0.0708842 -0.98 0.0431897
TYR_221 -3.59515 0.148838 1.88803 0.0247726 0 0 0 0 0 0 0 0 0 0 -0.0239228 0.000208683 0.517198 -0.115318 0.51 -0.645337
ASN_222 -2.20186 0.0592257 1.25747 0.00321344 0 0.00197906 0 0 0 0 0 0 0 0 -0.00342345 0.0450387 0.890962 0.107934 -0.89 -0.729462
ALA_223 -3.14738 0.0848439 1.51391 0.00100526 0 0 0 0 0 0 0 0 0 0 0.237777 0.121308 0 0.35877 0.16 -0.669759
LEU_224 -3.02234 0.127059 0.66267 0.0145183 0 0 0 0 0 0 0 0 0 0 -0.0929425 0.117177 0.510895 -0.146022 -0.1 -1.92899
TYR_225 -6.84911 0.565471 2.58806 0.023877 0.00124907 0 0 0 0 -1.04999 0 0 0 0 0.0751682 0.0187244 0.180063 -0.113654 0.51 -4.05014
PRO_226 -3.58917 0.483075 1.34791 0.000902114 0.0915723 0 0 0 0 0 0 0 0 0 -0.260886 0.049307 0.170552 -0.616652 0.02 -2.30339
LEU_227 -5.1181 0.461398 1.86917 0.00930687 0 0 0 0 0 0 0 0 0 0 -0.151361 0.0684124 0.0706434 0.0213858 -0.1 -2.86915
ASP_228 -4.1591 0.471126 2.9354 0.0105919 0 -0.541443 0 0 0 -0.407896 0 0 0 0 -0.252559 0.00978753 0.595938 -0.217346 -0.67 -2.2255
ARG_229 -3.22629 0.492528 1.73555 0.00685686 0 -0.247956 0 0 0 0 0 0 0 0 0.171834 0.057936 0.884085 -0.102854 -0.98 -1.20831
LEU_230 -4.93419 0.494126 1.01215 0.010266 0 0 0 0 0 0 0 0 0 0 -0.0998683 0.0257673 0.27295 -0.039666 -0.1 -3.35847
ALA_231 -3.15701 0.0811242 1.18465 0.000822005 0 0 0 0 0 0 0 0 0 0 -0.0129877 0.0467859 0 0.142715 0.16 -1.5539
VAL_232 -2.44917 0.0988606 0.558285 0.00907756 0 0 0 0 0 0 0 0 0 0 -0.206672 0.0205815 0.0452037 -0.363516 0.29 -1.99735
VAL_233 -3.7521 0.208218 1.32713 0.0153296 0 0 0 0 0 0 0 0 0 0 -0.198899 0.00474366 0.110154 -0.378889 0.29 -2.37431
ASN_234 -3.77616 0.133164 3.26571 0.0138158 0 -0.124009 0 0 0 -0.612873 0 0 0 0 -0.11369 0.00236793 0.565066 -0.224976 -0.89 -1.76158
VAL_235 -3.7717 0.235901 1.79947 0.0103299 0 0 0 0 -0.0673245 0 0 0 0 0 -0.210763 0.000106235 0.00760303 -0.181078 0.29 -1.88746
LYS_236 -3.40956 0.263948 2.40147 0.0106654 0 -0.604364 0 0 0 -0.0288072 0 0 0 0 -0.230083 0.00228806 1.88982 0.0944784 -0.65 -0.260134
ASP_237 -1.19009 0.036394 0.999338 0.00321763 0 -0.428833 0 0 -0.0274148 0 0 0 0 0 -0.233445 3.82557e-05 0.455031 0.0143598 -0.67 -1.04141
ASN_238 -3.48554 1.26531 2.13817 0.00504668 0.0241288 -0.010158 0 0 0 0 0 0 0 0 0.296097 0.0288603 0.82997 0.186729 -0.89 0.388616
PRO_239 -1.50471 0.779358 0.821274 0.00137251 0.125235 0 0 0 0 0 0 0 0 0 4 0.166323 2.01862 -0.212754 0.02 6.21472
[truncated: 5,507 more chars]
