# Supplementary material for: A Generic Program for Multistate Protein Design
Source: PLoS One. 2011 Jul 6;6(7):e20937. doi: 10.1371/journal.pone.0020937 (PMC3130737; doi:10.1371/journal.pone.0020937)
Supplement: File S1 — “Protocol capture” file that contains the input files, command lines, and support scripts that were used in this computational study. (BZ2) [file pone.0020937.s001.bz2 › MSD_protocol_capture/Capture_Files/orthogonal_interface_files/input_files/state_versions/v11.2/024.d16_v11.1_1_4dG_RalA2andSec5_0048_0001.pdb]

ATOM      1  N   SER A  11      15.761 -17.974 -25.282  1.00  0.00              
ATOM      2  CA  SER A  11      16.400 -18.935 -24.339  1.00  0.00              
ATOM      3  C   SER A  11      15.513 -19.210 -23.124  1.00  0.00              
ATOM      4  O   SER A  11      15.750 -20.161 -22.371  1.00  0.00              
ATOM      5  CB  SER A  11      17.748 -18.412 -23.884  1.00  0.00              
ATOM      6  OG  SER A  11      17.629 -17.246 -23.116  1.00  0.00              
ATOM      7 1H   SER A  11      16.213 -17.108 -25.495  1.00  0.00              
ATOM      8 2H   SER A  11      15.569 -18.250 -26.224  1.00  0.00              
ATOM      9 3H   SER A  11      14.858 -17.597 -25.076  1.00  0.00              
ATOM     10  HA  SER A  11      16.684 -19.878 -24.808  1.00  0.00              
ATOM     11 1HB  SER A  11      18.237 -19.181 -23.287  1.00  0.00              
ATOM     12 2HB  SER A  11      18.354 -18.196 -24.763  1.00  0.00              
ATOM     13  HG  SER A  11      18.502 -16.948 -22.848  1.00  0.00              
ATOM     14  N   LEU A  12      14.494 -18.377 -22.931  1.00  0.00              
ATOM     15  CA  LEU A  12      13.562 -18.562 -21.824  1.00  0.00              
ATOM     16  C   LEU A  12      12.626 -19.721 -22.132  1.00  0.00              
ATOM     17  O   LEU A  12      12.237 -19.922 -23.285  1.00  0.00              
ATOM     18  CB  LEU A  12      12.726 -17.298 -21.603  1.00  0.00              
ATOM     19  CG  LEU A  12      13.293 -16.164 -20.746  1.00  0.00              
ATOM     20  CD1 LEU A  12      14.597 -15.649 -21.344  1.00  0.00              
ATOM     21  CD2 LEU A  12      12.261 -15.046 -20.660  1.00  0.00              
ATOM     22  H   LEU A  12      14.361 -17.599 -23.561  1.00  0.00              
ATOM     23  HA  LEU A  12      14.114 -18.819 -20.921  1.00  0.00              
ATOM     24 1HB  LEU A  12      12.655 -16.950 -22.633  1.00  0.00              
ATOM     25 2HB  LEU A  12      11.730 -17.533 -21.228  1.00  0.00              
ATOM     26  HG  LEU A  12      13.446 -16.561 -19.743  1.00  0.00              
ATOM     27 1HD1 LEU A  12      14.988 -14.842 -20.723  1.00  0.00              
ATOM     28 2HD1 LEU A  12      15.324 -16.460 -21.385  1.00  0.00              
ATOM     29 3HD1 LEU A  12      14.412 -15.275 -22.350  1.00  0.00              
ATOM     30 1HD2 LEU A  12      12.657 -14.233 -20.050  1.00  0.00              
ATOM     31 2HD2 LEU A  12      12.041 -14.675 -21.661  1.00  0.00              
ATOM     32 3HD2 LEU A  12      11.347 -15.428 -20.206  1.00  0.00              
ATOM     33  N   ALA A  13      12.274 -20.491 -21.107  1.00  0.00              
ATOM     34  CA  ALA A  13      11.361 -21.608 -21.305  1.00  0.00              
ATOM     35  C   ALA A  13      10.017 -20.956 -21.621  1.00  0.00              
ATOM     36  O   ALA A  13       9.688 -19.905 -21.071  1.00  0.00              
ATOM     37  CB  ALA A  13      11.258 -22.447 -20.032  1.00  0.00              
ATOM     38  H   ALA A  13      12.636 -20.309 -20.183  1.00  0.00              
ATOM     39  HA  ALA A  13      11.718 -22.207 -22.143  1.00  0.00              
ATOM     40 1HB  ALA A  13      10.572 -23.277 -20.198  1.00  0.00              
ATOM     41 2HB  ALA A  13      12.242 -22.837 -19.772  1.00  0.00              
ATOM     42 3HB  ALA A  13      10.886 -21.827 -19.218  1.00  0.00              
ATOM     43  N   TRP A  14       9.253 -21.570 -22.517  1.00  0.00              
ATOM     44  CA  TRP A  14       7.937 -21.056 -22.880  1.00  0.00              
ATOM     45  C   TRP A  14       6.883 -22.065 -22.446  1.00  0.00              
ATOM     46  O   TRP A  14       6.831 -23.177 -22.974  1.00  0.00              
ATOM     47  CB  TRP A  14       7.844 -20.791 -24.384  1.00  0.00              
ATOM     48  CG  TRP A  14       8.783 -19.726 -24.863  1.00  0.00              
ATOM     49  CD1 TRP A  14       8.545 -18.384 -24.896  1.00  0.00              
ATOM     50  CD2 TRP A  14      10.107 -19.913 -25.377  1.00  0.00              
ATOM     51  NE1 TRP A  14       9.638 -17.723 -25.399  1.00  0.00              
ATOM     52  CE2 TRP A  14      10.612 -18.641 -25.701  1.00  0.00              
ATOM     53  CE3 TRP A  14      10.915 -21.036 -25.595  1.00  0.00              
ATOM     54  CZ2 TRP A  14      11.880 -18.457 -26.230  1.00  0.00              
ATOM     55  CZ3 TRP A  14      12.187 -20.851 -26.123  1.00  0.00              
ATOM     56  CH2 TRP A  14      12.656 -19.599 -26.431  1.00  0.00              
ATOM     57  H   TRP A  14       9.591 -22.413 -22.959  1.00  0.00              
ATOM     58  HA  TRP A  14       7.749 -20.119 -22.356  1.00  0.00              
ATOM     59 1HB  TRP A  14       8.086 -21.695 -24.942  1.00  0.00              
ATOM     60 2HB  TRP A  14       6.838 -20.462 -24.646  1.00  0.00              
ATOM     61  HD1 TRP A  14       7.575 -18.047 -24.537  1.00  0.00              
ATOM     62  HE1 TRP A  14       9.713 -16.724 -25.527  1.00  0.00              
ATOM     63  HE3 TRP A  14      10.594 -22.051 -25.365  1.00  0.00              
ATOM     64  HZ2 TRP A  14      12.212 -17.445 -26.460  1.00  0.00              
ATOM     65  HZ3 TRP A  14      12.806 -21.733 -26.288  1.00  0.00              
ATOM     66  HH2 TRP A  14      13.660 -19.498 -26.844  1.00  0.00              
ATOM     67  N   HIS A  15       6.059 -21.676 -21.478  1.00  0.00              
ATOM     68  CA  HIS A  15       5.002 -22.543 -20.974  1.00  0.00              
ATOM     69  C   HIS A  15       3.700 -22.282 -21.731  1.00  0.00              
ATOM     70  O   HIS A  15       3.148 -21.173 -21.687  1.00  0.00              
ATOM     71  CB  HIS A  15       4.823 -22.315 -19.475  1.00  0.00              
ATOM     72  CG  HIS A  15       6.081 -22.526 -18.693  1.00  0.00              
ATOM     73  ND1 HIS A  15       6.719 -23.748 -18.628  1.00  0.00              
ATOM     74  CD2 HIS A  15       6.833 -21.670 -17.961  1.00  0.00              
ATOM     75  CE1 HIS A  15       7.808 -23.634 -17.889  1.00  0.00              
ATOM     76  NE2 HIS A  15       7.901 -22.383 -17.473  1.00  0.00              
ATOM     77  H   HIS A  15       6.169 -20.753 -21.082  1.00  0.00              
ATOM     78  HA  HIS A  15       5.270 -23.585 -21.146  1.00  0.00              
ATOM     79 1HB  HIS A  15       4.501 -21.289 -19.286  1.00  0.00              
ATOM     80 2HB  HIS A  15       4.081 -23.006 -19.077  1.00  0.00              
ATOM     81  HD2 HIS A  15       6.731 -20.610 -17.725  1.00  0.00              
ATOM     82  HE1 HIS A  15       8.454 -24.495 -17.717  1.00  0.00              
ATOM     83  HE2 HIS A  15       8.635 -22.004 -16.891  1.00  0.00              
ATOM     84  N   ARG A  16       3.221 -23.312 -22.425  1.00  0.00              
ATOM     85  CA  ARG A  16       2.036 -23.196 -23.259  1.00  0.00              
ATOM     86  C   ARG A  16       0.751 -23.541 -22.529  1.00  0.00              
ATOM     87  O   ARG A  16       0.329 -24.706 -22.458  1.00  0.00              
ATOM     88  CB  ARG A  16       2.170 -24.013 -24.536  1.00  0.00              
ATOM     89  CG  ARG A  16       3.246 -23.529 -25.495  1.00  0.00              
ATOM     90  CD  ARG A  16       3.326 -24.297 -26.763  1.00  0.00              
ATOM     91  NE  ARG A  16       4.396 -23.879 -27.655  1.00  0.00              
ATOM     92  CZ  ARG A  16       4.301 -22.872 -28.545  1.00  0.00              
ATOM     93  NH1 ARG A  16       3.178 -22.204 -28.694  1.00  0.00              
ATOM     94  NH2 ARG A  16       5.360 -22.589 -29.284  1.00  0.00              
ATOM     95  H   ARG A  16       3.697 -24.200 -22.368  1.00  0.00              
ATOM     96  HA  ARG A  16       1.912 -22.162 -23.582  1.00  0.00              
ATOM     97 1HB  ARG A  16       2.389 -25.037 -24.237  1.00  0.00              
ATOM     98 2HB  ARG A  16       1.203 -23.980 -25.037  1.00  0.00              
ATOM     99 1HG  ARG A  16       3.044 -22.487 -25.746  1.00  0.00              
ATOM    100 2HG  ARG A  16       4.213 -23.601 -24.995  1.00  0.00              
ATOM    101 1HD  ARG A  16       3.489 -25.349 -26.530  1.00  0.00              
ATOM    102 2HD  ARG A  16       2.388 -24.186 -27.305  1.00  0.00              
ATOM    103  HE  ARG A  16       5.334 -24.246 -27.753  1.00  0.00              
ATOM    104 1HH1 ARG A  16       2.372 -22.444 -28.134  1.00  0.00              
ATOM    105 2HH1 ARG A  16       3.127 -21.453 -29.367  1.00  0.00              
ATOM    106 1HH2 ARG A  16       6.209 -23.125 -29.169  1.00  0.00              
ATOM    107 2HH2 ARG A  16       5.315 -21.841 -29.959  1.00  0.00              
ATOM    108  N   VAL A  17       0.128 -22.503 -21.991  1.00  0.00              
ATOM    109  CA  VAL A  17      -1.096 -22.646 -21.225  1.00  0.00              
ATOM    110  C   VAL A  17      -2.322 -22.522 -22.114  1.00  0.00              
ATOM    111  O   VAL A  17      -2.441 -21.593 -22.912  1.00  0.00              
ATOM    112  CB  VAL A  17      -1.141 -21.578 -20.099  1.00  0.00              
ATOM    113  CG1 VAL A  17      -2.486 -21.616 -19.378  1.00  0.00              
ATOM    114  CG2 VAL A  17       0.001 -21.824 -19.120  1.00  0.00              
ATOM    115  H   VAL A  17       0.522 -21.582 -22.120  1.00  0.00              
ATOM    116  HA  VAL A  17      -1.173 -23.640 -20.783  1.00  0.00              
ATOM    117  HB  VAL A  17      -0.987 -20.593 -20.539  1.00  0.00              
ATOM    118 1HG1 VAL A  17      -2.499 -20.859 -18.592  1.00  0.00              
ATOM    119 2HG1 VAL A  17      -3.287 -21.411 -20.090  1.00  0.00              
ATOM    120 3HG1 VAL A  17      -2.635 -22.600 -18.936  1.00  0.00              
ATOM    121 1HG2 VAL A  17      -0.030 -21.074 -18.330  1.00  0.00              
ATOM    122 2HG2 VAL A  17      -0.103 -22.817 -18.683  1.00  0.00              
ATOM    123 3HG2 VAL A  17       0.953 -21.756 -19.647  1.00  0.00              
ATOM    124  N   ILE A  18      -3.239 -23.469 -21.967  1.00  0.00              
ATOM    125  CA  ILE A  18      -4.494 -23.421 -22.686  1.00  0.00              
ATOM    126  C   ILE A  18      -5.658 -23.365 -21.706  1.00  0.00              
ATOM    127  O   ILE A  18      -5.759 -24.189 -20.793  1.00  0.00              
ATOM    128  CB  ILE A  18      -4.653 -24.648 -23.606  1.00  0.00              
ATOM    129  CG1 ILE A  18      -3.541 -24.639 -24.662  1.00  0.00              
ATOM    130  CG2 ILE A  18      -6.034 -24.635 -24.252  1.00  0.00              
ATOM    131  CD1 ILE A  18      -3.547 -25.835 -25.574  1.00  0.00              
ATOM    132  H   ILE A  18      -3.060 -24.240 -21.340  1.00  0.00              
ATOM    133  HA  ILE A  18      -4.567 -22.505 -23.271  1.00  0.00              
ATOM    134  HB  ILE A  18      -4.532 -25.554 -23.014  1.00  0.00              
ATOM    135 1HG1 ILE A  18      -3.663 -23.733 -25.255  1.00  0.00              
ATOM    136 2HG1 ILE A  18      -2.590 -24.598 -24.130  1.00  0.00              
ATOM    137 1HG2 ILE A  18      -6.139 -25.504 -24.902  1.00  0.00              
ATOM    138 2HG2 ILE A  18      -6.799 -24.667 -23.478  1.00  0.00              
ATOM    139 3HG2 ILE A  18      -6.152 -23.726 -24.841  1.00  0.00              
ATOM    140 1HD1 ILE A  18      -2.729 -25.753 -26.290  1.00  0.00              
ATOM    141 2HD1 ILE A  18      -3.421 -26.744 -24.984  1.00  0.00              
ATOM    142 3HD1 ILE A  18      -4.493 -25.879 -26.110  1.00  0.00              
ATOM    143  N   MET A  19      -6.520 -22.371 -21.899  1.00  0.00              
ATOM    144  CA  MET A  19      -7.741 -22.225 -21.113  1.00  0.00              
ATOM    145  C   MET A  19      -8.857 -22.995 -21.803  1.00  0.00              
ATOM    146  O   MET A  19      -9.146 -22.726 -22.962  1.00  0.00              
ATOM    147  CB  MET A  19      -8.173 -20.749 -21.045  1.00  0.00              
ATOM    148  CG  MET A  19      -7.128 -19.773 -20.528  1.00  0.00              
ATOM    149  SD  MET A  19      -6.699 -20.067 -18.816  1.00  0.00              
ATOM    150  CE  MET A  19      -8.165 -19.431 -17.933  1.00  0.00              
ATOM    151  H   MET A  19      -6.315 -21.693 -22.620  1.00  0.00              
ATOM    152  HA  MET A  19      -7.597 -22.651 -20.120  1.00  0.00              
ATOM    153 1HB  MET A  19      -8.457 -20.455 -22.055  1.00  0.00              
ATOM    154 2HB  MET A  19      -9.046 -20.703 -20.394  1.00  0.00              
ATOM    155 1HG  MET A  19      -6.235 -19.874 -21.144  1.00  0.00              
ATOM    156 2HG  MET A  19      -7.527 -18.764 -20.629  1.00  0.00              
ATOM    157 1HE  MET A  19      -8.026 -19.555 -16.859  1.00  0.00              
ATOM    158 2HE  MET A  19      -8.297 -18.373 -18.163  1.00  0.00              
ATOM    159 3HE  MET A  19      -9.050 -19.984 -18.251  1.00  0.00              
ATOM    160  N   VAL A  20      -9.485 -23.937 -21.103  1.00  0.00              
ATOM    161  CA  VAL A  20     -10.592 -24.690 -21.695  1.00  0.00              
ATOM    162  C   VAL A  20     -11.811 -24.629 -20.787  1.00  0.00              
ATOM    163  O   VAL A  20     -11.693 -24.378 -19.584  1.00  0.00              
ATOM    164  CB  VAL A  20     -10.246 -26.178 -21.940  1.00  0.00              
ATOM    165  CG1 VAL A  20      -9.072 -26.294 -22.885  1.00  0.00              
ATOM    166  CG2 VAL A  20      -9.953 -26.869 -20.617  1.00  0.00              
ATOM    167  H   VAL A  20      -9.203 -24.142 -20.155  1.00  0.00              
ATOM    168  HA  VAL A  20     -10.909 -24.251 -22.642  1.00  0.00              
ATOM    169  HB  VAL A  20     -11.113 -26.676 -22.377  1.00  0.00              
ATOM    170 1HG1 VAL A  20      -8.840 -27.347 -23.049  1.00  0.00              
ATOM    171 2HG1 VAL A  20      -9.324 -25.827 -23.836  1.00  0.00              
ATOM    172 3HG1 VAL A  20      -8.206 -25.795 -22.451  1.00  0.00              
ATOM    173 1HG2 VAL A  20      -9.712 -27.916 -20.799  1.00  0.00              
ATOM    174 2HG2 VAL A  20      -9.108 -26.381 -20.132  1.00  0.00              
ATOM    175 3HG2 VAL A  20     -10.829 -26.806 -19.972  1.00  0.00              
ATOM    176  N   GLY A  21     -12.981 -24.864 -21.370  1.00  0.00              
ATOM    177  CA  GLY A  21     -14.212 -24.770 -20.613  1.00  0.00              
ATOM    178  C   GLY A  21     -15.301 -24.104 -21.426  1.00  0.00              
ATOM    179  O   GLY A  21     -15.014 -23.437 -22.417  1.00  0.00              
ATOM    180  H   GLY A  21     -13.023 -25.111 -22.348  1.00  0.00              
ATOM    181 1HA  GLY A  21     -14.537 -25.773 -20.336  1.00  0.00              
ATOM    182 2HA  GLY A  21     -14.032 -24.185 -19.712  1.00  0.00              
ATOM    183  N   SER A  22     -16.548 -24.287 -21.008  1.00  0.00              
ATOM    184  CA  SER A  22     -17.693 -23.723 -21.715  1.00  0.00              
ATOM    185  C   SER A  22     -17.819 -22.215 -21.592  1.00  0.00              
ATOM    186  O   SER A  22     -17.178 -21.589 -20.750  1.00  0.00              
ATOM    187  CB  SER A  22     -18.965 -24.381 -21.219  1.00  0.00              
ATOM    188  OG  SER A  22     -19.258 -24.028 -19.895  1.00  0.00              
ATOM    189  H   SER A  22     -16.706 -24.834 -20.173  1.00  0.00              
ATOM    190  HA  SER A  22     -17.713 -23.974 -22.777  1.00  0.00              
ATOM    191 1HB  SER A  22     -19.790 -24.071 -21.859  1.00  0.00              
ATOM    192 2HB  SER A  22     -18.846 -25.462 -21.280  1.00  0.00              
ATOM    193  HG  SER A  22     -20.068 -24.464 -19.620  1.00  0.00              
ATOM    194  N   GLY A  23     -18.678 -21.643 -22.429  1.00  0.00              
ATOM    195  CA  GLY A  23     -18.890 -20.208 -22.416  1.00  0.00              
ATOM    196  C   GLY A  23     -19.506 -19.661 -21.140  1.00  0.00              
ATOM    197  O   GLY A  23     -20.358 -20.311 -20.531  1.00  0.00              
ATOM    198  H   GLY A  23     -19.194 -22.211 -23.085  1.00  0.00              
ATOM    199 1HA  GLY A  23     -17.932 -19.705 -22.550  1.00  0.00              
ATOM    200 2HA  GLY A  23     -19.557 -19.939 -23.234  1.00  0.00              
ATOM    201  N   GLY A  24     -19.061 -18.474 -20.731  1.00  0.00              
ATOM    202  CA  GLY A  24     -19.570 -17.853 -19.519  1.00  0.00              
ATOM    203  C   GLY A  24     -18.959 -18.231 -18.182  1.00  0.00              
ATOM    204  O   GLY A  24     -19.389 -17.722 -17.148  1.00  0.00              
ATOM    205  H   GLY A  24     -18.355 -17.993 -21.271  1.00  0.00              
ATOM    206 1HA  GLY A  24     -19.440 -16.773 -19.591  1.00  0.00              
ATOM    207 2HA  GLY A  24     -20.630 -18.085 -19.418  1.00  0.00              
ATOM    208  N   VAL A  25     -17.951 -19.094 -18.188  1.00  0.00              
ATOM    209  CA  VAL A  25     -17.329 -19.540 -16.942  1.00  0.00              
ATOM    210  C   VAL A  25     -16.243 -18.589 -16.423  1.00  0.00              
ATOM    211  O   VAL A  25     -15.872 -18.648 -15.249  1.00  0.00              
ATOM    212  CB  VAL A  25     -16.712 -20.942 -17.111  1.00  0.00              
ATOM    213  CG1 VAL A  25     -17.772 -21.940 -17.550  1.00  0.00              
ATOM    214  CG2 VAL A  25     -15.570 -20.904 -18.114  1.00  0.00              
ATOM    215  H   VAL A  25     -17.604 -19.450 -19.067  1.00  0.00              
ATOM    216  HA  VAL A  25     -18.051 -19.565 -16.125  1.00  0.00              
ATOM    217  HB  VAL A  25     -16.287 -21.259 -16.158  1.00  0.00              
ATOM    218 1HG1 VAL A  25     -17.319 -22.926 -17.665  1.00  0.00              
ATOM    219 2HG1 VAL A  25     -18.560 -21.989 -16.799  1.00  0.00              
ATOM    220 3HG1 VAL A  25     -18.197 -21.625 -18.503  1.00  0.00              
ATOM    221 1HG2 VAL A  25     -15.145 -21.902 -18.221  1.00  0.00              
ATOM    222 2HG2 VAL A  25     -15.945 -20.563 -19.079  1.00  0.00              
ATOM    223 3HG2 VAL A  25     -14.799 -20.218 -17.762  1.00  0.00              
ATOM    224  N   GLY A  26     -15.745 -17.720 -17.298  1.00  0.00              
ATOM    225  CA  GLY A  26     -14.716 -16.766 -16.905  1.00  0.00              
ATOM    226  C   GLY A  26     -13.300 -17.044 -17.381  1.00  0.00              
ATOM    227  O   GLY A  26     -12.335 -16.592 -16.753  1.00  0.00              
ATOM    228  H   GLY A  26     -16.080 -17.717 -18.251  1.00  0.00              
ATOM    229 1HA  GLY A  26     -14.976 -15.781 -17.294  1.00  0.00              
ATOM    230 2HA  GLY A  26     -14.665 -16.725 -15.818  1.00  0.00              
ATOM    231  N   LYS A  27     -13.152 -17.784 -18.475  1.00  0.00              
ATOM    232  CA  LYS A  27     -11.817 -18.014 -19.023  1.00  0.00              
ATOM    233  C   LYS A  27     -11.109 -16.689 -19.324  1.00  0.00              
ATOM    234  O   LYS A  27      -9.998 -16.444 -18.844  1.00  0.00              
ATOM    235  CB  LYS A  27     -11.891 -18.870 -20.288  1.00  0.00              
ATOM    236  CG  LYS A  27     -12.485 -20.258 -20.065  1.00  0.00              
ATOM    237  CD  LYS A  27     -12.324 -21.157 -21.303  1.00  0.00              
ATOM    238  CE  LYS A  27     -13.059 -20.604 -22.521  1.00  0.00              
ATOM    239  NZ  LYS A  27     -14.537 -20.608 -22.336  1.00  0.00              
ATOM    240  H   LYS A  27     -13.950 -18.194 -18.939  1.00  0.00              
ATOM    241  HA  LYS A  27     -11.202 -18.536 -18.289  1.00  0.00              
ATOM    242 1HB  LYS A  27     -12.498 -18.323 -21.009  1.00  0.00              
ATOM    243 2HB  LYS A  27     -10.874 -18.966 -20.670  1.00  0.00              
ATOM    244 1HG  LYS A  27     -11.978 -20.720 -19.218  1.00  0.00              
ATOM    245 2HG  LYS A  27     -13.545 -20.148 -19.837  1.00  0.00              
ATOM    246 1HD  LYS A  27     -11.261 -21.240 -21.537  1.00  0.00              
ATOM    247 2HD  LYS A  27     -12.720 -22.145 -21.070  1.00  0.00              
ATOM    248 1HE  LYS A  27     -12.719 -19.583 -22.692  1.00  0.00              
ATOM    249 2HE  LYS A  27     -12.801 -21.220 -23.383  1.00  0.00              
ATOM    250 1HZ  LYS A  27     -14.981 -20.235 -23.164  1.00  0.00              
ATOM    251 2HZ  LYS A  27     -14.855 -21.555 -22.180  1.00  0.00              
ATOM    252 3HZ  LYS A  27     -14.778 -20.037 -21.539  1.00  0.00              
ATOM    253  N   SER A  28     -11.760 -15.826 -20.097  1.00  0.00              
ATOM    254  CA  SER A  28     -11.167 -14.546 -20.468  1.00  0.00              
ATOM    255  C   SER A  28     -10.954 -13.635 -19.283  1.00  0.00              
ATOM    256  O   SER A  28     -10.010 -12.840 -19.265  1.00  0.00              
ATOM    257  CB  SER A  28     -12.039 -13.853 -21.497  1.00  0.00              
ATOM    258  OG  SER A  28     -12.155 -14.600 -22.677  1.00  0.00              
ATOM    259  H   SER A  28     -12.683 -16.059 -20.436  1.00  0.00              
ATOM    260  HA  SER A  28     -10.225 -14.646 -21.009  1.00  0.00              
ATOM    261 1HB  SER A  28     -13.031 -13.707 -21.071  1.00  0.00              
ATOM    262 2HB  SER A  28     -11.600 -12.885 -21.732  1.00  0.00              
ATOM    263  HG  SER A  28     -11.306 -14.993 -22.891  1.00  0.00              
ATOM    264  N   ALA A  29     -11.843 -13.735 -18.303  1.00  0.00              
ATOM    265  CA  ALA A  29     -11.750 -12.910 -17.114  1.00  0.00              
ATOM    266  C   ALA A  29     -10.498 -13.296 -16.336  1.00  0.00              
ATOM    267  O   ALA A  29      -9.767 -12.429 -15.866  1.00  0.00              
ATOM    268  CB  ALA A  29     -12.985 -13.092 -16.249  1.00  0.00              
ATOM    269  H   ALA A  29     -12.602 -14.397 -18.384  1.00  0.00              
ATOM    270  HA  ALA A  29     -11.662 -11.867 -17.418  1.00  0.00              
ATOM    271 1HB  ALA A  29     -12.901 -12.467 -15.361  1.00  0.00              
ATOM    272 2HB  ALA A  29     -13.871 -12.801 -16.814  1.00  0.00              
ATOM    273 3HB  ALA A  29     -13.070 -14.136 -15.951  1.00  0.00              
ATOM    274  N   LEU A  30     -10.256 -14.595 -16.199  1.00  0.00              
ATOM    275  CA  LEU A  30      -9.066 -15.063 -15.485  1.00  0.00              
ATOM    276  C   LEU A  30      -7.813 -14.685 -16.273  1.00  0.00              
ATOM    277  O   LEU A  30      -6.814 -14.291 -15.692  1.00  0.00              
ATOM    278  CB  LEU A  30      -9.105 -16.586 -15.305  1.00  0.00              
ATOM    279  CG  LEU A  30     -10.129 -17.174 -14.328  1.00  0.00              
ATOM    280  CD1 LEU A  30     -10.175 -18.702 -14.489  1.00  0.00              
ATOM    281  CD2 LEU A  30      -9.754 -16.786 -12.898  1.00  0.00              
ATOM    282  H   LEU A  30     -10.896 -15.273 -16.588  1.00  0.00              
ATOM    283  HA  LEU A  30      -9.004 -14.569 -14.516  1.00  0.00              
ATOM    284 1HB  LEU A  30      -9.375 -16.878 -16.318  1.00  0.00              
ATOM    285 2HB  LEU A  30      -8.122 -16.989 -15.060  1.00  0.00              
ATOM    286  HG  LEU A  30     -11.092 -16.717 -14.555  1.00  0.00              
ATOM    287 1HD1 LEU A  30     -10.903 -19.120 -13.794  1.00  0.00              
ATOM    288 2HD1 LEU A  30     -10.463 -18.953 -15.509  1.00  0.00              
ATOM    289 3HD1 LEU A  30      -9.191 -19.120 -14.276  1.00  0.00              
ATOM    290 1HD2 LEU A  30     -10.484 -17.204 -12.205  1.00  0.00              
ATOM    291 2HD2 LEU A  30      -8.764 -17.177 -12.662  1.00  0.00              
ATOM    292 3HD2 LEU A  30      -9.748 -15.700 -12.805  1.00  0.00              
ATOM    293  N   THR A  31      -7.885 -14.815 -17.595  1.00  0.00              
ATOM    294  CA  THR A  31      -6.771 -14.493 -18.480  1.00  0.00              
ATOM    295  C   THR A  31      -6.404 -13.000 -18.423  1.00  0.00              
ATOM    296  O   THR A  31      -5.221 -12.640 -18.380  1.00  0.00              
ATOM    297  CB  THR A  31      -7.090 -14.878 -19.937  1.00  0.00              
ATOM    298  OG1 THR A  31      -7.287 -16.295 -20.027  1.00  0.00              
ATOM    299  CG2 THR A  31      -5.951 -14.468 -20.858  1.00  0.00              
ATOM    300  H   THR A  31      -8.750 -15.152 -17.995  1.00  0.00              
ATOM    301  HA  THR A  31      -5.878 -15.031 -18.160  1.00  0.00              
ATOM    302  HB  THR A  31      -8.005 -14.372 -20.244  1.00  0.00              
ATOM    303  HG1 THR A  31      -7.779 -16.498 -20.827  1.00  0.00              
ATOM    304 1HG2 THR A  31      -6.196 -14.748 -21.883  1.00  0.00              
ATOM    305 2HG2 THR A  31      -5.807 -13.389 -20.800  1.00  0.00              
ATOM    306 3HG2 THR A  31      -5.037 -14.974 -20.552  1.00  0.00              
ATOM    307  N   LEU A  32      -7.422 -12.140 -18.400  1.00  0.00              
ATOM    308  CA  LEU A  32      -7.212 -10.700 -18.353  1.00  0.00              
ATOM    309  C   LEU A  32      -6.835 -10.175 -16.971  1.00  0.00              
ATOM    310  O   LEU A  32      -6.162  -9.155 -16.866  1.00  0.00              
ATOM    311  CB  LEU A  32      -8.474  -9.986 -18.852  1.00  0.00              
ATOM    312  CG  LEU A  32      -8.814 -10.217 -20.330  1.00  0.00              
ATOM    313  CD1 LEU A  32     -10.140  -9.552 -20.671  1.00  0.00              
ATOM    314  CD2 LEU A  32      -7.695  -9.667 -21.202  1.00  0.00              
ATOM    315  H   LEU A  32      -8.365 -12.500 -18.415  1.00  0.00              
ATOM    316  HA  LEU A  32      -6.370 -10.433 -18.991  1.00  0.00              
ATOM    317 1HB  LEU A  32      -9.215 -10.471 -18.218  1.00  0.00              
ATOM    318 2HB  LEU A  32      -8.449  -8.919 -18.630  1.00  0.00              
ATOM    319  HG  LEU A  32      -8.859 -11.295 -20.487  1.00  0.00              
ATOM    320 1HD1 LEU A  32     -10.373  -9.721 -21.723  1.00  0.00              
ATOM    321 2HD1 LEU A  32     -10.930  -9.977 -20.053  1.00  0.00              
ATOM    322 3HD1 LEU A  32     -10.069  -8.481 -20.485  1.00  0.00              
ATOM    323 1HD2 LEU A  32      -7.937  -9.832 -22.252  1.00  0.00              
ATOM    324 2HD2 LEU A  32      -7.582  -8.598 -21.019  1.00  0.00              
ATOM    325 3HD2 LEU A  32      -6.761 -10.176 -20.961  1.00  0.00              
ATOM    326  N   GLN A  33      -7.265 -10.856 -15.915  1.00  0.00              
ATOM    327  CA  GLN A  33      -6.832 -10.469 -14.580  1.00  0.00              
ATOM    328  C   GLN A  33      -5.345 -10.822 -14.463  1.00  0.00              
ATOM    329  O   GLN A  33      -4.544 -10.055 -13.925  1.00  0.00              
ATOM    330  CB  GLN A  33      -7.641 -11.220 -13.517  1.00  0.00              
ATOM    331  CG  GLN A  33      -7.328 -10.838 -12.078  1.00  0.00              
ATOM    332  CD  GLN A  33      -7.628  -9.378 -11.763  1.00  0.00              
ATOM    333  OE1 GLN A  33      -6.719  -8.576 -11.551  1.00  0.00              
ATOM    334  NE2 GLN A  33      -8.911  -9.028 -11.739  1.00  0.00              
ATOM    335  H   GLN A  33      -7.891 -11.642 -16.021  1.00  0.00              
ATOM    336  HA  GLN A  33      -6.950  -9.393 -14.456  1.00  0.00              
ATOM    337 1HB  GLN A  33      -8.693 -11.022 -13.723  1.00  0.00              
ATOM    338 2HB  GLN A  33      -7.437 -12.281 -13.659  1.00  0.00              
ATOM    339 1HG  GLN A  33      -7.663 -11.428 -11.225  1.00  0.00              
ATOM    340 2HG  GLN A  33      -6.249 -10.948 -12.192  1.00  0.00              
ATOM    341 1HE2 GLN A  33      -9.169  -8.082 -11.536  1.00  0.00              
ATOM    342 2HE2 GLN A  33      -9.620  -9.710 -11.924  1.00  0.00              
ATOM    343  N   PHE A  34      -4.969 -11.983 -14.984  1.00  0.00              
ATOM    344  CA  PHE A  34      -3.568 -12.394 -14.938  1.00  0.00              
ATOM    345  C   PHE A  34      -2.700 -11.523 -15.842  1.00  0.00              
ATOM    346  O   PHE A  34      -1.666 -11.009 -15.417  1.00  0.00              
ATOM    347  CB  PHE A  34      -3.427 -13.858 -15.367  1.00  0.00              
ATOM    348  CG  PHE A  34      -2.004 -14.355 -15.374  1.00  0.00              
ATOM    349  CD1 PHE A  34      -1.388 -14.745 -14.198  1.00  0.00              
ATOM    350  CD2 PHE A  34      -1.279 -14.419 -16.565  1.00  0.00              
ATOM    351  CE1 PHE A  34      -0.063 -15.201 -14.190  1.00  0.00              
ATOM    352  CE2 PHE A  34       0.049 -14.872 -16.574  1.00  0.00              
ATOM    353  CZ  PHE A  34       0.656 -15.263 -15.380  1.00  0.00              
ATOM    354  H   PHE A  34      -5.647 -12.594 -15.417  1.00  0.00              
ATOM    355  HA  PHE A  34      -3.179 -12.270 -13.926  1.00  0.00              
ATOM    356 1HB  PHE A  34      -3.980 -14.504 -14.685  1.00  0.00              
ATOM    357 2HB  PHE A  34      -3.808 -13.990 -16.379  1.00  0.00              
ATOM    358  HD1 PHE A  34      -1.947 -14.696 -13.263  1.00  0.00              
ATOM    359  HD2 PHE A  34      -1.757 -14.113 -17.496  1.00  0.00              
ATOM    360  HE1 PHE A  34       0.403 -15.505 -13.253  1.00  0.00              
ATOM    361  HE2 PHE A  34       0.606 -14.919 -17.510  1.00  0.00              
ATOM    362  HZ  PHE A  34       1.687 -15.614 -15.378  1.00  0.00              
ATOM    363  N   MET A  35      -3.135 -11.345 -17.085  1.00  0.00              
ATOM    364  CA  MET A  35      -2.363 -10.593 -18.067  1.00  0.00              
ATOM    365  C   MET A  35      -2.274  -9.095 -17.801  1.00  0.00              
ATOM    366  O   MET A  35      -1.181  -8.511 -17.863  1.00  0.00              
ATOM    367  CB  MET A  35      -2.935 -10.799 -19.476  1.00  0.00              
ATOM    368  CG  MET A  35      -2.626 -12.157 -20.131  1.00  0.00              
ATOM    369  SD  MET A  35      -0.845 -12.411 -20.459  1.00  0.00              
ATOM    370  CE  MET A  35      -0.509 -11.065 -21.585  1.00  0.00              
ATOM    371  H   MET A  35      -4.023 -11.742 -17.357  1.00  0.00              
ATOM    372  HA  MET A  35      -1.326 -10.928 -18.060  1.00  0.00              
ATOM    373 1HB  MET A  35      -4.015 -10.683 -19.399  1.00  0.00              
ATOM    374 2HB  MET A  35      -2.529 -10.005 -20.103  1.00  0.00              
ATOM    375 1HG  MET A  35      -2.977 -12.944 -19.464  1.00  0.00              
ATOM    376 2HG  MET A  35      -3.169 -12.210 -21.074  1.00  0.00              
ATOM    377 1HE  MET A  35       0.542 -11.086 -21.876  1.00  0.00              
ATOM    378 2HE  MET A  35      -1.135 -11.168 -22.472  1.00  0.00              
ATOM    379 3HE  MET A  35      -0.730 -10.117 -21.094  1.00  0.00              
ATOM    380  N   TRP A  36      -3.421  -8.479 -17.507  1.00  0.00              
ATOM    381  CA  TRP A  36      -3.472  -7.042 -17.304  1.00  0.00              
ATOM    382  C   TRP A  36      -3.914  -6.503 -15.948  1.00  0.00              
ATOM    383  O   TRP A  36      -4.039  -5.292 -15.775  1.00  0.00              
ATOM    384  CB  TRP A  36      -4.385  -6.446 -18.377  1.00  0.00              
ATOM    385  CG  TRP A  36      -3.977  -6.799 -19.775  1.00  0.00              
ATOM    386  CD1 TRP A  36      -4.639  -7.625 -20.633  1.00  0.00              
ATOM    387  CD2 TRP A  36      -2.816  -6.337 -20.476  1.00  0.00              
ATOM    388  NE1 TRP A  36      -3.963  -7.709 -21.825  1.00  0.00              
ATOM    389  CE2 TRP A  36      -2.839  -6.924 -21.753  1.00  0.00              
ATOM    390  CE3 TRP A  36      -1.758  -5.481 -20.145  1.00  0.00              
ATOM    391  CZ2 TRP A  36      -1.852  -6.689 -22.697  1.00  0.00              
ATOM    392  CZ3 TRP A  36      -0.769  -5.245 -21.092  1.00  0.00              
ATOM    393  CH2 TRP A  36      -0.815  -5.830 -22.332  1.00  0.00              
ATOM    394  H   TRP A  36      -4.271  -9.018 -17.424  1.00  0.00              
ATOM    395  HA  TRP A  36      -2.471  -6.620 -17.394  1.00  0.00              
ATOM    396 1HB  TRP A  36      -5.405  -6.808 -18.248  1.00  0.00              
ATOM    397 2HB  TRP A  36      -4.377  -5.358 -18.314  1.00  0.00              
ATOM    398  HD1 TRP A  36      -5.560  -8.077 -20.270  1.00  0.00              
ATOM    399  HE1 TRP A  36      -4.245  -8.258 -22.624  1.00  0.00              
ATOM    400  HE3 TRP A  36      -1.674  -4.988 -19.177  1.00  0.00              
ATOM    401  HZ2 TRP A  36      -1.927  -7.175 -23.670  1.00  0.00              
ATOM    402  HZ3 TRP A  36       0.050  -4.577 -20.821  1.00  0.00              
ATOM    403  HH2 TRP A  36      -0.019  -5.618 -23.046  1.00  0.00              
ATOM    404  N   ASP A  37      -4.149  -7.391 -14.985  1.00  0.00              
ATOM    405  CA  ASP A  37      -4.687  -6.975 -13.689  1.00  0.00              
ATOM    406  C   ASP A  37      -6.019  -6.231 -13.795  1.00  0.00              
ATOM    407  O   ASP A  37      -6.236  -5.226 -13.109  1.00  0.00              
ATOM    408  CB  ASP A  37      -3.677  -6.054 -12.996  1.00  0.00              
ATOM    409  CG  ASP A  37      -2.353  -6.740 -12.743  1.00  0.00              
ATOM    410  OD1 ASP A  37      -2.356  -7.856 -12.186  1.00  0.00              
ATOM    411  OD2 ASP A  37      -1.306  -6.168 -13.116  1.00  0.00              
ATOM    412  H   ASP A  37      -3.955  -8.369 -15.146  1.00  0.00              
ATOM    413  HA  ASP A  37      -4.899  -7.853 -13.078  1.00  0.00              
ATOM    414 1HB  ASP A  37      -3.528  -5.106 -13.513  1.00  0.00              
ATOM    415 2HB  ASP A  37      -4.194  -5.877 -12.052  1.00  0.00              
ATOM    416  N   GLU A  38      -6.913  -6.722 -14.638  1.00  0.00              
ATOM    417  CA  GLU A  38      -8.198  -6.064 -14.797  1.00  0.00              
ATOM    418  C   GLU A  38      -9.336  -7.074 -14.877  1.00  0.00              
ATOM    419  O   GLU A  38      -9.128  -8.256 -15.178  1.00  0.00              
ATOM    420  CB  GLU A  38      -8.191  -5.179 -16.045  1.00  0.00              
ATOM    421  CG  GLU A  38      -8.023  -5.939 -17.354  1.00  0.00              
ATOM    422  CD  GLU A  38      -7.916  -4.998 -18.522  1.00  0.00              
ATOM    423  OE1 GLU A  38      -7.958  -3.810 -18.309  1.00  0.00              
ATOM    424  OE2 GLU A  38      -7.680  -5.462 -19.612  1.00  0.00              
ATOM    425  H   GLU A  38      -6.716  -7.553 -15.178  1.00  0.00              
ATOM    426  HA  GLU A  38      -8.404  -5.440 -13.927  1.00  0.00              
ATOM    427 1HB  GLU A  38      -9.138  -4.640 -16.059  1.00  0.00              
ATOM    428 2HB  GLU A  38      -7.371  -4.471 -15.930  1.00  0.00              
ATOM    429 1HG  GLU A  38      -7.170  -6.617 -17.355  1.00  0.00              
ATOM    430 2HG  GLU A  38      -8.944  -6.515 -17.435  1.00  0.00              
ATOM    431  N   PHE A  39     -10.535  -6.571 -14.610  1.00  0.00              
ATOM    432  CA  PHE A  39     -11.760  -7.354 -14.659  1.00  0.00              
ATOM    433  C   PHE A  39     -12.889  -6.397 -15.010  1.00  0.00              
ATOM    434  O   PHE A  39     -13.040  -5.352 -14.390  1.00  0.00              
ATOM    435  CB  PHE A  39     -12.091  -8.010 -13.315  1.00  0.00              
ATOM    436  CG  PHE A  39     -13.412  -8.749 -13.328  1.00  0.00              
ATOM    437  CD1 PHE A  39     -13.492 -10.059 -13.814  1.00  0.00              
ATOM    438  CD2 PHE A  39     -14.582  -8.119 -12.912  1.00  0.00              
ATOM    439  CE1 PHE A  39     -14.715 -10.730 -13.885  1.00  0.00              
ATOM    440  CE2 PHE A  39     -15.820  -8.782 -12.981  1.00  0.00              
ATOM    441  CZ  PHE A  39     -15.882 -10.090 -13.468  1.00  0.00              
ATOM    442  H   PHE A  39     -10.586  -5.593 -14.361  1.00  0.00              
ATOM    443  HA  PHE A  39     -11.682  -8.115 -15.437  1.00  0.00              
ATOM    444 1HB  PHE A  39     -11.322  -8.734 -13.052  1.00  0.00              
ATOM    445 2HB  PHE A  39     -12.157  -7.252 -12.535  1.00  0.00              
ATOM    446  HD1 PHE A  39     -12.583 -10.562 -14.141  1.00  0.00              
ATOM    447  HD2 PHE A  39     -14.532  -7.098 -12.532  1.00  0.00              
ATOM    448  HE1 PHE A  39     -14.755 -11.750 -14.266  1.00  0.00              
ATOM    449  HE2 PHE A  39     -16.729  -8.279 -12.655  1.00  0.00              
ATOM    450  HZ  PHE A  39     -16.839 -10.608 -13.524  1.00  0.00              
ATOM    451  N   VAL A  40     -13.668  -6.732 -16.025  1.00  0.00              
ATOM    452  CA  VAL A  40     -14.818  -5.901 -16.387  1.00  0.00              
ATOM    453  C   VAL A  40     -16.007  -6.829 -16.568  1.00  0.00              
ATOM    454  O   VAL A  40     -15.832  -8.019 -16.813  1.00  0.00              
ATOM    455  CB  VAL A  40     -14.593  -5.090 -17.701  1.00  0.00              
ATOM    456  CG1 VAL A  40     -13.419  -4.129 -17.528  1.00  0.00              
ATOM    457  CG2 VAL A  40     -14.357  -6.028 -18.877  1.00  0.00              
ATOM    458  H   VAL A  40     -13.477  -7.567 -16.561  1.00  0.00              
ATOM    459  HA  VAL A  40     -15.068  -5.200 -15.589  1.00  0.00              
ATOM    460  HB  VAL A  40     -15.496  -4.522 -17.926  1.00  0.00              
ATOM    461 1HG1 VAL A  40     -13.269  -3.567 -18.451  1.00  0.00              
ATOM    462 2HG1 VAL A  40     -13.631  -3.437 -16.714  1.00  0.00              
ATOM    463 3HG1 VAL A  40     -12.516  -4.695 -17.300  1.00  0.00              
ATOM    464 1HG2 VAL A  40     -14.203  -5.444 -19.784  1.00  0.00              
ATOM    465 2HG2 VAL A  40     -13.475  -6.638 -18.684  1.00  0.00              
ATOM    466 3HG2 VAL A  40     -15.225  -6.676 -19.006  1.00  0.00              
ATOM    467  N   GLU A  41     -17.208  -6.285 -16.415  1.00  0.00              
ATOM    468  CA  GLU A  41     -18.425  -7.052 -16.638  1.00  0.00              
ATOM    469  C   GLU A  41     -18.767  -6.898 -18.117  1.00  0.00              
ATOM    470  O   GLU A  41     -19.302  -5.864 -18.535  1.00  0.00              
ATOM    471  CB  GLU A  41     -19.573  -6.569 -15.748  1.00  0.00              
ATOM    472  CG  GLU A  41     -19.328  -6.745 -14.256  1.00  0.00              
ATOM    473  CD  GLU A  41     -20.475  -6.207 -13.447  1.00  0.00              
ATOM    474  OE1 GLU A  41     -21.404  -5.703 -14.031  1.00  0.00              
ATOM    475  OE2 GLU A  41     -20.477  -6.399 -12.254  1.00  0.00              
ATOM    476  H   GLU A  41     -17.281  -5.316 -16.137  1.00  0.00              
ATOM    477  HA  GLU A  41     -18.245  -8.104 -16.414  1.00  0.00              
ATOM    478 1HB  GLU A  41     -19.723  -5.512 -15.968  1.00  0.00              
ATOM    479 2HB  GLU A  41     -20.460  -7.131 -16.039  1.00  0.00              
ATOM    480 1HG  GLU A  41     -19.134  -7.778 -13.967  1.00  0.00              
ATOM    481 2HG  GLU A  41     -18.439  -6.144 -14.069  1.00  0.00              
ATOM    482  N   ASP A  42     -18.451  -7.913 -18.912  1.00  0.00              
ATOM    483  CA  ASP A  42     -18.721  -7.842 -20.340  1.00  0.00              
ATOM    484  C   ASP A  42     -18.942  -9.208 -20.967  1.00  0.00              
ATOM    485  O   ASP A  42     -18.542 -10.233 -20.420  1.00  0.00              
ATOM    486  CB  ASP A  42     -17.572  -7.127 -21.057  1.00  0.00              
ATOM    487  CG  ASP A  42     -17.958  -6.492 -22.386  1.00  0.00              
ATOM    488  OD1 ASP A  42     -19.118  -6.523 -22.722  1.00  0.00              
ATOM    489  OD2 ASP A  42     -17.125  -5.848 -22.978  1.00  0.00              
ATOM    490  H   ASP A  42     -18.020  -8.745 -18.533  1.00  0.00              
ATOM    491  HA  ASP A  42     -19.644  -7.289 -20.514  1.00  0.00              
ATOM    492 1HB  ASP A  42     -17.065  -6.388 -20.436  1.00  0.00              
ATOM    493 2HB  ASP A  42     -16.905  -7.970 -21.238  1.00  0.00              
ATOM    494  N   TYR A  43     -19.585  -9.203 -22.127  1.00  0.00              
ATOM    495  CA  TYR A  43     -19.916 -10.425 -22.845  1.00  0.00              
ATOM    496  C   TYR A  43     -19.130 -10.494 -24.141  1.00  0.00              
ATOM    497  O   TYR A  43     -19.538  -9.916 -25.150  1.00  0.00              
ATOM    498  CB  TYR A  43     -21.418 -10.500 -23.128  1.00  0.00              
ATOM    499  CG  TYR A  43     -21.850 -11.782 -23.806  1.00  0.00              
ATOM    500  CD1 TYR A  43     -21.855 -12.986 -23.117  1.00  0.00              
ATOM    501  CD2 TYR A  43     -22.253 -11.783 -25.133  1.00  0.00              
ATOM    502  CE1 TYR A  43     -22.248 -14.159 -23.731  1.00  0.00              
ATOM    503  CE2 TYR A  43     -22.649 -12.950 -25.757  1.00  0.00              
ATOM    504  CZ  TYR A  43     -22.645 -14.137 -25.052  1.00  0.00              
ATOM    505  OH  TYR A  43     -23.039 -15.302 -25.669  1.00  0.00              
ATOM    506  H   TYR A  43     -19.853  -8.313 -22.522  1.00  0.00              
ATOM    507  HA  TYR A  43     -19.635 -11.293 -22.248  1.00  0.00              
ATOM    508 1HB  TYR A  43     -21.932 -10.404 -22.171  1.00  0.00              
ATOM    509 2HB  TYR A  43     -21.669  -9.651 -23.763  1.00  0.00              
ATOM    510  HD1 TYR A  43     -21.540 -12.996 -22.073  1.00  0.00              
ATOM    511  HD2 TYR A  43     -22.254 -10.843 -25.684  1.00  0.00              
ATOM    512  HE1 TYR A  43     -22.246 -15.098 -23.177  1.00  0.00              
ATOM    513  HE2 TYR A  43     -22.962 -12.931 -26.801  1.00  0.00              
ATOM    514  HH  TYR A  43     -23.295 -15.174 -26.586  1.00  0.00              
ATOM    515  N   GLU A  44     -17.993 -11.185 -24.109  1.00  0.00              
ATOM    516  CA  GLU A  44     -17.172 -11.325 -25.305  1.00  0.00              
ATOM    517  C   GLU A  44     -16.775 -12.772 -25.573  1.00  0.00              
ATOM    518  O   GLU A  44     -15.721 -13.223 -25.136  1.00  0.00              
ATOM    519  CB  GLU A  44     -15.917 -10.457 -25.186  1.00  0.00              
ATOM    520  CG  GLU A  44     -16.187  -8.959 -25.186  1.00  0.00              
ATOM    521  CD  GLU A  44     -14.909  -8.174 -25.088  1.00  0.00              
ATOM    522  OE1 GLU A  44     -13.863  -8.776 -25.082  1.00  0.00              
ATOM    523  OE2 GLU A  44     -14.971  -6.967 -25.131  1.00  0.00              
ATOM    524  H   GLU A  44     -17.690 -11.620 -23.250  1.00  0.00              
ATOM    525  HA  GLU A  44     -17.738 -11.007 -26.181  1.00  0.00              
ATOM    526 1HB  GLU A  44     -15.424 -10.736 -24.255  1.00  0.00              
ATOM    527 2HB  GLU A  44     -15.274 -10.709 -26.029  1.00  0.00              
ATOM    528 1HG  GLU A  44     -16.754  -8.620 -26.053  1.00  0.00              
ATOM    529 2HG  GLU A  44     -16.778  -8.805 -24.284  1.00  0.00              
ATOM    530  N   PRO A  45     -17.618 -13.519 -26.304  1.00  0.00              
ATOM    531  CA  PRO A  45     -17.332 -14.917 -26.639  1.00  0.00              
ATOM    532  C   PRO A  45     -15.997 -15.051 -27.367  1.00  0.00              
ATOM    533  O   PRO A  45     -15.702 -14.299 -28.295  1.00  0.00              
ATOM    534  CB  PRO A  45     -18.511 -15.341 -27.521  1.00  0.00              
ATOM    535  CG  PRO A  45     -19.619 -14.426 -27.124  1.00  0.00              
ATOM    536  CD  PRO A  45     -18.960 -13.106 -26.826  1.00  0.00              
ATOM    537  HA  PRO A  45     -17.234 -15.556 -25.749  1.00  0.00              
ATOM    538 1HB  PRO A  45     -18.273 -15.237 -28.590  1.00  0.00              
ATOM    539 2HB  PRO A  45     -18.783 -16.393 -27.352  1.00  0.00              
ATOM    540 1HG  PRO A  45     -20.360 -14.325 -27.930  1.00  0.00              
ATOM    541 2HG  PRO A  45     -20.154 -14.809 -26.241  1.00  0.00              
ATOM    542 1HD  PRO A  45     -18.861 -12.479 -27.725  1.00  0.00              
ATOM    543 2HD  PRO A  45     -19.520 -12.519 -26.084  1.00  0.00              
ATOM    544  N   THR A  46     -15.200 -16.020 -26.940  1.00  0.00              
ATOM    545  CA  THR A  46     -13.901 -16.285 -27.543  1.00  0.00              
ATOM    546  C   THR A  46     -13.927 -17.314 -28.666  1.00  0.00              
ATOM    547  O   THR A  46     -14.327 -18.455 -28.463  1.00  0.00              
ATOM    548  CB  THR A  46     -12.914 -16.809 -26.476  1.00  0.00              
ATOM    549  OG1 THR A  46     -12.710 -15.800 -25.489  1.00  0.00              
ATOM    550  CG2 THR A  46     -11.569 -17.202 -27.103  1.00  0.00              
ATOM    551  H   THR A  46     -15.511 -16.594 -26.168  1.00  0.00              
ATOM    552  HA  THR A  46     -13.522 -15.378 -28.015  1.00  0.00              
ATOM    553  HB  THR A  46     -13.348 -17.684 -25.991  1.00  0.00              
ATOM    554  HG1 THR A  46     -11.894 -15.977 -25.015  1.00  0.00              
ATOM    555 1HG2 THR A  46     -10.899 -17.567 -26.325  1.00  0.00              
ATOM    556 2HG2 THR A  46     -11.728 -17.986 -27.843  1.00  0.00              
ATOM    557 3HG2 THR A  46     -11.126 -16.332 -27.585  1.00  0.00              
ATOM    558  N   PHE A  47     -13.502 -16.896 -29.853  1.00  0.00              
ATOM    559  CA  PHE A  47     -13.315 -17.815 -30.968  1.00  0.00              
ATOM    560  C   PHE A  47     -11.956 -18.427 -30.640  1.00  0.00              
ATOM    561  O   PHE A  47     -11.843 -19.627 -30.417  1.00  0.00              
ATOM    562  CB  PHE A  47     -13.330 -17.117 -32.329  1.00  0.00              
ATOM    563  CG  PHE A  47     -13.139 -18.049 -33.491  1.00  0.00              
ATOM    564  CD1 PHE A  47     -14.112 -18.983 -33.816  1.00  0.00              
ATOM    565  CD2 PHE A  47     -11.987 -17.995 -34.261  1.00  0.00              
ATOM    566  CE1 PHE A  47     -13.937 -19.842 -34.885  1.00  0.00              
ATOM    567  CE2 PHE A  47     -11.810 -18.851 -35.330  1.00  0.00              
ATOM    568  CZ  PHE A  47     -12.787 -19.776 -35.642  1.00  0.00              
ATOM    569  H   PHE A  47     -13.304 -15.914 -29.986  1.00  0.00              
ATOM    570  HA  PHE A  47     -14.116 -18.556 -30.975  1.00  0.00              
ATOM    571 1HB  PHE A  47     -14.286 -16.617 -32.484  1.00  0.00              
ATOM    572 2HB  PHE A  47     -12.526 -16.384 -32.383  1.00  0.00              
ATOM    573  HD1 PHE A  47     -15.022 -19.035 -33.218  1.00  0.00              
ATOM    574  HD2 PHE A  47     -11.216 -17.265 -34.014  1.00  0.00              
ATOM    575  HE1 PHE A  47     -14.709 -20.571 -35.129  1.00  0.00              
ATOM    576  HE2 PHE A  47     -10.900 -18.798 -35.928  1.00  0.00              
ATOM    577  HZ  PHE A  47     -12.648 -20.453 -36.484  1.00  0.00              
ATOM    578  N   ALA A  48     -10.933 -17.578 -30.589  1.00  0.00              
ATOM    579  CA  ALA A  48      -9.591 -17.970 -30.161  1.00  0.00              
ATOM    580  C   ALA A  48      -8.802 -16.694 -29.873  1.00  0.00              
ATOM    581  O   ALA A  48      -8.700 -15.816 -30.729  1.00  0.00              
ATOM    582  CB  ALA A  48      -8.889 -18.800 -31.243  1.00  0.00              
ATOM    583  H   ALA A  48     -11.103 -16.620 -30.860  1.00  0.00              
ATOM    584  HA  ALA A  48      -9.674 -18.560 -29.248  1.00  0.00              
ATOM    585 1HB  ALA A  48      -7.892 -19.077 -30.898  1.00  0.00              
ATOM    586 2HB  ALA A  48      -9.467 -19.701 -31.444  1.00  0.00              
ATOM    587 3HB  ALA A  48      -8.805 -18.212 -32.155  1.00  0.00              
ATOM    588  N   ASP A  49      -8.262 -16.593 -28.659  1.00  0.00              
ATOM    589  CA  ASP A  49      -7.466 -15.431 -28.258  1.00  0.00              
ATOM    590  C   ASP A  49      -6.054 -15.860 -27.866  1.00  0.00              
ATOM    591  O   ASP A  49      -5.864 -16.923 -27.262  1.00  0.00              
ATOM    592  CB  ASP A  49      -8.135 -14.689 -27.098  1.00  0.00              
ATOM    593  CG  ASP A  49      -9.445 -14.004 -27.462  1.00  0.00              
ATOM    594  OD1 ASP A  49      -9.742 -13.915 -28.629  1.00  0.00              
ATOM    595  OD2 ASP A  49     -10.209 -13.718 -26.571  1.00  0.00              
ATOM    596  H   ASP A  49      -8.408 -17.341 -27.997  1.00  0.00              
ATOM    597  HA  ASP A  49      -7.368 -14.743 -29.098  1.00  0.00              
ATOM    598 1HB  ASP A  49      -8.283 -15.309 -26.214  1.00  0.00              
ATOM    599 2HB  ASP A  49      -7.376 -13.934 -26.891  1.00  0.00              
ATOM    600  N   SER A  50      -5.072 -15.024 -28.200  1.00  0.00              
ATOM    601  CA  SER A  50      -3.671 -15.296 -27.870  1.00  0.00              
ATOM    602  C   SER A  50      -3.052 -14.200 -27.014  1.00  0.00              
ATOM    603  O   SER A  50      -3.114 -13.009 -27.346  1.00  0.00              
ATOM    604  CB  SER A  50      -2.866 -15.475 -29.143  1.00  0.00              
ATOM    605  OG  SER A  50      -3.088 -16.726 -29.734  1.00  0.00              
ATOM    606  H   SER A  50      -5.304 -14.177 -28.697  1.00  0.00              
ATOM    607  HA  SER A  50      -3.521 -16.259 -27.379  1.00  0.00              
ATOM    608 1HB  SER A  50      -3.151 -14.694 -29.847  1.00  0.00              
ATOM    609 2HB  SER A  50      -1.808 -15.378 -28.903  1.00  0.00              
ATOM    610  HG  SER A  50      -2.566 -17.391 -29.280  1.00  0.00              
ATOM    611  N   TYR A  51      -2.435 -14.629 -25.917  1.00  0.00              
ATOM    612  CA  TYR A  51      -1.705 -13.750 -25.024  1.00  0.00              
ATOM    613  C   TYR A  51      -0.342 -14.367 -24.750  1.00  0.00              
ATOM    614  O   TYR A  51      -0.186 -15.587 -24.778  1.00  0.00              
ATOM    615  CB  TYR A  51      -2.473 -13.525 -23.719  1.00  0.00              
ATOM    616  CG  TYR A  51      -3.816 -12.856 -23.906  1.00  0.00              
ATOM    617  CD1 TYR A  51      -4.962 -13.606 -24.127  1.00  0.00              
ATOM    618  CD2 TYR A  51      -3.935 -11.475 -23.860  1.00  0.00              
ATOM    619  CE1 TYR A  51      -6.191 -12.999 -24.299  1.00  0.00              
ATOM    620  CE2 TYR A  51      -5.159 -10.857 -24.029  1.00  0.00              
ATOM    621  CZ  TYR A  51      -6.285 -11.623 -24.249  1.00  0.00              
ATOM    622  OH  TYR A  51      -7.507 -11.013 -24.418  1.00  0.00              
ATOM    623  H   TYR A  51      -2.482 -15.616 -25.705  1.00  0.00              
ATOM    624  HA  TYR A  51      -1.552 -12.782 -25.501  1.00  0.00              
ATOM    625 1HB  TYR A  51      -2.616 -14.503 -23.256  1.00  0.00              
ATOM    626 2HB  TYR A  51      -1.845 -12.907 -23.078  1.00  0.00              
ATOM    627  HD1 TYR A  51      -4.880 -14.692 -24.165  1.00  0.00              
ATOM    628  HD2 TYR A  51      -3.041 -10.875 -23.686  1.00  0.00              
ATOM    629  HE1 TYR A  51      -7.083 -13.601 -24.472  1.00  0.00              
ATOM    630  HE2 TYR A  51      -5.231  -9.770 -23.990  1.00  0.00              
ATOM    631  HH  TYR A  51      -8.222 -11.638 -24.564  1.00  0.00              
ATOM    632  N   LEU A  52       0.646 -13.520 -24.493  1.00  0.00              
ATOM    633  CA  LEU A  52       1.971 -13.999 -24.157  1.00  0.00              
ATOM    634  C   LEU A  52       2.716 -12.889 -23.456  1.00  0.00              
ATOM    635  O   LEU A  52       2.620 -11.722 -23.844  1.00  0.00              
ATOM    636  CB  LEU A  52       2.725 -14.461 -25.411  1.00  0.00              
ATOM    637  CG  LEU A  52       3.943 -15.354 -25.148  1.00  0.00              
ATOM    638  CD1 LEU A  52       4.270 -16.170 -26.391  1.00  0.00              
ATOM    639  CD2 LEU A  52       5.129 -14.491 -24.742  1.00  0.00              
ATOM    640  H   LEU A  52       0.477 -12.525 -24.531  1.00  0.00              
ATOM    641  HA  LEU A  52       1.891 -14.842 -23.472  1.00  0.00              
ATOM    642 1HB  LEU A  52       1.935 -15.037 -25.890  1.00  0.00              
ATOM    643 2HB  LEU A  52       2.999 -13.621 -26.049  1.00  0.00              
ATOM    644  HG  LEU A  52       3.696 -15.999 -24.304  1.00  0.00              
ATOM    645 1HD1 LEU A  52       5.137 -16.802 -26.195  1.00  0.00              
ATOM    646 2HD1 LEU A  52       3.417 -16.797 -26.649  1.00  0.00              
ATOM    647 3HD1 LEU A  52       4.492 -15.498 -27.219  1.00  0.00              
ATOM    648 1HD2 LEU A  52       5.994 -15.128 -24.554  1.00  0.00              
ATOM    649 2HD2 LEU A  52       5.360 -13.790 -25.544  1.00  0.00              
ATOM    650 3HD2 LEU A  52       4.883 -13.938 -23.835  1.00  0.00              
ATOM    651  N   LYS A  53       3.442 -13.251 -22.405  1.00  0.00              
ATOM    652  CA  LYS A  53       4.293 -12.293 -21.724  1.00  0.00              
ATOM    653  C   LYS A  53       5.335 -13.001 -20.877  1.00  0.00              
ATOM    654  O   LYS A  53       5.234 -14.208 -20.624  1.00  0.00              
ATOM    655  CB  LYS A  53       3.467 -11.356 -20.840  1.00  0.00              
ATOM    656  CG  LYS A  53       2.778 -11.996 -19.647  1.00  0.00              
ATOM    657  CD  LYS A  53       2.124 -10.899 -18.789  1.00  0.00              
ATOM    658  CE  LYS A  53       1.329 -11.455 -17.616  1.00  0.00              
ATOM    659  NZ  LYS A  53       0.792 -10.344 -16.747  1.00  0.00              
ATOM    660  H   LYS A  53       3.408 -14.203 -22.069  1.00  0.00              
ATOM    661  HA  LYS A  53       4.837 -11.696 -22.457  1.00  0.00              
ATOM    662 1HB  LYS A  53       4.143 -10.581 -20.476  1.00  0.00              
ATOM    663 2HB  LYS A  53       2.706 -10.903 -21.477  1.00  0.00              
ATOM    664 1HG  LYS A  53       2.025 -12.693 -20.015  1.00  0.00              
ATOM    665 2HG  LYS A  53       3.523 -12.539 -19.068  1.00  0.00              
ATOM    666 1HD  LYS A  53       2.908 -10.247 -18.402  1.00  0.00              
ATOM    667 2HD  LYS A  53       1.451 -10.320 -19.421  1.00  0.00              
ATOM    668 1HE  LYS A  53       0.505 -12.046 -18.011  1.00  0.00              
ATOM    669 2HE  LYS A  53       1.987 -12.096 -17.031  1.00  0.00              
ATOM    670 1HZ  LYS A  53       0.270 -10.740 -15.978  1.00  0.00              
ATOM    671 2HZ  LYS A  53       1.561  -9.797 -16.386  1.00  0.00              
ATOM    672 3HZ  LYS A  53       0.186  -9.751 -17.296  1.00  0.00              
ATOM    673  N   LYS A  54       6.342 -12.242 -20.455  1.00  0.00              
ATOM    674  CA  LYS A  54       7.381 -12.766 -19.591  1.00  0.00              
ATOM    675  C   LYS A  54       6.919 -12.661 -18.149  1.00  0.00              
ATOM    676  O   LYS A  54       6.365 -11.649 -17.738  1.00  0.00              
ATOM    677  CB  LYS A  54       8.675 -11.963 -19.746  1.00  0.00              
ATOM    678  CG  LYS A  54       9.360 -12.112 -21.091  1.00  0.00              
ATOM    679  CD  LYS A  54      10.608 -11.246 -21.142  1.00  0.00              
ATOM    680  CE  LYS A  54      11.301 -11.345 -22.492  1.00  0.00              
ATOM    681  NZ  LYS A  54      12.516 -10.475 -22.544  1.00  0.00              
ATOM    682  H   LYS A  54       6.383 -11.275 -20.744  1.00  0.00              
ATOM    683  HA  LYS A  54       7.550 -13.820 -19.815  1.00  0.00              
ATOM    684 1HB  LYS A  54       8.422 -10.915 -19.588  1.00  0.00              
ATOM    685 2HB  LYS A  54       9.354 -12.294 -18.960  1.00  0.00              
ATOM    686 1HG  LYS A  54       9.626 -13.161 -21.229  1.00  0.00              
ATOM    687 2HG  LYS A  54       8.662 -11.810 -21.870  1.00  0.00              
ATOM    688 1HD  LYS A  54      10.319 -10.211 -20.957  1.00  0.00              
ATOM    689 2HD  LYS A  54      11.292 -11.576 -20.360  1.00  0.00              
ATOM    690 1HE  LYS A  54      11.584 -12.384 -22.656  1.00  0.00              
ATOM    691 2HE  LYS A  54      10.594 -11.036 -23.262  1.00  0.00              
ATOM    692 1HZ  LYS A  54      12.954 -10.561 -23.450  1.00  0.00              
ATOM    693 2HZ  LYS A  54      12.249  -9.513 -22.389  1.00  0.00              
ATOM    694 3HZ  LYS A  54      13.167 -10.762 -21.827  1.00  0.00              
ATOM    695  N   VAL A  55       7.150 -13.718 -17.388  1.00  0.00              
ATOM    696  CA  VAL A  55       6.754 -13.757 -15.995  1.00  0.00              
ATOM    697  C   VAL A  55       7.961 -14.332 -15.266  1.00  0.00              
ATOM    698  O   VAL A  55       8.867 -14.863 -15.901  1.00  0.00              
ATOM    699  CB  VAL A  55       5.510 -14.670 -15.779  1.00  0.00              
ATOM    700  CG1 VAL A  55       4.306 -14.096 -16.524  1.00  0.00              
ATOM    701  CG2 VAL A  55       5.797 -16.081 -16.273  1.00  0.00              
ATOM    702  H   VAL A  55       7.613 -14.520 -17.790  1.00  0.00              
ATOM    703  HA  VAL A  55       6.551 -12.756 -15.612  1.00  0.00              
ATOM    704  HB  VAL A  55       5.306 -14.744 -14.710  1.00  0.00              
ATOM    705 1HG1 VAL A  55       3.440 -14.740 -16.369  1.00  0.00              
ATOM    706 2HG1 VAL A  55       4.086 -13.096 -16.147  1.00  0.00              
ATOM    707 3HG1 VAL A  55       4.530 -14.041 -17.589  1.00  0.00              
ATOM    708 1HG2 VAL A  55       4.920 -16.707 -16.116  1.00  0.00              
ATOM    709 2HG2 VAL A  55       6.036 -16.051 -17.337  1.00  0.00              
ATOM    710 3HG2 VAL A  55       6.643 -16.495 -15.723  1.00  0.00              
ATOM    711  N   VAL A  56       7.981 -14.214 -13.947  1.00  0.00              
ATOM    712  CA  VAL A  56       9.073 -14.755 -13.157  1.00  0.00              
ATOM    713  C   VAL A  56       8.530 -15.859 -12.272  1.00  0.00              
ATOM    714  O   VAL A  56       7.741 -15.602 -11.365  1.00  0.00              
ATOM    715  CB  VAL A  56       9.754 -13.681 -12.288  1.00  0.00              
ATOM    716  CG1 VAL A  56      10.864 -14.298 -11.451  1.00  0.00              
ATOM    717  CG2 VAL A  56      10.304 -12.562 -13.159  1.00  0.00              
ATOM    718  H   VAL A  56       7.224 -13.737 -13.479  1.00  0.00              
ATOM    719  HA  VAL A  56       9.833 -15.212 -13.792  1.00  0.00              
ATOM    720  HB  VAL A  56       9.009 -13.234 -11.630  1.00  0.00              
ATOM    721 1HG1 VAL A  56      11.335 -13.525 -10.843  1.00  0.00              
ATOM    722 2HG1 VAL A  56      10.446 -15.066 -10.801  1.00  0.00              
ATOM    723 3HG1 VAL A  56      11.610 -14.745 -12.109  1.00  0.00              
ATOM    724 1HG2 VAL A  56      10.781 -11.811 -12.529  1.00  0.00              
ATOM    725 2HG2 VAL A  56      11.036 -12.970 -13.855  1.00  0.00              
ATOM    726 3HG2 VAL A  56       9.489 -12.101 -13.717  1.00  0.00              
ATOM    727  N   LEU A  57       8.945 -17.091 -12.550  1.00  0.00              
ATOM    728  CA  LEU A  57       8.452 -18.250 -11.815  1.00  0.00              
ATOM    729  C   LEU A  57       9.482 -18.720 -10.802  1.00  0.00              
ATOM    730  O   LEU A  57      10.519 -19.270 -11.169  1.00  0.00              
ATOM    731  CB  LEU A  57       8.131 -19.395 -12.778  1.00  0.00              
ATOM    732  CG  LEU A  57       7.635 -20.670 -12.095  1.00  0.00              
ATOM    733  CD1 LEU A  57       6.313 -20.406 -11.381  1.00  0.00              
ATOM    734  CD2 LEU A  57       7.485 -21.769 -13.127  1.00  0.00              
ATOM    735  H   LEU A  57       9.620 -17.228 -13.289  1.00  0.00              
ATOM    736  HA  LEU A  57       7.560 -17.974 -11.254  1.00  0.00              
ATOM    737 1HB  LEU A  57       7.325 -18.929 -13.344  1.00  0.00              
ATOM    738 2HB  LEU A  57       8.966 -19.608 -13.445  1.00  0.00              
ATOM    739  HG  LEU A  57       8.406 -20.979 -11.388  1.00  0.00              
ATOM    740 1HD1 LEU A  57       5.970 -21.320 -10.899  1.00  0.00              
ATOM    741 2HD1 LEU A  57       6.455 -19.630 -10.628  1.00  0.00              
ATOM    742 3HD1 LEU A  57       5.568 -20.078 -12.106  1.00  0.00              
ATOM    743 1HD2 LEU A  57       7.132 -22.679 -12.641  1.00  0.00              
ATOM    744 2HD2 LEU A  57       6.766 -21.460 -13.885  1.00  0.00              
ATOM    745 3HD2 LEU A  57       8.449 -21.960 -13.599  1.00  0.00              
ATOM    746  N   ASP A  58       9.176 -18.518  -9.526  1.00  0.00              
ATOM    747  CA  ASP A  58      10.062 -18.950  -8.460  1.00  0.00              
ATOM    748  C   ASP A  58      11.473 -18.401  -8.676  1.00  0.00              
ATOM    749  O   ASP A  58      12.467 -19.108  -8.502  1.00  0.00              
ATOM    750  CB  ASP A  58      10.069 -20.480  -8.371  1.00  0.00              
ATOM    751  CG  ASP A  58       8.716 -21.039  -7.950  1.00  0.00              
ATOM    752  OD1 ASP A  58       8.132 -20.490  -6.989  1.00  0.00              
ATOM    753  OD2 ASP A  58       8.237 -22.021  -8.560  1.00  0.00              
ATOM    754  H   ASP A  58       8.310 -18.055  -9.289  1.00  0.00              
ATOM    755  HA  ASP A  58       9.713 -18.554  -7.506  1.00  0.00              
ATOM    756 1HB  ASP A  58      10.422 -20.966  -9.281  1.00  0.00              
ATOM    757 2HB  ASP A  58      10.800 -20.622  -7.575  1.00  0.00              
ATOM    758  N   GLY A  59      11.539 -17.133  -9.080  1.00  0.00              
ATOM    759  CA  GLY A  59      12.810 -16.474  -9.329  1.00  0.00              
ATOM    760  C   GLY A  59      13.414 -16.661 -10.707  1.00  0.00              
ATOM    761  O   GLY A  59      14.422 -16.035 -11.036  1.00  0.00              
ATOM    762  H   GLY A  59      10.682 -16.616  -9.216  1.00  0.00              
ATOM    763 1HA  GLY A  59      12.686 -15.399  -9.194  1.00  0.00              
ATOM    764 2HA  GLY A  59      13.549 -16.845  -8.620  1.00  0.00              
ATOM    765  N   GLU A  60      12.813 -17.523 -11.519  1.00  0.00              
ATOM    766  CA  GLU A  60      13.310 -17.730 -12.870  1.00  0.00              
ATOM    767  C   GLU A  60      12.431 -17.108 -13.941  1.00  0.00              
ATOM    768  O   GLU A  60      11.272 -17.488 -14.130  1.00  0.00              
ATOM    769  CB  GLU A  60      13.466 -19.228 -13.143  1.00  0.00              
ATOM    770  CG  GLU A  60      14.009 -19.563 -14.524  1.00  0.00              
ATOM    771  CD  GLU A  60      14.142 -21.048 -14.714  1.00  0.00              
ATOM    772  OE1 GLU A  60      13.812 -21.775 -13.808  1.00  0.00              
ATOM    773  OE2 GLU A  60      14.467 -21.461 -15.802  1.00  0.00              
ATOM    774  H   GLU A  60      12.004 -18.043 -11.207  1.00  0.00              
ATOM    775  HA  GLU A  60      14.281 -17.247 -12.985  1.00  0.00              
ATOM    776 1HB  GLU A  60      14.141 -19.621 -12.382  1.00  0.00              
ATOM    777 2HB  GLU A  60      12.480 -19.678 -13.022  1.00  0.00              
ATOM    778 1HG  GLU A  60      13.415 -19.145 -15.337  1.00  0.00              
ATOM    779 2HG  GLU A  60      14.998 -19.107 -14.528  1.00  0.00              
ATOM    780  N   GLU A  61      12.998 -16.142 -14.649  1.00  0.00              
ATOM    781  CA  GLU A  61      12.259 -15.447 -15.681  1.00  0.00              
ATOM    782  C   GLU A  61      12.001 -16.391 -16.850  1.00  0.00              
ATOM    783  O   GLU A  61      12.933 -16.922 -17.444  1.00  0.00              
ATOM    784  CB  GLU A  61      13.019 -14.204 -16.148  1.00  0.00              
ATOM    785  CG  GLU A  61      12.235 -13.306 -17.095  1.00  0.00              
ATOM    786  CD  GLU A  61      13.029 -12.087 -17.475  1.00  0.00              
ATOM    787  OE1 GLU A  61      14.130 -11.947 -17.000  1.00  0.00              
ATOM    788  OE2 GLU A  61      12.583 -11.354 -18.325  1.00  0.00              
ATOM    789  H   GLU A  61      13.957 -15.882 -14.470  1.00  0.00              
ATOM    790  HA  GLU A  61      11.289 -15.134 -15.294  1.00  0.00              
ATOM    791 1HB  GLU A  61      13.288 -13.641 -15.254  1.00  0.00              
ATOM    792 2HB  GLU A  61      13.925 -14.552 -16.645  1.00  0.00              
ATOM    793 1HG  GLU A  61      11.900 -13.816 -17.997  1.00  0.00              
ATOM    794 2HG  GLU A  61      11.370 -13.006 -16.505  1.00  0.00              
ATOM    795  N   VAL A  62      10.729 -16.611 -17.154  1.00  0.00              
ATOM    796  CA  VAL A  62      10.329 -17.498 -18.238  1.00  0.00              
ATOM    797  C   VAL A  62       9.219 -16.787 -19.008  1.00  0.00              
ATOM    798  O   VAL A  62       8.812 -15.686 -18.651  1.00  0.00              
ATOM    799  CB  VAL A  62       9.745 -18.835 -17.702  1.00  0.00              
ATOM    800  CG1 VAL A  62      10.815 -19.619 -16.936  1.00  0.00              
ATOM    801  CG2 VAL A  62       8.536 -18.551 -16.803  1.00  0.00              
ATOM    802  H   VAL A  62      10.017 -16.143 -16.612  1.00  0.00              
ATOM    803  HA  VAL A  62      11.152 -17.672 -18.932  1.00  0.00              
ATOM    804  HB  VAL A  62       9.389 -19.428 -18.544  1.00  0.00              
ATOM    805 1HG1 VAL A  62      10.389 -20.553 -16.568  1.00  0.00              
ATOM    806 2HG1 VAL A  62      11.650 -19.840 -17.601  1.00  0.00              
ATOM    807 3HG1 VAL A  62      11.169 -19.025 -16.093  1.00  0.00              
ATOM    808 1HG2 VAL A  62       8.131 -19.490 -16.431  1.00  0.00              
ATOM    809 2HG2 VAL A  62       8.847 -17.931 -15.962  1.00  0.00              
ATOM    810 3HG2 VAL A  62       7.771 -18.028 -17.377  1.00  0.00              
ATOM    811  N   ALA A  63       8.739 -17.422 -20.067  1.00  0.00              
ATOM    812  CA  ALA A  63       7.666 -16.857 -20.862  1.00  0.00              
ATOM    813  C   ALA A  63       6.438 -17.736 -20.686  1.00  0.00              
ATOM    814  O   ALA A  63       6.552 -18.952 -20.526  1.00  0.00              
ATOM    815  CB  ALA A  63       8.065 -16.747 -22.326  1.00  0.00              
ATOM    816  H   ALA A  63       9.126 -18.318 -20.329  1.00  0.00              
ATOM    817  HA  ALA A  63       7.447 -15.855 -20.492  1.00  0.00              
ATOM    818 1HB  ALA A  63       7.230 -16.343 -22.900  1.00  0.00              
ATOM    819 2HB  ALA A  63       8.924 -16.083 -22.421  1.00  0.00              
ATOM    820 3HB  ALA A  63       8.323 -17.733 -22.708  1.00  0.00              
ATOM    821  N   ILE A  64       5.264 -17.115 -20.694  1.00  0.00              
ATOM    822  CA  ILE A  64       4.025 -17.862 -20.578  1.00  0.00              
ATOM    823  C   ILE A  64       3.162 -17.451 -21.763  1.00  0.00              
ATOM    824  O   ILE A  64       3.086 -16.274 -22.099  1.00  0.00              
ATOM    825  CB  ILE A  64       3.263 -17.527 -19.270  1.00  0.00              
ATOM    826  CG1 ILE A  64       1.995 -18.380 -19.178  1.00  0.00              
ATOM    827  CG2 ILE A  64       2.872 -16.056 -19.244  1.00  0.00              
ATOM    828  CD1 ILE A  64       1.331 -18.335 -17.797  1.00  0.00              
ATOM    829  H   ILE A  64       5.225 -16.110 -20.782  1.00  0.00              
ATOM    830  HA  ILE A  64       4.213 -18.932 -20.660  1.00  0.00              
ATOM    831  HB  ILE A  64       3.905 -17.747 -18.418  1.00  0.00              
ATOM    832 1HG1 ILE A  64       1.300 -18.011 -19.931  1.00  0.00              
ATOM    833 2HG1 ILE A  64       2.277 -19.406 -19.416  1.00  0.00              
ATOM    834 1HG2 ILE A  64       2.338 -15.836 -18.321  1.00  0.00              
ATOM    835 2HG2 ILE A  64       3.769 -15.440 -19.299  1.00  0.00              
ATOM    836 3HG2 ILE A  64       2.229 -15.835 -20.096  1.00  0.00              
ATOM    837 1HD1 ILE A  64       0.438 -18.961 -17.800  1.00  0.00              
ATOM    838 2HD1 ILE A  64       2.029 -18.703 -17.045  1.00  0.00              
ATOM    839 3HD1 ILE A  64       1.052 -17.309 -17.560  1.00  0.00              
ATOM    840  N   ASP A  65       2.550 -18.429 -22.413  1.00  0.00              
ATOM    841  CA  ASP A  65       1.693 -18.163 -23.548  1.00  0.00              
ATOM    842  C   ASP A  65       0.331 -18.683 -23.123  1.00  0.00              
ATOM    843  O   ASP A  65       0.215 -19.802 -22.643  1.00  0.00              
ATOM    844  CB  ASP A  65       2.190 -18.844 -24.825  1.00  0.00              
ATOM    845  CG  ASP A  65       1.379 -18.515 -26.071  1.00  0.00              
ATOM    846  OD1 ASP A  65       0.242 -18.130 -25.931  1.00  0.00              
ATOM    847  OD2 ASP A  65       1.946 -18.500 -27.137  1.00  0.00              
ATOM    848  H   ASP A  65       2.683 -19.384 -22.110  1.00  0.00              
ATOM    849  HA  ASP A  65       1.655 -17.090 -23.738  1.00  0.00              
ATOM    850 1HB  ASP A  65       3.248 -18.672 -25.026  1.00  0.00              
ATOM    851 2HB  ASP A  65       2.036 -19.890 -24.557  1.00  0.00              
ATOM    852  N   ILE A  66      -0.695 -17.856 -23.281  1.00  0.00              
ATOM    853  CA  ILE A  66      -2.048 -18.272 -22.950  1.00  0.00              
ATOM    854  C   ILE A  66      -2.943 -18.305 -24.181  1.00  0.00              
ATOM    855  O   ILE A  66      -3.123 -17.299 -24.873  1.00  0.00              
ATOM    856  CB  ILE A  66      -2.696 -17.308 -21.921  1.00  0.00              
ATOM    857  CG1 ILE A  66      -1.858 -17.262 -20.641  1.00  0.00              
ATOM    858  CG2 ILE A  66      -4.123 -17.756 -21.621  1.00  0.00              
ATOM    859  CD1 ILE A  66      -2.249 -16.135 -19.670  1.00  0.00              
ATOM    860  H   ILE A  66      -0.540 -16.924 -23.635  1.00  0.00              
ATOM    861  HA  ILE A  66      -2.055 -19.298 -22.583  1.00  0.00              
ATOM    862  HB  ILE A  66      -2.704 -16.300 -22.334  1.00  0.00              
ATOM    863 1HG1 ILE A  66      -1.974 -18.224 -20.142  1.00  0.00              
ATOM    864 2HG1 ILE A  66      -0.817 -17.134 -20.939  1.00  0.00              
ATOM    865 1HG2 ILE A  66      -4.574 -17.076 -20.898  1.00  0.00              
ATOM    866 2HG2 ILE A  66      -4.708 -17.746 -22.540  1.00  0.00              
ATOM    867 3HG2 ILE A  66      -4.110 -18.766 -21.210  1.00  0.00              
ATOM    868 1HD1 ILE A  66      -1.606 -16.172 -18.790  1.00  0.00              
ATOM    869 2HD1 ILE A  66      -2.129 -15.170 -20.164  1.00  0.00              
ATOM    870 3HD1 ILE A  66      -3.286 -16.260 -19.365  1.00  0.00              
ATOM    871  N   PHE A  67      -3.479 -19.482 -24.468  1.00  0.00              
ATOM    872  CA  PHE A  67      -4.349 -19.647 -25.611  1.00  0.00              
ATOM    873  C   PHE A  67      -5.720 -19.838 -24.965  1.00  0.00              
ATOM    874  O   PHE A  67      -5.922 -20.769 -24.181  1.00  0.00              
ATOM    875  CB  PHE A  67      -3.947 -20.833 -26.490  1.00  0.00              
ATOM    876  CG  PHE A  67      -2.627 -20.653 -27.184  1.00  0.00              
ATOM    877  CD1 PHE A  67      -1.495 -21.317 -26.734  1.00  0.00              
ATOM    878  CD2 PHE A  67      -2.514 -19.820 -28.286  1.00  0.00              
ATOM    879  CE1 PHE A  67      -0.280 -21.152 -27.372  1.00  0.00              
ATOM    880  CE2 PHE A  67      -1.301 -19.654 -28.926  1.00  0.00              
ATOM    881  CZ  PHE A  67      -0.182 -20.321 -28.467  1.00  0.00              
ATOM    882  H   PHE A  67      -3.280 -20.280 -23.882  1.00  0.00              
ATOM    883  HA  PHE A  67      -4.316 -18.752 -26.233  1.00  0.00              
ATOM    884 1HB  PHE A  67      -3.862 -21.736 -25.886  1.00  0.00              
ATOM    885 2HB  PHE A  67      -4.690 -20.989 -27.271  1.00  0.00              
ATOM    886  HD1 PHE A  67      -1.572 -21.975 -25.869  1.00  0.00              
ATOM    887  HD2 PHE A  67      -3.397 -19.292 -28.648  1.00  0.00              
ATOM    888  HE1 PHE A  67       0.602 -21.680 -27.008  1.00  0.00              
ATOM    889  HE2 PHE A  67      -1.225 -18.996 -29.791  1.00  0.00              
ATOM    890  HZ  PHE A  67       0.775 -20.190 -28.970  1.00  0.00              
ATOM    891  N   ASP A  68      -6.632 -18.915 -25.256  1.00  0.00              
ATOM    892  CA  ASP A  68      -8.013 -18.990 -24.791  1.00  0.00              
ATOM    893  C   ASP A  68      -8.760 -19.585 -25.968  1.00  0.00              
ATOM    894  O   ASP A  68      -8.908 -18.942 -27.010  1.00  0.00              
ATOM    895  CB  ASP A  68      -8.510 -17.582 -24.460  1.00  0.00              
ATOM    896  CG  ASP A  68      -9.914 -17.567 -23.903  1.00  0.00              
ATOM    897  OD1 ASP A  68     -10.446 -18.648 -23.566  1.00  0.00              
ATOM    898  OD2 ASP A  68     -10.476 -16.455 -23.792  1.00  0.00              
ATOM    899  H   ASP A  68      -6.347 -18.131 -25.825  1.00  0.00              
ATOM    900  HA  ASP A  68      -8.073 -19.638 -23.916  1.00  0.00              
ATOM    901 1HB  ASP A  68      -7.838 -17.027 -23.804  1.00  0.00              
ATOM    902 2HB  ASP A  68      -8.499 -17.136 -25.455  1.00  0.00              
ATOM    903  N   THR A  69      -9.215 -20.821 -25.798  1.00  0.00              
ATOM    904  CA  THR A  69      -9.912 -21.543 -26.856  1.00  0.00              
ATOM    905  C   THR A  69     -11.423 -21.385 -26.951  1.00  0.00              
ATOM    906  O   THR A  69     -12.080 -20.862 -26.057  1.00  0.00              
ATOM    907  CB  THR A  69      -9.616 -23.049 -26.736  1.00  0.00              
ATOM    908  OG1 THR A  69     -10.136 -23.544 -25.495  1.00  0.00              
ATOM    909  CG2 THR A  69      -8.117 -23.304 -26.790  1.00  0.00              
ATOM    910  H   THR A  69      -9.072 -21.272 -24.906  1.00  0.00              
ATOM    911  HA  THR A  69      -9.581 -21.181 -27.830  1.00  0.00              
ATOM    912  HB  THR A  69     -10.102 -23.573 -27.558  1.00  0.00              
ATOM    913  HG1 THR A  69     -10.238 -24.497 -25.549  1.00  0.00              
ATOM    914 1HG2 THR A  69      -7.927 -24.374 -26.703  1.00  0.00              
ATOM    915 2HG2 THR A  69      -7.720 -22.939 -27.737  1.00  0.00              
ATOM    916 3HG2 THR A  69      -7.630 -22.782 -25.967  1.00  0.00              
ATOM    917  N   ALA A  70     -11.964 -21.897 -28.047  1.00  0.00              
ATOM    918  CA  ALA A  70     -13.389 -21.803 -28.324  1.00  0.00              
ATOM    919  C   ALA A  70     -14.202 -22.573 -27.288  1.00  0.00              
ATOM    920  O   ALA A  70     -13.951 -23.758 -27.036  1.00  0.00              
ATOM    921  CB  ALA A  70     -13.682 -22.343 -29.724  1.00  0.00              
ATOM    922  H   ALA A  70     -11.364 -22.368 -28.710  1.00  0.00              
ATOM    923  HA  ALA A  70     -13.689 -20.757 -28.261  1.00  0.00              
ATOM    924 1HB  ALA A  70     -14.751 -22.270 -29.925  1.00  0.00              
ATOM    925 2HB  ALA A  70     -13.133 -21.758 -30.462  1.00  0.00              
ATOM    926 3HB  ALA A  70     -13.373 -23.386 -29.784  1.00  0.00              
ATOM    927  N   GLY A  71     -15.177 -21.892 -26.694  1.00  0.00              
ATOM    928  CA  GLY A  71     -16.051 -22.536 -25.736  1.00  0.00              
ATOM    929  C   GLY A  71     -17.174 -23.286 -26.420  1.00  0.00              
ATOM    930  O   GLY A  71     -17.781 -24.174 -25.825  1.00  0.00              
ATOM    931  H   GLY A  71     -15.317 -20.915 -26.908  1.00  0.00              
ATOM    932 1HA  GLY A  71     -15.470 -23.241 -25.141  1.00  0.00              
ATOM    933 2HA  GLY A  71     -16.482 -21.779 -25.082  1.00  0.00              
ATOM    934  N   GLN A  72     -17.455 -22.923 -27.668  1.00  0.00              
ATOM    935  CA  GLN A  72     -18.510 -23.568 -28.442  1.00  0.00              
ATOM    936  C   GLN A  72     -18.123 -24.983 -28.856  1.00  0.00              
ATOM    937  O   GLN A  72     -16.941 -25.305 -28.978  1.00  0.00              
ATOM    938  CB  GLN A  72     -18.839 -22.740 -29.687  1.00  0.00              
ATOM    939  CG  GLN A  72     -19.396 -21.359 -29.388  1.00  0.00              
ATOM    940  CD  GLN A  72     -20.703 -21.416 -28.620  1.00  0.00              
ATOM    941  OE1 GLN A  72     -21.641 -22.114 -29.014  1.00  0.00              
ATOM    942  NE2 GLN A  72     -20.774 -20.676 -27.519  1.00  0.00              
ATOM    943  H   GLN A  72     -16.919 -22.178 -28.092  1.00  0.00              
ATOM    944  HA  GLN A  72     -19.405 -23.666 -27.828  1.00  0.00              
ATOM    945 1HB  GLN A  72     -17.915 -22.650 -30.258  1.00  0.00              
ATOM    946 2HB  GLN A  72     -19.566 -23.313 -30.262  1.00  0.00              
ATOM    947 1HG  GLN A  72     -18.791 -20.559 -28.960  1.00  0.00              
ATOM    948 2HG  GLN A  72     -19.618 -21.127 -30.430  1.00  0.00              
ATOM    949 1HE2 GLN A  72     -21.612 -20.672 -26.972  1.00  0.00              
ATOM    950 2HE2 GLN A  72     -19.991 -20.122 -27.237  1.00  0.00              
ATOM    951  N   ASP A  73     -19.129 -25.825 -29.068  1.00  0.00              
ATOM    952  CA  ASP A  73     -18.902 -27.221 -29.421  1.00  0.00              
ATOM    953  C   ASP A  73     -19.071 -27.452 -30.919  1.00  0.00              
ATOM    954  O   ASP A  73     -19.324 -28.573 -31.359  1.00  0.00              
ATOM    955  CB  ASP A  73     -19.853 -28.131 -28.639  1.00  0.00              
ATOM    956  CG  ASP A  73     -21.330 -27.871 -28.901  1.00  0.00              
ATOM    957  OD1 ASP A  73     -21.633 -26.939 -29.608  1.00  0.00              
ATOM    958  OD2 ASP A  73     -22.133 -28.692 -28.526  1.00  0.00              
ATOM    959  H   ASP A  73     -20.077 -25.488 -28.983  1.00  0.00              
ATOM    960  HA  ASP A  73     -17.876 -27.500 -29.181  1.00  0.00              
ATOM    961 1HB  ASP A  73     -19.643 -29.193 -28.769  1.00  0.00              
ATOM    962 2HB  ASP A  73     -19.607 -27.833 -27.619  1.00  0.00              
ATOM    963  N   GLN A  74     -18.928 -26.385 -31.697  1.00  0.00              
ATOM    964  CA  GLN A  74     -18.939 -26.492 -33.152  1.00  0.00              
ATOM    965  C   GLN A  74     -17.548 -26.832 -33.677  1.00  0.00              
ATOM    966  O   GLN A  74     -17.353 -26.994 -34.883  1.00  0.00              
ATOM    967  CB  GLN A  74     -19.430 -25.187 -33.785  1.00  0.00              
ATOM    968  CG  GLN A  74     -20.871 -24.839 -33.456  1.00  0.00              
ATOM    969  CD  GLN A  74     -21.292 -23.504 -34.040  1.00  0.00              
ATOM    970  OE1 GLN A  74     -20.532 -22.863 -34.771  1.00  0.00              
ATOM    971  NE2 GLN A  74     -22.507 -23.074 -33.717  1.00  0.00              
ATOM    972  H   GLN A  74     -18.809 -25.476 -31.271  1.00  0.00              
ATOM    973  HA  GLN A  74     -19.598 -27.306 -33.453  1.00  0.00              
ATOM    974 1HB  GLN A  74     -18.768 -24.397 -33.430  1.00  0.00              
ATOM    975 2HB  GLN A  74     -19.315 -25.298 -34.863  1.00  0.00              
ATOM    976 1HG  GLN A  74     -21.694 -25.540 -33.596  1.00  0.00              
ATOM    977 2HG  GLN A  74     -20.686 -24.706 -32.389  1.00  0.00              
ATOM    978 1HE2 GLN A  74     -22.839 -22.200 -34.073  1.00  0.00              
ATOM    979 2HE2 GLN A  74     -23.090 -23.625 -33.120  1.00  0.00              
ATOM    980  N   GLN A  75     -16.588 -26.934 -32.765  1.00  0.00              
ATOM    981  CA  GLN A  75     -15.197 -27.176 -33.134  1.00  0.00              
ATOM    982  C   GLN A  75     -14.765 -28.577 -32.712  1.00  0.00              
ATOM    983  O   GLN A  75     -15.119 -29.046 -31.630  1.00  0.00              
ATOM    984  CB  GLN A  75     -14.279 -26.133 -32.492  1.00  0.00              
ATOM    985  CG  GLN A  75     -14.613 -24.698 -32.861  1.00  0.00              
ATOM    986  CD  GLN A  75     -14.378 -24.409 -34.332  1.00  0.00              
ATOM    987  OE1 GLN A  75     -13.350 -24.792 -34.897  1.00  0.00              
ATOM    988  NE2 GLN A  75     -15.329 -23.726 -34.959  1.00  0.00              
ATOM    989  H   GLN A  75     -16.829 -26.842 -31.788  1.00  0.00              
ATOM    990  HA  GLN A  75     -15.093 -27.126 -34.218  1.00  0.00              
ATOM    991 1HB  GLN A  75     -14.359 -26.264 -31.413  1.00  0.00              
ATOM    992 2HB  GLN A  75     -13.264 -26.368 -32.811  1.00  0.00              
ATOM    993 1HG  GLN A  75     -15.547 -24.216 -32.571  1.00  0.00              
ATOM    994 2HG  GLN A  75     -13.791 -24.267 -32.289  1.00  0.00              
ATOM    995 1HE2 GLN A  75     -15.229 -23.505 -35.930  1.00  0.00              
ATOM    996 2HE2 GLN A  75     -16.146 -23.433 -34.462  1.00  0.00              
ATOM    997  N   ALA A  76     -13.997 -29.239 -33.571  1.00  0.00              
ATOM    998  CA  ALA A  76     -13.533 -30.594 -33.300  1.00  0.00              
ATOM    999  C   ALA A  76     -12.053 -30.736 -33.635  1.00  0.00              
ATOM   1000  O   ALA A  76     -11.225 -30.966 -32.755  1.00  0.00              
ATOM   1001  CB  ALA A  76     -14.351 -31.595 -34.105  1.00  0.00              
ATOM   1002  H   ALA A  76     -13.727 -28.791 -34.435  1.00  0.00              
ATOM   1003  HA  ALA A  76     -13.651 -30.798 -32.236  1.00  0.00              
ATOM   1004 1HB  ALA A  76     -13.998 -32.605 -33.894  1.00  0.00              
ATOM   1005 2HB  ALA A  76     -15.402 -31.514 -33.826  1.00  0.00              
ATOM   1006 3HB  ALA A  76     -14.240 -31.385 -35.167  1.00  0.00              
ATOM   1007  N   SER A  77     -11.729 -30.597 -34.917  1.00  0.00              
ATOM   1008  CA  SER A  77     -10.355 -30.730 -35.385  1.00  0.00              
ATOM   1009  C   SER A  77      -9.497 -29.588 -34.853  1.00  0.00              
ATOM   1010  O   SER A  77      -8.321 -29.776 -34.536  1.00  0.00              
ATOM   1011  CB  SER A  77     -10.316 -30.765 -36.900  1.00  0.00              
ATOM   1012  OG  SER A  77     -10.733 -29.553 -37.466  1.00  0.00              
ATOM   1013  H   SER A  77     -12.458 -30.393 -35.586  1.00  0.00              
ATOM   1014  HA  SER A  77      -9.904 -31.692 -35.136  1.00  0.00              
ATOM   1015 1HB  SER A  77      -9.294 -30.971 -37.218  1.00  0.00              
ATOM   1016 2HB  SER A  77     -10.971 -31.562 -37.248  1.00  0.00              
ATOM   1017  HG  SER A  77     -10.410 -29.493 -38.368  1.00  0.00              
ATOM   1018  N   HIS A  78     -10.093 -28.404 -34.763  1.00  0.00              
ATOM   1019  CA  HIS A  78      -9.384 -27.227 -34.280  1.00  0.00              
ATOM   1020  C   HIS A  78      -9.131 -27.384 -32.786  1.00  0.00              
ATOM   1021  O   HIS A  78      -8.026 -27.136 -32.302  1.00  0.00              
ATOM   1022  CB  HIS A  78     -10.175 -25.945 -34.561  1.00  0.00              
ATOM   1023  CG  HIS A  78     -10.240 -25.585 -36.013  1.00  0.00              
ATOM   1024  ND1 HIS A  78     -11.126 -24.650 -36.508  1.00  0.00              
ATOM   1025  CD2 HIS A  78      -9.533 -26.034 -37.076  1.00  0.00              
ATOM   1026  CE1 HIS A  78     -10.958 -24.539 -37.814  1.00  0.00              
ATOM   1027  NE2 HIS A  78      -9.998 -25.368 -38.183  1.00  0.00              
ATOM   1028  H   HIS A  78     -11.061 -28.316 -35.037  1.00  0.00              
ATOM   1029  HA  HIS A  78      -8.418 -27.151 -34.779  1.00  0.00              
ATOM   1030 1HB  HIS A  78     -11.205 -26.057 -34.221  1.00  0.00              
ATOM   1031 2HB  HIS A  78      -9.714 -25.100 -34.050  1.00  0.00              
ATOM   1032  HD1 HIS A  78     -11.743 -24.077 -35.969  1.00  0.00              
ATOM   1033  HD2 HIS A  78      -8.732 -26.767 -37.176  1.00  0.00              
ATOM   1034  HE1 HIS A  78     -11.566 -23.846 -38.395  1.00  0.00              
ATOM   1035  N   ARG A  79     -10.169 -27.799 -32.064  1.00  0.00              
ATOM   1036  CA  ARG A  79     -10.049 -28.133 -30.650  1.00  0.00              
ATOM   1037  C   ARG A  79      -8.903 -29.111 -30.431  1.00  0.00              
ATOM   1038  O   ARG A  79      -8.053 -28.907 -29.564  1.00  0.00              
ATOM   1039  CB  ARG A  79     -11.343 -28.773 -30.145  1.00  0.00              
ATOM   1040  CG  ARG A  79     -12.435 -27.795 -29.772  1.00  0.00              
ATOM   1041  CD  ARG A  79     -12.172 -27.165 -28.416  1.00  0.00              
ATOM   1042  NE  ARG A  79     -13.323 -26.402 -27.945  1.00  0.00              
ATOM   1043  CZ  ARG A  79     -14.378 -26.940 -27.339  1.00  0.00              
ATOM   1044  NH1 ARG A  79     -14.428 -28.249 -27.127  1.00  0.00              
ATOM   1045  NH2 ARG A  79     -15.386 -26.170 -26.950  1.00  0.00              
ATOM   1046  H   ARG A  79     -11.069 -27.883 -32.516  1.00  0.00              
ATOM   1047  HA  ARG A  79      -9.817 -27.235 -30.077  1.00  0.00              
ATOM   1048 1HB  ARG A  79     -11.704 -29.428 -30.937  1.00  0.00              
ATOM   1049 2HB  ARG A  79     -11.082 -29.369 -29.270  1.00  0.00              
ATOM   1050 1HG  ARG A  79     -12.477 -27.015 -30.533  1.00  0.00              
ATOM   1051 2HG  ARG A  79     -13.385 -28.329 -29.748  1.00  0.00              
ATOM   1052 1HD  ARG A  79     -11.953 -27.954 -27.696  1.00  0.00              
ATOM   1053 2HD  ARG A  79     -11.314 -26.498 -28.496  1.00  0.00              
ATOM   1054  HE  ARG A  79     -13.501 -25.408 -27.996  1.00  0.00              
ATOM   1055 1HH1 ARG A  79     -13.662 -28.836 -27.425  1.00  0.00              
ATOM   1056 2HH1 ARG A  79     -15.231 -28.651 -26.667  1.00  0.00              
ATOM   1057 1HH2 ARG A  79     -15.349 -25.174 -27.115  1.00  0.00              
ATOM   1058 2HH2 ARG A  79     -16.184 -26.582 -26.491  1.00  0.00              
ATOM   1059  N   ASP A  80      -8.899 -30.177 -31.226  1.00  0.00              
ATOM   1060  CA  ASP A  80      -7.897 -31.226 -31.117  1.00  0.00              
ATOM   1061  C   ASP A  80      -6.483 -30.717 -31.362  1.00  0.00              
ATOM   1062  O   ASP A  80      -5.553 -31.070 -30.637  1.00  0.00              
ATOM   1063  CB  ASP A  80      -8.217 -32.359 -32.095  1.00  0.00              
ATOM   1064  CG  ASP A  80      -9.390 -33.236 -31.681  1.00  0.00              
ATOM   1065  OD1 ASP A  80      -9.802 -33.147 -30.548  1.00  0.00              
ATOM   1066  OD2 ASP A  80      -9.964 -33.869 -32.535  1.00  0.00              
ATOM   1067  H   ASP A  80      -9.619 -30.255 -31.930  1.00  0.00              
ATOM   1068  HA  ASP A  80      -7.891 -31.627 -30.103  1.00  0.00              
ATOM   1069 1HB  ASP A  80      -8.363 -32.019 -33.121  1.00  0.00              
ATOM   1070 2HB  ASP A  80      -7.293 -32.934 -32.030  1.00  0.00              
ATOM   1071  N   ASP A  81      -6.325 -29.884 -32.384  1.00  0.00              
ATOM   1072  CA  ASP A  81      -5.018 -29.333 -32.716  1.00  0.00              
ATOM   1073  C   ASP A  81      -4.486 -28.444 -31.592  1.00  0.00              
ATOM   1074  O   ASP A  81      -3.305 -28.504 -31.244  1.00  0.00              
ATOM   1075  CB  ASP A  81      -5.090 -28.542 -34.024  1.00  0.00              
ATOM   1076  CG  ASP A  81      -5.233 -29.402 -35.273  1.00  0.00              
ATOM   1077  OD1 ASP A  81      -5.045 -30.592 -35.175  1.00  0.00              
ATOM   1078  OD2 ASP A  81      -5.680 -28.893 -36.272  1.00  0.00              
ATOM   1079  H   ASP A  81      -7.125 -29.624 -32.944  1.00  0.00              
ATOM   1080  HA  ASP A  81      -4.296 -30.141 -32.836  1.00  0.00              
ATOM   1081 1HB  ASP A  81      -5.862 -27.772 -34.024  1.00  0.00              
ATOM   1082 2HB  ASP A  81      -4.106 -28.072 -34.018  1.00  0.00              
ATOM   1083  N   TYR A  82      -5.364 -27.619 -31.028  1.00  0.00              
ATOM   1084  CA  TYR A  82      -4.988 -26.738 -29.926  1.00  0.00              
ATOM   1085  C   TYR A  82      -4.504 -27.574 -28.747  1.00  0.00              
ATOM   1086  O   TYR A  82      -3.431 -27.332 -28.193  1.00  0.00              
ATOM   1087  CB  TYR A  82      -6.164 -25.853 -29.507  1.00  0.00              
ATOM   1088  CG  TYR A  82      -6.674 -24.950 -30.608  1.00  0.00              
ATOM   1089  CD1 TYR A  82      -5.924 -24.729 -31.754  1.00  0.00              
ATOM   1090  CD2 TYR A  82      -7.906 -24.322 -30.499  1.00  0.00              
ATOM   1091  CE1 TYR A  82      -6.385 -23.904 -32.762  1.00  0.00              
ATOM   1092  CE2 TYR A  82      -8.378 -23.496 -31.501  1.00  0.00              
ATOM   1093  CZ  TYR A  82      -7.614 -23.290 -32.631  1.00  0.00              
ATOM   1094  OH  TYR A  82      -8.079 -22.469 -33.633  1.00  0.00              
ATOM   1095  H   TYR A  82      -6.314 -27.600 -31.370  1.00  0.00              
ATOM   1096  HA  TYR A  82      -4.165 -26.092 -30.233  1.00  0.00              
ATOM   1097 1HB  TYR A  82      -6.966 -26.516 -29.180  1.00  0.00              
ATOM   1098 2HB  TYR A  82      -5.827 -25.247 -28.666  1.00  0.00              
ATOM   1099  HD1 TYR A  82      -4.954 -25.218 -31.850  1.00  0.00              
ATOM   1100  HD2 TYR A  82      -8.504 -24.489 -29.603  1.00  0.00              
ATOM   1101  HE1 TYR A  82      -5.785 -23.740 -33.656  1.00  0.00              
ATOM   1102  HE2 TYR A  82      -9.348 -23.011 -31.395  1.00  0.00              
ATOM   1103  HH  TYR A  82      -8.942 -22.094 -33.440  1.00  0.00              
ATOM   1104  N   PHE A  83      -5.308 -28.567 -28.381  1.00  0.00              
ATOM   1105  CA  PHE A  83      -5.012 -29.433 -27.249  1.00  0.00              
ATOM   1106  C   PHE A  83      -3.713 -30.217 -27.389  1.00  0.00              
ATOM   1107  O   PHE A  83      -2.926 -30.304 -26.449  1.00  0.00              
ATOM   1108  CB  PHE A  83      -6.180 -30.398 -27.023  1.00  0.00              
ATOM   1109  CG  PHE A  83      -7.464 -29.721 -26.617  1.00  0.00              
ATOM   1110  CD1 PHE A  83      -8.626 -30.462 -26.432  1.00  0.00              
ATOM   1111  CD2 PHE A  83      -7.511 -28.349 -26.402  1.00  0.00              
ATOM   1112  CE1 PHE A  83      -9.813 -29.844 -26.037  1.00  0.00              
ATOM   1113  CE2 PHE A  83      -8.691 -27.726 -26.010  1.00  0.00              
ATOM   1114  CZ  PHE A  83      -9.844 -28.476 -25.827  1.00  0.00              
ATOM   1115  H   PHE A  83      -6.154 -28.721 -28.911  1.00  0.00              
ATOM   1116  HA  PHE A  83      -4.877 -28.832 -26.349  1.00  0.00              
ATOM   1117 1HB  PHE A  83      -6.396 -30.948 -27.938  1.00  0.00              
ATOM   1118 2HB  PHE A  83      -5.936 -31.101 -26.228  1.00  0.00              
ATOM   1119  HD1 PHE A  83      -8.602 -31.539 -26.597  1.00  0.00              
ATOM   1120  HD2 PHE A  83      -6.605 -27.759 -26.546  1.00  0.00              
ATOM   1121  HE1 PHE A  83     -10.715 -30.439 -25.895  1.00  0.00              
ATOM   1122  HE2 PHE A  83      -8.711 -26.648 -25.847  1.00  0.00              
ATOM   1123  HZ  PHE A  83     -10.770 -27.991 -25.521  1.00  0.00              
ATOM   1124  N   ARG A  84      -3.488 -30.783 -28.565  1.00  0.00              
ATOM   1125  CA  ARG A  84      -2.281 -31.558 -28.815  1.00  0.00              
ATOM   1126  C   ARG A  84      -1.027 -30.690 -28.751  1.00  0.00              
ATOM   1127  O   ARG A  84       0.024 -31.137 -28.292  1.00  0.00              
ATOM   1128  CB  ARG A  84      -2.361 -32.323 -30.128  1.00  0.00              
ATOM   1129  CG  ARG A  84      -1.183 -33.245 -30.403  1.00  0.00              
ATOM   1130  CD  ARG A  84      -1.353 -34.116 -31.595  1.00  0.00              
ATOM   1131  NE  ARG A  84      -0.220 -34.983 -31.874  1.00  0.00              
ATOM   1132  CZ  ARG A  84      -0.123 -35.795 -32.944  1.00  0.00              
ATOM   1133  NH1 ARG A  84      -1.102 -35.883 -33.818  1.00  0.00              
ATOM   1134  NH2 ARG A  84       0.973 -36.520 -33.081  1.00  0.00              
ATOM   1135  H   ARG A  84      -4.166 -30.675 -29.305  1.00  0.00              
ATOM   1136  HA  ARG A  84      -2.163 -32.318 -28.042  1.00  0.00              
ATOM   1137 1HB  ARG A  84      -3.277 -32.910 -30.099  1.00  0.00              
ATOM   1138 2HB  ARG A  84      -2.429 -31.581 -30.924  1.00  0.00              
ATOM   1139 1HG  ARG A  84      -0.293 -32.634 -30.558  1.00  0.00              
ATOM   1140 2HG  ARG A  84      -1.036 -33.887 -29.535  1.00  0.00              
ATOM   1141 1HD  ARG A  84      -2.223 -34.754 -31.445  1.00  0.00              
ATOM   1142 2HD  ARG A  84      -1.509 -33.489 -32.472  1.00  0.00              
ATOM   1143  HE  ARG A  84       0.634 -35.117 -31.348  1.00  0.00              
ATOM   1144 1HH1 ARG A  84      -1.941 -35.336 -33.689  1.00  0.00              
ATOM   1145 2HH1 ARG A  84      -1.010 -36.498 -34.613  1.00  0.00              
ATOM   1146 1HH2 ARG A  84       1.709 -36.454 -32.390  1.00  0.00              
ATOM   1147 2HH2 ARG A  84       1.071 -37.137 -33.873  1.00  0.00              
ATOM   1148  N   SER A  85      -1.140 -29.442 -29.197  1.00  0.00              
ATOM   1149  CA  SER A  85       0.001 -28.529 -29.185  1.00  0.00              
ATOM   1150  C   SER A  85       0.232 -27.870 -27.832  1.00  0.00              
ATOM   1151  O   SER A  85       1.235 -27.187 -27.644  1.00  0.00              
ATOM   1152  CB  SER A  85      -0.189 -27.465 -30.249  1.00  0.00              
ATOM   1153  OG  SER A  85      -1.254 -26.605 -29.950  1.00  0.00              
ATOM   1154  H   SER A  85      -2.028 -29.115 -29.550  1.00  0.00              
ATOM   1155  HA  SER A  85       0.934 -28.997 -29.503  1.00  0.00              
ATOM   1156 1HB  SER A  85       0.728 -26.882 -30.324  1.00  0.00              
ATOM   1157 2HB  SER A  85      -0.386 -27.955 -31.201  1.00  0.00              
ATOM   1158  HG  SER A  85      -1.340 -25.949 -30.645  1.00  0.00              
ATOM   1159  N   GLY A  86      -0.690 -28.068 -26.896  1.00  0.00              
ATOM   1160  CA  GLY A  86      -0.528 -27.479 -25.576  1.00  0.00              
ATOM   1161  C   GLY A  86       0.473 -28.160 -24.663  1.00  0.00              
ATOM   1162  O   GLY A  86       0.940 -29.256 -24.948  1.00  0.00              
ATOM   1163  H   GLY A  86      -1.508 -28.628 -27.088  1.00  0.00              
ATOM   1164 1HA  GLY A  86      -0.196 -26.446 -25.685  1.00  0.00              
ATOM   1165 2HA  GLY A  86      -1.486 -27.499 -25.057  1.00  0.00              
ATOM   1166  N   GLU A  87       0.793 -27.507 -23.549  1.00  0.00              
ATOM   1167  CA  GLU A  87       1.704 -28.072 -22.564  1.00  0.00              
ATOM   1168  C   GLU A  87       1.001 -28.206 -21.216  1.00  0.00              
ATOM   1169  O   GLU A  87       1.244 -29.156 -20.468  1.00  0.00              
ATOM   1170  CB  GLU A  87       2.959 -27.208 -22.428  1.00  0.00              
ATOM   1171  CG  GLU A  87       3.888 -27.254 -23.633  1.00  0.00              
ATOM   1172  CD  GLU A  87       5.023 -26.280 -23.486  1.00  0.00              
ATOM   1173  OE1 GLU A  87       5.028 -25.542 -22.529  1.00  0.00              
ATOM   1174  OE2 GLU A  87       5.943 -26.348 -24.266  1.00  0.00              
ATOM   1175  H   GLU A  87       0.392 -26.595 -23.384  1.00  0.00              
ATOM   1176  HA  GLU A  87       2.005 -29.074 -22.871  1.00  0.00              
ATOM   1177 1HB  GLU A  87       2.624 -26.183 -22.268  1.00  0.00              
ATOM   1178 2HB  GLU A  87       3.493 -27.558 -21.545  1.00  0.00              
ATOM   1179 1HG  GLU A  87       4.287 -28.248 -23.835  1.00  0.00              
ATOM   1180 2HG  GLU A  87       3.250 -26.946 -24.460  1.00  0.00              
ATOM   1181  N   GLY A  88       0.120 -27.257 -20.913  1.00  0.00              
ATOM   1182  CA  GLY A  88      -0.628 -27.293 -19.666  1.00  0.00              
ATOM   1183  C   GLY A  88      -2.033 -26.761 -19.877  1.00  0.00              
ATOM   1184  O   GLY A  88      -2.258 -25.922 -20.759  1.00  0.00              
ATOM   1185  H   GLY A  88      -0.035 -26.495 -21.558  1.00  0.00              
ATOM   1186 1HA  GLY A  88      -0.680 -28.323 -19.311  1.00  0.00              
ATOM   1187 2HA  GLY A  88      -0.116 -26.680 -18.925  1.00  0.00              
ATOM   1188  N   PHE A  89      -2.980 -27.228 -19.064  1.00  0.00              
ATOM   1189  CA  PHE A  89      -4.356 -26.762 -19.159  1.00  0.00              
ATOM   1190  C   PHE A  89      -4.965 -26.225 -17.867  1.00  0.00              
ATOM   1191  O   PHE A  89      -4.690 -26.744 -16.782  1.00  0.00              
ATOM   1192  CB  PHE A  89      -5.261 -27.899 -19.667  1.00  0.00              
ATOM   1193  CG  PHE A  89      -4.915 -28.383 -21.042  1.00  0.00              
ATOM   1194  CD1 PHE A  89      -3.908 -29.324 -21.231  1.00  0.00              
ATOM   1195  CD2 PHE A  89      -5.561 -27.855 -22.160  1.00  0.00              
ATOM   1196  CE1 PHE A  89      -3.543 -29.728 -22.518  1.00  0.00              
ATOM   1197  CE2 PHE A  89      -5.206 -28.252 -23.446  1.00  0.00              
ATOM   1198  CZ  PHE A  89      -4.195 -29.188 -23.628  1.00  0.00              
ATOM   1199  H   PHE A  89      -2.741 -27.918 -18.366  1.00  0.00              
ATOM   1200  HA  PHE A  89      -4.413 -25.913 -19.842  1.00  0.00              
ATOM   1201 1HB  PHE A  89      -5.186 -28.762 -19.007  1.00  0.00              
ATOM   1202 2HB  PHE A  89      -6.296 -27.564 -19.708  1.00  0.00              
ATOM   1203  HD1 PHE A  89      -3.403 -29.746 -20.361  1.00  0.00              
ATOM   1204  HD2 PHE A  89      -6.354 -27.120 -22.015  1.00  0.00              
ATOM   1205  HE1 PHE A  89      -2.750 -30.464 -22.653  1.00  0.00              
ATOM   1206  HE2 PHE A  89      -5.719 -27.829 -24.309  1.00  0.00              
ATOM   1207  HZ  PHE A  89      -3.911 -29.499 -24.632  1.00  0.00              
ATOM   1208  N   LEU A  90      -5.785 -25.178 -17.991  1.00  0.00              
ATOM   1209  CA  LEU A  90      -6.607 -24.708 -16.873  1.00  0.00              
ATOM   1210  C   LEU A  90      -8.032 -24.992 -17.343  1.00  0.00              
ATOM   1211  O   LEU A  90      -8.551 -24.334 -18.256  1.00  0.00              
ATOM   1212  CB  LEU A  90      -6.435 -23.206 -16.607  1.00  0.00              
ATOM   1213  CG  LEU A  90      -5.057 -22.754 -16.116  1.00  0.00              
ATOM   1214  CD1 LEU A  90      -5.066 -21.250 -15.811  1.00  0.00              
ATOM   1215  CD2 LEU A  90      -4.691 -23.544 -14.864  1.00  0.00              
ATOM   1216  H   LEU A  90      -5.840 -24.698 -18.878  1.00  0.00              
ATOM   1217  HA  LEU A  90      -6.362 -25.276 -15.976  1.00  0.00              
ATOM   1218 1HB  LEU A  90      -6.606 -22.826 -17.613  1.00  0.00              
ATOM   1219 2HB  LEU A  90      -7.206 -22.823 -15.938  1.00  0.00              
ATOM   1220  HG  LEU A  90      -4.337 -23.005 -16.895  1.00  0.00              
ATOM   1221 1HD1 LEU A  90      -4.080 -20.943 -15.463  1.00  0.00              
ATOM   1222 2HD1 LEU A  90      -5.320 -20.696 -16.715  1.00  0.00              
ATOM   1223 3HD1 LEU A  90      -5.804 -21.040 -15.037  1.00  0.00              
ATOM   1224 1HD2 LEU A  90      -3.710 -23.227 -14.508  1.00  0.00              
ATOM   1225 2HD2 LEU A  90      -5.435 -23.361 -14.087  1.00  0.00              
ATOM   1226 3HD2 LEU A  90      -4.666 -24.608 -15.098  1.00  0.00              
ATOM   1227  N   CYS A  91      -8.643 -26.003 -16.738  1.00  0.00              
ATOM   1228  CA  CYS A  91      -9.998 -26.406 -17.072  1.00  0.00              
ATOM   1229  C   CYS A  91     -10.919 -25.601 -16.179  1.00  0.00              
ATOM   1230  O   CYS A  91     -11.090 -25.908 -14.997  1.00  0.00              
ATOM   1231  CB  CYS A  91     -10.145 -27.910 -16.819  1.00  0.00              
ATOM   1232  SG  CYS A  91     -11.749 -28.559 -17.233  1.00  0.00              
ATOM   1233  H   CYS A  91      -8.143 -26.506 -16.019  1.00  0.00              
ATOM   1234  HA  CYS A  91     -10.232 -26.303 -18.132  1.00  0.00              
ATOM   1235 1HB  CYS A  91      -9.424 -28.466 -17.418  1.00  0.00              
ATOM   1236 2HB  CYS A  91      -9.988 -28.131 -15.763  1.00  0.00              
ATOM   1237  HG  CYS A  91     -11.530 -28.644 -18.541  1.00  0.00              
ATOM   1238  N   VAL A  92     -11.519 -24.571 -16.759  1.00  0.00              
ATOM   1239  CA  VAL A  92     -12.357 -23.636 -16.019  1.00  0.00              
ATOM   1240  C   VAL A  92     -13.869 -23.857 -16.118  1.00  0.00              
ATOM   1241  O   VAL A  92     -14.415 -24.007 -17.201  1.00  0.00              
ATOM   1242  CB  VAL A  92     -12.061 -22.183 -16.490  1.00  0.00              
ATOM   1243  CG1 VAL A  92     -12.918 -21.181 -15.717  1.00  0.00              
ATOM   1244  CG2 VAL A  92     -10.562 -21.871 -16.334  1.00  0.00              
ATOM   1245  H   VAL A  92     -11.386 -24.436 -17.751  1.00  0.00              
ATOM   1246  HA  VAL A  92     -12.194 -23.722 -14.944  1.00  0.00              
ATOM   1247  HB  VAL A  92     -12.297 -22.100 -17.551  1.00  0.00              
ATOM   1248 1HG1 VAL A  92     -12.696 -20.171 -16.062  1.00  0.00              
ATOM   1249 2HG1 VAL A  92     -13.972 -21.398 -15.885  1.00  0.00              
ATOM   1250 3HG1 VAL A  92     -12.696 -21.258 -14.653  1.00  0.00              
ATOM   1251 1HG2 VAL A  92     -10.365 -20.852 -16.666  1.00  0.00              
ATOM   1252 2HG2 VAL A  92     -10.277 -21.972 -15.286  1.00  0.00              
ATOM   1253 3HG2 VAL A  92      -9.979 -22.568 -16.937  1.00  0.00              
ATOM   1254  N   PHE A  93     -14.524 -23.886 -14.962  1.00  0.00              
ATOM   1255  CA  PHE A  93     -15.970 -24.055 -14.884  1.00  0.00              
ATOM   1256  C   PHE A  93     -16.375 -23.079 -13.793  1.00  0.00              
ATOM   1257  O   PHE A  93     -15.512 -22.571 -13.070  1.00  0.00              
ATOM   1258  CB  PHE A  93     -16.382 -25.501 -14.511  1.00  0.00              
ATOM   1259  CG  PHE A  93     -16.038 -25.906 -13.095  1.00  0.00              
ATOM   1260  CD1 PHE A  93     -14.790 -26.441 -12.795  1.00  0.00              
ATOM   1261  CD2 PHE A  93     -16.960 -25.740 -12.066  1.00  0.00              
ATOM   1262  CE1 PHE A  93     -14.461 -26.806 -11.484  1.00  0.00              
ATOM   1263  CE2 PHE A  93     -16.643 -26.101 -10.748  1.00  0.00              
ATOM   1264  CZ  PHE A  93     -15.391 -26.633 -10.456  1.00  0.00              
ATOM   1265  H   PHE A  93     -13.993 -23.786 -14.108  1.00  0.00              
ATOM   1266  HA  PHE A  93     -16.425 -23.798 -15.842  1.00  0.00              
ATOM   1267 1HB  PHE A  93     -17.460 -25.621 -14.610  1.00  0.00              
ATOM   1268 2HB  PHE A  93     -15.878 -26.213 -15.163  1.00  0.00              
ATOM   1269  HD1 PHE A  93     -14.061 -26.574 -13.594  1.00  0.00              
ATOM   1270  HD2 PHE A  93     -17.941 -25.324 -12.295  1.00  0.00              
ATOM   1271  HE1 PHE A  93     -13.478 -27.226 -11.266  1.00  0.00              
ATOM   1272  HE2 PHE A  93     -17.375 -25.965  -9.952  1.00  0.00              
ATOM   1273  HZ  PHE A  93     -15.136 -26.916  -9.435  1.00  0.00              
ATOM   1274  N   SER A  94     -17.664 -22.779 -13.692  1.00  0.00              
ATOM   1275  CA  SER A  94     -18.135 -21.882 -12.646  1.00  0.00              
ATOM   1276  C   SER A  94     -18.675 -22.701 -11.485  1.00  0.00              
ATOM   1277  O   SER A  94     -19.419 -23.660 -11.700  1.00  0.00              
ATOM   1278  CB  SER A  94     -19.247 -20.977 -13.163  1.00  0.00              
ATOM   1279  OG  SER A  94     -19.851 -20.291 -12.078  1.00  0.00              
ATOM   1280  H   SER A  94     -18.331 -23.171 -14.342  1.00  0.00              
ATOM   1281  HA  SER A  94     -17.377 -21.173 -12.310  1.00  0.00              
ATOM   1282 1HB  SER A  94     -18.817 -20.263 -13.865  1.00  0.00              
ATOM   1283 2HB  SER A  94     -19.986 -21.590 -13.678  1.00  0.00              
ATOM   1284  HG  SER A  94     -20.719 -19.979 -12.341  1.00  0.00              
ATOM   1285  N   ILE A  95     -18.314 -22.335 -10.258  1.00  0.00              
ATOM   1286  CA  ILE A  95     -18.837 -23.063  -9.114  1.00  0.00              
ATOM   1287  C   ILE A  95     -20.336 -22.820  -8.975  1.00  0.00              
ATOM   1288  O   ILE A  95     -21.013 -23.530  -8.238  1.00  0.00              
ATOM   1289  CB  ILE A  95     -18.166 -22.649  -7.778  1.00  0.00              
ATOM   1290  CG1 ILE A  95     -18.500 -21.189  -7.458  1.00  0.00              
ATOM   1291  CG2 ILE A  95     -16.672 -22.915  -7.841  1.00  0.00              
ATOM   1292  CD1 ILE A  95     -18.174 -20.797  -6.031  1.00  0.00              
ATOM   1293  H   ILE A  95     -17.684 -21.561 -10.103  1.00  0.00              
ATOM   1294  HA  ILE A  95     -18.733 -24.137  -9.262  1.00  0.00              
ATOM   1295  HB  ILE A  95     -18.607 -23.226  -6.966  1.00  0.00              
ATOM   1296 1HG1 ILE A  95     -17.932 -20.567  -8.149  1.00  0.00              
ATOM   1297 2HG1 ILE A  95     -19.566 -21.053  -7.641  1.00  0.00              
ATOM   1298 1HG2 ILE A  95     -16.210 -22.621  -6.898  1.00  0.00              
ATOM   1299 2HG2 ILE A  95     -16.497 -23.976  -8.014  1.00  0.00              
ATOM   1300 3HG2 ILE A  95     -16.233 -22.338  -8.655  1.00  0.00              
ATOM   1301 1HD1 ILE A  95     -18.435 -19.751  -5.871  1.00  0.00              
ATOM   1302 2HD1 ILE A  95     -18.742 -21.422  -5.342  1.00  0.00              
ATOM   1303 3HD1 ILE A  95     -17.108 -20.935  -5.851  1.00  0.00              
ATOM   1304  N   THR A  96     -20.857 -21.815  -9.676  1.00  0.00              
ATOM   1305  CA  THR A  96     -22.279 -21.506  -9.597  1.00  0.00              
ATOM   1306  C   THR A  96     -23.115 -22.219 -10.666  1.00  0.00              
ATOM   1307  O   THR A  96     -24.327 -22.029 -10.729  1.00  0.00              
ATOM   1308  CB  THR A  96     -22.543 -19.987  -9.734  1.00  0.00              
ATOM   1309  OG1 THR A  96     -22.211 -19.557 -11.059  1.00  0.00              
ATOM   1310  CG2 THR A  96     -21.718 -19.202  -8.719  1.00  0.00              
ATOM   1311  H   THR A  96     -20.264 -21.255 -10.273  1.00  0.00              
ATOM   1312  HA  THR A  96     -22.680 -21.855  -8.645  1.00  0.00              
ATOM   1313  HB  THR A  96     -23.602 -19.795  -9.563  1.00  0.00              
ATOM   1314  HG1 THR A  96     -22.652 -18.724 -11.245  1.00  0.00              
ATOM   1315 1HG2 THR A  96     -21.920 -18.137  -8.834  1.00  0.00              
ATOM   1316 2HG2 THR A  96     -21.986 -19.516  -7.711  1.00  0.00              
ATOM   1317 3HG2 THR A  96     -20.658 -19.391  -8.889  1.00  0.00              
ATOM   1318  N   GLU A  97     -22.474 -23.029 -11.505  1.00  0.00              
ATOM   1319  CA  GLU A  97     -23.198 -23.735 -12.552  1.00  0.00              
ATOM   1320  C   GLU A  97     -22.746 -25.181 -12.710  1.00  0.00              
ATOM   1321  O   GLU A  97     -21.661 -25.445 -13.232  1.00  0.00              
ATOM   1322  CB  GLU A  97     -23.043 -22.997 -13.884  1.00  0.00              
ATOM   1323  CG  GLU A  97     -23.815 -23.618 -15.040  1.00  0.00              
ATOM   1324  CD  GLU A  97     -23.575 -22.869 -16.322  1.00  0.00              
ATOM   1325  OE1 GLU A  97     -22.843 -21.909 -16.298  1.00  0.00              
ATOM   1326  OE2 GLU A  97     -24.031 -23.322 -17.345  1.00  0.00              
ATOM   1327  H   GLU A  97     -21.476 -23.161 -11.422  1.00  0.00              
ATOM   1328  HA  GLU A  97     -24.257 -23.787 -12.298  1.00  0.00              
ATOM   1329 1HB  GLU A  97     -23.389 -21.976 -13.725  1.00  0.00              
ATOM   1330 2HB  GLU A  97     -21.979 -22.988 -14.122  1.00  0.00              
ATOM   1331 1HG  GLU A  97     -23.594 -24.674 -15.191  1.00  0.00              
ATOM   1332 2HG  GLU A  97     -24.856 -23.505 -14.743  1.00  0.00              
ATOM   1333  N   MET A  98     -23.597 -26.108 -12.265  1.00  0.00              
ATOM   1334  CA  MET A  98     -23.317 -27.539 -12.325  1.00  0.00              
ATOM   1335  C   MET A  98     -23.129 -28.035 -13.754  1.00  0.00              
ATOM   1336  O   MET A  98     -22.407 -29.002 -13.998  1.00  0.00              
ATOM   1337  CB  MET A  98     -24.457 -28.321 -11.661  1.00  0.00              
ATOM   1338  CG  MET A  98     -24.224 -29.825 -11.580  1.00  0.00              
ATOM   1339  SD  MET A  98     -22.776 -30.273 -10.604  1.00  0.00              
ATOM   1340  CE  MET A  98     -23.342 -29.919  -8.933  1.00  0.00              
ATOM   1341  H   MET A  98     -24.471 -25.794 -11.870  1.00  0.00              
ATOM   1342  HA  MET A  98     -22.381 -27.756 -11.811  1.00  0.00              
ATOM   1343 1HB  MET A  98     -24.576 -27.916 -10.657  1.00  0.00              
ATOM   1344 2HB  MET A  98     -25.359 -28.123 -12.242  1.00  0.00              
ATOM   1345 1HG  MET A  98     -25.106 -30.281 -11.131  1.00  0.00              
ATOM   1346 2HG  MET A  98     -24.095 -30.203 -12.594  1.00  0.00              
ATOM   1347 1HE  MET A  98     -22.548 -30.149  -8.223  1.00  0.00              
ATOM   1348 2HE  MET A  98     -23.606 -28.864  -8.854  1.00  0.00              
ATOM   1349 3HE  MET A  98     -24.218 -30.530  -8.708  1.00  0.00              
ATOM   1350  N   GLU A  99     -23.787 -27.378 -14.698  1.00  0.00              
ATOM   1351  CA  GLU A  99     -23.669 -27.760 -16.093  1.00  0.00              
ATOM   1352  C   GLU A  99     -22.251 -27.534 -16.614  1.00  0.00              
ATOM   1353  O   GLU A  99     -21.717 -28.375 -17.338  1.00  0.00              
ATOM   1354  CB  GLU A  99     -24.675 -26.980 -16.943  1.00  0.00              
ATOM   1355  CG  GLU A  99     -26.128 -27.372 -16.714  1.00  0.00              
ATOM   1356  CD  GLU A  99     -27.062 -26.475 -17.478  1.00  0.00              
ATOM   1357  OE1 GLU A  99     -26.595 -25.545 -18.090  1.00  0.00              
ATOM   1358  OE2 GLU A  99     -28.229 -26.783 -17.542  1.00  0.00              
ATOM   1359  H   GLU A  99     -24.380 -26.599 -14.450  1.00  0.00              
ATOM   1360  HA  GLU A  99     -23.869 -28.826 -16.203  1.00  0.00              
ATOM   1361 1HB  GLU A  99     -24.543 -25.925 -16.706  1.00  0.00              
ATOM   1362 2HB  GLU A  99     -24.413 -27.154 -17.987  1.00  0.00              
ATOM   1363 1HG  GLU A  99     -26.341 -28.412 -16.962  1.00  0.00              
ATOM   1364 2HG  GLU A  99     -26.270 -27.218 -15.645  1.00  0.00              
ATOM   1365  N   SER A 100     -21.636 -26.409 -16.245  1.00  0.00              
ATOM   1366  CA  SER A 100     -20.278 -26.107 -16.711  1.00  0.00              
ATOM   1367  C   SER A 100     -19.266 -27.046 -16.049  1.00  0.00              
ATOM   1368  O   SER A 100     -18.240 -27.376 -16.639  1.00  0.00              
ATOM   1369  CB  SER A 100     -19.918 -24.630 -16.438  1.00  0.00              
ATOM   1370  OG  SER A 100     -19.763 -24.357 -15.051  1.00  0.00              
ATOM   1371  H   SER A 100     -22.105 -25.752 -15.637  1.00  0.00              
ATOM   1372  HA  SER A 100     -20.176 -26.139 -17.797  1.00  0.00              
ATOM   1373 1HB  SER A 100     -18.983 -24.400 -16.949  1.00  0.00              
ATOM   1374 2HB  SER A 100     -20.712 -23.998 -16.834  1.00  0.00              
ATOM   1375  HG  SER A 100     -20.584 -24.552 -14.594  1.00  0.00              
ATOM   1376  N   PHE A 101     -19.569 -27.488 -14.831  1.00  0.00              
ATOM   1377  CA  PHE A 101     -18.741 -28.482 -14.146  1.00  0.00              
ATOM   1378  C   PHE A 101     -18.854 -29.848 -14.840  1.00  0.00              
ATOM   1379  O   PHE A 101     -17.861 -30.534 -15.046  1.00  0.00              
ATOM   1380  CB  PHE A 101     -19.190 -28.614 -12.685  1.00  0.00              
ATOM   1381  CG  PHE A 101     -18.460 -29.683 -11.916  1.00  0.00              
ATOM   1382  CD1 PHE A 101     -17.097 -29.574 -11.670  1.00  0.00              
ATOM   1383  CD2 PHE A 101     -19.144 -30.793 -11.428  1.00  0.00              
ATOM   1384  CE1 PHE A 101     -16.419 -30.560 -10.940  1.00  0.00              
ATOM   1385  CE2 PHE A 101     -18.476 -31.791 -10.695  1.00  0.00              
ATOM   1386  CZ  PHE A 101     -17.111 -31.670 -10.451  1.00  0.00              
ATOM   1387  H   PHE A 101     -20.391 -27.129 -14.368  1.00  0.00              
ATOM   1388  HA  PHE A 101     -17.692 -28.187 -14.195  1.00  0.00              
ATOM   1389 1HB  PHE A 101     -19.019 -27.678 -12.154  1.00  0.00              
ATOM   1390 2HB  PHE A 101     -20.248 -28.868 -12.640  1.00  0.00              
ATOM   1391  HD1 PHE A 101     -16.554 -28.709 -12.050  1.00  0.00              
ATOM   1392  HD2 PHE A 101     -20.213 -30.884 -11.622  1.00  0.00              
ATOM   1393  HE1 PHE A 101     -15.350 -30.460 -10.753  1.00  0.00              
ATOM   1394  HE2 PHE A 101     -19.021 -32.656 -10.318  1.00  0.00              
ATOM   1395  HZ  PHE A 101     -16.584 -32.436  -9.884  1.00  0.00              
ATOM   1396  N   ALA A 102     -20.071 -30.242 -15.191  1.00  0.00              
ATOM   1397  CA  ALA A 102     -20.274 -31.514 -15.887  1.00  0.00              
ATOM   1398  C   ALA A 102     -19.546 -31.498 -17.236  1.00  0.00              
ATOM   1399  O   ALA A 102     -19.008 -32.508 -17.681  1.00  0.00              
ATOM   1400  CB  ALA A 102     -21.771 -31.764 -16.095  1.00  0.00              
ATOM   1401  H   ALA A 102     -20.872 -29.664 -14.980  1.00  0.00              
ATOM   1402  HA  ALA A 102     -19.847 -32.315 -15.283  1.00  0.00              
ATOM   1403 1HB  ALA A 102     -21.911 -32.713 -16.613  1.00  0.00              
ATOM   1404 2HB  ALA A 102     -22.272 -31.802 -15.127  1.00  0.00              
ATOM   1405 3HB  ALA A 102     -22.194 -30.959 -16.692  1.00  0.00              
ATOM   1406  N   ALA A 103     -19.522 -30.333 -17.877  1.00  0.00              
ATOM   1407  CA  ALA A 103     -18.860 -30.188 -19.170  1.00  0.00              
ATOM   1408  C   ALA A 103     -17.366 -30.511 -19.125  1.00  0.00              
ATOM   1409  O   ALA A 103     -16.785 -30.918 -20.129  1.00  0.00              
ATOM   1410  CB  ALA A 103     -19.074 -28.771 -19.693  1.00  0.00              
ATOM   1411  H   ALA A 103     -19.972 -29.530 -17.462  1.00  0.00              
ATOM   1412  HA  ALA A 103     -19.300 -30.899 -19.870  1.00  0.00              
ATOM   1413 1HB  ALA A 103     -18.579 -28.663 -20.659  1.00  0.00              
ATOM   1414 2HB  ALA A 103     -20.141 -28.582 -19.809  1.00  0.00              
ATOM   1415 3HB  ALA A 103     -18.652 -28.056 -18.989  1.00  0.00              
ATOM   1416  N   THR A 104     -16.745 -30.342 -17.964  1.00  0.00              
ATOM   1417  CA  THR A 104     -15.301 -30.538 -17.859  1.00  0.00              
ATOM   1418  C   THR A 104     -14.847 -31.964 -18.158  1.00  0.00              
ATOM   1419  O   THR A 104     -13.685 -32.183 -18.504  1.00  0.00              
ATOM   1420  CB  THR A 104     -14.784 -30.152 -16.474  1.00  0.00              
ATOM   1421  OG1 THR A 104     -15.363 -31.017 -15.492  1.00  0.00              
ATOM   1422  CG2 THR A 104     -15.140 -28.712 -16.169  1.00  0.00              
ATOM   1423  H   THR A 104     -17.266 -30.076 -17.141  1.00  0.00              
ATOM   1424  HA  THR A 104     -14.790 -29.924 -18.601  1.00  0.00              
ATOM   1425  HB  THR A 104     -13.701 -30.273 -16.453  1.00  0.00              
ATOM   1426  HG1 THR A 104     -14.828 -30.997 -14.694  1.00  0.00              
ATOM   1427 1HG2 THR A 104     -14.767 -28.448 -15.180  1.00  0.00              
ATOM   1428 2HG2 THR A 104     -14.687 -28.059 -16.915  1.00  0.00              
ATOM   1429 3HG2 THR A 104     -16.223 -28.594 -16.191  1.00  0.00              
ATOM   1430  N   ALA A 105     -15.751 -32.929 -18.016  1.00  0.00              
ATOM   1431  CA  ALA A 105     -15.421 -34.318 -18.329  1.00  0.00              
ATOM   1432  C   ALA A 105     -15.127 -34.458 -19.821  1.00  0.00              
ATOM   1433  O   ALA A 105     -14.266 -35.235 -20.227  1.00  0.00              
ATOM   1434  CB  ALA A 105     -16.572 -35.235 -17.939  1.00  0.00              
ATOM   1435  H   ALA A 105     -16.680 -32.706 -17.688  1.00  0.00              
ATOM   1436  HA  ALA A 105     -14.523 -34.597 -17.778  1.00  0.00              
ATOM   1437 1HB  ALA A 105     -16.311 -36.266 -18.178  1.00  0.00              
ATOM   1438 2HB  ALA A 105     -16.761 -35.147 -16.868  1.00  0.00              
ATOM   1439 3HB  ALA A 105     -17.467 -34.951 -18.490  1.00  0.00              
ATOM   1440  N   ASP A 106     -15.848 -33.694 -20.637  1.00  0.00              
ATOM   1441  CA  ASP A 106     -15.664 -33.742 -22.081  1.00  0.00              
ATOM   1442  C   ASP A 106     -14.342 -33.098 -22.493  1.00  0.00              
ATOM   1443  O   ASP A 106     -13.674 -33.573 -23.410  1.00  0.00              
ATOM   1444  CB  ASP A 106     -16.830 -33.050 -22.792  1.00  0.00              
ATOM   1445  CG  ASP A 106     -18.136 -33.833 -22.765  1.00  0.00              
ATOM   1446  OD1 ASP A 106     -18.104 -34.994 -22.430  1.00  0.00              
ATOM   1447  OD2 ASP A 106     -19.170 -33.230 -22.925  1.00  0.00              
ATOM   1448  H   ASP A 106     -16.537 -33.066 -20.249  1.00  0.00              
ATOM   1449  HA  ASP A 106     -15.618 -34.780 -22.413  1.00  0.00              
ATOM   1450 1HB  ASP A 106     -17.010 -32.033 -22.443  1.00  0.00              
ATOM   1451 2HB  ASP A 106     -16.444 -33.023 -23.811  1.00  0.00              
ATOM   1452  N   PHE A 107     -13.971 -32.013 -21.817  1.00  0.00              
ATOM   1453  CA  PHE A 107     -12.713 -31.328 -22.109  1.00  0.00              
ATOM   1454  C   PHE A 107     -11.521 -32.192 -21.697  1.00  0.00              
ATOM   1455  O   PHE A 107     -10.502 -32.230 -22.390  1.00  0.00              
ATOM   1456  CB  PHE A 107     -12.679 -29.968 -21.395  1.00  0.00              
ATOM   1457  CG  PHE A 107     -13.554 -28.922 -22.046  1.00  0.00              
ATOM   1458  CD1 PHE A 107     -13.117 -28.234 -23.171  1.00  0.00              
ATOM   1459  CD2 PHE A 107     -14.824 -28.646 -21.548  1.00  0.00              
ATOM   1460  CE1 PHE A 107     -13.930 -27.286 -23.795  1.00  0.00              
ATOM   1461  CE2 PHE A 107     -15.644 -27.700 -22.164  1.00  0.00              
ATOM   1462  CZ  PHE A 107     -15.196 -27.020 -23.293  1.00  0.00              
ATOM   1463  H   PHE A 107     -14.569 -31.654 -21.087  1.00  0.00              
ATOM   1464  HA  PHE A 107     -12.625 -31.158 -23.183  1.00  0.00              
ATOM   1465 1HB  PHE A 107     -13.027 -30.074 -20.369  1.00  0.00              
ATOM   1466 2HB  PHE A 107     -11.665 -29.571 -21.394  1.00  0.00              
ATOM   1467  HD1 PHE A 107     -12.123 -28.441 -23.569  1.00  0.00              
ATOM   1468  HD2 PHE A 107     -15.175 -29.178 -20.663  1.00  0.00              
ATOM   1469  HE1 PHE A 107     -13.571 -26.756 -24.677  1.00  0.00              
ATOM   1470  HE2 PHE A 107     -16.636 -27.494 -21.762  1.00  0.00              
ATOM   1471  HZ  PHE A 107     -15.832 -26.282 -23.780  1.00  0.00              
ATOM   1472  N   ARG A 108     -11.670 -32.891 -20.575  1.00  0.00              
ATOM   1473  CA  ARG A 108     -10.664 -33.816 -20.062  1.00  0.00              
ATOM   1474  C   ARG A 108     -10.454 -34.978 -21.038  1.00  0.00              
ATOM   1475  O   ARG A 108      -9.325 -35.366 -21.341  1.00  0.00              
ATOM   1476  CB  ARG A 108     -11.141 -34.352 -18.706  1.00  0.00              
ATOM   1477  CG  ARG A 108     -10.223 -35.353 -18.018  1.00  0.00              
ATOM   1478  CD  ARG A 108      -8.923 -34.714 -17.609  1.00  0.00              
ATOM   1479  NE  ARG A 108      -8.115 -35.598 -16.774  1.00  0.00              
ATOM   1480  CZ  ARG A 108      -6.826 -35.398 -16.527  1.00  0.00              
ATOM   1481  NH1 ARG A 108      -6.208 -34.347 -17.051  1.00  0.00              
ATOM   1482  NH2 ARG A 108      -6.153 -36.242 -15.758  1.00  0.00              
ATOM   1483  H   ARG A 108     -12.530 -32.765 -20.061  1.00  0.00              
ATOM   1484  HA  ARG A 108      -9.706 -33.304 -19.968  1.00  0.00              
ATOM   1485 1HB  ARG A 108     -11.269 -33.492 -18.051  1.00  0.00              
ATOM   1486 2HB  ARG A 108     -12.107 -34.827 -18.873  1.00  0.00              
ATOM   1487 1HG  ARG A 108     -10.730 -35.739 -17.134  1.00  0.00              
ATOM   1488 2HG  ARG A 108     -10.023 -36.173 -18.710  1.00  0.00              
ATOM   1489 1HD  ARG A 108      -8.354 -34.464 -18.504  1.00  0.00              
ATOM   1490 2HD  ARG A 108      -9.137 -33.804 -17.050  1.00  0.00              
ATOM   1491  HE  ARG A 108      -8.381 -36.442 -16.284  1.00  0.00              
ATOM   1492 1HH1 ARG A 108      -6.720 -33.703 -17.636  1.00  0.00              
ATOM   1493 2HH1 ARG A 108      -5.228 -34.196 -16.863  1.00  0.00              
ATOM   1494 1HH2 ARG A 108      -6.625 -37.042 -15.358  1.00  0.00              
ATOM   1495 2HH2 ARG A 108      -5.174 -36.083 -15.576  1.00  0.00              
ATOM   1496  N   GLU A 109     -11.567 -35.517 -21.520  1.00  0.00              
ATOM   1497  CA  GLU A 109     -11.579 -36.627 -22.470  1.00  0.00              
ATOM   1498  C   GLU A 109     -10.814 -36.253 -23.741  1.00  0.00              
ATOM   1499  O   GLU A 109      -9.921 -36.978 -24.191  1.00  0.00              
ATOM   1500  CB  GLU A 109     -13.015 -37.029 -22.814  1.00  0.00              
ATOM   1501  CG  GLU A 109     -13.127 -38.190 -23.791  1.00  0.00              
ATOM   1502  CD  GLU A 109     -14.564 -38.530 -24.074  1.00  0.00              
ATOM   1503  OE1 GLU A 109     -15.426 -37.891 -23.518  1.00  0.00              
ATOM   1504  OE2 GLU A 109     -14.803 -39.350 -24.929  1.00  0.00              
ATOM   1505  H   GLU A 109     -12.445 -35.129 -21.205  1.00  0.00              
ATOM   1506  HA  GLU A 109     -11.072 -37.490 -22.037  1.00  0.00              
ATOM   1507 1HB  GLU A 109     -13.504 -37.295 -21.876  1.00  0.00              
ATOM   1508 2HB  GLU A 109     -13.499 -36.149 -23.239  1.00  0.00              
ATOM   1509 1HG  GLU A 109     -12.603 -38.018 -24.731  1.00  0.00              
ATOM   1510 2HG  GLU A 109     -12.657 -39.017 -23.260  1.00  0.00              
ATOM   1511  N   GLN A 110     -11.169 -35.107 -24.309  1.00  0.00              
ATOM   1512  CA  GLN A 110     -10.579 -34.648 -25.556  1.00  0.00              
ATOM   1513  C   GLN A 110      -9.098 -34.326 -25.413  1.00  0.00              
ATOM   1514  O   GLN A 110      -8.298 -34.662 -26.284  1.00  0.00              
ATOM   1515  CB  GLN A 110     -11.324 -33.412 -26.067  1.00  0.00              
ATOM   1516  CG  GLN A 110     -12.717 -33.700 -26.600  1.00  0.00              
ATOM   1517  CD  GLN A 110     -13.477 -32.434 -26.947  1.00  0.00              
ATOM   1518  OE1 GLN A 110     -13.000 -31.321 -26.706  1.00  0.00              
ATOM   1519  NE2 GLN A 110     -14.668 -32.596 -27.511  1.00  0.00              
ATOM   1520  H   GLN A 110     -11.871 -34.538 -23.858  1.00  0.00              
ATOM   1521  HA  GLN A 110     -10.639 -35.441 -26.302  1.00  0.00              
ATOM   1522 1HB  GLN A 110     -11.385 -32.714 -25.232  1.00  0.00              
ATOM   1523 2HB  GLN A 110     -10.710 -32.979 -26.857  1.00  0.00              
ATOM   1524 1HG  GLN A 110     -12.909 -34.431 -27.385  1.00  0.00              
ATOM   1525 2HG  GLN A 110     -13.096 -34.080 -25.650  1.00  0.00              
ATOM   1526 1HE2 GLN A 110     -15.217 -31.797 -27.762  1.00  0.00              
ATOM   1527 2HE2 GLN A 110     -15.018 -33.516 -27.686  1.00  0.00              
ATOM   1528  N   ILE A 111      -8.728 -33.678 -24.312  1.00  0.00              
ATOM   1529  CA  ILE A 111      -7.325 -33.364 -24.072  1.00  0.00              
ATOM   1530  C   ILE A 111      -6.469 -34.627 -23.941  1.00  0.00              
ATOM   1531  O   ILE A 111      -5.424 -34.741 -24.581  1.00  0.00              
ATOM   1532  CB  ILE A 111      -7.145 -32.499 -22.797  1.00  0.00              
ATOM   1533  CG1 ILE A 111      -7.722 -31.100 -23.026  1.00  0.00              
ATOM   1534  CG2 ILE A 111      -5.667 -32.389 -22.444  1.00  0.00              
ATOM   1535  CD1 ILE A 111      -7.919 -30.306 -21.755  1.00  0.00              
ATOM   1536  H   ILE A 111      -9.418 -33.397 -23.631  1.00  0.00              
ATOM   1537  HA  ILE A 111      -6.897 -32.840 -24.926  1.00  0.00              
ATOM   1538  HB  ILE A 111      -7.686 -32.964 -21.973  1.00  0.00              
ATOM   1539 1HG1 ILE A 111      -7.034 -30.568 -23.684  1.00  0.00              
ATOM   1540 2HG1 ILE A 111      -8.681 -31.223 -23.529  1.00  0.00              
ATOM   1541 1HG2 ILE A 111      -5.551 -31.780 -21.548  1.00  0.00              
ATOM   1542 2HG2 ILE A 111      -5.262 -33.384 -22.261  1.00  0.00              
ATOM   1543 3HG2 ILE A 111      -5.129 -31.925 -23.270  1.00  0.00              
ATOM   1544 1HD1 ILE A 111      -8.330 -29.326 -21.997  1.00  0.00              
ATOM   1545 2HD1 ILE A 111      -8.608 -30.836 -21.097  1.00  0.00              
ATOM   1546 3HD1 ILE A 111      -6.961 -30.180 -21.252  1.00  0.00              
ATOM   1547  N   LEU A 112      -6.916 -35.567 -23.111  1.00  0.00              
ATOM   1548  CA  LEU A 112      -6.187 -36.816 -22.885  1.00  0.00              
ATOM   1549  C   LEU A 112      -6.085 -37.642 -24.163  1.00  0.00              
ATOM   1550  O   LEU A 112      -5.054 -38.262 -24.445  1.00  0.00              
ATOM   1551  CB  LEU A 112      -6.884 -37.649 -21.807  1.00  0.00              
ATOM   1552  CG  LEU A 112      -6.872 -37.116 -20.376  1.00  0.00              
ATOM   1553  CD1 LEU A 112      -7.726 -38.014 -19.502  1.00  0.00              
ATOM   1554  CD2 LEU A 112      -5.447 -37.054 -19.853  1.00  0.00              
ATOM   1555  H   LEU A 112      -7.786 -35.410 -22.623  1.00  0.00              
ATOM   1556  HA  LEU A 112      -5.165 -36.592 -22.582  1.00  0.00              
ATOM   1557 1HB  LEU A 112      -7.902 -37.618 -22.191  1.00  0.00              
ATOM   1558 2HB  LEU A 112      -6.530 -38.680 -21.802  1.00  0.00              
ATOM   1559  HG  LEU A 112      -7.255 -36.096 -20.407  1.00  0.00              
ATOM   1560 1HD1 LEU A 112      -7.721 -37.638 -18.479  1.00  0.00              
ATOM   1561 2HD1 LEU A 112      -8.749 -38.023 -19.879  1.00  0.00              
ATOM   1562 3HD1 LEU A 112      -7.324 -39.027 -19.518  1.00  0.00              
ATOM   1563 1HD2 LEU A 112      -5.452 -36.672 -18.831  1.00  0.00              
ATOM   1564 2HD2 LEU A 112      -5.011 -38.053 -19.866  1.00  0.00              
ATOM   1565 3HD2 LEU A 112      -4.856 -36.392 -20.485  1.00  0.00              
ATOM   1566  N   ARG A 113      -7.172 -37.647 -24.924  1.00  0.00              
ATOM   1567  CA  ARG A 113      -7.235 -38.355 -26.194  1.00  0.00              
ATOM   1568  C   ARG A 113      -6.107 -37.953 -27.148  1.00  0.00              
ATOM   1569  O   ARG A 113      -5.340 -38.801 -27.614  1.00  0.00              
ATOM   1570  CB  ARG A 113      -8.592 -38.083 -26.851  1.00  0.00              
ATOM   1571  CG  ARG A 113      -8.802 -38.769 -28.188  1.00  0.00              
ATOM   1572  CD  ARG A 113     -10.189 -38.469 -28.726  1.00  0.00              
ATOM   1573  NE  ARG A 113     -10.337 -37.057 -29.067  1.00  0.00              
ATOM   1574  CZ  ARG A 113     -11.502 -36.464 -29.297  1.00  0.00              
ATOM   1575  NH1 ARG A 113     -12.627 -37.159 -29.216  1.00  0.00              
ATOM   1576  NH2 ARG A 113     -11.541 -35.178 -29.614  1.00  0.00              
ATOM   1577  H   ARG A 113      -7.982 -37.137 -24.604  1.00  0.00              
ATOM   1578  HA  ARG A 113      -7.109 -39.425 -26.027  1.00  0.00              
ATOM   1579 1HB  ARG A 113      -9.357 -38.417 -26.151  1.00  0.00              
ATOM   1580 2HB  ARG A 113      -8.670 -37.005 -26.986  1.00  0.00              
ATOM   1581 1HG  ARG A 113      -8.046 -38.407 -28.885  1.00  0.00              
ATOM   1582 2HG  ARG A 113      -8.681 -39.844 -28.048  1.00  0.00              
ATOM   1583 1HD  ARG A 113     -10.359 -39.068 -29.620  1.00  0.00              
ATOM   1584 2HD  ARG A 113     -10.927 -38.729 -27.968  1.00  0.00              
ATOM   1585  HE  ARG A 113      -9.630 -36.343 -29.177  1.00  0.00              
ATOM   1586 1HH1 ARG A 113     -12.595 -38.140 -28.978  1.00  0.00              
ATOM   1587 2HH1 ARG A 113     -13.511 -36.705 -29.392  1.00  0.00              
ATOM   1588 1HH2 ARG A 113     -10.680 -34.651 -29.680  1.00  0.00              
ATOM   1589 2HH2 ARG A 113     -12.428 -34.731 -29.789  1.00  0.00              
ATOM   1590  N   VAL A 114      -6.001 -36.658 -27.430  1.00  0.00              
ATOM   1591  CA  VAL A 114      -5.060 -36.174 -28.436  1.00  0.00              
ATOM   1592  C   VAL A 114      -3.626 -36.052 -27.931  1.00  0.00              
ATOM   1593  O   VAL A 114      -2.684 -36.163 -28.712  1.00  0.00              
ATOM   1594  CB  VAL A 114      -5.501 -34.807 -29.023  1.00  0.00              
ATOM   1595  CG1 VAL A 114      -6.935 -34.895 -29.520  1.00  0.00              
ATOM   1596  CG2 VAL A 114      -5.360 -33.716 -27.985  1.00  0.00              
ATOM   1597  H   VAL A 114      -6.583 -35.993 -26.941  1.00  0.00              
ATOM   1598  HA  VAL A 114      -4.972 -36.875 -29.266  1.00  0.00              
ATOM   1599  HB  VAL A 114      -4.840 -34.546 -29.849  1.00  0.00              
ATOM   1600 1HG1 VAL A 114      -7.237 -33.931 -29.931  1.00  0.00              
ATOM   1601 2HG1 VAL A 114      -7.006 -35.657 -30.295  1.00  0.00              
ATOM   1602 3HG1 VAL A 114      -7.592 -35.158 -28.691  1.00  0.00              
ATOM   1603 1HG2 VAL A 114      -5.673 -32.763 -28.412  1.00  0.00              
ATOM   1604 2HG2 VAL A 114      -5.986 -33.951 -27.123  1.00  0.00              
ATOM   1605 3HG2 VAL A 114      -4.319 -33.646 -27.669  1.00  0.00              
ATOM   1606  N   LYS A 115      -3.454 -35.829 -26.634  1.00  0.00              
ATOM   1607  CA  LYS A 115      -2.113 -35.734 -26.075  1.00  0.00              
ATOM   1608  C   LYS A 115      -1.585 -37.091 -25.612  1.00  0.00              
ATOM   1609  O   LYS A 115      -0.378 -37.270 -25.453  1.00  0.00              
ATOM   1610  CB  LYS A 115      -2.092 -34.733 -24.919  1.00  0.00              
ATOM   1611  CG  LYS A 115      -1.982 -33.278 -25.366  1.00  0.00              
ATOM   1612  CD  LYS A 115      -1.475 -32.376 -24.248  1.00  0.00              
ATOM   1613  CE  LYS A 115      -0.022 -32.656 -23.920  1.00  0.00              
ATOM   1614  NZ  LYS A 115       0.877 -32.132 -24.979  1.00  0.00              
ATOM   1615  H   LYS A 115      -4.251 -35.724 -26.022  1.00  0.00              
ATOM   1616  HA  LYS A 115      -1.418 -35.388 -26.841  1.00  0.00              
ATOM   1617 1HB  LYS A 115      -3.014 -34.876 -24.355  1.00  0.00              
ATOM   1618 2HB  LYS A 115      -1.239 -34.989 -24.290  1.00  0.00              
ATOM   1619 1HG  LYS A 115      -1.293 -33.225 -26.209  1.00  0.00              
ATOM   1620 2HG  LYS A 115      -2.968 -32.937 -25.682  1.00  0.00              
ATOM   1621 1HD  LYS A 115      -1.581 -31.337 -24.565  1.00  0.00              
ATOM   1622 2HD  LYS A 115      -2.084 -32.548 -23.361  1.00  0.00              
ATOM   1623 1HE  LYS A 115       0.211 -32.181 -22.968  1.00  0.00              
ATOM   1624 2HE  LYS A 115       0.104 -33.735 -23.826  1.00  0.00              
ATOM   1625 1HZ  LYS A 115       1.837 -32.332 -24.736  1.00  0.00              
ATOM   1626 2HZ  LYS A 115       0.654 -32.575 -25.860  1.00  0.00              
ATOM   1627 3HZ  LYS A 115       0.752 -31.134 -25.063  1.00  0.00              
ATOM   1628  N   GLU A 116      -2.491 -38.047 -25.416  1.00  0.00              
ATOM   1629  CA  GLU A 116      -2.118 -39.387 -24.967  1.00  0.00              
ATOM   1630  C   GLU A 116      -1.164 -39.292 -23.783  1.00  0.00              
ATOM   1631  O   GLU A 116      -0.074 -39.868 -23.794  1.00  0.00              
ATOM   1632  CB  GLU A 116      -1.478 -40.186 -26.105  1.00  0.00              
ATOM   1633  CG  GLU A 116      -2.377 -40.389 -27.315  1.00  0.00              
ATOM   1634  CD  GLU A 116      -1.668 -41.147 -28.402  1.00  0.00              
ATOM   1635  OE1 GLU A 116      -0.553 -41.557 -28.184  1.00  0.00              
ATOM   1636  OE2 GLU A 116      -2.280 -41.414 -29.410  1.00  0.00              
ATOM   1637  H   GLU A 116      -3.465 -37.837 -25.584  1.00  0.00              
ATOM   1638  HA  GLU A 116      -3.005 -39.923 -24.627  1.00  0.00              
ATOM   1639 1HB  GLU A 116      -0.580 -39.646 -26.406  1.00  0.00              
ATOM   1640 2HB  GLU A 116      -1.197 -41.156 -25.695  1.00  0.00              
ATOM   1641 1HG  GLU A 116      -3.316 -40.888 -27.079  1.00  0.00              
ATOM   1642 2HG  GLU A 116      -2.582 -39.374 -27.655  1.00  0.00              
ATOM   1643  N   ASP A 117      -1.592 -38.561 -22.760  1.00  0.00              
ATOM   1644  CA  ASP A 117      -0.771 -38.330 -21.582  1.00  0.00              
ATOM   1645  C   ASP A 117      -1.669 -38.130 -20.367  1.00  0.00              
ATOM   1646  O   ASP A 117      -2.322 -37.096 -20.229  1.00  0.00              
ATOM   1647  CB  ASP A 117       0.094 -37.086 -21.810  1.00  0.00              
ATOM   1648  CG  ASP A 117       1.062 -36.823 -20.676  1.00  0.00              
ATOM   1649  OD1 ASP A 117       1.878 -35.885 -20.810  1.00  0.00              
ATOM   1650  OD2 ASP A 117       1.017 -37.543 -19.656  1.00  0.00              
ATOM   1651  H   ASP A 117      -2.515 -38.154 -22.804  1.00  0.00              
ATOM   1652  HA  ASP A 117      -0.147 -39.203 -21.390  1.00  0.00              
ATOM   1653 1HB  ASP A 117       0.621 -37.094 -22.764  1.00  0.00              
ATOM   1654 2HB  ASP A 117      -0.679 -36.316 -21.827  1.00  0.00              
ATOM   1655  N   GLU A 118      -1.703 -39.127 -19.491  1.00  0.00              
ATOM   1656  CA  GLU A 118      -2.532 -39.074 -18.294  1.00  0.00              
ATOM   1657  C   GLU A 118      -1.947 -38.138 -17.236  1.00  0.00              
ATOM   1658  O   GLU A 118      -2.627 -37.767 -16.278  1.00  0.00              
ATOM   1659  CB  GLU A 118      -2.708 -40.478 -17.710  1.00  0.00              
ATOM   1660  CG  GLU A 118      -3.510 -41.428 -18.589  1.00  0.00              
ATOM   1661  CD  GLU A 118      -4.908 -40.922 -18.807  1.00  0.00              
ATOM   1662  OE1 GLU A 118      -5.586 -40.671 -17.839  1.00  0.00              
ATOM   1663  OE2 GLU A 118      -5.262 -40.679 -19.936  1.00  0.00              
ATOM   1664  H   GLU A 118      -1.136 -39.945 -19.661  1.00  0.00              
ATOM   1665  HA  GLU A 118      -3.514 -38.671 -18.542  1.00  0.00              
ATOM   1666 1HB  GLU A 118      -1.709 -40.885 -17.554  1.00  0.00              
ATOM   1667 2HB  GLU A 118      -3.209 -40.364 -16.749  1.00  0.00              
ATOM   1668 1HG  GLU A 118      -3.042 -41.626 -19.553  1.00  0.00              
ATOM   1669 2HG  GLU A 118      -3.543 -42.348 -18.008  1.00  0.00              
ATOM   1670  N   ASN A 119      -0.683 -37.765 -17.411  1.00  0.00              
ATOM   1671  CA  ASN A 119      -0.033 -36.850 -16.482  1.00  0.00              
ATOM   1672  C   ASN A 119       0.172 -35.452 -17.059  1.00  0.00              
ATOM   1673  O   ASN A 119       1.081 -34.730 -16.647  1.00  0.00              
ATOM   1674  CB  ASN A 119       1.313 -37.422 -16.036  1.00  0.00              
ATOM   1675  CG  ASN A 119       1.162 -38.705 -15.242  1.00  0.00              
ATOM   1676  OD1 ASN A 119       0.627 -38.702 -14.130  1.00  0.00              
ATOM   1677  ND2 ASN A 119       1.629 -39.812 -15.811  1.00  0.00              
ATOM   1678  H   ASN A 119      -0.161 -38.120 -18.199  1.00  0.00              
ATOM   1679  HA  ASN A 119      -0.663 -36.706 -15.603  1.00  0.00              
ATOM   1680 1HB  ASN A 119       2.143 -37.511 -16.739  1.00  0.00              
ATOM   1681 2HB  ASN A 119       1.507 -36.598 -15.348  1.00  0.00              
ATOM   1682 1HD2 ASN A 119       1.555 -40.688 -15.334  1.00  0.00              
ATOM   1683 2HD2 ASN A 119       2.052 -39.769 -16.716  1.00  0.00              
ATOM   1684  N   VAL A 120      -0.669 -35.069 -18.015  1.00  0.00              
ATOM   1685  CA  VAL A 120      -0.546 -33.752 -18.626  1.00  0.00              
ATOM   1686  C   VAL A 120      -0.736 -32.682 -17.546  1.00  0.00              
ATOM   1687  O   VAL A 120      -1.675 -32.761 -16.744  1.00  0.00              
ATOM   1688  CB  VAL A 120      -1.605 -33.553 -19.739  1.00  0.00              
ATOM   1689  CG1 VAL A 120      -2.999 -33.575 -19.143  1.00  0.00              
ATOM   1690  CG2 VAL A 120      -1.366 -32.239 -20.461  1.00  0.00              
ATOM   1691  H   VAL A 120      -1.402 -35.690 -18.325  1.00  0.00              
ATOM   1692  HA  VAL A 120       0.452 -33.597 -19.036  1.00  0.00              
ATOM   1693  HB  VAL A 120      -1.497 -34.348 -20.478  1.00  0.00              
ATOM   1694 1HG1 VAL A 120      -3.735 -33.435 -19.935  1.00  0.00              
ATOM   1695 2HG1 VAL A 120      -3.171 -34.534 -18.655  1.00  0.00              
ATOM   1696 3HG1 VAL A 120      -3.095 -32.772 -18.413  1.00  0.00              
ATOM   1697 1HG2 VAL A 120      -2.116 -32.110 -21.241  1.00  0.00              
ATOM   1698 2HG2 VAL A 120      -1.436 -31.416 -19.749  1.00  0.00              
ATOM   1699 3HG2 VAL A 120      -0.373 -32.246 -20.911  1.00  0.00              
ATOM   1700  N   PRO A 121       0.162 -31.680 -17.497  1.00  0.00              
ATOM   1701  CA  PRO A 121      -0.005 -30.551 -16.569  1.00  0.00              
ATOM   1702  C   PRO A 121      -1.446 -30.048 -16.696  1.00  0.00              
ATOM   1703  O   PRO A 121      -1.871 -29.617 -17.772  1.00  0.00              
ATOM   1704  CB  PRO A 121       1.035 -29.548 -17.061  1.00  0.00              
ATOM   1705  CG  PRO A 121       2.119 -30.452 -17.563  1.00  0.00              
ATOM   1706  CD  PRO A 121       1.344 -31.527 -18.311  1.00  0.00              
ATOM   1707  HA  PRO A 121       0.145 -30.838 -15.518  1.00  0.00              
ATOM   1708 1HB  PRO A 121       0.627 -28.900 -17.851  1.00  0.00              
ATOM   1709 2HB  PRO A 121       1.377 -28.890 -16.249  1.00  0.00              
ATOM   1710 1HG  PRO A 121       2.817 -29.909 -18.217  1.00  0.00              
ATOM   1711 2HG  PRO A 121       2.709 -30.864 -16.732  1.00  0.00              
ATOM   1712 1HD  PRO A 121       1.094 -31.222 -19.338  1.00  0.00              
ATOM   1713 2HD  PRO A 121       1.905 -32.471 -18.384  1.00  0.00              
ATOM   1714  N   PHE A 122      -2.189 -30.107 -15.593  1.00  0.00              
ATOM   1715  CA  PHE A 122      -3.616 -29.821 -15.629  1.00  0.00              
ATOM   1716  C   PHE A 122      -4.119 -29.356 -14.263  1.00  0.00              
ATOM   1717  O   PHE A 122      -3.856 -29.997 -13.241  1.00  0.00              
ATOM   1718  CB  PHE A 122      -4.320 -31.128 -16.043  1.00  0.00              
ATOM   1719  CG  PHE A 122      -5.797 -31.007 -16.305  1.00  0.00              
ATOM   1720  CD1 PHE A 122      -6.268 -30.893 -17.613  1.00  0.00              
ATOM   1721  CD2 PHE A 122      -6.719 -31.082 -15.265  1.00  0.00              
ATOM   1722  CE1 PHE A 122      -7.639 -30.860 -17.880  1.00  0.00              
ATOM   1723  CE2 PHE A 122      -8.089 -31.049 -15.517  1.00  0.00              
ATOM   1724  CZ  PHE A 122      -8.551 -30.940 -16.828  1.00  0.00              
ATOM   1725  H   PHE A 122      -1.758 -30.354 -14.714  1.00  0.00              
ATOM   1726  HA  PHE A 122      -3.813 -29.005 -16.326  1.00  0.00              
ATOM   1727 1HB  PHE A 122      -3.885 -31.514 -16.964  1.00  0.00              
ATOM   1728 2HB  PHE A 122      -4.218 -31.874 -15.254  1.00  0.00              
ATOM   1729  HD1 PHE A 122      -5.552 -30.831 -18.433  1.00  0.00              
ATOM   1730  HD2 PHE A 122      -6.356 -31.167 -14.240  1.00  0.00              
ATOM   1731  HE1 PHE A 122      -7.991 -30.772 -18.908  1.00  0.00              
ATOM   1732  HE2 PHE A 122      -8.800 -31.106 -14.693  1.00  0.00              
ATOM   1733  HZ  PHE A 122      -9.621 -30.916 -17.030  1.00  0.00              
ATOM   1734  N   LEU A 123      -4.842 -28.240 -14.246  1.00  0.00              
ATOM   1735  CA  LEU A 123      -5.523 -27.795 -13.041  1.00  0.00              
ATOM   1736  C   LEU A 123      -7.022 -27.749 -13.294  1.00  0.00              
ATOM   1737  O   LEU A 123      -7.459 -27.377 -14.385  1.00  0.00              
ATOM   1738  CB  LEU A 123      -5.054 -26.404 -12.601  1.00  0.00              
ATOM   1739  CG  LEU A 123      -3.900 -26.289 -11.600  1.00  0.00              
ATOM   1740  CD1 LEU A 123      -2.576 -26.551 -12.302  1.00  0.00              
ATOM   1741  CD2 LEU A 123      -3.900 -24.892 -10.996  1.00  0.00              
ATOM   1742  H   LEU A 123      -4.920 -27.688 -15.089  1.00  0.00              
ATOM   1743  HA  LEU A 123      -5.347 -28.509 -12.237  1.00  0.00              
ATOM   1744 1HB  LEU A 123      -4.718 -26.018 -13.563  1.00  0.00              
ATOM   1745 2HB  LEU A 123      -5.880 -25.796 -12.234  1.00  0.00              
ATOM   1746  HG  LEU A 123      -4.094 -27.002 -10.799  1.00  0.00              
ATOM   1747 1HD1 LEU A 123      -1.760 -26.467 -11.584  1.00  0.00              
ATOM   1748 2HD1 LEU A 123      -2.583 -27.555 -12.728  1.00  0.00              
ATOM   1749 3HD1 LEU A 123      -2.435 -25.820 -13.098  1.00  0.00              
ATOM   1750 1HD2 LEU A 123      -3.081 -24.805 -10.281  1.00  0.00              
ATOM   1751 2HD2 LEU A 123      -3.772 -24.153 -11.787  1.00  0.00              
ATOM   1752 3HD2 LEU A 123      -4.847 -24.716 -10.485  1.00  0.00              
ATOM   1753  N   LEU A 124      -7.803 -28.145 -12.293  1.00  0.00              
ATOM   1754  CA  LEU A 124      -9.254 -28.031 -12.366  1.00  0.00              
ATOM   1755  C   LEU A 124      -9.564 -26.720 -11.650  1.00  0.00              
ATOM   1756  O   LEU A 124      -9.248 -26.560 -10.475  1.00  0.00              
ATOM   1757  CB  LEU A 124      -9.962 -29.227 -11.715  1.00  0.00              
ATOM   1758  CG  LEU A 124     -11.494 -29.159 -11.717  1.00  0.00              
ATOM   1759  CD1 LEU A 124     -12.014 -29.137 -13.148  1.00  0.00              
ATOM   1760  CD2 LEU A 124     -12.057 -30.350 -10.957  1.00  0.00              
ATOM   1761  H   LEU A 124      -7.381 -28.534 -11.463  1.00  0.00              
ATOM   1762  HA  LEU A 124      -9.564 -27.985 -13.409  1.00  0.00              
ATOM   1763 1HB  LEU A 124      -9.622 -30.018 -12.381  1.00  0.00              
ATOM   1764 2HB  LEU A 124      -9.590 -29.416 -10.708  1.00  0.00              
ATOM   1765  HG  LEU A 124     -11.779 -28.255 -11.178  1.00  0.00              
ATOM   1766 1HD1 LEU A 124     -13.103 -29.089 -13.139  1.00  0.00              
ATOM   1767 2HD1 LEU A 124     -11.617 -28.264 -13.666  1.00  0.00              
ATOM   1768 3HD1 LEU A 124     -11.696 -30.042 -13.664  1.00  0.00              
ATOM   1769 1HD2 LEU A 124     -13.146 -30.300 -10.958  1.00  0.00              
ATOM   1770 2HD2 LEU A 124     -11.735 -31.274 -11.437  1.00  0.00              
ATOM   1771 3HD2 LEU A 124     -11.695 -30.331  -9.929  1.00  0.00              
ATOM   1772  N   VAL A 125     -10.166 -25.776 -12.365  1.00  0.00              
ATOM   1773  CA  VAL A 125     -10.406 -24.452 -11.810  1.00  0.00              
ATOM   1774  C   VAL A 125     -11.879 -24.107 -11.602  1.00  0.00              
ATOM   1775  O   VAL A 125     -12.638 -23.985 -12.569  1.00  0.00              
ATOM   1776  CB  VAL A 125      -9.783 -23.368 -12.728  1.00  0.00              
ATOM   1777  CG1 VAL A 125     -10.052 -21.991 -12.167  1.00  0.00              
ATOM   1778  CG2 VAL A 125      -8.283 -23.600 -12.871  1.00  0.00              
ATOM   1779  H   VAL A 125     -10.465 -25.976 -13.309  1.00  0.00              
ATOM   1780  HA  VAL A 125      -9.997 -24.364 -10.803  1.00  0.00              
ATOM   1781  HB  VAL A 125     -10.216 -23.456 -13.724  1.00  0.00              
ATOM   1782 1HG1 VAL A 125      -9.610 -21.239 -12.821  1.00  0.00              
ATOM   1783 2HG1 VAL A 125     -11.128 -21.828 -12.104  1.00  0.00              
ATOM   1784 3HG1 VAL A 125      -9.613 -21.911 -11.173  1.00  0.00              
ATOM   1785 1HG2 VAL A 125      -7.857 -22.834 -13.517  1.00  0.00              
ATOM   1786 2HG2 VAL A 125      -7.813 -23.550 -11.889  1.00  0.00              
ATOM   1787 3HG2 VAL A 125      -8.107 -24.583 -13.308  1.00  0.00              
ATOM   1788  N   GLY A 126     -12.270 -23.948 -10.341  1.00  0.00              
ATOM   1789  CA  GLY A 126     -13.636 -23.575 -10.016  1.00  0.00              
ATOM   1790  C   GLY A 126     -13.660 -22.064  -9.857  1.00  0.00              
ATOM   1791  O   GLY A 126     -13.128 -21.527  -8.884  1.00  0.00              
ATOM   1792  H   GLY A 126     -11.606 -24.087  -9.592  1.00  0.00              
ATOM   1793 1HA  GLY A 126     -14.294 -23.894 -10.824  1.00  0.00              
ATOM   1794 2HA  GLY A 126     -13.930 -24.071  -9.092  1.00  0.00              
ATOM   1795  N   ASN A 127     -14.270 -21.376 -10.817  1.00  0.00              
ATOM   1796  CA  ASN A 127     -14.277 -19.920 -10.831  1.00  0.00              
ATOM   1797  C   ASN A 127     -15.522 -19.285 -10.201  1.00  0.00              
ATOM   1798  O   ASN A 127     -16.526 -19.957  -9.956  1.00  0.00              
ATOM   1799  CB  ASN A 127     -14.108 -19.406 -12.249  1.00  0.00              
ATOM   1800  CG  ASN A 127     -13.707 -17.959 -12.325  1.00  0.00              
ATOM   1801  OD1 ASN A 127     -13.074 -17.421 -11.410  1.00  0.00              
ATOM   1802  ND2 ASN A 127     -14.142 -17.307 -13.373  1.00  0.00              
ATOM   1803  H   ASN A 127     -14.741 -21.877 -11.557  1.00  0.00              
ATOM   1804  HA  ASN A 127     -13.448 -19.540 -10.232  1.00  0.00              
ATOM   1805 1HB  ASN A 127     -13.537 -19.975 -12.984  1.00  0.00              
ATOM   1806 2HB  ASN A 127     -15.172 -19.488 -12.474  1.00  0.00              
ATOM   1807 1HD2 ASN A 127     -13.913 -16.340 -13.489  1.00  0.00              
ATOM   1808 2HD2 ASN A 127     -14.702 -17.774 -14.056  1.00  0.00              
ATOM   1809  N   LYS A 128     -15.427 -17.981  -9.938  1.00  0.00              
ATOM   1810  CA  LYS A 128     -16.490 -17.185  -9.320  1.00  0.00              
ATOM   1811  C   LYS A 128     -16.713 -17.536  -7.859  1.00  0.00              
ATOM   1812  O   LYS A 128     -17.845 -17.568  -7.388  1.00  0.00              
ATOM   1813  CB  LYS A 128     -17.805 -17.336 -10.094  1.00  0.00              
ATOM   1814  CG  LYS A 128     -17.670 -17.071 -11.584  1.00  0.00              
ATOM   1815  CD  LYS A 128     -19.026 -17.034 -12.277  1.00  0.00              
ATOM   1816  CE  LYS A 128     -18.854 -17.006 -13.775  1.00  0.00              
ATOM   1817  NZ  LYS A 128     -20.140 -16.979 -14.498  1.00  0.00              
ATOM   1818  H   LYS A 128     -14.558 -17.530 -10.188  1.00  0.00              
ATOM   1819  HA  LYS A 128     -16.214 -16.130  -9.330  1.00  0.00              
ATOM   1820 1HB  LYS A 128     -18.157 -18.354  -9.930  1.00  0.00              
ATOM   1821 2HB  LYS A 128     -18.515 -16.633  -9.658  1.00  0.00              
ATOM   1822 1HG  LYS A 128     -17.170 -16.112 -11.721  1.00  0.00              
ATOM   1823 2HG  LYS A 128     -17.064 -17.863 -12.022  1.00  0.00              
ATOM   1824 1HD  LYS A 128     -19.589 -17.921 -11.985  1.00  0.00              
ATOM   1825 2HD  LYS A 128     -19.559 -16.142 -11.949  1.00  0.00              
ATOM   1826 1HE  LYS A 128     -18.281 -16.118 -14.037  1.00  0.00              
ATOM   1827 2HE  LYS A 128     -18.298 -17.895 -14.072  1.00  0.00              
ATOM   1828 1HZ  LYS A 128     -19.967 -16.962 -15.493  1.00  0.00              
ATOM   1829 2HZ  LYS A 128     -20.675 -17.804 -14.264  1.00  0.00              
ATOM   1830 3HZ  LYS A 128     -20.658 -16.155 -14.231  1.00  0.00              
ATOM   1831  N   SER A 129     -15.618 -17.772  -7.145  1.00  0.00              
ATOM   1832  CA  SER A 129     -15.666 -18.128  -5.733  1.00  0.00              
ATOM   1833  C   SER A 129     -16.216 -17.004  -4.864  1.00  0.00              
ATOM   1834  O   SER A 129     -16.601 -17.235  -3.718  1.00  0.00              
ATOM   1835  CB  SER A 129     -14.281 -18.522  -5.257  1.00  0.00              
ATOM   1836  OG  SER A 129     -13.397 -17.435  -5.252  1.00  0.00              
ATOM   1837  H   SER A 129     -14.721 -17.700  -7.604  1.00  0.00              
ATOM   1838  HA  SER A 129     -16.235 -19.038  -5.535  1.00  0.00              
ATOM   1839 1HB  SER A 129     -14.360 -18.920  -4.246  1.00  0.00              
ATOM   1840 2HB  SER A 129     -13.890 -19.294  -5.920  1.00  0.00              
ATOM   1841  HG  SER A 129     -12.534 -17.726  -4.945  1.00  0.00              
ATOM   1842  N   ASP A 130     -16.268 -15.791  -5.408  1.00  0.00              
ATOM   1843  CA  ASP A 130     -16.904 -14.684  -4.701  1.00  0.00              
ATOM   1844  C   ASP A 130     -18.425 -14.797  -4.692  1.00  0.00              
ATOM   1845  O   ASP A 130     -19.100 -14.062  -3.967  1.00  0.00              
ATOM   1846  CB  ASP A 130     -16.488 -13.330  -5.307  1.00  0.00              
ATOM   1847  CG  ASP A 130     -16.811 -13.216  -6.785  1.00  0.00              
ATOM   1848  OD1 ASP A 130     -16.216 -13.963  -7.585  1.00  0.00              
ATOM   1849  OD2 ASP A 130     -17.655 -12.375  -7.152  1.00  0.00              
ATOM   1850  H   ASP A 130     -15.864 -15.627  -6.319  1.00  0.00              
ATOM   1851  HA  ASP A 130     -16.600 -14.692  -3.654  1.00  0.00              
ATOM   1852 1HB  ASP A 130     -16.886 -12.471  -4.767  1.00  0.00              
ATOM   1853 2HB  ASP A 130     -15.408 -13.380  -5.165  1.00  0.00              
ATOM   1854  N   LEU A 131     -18.963 -15.711  -5.493  1.00  0.00              
ATOM   1855  CA  LEU A 131     -20.408 -15.953  -5.501  1.00  0.00              
ATOM   1856  C   LEU A 131     -20.759 -17.208  -4.698  1.00  0.00              
ATOM   1857  O   LEU A 131     -21.527 -18.064  -5.151  1.00  0.00              
ATOM   1858  CB  LEU A 131     -20.914 -16.094  -6.941  1.00  0.00              
ATOM   1859  CG  LEU A 131     -20.679 -14.894  -7.867  1.00  0.00              
ATOM   1860  CD1 LEU A 131     -21.158 -15.227  -9.279  1.00  0.00              
ATOM   1861  CD2 LEU A 131     -21.419 -13.673  -7.318  1.00  0.00              
ATOM   1862  H   LEU A 131     -18.370 -16.250  -6.107  1.00  0.00              
ATOM   1863  HA  LEU A 131     -20.920 -15.121  -5.018  1.00  0.00              
ATOM   1864 1HB  LEU A 131     -20.297 -16.931  -7.264  1.00  0.00              
ATOM   1865 2HB  LEU A 131     -21.965 -16.383  -6.974  1.00  0.00              
ATOM   1866  HG  LEU A 131     -19.612 -14.675  -7.847  1.00  0.00              
ATOM   1867 1HD1 LEU A 131     -20.988 -14.370  -9.932  1.00  0.00              
ATOM   1868 2HD1 LEU A 131     -20.604 -16.086  -9.658  1.00  0.00              
ATOM   1869 3HD1 LEU A 131     -22.221 -15.460  -9.258  1.00  0.00              
ATOM   1870 1HD2 LEU A 131     -21.251 -12.820  -7.976  1.00  0.00              
ATOM   1871 2HD2 LEU A 131     -22.487 -13.886  -7.265  1.00  0.00              
ATOM   1872 3HD2 LEU A 131     -21.046 -13.439  -6.321  1.00  0.00              
ATOM   1873  N   GLU A 132     -20.182 -17.306  -3.503  1.00  0.00              
ATOM   1874  CA  GLU A 132     -20.408 -18.437  -2.614  1.00  0.00              
ATOM   1875  C   GLU A 132     -21.884 -18.786  -2.468  1.00  0.00              
ATOM   1876  O   GLU A 132     -22.254 -19.958  -2.488  1.00  0.00              
ATOM   1877  CB  GLU A 132     -19.807 -18.150  -1.237  1.00  0.00              
ATOM   1878  CG  GLU A 132     -19.876 -19.319  -0.264  1.00  0.00              
ATOM   1879  CD  GLU A 132     -19.108 -20.504  -0.780  1.00  0.00              
ATOM   1880  OE1 GLU A 132     -17.998 -20.324  -1.219  1.00  0.00              
ATOM   1881  OE2 GLU A 132     -19.584 -21.605  -0.632  1.00  0.00              
ATOM   1882  H   GLU A 132     -19.566 -16.563  -3.207  1.00  0.00              
ATOM   1883  HA  GLU A 132     -19.936 -19.330  -3.025  1.00  0.00              
ATOM   1884 1HB  GLU A 132     -18.765 -17.872  -1.396  1.00  0.00              
ATOM   1885 2HB  GLU A 132     -20.350 -17.300  -0.822  1.00  0.00              
ATOM   1886 1HG  GLU A 132     -19.528 -19.070   0.738  1.00  0.00              
ATOM   1887 2HG  GLU A 132     -20.937 -19.561  -0.229  1.00  0.00              
ATOM   1888  N   ASP A 133     -22.721 -17.766  -2.317  1.00  0.00              
ATOM   1889  CA  ASP A 133     -24.154 -17.972  -2.139  1.00  0.00              
ATOM   1890  C   ASP A 133     -24.836 -18.600  -3.351  1.00  0.00              
ATOM   1891  O   ASP A 133     -25.896 -19.215  -3.218  1.00  0.00              
ATOM   1892  CB  ASP A 133     -24.832 -16.642  -1.804  1.00  0.00              
ATOM   1893  CG  ASP A 133     -24.548 -16.127  -0.400  1.00  0.00              
ATOM   1894  OD1 ASP A 133     -24.034 -16.879   0.395  1.00  0.00              
ATOM   1895  OD2 ASP A 133     -24.701 -14.950  -0.178  1.00  0.00              
ATOM   1896  H   ASP A 133     -22.357 -16.824  -2.326  1.00  0.00              
ATOM   1897  HA  ASP A 133     -24.328 -18.674  -1.323  1.00  0.00              
ATOM   1898 1HB  ASP A 133     -24.624 -15.853  -2.528  1.00  0.00              
ATOM   1899 2HB  ASP A 133     -25.879 -16.936  -1.878  1.00  0.00              
ATOM   1900  N   LYS A 134     -24.229 -18.449  -4.526  1.00  0.00              
ATOM   1901  CA  LYS A 134     -24.782 -19.007  -5.757  1.00  0.00              
ATOM   1902  C   LYS A 134     -24.174 -20.350  -6.138  1.00  0.00              
ATOM   1903  O   LYS A 134     -24.458 -20.892  -7.207  1.00  0.00              
ATOM   1904  CB  LYS A 134     -24.596 -18.017  -6.908  1.00  0.00              
ATOM   1905  CG  LYS A 134     -25.307 -16.684  -6.713  1.00  0.00              
ATOM   1906  CD  LYS A 134     -25.104 -15.768  -7.910  1.00  0.00              
ATOM   1907  CE  LYS A 134     -25.782 -14.422  -7.700  1.00  0.00              
ATOM   1908  NZ  LYS A 134     -25.633 -13.533  -8.883  1.00  0.00              
ATOM   1909  H   LYS A 134     -23.361 -17.933  -4.566  1.00  0.00              
ATOM   1910  HA  LYS A 134     -25.847 -19.202  -5.628  1.00  0.00              
ATOM   1911 1HB  LYS A 134     -23.524 -17.844  -7.010  1.00  0.00              
ATOM   1912 2HB  LYS A 134     -24.973 -18.499  -7.810  1.00  0.00              
ATOM   1913 1HG  LYS A 134     -26.372 -16.876  -6.578  1.00  0.00              
ATOM   1914 2HG  LYS A 134     -24.908 -16.207  -5.818  1.00  0.00              
ATOM   1915 1HD  LYS A 134     -24.033 -15.617  -8.055  1.00  0.00              
ATOM   1916 2HD  LYS A 134     -25.524 -16.251  -8.792  1.00  0.00              
ATOM   1917 1HE  LYS A 134     -26.840 -14.598  -7.510  1.00  0.00              
ATOM   1918 2HE  LYS A 134     -25.332 -13.945  -6.829  1.00  0.00              
ATOM   1919 1HZ  LYS A 134     -26.095 -12.652  -8.703  1.00  0.00              
ATOM   1920 2HZ  LYS A 134     -24.651 -13.368  -9.060  1.00  0.00              
ATOM   1921 3HZ  LYS A 134     -26.050 -13.973  -9.690  1.00  0.00              
ATOM   1922  N   ARG A 135     -23.337 -20.884  -5.259  1.00  0.00              
ATOM   1923  CA  ARG A 135     -22.632 -22.120  -5.543  1.00  0.00              
ATOM   1924  C   ARG A 135     -23.604 -23.287  -5.745  1.00  0.00              
ATOM   1925  O   ARG A 135     -24.549 -23.472  -4.970  1.00  0.00              
ATOM   1926  CB  ARG A 135     -21.669 -22.441  -4.400  1.00  0.00              
ATOM   1927  CG  ARG A 135     -20.879 -23.727  -4.607  1.00  0.00              
ATOM   1928  CD  ARG A 135     -20.233 -24.196  -3.318  1.00  0.00              
ATOM   1929  NE  ARG A 135     -19.145 -23.329  -2.878  1.00  0.00              
ATOM   1930  CZ  ARG A 135     -17.893 -23.403  -3.321  1.00  0.00              
ATOM   1931  NH1 ARG A 135     -17.553 -24.312  -4.231  1.00  0.00              
ATOM   1932  NH2 ARG A 135     -16.975 -22.577  -2.845  1.00  0.00              
ATOM   1933  H   ARG A 135     -23.184 -20.423  -4.373  1.00  0.00              
ATOM   1934  HA  ARG A 135     -22.076 -22.022  -6.476  1.00  0.00              
ATOM   1935 1HB  ARG A 135     -20.986 -21.597  -4.313  1.00  0.00              
ATOM   1936 2HB  ARG A 135     -22.268 -22.518  -3.492  1.00  0.00              
ATOM   1937 1HG  ARG A 135     -21.559 -24.496  -4.972  1.00  0.00              
ATOM   1938 2HG  ARG A 135     -20.105 -23.541  -5.353  1.00  0.00              
ATOM   1939 1HD  ARG A 135     -20.988 -24.221  -2.533  1.00  0.00              
ATOM   1940 2HD  ARG A 135     -19.833 -25.198  -3.467  1.00  0.00              
ATOM   1941  HE  ARG A 135     -19.154 -22.573  -2.207  1.00  0.00              
ATOM   1942 1HH1 ARG A 135     -18.250 -24.949  -4.589  1.00  0.00              
ATOM   1943 2HH1 ARG A 135     -16.600 -24.360  -4.559  1.00  0.00              
ATOM   1944 1HH2 ARG A 135     -17.230 -21.891  -2.147  1.00  0.00              
ATOM   1945 2HH2 ARG A 135     -16.025 -22.634  -3.181  1.00  0.00              
ATOM   1946  N   GLN A 136     -23.365 -24.059  -6.802  1.00  0.00              
ATOM   1947  CA  GLN A 136     -24.088 -25.305  -7.061  1.00  0.00              
ATOM   1948  C   GLN A 136     -23.109 -26.473  -6.971  1.00  0.00              
ATOM   1949  O   GLN A 136     -23.504 -27.614  -6.711  1.00  0.00              
ATOM   1950  CB  GLN A 136     -24.712 -25.290  -8.457  1.00  0.00              
ATOM   1951  CG  GLN A 136     -25.786 -24.238  -8.678  1.00  0.00              
ATOM   1952  CD  GLN A 136     -26.354 -24.285 -10.083  1.00  0.00              
ATOM   1953  OE1 GLN A 136     -26.032 -25.181 -10.867  1.00  0.00              
ATOM   1954  NE2 GLN A 136     -27.209 -23.326 -10.405  1.00  0.00              
ATOM   1955  H   GLN A 136     -22.649 -23.763  -7.450  1.00  0.00              
ATOM   1956  HA  GLN A 136     -24.853 -25.448  -6.298  1.00  0.00              
ATOM   1957 1HB  GLN A 136     -23.898 -25.126  -9.164  1.00  0.00              
ATOM   1958 2HB  GLN A 136     -25.140 -26.279  -8.621  1.00  0.00              
ATOM   1959 1HG  GLN A 136     -26.613 -24.085  -7.984  1.00  0.00              
ATOM   1960 2HG  GLN A 136     -25.097 -23.396  -8.611  1.00  0.00              
ATOM   1961 1HE2 GLN A 136     -27.617 -23.305 -11.319  1.00  0.00              
ATOM   1962 2HE2 GLN A 136     -27.449 -22.623  -9.735  1.00  0.00              
ATOM   1963  N   VAL A 137     -21.832 -26.187  -7.206  1.00  0.00              
ATOM   1964  CA  VAL A 137     -20.796 -27.219  -7.216  1.00  0.00              
ATOM   1965  C   VAL A 137     -19.988 -27.115  -5.928  1.00  0.00              
ATOM   1966  O   VAL A 137     -19.307 -26.118  -5.695  1.00  0.00              
ATOM   1967  CB  VAL A 137     -19.848 -27.043  -8.429  1.00  0.00              
ATOM   1968  CG1 VAL A 137     -18.793 -28.132  -8.432  1.00  0.00              
ATOM   1969  CG2 VAL A 137     -20.648 -27.067  -9.715  1.00  0.00              
ATOM   1970  H   VAL A 137     -21.572 -25.227  -7.383  1.00  0.00              
ATOM   1971  HA  VAL A 137     -21.232 -28.219  -7.228  1.00  0.00              
ATOM   1972  HB  VAL A 137     -19.369 -26.066  -8.365  1.00  0.00              
ATOM   1973 1HG1 VAL A 137     -18.133 -27.997  -9.290  1.00  0.00              
ATOM   1974 2HG1 VAL A 137     -18.209 -28.076  -7.514  1.00  0.00              
ATOM   1975 3HG1 VAL A 137     -19.276 -29.106  -8.498  1.00  0.00              
ATOM   1976 1HG2 VAL A 137     -19.977 -26.941 -10.564  1.00  0.00              
ATOM   1977 2HG2 VAL A 137     -21.170 -28.020  -9.800  1.00  0.00              
ATOM   1978 3HG2 VAL A 137     -21.376 -26.255  -9.705  1.00  0.00              
ATOM   1979  N   SER A 138     -20.066 -28.141  -5.092  1.00  0.00              
ATOM   1980  CA  SER A 138     -19.374 -28.126  -3.808  1.00  0.00              
ATOM   1981  C   SER A 138     -17.883 -28.343  -3.960  1.00  0.00              
ATOM   1982  O   SER A 138     -17.426 -28.889  -4.962  1.00  0.00              
ATOM   1983  CB  SER A 138     -19.919 -29.220  -2.895  1.00  0.00              
ATOM   1984  OG  SER A 138     -19.550 -30.491  -3.399  1.00  0.00              
ATOM   1985  H   SER A 138     -20.614 -28.950  -5.345  1.00  0.00              
ATOM   1986  HA  SER A 138     -19.548 -27.216  -3.233  1.00  0.00              
ATOM   1987 1HB  SER A 138     -19.506 -29.078  -1.896  1.00  0.00              
ATOM   1988 2HB  SER A 138     -21.004 -29.133  -2.855  1.00  0.00              
ATOM   1989  HG  SER A 138     -20.143 -30.735  -4.113  1.00  0.00              
ATOM   1990  N   VAL A 139     -17.130 -27.930  -2.946  1.00  0.00              
ATOM   1991  CA  VAL A 139     -15.684 -28.080  -2.959  1.00  0.00              
ATOM   1992  C   VAL A 139     -15.331 -29.561  -2.950  1.00  0.00              
ATOM   1993  O   VAL A 139     -14.421 -30.000  -3.654  1.00  0.00              
ATOM   1994  CB  VAL A 139     -15.049 -27.411  -1.725  1.00  0.00              
ATOM   1995  CG1 VAL A 139     -13.560 -27.739  -1.656  1.00  0.00              
ATOM   1996  CG2 VAL A 139     -15.267 -25.900  -1.787  1.00  0.00              
ATOM   1997  H   VAL A 139     -17.574 -27.501  -2.146  1.00  0.00              
ATOM   1998  HA  VAL A 139     -15.251 -27.672  -3.873  1.00  0.00              
ATOM   1999  HB  VAL A 139     -15.550 -27.774  -0.828  1.00  0.00              
ATOM   2000 1HG1 VAL A 139     -13.123 -27.261  -0.779  1.00  0.00              
ATOM   2001 2HG1 VAL A 139     -13.429 -28.818  -1.583  1.00  0.00              
ATOM   2002 3HG1 VAL A 139     -13.064 -27.371  -2.554  1.00  0.00              
ATOM   2003 1HG2 VAL A 139     -14.818 -25.431  -0.912  1.00  0.00              
ATOM   2004 2HG2 VAL A 139     -14.805 -25.503  -2.691  1.00  0.00              
ATOM   2005 3HG2 VAL A 139     -16.337 -25.688  -1.802  1.00  0.00              
ATOM   2006  N   GLU A 140     -16.062 -30.328  -2.145  1.00  0.00              
ATOM   2007  CA  GLU A 140     -15.808 -31.757  -2.020  1.00  0.00              
ATOM   2008  C   GLU A 140     -16.045 -32.487  -3.333  1.00  0.00              
ATOM   2009  O   GLU A 140     -15.248 -33.333  -3.732  1.00  0.00              
ATOM   2010  CB  GLU A 140     -16.686 -32.360  -0.921  1.00  0.00              
ATOM   2011  CG  GLU A 140     -16.305 -31.937   0.491  1.00  0.00              
ATOM   2012  CD  GLU A 140     -17.288 -32.460   1.501  1.00  0.00              
ATOM   2013  OE1 GLU A 140     -18.257 -33.060   1.104  1.00  0.00              
ATOM   2014  OE2 GLU A 140     -17.015 -32.358   2.674  1.00  0.00              
ATOM   2015  H   GLU A 140     -16.810 -29.913  -1.608  1.00  0.00              
ATOM   2016  HA  GLU A 140     -14.762 -31.925  -1.763  1.00  0.00              
ATOM   2017 1HB  GLU A 140     -17.711 -32.052  -1.128  1.00  0.00              
ATOM   2018 2HB  GLU A 140     -16.607 -33.444  -1.009  1.00  0.00              
ATOM   2019 1HG  GLU A 140     -15.297 -32.238   0.776  1.00  0.00              
ATOM   2020 2HG  GLU A 140     -16.363 -30.850   0.457  1.00  0.00              
ATOM   2021  N   GLU A 141     -17.141 -32.159  -4.006  1.00  0.00              
ATOM   2022  CA  GLU A 141     -17.464 -32.808  -5.266  1.00  0.00              
ATOM   2023  C   GLU A 141     -16.399 -32.526  -6.328  1.00  0.00              
ATOM   2024  O   GLU A 141     -15.935 -33.436  -7.016  1.00  0.00              
ATOM   2025  CB  GLU A 141     -18.838 -32.351  -5.760  1.00  0.00              
ATOM   2026  CG  GLU A 141     -19.280 -32.990  -7.069  1.00  0.00              
ATOM   2027  CD  GLU A 141     -20.666 -32.550  -7.451  1.00  0.00              
ATOM   2028  OE1 GLU A 141     -21.258 -31.805  -6.708  1.00  0.00              
ATOM   2029  OE2 GLU A 141     -21.090 -32.867  -8.538  1.00  0.00              
ATOM   2030  H   GLU A 141     -17.762 -31.449  -3.644  1.00  0.00              
ATOM   2031  HA  GLU A 141     -17.482 -33.890  -5.131  1.00  0.00              
ATOM   2032 1HB  GLU A 141     -19.556 -32.595  -4.977  1.00  0.00              
ATOM   2033 2HB  GLU A 141     -18.789 -31.269  -5.883  1.00  0.00              
ATOM   2034 1HG  GLU A 141     -18.598 -32.799  -7.897  1.00  0.00              
ATOM   2035 2HG  GLU A 141     -19.287 -34.056  -6.844  1.00  0.00              
ATOM   2036  N   ALA A 142     -16.015 -31.260  -6.454  1.00  0.00              
ATOM   2037  CA  ALA A 142     -15.020 -30.864  -7.444  1.00  0.00              
ATOM   2038  C   ALA A 142     -13.661 -31.478  -7.140  1.00  0.00              
ATOM   2039  O   ALA A 142     -12.955 -31.897  -8.052  1.00  0.00              
ATOM   2040  CB  ALA A 142     -14.911 -29.345  -7.494  1.00  0.00              
ATOM   2041  H   ALA A 142     -16.418 -30.556  -5.853  1.00  0.00              
ATOM   2042  HA  ALA A 142     -15.331 -31.235  -8.420  1.00  0.00              
ATOM   2043 1HB  ALA A 142     -14.166 -29.059  -8.237  1.00  0.00              
ATOM   2044 2HB  ALA A 142     -15.877 -28.919  -7.768  1.00  0.00              
ATOM   2045 3HB  ALA A 142     -14.612 -28.969  -6.517  1.00  0.00              
ATOM   2046  N   LYS A 143     -13.294 -31.530  -5.862  1.00  0.00              
ATOM   2047  CA  LYS A 143     -12.024 -32.140  -5.470  1.00  0.00              
ATOM   2048  C   LYS A 143     -12.043 -33.659  -5.639  1.00  0.00              
ATOM   2049  O   LYS A 143     -11.005 -34.274  -5.887  1.00  0.00              
ATOM   2050  CB  LYS A 143     -11.685 -31.813  -4.013  1.00  0.00              
ATOM   2051  CG  LYS A 143     -11.193 -30.401  -3.765  1.00  0.00              
ATOM   2052  CD  LYS A 143     -10.821 -30.220  -2.300  1.00  0.00              
ATOM   2053  CE  LYS A 143     -10.159 -28.875  -2.046  1.00  0.00              
ATOM   2054  NZ  LYS A 143      -9.843 -28.689  -0.598  1.00  0.00              
ATOM   2055  H   LYS A 143     -13.897 -31.146  -5.148  1.00  0.00              
ATOM   2056  HA  LYS A 143     -11.224 -31.775  -6.115  1.00  0.00              
ATOM   2057 1HB  LYS A 143     -12.590 -31.981  -3.429  1.00  0.00              
ATOM   2058 2HB  LYS A 143     -10.914 -32.516  -3.698  1.00  0.00              
ATOM   2059 1HG  LYS A 143     -10.322 -30.222  -4.396  1.00  0.00              
ATOM   2060 2HG  LYS A 143     -11.987 -29.705  -4.036  1.00  0.00              
ATOM   2061 1HD  LYS A 143     -11.729 -30.293  -1.700  1.00  0.00              
ATOM   2062 2HD  LYS A 143     -10.134 -31.016  -2.015  1.00  0.00              
ATOM   2063 1HE  LYS A 143      -9.243 -28.830  -2.632  1.00  0.00              
ATOM   2064 2HE  LYS A 143     -10.840 -28.092  -2.378  1.00  0.00              
ATOM   2065 1HZ  LYS A 143      -9.406 -27.788  -0.463  1.00  0.00              
ATOM   2066 2HZ  LYS A 143     -10.696 -28.733  -0.058  1.00  0.00              
ATOM   2067 3HZ  LYS A 143      -9.213 -29.417  -0.295  1.00  0.00              
ATOM   2068  N   ASN A 144     -13.222 -34.262  -5.503  1.00  0.00              
ATOM   2069  CA  ASN A 144     -13.362 -35.693  -5.757  1.00  0.00              
ATOM   2070  C   ASN A 144     -13.144 -36.028  -7.225  1.00  0.00              
ATOM   2071  O   ASN A 144     -12.510 -37.030  -7.552  1.00  0.00              
ATOM   2072  CB  ASN A 144     -14.717 -36.204  -5.303  1.00  0.00              
ATOM   2073  CG  ASN A 144     -14.840 -36.350  -3.811  1.00  0.00              
ATOM   2074  OD1 ASN A 144     -13.839 -36.446  -3.092  1.00  0.00              
ATOM   2075  ND2 ASN A 144     -16.061 -36.451  -3.352  1.00  0.00              
ATOM   2076  H   ASN A 144     -14.033 -33.730  -5.220  1.00  0.00              
ATOM   2077  HA  ASN A 144     -12.600 -36.243  -5.203  1.00  0.00              
ATOM   2078 1HB  ASN A 144     -15.638 -35.772  -5.697  1.00  0.00              
ATOM   2079 2HB  ASN A 144     -14.563 -37.190  -5.741  1.00  0.00              
ATOM   2080 1HD2 ASN A 144     -16.219 -36.550  -2.369  1.00  0.00              
ATOM   2081 2HD2 ASN A 144     -16.836 -36.427  -3.983  1.00  0.00              
ATOM   2082  N   ARG A 145     -13.671 -35.195  -8.115  1.00  0.00              
ATOM   2083  CA  ARG A 145     -13.408 -35.376  -9.535  1.00  0.00              
ATOM   2084  C   ARG A 145     -11.933 -35.165  -9.839  1.00  0.00              
ATOM   2085  O   ARG A 145     -11.333 -35.927 -10.597  1.00  0.00              
ATOM   2086  CB  ARG A 145     -14.259 -34.418 -10.374  1.00  0.00              
ATOM   2087  CG  ARG A 145     -14.083 -34.628 -11.875  1.00  0.00              
ATOM   2088  CD  ARG A 145     -15.241 -34.063 -12.665  1.00  0.00              
ATOM   2089  NE  ARG A 145     -16.475 -34.792 -12.400  1.00  0.00              
ATOM   2090  CZ  ARG A 145     -17.658 -34.470 -12.911  1.00  0.00              
ATOM   2091  NH1 ARG A 145     -17.769 -33.428 -13.724  1.00  0.00              
ATOM   2092  NH2 ARG A 145     -18.732 -35.184 -12.598  1.00  0.00              
ATOM   2093  H   ARG A 145     -14.259 -34.429  -7.817  1.00  0.00              
ATOM   2094  HA  ARG A 145     -13.648 -36.399  -9.827  1.00  0.00              
ATOM   2095 1HB  ARG A 145     -15.297 -34.583 -10.089  1.00  0.00              
ATOM   2096 2HB  ARG A 145     -13.962 -33.406 -10.098  1.00  0.00              
ATOM   2097 1HG  ARG A 145     -13.162 -34.135 -12.189  1.00  0.00              
ATOM   2098 2HG  ARG A 145     -14.006 -35.699 -12.069  1.00  0.00              
ATOM   2099 1HD  ARG A 145     -15.381 -33.018 -12.390  1.00  0.00              
ATOM   2100 2HD  ARG A 145     -15.011 -34.130 -13.728  1.00  0.00              
ATOM   2101  HE  ARG A 145     -16.630 -35.608 -11.823  1.00  0.00              
ATOM   2102 1HH1 ARG A 145     -16.952 -32.881 -13.953  1.00  0.00              
ATOM   2103 2HH1 ARG A 145     -18.670 -33.186 -14.110  1.00  0.00              
ATOM   2104 1HH2 ARG A 145     -18.646 -35.972 -11.972  1.00  0.00              
ATOM   2105 2HH2 ARG A 145     -19.629 -34.937 -12.987  1.00  0.00              
ATOM   2106  N   ALA A 146     -11.346 -34.133  -9.247  1.00  0.00              
ATOM   2107  CA  ALA A 146      -9.923 -33.881  -9.432  1.00  0.00              
ATOM   2108  C   ALA A 146      -9.089 -35.022  -8.841  1.00  0.00              
ATOM   2109  O   ALA A 146      -8.019 -35.352  -9.353  1.00  0.00              
ATOM   2110  CB  ALA A 146      -9.536 -32.552  -8.788  1.00  0.00              
ATOM   2111  H   ALA A 146     -11.884 -33.510  -8.662  1.00  0.00              
ATOM   2112  HA  ALA A 146      -9.712 -33.838 -10.501  1.00  0.00              
ATOM   2113 1HB  ALA A 146      -8.470 -32.375  -8.933  1.00  0.00              
ATOM   2114 2HB  ALA A 146     -10.105 -31.745  -9.250  1.00  0.00              
ATOM   2115 3HB  ALA A 146      -9.756 -32.587  -7.722  1.00  0.00              
ATOM   2116  N   GLU A 147      -9.580 -35.628  -7.767  1.00  0.00              
ATOM   2117  CA  GLU A 147      -8.867 -36.738  -7.150  1.00  0.00              
ATOM   2118  C   GLU A 147      -8.874 -37.957  -8.068  1.00  0.00              
ATOM   2119  O   GLU A 147      -7.862 -38.642  -8.215  1.00  0.00              
ATOM   2120  CB  GLU A 147      -9.485 -37.090  -5.795  1.00  0.00              
ATOM   2121  CG  GLU A 147      -8.779 -38.217  -5.055  1.00  0.00              
ATOM   2122  CD  GLU A 147      -9.403 -38.462  -3.710  1.00  0.00              
ATOM   2123  OE1 GLU A 147     -10.333 -37.769  -3.372  1.00  0.00              
ATOM   2124  OE2 GLU A 147      -9.026 -39.412  -3.066  1.00  0.00              
ATOM   2125  H   GLU A 147     -10.455 -35.323  -7.367  1.00  0.00              
ATOM   2126  HA  GLU A 147      -7.823 -36.466  -6.994  1.00  0.00              
ATOM   2127 1HB  GLU A 147      -9.458 -36.184  -5.189  1.00  0.00              
ATOM   2128 2HB  GLU A 147     -10.522 -37.372  -5.982  1.00  0.00              
ATOM   2129 1HG  GLU A 147      -8.748 -39.151  -5.615  1.00  0.00              
ATOM   2130 2HG  GLU A 147      -7.766 -37.840  -4.922  1.00  0.00              
ATOM   2131  N   GLN A 148     -10.011 -38.215  -8.702  1.00  0.00              
ATOM   2132  CA  GLN A 148     -10.107 -39.316  -9.651  1.00  0.00              
ATOM   2133  C   GLN A 148      -9.192 -39.028 -10.844  1.00  0.00              
ATOM   2134  O   GLN A 148      -8.577 -39.939 -11.401  1.00  0.00              
ATOM   2135  CB  GLN A 148     -11.551 -39.511 -10.121  1.00  0.00              
ATOM   2136  CG  GLN A 148     -11.757 -40.720 -11.017  1.00  0.00              
ATOM   2137  CD  GLN A 148     -11.440 -42.025 -10.312  1.00  0.00              
ATOM   2138  OE1 GLN A 148     -11.856 -42.246  -9.171  1.00  0.00              
ATOM   2139  NE2 GLN A 148     -10.697 -42.896 -10.985  1.00  0.00              
ATOM   2140  H   GLN A 148     -10.825 -37.643  -8.528  1.00  0.00              
ATOM   2141  HA  GLN A 148      -9.761 -40.236  -9.179  1.00  0.00              
ATOM   2142 1HB  GLN A 148     -12.164 -39.608  -9.224  1.00  0.00              
ATOM   2143 2HB  GLN A 148     -11.833 -38.604 -10.655  1.00  0.00              
ATOM   2144 1HG  GLN A 148     -12.660 -40.869 -11.608  1.00  0.00              
ATOM   2145 2HG  GLN A 148     -10.926 -40.477 -11.682  1.00  0.00              
ATOM   2146 1HE2 GLN A 148     -10.456 -43.774 -10.570  1.00  0.00              
ATOM   2147 2HE2 GLN A 148     -10.379 -42.675 -11.907  1.00  0.00              
ATOM   2148  N   TRP A 149      -9.104 -37.755 -11.227  1.00  0.00              
ATOM   2149  CA  TRP A 149      -8.244 -37.335 -12.333  1.00  0.00              
ATOM   2150  C   TRP A 149      -6.788 -37.230 -11.910  1.00  0.00              
ATOM   2151  O   TRP A 149      -5.890 -37.174 -12.749  1.00  0.00              
ATOM   2152  CB  TRP A 149      -8.677 -35.972 -12.883  1.00  0.00              
ATOM   2153  CG  TRP A 149      -9.998 -35.976 -13.561  1.00  0.00              
ATOM   2154  CD1 TRP A 149     -10.772 -37.064 -13.837  1.00  0.00              
ATOM   2155  CD2 TRP A 149     -10.680 -34.846 -14.112  1.00  0.00              
ATOM   2156  NE1 TRP A 149     -11.897 -36.682 -14.526  1.00  0.00              
ATOM   2157  CE2 TRP A 149     -11.866 -35.325 -14.710  1.00  0.00              
ATOM   2158  CE3 TRP A 149     -10.404 -33.472 -14.160  1.00  0.00              
ATOM   2159  CZ2 TRP A 149     -12.778 -34.480 -15.349  1.00  0.00              
ATOM   2160  CZ3 TRP A 149     -11.311 -32.632 -14.797  1.00  0.00              
ATOM   2161  CH2 TRP A 149     -12.481 -33.139 -15.381  1.00  0.00              
ATOM   2162  H   TRP A 149      -9.648 -37.060 -10.737  1.00  0.00              
ATOM   2163  HA  TRP A 149      -8.277 -38.078 -13.130  1.00  0.00              
ATOM   2164 1HB  TRP A 149      -8.753 -35.245 -12.074  1.00  0.00              
ATOM   2165 2HB  TRP A 149      -7.958 -35.619 -13.622  1.00  0.00              
ATOM   2166  HD1 TRP A 149     -10.408 -38.029 -13.489  1.00  0.00              
ATOM   2167  HE1 TRP A 149     -12.628 -37.300 -14.847  1.00  0.00              
ATOM   2168  HE3 TRP A 149      -9.512 -33.029 -13.719  1.00  0.00              
ATOM   2169  HZ2 TRP A 149     -13.677 -34.912 -15.788  1.00  0.00              
ATOM   2170  HZ3 TRP A 149     -11.089 -31.566 -14.832  1.00  0.00              
ATOM   2171  HH2 TRP A 149     -13.170 -32.451 -15.872  1.00  0.00              
ATOM   2172  N   ASN A 150      -6.561 -37.182 -10.607  1.00  0.00              
ATOM   2173  CA  ASN A 150      -5.219 -37.047 -10.062  1.00  0.00              
ATOM   2174  C   ASN A 150      -4.580 -35.699 -10.405  1.00  0.00              
ATOM   2175  O   ASN A 150      -3.394 -35.623 -10.742  1.00  0.00              
ATOM   2176  CB  ASN A 150      -4.327 -38.181 -10.532  1.00  0.00              
ATOM   2177  CG  ASN A 150      -4.798 -39.541 -10.098  1.00  0.00              
ATOM   2178  OD1 ASN A 150      -4.974 -39.808  -8.903  1.00  0.00              
ATOM   2179  ND2 ASN A 150      -4.924 -40.427 -11.053  1.00  0.00              
ATOM   2180  H   ASN A 150      -7.346 -37.241  -9.974  1.00  0.00              
ATOM   2181  HA  ASN A 150      -5.257 -37.084  -8.972  1.00  0.00              
ATOM   2182 1HB  ASN A 150      -3.990 -38.233 -11.568  1.00  0.00              
ATOM   2183 2HB  ASN A 150      -3.497 -37.877  -9.895  1.00  0.00              
ATOM   2184 1HD2 ASN A 150      -5.233 -41.354 -10.838  1.00  0.00              
ATOM   2185 2HD2 ASN A 150      -4.711 -40.177 -11.997  1.00  0.00              
ATOM   2186  N   VAL A 151      -5.377 -34.638 -10.327  1.00  0.00              
ATOM   2187  CA  VAL A 151      -4.913 -33.300 -10.682  1.00  0.00              
ATOM   2188  C   VAL A 151      -5.242 -32.359  -9.535  1.00  0.00              
ATOM   2189  O   VAL A 151      -6.035 -32.697  -8.658  1.00  0.00              
ATOM   2190  CB  VAL A 151      -5.596 -32.763 -11.955  1.00  0.00              
ATOM   2191  CG1 VAL A 151      -5.285 -33.673 -13.135  1.00  0.00              
ATOM   2192  CG2 VAL A 151      -7.096 -32.641 -11.734  1.00  0.00              
ATOM   2193  H   VAL A 151      -6.329 -34.762 -10.014  1.00  0.00              
ATOM   2194  HA  VAL A 151      -3.830 -33.276 -10.807  1.00  0.00              
ATOM   2195  HB  VAL A 151      -5.221 -31.760 -12.162  1.00  0.00              
ATOM   2196 1HG1 VAL A 151      -5.772 -33.286 -14.031  1.00  0.00              
ATOM   2197 2HG1 VAL A 151      -4.208 -33.708 -13.293  1.00  0.00              
ATOM   2198 3HG1 VAL A 151      -5.655 -34.676 -12.927  1.00  0.00              
ATOM   2199 1HG2 VAL A 151      -7.568 -32.260 -12.639  1.00  0.00              
ATOM   2200 2HG2 VAL A 151      -7.508 -33.622 -11.493  1.00  0.00              
ATOM   2201 3HG2 VAL A 151      -7.288 -31.955 -10.909  1.00  0.00              
ATOM   2202  N   ASN A 152      -4.633 -31.179  -9.542  1.00  0.00              
ATOM   2203  CA  ASN A 152      -4.903 -30.191  -8.508  1.00  0.00              
ATOM   2204  C   ASN A 152      -6.199 -29.438  -8.781  1.00  0.00              
ATOM   2205  O   ASN A 152      -6.635 -29.310  -9.930  1.00  0.00              
ATOM   2206  CB  ASN A 152      -3.761 -29.177  -8.415  1.00  0.00              
ATOM   2207  CG  ASN A 152      -2.484 -29.779  -7.878  1.00  0.00              
ATOM   2208  OD1 ASN A 152      -2.436 -30.229  -6.735  1.00  0.00              
ATOM   2209  ND2 ASN A 152      -1.442 -29.787  -8.696  1.00  0.00              
ATOM   2210  H   ASN A 152      -3.972 -30.958 -10.273  1.00  0.00              
ATOM   2211  HA  ASN A 152      -5.036 -30.689  -7.546  1.00  0.00              
ATOM   2212 1HB  ASN A 152      -3.534 -28.515  -9.252  1.00  0.00              
ATOM   2213 2HB  ASN A 152      -4.245 -28.608  -7.623  1.00  0.00              
ATOM   2214 1HD2 ASN A 152      -0.572 -30.175  -8.391  1.00  0.00              
ATOM   2215 2HD2 ASN A 152      -1.525 -29.407  -9.616  1.00  0.00              
ATOM   2216  N   TYR A 153      -6.812 -28.945  -7.711  1.00  0.00              
ATOM   2217  CA  TYR A 153      -8.051 -28.191  -7.814  1.00  0.00              
ATOM   2218  C   TYR A 153      -7.839 -26.879  -7.087  1.00  0.00              
ATOM   2219  O   TYR A 153      -7.390 -26.859  -5.945  1.00  0.00              
ATOM   2220  CB  TYR A 153      -9.225 -28.931  -7.167  1.00  0.00              
ATOM   2221  CG  TYR A 153     -10.512 -28.127  -7.149  1.00  0.00              
ATOM   2222  CD1 TYR A 153     -11.164 -27.782  -8.337  1.00  0.00              
ATOM   2223  CD2 TYR A 153     -11.083 -27.713  -5.943  1.00  0.00              
ATOM   2224  CE1 TYR A 153     -12.351 -27.052  -8.328  1.00  0.00              
ATOM   2225  CE2 TYR A 153     -12.269 -26.976  -5.922  1.00  0.00              
ATOM   2226  CZ  TYR A 153     -12.901 -26.651  -7.117  1.00  0.00              
ATOM   2227  OH  TYR A 153     -14.095 -25.950  -7.100  1.00  0.00              
ATOM   2228  H   TYR A 153      -6.404 -29.100  -6.800  1.00  0.00              
ATOM   2229  HA  TYR A 153      -8.274 -27.987  -8.862  1.00  0.00              
ATOM   2230 1HB  TYR A 153      -9.376 -29.852  -7.732  1.00  0.00              
ATOM   2231 2HB  TYR A 153      -8.930 -29.173  -6.147  1.00  0.00              
ATOM   2232  HD1 TYR A 153     -10.727 -28.094  -9.286  1.00  0.00              
ATOM   2233  HD2 TYR A 153     -10.586 -27.974  -5.009  1.00  0.00              
ATOM   2234  HE1 TYR A 153     -12.845 -26.791  -9.263  1.00  0.00              
ATOM   2235  HE2 TYR A 153     -12.696 -26.658  -4.970  1.00  0.00              
ATOM   2236  HH  TYR A 153     -14.394 -25.741  -6.211  1.00  0.00              
ATOM   2237  N   VAL A 154      -8.174 -25.781  -7.750  1.00  0.00              
ATOM   2238  CA  VAL A 154      -8.064 -24.466  -7.144  1.00  0.00              
ATOM   2239  C   VAL A 154      -9.351 -23.704  -7.409  1.00  0.00              
ATOM   2240  O   VAL A 154      -9.908 -23.788  -8.504  1.00  0.00              
ATOM   2241  CB  VAL A 154      -6.889 -23.681  -7.763  1.00  0.00              
ATOM   2242  CG1 VAL A 154      -6.783 -22.297  -7.138  1.00  0.00              
ATOM   2243  CG2 VAL A 154      -5.596 -24.461  -7.580  1.00  0.00              
ATOM   2244  H   VAL A 154      -8.514 -25.859  -8.698  1.00  0.00              
ATOM   2245  HA  VAL A 154      -7.961 -24.536  -6.061  1.00  0.00              
ATOM   2246  HB  VAL A 154      -7.057 -23.580  -8.836  1.00  0.00              
ATOM   2247 1HG1 VAL A 154      -5.949 -21.757  -7.587  1.00  0.00              
ATOM   2248 2HG1 VAL A 154      -7.707 -21.747  -7.313  1.00  0.00              
ATOM   2249 3HG1 VAL A 154      -6.616 -22.395  -6.065  1.00  0.00              
ATOM   2250 1HG2 VAL A 154      -4.769 -23.904  -8.020  1.00  0.00              
ATOM   2251 2HG2 VAL A 154      -5.410 -24.610  -6.517  1.00  0.00              
ATOM   2252 3HG2 VAL A 154      -5.683 -25.429  -8.073  1.00  0.00              
ATOM   2253  N   GLU A 155      -9.844 -22.986  -6.403  1.00  0.00              
ATOM   2254  CA  GLU A 155     -11.003 -22.133  -6.613  1.00  0.00              
ATOM   2255  C   GLU A 155     -10.469 -20.721  -6.809  1.00  0.00              
ATOM   2256  O   GLU A 155      -9.528 -20.296  -6.138  1.00  0.00              
ATOM   2257  CB  GLU A 155     -11.965 -22.183  -5.427  1.00  0.00              
ATOM   2258  CG  GLU A 155     -12.514 -23.572  -5.159  1.00  0.00              
ATOM   2259  CD  GLU A 155     -13.882 -23.531  -4.514  1.00  0.00              
ATOM   2260  OE1 GLU A 155     -14.052 -22.769  -3.543  1.00  0.00              
ATOM   2261  OE2 GLU A 155     -14.783 -24.262  -4.975  1.00  0.00              
ATOM   2262  H   GLU A 155      -9.421 -23.024  -5.487  1.00  0.00              
ATOM   2263  HA  GLU A 155     -11.536 -22.448  -7.511  1.00  0.00              
ATOM   2264 1HB  GLU A 155     -11.416 -21.825  -4.557  1.00  0.00              
ATOM   2265 2HB  GLU A 155     -12.781 -21.496  -5.650  1.00  0.00              
ATOM   2266 1HG  GLU A 155     -12.562 -24.199  -6.049  1.00  0.00              
ATOM   2267 2HG  GLU A 155     -11.801 -23.997  -4.454  1.00  0.00              
ATOM   2268  N   THR A 156     -11.076 -20.003  -7.739  1.00  0.00              
ATOM   2269  CA  THR A 156     -10.631 -18.661  -8.070  1.00  0.00              
ATOM   2270  C   THR A 156     -11.742 -17.658  -8.165  1.00  0.00              
ATOM   2271  O   THR A 156     -12.919 -18.006  -8.234  1.00  0.00              
ATOM   2272  CB  THR A 156      -9.968 -18.620  -9.448  1.00  0.00              
ATOM   2273  OG1 THR A 156     -10.935 -19.004 -10.436  1.00  0.00              
ATOM   2274  CG2 THR A 156      -8.777 -19.537  -9.511  1.00  0.00              
ATOM   2275  H   THR A 156     -11.867 -20.394  -8.232  1.00  0.00              
ATOM   2276  HA  THR A 156      -9.981 -18.283  -7.281  1.00  0.00              
ATOM   2277  HB  THR A 156      -9.641 -17.601  -9.654  1.00  0.00              
ATOM   2278  HG1 THR A 156     -11.503 -18.256 -10.636  1.00  0.00              
ATOM   2279 1HG2 THR A 156      -8.330 -19.483 -10.504  1.00  0.00              
ATOM   2280 2HG2 THR A 156      -8.044 -19.233  -8.765  1.00  0.00              
ATOM   2281 3HG2 THR A 156      -9.096 -20.560  -9.312  1.00  0.00              
ATOM   2282  N   SER A 157     -11.334 -16.397  -8.209  1.00  0.00              
ATOM   2283  CA  SER A 157     -12.243 -15.301  -8.461  1.00  0.00              
ATOM   2284  C   SER A 157     -11.514 -14.322  -9.373  1.00  0.00              
ATOM   2285  O   SER A 157     -10.571 -13.663  -8.946  1.00  0.00              
ATOM   2286  CB  SER A 157     -12.639 -14.593  -7.171  1.00  0.00              
ATOM   2287  OG  SER A 157     -13.410 -13.443  -7.470  1.00  0.00              
ATOM   2288  H   SER A 157     -10.355 -16.200  -8.059  1.00  0.00              
ATOM   2289  HA  SER A 157     -13.205 -15.620  -8.864  1.00  0.00              
ATOM   2290 1HB  SER A 157     -13.219 -15.284  -6.559  1.00  0.00              
ATOM   2291 2HB  SER A 157     -11.733 -14.308  -6.636  1.00  0.00              
ATOM   2292  HG  SER A 157     -14.317 -13.704  -7.651  1.00  0.00              
ATOM   2293  N   ALA A 158     -11.942 -14.244 -10.629  1.00  0.00              
ATOM   2294  CA  ALA A 158     -11.350 -13.311 -11.579  1.00  0.00              
ATOM   2295  C   ALA A 158     -11.725 -11.884 -11.187  1.00  0.00              
ATOM   2296  O   ALA A 158     -11.006 -10.932 -11.496  1.00  0.00              
ATOM   2297  CB  ALA A 158     -11.836 -13.619 -13.001  1.00  0.00              
ATOM   2298  H   ALA A 158     -12.696 -14.843 -10.934  1.00  0.00              
ATOM   2299  HA  ALA A 158     -10.265 -13.407 -11.534  1.00  0.00              
ATOM   2300 1HB  ALA A 158     -11.385 -12.914 -13.699  1.00  0.00              
ATOM   2301 2HB  ALA A 158     -11.548 -14.634 -13.273  1.00  0.00              
ATOM   2302 3HB  ALA A 158     -12.920 -13.525 -13.042  1.00  0.00              
ATOM   2303  N   LYS A 159     -12.854 -11.746 -10.500  1.00  0.00              
ATOM   2304  CA  LYS A 159     -13.342 -10.439 -10.076  1.00  0.00              
ATOM   2305  C   LYS A 159     -12.521  -9.821  -8.941  1.00  0.00              
ATOM   2306  O   LYS A 159     -12.139  -8.654  -9.000  1.00  0.00              
ATOM   2307  CB  LYS A 159     -14.800 -10.550  -9.646  1.00  0.00              
ATOM   2308  CG  LYS A 159     -15.420  -9.227  -9.247  1.00  0.00              
ATOM   2309  CD  LYS A 159     -16.911  -9.388  -9.001  1.00  0.00              
ATOM   2310  CE  LYS A 159     -17.562  -8.070  -8.615  1.00  0.00              
ATOM   2311  NZ  LYS A 159     -19.025  -8.251  -8.392  1.00  0.00              
ATOM   2312  H   LYS A 159     -13.388 -12.571 -10.265  1.00  0.00              
ATOM   2313  HA  LYS A 159     -13.264  -9.730 -10.901  1.00  0.00              
ATOM   2314 1HB  LYS A 159     -15.349 -10.976 -10.486  1.00  0.00              
ATOM   2315 2HB  LYS A 159     -14.834 -11.242  -8.803  1.00  0.00              
ATOM   2316 1HG  LYS A 159     -14.931  -8.876  -8.337  1.00  0.00              
ATOM   2317 2HG  LYS A 159     -15.252  -8.510 -10.049  1.00  0.00              
ATOM   2318 1HD  LYS A 159     -17.374  -9.765  -9.914  1.00  0.00              
ATOM   2319 2HD  LYS A 159     -17.056 -10.108  -8.197  1.00  0.00              
ATOM   2320 1HE  LYS A 159     -17.087  -7.708  -7.704  1.00  0.00              
ATOM   2321 2HE  LYS A 159     -17.392  -7.356  -9.422  1.00  0.00              
ATOM   2322 1HZ  LYS A 159     -19.438  -7.366  -8.137  1.00  0.00              
ATOM   2323 2HZ  LYS A 159     -19.456  -8.593  -9.240  1.00  0.00              
ATOM   2324 3HZ  LYS A 159     -19.172  -8.918  -7.648  1.00  0.00              
ATOM   2325  N   THR A 160     -12.249 -10.604  -7.904  1.00  0.00              
ATOM   2326  CA  THR A 160     -11.505 -10.094  -6.751  1.00  0.00              
ATOM   2327  C   THR A 160     -10.053 -10.536  -6.842  1.00  0.00              
ATOM   2328  O   THR A 160      -9.244 -10.222  -5.973  1.00  0.00              
ATOM   2329  CB  THR A 160     -12.070 -10.631  -5.433  1.00  0.00              
ATOM   2330  OG1 THR A 160     -11.940 -12.056  -5.420  1.00  0.00              
ATOM   2331  CG2 THR A 160     -13.545 -10.253  -5.285  1.00  0.00              
ATOM   2332  H   THR A 160     -12.557 -11.566  -7.904  1.00  0.00              
ATOM   2333  HA  THR A 160     -11.516  -9.004  -6.758  1.00  0.00              
ATOM   2334  HB  THR A 160     -11.503 -10.206  -4.604  1.00  0.00              
ATOM   2335  HG1 THR A 160     -12.649 -12.446  -5.936  1.00  0.00              
ATOM   2336 1HG2 THR A 160     -13.927 -10.644  -4.341  1.00  0.00              
ATOM   2337 2HG2 THR A 160     -13.645  -9.168  -5.295  1.00  0.00              
ATOM   2338 3HG2 THR A 160     -14.113 -10.678  -6.111  1.00  0.00              
ATOM   2339  N   ARG A 161      -9.748 -11.273  -7.908  1.00  0.00              
ATOM   2340  CA  ARG A 161      -8.396 -11.734  -8.223  1.00  0.00              
ATOM   2341  C   ARG A 161      -7.911 -12.892  -7.341  1.00  0.00              
ATOM   2342  O   ARG A 161      -6.771 -13.343  -7.462  1.00  0.00              
ATOM   2343  CB  ARG A 161      -7.395 -10.575  -8.134  1.00  0.00              
ATOM   2344  CG  ARG A 161      -5.985 -10.970  -8.566  1.00  0.00              
ATOM   2345  CD  ARG A 161      -5.059  -9.767  -8.554  1.00  0.00              
ATOM   2346  NE  ARG A 161      -3.692 -10.139  -8.903  1.00  0.00              
ATOM   2347  CZ  ARG A 161      -2.720  -9.266  -9.154  1.00  0.00              
ATOM   2348  NH1 ARG A 161      -2.963  -7.958  -9.099  1.00  0.00              
ATOM   2349  NH2 ARG A 161      -1.504  -9.702  -9.452  1.00  0.00              
ATOM   2350  H   ARG A 161     -10.508 -11.520  -8.526  1.00  0.00              
ATOM   2351  HA  ARG A 161      -8.368 -12.129  -9.239  1.00  0.00              
ATOM   2352 1HB  ARG A 161      -7.774  -9.778  -8.772  1.00  0.00              
ATOM   2353 2HB  ARG A 161      -7.389 -10.239  -7.097  1.00  0.00              
ATOM   2354 1HG  ARG A 161      -5.611 -11.729  -7.878  1.00  0.00              
ATOM   2355 2HG  ARG A 161      -6.036 -11.386  -9.573  1.00  0.00              
ATOM   2356 1HD  ARG A 161      -5.420  -9.035  -9.275  1.00  0.00              
ATOM   2357 2HD  ARG A 161      -5.062  -9.328  -7.557  1.00  0.00              
ATOM   2358  HE  ARG A 161      -3.280 -11.057  -9.007  1.00  0.00              
ATOM   2359 1HH1 ARG A 161      -3.889  -7.629  -8.865  1.00  0.00              
ATOM   2360 2HH1 ARG A 161      -2.220  -7.302  -9.291  1.00  0.00              
ATOM   2361 1HH2 ARG A 161      -1.322 -10.696  -9.488  1.00  0.00              
ATOM   2362 2HH2 ARG A 161      -0.766  -9.040  -9.643  1.00  0.00              
ATOM   2363  N   ALA A 162      -8.768 -13.380  -6.454  1.00  0.00              
ATOM   2364  CA  ALA A 162      -8.370 -14.467  -5.566  1.00  0.00              
ATOM   2365  C   ALA A 162      -7.864 -15.684  -6.351  1.00  0.00              
ATOM   2366  O   ALA A 162      -8.582 -16.255  -7.177  1.00  0.00              
ATOM   2367  CB  ALA A 162      -9.529 -14.855  -4.669  1.00  0.00              
ATOM   2368  H   ALA A 162      -9.703 -13.005  -6.383  1.00  0.00              
ATOM   2369  HA  ALA A 162      -7.544 -14.125  -4.943  1.00  0.00              
ATOM   2370 1HB  ALA A 162      -9.222 -15.667  -4.010  1.00  0.00              
ATOM   2371 2HB  ALA A 162      -9.830 -13.997  -4.070  1.00  0.00              
ATOM   2372 3HB  ALA A 162     -10.368 -15.183  -5.281  1.00  0.00              
ATOM   2373  N   ASN A 163      -6.609 -16.050  -6.104  1.00  0.00              
ATOM   2374  CA  ASN A 163      -5.985 -17.229  -6.703  1.00  0.00              
ATOM   2375  C   ASN A 163      -5.862 -17.261  -8.229  1.00  0.00              
ATOM   2376  O   ASN A 163      -5.668 -18.325  -8.817  1.00  0.00              
ATOM   2377  CB  ASN A 163      -6.719 -18.478  -6.249  1.00  0.00              
ATOM   2378  CG  ASN A 163      -6.571 -18.767  -4.781  1.00  0.00              
ATOM   2379  OD1 ASN A 163      -5.571 -18.401  -4.153  1.00  0.00              
ATOM   2380  ND2 ASN A 163      -7.522 -19.493  -4.250  1.00  0.00              
ATOM   2381  H   ASN A 163      -6.070 -15.476  -5.470  1.00  0.00              
ATOM   2382  HA  ASN A 163      -4.945 -17.302  -6.380  1.00  0.00              
ATOM   2383 1HB  ASN A 163      -7.754 -18.656  -6.546  1.00  0.00              
ATOM   2384 2HB  ASN A 163      -6.061 -19.144  -6.807  1.00  0.00              
ATOM   2385 1HD2 ASN A 163      -7.489 -19.724  -3.277  1.00  0.00              
ATOM   2386 2HD2 ASN A 163      -8.280 -19.815  -4.815  1.00  0.00              
ATOM   2387  N   VAL A 164      -5.962 -16.105  -8.876  1.00  0.00              
ATOM   2388  CA  VAL A 164      -5.792 -16.057 -10.324  1.00  0.00              
ATOM   2389  C   VAL A 164      -4.326 -16.309 -10.702  1.00  0.00              
ATOM   2390  O   VAL A 164      -4.024 -17.077 -11.621  1.00  0.00              
ATOM   2391  CB  VAL A 164      -6.242 -14.689 -10.880  1.00  0.00              
ATOM   2392  CG1 VAL A 164      -5.873 -14.574 -12.375  1.00  0.00              
ATOM   2393  CG2 VAL A 164      -7.749 -14.529 -10.669  1.00  0.00              
ATOM   2394  H   VAL A 164      -6.156 -15.250  -8.375  1.00  0.00              
ATOM   2395  HA  VAL A 164      -6.355 -16.851 -10.816  1.00  0.00              
ATOM   2396  HB  VAL A 164      -5.746 -13.898 -10.318  1.00  0.00              
ATOM   2397 1HG1 VAL A 164      -6.195 -13.604 -12.756  1.00  0.00              
ATOM   2398 2HG1 VAL A 164      -4.793 -14.668 -12.492  1.00  0.00              
ATOM   2399 3HG1 VAL A 164      -6.369 -15.366 -12.934  1.00  0.00              
ATOM   2400 1HG2 VAL A 164      -8.071 -13.564 -11.060  1.00  0.00              
ATOM   2401 2HG2 VAL A 164      -8.276 -15.327 -11.192  1.00  0.00              
ATOM   2402 3HG2 VAL A 164      -7.975 -14.582  -9.604  1.00  0.00              
ATOM   2403  N   ASP A 165      -3.412 -15.661  -9.990  1.00  0.00              
ATOM   2404  CA  ASP A 165      -1.999 -15.874 -10.254  1.00  0.00              
ATOM   2405  C   ASP A 165      -1.632 -17.307  -9.871  1.00  0.00              
ATOM   2406  O   ASP A 165      -0.756 -17.923 -10.486  1.00  0.00              
ATOM   2407  CB  ASP A 165      -1.140 -14.868  -9.484  1.00  0.00              
ATOM   2408  CG  ASP A 165      -1.199 -13.446 -10.025  1.00  0.00              
ATOM   2409  OD1 ASP A 165      -1.697 -13.264 -11.111  1.00  0.00              
ATOM   2410  OD2 ASP A 165      -0.892 -12.539  -9.289  1.00  0.00              
ATOM   2411  H   ASP A 165      -3.684 -15.017  -9.261  1.00  0.00              
ATOM   2412  HA  ASP A 165      -1.800 -15.751 -11.319  1.00  0.00              
ATOM   2413 1HB  ASP A 165      -1.340 -14.857  -8.412  1.00  0.00              
ATOM   2414 2HB  ASP A 165      -0.149 -15.284  -9.666  1.00  0.00              
ATOM   2415  N   LYS A 166      -2.320 -17.837  -8.866  1.00  0.00              
ATOM   2416  CA  LYS A 166      -2.055 -19.189  -8.373  1.00  0.00              
ATOM   2417  C   LYS A 166      -2.287 -20.263  -9.434  1.00  0.00              
ATOM   2418  O   LYS A 166      -1.483 -21.183  -9.572  1.00  0.00              
ATOM   2419  CB  LYS A 166      -2.921 -19.480  -7.147  1.00  0.00              
ATOM   2420  CG  LYS A 166      -2.744 -20.877  -6.568  1.00  0.00              
ATOM   2421  CD  LYS A 166      -3.451 -21.015  -5.228  1.00  0.00              
ATOM   2422  CE  LYS A 166      -3.431 -22.455  -4.737  1.00  0.00              
ATOM   2423  NZ  LYS A 166      -2.044 -22.972  -4.584  1.00  0.00              
ATOM   2424  H   LYS A 166      -3.048 -17.289  -8.430  1.00  0.00              
ATOM   2425  HA  LYS A 166      -1.006 -19.280  -8.091  1.00  0.00              
ATOM   2426 1HB  LYS A 166      -2.663 -18.738  -6.390  1.00  0.00              
ATOM   2427 2HB  LYS A 166      -3.960 -19.342  -7.449  1.00  0.00              
ATOM   2428 1HG  LYS A 166      -3.157 -21.599  -7.274  1.00  0.00              
ATOM   2429 2HG  LYS A 166      -1.679 -21.066  -6.439  1.00  0.00              
ATOM   2430 1HD  LYS A 166      -2.947 -20.376  -4.502  1.00  0.00              
ATOM   2431 2HD  LYS A 166      -4.483 -20.686  -5.345  1.00  0.00              
ATOM   2432 1HE  LYS A 166      -3.941 -22.495  -3.775  1.00  0.00              
ATOM   2433 2HE  LYS A 166      -3.970 -23.069  -5.458  1.00  0.00              
ATOM   2434 1HZ  LYS A 166      -2.075 -23.928  -4.258  1.00  0.00              
ATOM   2435 2HZ  LYS A 166      -1.571 -22.936  -5.476  1.00  0.00              
ATOM   2436 3HZ  LYS A 166      -1.545 -22.404  -3.915  1.00  0.00              
ATOM   2437  N   VAL A 167      -3.373 -20.165 -10.193  1.00  0.00              
ATOM   2438  CA  VAL A 167      -3.627 -21.210 -11.167  1.00  0.00              
ATOM   2439  C   VAL A 167      -2.643 -21.193 -12.328  1.00  0.00              
ATOM   2440  O   VAL A 167      -2.303 -22.250 -12.862  1.00  0.00              
ATOM   2441  CB  VAL A 167      -5.097 -21.183 -11.680  1.00  0.00              
ATOM   2442  CG1 VAL A 167      -6.036 -21.502 -10.515  1.00  0.00              
ATOM   2443  CG2 VAL A 167      -5.443 -19.829 -12.296  1.00  0.00              
ATOM   2444  H   VAL A 167      -4.024 -19.395 -10.117  1.00  0.00              
ATOM   2445  HA  VAL A 167      -3.493 -22.200 -10.730  1.00  0.00              
ATOM   2446  HB  VAL A 167      -5.209 -21.922 -12.473  1.00  0.00              
ATOM   2447 1HG1 VAL A 167      -7.068 -21.485 -10.865  1.00  0.00              
ATOM   2448 2HG1 VAL A 167      -5.802 -22.491 -10.120  1.00  0.00              
ATOM   2449 3HG1 VAL A 167      -5.908 -20.756  -9.730  1.00  0.00              
ATOM   2450 1HG2 VAL A 167      -6.475 -19.840 -12.646  1.00  0.00              
ATOM   2451 2HG2 VAL A 167      -5.322 -19.048 -11.545  1.00  0.00              
ATOM   2452 3HG2 VAL A 167      -4.777 -19.631 -13.137  1.00  0.00              
ATOM   2453  N   PHE A 168      -2.174 -20.009 -12.718  1.00  0.00              
ATOM   2454  CA  PHE A 168      -1.221 -19.921 -13.815  1.00  0.00              
ATOM   2455  C   PHE A 168       0.178 -20.342 -13.359  1.00  0.00              
ATOM   2456  O   PHE A 168       0.882 -21.053 -14.082  1.00  0.00              
ATOM   2457  CB  PHE A 168      -1.198 -18.498 -14.398  1.00  0.00              
ATOM   2458  CG  PHE A 168      -2.374 -18.200 -15.300  1.00  0.00              
ATOM   2459  CD1 PHE A 168      -2.397 -18.664 -16.615  1.00  0.00              
ATOM   2460  CD2 PHE A 168      -3.472 -17.497 -14.820  1.00  0.00              
ATOM   2461  CE1 PHE A 168      -3.496 -18.436 -17.436  1.00  0.00              
ATOM   2462  CE2 PHE A 168      -4.578 -17.263 -15.630  1.00  0.00              
ATOM   2463  CZ  PHE A 168      -4.594 -17.732 -16.940  1.00  0.00              
ATOM   2464  H   PHE A 168      -2.473 -19.161 -12.257  1.00  0.00              
ATOM   2465  HA  PHE A 168      -1.509 -20.608 -14.612  1.00  0.00              
ATOM   2466 1HB  PHE A 168      -1.221 -17.762 -13.596  1.00  0.00              
ATOM   2467 2HB  PHE A 168      -0.299 -18.353 -14.996  1.00  0.00              
ATOM   2468  HD1 PHE A 168      -1.538 -19.214 -17.000  1.00  0.00              
ATOM   2469  HD2 PHE A 168      -3.461 -17.128 -13.794  1.00  0.00              
ATOM   2470  HE1 PHE A 168      -3.496 -18.807 -18.460  1.00  0.00              
ATOM   2471  HE2 PHE A 168      -5.433 -16.711 -15.240  1.00  0.00              
ATOM   2472  HZ  PHE A 168      -5.458 -17.550 -17.576  1.00  0.00              
ATOM   2473  N   PHE A 169       0.572 -19.912 -12.162  1.00  0.00              
ATOM   2474  CA  PHE A 169       1.887 -20.246 -11.623  1.00  0.00              
ATOM   2475  C   PHE A 169       1.982 -21.738 -11.294  1.00  0.00              
ATOM   2476  O   PHE A 169       2.948 -22.399 -11.669  1.00  0.00              
ATOM   2477  CB  PHE A 169       2.194 -19.405 -10.371  1.00  0.00              
ATOM   2478  CG  PHE A 169       2.864 -18.081 -10.677  1.00  0.00              
ATOM   2479  CD1 PHE A 169       2.185 -17.081 -11.374  1.00  0.00              
ATOM   2480  CD2 PHE A 169       4.182 -17.844 -10.288  1.00  0.00              
ATOM   2481  CE1 PHE A 169       2.810 -15.860 -11.684  1.00  0.00              
ATOM   2482  CE2 PHE A 169       4.817 -16.630 -10.593  1.00  0.00              
ATOM   2483  CZ  PHE A 169       4.127 -15.636 -11.294  1.00  0.00              
ATOM   2484  H   PHE A 169      -0.054 -19.340 -11.614  1.00  0.00              
ATOM   2485  HA  PHE A 169       2.656 -20.042 -12.370  1.00  0.00              
ATOM   2486 1HB  PHE A 169       1.272 -19.174  -9.839  1.00  0.00              
ATOM   2487 2HB  PHE A 169       2.867 -19.950  -9.710  1.00  0.00              
ATOM   2488  HD1 PHE A 169       1.153 -17.253 -11.681  1.00  0.00              
ATOM   2489  HD2 PHE A 169       4.721 -18.619  -9.741  1.00  0.00              
ATOM   2490  HE1 PHE A 169       2.263 -15.092 -12.229  1.00  0.00              
ATOM   2491  HE2 PHE A 169       5.849 -16.462 -10.283  1.00  0.00              
ATOM   2492  HZ  PHE A 169       4.615 -14.693 -11.535  1.00  0.00              
ATOM   2493  N   ASP A 170       0.976 -22.274 -10.611  1.00  0.00              
ATOM   2494  CA  ASP A 170       0.973 -23.696 -10.292  1.00  0.00              
ATOM   2495  C   ASP A 170       0.937 -24.543 -11.554  1.00  0.00              
ATOM   2496  O   ASP A 170       1.538 -25.617 -11.600  1.00  0.00              
ATOM   2497  CB  ASP A 170      -0.205 -24.065  -9.385  1.00  0.00              
ATOM   2498  CG  ASP A 170       0.001 -23.608  -7.952  1.00  0.00              
ATOM   2499  OD1 ASP A 170       1.148 -23.265  -7.595  1.00  0.00              
ATOM   2500  OD2 ASP A 170      -0.971 -23.606  -7.173  1.00  0.00              
ATOM   2501  H   ASP A 170       0.202 -21.700 -10.306  1.00  0.00              
ATOM   2502  HA  ASP A 170       1.893 -23.959  -9.768  1.00  0.00              
ATOM   2503 1HB  ASP A 170      -1.168 -23.721  -9.763  1.00  0.00              
ATOM   2504 2HB  ASP A 170      -0.159 -25.152  -9.443  1.00  0.00              
ATOM   2505  N   LEU A 171       0.239 -24.073 -12.587  1.00  0.00              
ATOM   2506  CA  LEU A 171       0.231 -24.821 -13.835  1.00  0.00              
ATOM   2507  C   LEU A 171       1.629 -24.802 -14.445  1.00  0.00              
ATOM   2508  O   LEU A 171       2.111 -25.829 -14.921  1.00  0.00              
ATOM   2509  CB  LEU A 171      -0.787 -24.251 -14.836  1.00  0.00              
ATOM   2510  CG  LEU A 171      -0.846 -25.002 -16.176  1.00  0.00              
ATOM   2511  CD1 LEU A 171      -1.187 -26.476 -15.909  1.00  0.00              
ATOM   2512  CD2 LEU A 171      -1.893 -24.366 -17.129  1.00  0.00              
ATOM   2513  H   LEU A 171      -0.284 -23.212 -12.526  1.00  0.00              
ATOM   2514  HA  LEU A 171      -0.027 -25.861 -13.636  1.00  0.00              
ATOM   2515 1HB  LEU A 171      -1.702 -24.414 -14.270  1.00  0.00              
ATOM   2516 2HB  LEU A 171      -0.642 -23.182 -14.994  1.00  0.00              
ATOM   2517  HG  LEU A 171       0.129 -24.893 -16.652  1.00  0.00              
ATOM   2518 1HD1 LEU A 171      -1.231 -27.018 -16.854  1.00  0.00              
ATOM   2519 2HD1 LEU A 171      -0.419 -26.918 -15.274  1.00  0.00              
ATOM   2520 3HD1 LEU A 171      -2.153 -26.541 -15.409  1.00  0.00              
ATOM   2521 1HD2 LEU A 171      -1.911 -24.918 -18.069  1.00  0.00              
ATOM   2522 2HD2 LEU A 171      -2.879 -24.405 -16.665  1.00  0.00              
ATOM   2523 3HD2 LEU A 171      -1.624 -23.327 -17.324  1.00  0.00              
ATOM   2524  N   MET A 172       2.286 -23.644 -14.423  1.00  0.00              
ATOM   2525  CA  MET A 172       3.641 -23.556 -14.970  1.00  0.00              
ATOM   2526  C   MET A 172       4.601 -24.455 -14.185  1.00  0.00              
ATOM   2527  O   MET A 172       5.582 -24.951 -14.730  1.00  0.00              
ATOM   2528  CB  MET A 172       4.170 -22.112 -14.939  1.00  0.00              
ATOM   2529  CG  MET A 172       3.540 -21.162 -15.952  1.00  0.00              
ATOM   2530  SD  MET A 172       4.412 -19.560 -16.025  1.00  0.00              
ATOM   2531  CE  MET A 172       3.883 -18.812 -14.486  1.00  0.00              
ATOM   2532  H   MET A 172       1.859 -22.817 -14.031  1.00  0.00              
ATOM   2533  HA  MET A 172       3.649 -23.910 -16.001  1.00  0.00              
ATOM   2534 1HB  MET A 172       3.991 -21.730 -13.935  1.00  0.00              
ATOM   2535 2HB  MET A 172       5.245 -22.163 -15.122  1.00  0.00              
ATOM   2536 1HG  MET A 172       3.573 -21.638 -16.931  1.00  0.00              
ATOM   2537 2HG  MET A 172       2.502 -20.998 -15.661  1.00  0.00              
ATOM   2538 1HE  MET A 172       4.335 -17.825 -14.386  1.00  0.00              
ATOM   2539 2HE  MET A 172       2.796 -18.717 -14.481  1.00  0.00              
ATOM   2540 3HE  MET A 172       4.196 -19.440 -13.651  1.00  0.00              
ATOM   2541  N   ARG A 173       4.323 -24.651 -12.903  1.00  0.00              
ATOM   2542  CA  ARG A 173       5.133 -25.550 -12.099  1.00  0.00              
ATOM   2543  C   ARG A 173       4.901 -26.985 -12.552  1.00  0.00              
ATOM   2544  O   ARG A 173       5.831 -27.780 -12.604  1.00  0.00              
ATOM   2545  CB  ARG A 173       4.800 -25.388 -10.611  1.00  0.00              
ATOM   2546  CG  ARG A 173       5.282 -24.070 -10.039  1.00  0.00              
ATOM   2547  CD  ARG A 173       5.030 -23.967  -8.538  1.00  0.00              
ATOM   2548  NE  ARG A 173       5.499 -22.683  -8.019  1.00  0.00              
ATOM   2549  CZ  ARG A 173       4.708 -21.658  -7.713  1.00  0.00              
ATOM   2550  NH1 ARG A 173       3.389 -21.757  -7.864  1.00  0.00              
ATOM   2551  NH2 ARG A 173       5.240 -20.527  -7.268  1.00  0.00              
ATOM   2552  H   ARG A 173       3.542 -24.176 -12.474  1.00  0.00              
ATOM   2553  HA  ARG A 173       6.190 -25.325 -12.245  1.00  0.00              
ATOM   2554 1HB  ARG A 173       3.718 -25.467 -10.518  1.00  0.00              
ATOM   2555 2HB  ARG A 173       5.271 -26.220 -10.088  1.00  0.00              
ATOM   2556 1HG  ARG A 173       6.353 -23.981 -10.226  1.00  0.00              
ATOM   2557 2HG  ARG A 173       4.757 -23.260 -10.545  1.00  0.00              
ATOM   2558 1HD  ARG A 173       3.961 -24.061  -8.351  1.00  0.00              
ATOM   2559 2HD  ARG A 173       5.560 -24.775  -8.034  1.00  0.00              
ATOM   2560  HE  ARG A 173       6.442 -22.375  -7.817  1.00  0.00              
ATOM   2561 1HH1 ARG A 173       2.986 -22.616  -8.213  1.00  0.00              
ATOM   2562 2HH1 ARG A 173       2.797 -20.974  -7.629  1.00  0.00              
ATOM   2563 1HH2 ARG A 173       6.243 -20.451  -7.165  1.00  0.00              
ATOM   2564 2HH2 ARG A 173       4.643 -19.748  -7.036  1.00  0.00              
ATOM   2565  N   GLU A 174       3.659 -27.309 -12.895  1.00  0.00              
ATOM   2566  CA  GLU A 174       3.354 -28.640 -13.398  1.00  0.00              
ATOM   2567  C   GLU A 174       4.006 -28.830 -14.761  1.00  0.00              
ATOM   2568  O   GLU A 174       4.511 -29.912 -15.077  1.00  0.00              
ATOM   2569  CB  GLU A 174       1.842 -28.842 -13.487  1.00  0.00              
ATOM   2570  CG  GLU A 174       1.222 -29.181 -12.148  1.00  0.00              
ATOM   2571  CD  GLU A 174      -0.240 -29.541 -12.247  1.00  0.00              
ATOM   2572  OE1 GLU A 174      -0.607 -30.316 -13.155  1.00  0.00              
ATOM   2573  OE2 GLU A 174      -1.019 -29.053 -11.401  1.00  0.00              
ATOM   2574  H   GLU A 174       2.914 -26.633 -12.808  1.00  0.00              
ATOM   2575  HA  GLU A 174       3.769 -29.393 -12.727  1.00  0.00              
ATOM   2576 1HB  GLU A 174       1.420 -27.916 -13.877  1.00  0.00              
ATOM   2577 2HB  GLU A 174       1.669 -29.649 -14.200  1.00  0.00              
ATOM   2578 1HG  GLU A 174       1.738 -29.983 -11.621  1.00  0.00              
ATOM   2579 2HG  GLU A 174       1.316 -28.255 -11.581  1.00  0.00              
ATOM   2580  N   ILE A 175       4.007 -27.774 -15.567  1.00  0.00              
ATOM   2581  CA  ILE A 175       4.567 -27.858 -16.904  1.00  0.00              
ATOM   2582  C   ILE A 175       6.075 -28.056 -16.767  1.00  0.00              
ATOM   2583  O   ILE A 175       6.679 -28.872 -17.460  1.00  0.00              
ATOM   2584  CB  ILE A 175       4.271 -26.602 -17.743  1.00  0.00              
ATOM   2585  CG1 ILE A 175       2.774 -26.503 -18.047  1.00  0.00              
ATOM   2586  CG2 ILE A 175       5.079 -26.621 -19.032  1.00  0.00              
ATOM   2587  CD1 ILE A 175       2.352 -25.167 -18.614  1.00  0.00              
ATOM   2588  H   ILE A 175       3.615 -26.897 -15.252  1.00  0.00              
ATOM   2589  HA  ILE A 175       4.181 -28.732 -17.428  1.00  0.00              
ATOM   2590  HB  ILE A 175       4.532 -25.718 -17.163  1.00  0.00              
ATOM   2591 1HG1 ILE A 175       2.535 -27.292 -18.760  1.00  0.00              
ATOM   2592 2HG1 ILE A 175       2.241 -26.686 -17.114  1.00  0.00              
ATOM   2593 1HG2 ILE A 175       4.857 -25.726 -19.613  1.00  0.00              
ATOM   2594 2HG2 ILE A 175       6.142 -26.645 -18.794  1.00  0.00              
ATOM   2595 3HG2 ILE A 175       4.817 -27.505 -19.613  1.00  0.00              
ATOM   2596 1HD1 ILE A 175       1.279 -25.173 -18.804  1.00  0.00              
ATOM   2597 2HD1 ILE A 175       2.590 -24.377 -17.901  1.00  0.00              
ATOM   2598 3HD1 ILE A 175       2.883 -24.984 -19.548  1.00  0.00              
ATOM   2599  N   ARG A 176       6.669 -27.287 -15.861  1.00  0.00              
ATOM   2600  CA  ARG A 176       8.090 -27.389 -15.561  1.00  0.00              
ATOM   2601  C   ARG A 176       8.432 -28.823 -15.162  1.00  0.00              
ATOM   2602  O   ARG A 176       9.375 -29.412 -15.688  1.00  0.00              
ATOM   2603  CB  ARG A 176       8.536 -26.384 -14.509  1.00  0.00              
ATOM   2604  CG  ARG A 176      10.017 -26.429 -14.169  1.00  0.00              
ATOM   2605  CD  ARG A 176      10.480 -25.319 -13.298  1.00  0.00              
ATOM   2606  NE  ARG A 176       9.847 -25.277 -11.989  1.00  0.00              
ATOM   2607  CZ  ARG A 176       9.813 -24.192 -11.190  1.00  0.00              
ATOM   2608  NH1 ARG A 176      10.404 -23.072 -11.543  1.00  0.00              
ATOM   2609  NH2 ARG A 176       9.189 -24.291 -10.030  1.00  0.00              
ATOM   2610  H   ARG A 176       6.109 -26.608 -15.365  1.00  0.00              
ATOM   2611  HA  ARG A 176       8.673 -27.150 -16.451  1.00  0.00              
ATOM   2612 1HB  ARG A 176       8.284 -25.395 -14.888  1.00  0.00              
ATOM   2613 2HB  ARG A 176       7.956 -26.587 -13.609  1.00  0.00              
ATOM   2614 1HG  ARG A 176      10.227 -27.368 -13.657  1.00  0.00              
ATOM   2615 2HG  ARG A 176      10.587 -26.388 -15.098  1.00  0.00              
ATOM   2616 1HD  ARG A 176      11.553 -25.418 -13.138  1.00  0.00              
ATOM   2617 2HD  ARG A 176      10.272 -24.371 -13.792  1.00  0.00              
ATOM   2618  HE  ARG A 176       9.356 -26.004 -11.487  1.00  0.00              
ATOM   2619 1HH1 ARG A 176      10.893 -23.019 -12.426  1.00  0.00              
ATOM   2620 2HH1 ARG A 176      10.368 -22.271 -10.931  1.00  0.00              
ATOM   2621 1HH2 ARG A 176       8.755 -25.165  -9.766  1.00  0.00              
ATOM   2622 2HH2 ARG A 176       9.149 -23.494  -9.412  1.00  0.00              
ATOM   2623  N   ALA A 177       7.660 -29.378 -14.232  1.00  0.00              
ATOM   2624  CA  ALA A 177       7.914 -30.722 -13.735  1.00  0.00              
ATOM   2625  C   ALA A 177       7.860 -31.697 -14.901  1.00  0.00              
ATOM   2626  O   ALA A 177       8.708 -32.580 -15.028  1.00  0.00              
ATOM   2627  CB  ALA A 177       6.872 -31.102 -12.691  1.00  0.00              
ATOM   2628  H   ALA A 177       6.878 -28.856 -13.861  1.00  0.00              
ATOM   2629  HA  ALA A 177       8.913 -30.751 -13.300  1.00  0.00              
ATOM   2630 1HB  ALA A 177       7.074 -32.109 -12.327  1.00  0.00              
ATOM   2631 2HB  ALA A 177       6.918 -30.400 -11.859  1.00  0.00              
ATOM   2632 3HB  ALA A 177       5.880 -31.070 -13.139  1.00  0.00              
ATOM   2633  N   ARG A 178       6.862 -31.513 -15.758  1.00  0.00              
ATOM   2634  CA  ARG A 178       6.667 -32.374 -16.914  1.00  0.00              
ATOM   2635  C   ARG A 178       7.796 -32.238 -17.933  1.00  0.00              
ATOM   2636  O   ARG A 178       8.174 -33.210 -18.583  1.00  0.00              
ATOM   2637  CB  ARG A 178       5.308 -32.149 -17.562  1.00  0.00              
ATOM   2638  CG  ARG A 178       4.992 -33.078 -18.724  1.00  0.00              
ATOM   2639  CD  ARG A 178       5.003 -34.521 -18.374  1.00  0.00              
ATOM   2640  NE  ARG A 178       4.708 -35.412 -19.485  1.00  0.00              
ATOM   2641  CZ  ARG A 178       4.910 -36.744 -19.472  1.00  0.00              
ATOM   2642  NH1 ARG A 178       5.442 -37.338 -18.427  1.00  0.00              
ATOM   2643  NH2 ARG A 178       4.582 -37.436 -20.549  1.00  0.00              
ATOM   2644  H   ARG A 178       6.219 -30.750 -15.599  1.00  0.00              
ATOM   2645  HA  ARG A 178       6.673 -33.419 -16.601  1.00  0.00              
ATOM   2646 1HB  ARG A 178       4.559 -32.280 -16.783  1.00  0.00              
ATOM   2647 2HB  ARG A 178       5.291 -31.117 -17.913  1.00  0.00              
ATOM   2648 1HG  ARG A 178       4.000 -32.832 -19.104  1.00  0.00              
ATOM   2649 2HG  ARG A 178       5.732 -32.915 -19.508  1.00  0.00              
ATOM   2650 1HD  ARG A 178       5.991 -34.787 -17.997  1.00  0.00              
ATOM   2651 2HD  ARG A 178       4.258 -34.704 -17.601  1.00  0.00              
ATOM   2652  HE  ARG A 178       4.325 -35.201 -20.397  1.00  0.00              
ATOM   2653 1HH1 ARG A 178       5.704 -36.793 -17.618  1.00  0.00              
ATOM   2654 2HH1 ARG A 178       5.586 -38.338 -18.437  1.00  0.00              
ATOM   2655 1HH2 ARG A 178       4.191 -36.961 -21.351  1.00  0.00              
ATOM   2656 2HH2 ARG A 178       4.724 -38.435 -20.566  1.00  0.00              
ATOM   2657  N   LYS A 179       8.334 -31.031 -18.073  1.00  0.00              
ATOM   2658  CA  LYS A 179       9.491 -30.816 -18.934  1.00  0.00              
ATOM   2659  C   LYS A 179      10.749 -31.493 -18.394  1.00  0.00              
ATOM   2660  O   LYS A 179      11.603 -31.925 -19.163  1.00  0.00              
ATOM   2661  CB  LYS A 179       9.738 -29.315 -19.128  1.00  0.00              
ATOM   2662  CG  LYS A 179       8.728 -28.643 -20.056  1.00  0.00              
ATOM   2663  CD  LYS A 179       8.916 -27.129 -20.128  1.00  0.00              
ATOM   2664  CE  LYS A 179       8.016 -26.516 -21.206  1.00  0.00              
ATOM   2665  NZ  LYS A 179       7.987 -25.023 -21.175  1.00  0.00              
ATOM   2666  H   LYS A 179       7.938 -30.245 -17.576  1.00  0.00              
ATOM   2667  HA  LYS A 179       9.310 -31.261 -19.913  1.00  0.00              
ATOM   2668 1HB  LYS A 179       9.695 -28.854 -18.141  1.00  0.00              
ATOM   2669 2HB  LYS A 179      10.743 -29.206 -19.535  1.00  0.00              
ATOM   2670 1HG  LYS A 179       8.846 -29.062 -21.056  1.00  0.00              
ATOM   2671 2HG  LYS A 179       7.724 -28.857 -19.689  1.00  0.00              
ATOM   2672 1HD  LYS A 179       8.668 -26.702 -19.155  1.00  0.00              
ATOM   2673 2HD  LYS A 179       9.960 -26.919 -20.360  1.00  0.00              
ATOM   2674 1HE  LYS A 179       8.380 -26.839 -22.180  1.00  0.00              
ATOM   2675 2HE  LYS A 179       7.002 -26.888 -21.057  1.00  0.00              
ATOM   2676 1HZ  LYS A 179       7.379 -24.683 -21.906  1.00  0.00              
ATOM   2677 2HZ  LYS A 179       7.642 -24.712 -20.277  1.00  0.00              
ATOM   2678 3HZ  LYS A 179       8.920 -24.666 -21.319  1.00  0.00              
ATOM   2679  N   MET A 180      10.863 -31.584 -17.071  1.00  0.00              
ATOM   2680  CA  MET A 180      11.974 -32.308 -16.460  1.00  0.00              
ATOM   2681  C   MET A 180      11.830 -33.782 -16.795  1.00  0.00              
ATOM   2682  O   MET A 180      12.803 -34.462 -17.110  1.00  0.00              
ATOM   2683  CB  MET A 180      12.003 -32.095 -14.947  1.00  0.00              
ATOM   2684  CG  MET A 180      12.376 -30.684 -14.517  1.00  0.00              
ATOM   2685  SD  MET A 180      12.294 -30.458 -12.729  1.00  0.00              
ATOM   2686  CE  MET A 180      13.698 -31.436 -12.200  1.00  0.00              
ATOM   2687  H   MET A 180      10.173 -31.148 -16.477  1.00  0.00              
ATOM   2688  HA  MET A 180      12.919 -31.954 -16.872  1.00  0.00              
ATOM   2689 1HB  MET A 180      11.009 -32.338 -14.574  1.00  0.00              
ATOM   2690 2HB  MET A 180      12.727 -32.802 -14.541  1.00  0.00              
ATOM   2691 1HG  MET A 180      13.391 -30.482 -14.857  1.00  0.00              
ATOM   2692 2HG  MET A 180      11.686 -29.989 -14.997  1.00  0.00              
ATOM   2693 1HE  MET A 180      13.781 -31.395 -11.114  1.00  0.00              
ATOM   2694 2HE  MET A 180      13.560 -32.470 -12.516  1.00  0.00              
ATOM   2695 3HE  MET A 180      14.608 -31.037 -12.649  1.00  0.00              
ATOM   2696  N   GLU A 181      10.591 -34.257 -16.726  1.00  0.00              
ATOM   2697  CA  GLU A 181      10.244 -35.623 -17.087  1.00  0.00              
ATOM   2698  C   GLU A 181      10.464 -35.927 -18.566  1.00  0.00              
ATOM   2699  O   GLU A 181      10.853 -37.038 -18.924  1.00  0.00              
ATOM   2700  CB  GLU A 181       8.787 -35.905 -16.715  1.00  0.00              
ATOM   2701  CG  GLU A 181       8.529 -36.005 -15.218  1.00  0.00              
ATOM   2702  CD  GLU A 181       7.064 -36.178 -14.926  1.00  0.00              
ATOM   2703  OE1 GLU A 181       6.287 -36.152 -15.850  1.00  0.00              
ATOM   2704  OE2 GLU A 181       6.731 -36.449 -13.797  1.00  0.00              
ATOM   2705  H   GLU A 181       9.864 -33.632 -16.406  1.00  0.00              
ATOM   2706  HA  GLU A 181      10.888 -36.322 -16.552  1.00  0.00              
ATOM   2707 1HB  GLU A 181       8.189 -35.094 -17.132  1.00  0.00              
ATOM   2708 2HB  GLU A 181       8.510 -36.844 -17.194  1.00  0.00              
ATOM   2709 1HG  GLU A 181       9.091 -36.803 -14.734  1.00  0.00              
ATOM   2710 2HG  GLU A 181       8.863 -35.042 -14.835  1.00  0.00              
ATOM   2711  N   ASP A 182      10.213 -34.938 -19.416  1.00  0.00              
ATOM   2712  CA  ASP A 182      10.384 -35.097 -20.857  1.00  0.00              
ATOM   2713  C   ASP A 182      11.806 -34.858 -21.356  1.00  0.00              
ATOM   2714  O   ASP A 182      12.110 -35.130 -22.517  1.00  0.00              
ATOM   2715  CB  ASP A 182       9.427 -34.157 -21.594  1.00  0.00              
ATOM   2716  CG  ASP A 182       7.963 -34.568 -21.524  1.00  0.00              
ATOM   2717  OD1 ASP A 182       7.698 -35.689 -21.158  1.00  0.00              
ATOM   2718  OD2 ASP A 182       7.120 -33.718 -21.682  1.00  0.00              
ATOM   2719  H   ASP A 182       9.894 -34.051 -19.054  1.00  0.00              
ATOM   2720  HA  ASP A 182      10.165 -36.126 -21.143  1.00  0.00              
ATOM   2721 1HB  ASP A 182       9.526 -33.113 -21.294  1.00  0.00              
ATOM   2722 2HB  ASP A 182       9.789 -34.277 -22.616  1.00  0.00              
ATOM   2723  N   SER A 183      12.674 -34.350 -20.492  1.00  0.00              
ATOM   2724  CA  SER A 183      14.045 -34.074 -20.896  1.00  0.00              
ATOM   2725  C   SER A 183      15.047 -34.688 -19.930  1.00  0.00              
ATOM   2726  O   SER A 183      15.774 -35.610 -20.359  1.00  0.00              
ATOM   2727  OXT SER A 183      15.118 -34.284 -18.802  1.00  0.00              
ATOM   2728  CB  SER A 183      14.264 -32.577 -21.001  1.00  0.00              
ATOM   2729  OG  SER A 183      15.577 -32.262 -21.377  1.00  0.00              
ATOM   2730  H   SER A 183      12.391 -34.150 -19.543  1.00  0.00              
ATOM   2731  HA  SER A 183      14.270 -34.398 -21.913  1.00  0.00              
ATOM   2732 1HB  SER A 183      13.576 -32.176 -21.744  1.00  0.00              
ATOM   2733 2HB  SER A 183      14.055 -32.125 -20.032  1.00  0.00              
ATOM   2734  HG  SER A 183      15.674 -31.309 -21.432  1.00  0.00              
ATOM   2735  N   SER C   4      12.315   8.733 -26.600  1.00  0.00              
ATOM   2736  CA  SER C   4      11.441   9.116 -25.453  1.00  0.00              
ATOM   2737  C   SER C   4      10.947   7.863 -24.731  1.00  0.00              
ATOM   2738  O   SER C   4      11.550   7.421 -23.749  1.00  0.00              
ATOM   2739  CB  SER C   4      10.265   9.949 -25.923  1.00  0.00              
ATOM   2740  OG  SER C   4      10.670  11.188 -26.437  1.00  0.00              
ATOM   2741 1H   SER C   4      12.065   9.000 -27.530  1.00  0.00              
ATOM   2742 2H   SER C   4      13.265   9.045 -26.631  1.00  0.00              
ATOM   2743 3H   SER C   4      12.494   7.768 -26.791  1.00  0.00              
ATOM   2744  HA  SER C   4      11.920   9.805 -24.755  1.00  0.00              
ATOM   2745 1HB  SER C   4       9.736   9.398 -26.700  1.00  0.00              
ATOM   2746 2HB  SER C   4       9.597  10.117 -25.079  1.00  0.00              
ATOM   2747  HG  SER C   4       9.898  11.683 -26.722  1.00  0.00              
ATOM   2748  N   ARG C   5       9.852   7.294 -25.225  1.00  0.00              
ATOM   2749  CA  ARG C   5       9.258   6.128 -24.588  1.00  0.00              
ATOM   2750  C   ARG C   5       9.896   4.845 -25.102  1.00  0.00              
ATOM   2751  O   ARG C   5      10.791   4.875 -25.946  1.00  0.00              
ATOM   2752  CB  ARG C   5       7.748   6.088 -24.837  1.00  0.00              
ATOM   2753  CG  ARG C   5       7.004   7.326 -24.355  1.00  0.00              
ATOM   2754  CD  ARG C   5       7.067   7.479 -22.840  1.00  0.00              
ATOM   2755  NE  ARG C   5       6.348   8.667 -22.384  1.00  0.00              
ATOM   2756  CZ  ARG C   5       5.041   8.703 -22.133  1.00  0.00              
ATOM   2757  NH1 ARG C   5       4.302   7.611 -22.286  1.00  0.00              
ATOM   2758  NH2 ARG C   5       4.471   9.833 -21.735  1.00  0.00              
ATOM   2759  H   ARG C   5       9.420   7.673 -26.055  1.00  0.00              
ATOM   2760  HA  ARG C   5       9.441   6.161 -23.514  1.00  0.00              
ATOM   2761 1HB  ARG C   5       7.605   5.970 -25.909  1.00  0.00              
ATOM   2762 2HB  ARG C   5       7.363   5.209 -24.320  1.00  0.00              
ATOM   2763 1HG  ARG C   5       7.452   8.205 -24.822  1.00  0.00              
ATOM   2764 2HG  ARG C   5       5.960   7.243 -24.663  1.00  0.00              
ATOM   2765 1HD  ARG C   5       6.621   6.600 -22.377  1.00  0.00              
ATOM   2766 2HD  ARG C   5       8.110   7.561 -22.535  1.00  0.00              
ATOM   2767  HE  ARG C   5       6.695   9.599 -22.197  1.00  0.00              
ATOM   2768 1HH1 ARG C   5       4.734   6.752 -22.594  1.00  0.00              
ATOM   2769 2HH1 ARG C   5       3.311   7.645 -22.093  1.00  0.00              
ATOM   2770 1HH2 ARG C   5       5.031  10.667 -21.624  1.00  0.00              
ATOM   2771 2HH2 ARG C   5       3.481   9.855 -21.545  1.00  0.00              
ATOM   2772  N   GLN C   6       9.427   3.716 -24.582  1.00  0.00              
ATOM   2773  CA  GLN C   6       9.915   2.425 -25.026  1.00  0.00              
ATOM   2774  C   GLN C   6       9.152   1.934 -26.251  1.00  0.00              
ATOM   2775  O   GLN C   6       8.013   2.331 -26.496  1.00  0.00              
ATOM   2776  CB  GLN C   6       9.799   1.398 -23.896  1.00  0.00              
ATOM   2777  CG  GLN C   6      10.595   1.749 -22.651  1.00  0.00              
ATOM   2778  CD  GLN C   6      12.086   1.828 -22.920  1.00  0.00              
ATOM   2779  OE1 GLN C   6      12.683   0.894 -23.462  1.00  0.00              
ATOM   2780  NE2 GLN C   6      12.695   2.945 -22.541  1.00  0.00              
ATOM   2781  H   GLN C   6       8.719   3.755 -23.864  1.00  0.00              
ATOM   2782  HA  GLN C   6      10.958   2.513 -25.329  1.00  0.00              
ATOM   2783 1HB  GLN C   6       8.740   1.320 -23.648  1.00  0.00              
ATOM   2784 2HB  GLN C   6      10.146   0.446 -24.300  1.00  0.00              
ATOM   2785 1HG  GLN C   6      10.328   2.578 -21.996  1.00  0.00              
ATOM   2786 2HG  GLN C   6      10.386   0.806 -22.145  1.00  0.00              
ATOM   2787 1HE2 GLN C   6      13.679   3.055 -22.692  1.00  0.00              
ATOM   2788 2HE2 GLN C   6      12.173   3.678 -22.104  1.00  0.00              
ATOM   2789  N   PRO C   7       9.788   1.077 -27.058  1.00  0.00              
ATOM   2790  CA  PRO C   7       9.122   0.529 -28.244  1.00  0.00              
ATOM   2791  C   PRO C   7       7.797  -0.155 -27.927  1.00  0.00              
ATOM   2792  O   PRO C   7       7.691  -0.930 -26.976  1.00  0.00              
ATOM   2793  CB  PRO C   7      10.145  -0.464 -28.796  1.00  0.00              
ATOM   2794  CG  PRO C   7      11.470   0.103 -28.347  1.00  0.00              
ATOM   2795  CD  PRO C   7      11.170   0.565 -26.952  1.00  0.00              
ATOM   2796  HA  PRO C   7       8.847   1.304 -28.974  1.00  0.00              
ATOM   2797 1HB  PRO C   7       9.980  -1.476 -28.395  1.00  0.00              
ATOM   2798 2HB  PRO C   7      10.085  -0.538 -29.892  1.00  0.00              
ATOM   2799 1HG  PRO C   7      12.261  -0.661 -28.377  1.00  0.00              
ATOM   2800 2HG  PRO C   7      11.793   0.924 -29.003  1.00  0.00              
ATOM   2801 1HD  PRO C   7      11.237  -0.253 -26.220  1.00  0.00              
ATOM   2802 2HD  PRO C   7      11.859   1.354 -26.617  1.00  0.00              
ATOM   2803  N   PRO C   8       6.759   0.151 -28.711  1.00  0.00              
ATOM   2804  CA  PRO C   8       5.460  -0.489 -28.509  1.00  0.00              
ATOM   2805  C   PRO C   8       5.643  -2.005 -28.508  1.00  0.00              
ATOM   2806  O   PRO C   8       6.360  -2.552 -29.353  1.00  0.00              
ATOM   2807  CB  PRO C   8       4.600  -0.003 -29.681  1.00  0.00              
ATOM   2808  CG  PRO C   8       5.203   1.304 -30.067  1.00  0.00              
ATOM   2809  CD  PRO C   8       6.685   1.139 -29.856  1.00  0.00              
ATOM   2810  HA  PRO C   8       5.005  -0.233 -27.541  1.00  0.00              
ATOM   2811 1HB  PRO C   8       4.623  -0.715 -30.519  1.00  0.00              
ATOM   2812 2HB  PRO C   8       3.547   0.115 -29.387  1.00  0.00              
ATOM   2813 1HG  PRO C   8       4.978   1.552 -31.115  1.00  0.00              
ATOM   2814 2HG  PRO C   8       4.805   2.123 -29.449  1.00  0.00              
ATOM   2815 1HD  PRO C   8       7.191   0.749 -30.751  1.00  0.00              
ATOM   2816 2HD  PRO C   8       7.176   2.088 -29.596  1.00  0.00              
ATOM   2817  N   LEU C   9       4.994  -2.675 -27.563  1.00  0.00              
ATOM   2818  CA  LEU C   9       5.082  -4.126 -27.466  1.00  0.00              
ATOM   2819  C   LEU C   9       3.672  -4.709 -27.433  1.00  0.00              
ATOM   2820  O   LEU C   9       2.951  -4.544 -26.455  1.00  0.00              
ATOM   2821  CB  LEU C   9       5.876  -4.541 -26.221  1.00  0.00              
ATOM   2822  CG  LEU C   9       6.008  -6.054 -26.005  1.00  0.00              
ATOM   2823  CD1 LEU C   9       6.769  -6.682 -27.165  1.00  0.00              
ATOM   2824  CD2 LEU C   9       6.720  -6.319 -24.687  1.00  0.00              
ATOM   2825  H   LEU C   9       4.426  -2.171 -26.896  1.00  0.00              
ATOM   2826  HA  LEU C   9       5.586  -4.521 -28.347  1.00  0.00              
ATOM   2827 1HB  LEU C   9       6.844  -4.114 -26.478  1.00  0.00              
ATOM   2828 2HB  LEU C   9       5.494  -4.060 -25.319  1.00  0.00              
ATOM   2829  HG  LEU C   9       5.000  -6.460 -25.926  1.00  0.00              
ATOM   2830 1HD1 LEU C   9       6.859  -7.756 -27.002  1.00  0.00              
ATOM   2831 2HD1 LEU C   9       6.231  -6.500 -28.094  1.00  0.00              
ATOM   2832 3HD1 LEU C   9       7.764  -6.241 -27.229  1.00  0.00              
ATOM   2833 1HD2 LEU C   9       6.813  -7.395 -24.533  1.00  0.00              
ATOM   2834 2HD2 LEU C   9       7.712  -5.868 -24.711  1.00  0.00              
ATOM   2835 3HD2 LEU C   9       6.145  -5.886 -23.868  1.00  0.00              
ATOM   2836  N   VAL C  10       3.278  -5.393 -28.502  1.00  0.00              
ATOM   2837  CA  VAL C  10       1.987  -6.053 -28.508  1.00  0.00              
ATOM   2838  C   VAL C  10       2.135  -7.392 -27.795  1.00  0.00              
ATOM   2839  O   VAL C  10       3.083  -8.143 -28.053  1.00  0.00              
ATOM   2840  CB  VAL C  10       1.481  -6.255 -29.945  1.00  0.00              
ATOM   2841  CG1 VAL C  10       0.187  -7.067 -29.946  1.00  0.00              
ATOM   2842  CG2 VAL C  10       1.262  -4.885 -30.590  1.00  0.00              
ATOM   2843  H   VAL C  10       3.869  -5.460 -29.318  1.00  0.00              
ATOM   2844  HA  VAL C  10       1.245  -5.479 -27.950  1.00  0.00              
ATOM   2845  HB  VAL C  10       2.249  -6.773 -30.520  1.00  0.00              
ATOM   2846 1HG1 VAL C  10      -0.157  -7.202 -30.972  1.00  0.00              
ATOM   2847 2HG1 VAL C  10       0.370  -8.041 -29.493  1.00  0.00              
ATOM   2848 3HG1 VAL C  10      -0.575  -6.537 -29.374  1.00  0.00              
ATOM   2849 1HG2 VAL C  10       0.903  -5.015 -31.610  1.00  0.00              
ATOM   2850 2HG2 VAL C  10       0.522  -4.326 -30.015  1.00  0.00              
ATOM   2851 3HG2 VAL C  10       2.202  -4.334 -30.604  1.00  0.00              
ATOM   2852  N   THR C  11       1.198  -7.681 -26.894  1.00  0.00              
ATOM   2853  CA  THR C  11       1.272  -8.884 -26.076  1.00  0.00              
ATOM   2854  C   THR C  11      -0.016  -9.709 -26.079  1.00  0.00              
ATOM   2855  O   THR C  11      -0.064 -10.771 -25.470  1.00  0.00              
ATOM   2856  CB  THR C  11       1.624  -8.531 -24.619  1.00  0.00              
ATOM   2857  OG1 THR C  11       0.614  -7.672 -24.075  1.00  0.00              
ATOM   2858  CG2 THR C  11       2.972  -7.828 -24.551  1.00  0.00              
ATOM   2859  H   THR C  11       0.417  -7.052 -26.774  1.00  0.00              
ATOM   2860  HA  THR C  11       2.033  -9.555 -26.474  1.00  0.00              
ATOM   2861  HB  THR C  11       1.664  -9.448 -24.032  1.00  0.00              
ATOM   2862  HG1 THR C  11      -0.250  -7.968 -24.372  1.00  0.00              
ATOM   2863 1HG2 THR C  11       3.203  -7.587 -23.514  1.00  0.00              
ATOM   2864 2HG2 THR C  11       3.744  -8.484 -24.954  1.00  0.00              
ATOM   2865 3HG2 THR C  11       2.932  -6.911 -25.137  1.00  0.00              
ATOM   2866  N   GLY C  12      -1.057  -9.213 -26.742  1.00  0.00              
ATOM   2867  CA  GLY C  12      -2.280  -9.988 -26.896  1.00  0.00              
ATOM   2868  C   GLY C  12      -3.002  -9.624 -28.183  1.00  0.00              
ATOM   2869  O   GLY C  12      -2.910  -8.491 -28.630  1.00  0.00              
ATOM   2870  H   GLY C  12      -1.006  -8.289 -27.148  1.00  0.00              
ATOM   2871 1HA  GLY C  12      -2.029 -11.048 -26.917  1.00  0.00              
ATOM   2872 2HA  GLY C  12      -2.937  -9.787 -26.051  1.00  0.00              
ATOM   2873  N   ILE C  13      -3.719 -10.579 -28.773  1.00  0.00              
ATOM   2874  CA  ILE C  13      -4.474 -10.336 -30.001  1.00  0.00              
ATOM   2875  C   ILE C  13      -5.786 -11.121 -29.923  1.00  0.00              
ATOM   2876  O   ILE C  13      -5.795 -12.307 -29.568  1.00  0.00              
ATOM   2877  CB  ILE C  13      -3.641 -10.753 -31.246  1.00  0.00              
ATOM   2878  CG1 ILE C  13      -4.440 -10.491 -32.528  1.00  0.00              
ATOM   2879  CG2 ILE C  13      -3.233 -12.219 -31.150  1.00  0.00              
ATOM   2880  CD1 ILE C  13      -4.583  -9.029 -32.876  1.00  0.00              
ATOM   2881  H   ILE C  13      -3.740 -11.499 -28.356  1.00  0.00              
ATOM   2882  HA  ILE C  13      -4.747  -9.284 -30.082  1.00  0.00              
ATOM   2883  HB  ILE C  13      -2.748 -10.131 -31.300  1.00  0.00              
ATOM   2884 1HG1 ILE C  13      -3.928 -11.007 -33.340  1.00  0.00              
ATOM   2885 2HG1 ILE C  13      -5.429 -10.927 -32.389  1.00  0.00              
ATOM   2886 1HG2 ILE C  13      -2.651 -12.493 -32.030  1.00  0.00              
ATOM   2887 2HG2 ILE C  13      -2.631 -12.373 -30.256  1.00  0.00              
ATOM   2888 3HG2 ILE C  13      -4.125 -12.843 -31.098  1.00  0.00              
ATOM   2889 1HD1 ILE C  13      -5.161  -8.928 -33.795  1.00  0.00              
ATOM   2890 2HD1 ILE C  13      -5.098  -8.510 -32.065  1.00  0.00              
ATOM   2891 3HD1 ILE C  13      -3.598  -8.590 -33.019  1.00  0.00              
ATOM   2892  N   SER C  14      -6.893 -10.455 -30.242  1.00  0.00              
ATOM   2893  CA  SER C  14      -8.207 -11.087 -30.222  1.00  0.00              
ATOM   2894  C   SER C  14      -9.129 -10.619 -31.347  1.00  0.00              
ATOM   2895  O   SER C  14      -9.474  -9.441 -31.418  1.00  0.00              
ATOM   2896  CB  SER C  14      -8.864 -10.836 -28.879  1.00  0.00              
ATOM   2897  OG  SER C  14     -10.221 -11.186 -28.884  1.00  0.00              
ATOM   2898  H   SER C  14      -6.820  -9.482 -30.506  1.00  0.00              
ATOM   2899  HA  SER C  14      -8.163 -12.177 -30.251  1.00  0.00              
ATOM   2900 1HB  SER C  14      -8.349 -11.428 -28.124  1.00  0.00              
ATOM   2901 2HB  SER C  14      -8.771  -9.779 -28.637  1.00  0.00              
ATOM   2902  HG  SER C  14     -10.310 -12.119 -29.092  1.00  0.00              
ATOM   2903  N   PRO C  15      -9.535 -11.537 -32.249  1.00  0.00              
ATOM   2904  CA  PRO C  15      -9.174 -12.960 -32.301  1.00  0.00              
ATOM   2905  C   PRO C  15      -7.747 -13.114 -32.819  1.00  0.00              
ATOM   2906  O   PRO C  15      -7.215 -12.190 -33.426  1.00  0.00              
ATOM   2907  CB  PRO C  15     -10.193 -13.531 -33.282  1.00  0.00              
ATOM   2908  CG  PRO C  15     -10.343 -12.391 -34.252  1.00  0.00              
ATOM   2909  CD  PRO C  15     -10.451 -11.193 -33.318  1.00  0.00              
ATOM   2910  HA  PRO C  15      -9.186 -13.438 -31.310  1.00  0.00              
ATOM   2911 1HB  PRO C  15      -9.823 -14.449 -33.759  1.00  0.00              
ATOM   2912 2HB  PRO C  15     -11.137 -13.788 -32.778  1.00  0.00              
ATOM   2913 1HG  PRO C  15      -9.477 -12.327 -34.928  1.00  0.00              
ATOM   2914 2HG  PRO C  15     -11.235 -12.520 -34.883  1.00  0.00              
ATOM   2915 1HD  PRO C  15     -10.151 -10.255 -33.808  1.00  0.00              
ATOM   2916 2HD  PRO C  15     -11.474 -11.048 -32.944  1.00  0.00              
ATOM   2917  N   ASN C  16      -7.135 -14.277 -32.601  1.00  0.00              
ATOM   2918  CA  ASN C  16      -5.764 -14.497 -33.057  1.00  0.00              
ATOM   2919  C   ASN C  16      -5.665 -14.924 -34.528  1.00  0.00              
ATOM   2920  O   ASN C  16      -4.574 -15.156 -35.052  1.00  0.00              
ATOM   2921  CB  ASN C  16      -5.067 -15.520 -32.179  1.00  0.00              
ATOM   2922  CG  ASN C  16      -5.658 -16.900 -32.271  1.00  0.00              
ATOM   2923  OD1 ASN C  16      -6.622 -17.136 -33.009  1.00  0.00              
ATOM   2924  ND2 ASN C  16      -5.139 -17.791 -31.466  1.00  0.00              
ATOM   2925  H   ASN C  16      -7.616 -15.019 -32.117  1.00  0.00              
ATOM   2926  HA  ASN C  16      -5.201 -13.564 -32.999  1.00  0.00              
ATOM   2927 1HB  ASN C  16      -3.979 -15.597 -32.167  1.00  0.00              
ATOM   2928 2HB  ASN C  16      -5.408 -15.053 -31.255  1.00  0.00              
ATOM   2929 1HD2 ASN C  16      -5.483 -18.731 -31.473  1.00  0.00              
ATOM   2930 2HD2 ASN C  16      -4.399 -17.534 -30.845  1.00  0.00              
ATOM   2931  N   GLU C  17      -6.807 -15.026 -35.190  1.00  0.00              
ATOM   2932  CA  GLU C  17      -6.837 -15.449 -36.583  1.00  0.00              
ATOM   2933  C   GLU C  17      -8.093 -14.880 -37.209  1.00  0.00              
ATOM   2934  O   GLU C  17      -9.079 -14.616 -36.516  1.00  0.00              
ATOM   2935  CB  GLU C  17      -6.807 -16.974 -36.709  1.00  0.00              
ATOM   2936  CG  GLU C  17      -8.020 -17.678 -36.118  1.00  0.00              
ATOM   2937  CD  GLU C  17      -7.876 -19.172 -36.195  1.00  0.00              
ATOM   2938  OE1 GLU C  17      -6.878 -19.628 -36.699  1.00  0.00              
ATOM   2939  OE2 GLU C  17      -8.709 -19.858 -35.651  1.00  0.00              
ATOM   2940  H   GLU C  17      -7.676 -14.808 -34.723  1.00  0.00              
ATOM   2941  HA  GLU C  17      -5.970 -15.049 -37.110  1.00  0.00              
ATOM   2942 1HB  GLU C  17      -6.737 -17.204 -37.773  1.00  0.00              
ATOM   2943 2HB  GLU C  17      -5.905 -17.318 -36.203  1.00  0.00              
ATOM   2944 1HG  GLU C  17      -8.232 -17.387 -35.090  1.00  0.00              
ATOM   2945 2HG  GLU C  17      -8.840 -17.359 -36.761  1.00  0.00              
ATOM   2946  N   GLY C  18      -8.058 -14.701 -38.525  1.00  0.00              
ATOM   2947  CA  GLY C  18      -9.211 -14.164 -39.213  1.00  0.00              
ATOM   2948  C   GLY C  18      -8.914 -13.776 -40.642  1.00  0.00              
ATOM   2949  O   GLY C  18      -7.757 -13.641 -41.047  1.00  0.00              
ATOM   2950  H   GLY C  18      -7.232 -14.935 -39.057  1.00  0.00              
ATOM   2951 1HA  GLY C  18     -10.001 -14.915 -39.222  1.00  0.00              
ATOM   2952 2HA  GLY C  18      -9.560 -13.278 -38.685  1.00  0.00              
ATOM   2953  N   ILE C  19      -9.979 -13.600 -41.409  1.00  0.00              
ATOM   2954  CA  ILE C  19      -9.887 -13.369 -42.838  1.00  0.00              
ATOM   2955  C   ILE C  19      -9.647 -11.882 -43.077  1.00  0.00              
ATOM   2956  O   ILE C  19      -9.800 -11.068 -42.167  1.00  0.00              
ATOM   2957  CB  ILE C  19     -11.159 -13.821 -43.580  1.00  0.00              
ATOM   2958  CG1 ILE C  19     -12.361 -12.982 -43.140  1.00  0.00              
ATOM   2959  CG2 ILE C  19     -11.419 -15.299 -43.338  1.00  0.00              
ATOM   2960  CD1 ILE C  19     -13.591 -13.182 -43.994  1.00  0.00              
ATOM   2961  H   ILE C  19     -10.889 -13.629 -40.973  1.00  0.00              
ATOM   2962  HA  ILE C  19      -9.026 -13.889 -43.257  1.00  0.00              
ATOM   2963  HB  ILE C  19     -11.028 -13.645 -44.648  1.00  0.00              
ATOM   2964 1HG1 ILE C  19     -12.586 -13.255 -42.108  1.00  0.00              
ATOM   2965 2HG1 ILE C  19     -12.058 -11.936 -43.179  1.00  0.00              
ATOM   2966 1HG2 ILE C  19     -12.321 -15.602 -43.869  1.00  0.00              
ATOM   2967 2HG2 ILE C  19     -10.573 -15.883 -43.699  1.00  0.00              
ATOM   2968 3HG2 ILE C  19     -11.551 -15.476 -42.270  1.00  0.00              
ATOM   2969 1HD1 ILE C  19     -14.401 -12.555 -43.620  1.00  0.00              
ATOM   2970 2HD1 ILE C  19     -13.367 -12.909 -45.026  1.00  0.00              
ATOM   2971 3HD1 ILE C  19     -13.896 -14.227 -43.955  1.00  0.00              
ATOM   2972  N   PRO C  20      -9.249 -11.508 -44.303  1.00  0.00              
ATOM   2973  CA  PRO C  20      -9.104 -10.086 -44.608  1.00  0.00              
ATOM   2974  C   PRO C  20     -10.362  -9.300 -44.236  1.00  0.00              
ATOM   2975  O   PRO C  20     -11.492  -9.766 -44.426  1.00  0.00              
ATOM   2976  CB  PRO C  20      -8.825 -10.089 -46.105  1.00  0.00              
ATOM   2977  CG  PRO C  20      -8.109 -11.398 -46.289  1.00  0.00              
ATOM   2978  CD  PRO C  20      -8.942 -12.333 -45.440  1.00  0.00              
ATOM   2979  HA  PRO C  20      -8.296  -9.608 -44.035  1.00  0.00              
ATOM   2980 1HB  PRO C  20      -9.757 -10.035 -46.688  1.00  0.00              
ATOM   2981 2HB  PRO C  20      -8.208  -9.227 -46.402  1.00  0.00              
ATOM   2982 1HG  PRO C  20      -8.084 -11.693 -47.349  1.00  0.00              
ATOM   2983 2HG  PRO C  20      -7.065 -11.331 -45.949  1.00  0.00              
ATOM   2984 1HD  PRO C  20      -9.850 -12.670 -45.961  1.00  0.00              
ATOM   2985 2HD  PRO C  20      -8.388 -13.235 -45.146  1.00  0.00              
ATOM   2986  N   TRP C  21     -10.138  -8.110 -43.688  1.00  0.00              
ATOM   2987  CA  TRP C  21     -11.193  -7.205 -43.256  1.00  0.00              
ATOM   2988  C   TRP C  21     -11.863  -7.602 -41.941  1.00  0.00              
ATOM   2989  O   TRP C  21     -12.944  -7.122 -41.604  1.00  0.00              
ATOM   2990  CB  TRP C  21     -12.230  -7.006 -44.363  1.00  0.00              
ATOM   2991  CG  TRP C  21     -12.750  -5.618 -44.306  1.00  0.00              
ATOM   2992  CD1 TRP C  21     -14.032  -5.230 -44.023  1.00  0.00              
ATOM   2993  CD2 TRP C  21     -11.969  -4.421 -44.355  1.00  0.00              
ATOM   2994  NE1 TRP C  21     -14.088  -3.866 -43.878  1.00  0.00              
ATOM   2995  CE2 TRP C  21     -12.837  -3.344 -44.075  1.00  0.00              
ATOM   2996  CE3 TRP C  21     -10.616  -4.155 -44.600  1.00  0.00              
ATOM   2997  CZ2 TRP C  21     -12.396  -2.017 -44.032  1.00  0.00              
ATOM   2998  CZ3 TRP C  21     -10.176  -2.836 -44.557  1.00  0.00              
ATOM   2999  CH2 TRP C  21     -11.067  -1.783 -44.273  1.00  0.00              
ATOM   3000  H   TRP C  21      -9.174  -7.833 -43.573  1.00  0.00              
ATOM   3001  HA  TRP C  21     -10.776  -6.216 -43.065  1.00  0.00              
ATOM   3002 1HB  TRP C  21     -11.775  -7.171 -45.340  1.00  0.00              
ATOM   3003 2HB  TRP C  21     -13.060  -7.699 -44.227  1.00  0.00              
ATOM   3004  HD1 TRP C  21     -14.783  -6.015 -43.958  1.00  0.00              
ATOM   3005  HE1 TRP C  21     -14.918  -3.331 -43.662  1.00  0.00              
ATOM   3006  HE3 TRP C  21      -9.888  -4.934 -44.822  1.00  0.00              
ATOM   3007  HZ2 TRP C  21     -13.118  -1.230 -43.808  1.00  0.00              
ATOM   3008  HZ3 TRP C  21      -9.122  -2.637 -44.750  1.00  0.00              
ATOM   3009  HH2 TRP C  21     -10.690  -0.760 -44.245  1.00  0.00              
ATOM   3010  N   THR C  22     -11.201  -8.485 -41.198  1.00  0.00              
ATOM   3011  CA  THR C  22     -11.662  -8.879 -39.867  1.00  0.00              
ATOM   3012  C   THR C  22     -11.131  -7.819 -38.903  1.00  0.00              
ATOM   3013  O   THR C  22      -9.941  -7.512 -38.918  1.00  0.00              
ATOM   3014  CB  THR C  22     -11.071 -10.242 -39.436  1.00  0.00              
ATOM   3015  OG1 THR C  22     -11.546 -11.275 -40.303  1.00  0.00              
ATOM   3016  CG2 THR C  22     -11.470 -10.568 -38.000  1.00  0.00              
ATOM   3017  H   THR C  22     -10.355  -8.894 -41.566  1.00  0.00              
ATOM   3018  HA  THR C  22     -12.752  -8.885 -39.841  1.00  0.00              
ATOM   3019  HB  THR C  22      -9.984 -10.196 -39.508  1.00  0.00              
ATOM   3020  HG1 THR C  22     -12.474 -11.122 -40.502  1.00  0.00              
ATOM   3021 1HG2 THR C  22     -11.044 -11.529 -37.714  1.00  0.00              
ATOM   3022 2HG2 THR C  22     -11.094  -9.791 -37.333  1.00  0.00              
ATOM   3023 3HG2 THR C  22     -12.555 -10.615 -37.927  1.00  0.00              
ATOM   3024  N   LYS C  23     -12.007  -7.266 -38.076  1.00  0.00              
ATOM   3025  CA  LYS C  23     -11.607  -6.271 -37.090  1.00  0.00              
ATOM   3026  C   LYS C  23     -11.009  -6.994 -35.887  1.00  0.00              
ATOM   3027  O   LYS C  23     -11.640  -7.884 -35.330  1.00  0.00              
ATOM   3028  CB  LYS C  23     -12.793  -5.403 -36.669  1.00  0.00              
ATOM   3029  CG  LYS C  23     -12.416  -4.182 -35.840  1.00  0.00              
ATOM   3030  CD  LYS C  23     -13.601  -3.244 -35.664  1.00  0.00              
ATOM   3031  CE  LYS C  23     -14.543  -3.739 -34.577  1.00  0.00              
ATOM   3032  NZ  LYS C  23     -15.654  -2.781 -34.324  1.00  0.00              
ATOM   3033  H   LYS C  23     -12.977  -7.544 -38.130  1.00  0.00              
ATOM   3034  HA  LYS C  23     -10.840  -5.620 -37.513  1.00  0.00              
ATOM   3035 1HB  LYS C  23     -13.293  -5.079 -37.583  1.00  0.00              
ATOM   3036 2HB  LYS C  23     -13.467  -6.037 -36.093  1.00  0.00              
ATOM   3037 1HG  LYS C  23     -12.072  -4.520 -34.862  1.00  0.00              
ATOM   3038 2HG  LYS C  23     -11.608  -3.655 -36.347  1.00  0.00              
ATOM   3039 1HD  LYS C  23     -13.226  -2.256 -35.399  1.00  0.00              
ATOM   3040 2HD  LYS C  23     -14.140  -3.185 -36.610  1.00  0.00              
ATOM   3041 1HE  LYS C  23     -14.955  -4.697 -34.890  1.00  0.00              
ATOM   3042 2HE  LYS C  23     -13.967  -3.874 -33.661  1.00  0.00              
ATOM   3043 1HZ  LYS C  23     -16.254  -3.145 -33.597  1.00  0.00              
ATOM   3044 2HZ  LYS C  23     -15.272  -1.892 -34.032  1.00  0.00              
ATOM   3045 3HZ  LYS C  23     -16.189  -2.656 -35.171  1.00  0.00              
ATOM   3046  N   VAL C  24      -9.800  -6.614 -35.485  1.00  0.00              
ATOM   3047  CA  VAL C  24      -9.161  -7.241 -34.331  1.00  0.00              
ATOM   3048  C   VAL C  24      -8.798  -6.257 -33.224  1.00  0.00              
ATOM   3049  O   VAL C  24      -8.572  -5.068 -33.473  1.00  0.00              
ATOM   3050  CB  VAL C  24      -7.865  -7.982 -34.730  1.00  0.00              
ATOM   3051  CG1 VAL C  24      -8.167  -9.062 -35.774  1.00  0.00              
ATOM   3052  CG2 VAL C  24      -6.851  -6.995 -35.262  1.00  0.00              
ATOM   3053  H   VAL C  24      -9.311  -5.883 -35.980  1.00  0.00              
ATOM   3054  HA  VAL C  24      -9.836  -7.938 -33.834  1.00  0.00              
ATOM   3055  HB  VAL C  24      -7.433  -8.442 -33.842  1.00  0.00              
ATOM   3056 1HG1 VAL C  24      -7.244  -9.576 -36.044  1.00  0.00              
ATOM   3057 2HG1 VAL C  24      -8.874  -9.781 -35.361  1.00  0.00              
ATOM   3058 3HG1 VAL C  24      -8.597  -8.599 -36.662  1.00  0.00              
ATOM   3059 1HG2 VAL C  24      -5.940  -7.524 -35.540  1.00  0.00              
ATOM   3060 2HG2 VAL C  24      -7.259  -6.489 -36.136  1.00  0.00              
ATOM   3061 3HG2 VAL C  24      -6.620  -6.259 -34.491  1.00  0.00              
ATOM   3062  N   THR C  25      -8.754  -6.762 -31.997  1.00  0.00              
ATOM   3063  CA  THR C  25      -8.334  -5.958 -30.869  1.00  0.00              
ATOM   3064  C   THR C  25      -6.877  -6.313 -30.589  1.00  0.00              
ATOM   3065  O   THR C  25      -6.544  -7.483 -30.398  1.00  0.00              
ATOM   3066  CB  THR C  25      -9.173  -6.257 -29.636  1.00  0.00              
ATOM   3067  OG1 THR C  25     -10.529  -5.919 -29.909  1.00  0.00              
ATOM   3068  CG2 THR C  25      -8.682  -5.451 -28.443  1.00  0.00              
ATOM   3069  H   THR C  25      -9.016  -7.726 -31.842  1.00  0.00              
ATOM   3070  HA  THR C  25      -8.399  -4.900 -31.126  1.00  0.00              
ATOM   3071  HB  THR C  25      -9.101  -7.320 -29.407  1.00  0.00              
ATOM   3072  HG1 THR C  25     -10.940  -6.624 -30.415  1.00  0.00              
ATOM   3073 1HG2 THR C  25      -9.295  -5.681 -27.573  1.00  0.00              
ATOM   3074 2HG2 THR C  25      -7.643  -5.706 -28.235  1.00  0.00              
ATOM   3075 3HG2 THR C  25      -8.756  -4.387 -28.670  1.00  0.00              
ATOM   3076  N   ILE C  26      -6.017  -5.296 -30.599  1.00  0.00              
ATOM   3077  CA  ILE C  26      -4.595  -5.457 -30.312  1.00  0.00              
ATOM   3078  C   ILE C  26      -4.289  -4.926 -28.914  1.00  0.00              
ATOM   3079  O   ILE C  26      -4.462  -3.731 -28.648  1.00  0.00              
ATOM   3080  CB  ILE C  26      -3.741  -4.665 -31.329  1.00  0.00              
ATOM   3081  CG1 ILE C  26      -3.995  -5.184 -32.748  1.00  0.00              
ATOM   3082  CG2 ILE C  26      -2.270  -4.787 -30.984  1.00  0.00              
ATOM   3083  CD1 ILE C  26      -3.370  -4.327 -33.848  1.00  0.00              
ATOM   3084  H   ILE C  26      -6.374  -4.376 -30.816  1.00  0.00              
ATOM   3085  HA  ILE C  26      -4.324  -6.512 -30.291  1.00  0.00              
ATOM   3086  HB  ILE C  26      -4.038  -3.616 -31.303  1.00  0.00              
ATOM   3087 1HG1 ILE C  26      -3.590  -6.193 -32.802  1.00  0.00              
ATOM   3088 2HG1 ILE C  26      -5.076  -5.221 -32.891  1.00  0.00              
ATOM   3089 1HG2 ILE C  26      -1.679  -4.226 -31.706  1.00  0.00              
ATOM   3090 2HG2 ILE C  26      -2.098  -4.388 -29.985  1.00  0.00              
ATOM   3091 3HG2 ILE C  26      -1.976  -5.837 -31.012  1.00  0.00              
ATOM   3092 1HD1 ILE C  26      -3.595  -4.761 -34.822  1.00  0.00              
ATOM   3093 2HD1 ILE C  26      -3.776  -3.316 -33.799  1.00  0.00              
ATOM   3094 3HD1 ILE C  26      -2.290  -4.290 -33.711  1.00  0.00              
ATOM   3095  N   ARG C  27      -3.845  -5.809 -28.022  1.00  0.00              
ATOM   3096  CA  ARG C  27      -3.551  -5.421 -26.642  1.00  0.00              
ATOM   3097  C   ARG C  27      -2.044  -5.469 -26.413  1.00  0.00              
ATOM   3098  O   ARG C  27      -1.352  -6.364 -26.909  1.00  0.00              
ATOM   3099  CB  ARG C  27      -4.307  -6.258 -25.621  1.00  0.00              
ATOM   3100  CG  ARG C  27      -5.822  -6.210 -25.750  1.00  0.00              
ATOM   3101  CD  ARG C  27      -6.415  -4.870 -25.505  1.00  0.00              
ATOM   3102  NE  ARG C  27      -6.075  -4.288 -24.216  1.00  0.00              
ATOM   3103  CZ  ARG C  27      -6.690  -4.588 -23.055  1.00  0.00              
ATOM   3104  NH1 ARG C  27      -7.697  -5.432 -23.020  1.00  0.00              
ATOM   3105  NH2 ARG C  27      -6.268  -3.992 -21.953  1.00  0.00              
ATOM   3106  H   ARG C  27      -3.709  -6.769 -28.303  1.00  0.00              
ATOM   3107  HA  ARG C  27      -3.882  -4.397 -26.468  1.00  0.00              
ATOM   3108 1HB  ARG C  27      -3.969  -7.286 -25.739  1.00  0.00              
ATOM   3109 2HB  ARG C  27      -4.020  -5.892 -24.635  1.00  0.00              
ATOM   3110 1HG  ARG C  27      -6.094  -6.517 -26.760  1.00  0.00              
ATOM   3111 2HG  ARG C  27      -6.253  -6.906 -25.030  1.00  0.00              
ATOM   3112 1HD  ARG C  27      -6.068  -4.183 -26.275  1.00  0.00              
ATOM   3113 2HD  ARG C  27      -7.500  -4.950 -25.551  1.00  0.00              
ATOM   3114  HE  ARG C  27      -5.368  -3.603 -23.985  1.00  0.00              
ATOM   3115 1HH1 ARG C  27      -8.019  -5.865 -23.874  1.00  0.00              
ATOM   3116 2HH1 ARG C  27      -8.144  -5.643 -22.140  1.00  0.00              
ATOM   3117 1HH2 ARG C  27      -5.504  -3.332 -22.001  1.00  0.00              
ATOM   3118 2HH2 ARG C  27      -6.711  -4.198 -21.070  1.00  0.00              
ATOM   3119  N   GLY C  28      -1.540  -4.501 -25.663  1.00  0.00              
ATOM   3120  CA  GLY C  28      -0.113  -4.445 -25.427  1.00  0.00              
ATOM   3121  C   GLY C  28       0.285  -3.356 -24.450  1.00  0.00              
ATOM   3122  O   GLY C  28      -0.530  -2.898 -23.639  1.00  0.00              
ATOM   3123  H   GLY C  28      -2.135  -3.798 -25.249  1.00  0.00              
ATOM   3124 1HA  GLY C  28       0.219  -5.400 -25.021  1.00  0.00              
ATOM   3125 2HA  GLY C  28       0.397  -4.255 -26.370  1.00  0.00              
ATOM   3126  N   GLU C  29       1.544  -2.946 -24.547  1.00  0.00              
ATOM   3127  CA  GLU C  29       2.104  -1.890 -23.715  1.00  0.00              
ATOM   3128  C   GLU C  29       2.762  -0.853 -24.594  1.00  0.00              
ATOM   3129  O   GLU C  29       3.356  -1.190 -25.618  1.00  0.00              
ATOM   3130  CB  GLU C  29       3.191  -2.453 -22.794  1.00  0.00              
ATOM   3131  CG  GLU C  29       2.732  -3.475 -21.789  1.00  0.00              
ATOM   3132  CD  GLU C  29       3.885  -3.954 -20.917  1.00  0.00              
ATOM   3133  OE1 GLU C  29       5.020  -3.482 -21.127  1.00  0.00              
ATOM   3134  OE2 GLU C  29       3.651  -4.793 -20.023  1.00  0.00              
ATOM   3135  H   GLU C  29       2.131  -3.397 -25.233  1.00  0.00              
ATOM   3136  HA  GLU C  29       1.306  -1.395 -23.160  1.00  0.00              
ATOM   3137 1HB  GLU C  29       3.947  -2.908 -23.434  1.00  0.00              
ATOM   3138 2HB  GLU C  29       3.626  -1.608 -22.260  1.00  0.00              
ATOM   3139 1HG  GLU C  29       1.921  -3.124 -21.153  1.00  0.00              
ATOM   3140 2HG  GLU C  29       2.378  -4.300 -22.406  1.00  0.00              
ATOM   3141  N   ASN C  30       2.668   0.404 -24.170  1.00  0.00              
ATOM   3142  CA  ASN C  30       3.279   1.520 -24.881  1.00  0.00              
ATOM   3143  C   ASN C  30       2.829   1.577 -26.331  1.00  0.00              
ATOM   3144  O   ASN C  30       3.657   1.770 -27.235  1.00  0.00              
ATOM   3145  CB  ASN C  30       4.800   1.399 -24.828  1.00  0.00              
ATOM   3146  CG  ASN C  30       5.338   1.423 -23.409  1.00  0.00              
ATOM   3147  OD1 ASN C  30       5.100   2.364 -22.656  1.00  0.00              
ATOM   3148  ND2 ASN C  30       6.067   0.377 -23.038  1.00  0.00              
ATOM   3149  H   ASN C  30       2.151   0.585 -23.320  1.00  0.00              
ATOM   3150  HA  ASN C  30       2.965   2.463 -24.429  1.00  0.00              
ATOM   3151 1HB  ASN C  30       5.319   0.637 -25.411  1.00  0.00              
ATOM   3152 2HB  ASN C  30       4.958   2.377 -25.284  1.00  0.00              
ATOM   3153 1HD2 ASN C  30       6.448   0.337 -22.115  1.00  0.00              
ATOM   3154 2HD2 ASN C  30       6.234  -0.370 -23.682  1.00  0.00              
ATOM   3155  N   LEU C  31       1.529   1.415 -26.559  1.00  0.00              
ATOM   3156  CA  LEU C  31       1.043   1.386 -27.931  1.00  0.00              
ATOM   3157  C   LEU C  31       0.664   2.782 -28.423  1.00  0.00              
ATOM   3158  O   LEU C  31       0.136   2.939 -29.520  1.00  0.00              
ATOM   3159  CB  LEU C  31      -0.138   0.414 -28.073  1.00  0.00              
ATOM   3160  CG  LEU C  31       0.150  -1.045 -27.663  1.00  0.00              
ATOM   3161  CD1 LEU C  31      -1.078  -1.915 -27.947  1.00  0.00              
ATOM   3162  CD2 LEU C  31       1.372  -1.588 -28.420  1.00  0.00              
ATOM   3163  H   LEU C  31       0.869   1.311 -25.801  1.00  0.00              
ATOM   3164  HA  LEU C  31       1.836   1.036 -28.591  1.00  0.00              
ATOM   3165 1HB  LEU C  31      -0.828   0.868 -27.365  1.00  0.00              
ATOM   3166 2HB  LEU C  31      -0.570   0.447 -29.073  1.00  0.00              
ATOM   3167  HG  LEU C  31       0.399  -1.042 -26.602  1.00  0.00              
ATOM   3168 1HD1 LEU C  31      -0.869  -2.946 -27.657  1.00  0.00              
ATOM   3169 2HD1 LEU C  31      -1.928  -1.542 -27.376  1.00  0.00              
ATOM   3170 3HD1 LEU C  31      -1.310  -1.879 -29.011  1.00  0.00              
ATOM   3171 1HD2 LEU C  31       1.559  -2.620 -28.117  1.00  0.00              
ATOM   3172 2HD2 LEU C  31       1.182  -1.554 -29.494  1.00  0.00              
ATOM   3173 3HD2 LEU C  31       2.245  -0.979 -28.187  1.00  0.00              
ATOM   3174  N   GLY C  32       0.946   3.794 -27.611  1.00  0.00              
ATOM   3175  CA  GLY C  32       0.679   5.161 -28.017  1.00  0.00              
ATOM   3176  C   GLY C  32       0.024   5.995 -26.937  1.00  0.00              
ATOM   3177  O   GLY C  32      -0.739   5.486 -26.114  1.00  0.00              
ATOM   3178  H   GLY C  32       1.349   3.621 -26.702  1.00  0.00              
ATOM   3179 1HA  GLY C  32       1.620   5.643 -28.286  1.00  0.00              
ATOM   3180 2HA  GLY C  32       0.016   5.153 -28.882  1.00  0.00              
ATOM   3181  N   THR C  33       0.327   7.284 -26.939  1.00  0.00              
ATOM   3182  CA  THR C  33      -0.188   8.182 -25.921  1.00  0.00              
ATOM   3183  C   THR C  33      -1.509   8.797 -26.377  1.00  0.00              
ATOM   3184  O   THR C  33      -2.234   9.362 -25.577  1.00  0.00              
ATOM   3185  CB  THR C  33       0.853   9.290 -25.592  1.00  0.00              
ATOM   3186  OG1 THR C  33       1.083  10.103 -26.747  1.00  0.00              
ATOM   3187  CG2 THR C  33       2.185   8.661 -25.183  1.00  0.00              
ATOM   3188  H   THR C  33       0.927   7.654 -27.664  1.00  0.00              
ATOM   3189  HA  THR C  33      -0.395   7.624 -25.008  1.00  0.00              
ATOM   3190  HB  THR C  33       0.472   9.901 -24.773  1.00  0.00              
ATOM   3191  HG1 THR C  33       1.462  10.943 -26.477  1.00  0.00              
ATOM   3192 1HG2 THR C  33       2.903   9.449 -24.956  1.00  0.00              
ATOM   3193 2HG2 THR C  33       2.037   8.036 -24.303  1.00  0.00              
ATOM   3194 3HG2 THR C  33       2.563   8.051 -26.001  1.00  0.00              
ATOM   3195  N   GLY C  34      -1.829   8.658 -27.660  1.00  0.00              
ATOM   3196  CA  GLY C  34      -3.067   9.208 -28.186  1.00  0.00              
ATOM   3197  C   GLY C  34      -3.203   8.921 -29.668  1.00  0.00              
ATOM   3198  O   GLY C  34      -2.259   8.435 -30.284  1.00  0.00              
ATOM   3199  H   GLY C  34      -1.206   8.164 -28.283  1.00  0.00              
ATOM   3200 1HA  GLY C  34      -3.909   8.759 -27.658  1.00  0.00              
ATOM   3201 2HA  GLY C  34      -3.074  10.285 -28.029  1.00  0.00              
ATOM   3202  N   PRO C  35      -4.360   9.225 -30.278  1.00  0.00              
ATOM   3203  CA  PRO C  35      -4.609   9.013 -31.711  1.00  0.00              
ATOM   3204  C   PRO C  35      -3.592   9.692 -32.623  1.00  0.00              
ATOM   3205  O   PRO C  35      -3.230   9.174 -33.687  1.00  0.00              
ATOM   3206  CB  PRO C  35      -6.012   9.587 -31.900  1.00  0.00              
ATOM   3207  CG  PRO C  35      -6.660   9.375 -30.563  1.00  0.00              
ATOM   3208  CD  PRO C  35      -5.553   9.743 -29.608  1.00  0.00              
ATOM   3209  HA  PRO C  35      -4.544   7.955 -32.003  1.00  0.00              
ATOM   3210 1HB  PRO C  35      -5.978  10.652 -32.170  1.00  0.00              
ATOM   3211 2HB  PRO C  35      -6.557   9.068 -32.703  1.00  0.00              
ATOM   3212 1HG  PRO C  35      -7.549  10.011 -30.445  1.00  0.00              
ATOM   3213 2HG  PRO C  35      -6.992   8.333 -30.442  1.00  0.00              
ATOM   3214 1HD  PRO C  35      -5.486  10.830 -29.448  1.00  0.00              
ATOM   3215 2HD  PRO C  35      -5.686   9.282 -28.618  1.00  0.00              
ATOM   3216  N   THR C  36      -3.117  10.849 -32.185  1.00  0.00              
ATOM   3217  CA  THR C  36      -2.126  11.604 -32.932  1.00  0.00              
ATOM   3218  C   THR C  36      -0.697  11.104 -32.753  1.00  0.00              
ATOM   3219  O   THR C  36       0.173  11.393 -33.579  1.00  0.00              
ATOM   3220  CB  THR C  36      -2.188  13.077 -32.521  1.00  0.00              
ATOM   3221  OG1 THR C  36      -1.863  13.195 -31.134  1.00  0.00              
ATOM   3222  CG2 THR C  36      -3.583  13.618 -32.734  1.00  0.00              
ATOM   3223  H   THR C  36      -3.454  11.215 -31.306  1.00  0.00              
ATOM   3224  HA  THR C  36      -2.318  11.507 -34.001  1.00  0.00              
ATOM   3225  HB  THR C  36      -1.480  13.643 -33.126  1.00  0.00              
ATOM   3226  HG1 THR C  36      -1.595  14.097 -30.943  1.00  0.00              
ATOM   3227 1HG2 THR C  36      -3.616  14.665 -32.440  1.00  0.00              
ATOM   3228 2HG2 THR C  36      -3.850  13.526 -33.786  1.00  0.00              
ATOM   3229 3HG2 THR C  36      -4.288  13.048 -32.130  1.00  0.00              
ATOM   3230  N   ASP C  37      -0.465  10.346 -31.682  1.00  0.00              
ATOM   3231  CA  ASP C  37       0.837   9.723 -31.438  1.00  0.00              
ATOM   3232  C   ASP C  37       1.086   8.471 -32.287  1.00  0.00              
ATOM   3233  O   ASP C  37       2.203   8.214 -32.740  1.00  0.00              
ATOM   3234  CB  ASP C  37       0.974   9.373 -29.955  1.00  0.00              
ATOM   3235  CG  ASP C  37       2.344   8.842 -29.557  1.00  0.00              
ATOM   3236  OD1 ASP C  37       3.319   9.497 -29.842  1.00  0.00              
ATOM   3237  OD2 ASP C  37       2.398   7.873 -28.838  1.00  0.00              
ATOM   3238  H   ASP C  37      -1.213  10.198 -31.021  1.00  0.00              
ATOM   3239  HA  ASP C  37       1.635  10.414 -31.713  1.00  0.00              
ATOM   3240 1HB  ASP C  37       0.693  10.189 -29.287  1.00  0.00              
ATOM   3241 2HB  ASP C  37       0.238   8.572 -29.879  1.00  0.00              
ATOM   3242  N   LEU C  38       0.031   7.705 -32.512  1.00  0.00              
ATOM   3243  CA  LEU C  38       0.065   6.562 -33.422  1.00  0.00              
ATOM   3244  C   LEU C  38       0.198   6.963 -34.900  1.00  0.00              
ATOM   3245  O   LEU C  38      -0.680   7.625 -35.453  1.00  0.00              
ATOM   3246  CB  LEU C  38      -1.209   5.737 -33.193  1.00  0.00              
ATOM   3247  CG  LEU C  38      -1.445   4.489 -34.032  1.00  0.00              
ATOM   3248  CD1 LEU C  38      -0.342   3.470 -33.745  1.00  0.00              
ATOM   3249  CD2 LEU C  38      -2.821   3.918 -33.700  1.00  0.00              
ATOM   3250  H   LEU C  38      -0.830   7.927 -32.031  1.00  0.00              
ATOM   3251  HA  LEU C  38       0.945   5.955 -33.213  1.00  0.00              
ATOM   3252 1HB  LEU C  38      -1.041   5.436 -32.160  1.00  0.00              
ATOM   3253 2HB  LEU C  38      -2.105   6.355 -33.249  1.00  0.00              
ATOM   3254  HG  LEU C  38      -1.450   4.799 -35.077  1.00  0.00              
ATOM   3255 1HD1 LEU C  38      -0.507   2.575 -34.345  1.00  0.00              
ATOM   3256 2HD1 LEU C  38       0.627   3.901 -33.998  1.00  0.00              
ATOM   3257 3HD1 LEU C  38      -0.357   3.205 -32.688  1.00  0.00              
ATOM   3258 1HD2 LEU C  38      -2.997   3.023 -34.298  1.00  0.00              
ATOM   3259 2HD2 LEU C  38      -2.864   3.661 -32.641  1.00  0.00              
ATOM   3260 3HD2 LEU C  38      -3.587   4.660 -33.924  1.00  0.00              
ATOM   3261  N   ILE C  39       1.294   6.563 -35.541  1.00  0.00              
ATOM   3262  CA  ILE C  39       1.598   7.035 -36.897  1.00  0.00              
ATOM   3263  C   ILE C  39       1.819   5.930 -37.914  1.00  0.00              
ATOM   3264  O   ILE C  39       2.001   6.194 -39.106  1.00  0.00              
ATOM   3265  CB  ILE C  39       2.861   7.920 -36.932  1.00  0.00              
ATOM   3266  CG1 ILE C  39       4.066   7.136 -36.406  1.00  0.00              
ATOM   3267  CG2 ILE C  39       2.628   9.180 -36.129  1.00  0.00              
ATOM   3268  CD1 ILE C  39       5.403   7.844 -36.625  1.00  0.00              
ATOM   3269  H   ILE C  39       1.931   5.923 -35.088  1.00  0.00              
ATOM   3270  HA  ILE C  39       0.751   7.578 -37.313  1.00  0.00              
ATOM   3271  HB  ILE C  39       3.086   8.178 -37.966  1.00  0.00              
ATOM   3272 1HG1 ILE C  39       3.908   6.976 -35.339  1.00  0.00              
ATOM   3273 2HG1 ILE C  39       4.076   6.173 -36.918  1.00  0.00              
ATOM   3274 1HG2 ILE C  39       3.523   9.800 -36.157  1.00  0.00              
ATOM   3275 2HG2 ILE C  39       1.791   9.733 -36.555  1.00  0.00              
ATOM   3276 3HG2 ILE C  39       2.400   8.917 -35.096  1.00  0.00              
ATOM   3277 1HD1 ILE C  39       6.211   7.229 -36.227  1.00  0.00              
ATOM   3278 2HD1 ILE C  39       5.560   8.005 -37.692  1.00  0.00              
ATOM   3279 3HD1 ILE C  39       5.395   8.806 -36.112  1.00  0.00              
ATOM   3280  N   GLY C  40       1.816   4.693 -37.440  1.00  0.00              
ATOM   3281  CA  GLY C  40       1.866   3.565 -38.347  1.00  0.00              
ATOM   3282  C   GLY C  40       1.392   2.285 -37.679  1.00  0.00              
ATOM   3283  O   GLY C  40       1.485   2.136 -36.460  1.00  0.00              
ATOM   3284  H   GLY C  40       1.779   4.523 -36.445  1.00  0.00              
ATOM   3285 1HA  GLY C  40       1.225   3.770 -39.206  1.00  0.00              
ATOM   3286 2HA  GLY C  40       2.892   3.425 -38.686  1.00  0.00              
ATOM   3287  N   LEU C  41       0.867   1.373 -38.483  1.00  0.00              
ATOM   3288  CA  LEU C  41       0.484   0.053 -38.005  1.00  0.00              
ATOM   3289  C   LEU C  41       0.659  -0.950 -39.140  1.00  0.00              
ATOM   3290  O   LEU C  41       0.004  -0.867 -40.185  1.00  0.00              
ATOM   3291  CB  LEU C  41      -0.961   0.059 -37.497  1.00  0.00              
ATOM   3292  CG  LEU C  41      -1.543  -1.257 -36.966  1.00  0.00              
ATOM   3293  CD1 LEU C  41      -0.782  -1.735 -35.738  1.00  0.00              
ATOM   3294  CD2 LEU C  41      -3.019  -1.049 -36.652  1.00  0.00              
ATOM   3295  H   LEU C  41       0.731   1.602 -39.457  1.00  0.00              
ATOM   3296  HA  LEU C  41       1.141  -0.245 -37.189  1.00  0.00              
ATOM   3297 1HB  LEU C  41      -0.855   0.758 -36.670  1.00  0.00              
ATOM   3298 2HB  LEU C  41      -1.647   0.470 -38.237  1.00  0.00              
ATOM   3299  HG  LEU C  41      -1.467  -1.992 -37.768  1.00  0.00              
ATOM   3300 1HD1 LEU C  41      -1.216  -2.669 -35.383  1.00  0.00              
ATOM   3301 2HD1 LEU C  41       0.264  -1.897 -36.000  1.00  0.00              
ATOM   3302 3HD1 LEU C  41      -0.849  -0.982 -34.955  1.00  0.00              
ATOM   3303 1HD2 LEU C  41      -3.444  -1.977 -36.273  1.00  0.00              
ATOM   3304 2HD2 LEU C  41      -3.124  -0.267 -35.899  1.00  0.00              
ATOM   3305 3HD2 LEU C  41      -3.545  -0.751 -37.559  1.00  0.00              
ATOM   3306  N   THR C  42       1.573  -1.889 -38.922  1.00  0.00              
ATOM   3307  CA  THR C  42       1.890  -2.908 -39.909  1.00  0.00              
ATOM   3308  C   THR C  42       1.634  -4.303 -39.344  1.00  0.00              
ATOM   3309  O   THR C  42       2.323  -4.749 -38.429  1.00  0.00              
ATOM   3310  CB  THR C  42       3.373  -2.824 -40.336  1.00  0.00              
ATOM   3311  OG1 THR C  42       3.639  -1.533 -40.908  1.00  0.00              
ATOM   3312  CG2 THR C  42       3.692  -3.893 -41.357  1.00  0.00              
ATOM   3313  H   THR C  42       2.062  -1.892 -38.038  1.00  0.00              
ATOM   3314  HA  THR C  42       1.239  -2.796 -40.777  1.00  0.00              
ATOM   3315  HB  THR C  42       4.002  -2.961 -39.457  1.00  0.00              
ATOM   3316  HG1 THR C  42       3.763  -0.891 -40.205  1.00  0.00              
ATOM   3317 1HG2 THR C  42       4.739  -3.817 -41.646  1.00  0.00              
ATOM   3318 2HG2 THR C  42       3.501  -4.875 -40.926  1.00  0.00              
ATOM   3319 3HG2 THR C  42       3.062  -3.754 -42.235  1.00  0.00              
ATOM   3320  N   ILE C  43       0.634  -4.979 -39.895  1.00  0.00              
ATOM   3321  CA  ILE C  43       0.216  -6.284 -39.399  1.00  0.00              
ATOM   3322  C   ILE C  43       0.362  -7.260 -40.560  1.00  0.00              
ATOM   3323  O   ILE C  43      -0.313  -7.120 -41.579  1.00  0.00              
ATOM   3324  CB  ILE C  43      -1.251  -6.276 -38.943  1.00  0.00              
ATOM   3325  CG1 ILE C  43      -1.450  -5.222 -37.853  1.00  0.00              
ATOM   3326  CG2 ILE C  43      -1.642  -7.652 -38.430  1.00  0.00              
ATOM   3327  CD1 ILE C  43      -2.914  -5.000 -37.475  1.00  0.00              
ATOM   3328  H   ILE C  43       0.149  -4.574 -40.683  1.00  0.00              
ATOM   3329  HA  ILE C  43       0.876  -6.621 -38.601  1.00  0.00              
ATOM   3330  HB  ILE C  43      -1.885  -6.005 -39.787  1.00  0.00              
ATOM   3331 1HG1 ILE C  43      -0.893  -5.551 -36.977  1.00  0.00              
ATOM   3332 2HG1 ILE C  43      -1.024  -4.289 -38.223  1.00  0.00              
ATOM   3333 1HG2 ILE C  43      -2.684  -7.637 -38.108  1.00  0.00              
ATOM   3334 2HG2 ILE C  43      -1.520  -8.385 -39.226  1.00  0.00              
ATOM   3335 3HG2 ILE C  43      -1.007  -7.921 -37.587  1.00  0.00              
ATOM   3336 1HD1 ILE C  43      -2.978  -4.238 -36.697  1.00  0.00              
ATOM   3337 2HD1 ILE C  43      -3.471  -4.669 -38.351  1.00  0.00              
ATOM   3338 3HD1 ILE C  43      -3.339  -5.931 -37.103  1.00  0.00              
ATOM   3339  N   CYS C  44       1.246  -8.243 -40.410  1.00  0.00              
ATOM   3340  CA  CYS C  44       1.493  -9.202 -41.479  1.00  0.00              
ATOM   3341  C   CYS C  44       1.980  -8.461 -42.720  1.00  0.00              
ATOM   3342  O   CYS C  44       1.775  -8.918 -43.843  1.00  0.00              
ATOM   3343  CB  CYS C  44       0.213  -9.961 -41.831  1.00  0.00              
ATOM   3344  SG  CYS C  44      -0.612 -10.750 -40.443  1.00  0.00              
ATOM   3345  H   CYS C  44       1.758  -8.329 -39.543  1.00  0.00              
ATOM   3346  HA  CYS C  44       2.185  -9.996 -41.198  1.00  0.00              
ATOM   3347 1HB  CYS C  44      -0.522  -9.280 -42.263  1.00  0.00              
ATOM   3348 2HB  CYS C  44       0.430 -10.760 -42.539  1.00  0.00              
ATOM   3349  HG  CYS C  44      -1.800 -10.860 -41.031  1.00  0.00              
ATOM   3350  N   GLY C  45       2.608  -7.309 -42.510  1.00  0.00              
ATOM   3351  CA  GLY C  45       3.066  -6.498 -43.622  1.00  0.00              
ATOM   3352  C   GLY C  45       2.031  -5.518 -44.129  1.00  0.00              
ATOM   3353  O   GLY C  45       2.377  -4.542 -44.795  1.00  0.00              
ATOM   3354  H   GLY C  45       2.771  -6.987 -41.566  1.00  0.00              
ATOM   3355 1HA  GLY C  45       3.940  -5.926 -43.310  1.00  0.00              
ATOM   3356 2HA  GLY C  45       3.338  -7.151 -44.450  1.00  0.00              
ATOM   3357  N   HIS C  46       0.760  -5.759 -43.819  1.00  0.00              
ATOM   3358  CA  HIS C  46      -0.300  -4.890 -44.318  1.00  0.00              
ATOM   3359  C   HIS C  46      -0.409  -3.559 -43.564  1.00  0.00              
ATOM   3360  O   HIS C  46      -0.377  -3.516 -42.328  1.00  0.00              
ATOM   3361  CB  HIS C  46      -1.650  -5.598 -44.268  1.00  0.00              
ATOM   3362  CG  HIS C  46      -2.739  -4.841 -44.954  1.00  0.00              
ATOM   3363  ND1 HIS C  46      -2.925  -4.882 -46.319  1.00  0.00              
ATOM   3364  CD2 HIS C  46      -3.647  -3.956 -44.479  1.00  0.00              
ATOM   3365  CE1 HIS C  46      -3.898  -4.054 -46.655  1.00  0.00              
ATOM   3366  NE2 HIS C  46      -4.352  -3.478 -45.556  1.00  0.00              
ATOM   3367  H   HIS C  46       0.516  -6.547 -43.235  1.00  0.00              
ATOM   3368  HA  HIS C  46      -0.090  -4.612 -45.351  1.00  0.00              
ATOM   3369 1HB  HIS C  46      -1.585  -6.570 -44.758  1.00  0.00              
ATOM   3370 2HB  HIS C  46      -1.964  -5.734 -43.233  1.00  0.00              
ATOM   3371  HD1 HIS C  46      -2.465  -5.497 -46.960  1.00  0.00              
ATOM   3372  HD2 HIS C  46      -3.876  -3.599 -43.474  1.00  0.00              
ATOM   3373  HE1 HIS C  46      -4.195  -3.942 -47.698  1.00  0.00              
ATOM   3374  N   ASN C  47      -0.555  -2.477 -44.329  1.00  0.00              
ATOM   3375  CA  ASN C  47      -0.726  -1.137 -43.777  1.00  0.00              
ATOM   3376  C   ASN C  47      -2.136  -1.014 -43.226  1.00  0.00              
ATOM   3377  O   ASN C  47      -3.085  -0.804 -43.980  1.00  0.00              
ATOM   3378  CB  ASN C  47      -0.452  -0.053 -44.804  1.00  0.00              
ATOM   3379  CG  ASN C  47      -0.464   1.339 -44.234  1.00  0.00              
ATOM   3380  OD1 ASN C  47      -1.082   1.600 -43.196  1.00  0.00              
ATOM   3381  ND2 ASN C  47       0.147   2.247 -44.950  1.00  0.00              
ATOM   3382  H   ASN C  47      -0.547  -2.599 -45.331  1.00  0.00              
ATOM   3383  HA  ASN C  47      -0.025  -0.984 -42.955  1.00  0.00              
ATOM   3384 1HB  ASN C  47       0.379  -0.146 -45.505  1.00  0.00              
ATOM   3385 2HB  ASN C  47      -1.391  -0.226 -45.330  1.00  0.00              
ATOM   3386 1HD2 ASN C  47       0.180   3.195 -44.632  1.00  0.00              
ATOM   3387 2HD2 ASN C  47       0.582   1.994 -45.815  1.00  0.00              
ATOM   3388  N   CYS C  48      -2.270  -1.135 -41.912  1.00  0.00              
ATOM   3389  CA  CYS C  48      -3.583  -1.096 -41.273  1.00  0.00              
ATOM   3390  C   CYS C  48      -3.861   0.244 -40.590  1.00  0.00              
ATOM   3391  O   CYS C  48      -4.907   0.423 -39.974  1.00  0.00              
ATOM   3392  CB  CYS C  48      -3.476  -2.212 -40.233  1.00  0.00              
ATOM   3393  SG  CYS C  48      -3.211  -3.861 -40.929  1.00  0.00              
ATOM   3394  H   CYS C  48      -1.447  -1.258 -41.339  1.00  0.00              
ATOM   3395  HA  CYS C  48      -4.403  -1.327 -41.953  1.00  0.00              
ATOM   3396 1HB  CYS C  48      -2.632  -2.027 -39.567  1.00  0.00              
ATOM   3397 2HB  CYS C  48      -4.394  -2.274 -39.651  1.00  0.00              
ATOM   3398  HG  CYS C  48      -4.482  -4.079 -41.255  1.00  0.00              
ATOM   3399  N   LEU C  49      -2.931   1.180 -40.707  1.00  0.00              
ATOM   3400  CA  LEU C  49      -3.112   2.502 -40.104  1.00  0.00              
ATOM   3401  C   LEU C  49      -4.446   3.193 -40.417  1.00  0.00              
ATOM   3402  O   LEU C  49      -5.047   3.810 -39.541  1.00  0.00              
ATOM   3403  CB  LEU C  49      -1.950   3.425 -40.490  1.00  0.00              
ATOM   3404  CG  LEU C  49      -2.025   4.819 -39.850  1.00  0.00              
ATOM   3405  CD1 LEU C  49      -1.900   4.704 -38.328  1.00  0.00              
ATOM   3406  CD2 LEU C  49      -0.941   5.687 -40.400  1.00  0.00              
ATOM   3407  H   LEU C  49      -2.081   0.985 -41.218  1.00  0.00              
ATOM   3408  HA  LEU C  49      -3.116   2.410 -39.018  1.00  0.00              
ATOM   3409 1HB  LEU C  49      -1.124   2.854 -40.068  1.00  0.00              
ATOM   3410 2HB  LEU C  49      -1.830   3.491 -41.571  1.00  0.00              
ATOM   3411  HG  LEU C  49      -2.981   5.256 -40.142  1.00  0.00              
ATOM   3412 1HD1 LEU C  49      -1.954   5.696 -37.881  1.00  0.00              
ATOM   3413 2HD1 LEU C  49      -2.711   4.088 -37.940  1.00  0.00              
ATOM   3414 3HD1 LEU C  49      -0.944   4.244 -38.076  1.00  0.00              
ATOM   3415 1HD2 LEU C  49      -1.000   6.675 -39.943  1.00  0.00              
ATOM   3416 2HD2 LEU C  49       0.030   5.242 -40.178  1.00  0.00              
ATOM   3417 3HD2 LEU C  49      -1.060   5.780 -41.480  1.00  0.00              
ATOM   3418  N   LEU C  50      -4.919   3.076 -41.655  1.00  0.00              
ATOM   3419  CA  LEU C  50      -6.197   3.677 -42.037  1.00  0.00              
ATOM   3420  C   LEU C  50      -7.430   3.169 -41.297  1.00  0.00              
ATOM   3421  O   LEU C  50      -8.470   3.832 -41.299  1.00  0.00              
ATOM   3422  CB  LEU C  50      -6.404   3.483 -43.544  1.00  0.00              
ATOM   3423  CG  LEU C  50      -5.421   4.245 -44.442  1.00  0.00              
ATOM   3424  CD1 LEU C  50      -5.655   3.879 -45.902  1.00  0.00              
ATOM   3425  CD2 LEU C  50      -5.590   5.741 -44.227  1.00  0.00              
ATOM   3426  H   LEU C  50      -4.390   2.564 -42.346  1.00  0.00              
ATOM   3427  HA  LEU C  50      -6.184   4.741 -41.804  1.00  0.00              
ATOM   3428 1HB  LEU C  50      -6.218   2.412 -43.612  1.00  0.00              
ATOM   3429 2HB  LEU C  50      -7.431   3.693 -43.842  1.00  0.00              
ATOM   3430  HG  LEU C  50      -4.414   3.975 -44.123  1.00  0.00              
ATOM   3431 1HD1 LEU C  50      -4.952   4.425 -46.531  1.00  0.00              
ATOM   3432 2HD1 LEU C  50      -5.505   2.808 -46.037  1.00  0.00              
ATOM   3433 3HD1 LEU C  50      -6.673   4.143 -46.183  1.00  0.00              
ATOM   3434 1HD2 LEU C  50      -4.890   6.282 -44.864  1.00  0.00              
ATOM   3435 2HD2 LEU C  50      -6.610   6.032 -44.478  1.00  0.00              
ATOM   3436 3HD2 LEU C  50      -5.391   5.984 -43.183  1.00  0.00              
ATOM   3437  N   THR C  51      -7.327   2.000 -40.673  1.00  0.00              
ATOM   3438  CA  THR C  51      -8.425   1.485 -39.858  1.00  0.00              
ATOM   3439  C   THR C  51      -8.068   1.481 -38.368  1.00  0.00              
ATOM   3440  O   THR C  51      -8.889   1.140 -37.520  1.00  0.00              
ATOM   3441  CB  THR C  51      -8.786   0.050 -40.284  1.00  0.00              
ATOM   3442  OG1 THR C  51      -7.658  -0.807 -40.063  1.00  0.00              
ATOM   3443  CG2 THR C  51      -9.157   0.021 -41.765  1.00  0.00              
ATOM   3444  H   THR C  51      -6.481   1.456 -40.760  1.00  0.00              
ATOM   3445  HA  THR C  51      -9.295   2.134 -39.959  1.00  0.00              
ATOM   3446  HB  THR C  51      -9.631  -0.295 -39.686  1.00  0.00              
ATOM   3447  HG1 THR C  51      -7.033  -0.705 -40.784  1.00  0.00              
ATOM   3448 1HG2 THR C  51      -9.411  -0.997 -42.055  1.00  0.00              
ATOM   3449 2HG2 THR C  51     -10.014   0.673 -41.938  1.00  0.00              
ATOM   3450 3HG2 THR C  51      -8.312   0.368 -42.357  1.00  0.00              
ATOM   3451  N   ALA C  52      -6.835   1.861 -38.061  1.00  0.00              
ATOM   3452  CA  ALA C  52      -6.352   1.862 -36.685  1.00  0.00              
ATOM   3453  C   ALA C  52      -7.041   2.918 -35.822  1.00  0.00              
ATOM   3454  O   ALA C  52      -7.028   4.105 -36.145  1.00  0.00              
ATOM   3455  CB  ALA C  52      -4.860   2.094 -36.675  1.00  0.00              
ATOM   3456  H   ALA C  52      -6.216   2.158 -38.801  1.00  0.00              
ATOM   3457  HA  ALA C  52      -6.580   0.897 -36.234  1.00  0.00              
ATOM   3458 1HB  ALA C  52      -4.501   2.095 -35.646  1.00  0.00              
ATOM   3459 2HB  ALA C  52      -4.365   1.300 -37.232  1.00  0.00              
ATOM   3460 3HB  ALA C  52      -4.639   3.055 -37.137  1.00  0.00              
ATOM   3461  N   GLU C  53      -7.639   2.472 -34.724  1.00  0.00              
ATOM   3462  CA  GLU C  53      -8.253   3.372 -33.763  1.00  0.00              
ATOM   3463  C   GLU C  53      -7.607   3.189 -32.389  1.00  0.00              
ATOM   3464  O   GLU C  53      -7.733   2.140 -31.768  1.00  0.00              
ATOM   3465  CB  GLU C  53      -9.762   3.131 -33.685  1.00  0.00              
ATOM   3466  CG  GLU C  53     -10.499   4.059 -32.728  1.00  0.00              
ATOM   3467  CD  GLU C  53     -11.975   3.776 -32.720  1.00  0.00              
ATOM   3468  OE1 GLU C  53     -12.388   2.856 -33.385  1.00  0.00              
ATOM   3469  OE2 GLU C  53     -12.676   4.404 -31.963  1.00  0.00              
ATOM   3470  H   GLU C  53      -7.667   1.476 -34.552  1.00  0.00              
ATOM   3471  HA  GLU C  53      -8.083   4.406 -34.065  1.00  0.00              
ATOM   3472 1HB  GLU C  53     -10.159   3.262 -34.693  1.00  0.00              
ATOM   3473 2HB  GLU C  53      -9.905   2.098 -33.369  1.00  0.00              
ATOM   3474 1HG  GLU C  53     -10.117   4.023 -31.709  1.00  0.00              
ATOM   3475 2HG  GLU C  53     -10.322   5.049 -33.145  1.00  0.00              
ATOM   3476  N   TRP C  54      -6.900   4.218 -31.934  1.00  0.00              
ATOM   3477  CA  TRP C  54      -6.291   4.217 -30.608  1.00  0.00              
ATOM   3478  C   TRP C  54      -7.405   4.224 -29.565  1.00  0.00              
ATOM   3479  O   TRP C  54      -8.276   5.097 -29.594  1.00  0.00              
ATOM   3480  CB  TRP C  54      -5.423   5.470 -30.443  1.00  0.00              
ATOM   3481  CG  TRP C  54      -4.735   5.578 -29.113  1.00  0.00              
ATOM   3482  CD1 TRP C  54      -3.515   5.065 -28.775  1.00  0.00              
ATOM   3483  CD2 TRP C  54      -5.235   6.228 -27.938  1.00  0.00              
ATOM   3484  NE1 TRP C  54      -3.224   5.353 -27.463  1.00  0.00              
ATOM   3485  CE2 TRP C  54      -4.264   6.067 -26.926  1.00  0.00              
ATOM   3486  CE3 TRP C  54      -6.411   6.926 -27.641  1.00  0.00              
ATOM   3487  CZ2 TRP C  54      -4.429   6.583 -25.637  1.00  0.00              
ATOM   3488  CZ3 TRP C  54      -6.579   7.437 -26.356  1.00  0.00              
ATOM   3489  CH2 TRP C  54      -5.594   7.264 -25.372  1.00  0.00              
ATOM   3490  H   TRP C  54      -6.782   5.024 -32.529  1.00  0.00              
ATOM   3491  HA  TRP C  54      -5.700   3.312 -30.473  1.00  0.00              
ATOM   3492 1HB  TRP C  54      -4.634   5.485 -31.194  1.00  0.00              
ATOM   3493 2HB  TRP C  54      -6.035   6.367 -30.542  1.00  0.00              
ATOM   3494  HD1 TRP C  54      -2.975   4.528 -29.554  1.00  0.00              
ATOM   3495  HE1 TRP C  54      -2.384   5.081 -26.974  1.00  0.00              
ATOM   3496  HE3 TRP C  54      -7.203   7.094 -28.369  1.00  0.00              
ATOM   3497  HZ2 TRP C  54      -3.639   6.428 -24.901  1.00  0.00              
ATOM   3498  HZ3 TRP C  54      -7.500   7.976 -26.136  1.00  0.00              
ATOM   3499  HH2 TRP C  54      -5.757   7.680 -24.377  1.00  0.00              
ATOM   3500  N   MET C  55      -7.389   3.251 -28.660  1.00  0.00              
ATOM   3501  CA  MET C  55      -8.396   3.175 -27.602  1.00  0.00              
ATOM   3502  C   MET C  55      -7.774   3.625 -26.274  1.00  0.00              
ATOM   3503  O   MET C  55      -8.363   4.415 -25.531  1.00  0.00              
ATOM   3504  CB  MET C  55      -8.952   1.757 -27.488  1.00  0.00              
ATOM   3505  CG  MET C  55      -9.598   1.230 -28.761  1.00  0.00              
ATOM   3506  SD  MET C  55     -10.985   2.245 -29.307  1.00  0.00              
ATOM   3507  CE  MET C  55     -12.185   1.900 -28.024  1.00  0.00              
ATOM   3508  H   MET C  55      -6.666   2.547 -28.704  1.00  0.00              
ATOM   3509  HA  MET C  55      -9.221   3.851 -27.825  1.00  0.00              
ATOM   3510 1HB  MET C  55      -8.119   1.113 -27.209  1.00  0.00              
ATOM   3511 2HB  MET C  55      -9.689   1.768 -26.684  1.00  0.00              
ATOM   3512 1HG  MET C  55      -8.840   1.208 -29.543  1.00  0.00              
ATOM   3513 2HG  MET C  55      -9.951   0.217 -28.567  1.00  0.00              
ATOM   3514 1HE  MET C  55     -13.101   2.457 -28.221  1.00  0.00              
ATOM   3515 2HE  MET C  55     -12.404   0.832 -28.008  1.00  0.00              
ATOM   3516 3HE  MET C  55     -11.779   2.201 -27.057  1.00  0.00              
ATOM   3517  N   SER C  56      -6.589   3.098 -25.984  1.00  0.00              
ATOM   3518  CA  SER C  56      -5.832   3.468 -24.789  1.00  0.00              
ATOM   3519  C   SER C  56      -4.377   3.166 -25.089  1.00  0.00              
ATOM   3520  O   SER C  56      -4.057   2.678 -26.168  1.00  0.00              
ATOM   3521  CB  SER C  56      -6.255   2.633 -23.586  1.00  0.00              
ATOM   3522  OG  SER C  56      -5.766   1.306 -23.713  1.00  0.00              
ATOM   3523  H   SER C  56      -6.202   2.416 -26.619  1.00  0.00              
ATOM   3524  HA  SER C  56      -6.002   4.498 -24.471  1.00  0.00              
ATOM   3525 1HB  SER C  56      -5.852   3.091 -22.684  1.00  0.00              
ATOM   3526 2HB  SER C  56      -7.343   2.624 -23.533  1.00  0.00              
ATOM   3527  HG  SER C  56      -6.336   0.810 -24.305  1.00  0.00              
ATOM   3528  N   ALA C  57      -3.498   3.440 -24.126  1.00  0.00              
ATOM   3529  CA  ALA C  57      -2.079   3.151 -24.305  1.00  0.00              
ATOM   3530  C   ALA C  57      -1.812   1.636 -24.375  1.00  0.00              
ATOM   3531  O   ALA C  57      -0.720   1.210 -24.754  1.00  0.00              
ATOM   3532  CB  ALA C  57      -1.264   3.787 -23.161  1.00  0.00              
ATOM   3533  H   ALA C  57      -3.811   3.853 -23.260  1.00  0.00              
ATOM   3534  HA  ALA C  57      -1.752   3.575 -25.254  1.00  0.00              
ATOM   3535 1HB  ALA C  57      -0.206   3.567 -23.303  1.00  0.00              
ATOM   3536 2HB  ALA C  57      -1.413   4.867 -23.165  1.00  0.00              
ATOM   3537 3HB  ALA C  57      -1.596   3.378 -22.208  1.00  0.00              
ATOM   3538  N   SER C  58      -2.808   0.829 -24.018  1.00  0.00              
ATOM   3539  CA  SER C  58      -2.665  -0.626 -24.081  1.00  0.00              
ATOM   3540  C   SER C  58      -3.571  -1.237 -25.143  1.00  0.00              
ATOM   3541  O   SER C  58      -3.619  -2.466 -25.300  1.00  0.00              
ATOM   3542  CB  SER C  58      -2.964  -1.237 -22.725  1.00  0.00              
ATOM   3543  OG  SER C  58      -4.278  -0.981 -22.311  1.00  0.00              
ATOM   3544  H   SER C  58      -3.680   1.223 -23.698  1.00  0.00              
ATOM   3545  HA  SER C  58      -1.638  -0.954 -24.245  1.00  0.00              
ATOM   3546 1HB  SER C  58      -2.816  -2.315 -22.789  1.00  0.00              
ATOM   3547 2HB  SER C  58      -2.274  -0.819 -21.994  1.00  0.00              
ATOM   3548  HG  SER C  58      -4.517  -0.080 -22.542  1.00  0.00              
ATOM   3549  N   LYS C  59      -4.271  -0.400 -25.896  1.00  0.00              
ATOM   3550  CA  LYS C  59      -5.262  -0.944 -26.812  1.00  0.00              
ATOM   3551  C   LYS C  59      -5.470  -0.191 -28.116  1.00  0.00              
ATOM   3552  O   LYS C  59      -5.731   1.016 -28.121  1.00  0.00              
ATOM   3553  CB  LYS C  59      -6.604  -1.048 -26.085  1.00  0.00              
ATOM   3554  CG  LYS C  59      -7.701  -1.737 -26.885  1.00  0.00              
ATOM   3555  CD  LYS C  59      -9.038  -1.671 -26.162  1.00  0.00              
ATOM   3556  CE  LYS C  59     -10.148  -2.301 -26.991  1.00  0.00              
ATOM   3557  NZ  LYS C  59     -11.452  -2.291 -26.274  1.00  0.00              
ATOM   3558  H   LYS C  59      -4.138   0.601 -25.853  1.00  0.00              
ATOM   3559  HA  LYS C  59      -4.952  -1.935 -27.144  1.00  0.00              
ATOM   3560 1HB  LYS C  59      -6.425  -1.601 -25.162  1.00  0.00              
ATOM   3561 2HB  LYS C  59      -6.916  -0.032 -25.843  1.00  0.00              
ATOM   3562 1HG  LYS C  59      -7.786  -1.243 -27.854  1.00  0.00              
ATOM   3563 2HG  LYS C  59      -7.419  -2.779 -27.033  1.00  0.00              
ATOM   3564 1HD  LYS C  59      -8.946  -2.201 -25.213  1.00  0.00              
ATOM   3565 2HD  LYS C  59      -9.278  -0.625 -25.971  1.00  0.00              
ATOM   3566 1HE  LYS C  59     -10.240  -1.742 -27.920  1.00  0.00              
ATOM   3567 2HE  LYS C  59      -9.865  -3.330 -27.213  1.00  0.00              
ATOM   3568 1HZ  LYS C  59     -12.159  -2.717 -26.856  1.00  0.00              
ATOM   3569 2HZ  LYS C  59     -11.367  -2.810 -25.412  1.00  0.00              
ATOM   3570 3HZ  LYS C  59     -11.715  -1.338 -26.068  1.00  0.00              
ATOM   3571  N   ILE C  60      -5.362  -0.925 -29.215  1.00  0.00              
ATOM   3572  CA  ILE C  60      -5.610  -0.393 -30.545  1.00  0.00              
ATOM   3573  C   ILE C  60      -6.532  -1.380 -31.246  1.00  0.00              
ATOM   3574  O   ILE C  60      -6.280  -2.586 -31.239  1.00  0.00              
ATOM   3575  CB  ILE C  60      -4.324  -0.293 -31.387  1.00  0.00              
ATOM   3576  CG1 ILE C  60      -3.329   0.668 -30.725  1.00  0.00              
ATOM   3577  CG2 ILE C  60      -4.667   0.194 -32.792  1.00  0.00              
ATOM   3578  CD1 ILE C  60      -1.969   0.706 -31.438  1.00  0.00              
ATOM   3579  H   ILE C  60      -5.098  -1.895 -29.115  1.00  0.00              
ATOM   3580  HA  ILE C  60      -6.133   0.561 -30.486  1.00  0.00              
ATOM   3581  HB  ILE C  60      -3.856  -1.276 -31.439  1.00  0.00              
ATOM   3582 1HG1 ILE C  60      -3.781   1.660 -30.736  1.00  0.00              
ATOM   3583 2HG1 ILE C  60      -3.198   0.340 -29.694  1.00  0.00              
ATOM   3584 1HG2 ILE C  60      -3.756   0.265 -33.385  1.00  0.00              
ATOM   3585 2HG2 ILE C  60      -5.354  -0.507 -33.264  1.00  0.00              
ATOM   3586 3HG2 ILE C  60      -5.137   1.176 -32.732  1.00  0.00              
ATOM   3587 1HD1 ILE C  60      -1.306   1.403 -30.924  1.00  0.00              
ATOM   3588 2HD1 ILE C  60      -1.525  -0.290 -31.429  1.00  0.00              
ATOM   3589 3HD1 ILE C  60      -2.105   1.030 -32.468  1.00  0.00              
ATOM   3590  N   VAL C  61      -7.616  -0.875 -31.828  1.00  0.00              
ATOM   3591  CA  VAL C  61      -8.536  -1.727 -32.569  1.00  0.00              
ATOM   3592  C   VAL C  61      -8.438  -1.350 -34.048  1.00  0.00              
ATOM   3593  O   VAL C  61      -8.462  -0.168 -34.395  1.00  0.00              
ATOM   3594  CB  VAL C  61      -9.991  -1.582 -32.084  1.00  0.00              
ATOM   3595  CG1 VAL C  61     -10.924  -2.426 -32.939  1.00  0.00              
ATOM   3596  CG2 VAL C  61     -10.105  -1.980 -30.620  1.00  0.00              
ATOM   3597  H   VAL C  61      -7.809   0.114 -31.757  1.00  0.00              
ATOM   3598  HA  VAL C  61      -8.254  -2.778 -32.490  1.00  0.00              
ATOM   3599  HB  VAL C  61     -10.283  -0.535 -32.151  1.00  0.00              
ATOM   3600 1HG1 VAL C  61     -11.948  -2.311 -32.582  1.00  0.00              
ATOM   3601 2HG1 VAL C  61     -10.863  -2.099 -33.977  1.00  0.00              
ATOM   3602 3HG1 VAL C  61     -10.632  -3.474 -32.871  1.00  0.00              
ATOM   3603 1HG2 VAL C  61     -11.139  -1.871 -30.293  1.00  0.00              
ATOM   3604 2HG2 VAL C  61      -9.794  -3.018 -30.501  1.00  0.00              
ATOM   3605 3HG2 VAL C  61      -9.465  -1.336 -30.016  1.00  0.00              
ATOM   3606  N   CYS C  62      -8.302  -2.349 -34.910  1.00  0.00              
ATOM   3607  CA  CYS C  62      -8.123  -2.096 -36.336  1.00  0.00              
ATOM   3608  C   CYS C  62      -8.647  -3.270 -37.154  1.00  0.00              
ATOM   3609  O   CYS C  62      -9.153  -4.251 -36.605  1.00  0.00              
ATOM   3610  CB  CYS C  62      -6.605  -1.973 -36.475  1.00  0.00              
ATOM   3611  SG  CYS C  62      -5.698  -3.509 -36.168  1.00  0.00              
ATOM   3612  H   CYS C  62      -8.321  -3.303 -34.579  1.00  0.00              
ATOM   3613  HA  CYS C  62      -8.578  -1.164 -36.671  1.00  0.00              
ATOM   3614 1HB  CYS C  62      -6.342  -1.665 -37.487  1.00  0.00              
ATOM   3615 2HB  CYS C  62      -6.219  -1.247 -35.761  1.00  0.00              
ATOM   3616  HG  CYS C  62      -5.917  -4.042 -37.365  1.00  0.00              
ATOM   3617  N   ARG C  63      -8.538  -3.152 -38.471  1.00  0.00              
ATOM   3618  CA  ARG C  63      -8.921  -4.236 -39.363  1.00  0.00              
ATOM   3619  C   ARG C  63      -7.694  -4.716 -40.102  1.00  0.00              
ATOM   3620  O   ARG C  63      -6.901  -3.915 -40.584  1.00  0.00              
ATOM   3621  CB  ARG C  63     -10.000  -3.770 -40.347  1.00  0.00              
ATOM   3622  CG  ARG C  63     -11.360  -3.622 -39.680  1.00  0.00              
ATOM   3623  CD  ARG C  63     -12.429  -3.164 -40.638  1.00  0.00              
ATOM   3624  NE  ARG C  63     -13.710  -2.984 -39.961  1.00  0.00              
ATOM   3625  CZ  ARG C  63     -14.609  -3.948 -39.797  1.00  0.00              
ATOM   3626  NH1 ARG C  63     -14.370  -5.166 -40.264  1.00  0.00              
ATOM   3627  NH2 ARG C  63     -15.751  -3.696 -39.171  1.00  0.00              
ATOM   3628  H   ARG C  63      -8.182  -2.293 -38.865  1.00  0.00              
ATOM   3629  HA  ARG C  63      -9.316  -5.070 -38.783  1.00  0.00              
ATOM   3630 1HB  ARG C  63      -9.667  -2.817 -40.756  1.00  0.00              
ATOM   3631 2HB  ARG C  63     -10.045  -4.512 -41.144  1.00  0.00              
ATOM   3632 1HG  ARG C  63     -11.651  -4.587 -39.265  1.00  0.00              
ATOM   3633 2HG  ARG C  63     -11.272  -2.891 -38.876  1.00  0.00              
ATOM   3634 1HD  ARG C  63     -12.125  -2.216 -41.080  1.00  0.00              
ATOM   3635 2HD  ARG C  63     -12.544  -3.911 -41.422  1.00  0.00              
ATOM   3636  HE  ARG C  63     -14.102  -2.156 -39.532  1.00  0.00              
ATOM   3637 1HH1 ARG C  63     -13.501  -5.360 -40.742  1.00  0.00              
ATOM   3638 2HH1 ARG C  63     -15.056  -5.896 -40.139  1.00  0.00              
ATOM   3639 1HH2 ARG C  63     -15.936  -2.768 -38.816  1.00  0.00              
ATOM   3640 2HH2 ARG C  63     -16.431  -4.433 -39.051  1.00  0.00              
ATOM   3641  N   VAL C  64      -7.524  -6.029 -40.162  1.00  0.00              
ATOM   3642  CA  VAL C  64      -6.363  -6.604 -40.815  1.00  0.00              
ATOM   3643  C   VAL C  64      -6.696  -6.913 -42.266  1.00  0.00              
ATOM   3644  O   VAL C  64      -7.670  -7.610 -42.558  1.00  0.00              
ATOM   3645  CB  VAL C  64      -5.884  -7.888 -40.112  1.00  0.00              
ATOM   3646  CG1 VAL C  64      -4.674  -8.469 -40.830  1.00  0.00              
ATOM   3647  CG2 VAL C  64      -5.551  -7.604 -38.655  1.00  0.00              
ATOM   3648  H   VAL C  64      -8.210  -6.642 -39.747  1.00  0.00              
ATOM   3649  HA  VAL C  64      -5.533  -5.897 -40.844  1.00  0.00              
ATOM   3650  HB  VAL C  64      -6.694  -8.617 -40.116  1.00  0.00              
ATOM   3651 1HG1 VAL C  64      -4.349  -9.376 -40.319  1.00  0.00              
ATOM   3652 2HG1 VAL C  64      -4.942  -8.708 -41.858  1.00  0.00              
ATOM   3653 3HG1 VAL C  64      -3.864  -7.740 -40.825  1.00  0.00              
ATOM   3654 1HG2 VAL C  64      -5.215  -8.522 -38.173  1.00  0.00              
ATOM   3655 2HG2 VAL C  64      -4.761  -6.855 -38.602  1.00  0.00              
ATOM   3656 3HG2 VAL C  64      -6.440  -7.231 -38.145  1.00  0.00              
ATOM   3657  N   GLY C  65      -5.888  -6.369 -43.168  1.00  0.00              
ATOM   3658  CA  GLY C  65      -6.129  -6.535 -44.586  1.00  0.00              
ATOM   3659  C   GLY C  65      -5.242  -7.636 -45.129  1.00  0.00              
ATOM   3660  O   GLY C  65      -4.771  -8.485 -44.379  1.00  0.00              
ATOM   3661  H   GLY C  65      -5.090  -5.830 -42.864  1.00  0.00              
ATOM   3662 1HA  GLY C  65      -7.177  -6.795 -44.741  1.00  0.00              
ATOM   3663 2HA  GLY C  65      -5.909  -5.598 -45.096  1.00  0.00              
ATOM   3664  N   GLN C  66      -5.008  -7.620 -46.435  1.00  0.00              
ATOM   3665  CA  GLN C  66      -4.229  -8.660 -47.100  1.00  0.00              
ATOM   3666  C   GLN C  66      -2.747  -8.537 -46.767  1.00  0.00              
ATOM   3667  O   GLN C  66      -2.157  -7.465 -46.882  1.00  0.00              
ATOM   3668  CB  GLN C  66      -4.424  -8.589 -48.617  1.00  0.00              
ATOM   3669  CG  GLN C  66      -3.675  -9.659 -49.391  1.00  0.00              
ATOM   3670  CD  GLN C  66      -4.013  -9.646 -50.870  1.00  0.00              
ATOM   3671  OE1 GLN C  66      -4.872  -8.883 -51.319  1.00  0.00              
ATOM   3672  NE2 GLN C  66      -3.341 -10.497 -51.638  1.00  0.00              
ATOM   3673  H   GLN C  66      -5.383  -6.858 -46.982  1.00  0.00              
ATOM   3674  HA  GLN C  66      -4.547  -9.639 -46.743  1.00  0.00              
ATOM   3675 1HB  GLN C  66      -5.495  -8.681 -48.801  1.00  0.00              
ATOM   3676 2HB  GLN C  66      -4.086  -7.602 -48.932  1.00  0.00              
ATOM   3677 1HG  GLN C  66      -2.601  -9.814 -49.296  1.00  0.00              
ATOM   3678 2HG  GLN C  66      -4.204 -10.491 -48.924  1.00  0.00              
ATOM   3679 1HE2 GLN C  66      -3.522 -10.535 -52.622  1.00  0.00              
ATOM   3680 2HE2 GLN C  66      -2.654 -11.102 -51.232  1.00  0.00              
ATOM   3681  N   ALA C  67      -2.152  -9.644 -46.343  1.00  0.00              
ATOM   3682  CA  ALA C  67      -0.743  -9.669 -45.965  1.00  0.00              
ATOM   3683  C   ALA C  67       0.271  -9.476 -47.088  1.00  0.00              
ATOM   3684  O   ALA C  67       0.045  -9.866 -48.235  1.00  0.00              
ATOM   3685  CB  ALA C  67      -0.437 -10.966 -45.230  1.00  0.00              
ATOM   3686  H   ALA C  67      -2.693 -10.495 -46.281  1.00  0.00              
ATOM   3687  HA  ALA C  67      -0.548  -8.837 -45.289  1.00  0.00              
ATOM   3688 1HB  ALA C  67       0.616 -10.983 -44.949  1.00  0.00              
ATOM   3689 2HB  ALA C  67      -1.054 -11.032 -44.334  1.00  0.00              
ATOM   3690 3HB  ALA C  67      -0.652 -11.812 -45.881  1.00  0.00              
ATOM   3691  N   LYS C  68       1.389  -8.854 -46.730  1.00  0.00              
ATOM   3692  CA  LYS C  68       2.439  -8.491 -47.673  1.00  0.00              
ATOM   3693  C   LYS C  68       3.639  -9.321 -47.247  1.00  0.00              
ATOM   3694  O   LYS C  68       4.513  -9.641 -48.052  1.00  0.00              
ATOM   3695  CB  LYS C  68       2.750  -6.993 -47.650  1.00  0.00              
ATOM   3696  CG  LYS C  68       1.585  -6.103 -48.059  1.00  0.00              
ATOM   3697  CD  LYS C  68       2.006  -4.643 -48.139  1.00  0.00              
ATOM   3698  CE  LYS C  68       0.833  -3.747 -48.510  1.00  0.00              
ATOM   3699  NZ  LYS C  68       1.225  -2.313 -48.570  1.00  0.00              
ATOM   3700  H   LYS C  68       1.506  -8.629 -45.752  1.00  0.00              
ATOM   3701  HA  LYS C  68       2.130  -8.749 -48.687  1.00  0.00              
ATOM   3702 1HB  LYS C  68       3.056  -6.746 -46.633  1.00  0.00              
ATOM   3703 2HB  LYS C  68       3.587  -6.830 -48.329  1.00  0.00              
ATOM   3704 1HG  LYS C  68       1.224  -6.432 -49.035  1.00  0.00              
ATOM   3705 2HG  LYS C  68       0.790  -6.212 -47.323  1.00  0.00              
ATOM   3706 1HD  LYS C  68       2.401  -4.342 -47.168  1.00  0.00              
ATOM   3707 2HD  LYS C  68       2.787  -4.547 -48.893  1.00  0.00              
ATOM   3708 1HE  LYS C  68       0.457  -4.061 -49.483  1.00  0.00              
ATOM   3709 2HE  LYS C  68       0.053  -3.878 -47.760  1.00  0.00              
ATOM   3710 1HZ  LYS C  68       0.421  -1.754 -48.819  1.00  0.00              
ATOM   3711 2HZ  LYS C  68       1.573  -2.020 -47.668  1.00  0.00              
ATOM   3712 3HZ  LYS C  68       1.947  -2.191 -49.266  1.00  0.00              
ATOM   3713  N   ASN C  69       3.648  -9.667 -45.962  1.00  0.00              
ATOM   3714  CA  ASN C  69       4.704 -10.458 -45.333  1.00  0.00              
ATOM   3715  C   ASN C  69       4.151 -11.839 -45.018  1.00  0.00              
ATOM   3716  O   ASN C  69       2.948 -11.998 -44.815  1.00  0.00              
ATOM   3717  CB  ASN C  69       5.249  -9.797 -44.080  1.00  0.00              
ATOM   3718  CG  ASN C  69       6.030  -8.541 -44.349  1.00  0.00              
ATOM   3719  OD1 ASN C  69       6.599  -8.360 -45.433  1.00  0.00              
ATOM   3720  ND2 ASN C  69       6.129  -7.711 -43.343  1.00  0.00              
ATOM   3721  H   ASN C  69       2.868  -9.354 -45.403  1.00  0.00              
ATOM   3722  HA  ASN C  69       5.540 -10.575 -46.024  1.00  0.00              
ATOM   3723 1HB  ASN C  69       4.612  -9.642 -43.208  1.00  0.00              
ATOM   3724 2HB  ASN C  69       5.948 -10.608 -43.879  1.00  0.00              
ATOM   3725 1HD2 ASN C  69       6.635  -6.854 -43.450  1.00  0.00              
ATOM   3726 2HD2 ASN C  69       5.700  -7.932 -42.469  1.00  0.00              
ATOM   3727  N   ASP C  70       5.035 -12.829 -44.964  1.00  0.00              
ATOM   3728  CA  ASP C  70       4.627 -14.187 -44.623  1.00  0.00              
ATOM   3729  C   ASP C  70       4.742 -14.428 -43.115  1.00  0.00              
ATOM   3730  O   ASP C  70       4.463 -15.523 -42.630  1.00  0.00              
ATOM   3731  CB  ASP C  70       5.471 -15.209 -45.390  1.00  0.00              
ATOM   3732  CG  ASP C  70       6.956 -15.175 -45.058  1.00  0.00              
ATOM   3733  OD1 ASP C  70       7.351 -14.343 -44.276  1.00  0.00              
ATOM   3734  OD2 ASP C  70       7.655 -16.073 -45.461  1.00  0.00              
ATOM   3735  H   ASP C  70       6.007 -12.644 -45.163  1.00  0.00              
ATOM   3736  HA  ASP C  70       3.579 -14.335 -44.885  1.00  0.00              
ATOM   3737 1HB  ASP C  70       5.102 -16.232 -45.301  1.00  0.00              
ATOM   3738 2HB  ASP C  70       5.319 -14.855 -46.410  1.00  0.00              
ATOM   3739  N   LYS C  71       5.165 -13.399 -42.384  1.00  0.00              
ATOM   3740  CA  LYS C  71       5.217 -13.470 -40.925  1.00  0.00              
ATOM   3741  C   LYS C  71       4.018 -12.686 -40.406  1.00  0.00              
ATOM   3742  O   LYS C  71       3.684 -11.630 -40.941  1.00  0.00              
ATOM   3743  CB  LYS C  71       6.528 -12.905 -40.374  1.00  0.00              
ATOM   3744  CG  LYS C  71       7.764 -13.718 -40.735  1.00  0.00              
ATOM   3745  CD  LYS C  71       9.031 -13.064 -40.203  1.00  0.00              
ATOM   3746  CE  LYS C  71      10.271 -13.850 -40.605  1.00  0.00              
ATOM   3747  NZ  LYS C  71      11.521 -13.195 -40.133  1.00  0.00              
ATOM   3748  H   LYS C  71       5.457 -12.549 -42.845  1.00  0.00              
ATOM   3749  HA  LYS C  71       5.139 -14.509 -40.603  1.00  0.00              
ATOM   3750 1HB  LYS C  71       6.631 -11.894 -40.768  1.00  0.00              
ATOM   3751 2HB  LYS C  71       6.427 -12.862 -39.289  1.00  0.00              
ATOM   3752 1HG  LYS C  71       7.661 -14.715 -40.305  1.00  0.00              
ATOM   3753 2HG  LYS C  71       7.823 -13.795 -41.820  1.00  0.00              
ATOM   3754 1HD  LYS C  71       9.095 -12.052 -40.605  1.00  0.00              
ATOM   3755 2HD  LYS C  71       8.968 -13.018 -39.116  1.00  0.00              
ATOM   3756 1HE  LYS C  71      10.198 -14.848 -40.174  1.00  0.00              
ATOM   3757 2HE  LYS C  71      10.290 -13.925 -41.692  1.00  0.00              
ATOM   3758 1HZ  LYS C  71      12.318 -13.746 -40.420  1.00  0.00              
ATOM   3759 2HZ  LYS C  71      11.590 -12.271 -40.533  1.00  0.00              
ATOM   3760 3HZ  LYS C  71      11.505 -13.126 -39.126  1.00  0.00              
ATOM   3761  N   GLY C  72       3.362 -13.210 -39.377  1.00  0.00              
ATOM   3762  CA  GLY C  72       2.147 -12.583 -38.881  1.00  0.00              
ATOM   3763  C   GLY C  72       2.366 -11.638 -37.717  1.00  0.00              
ATOM   3764  O   GLY C  72       1.489 -11.471 -36.875  1.00  0.00              
ATOM   3765  H   GLY C  72       3.701 -14.047 -38.928  1.00  0.00              
ATOM   3766 1HA  GLY C  72       1.688 -12.009 -39.687  1.00  0.00              
ATOM   3767 2HA  GLY C  72       1.457 -13.357 -38.549  1.00  0.00              
ATOM   3768  N   ASP C  73       3.536 -11.008 -37.685  1.00  0.00              
ATOM   3769  CA  ASP C  73       3.900 -10.064 -36.634  1.00  0.00              
ATOM   3770  C   ASP C  73       3.018  -8.804 -36.637  1.00  0.00              
ATOM   3771  O   ASP C  73       2.531  -8.370 -37.686  1.00  0.00              
ATOM   3772  CB  ASP C  73       5.372  -9.671 -36.775  1.00  0.00              
ATOM   3773  CG  ASP C  73       6.355 -10.765 -36.384  1.00  0.00              
ATOM   3774  OD1 ASP C  73       5.928 -11.752 -35.832  1.00  0.00              
ATOM   3775  OD2 ASP C  73       7.494 -10.682 -36.778  1.00  0.00              
ATOM   3776  H   ASP C  73       4.196 -11.198 -38.427  1.00  0.00              
ATOM   3777  HA  ASP C  73       3.748 -10.523 -35.657  1.00  0.00              
ATOM   3778 1HB  ASP C  73       5.628  -9.290 -37.763  1.00  0.00              
ATOM   3779 2HB  ASP C  73       5.424  -8.860 -36.048  1.00  0.00              
ATOM   3780  N   ILE C  74       2.825  -8.226 -35.457  1.00  0.00              
ATOM   3781  CA  ILE C  74       1.981  -7.047 -35.276  1.00  0.00              
ATOM   3782  C   ILE C  74       2.888  -5.889 -34.833  1.00  0.00              
ATOM   3783  O   ILE C  74       3.337  -5.838 -33.688  1.00  0.00              
ATOM   3784  CB  ILE C  74       0.909  -7.323 -34.204  1.00  0.00              
ATOM   3785  CG1 ILE C  74       0.074  -8.537 -34.628  1.00  0.00              
ATOM   3786  CG2 ILE C  74       0.013  -6.095 -34.015  1.00  0.00              
ATOM   3787  CD1 ILE C  74      -0.850  -9.061 -33.560  1.00  0.00              
ATOM   3788  H   ILE C  74       3.287  -8.627 -34.654  1.00  0.00              
ATOM   3789  HA  ILE C  74       1.528  -6.751 -36.221  1.00  0.00              
ATOM   3790  HB  ILE C  74       1.401  -7.561 -33.261  1.00  0.00              
ATOM   3791 1HG1 ILE C  74      -0.515  -8.240 -35.495  1.00  0.00              
ATOM   3792 2HG1 ILE C  74       0.770  -9.325 -34.916  1.00  0.00              
ATOM   3793 1HG2 ILE C  74      -0.740  -6.308 -33.255  1.00  0.00              
ATOM   3794 2HG2 ILE C  74       0.619  -5.247 -33.698  1.00  0.00              
ATOM   3795 3HG2 ILE C  74      -0.481  -5.857 -34.957  1.00  0.00              
ATOM   3796 1HD1 ILE C  74      -1.402  -9.920 -33.945  1.00  0.00              
ATOM   3797 2HD1 ILE C  74      -0.267  -9.366 -32.691  1.00  0.00              
ATOM   3798 3HD1 ILE C  74      -1.552  -8.281 -33.270  1.00  0.00              
ATOM   3799  N   ILE C  75       3.143  -4.964 -35.754  1.00  0.00              
ATOM   3800  CA  ILE C  75       4.014  -3.818 -35.487  1.00  0.00              
ATOM   3801  C   ILE C  75       3.296  -2.477 -35.333  1.00  0.00              
ATOM   3802  O   ILE C  75       2.682  -1.972 -36.279  1.00  0.00              
ATOM   3803  CB  ILE C  75       5.065  -3.674 -36.603  1.00  0.00              
ATOM   3804  CG1 ILE C  75       5.961  -4.914 -36.658  1.00  0.00              
ATOM   3805  CG2 ILE C  75       5.898  -2.419 -36.389  1.00  0.00              
ATOM   3806  CD1 ILE C  75       6.870  -4.958 -37.865  1.00  0.00              
ATOM   3807  H   ILE C  75       2.719  -5.057 -36.665  1.00  0.00              
ATOM   3808  HA  ILE C  75       4.507  -3.927 -34.522  1.00  0.00              
ATOM   3809  HB  ILE C  75       4.555  -3.611 -37.565  1.00  0.00              
ATOM   3810 1HG1 ILE C  75       6.562  -4.919 -35.749  1.00  0.00              
ATOM   3811 2HG1 ILE C  75       5.306  -5.785 -36.664  1.00  0.00              
ATOM   3812 1HG2 ILE C  75       6.636  -2.332 -37.186  1.00  0.00              
ATOM   3813 2HG2 ILE C  75       5.249  -1.545 -36.399  1.00  0.00              
ATOM   3814 3HG2 ILE C  75       6.409  -2.481 -35.428  1.00  0.00              
ATOM   3815 1HD1 ILE C  75       7.472  -5.865 -37.834  1.00  0.00              
ATOM   3816 2HD1 ILE C  75       6.268  -4.954 -38.774  1.00  0.00              
ATOM   3817 3HD1 ILE C  75       7.524  -4.088 -37.860  1.00  0.00              
ATOM   3818  N   VAL C  76       3.396  -1.899 -34.141  1.00  0.00              
ATOM   3819  CA  VAL C  76       2.808  -0.597 -33.865  1.00  0.00              
ATOM   3820  C   VAL C  76       3.910   0.454 -33.902  1.00  0.00              
ATOM   3821  O   VAL C  76       4.970   0.277 -33.302  1.00  0.00              
ATOM   3822  CB  VAL C  76       2.138  -0.552 -32.465  1.00  0.00              
ATOM   3823  CG1 VAL C  76       1.613   0.861 -32.184  1.00  0.00              
ATOM   3824  CG2 VAL C  76       0.999  -1.567 -32.397  1.00  0.00              
ATOM   3825  H   VAL C  76       3.897  -2.379 -33.406  1.00  0.00              
ATOM   3826  HA  VAL C  76       2.088  -0.316 -34.635  1.00  0.00              
ATOM   3827  HB  VAL C  76       2.871  -0.843 -31.713  1.00  0.00              
ATOM   3828 1HG1 VAL C  76       1.143   0.886 -31.200  1.00  0.00              
ATOM   3829 2HG1 VAL C  76       2.442   1.569 -32.208  1.00  0.00              
ATOM   3830 3HG1 VAL C  76       0.878   1.134 -32.942  1.00  0.00              
ATOM   3831 1HG2 VAL C  76       0.536  -1.528 -31.410  1.00  0.00              
ATOM   3832 2HG2 VAL C  76       0.255  -1.329 -33.157  1.00  0.00              
ATOM   3833 3HG2 VAL C  76       1.391  -2.568 -32.572  1.00  0.00              
ATOM   3834  N   THR C  77       3.664   1.542 -34.618  1.00  0.00              
ATOM   3835  CA  THR C  77       4.649   2.608 -34.746  1.00  0.00              
ATOM   3836  C   THR C  77       4.051   3.922 -34.250  1.00  0.00              
ATOM   3837  O   THR C  77       3.023   4.379 -34.756  1.00  0.00              
ATOM   3838  CB  THR C  77       5.129   2.775 -36.199  1.00  0.00              
ATOM   3839  OG1 THR C  77       5.716   1.550 -36.657  1.00  0.00              
ATOM   3840  CG2 THR C  77       6.157   3.893 -36.296  1.00  0.00              
ATOM   3841  H   THR C  77       2.774   1.637 -35.086  1.00  0.00              
ATOM   3842  HA  THR C  77       5.515   2.387 -34.121  1.00  0.00              
ATOM   3843  HB  THR C  77       4.274   3.016 -36.830  1.00  0.00              
ATOM   3844  HG1 THR C  77       5.728   1.541 -37.616  1.00  0.00              
ATOM   3845 1HG2 THR C  77       6.483   3.997 -37.330  1.00  0.00              
ATOM   3846 2HG2 THR C  77       5.710   4.828 -35.959  1.00  0.00              
ATOM   3847 3HG2 THR C  77       7.014   3.653 -35.667  1.00  0.00              
ATOM   3848  N   THR C  78       4.692   4.514 -33.250  1.00  0.00              
ATOM   3849  CA  THR C  78       4.224   5.757 -32.659  1.00  0.00              
ATOM   3850  C   THR C  78       5.372   6.764 -32.659  1.00  0.00              
ATOM   3851  O   THR C  78       6.539   6.391 -32.802  1.00  0.00              
ATOM   3852  CB  THR C  78       3.808   5.567 -31.205  1.00  0.00              
ATOM   3853  OG1 THR C  78       4.963   5.189 -30.450  1.00  0.00              
ATOM   3854  CG2 THR C  78       2.701   4.491 -31.065  1.00  0.00              
ATOM   3855  H   THR C  78       5.532   4.084 -32.892  1.00  0.00              
ATOM   3856  HA  THR C  78       3.415   6.171 -33.262  1.00  0.00              
ATOM   3857  HB  THR C  78       3.430   6.514 -30.817  1.00  0.00              
ATOM   3858  HG1 THR C  78       5.133   4.253 -30.576  1.00  0.00              
ATOM   3859 1HG2 THR C  78       2.430   4.383 -30.015  1.00  0.00              
ATOM   3860 2HG2 THR C  78       1.825   4.793 -31.639  1.00  0.00              
ATOM   3861 3HG2 THR C  78       3.071   3.539 -31.444  1.00  0.00              
ATOM   3862  N   LYS C  79       5.040   8.036 -32.488  1.00  0.00              
ATOM   3863  CA  LYS C  79       6.059   9.073 -32.453  1.00  0.00              
ATOM   3864  C   LYS C  79       6.863   8.897 -31.171  1.00  0.00              
ATOM   3865  O   LYS C  79       8.089   8.812 -31.203  1.00  0.00              
ATOM   3866  CB  LYS C  79       5.404  10.457 -32.468  1.00  0.00              
ATOM   3867  CG  LYS C  79       4.730  10.813 -33.786  1.00  0.00              
ATOM   3868  CD  LYS C  79       4.133  12.219 -33.746  1.00  0.00              
ATOM   3869  CE  LYS C  79       3.429  12.572 -35.063  1.00  0.00              
ATOM   3870  NZ  LYS C  79       2.887  13.963 -35.072  1.00  0.00              
ATOM   3871  H   LYS C  79       4.071   8.295 -32.380  1.00  0.00              
ATOM   3872  HA  LYS C  79       6.732   8.958 -33.303  1.00  0.00              
ATOM   3873 1HB  LYS C  79       4.665  10.470 -31.667  1.00  0.00              
ATOM   3874 2HB  LYS C  79       6.188  11.184 -32.253  1.00  0.00              
ATOM   3875 1HG  LYS C  79       5.475  10.757 -34.581  1.00  0.00              
ATOM   3876 2HG  LYS C  79       3.940  10.087 -33.978  1.00  0.00              
ATOM   3877 1HD  LYS C  79       3.414  12.267 -32.927  1.00  0.00              
ATOM   3878 2HD  LYS C  79       4.936  12.933 -33.564  1.00  0.00              
ATOM   3879 1HE  LYS C  79       4.148  12.466 -35.875  1.00  0.00              
ATOM   3880 2HE  LYS C  79       2.608  11.870 -35.211  1.00  0.00              
ATOM   3881 1HZ  LYS C  79       2.435  14.144 -35.956  1.00  0.00              
ATOM   3882 2HZ  LYS C  79       2.216  14.068 -34.324  1.00  0.00              
ATOM   3883 3HZ  LYS C  79       3.643  14.621 -34.940  1.00  0.00              
ATOM   3884  N   SER C  80       6.152   8.818 -30.051  1.00  0.00              
ATOM   3885  CA  SER C  80       6.767   8.704 -28.737  1.00  0.00              
ATOM   3886  C   SER C  80       7.606   7.452 -28.459  1.00  0.00              
ATOM   3887  O   SER C  80       8.648   7.542 -27.810  1.00  0.00              
ATOM   3888  CB  SER C  80       5.672   8.807 -27.693  1.00  0.00              
ATOM   3889  OG  SER C  80       5.052  10.063 -27.704  1.00  0.00              
ATOM   3890  H   SER C  80       5.144   8.840 -30.123  1.00  0.00              
ATOM   3891  HA  SER C  80       7.412   9.547 -28.486  1.00  0.00              
ATOM   3892 1HB  SER C  80       4.925   8.040 -27.894  1.00  0.00              
ATOM   3893 2HB  SER C  80       6.111   8.637 -26.710  1.00  0.00              
ATOM   3894  HG  SER C  80       4.410  10.096 -28.417  1.00  0.00              
ATOM   3895  N   GLY C  81       7.160   6.292 -28.935  1.00  0.00              
ATOM   3896  CA  GLY C  81       7.944   5.083 -28.731  1.00  0.00              
ATOM   3897  C   GLY C  81       8.643   4.486 -29.935  1.00  0.00              
ATOM   3898  O   GLY C  81       9.394   3.526 -29.792  1.00  0.00              
ATOM   3899  H   GLY C  81       6.286   6.232 -29.436  1.00  0.00              
ATOM   3900 1HA  GLY C  81       8.731   5.288 -28.005  1.00  0.00              
ATOM   3901 2HA  GLY C  81       7.294   4.297 -28.349  1.00  0.00              
ATOM   3902  N   GLY C  82       8.399   5.029 -31.122  1.00  0.00              
ATOM   3903  CA  GLY C  82       9.003   4.469 -32.320  1.00  0.00              
ATOM   3904  C   GLY C  82       8.365   3.194 -32.849  1.00  0.00              
ATOM   3905  O   GLY C  82       7.193   2.910 -32.592  1.00  0.00              
ATOM   3906  H   GLY C  82       7.792   5.832 -31.207  1.00  0.00              
ATOM   3907 1HA  GLY C  82       8.948   5.203 -33.124  1.00  0.00              
ATOM   3908 2HA  GLY C  82      10.047   4.234 -32.115  1.00  0.00              
ATOM   3909  N   ARG C  83       9.147   2.423 -33.603  1.00  0.00              
ATOM   3910  CA  ARG C  83       8.679   1.160 -34.159  1.00  0.00              
ATOM   3911  C   ARG C  83       8.683   0.050 -33.120  1.00  0.00              
ATOM   3912  O   ARG C  83       9.702  -0.206 -32.476  1.00  0.00              
ATOM   3913  CB  ARG C  83       9.462   0.758 -35.400  1.00  0.00              
ATOM   3914  CG  ARG C  83       8.878  -0.414 -36.173  1.00  0.00              
ATOM   3915  CD  ARG C  83       9.554  -0.691 -37.466  1.00  0.00              
ATOM   3916  NE  ARG C  83      10.895  -1.240 -37.339  1.00  0.00              
ATOM   3917  CZ  ARG C  83      11.738  -1.445 -38.370  1.00  0.00              
ATOM   3918  NH1 ARG C  83      11.373  -1.187 -39.605  1.00  0.00              
ATOM   3919  NH2 ARG C  83      12.937  -1.937 -38.107  1.00  0.00              
ATOM   3920  H   ARG C  83      10.092   2.724 -33.792  1.00  0.00              
ATOM   3921  HA  ARG C  83       7.645   1.263 -34.490  1.00  0.00              
ATOM   3922 1HB  ARG C  83       9.502   1.632 -36.048  1.00  0.00              
ATOM   3923 2HB  ARG C  83      10.470   0.504 -35.070  1.00  0.00              
ATOM   3924 1HG  ARG C  83       8.953  -1.309 -35.556  1.00  0.00              
ATOM   3925 2HG  ARG C  83       7.829  -0.203 -36.381  1.00  0.00              
ATOM   3926 1HD  ARG C  83       8.960  -1.411 -38.030  1.00  0.00              
ATOM   3927 2HD  ARG C  83       9.633   0.236 -38.031  1.00  0.00              
ATOM   3928  HE  ARG C  83      11.393  -1.541 -36.512  1.00  0.00              
ATOM   3929 1HH1 ARG C  83      10.447  -0.828 -39.792  1.00  0.00              
ATOM   3930 2HH1 ARG C  83      12.020  -1.347 -40.364  1.00  0.00              
ATOM   3931 1HH2 ARG C  83      13.195  -2.148 -37.153  1.00  0.00              
ATOM   3932 2HH2 ARG C  83      13.587  -2.102 -38.860  1.00  0.00              
ATOM   3933  N   GLY C  84       7.542  -0.615 -32.967  1.00  0.00              
ATOM   3934  CA  GLY C  84       7.445  -1.676 -31.984  1.00  0.00              
ATOM   3935  C   GLY C  84       7.537  -3.075 -32.556  1.00  0.00              
ATOM   3936  O   GLY C  84       7.946  -3.276 -33.698  1.00  0.00              
ATOM   3937  H   GLY C  84       6.734  -0.391 -33.530  1.00  0.00              
ATOM   3938 1HA  GLY C  84       8.255  -1.567 -31.262  1.00  0.00              
ATOM   3939 2HA  GLY C  84       6.488  -1.598 -31.469  1.00  0.00              
ATOM   3940  N   THR C  85       7.141  -4.048 -31.741  1.00  0.00              
ATOM   3941  CA  THR C  85       7.135  -5.454 -32.122  1.00  0.00              
ATOM   3942  C   THR C  85       6.004  -6.159 -31.383  1.00  0.00              
ATOM   3943  O   THR C  85       5.169  -5.516 -30.750  1.00  0.00              
ATOM   3944  CB  THR C  85       8.472  -6.149 -31.806  1.00  0.00              
ATOM   3945  OG1 THR C  85       8.486  -7.457 -32.394  1.00  0.00              
ATOM   3946  CG2 THR C  85       8.668  -6.271 -30.303  1.00  0.00              
ATOM   3947  H   THR C  85       6.831  -3.788 -30.815  1.00  0.00              
ATOM   3948  HA  THR C  85       6.945  -5.545 -33.192  1.00  0.00              
ATOM   3949  HB  THR C  85       9.286  -5.561 -32.230  1.00  0.00              
ATOM   3950  HG1 THR C  85       8.697  -7.384 -33.328  1.00  0.00              
ATOM   3951 1HG2 THR C  85       9.618  -6.764 -30.100  1.00  0.00              
ATOM   3952 2HG2 THR C  85       8.670  -5.278 -29.854  1.00  0.00              
ATOM   3953 3HG2 THR C  85       7.856  -6.860 -29.878  1.00  0.00              
ATOM   3954  N   SER C  86       5.969  -7.484 -31.473  1.00  0.00              
ATOM   3955  CA  SER C  86       4.911  -8.239 -30.820  1.00  0.00              
ATOM   3956  C   SER C  86       5.438  -9.577 -30.311  1.00  0.00              
ATOM   3957  O   SER C  86       6.403 -10.126 -30.847  1.00  0.00              
ATOM   3958  CB  SER C  86       3.725  -8.474 -31.765  1.00  0.00              
ATOM   3959  OG  SER C  86       4.089  -9.276 -32.866  1.00  0.00              
ATOM   3960  H   SER C  86       6.675  -7.980 -31.997  1.00  0.00              
ATOM   3961  HA  SER C  86       4.426  -7.693 -30.010  1.00  0.00              
ATOM   3962 1HB  SER C  86       2.931  -8.969 -31.207  1.00  0.00              
ATOM   3963 2HB  SER C  86       3.370  -7.509 -32.125  1.00  0.00              
ATOM   3964  HG  SER C  86       4.097 -10.198 -32.601  1.00  0.00              
ATOM   3965  N   THR C  87       4.790 -10.089 -29.272  1.00  0.00              
ATOM   3966  CA  THR C  87       5.083 -11.420 -28.761  1.00  0.00              
ATOM   3967  C   THR C  87       4.073 -12.403 -29.342  1.00  0.00              
ATOM   3968  O   THR C  87       4.262 -13.612 -29.279  1.00  0.00              
ATOM   3969  CB  THR C  87       5.037 -11.473 -27.223  1.00  0.00              
ATOM   3970  OG1 THR C  87       3.720 -11.133 -26.770  1.00  0.00              
ATOM   3971  CG2 THR C  87       6.041 -10.501 -26.624  1.00  0.00              
ATOM   3972  H   THR C  87       4.072  -9.539 -28.825  1.00  0.00              
ATOM   3973  HA  THR C  87       6.078 -11.729 -29.085  1.00  0.00              
ATOM   3974  HB  THR C  87       5.273 -12.486 -26.896  1.00  0.00              
ATOM   3975  HG1 THR C  87       3.595 -11.459 -25.875  1.00  0.00              
ATOM   3976 1HG2 THR C  87       5.994 -10.554 -25.536  1.00  0.00              
ATOM   3977 2HG2 THR C  87       7.045 -10.765 -26.957  1.00  0.00              
ATOM   3978 3HG2 THR C  87       5.805  -9.489 -26.949  1.00  0.00              
ATOM   3979  N   VAL C  88       2.984 -11.874 -29.888  1.00  0.00              
ATOM   3980  CA  VAL C  88       1.955 -12.711 -30.484  1.00  0.00              
ATOM   3981  C   VAL C  88       1.836 -12.427 -31.967  1.00  0.00              
ATOM   3982  O   VAL C  88       2.419 -11.476 -32.481  1.00  0.00              
ATOM   3983  CB  VAL C  88       0.582 -12.462 -29.841  1.00  0.00              
ATOM   3984  CG1 VAL C  88       0.630 -12.806 -28.340  1.00  0.00              
ATOM   3985  CG2 VAL C  88       0.181 -11.015 -30.055  1.00  0.00              
ATOM   3986  H   VAL C  88       2.865 -10.870 -29.889  1.00  0.00              
ATOM   3987  HA  VAL C  88       2.212 -13.768 -30.412  1.00  0.00              
ATOM   3988  HB  VAL C  88      -0.161 -13.084 -30.340  1.00  0.00              
ATOM   3989 1HG1 VAL C  88      -0.349 -12.627 -27.893  1.00  0.00              
ATOM   3990 2HG1 VAL C  88       0.898 -13.855 -28.216  1.00  0.00              
ATOM   3991 3HG1 VAL C  88       1.373 -12.179 -27.847  1.00  0.00              
ATOM   3992 1HG2 VAL C  88      -0.792 -10.835 -29.601  1.00  0.00              
ATOM   3993 2HG2 VAL C  88       0.924 -10.360 -29.596  1.00  0.00              
ATOM   3994 3HG2 VAL C  88       0.126 -10.806 -31.124  1.00  0.00              
ATOM   3995  N   SER C  89       1.062 -13.250 -32.652  1.00  0.00              
ATOM   3996  CA  SER C  89       0.937 -13.132 -34.085  1.00  0.00              
ATOM   3997  C   SER C  89      -0.510 -13.302 -34.499  1.00  0.00              
ATOM   3998  O   SER C  89      -1.317 -13.881 -33.773  1.00  0.00              
ATOM   3999  CB  SER C  89       1.806 -14.191 -34.762  1.00  0.00              
ATOM   4000  OG  SER C  89       1.333 -15.486 -34.431  1.00  0.00              
ATOM   4001  H   SER C  89       0.546 -13.974 -32.171  1.00  0.00              
ATOM   4002  HA  SER C  89       1.341 -12.198 -34.479  1.00  0.00              
ATOM   4003 1HB  SER C  89       1.761 -14.041 -35.840  1.00  0.00              
ATOM   4004 2HB  SER C  89       2.833 -14.070 -34.420  1.00  0.00              
ATOM   4005  HG  SER C  89       2.029 -16.129 -34.581  1.00  0.00              
ATOM   4006  N   PHE C  90      -0.837 -12.776 -35.669  1.00  0.00              
ATOM   4007  CA  PHE C  90      -2.185 -12.882 -36.192  1.00  0.00              
ATOM   4008  C   PHE C  90      -2.137 -13.752 -37.443  1.00  0.00              
ATOM   4009  O   PHE C  90      -1.401 -13.452 -38.373  1.00  0.00              
ATOM   4010  CB  PHE C  90      -2.725 -11.503 -36.564  1.00  0.00              
ATOM   4011  CG  PHE C  90      -4.085 -11.550 -37.174  1.00  0.00              
ATOM   4012  CD1 PHE C  90      -5.207 -11.737 -36.379  1.00  0.00              
ATOM   4013  CD2 PHE C  90      -4.244 -11.485 -38.555  1.00  0.00              
ATOM   4014  CE1 PHE C  90      -6.475 -11.860 -36.944  1.00  0.00              
ATOM   4015  CE2 PHE C  90      -5.506 -11.607 -39.134  1.00  0.00              
ATOM   4016  CZ  PHE C  90      -6.628 -11.797 -38.319  1.00  0.00              
ATOM   4017  H   PHE C  90      -0.135 -12.291 -36.210  1.00  0.00              
ATOM   4018  HA  PHE C  90      -2.830 -13.366 -35.458  1.00  0.00              
ATOM   4019 1HB  PHE C  90      -2.797 -10.877 -35.678  1.00  0.00              
ATOM   4020 2HB  PHE C  90      -2.068 -11.027 -37.292  1.00  0.00              
ATOM   4021  HD1 PHE C  90      -5.089 -11.785 -35.296  1.00  0.00              
ATOM   4022  HD2 PHE C  90      -3.366 -11.336 -39.187  1.00  0.00              
ATOM   4023  HE1 PHE C  90      -7.343 -12.006 -36.302  1.00  0.00              
ATOM   4024  HE2 PHE C  90      -5.621 -11.555 -40.216  1.00  0.00              
ATOM   4025  HZ  PHE C  90      -7.618 -11.897 -38.762  1.00  0.00              
ATOM   4026  N   LYS C  91      -2.929 -14.818 -37.463  1.00  0.00              
ATOM   4027  CA  LYS C  91      -2.965 -15.706 -38.615  1.00  0.00              
ATOM   4028  C   LYS C  91      -4.048 -15.254 -39.582  1.00  0.00              
ATOM   4029  O   LYS C  91      -5.237 -15.337 -39.288  1.00  0.00              
ATOM   4030  CB  LYS C  91      -3.206 -17.153 -38.181  1.00  0.00              
ATOM   4031  CG  LYS C  91      -3.199 -18.161 -39.322  1.00  0.00              
ATOM   4032  CD  LYS C  91      -3.457 -19.573 -38.815  1.00  0.00              
ATOM   4033  CE  LYS C  91      -3.386 -20.589 -39.945  1.00  0.00              
ATOM   4034  NZ  LYS C  91      -3.652 -21.973 -39.466  1.00  0.00              
ATOM   4035  H   LYS C  91      -3.518 -15.019 -36.668  1.00  0.00              
ATOM   4036  HA  LYS C  91      -2.014 -15.660 -39.147  1.00  0.00              
ATOM   4037 1HB  LYS C  91      -2.422 -17.407 -37.467  1.00  0.00              
ATOM   4038 2HB  LYS C  91      -4.174 -17.179 -37.681  1.00  0.00              
ATOM   4039 1HG  LYS C  91      -3.975 -17.884 -40.036  1.00  0.00              
ATOM   4040 2HG  LYS C  91      -2.226 -18.123 -39.812  1.00  0.00              
ATOM   4041 1HD  LYS C  91      -2.707 -19.814 -38.061  1.00  0.00              
ATOM   4042 2HD  LYS C  91      -4.448 -19.602 -38.362  1.00  0.00              
ATOM   4043 1HE  LYS C  91      -4.126 -20.317 -40.696  1.00  0.00              
ATOM   4044 2HE  LYS C  91      -2.390 -20.542 -40.384  1.00  0.00              
ATOM   4045 1HZ  LYS C  91      -3.595 -22.615 -40.243  1.00  0.00              
ATOM   4046 2HZ  LYS C  91      -2.965 -22.226 -38.769  1.00  0.00              
ATOM   4047 3HZ  LYS C  91      -4.576 -22.017 -39.059  1.00  0.00              
ATOM   4048  N   LEU C  92      -3.624 -14.761 -40.739  1.00  0.00              
ATOM   4049  CA  LEU C  92      -4.564 -14.353 -41.772  1.00  0.00              
ATOM   4050  C   LEU C  92      -5.160 -15.581 -42.459  1.00  0.00              
ATOM   4051  O   LEU C  92      -4.430 -16.458 -42.916  1.00  0.00              
ATOM   4052  CB  LEU C  92      -3.871 -13.442 -42.794  1.00  0.00              
ATOM   4053  CG  LEU C  92      -4.801 -12.795 -43.827  1.00  0.00              
ATOM   4054  CD1 LEU C  92      -5.709 -11.778 -43.148  1.00  0.00              
ATOM   4055  CD2 LEU C  92      -3.969 -12.132 -44.916  1.00  0.00              
ATOM   4056  H   LEU C  92      -2.634 -14.668 -40.909  1.00  0.00              
ATOM   4057  HA  LEU C  92      -5.391 -13.807 -41.319  1.00  0.00              
ATOM   4058 1HB  LEU C  92      -3.478 -12.684 -42.118  1.00  0.00              
ATOM   4059 2HB  LEU C  92      -3.044 -13.949 -43.291  1.00  0.00              
ATOM   4060  HG  LEU C  92      -5.379 -13.596 -44.290  1.00  0.00              
ATOM   4061 1HD1 LEU C  92      -6.366 -11.324 -43.891  1.00  0.00              
ATOM   4062 2HD1 LEU C  92      -6.312 -12.279 -42.389  1.00  0.00              
ATOM   4063 3HD1 LEU C  92      -5.102 -11.005 -42.679  1.00  0.00              
ATOM   4064 1HD2 LEU C  92      -4.632 -11.673 -45.650  1.00  0.00              
ATOM   4065 2HD2 LEU C  92      -3.332 -11.367 -44.472  1.00  0.00              
ATOM   4066 3HD2 LEU C  92      -3.348 -12.881 -45.406  1.00  0.00              
ATOM   4067  N   LEU C  93      -6.487 -15.646 -42.516  1.00  0.00              
ATOM   4068  CA  LEU C  93      -7.166 -16.809 -43.084  1.00  0.00              
ATOM   4069  C   LEU C  93      -7.694 -16.541 -44.493  1.00  0.00              
ATOM   4070  O   LEU C  93      -7.693 -15.405 -44.969  1.00  0.00              
ATOM   4071  CB  LEU C  93      -8.314 -17.242 -42.163  1.00  0.00              
ATOM   4072  CG  LEU C  93      -7.916 -17.513 -40.707  1.00  0.00              
ATOM   4073  CD1 LEU C  93      -9.148 -17.883 -39.889  1.00  0.00              
ATOM   4074  CD2 LEU C  93      -6.883 -18.627 -40.659  1.00  0.00              
ATOM   4075  H   LEU C  93      -7.039 -14.879 -42.160  1.00  0.00              
ATOM   4076  HA  LEU C  93      -6.459 -17.632 -43.184  1.00  0.00              
ATOM   4077 1HB  LEU C  93      -8.935 -16.350 -42.222  1.00  0.00              
ATOM   4078 2HB  LEU C  93      -8.860 -18.092 -42.573  1.00  0.00              
ATOM   4079  HG  LEU C  93      -7.447 -16.606 -40.326  1.00  0.00              
ATOM   4080 1HD1 LEU C  93      -8.855 -18.073 -38.857  1.00  0.00              
ATOM   4081 2HD1 LEU C  93      -9.863 -17.062 -39.918  1.00  0.00              
ATOM   4082 3HD1 LEU C  93      -9.605 -18.780 -40.307  1.00  0.00              
ATOM   4083 1HD2 LEU C  93      -6.601 -18.818 -39.623  1.00  0.00              
ATOM   4084 2HD2 LEU C  93      -7.304 -19.535 -41.094  1.00  0.00              
ATOM   4085 3HD2 LEU C  93      -6.000 -18.330 -41.227  1.00  0.00              
ATOM   4086  N   LYS C  94      -8.147 -17.603 -45.154  1.00  0.00              
ATOM   4087  CA  LYS C  94      -8.751 -17.488 -46.476  1.00  0.00              
ATOM   4088  C   LYS C  94     -10.274 -17.555 -46.341  1.00  0.00              
ATOM   4089  O   LYS C  94     -10.810 -18.487 -45.741  1.00  0.00              
ATOM   4090  CB  LYS C  94      -8.241 -18.589 -47.407  1.00  0.00              
ATOM   4091  CG  LYS C  94      -8.775 -18.504 -48.831  1.00  0.00              
ATOM   4092  CD  LYS C  94      -8.250 -19.647 -49.688  1.00  0.00              
ATOM   4093  CE  LYS C  94      -8.800 -19.577 -51.104  1.00  0.00              
ATOM   4094  NZ  LYS C  94      -8.280 -20.680 -51.958  1.00  0.00              
ATOM   4095  H   LYS C  94      -8.070 -18.514 -44.725  1.00  0.00              
ATOM   4096  HA  LYS C  94      -8.498 -16.522 -46.914  1.00  0.00              
ATOM   4097 1HB  LYS C  94      -7.153 -18.514 -47.423  1.00  0.00              
ATOM   4098 2HB  LYS C  94      -8.532 -19.542 -46.966  1.00  0.00              
ATOM   4099 1HG  LYS C  94      -9.864 -18.548 -48.795  1.00  0.00              
ATOM   4100 2HG  LYS C  94      -8.463 -17.555 -49.263  1.00  0.00              
ATOM   4101 1HD  LYS C  94      -7.161 -19.588 -49.717  1.00  0.00              
ATOM   4102 2HD  LYS C  94      -8.548 -20.590 -49.229  1.00  0.00              
ATOM   4103 1HE  LYS C  94      -9.886 -19.640 -51.052  1.00  0.00              
ATOM   4104 2HE  LYS C  94      -8.512 -18.618 -51.535  1.00  0.00              
ATOM   4105 1HZ  LYS C  94      -8.669 -20.598 -52.887  1.00  0.00              
ATOM   4106 2HZ  LYS C  94      -7.273 -20.623 -52.008  1.00  0.00              
ATOM   4107 3HZ  LYS C  94      -8.549 -21.569 -51.560  1.00  0.00              
ATOM   4108  N   PRO C  95     -10.988 -16.556 -46.887  1.00  0.00              
ATOM   4109  CA  PRO C  95     -12.455 -16.508 -46.877  1.00  0.00              
ATOM   4110  C   PRO C  95     -13.125 -17.725 -47.513  1.00  0.00              
ATOM   4111  O   PRO C  95     -13.852 -17.543 -48.513  1.00  0.00              
ATOM   4112  OXT PRO C  95     -12.946 -18.818 -47.050  1.00  0.00              
ATOM   4113  CB  PRO C  95     -12.774 -15.225 -47.651  1.00  0.00              
ATOM   4114  CG  PRO C  95     -11.551 -14.387 -47.501  1.00  0.00              
ATOM   4115  CD  PRO C  95     -10.398 -15.354 -47.525  1.00  0.00              
ATOM   4116  HA  PRO C  95     -12.873 -16.495 -45.860  1.00  0.00              
ATOM   4117 1HB  PRO C  95     -12.984 -15.436 -48.710  1.00  0.00              
ATOM   4118 2HB  PRO C  95     -13.658 -14.716 -47.242  1.00  0.00              
ATOM   4119 1HG  PRO C  95     -11.468 -13.653 -48.317  1.00  0.00              
ATOM   4120 2HG  PRO C  95     -11.571 -13.819 -46.559  1.00  0.00              
ATOM   4121 1HD  PRO C  95     -10.051 -15.563 -48.549  1.00  0.00              
ATOM   4122 2HD  PRO C  95      -9.530 -14.981 -46.962  1.00  0.00              
TER                                                                             
# All scores below are weighted scores, not raw scores.
#BEGIN_POSE_ENERGIES_TABLE 024.d16_v11.1_1_4dG_RalA2andSec5_0048_0001.pdb
label fa_atr fa_rep fa_sol fa_intra_rep pro_close fa_pair hbond_sr_bb hbond_lr_bb hbond_bb_sc hbond_sc dslf_ss_dst dslf_cs_ang dslf_ss_dih dslf_ca_dih rama omega fa_dun p_aa_pp ref total
weights 0.8 0.44 0.65 0.004 1 0.49 0.585 1.17 1.17 1.1 0.5 2 5 5 0.2 0.5 0.56 0.32 1 NA
pose -1010.92 100.376 500.855 2.14412 0.735925 -24.3644 -51.7714 -116.779 -35.5208 -25.2523 0 0 0 0 -10.6239 12.4407 162.073 -25.9221 -56.35 -578.877
SER_p:NtermProteinFull_1 -0.950293 0.143791 0.894907 0.00144488 0 0 0 0 0 0 0 0 0 0 0 0.0122648 0.159073 0 -0.37 -0.108812
LEU_2 -3.65402 0.729292 1.71959 0.00878846 0 0 0 0 0 0 0 0 0 0 -0.276526 0.00686987 1.67133 -0.0646904 -0.1 0.0406372
ALA_3 -2.70474 0.117997 1.4441 0.000950196 0 0 0 0 0 0 0 0 0 0 -0.330856 0.00773803 0 -0.101098 0.16 -1.4059
TRP_4 -4.64552 1.85122 2.54958 0.0218133 0 0 0 0 -0.345099 0 0 0 0 0 0.0202502 0.000367892 1.85227 0.0233047 0.91 2.23819
HIS_5 -6.26086 0.232211 3.23681 0.00319992 0 0.0661095 0 0 0 -0.317464 0 0 0 0 -0.0291615 0.0693969 0.911687 -0.0120085 0.56 -1.54007
ARG_6 -4.14953 0.141297 2.27782 0.00949834 0 -0.352358 0 0 -0.724252 0 0 0 0 0 0.171434 0.0139994 1.2325 0.152946 -0.98 -2.20665
VAL_7 -4.37384 0.513315 1.36932 0.0125393 0 0 0 0 0 0 0 0 0 0 -0.206441 0.0889731 0.0957831 -0.189504 0.29 -2.39985
ILE_8 -5.16314 0.755083 1.56411 0.0187543 0 0 0 0 0 0 0 0 0 0 -0.186246 0.0996844 0.280875 -0.364611 0.24 -2.75548
MET_9 -4.8701 0.22356 1.92588 0.00407356 0 0 0 0 0 0 0 0 0 0 -0.0712541 0.0138347 0.999259 0.0568656 -0.34 -2.05788
VAL_10 -4.39465 0.62671 1.23307 0.0131663 0 0 0 0 0 0 0 0 0 0 -0.136637 0.0420237 0.0974227 -0.19761 0.29 -2.4265
GLY_11 -2.40034 0.211478 1.31142 0.000204189 0 0 0 0 -0.796391 0 0 0 0 0 0.243662 0.00763024 0 -0.802263 -0.17 -2.3946
SER_12 -2.29992 0.214016 1.70592 0.00136386 0 -0.0888053 0 0 0 0 0 0 0 0 -0.219241 6.62836e-05 0.103267 -0.266656 -0.37 -1.21999
GLY_13 -0.952942 0.0653355 0.714492 1.62206e-05 0 0 0 0 0 0 0 0 0 0 0.00342175 0.000736489 0 0.317947 -0.17 -0.0209928
GLY_14 -0.916405 0.0512283 0.746757 1.7232e-05 0 0 0 0 -0.50101 0 0 0 0 0 -0.391124 0.01429 0 -0.788608 -0.17 -1.95485
VAL_15 -4.38511 0.470425 1.97181 0.0130569 0 0 0 0 -0.820876 0 0 0 0 0 0.0379255 0.000970725 0.219291 0.230013 0.29 -1.9725
GLY_16 -2.35155 0.324019 1.28614 3.63167e-05 0 0 0 0 0 0 0 0 0 0 -0.0091646 0.0694128 0 -0.808888 -0.17 -1.66
LYS_17 -5.59692 0.472775 3.52988 0.00759927 0 -0.0462808 0 0 -0.796391 0 0 0 0 0 -0.0169081 0.00756151 2.33181 -0.0547714 -0.65 -0.811645
SER_18 -2.82339 0.317039 2.02844 0.00108411 0 -0.257698 0 0 0 -0.49705 0 0 0 0 -0.211903 0.000307536 0.648401 0.0167169 -0.37 -1.14805
ALA_19 -3.15825 0.413589 1.28206 0.000761581 0 0 0 0 0 0 0 0 0 0 -0.11283 0.00442186 0 -0.128157 0.16 -1.5384
LEU_20 -5.56143 0.329334 2.02689 0.00482332 0 0 0 0 0 0 0 0 0 0 -0.103716 2.78381e-06 0.336343 -0.115326 -0.1 -3.18309
THR_21 -4.69601 0.332336 2.26513 0.0106662 0 -0.11452 0 0 0 0 0 0 0 0 -0.0362659 0.000499801 0.0762435 0.100836 -0.27 -2.33109
LEU_22 -5.00735 0.345382 2.44805 0.00764617 0 0 0 0 0 0 0 0 0 0 -0.138399 0.157923 0.116981 -0.0962559 -0.1 -2.26603
GLN_23 -6.36791 0.351784 4.09155 0.0102109 0 -0.170095 0 0 -0.576835 0 0 0 0 0 -0.137607 0.00454499 2.55473 -0.10519 -0.97 -1.31482
PHE_24 -6.57204 0.455982 2.00851 0.0243853 0 0 0 0 -0.418551 0 0 0 0 0 0.0342931 0.053267 0.206027 -0.0414349 0.63 -3.61956
MET_25 -5.85385 0.509122 2.38145 0.00495706 0 0 0 0 -0.629043 0 0 0 0 0 -0.0298745 0.0542017 1.18371 -0.0438901 -0.34 -2.76321
TRP_26 -6.75138 0.968453 3.34061 0.0233141 0 0 0 0 0 0 0 0 0 0 0.0309161 0.141739 1.00043 0.105475 0.91 -0.230443
ASP_27 -2.78024 0.257772 2.27828 0.00534101 0 -0.681533 0 0 0 -0.00126628 0 0 0 0 -0.120576 0.000573062 0.644582 -0.246467 -0.67 -1.31354
GLU_28 -3.82304 0.187664 2.60812 0.00830374 0 -0.257718 0 0 0 -0.336826 0 0 0 0 0.0173329 0.0100681 1.134 0.0952 -0.81 -1.16689
PHE_29 -4.16016 0.250668 1.0898 0.0260536 0 0 0 0 0 0 0 0 0 0 0.117765 0.0467117 0.291728 -0.0965537 0.63 -1.80398
VAL_30 -1.8432 0.0673226 0.734682 0.0112095 0 0 0 0 0 0 0 0 0 0 -0.141992 0.0636275 0.11683 -0.198846 0.29 -0.900362
GLU_31 -0.827712 0.0117435 0.467113 0.00578039 0 -0.334788 0 0 0 0 0 0 0 0 0.066562 0.00518092 1.06449 0.0865765 -0.81 -0.265054
ASP_32 -1.78728 0.0831555 1.25413 0.00502337 0 0.138514 0 0 -0.14037 0 0 0 0 0 0.159175 0.0177772 0.588706 0.259012 -0.67 -0.0921602
TYR_33 -1.85334 0.181093 0.714901 0.0257384 0 0 0 0 -0.14037 0 0 0 0 0 0.0498644 0.00260465 0.814767 -0.155784 0.51 0.149474
GLU_34 -1.5521 0.146938 1.05189 0.0064186 0.000172408 0.0383972 0 0 0 0 0 0 0 0 0.303395 0.00324612 1.04764 0.108528 -0.81 0.344531
PRO_35 -1.4409 0.198627 0.473912 0.000928744 0.0512811 0 0 0 0 0 0 0 0 0 -0.244802 0.00290768 0.148827 -0.55346 0.02 -1.34268
THR_36 -3.21301 0.314345 2.29767 0.0131188 0 -0.191217 0 0 0 -0.752702 0 0 0 0 -0.0335071 0.308869 0.0687714 -0.0247805 -0.27 -1.48245
PHE_37 -2.2311 0.143259 1.07923 0.02329 0 0 0 0 0 0 0 0 0 0 0.406211 0.192553 0.63715 0.0228173 0.63 0.903406
ALA_38 -3.13039 0.152569 1.97316 0.000985788 0 0 0 0 0 0 0 0 0 0 0.766567 0.0035377 0 -0.0196494 0.16 -0.0932234
ASP_39 -4.69881 0.267156 3.47958 0.00287165 0 -0.398386 0 0 0 -0.571081 0 0 0 0 0.176456 0.00443042 0.633446 0.333882 -0.67 -1.44045
SER_40 -3.55644 0.269539 2.11986 0.0011375 0 -0.228188 0 0 0 -0.672718 0 0 0 0 0.0722121 0.0978609 0.83849 0.214152 -0.37 -1.2141
TYR_41 -5.87408 0.480996 2.13287 0.0237875 0 0 0 0 0 0 0 0 0 0 -0.14979 0.0417836 0.167304 -0.209381 0.51 -2.87652
LEU_42 -4.34518 1.58308 2.18341 0.0160771 0 0 0 0 -0.216839 0 0 0 0 0 0.422444 0.149001 1.80019 0.0904583 -0.1 1.58265
LYS_43 -4.54816 1.34465 2.73371 0.00673695 0 -0.365298 0 0 -1.04759 0 0 0 0 0 0.121725 0.0355003 0.697518 0.137193 -0.65 -1.53402
LYS_44 -1.96515 0.109035 0.961372 0.00351991 0 -0.209833 0 0 0 0 0 0 0 0 -0.149281 0.000794883 0.89136 -0.0452915 -0.65 -1.05348
VAL_45 -3.73353 0.447969 1.2717 0.0121892 0 0 0 0 0 0 0 0 0 0 -0.114359 0.00924377 0.0425119 -0.229459 0.29 -2.00373
VAL_46 -2.60377 0.1782 0.848629 0.0111913 0 0 0 0 0 0 0 0 0 0 -0.147953 0.0403006 0.00758878 -0.314134 0.29 -1.68994
LEU_47 -5.42463 0.478003 2.48939 0.0107748 0 0 0 0 0 0 0 0 0 0 0.0190051 0.010729 0.37838 -0.0967625 -0.1 -2.23511
ASP_48 -2.83787 0.2924 2.4795 0.00420543 0 -0.465604 0 0 0 -1.03123 0 0 0 0 -0.119336 5.09254e-05 0.628656 -0.274006 -0.67 -1.99323
GLY_49 -1.1143 0.258685 0.499485 1.0972e-05 0 0 0 0 0 0 0 0 0 0 -0.32096 0.0147428 0 -0.789001 -0.17 -1.62134
GLU_50 -3.09413 0.199323 1.70823 0.008041 0 -0.214173 0 0 0 0 0 0 0 0 0.0238827 0.00917694 0.903806 0.0863433 -0.81 -1.17949
GLU_51 -2.68675 0.167796 1.27945 0.00610955 0 -0.209833 0 0 0 0 0 0 0 0 -0.138105 0.00147684 0.801036 0.0612916 -0.81 -1.52753
VAL_52 -4.6924 0.43889 1.99335 0.0136312 0 0 0 0 0 0 0 0 0 0 0.103241 0.00675471 0.0345981 -0.0460698 0.29 -1.858
ALA_53 -3.40752 1.42939 1.38752 0.000636671 0 0 0 0 0 0 0 0 0 0 0.0685555 0.0207868 0 0.0795834 0.16 -0.261046
ILE_54 -4.77015 0.409116 1.253 0.0264781 0 0 0 0 0 0 0 0 0 0 -0.122427 0.00166107 1.24268 -0.301522 0.24 -2.02115
ASP_55 -5.04763 0.588453 3.34688 0.00808126 0 -0.173368 0 0 0 0 0 0 0 0 0.137932 0.0239538 1.33947 0.373896 -0.67 -0.0723362
ILE_56 -5.26861 0.34573 1.5864 0.017562 0 0 0 0 0 0 0 0 0 0 -0.192573 1.2547e-05 0.196422 -0.392488 0.24 -3.46754
PHE_57 -4.89978 0.38256 2.59088 0.0226609 0 0 0 0 0 0 0 0 0 0 -0.03044 0.0751596 0.563525 -0.0630289 0.63 -0.728461
ASP_58 -4.51821 0.340899 3.50938 0.00585191 0 -0.481915 0 0 0 -1.24975 0 0 0 0 -0.161831 0.0232757 0.552543 -0.208964 -0.67 -2.85872
THR_59 -3.16957 0.149892 1.86065 0.00487169 0 0.00893083 0 0 0 0 0 0 0 0 -0.165023 0.0170393 0.0160347 -0.300027 -0.27 -1.8472
ALA_60 -2.41649 0.184649 1.56463 0.000987069 0 0 0 0 -0.936552 0 0 0 0 0 -0.240274 0.0359119 0 0.0516904 0.16 -1.59545
GLY_61 -1.70125 0.0815784 1.21571 1.45767e-05 0 0 0 0 -0.00318331 0 0 0 0 0 0.0276021 0.000280277 0 0.26615 -0.17 -0.283097
GLN_62 -2.11418 0.26489 1.51909 0.00481552 0 -0.0383613 0 0 -0.0435361 0 0 0 0 0 -0.179027 0.0258835 0.877309 0.147784 -0.97 -0.505331
ASP_63 -1.21762 0.267847 0.909938 0.00930479 0 -0.0438858 0 0 0 0 0 0 0 0 -0.115919 0.173554 0.40186 -0.258452 -0.67 -0.543368
GLN_64 -1.4189 0.20791 0.963194 0.00531328 0 -0.0814556 0 0 0 0 0 0 0 0 -0.248501 0.067955 0.812084 -0.0535055 -0.97 -0.715908
GLN_65 -2.882 0.384341 1.89723 0.00445866 0 -0.0738897 0 0 0 -0.188027 0 0 0 0 -0.0824311 0.00513919 0.929182 0.00716612 -0.97 -0.968827
ALA_66 -2.15085 0.188072 1.27223 0.00056108 0 0 0 0 0 0 0 0 0 0 1.13873 0.00560983 0 -0.170776 0.16 0.443578
SER_67 -2.51071 0.109175 1.59022 0.00119947 0 -0.0732041 0 0 -0.0304563 0 0 0 0 0 -0.165791 0.00108977 0.48501 0.0655223 -0.37 -0.897947
HIS_D_68 -4.23737 0.409169 2.49882 0.00378204 0 -0.129491 0 0 -0.0304563 -0.188027 0 0 0 0 -0.00838336 0.221386 1.14532 0.00458695 0.56 0.249335
ARG_69 -7.27427 0.534936 4.54335 0.0114515 0 -0.17732 0 0 -0.983272 -0.0454439 0 0 0 0 0.0492542 0.0190145 3.45062 -0.0858926 -0.98 -0.937582
ASP_70 -4.89282 0.333917 3.25435 0.00343415 0 -0.259618 0 0 0 -0.324735 0 0 0 0 -0.0727306 2.15571e-05 0.305394 0.0522226 -0.67 -2.27057
ASP_71 -3.51007 0.232593 2.12548 0.00319114 0 -0.0728465 0 0 0 0 0 0 0 0 -0.100243 0.0079556 0.297021 0.0496799 -0.67 -1.63724
TYR_72 -5.32847 0.396412 2.3167 0.0345496 0 0 0 0 0 0 0 0 0 0 0.0255924 0.0181149 1.76248 -0.0890042 0.51 -0.353628
PHE_73 -7.56912 0.789003 2.05035 0.0378708 0 0 0 0 0 0 0 0 0 0 -0.0267572 2.19493e-05 1.44865 0.00708631 0.63 -2.6329
ARG_74 -2.99864 0.198332 1.52255 0.0087975 0 -0.0661549 0 0 -0.0133979 0 0 0 0 0 -0.232133 0.000250799 1.6649 -0.0914892 -0.98 -0.986988
SER_75 -2.08761 0.134842 1.50856 0.00156148 0 -0.197423 0 0 0 0 0 0 0 0 -0.239024 0.00167353 0.126372 -0.149375 -0.37 -1.27042
GLY_76 -2.25401 0.314153 1.28839 3.89214e-05 0 0 0 0 -0.62887 0 0 0 0 0 -0.0889161 0.0260843 0 -0.113229 -0.17 -1.62636
GLU_77 -4.65857 0.259795 3.06139 0.005214 0 -0.567466 0 0 -0.724252 -0.0556988 0 0 0 0 0.262978 0.00598176 0.665607 -0.0753513 -0.81 -2.63038
GLY_78 -3.12286 0.461828 1.27965 0.000190298 0 0 0 0 0 0 0 0 0 0 0.599566 0.01009 0 0.333842 -0.17 -0.607698
PHE_79 -7.46088 1.01099 1.51445 0.022915 0 0 0 0 0 0 0 0 0 0 -0.13891 0.544078 0.340683 -0.142577 0.63 -3.67926
LEU_80 -5.20078 0.474087 1.04617 0.00862422 0 0 0 0 0 0 0 0 0 0 0.0932806 0.000308446 0.767053 -0.0968281 -0.1 -3.00808
CYS_81 -3.6971 0.452763 1.76491 0.00171151 0 0 0 0 0 0 0 0 0 0 0.022335 0.110835 0.275858 -0.0306754 1.7 0.600633
VAL_82 -4.29309 0.266187 1.15546 0.0145588 0 0 0 0 0 0 0 0 0 0 -0.197677 0.0113842 0.0907874 -0.250435 0.29 -2.91283
PHE_83 -7.75014 0.795786 1.91642 0.0272084 0 0 0 0 0 0 0 0 0 0 -0.106798 0.0167765 0.346158 -0.210577 0.63 -4.33516
SER_84 -4.39276 0.780918 2.87626 0.00218441 0 -0.107613 0 0 -1.31784 -0.472986 0 0 0 0 -0.00767492 0.016671 0.521243 0.120462 -0.37 -2.35114
ILE_85 -6.16848 0.411847 2.87415 0.0213294 0 0 0 0 0 0 0 0 0 0 -0.0421622 0.000744426 0.589409 0.24399 0.24 -1.82917
THR_86 -4.07993 0.830568 2.12619 0.00488845 0 0.0505199 0 0 -0.525762 -0.472986 0 0 0 0 -0.165646 0.000692043 0.215354 -0.0442928 -0.27 -2.3304
GLU_87 -4.51404 0.372804 2.93504 0.00801855 0 -0.184695 0 0 0 0 0 0 0 0 0.317059 0.0023487 0.815766 0.0256841 -0.81 -1.03202
MET_88 -3.76198 0.211814 1.83028 0.00656131 0 0 0 0 -0.435841 0 0 0 0 0 -0.112162 0.00157217 1.4487 -0.072001 -0.34 -1.22305
GLU_89 -2.76221 0.314534 1.47789 0.00549321 0 -0.0399037 0 0 0 0 0 0 0 0 -0.2158 0.00184511 0.895179 -0.122425 -0.81 -1.2554
SER_90 -4.32988 0.323566 2.7481 0.00106422 0 -0.199732 0 0 -0.792079 0 0 0 0 0 -0.223705 0.152964 0.321932 -0.0243421 -0.37 -2.39211
PHE_91 -8.06296 0.753367 2.84387 0.0230677 0 0 0 0 0 0 0 0 0 0 -0.0270298 0.0114162 0.615872 0.0262858 0.63 -3.18611
ALA_92 -2.74373 0.313668 1.55245 0.000696438 0 0 0 0 0 0 0 0 0 0 -0.211582 6.31315e-07 0 -0.167767 0.16 -1.09626
ALA_93 -3.20377 0.453199 1.58472 0.000869938 0 0 0 0 0 0 0 0 0 0 -0.228657 0.0924112 0 -0.122454 0.16 -1.26369
THR_94 -4.66116 0.617604 2.53339 0.00514994 0 0.0157747 0 0 0 0 0 0 0 0 -0.0976066 0.0274471 0.238688 0.15426 -0.27 -1.43646
ALA_95 -2.84653 0.28638 1.58231 0.000753404 0 0 0 0 0 0 0 0 0 0 -0.231662 0.000385609 0 -0.166346 0.16 -1.21472
ASP_96 -3.18419 0.263242 1.95155 0.00318792 0 -0.0151185 0 0 0 0 0 0 0 0 -0.147041 0.00619549 0.33532 -0.00720937 -0.67 -1.46407
PHE_97 -6.4467 0.524627 2.48019 0.0208106 0 0 0 0 0 0 0 0 0 0 -0.0856087 0.0437715 0.605598 0.0861443 0.63 -2.14117
ARG_98 -7.82675 0.397255 4.36875 0.0124865 0 -0.23886 0 0 -0.0325175 0 0 0 0 0 -0.137479 0.00101322 2.07201 -0.0708655 -0.98 -2.43495
GLU_99 -3.1448 0.211244 1.80254 0.00698086 0 -0.123781 0 0 0 0 0 0 0 0 -0.0720241 0.0451354 0.919591 -0.102134 -0.81 -1.26725
GLN_100 -4.89987 0.23845 3.24337 0.00494858 0 -0.343473 0 0 0 -0.0454439 0 0 0 0 -0.13599 0.0173719 0.861319 -0.101136 -0.97 -2.13045
ILE_101 -5.94214 0.695919 1.33185 0.0205696 0 0 0 0 0 0 0 0 0 0 0.0301436 0.00175205 0.204939 -0.102336 0.24 -3.5193
LEU_102 -4.95407 0.384156 2.81311 0.00586814 0 0 0 0 0 0 0 0 0 0 -0.0990744 0.0130325 0.316489 -0.108495 -0.1 -1.72898
ARG_103 -3.98621 0.296032 2.76742 0.012546 0 -0.352512 0 0 0 -0.324735 0 0 0 0 0.119312 0.225884 1.32857 -0.0810579 -0.98 -0.974762
VAL_104 -4.13722 0.329055 1.57355 0.0140494 0 0 0 0 0 0 0 0 0 0 -0.014958 0.0114869 0.64767 0.108288 0.29 -1.17808
LYS_105 -4.12641 0.596485 2.16274 0.01012 0 -0.339979 0 0 -0.642268 0 0 0 0 0 -0.166166 0.000463843 2.56984 -0.0226196 -0.65 -0.6078
GLU_106 -1.70715 0.311702 1.05649 0.0071735 0 -0.0661549 0 0 0 0 0 0 0 0 0.097908 0.0349347 0.577614 -0.0457487 -0.81 -0.54323
ASP_107 -4.1006 0.342348 3.17454 0.0106049 0 -0.667971 0 0 -0.28052 -0.068624 0 0 0 0 0.139051 0.00296261 0.216125 -0.384422 -0.67 -2.28651
GLU_108 -2.18475 0.124513 1.69828 0.00526427 0 -0.234937 0 0 0 0 0 0 0 0 -0.265531 0.010679 1.21827 -0.089833 -0.81 -0.528048
ASN_109 -2.21406 0.295622 1.61862 0.00537792 0 -0.180087 0 0 -0.28052 0 0 0 0 0 -0.167046 0.000128272 0.757213 -0.380068 -0.89 -1.43483
VAL_110 -3.58651 0.582181 1.49452 0.0234386 0.0101762 0 0 0 0 0 0 0 0 0 -0.218141 0.13597 1.26285 0.0731385 0.29 0.0676142
PRO_111 -4.35329 0.828145 1.34858 0.00125833 0.118625 0 0 0 0 0 0 0 0 0 0.0306477 0.317909 0.333835 -0.519491 0.02 -1.87378
PHE_112 -6.71347 0.542905 2.34986 0.0237479 0 0 0 0 -0.697591 0 0 0 0 0 0.155315 0.344775 0.596746 -0.091035 0.63 -2.85875
LEU_113 -5.29759 0.396571 1.76114 0.0061279 0 0 0 0 0 0 0 0 0 0 -0.0956529 0.166535 1.63669 -0.0841343 -0.1 -1.61031
LEU_114 -5.12827 0.391794 1.2988 0.00763568 0 0 0 0 0 0 0 0 0 0 -0.0648029 0.131046 0.375885 -0.120884 -0.1 -3.20879
VAL_115 -5.11457 0.227372 1.52365 0.0158255 0 0 0 0 0 0 0 0 0 0 -0.167129 0.0210771 0.00775895 -0.32241 0.29 -3.51843
GLY_116 -3.15533 0.195061 1.56712 7.64951e-06 0 0 0 0 0 0 0 0 0 0 1.57398 0.102385 0 0.606793 -0.17 0.720004
ASN_117 -5.81022 0.617382 4.52019 0.00592016 0 -0.250141 0 0 -1.36084 -0.687801 0 0 0 0 0.0292007 0.00438595 1.67993 -0.0219042 -0.89 -2.16389
LYS_118 -4.73714 0.850056 3.10627 0.0059684 0 0.0374343 0 0 -0.970026 0 0 0 0 0 0.0283578 0.000621544 0.983648 0.136129 -0.65 -1.20868
SER_119 -2.88778 0.412818 1.88262 0.00145775 0 -0.287962 0 0 0 0 0 0 0 0 -0.249458 0.19678 0.120126 -0.194564 -0.37 -1.37595
ASP_120 -3.02972 0.473721 2.55317 0.00423276 0 -0.354925 0 0 0 -0.59803 0 0 0 0 -0.214775 0.0649198 1.44043 -0.108544 -0.67 -0.43952
LEU_121 -4.17297 0.604473 1.91915 0.00792315 0 0 0 0 0 0 0 0 0 0 0.55658 2.77401e-05 0.033235 0.0780092 -0.1 -1.07357
GLU_122 -2.93537 0.491756 2.31439 0.00962986 0 -0.403856 0 0 0 -0.793962 0 0 0 0 -0.0105677 0.0087018 1.81806 -0.108452 -0.81 -0.419678
ASP_123 -1.2752 0.249445 0.735004 0.00352033 0 -0.00106382 0 0 0 0 0 0 0 0 -0.170076 0.000113737 0.364827 -0.0168189 -0.67 -0.780249
LYS_124 -2.91563 0.406938 1.31673 0.00428302 0 0.0330027 0 0 0 0 0 0 0 0 -0.169802 0.0714105 0.646436 -0.0676208 -0.65 -1.32425
ARG_125 -6.38486 0.495611 4.57361 0.0153909 0 -0.727575 0 0 -0.540215 -1.98844 0 0 0 0 -0.26479 0.282043 2.02017 0.0445651 -0.98 -3.45449
GLN_126 -3.45905 0.209271 2.09744 0.00443688 0 -0.054952 0 0 -0.435841 0 0 0 0 0 0.0935173 0.0433426 0.906706 -0.0854385 -0.97 -1.65057
VAL_127 -4.57834 0.36586 1.51864 0.0110129 0 0 0 0 -0.540215 0 0 0 0 0 -0.173744 0.0268655 0.0476793 -0.30441 0.29 -3.33665
SER_128 -2.91171 0.234097 1.93499 0.00193034 0 -0.122506 0 0 -0.354522 0 0 0 0 0 -0.27893 0.000134766 0.201424 -0.223349 -0.37 -1.88844
VAL_129 -3.36946 0.235632 1.98477 0.0151178 0 0 0 0 0 0 0 0 0 0 -0.0481563 0.00959618 0.041083 -0.00242663 0.29 -0.843851
GLU_130 -2.63242 0.290462 1.58478 0.00546787 0 -0.004417 0 0 0 0 0 0 0 0 -0.188349 0.00158959 0.915507 -0.11061 -0.81 -0.947992
GLU_131 -4.16413 0.262982 2.57982 0.00708579 0 -0.194962 0 0 -0.354522 0 0 0 0 0 -0.153824 0.00357867 0.981111 -0.106119 -0.81 -1.94898
ALA_132 -4.37723 0.42343 1.44234 0.000780252 0 0 0 0 0 0 0 0 0 0 -0.185869 0.0182655 0 -0.153418 0.16 -2.6717
LYS_133 -4.32196 0.375332 1.89426 0.00331171 0 -0.0490186 0 0 0 0 0 0 0 0 -0.250184 0.134734 0.903244 -0.0457384 -0.65 -2.00602
ASN_134 -3.73088 0.27433 2.42597 0.00444554 0 -0.0287159 0 0 0 0 0 0 0 0 0.0305554 0.151981 0.359654 0.134644 -0.89 -1.26801
ARG_135 -6.086 0.386272 3.21617 0.0111512 0 -0.157395 0 0 0 0 0 0 0 0 -0.168266 0.0324501 2.33074 -0.0698045 -0.98 -1.48468
ALA_136 -4.60218 0.284696 1.82395 0.000738699 0 0 0 0 0 0 0 0 0 0 -0.245719 0.00519864 0 -0.153922 0.16 -2.72724
GLU_137 -3.11148 0.437183 1.94497 0.00689402 0 -0.0341267 0 0 0 0 0 0 0 0 -0.205364 0.0445415 1.08677 -0.134545 -0.81 -0.775165
GLN_138 -2.38864 0.191862 1.25915 0.013049 0 -0.0309845 0 0 0 0 0 0 0 0 -0.175839 0.00934447 1.1127 -0.132875 -0.97 -1.11223
TRP_139 -8.29107 0.64037 2.99949 0.0262602 0 0 0 0 -0.0325175 0 0 0 0 0 -0.207465 0.0126068 0.94158 0.0167926 0.91 -2.98396
ASN_140 -2.38262 0.350688 1.69606 0.00521253 0 -0.0390756 0 0 0 0 0 0 0 0 -0.243527 0.0354284 0.824189 -0.483 -0.89 -1.12665
VAL_141 -3.9913 0.285211 1.46735 0.0145377 0 0 0 0 0 0 0 0 0 0 -0.119843 0.0120775 0.0311527 -0.230916 0.29 -2.24173
ASN_142 -2.23103 0.0406142 1.51166 0.00315099 0 -0.114882 0 0 0 -0.591263 0 0 0 0 -0.0824882 0.00202275 0.750518 0.0940697 -0.89 -1.50763
TYR_143 -6.29717 0.841575 2.05323 0.0234793 0 0 0 0 0 -0.504877 0 0 0 0 -0.0513379 0.02584 0.792781 -0.0703011 0.51 -2.67678
VAL_144 -3.97778 0.315414 1.37035 0.0113834 0 0 0 0 0 0 0 0 0 0 -0.135956 0.158098 0.226893 -0.31749 0.29 -2.05909
GLU_145 -4.06797 0.437311 3.14097 0.0034539 0 -0.399455 0 0 -0.601253 -1.69935 0 0 0 0 -0.0898972 0.0366592 2.32663 0.0365731 -0.81 -1.68633
THR_146 -4.89715 0.238729 2.9503 0.00576921 0 -0.181508 0 0 0 -0.687801 0 0 0 0 -0.186007 0.284538 0.0826313 -0.357872 -0.27 -3.01838
SER_147 -4.80248 0.486428 3.38253 0.00216857 0 -0.203479 0 0 -0.503106 -1.11443 0 0 0 0 0.387674 0.0210914 0.144891 -0.0448771 -0.37 -2.61359
ALA_148 -3.44837 0.290026 1.38311 0.000724922 0 0 0 0 -0.64778 0 0 0 0 0 -0.261506 0.00341657 0 -0.0819467 0.16 -2.60233
LYS_149 -3.29003 0.44376 1.48698 0.00627162 0 -0.449326 0 0 0 0 0 0 0 0 -0.0838177 0.017211 0.887742 -0.052137 -0.65 -1.68334
THR_150 -2.38516 0.681452 1.60746 0.00495878 0 -0.109255 0 0 -0.60183 -0.516402 0 0 0 0 -0.168093 0.0655586 0.0151234 -0.1104 -0.27 -1.78659
ARG_151 -4.32264 0.726698 3.1283 0.0285987 0 -0.721414 0 0 0 -0.524146 0 0 0 0 0.307228 0.00497601 3.76985 0.269404 -0.98 1.68686
ALA_152 -2.90337 0.488837 1.75105 0.00103364 0 0 0 0 -0.0987246 0 0 0 0 0 -0.0918026 0.062004 0 0.0643152 0.16 -0.566655
ASN_153 -3.78947 0.20603 2.1567 0.00811928 0 -0.0728598 0 0 -0.601253 0 0 0 0 0 -0.122584 0.0407285 0.580473 -0.38477 -0.89 -2.86888
VAL_154 -4.91078 0.781054 1.58958 0.0138592 0 0 0 0 0 0 0 0 0 0 -0.0106151 0.018438 0.0271971 -0.0895355 0.29 -2.29081
ASP_155 -3.45014 0.252194 2.24507 0.00299912 0 -0.494629 0 0 0 -0.52288 0 0 0 0 -0.174757 0.00965617 0.310917 -0.00692995 -0.67 -2.4985
LYS_156 -4.4075 0.437935 2.54157 0.00791247 0 -0.345167 0 0 0 -0.443414 0 0 0 0 -0.161077 0.028474 1.71308 -0.0410211 -0.65 -1.3192
VAL_157 -5.02147 0.548803 1.16454 0.00849029 0 0 0 0 0 0 0 0 0 0 -0.0771768 0.0013149 1.15328 0.071753 0.29 -1.86047
PHE_158 -7.58447 0.733034 1.41345 0.0207453 0 0 0 0 0 0 0 0 0 0 -0.0250704 0.000183269 0.474074 0.0460649 0.63 -4.29199
PHE_159 -6.09685 0.646086 2.48125 0.020445 0 0 0 0 0 0 0 0 0 0 0.00692149 0.0157569 2.02777 -0.0162917 0.63 -0.284908
ASP_160 -4.8488 0.290857 3.28896 0.00397834 0 -0.570005 0 0 0 -0.628748 0 0 0 0 -0.146289 0.0423483 0.322023 0.0122484 -0.67 -2.90343
LEU_161 -6.74117 1.25926 2.02288 0.0107795 0 0 0 0 0 0 0 0 0 0 -0.0886685 0.00528542 0.581007 -0.111777 -0.1 -3.1624
MET_162 -6.48662 0.541498 2.10097 0.00245616 0 0 0 0 0 0 0 0 0 0 -0.129372 0.0640033 1.20162 -0.089157 -0.34 -3.1346
ARG_163 -6.41968 0.549045 4.46543 0.01177 0 -0.558656 0 0 0 -0.838282 0 0 0 0 -0.184397 0.039003 1.97828 -0.0865654 -0.98 -2.02405
GLU_164 -5.5407 0.431579 3.44605 0.00321427 0 -0.0696026 0 0 -0.697591 -0.591263 0 0 0 0 -0.232409 0.017166 1.91641 -0.141118 -0.81 -2.26827
ILE_165 -6.92936 0.742845 2.33219 0.0175818 0 0 0 0 0 0 0 0 0 0 -0.0350262 0.0388701 0.121484 -0.0971446 0.24 -3.56856
ARG_166 -5.21502 0.437546 3.50036 0.00970976 0 -0.608812 0 0 0 -0.378279 0 0 0 0 -0.00830335 0.023601 1.5918 -0.0903382 -0.98 -1.71774
ALA_167 -3.34061 0.311993 1.70108 0.000757191 0 0 0 0 0 0 0 0 0 0 -0.111601 0.00303494 0 -0.150332 0.16 -1.42567
ARG_168 -6.37028 0.369272 4.53892 0.0128556 0 -1.08774 0 0 0 -0.385504 0 0 0 0 -0.226099 0.137813 2.13094 -0.092503 -0.98 -1.95233
LYS_169 -5.434 0.39537 4.02361 0.00320771 0 -0.217573 0 0 -0.345099 -0.373163 0 0 0 0 -0.251995 0.124196 1.02689 -0.0405064 -0.65 -1.73906
MET_170 -2.93096 0.265759 1.5957 0.00308951 0 0 0 0 0 0 0 0 0 0 -0.107684 0.0691519 0.934395 -0.0930782 -0.34 -0.603633
GLU_171 -3.39305 0.247926 2.29885 0.00551356 0 -0.322024 0 0 0 -0.31688 0 0 0 0 -0.264033 1.26739e-05 0.868492 -0.135288 -0.81 -1.82048
ASP_172 -2.94138 0.13038 2.28216 0.00391849 0 -0.427415 0 0 0 0 0 0 0 0 -0.249398 0.00418699 0.554096 -0.12356 -0.67 -1.43702
SER_p:CtermProteinFull_173 -1.43768 0.10166 1.10387 0.0017629 0 0 0 0 0 0 0 0 0 0 0 0 0.295135 0 -0.37 -0.305246
SER_p:NtermProteinFull_174 -0.806375 0.105195 0.603958 0.000792565 0 -0.0564036 0 0 0 0 0 0 0 0 0 0.0320106 0.514772 0 -0.37 0.0239494
ARG_175 -2.41118 0.136306 1.3603 0.0123877 0 -0.0243159 0 0 0 0 0 0 0 0 0.146518 0.0292855 1.58952 0.226842 -0.98 0.0856654
GLN_176 -2.07075 0.229628 1.30285 0.00467235 3.54002e-05 -0.00248039 0 0 0 0 0 0 0 0 -0.163117 0.00904484 0.771094 0.0016137 -0.97 -0.887404
PRO_177 -1.97976 0.574614 0.95569 0.00104976 0.0179695 0 0 0 0 0 0 0 0 0 -0.242565 0.0198067 0.255028 -0.566122 0.02 -0.944289
PRO_178 -4.7332 0.805361 1.58726 0.000907883 0.16302 0 0 0 0 0 0 0 0 0 -0.233759 0.0011017 0.124008 -0.591824 0.02 -2.85713
LEU_179 -3.79101 0.166184 1.5538 0.00864297 0 0 0 0 0 0 0 0 0 0 0.162987 0.0873347 0.284882 -0.0293127 -0.1 -1.6565
VAL_180 -4.89449 0.53029 1.549 0.0113704 0 0 0 0 0 0 0 0 0 0 -0.23007 0.0940618 0.0486279 -0.115332 0.29 -2.71654
THR_181 -4.14289 0.611601 2.27478 0.00615758 0 -0.0534981 0 0 0 0 0 0 0 0 0.0314474 0.154769 0.0153562 -0.353707 -0.27 -1.72598
GLY_182 -2.87069 0.250004 1.33641 0.000189451 0 0 0 0 0 0 0 0 0 0 0.592805 0.00628964 0 0.293001 -0.17 -0.561987
ILE_183 -5.00887 0.219644 1.41728 0.0190384 0 0 0 0 0 0 0 0 0 0 0.0327846 0.00176865 1.71078 -0.145007 0.24 -1.51259
SER_184 -2.77628 0.341848 1.98065 0.0023413 8.99742e-05 -0.172987 0 0 0 -0.571081 0 0 0 0 0.202437 0.00755377 0.390608 -0.0186456 -0.37 -0.983466
PRO_185 -3.25149 0.424161 1.49418 0.00360304 0.0690928 0 0 0 0 0 0 0 0 0 -0.155291 0.00127843 0.748683 -0.524553 0.02 -1.17033
ASN_186 -4.80208 0.0971662 3.28818 0.0105635 0 -0.223467 0 0 0 -0.672718 0 0 0 0 -0.220164 0.00766188 0.841275 -0.186969 -0.89 -2.75056
GLU_187 -4.39899 0.466037 2.41354 0.00892082 0 -0.381633 0 0 0 0 0 0 0 0 0.0757704 3.2423e-05 0.902067 0.113874 -0.81 -1.61038
GLY_188 -3.03587 0.279462 1.47569 0.000210541 0 0 0 0 0 0 0 0 0 0 0.266749 0.237663 0 -0.683892 -0.17 -1.62999
ILE_189 -3.99831 0.609347 1.62169 0.0194104 0.00735118 0 0 0 -0.110925 0 0 0 0 0 0.186581 0.105217 0.125835 0.496332 0.24 -0.697474
PRO_190 -2.72542 0.671842 0.729493 0.00103897 0.185173 0 0 0 0 0 0 0 0 0 -0.211455 0.000389854 0.54502 -0.635725 0.02 -1.41964
TRP_191 -3.63623 0.279438 1.75206 0.0302852 0 0 0 0 -0.218639 0 0 0 0 0 0.389858 0.126136 1.81233 0.472098 0.91 1.91734
THR_192 -3.4998 0.256317 2.21864 0.00862529 0 0.00391742 0 0 -0.110925 0 0 0 0 0 -0.0958642 0.0139964 0.161115 0.00616435 -0.27 -1.30782
LYS_193 -3.11903 0.23337 1.50121 0.00509782 0 -0.168102 0 0 0 0 0 0 0 0 -0.156433 0.00328328 1.60322 -0.0225966 -0.65 -0.769985
VAL_194 -4.44251 0.405137 1.45815 0.0143876 0 0 0 0 0 0 0 0 0 0 -0.126422 0.0902965 0.276829 -0.160999 0.29 -2.19513
THR_195 -3.15209 0.149843 1.55954 0.0075599 0 -0.288692 0 0 0 0 0 0 0 0 -0.028737 0.0169346 0.0567685 -0.0535183 -0.27 -2.00239
ILE_196 -4.49528 0.508995 1.15425 0.0174541 0 0 0 0 0 0 0 0 0 0 -0.223748 0.0119666 0.190679 -0.361721 0.24 -2.9574
ARG_197 -6.15726 0.302048 3.77482 0.0115701 0 -0.401488 0 0 0 -0.457334 0 0 0 0 -0.0740527 0.017525 1.73033 -0.00517502 -0.98 -2.23902
GLY_198 -2.99306 0.5492 1.40881 0.000194945 0 0 0 0 0 0 0 0 0 0 0.387055 0.00873079 0 -0.773087 -0.17 -1.58216
GLU_199 -3.15766 0.176209 1.89376 0.00526617 0 -0.0624152 0 0 0 0 0 0 0 0 -0.045864 0.0150022 0.779343 0.017418 -0.81 -1.18894
ASN_200 -2.83109 0.343345 1.81712 0.00543085 0 -0.0735643 0 0 0 0 0 0 0 0 -0.305694 0.0553029 0.842401 -0.568942 -0.89 -1.60569
LEU_201 -5.54909 0.441497 1.39416 0.00790381 0 0 0 0 0 0 0 0 0 0 -0.126299 0.0393254 0.389243 0.0192842 -0.1 -3.48397
GLY_202 -2.28861 0.48595 1.41733 7.14406e-05 0 0 0 0 -0.656604 0 0 0 0 0 0.478133 0.0370718 0 -0.804444 -0.17 -1.5011
THR_203 -2.41152 0.0970031 1.69795 0.00434726 0 -0.122743 0 0 -0.580024 0 0 0 0 0 -0.193902 3.51892e-05 0.0328249 -0.164342 -0.27 -1.91037
GLY_204 -3.06862 0.366658 1.46151 0.000351158 0.00332729 0 0 0 0 0 0 0 0 0 0.165696 0.00384082 0 -0.615331 -0.17 -1.85257
PRO_205 -2.37545 0.242757 0.579276 0.000937739 0.0200988 0 0 0 0 0 0 0 0 0 -0.047682 0.00492516 0.37642 -0.283969 0.02 -1.46269
THR_206 -1.51415 0.163585 0.929302 0.00584832 0 -0.00896171 0 0 0 0 0 0 0 0 -0.18099 0.0944043 0.0456585 -0.0429651 -0.27 -0.778268
ASP_207 -5.54204 0.331126 4.18214 0.0036568 0 -0.279625 0 0 -1.08722 -0.522329 0 0 0 0 -0.149484 0.248316 1.57318 -0.0521395 -0.67 -1.96442
LEU_208 -3.96541 0.15188 1.13534 0.00693186 0 0 0 0 0 0 0 0 0 0 -0.0910876 0.312104 0.31159 -0.0462129 -0.1 -2.28486
ILE_209 -3.4454 0.344179 1.06247 0.016488 0 0 0 0 0 0 0 0 0 0 0.278731 0.246985 0.0962081 -0.0997535 0.24 -1.2601
GLY_210 -2.45533 0.135726 1.24999 0.000206666 0 0 0 0 0 0 0 0 0 0 0.518681 0.165359 0 0.118134 -0.17 -0.437231
LEU_211 -4.44614 0.253543 1.28213 0.00634289 0 0 0 0 0 0 0 0 0 0 0.353767 0.00933698 0.10182 0.0107546 -0.1 -2.52844
THR_212 -3.30862 0.24447 1.74619 0.00898101 0 -0.0407534 0 0 0 0 0 0 0 0 0.0938399 0.0892256 0.0319102 0.0114463 -0.27 -1.39331
ILE_213 -4.74677 0.925304 1.30853 0.015883 0 0 0 0 0 0 0 0 0 0 -0.139097 0.0214909 0.161982 -0.380831 0.24 -2.59352
CYS_214 -3.95398 0.680595 2.05181 0.00221576 0 0 0 0 0 0 0 0 0 0 0.0520689 0.0291795 0.11708 0.164432 1.7 0.8434
GLY_215 -2.65162 0.641502 1.32607 2.00312e-05 0 0 0 0 0 0 0 0 0 0 -0.167326 0.0322763 0 -0.782596 -0.17 -1.77166
HIS_D_216 -6.45896 0.656581 3.38573 0.00501702 0 -0.0382292 0 0 -0.289504 0 0 0 0 0 -0.224592 0.0298291 1.33147 0.00359766 0.56 -1.03907
ASN_217 -2.45529 0.119244 1.84019 0.0132678 0 -0.0608893 0 0 -0.0979942 0 0 0 0 0 -0.0271393 0.0399525 0.493513 -0.225213 -0.89 -1.25036
CYS_218 -4.62172 0.40096 2.548 0.00162532 0 0 0 0 0 0 0 0 0 0 -0.0803339 0.00335748 0.169127 0.102793 1.7 0.223817
LEU_219 -3.89226 0.448956 1.69187 0.0117922 0 0 0 0 -0.0979942 0 0 0 0 0 0.0542918 0.00862056 0.479063 -0.0243969 -0.1 -1.42006
LEU_220 -1.23701 0.14739 0.67081 0.00791304 0 0 0 0 0 0 0 0 0 0 -0.0888505 0.104551 0.107502 0.0348041 -0.1 -0.352887
THR_221 -3.17778 0.32801 1.86218 0.00508982 0 0.00693645 0 0 -0.565344 0 0 0 0 0 -0.132223 0.0199864 0.037739 -0.235935 -0.27 -2.12134
ALA_222 -2.59582 0.221652 0.82106 0.00118704 0 0 0 0 0 0 0 0 0 0 -0.172196 0.0944775 0 0.105232 0.16 -1.36441
GLU_223 -2.7882 0.0479836 1.64739 0.00680793 0 -0.073084 0 0 0 0 0 0 0 0 0.108274 0.0639418 0.919758 0.114737 -0.81 -0.762396
TRP_224 -8.39637 0.51216 2.82905 0.0242973 0 0 0 0 -0.656604 0 0 0 0 0 -0.244375 0.00528683 1.17335 -0.0258594 0.91 -3.86906
MET_225 -3.96717 0.168993 1.67563 0.00418353 0 0 0 0 0 0 0 0 0 0 0.314362 0.0426301 0.967282 -0.0385033 -0.34 -1.17259
SER_226 -4.20571 0.809859 2.4443 0.00294041 0 -0.216975 0 0 -0.41056 -0.29214 0 0 0 0 0.0215938 0.0140805 0.190068 -0.303028 -0.37 -2.31557
ALA_227 -2.48379 0.130834 1.42734 0.000826626 0 0 0 0 0 0 0 0 0 0 -0.210319 0.0115049 0 -0.0540353 0.16 -1.01765
SER_228 -3.32794 0.727512 2.22341 0.00214175 0 0.117114 0 0 -0.41056 -0.412649 0 0 0 0 -0.00669237 0.252718 0.19532 -0.0172051 -0.37 -1.02683
LYS_229 -5.12683 0.681739 2.6135 0.00738053 0 -0.483859 0 0 0 0 0 0 0 0 0.117382 0.0756416 1.0468 -0.0425901 -0.65 -1.76083
ILE_230 -4.65294 0.238563 1.21681 0.0180926 0 0 0 0 0 0 0 0 0 0 -0.0859363 0.0281374 0.210883 -0.289294 0.24 -3.07569
VAL_231 -3.52774 0.240128 1.59426 0.0106493 0 0 0 0 0 0 0 0 0 0 -0.195443 0.0623493 0.0636526 -0.324559 0.29 -1.7867
CYS_232 -3.78696 0.436135 1.91519 0.00230061 0 0 0 0 0 0 0 0 0 0 -0.0307052 0.0789037 0.231154 -0.225703 1.7 0.320311
ARG_233 -5.80459 0.288862 3.04828 0.0107659 0 -0.090426 0 0 -0.783983 0 0 0 0 0 -0.0365728 0.0136721 1.54168 0.0314262 -0.98 -2.76089
VAL_234 -3.58635 0.229462 0.942707 0.0111764 0 0 0 0 0 0 0 0 0 0 -0.22802 0.0391084 0.0432144 -0.244223 0.29 -2.50292
GLY_235 -2.25474 0.105845 1.05248 0.000146975 0 0 0 0 0 0 0 0 0 0 0.0285167 0.0534242 0 -0.648707 -0.17 -1.83304
GLN_236 -2.07665 0.108632 1.1095 0.00564921 0 -0.00850371 0 0 -0.289504 0 0 0 0 0 -0.21931 0.00634241 0.819016 0.00380903 -0.97 -1.51102
ALA_237 -2.10077 0.241435 0.84124 0.000856294 0 0 0 0 0 0 0 0 0 0 -0.325915 0.0978838 0 -0.107493 0.16 -1.19276
LYS_238 -2.55166 0.291625 1.46974 0.00299364 0 -0.0496034 0 0 0 0 0 0 0 0 0.0865379 0.000359105 0.845836 -0.0943544 -0.65 -0.648528
ASN_239 -2.97645 0.433807 1.93086 0.00350488 0 -0.0277185 0 0 0 0 0 0 0 0 0.0609821 0.0246064 0.636916 0.147699 -0.89 -0.655796
ASP_240 -0.984306 0.0695357 0.782237 0.00991501 0 -0.122909 0 0 0 0 0 0 0 0 -0.249251 0.117044 0.577825 -0.21681 -0.67 -0.686719
LYS_241 -2.04249 0.47256 1.42972 0.003077 0 -0.157274 0 0 0 0 0 0 0 0 -0.103717 0.108185 0.785765 -0.0274992 -0.65 -0.181674
GLY_242 -1.91549 0.103792 1.16314 3.31153e-05 0 0 0 0 0 0 0 0 0 0 0.289565 0.00012254 0 0.0415086 -0.17 -0.487328
ASP_243 -2.35254 0.243921 1.65516 0.00325815 0 -0.205383 0 0 0 0 0 0 0 0 -0.204497 0.0191663 0.394411 0.0347101 -0.67 -1.0818
ILE_244 -4.30446 0.298095 0.882613 0.0149462 0 0 0 0 -0.743471 0 0 0 0 0 -0.0984695 0.00920855 0.19787 -0.293458 0.24 -3.79713
ILE_245 -3.59842 0.163417 1.65423 0.0229043 0 0 0 0 0 0 0 0 0 0 -0.214717 0.0292788 0.208682 -0.370909 0.24 -1.86553
VAL_246 -3.90413 0.341529 0.830838 0.0118582 0 0 0 0 0 0 0 0 0 0 -0.189138 0.00453412 0.045408 -0.25116 0.29 -2.82027
THR_247 -4.19086 0.236507 2.18222 0.00743223 0 -0.0203501 0 0 0 0 0 0 0 0 0.0384944 0.00693541 0.0435163 -0.0735289 -0.27 -2.03964
THR_248 -5.05232 0.285594 2.78492 0.00483813 0 -0.133228 0 0 -0.667884 0 0 0 0 0 -0.187 0.00385202 0.0521114 -0.292702 -0.27 -3.47182
LYS_249 -2.87973 0.301004 1.55774 0.0030479 0 -0.00934802 0 0 0 0 0 0 0 0 -0.0434723 0.0330468 1.01473 -0.0562419 -0.65 -0.729222
SER_250 -2.77939 0.169403 2.01451 0.00110818 0 -0.257007 0 0 -0.507201 -0.522329 0 0 0 0 -0.124599 0.0174979 0.497863 0.0920498 -0.37 -1.7681
GLY_251 -2.38215 0.107176 1.27185 1.57418e-05 0 0 0 0 -0.667884 0 0 0 0 0 0.177099 0.0244935 0 0.376857 -0.17 -1.26253
GLY_252 -2.39768 0.116926 1.48096 2.12221e-05 0 0 0 0 0 0 0 0 0 0 -0.0124129 0.00601598 0 -0.804889 -0.17 -1.78105
ARG_253 -1.94237 0.0682379 0.847415 0.00855039 0 0.0264459 0 0 0 0 0 0 0 0 -0.156198 0.00499566 1.51296 0.0414076 -0.98 -0.568552
GLY_254 -2.32725 0.257937 1.12902 4.73389e-05 0 0 0 0 0 0 0 0 0 0 0.0173116 0.00596085 0 -0.594127 -0.17 -1.6811
THR_255 -2.36473 0.136185 1.37271 0.0112958 0 -0.0885146 0 0 -0.418 0 0 0 0 0 0.183625 0.00624065 0.13107 -0.312455 -0.27 -1.61257
SER_256 -3.12786 0.427565 1.89232 0.00130488 0 -0.221418 0 0 -1.42836 0 0 0 0 0 -0.0870448 0.212066 0.308479 -0.221806 -0.37 -2.61476
THR_257 -2.67991 0.330899 1.64177 0.00367028 0 -0.103679 0 0 -0.216839 0 0 0 0 0 -0.169817 0.00127751 0.0180155 -0.241308 -0.27 -1.68592
VAL_258 -3.87614 0.157385 1.42287 0.0150947 0 0 0 0 -0.266891 0 0 0 0 0 0.0133307 0.0771763 0.0263724 -0.0730629 0.29 -2.21387
SER_259 -1.63207 0.0492288 0.871009 0.00135196 0 -0.160588 0 0 0 0 0 0 0 0 -0.0676332 0.00306255 0.3025 -0.11965 -0.37 -1.12279
PHE_260 -6.49978 0.539006 1.61952 0.025612 0 0 0 0 0 0 0 0 0 0 -0.0815898 0.00122274 0.760806 -0.0422954 0.63 -3.0475
LYS_261 -3.39144 0.134809 1.61492 0.00554396 0 -0.204342 0 0 0 0 0 0 0 0 0.0111579 0.0420891 0.809578 0.109487 -0.65 -1.5182
LEU_262 -3.65889 0.25685 1.00251 0.00731126 0 0 0 0 0 0 0 0 0 0 -0.217863 0.0575798 0.505986 -0.0696215 -0.1 -2.21614
LEU_263 -4.33684 0.224778 1.65866 0.00758674 0 0 0 0 0 0 0 0 0 0 0.0368238 0.0648416 0.0973773 -0.0435789 -0.1 -2.39035
LYS_264 -1.00071 0.56292 0.580429 0.00501067 0.028851 0 0 0 0 0 0 0 0 0 -0.0480177 0.023195 0.909288 0.0716352 -0.65 0.482596
PRO_p:CtermProteinFull_265 -1.63692 0.63361 0.329158 0.00456046 0.0606612 0 0 0 0 0 0 0 0 0 0 0 0.143934 0 0.02 -0.444993
#END_POSE_ENERGIES_TABLE 024.d16_v11.1_1_4dG_RalA2andSec5_0048_0001.pdb
