# Supplementary material for: A Generic Program for Multistate Protein Design
Source: PLoS One. 2011 Jul 6;6(7):e20937. doi: 10.1371/journal.pone.0020937 (PMC3130737; doi:10.1371/journal.pone.0020937)
Supplement: File S1 — “Protocol capture” file that contains the input files, command lines, and support scripts that were used in this computational study. (BZ2) [file pone.0020937.s001.bz2 › MSD_protocol_capture/Capture_Files/orthogonal_interface_files/input_files/state_versions/v11.2/024.d16_v11.1_1_4dG_RalA3andExo84_0048_0001.pdb]

ATOM      1  N   SER A  11      18.084 -20.105 -21.847  1.00  0.00              
ATOM      2  CA  SER A  11      16.963 -19.464 -22.604  1.00  0.00              
ATOM      3  C   SER A  11      15.615 -19.675 -21.918  1.00  0.00              
ATOM      4  O   SER A  11      15.405 -20.690 -21.252  1.00  0.00              
ATOM      5  CB  SER A  11      16.894 -20.035 -24.023  1.00  0.00              
ATOM      6  OG  SER A  11      18.056 -19.711 -24.759  1.00  0.00              
ATOM      7 1H   SER A  11      18.641 -20.813 -22.282  1.00  0.00              
ATOM      8 2H   SER A  11      18.839 -19.546 -21.503  1.00  0.00              
ATOM      9 3H   SER A  11      17.896 -20.598 -20.998  1.00  0.00              
ATOM     10  HA  SER A  11      17.117 -18.400 -22.787  1.00  0.00              
ATOM     11 1HB  SER A  11      16.796 -21.119 -23.958  1.00  0.00              
ATOM     12 2HB  SER A  11      16.020 -19.622 -24.523  1.00  0.00              
ATOM     13  HG  SER A  11      17.987 -20.080 -25.643  1.00  0.00              
ATOM     14  N   LEU A  12      14.708 -18.712 -22.086  1.00  0.00              
ATOM     15  CA  LEU A  12      13.384 -18.763 -21.454  1.00  0.00              
ATOM     16  C   LEU A  12      12.469 -19.813 -22.116  1.00  0.00              
ATOM     17  O   LEU A  12      12.403 -19.909 -23.342  1.00  0.00              
ATOM     18  CB  LEU A  12      12.705 -17.381 -21.529  1.00  0.00              
ATOM     19  CG  LEU A  12      12.936 -16.320 -20.438  1.00  0.00              
ATOM     20  CD1 LEU A  12      14.423 -16.016 -20.294  1.00  0.00              
ATOM     21  CD2 LEU A  12      12.153 -15.047 -20.784  1.00  0.00              
ATOM     22  H   LEU A  12      14.945 -17.922 -22.670  1.00  0.00              
ATOM     23  HA  LEU A  12      13.488 -19.070 -20.414  1.00  0.00              
ATOM     24 1HB  LEU A  12      13.152 -17.013 -22.451  1.00  0.00              
ATOM     25 2HB  LEU A  12      11.626 -17.468 -21.658  1.00  0.00              
ATOM     26  HG  LEU A  12      12.530 -16.718 -19.508  1.00  0.00              
ATOM     27 1HD1 LEU A  12      14.568 -15.264 -19.518  1.00  0.00              
ATOM     28 2HD1 LEU A  12      14.956 -16.926 -20.018  1.00  0.00              
ATOM     29 3HD1 LEU A  12      14.810 -15.640 -21.239  1.00  0.00              
ATOM     30 1HD2 LEU A  12      12.318 -14.298 -20.010  1.00  0.00              
ATOM     31 2HD2 LEU A  12      12.494 -14.660 -21.744  1.00  0.00              
ATOM     32 3HD2 LEU A  12      11.089 -15.279 -20.844  1.00  0.00              
ATOM     33  N   ALA A  13      11.770 -20.601 -21.306  1.00  0.00              
ATOM     34  CA  ALA A  13      10.847 -21.584 -21.847  1.00  0.00              
ATOM     35  C   ALA A  13       9.561 -20.825 -22.206  1.00  0.00              
ATOM     36  O   ALA A  13       9.246 -19.789 -21.606  1.00  0.00              
ATOM     37  CB  ALA A  13      10.566 -22.698 -20.812  1.00  0.00              
ATOM     38  H   ALA A  13      11.874 -20.523 -20.304  1.00  0.00              
ATOM     39  HA  ALA A  13      11.287 -22.020 -22.744  1.00  0.00              
ATOM     40 1HB  ALA A  13       9.873 -23.423 -21.239  1.00  0.00              
ATOM     41 2HB  ALA A  13      11.499 -23.198 -20.553  1.00  0.00              
ATOM     42 3HB  ALA A  13      10.127 -22.261 -19.917  1.00  0.00              
ATOM     43  N   TRP A  14       8.836 -21.343 -23.190  1.00  0.00              
ATOM     44  CA  TRP A  14       7.571 -20.762 -23.617  1.00  0.00              
ATOM     45  C   TRP A  14       6.481 -21.822 -23.459  1.00  0.00              
ATOM     46  O   TRP A  14       6.518 -22.860 -24.109  1.00  0.00              
ATOM     47  CB  TRP A  14       7.649 -20.271 -25.064  1.00  0.00              
ATOM     48  CG  TRP A  14       8.670 -19.195 -25.276  1.00  0.00              
ATOM     49  CD1 TRP A  14       8.491 -17.855 -25.101  1.00  0.00              
ATOM     50  CD2 TRP A  14      10.027 -19.366 -25.703  1.00  0.00              
ATOM     51  NE1 TRP A  14       9.651 -17.181 -25.392  1.00  0.00              
ATOM     52  CE2 TRP A  14      10.610 -18.088 -25.763  1.00  0.00              
ATOM     53  CE3 TRP A  14      10.806 -20.481 -26.039  1.00  0.00              
ATOM     54  CZ2 TRP A  14      11.928 -17.890 -26.145  1.00  0.00              
ATOM     55  CZ3 TRP A  14      12.128 -20.281 -26.421  1.00  0.00              
ATOM     56  CH2 TRP A  14      12.672 -19.023 -26.472  1.00  0.00              
ATOM     57  H   TRP A  14       9.180 -22.171 -23.655  1.00  0.00              
ATOM     58  HA  TRP A  14       7.321 -19.912 -22.982  1.00  0.00              
ATOM     59 1HB  TRP A  14       7.920 -21.093 -25.727  1.00  0.00              
ATOM     60 2HB  TRP A  14       6.690 -19.857 -25.373  1.00  0.00              
ATOM     61  HD1 TRP A  14       7.506 -17.529 -24.772  1.00  0.00              
ATOM     62  HE1 TRP A  14       9.777 -16.180 -25.342  1.00  0.00              
ATOM     63  HE3 TRP A  14      10.425 -21.501 -26.012  1.00  0.00              
ATOM     64  HZ2 TRP A  14      12.320 -16.873 -26.173  1.00  0.00              
ATOM     65  HZ3 TRP A  14      12.723 -21.157 -26.681  1.00  0.00              
ATOM     66  HH2 TRP A  14      13.713 -18.910 -26.777  1.00  0.00              
ATOM     67  N   HIS A  15       5.527 -21.565 -22.572  1.00  0.00              
ATOM     68  CA  HIS A  15       4.445 -22.508 -22.322  1.00  0.00              
ATOM     69  C   HIS A  15       3.237 -22.094 -23.141  1.00  0.00              
ATOM     70  O   HIS A  15       2.710 -20.993 -22.979  1.00  0.00              
ATOM     71  CB  HIS A  15       4.114 -22.532 -20.828  1.00  0.00              
ATOM     72  CG  HIS A  15       5.280 -22.924 -19.972  1.00  0.00              
ATOM     73  ND1 HIS A  15       5.768 -24.214 -19.929  1.00  0.00              
ATOM     74  CD2 HIS A  15       6.064 -22.198 -19.141  1.00  0.00              
ATOM     75  CE1 HIS A  15       6.799 -24.264 -19.106  1.00  0.00              
ATOM     76  NE2 HIS A  15       7.001 -23.054 -18.615  1.00  0.00              
ATOM     77  H   HIS A  15       5.551 -20.696 -22.058  1.00  0.00              
ATOM     78  HA  HIS A  15       4.746 -23.505 -22.644  1.00  0.00              
ATOM     79 1HB  HIS A  15       3.798 -21.542 -20.497  1.00  0.00              
ATOM     80 2HB  HIS A  15       3.319 -23.251 -20.631  1.00  0.00              
ATOM     81  HD2 HIS A  15       6.064 -21.146 -18.855  1.00  0.00              
ATOM     82  HE1 HIS A  15       7.327 -25.201 -18.933  1.00  0.00              
ATOM     83  HE2 HIS A  15       7.724 -22.792 -17.960  1.00  0.00              
ATOM     84  N   ARG A  16       2.786 -22.993 -24.006  1.00  0.00              
ATOM     85  CA  ARG A  16       1.748 -22.676 -24.991  1.00  0.00              
ATOM     86  C   ARG A  16       0.358 -23.092 -24.537  1.00  0.00              
ATOM     87  O   ARG A  16      -0.010 -24.272 -24.624  1.00  0.00              
ATOM     88  CB  ARG A  16       2.068 -23.260 -26.359  1.00  0.00              
ATOM     89  CG  ARG A  16       3.324 -22.707 -27.013  1.00  0.00              
ATOM     90  CD  ARG A  16       3.627 -23.286 -28.347  1.00  0.00              
ATOM     91  NE  ARG A  16       4.818 -22.747 -28.982  1.00  0.00              
ATOM     92  CZ  ARG A  16       5.269 -23.112 -30.198  1.00  0.00              
ATOM     93  NH1 ARG A  16       4.655 -24.041 -30.897  1.00  0.00              
ATOM     94  NH2 ARG A  16       6.360 -22.528 -30.661  1.00  0.00              
ATOM     95  H   ARG A  16       3.174 -23.925 -23.981  1.00  0.00              
ATOM     96  HA  ARG A  16       1.697 -21.597 -25.139  1.00  0.00              
ATOM     97 1HB  ARG A  16       2.175 -24.336 -26.228  1.00  0.00              
ATOM     98 2HB  ARG A  16       1.211 -23.056 -27.000  1.00  0.00              
ATOM     99 1HG  ARG A  16       3.207 -21.630 -27.133  1.00  0.00              
ATOM    100 2HG  ARG A  16       4.173 -22.908 -26.358  1.00  0.00              
ATOM    101 1HD  ARG A  16       3.771 -24.361 -28.241  1.00  0.00              
ATOM    102 2HD  ARG A  16       2.787 -23.096 -29.014  1.00  0.00              
ATOM    103  HE  ARG A  16       5.470 -22.051 -28.644  1.00  0.00              
ATOM    104 1HH1 ARG A  16       3.832 -24.491 -30.521  1.00  0.00              
ATOM    105 2HH1 ARG A  16       5.009 -24.300 -31.806  1.00  0.00              
ATOM    106 1HH2 ARG A  16       6.831 -21.828 -30.102  1.00  0.00              
ATOM    107 2HH2 ARG A  16       6.720 -22.783 -31.568  1.00  0.00              
ATOM    108  N   VAL A  17      -0.413 -22.116 -24.060  1.00  0.00              
ATOM    109  CA  VAL A  17      -1.762 -22.363 -23.551  1.00  0.00              
ATOM    110  C   VAL A  17      -2.809 -22.141 -24.637  1.00  0.00              
ATOM    111  O   VAL A  17      -2.837 -21.078 -25.269  1.00  0.00              
ATOM    112  CB  VAL A  17      -2.091 -21.410 -22.358  1.00  0.00              
ATOM    113  CG1 VAL A  17      -3.528 -21.611 -21.884  1.00  0.00              
ATOM    114  CG2 VAL A  17      -1.117 -21.677 -21.194  1.00  0.00              
ATOM    115  H   VAL A  17      -0.048 -21.174 -24.051  1.00  0.00              
ATOM    116  HA  VAL A  17      -1.887 -23.403 -23.249  1.00  0.00              
ATOM    117  HB  VAL A  17      -1.939 -20.378 -22.676  1.00  0.00              
ATOM    118 1HG1 VAL A  17      -3.735 -20.937 -21.052  1.00  0.00              
ATOM    119 2HG1 VAL A  17      -4.215 -21.398 -22.703  1.00  0.00              
ATOM    120 3HG1 VAL A  17      -3.663 -22.642 -21.556  1.00  0.00              
ATOM    121 1HG2 VAL A  17      -1.350 -21.011 -20.364  1.00  0.00              
ATOM    122 2HG2 VAL A  17      -1.216 -22.712 -20.867  1.00  0.00              
ATOM    123 3HG2 VAL A  17      -0.094 -21.498 -21.527  1.00  0.00              
ATOM    124  N   ILE A  18      -3.673 -23.132 -24.840  1.00  0.00              
ATOM    125  CA  ILE A  18      -4.777 -23.005 -25.802  1.00  0.00              
ATOM    126  C   ILE A  18      -6.073 -22.840 -25.027  1.00  0.00              
ATOM    127  O   ILE A  18      -6.395 -23.677 -24.170  1.00  0.00              
ATOM    128  CB  ILE A  18      -4.950 -24.276 -26.693  1.00  0.00              
ATOM    129  CG1 ILE A  18      -3.631 -24.627 -27.395  1.00  0.00              
ATOM    130  CG2 ILE A  18      -6.078 -24.047 -27.720  1.00  0.00              
ATOM    131  CD1 ILE A  18      -3.089 -23.547 -28.304  1.00  0.00              
ATOM    132  H   ILE A  18      -3.570 -23.993 -24.321  1.00  0.00              
ATOM    133  HA  ILE A  18      -4.659 -22.106 -26.405  1.00  0.00              
ATOM    134  HB  ILE A  18      -5.198 -25.125 -26.057  1.00  0.00              
ATOM    135 1HG1 ILE A  18      -2.897 -24.839 -26.619  1.00  0.00              
ATOM    136 2HG1 ILE A  18      -3.807 -25.529 -27.983  1.00  0.00              
ATOM    137 1HG2 ILE A  18      -6.192 -24.936 -28.339  1.00  0.00              
ATOM    138 2HG2 ILE A  18      -7.011 -23.846 -27.197  1.00  0.00              
ATOM    139 3HG2 ILE A  18      -5.826 -23.195 -28.353  1.00  0.00              
ATOM    140 1HD1 ILE A  18      -2.156 -23.884 -28.756  1.00  0.00              
ATOM    141 2HD1 ILE A  18      -3.815 -23.333 -29.089  1.00  0.00              
ATOM    142 3HD1 ILE A  18      -2.904 -22.643 -27.726  1.00  0.00              
ATOM    143  N   MET A  19      -6.809 -21.765 -25.304  1.00  0.00              
ATOM    144  CA  MET A  19      -8.119 -21.583 -24.680  1.00  0.00              
ATOM    145  C   MET A  19      -9.123 -22.359 -25.529  1.00  0.00              
ATOM    146  O   MET A  19      -9.213 -22.149 -26.738  1.00  0.00              
ATOM    147  CB  MET A  19      -8.527 -20.106 -24.662  1.00  0.00              
ATOM    148  CG  MET A  19      -7.537 -19.179 -23.971  1.00  0.00              
ATOM    149  SD  MET A  19      -7.329 -19.602 -22.239  1.00  0.00              
ATOM    150  CE  MET A  19      -8.901 -19.076 -21.532  1.00  0.00              
ATOM    151  H   MET A  19      -6.470 -21.064 -25.948  1.00  0.00              
ATOM    152  HA  MET A  19      -8.109 -21.991 -23.670  1.00  0.00              
ATOM    153 1HB  MET A  19      -8.645 -19.797 -25.699  1.00  0.00              
ATOM    154 2HB  MET A  19      -9.489 -20.047 -24.152  1.00  0.00              
ATOM    155 1HG  MET A  19      -6.580 -19.259 -24.485  1.00  0.00              
ATOM    156 2HG  MET A  19      -7.910 -18.159 -24.057  1.00  0.00              
ATOM    157 1HE  MET A  19      -8.906 -19.281 -20.461  1.00  0.00              
ATOM    158 2HE  MET A  19      -9.034 -18.006 -21.698  1.00  0.00              
ATOM    159 3HE  MET A  19      -9.715 -19.622 -22.010  1.00  0.00              
ATOM    160  N   VAL A  20      -9.867 -23.263 -24.905  1.00  0.00              
ATOM    161  CA  VAL A  20     -10.868 -24.050 -25.625  1.00  0.00              
ATOM    162  C   VAL A  20     -12.234 -23.903 -24.958  1.00  0.00              
ATOM    163  O   VAL A  20     -12.339 -23.974 -23.727  1.00  0.00              
ATOM    164  CB  VAL A  20     -10.448 -25.551 -25.663  1.00  0.00              
ATOM    165  CG1 VAL A  20     -11.509 -26.390 -26.351  1.00  0.00              
ATOM    166  CG2 VAL A  20      -9.112 -25.689 -26.384  1.00  0.00              
ATOM    167  H   VAL A  20      -9.743 -23.413 -23.914  1.00  0.00              
ATOM    168  HA  VAL A  20     -11.000 -23.686 -26.645  1.00  0.00              
ATOM    169  HB  VAL A  20     -10.303 -25.904 -24.642  1.00  0.00              
ATOM    170 1HG1 VAL A  20     -11.195 -27.435 -26.365  1.00  0.00              
ATOM    171 2HG1 VAL A  20     -12.451 -26.303 -25.808  1.00  0.00              
ATOM    172 3HG1 VAL A  20     -11.645 -26.039 -27.373  1.00  0.00              
ATOM    173 1HG2 VAL A  20      -8.818 -26.738 -26.410  1.00  0.00              
ATOM    174 2HG2 VAL A  20      -9.210 -25.314 -27.403  1.00  0.00              
ATOM    175 3HG2 VAL A  20      -8.352 -25.114 -25.856  1.00  0.00              
ATOM    176  N   GLY A  21     -13.270 -23.684 -25.772  1.00  0.00              
ATOM    177  CA  GLY A  21     -14.618 -23.538 -25.248  1.00  0.00              
ATOM    178  C   GLY A  21     -15.559 -22.763 -26.156  1.00  0.00              
ATOM    179  O   GLY A  21     -15.111 -22.073 -27.070  1.00  0.00              
ATOM    180  H   GLY A  21     -13.120 -23.618 -26.769  1.00  0.00              
ATOM    181 1HA  GLY A  21     -15.050 -24.527 -25.096  1.00  0.00              
ATOM    182 2HA  GLY A  21     -14.575 -23.012 -24.295  1.00  0.00              
ATOM    183  N   SER A  22     -16.863 -22.879 -25.890  1.00  0.00              
ATOM    184  CA  SER A  22     -17.904 -22.251 -26.701  1.00  0.00              
ATOM    185  C   SER A  22     -17.841 -20.732 -26.609  1.00  0.00              
ATOM    186  O   SER A  22     -17.341 -20.180 -25.630  1.00  0.00              
ATOM    187  CB  SER A  22     -19.271 -22.746 -26.272  1.00  0.00              
ATOM    188  OG  SER A  22     -19.415 -24.127 -26.464  1.00  0.00              
ATOM    189  H   SER A  22     -17.130 -23.430 -25.087  1.00  0.00              
ATOM    190  HA  SER A  22     -17.882 -22.558 -27.748  1.00  0.00              
ATOM    191 1HB  SER A  22     -19.407 -22.520 -25.214  1.00  0.00              
ATOM    192 2HB  SER A  22     -20.030 -22.226 -26.854  1.00  0.00              
ATOM    193  HG  SER A  22     -20.291 -24.399 -26.181  1.00  0.00              
ATOM    194  N   GLY A  23     -18.373 -20.068 -27.631  1.00  0.00              
ATOM    195  CA  GLY A  23     -18.396 -18.617 -27.634  1.00  0.00              
ATOM    196  C   GLY A  23     -19.190 -18.069 -26.462  1.00  0.00              
ATOM    197  O   GLY A  23     -20.284 -18.555 -26.159  1.00  0.00              
ATOM    198  H   GLY A  23     -18.767 -20.568 -28.416  1.00  0.00              
ATOM    199 1HA  GLY A  23     -17.373 -18.244 -27.571  1.00  0.00              
ATOM    200 2HA  GLY A  23     -18.852 -18.270 -28.561  1.00  0.00              
ATOM    201  N   GLY A  24     -18.629 -17.070 -25.786  1.00  0.00              
ATOM    202  CA  GLY A  24     -19.271 -16.528 -24.601  1.00  0.00              
ATOM    203  C   GLY A  24     -18.955 -17.119 -23.233  1.00  0.00              
ATOM    204  O   GLY A  24     -19.408 -16.577 -22.228  1.00  0.00              
ATOM    205  H   GLY A  24     -17.750 -16.678 -26.091  1.00  0.00              
ATOM    206 1HA  GLY A  24     -19.016 -15.472 -24.509  1.00  0.00              
ATOM    207 2HA  GLY A  24     -20.351 -16.632 -24.702  1.00  0.00              
ATOM    208  N   VAL A  25     -18.191 -18.201 -23.154  1.00  0.00              
ATOM    209  CA  VAL A  25     -17.848 -18.728 -21.834  1.00  0.00              
ATOM    210  C   VAL A  25     -16.865 -17.883 -21.015  1.00  0.00              
ATOM    211  O   VAL A  25     -16.758 -18.075 -19.804  1.00  0.00              
ATOM    212  CB  VAL A  25     -17.309 -20.185 -21.907  1.00  0.00              
ATOM    213  CG1 VAL A  25     -18.357 -21.089 -22.554  1.00  0.00              
ATOM    214  CG2 VAL A  25     -15.987 -20.230 -22.659  1.00  0.00              
ATOM    215  H   VAL A  25     -17.840 -18.669 -23.977  1.00  0.00              
ATOM    216  HA  VAL A  25     -18.720 -18.756 -21.179  1.00  0.00              
ATOM    217  HB  VAL A  25     -17.109 -20.539 -20.896  1.00  0.00              
ATOM    218 1HG1 VAL A  25     -17.976 -22.109 -22.603  1.00  0.00              
ATOM    219 2HG1 VAL A  25     -19.270 -21.071 -21.958  1.00  0.00              
ATOM    220 3HG1 VAL A  25     -18.573 -20.733 -23.561  1.00  0.00              
ATOM    221 1HG2 VAL A  25     -15.626 -21.257 -22.699  1.00  0.00              
ATOM    222 2HG2 VAL A  25     -16.133 -19.856 -23.673  1.00  0.00              
ATOM    223 3HG2 VAL A  25     -15.254 -19.608 -22.145  1.00  0.00              
ATOM    224  N   GLY A  26     -16.147 -16.965 -21.660  1.00  0.00              
ATOM    225  CA  GLY A  26     -15.211 -16.114 -20.935  1.00  0.00              
ATOM    226  C   GLY A  26     -13.733 -16.401 -21.179  1.00  0.00              
ATOM    227  O   GLY A  26     -12.881 -16.060 -20.357  1.00  0.00              
ATOM    228  H   GLY A  26     -16.245 -16.849 -22.658  1.00  0.00              
ATOM    229 1HA  GLY A  26     -15.380 -15.075 -21.219  1.00  0.00              
ATOM    230 2HA  GLY A  26     -15.381 -16.229 -19.865  1.00  0.00              
ATOM    231  N   LYS A  27     -13.413 -17.021 -22.311  1.00  0.00              
ATOM    232  CA  LYS A  27     -12.016 -17.254 -22.670  1.00  0.00              
ATOM    233  C   LYS A  27     -11.252 -15.923 -22.769  1.00  0.00              
ATOM    234  O   LYS A  27     -10.197 -15.748 -22.148  1.00  0.00              
ATOM    235  CB  LYS A  27     -11.935 -18.007 -24.004  1.00  0.00              
ATOM    236  CG  LYS A  27     -12.628 -19.363 -23.972  1.00  0.00              
ATOM    237  CD  LYS A  27     -12.326 -20.202 -25.231  1.00  0.00              
ATOM    238  CE  LYS A  27     -12.802 -19.522 -26.514  1.00  0.00              
ATOM    239  NZ  LYS A  27     -14.290 -19.377 -26.581  1.00  0.00              
ATOM    240  H   LYS A  27     -14.141 -17.337 -22.936  1.00  0.00              
ATOM    241  HA  LYS A  27     -11.528 -17.841 -21.891  1.00  0.00              
ATOM    242 1HB  LYS A  27     -12.396 -17.370 -24.759  1.00  0.00              
ATOM    243 2HB  LYS A  27     -10.877 -18.135 -24.236  1.00  0.00              
ATOM    244 1HG  LYS A  27     -12.285 -19.906 -23.091  1.00  0.00              
ATOM    245 2HG  LYS A  27     -13.704 -19.201 -23.903  1.00  0.00              
ATOM    246 1HD  LYS A  27     -11.248 -20.358 -25.293  1.00  0.00              
ATOM    247 2HD  LYS A  27     -12.827 -21.164 -25.135  1.00  0.00              
ATOM    248 1HE  LYS A  27     -12.349 -18.533 -26.566  1.00  0.00              
ATOM    249 2HE  LYS A  27     -12.467 -20.119 -27.362  1.00  0.00              
ATOM    250 1HZ  LYS A  27     -14.545 -18.924 -27.448  1.00  0.00              
ATOM    251 2HZ  LYS A  27     -14.720 -20.291 -26.540  1.00  0.00              
ATOM    252 3HZ  LYS A  27     -14.610 -18.820 -25.802  1.00  0.00              
ATOM    253  N   SER A  28     -11.797 -14.984 -23.536  1.00  0.00              
ATOM    254  CA  SER A  28     -11.150 -13.687 -23.699  1.00  0.00              
ATOM    255  C   SER A  28     -11.096 -12.904 -22.399  1.00  0.00              
ATOM    256  O   SER A  28     -10.156 -12.132 -22.159  1.00  0.00              
ATOM    257  CB  SER A  28     -11.871 -12.880 -24.762  1.00  0.00              
ATOM    258  OG  SER A  28     -11.796 -13.485 -26.023  1.00  0.00              
ATOM    259  H   SER A  28     -12.668 -15.162 -24.015  1.00  0.00              
ATOM    260  HA  SER A  28     -10.145 -13.754 -24.119  1.00  0.00              
ATOM    261 1HB  SER A  28     -12.918 -12.784 -24.476  1.00  0.00              
ATOM    262 2HB  SER A  28     -11.418 -11.891 -24.816  1.00  0.00              
ATOM    263  HG  SER A  28     -10.918 -13.851 -26.151  1.00  0.00              
ATOM    264  N   ALA A  29     -12.108 -13.099 -21.560  1.00  0.00              
ATOM    265  CA  ALA A  29     -12.153 -12.430 -20.267  1.00  0.00              
ATOM    266  C   ALA A  29     -11.008 -12.908 -19.380  1.00  0.00              
ATOM    267  O   ALA A  29     -10.349 -12.107 -18.734  1.00  0.00              
ATOM    268  CB  ALA A  29     -13.497 -12.686 -19.585  1.00  0.00              
ATOM    269  H   ALA A  29     -12.861 -13.721 -21.818  1.00  0.00              
ATOM    270  HA  ALA A  29     -12.028 -11.358 -20.423  1.00  0.00              
ATOM    271 1HB  ALA A  29     -13.517 -12.179 -18.620  1.00  0.00              
ATOM    272 2HB  ALA A  29     -14.303 -12.304 -20.212  1.00  0.00              
ATOM    273 3HB  ALA A  29     -13.631 -13.756 -19.435  1.00  0.00              
ATOM    274  N   LEU A  30     -10.776 -14.217 -19.349  1.00  0.00              
ATOM    275  CA  LEU A  30      -9.701 -14.752 -18.526  1.00  0.00              
ATOM    276  C   LEU A  30      -8.355 -14.321 -19.115  1.00  0.00              
ATOM    277  O   LEU A  30      -7.432 -13.953 -18.381  1.00  0.00              
ATOM    278  CB  LEU A  30      -9.780 -16.283 -18.456  1.00  0.00              
ATOM    279  CG  LEU A  30     -10.951 -16.871 -17.667  1.00  0.00              
ATOM    280  CD1 LEU A  30     -11.021 -18.389 -17.858  1.00  0.00              
ATOM    281  CD2 LEU A  30     -10.793 -16.506 -16.177  1.00  0.00              
ATOM    282  H   LEU A  30     -11.341 -14.851 -19.894  1.00  0.00              
ATOM    283  HA  LEU A  30      -9.770 -14.338 -17.521  1.00  0.00              
ATOM    284 1HB  LEU A  30      -9.907 -16.502 -19.515  1.00  0.00              
ATOM    285 2HB  LEU A  30      -8.845 -16.719 -18.105  1.00  0.00              
ATOM    286  HG  LEU A  30     -11.861 -16.396 -18.035  1.00  0.00              
ATOM    287 1HD1 LEU A  30     -11.860 -18.790 -17.289  1.00  0.00              
ATOM    288 2HD1 LEU A  30     -11.160 -18.616 -18.915  1.00  0.00              
ATOM    289 3HD1 LEU A  30     -10.096 -18.843 -17.506  1.00  0.00              
ATOM    290 1HD2 LEU A  30     -11.627 -16.923 -15.610  1.00  0.00              
ATOM    291 2HD2 LEU A  30      -9.856 -16.915 -15.799  1.00  0.00              
ATOM    292 3HD2 LEU A  30     -10.787 -15.422 -16.066  1.00  0.00              
ATOM    293  N   THR A  31      -8.257 -14.351 -20.440  1.00  0.00              
ATOM    294  CA  THR A  31      -7.016 -14.032 -21.140  1.00  0.00              
ATOM    295  C   THR A  31      -6.611 -12.573 -20.954  1.00  0.00              
ATOM    296  O   THR A  31      -5.442 -12.266 -20.746  1.00  0.00              
ATOM    297  CB  THR A  31      -7.132 -14.327 -22.647  1.00  0.00              
ATOM    298  OG1 THR A  31      -7.367 -15.728 -22.845  1.00  0.00              
ATOM    299  CG2 THR A  31      -5.856 -13.924 -23.369  1.00  0.00              
ATOM    300  H   THR A  31      -9.074 -14.604 -20.977  1.00  0.00              
ATOM    301  HA  THR A  31      -6.198 -14.623 -20.728  1.00  0.00              
ATOM    302  HB  THR A  31      -7.973 -13.766 -23.054  1.00  0.00              
ATOM    303  HG1 THR A  31      -7.743 -15.868 -23.718  1.00  0.00              
ATOM    304 1HG2 THR A  31      -5.958 -14.140 -24.433  1.00  0.00              
ATOM    305 2HG2 THR A  31      -5.681 -12.857 -23.230  1.00  0.00              
ATOM    306 3HG2 THR A  31      -5.016 -14.486 -22.963  1.00  0.00              
ATOM    307  N   LEU A  32      -7.591 -11.679 -21.035  1.00  0.00              
ATOM    308  CA  LEU A  32      -7.328 -10.261 -20.907  1.00  0.00              
ATOM    309  C   LEU A  32      -7.172  -9.804 -19.464  1.00  0.00              
ATOM    310  O   LEU A  32      -6.472  -8.822 -19.199  1.00  0.00              
ATOM    311  CB  LEU A  32      -8.422  -9.451 -21.626  1.00  0.00              
ATOM    312  CG  LEU A  32      -8.477  -9.645 -23.149  1.00  0.00              
ATOM    313  CD1 LEU A  32      -9.675  -8.896 -23.721  1.00  0.00              
ATOM    314  CD2 LEU A  32      -7.182  -9.152 -23.783  1.00  0.00              
ATOM    315  H   LEU A  32      -8.539 -11.992 -21.189  1.00  0.00              
ATOM    316  HA  LEU A  32      -6.378 -10.021 -21.384  1.00  0.00              
ATOM    317 1HB  LEU A  32      -9.303  -9.891 -21.159  1.00  0.00              
ATOM    318 2HB  LEU A  32      -8.369  -8.392 -21.376  1.00  0.00              
ATOM    319  HG  LEU A  32      -8.549 -10.717 -23.337  1.00  0.00              
ATOM    320 1HD1 LEU A  32      -9.710  -9.036 -24.802  1.00  0.00              
ATOM    321 2HD1 LEU A  32     -10.592  -9.283 -23.276  1.00  0.00              
ATOM    322 3HD1 LEU A  32      -9.581  -7.834 -23.497  1.00  0.00              
ATOM    323 1HD2 LEU A  32      -7.230  -9.294 -24.863  1.00  0.00              
ATOM    324 2HD2 LEU A  32      -7.047  -8.093 -23.562  1.00  0.00              
ATOM    325 3HD2 LEU A  32      -6.341  -9.717 -23.380  1.00  0.00              
ATOM    326  N   GLN A  33      -7.819 -10.494 -18.534  1.00  0.00              
ATOM    327  CA  GLN A  33      -7.621 -10.184 -17.116  1.00  0.00              
ATOM    328  C   GLN A  33      -6.202 -10.628 -16.765  1.00  0.00              
ATOM    329  O   GLN A  33      -5.476  -9.946 -16.040  1.00  0.00              
ATOM    330  CB  GLN A  33      -8.648 -10.893 -16.230  1.00  0.00              
ATOM    331  CG  GLN A  33      -8.538 -10.552 -14.753  1.00  0.00              
ATOM    332  CD  GLN A  33      -8.791  -9.081 -14.479  1.00  0.00              
ATOM    333  OE1 GLN A  33      -9.749  -8.496 -14.990  1.00  0.00              
ATOM    334  NE2 GLN A  33      -7.929  -8.474 -13.672  1.00  0.00              
ATOM    335  H   GLN A  33      -8.453 -11.237 -18.791  1.00  0.00              
ATOM    336  HA  GLN A  33      -7.713  -9.109 -16.961  1.00  0.00              
ATOM    337 1HB  GLN A  33      -9.633 -10.611 -16.601  1.00  0.00              
ATOM    338 2HB  GLN A  33      -8.501 -11.963 -16.372  1.00  0.00              
ATOM    339 1HG  GLN A  33      -9.039 -11.128 -13.976  1.00  0.00              
ATOM    340 2HG  GLN A  33      -7.464 -10.732 -14.703  1.00  0.00              
ATOM    341 1HE2 GLN A  33      -8.044  -7.504 -13.454  1.00  0.00              
ATOM    342 2HE2 GLN A  33      -7.164  -8.987 -13.280  1.00  0.00              
ATOM    343  N   PHE A  34      -5.808 -11.785 -17.289  1.00  0.00              
ATOM    344  CA  PHE A  34      -4.466 -12.304 -17.047  1.00  0.00              
ATOM    345  C   PHE A  34      -3.369 -11.415 -17.658  1.00  0.00              
ATOM    346  O   PHE A  34      -2.462 -10.957 -16.964  1.00  0.00              
ATOM    347  CB  PHE A  34      -4.346 -13.730 -17.607  1.00  0.00              
ATOM    348  CG  PHE A  34      -2.971 -14.311 -17.479  1.00  0.00              
ATOM    349  CD1 PHE A  34      -2.095 -14.305 -18.548  1.00  0.00              
ATOM    350  CD2 PHE A  34      -2.542 -14.840 -16.267  1.00  0.00              
ATOM    351  CE1 PHE A  34      -0.797 -14.819 -18.419  1.00  0.00              
ATOM    352  CE2 PHE A  34      -1.250 -15.353 -16.126  1.00  0.00              
ATOM    353  CZ  PHE A  34      -0.377 -15.340 -17.209  1.00  0.00              
ATOM    354  H   PHE A  34      -6.444 -12.315 -17.866  1.00  0.00              
ATOM    355  HA  PHE A  34      -4.264 -12.322 -15.975  1.00  0.00              
ATOM    356 1HB  PHE A  34      -5.020 -14.400 -17.076  1.00  0.00              
ATOM    357 2HB  PHE A  34      -4.591 -13.737 -18.669  1.00  0.00              
ATOM    358  HD1 PHE A  34      -2.423 -13.893 -19.503  1.00  0.00              
ATOM    359  HD2 PHE A  34      -3.227 -14.849 -15.418  1.00  0.00              
ATOM    360  HE1 PHE A  34      -0.120 -14.807 -19.273  1.00  0.00              
ATOM    361  HE2 PHE A  34      -0.926 -15.764 -15.170  1.00  0.00              
ATOM    362  HZ  PHE A  34       0.632 -15.738 -17.107  1.00  0.00              
ATOM    363  N   MET A  35      -3.470 -11.163 -18.955  1.00  0.00              
ATOM    364  CA  MET A  35      -2.474 -10.371 -19.676  1.00  0.00              
ATOM    365  C   MET A  35      -2.447  -8.887 -19.347  1.00  0.00              
ATOM    366  O   MET A  35      -1.380  -8.294 -19.150  1.00  0.00              
ATOM    367  CB  MET A  35      -2.714 -10.470 -21.187  1.00  0.00              
ATOM    368  CG  MET A  35      -2.423 -11.826 -21.801  1.00  0.00              
ATOM    369  SD  MET A  35      -0.655 -11.997 -22.071  1.00  0.00              
ATOM    370  CE  MET A  35      -0.510 -13.727 -22.233  1.00  0.00              
ATOM    371  H   MET A  35      -4.264 -11.532 -19.459  1.00  0.00              
ATOM    372  HA  MET A  35      -1.471 -10.711 -19.418  1.00  0.00              
ATOM    373 1HB  MET A  35      -3.759 -10.219 -21.360  1.00  0.00              
ATOM    374 2HB  MET A  35      -2.077  -9.722 -21.660  1.00  0.00              
ATOM    375 1HG  MET A  35      -2.783 -12.593 -21.116  1.00  0.00              
ATOM    376 2HG  MET A  35      -2.965 -11.895 -22.743  1.00  0.00              
ATOM    377 1HE  MET A  35       0.533 -13.991 -22.406  1.00  0.00              
ATOM    378 2HE  MET A  35      -0.860 -14.209 -21.318  1.00  0.00              
ATOM    379 3HE  MET A  35      -1.115 -14.066 -23.075  1.00  0.00              
ATOM    380  N   TRP A  36      -3.627  -8.288 -19.303  1.00  0.00              
ATOM    381  CA  TRP A  36      -3.708  -6.856 -19.097  1.00  0.00              
ATOM    382  C   TRP A  36      -4.472  -6.348 -17.888  1.00  0.00              
ATOM    383  O   TRP A  36      -4.637  -5.141 -17.733  1.00  0.00              
ATOM    384  CB  TRP A  36      -4.315  -6.224 -20.351  1.00  0.00              
ATOM    385  CG  TRP A  36      -3.575  -6.562 -21.610  1.00  0.00              
ATOM    386  CD1 TRP A  36      -3.910  -7.519 -22.520  1.00  0.00              
ATOM    387  CD2 TRP A  36      -2.377  -5.945 -22.097  1.00  0.00              
ATOM    388  NE1 TRP A  36      -2.995  -7.539 -23.544  1.00  0.00              
ATOM    389  CE2 TRP A  36      -2.044  -6.579 -23.307  1.00  0.00              
ATOM    390  CE3 TRP A  36      -1.555  -4.915 -21.625  1.00  0.00              
ATOM    391  CZ2 TRP A  36      -0.929  -6.223 -24.050  1.00  0.00              
ATOM    392  CZ3 TRP A  36      -0.437  -4.557 -22.371  1.00  0.00              
ATOM    393  CH2 TRP A  36      -0.134  -5.192 -23.549  1.00  0.00              
ATOM    394  H   TRP A  36      -4.480  -8.818 -19.413  1.00  0.00              
ATOM    395  HA  TRP A  36      -2.711  -6.450 -18.927  1.00  0.00              
ATOM    396 1HB  TRP A  36      -5.340  -6.569 -20.489  1.00  0.00              
ATOM    397 2HB  TRP A  36      -4.307  -5.138 -20.266  1.00  0.00              
ATOM    398  HD1 TRP A  36      -4.807  -8.101 -22.316  1.00  0.00              
ATOM    399  HE1 TRP A  36      -3.018  -8.159 -24.341  1.00  0.00              
ATOM    400  HE3 TRP A  36      -1.750  -4.376 -20.699  1.00  0.00              
ATOM    401  HZ2 TRP A  36      -0.726  -6.754 -24.980  1.00  0.00              
ATOM    402  HZ3 TRP A  36       0.195  -3.754 -21.992  1.00  0.00              
ATOM    403  HH2 TRP A  36       0.751  -4.881 -24.103  1.00  0.00              
ATOM    404  N   ASP A  37      -4.935  -7.251 -17.034  1.00  0.00              
ATOM    405  CA  ASP A  37      -5.810  -6.840 -15.946  1.00  0.00              
ATOM    406  C   ASP A  37      -7.074  -6.154 -16.434  1.00  0.00              
ATOM    407  O   ASP A  37      -7.555  -5.235 -15.783  1.00  0.00              
ATOM    408  CB  ASP A  37      -5.058  -5.912 -14.989  1.00  0.00              
ATOM    409  CG  ASP A  37      -3.872  -6.560 -14.287  1.00  0.00              
ATOM    410  OD1 ASP A  37      -4.042  -7.618 -13.729  1.00  0.00              
ATOM    411  OD2 ASP A  37      -2.776  -6.077 -14.447  1.00  0.00              
ATOM    412  H   ASP A  37      -4.689  -8.227 -17.126  1.00  0.00              
ATOM    413  HA  ASP A  37      -6.149  -7.717 -15.393  1.00  0.00              
ATOM    414 1HB  ASP A  37      -4.740  -4.977 -15.450  1.00  0.00              
ATOM    415 2HB  ASP A  37      -5.844  -5.710 -14.261  1.00  0.00              
ATOM    416  N   GLU A  38      -7.615  -6.591 -17.565  1.00  0.00              
ATOM    417  CA  GLU A  38      -8.841  -5.989 -18.069  1.00  0.00              
ATOM    418  C   GLU A  38     -10.000  -6.992 -18.168  1.00  0.00              
ATOM    419  O   GLU A  38      -9.788  -8.190 -18.384  1.00  0.00              
ATOM    420  CB  GLU A  38      -8.582  -5.354 -19.437  1.00  0.00              
ATOM    421  CG  GLU A  38      -7.610  -4.184 -19.414  1.00  0.00              
ATOM    422  CD  GLU A  38      -7.449  -3.580 -20.781  1.00  0.00              
ATOM    423  OE1 GLU A  38      -8.039  -4.085 -21.706  1.00  0.00              
ATOM    424  OE2 GLU A  38      -6.828  -2.548 -20.883  1.00  0.00              
ATOM    425  H   GLU A  38      -7.184  -7.341 -18.087  1.00  0.00              
ATOM    426  HA  GLU A  38      -9.185  -5.217 -17.379  1.00  0.00              
ATOM    427 1HB  GLU A  38      -8.189  -6.140 -20.083  1.00  0.00              
ATOM    428 2HB  GLU A  38      -9.546  -5.018 -19.820  1.00  0.00              
ATOM    429 1HG  GLU A  38      -7.886  -3.405 -18.704  1.00  0.00              
ATOM    430 2HG  GLU A  38      -6.669  -4.638 -19.105  1.00  0.00              
ATOM    431  N   PHE A  39     -11.221  -6.487 -17.998  1.00  0.00              
ATOM    432  CA  PHE A  39     -12.428  -7.305 -18.046  1.00  0.00              
ATOM    433  C   PHE A  39     -13.587  -6.473 -18.566  1.00  0.00              
ATOM    434  O   PHE A  39     -13.810  -5.356 -18.101  1.00  0.00              
ATOM    435  CB  PHE A  39     -12.798  -7.861 -16.657  1.00  0.00              
ATOM    436  CG  PHE A  39     -14.127  -8.594 -16.630  1.00  0.00              
ATOM    437  CD1 PHE A  39     -15.292  -7.945 -16.227  1.00  0.00              
ATOM    438  CD2 PHE A  39     -14.224  -9.909 -17.065  1.00  0.00              
ATOM    439  CE1 PHE A  39     -16.536  -8.596 -16.261  1.00  0.00              
ATOM    440  CE2 PHE A  39     -15.461 -10.574 -17.105  1.00  0.00              
ATOM    441  CZ  PHE A  39     -16.619  -9.912 -16.701  1.00  0.00              
ATOM    442  H   PHE A  39     -11.305  -5.494 -17.830  1.00  0.00              
ATOM    443  HA  PHE A  39     -12.284  -8.137 -18.737  1.00  0.00              
ATOM    444 1HB  PHE A  39     -12.042  -8.571 -16.324  1.00  0.00              
ATOM    445 2HB  PHE A  39     -12.873  -7.048 -15.936  1.00  0.00              
ATOM    446  HD1 PHE A  39     -15.235  -6.914 -15.881  1.00  0.00              
ATOM    447  HD2 PHE A  39     -13.317 -10.426 -17.380  1.00  0.00              
ATOM    448  HE1 PHE A  39     -17.435  -8.070 -15.942  1.00  0.00              
ATOM    449  HE2 PHE A  39     -15.516 -11.606 -17.451  1.00  0.00              
ATOM    450  HZ  PHE A  39     -17.583 -10.419 -16.728  1.00  0.00              
ATOM    451  N   VAL A  40     -14.314  -7.018 -19.534  1.00  0.00              
ATOM    452  CA  VAL A  40     -15.568  -6.422 -19.982  1.00  0.00              
ATOM    453  C   VAL A  40     -16.676  -7.459 -19.887  1.00  0.00              
ATOM    454  O   VAL A  40     -16.425  -8.664 -19.914  1.00  0.00              
ATOM    455  CB  VAL A  40     -15.472  -5.923 -21.431  1.00  0.00              
ATOM    456  CG1 VAL A  40     -14.416  -4.839 -21.538  1.00  0.00              
ATOM    457  CG2 VAL A  40     -15.126  -7.085 -22.345  1.00  0.00              
ATOM    458  H   VAL A  40     -13.991  -7.869 -19.970  1.00  0.00              
ATOM    459  HA  VAL A  40     -15.868  -5.596 -19.336  1.00  0.00              
ATOM    460  HB  VAL A  40     -16.447  -5.545 -21.740  1.00  0.00              
ATOM    461 1HG1 VAL A  40     -14.355  -4.491 -22.569  1.00  0.00              
ATOM    462 2HG1 VAL A  40     -14.684  -4.005 -20.890  1.00  0.00              
ATOM    463 3HG1 VAL A  40     -13.449  -5.240 -21.233  1.00  0.00              
ATOM    464 1HG2 VAL A  40     -15.059  -6.731 -23.373  1.00  0.00              
ATOM    465 2HG2 VAL A  40     -14.169  -7.511 -22.044  1.00  0.00              
ATOM    466 3HG2 VAL A  40     -15.902  -7.847 -22.274  1.00  0.00              
ATOM    467  N   GLU A  41     -17.909  -6.986 -19.782  1.00  0.00              
ATOM    468  CA  GLU A  41     -19.045  -7.882 -19.675  1.00  0.00              
ATOM    469  C   GLU A  41     -19.511  -8.456 -21.016  1.00  0.00              
ATOM    470  O   GLU A  41     -19.832  -9.637 -21.103  1.00  0.00              
ATOM    471  CB  GLU A  41     -20.207  -7.154 -18.995  1.00  0.00              
ATOM    472  CG  GLU A  41     -19.968  -6.817 -17.530  1.00  0.00              
ATOM    473  CD  GLU A  41     -21.130  -6.063 -16.946  1.00  0.00              
ATOM    474  OE1 GLU A  41     -22.050  -5.773 -17.672  1.00  0.00              
ATOM    475  OE2 GLU A  41     -21.150  -5.874 -15.753  1.00  0.00              
ATOM    476  H   GLU A  41     -18.067  -5.989 -19.776  1.00  0.00              
ATOM    477  HA  GLU A  41     -18.773  -8.755 -19.080  1.00  0.00              
ATOM    478 1HB  GLU A  41     -20.378  -6.234 -19.556  1.00  0.00              
ATOM    479 2HB  GLU A  41     -21.082  -7.799 -19.081  1.00  0.00              
ATOM    480 1HG  GLU A  41     -19.756  -7.690 -16.914  1.00  0.00              
ATOM    481 2HG  GLU A  41     -19.092  -6.170 -17.556  1.00  0.00              
ATOM    482  N   ASP A  42     -19.523  -7.644 -22.069  1.00  0.00              
ATOM    483  CA  ASP A  42     -19.876  -8.161 -23.395  1.00  0.00              
ATOM    484  C   ASP A  42     -18.807  -9.003 -24.095  1.00  0.00              
ATOM    485  O   ASP A  42     -17.612  -8.746 -23.967  1.00  0.00              
ATOM    486  CB  ASP A  42     -20.257  -6.991 -24.305  1.00  0.00              
ATOM    487  CG  ASP A  42     -21.604  -6.357 -23.984  1.00  0.00              
ATOM    488  OD1 ASP A  42     -22.340  -6.930 -23.217  1.00  0.00              
ATOM    489  OD2 ASP A  42     -21.820  -5.237 -24.380  1.00  0.00              
ATOM    490  H   ASP A  42     -19.290  -6.666 -21.968  1.00  0.00              
ATOM    491  HA  ASP A  42     -20.723  -8.843 -23.312  1.00  0.00              
ATOM    492 1HB  ASP A  42     -19.494  -6.214 -24.357  1.00  0.00              
ATOM    493 2HB  ASP A  42     -20.318  -7.506 -25.264  1.00  0.00              
ATOM    494  N   TYR A  43     -19.267 -10.006 -24.840  1.00  0.00              
ATOM    495  CA  TYR A  43     -18.407 -10.904 -25.614  1.00  0.00              
ATOM    496  C   TYR A  43     -17.757 -10.156 -26.779  1.00  0.00              
ATOM    497  O   TYR A  43     -18.424  -9.436 -27.517  1.00  0.00              
ATOM    498  CB  TYR A  43     -19.206 -12.101 -26.133  1.00  0.00              
ATOM    499  CG  TYR A  43     -18.439 -12.978 -27.098  1.00  0.00              
ATOM    500  CD1 TYR A  43     -17.422 -13.808 -26.652  1.00  0.00              
ATOM    501  CD2 TYR A  43     -18.737 -12.973 -28.453  1.00  0.00              
ATOM    502  CE1 TYR A  43     -16.718 -14.611 -27.529  1.00  0.00              
ATOM    503  CE2 TYR A  43     -18.040 -13.772 -29.339  1.00  0.00              
ATOM    504  CZ  TYR A  43     -17.031 -14.590 -28.873  1.00  0.00              
ATOM    505  OH  TYR A  43     -16.334 -15.388 -29.752  1.00  0.00              
ATOM    506  H   TYR A  43     -20.267 -10.141 -24.864  1.00  0.00              
ATOM    507  HA  TYR A  43     -17.598 -11.276 -24.984  1.00  0.00              
ATOM    508 1HB  TYR A  43     -19.505 -12.691 -25.266  1.00  0.00              
ATOM    509 2HB  TYR A  43     -20.093 -11.706 -26.628  1.00  0.00              
ATOM    510  HD1 TYR A  43     -17.180 -13.819 -25.589  1.00  0.00              
ATOM    511  HD2 TYR A  43     -19.535 -12.325 -28.815  1.00  0.00              
ATOM    512  HE1 TYR A  43     -15.920 -15.258 -27.165  1.00  0.00              
ATOM    513  HE2 TYR A  43     -18.288 -13.754 -30.401  1.00  0.00              
ATOM    514  HH  TYR A  43     -15.656 -15.915 -29.323  1.00  0.00              
ATOM    515  N   GLU A  44     -16.454 -10.352 -26.949  1.00  0.00              
ATOM    516  CA  GLU A  44     -15.726  -9.811 -28.091  1.00  0.00              
ATOM    517  C   GLU A  44     -15.499 -10.877 -29.173  1.00  0.00              
ATOM    518  O   GLU A  44     -14.732 -11.814 -28.970  1.00  0.00              
ATOM    519  CB  GLU A  44     -14.387  -9.228 -27.636  1.00  0.00              
ATOM    520  CG  GLU A  44     -13.555  -8.615 -28.754  1.00  0.00              
ATOM    521  CD  GLU A  44     -12.295  -7.992 -28.219  1.00  0.00              
ATOM    522  OE1 GLU A  44     -12.082  -8.054 -27.032  1.00  0.00              
ATOM    523  OE2 GLU A  44     -11.492  -7.554 -29.008  1.00  0.00              
ATOM    524  H   GLU A  44     -15.954 -10.895 -26.259  1.00  0.00              
ATOM    525  HA  GLU A  44     -16.311  -9.020 -28.562  1.00  0.00              
ATOM    526 1HB  GLU A  44     -14.609  -8.465 -26.889  1.00  0.00              
ATOM    527 2HB  GLU A  44     -13.827 -10.039 -27.170  1.00  0.00              
ATOM    528 1HG  GLU A  44     -13.303  -9.321 -29.544  1.00  0.00              
ATOM    529 2HG  GLU A  44     -14.202  -7.836 -29.157  1.00  0.00              
ATOM    530  N   PRO A  45     -16.160 -10.737 -30.339  1.00  0.00              
ATOM    531  CA  PRO A  45     -15.998 -11.682 -31.449  1.00  0.00              
ATOM    532  C   PRO A  45     -14.534 -11.973 -31.757  1.00  0.00              
ATOM    533  O   PRO A  45     -13.788 -11.115 -32.226  1.00  0.00              
ATOM    534  CB  PRO A  45     -16.727 -10.992 -32.595  1.00  0.00              
ATOM    535  CG  PRO A  45     -17.848 -10.308 -31.879  1.00  0.00              
ATOM    536  CD  PRO A  45     -17.146  -9.716 -30.674  1.00  0.00              
ATOM    537  HA  PRO A  45     -16.430 -12.670 -31.233  1.00  0.00              
ATOM    538 1HB  PRO A  45     -16.070 -10.284 -33.121  1.00  0.00              
ATOM    539 2HB  PRO A  45     -17.083 -11.717 -33.341  1.00  0.00              
ATOM    540 1HG  PRO A  45     -18.317  -9.543 -32.515  1.00  0.00              
ATOM    541 2HG  PRO A  45     -18.636 -11.023 -31.600  1.00  0.00              
ATOM    542 1HD  PRO A  45     -16.664  -8.754 -30.904  1.00  0.00              
ATOM    543 2HD  PRO A  45     -17.836  -9.536 -29.837  1.00  0.00              
ATOM    544  N   THR A  46     -14.137 -13.204 -31.470  1.00  0.00              
ATOM    545  CA  THR A  46     -12.757 -13.641 -31.644  1.00  0.00              
ATOM    546  C   THR A  46     -12.629 -14.773 -32.660  1.00  0.00              
ATOM    547  O   THR A  46     -13.287 -15.793 -32.522  1.00  0.00              
ATOM    548  CB  THR A  46     -12.148 -14.103 -30.307  1.00  0.00              
ATOM    549  OG1 THR A  46     -12.161 -13.016 -29.372  1.00  0.00              
ATOM    550  CG2 THR A  46     -10.716 -14.576 -30.508  1.00  0.00              
ATOM    551  H   THR A  46     -14.821 -13.858 -31.118  1.00  0.00              
ATOM    552  HA  THR A  46     -12.158 -12.821 -32.040  1.00  0.00              
ATOM    553  HB  THR A  46     -12.747 -14.921 -29.908  1.00  0.00              
ATOM    554  HG1 THR A  46     -13.066 -12.729 -29.229  1.00  0.00              
ATOM    555 1HG2 THR A  46     -10.303 -14.898 -29.553  1.00  0.00              
ATOM    556 2HG2 THR A  46     -10.704 -15.410 -31.210  1.00  0.00              
ATOM    557 3HG2 THR A  46     -10.116 -13.758 -30.906  1.00  0.00              
ATOM    558  N   PHE A  47     -11.783 -14.588 -33.675  1.00  0.00              
ATOM    559  CA  PHE A  47     -11.573 -15.640 -34.660  1.00  0.00              
ATOM    560  C   PHE A  47     -10.371 -16.394 -34.089  1.00  0.00              
ATOM    561  O   PHE A  47     -10.481 -17.570 -33.744  1.00  0.00              
ATOM    562  CB  PHE A  47     -11.304 -15.093 -36.063  1.00  0.00              
ATOM    563  CG  PHE A  47     -10.859 -16.138 -37.046  1.00  0.00              
ATOM    564  CD1 PHE A  47     -11.776 -17.010 -37.615  1.00  0.00              
ATOM    565  CD2 PHE A  47      -9.525 -16.251 -37.405  1.00  0.00              
ATOM    566  CE1 PHE A  47     -11.368 -17.972 -38.519  1.00  0.00              
ATOM    567  CE2 PHE A  47      -9.114 -17.210 -38.309  1.00  0.00              
ATOM    568  CZ  PHE A  47     -10.037 -18.072 -38.867  1.00  0.00              
ATOM    569  H   PHE A  47     -11.281 -13.718 -33.770  1.00  0.00              
ATOM    570  HA  PHE A  47     -12.460 -16.273 -34.721  1.00  0.00              
ATOM    571 1HB  PHE A  47     -12.210 -14.646 -36.471  1.00  0.00              
ATOM    572 2HB  PHE A  47     -10.515 -14.343 -36.027  1.00  0.00              
ATOM    573  HD1 PHE A  47     -12.828 -16.930 -37.341  1.00  0.00              
ATOM    574  HD2 PHE A  47      -8.796 -15.570 -36.964  1.00  0.00              
ATOM    575  HE1 PHE A  47     -12.098 -18.651 -38.958  1.00  0.00              
ATOM    576  HE2 PHE A  47      -8.062 -17.288 -38.583  1.00  0.00              
ATOM    577  HZ  PHE A  47      -9.715 -18.830 -39.579  1.00  0.00              
ATOM    578  N   ALA A  48      -9.235 -15.700 -33.962  1.00  0.00              
ATOM    579  CA  ALA A  48      -8.026 -16.262 -33.336  1.00  0.00              
ATOM    580  C   ALA A  48      -7.035 -15.148 -32.999  1.00  0.00              
ATOM    581  O   ALA A  48      -6.558 -14.436 -33.886  1.00  0.00              
ATOM    582  CB  ALA A  48      -7.367 -17.298 -34.270  1.00  0.00              
ATOM    583  H   ALA A  48      -9.213 -14.753 -34.312  1.00  0.00              
ATOM    584  HA  ALA A  48      -8.310 -16.752 -32.404  1.00  0.00              
ATOM    585 1HB  ALA A  48      -6.475 -17.702 -33.791  1.00  0.00              
ATOM    586 2HB  ALA A  48      -8.070 -18.107 -34.470  1.00  0.00              
ATOM    587 3HB  ALA A  48      -7.089 -16.817 -35.207  1.00  0.00              
ATOM    588  N   ASP A  49      -6.735 -15.005 -31.711  1.00  0.00              
ATOM    589  CA  ASP A  49      -5.763 -14.014 -31.238  1.00  0.00              
ATOM    590  C   ASP A  49      -4.643 -14.694 -30.455  1.00  0.00              
ATOM    591  O   ASP A  49      -4.899 -15.613 -29.687  1.00  0.00              
ATOM    592  CB  ASP A  49      -6.446 -12.954 -30.370  1.00  0.00              
ATOM    593  CG  ASP A  49      -7.415 -12.053 -31.123  1.00  0.00              
ATOM    594  OD1 ASP A  49      -7.419 -12.095 -32.330  1.00  0.00              
ATOM    595  OD2 ASP A  49      -8.249 -11.451 -30.489  1.00  0.00              
ATOM    596  H   ASP A  49      -7.194 -15.604 -31.040  1.00  0.00              
ATOM    597  HA  ASP A  49      -5.299 -13.516 -32.090  1.00  0.00              
ATOM    598 1HB  ASP A  49      -6.942 -13.367 -29.491  1.00  0.00              
ATOM    599 2HB  ASP A  49      -5.578 -12.373 -30.059  1.00  0.00              
ATOM    600  N   SER A  50      -3.416 -14.214 -30.656  1.00  0.00              
ATOM    601  CA  SER A  50      -2.231 -14.734 -29.971  1.00  0.00              
ATOM    602  C   SER A  50      -1.700 -13.680 -29.001  1.00  0.00              
ATOM    603  O   SER A  50      -1.406 -12.547 -29.402  1.00  0.00              
ATOM    604  CB  SER A  50      -1.164 -15.129 -30.973  1.00  0.00              
ATOM    605  OG  SER A  50       0.015 -15.555 -30.347  1.00  0.00              
ATOM    606  H   SER A  50      -3.310 -13.456 -31.315  1.00  0.00              
ATOM    607  HA  SER A  50      -2.406 -15.683 -29.463  1.00  0.00              
ATOM    608 1HB  SER A  50      -1.550 -15.940 -31.591  1.00  0.00              
ATOM    609 2HB  SER A  50      -0.940 -14.269 -31.603  1.00  0.00              
ATOM    610  HG  SER A  50      -0.206 -16.089 -29.580  1.00  0.00              
ATOM    611  N   TYR A  51      -1.586 -14.056 -27.731  1.00  0.00              
ATOM    612  CA  TYR A  51      -1.014 -13.187 -26.705  1.00  0.00              
ATOM    613  C   TYR A  51       0.267 -13.818 -26.167  1.00  0.00              
ATOM    614  O   TYR A  51       0.400 -15.048 -26.166  1.00  0.00              
ATOM    615  CB  TYR A  51      -2.012 -12.947 -25.570  1.00  0.00              
ATOM    616  CG  TYR A  51      -3.341 -12.390 -26.029  1.00  0.00              
ATOM    617  CD1 TYR A  51      -4.302 -13.214 -26.597  1.00  0.00              
ATOM    618  CD2 TYR A  51      -3.632 -11.041 -25.893  1.00  0.00              
ATOM    619  CE1 TYR A  51      -5.517 -12.711 -27.019  1.00  0.00              
ATOM    620  CE2 TYR A  51      -4.844 -10.526 -26.310  1.00  0.00              
ATOM    621  CZ  TYR A  51      -5.784 -11.364 -26.873  1.00  0.00              
ATOM    622  OH  TYR A  51      -6.993 -10.857 -27.290  1.00  0.00              
ATOM    623  H   TYR A  51      -1.910 -14.977 -27.471  1.00  0.00              
ATOM    624  HA  TYR A  51      -0.752 -12.222 -27.141  1.00  0.00              
ATOM    625 1HB  TYR A  51      -2.172 -13.905 -25.073  1.00  0.00              
ATOM    626 2HB  TYR A  51      -1.546 -12.250 -24.874  1.00  0.00              
ATOM    627  HD1 TYR A  51      -4.083 -14.277 -26.708  1.00  0.00              
ATOM    628  HD2 TYR A  51      -2.884 -10.384 -25.448  1.00  0.00              
ATOM    629  HE1 TYR A  51      -6.262 -13.370 -27.463  1.00  0.00              
ATOM    630  HE2 TYR A  51      -5.053  -9.462 -26.195  1.00  0.00              
ATOM    631  HH  TYR A  51      -7.571 -11.525 -27.665  1.00  0.00              
ATOM    632  N   LEU A  52       1.212 -12.989 -25.725  1.00  0.00              
ATOM    633  CA  LEU A  52       2.448 -13.517 -25.153  1.00  0.00              
ATOM    634  C   LEU A  52       2.914 -12.596 -24.021  1.00  0.00              
ATOM    635  O   LEU A  52       2.814 -11.373 -24.125  1.00  0.00              
ATOM    636  CB  LEU A  52       3.531 -13.651 -26.231  1.00  0.00              
ATOM    637  CG  LEU A  52       4.945 -13.925 -25.706  1.00  0.00              
ATOM    638  CD1 LEU A  52       5.059 -15.370 -25.241  1.00  0.00              
ATOM    639  CD2 LEU A  52       5.961 -13.629 -26.799  1.00  0.00              
ATOM    640  H   LEU A  52       1.083 -11.988 -25.781  1.00  0.00              
ATOM    641  HA  LEU A  52       2.260 -14.500 -24.723  1.00  0.00              
ATOM    642 1HB  LEU A  52       3.151 -14.526 -26.756  1.00  0.00              
ATOM    643 2HB  LEU A  52       3.535 -12.796 -26.907  1.00  0.00              
ATOM    644  HG  LEU A  52       5.126 -13.229 -24.886  1.00  0.00              
ATOM    645 1HD1 LEU A  52       6.067 -15.555 -24.869  1.00  0.00              
ATOM    646 2HD1 LEU A  52       4.339 -15.553 -24.442  1.00  0.00              
ATOM    647 3HD1 LEU A  52       4.852 -16.038 -26.076  1.00  0.00              
ATOM    648 1HD2 LEU A  52       6.966 -13.823 -26.424  1.00  0.00              
ATOM    649 2HD2 LEU A  52       5.764 -14.267 -27.661  1.00  0.00              
ATOM    650 3HD2 LEU A  52       5.881 -12.583 -27.097  1.00  0.00              
ATOM    651  N   LYS A  53       3.402 -13.182 -22.932  1.00  0.00              
ATOM    652  CA  LYS A  53       3.801 -12.380 -21.777  1.00  0.00              
ATOM    653  C   LYS A  53       4.878 -13.070 -20.964  1.00  0.00              
ATOM    654  O   LYS A  53       4.815 -14.283 -20.727  1.00  0.00              
ATOM    655  CB  LYS A  53       2.593 -12.080 -20.888  1.00  0.00              
ATOM    656  CG  LYS A  53       2.879 -11.123 -19.739  1.00  0.00              
ATOM    657  CD  LYS A  53       1.603 -10.745 -19.001  1.00  0.00              
ATOM    658  CE  LYS A  53       1.865  -9.671 -17.956  1.00  0.00              
ATOM    659  NZ  LYS A  53       0.616  -9.255 -17.261  1.00  0.00              
ATOM    660  H   LYS A  53       3.501 -14.186 -22.892  1.00  0.00              
ATOM    661  HA  LYS A  53       4.228 -11.435 -22.114  1.00  0.00              
ATOM    662 1HB  LYS A  53       1.822 -11.654 -21.531  1.00  0.00              
ATOM    663 2HB  LYS A  53       2.245 -13.032 -20.488  1.00  0.00              
ATOM    664 1HG  LYS A  53       3.569 -11.608 -19.048  1.00  0.00              
ATOM    665 2HG  LYS A  53       3.345 -10.224 -20.144  1.00  0.00              
ATOM    666 1HD  LYS A  53       0.878 -10.377 -19.728  1.00  0.00              
ATOM    667 2HD  LYS A  53       1.207 -11.636 -18.514  1.00  0.00              
ATOM    668 1HE  LYS A  53       2.570 -10.067 -17.227  1.00  0.00              
ATOM    669 2HE  LYS A  53       2.306  -8.808 -18.455  1.00  0.00              
ATOM    670 1HZ  LYS A  53       0.832  -8.543 -16.578  1.00  0.00              
ATOM    671 2HZ  LYS A  53      -0.039  -8.886 -17.936  1.00  0.00              
ATOM    672 3HZ  LYS A  53       0.207 -10.054 -16.797  1.00  0.00              
ATOM    673  N   LYS A  54       5.870 -12.296 -20.536  1.00  0.00              
ATOM    674  CA  LYS A  54       6.921 -12.844 -19.694  1.00  0.00              
ATOM    675  C   LYS A  54       6.399 -12.830 -18.268  1.00  0.00              
ATOM    676  O   LYS A  54       5.955 -11.804 -17.779  1.00  0.00              
ATOM    677  CB  LYS A  54       8.218 -12.042 -19.816  1.00  0.00              
ATOM    678  CG  LYS A  54       9.395 -12.629 -19.048  1.00  0.00              
ATOM    679  CD  LYS A  54      10.687 -11.891 -19.366  1.00  0.00              
ATOM    680  CE  LYS A  54      10.712 -10.514 -18.720  1.00  0.00              
ATOM    681  NZ  LYS A  54      12.010  -9.820 -18.939  1.00  0.00              
ATOM    682  H   LYS A  54       5.902 -11.320 -20.791  1.00  0.00              
ATOM    683  HA  LYS A  54       7.132 -13.873 -19.989  1.00  0.00              
ATOM    684 1HB  LYS A  54       8.466 -11.995 -20.877  1.00  0.00              
ATOM    685 2HB  LYS A  54       8.009 -11.038 -19.448  1.00  0.00              
ATOM    686 1HG  LYS A  54       9.184 -12.551 -17.980  1.00  0.00              
ATOM    687 2HG  LYS A  54       9.499 -13.678 -19.321  1.00  0.00              
ATOM    688 1HD  LYS A  54      11.525 -12.482 -18.994  1.00  0.00              
ATOM    689 2HD  LYS A  54      10.769 -11.786 -20.447  1.00  0.00              
ATOM    690 1HE  LYS A  54       9.906  -9.920 -19.149  1.00  0.00              
ATOM    691 2HE  LYS A  54      10.542 -10.635 -17.650  1.00  0.00              
ATOM    692 1HZ  LYS A  54      11.985  -8.912 -18.496  1.00  0.00              
ATOM    693 2HZ  LYS A  54      12.758 -10.369 -18.540  1.00  0.00              
ATOM    694 3HZ  LYS A  54      12.167  -9.706 -19.930  1.00  0.00              
ATOM    695  N   VAL A  55       6.422 -13.980 -17.615  1.00  0.00              
ATOM    696  CA  VAL A  55       5.887 -14.079 -16.270  1.00  0.00              
ATOM    697  C   VAL A  55       6.862 -14.860 -15.419  1.00  0.00              
ATOM    698  O   VAL A  55       7.841 -15.412 -15.927  1.00  0.00              
ATOM    699  CB  VAL A  55       4.507 -14.763 -16.239  1.00  0.00              
ATOM    700  CG1 VAL A  55       3.484 -13.933 -17.000  1.00  0.00              
ATOM    701  CG2 VAL A  55       4.594 -16.165 -16.824  1.00  0.00              
ATOM    702  H   VAL A  55       6.814 -14.802 -18.051  1.00  0.00              
ATOM    703  HA  VAL A  55       5.790 -13.096 -15.808  1.00  0.00              
ATOM    704  HB  VAL A  55       4.189 -14.872 -15.202  1.00  0.00              
ATOM    705 1HG1 VAL A  55       2.514 -14.431 -16.967  1.00  0.00              
ATOM    706 2HG1 VAL A  55       3.400 -12.948 -16.540  1.00  0.00              
ATOM    707 3HG1 VAL A  55       3.801 -13.825 -18.037  1.00  0.00              
ATOM    708 1HG2 VAL A  55       3.611 -16.634 -16.793  1.00  0.00              
ATOM    709 2HG2 VAL A  55       4.937 -16.107 -17.857  1.00  0.00              
ATOM    710 3HG2 VAL A  55       5.297 -16.760 -16.240  1.00  0.00              
ATOM    711  N   VAL A  56       6.597 -14.898 -14.119  1.00  0.00              
ATOM    712  CA  VAL A  56       7.500 -15.571 -13.208  1.00  0.00              
ATOM    713  C   VAL A  56       6.754 -16.812 -12.756  1.00  0.00              
ATOM    714  O   VAL A  56       5.668 -16.716 -12.173  1.00  0.00              
ATOM    715  CB  VAL A  56       7.897 -14.705 -11.997  1.00  0.00              
ATOM    716  CG1 VAL A  56       8.813 -15.482 -11.064  1.00  0.00              
ATOM    717  CG2 VAL A  56       8.571 -13.422 -12.458  1.00  0.00              
ATOM    718  H   VAL A  56       5.765 -14.458 -13.752  1.00  0.00              
ATOM    719  HA  VAL A  56       8.417 -15.877 -13.712  1.00  0.00              
ATOM    720  HB  VAL A  56       6.994 -14.413 -11.460  1.00  0.00              
ATOM    721 1HG1 VAL A  56       9.083 -14.855 -10.214  1.00  0.00              
ATOM    722 2HG1 VAL A  56       8.298 -16.374 -10.707  1.00  0.00              
ATOM    723 3HG1 VAL A  56       9.716 -15.773 -11.600  1.00  0.00              
ATOM    724 1HG2 VAL A  56       8.844 -12.822 -11.590  1.00  0.00              
ATOM    725 2HG2 VAL A  56       9.468 -13.668 -13.027  1.00  0.00              
ATOM    726 3HG2 VAL A  56       7.885 -12.856 -13.088  1.00  0.00              
ATOM    727  N   LEU A  57       7.323 -17.976 -13.055  1.00  0.00              
ATOM    728  CA  LEU A  57       6.723 -19.246 -12.662  1.00  0.00              
ATOM    729  C   LEU A  57       7.577 -19.843 -11.548  1.00  0.00              
ATOM    730  O   LEU A  57       8.657 -20.372 -11.808  1.00  0.00              
ATOM    731  CB  LEU A  57       6.673 -20.221 -13.855  1.00  0.00              
ATOM    732  CG  LEU A  57       6.102 -21.605 -13.523  1.00  0.00              
ATOM    733  CD1 LEU A  57       4.642 -21.453 -13.085  1.00  0.00              
ATOM    734  CD2 LEU A  57       6.204 -22.529 -14.723  1.00  0.00              
ATOM    735  H   LEU A  57       8.193 -17.981 -13.568  1.00  0.00              
ATOM    736  HA  LEU A  57       5.720 -19.071 -12.274  1.00  0.00              
ATOM    737 1HB  LEU A  57       5.989 -19.675 -14.503  1.00  0.00              
ATOM    738 2HB  LEU A  57       7.644 -20.309 -14.344  1.00  0.00              
ATOM    739  HG  LEU A  57       6.720 -22.030 -12.732  1.00  0.00              
ATOM    740 1HD1 LEU A  57       4.229 -22.434 -12.846  1.00  0.00              
ATOM    741 2HD1 LEU A  57       4.591 -20.816 -12.202  1.00  0.00              
ATOM    742 3HD1 LEU A  57       4.065 -21.004 -13.892  1.00  0.00              
ATOM    743 1HD2 LEU A  57       5.794 -23.505 -14.465  1.00  0.00              
ATOM    744 2HD2 LEU A  57       5.643 -22.106 -15.557  1.00  0.00              
ATOM    745 3HD2 LEU A  57       7.250 -22.640 -15.009  1.00  0.00              
ATOM    746  N   ASP A  58       7.091 -19.743 -10.313  1.00  0.00              
ATOM    747  CA  ASP A  58       7.803 -20.254  -9.143  1.00  0.00              
ATOM    748  C   ASP A  58       9.240 -19.774  -9.064  1.00  0.00              
ATOM    749  O   ASP A  58      10.155 -20.541  -8.760  1.00  0.00              
ATOM    750  CB  ASP A  58       7.751 -21.785  -9.115  1.00  0.00              
ATOM    751  CG  ASP A  58       6.331 -22.303  -8.965  1.00  0.00              
ATOM    752  OD1 ASP A  58       5.591 -21.748  -8.124  1.00  0.00              
ATOM    753  OD2 ASP A  58       5.949 -23.261  -9.672  1.00  0.00              
ATOM    754  H   ASP A  58       6.195 -19.296 -10.187  1.00  0.00              
ATOM    755  HA  ASP A  58       7.326 -19.890  -8.232  1.00  0.00              
ATOM    756 1HB  ASP A  58       8.249 -22.252  -9.966  1.00  0.00              
ATOM    757 2HB  ASP A  58       8.323 -21.979  -8.206  1.00  0.00              
ATOM    758  N   GLY A  59       9.424 -18.494  -9.358  1.00  0.00              
ATOM    759  CA  GLY A  59      10.747 -17.913  -9.363  1.00  0.00              
ATOM    760  C   GLY A  59      11.505 -17.994 -10.671  1.00  0.00              
ATOM    761  O   GLY A  59      12.573 -17.407 -10.780  1.00  0.00              
ATOM    762  H   GLY A  59       8.630 -17.912  -9.582  1.00  0.00              
ATOM    763 1HA  GLY A  59      10.672 -16.854  -9.114  1.00  0.00              
ATOM    764 2HA  GLY A  59      11.361 -18.418  -8.618  1.00  0.00              
ATOM    765  N   GLU A  60      10.961 -18.694 -11.661  1.00  0.00              
ATOM    766  CA  GLU A  60      11.634 -18.839 -12.957  1.00  0.00              
ATOM    767  C   GLU A  60      11.190 -17.841 -14.018  1.00  0.00              
ATOM    768  O   GLU A  60      10.018 -17.516 -14.118  1.00  0.00              
ATOM    769  CB  GLU A  60      11.427 -20.259 -13.488  1.00  0.00              
ATOM    770  CG  GLU A  60      12.013 -21.352 -12.606  1.00  0.00              
ATOM    771  CD  GLU A  60      11.715 -22.718 -13.158  1.00  0.00              
ATOM    772  OE1 GLU A  60      10.985 -22.805 -14.117  1.00  0.00              
ATOM    773  OE2 GLU A  60      12.304 -23.666 -12.694  1.00  0.00              
ATOM    774  H   GLU A  60      10.064 -19.137 -11.520  1.00  0.00              
ATOM    775  HA  GLU A  60      12.703 -18.655 -12.841  1.00  0.00              
ATOM    776 1HB  GLU A  60      10.351 -20.409 -13.585  1.00  0.00              
ATOM    777 2HB  GLU A  60      11.890 -20.301 -14.474  1.00  0.00              
ATOM    778 1HG  GLU A  60      13.087 -21.252 -12.448  1.00  0.00              
ATOM    779 2HG  GLU A  60      11.494 -21.223 -11.658  1.00  0.00              
ATOM    780  N   GLU A  61      12.132 -17.362 -14.814  1.00  0.00              
ATOM    781  CA  GLU A  61      11.806 -16.412 -15.869  1.00  0.00              
ATOM    782  C   GLU A  61      11.289 -17.265 -17.023  1.00  0.00              
ATOM    783  O   GLU A  61      12.060 -17.969 -17.663  1.00  0.00              
ATOM    784  CB  GLU A  61      13.015 -15.572 -16.285  1.00  0.00              
ATOM    785  CG  GLU A  61      13.560 -14.667 -15.189  1.00  0.00              
ATOM    786  CD  GLU A  61      14.757 -13.891 -15.665  1.00  0.00              
ATOM    787  OE1 GLU A  61      15.163 -14.090 -16.785  1.00  0.00              
ATOM    788  OE2 GLU A  61      15.197 -13.021 -14.952  1.00  0.00              
ATOM    789  H   GLU A  61      13.092 -17.653 -14.694  1.00  0.00              
ATOM    790  HA  GLU A  61      11.029 -15.729 -15.524  1.00  0.00              
ATOM    791 1HB  GLU A  61      13.793 -16.268 -16.600  1.00  0.00              
ATOM    792 2HB  GLU A  61      12.705 -14.964 -17.136  1.00  0.00              
ATOM    793 1HG  GLU A  61      12.818 -13.977 -14.788  1.00  0.00              
ATOM    794 2HG  GLU A  61      13.865 -15.364 -14.410  1.00  0.00              
ATOM    795  N   VAL A  62       9.988 -17.228 -17.270  1.00  0.00              
ATOM    796  CA  VAL A  62       9.414 -18.003 -18.366  1.00  0.00              
ATOM    797  C   VAL A  62       8.435 -17.111 -19.128  1.00  0.00              
ATOM    798  O   VAL A  62       8.103 -16.004 -18.676  1.00  0.00              
ATOM    799  CB  VAL A  62       8.650 -19.244 -17.828  1.00  0.00              
ATOM    800  CG1 VAL A  62       9.610 -20.175 -17.091  1.00  0.00              
ATOM    801  CG2 VAL A  62       7.552 -18.807 -16.881  1.00  0.00              
ATOM    802  H   VAL A  62       9.380 -16.660 -16.699  1.00  0.00              
ATOM    803  HA  VAL A  62      10.180 -18.307 -19.080  1.00  0.00              
ATOM    804  HB  VAL A  62       8.168 -19.754 -18.663  1.00  0.00              
ATOM    805 1HG1 VAL A  62       9.063 -21.041 -16.718  1.00  0.00              
ATOM    806 2HG1 VAL A  62      10.392 -20.507 -17.774  1.00  0.00              
ATOM    807 3HG1 VAL A  62      10.061 -19.644 -16.252  1.00  0.00              
ATOM    808 1HG2 VAL A  62       7.021 -19.683 -16.510  1.00  0.00              
ATOM    809 2HG2 VAL A  62       7.991 -18.264 -16.044  1.00  0.00              
ATOM    810 3HG2 VAL A  62       6.854 -18.157 -17.408  1.00  0.00              
ATOM    811  N   ALA A  63       7.984 -17.583 -20.284  1.00  0.00              
ATOM    812  CA  ALA A  63       6.982 -16.847 -21.026  1.00  0.00              
ATOM    813  C   ALA A  63       5.769 -17.728 -21.228  1.00  0.00              
ATOM    814  O   ALA A  63       5.876 -18.958 -21.264  1.00  0.00              
ATOM    815  CB  ALA A  63       7.536 -16.365 -22.359  1.00  0.00              
ATOM    816  H   ALA A  63       8.331 -18.455 -20.657  1.00  0.00              
ATOM    817  HA  ALA A  63       6.686 -15.975 -20.443  1.00  0.00              
ATOM    818 1HB  ALA A  63       6.757 -15.831 -22.903  1.00  0.00              
ATOM    819 2HB  ALA A  63       8.379 -15.697 -22.183  1.00  0.00              
ATOM    820 3HB  ALA A  63       7.866 -17.221 -22.946  1.00  0.00              
ATOM    821  N   ILE A  64       4.607 -17.100 -21.352  1.00  0.00              
ATOM    822  CA  ILE A  64       3.396 -17.865 -21.584  1.00  0.00              
ATOM    823  C   ILE A  64       2.834 -17.312 -22.888  1.00  0.00              
ATOM    824  O   ILE A  64       2.923 -16.115 -23.133  1.00  0.00              
ATOM    825  CB  ILE A  64       2.387 -17.691 -20.430  1.00  0.00              
ATOM    826  CG1 ILE A  64       1.054 -18.335 -20.808  1.00  0.00              
ATOM    827  CG2 ILE A  64       2.197 -16.222 -20.110  1.00  0.00              
ATOM    828  CD1 ILE A  64       0.094 -18.452 -19.647  1.00  0.00              
ATOM    829  H   ILE A  64       4.547 -16.094 -21.288  1.00  0.00              
ATOM    830  HA  ILE A  64       3.629 -18.920 -21.721  1.00  0.00              
ATOM    831  HB  ILE A  64       2.763 -18.209 -19.548  1.00  0.00              
ATOM    832 1HG1 ILE A  64       0.610 -17.724 -21.593  1.00  0.00              
ATOM    833 2HG1 ILE A  64       1.274 -19.326 -21.204  1.00  0.00              
ATOM    834 1HG2 ILE A  64       1.481 -16.118 -19.294  1.00  0.00              
ATOM    835 2HG2 ILE A  64       3.150 -15.788 -19.813  1.00  0.00              
ATOM    836 3HG2 ILE A  64       1.819 -15.703 -20.991  1.00  0.00              
ATOM    837 1HD1 ILE A  64      -0.832 -18.918 -19.986  1.00  0.00              
ATOM    838 2HD1 ILE A  64       0.541 -19.064 -18.863  1.00  0.00              
ATOM    839 3HD1 ILE A  64      -0.125 -17.461 -19.253  1.00  0.00              
ATOM    840  N   ASP A  65       2.318 -18.192 -23.736  1.00  0.00              
ATOM    841  CA  ASP A  65       1.685 -17.783 -24.991  1.00  0.00              
ATOM    842  C   ASP A  65       0.240 -18.277 -24.890  1.00  0.00              
ATOM    843  O   ASP A  65      -0.002 -19.434 -24.562  1.00  0.00              
ATOM    844  CB  ASP A  65       2.396 -18.366 -26.215  1.00  0.00              
ATOM    845  CG  ASP A  65       2.034 -17.695 -27.532  1.00  0.00              
ATOM    846  OD1 ASP A  65       0.866 -17.601 -27.827  1.00  0.00              
ATOM    847  OD2 ASP A  65       2.909 -17.144 -28.155  1.00  0.00              
ATOM    848  H   ASP A  65       2.366 -19.174 -23.507  1.00  0.00              
ATOM    849  HA  ASP A  65       1.709 -16.696 -25.079  1.00  0.00              
ATOM    850 1HB  ASP A  65       3.481 -18.401 -26.111  1.00  0.00              
ATOM    851 2HB  ASP A  65       1.996 -19.381 -26.203  1.00  0.00              
ATOM    852  N   ILE A  66      -0.723 -17.403 -25.139  1.00  0.00              
ATOM    853  CA  ILE A  66      -2.122 -17.821 -25.074  1.00  0.00              
ATOM    854  C   ILE A  66      -2.792 -17.674 -26.439  1.00  0.00              
ATOM    855  O   ILE A  66      -2.813 -16.583 -27.006  1.00  0.00              
ATOM    856  CB  ILE A  66      -2.916 -16.965 -24.064  1.00  0.00              
ATOM    857  CG1 ILE A  66      -2.329 -17.103 -22.660  1.00  0.00              
ATOM    858  CG2 ILE A  66      -4.372 -17.397 -24.046  1.00  0.00              
ATOM    859  CD1 ILE A  66      -2.984 -16.160 -21.642  1.00  0.00              
ATOM    860  H   ILE A  66      -0.505 -16.446 -25.375  1.00  0.00              
ATOM    861  HA  ILE A  66      -2.195 -18.881 -24.836  1.00  0.00              
ATOM    862  HB  ILE A  66      -2.847 -15.917 -24.356  1.00  0.00              
ATOM    863 1HG1 ILE A  66      -2.469 -18.138 -22.351  1.00  0.00              
ATOM    864 2HG1 ILE A  66      -1.263 -16.888 -22.732  1.00  0.00              
ATOM    865 1HG2 ILE A  66      -4.924 -16.789 -23.331  1.00  0.00              
ATOM    866 2HG2 ILE A  66      -4.802 -17.269 -25.038  1.00  0.00              
ATOM    867 3HG2 ILE A  66      -4.437 -18.446 -23.756  1.00  0.00              
ATOM    868 1HD1 ILE A  66      -2.525 -16.304 -20.663  1.00  0.00              
ATOM    869 2HD1 ILE A  66      -2.843 -15.126 -21.959  1.00  0.00              
ATOM    870 3HD1 ILE A  66      -4.049 -16.377 -21.577  1.00  0.00              
ATOM    871  N   PHE A  67      -3.303 -18.781 -26.968  1.00  0.00              
ATOM    872  CA  PHE A  67      -4.001 -18.753 -28.240  1.00  0.00              
ATOM    873  C   PHE A  67      -5.475 -18.842 -27.877  1.00  0.00              
ATOM    874  O   PHE A  67      -5.946 -19.854 -27.368  1.00  0.00              
ATOM    875  CB  PHE A  67      -3.573 -19.898 -29.159  1.00  0.00              
ATOM    876  CG  PHE A  67      -2.150 -19.799 -29.629  1.00  0.00              
ATOM    877  CD1 PHE A  67      -1.125 -20.403 -28.917  1.00  0.00              
ATOM    878  CD2 PHE A  67      -1.832 -19.099 -30.784  1.00  0.00              
ATOM    879  CE1 PHE A  67       0.185 -20.312 -29.349  1.00  0.00              
ATOM    880  CE2 PHE A  67      -0.524 -19.007 -31.218  1.00  0.00              
ATOM    881  CZ  PHE A  67       0.485 -19.614 -30.499  1.00  0.00              
ATOM    882  H   PHE A  67      -3.206 -19.660 -26.479  1.00  0.00              
ATOM    883  HA  PHE A  67      -3.791 -17.816 -28.757  1.00  0.00              
ATOM    884 1HB  PHE A  67      -3.663 -20.851 -28.639  1.00  0.00              
ATOM    885 2HB  PHE A  67      -4.195 -19.914 -30.053  1.00  0.00              
ATOM    886  HD1 PHE A  67      -1.362 -20.956 -28.008  1.00  0.00              
ATOM    887  HD2 PHE A  67      -2.630 -18.620 -31.352  1.00  0.00              
ATOM    888  HE1 PHE A  67       0.981 -20.792 -28.779  1.00  0.00              
ATOM    889  HE2 PHE A  67      -0.289 -18.455 -32.128  1.00  0.00              
ATOM    890  HZ  PHE A  67       1.517 -19.541 -30.839  1.00  0.00              
ATOM    891  N   ASP A  68      -6.180 -17.751 -28.124  1.00  0.00              
ATOM    892  CA  ASP A  68      -7.590 -17.630 -27.831  1.00  0.00              
ATOM    893  C   ASP A  68      -8.332 -17.631 -29.164  1.00  0.00              
ATOM    894  O   ASP A  68      -8.238 -16.670 -29.922  1.00  0.00              
ATOM    895  CB  ASP A  68      -7.887 -16.360 -27.030  1.00  0.00              
ATOM    896  CG  ASP A  68      -9.354 -16.176 -26.663  1.00  0.00              
ATOM    897  OD1 ASP A  68     -10.146 -17.014 -27.024  1.00  0.00              
ATOM    898  OD2 ASP A  68      -9.647 -15.289 -25.897  1.00  0.00              
ATOM    899  H   ASP A  68      -5.696 -16.968 -28.539  1.00  0.00              
ATOM    900  HA  ASP A  68      -7.920 -18.487 -27.243  1.00  0.00              
ATOM    901 1HB  ASP A  68      -7.274 -16.257 -26.135  1.00  0.00              
ATOM    902 2HB  ASP A  68      -7.598 -15.602 -27.759  1.00  0.00              
ATOM    903  N   THR A  69      -9.066 -18.700 -29.450  1.00  0.00              
ATOM    904  CA  THR A  69      -9.765 -18.793 -30.726  1.00  0.00              
ATOM    905  C   THR A  69     -11.273 -18.893 -30.566  1.00  0.00              
ATOM    906  O   THR A  69     -11.786 -18.977 -29.451  1.00  0.00              
ATOM    907  CB  THR A  69      -9.276 -20.006 -31.540  1.00  0.00              
ATOM    908  OG1 THR A  69      -9.776 -21.213 -30.950  1.00  0.00              
ATOM    909  CG2 THR A  69      -7.756 -20.051 -31.568  1.00  0.00              
ATOM    910  H   THR A  69      -9.147 -19.459 -28.788  1.00  0.00              
ATOM    911  HA  THR A  69      -9.595 -17.886 -31.307  1.00  0.00              
ATOM    912  HB  THR A  69      -9.655 -19.925 -32.558  1.00  0.00              
ATOM    913  HG1 THR A  69     -10.688 -21.347 -31.221  1.00  0.00              
ATOM    914 1HG2 THR A  69      -7.430 -20.915 -32.147  1.00  0.00              
ATOM    915 2HG2 THR A  69      -7.373 -19.139 -32.026  1.00  0.00              
ATOM    916 3HG2 THR A  69      -7.377 -20.133 -30.550  1.00  0.00              
ATOM    917  N   ALA A  70     -11.973 -18.889 -31.697  1.00  0.00              
ATOM    918  CA  ALA A  70     -13.421 -19.114 -31.735  1.00  0.00              
ATOM    919  C   ALA A  70     -13.789 -20.500 -31.237  1.00  0.00              
ATOM    920  O   ALA A  70     -13.039 -21.459 -31.426  1.00  0.00              
ATOM    921  CB  ALA A  70     -13.941 -18.921 -33.166  1.00  0.00              
ATOM    922  H   ALA A  70     -11.479 -18.725 -32.563  1.00  0.00              
ATOM    923  HA  ALA A  70     -13.904 -18.397 -31.071  1.00  0.00              
ATOM    924 1HB  ALA A  70     -15.017 -19.089 -33.187  1.00  0.00              
ATOM    925 2HB  ALA A  70     -13.726 -17.905 -33.497  1.00  0.00              
ATOM    926 3HB  ALA A  70     -13.450 -19.631 -33.829  1.00  0.00              
ATOM    927  N   GLY A  71     -14.949 -20.608 -30.603  1.00  0.00              
ATOM    928  CA  GLY A  71     -15.405 -21.904 -30.144  1.00  0.00              
ATOM    929  C   GLY A  71     -15.840 -22.784 -31.302  1.00  0.00              
ATOM    930  O   GLY A  71     -15.840 -24.008 -31.203  1.00  0.00              
ATOM    931  H   GLY A  71     -15.525 -19.795 -30.433  1.00  0.00              
ATOM    932 1HA  GLY A  71     -14.593 -22.399 -29.611  1.00  0.00              
ATOM    933 2HA  GLY A  71     -16.250 -21.766 -29.470  1.00  0.00              
ATOM    934  N   LEU A  72     -16.188 -22.157 -32.418  1.00  0.00              
ATOM    935  CA  LEU A  72     -16.547 -22.899 -33.619  1.00  0.00              
ATOM    936  C   LEU A  72     -15.621 -22.607 -34.793  1.00  0.00              
ATOM    937  O   LEU A  72     -15.131 -21.493 -34.926  1.00  0.00              
ATOM    938  CB  LEU A  72     -17.998 -22.587 -34.004  1.00  0.00              
ATOM    939  CG  LEU A  72     -19.050 -22.969 -32.955  1.00  0.00              
ATOM    940  CD1 LEU A  72     -20.424 -22.480 -33.390  1.00  0.00              
ATOM    941  CD2 LEU A  72     -19.050 -24.479 -32.762  1.00  0.00              
ATOM    942  H   LEU A  72     -16.207 -21.148 -32.440  1.00  0.00              
ATOM    943  HA  LEU A  72     -16.449 -23.968 -33.431  1.00  0.00              
ATOM    944 1HB  LEU A  72     -17.930 -21.504 -34.088  1.00  0.00              
ATOM    945 2HB  LEU A  72     -18.258 -23.010 -34.975  1.00  0.00              
ATOM    946  HG  LEU A  72     -18.747 -22.513 -32.012  1.00  0.00              
ATOM    947 1HD1 LEU A  72     -21.164 -22.756 -32.639  1.00  0.00              
ATOM    948 2HD1 LEU A  72     -20.407 -21.396 -33.499  1.00  0.00              
ATOM    949 3HD1 LEU A  72     -20.688 -22.937 -34.343  1.00  0.00              
ATOM    950 1HD2 LEU A  72     -19.798 -24.749 -32.015  1.00  0.00              
ATOM    951 2HD2 LEU A  72     -19.288 -24.967 -33.707  1.00  0.00              
ATOM    952 3HD2 LEU A  72     -18.066 -24.803 -32.424  1.00  0.00              
ATOM    953  N   ASP A  73     -15.376 -23.607 -35.636  1.00  0.00              
ATOM    954  CA  ASP A  73     -14.492 -23.428 -36.790  1.00  0.00              
ATOM    955  C   ASP A  73     -15.041 -24.253 -37.940  1.00  0.00              
ATOM    956  O   ASP A  73     -15.374 -25.426 -37.773  1.00  0.00              
ATOM    957  CB  ASP A  73     -13.054 -23.842 -36.466  1.00  0.00              
ATOM    958  CG  ASP A  73     -12.051 -23.550 -37.574  1.00  0.00              
ATOM    959  OD1 ASP A  73     -12.456 -23.059 -38.601  1.00  0.00              
ATOM    960  OD2 ASP A  73     -10.875 -23.673 -37.330  1.00  0.00              
ATOM    961  H   ASP A  73     -15.805 -24.508 -35.479  1.00  0.00              
ATOM    962  HA  ASP A  73     -14.483 -22.380 -37.089  1.00  0.00              
ATOM    963 1HB  ASP A  73     -12.685 -23.431 -35.526  1.00  0.00              
ATOM    964 2HB  ASP A  73     -13.183 -24.920 -36.368  1.00  0.00              
ATOM    965  N   GLN A  74     -15.127 -23.627 -39.108  1.00  0.00              
ATOM    966  CA  GLN A  74     -15.661 -24.275 -40.302  1.00  0.00              
ATOM    967  C   GLN A  74     -14.847 -25.448 -40.822  1.00  0.00              
ATOM    968  O   GLN A  74     -15.416 -26.448 -41.268  1.00  0.00              
ATOM    969  CB  GLN A  74     -15.800 -23.241 -41.423  1.00  0.00              
ATOM    970  CG  GLN A  74     -16.901 -22.220 -41.195  1.00  0.00              
ATOM    971  CD  GLN A  74     -16.933 -21.153 -42.273  1.00  0.00              
ATOM    972  OE1 GLN A  74     -16.071 -21.117 -43.156  1.00  0.00              
ATOM    973  NE2 GLN A  74     -17.927 -20.275 -42.205  1.00  0.00              
ATOM    974  H   GLN A  74     -14.810 -22.670 -39.168  1.00  0.00              
ATOM    975  HA  GLN A  74     -16.635 -24.709 -40.077  1.00  0.00              
ATOM    976 1HB  GLN A  74     -14.838 -22.735 -41.505  1.00  0.00              
ATOM    977 2HB  GLN A  74     -15.997 -23.796 -42.340  1.00  0.00              
ATOM    978 1HG  GLN A  74     -17.930 -22.502 -40.973  1.00  0.00              
ATOM    979 2HG  GLN A  74     -16.442 -21.795 -40.302  1.00  0.00              
ATOM    980 1HE2 GLN A  74     -18.000 -19.547 -42.889  1.00  0.00              
ATOM    981 2HE2 GLN A  74     -18.603 -20.340 -41.471  1.00  0.00              
ATOM    982  N   GLN A  75     -13.523 -25.326 -40.772  1.00  0.00              
ATOM    983  CA  GLN A  75     -12.660 -26.398 -41.232  1.00  0.00              
ATOM    984  C   GLN A  75     -12.046 -27.216 -40.116  1.00  0.00              
ATOM    985  O   GLN A  75     -11.485 -26.665 -39.167  1.00  0.00              
ATOM    986  CB  GLN A  75     -11.539 -25.822 -42.102  1.00  0.00              
ATOM    987  CG  GLN A  75     -12.025 -25.126 -43.362  1.00  0.00              
ATOM    988  CD  GLN A  75     -12.724 -26.077 -44.315  1.00  0.00              
ATOM    989  OE1 GLN A  75     -12.193 -27.138 -44.656  1.00  0.00              
ATOM    990  NE2 GLN A  75     -13.919 -25.700 -44.755  1.00  0.00              
ATOM    991  H   GLN A  75     -13.106 -24.480 -40.410  1.00  0.00              
ATOM    992  HA  GLN A  75     -13.243 -27.113 -41.812  1.00  0.00              
ATOM    993 1HB  GLN A  75     -10.989 -25.117 -41.480  1.00  0.00              
ATOM    994 2HB  GLN A  75     -10.889 -26.655 -42.369  1.00  0.00              
ATOM    995 1HG  GLN A  75     -12.592 -24.196 -43.341  1.00  0.00              
ATOM    996 2HG  GLN A  75     -11.022 -24.930 -43.744  1.00  0.00              
ATOM    997 1HE2 GLN A  75     -14.428 -26.286 -45.387  1.00  0.00              
ATOM    998 2HE2 GLN A  75     -14.311 -24.831 -44.455  1.00  0.00              
ATOM    999  N   ALA A  76     -12.134 -28.536 -40.248  1.00  0.00              
ATOM   1000  CA  ALA A  76     -11.616 -29.449 -39.242  1.00  0.00              
ATOM   1001  C   ALA A  76     -10.097 -29.337 -39.137  1.00  0.00              
ATOM   1002  O   ALA A  76      -9.539 -29.379 -38.038  1.00  0.00              
ATOM   1003  CB  ALA A  76     -12.009 -30.886 -39.578  1.00  0.00              
ATOM   1004  H   ALA A  76     -12.574 -28.914 -41.075  1.00  0.00              
ATOM   1005  HA  ALA A  76     -12.033 -29.174 -38.273  1.00  0.00              
ATOM   1006 1HB  ALA A  76     -11.614 -31.558 -38.815  1.00  0.00              
ATOM   1007 2HB  ALA A  76     -13.096 -30.969 -39.607  1.00  0.00              
ATOM   1008 3HB  ALA A  76     -11.597 -31.158 -40.548  1.00  0.00              
ATOM   1009  N   SER A  77      -9.426 -29.188 -40.278  1.00  0.00              
ATOM   1010  CA  SER A  77      -7.968 -29.113 -40.289  1.00  0.00              
ATOM   1011  C   SER A  77      -7.467 -27.841 -39.603  1.00  0.00              
ATOM   1012  O   SER A  77      -6.480 -27.880 -38.876  1.00  0.00              
ATOM   1013  CB  SER A  77      -7.456 -29.180 -41.715  1.00  0.00              
ATOM   1014  OG  SER A  77      -7.715 -30.423 -42.309  1.00  0.00              
ATOM   1015  H   SER A  77      -9.929 -29.125 -41.153  1.00  0.00              
ATOM   1016  HA  SER A  77      -7.486 -29.984 -39.843  1.00  0.00              
ATOM   1017 1HB  SER A  77      -7.945 -28.400 -42.297  1.00  0.00              
ATOM   1018 2HB  SER A  77      -6.381 -29.008 -41.708  1.00  0.00              
ATOM   1019  HG  SER A  77      -7.128 -30.547 -43.059  1.00  0.00              
ATOM   1020  N   HIS A  78      -8.146 -26.725 -39.838  1.00  0.00              
ATOM   1021  CA  HIS A  78      -7.759 -25.459 -39.221  1.00  0.00              
ATOM   1022  C   HIS A  78      -7.947 -25.556 -37.705  1.00  0.00              
ATOM   1023  O   HIS A  78      -7.073 -25.156 -36.935  1.00  0.00              
ATOM   1024  CB  HIS A  78      -8.575 -24.294 -39.790  1.00  0.00              
ATOM   1025  CG  HIS A  78      -8.239 -23.961 -41.210  1.00  0.00              
ATOM   1026  ND1 HIS A  78      -9.032 -23.147 -41.991  1.00  0.00              
ATOM   1027  CD2 HIS A  78      -7.196 -24.331 -41.990  1.00  0.00              
ATOM   1028  CE1 HIS A  78      -8.491 -23.031 -43.192  1.00  0.00              
ATOM   1029  NE2 HIS A  78      -7.377 -23.739 -43.216  1.00  0.00              
ATOM   1030  H   HIS A  78      -8.945 -26.747 -40.455  1.00  0.00              
ATOM   1031  HA  HIS A  78      -6.704 -25.266 -39.412  1.00  0.00              
ATOM   1032 1HB  HIS A  78      -9.639 -24.535 -39.771  1.00  0.00              
ATOM   1033 2HB  HIS A  78      -8.398 -23.391 -39.207  1.00  0.00              
ATOM   1034  HD1 HIS A  78      -9.845 -22.647 -41.690  1.00  0.00              
ATOM   1035  HD2 HIS A  78      -6.325 -24.962 -41.811  1.00  0.00              
ATOM   1036  HE1 HIS A  78      -8.969 -22.424 -43.960  1.00  0.00              
ATOM   1037  N   ARG A  79      -9.088 -26.099 -37.289  1.00  0.00              
ATOM   1038  CA  ARG A  79      -9.354 -26.334 -35.878  1.00  0.00              
ATOM   1039  C   ARG A  79      -8.234 -27.182 -35.270  1.00  0.00              
ATOM   1040  O   ARG A  79      -7.690 -26.839 -34.215  1.00  0.00              
ATOM   1041  CB  ARG A  79     -10.700 -27.048 -35.697  1.00  0.00              
ATOM   1042  CG  ARG A  79     -10.988 -27.441 -34.244  1.00  0.00              
ATOM   1043  CD  ARG A  79     -11.989 -28.568 -34.184  1.00  0.00              
ATOM   1044  NE  ARG A  79     -11.498 -29.741 -34.905  1.00  0.00              
ATOM   1045  CZ  ARG A  79     -12.284 -30.597 -35.545  1.00  0.00              
ATOM   1046  NH1 ARG A  79     -13.595 -30.408 -35.544  1.00  0.00              
ATOM   1047  NH2 ARG A  79     -11.761 -31.619 -36.208  1.00  0.00              
ATOM   1048  H   ARG A  79      -9.788 -26.355 -37.970  1.00  0.00              
ATOM   1049  HA  ARG A  79      -9.368 -25.384 -35.342  1.00  0.00              
ATOM   1050 1HB  ARG A  79     -11.471 -26.370 -36.060  1.00  0.00              
ATOM   1051 2HB  ARG A  79     -10.674 -27.939 -36.325  1.00  0.00              
ATOM   1052 1HG  ARG A  79     -10.053 -27.754 -33.777  1.00  0.00              
ATOM   1053 2HG  ARG A  79     -11.381 -26.569 -33.721  1.00  0.00              
ATOM   1054 1HD  ARG A  79     -12.160 -28.834 -33.141  1.00  0.00              
ATOM   1055 2HD  ARG A  79     -12.924 -28.235 -34.633  1.00  0.00              
ATOM   1056  HE  ARG A  79     -10.550 -30.072 -35.029  1.00  0.00              
ATOM   1057 1HH1 ARG A  79     -13.988 -29.614 -35.058  1.00  0.00              
ATOM   1058 2HH1 ARG A  79     -14.196 -31.057 -36.030  1.00  0.00              
ATOM   1059 1HH2 ARG A  79     -10.758 -31.746 -36.225  1.00  0.00              
ATOM   1060 2HH2 ARG A  79     -12.366 -32.266 -36.691  1.00  0.00              
ATOM   1061  N   ASP A  80      -7.884 -28.275 -35.939  1.00  0.00              
ATOM   1062  CA  ASP A  80      -6.867 -29.191 -35.432  1.00  0.00              
ATOM   1063  C   ASP A  80      -5.491 -28.522 -35.382  1.00  0.00              
ATOM   1064  O   ASP A  80      -4.672 -28.833 -34.509  1.00  0.00              
ATOM   1065  CB  ASP A  80      -6.773 -30.442 -36.314  1.00  0.00              
ATOM   1066  CG  ASP A  80      -7.999 -31.336 -36.203  1.00  0.00              
ATOM   1067  OD1 ASP A  80      -8.903 -31.043 -35.390  1.00  0.00              
ATOM   1068  OD2 ASP A  80      -8.060 -32.339 -36.943  1.00  0.00              
ATOM   1069  H   ASP A  80      -8.334 -28.477 -36.821  1.00  0.00              
ATOM   1070  HA  ASP A  80      -7.107 -29.479 -34.408  1.00  0.00              
ATOM   1071 1HB  ASP A  80      -6.558 -30.222 -37.359  1.00  0.00              
ATOM   1072 2HB  ASP A  80      -5.912 -30.933 -35.859  1.00  0.00              
ATOM   1073  N   ASP A  81      -5.223 -27.629 -36.329  1.00  0.00              
ATOM   1074  CA  ASP A  81      -3.944 -26.929 -36.326  1.00  0.00              
ATOM   1075  C   ASP A  81      -3.846 -25.991 -35.111  1.00  0.00              
ATOM   1076  O   ASP A  81      -2.789 -25.878 -34.485  1.00  0.00              
ATOM   1077  CB  ASP A  81      -3.760 -26.142 -37.626  1.00  0.00              
ATOM   1078  CG  ASP A  81      -3.472 -27.004 -38.848  1.00  0.00              
ATOM   1079  OD1 ASP A  81      -3.179 -28.164 -38.677  1.00  0.00              
ATOM   1080  OD2 ASP A  81      -3.699 -26.544 -39.941  1.00  0.00              
ATOM   1081  H   ASP A  81      -5.894 -27.426 -37.056  1.00  0.00              
ATOM   1082  HA  ASP A  81      -3.130 -27.648 -36.236  1.00  0.00              
ATOM   1083 1HB  ASP A  81      -4.588 -25.467 -37.846  1.00  0.00              
ATOM   1084 2HB  ASP A  81      -2.873 -25.561 -37.374  1.00  0.00              
ATOM   1085  N   TYR A  82      -4.950 -25.339 -34.765  1.00  0.00              
ATOM   1086  CA  TYR A  82      -4.953 -24.419 -33.629  1.00  0.00              
ATOM   1087  C   TYR A  82      -4.585 -25.192 -32.359  1.00  0.00              
ATOM   1088  O   TYR A  82      -3.767 -24.754 -31.550  1.00  0.00              
ATOM   1089  CB  TYR A  82      -6.317 -23.743 -33.473  1.00  0.00              
ATOM   1090  CG  TYR A  82      -6.593 -22.673 -34.507  1.00  0.00              
ATOM   1091  CD1 TYR A  82      -7.706 -22.748 -35.331  1.00  0.00              
ATOM   1092  CD2 TYR A  82      -5.739 -21.590 -34.654  1.00  0.00              
ATOM   1093  CE1 TYR A  82      -7.962 -21.774 -36.276  1.00  0.00              
ATOM   1094  CE2 TYR A  82      -5.985 -20.610 -35.596  1.00  0.00              
ATOM   1095  CZ  TYR A  82      -7.098 -20.705 -36.405  1.00  0.00              
ATOM   1096  OH  TYR A  82      -7.349 -19.731 -37.344  1.00  0.00              
ATOM   1097  H   TYR A  82      -5.803 -25.477 -35.289  1.00  0.00              
ATOM   1098  HA  TYR A  82      -4.201 -23.644 -33.779  1.00  0.00              
ATOM   1099 1HB  TYR A  82      -7.075 -24.524 -33.548  1.00  0.00              
ATOM   1100 2HB  TYR A  82      -6.346 -23.302 -32.477  1.00  0.00              
ATOM   1101  HD1 TYR A  82      -8.384 -23.595 -35.223  1.00  0.00              
ATOM   1102  HD2 TYR A  82      -4.861 -21.521 -34.011  1.00  0.00              
ATOM   1103  HE1 TYR A  82      -8.841 -21.846 -36.917  1.00  0.00              
ATOM   1104  HE2 TYR A  82      -5.301 -19.767 -35.697  1.00  0.00              
ATOM   1105  HH  TYR A  82      -6.687 -19.035 -37.349  1.00  0.00              
ATOM   1106  N   PHE A  83      -5.242 -26.337 -32.187  1.00  0.00              
ATOM   1107  CA  PHE A  83      -5.027 -27.213 -31.040  1.00  0.00              
ATOM   1108  C   PHE A  83      -3.615 -27.769 -30.978  1.00  0.00              
ATOM   1109  O   PHE A  83      -2.955 -27.705 -29.940  1.00  0.00              
ATOM   1110  CB  PHE A  83      -6.020 -28.382 -31.088  1.00  0.00              
ATOM   1111  CG  PHE A  83      -7.447 -28.002 -30.776  1.00  0.00              
ATOM   1112  CD1 PHE A  83      -7.777 -26.720 -30.361  1.00  0.00              
ATOM   1113  CD2 PHE A  83      -8.466 -28.942 -30.909  1.00  0.00              
ATOM   1114  CE1 PHE A  83      -9.092 -26.375 -30.084  1.00  0.00              
ATOM   1115  CE2 PHE A  83      -9.787 -28.603 -30.631  1.00  0.00              
ATOM   1116  CZ  PHE A  83     -10.100 -27.319 -30.219  1.00  0.00              
ATOM   1117  H   PHE A  83      -5.919 -26.603 -32.888  1.00  0.00              
ATOM   1118  HA  PHE A  83      -5.160 -26.651 -30.115  1.00  0.00              
ATOM   1119 1HB  PHE A  83      -6.032 -28.824 -32.084  1.00  0.00              
ATOM   1120 2HB  PHE A  83      -5.740 -29.142 -30.360  1.00  0.00              
ATOM   1121  HD1 PHE A  83      -6.987 -25.976 -30.254  1.00  0.00              
ATOM   1122  HD2 PHE A  83      -8.220 -29.954 -31.233  1.00  0.00              
ATOM   1123  HE1 PHE A  83      -9.333 -25.363 -29.760  1.00  0.00              
ATOM   1124  HE2 PHE A  83     -10.576 -29.349 -30.736  1.00  0.00              
ATOM   1125  HZ  PHE A  83     -11.133 -27.050 -29.999  1.00  0.00              
ATOM   1126  N   ARG A  84      -3.152 -28.316 -32.099  1.00  0.00              
ATOM   1127  CA  ARG A  84      -1.846 -28.952 -32.163  1.00  0.00              
ATOM   1128  C   ARG A  84      -0.678 -28.003 -31.913  1.00  0.00              
ATOM   1129  O   ARG A  84       0.360 -28.415 -31.403  1.00  0.00              
ATOM   1130  CB  ARG A  84      -1.663 -29.701 -33.475  1.00  0.00              
ATOM   1131  CG  ARG A  84      -0.472 -30.645 -33.512  1.00  0.00              
ATOM   1132  CD  ARG A  84      -0.521 -31.650 -34.605  1.00  0.00              
ATOM   1133  NE  ARG A  84      -1.522 -32.689 -34.423  1.00  0.00              
ATOM   1134  CZ  ARG A  84      -2.086 -33.391 -35.424  1.00  0.00              
ATOM   1135  NH1 ARG A  84      -1.782 -33.145 -36.679  1.00  0.00              
ATOM   1136  NH2 ARG A  84      -2.974 -34.320 -35.113  1.00  0.00              
ATOM   1137  H   ARG A  84      -3.725 -28.287 -32.930  1.00  0.00              
ATOM   1138  HA  ARG A  84      -1.763 -29.704 -31.378  1.00  0.00              
ATOM   1139 1HB  ARG A  84      -2.577 -30.268 -33.648  1.00  0.00              
ATOM   1140 2HB  ARG A  84      -1.549 -28.949 -34.256  1.00  0.00              
ATOM   1141 1HG  ARG A  84       0.435 -30.054 -33.641  1.00  0.00              
ATOM   1142 2HG  ARG A  84      -0.425 -31.180 -32.564  1.00  0.00              
ATOM   1143 1HD  ARG A  84      -0.745 -31.143 -35.543  1.00  0.00              
ATOM   1144 2HD  ARG A  84       0.449 -32.140 -34.679  1.00  0.00              
ATOM   1145  HE  ARG A  84      -1.938 -33.041 -33.571  1.00  0.00              
ATOM   1146 1HH1 ARG A  84      -1.115 -32.420 -36.902  1.00  0.00              
ATOM   1147 2HH1 ARG A  84      -2.217 -33.683 -37.415  1.00  0.00              
ATOM   1148 1HH2 ARG A  84      -3.210 -34.484 -34.143  1.00  0.00              
ATOM   1149 2HH2 ARG A  84      -3.413 -34.860 -35.843  1.00  0.00              
ATOM   1150  N   SER A  85      -0.843 -26.734 -32.271  1.00  0.00              
ATOM   1151  CA  SER A  85       0.208 -25.750 -32.034  1.00  0.00              
ATOM   1152  C   SER A  85       0.444 -25.539 -30.533  1.00  0.00              
ATOM   1153  O   SER A  85       1.474 -25.008 -30.142  1.00  0.00              
ATOM   1154  CB  SER A  85      -0.150 -24.438 -32.705  1.00  0.00              
ATOM   1155  OG  SER A  85      -1.274 -23.839 -32.124  1.00  0.00              
ATOM   1156  H   SER A  85      -1.702 -26.439 -32.713  1.00  0.00              
ATOM   1157  HA  SER A  85       1.151 -25.996 -32.525  1.00  0.00              
ATOM   1158 1HB  SER A  85       0.699 -23.760 -32.618  1.00  0.00              
ATOM   1159 2HB  SER A  85      -0.354 -24.629 -33.758  1.00  0.00              
ATOM   1160  HG  SER A  85      -1.925 -24.514 -31.916  1.00  0.00              
ATOM   1161  N   GLY A  86      -0.497 -25.966 -29.701  1.00  0.00              
ATOM   1162  CA  GLY A  86      -0.335 -25.790 -28.267  1.00  0.00              
ATOM   1163  C   GLY A  86       0.350 -26.887 -27.484  1.00  0.00              
ATOM   1164  O   GLY A  86       0.736 -27.926 -28.032  1.00  0.00              
ATOM   1165  H   GLY A  86      -1.332 -26.414 -30.050  1.00  0.00              
ATOM   1166 1HA  GLY A  86       0.255 -24.892 -28.083  1.00  0.00              
ATOM   1167 2HA  GLY A  86      -1.317 -25.678 -27.809  1.00  0.00              
ATOM   1168  N   GLU A  87       0.495 -26.653 -26.183  1.00  0.00              
ATOM   1169  CA  GLU A  87       1.141 -27.611 -25.289  1.00  0.00              
ATOM   1170  C   GLU A  87       0.187 -28.032 -24.176  1.00  0.00              
ATOM   1171  O   GLU A  87       0.197 -29.183 -23.736  1.00  0.00              
ATOM   1172  CB  GLU A  87       2.410 -26.994 -24.687  1.00  0.00              
ATOM   1173  CG  GLU A  87       3.532 -26.784 -25.702  1.00  0.00              
ATOM   1174  CD  GLU A  87       4.680 -25.922 -25.180  1.00  0.00              
ATOM   1175  OE1 GLU A  87       5.730 -25.869 -25.864  1.00  0.00              
ATOM   1176  OE2 GLU A  87       4.537 -25.285 -24.105  1.00  0.00              
ATOM   1177  H   GLU A  87       0.146 -25.784 -25.803  1.00  0.00              
ATOM   1178  HA  GLU A  87       1.402 -28.514 -25.841  1.00  0.00              
ATOM   1179 1HB  GLU A  87       2.122 -26.037 -24.252  1.00  0.00              
ATOM   1180 2HB  GLU A  87       2.747 -27.665 -23.897  1.00  0.00              
ATOM   1181 1HG  GLU A  87       3.955 -27.715 -26.079  1.00  0.00              
ATOM   1182 2HG  GLU A  87       3.044 -26.253 -26.518  1.00  0.00              
ATOM   1183  N   GLY A  88      -0.640 -27.093 -23.724  1.00  0.00              
ATOM   1184  CA  GLY A  88      -1.578 -27.373 -22.653  1.00  0.00              
ATOM   1185  C   GLY A  88      -2.906 -26.729 -22.963  1.00  0.00              
ATOM   1186  O   GLY A  88      -2.972 -25.748 -23.700  1.00  0.00              
ATOM   1187  H   GLY A  88      -0.619 -26.168 -24.130  1.00  0.00              
ATOM   1188 1HA  GLY A  88      -1.703 -28.452 -22.562  1.00  0.00              
ATOM   1189 2HA  GLY A  88      -1.182 -26.974 -21.720  1.00  0.00              
ATOM   1190  N   PHE A  89      -3.970 -27.253 -22.379  1.00  0.00              
ATOM   1191  CA  PHE A  89      -5.286 -26.718 -22.648  1.00  0.00              
ATOM   1192  C   PHE A  89      -6.098 -26.291 -21.436  1.00  0.00              
ATOM   1193  O   PHE A  89      -6.103 -26.968 -20.429  1.00  0.00              
ATOM   1194  CB  PHE A  89      -6.100 -27.775 -23.410  1.00  0.00              
ATOM   1195  CG  PHE A  89      -5.510 -28.152 -24.738  1.00  0.00              
ATOM   1196  CD1 PHE A  89      -4.439 -29.037 -24.813  1.00  0.00              
ATOM   1197  CD2 PHE A  89      -5.987 -27.571 -25.908  1.00  0.00              
ATOM   1198  CE1 PHE A  89      -3.845 -29.334 -26.035  1.00  0.00              
ATOM   1199  CE2 PHE A  89      -5.402 -27.858 -27.137  1.00  0.00              
ATOM   1200  CZ  PHE A  89      -4.328 -28.741 -27.201  1.00  0.00              
ATOM   1201  H   PHE A  89      -3.875 -28.030 -21.741  1.00  0.00              
ATOM   1202  HA  PHE A  89      -5.200 -25.799 -23.229  1.00  0.00              
ATOM   1203 1HB  PHE A  89      -6.164 -28.693 -22.827  1.00  0.00              
ATOM   1204 2HB  PHE A  89      -7.104 -27.403 -23.611  1.00  0.00              
ATOM   1205  HD1 PHE A  89      -4.067 -29.500 -23.898  1.00  0.00              
ATOM   1206  HD2 PHE A  89      -6.829 -26.879 -25.855  1.00  0.00              
ATOM   1207  HE1 PHE A  89      -3.006 -30.028 -26.078  1.00  0.00              
ATOM   1208  HE2 PHE A  89      -5.780 -27.394 -28.048  1.00  0.00              
ATOM   1209  HZ  PHE A  89      -3.864 -28.966 -28.161  1.00  0.00              
ATOM   1210  N   LEU A  90      -6.790 -25.167 -21.559  1.00  0.00              
ATOM   1211  CA  LEU A  90      -7.703 -24.710 -20.525  1.00  0.00              
ATOM   1212  C   LEU A  90      -9.062 -24.930 -21.171  1.00  0.00              
ATOM   1213  O   LEU A  90      -9.435 -24.216 -22.109  1.00  0.00              
ATOM   1214  CB  LEU A  90      -7.523 -23.221 -20.216  1.00  0.00              
ATOM   1215  CG  LEU A  90      -6.211 -22.854 -19.514  1.00  0.00              
ATOM   1216  CD1 LEU A  90      -6.187 -21.353 -19.237  1.00  0.00              
ATOM   1217  CD2 LEU A  90      -6.082 -23.639 -18.200  1.00  0.00              
ATOM   1218  H   LEU A  90      -6.680 -24.613 -22.396  1.00  0.00              
ATOM   1219  HA  LEU A  90      -7.574 -25.317 -19.630  1.00  0.00              
ATOM   1220 1HB  LEU A  90      -7.525 -22.828 -21.232  1.00  0.00              
ATOM   1221 2HB  LEU A  90      -8.374 -22.816 -19.668  1.00  0.00              
ATOM   1222  HG  LEU A  90      -5.395 -23.168 -20.167  1.00  0.00              
ATOM   1223 1HD1 LEU A  90      -5.254 -21.090 -18.737  1.00  0.00              
ATOM   1224 2HD1 LEU A  90      -6.260 -20.808 -20.177  1.00  0.00              
ATOM   1225 3HD1 LEU A  90      -7.027 -21.089 -18.597  1.00  0.00              
ATOM   1226 1HD2 LEU A  90      -5.146 -23.373 -17.708  1.00  0.00              
ATOM   1227 2HD2 LEU A  90      -6.919 -23.393 -17.546  1.00  0.00              
ATOM   1228 3HD2 LEU A  90      -6.088 -24.708 -18.412  1.00  0.00              
ATOM   1229  N   CYS A  91      -9.780 -25.938 -20.694  1.00  0.00              
ATOM   1230  CA  CYS A  91     -11.102 -26.241 -21.227  1.00  0.00              
ATOM   1231  C   CYS A  91     -12.078 -25.428 -20.408  1.00  0.00              
ATOM   1232  O   CYS A  91     -12.418 -25.789 -19.281  1.00  0.00              
ATOM   1233  CB  CYS A  91     -11.400 -27.732 -21.093  1.00  0.00              
ATOM   1234  SG  CYS A  91     -13.004 -28.180 -21.766  1.00  0.00              
ATOM   1235  H   CYS A  91      -9.408 -26.509 -19.948  1.00  0.00              
ATOM   1236  HA  CYS A  91     -11.186 -26.069 -22.300  1.00  0.00              
ATOM   1237 1HB  CYS A  91     -10.653 -28.316 -21.632  1.00  0.00              
ATOM   1238 2HB  CYS A  91     -11.401 -28.023 -20.043  1.00  0.00              
ATOM   1239  HG  CYS A  91     -12.618 -28.209 -23.038  1.00  0.00              
ATOM   1240  N   VAL A  92     -12.515 -24.322 -20.986  1.00  0.00              
ATOM   1241  CA  VAL A  92     -13.418 -23.414 -20.310  1.00  0.00              
ATOM   1242  C   VAL A  92     -14.893 -23.502 -20.677  1.00  0.00              
ATOM   1243  O   VAL A  92     -15.260 -23.515 -21.844  1.00  0.00              
ATOM   1244  CB  VAL A  92     -12.967 -21.964 -20.548  1.00  0.00              
ATOM   1245  CG1 VAL A  92     -13.904 -20.992 -19.828  1.00  0.00              
ATOM   1246  CG2 VAL A  92     -11.535 -21.791 -20.073  1.00  0.00              
ATOM   1247  H   VAL A  92     -12.210 -24.105 -21.924  1.00  0.00              
ATOM   1248  HA  VAL A  92     -13.458 -23.618 -19.239  1.00  0.00              
ATOM   1249  HB  VAL A  92     -12.981 -21.760 -21.619  1.00  0.00              
ATOM   1250 1HG1 VAL A  92     -13.572 -19.968 -20.005  1.00  0.00              
ATOM   1251 2HG1 VAL A  92     -14.918 -21.116 -20.206  1.00  0.00              
ATOM   1252 3HG1 VAL A  92     -13.888 -21.197 -18.757  1.00  0.00              
ATOM   1253 1HG2 VAL A  92     -11.216 -20.763 -20.243  1.00  0.00              
ATOM   1254 2HG2 VAL A  92     -11.476 -22.019 -19.009  1.00  0.00              
ATOM   1255 3HG2 VAL A  92     -10.883 -22.467 -20.626  1.00  0.00              
ATOM   1256  N   PHE A  93     -15.729 -23.561 -19.647  1.00  0.00              
ATOM   1257  CA  PHE A  93     -17.168 -23.628 -19.812  1.00  0.00              
ATOM   1258  C   PHE A  93     -17.717 -22.662 -18.761  1.00  0.00              
ATOM   1259  O   PHE A  93     -16.982 -22.201 -17.884  1.00  0.00              
ATOM   1260  CB  PHE A  93     -17.691 -25.068 -19.612  1.00  0.00              
ATOM   1261  CG  PHE A  93     -17.638 -25.565 -18.190  1.00  0.00              
ATOM   1262  CD1 PHE A  93     -18.736 -25.410 -17.338  1.00  0.00              
ATOM   1263  CD2 PHE A  93     -16.506 -26.225 -17.714  1.00  0.00              
ATOM   1264  CE1 PHE A  93     -18.705 -25.909 -16.038  1.00  0.00              
ATOM   1265  CE2 PHE A  93     -16.464 -26.727 -16.421  1.00  0.00              
ATOM   1266  CZ  PHE A  93     -17.569 -26.570 -15.575  1.00  0.00              
ATOM   1267  H   PHE A  93     -15.340 -23.559 -18.715  1.00  0.00              
ATOM   1268  HA  PHE A  93     -17.441 -23.301 -20.816  1.00  0.00              
ATOM   1269 1HB  PHE A  93     -18.734 -25.135 -19.918  1.00  0.00              
ATOM   1270 2HB  PHE A  93     -17.097 -25.766 -20.199  1.00  0.00              
ATOM   1271  HD1 PHE A  93     -19.623 -24.892 -17.702  1.00  0.00              
ATOM   1272  HD2 PHE A  93     -15.647 -26.346 -18.375  1.00  0.00              
ATOM   1273  HE1 PHE A  93     -19.568 -25.782 -15.386  1.00  0.00              
ATOM   1274  HE2 PHE A  93     -15.573 -27.242 -16.061  1.00  0.00              
ATOM   1275  HZ  PHE A  93     -17.542 -26.961 -14.558  1.00  0.00              
ATOM   1276  N   SER A  94     -18.985 -22.312 -18.886  1.00  0.00              
ATOM   1277  CA  SER A  94     -19.627 -21.444 -17.909  1.00  0.00              
ATOM   1278  C   SER A  94     -20.469 -22.303 -16.979  1.00  0.00              
ATOM   1279  O   SER A  94     -21.197 -23.189 -17.433  1.00  0.00              
ATOM   1280  CB  SER A  94     -20.513 -20.423 -18.617  1.00  0.00              
ATOM   1281  OG  SER A  94     -21.352 -19.766 -17.690  1.00  0.00              
ATOM   1282  H   SER A  94     -19.522 -22.652 -19.671  1.00  0.00              
ATOM   1283  HA  SER A  94     -18.924 -20.819 -17.357  1.00  0.00              
ATOM   1284 1HB  SER A  94     -19.874 -19.695 -19.116  1.00  0.00              
ATOM   1285 2HB  SER A  94     -21.119 -20.942 -19.359  1.00  0.00              
ATOM   1286  HG  SER A  94     -22.096 -19.376 -18.154  1.00  0.00              
ATOM   1287  N   ILE A  95     -20.369 -22.050 -15.679  1.00  0.00              
ATOM   1288  CA  ILE A  95     -21.210 -22.771 -14.737  1.00  0.00              
ATOM   1289  C   ILE A  95     -22.688 -22.401 -14.871  1.00  0.00              
ATOM   1290  O   ILE A  95     -23.555 -23.088 -14.332  1.00  0.00              
ATOM   1291  CB  ILE A  95     -20.784 -22.523 -13.276  1.00  0.00              
ATOM   1292  CG1 ILE A  95     -21.012 -21.062 -12.903  1.00  0.00              
ATOM   1293  CG2 ILE A  95     -19.332 -22.928 -13.079  1.00  0.00              
ATOM   1294  CD1 ILE A  95     -20.913 -20.824 -11.407  1.00  0.00              
ATOM   1295  H   ILE A  95     -19.716 -21.362 -15.329  1.00  0.00              
ATOM   1296  HA  ILE A  95     -21.190 -23.840 -14.945  1.00  0.00              
ATOM   1297  HB  ILE A  95     -21.421 -23.111 -12.615  1.00  0.00              
ATOM   1298 1HG1 ILE A  95     -20.262 -20.472 -13.428  1.00  0.00              
ATOM   1299 2HG1 ILE A  95     -22.004 -20.787 -13.262  1.00  0.00              
ATOM   1300 1HG2 ILE A  95     -19.041 -22.748 -12.044  1.00  0.00              
ATOM   1301 2HG2 ILE A  95     -19.214 -23.985 -13.310  1.00  0.00              
ATOM   1302 3HG2 ILE A  95     -18.697 -22.339 -13.741  1.00  0.00              
ATOM   1303 1HD1 ILE A  95     -21.084 -19.769 -11.193  1.00  0.00              
ATOM   1304 2HD1 ILE A  95     -21.664 -21.424 -10.892  1.00  0.00              
ATOM   1305 3HD1 ILE A  95     -19.922 -21.108 -11.057  1.00  0.00              
ATOM   1306  N   THR A  96     -22.975 -21.320 -15.593  1.00  0.00              
ATOM   1307  CA  THR A  96     -24.350 -20.874 -15.784  1.00  0.00              
ATOM   1308  C   THR A  96     -24.966 -21.395 -17.086  1.00  0.00              
ATOM   1309  O   THR A  96     -26.111 -21.085 -17.406  1.00  0.00              
ATOM   1310  CB  THR A  96     -24.428 -19.337 -15.804  1.00  0.00              
ATOM   1311  OG1 THR A  96     -23.738 -18.842 -16.955  1.00  0.00              
ATOM   1312  CG2 THR A  96     -23.792 -18.750 -14.548  1.00  0.00              
ATOM   1313  H   THR A  96     -22.223 -20.795 -16.018  1.00  0.00              
ATOM   1314  HA  THR A  96     -24.980 -21.270 -14.987  1.00  0.00              
ATOM   1315  HB  THR A  96     -25.474 -19.036 -15.855  1.00  0.00              
ATOM   1316  HG1 THR A  96     -24.037 -17.950 -17.147  1.00  0.00              
ATOM   1317 1HG2 THR A  96     -23.859 -17.662 -14.582  1.00  0.00              
ATOM   1318 2HG2 THR A  96     -24.319 -19.119 -13.668  1.00  0.00              
ATOM   1319 3HG2 THR A  96     -22.746 -19.048 -14.497  1.00  0.00              
ATOM   1320  N   GLU A  97     -24.214 -22.184 -17.842  1.00  0.00              
ATOM   1321  CA  GLU A  97     -24.754 -22.747 -19.067  1.00  0.00              
ATOM   1322  C   GLU A  97     -24.431 -24.235 -19.198  1.00  0.00              
ATOM   1323  O   GLU A  97     -23.299 -24.623 -19.506  1.00  0.00              
ATOM   1324  CB  GLU A  97     -24.218 -21.984 -20.280  1.00  0.00              
ATOM   1325  CG  GLU A  97     -24.599 -22.590 -21.624  1.00  0.00              
ATOM   1326  CD  GLU A  97     -26.091 -22.693 -21.773  1.00  0.00              
ATOM   1327  OE1 GLU A  97     -26.731 -21.673 -21.869  1.00  0.00              
ATOM   1328  OE2 GLU A  97     -26.581 -23.790 -21.903  1.00  0.00              
ATOM   1329  H   GLU A  97     -23.263 -22.402 -17.578  1.00  0.00              
ATOM   1330  HA  GLU A  97     -25.842 -22.674 -19.059  1.00  0.00              
ATOM   1331 1HB  GLU A  97     -24.610 -20.969 -20.217  1.00  0.00              
ATOM   1332 2HB  GLU A  97     -23.132 -21.961 -20.188  1.00  0.00              
ATOM   1333 1HG  GLU A  97     -24.186 -22.051 -22.476  1.00  0.00              
ATOM   1334 2HG  GLU A  97     -24.169 -23.590 -21.585  1.00  0.00              
ATOM   1335  N   MET A  98     -25.441 -25.065 -18.958  1.00  0.00              
ATOM   1336  CA  MET A  98     -25.291 -26.511 -19.030  1.00  0.00              
ATOM   1337  C   MET A  98     -24.761 -27.017 -20.378  1.00  0.00              
ATOM   1338  O   MET A  98     -24.046 -28.015 -20.426  1.00  0.00              
ATOM   1339  CB  MET A  98     -26.633 -27.170 -18.722  1.00  0.00              
ATOM   1340  CG  MET A  98     -26.583 -28.689 -18.631  1.00  0.00              
ATOM   1341  SD  MET A  98     -25.561 -29.270 -17.263  1.00  0.00              
ATOM   1342  CE  MET A  98     -26.606 -28.867 -15.866  1.00  0.00              
ATOM   1343  H   MET A  98     -26.341 -24.675 -18.717  1.00  0.00              
ATOM   1344  HA  MET A  98     -24.553 -26.845 -18.301  1.00  0.00              
ATOM   1345 1HB  MET A  98     -26.977 -26.761 -17.773  1.00  0.00              
ATOM   1346 2HB  MET A  98     -27.321 -26.877 -19.516  1.00  0.00              
ATOM   1347 1HG  MET A  98     -27.600 -29.056 -18.500  1.00  0.00              
ATOM   1348 2HG  MET A  98     -26.177 -29.071 -19.568  1.00  0.00              
ATOM   1349 1HE  MET A  98     -26.111 -29.167 -14.942  1.00  0.00              
ATOM   1350 2HE  MET A  98     -26.791 -27.792 -15.847  1.00  0.00              
ATOM   1351 3HE  MET A  98     -27.555 -29.397 -15.957  1.00  0.00              
ATOM   1352  N   GLU A  99     -25.083 -26.335 -21.473  1.00  0.00              
ATOM   1353  CA  GLU A  99     -24.641 -26.815 -22.781  1.00  0.00              
ATOM   1354  C   GLU A  99     -23.134 -26.633 -22.988  1.00  0.00              
ATOM   1355  O   GLU A  99     -22.506 -27.418 -23.700  1.00  0.00              
ATOM   1356  CB  GLU A  99     -25.410 -26.095 -23.892  1.00  0.00              
ATOM   1357  CG  GLU A  99     -26.884 -26.462 -23.976  1.00  0.00              
ATOM   1358  CD  GLU A  99     -27.581 -25.679 -25.054  1.00  0.00              
ATOM   1359  OE1 GLU A  99     -26.942 -24.870 -25.682  1.00  0.00              
ATOM   1360  OE2 GLU A  99     -28.722 -25.969 -25.327  1.00  0.00              
ATOM   1361  H   GLU A  99     -25.631 -25.488 -21.418  1.00  0.00              
ATOM   1362  HA  GLU A  99     -24.824 -27.887 -22.863  1.00  0.00              
ATOM   1363 1HB  GLU A  99     -25.313 -25.025 -23.704  1.00  0.00              
ATOM   1364 2HB  GLU A  99     -24.919 -26.345 -24.833  1.00  0.00              
ATOM   1365 1HG  GLU A  99     -27.058 -27.527 -24.132  1.00  0.00              
ATOM   1366 2HG  GLU A  99     -27.277 -26.170 -23.003  1.00  0.00              
ATOM   1367  N   SER A 100     -22.549 -25.614 -22.357  1.00  0.00              
ATOM   1368  CA  SER A 100     -21.122 -25.332 -22.544  1.00  0.00              
ATOM   1369  C   SER A 100     -20.349 -26.378 -21.742  1.00  0.00              
ATOM   1370  O   SER A 100     -19.252 -26.799 -22.130  1.00  0.00              
ATOM   1371  CB  SER A 100     -20.764 -23.915 -22.059  1.00  0.00              
ATOM   1372  OG  SER A 100     -20.882 -23.777 -20.651  1.00  0.00              
ATOM   1373  H   SER A 100     -23.091 -25.023 -21.742  1.00  0.00              
ATOM   1374  HA  SER A 100     -20.822 -25.294 -23.592  1.00  0.00              
ATOM   1375 1HB  SER A 100     -19.736 -23.698 -22.348  1.00  0.00              
ATOM   1376 2HB  SER A 100     -21.433 -23.202 -22.538  1.00  0.00              
ATOM   1377  HG  SER A 100     -21.805 -23.648 -20.419  1.00  0.00              
ATOM   1378  N   PHE A 101     -20.943 -26.818 -20.633  1.00  0.00              
ATOM   1379  CA  PHE A 101     -20.363 -27.887 -19.840  1.00  0.00              
ATOM   1380  C   PHE A 101     -20.464 -29.205 -20.596  1.00  0.00              
ATOM   1381  O   PHE A 101     -19.493 -29.962 -20.689  1.00  0.00              
ATOM   1382  CB  PHE A 101     -21.059 -27.993 -18.482  1.00  0.00              
ATOM   1383  CG  PHE A 101     -20.619 -29.175 -17.666  1.00  0.00              
ATOM   1384  CD1 PHE A 101     -19.313 -29.271 -17.207  1.00  0.00              
ATOM   1385  CD2 PHE A 101     -21.507 -30.193 -17.357  1.00  0.00              
ATOM   1386  CE1 PHE A 101     -18.907 -30.358 -16.456  1.00  0.00              
ATOM   1387  CE2 PHE A 101     -21.104 -31.280 -16.606  1.00  0.00              
ATOM   1388  CZ  PHE A 101     -19.802 -31.362 -16.155  1.00  0.00              
ATOM   1389  H   PHE A 101     -21.814 -26.402 -20.335  1.00  0.00              
ATOM   1390  HA  PHE A 101     -19.303 -27.690 -19.671  1.00  0.00              
ATOM   1391 1HB  PHE A 101     -20.851 -27.107 -17.884  1.00  0.00              
ATOM   1392 2HB  PHE A 101     -22.135 -28.093 -18.619  1.00  0.00              
ATOM   1393  HD1 PHE A 101     -18.606 -28.476 -17.443  1.00  0.00              
ATOM   1394  HD2 PHE A 101     -22.536 -30.128 -17.713  1.00  0.00              
ATOM   1395  HE1 PHE A 101     -17.878 -30.421 -16.101  1.00  0.00              
ATOM   1396  HE2 PHE A 101     -21.813 -32.073 -16.369  1.00  0.00              
ATOM   1397  HZ  PHE A 101     -19.483 -32.220 -15.565  1.00  0.00              
ATOM   1398  N   ALA A 102     -21.648 -29.470 -21.139  1.00  0.00              
ATOM   1399  CA  ALA A 102     -21.878 -30.704 -21.882  1.00  0.00              
ATOM   1400  C   ALA A 102     -20.888 -30.798 -23.039  1.00  0.00              
ATOM   1401  O   ALA A 102     -20.401 -31.880 -23.372  1.00  0.00              
ATOM   1402  CB  ALA A 102     -23.304 -30.739 -22.410  1.00  0.00              
ATOM   1403  H   ALA A 102     -22.404 -28.808 -21.038  1.00  0.00              
ATOM   1404  HA  ALA A 102     -21.707 -31.550 -21.216  1.00  0.00              
ATOM   1405 1HB  ALA A 102     -23.463 -31.664 -22.962  1.00  0.00              
ATOM   1406 2HB  ALA A 102     -24.003 -30.690 -21.575  1.00  0.00              
ATOM   1407 3HB  ALA A 102     -23.468 -29.889 -23.071  1.00  0.00              
ATOM   1408  N   ALA A 103     -20.573 -29.651 -23.630  1.00  0.00              
ATOM   1409  CA  ALA A 103     -19.644 -29.605 -24.747  1.00  0.00              
ATOM   1410  C   ALA A 103     -18.201 -29.995 -24.404  1.00  0.00              
ATOM   1411  O   ALA A 103     -17.426 -30.345 -25.293  1.00  0.00              
ATOM   1412  CB  ALA A 103     -19.673 -28.210 -25.380  1.00  0.00              
ATOM   1413  H   ALA A 103     -20.986 -28.791 -23.298  1.00  0.00              
ATOM   1414  HA  ALA A 103     -19.961 -30.331 -25.496  1.00  0.00              
ATOM   1415 1HB  ALA A 103     -18.976 -28.177 -26.217  1.00  0.00              
ATOM   1416 2HB  ALA A 103     -20.680 -27.993 -25.737  1.00  0.00              
ATOM   1417 3HB  ALA A 103     -19.384 -27.468 -24.637  1.00  0.00              
ATOM   1418  N   THR A 104     -17.839 -29.952 -23.126  1.00  0.00              
ATOM   1419  CA  THR A 104     -16.455 -30.213 -22.748  1.00  0.00              
ATOM   1420  C   THR A 104     -15.978 -31.629 -23.040  1.00  0.00              
ATOM   1421  O   THR A 104     -14.784 -31.861 -23.227  1.00  0.00              
ATOM   1422  CB  THR A 104     -16.203 -29.903 -21.246  1.00  0.00              
ATOM   1423  OG1 THR A 104     -16.985 -30.776 -20.425  1.00  0.00              
ATOM   1424  CG2 THR A 104     -16.570 -28.452 -20.928  1.00  0.00              
ATOM   1425  H   THR A 104     -18.514 -29.739 -22.405  1.00  0.00              
ATOM   1426  HA  THR A 104     -15.787 -29.577 -23.330  1.00  0.00              
ATOM   1427  HB  THR A 104     -15.150 -30.067 -21.021  1.00  0.00              
ATOM   1428  HG1 THR A 104     -16.822 -30.576 -19.500  1.00  0.00              
ATOM   1429 1HG2 THR A 104     -16.387 -28.255 -19.872  1.00  0.00              
ATOM   1430 2HG2 THR A 104     -15.961 -27.782 -21.535  1.00  0.00              
ATOM   1431 3HG2 THR A 104     -17.623 -28.286 -21.151  1.00  0.00              
ATOM   1432  N   ALA A 105     -16.900 -32.582 -23.081  1.00  0.00              
ATOM   1433  CA  ALA A 105     -16.539 -33.941 -23.476  1.00  0.00              
ATOM   1434  C   ALA A 105     -16.115 -34.008 -24.946  1.00  0.00              
ATOM   1435  O   ALA A 105     -15.160 -34.717 -25.296  1.00  0.00              
ATOM   1436  CB  ALA A 105     -17.713 -34.897 -23.218  1.00  0.00              
ATOM   1437  H   ALA A 105     -17.859 -32.379 -22.841  1.00  0.00              
ATOM   1438  HA  ALA A 105     -15.683 -34.262 -22.882  1.00  0.00              
ATOM   1439 1HB  ALA A 105     -17.431 -35.907 -23.516  1.00  0.00              
ATOM   1440 2HB  ALA A 105     -17.963 -34.889 -22.157  1.00  0.00              
ATOM   1441 3HB  ALA A 105     -18.577 -34.576 -23.798  1.00  0.00              
ATOM   1442  N   ASP A 106     -16.810 -33.266 -25.804  1.00  0.00              
ATOM   1443  CA  ASP A 106     -16.449 -33.231 -27.216  1.00  0.00              
ATOM   1444  C   ASP A 106     -15.170 -32.438 -27.457  1.00  0.00              
ATOM   1445  O   ASP A 106     -14.381 -32.786 -28.339  1.00  0.00              
ATOM   1446  CB  ASP A 106     -17.594 -32.639 -28.042  1.00  0.00              
ATOM   1447  CG  ASP A 106     -18.798 -33.557 -28.198  1.00  0.00              
ATOM   1448  OD1 ASP A 106     -18.678 -34.720 -27.891  1.00  0.00              
ATOM   1449  OD2 ASP A 106     -19.866 -33.063 -28.471  1.00  0.00              
ATOM   1450  H   ASP A 106     -17.595 -32.718 -25.483  1.00  0.00              
ATOM   1451  HA  ASP A 106     -16.248 -34.242 -27.571  1.00  0.00              
ATOM   1452 1HB  ASP A 106     -17.926 -31.663 -27.687  1.00  0.00              
ATOM   1453 2HB  ASP A 106     -17.096 -32.526 -29.006  1.00  0.00              
ATOM   1454  N   PHE A 107     -14.970 -31.367 -26.687  1.00  0.00              
ATOM   1455  CA  PHE A 107     -13.775 -30.542 -26.847  1.00  0.00              
ATOM   1456  C   PHE A 107     -12.572 -31.377 -26.431  1.00  0.00              
ATOM   1457  O   PHE A 107     -11.549 -31.369 -27.102  1.00  0.00              
ATOM   1458  CB  PHE A 107     -13.841 -29.279 -25.972  1.00  0.00              
ATOM   1459  CG  PHE A 107     -14.691 -28.176 -26.550  1.00  0.00              
ATOM   1460  CD1 PHE A 107     -14.373 -27.602 -27.775  1.00  0.00              
ATOM   1461  CD2 PHE A 107     -15.782 -27.674 -25.840  1.00  0.00              
ATOM   1462  CE1 PHE A 107     -15.122 -26.537 -28.288  1.00  0.00              
ATOM   1463  CE2 PHE A 107     -16.539 -26.615 -26.340  1.00  0.00              
ATOM   1464  CZ  PHE A 107     -16.209 -26.042 -27.565  1.00  0.00              
ATOM   1465  H   PHE A 107     -15.649 -31.118 -25.982  1.00  0.00              
ATOM   1466  HA  PHE A 107     -13.658 -30.259 -27.894  1.00  0.00              
ATOM   1467 1HB  PHE A 107     -14.264 -29.519 -24.999  1.00  0.00              
ATOM   1468 2HB  PHE A 107     -12.843 -28.863 -25.841  1.00  0.00              
ATOM   1469  HD1 PHE A 107     -13.527 -27.992 -28.341  1.00  0.00              
ATOM   1470  HD2 PHE A 107     -16.039 -28.123 -24.881  1.00  0.00              
ATOM   1471  HE1 PHE A 107     -14.856 -26.097 -29.249  1.00  0.00              
ATOM   1472  HE2 PHE A 107     -17.387 -26.234 -25.772  1.00  0.00              
ATOM   1473  HZ  PHE A 107     -16.793 -25.212 -27.959  1.00  0.00              
ATOM   1474  N   ARG A 108     -12.701 -32.111 -25.331  1.00  0.00              
ATOM   1475  CA  ARG A 108     -11.613 -32.976 -24.887  1.00  0.00              
ATOM   1476  C   ARG A 108     -11.359 -34.109 -25.890  1.00  0.00              
ATOM   1477  O   ARG A 108     -10.207 -34.468 -26.152  1.00  0.00              
ATOM   1478  CB  ARG A 108     -11.914 -33.556 -23.497  1.00  0.00              
ATOM   1479  CG  ARG A 108     -10.810 -34.474 -22.979  1.00  0.00              
ATOM   1480  CD  ARG A 108     -11.088 -34.979 -21.572  1.00  0.00              
ATOM   1481  NE  ARG A 108     -10.129 -36.005 -21.154  1.00  0.00              
ATOM   1482  CZ  ARG A 108      -8.909 -35.762 -20.668  1.00  0.00              
ATOM   1483  NH1 ARG A 108      -8.475 -34.512 -20.525  1.00  0.00              
ATOM   1484  NH2 ARG A 108      -8.115 -36.772 -20.318  1.00  0.00              
ATOM   1485  H   ARG A 108     -13.554 -32.078 -24.790  1.00  0.00              
ATOM   1486  HA  ARG A 108     -10.687 -32.403 -24.827  1.00  0.00              
ATOM   1487 1HB  ARG A 108     -12.047 -32.712 -22.823  1.00  0.00              
ATOM   1488 2HB  ARG A 108     -12.851 -34.107 -23.579  1.00  0.00              
ATOM   1489 1HG  ARG A 108     -10.725 -35.328 -23.651  1.00  0.00              
ATOM   1490 2HG  ARG A 108      -9.871 -33.918 -22.977  1.00  0.00              
ATOM   1491 1HD  ARG A 108     -11.027 -34.142 -20.877  1.00  0.00              
ATOM   1492 2HD  ARG A 108     -12.089 -35.406 -21.542  1.00  0.00              
ATOM   1493  HE  ARG A 108     -10.218 -37.012 -21.161  1.00  0.00              
ATOM   1494 1HH1 ARG A 108      -9.073 -33.739 -20.784  1.00  0.00              
ATOM   1495 2HH1 ARG A 108      -7.551 -34.340 -20.156  1.00  0.00              
ATOM   1496 1HH2 ARG A 108      -8.439 -37.724 -20.420  1.00  0.00              
ATOM   1497 2HH2 ARG A 108      -7.193 -36.583 -19.952  1.00  0.00              
ATOM   1498  N   GLU A 109     -12.424 -34.673 -26.456  1.00  0.00              
ATOM   1499  CA  GLU A 109     -12.248 -35.723 -27.459  1.00  0.00              
ATOM   1500  C   GLU A 109     -11.372 -35.199 -28.591  1.00  0.00              
ATOM   1501  O   GLU A 109     -10.426 -35.862 -29.024  1.00  0.00              
ATOM   1502  CB  GLU A 109     -13.598 -36.198 -28.001  1.00  0.00              
ATOM   1503  CG  GLU A 109     -13.504 -37.306 -29.041  1.00  0.00              
ATOM   1504  CD  GLU A 109     -14.868 -37.737 -29.504  1.00  0.00              
ATOM   1505  OE1 GLU A 109     -15.836 -37.208 -29.014  1.00  0.00              
ATOM   1506  OE2 GLU A 109     -14.941 -38.514 -30.427  1.00  0.00              
ATOM   1507  H   GLU A 109     -13.358 -34.385 -26.203  1.00  0.00              
ATOM   1508  HA  GLU A 109     -11.738 -36.578 -27.014  1.00  0.00              
ATOM   1509 1HB  GLU A 109     -14.178 -36.550 -27.148  1.00  0.00              
ATOM   1510 2HB  GLU A 109     -14.089 -35.329 -28.440  1.00  0.00              
ATOM   1511 1HG  GLU A 109     -12.895 -37.039 -29.904  1.00  0.00              
ATOM   1512 2HG  GLU A 109     -13.028 -38.123 -28.501  1.00  0.00              
ATOM   1513  N   GLN A 110     -11.689 -33.999 -29.068  1.00  0.00              
ATOM   1514  CA  GLN A 110     -10.917 -33.395 -30.144  1.00  0.00              
ATOM   1515  C   GLN A 110      -9.472 -33.104 -29.731  1.00  0.00              
ATOM   1516  O   GLN A 110      -8.532 -33.346 -30.507  1.00  0.00              
ATOM   1517  CB  GLN A 110     -11.588 -32.099 -30.607  1.00  0.00              
ATOM   1518  CG  GLN A 110     -12.890 -32.308 -31.361  1.00  0.00              
ATOM   1519  CD  GLN A 110     -13.655 -31.014 -31.566  1.00  0.00              
ATOM   1520  OE1 GLN A 110     -13.269 -29.961 -31.051  1.00  0.00              
ATOM   1521  NE2 GLN A 110     -14.747 -31.085 -32.318  1.00  0.00              
ATOM   1522  H   GLN A 110     -12.474 -33.495 -28.683  1.00  0.00              
ATOM   1523  HA  GLN A 110     -10.851 -34.090 -30.981  1.00  0.00              
ATOM   1524 1HB  GLN A 110     -11.771 -31.502 -29.713  1.00  0.00              
ATOM   1525 2HB  GLN A 110     -10.871 -31.584 -31.246  1.00  0.00              
ATOM   1526 1HG  GLN A 110     -12.951 -32.882 -32.286  1.00  0.00              
ATOM   1527 2HG  GLN A 110     -13.368 -32.867 -30.556  1.00  0.00              
ATOM   1528 1HE2 GLN A 110     -15.293 -30.264 -32.489  1.00  0.00              
ATOM   1529 2HE2 GLN A 110     -15.025 -31.960 -32.716  1.00  0.00              
ATOM   1530  N   ILE A 111      -9.290 -32.602 -28.510  1.00  0.00              
ATOM   1531  CA  ILE A 111      -7.958 -32.310 -27.991  1.00  0.00              
ATOM   1532  C   ILE A 111      -7.088 -33.567 -27.896  1.00  0.00              
ATOM   1533  O   ILE A 111      -5.909 -33.543 -28.253  1.00  0.00              
ATOM   1534  CB  ILE A 111      -8.023 -31.649 -26.578  1.00  0.00              
ATOM   1535  CG1 ILE A 111      -8.596 -30.230 -26.682  1.00  0.00              
ATOM   1536  CG2 ILE A 111      -6.638 -31.602 -25.967  1.00  0.00              
ATOM   1537  CD1 ILE A 111      -9.001 -29.615 -25.347  1.00  0.00              
ATOM   1538  H   ILE A 111     -10.095 -32.418 -27.928  1.00  0.00              
ATOM   1539  HA  ILE A 111      -7.413 -31.662 -28.676  1.00  0.00              
ATOM   1540  HB  ILE A 111      -8.686 -32.234 -25.942  1.00  0.00              
ATOM   1541 1HG1 ILE A 111      -7.835 -29.605 -27.148  1.00  0.00              
ATOM   1542 2HG1 ILE A 111      -9.471 -30.281 -27.331  1.00  0.00              
ATOM   1543 1HG2 ILE A 111      -6.691 -31.139 -24.982  1.00  0.00              
ATOM   1544 2HG2 ILE A 111      -6.247 -32.614 -25.871  1.00  0.00              
ATOM   1545 3HG2 ILE A 111      -5.977 -31.017 -26.607  1.00  0.00              
ATOM   1546 1HD1 ILE A 111      -9.396 -28.613 -25.512  1.00  0.00              
ATOM   1547 2HD1 ILE A 111      -9.767 -30.234 -24.877  1.00  0.00              
ATOM   1548 3HD1 ILE A 111      -8.132 -29.557 -24.694  1.00  0.00              
ATOM   1549  N   LEU A 112      -7.666 -34.656 -27.395  1.00  0.00              
ATOM   1550  CA  LEU A 112      -6.914 -35.901 -27.226  1.00  0.00              
ATOM   1551  C   LEU A 112      -6.557 -36.514 -28.584  1.00  0.00              
ATOM   1552  O   LEU A 112      -5.459 -37.042 -28.762  1.00  0.00              
ATOM   1553  CB  LEU A 112      -7.720 -36.897 -26.383  1.00  0.00              
ATOM   1554  CG  LEU A 112      -7.918 -36.500 -24.914  1.00  0.00              
ATOM   1555  CD1 LEU A 112      -8.838 -37.497 -24.223  1.00  0.00              
ATOM   1556  CD2 LEU A 112      -6.567 -36.440 -24.217  1.00  0.00              
ATOM   1557  H   LEU A 112      -8.638 -34.628 -27.127  1.00  0.00              
ATOM   1558  HA  LEU A 112      -5.972 -35.692 -26.721  1.00  0.00              
ATOM   1559 1HB  LEU A 112      -8.669 -36.851 -26.914  1.00  0.00              
ATOM   1560 2HB  LEU A 112      -7.314 -37.906 -26.452  1.00  0.00              
ATOM   1561  HG  LEU A 112      -8.343 -35.496 -24.905  1.00  0.00              
ATOM   1562 1HD1 LEU A 112      -8.973 -37.206 -23.181  1.00  0.00              
ATOM   1563 2HD1 LEU A 112      -9.806 -37.506 -24.724  1.00  0.00              
ATOM   1564 3HD1 LEU A 112      -8.396 -38.491 -24.268  1.00  0.00              
ATOM   1565 1HD2 LEU A 112      -6.709 -36.156 -23.174  1.00  0.00              
ATOM   1566 2HD2 LEU A 112      -6.088 -37.418 -24.266  1.00  0.00              
ATOM   1567 3HD2 LEU A 112      -5.935 -35.701 -24.710  1.00  0.00              
ATOM   1568  N   ARG A 113      -7.482 -36.426 -29.534  1.00  0.00              
ATOM   1569  CA  ARG A 113      -7.257 -36.936 -30.892  1.00  0.00              
ATOM   1570  C   ARG A 113      -6.146 -36.167 -31.620  1.00  0.00              
ATOM   1571  O   ARG A 113      -5.264 -36.757 -32.247  1.00  0.00              
ATOM   1572  CB  ARG A 113      -8.557 -36.840 -31.702  1.00  0.00              
ATOM   1573  CG  ARG A 113      -8.415 -37.265 -33.165  1.00  0.00              
ATOM   1574  CD  ARG A 113      -9.693 -37.004 -33.956  1.00  0.00              
ATOM   1575  NE  ARG A 113     -10.200 -35.632 -33.840  1.00  0.00              
ATOM   1576  CZ  ARG A 113      -9.715 -34.572 -34.490  1.00  0.00              
ATOM   1577  NH1 ARG A 113      -8.690 -34.704 -35.320  1.00  0.00              
ATOM   1578  NH2 ARG A 113     -10.268 -33.371 -34.315  1.00  0.00              
ATOM   1579  H   ARG A 113      -8.367 -35.995 -29.312  1.00  0.00              
ATOM   1580  HA  ARG A 113      -6.924 -37.973 -30.846  1.00  0.00              
ATOM   1581 1HB  ARG A 113      -9.288 -37.476 -31.206  1.00  0.00              
ATOM   1582 2HB  ARG A 113      -8.886 -35.802 -31.654  1.00  0.00              
ATOM   1583 1HG  ARG A 113      -7.595 -36.703 -33.612  1.00  0.00              
ATOM   1584 2HG  ARG A 113      -8.184 -38.331 -33.195  1.00  0.00              
ATOM   1585 1HD  ARG A 113      -9.501 -37.196 -35.011  1.00  0.00              
ATOM   1586 2HD  ARG A 113     -10.473 -37.675 -33.601  1.00  0.00              
ATOM   1587  HE  ARG A 113     -10.961 -35.272 -33.280  1.00  0.00              
ATOM   1588 1HH1 ARG A 113      -8.272 -35.613 -35.462  1.00  0.00              
ATOM   1589 2HH1 ARG A 113      -8.331 -33.895 -35.806  1.00  0.00              
ATOM   1590 1HH2 ARG A 113     -11.055 -33.267 -33.689  1.00  0.00              
ATOM   1591 2HH2 ARG A 113      -9.898 -32.572 -34.807  1.00  0.00              
ATOM   1592  N   VAL A 114      -6.202 -34.841 -31.531  1.00  0.00              
ATOM   1593  CA  VAL A 114      -5.234 -33.973 -32.190  1.00  0.00              
ATOM   1594  C   VAL A 114      -3.842 -34.109 -31.583  1.00  0.00              
ATOM   1595  O   VAL A 114      -2.841 -34.199 -32.309  1.00  0.00              
ATOM   1596  CB  VAL A 114      -5.676 -32.493 -32.101  1.00  0.00              
ATOM   1597  CG1 VAL A 114      -4.558 -31.584 -32.554  1.00  0.00              
ATOM   1598  CG2 VAL A 114      -6.911 -32.271 -32.949  1.00  0.00              
ATOM   1599  H   VAL A 114      -6.944 -34.426 -30.985  1.00  0.00              
ATOM   1600  HA  VAL A 114      -5.101 -34.250 -33.237  1.00  0.00              
ATOM   1601  HB  VAL A 114      -5.948 -32.267 -31.070  1.00  0.00              
ATOM   1602 1HG1 VAL A 114      -4.883 -30.546 -32.485  1.00  0.00              
ATOM   1603 2HG1 VAL A 114      -3.686 -31.734 -31.917  1.00  0.00              
ATOM   1604 3HG1 VAL A 114      -4.298 -31.814 -33.587  1.00  0.00              
ATOM   1605 1HG2 VAL A 114      -7.217 -31.228 -32.881  1.00  0.00              
ATOM   1606 2HG2 VAL A 114      -6.687 -32.518 -33.987  1.00  0.00              
ATOM   1607 3HG2 VAL A 114      -7.718 -32.909 -32.590  1.00  0.00              
ATOM   1608  N   LYS A 115      -3.778 -34.126 -30.254  1.00  0.00              
ATOM   1609  CA  LYS A 115      -2.504 -34.239 -29.555  1.00  0.00              
ATOM   1610  C   LYS A 115      -1.996 -35.681 -29.463  1.00  0.00              
ATOM   1611  O   LYS A 115      -0.793 -35.908 -29.308  1.00  0.00              
ATOM   1612  CB  LYS A 115      -2.628 -33.643 -28.152  1.00  0.00              
ATOM   1613  CG  LYS A 115      -2.861 -32.138 -28.126  1.00  0.00              
ATOM   1614  CD  LYS A 115      -1.606 -31.376 -28.525  1.00  0.00              
ATOM   1615  CE  LYS A 115      -0.535 -31.469 -27.448  1.00  0.00              
ATOM   1616  NZ  LYS A 115       0.721 -30.782 -27.852  1.00  0.00              
ATOM   1617  H   LYS A 115      -4.631 -34.059 -29.716  1.00  0.00              
ATOM   1618  HA  LYS A 115      -1.733 -33.696 -30.103  1.00  0.00              
ATOM   1619 1HB  LYS A 115      -3.461 -34.147 -27.663  1.00  0.00              
ATOM   1620 2HB  LYS A 115      -1.703 -33.875 -27.623  1.00  0.00              
ATOM   1621 1HG  LYS A 115      -3.667 -31.900 -28.821  1.00  0.00              
ATOM   1622 2HG  LYS A 115      -3.156 -31.850 -27.117  1.00  0.00              
ATOM   1623 1HD  LYS A 115      -1.224 -31.799 -29.456  1.00  0.00              
ATOM   1624 2HD  LYS A 115      -1.870 -30.331 -28.684  1.00  0.00              
ATOM   1625 1HE  LYS A 115      -0.923 -31.011 -26.540  1.00  0.00              
ATOM   1626 2HE  LYS A 115      -0.328 -32.523 -27.263  1.00  0.00              
ATOM   1627 1HZ  LYS A 115       1.404 -30.867 -27.112  1.00  0.00              
ATOM   1628 2HZ  LYS A 115       1.083 -31.207 -28.695  1.00  0.00              
ATOM   1629 3HZ  LYS A 115       0.530 -29.805 -28.023  1.00  0.00              
ATOM   1630  N   GLU A 116      -2.906 -36.648 -29.555  1.00  0.00              
ATOM   1631  CA  GLU A 116      -2.537 -38.058 -29.426  1.00  0.00              
ATOM   1632  C   GLU A 116      -1.796 -38.292 -28.111  1.00  0.00              
ATOM   1633  O   GLU A 116      -0.779 -38.982 -28.074  1.00  0.00              
ATOM   1634  CB  GLU A 116      -1.674 -38.504 -30.608  1.00  0.00              
ATOM   1635  CG  GLU A 116      -2.357 -38.389 -31.964  1.00  0.00              
ATOM   1636  CD  GLU A 116      -1.448 -38.841 -33.073  1.00  0.00              
ATOM   1637  OE1 GLU A 116      -0.335 -39.212 -32.789  1.00  0.00              
ATOM   1638  OE2 GLU A 116      -1.902 -38.921 -34.190  1.00  0.00              
ATOM   1639  H   GLU A 116      -3.873 -36.405 -29.718  1.00  0.00              
ATOM   1640  HA  GLU A 116      -3.436 -38.675 -29.402  1.00  0.00              
ATOM   1641 1HB  GLU A 116      -0.778 -37.883 -30.600  1.00  0.00              
ATOM   1642 2HB  GLU A 116      -1.399 -39.543 -30.428  1.00  0.00              
ATOM   1643 1HG  GLU A 116      -3.299 -38.935 -32.022  1.00  0.00              
ATOM   1644 2HG  GLU A 116      -2.550 -37.322 -32.064  1.00  0.00              
ATOM   1645  N   ASP A 117      -2.321 -37.713 -27.034  1.00  0.00              
ATOM   1646  CA  ASP A 117      -1.664 -37.768 -25.735  1.00  0.00              
ATOM   1647  C   ASP A 117      -2.671 -37.613 -24.589  1.00  0.00              
ATOM   1648  O   ASP A 117      -3.155 -36.515 -24.315  1.00  0.00              
ATOM   1649  CB  ASP A 117      -0.587 -36.685 -25.641  1.00  0.00              
ATOM   1650  CG  ASP A 117       0.232 -36.722 -24.357  1.00  0.00              
ATOM   1651  OD1 ASP A 117      -0.056 -37.540 -23.516  1.00  0.00              
ATOM   1652  OD2 ASP A 117       1.229 -36.044 -24.293  1.00  0.00              
ATOM   1653  H   ASP A 117      -3.199 -37.223 -27.122  1.00  0.00              
ATOM   1654  HA  ASP A 117      -1.195 -38.743 -25.599  1.00  0.00              
ATOM   1655 1HB  ASP A 117       0.086 -36.665 -26.499  1.00  0.00              
ATOM   1656 2HB  ASP A 117      -1.212 -35.791 -25.647  1.00  0.00              
ATOM   1657  N   GLU A 118      -2.972 -38.730 -23.928  1.00  0.00              
ATOM   1658  CA  GLU A 118      -3.878 -38.768 -22.779  1.00  0.00              
ATOM   1659  C   GLU A 118      -3.390 -37.979 -21.580  1.00  0.00              
ATOM   1660  O   GLU A 118      -4.178 -37.598 -20.716  1.00  0.00              
ATOM   1661  CB  GLU A 118      -4.124 -40.219 -22.359  1.00  0.00              
ATOM   1662  CG  GLU A 118      -4.990 -41.015 -23.325  1.00  0.00              
ATOM   1663  CD  GLU A 118      -5.145 -42.440 -22.872  1.00  0.00              
ATOM   1664  OE1 GLU A 118      -4.552 -42.797 -21.882  1.00  0.00              
ATOM   1665  OE2 GLU A 118      -5.944 -43.141 -23.447  1.00  0.00              
ATOM   1666  H   GLU A 118      -2.546 -39.588 -24.247  1.00  0.00              
ATOM   1667  HA  GLU A 118      -4.831 -38.310 -23.044  1.00  0.00              
ATOM   1668 1HB  GLU A 118      -3.147 -40.695 -22.271  1.00  0.00              
ATOM   1669 2HB  GLU A 118      -4.603 -40.191 -21.380  1.00  0.00              
ATOM   1670 1HG  GLU A 118      -5.974 -40.577 -23.487  1.00  0.00              
ATOM   1671 2HG  GLU A 118      -4.425 -40.990 -24.256  1.00  0.00              
ATOM   1672  N   ASN A 119      -2.082 -37.761 -21.517  1.00  0.00              
ATOM   1673  CA  ASN A 119      -1.492 -37.005 -20.425  1.00  0.00              
ATOM   1674  C   ASN A 119      -1.245 -35.551 -20.786  1.00  0.00              
ATOM   1675  O   ASN A 119      -0.507 -34.857 -20.088  1.00  0.00              
ATOM   1676  CB  ASN A 119      -0.200 -37.646 -19.954  1.00  0.00              
ATOM   1677  CG  ASN A 119      -0.398 -38.952 -19.237  1.00  0.00              
ATOM   1678  OD1 ASN A 119      -1.450 -39.200 -18.637  1.00  0.00              
ATOM   1679  ND2 ASN A 119       0.637 -39.753 -19.225  1.00  0.00              
ATOM   1680  H   ASN A 119      -1.482 -38.128 -22.242  1.00  0.00              
ATOM   1681  HA  ASN A 119      -2.178 -36.983 -19.577  1.00  0.00              
ATOM   1682 1HB  ASN A 119       0.657 -37.732 -20.624  1.00  0.00              
ATOM   1683 2HB  ASN A 119      -0.007 -36.866 -19.217  1.00  0.00              
ATOM   1684 1HD2 ASN A 119       0.577 -40.640 -18.766  1.00  0.00              
ATOM   1685 2HD2 ASN A 119       1.486 -39.478 -19.675  1.00  0.00              
ATOM   1686  N   VAL A 120      -1.853 -35.088 -21.874  1.00  0.00              
ATOM   1687  CA  VAL A 120      -1.688 -33.692 -22.281  1.00  0.00              
ATOM   1688  C   VAL A 120      -2.150 -32.772 -21.140  1.00  0.00              
ATOM   1689  O   VAL A 120      -3.218 -32.979 -20.575  1.00  0.00              
ATOM   1690  CB  VAL A 120      -2.481 -33.368 -23.562  1.00  0.00              
ATOM   1691  CG1 VAL A 120      -3.977 -33.451 -23.298  1.00  0.00              
ATOM   1692  CG2 VAL A 120      -2.109 -31.989 -24.084  1.00  0.00              
ATOM   1693  H   VAL A 120      -2.436 -35.697 -22.429  1.00  0.00              
ATOM   1694  HA  VAL A 120      -0.639 -33.451 -22.456  1.00  0.00              
ATOM   1695  HB  VAL A 120      -2.208 -34.084 -24.337  1.00  0.00              
ATOM   1696 1HG1 VAL A 120      -4.521 -33.219 -24.213  1.00  0.00              
ATOM   1697 2HG1 VAL A 120      -4.233 -34.458 -22.968  1.00  0.00              
ATOM   1698 3HG1 VAL A 120      -4.250 -32.734 -22.523  1.00  0.00              
ATOM   1699 1HG2 VAL A 120      -2.677 -31.776 -24.989  1.00  0.00              
ATOM   1700 2HG2 VAL A 120      -2.339 -31.239 -23.326  1.00  0.00              
ATOM   1701 3HG2 VAL A 120      -1.043 -31.960 -24.310  1.00  0.00              
ATOM   1702  N   PRO A 121      -1.325 -31.778 -20.758  1.00  0.00              
ATOM   1703  CA  PRO A 121      -1.706 -30.809 -19.714  1.00  0.00              
ATOM   1704  C   PRO A 121      -3.112 -30.329 -20.019  1.00  0.00              
ATOM   1705  O   PRO A 121      -3.365 -29.774 -21.084  1.00  0.00              
ATOM   1706  CB  PRO A 121      -0.660 -29.723 -19.858  1.00  0.00              
ATOM   1707  CG  PRO A 121       0.549 -30.522 -20.256  1.00  0.00              
ATOM   1708  CD  PRO A 121      -0.005 -31.492 -21.282  1.00  0.00              
ATOM   1709  HA  PRO A 121      -1.725 -31.253 -18.708  1.00  0.00              
ATOM   1710 1HB  PRO A 121      -0.948 -28.984 -20.620  1.00  0.00              
ATOM   1711 2HB  PRO A 121      -0.515 -29.176 -18.915  1.00  0.00              
ATOM   1712 1HG  PRO A 121       1.334 -29.875 -20.675  1.00  0.00              
ATOM   1713 2HG  PRO A 121       0.987 -31.038 -19.388  1.00  0.00              
ATOM   1714 1HD  PRO A 121      -0.052 -31.051 -22.288  1.00  0.00              
ATOM   1715 2HD  PRO A 121       0.602 -32.406 -21.360  1.00  0.00              
ATOM   1716  N   PHE A 122      -4.015 -30.527 -19.070  1.00  0.00              
ATOM   1717  CA  PHE A 122      -5.401 -30.134 -19.247  1.00  0.00              
ATOM   1718  C   PHE A 122      -6.011 -29.725 -17.909  1.00  0.00              
ATOM   1719  O   PHE A 122      -5.900 -30.441 -16.917  1.00  0.00              
ATOM   1720  CB  PHE A 122      -6.120 -31.363 -19.828  1.00  0.00              
ATOM   1721  CG  PHE A 122      -7.584 -31.176 -20.132  1.00  0.00              
ATOM   1722  CD1 PHE A 122      -8.547 -31.325 -19.142  1.00  0.00              
ATOM   1723  CD2 PHE A 122      -8.002 -30.968 -21.446  1.00  0.00              
ATOM   1724  CE1 PHE A 122      -9.911 -31.278 -19.457  1.00  0.00              
ATOM   1725  CE2 PHE A 122      -9.357 -30.919 -21.774  1.00  0.00              
ATOM   1726  CZ  PHE A 122     -10.318 -31.077 -20.780  1.00  0.00              
ATOM   1727  H   PHE A 122      -3.734 -30.961 -18.202  1.00  0.00              
ATOM   1728  HA  PHE A 122      -5.458 -29.264 -19.903  1.00  0.00              
ATOM   1729 1HB  PHE A 122      -5.659 -31.656 -20.770  1.00  0.00              
ATOM   1730 2HB  PHE A 122      -6.069 -32.193 -19.125  1.00  0.00              
ATOM   1731  HD1 PHE A 122      -8.231 -31.479 -18.109  1.00  0.00              
ATOM   1732  HD2 PHE A 122      -7.248 -30.844 -22.225  1.00  0.00              
ATOM   1733  HE1 PHE A 122     -10.656 -31.397 -18.671  1.00  0.00              
ATOM   1734  HE2 PHE A 122      -9.665 -30.758 -22.807  1.00  0.00              
ATOM   1735  HZ  PHE A 122     -11.378 -31.048 -21.027  1.00  0.00              
ATOM   1736  N   LEU A 123      -6.647 -28.564 -17.880  1.00  0.00              
ATOM   1737  CA  LEU A 123      -7.304 -28.110 -16.669  1.00  0.00              
ATOM   1738  C   LEU A 123      -8.751 -27.825 -17.036  1.00  0.00              
ATOM   1739  O   LEU A 123      -9.014 -27.155 -18.031  1.00  0.00              
ATOM   1740  CB  LEU A 123      -6.633 -26.835 -16.156  1.00  0.00              
ATOM   1741  CG  LEU A 123      -7.244 -26.191 -14.916  1.00  0.00              
ATOM   1742  CD1 LEU A 123      -7.103 -27.142 -13.750  1.00  0.00              
ATOM   1743  CD2 LEU A 123      -6.549 -24.874 -14.611  1.00  0.00              
ATOM   1744  H   LEU A 123      -6.681 -27.983 -18.705  1.00  0.00              
ATOM   1745  HA  LEU A 123      -7.273 -28.900 -15.919  1.00  0.00              
ATOM   1746 1HB  LEU A 123      -5.651 -27.237 -15.910  1.00  0.00              
ATOM   1747 2HB  LEU A 123      -6.533 -26.087 -16.942  1.00  0.00              
ATOM   1748  HG  LEU A 123      -8.285 -25.966 -15.147  1.00  0.00              
ATOM   1749 1HD1 LEU A 123      -7.537 -26.692 -12.858  1.00  0.00              
ATOM   1750 2HD1 LEU A 123      -7.623 -28.073 -13.975  1.00  0.00              
ATOM   1751 3HD1 LEU A 123      -6.048 -27.348 -13.575  1.00  0.00              
ATOM   1752 1HD2 LEU A 123      -6.996 -24.425 -13.724  1.00  0.00              
ATOM   1753 2HD2 LEU A 123      -5.489 -25.054 -14.432  1.00  0.00              
ATOM   1754 3HD2 LEU A 123      -6.664 -24.197 -15.457  1.00  0.00              
ATOM   1755  N   LEU A 124      -9.696 -28.358 -16.268  1.00  0.00              
ATOM   1756  CA  LEU A 124     -11.096 -28.103 -16.567  1.00  0.00              
ATOM   1757  C   LEU A 124     -11.419 -26.839 -15.783  1.00  0.00              
ATOM   1758  O   LEU A 124     -11.210 -26.793 -14.566  1.00  0.00              
ATOM   1759  CB  LEU A 124     -11.998 -29.277 -16.167  1.00  0.00              
ATOM   1760  CG  LEU A 124     -13.496 -29.067 -16.421  1.00  0.00              
ATOM   1761  CD1 LEU A 124     -13.755 -28.910 -17.914  1.00  0.00              
ATOM   1762  CD2 LEU A 124     -14.278 -30.245 -15.860  1.00  0.00              
ATOM   1763  H   LEU A 124      -9.460 -28.939 -15.477  1.00  0.00              
ATOM   1764  HA  LEU A 124     -11.216 -27.938 -17.637  1.00  0.00              
ATOM   1765 1HB  LEU A 124     -11.607 -30.038 -16.841  1.00  0.00              
ATOM   1766 2HB  LEU A 124     -11.826 -29.584 -15.135  1.00  0.00              
ATOM   1767  HG  LEU A 124     -13.796 -28.175 -15.871  1.00  0.00              
ATOM   1768 1HD1 LEU A 124     -14.821 -28.761 -18.085  1.00  0.00              
ATOM   1769 2HD1 LEU A 124     -13.204 -28.048 -18.290  1.00  0.00              
ATOM   1770 3HD1 LEU A 124     -13.426 -29.807 -18.436  1.00  0.00              
ATOM   1771 1HD2 LEU A 124     -15.342 -30.094 -16.041  1.00  0.00              
ATOM   1772 2HD2 LEU A 124     -13.953 -31.164 -16.348  1.00  0.00              
ATOM   1773 3HD2 LEU A 124     -14.100 -30.322 -14.787  1.00  0.00              
ATOM   1774  N   VAL A 125     -11.918 -25.819 -16.475  1.00  0.00              
ATOM   1775  CA  VAL A 125     -12.211 -24.541 -15.844  1.00  0.00              
ATOM   1776  C   VAL A 125     -13.672 -24.113 -15.902  1.00  0.00              
ATOM   1777  O   VAL A 125     -14.217 -23.881 -16.980  1.00  0.00              
ATOM   1778  CB  VAL A 125     -11.359 -23.423 -16.474  1.00  0.00              
ATOM   1779  CG1 VAL A 125     -11.684 -22.081 -15.835  1.00  0.00              
ATOM   1780  CG2 VAL A 125      -9.878 -23.736 -16.328  1.00  0.00              
ATOM   1781  H   VAL A 125     -12.097 -25.933 -17.463  1.00  0.00              
ATOM   1782  HA  VAL A 125     -12.021 -24.576 -14.771  1.00  0.00              
ATOM   1783  HB  VAL A 125     -11.569 -23.377 -17.543  1.00  0.00              
ATOM   1784 1HG1 VAL A 125     -11.073 -21.303 -16.293  1.00  0.00              
ATOM   1785 2HG1 VAL A 125     -12.739 -21.851 -15.989  1.00  0.00              
ATOM   1786 3HG1 VAL A 125     -11.473 -22.126 -14.767  1.00  0.00              
ATOM   1787 1HG2 VAL A 125      -9.290 -22.937 -16.779  1.00  0.00              
ATOM   1788 2HG2 VAL A 125      -9.627 -23.819 -15.270  1.00  0.00              
ATOM   1789 3HG2 VAL A 125      -9.653 -24.678 -16.830  1.00  0.00              
ATOM   1790  N   GLY A 126     -14.302 -24.010 -14.733  1.00  0.00              
ATOM   1791  CA  GLY A 126     -15.684 -23.569 -14.675  1.00  0.00              
ATOM   1792  C   GLY A 126     -15.636 -22.076 -14.414  1.00  0.00              
ATOM   1793  O   GLY A 126     -15.174 -21.638 -13.362  1.00  0.00              
ATOM   1794  H   GLY A 126     -13.822 -24.239 -13.874  1.00  0.00              
ATOM   1795 1HA  GLY A 126     -16.170 -23.794 -15.624  1.00  0.00              
ATOM   1796 2HA  GLY A 126     -16.194 -24.100 -13.872  1.00  0.00              
ATOM   1797  N   ASN A 127     -16.103 -21.287 -15.369  1.00  0.00              
ATOM   1798  CA  ASN A 127     -16.039 -19.837 -15.245  1.00  0.00              
ATOM   1799  C   ASN A 127     -17.342 -19.215 -14.754  1.00  0.00              
ATOM   1800  O   ASN A 127     -18.384 -19.877 -14.726  1.00  0.00              
ATOM   1801  CB  ASN A 127     -15.632 -19.202 -16.561  1.00  0.00              
ATOM   1802  CG  ASN A 127     -15.181 -17.774 -16.430  1.00  0.00              
ATOM   1803  OD1 ASN A 127     -14.726 -17.341 -15.365  1.00  0.00              
ATOM   1804  ND2 ASN A 127     -15.379 -17.020 -17.481  1.00  0.00              
ATOM   1805  H   ASN A 127     -16.511 -21.693 -16.200  1.00  0.00              
ATOM   1806  HA  ASN A 127     -15.294 -19.562 -14.497  1.00  0.00              
ATOM   1807 1HB  ASN A 127     -14.970 -19.724 -17.252  1.00  0.00              
ATOM   1808 2HB  ASN A 127     -16.649 -19.213 -16.954  1.00  0.00              
ATOM   1809 1HD2 ASN A 127     -15.103 -16.058 -17.465  1.00  0.00              
ATOM   1810 2HD2 ASN A 127     -15.806 -17.404 -18.299  1.00  0.00              
ATOM   1811  N   LYS A 128     -17.265 -17.932 -14.385  1.00  0.00              
ATOM   1812  CA  LYS A 128     -18.412 -17.134 -13.957  1.00  0.00              
ATOM   1813  C   LYS A 128     -18.950 -17.590 -12.597  1.00  0.00              
ATOM   1814  O   LYS A 128     -20.165 -17.584 -12.366  1.00  0.00              
ATOM   1815  CB  LYS A 128     -19.529 -17.172 -15.006  1.00  0.00              
ATOM   1816  CG  LYS A 128     -19.060 -16.786 -16.403  1.00  0.00              
ATOM   1817  CD  LYS A 128     -20.214 -16.616 -17.369  1.00  0.00              
ATOM   1818  CE  LYS A 128     -19.707 -16.460 -18.787  1.00  0.00              
ATOM   1819  NZ  LYS A 128     -20.829 -16.275 -19.744  1.00  0.00              
ATOM   1820  H   LYS A 128     -16.350 -17.505 -14.409  1.00  0.00              
ATOM   1821  HA  LYS A 128     -18.111 -16.094 -13.829  1.00  0.00              
ATOM   1822 1HB  LYS A 128     -19.924 -18.189 -15.015  1.00  0.00              
ATOM   1823 2HB  LYS A 128     -20.305 -16.485 -14.673  1.00  0.00              
ATOM   1824 1HG  LYS A 128     -18.510 -15.847 -16.336  1.00  0.00              
ATOM   1825 2HG  LYS A 128     -18.398 -17.568 -16.774  1.00  0.00              
ATOM   1826 1HD  LYS A 128     -20.857 -17.495 -17.301  1.00  0.00              
ATOM   1827 2HD  LYS A 128     -20.780 -15.730 -17.081  1.00  0.00              
ATOM   1828 1HE  LYS A 128     -19.047 -15.595 -18.821  1.00  0.00              
ATOM   1829 2HE  LYS A 128     -19.144 -17.356 -19.048  1.00  0.00              
ATOM   1830 1HZ  LYS A 128     -20.459 -16.174 -20.679  1.00  0.00              
ATOM   1831 2HZ  LYS A 128     -21.439 -17.080 -19.707  1.00  0.00              
ATOM   1832 3HZ  LYS A 128     -21.349 -15.446 -19.496  1.00  0.00              
ATOM   1833  N   SER A 129     -18.041 -17.961 -11.697  1.00  0.00              
ATOM   1834  CA  SER A 129     -18.418 -18.372 -10.340  1.00  0.00              
ATOM   1835  C   SER A 129     -19.042 -17.236  -9.529  1.00  0.00              
ATOM   1836  O   SER A 129     -19.642 -17.485  -8.492  1.00  0.00              
ATOM   1837  CB  SER A 129     -17.210 -18.925  -9.574  1.00  0.00              
ATOM   1838  OG  SER A 129     -16.259 -17.902  -9.303  1.00  0.00              
ATOM   1839  H   SER A 129     -17.065 -17.960 -11.957  1.00  0.00              
ATOM   1840  HA  SER A 129     -19.092 -19.230 -10.319  1.00  0.00              
ATOM   1841 1HB  SER A 129     -17.559 -19.353  -8.635  1.00  0.00              
ATOM   1842 2HB  SER A 129     -16.742 -19.704 -10.175  1.00  0.00              
ATOM   1843  HG  SER A 129     -15.689 -18.178  -8.581  1.00  0.00              
ATOM   1844  N   ASP A 130     -18.895 -15.996  -9.989  1.00  0.00              
ATOM   1845  CA  ASP A 130     -19.528 -14.862  -9.318  1.00  0.00              
ATOM   1846  C   ASP A 130     -21.041 -14.885  -9.565  1.00  0.00              
ATOM   1847  O   ASP A 130     -21.801 -14.190  -8.889  1.00  0.00              
ATOM   1848  CB  ASP A 130     -18.926 -13.540  -9.802  1.00  0.00              
ATOM   1849  CG  ASP A 130     -19.047 -13.306 -11.302  1.00  0.00              
ATOM   1850  OD1 ASP A 130     -18.409 -14.011 -12.047  1.00  0.00              
ATOM   1851  OD2 ASP A 130     -19.888 -12.534 -11.696  1.00  0.00              
ATOM   1852  H   ASP A 130     -18.338 -15.831 -10.816  1.00  0.00              
ATOM   1853  HA  ASP A 130     -19.375 -14.938  -8.241  1.00  0.00              
ATOM   1854 1HB  ASP A 130     -19.304 -12.669  -9.267  1.00  0.00              
ATOM   1855 2HB  ASP A 130     -17.878 -13.701  -9.543  1.00  0.00              
ATOM   1856  N   LEU A 131     -21.475 -15.691 -10.532  1.00  0.00              
ATOM   1857  CA  LEU A 131     -22.896 -15.815 -10.846  1.00  0.00              
ATOM   1858  C   LEU A 131     -23.484 -17.078 -10.217  1.00  0.00              
ATOM   1859  O   LEU A 131     -24.260 -17.788 -10.850  1.00  0.00              
ATOM   1860  CB  LEU A 131     -23.101 -15.865 -12.365  1.00  0.00              
ATOM   1861  CG  LEU A 131     -22.605 -14.661 -13.158  1.00  0.00              
ATOM   1862  CD1 LEU A 131     -22.820 -14.903 -14.641  1.00  0.00              
ATOM   1863  CD2 LEU A 131     -23.336 -13.410 -12.687  1.00  0.00              
ATOM   1864  H   LEU A 131     -20.806 -16.230 -11.062  1.00  0.00              
ATOM   1865  HA  LEU A 131     -23.439 -14.972 -10.420  1.00  0.00              
ATOM   1866 1HB  LEU A 131     -22.488 -16.734 -12.598  1.00  0.00              
ATOM   1867 2HB  LEU A 131     -24.139 -16.074 -12.626  1.00  0.00              
ATOM   1868  HG  LEU A 131     -21.547 -14.536 -12.929  1.00  0.00              
ATOM   1869 1HD1 LEU A 131     -22.465 -14.041 -15.206  1.00  0.00              
ATOM   1870 2HD1 LEU A 131     -22.267 -15.790 -14.949  1.00  0.00              
ATOM   1871 3HD1 LEU A 131     -23.882 -15.051 -14.836  1.00  0.00              
ATOM   1872 1HD2 LEU A 131     -22.982 -12.547 -13.253  1.00  0.00              
ATOM   1873 2HD2 LEU A 131     -24.408 -13.533 -12.845  1.00  0.00              
ATOM   1874 3HD2 LEU A 131     -23.142 -13.252 -11.626  1.00  0.00              
ATOM   1875  N   GLU A 132     -23.114 -17.342  -8.968  1.00  0.00              
ATOM   1876  CA  GLU A 132     -23.591 -18.510  -8.233  1.00  0.00              
ATOM   1877  C   GLU A 132     -25.101 -18.736  -8.312  1.00  0.00              
ATOM   1878  O   GLU A 132     -25.562 -19.872  -8.457  1.00  0.00              
ATOM   1879  CB  GLU A 132     -23.183 -18.405  -6.761  1.00  0.00              
ATOM   1880  CG  GLU A 132     -23.539 -19.630  -5.938  1.00  0.00              
ATOM   1881  CD  GLU A 132     -22.659 -20.830  -6.264  1.00  0.00              
ATOM   1882  OE1 GLU A 132     -23.080 -21.977  -5.977  1.00  0.00              
ATOM   1883  OE2 GLU A 132     -21.544 -20.626  -6.797  1.00  0.00              
ATOM   1884  H   GLU A 132     -22.477 -16.702  -8.516  1.00  0.00              
ATOM   1885  HA  GLU A 132     -23.159 -19.416  -8.658  1.00  0.00              
ATOM   1886 1HB  GLU A 132     -22.105 -18.247  -6.740  1.00  0.00              
ATOM   1887 2HB  GLU A 132     -23.687 -17.529  -6.353  1.00  0.00              
ATOM   1888 1HG  GLU A 132     -23.504 -19.455  -4.863  1.00  0.00              
ATOM   1889 2HG  GLU A 132     -24.562 -19.851  -6.236  1.00  0.00              
ATOM   1890  N   ASP A 133     -25.871 -17.659  -8.214  1.00  0.00              
ATOM   1891  CA  ASP A 133     -27.321 -17.780  -8.265  1.00  0.00              
ATOM   1892  C   ASP A 133     -27.811 -18.257  -9.636  1.00  0.00              
ATOM   1893  O   ASP A 133     -28.907 -18.806  -9.749  1.00  0.00              
ATOM   1894  CB  ASP A 133     -27.973 -16.441  -7.912  1.00  0.00              
ATOM   1895  CG  ASP A 133     -27.877 -16.063  -6.440  1.00  0.00              
ATOM   1896  OD1 ASP A 133     -27.530 -16.910  -5.651  1.00  0.00              
ATOM   1897  OD2 ASP A 133     -27.997 -14.900  -6.137  1.00  0.00              
ATOM   1898  H   ASP A 133     -25.458 -16.744  -8.103  1.00  0.00              
ATOM   1899  HA  ASP A 133     -27.654 -18.533  -7.550  1.00  0.00              
ATOM   1900 1HB  ASP A 133     -27.620 -15.610  -8.524  1.00  0.00              
ATOM   1901 2HB  ASP A 133     -29.011 -16.661  -8.163  1.00  0.00              
ATOM   1902  N   LYS A 134     -26.990 -18.063 -10.666  1.00  0.00              
ATOM   1903  CA  LYS A 134     -27.333 -18.507 -12.015  1.00  0.00              
ATOM   1904  C   LYS A 134     -26.762 -19.878 -12.363  1.00  0.00              
ATOM   1905  O   LYS A 134     -26.893 -20.338 -13.493  1.00  0.00              
ATOM   1906  CB  LYS A 134     -26.838 -17.484 -13.036  1.00  0.00              
ATOM   1907  CG  LYS A 134     -27.459 -16.110 -12.871  1.00  0.00              
ATOM   1908  CD  LYS A 134     -26.925 -15.139 -13.913  1.00  0.00              
ATOM   1909  CE  LYS A 134     -27.494 -13.737 -13.710  1.00  0.00              
ATOM   1910  NZ  LYS A 134     -27.000 -12.782 -14.743  1.00  0.00              
ATOM   1911  H   LYS A 134     -26.107 -17.596 -10.511  1.00  0.00              
ATOM   1912  HA  LYS A 134     -28.414 -18.616 -12.104  1.00  0.00              
ATOM   1913 1HB  LYS A 134     -25.756 -17.416 -12.921  1.00  0.00              
ATOM   1914 2HB  LYS A 134     -27.073 -17.878 -14.025  1.00  0.00              
ATOM   1915 1HG  LYS A 134     -28.540 -16.204 -12.978  1.00  0.00              
ATOM   1916 2HG  LYS A 134     -27.224 -15.741 -11.873  1.00  0.00              
ATOM   1917 1HD  LYS A 134     -25.838 -15.106 -13.832  1.00  0.00              
ATOM   1918 2HD  LYS A 134     -27.203 -15.503 -14.902  1.00  0.00              
ATOM   1919 1HE  LYS A 134     -28.580 -13.798 -13.760  1.00  0.00              
ATOM   1920 2HE  LYS A 134     -27.196 -13.388 -12.721  1.00  0.00              
ATOM   1921 1HZ  LYS A 134     -27.398 -11.868 -14.574  1.00  0.00              
ATOM   1922 2HZ  LYS A 134     -25.992 -12.724 -14.696  1.00  0.00              
ATOM   1923 3HZ  LYS A 134     -27.276 -13.104 -15.659  1.00  0.00              
ATOM   1924  N   ARG A 135     -26.138 -20.532 -11.394  1.00  0.00              
ATOM   1925  CA  ARG A 135     -25.499 -21.818 -11.637  1.00  0.00              
ATOM   1926  C   ARG A 135     -26.463 -22.903 -12.128  1.00  0.00              
ATOM   1927  O   ARG A 135     -27.480 -23.181 -11.493  1.00  0.00              
ATOM   1928  CB  ARG A 135     -24.802 -22.306 -10.367  1.00  0.00              
ATOM   1929  CG  ARG A 135     -24.071 -23.627 -10.539  1.00  0.00              
ATOM   1930  CD  ARG A 135     -23.647 -24.211  -9.207  1.00  0.00              
ATOM   1931  NE  ARG A 135     -22.571 -23.447  -8.574  1.00  0.00              
ATOM   1932  CZ  ARG A 135     -21.275 -23.586  -8.845  1.00  0.00              
ATOM   1933  NH1 ARG A 135     -20.860 -24.470  -9.748  1.00  0.00              
ATOM   1934  NH2 ARG A 135     -20.388 -22.840  -8.201  1.00  0.00              
ATOM   1935  H   ARG A 135     -26.102 -20.133 -10.466  1.00  0.00              
ATOM   1936  HA  ARG A 135     -24.761 -21.719 -12.434  1.00  0.00              
ATOM   1937 1HB  ARG A 135     -24.097 -21.529 -10.072  1.00  0.00              
ATOM   1938 2HB  ARG A 135     -25.570 -22.408  -9.601  1.00  0.00              
ATOM   1939 1HG  ARG A 135     -24.736 -24.328 -11.044  1.00  0.00              
ATOM   1940 2HG  ARG A 135     -23.188 -23.456 -11.156  1.00  0.00              
ATOM   1941 1HD  ARG A 135     -24.504 -24.219  -8.534  1.00  0.00              
ATOM   1942 2HD  ARG A 135     -23.299 -25.232  -9.363  1.00  0.00              
ATOM   1943  HE  ARG A 135     -22.622 -22.726  -7.867  1.00  0.00              
ATOM   1944 1HH1 ARG A 135     -21.533 -25.043 -10.235  1.00  0.00              
ATOM   1945 2HH1 ARG A 135     -19.874 -24.563  -9.942  1.00  0.00              
ATOM   1946 1HH2 ARG A 135     -20.700 -22.172  -7.510  1.00  0.00              
ATOM   1947 2HH2 ARG A 135     -19.405 -22.943  -8.403  1.00  0.00              
ATOM   1948  N   GLN A 136     -26.128 -23.510 -13.265  1.00  0.00              
ATOM   1949  CA  GLN A 136     -26.854 -24.670 -13.770  1.00  0.00              
ATOM   1950  C   GLN A 136     -26.004 -25.916 -13.528  1.00  0.00              
ATOM   1951  O   GLN A 136     -26.527 -27.001 -13.270  1.00  0.00              
ATOM   1952  CB  GLN A 136     -27.140 -24.524 -15.271  1.00  0.00              
ATOM   1953  CG  GLN A 136     -28.034 -23.345 -15.630  1.00  0.00              
ATOM   1954  CD  GLN A 136     -28.354 -23.273 -17.117  1.00  0.00              
ATOM   1955  OE1 GLN A 136     -27.984 -24.163 -17.891  1.00  0.00              
ATOM   1956  NE2 GLN A 136     -29.060 -22.221 -17.522  1.00  0.00              
ATOM   1957  H   GLN A 136     -25.344 -23.153 -13.792  1.00  0.00              
ATOM   1958  HA  GLN A 136     -27.788 -24.783 -13.221  1.00  0.00              
ATOM   1959 1HB  GLN A 136     -26.174 -24.418 -15.767  1.00  0.00              
ATOM   1960 2HB  GLN A 136     -27.612 -25.453 -15.593  1.00  0.00              
ATOM   1961 1HG  GLN A 136     -28.949 -23.112 -15.087  1.00  0.00              
ATOM   1962 2HG  GLN A 136     -27.278 -22.591 -15.404  1.00  0.00              
ATOM   1963 1HE2 GLN A 136     -29.299 -22.121 -18.488  1.00  0.00              
ATOM   1964 2HE2 GLN A 136     -29.353 -21.531 -16.861  1.00  0.00              
ATOM   1965  N   VAL A 137     -24.686 -25.748 -13.620  1.00  0.00              
ATOM   1966  CA  VAL A 137     -23.750 -26.864 -13.506  1.00  0.00              
ATOM   1967  C   VAL A 137     -23.230 -26.928 -12.076  1.00  0.00              
ATOM   1968  O   VAL A 137     -22.540 -26.017 -11.626  1.00  0.00              
ATOM   1969  CB  VAL A 137     -22.534 -26.691 -14.450  1.00  0.00              
ATOM   1970  CG1 VAL A 137     -21.594 -27.887 -14.301  1.00  0.00              
ATOM   1971  CG2 VAL A 137     -22.996 -26.551 -15.891  1.00  0.00              
ATOM   1972  H   VAL A 137     -24.325 -24.817 -13.774  1.00  0.00              
ATOM   1973  HA  VAL A 137     -24.244 -27.817 -13.696  1.00  0.00              
ATOM   1974  HB  VAL A 137     -22.015 -25.767 -14.192  1.00  0.00              
ATOM   1975 1HG1 VAL A 137     -20.739 -27.762 -14.966  1.00  0.00              
ATOM   1976 2HG1 VAL A 137     -21.246 -27.950 -13.271  1.00  0.00              
ATOM   1977 3HG1 VAL A 137     -22.125 -28.802 -14.561  1.00  0.00              
ATOM   1978 1HG2 VAL A 137     -22.131 -26.429 -16.542  1.00  0.00              
ATOM   1979 2HG2 VAL A 137     -23.548 -27.445 -16.183  1.00  0.00              
ATOM   1980 3HG2 VAL A 137     -23.644 -25.679 -15.982  1.00  0.00              
ATOM   1981  N   SER A 138     -23.551 -28.003 -11.360  1.00  0.00              
ATOM   1982  CA  SER A 138     -23.119 -28.108  -9.973  1.00  0.00              
ATOM   1983  C   SER A 138     -21.630 -28.412  -9.887  1.00  0.00              
ATOM   1984  O   SER A 138     -21.014 -28.846 -10.862  1.00  0.00              
ATOM   1985  CB  SER A 138     -23.903 -29.201  -9.241  1.00  0.00              
ATOM   1986  OG  SER A 138     -23.502 -30.494  -9.659  1.00  0.00              
ATOM   1987  H   SER A 138     -24.092 -28.753 -11.765  1.00  0.00              
ATOM   1988  HA  SER A 138     -23.355 -27.225  -9.378  1.00  0.00              
ATOM   1989 1HB  SER A 138     -23.727 -29.098  -8.170  1.00  0.00              
ATOM   1990 2HB  SER A 138     -24.964 -29.069  -9.448  1.00  0.00              
ATOM   1991  HG  SER A 138     -24.189 -31.128  -9.440  1.00  0.00              
ATOM   1992  N   VAL A 139     -21.064 -28.180  -8.711  1.00  0.00              
ATOM   1993  CA  VAL A 139     -19.661 -28.477  -8.459  1.00  0.00              
ATOM   1994  C   VAL A 139     -19.422 -29.982  -8.578  1.00  0.00              
ATOM   1995  O   VAL A 139     -18.411 -30.418  -9.132  1.00  0.00              
ATOM   1996  CB  VAL A 139     -19.244 -27.991  -7.043  1.00  0.00              
ATOM   1997  CG1 VAL A 139     -17.843 -28.472  -6.703  1.00  0.00              
ATOM   1998  CG2 VAL A 139     -19.309 -26.473  -6.983  1.00  0.00              
ATOM   1999  H   VAL A 139     -21.624 -27.784  -7.970  1.00  0.00              
ATOM   2000  HA  VAL A 139     -19.017 -28.015  -9.208  1.00  0.00              
ATOM   2001  HB  VAL A 139     -19.957 -28.375  -6.313  1.00  0.00              
ATOM   2002 1HG1 VAL A 139     -17.569 -28.122  -5.708  1.00  0.00              
ATOM   2003 2HG1 VAL A 139     -17.817 -29.561  -6.724  1.00  0.00              
ATOM   2004 3HG1 VAL A 139     -17.136 -28.078  -7.433  1.00  0.00              
ATOM   2005 1HG2 VAL A 139     -19.017 -26.135  -5.990  1.00  0.00              
ATOM   2006 2HG2 VAL A 139     -18.629 -26.051  -7.725  1.00  0.00              
ATOM   2007 3HG2 VAL A 139     -20.326 -26.143  -7.194  1.00  0.00              
ATOM   2008  N   GLU A 140     -20.360 -30.777  -8.067  1.00  0.00              
ATOM   2009  CA  GLU A 140     -20.218 -32.229  -8.115  1.00  0.00              
ATOM   2010  C   GLU A 140     -20.202 -32.752  -9.544  1.00  0.00              
ATOM   2011  O   GLU A 140     -19.413 -33.638  -9.864  1.00  0.00              
ATOM   2012  CB  GLU A 140     -21.345 -32.900  -7.328  1.00  0.00              
ATOM   2013  CG  GLU A 140     -21.256 -32.714  -5.820  1.00  0.00              
ATOM   2014  CD  GLU A 140     -22.461 -33.288  -5.127  1.00  0.00              
ATOM   2015  OE1 GLU A 140     -23.353 -33.739  -5.803  1.00  0.00              
ATOM   2016  OE2 GLU A 140     -22.441 -33.378  -3.922  1.00  0.00              
ATOM   2017  H   GLU A 140     -21.183 -30.377  -7.638  1.00  0.00              
ATOM   2018  HA  GLU A 140     -19.264 -32.522  -7.676  1.00  0.00              
ATOM   2019 1HB  GLU A 140     -22.282 -32.477  -7.690  1.00  0.00              
ATOM   2020 2HB  GLU A 140     -21.311 -33.963  -7.565  1.00  0.00              
ATOM   2021 1HG  GLU A 140     -20.352 -33.137  -5.383  1.00  0.00              
ATOM   2022 2HG  GLU A 140     -21.247 -31.632  -5.695  1.00  0.00              
ATOM   2023  N   GLU A 141     -21.076 -32.213 -10.394  1.00  0.00              
ATOM   2024  CA  GLU A 141     -21.129 -32.626 -11.801  1.00  0.00              
ATOM   2025  C   GLU A 141     -19.737 -32.528 -12.414  1.00  0.00              
ATOM   2026  O   GLU A 141     -19.186 -33.513 -12.916  1.00  0.00              
ATOM   2027  CB  GLU A 141     -22.035 -31.712 -12.628  1.00  0.00              
ATOM   2028  CG  GLU A 141     -23.511 -31.964 -12.555  1.00  0.00              
ATOM   2029  CD  GLU A 141     -24.289 -30.891 -13.295  1.00  0.00              
ATOM   2030  OE1 GLU A 141     -24.114 -30.788 -14.527  1.00  0.00              
ATOM   2031  OE2 GLU A 141     -25.065 -30.146 -12.657  1.00  0.00              
ATOM   2032  H   GLU A 141     -21.716 -31.505 -10.064  1.00  0.00              
ATOM   2033  HA  GLU A 141     -21.447 -33.667 -11.869  1.00  0.00              
ATOM   2034 1HB  GLU A 141     -21.850 -30.691 -12.292  1.00  0.00              
ATOM   2035 2HB  GLU A 141     -21.726 -31.813 -13.669  1.00  0.00              
ATOM   2036 1HG  GLU A 141     -23.801 -32.946 -12.929  1.00  0.00              
ATOM   2037 2HG  GLU A 141     -23.729 -31.903 -11.490  1.00  0.00              
ATOM   2038  N   ALA A 142     -19.190 -31.314 -12.374  1.00  0.00              
ATOM   2039  CA  ALA A 142     -17.922 -30.997 -13.022  1.00  0.00              
ATOM   2040  C   ALA A 142     -16.738 -31.723 -12.405  1.00  0.00              
ATOM   2041  O   ALA A 142     -15.806 -32.092 -13.117  1.00  0.00              
ATOM   2042  CB  ALA A 142     -17.689 -29.486 -13.000  1.00  0.00              
ATOM   2043  H   ALA A 142     -19.681 -30.588 -11.873  1.00  0.00              
ATOM   2044  HA  ALA A 142     -17.970 -31.322 -14.061  1.00  0.00              
ATOM   2045 1HB  ALA A 142     -16.741 -29.258 -13.486  1.00  0.00              
ATOM   2046 2HB  ALA A 142     -18.498 -28.984 -13.532  1.00  0.00              
ATOM   2047 3HB  ALA A 142     -17.661 -29.137 -11.969  1.00  0.00              
ATOM   2048  N   LYS A 143     -16.762 -31.928 -11.088  1.00  0.00              
ATOM   2049  CA  LYS A 143     -15.659 -32.617 -10.412  1.00  0.00              
ATOM   2050  C   LYS A 143     -15.710 -34.106 -10.717  1.00  0.00              
ATOM   2051  O   LYS A 143     -14.677 -34.780 -10.767  1.00  0.00              
ATOM   2052  CB  LYS A 143     -15.735 -32.429  -8.895  1.00  0.00              
ATOM   2053  CG  LYS A 143     -15.267 -31.083  -8.378  1.00  0.00              
ATOM   2054  CD  LYS A 143     -15.250 -31.064  -6.852  1.00  0.00              
ATOM   2055  CE  LYS A 143     -14.571 -29.806  -6.308  1.00  0.00              
ATOM   2056  NZ  LYS A 143     -14.607 -29.748  -4.815  1.00  0.00              
ATOM   2057  H   LYS A 143     -17.548 -31.606 -10.542  1.00  0.00              
ATOM   2058  HA  LYS A 143     -14.705 -32.241 -10.785  1.00  0.00              
ATOM   2059 1HB  LYS A 143     -16.776 -32.574  -8.606  1.00  0.00              
ATOM   2060 2HB  LYS A 143     -15.121 -33.210  -8.444  1.00  0.00              
ATOM   2061 1HG  LYS A 143     -14.263 -30.895  -8.761  1.00  0.00              
ATOM   2062 2HG  LYS A 143     -15.945 -30.315  -8.749  1.00  0.00              
ATOM   2063 1HD  LYS A 143     -16.279 -31.102  -6.492  1.00  0.00              
ATOM   2064 2HD  LYS A 143     -14.710 -31.944  -6.499  1.00  0.00              
ATOM   2065 1HE  LYS A 143     -13.536 -29.804  -6.645  1.00  0.00              
ATOM   2066 2HE  LYS A 143     -15.087 -28.937  -6.716  1.00  0.00              
ATOM   2067 1HZ  LYS A 143     -14.150 -28.904  -4.501  1.00  0.00              
ATOM   2068 2HZ  LYS A 143     -15.567 -29.748  -4.500  1.00  0.00              
ATOM   2069 3HZ  LYS A 143     -14.127 -30.551  -4.435  1.00  0.00              
ATOM   2070  N   ASN A 144     -16.922 -34.618 -10.900  1.00  0.00              
ATOM   2071  CA  ASN A 144     -17.086 -36.011 -11.278  1.00  0.00              
ATOM   2072  C   ASN A 144     -16.634 -36.249 -12.703  1.00  0.00              
ATOM   2073  O   ASN A 144     -16.009 -37.270 -13.003  1.00  0.00              
ATOM   2074  CB  ASN A 144     -18.522 -36.470 -11.102  1.00  0.00              
ATOM   2075  CG  ASN A 144     -18.917 -36.685  -9.668  1.00  0.00              
ATOM   2076  OD1 ASN A 144     -18.067 -36.874  -8.790  1.00  0.00              
ATOM   2077  ND2 ASN A 144     -20.205 -36.738  -9.438  1.00  0.00              
ATOM   2078  H   ASN A 144     -17.742 -34.041 -10.777  1.00  0.00              
ATOM   2079  HA  ASN A 144     -16.460 -36.642 -10.645  1.00  0.00              
ATOM   2080 1HB  ASN A 144     -19.337 -35.968 -11.626  1.00  0.00              
ATOM   2081 2HB  ASN A 144     -18.336 -37.439 -11.564  1.00  0.00              
ATOM   2082 1HD2 ASN A 144     -20.541 -36.878  -8.506  1.00  0.00              
ATOM   2083 2HD2 ASN A 144     -20.852 -36.638 -10.194  1.00  0.00              
ATOM   2084  N   ARG A 145     -16.930 -35.301 -13.584  1.00  0.00              
ATOM   2085  CA  ARG A 145     -16.457 -35.412 -14.956  1.00  0.00              
ATOM   2086  C   ARG A 145     -14.933 -35.363 -14.990  1.00  0.00              
ATOM   2087  O   ARG A 145     -14.294 -36.168 -15.657  1.00  0.00              
ATOM   2088  CB  ARG A 145     -17.018 -34.280 -15.821  1.00  0.00              
ATOM   2089  CG  ARG A 145     -16.630 -34.433 -17.279  1.00  0.00              
ATOM   2090  CD  ARG A 145     -17.443 -33.552 -18.204  1.00  0.00              
ATOM   2091  NE  ARG A 145     -18.843 -33.966 -18.299  1.00  0.00              
ATOM   2092  CZ  ARG A 145     -19.698 -33.483 -19.197  1.00  0.00              
ATOM   2093  NH1 ARG A 145     -19.294 -32.574 -20.080  1.00  0.00              
ATOM   2094  NH2 ARG A 145     -20.960 -33.898 -19.208  1.00  0.00              
ATOM   2095  H   ARG A 145     -17.481 -34.497 -13.316  1.00  0.00              
ATOM   2096  HA  ARG A 145     -16.758 -36.373 -15.374  1.00  0.00              
ATOM   2097 1HB  ARG A 145     -18.101 -34.300 -15.707  1.00  0.00              
ATOM   2098 2HB  ARG A 145     -16.628 -33.346 -15.416  1.00  0.00              
ATOM   2099 1HG  ARG A 145     -15.577 -34.172 -17.387  1.00  0.00              
ATOM   2100 2HG  ARG A 145     -16.777 -35.474 -17.569  1.00  0.00              
ATOM   2101 1HD  ARG A 145     -17.415 -32.528 -17.833  1.00  0.00              
ATOM   2102 2HD  ARG A 145     -17.007 -33.587 -19.201  1.00  0.00              
ATOM   2103  HE  ARG A 145     -19.356 -34.638 -17.744  1.00  0.00              
ATOM   2104 1HH1 ARG A 145     -18.336 -32.253 -20.067  1.00  0.00              
ATOM   2105 2HH1 ARG A 145     -19.946 -32.209 -20.759  1.00  0.00              
ATOM   2106 1HH2 ARG A 145     -21.268 -34.582 -18.532  1.00  0.00              
ATOM   2107 2HH2 ARG A 145     -21.604 -33.526 -19.891  1.00  0.00              
ATOM   2108  N   ALA A 146     -14.355 -34.413 -14.263  1.00  0.00              
ATOM   2109  CA  ALA A 146     -12.900 -34.307 -14.173  1.00  0.00              
ATOM   2110  C   ALA A 146     -12.282 -35.510 -13.477  1.00  0.00              
ATOM   2111  O   ALA A 146     -11.166 -35.918 -13.804  1.00  0.00              
ATOM   2112  CB  ALA A 146     -12.507 -33.024 -13.442  1.00  0.00              
ATOM   2113  H   ALA A 146     -14.928 -33.750 -13.762  1.00  0.00              
ATOM   2114  HA  ALA A 146     -12.488 -34.280 -15.182  1.00  0.00              
ATOM   2115 1HB  ALA A 146     -11.421 -32.958 -13.382  1.00  0.00              
ATOM   2116 2HB  ALA A 146     -12.894 -32.162 -13.985  1.00  0.00              
ATOM   2117 3HB  ALA A 146     -12.925 -33.036 -12.436  1.00  0.00              
ATOM   2118  N   GLU A 147     -12.998 -36.071 -12.507  1.00  0.00              
ATOM   2119  CA  GLU A 147     -12.510 -37.259 -11.821  1.00  0.00              
ATOM   2120  C   GLU A 147     -12.369 -38.428 -12.790  1.00  0.00              
ATOM   2121  O   GLU A 147     -11.341 -39.105 -12.804  1.00  0.00              
ATOM   2122  CB  GLU A 147     -13.446 -37.635 -10.670  1.00  0.00              
ATOM   2123  CG  GLU A 147     -13.013 -38.865  -9.885  1.00  0.00              
ATOM   2124  CD  GLU A 147     -13.963 -39.153  -8.755  1.00  0.00              
ATOM   2125  OE1 GLU A 147     -14.905 -38.416  -8.594  1.00  0.00              
ATOM   2126  OE2 GLU A 147     -13.811 -40.173  -8.124  1.00  0.00              
ATOM   2127  H   GLU A 147     -13.888 -35.678 -12.238  1.00  0.00              
ATOM   2128  HA  GLU A 147     -11.516 -37.069 -11.414  1.00  0.00              
ATOM   2129 1HB  GLU A 147     -13.490 -36.775 -10.002  1.00  0.00              
ATOM   2130 2HB  GLU A 147     -14.431 -37.810 -11.104  1.00  0.00              
ATOM   2131 1HG  GLU A 147     -12.902 -39.756 -10.501  1.00  0.00              
ATOM   2132 2HG  GLU A 147     -12.043 -38.581  -9.479  1.00  0.00              
ATOM   2133  N   GLN A 148     -13.385 -38.661 -13.612  1.00  0.00              
ATOM   2134  CA  GLN A 148     -13.296 -39.752 -14.574  1.00  0.00              
ATOM   2135  C   GLN A 148     -12.227 -39.469 -15.630  1.00  0.00              
ATOM   2136  O   GLN A 148     -11.669 -40.395 -16.227  1.00  0.00              
ATOM   2137  CB  GLN A 148     -14.650 -39.978 -15.252  1.00  0.00              
ATOM   2138  CG  GLN A 148     -15.717 -40.552 -14.336  1.00  0.00              
ATOM   2139  CD  GLN A 148     -17.053 -40.716 -15.035  1.00  0.00              
ATOM   2140  OE1 GLN A 148     -17.184 -40.431 -16.228  1.00  0.00              
ATOM   2141  NE2 GLN A 148     -18.055 -41.175 -14.294  1.00  0.00              
ATOM   2142  H   GLN A 148     -14.222 -38.096 -13.586  1.00  0.00              
ATOM   2143  HA  GLN A 148     -12.993 -40.666 -14.063  1.00  0.00              
ATOM   2144 1HB  GLN A 148     -14.974 -39.011 -15.637  1.00  0.00              
ATOM   2145 2HB  GLN A 148     -14.475 -40.659 -16.085  1.00  0.00              
ATOM   2146 1HG  GLN A 148     -15.552 -41.434 -13.718  1.00  0.00              
ATOM   2147 2HG  GLN A 148     -15.768 -39.668 -13.698  1.00  0.00              
ATOM   2148 1HE2 GLN A 148     -18.960 -41.304 -14.700  1.00  0.00              
ATOM   2149 2HE2 GLN A 148     -17.906 -41.392 -13.329  1.00  0.00              
ATOM   2150  N   TRP A 149     -11.934 -38.187 -15.846  1.00  0.00              
ATOM   2151  CA  TRP A 149     -10.894 -37.790 -16.793  1.00  0.00              
ATOM   2152  C   TRP A 149      -9.533 -37.834 -16.118  1.00  0.00              
ATOM   2153  O   TRP A 149      -8.499 -37.848 -16.785  1.00  0.00              
ATOM   2154  CB  TRP A 149     -11.135 -36.369 -17.305  1.00  0.00              
ATOM   2155  CG  TRP A 149     -12.312 -36.226 -18.202  1.00  0.00              
ATOM   2156  CD1 TRP A 149     -13.053 -37.230 -18.754  1.00  0.00              
ATOM   2157  CD2 TRP A 149     -12.860 -35.004 -18.696  1.00  0.00              
ATOM   2158  NE1 TRP A 149     -14.029 -36.707 -19.563  1.00  0.00              
ATOM   2159  CE2 TRP A 149     -13.933 -35.342 -19.548  1.00  0.00              
ATOM   2160  CE3 TRP A 149     -12.548 -33.654 -18.508  1.00  0.00              
ATOM   2161  CZ2 TRP A 149     -14.699 -34.376 -20.209  1.00  0.00              
ATOM   2162  CZ3 TRP A 149     -13.305 -32.697 -19.161  1.00  0.00              
ATOM   2163  CH2 TRP A 149     -14.370 -33.061 -20.002  1.00  0.00              
ATOM   2164  H   TRP A 149     -12.443 -37.473 -15.346  1.00  0.00              
ATOM   2165  HA  TRP A 149     -10.868 -38.490 -17.628  1.00  0.00              
ATOM   2166 1HB  TRP A 149     -11.308 -35.691 -16.469  1.00  0.00              
ATOM   2167 2HB  TRP A 149     -10.274 -36.026 -17.878  1.00  0.00              
ATOM   2168  HD1 TRP A 149     -12.779 -38.249 -18.487  1.00  0.00              
ATOM   2169  HE1 TRP A 149     -14.708 -37.241 -20.087  1.00  0.00              
ATOM   2170  HE3 TRP A 149     -11.734 -33.319 -17.866  1.00  0.00              
ATOM   2171  HZ2 TRP A 149     -15.517 -34.703 -20.851  1.00  0.00              
ATOM   2172  HZ3 TRP A 149     -13.053 -31.647 -19.005  1.00  0.00              
ATOM   2173  HH2 TRP A 149     -14.945 -32.281 -20.500  1.00  0.00              
ATOM   2174  N   ASN A 150      -9.547 -37.848 -14.790  1.00  0.00              
ATOM   2175  CA  ASN A 150      -8.328 -37.800 -13.998  1.00  0.00              
ATOM   2176  C   ASN A 150      -7.569 -36.490 -14.206  1.00  0.00              
ATOM   2177  O   ASN A 150      -6.344 -36.483 -14.351  1.00  0.00              
ATOM   2178  CB  ASN A 150      -7.427 -38.982 -14.307  1.00  0.00              
ATOM   2179  CG  ASN A 150      -6.410 -39.264 -13.237  1.00  0.00              
ATOM   2180  OD1 ASN A 150      -6.622 -38.965 -12.056  1.00  0.00              
ATOM   2181  ND2 ASN A 150      -5.274 -39.763 -13.654  1.00  0.00              
ATOM   2182  H   ASN A 150     -10.439 -37.893 -14.318  1.00  0.00              
ATOM   2183  HA  ASN A 150      -8.575 -37.840 -12.936  1.00  0.00              
ATOM   2184 1HB  ASN A 150      -7.846 -39.926 -14.660  1.00  0.00              
ATOM   2185 2HB  ASN A 150      -6.934 -38.472 -15.134  1.00  0.00              
ATOM   2186 1HD2 ASN A 150      -4.551 -39.976 -12.997  1.00  0.00              
ATOM   2187 2HD2 ASN A 150      -5.130 -39.932 -14.629  1.00  0.00              
ATOM   2188  N   VAL A 151      -8.312 -35.388 -14.227  1.00  0.00              
ATOM   2189  CA  VAL A 151      -7.733 -34.058 -14.402  1.00  0.00              
ATOM   2190  C   VAL A 151      -8.239 -33.154 -13.278  1.00  0.00              
ATOM   2191  O   VAL A 151      -9.153 -33.526 -12.538  1.00  0.00              
ATOM   2192  CB  VAL A 151      -8.128 -33.409 -15.767  1.00  0.00              
ATOM   2193  CG1 VAL A 151      -7.647 -34.273 -16.916  1.00  0.00              
ATOM   2194  CG2 VAL A 151      -9.621 -33.187 -15.832  1.00  0.00              
ATOM   2195  H   VAL A 151      -9.312 -35.478 -14.117  1.00  0.00              
ATOM   2196  HA  VAL A 151      -6.646 -34.084 -14.314  1.00  0.00              
ATOM   2197  HB  VAL A 151      -7.657 -32.430 -15.843  1.00  0.00              
ATOM   2198 1HG1 VAL A 151      -7.928 -33.811 -17.862  1.00  0.00              
ATOM   2199 2HG1 VAL A 151      -6.563 -34.371 -16.868  1.00  0.00              
ATOM   2200 3HG1 VAL A 151      -8.105 -35.260 -16.845  1.00  0.00              
ATOM   2201 1HG2 VAL A 151      -9.880 -32.733 -16.789  1.00  0.00              
ATOM   2202 2HG2 VAL A 151     -10.135 -34.143 -15.732  1.00  0.00              
ATOM   2203 3HG2 VAL A 151      -9.926 -32.524 -15.023  1.00  0.00              
ATOM   2204  N   ASN A 152      -7.650 -31.970 -13.146  1.00  0.00              
ATOM   2205  CA  ASN A 152      -8.068 -31.056 -12.099  1.00  0.00              
ATOM   2206  C   ASN A 152      -9.199 -30.178 -12.572  1.00  0.00              
ATOM   2207  O   ASN A 152      -9.367 -29.949 -13.764  1.00  0.00              
ATOM   2208  CB  ASN A 152      -6.914 -30.202 -11.607  1.00  0.00              
ATOM   2209  CG  ASN A 152      -5.874 -30.973 -10.842  1.00  0.00              
ATOM   2210  OD1 ASN A 152      -6.161 -32.017 -10.245  1.00  0.00              
ATOM   2211  ND2 ASN A 152      -4.689 -30.422 -10.788  1.00  0.00              
ATOM   2212  H   ASN A 152      -6.907 -31.694 -13.772  1.00  0.00              
ATOM   2213  HA  ASN A 152      -8.445 -31.620 -11.244  1.00  0.00              
ATOM   2214 1HB  ASN A 152      -6.417 -29.497 -12.274  1.00  0.00              
ATOM   2215 2HB  ASN A 152      -7.537 -29.655 -10.900  1.00  0.00              
ATOM   2216 1HD2 ASN A 152      -3.947 -30.879 -10.295  1.00  0.00              
ATOM   2217 2HD2 ASN A 152      -4.524 -29.545 -11.238  1.00  0.00              
ATOM   2218  N   TYR A 153      -9.994 -29.719 -11.618  1.00  0.00              
ATOM   2219  CA  TYR A 153     -11.117 -28.839 -11.879  1.00  0.00              
ATOM   2220  C   TYR A 153     -11.031 -27.634 -10.955  1.00  0.00              
ATOM   2221  O   TYR A 153     -10.831 -27.780  -9.744  1.00  0.00              
ATOM   2222  CB  TYR A 153     -12.438 -29.550 -11.606  1.00  0.00              
ATOM   2223  CG  TYR A 153     -13.627 -28.624 -11.700  1.00  0.00              
ATOM   2224  CD1 TYR A 153     -14.452 -28.397 -10.599  1.00  0.00              
ATOM   2225  CD2 TYR A 153     -13.941 -27.987 -12.900  1.00  0.00              
ATOM   2226  CE1 TYR A 153     -15.568 -27.561 -10.694  1.00  0.00              
ATOM   2227  CE2 TYR A 153     -15.046 -27.152 -13.005  1.00  0.00              
ATOM   2228  CZ  TYR A 153     -15.857 -26.946 -11.900  1.00  0.00              
ATOM   2229  OH  TYR A 153     -16.970 -26.147 -12.017  1.00  0.00              
ATOM   2230  H   TYR A 153      -9.801 -30.000 -10.668  1.00  0.00              
ATOM   2231  HA  TYR A 153     -11.072 -28.476 -12.906  1.00  0.00              
ATOM   2232 1HB  TYR A 153     -12.530 -30.353 -12.339  1.00  0.00              
ATOM   2233 2HB  TYR A 153     -12.373 -29.976 -10.605  1.00  0.00              
ATOM   2234  HD1 TYR A 153     -14.214 -28.887  -9.654  1.00  0.00              
ATOM   2235  HD2 TYR A 153     -13.302 -28.155 -13.768  1.00  0.00              
ATOM   2236  HE1 TYR A 153     -16.205 -27.391  -9.826  1.00  0.00              
ATOM   2237  HE2 TYR A 153     -15.271 -26.663 -13.953  1.00  0.00              
ATOM   2238  HH  TYR A 153     -17.464 -26.068 -11.197  1.00  0.00              
ATOM   2239  N   VAL A 154     -11.200 -26.445 -11.519  1.00  0.00              
ATOM   2240  CA  VAL A 154     -11.167 -25.232 -10.722  1.00  0.00              
ATOM   2241  C   VAL A 154     -12.186 -24.255 -11.252  1.00  0.00              
ATOM   2242  O   VAL A 154     -12.463 -24.234 -12.449  1.00  0.00              
ATOM   2243  CB  VAL A 154      -9.768 -24.576 -10.758  1.00  0.00              
ATOM   2244  CG1 VAL A 154      -9.412 -24.254 -12.179  1.00  0.00              
ATOM   2245  CG2 VAL A 154      -9.752 -23.295  -9.898  1.00  0.00              
ATOM   2246  H   VAL A 154     -11.355 -26.376 -12.515  1.00  0.00              
ATOM   2247  HA  VAL A 154     -11.448 -25.430  -9.687  1.00  0.00              
ATOM   2248  HB  VAL A 154      -9.044 -25.262 -10.319  1.00  0.00              
ATOM   2249 1HG1 VAL A 154      -8.426 -23.791 -12.211  1.00  0.00              
ATOM   2250 2HG1 VAL A 154      -9.401 -25.171 -12.768  1.00  0.00              
ATOM   2251 3HG1 VAL A 154     -10.149 -23.565 -12.591  1.00  0.00              
ATOM   2252 1HG2 VAL A 154      -8.759 -22.845  -9.933  1.00  0.00              
ATOM   2253 2HG2 VAL A 154     -10.485 -22.589 -10.286  1.00  0.00              
ATOM   2254 3HG2 VAL A 154     -10.000 -23.547  -8.867  1.00  0.00              
ATOM   2255  N   GLU A 155     -12.771 -23.471 -10.355  1.00  0.00              
ATOM   2256  CA  GLU A 155     -13.796 -22.521 -10.756  1.00  0.00              
ATOM   2257  C   GLU A 155     -13.179 -21.149 -10.617  1.00  0.00              
ATOM   2258  O   GLU A 155     -12.441 -20.885  -9.676  1.00  0.00              
ATOM   2259  CB  GLU A 155     -15.047 -22.631  -9.883  1.00  0.00              
ATOM   2260  CG  GLU A 155     -15.829 -23.912 -10.107  1.00  0.00              
ATOM   2261  CD  GLU A 155     -17.218 -23.883  -9.483  1.00  0.00              
ATOM   2262  OE1 GLU A 155     -17.526 -22.938  -8.722  1.00  0.00              
ATOM   2263  OE2 GLU A 155     -17.994 -24.821  -9.752  1.00  0.00              
ATOM   2264  H   GLU A 155     -12.507 -23.528  -9.381  1.00  0.00              
ATOM   2265  HA  GLU A 155     -14.075 -22.695 -11.796  1.00  0.00              
ATOM   2266 1HB  GLU A 155     -14.717 -22.574  -8.846  1.00  0.00              
ATOM   2267 2HB  GLU A 155     -15.673 -21.769 -10.114  1.00  0.00              
ATOM   2268 1HG  GLU A 155     -15.932 -24.179 -11.159  1.00  0.00              
ATOM   2269 2HG  GLU A 155     -15.233 -24.668  -9.598  1.00  0.00              
ATOM   2270  N   THR A 156     -13.481 -20.282 -11.568  1.00  0.00              
ATOM   2271  CA  THR A 156     -12.921 -18.949 -11.570  1.00  0.00              
ATOM   2272  C   THR A 156     -13.983 -17.905 -11.807  1.00  0.00              
ATOM   2273  O   THR A 156     -15.137 -18.215 -12.106  1.00  0.00              
ATOM   2274  CB  THR A 156     -11.905 -18.783 -12.725  1.00  0.00              
ATOM   2275  OG1 THR A 156     -12.611 -18.795 -13.979  1.00  0.00              
ATOM   2276  CG2 THR A 156     -10.885 -19.915 -12.721  1.00  0.00              
ATOM   2277  H   THR A 156     -14.114 -20.552 -12.307  1.00  0.00              
ATOM   2278  HA  THR A 156     -12.489 -18.729 -10.594  1.00  0.00              
ATOM   2279  HB  THR A 156     -11.386 -17.833 -12.607  1.00  0.00              
ATOM   2280  HG1 THR A 156     -13.242 -18.072 -13.998  1.00  0.00              
ATOM   2281 1HG2 THR A 156     -10.183 -19.774 -13.543  1.00  0.00              
ATOM   2282 2HG2 THR A 156     -10.344 -19.913 -11.775  1.00  0.00              
ATOM   2283 3HG2 THR A 156     -11.400 -20.867 -12.843  1.00  0.00              
ATOM   2284  N   SER A 157     -13.571 -16.656 -11.656  1.00  0.00              
ATOM   2285  CA  SER A 157     -14.424 -15.531 -11.964  1.00  0.00              
ATOM   2286  C   SER A 157     -13.530 -14.472 -12.588  1.00  0.00              
ATOM   2287  O   SER A 157     -12.682 -13.891 -11.916  1.00  0.00              
ATOM   2288  CB  SER A 157     -15.092 -14.936 -10.731  1.00  0.00              
ATOM   2289  OG  SER A 157     -15.770 -13.745 -11.109  1.00  0.00              
ATOM   2290  H   SER A 157     -12.635 -16.485 -11.315  1.00  0.00              
ATOM   2291  HA  SER A 157     -15.279 -15.794 -12.588  1.00  0.00              
ATOM   2292 1HB  SER A 157     -15.794 -15.666 -10.329  1.00  0.00              
ATOM   2293 2HB  SER A 157     -14.326 -14.722  -9.986  1.00  0.00              
ATOM   2294  HG  SER A 157     -16.612 -13.970 -11.513  1.00  0.00              
ATOM   2295  N   ALA A 158     -13.695 -14.241 -13.883  1.00  0.00              
ATOM   2296  CA  ALA A 158     -12.912 -13.210 -14.548  1.00  0.00              
ATOM   2297  C   ALA A 158     -13.386 -11.837 -14.042  1.00  0.00              
ATOM   2298  O   ALA A 158     -12.610 -10.886 -13.946  1.00  0.00              
ATOM   2299  CB  ALA A 158     -13.103 -13.322 -16.064  1.00  0.00              
ATOM   2300  H   ALA A 158     -14.363 -14.774 -14.420  1.00  0.00              
ATOM   2301  HA  ALA A 158     -11.863 -13.342 -14.282  1.00  0.00              
ATOM   2302 1HB  ALA A 158     -12.516 -12.549 -16.560  1.00  0.00              
ATOM   2303 2HB  ALA A 158     -12.770 -14.303 -16.401  1.00  0.00              
ATOM   2304 3HB  ALA A 158     -14.156 -13.190 -16.308  1.00  0.00              
ATOM   2305  N   LYS A 159     -14.674 -11.742 -13.722  1.00  0.00              
ATOM   2306  CA  LYS A 159     -15.261 -10.491 -13.240  1.00  0.00              
ATOM   2307  C   LYS A 159     -14.733 -10.026 -11.879  1.00  0.00              
ATOM   2308  O   LYS A 159     -14.357  -8.866 -11.723  1.00  0.00              
ATOM   2309  CB  LYS A 159     -16.786 -10.622 -13.177  1.00  0.00              
ATOM   2310  CG  LYS A 159     -17.509  -9.335 -12.796  1.00  0.00              
ATOM   2311  CD  LYS A 159     -19.023  -9.469 -12.919  1.00  0.00              
ATOM   2312  CE  LYS A 159     -19.712  -8.154 -12.561  1.00  0.00              
ATOM   2313  NZ  LYS A 159     -21.195  -8.231 -12.652  1.00  0.00              
ATOM   2314  H   LYS A 159     -15.262 -12.558 -13.814  1.00  0.00              
ATOM   2315  HA  LYS A 159     -15.009  -9.678 -13.922  1.00  0.00              
ATOM   2316 1HB  LYS A 159     -17.120 -10.949 -14.162  1.00  0.00              
ATOM   2317 2HB  LYS A 159     -17.011 -11.396 -12.443  1.00  0.00              
ATOM   2318 1HG  LYS A 159     -17.255  -9.089 -11.764  1.00  0.00              
ATOM   2319 2HG  LYS A 159     -17.166  -8.538 -13.454  1.00  0.00              
ATOM   2320 1HD  LYS A 159     -19.265  -9.746 -13.946  1.00  0.00              
ATOM   2321 2HD  LYS A 159     -19.359 -10.256 -12.243  1.00  0.00              
ATOM   2322 1HE  LYS A 159     -19.433  -7.888 -11.543  1.00  0.00              
ATOM   2323 2HE  LYS A 159     -19.356  -7.385 -13.247  1.00  0.00              
ATOM   2324 1HZ  LYS A 159     -21.595  -7.337 -12.407  1.00  0.00              
ATOM   2325 2HZ  LYS A 159     -21.463  -8.472 -13.596  1.00  0.00              
ATOM   2326 3HZ  LYS A 159     -21.535  -8.939 -12.015  1.00  0.00              
ATOM   2327  N   THR A 160     -14.704 -10.922 -10.898  1.00  0.00              
ATOM   2328  CA  THR A 160     -14.174 -10.580  -9.572  1.00  0.00              
ATOM   2329  C   THR A 160     -12.738 -11.050  -9.339  1.00  0.00              
ATOM   2330  O   THR A 160     -12.228 -10.951  -8.229  1.00  0.00              
ATOM   2331  CB  THR A 160     -15.061 -11.169  -8.459  1.00  0.00              
ATOM   2332  OG1 THR A 160     -15.079 -12.598  -8.565  1.00  0.00              
ATOM   2333  CG2 THR A 160     -16.482 -10.638  -8.572  1.00  0.00              
ATOM   2334  H   THR A 160     -15.051 -11.855 -11.064  1.00  0.00              
ATOM   2335  HA  THR A 160     -14.133  -9.496  -9.459  1.00  0.00              
ATOM   2336  HB  THR A 160     -14.646 -10.891  -7.490  1.00  0.00              
ATOM   2337  HG1 THR A 160     -15.432 -12.851  -9.422  1.00  0.00              
ATOM   2338 1HG2 THR A 160     -17.093 -11.064  -7.777  1.00  0.00              
ATOM   2339 2HG2 THR A 160     -16.472  -9.552  -8.480  1.00  0.00              
ATOM   2340 3HG2 THR A 160     -16.897 -10.916  -9.540  1.00  0.00              
ATOM   2341  N   ARG A 161     -12.104 -11.564 -10.392  1.00  0.00              
ATOM   2342  CA  ARG A 161     -10.683 -11.931 -10.380  1.00  0.00              
ATOM   2343  C   ARG A 161     -10.342 -13.139  -9.522  1.00  0.00              
ATOM   2344  O   ARG A 161      -9.174 -13.367  -9.208  1.00  0.00              
ATOM   2345  CB  ARG A 161      -9.811 -10.746  -9.993  1.00  0.00              
ATOM   2346  CG  ARG A 161     -10.044  -9.486 -10.811  1.00  0.00              
ATOM   2347  CD  ARG A 161      -9.101  -8.378 -10.511  1.00  0.00              
ATOM   2348  NE  ARG A 161      -9.024  -8.016  -9.105  1.00  0.00              
ATOM   2349  CZ  ARG A 161      -9.845  -7.140  -8.494  1.00  0.00              
ATOM   2350  NH1 ARG A 161     -10.780  -6.506  -9.166  1.00  0.00              
ATOM   2351  NH2 ARG A 161      -9.670  -6.916  -7.203  1.00  0.00              
ATOM   2352  H   ARG A 161     -12.642 -11.703 -11.236  1.00  0.00              
ATOM   2353  HA  ARG A 161     -10.367 -12.216 -11.384  1.00  0.00              
ATOM   2354 1HB  ARG A 161     -10.009 -10.535  -8.943  1.00  0.00              
ATOM   2355 2HB  ARG A 161      -8.774 -11.063 -10.110  1.00  0.00              
ATOM   2356 1HG  ARG A 161      -9.944  -9.734 -11.868  1.00  0.00              
ATOM   2357 2HG  ARG A 161     -11.056  -9.128 -10.615  1.00  0.00              
ATOM   2358 1HD  ARG A 161      -8.100  -8.670 -10.828  1.00  0.00              
ATOM   2359 2HD  ARG A 161      -9.412  -7.490 -11.060  1.00  0.00              
ATOM   2360  HE  ARG A 161      -8.384  -8.338  -8.391  1.00  0.00              
ATOM   2361 1HH1 ARG A 161     -10.889  -6.675 -10.156  1.00  0.00              
ATOM   2362 2HH1 ARG A 161     -11.385  -5.853  -8.690  1.00  0.00              
ATOM   2363 1HH2 ARG A 161      -8.934  -7.398  -6.705  1.00  0.00              
ATOM   2364 2HH2 ARG A 161     -10.270  -6.264  -6.721  1.00  0.00              
ATOM   2365  N   ALA A 162     -11.359 -13.920  -9.163  1.00  0.00              
ATOM   2366  CA  ALA A 162     -11.153 -15.148  -8.389  1.00  0.00              
ATOM   2367  C   ALA A 162     -10.516 -16.240  -9.254  1.00  0.00              
ATOM   2368  O   ALA A 162     -11.070 -16.628 -10.270  1.00  0.00              
ATOM   2369  CB  ALA A 162     -12.487 -15.638  -7.836  1.00  0.00              
ATOM   2370  H   ALA A 162     -12.297 -13.660  -9.432  1.00  0.00              
ATOM   2371  HA  ALA A 162     -10.465 -14.934  -7.571  1.00  0.00              
ATOM   2372 1HB  ALA A 162     -12.330 -16.550  -7.261  1.00  0.00              
ATOM   2373 2HB  ALA A 162     -12.917 -14.872  -7.189  1.00  0.00              
ATOM   2374 3HB  ALA A 162     -13.169 -15.842  -8.660  1.00  0.00              
ATOM   2375  N   ASN A 163      -9.357 -16.724  -8.815  1.00  0.00              
ATOM   2376  CA  ASN A 163      -8.610 -17.790  -9.472  1.00  0.00              
ATOM   2377  C   ASN A 163      -8.224 -17.565 -10.950  1.00  0.00              
ATOM   2378  O   ASN A 163      -8.021 -18.529 -11.688  1.00  0.00              
ATOM   2379  CB  ASN A 163      -9.355 -19.134  -9.347  1.00  0.00              
ATOM   2380  CG  ASN A 163      -9.467 -19.623  -7.895  1.00  0.00              
ATOM   2381  OD1 ASN A 163      -8.611 -19.315  -7.071  1.00  0.00              
ATOM   2382  ND2 ASN A 163     -10.511 -20.391  -7.587  1.00  0.00              
ATOM   2383  H   ASN A 163      -8.987 -16.313  -7.970  1.00  0.00              
ATOM   2384  HA  ASN A 163      -7.640 -17.915  -8.987  1.00  0.00              
ATOM   2385 1HB  ASN A 163     -10.300 -19.298  -9.867  1.00  0.00              
ATOM   2386 2HB  ASN A 163      -8.563 -19.692  -9.849  1.00  0.00              
ATOM   2387 1HD2 ASN A 163     -10.622 -20.731  -6.653  1.00  0.00              
ATOM   2388 2HD2 ASN A 163     -11.182 -20.627  -8.290  1.00  0.00              
ATOM   2389  N   VAL A 164      -8.083 -16.317 -11.388  1.00  0.00              
ATOM   2390  CA  VAL A 164      -7.791 -16.073 -12.796  1.00  0.00              
ATOM   2391  C   VAL A 164      -6.361 -16.442 -13.193  1.00  0.00              
ATOM   2392  O   VAL A 164      -6.158 -17.155 -14.174  1.00  0.00              
ATOM   2393  CB  VAL A 164      -8.118 -14.605 -13.187  1.00  0.00              
ATOM   2394  CG1 VAL A 164      -7.650 -14.301 -14.633  1.00  0.00              
ATOM   2395  CG2 VAL A 164      -9.618 -14.388 -13.086  1.00  0.00              
ATOM   2396  H   VAL A 164      -8.175 -15.532 -10.761  1.00  0.00              
ATOM   2397  HA  VAL A 164      -8.403 -16.703 -13.443  1.00  0.00              
ATOM   2398  HB  VAL A 164      -7.640 -13.934 -12.474  1.00  0.00              
ATOM   2399 1HG1 VAL A 164      -7.889 -13.267 -14.883  1.00  0.00              
ATOM   2400 2HG1 VAL A 164      -6.572 -14.450 -14.706  1.00  0.00              
ATOM   2401 3HG1 VAL A 164      -8.158 -14.969 -15.328  1.00  0.00              
ATOM   2402 1HG2 VAL A 164      -9.856 -13.361 -13.359  1.00  0.00              
ATOM   2403 2HG2 VAL A 164     -10.129 -15.072 -13.764  1.00  0.00              
ATOM   2404 3HG2 VAL A 164      -9.945 -14.578 -12.064  1.00  0.00              
ATOM   2405  N   ASP A 165      -5.369 -15.979 -12.438  1.00  0.00              
ATOM   2406  CA  ASP A 165      -3.983 -16.323 -12.736  1.00  0.00              
ATOM   2407  C   ASP A 165      -3.777 -17.809 -12.460  1.00  0.00              
ATOM   2408  O   ASP A 165      -3.022 -18.478 -13.159  1.00  0.00              
ATOM   2409  CB  ASP A 165      -3.004 -15.530 -11.855  1.00  0.00              
ATOM   2410  CG  ASP A 165      -2.927 -14.052 -12.229  1.00  0.00              
ATOM   2411  OD1 ASP A 165      -3.451 -13.666 -13.301  1.00  0.00              
ATOM   2412  OD2 ASP A 165      -2.317 -13.276 -11.458  1.00  0.00              
ATOM   2413  H   ASP A 165      -5.568 -15.382 -11.648  1.00  0.00              
ATOM   2414  HA  ASP A 165      -3.777 -16.143 -13.791  1.00  0.00              
ATOM   2415 1HB  ASP A 165      -3.194 -15.641 -10.787  1.00  0.00              
ATOM   2416 2HB  ASP A 165      -2.068 -16.028 -12.112  1.00  0.00              
ATOM   2417  N   LYS A 166      -4.459 -18.317 -11.440  1.00  0.00              
ATOM   2418  CA  LYS A 166      -4.331 -19.713 -11.064  1.00  0.00              
ATOM   2419  C   LYS A 166      -4.425 -20.689 -12.242  1.00  0.00              
ATOM   2420  O   LYS A 166      -3.617 -21.602 -12.340  1.00  0.00              
ATOM   2421  CB  LYS A 166      -5.381 -20.091 -10.007  1.00  0.00              
ATOM   2422  CG  LYS A 166      -5.316 -21.552  -9.553  1.00  0.00              
ATOM   2423  CD  LYS A 166      -6.280 -21.839  -8.411  1.00  0.00              
ATOM   2424  CE  LYS A 166      -6.375 -23.336  -8.143  1.00  0.00              
ATOM   2425  NZ  LYS A 166      -5.069 -23.917  -7.713  1.00  0.00              
ATOM   2426  H   LYS A 166      -5.082 -17.721 -10.912  1.00  0.00              
ATOM   2427  HA  LYS A 166      -3.343 -19.891 -10.637  1.00  0.00              
ATOM   2428 1HB  LYS A 166      -5.222 -19.436  -9.149  1.00  0.00              
ATOM   2429 2HB  LYS A 166      -6.360 -19.888 -10.441  1.00  0.00              
ATOM   2430 1HG  LYS A 166      -5.568 -22.189 -10.402  1.00  0.00              
ATOM   2431 2HG  LYS A 166      -4.300 -21.768  -9.226  1.00  0.00              
ATOM   2432 1HD  LYS A 166      -5.921 -21.326  -7.517  1.00  0.00              
ATOM   2433 2HD  LYS A 166      -7.262 -21.452  -8.679  1.00  0.00              
ATOM   2434 1HE  LYS A 166      -7.115 -23.496  -7.362  1.00  0.00              
ATOM   2435 2HE  LYS A 166      -6.703 -23.826  -9.060  1.00  0.00              
ATOM   2436 1HZ  LYS A 166      -5.179 -24.908  -7.549  1.00  0.00              
ATOM   2437 2HZ  LYS A 166      -4.380 -23.771  -8.438  1.00  0.00              
ATOM   2438 3HZ  LYS A 166      -4.764 -23.466  -6.863  1.00  0.00              
ATOM   2439  N   VAL A 167      -5.403 -20.509 -13.127  1.00  0.00              
ATOM   2440  CA  VAL A 167      -5.563 -21.480 -14.213  1.00  0.00              
ATOM   2441  C   VAL A 167      -4.402 -21.452 -15.199  1.00  0.00              
ATOM   2442  O   VAL A 167      -4.098 -22.465 -15.831  1.00  0.00              
ATOM   2443  CB  VAL A 167      -6.928 -21.311 -14.964  1.00  0.00              
ATOM   2444  CG1 VAL A 167      -8.053 -21.435 -13.970  1.00  0.00              
ATOM   2445  CG2 VAL A 167      -7.019 -19.974 -15.679  1.00  0.00              
ATOM   2446  H   VAL A 167      -6.035 -19.723 -13.071  1.00  0.00              
ATOM   2447  HA  VAL A 167      -5.563 -22.503 -13.834  1.00  0.00              
ATOM   2448  HB  VAL A 167      -7.003 -22.076 -15.738  1.00  0.00              
ATOM   2449 1HG1 VAL A 167      -9.008 -21.319 -14.483  1.00  0.00              
ATOM   2450 2HG1 VAL A 167      -8.013 -22.416 -13.496  1.00  0.00              
ATOM   2451 3HG1 VAL A 167      -7.954 -20.660 -13.211  1.00  0.00              
ATOM   2452 1HG2 VAL A 167      -7.980 -19.897 -16.188  1.00  0.00              
ATOM   2453 2HG2 VAL A 167      -6.928 -19.167 -14.952  1.00  0.00              
ATOM   2454 3HG2 VAL A 167      -6.215 -19.896 -16.411  1.00  0.00              
ATOM   2455  N   PHE A 168      -3.707 -20.322 -15.293  1.00  0.00              
ATOM   2456  CA  PHE A 168      -2.628 -20.208 -16.272  1.00  0.00              
ATOM   2457  C   PHE A 168      -1.309 -20.735 -15.715  1.00  0.00              
ATOM   2458  O   PHE A 168      -0.556 -21.411 -16.417  1.00  0.00              
ATOM   2459  CB  PHE A 168      -2.479 -18.756 -16.711  1.00  0.00              
ATOM   2460  CG  PHE A 168      -3.629 -18.266 -17.528  1.00  0.00              
ATOM   2461  CD1 PHE A 168      -3.732 -18.607 -18.874  1.00  0.00              
ATOM   2462  CD2 PHE A 168      -4.619 -17.484 -16.951  1.00  0.00              
ATOM   2463  CE1 PHE A 168      -4.811 -18.172 -19.638  1.00  0.00              
ATOM   2464  CE2 PHE A 168      -5.699 -17.041 -17.697  1.00  0.00              
ATOM   2465  CZ  PHE A 168      -5.799 -17.386 -19.051  1.00  0.00              
ATOM   2466  H   PHE A 168      -3.913 -19.535 -14.695  1.00  0.00              
ATOM   2467  HA  PHE A 168      -2.857 -20.818 -17.147  1.00  0.00              
ATOM   2468 1HB  PHE A 168      -2.408 -18.105 -15.841  1.00  0.00              
ATOM   2469 2HB  PHE A 168      -1.585 -18.640 -17.323  1.00  0.00              
ATOM   2470  HD1 PHE A 168      -2.955 -19.223 -19.328  1.00  0.00              
ATOM   2471  HD2 PHE A 168      -4.538 -17.217 -15.897  1.00  0.00              
ATOM   2472  HE1 PHE A 168      -4.880 -18.448 -20.690  1.00  0.00              
ATOM   2473  HE2 PHE A 168      -6.470 -16.426 -17.234  1.00  0.00              
ATOM   2474  HZ  PHE A 168      -6.644 -17.039 -19.644  1.00  0.00              
ATOM   2475  N   PHE A 169      -1.029 -20.431 -14.451  1.00  0.00              
ATOM   2476  CA  PHE A 169       0.220 -20.878 -13.851  1.00  0.00              
ATOM   2477  C   PHE A 169       0.182 -22.373 -13.520  1.00  0.00              
ATOM   2478  O   PHE A 169       1.205 -23.047 -13.608  1.00  0.00              
ATOM   2479  CB  PHE A 169       0.534 -20.054 -12.603  1.00  0.00              
ATOM   2480  CG  PHE A 169       1.036 -18.680 -12.915  1.00  0.00              
ATOM   2481  CD1 PHE A 169       2.322 -18.490 -13.416  1.00  0.00              
ATOM   2482  CD2 PHE A 169       0.206 -17.576 -12.767  1.00  0.00              
ATOM   2483  CE1 PHE A 169       2.768 -17.218 -13.770  1.00  0.00              
ATOM   2484  CE2 PHE A 169       0.644 -16.303 -13.117  1.00  0.00              
ATOM   2485  CZ  PHE A 169       1.919 -16.121 -13.621  1.00  0.00              
ATOM   2486  H   PHE A 169      -1.676 -19.890 -13.896  1.00  0.00              
ATOM   2487  HA  PHE A 169       1.039 -20.743 -14.558  1.00  0.00              
ATOM   2488 1HB  PHE A 169      -0.363 -19.934 -11.998  1.00  0.00              
ATOM   2489 2HB  PHE A 169       1.306 -20.547 -12.014  1.00  0.00              
ATOM   2490  HD1 PHE A 169       2.982 -19.350 -13.530  1.00  0.00              
ATOM   2491  HD2 PHE A 169      -0.800 -17.716 -12.370  1.00  0.00              
ATOM   2492  HE1 PHE A 169       3.776 -17.085 -14.163  1.00  0.00              
ATOM   2493  HE2 PHE A 169      -0.020 -15.448 -12.993  1.00  0.00              
ATOM   2494  HZ  PHE A 169       2.261 -15.125 -13.898  1.00  0.00              
ATOM   2495  N   ASP A 170      -0.982 -22.892 -13.137  1.00  0.00              
ATOM   2496  CA  ASP A 170      -1.081 -24.310 -12.794  1.00  0.00              
ATOM   2497  C   ASP A 170      -0.921 -25.125 -14.088  1.00  0.00              
ATOM   2498  O   ASP A 170      -0.275 -26.163 -14.092  1.00  0.00              
ATOM   2499  CB  ASP A 170      -2.435 -24.634 -12.148  1.00  0.00              
ATOM   2500  CG  ASP A 170      -2.540 -24.146 -10.698  1.00  0.00              
ATOM   2501  OD1 ASP A 170      -1.510 -23.763 -10.096  1.00  0.00              
ATOM   2502  OD2 ASP A 170      -3.666 -24.149 -10.161  1.00  0.00              
ATOM   2503  H   ASP A 170      -1.808 -22.313 -13.077  1.00  0.00              
ATOM   2504  HA  ASP A 170      -0.274 -24.582 -12.113  1.00  0.00              
ATOM   2505 1HB  ASP A 170      -3.289 -24.281 -12.728  1.00  0.00              
ATOM   2506 2HB  ASP A 170      -2.403 -25.724 -12.172  1.00  0.00              
ATOM   2507  N   LEU A 171      -1.514 -24.661 -15.186  1.00  0.00              
ATOM   2508  CA  LEU A 171      -1.318 -25.345 -16.468  1.00  0.00              
ATOM   2509  C   LEU A 171       0.139 -25.218 -16.891  1.00  0.00              
ATOM   2510  O   LEU A 171       0.722 -26.160 -17.430  1.00  0.00              
ATOM   2511  CB  LEU A 171      -2.247 -24.767 -17.544  1.00  0.00              
ATOM   2512  CG  LEU A 171      -2.164 -25.452 -18.914  1.00  0.00              
ATOM   2513  CD1 LEU A 171      -2.545 -26.921 -18.788  1.00  0.00              
ATOM   2514  CD2 LEU A 171      -3.082 -24.739 -19.895  1.00  0.00              
ATOM   2515  H   LEU A 171      -2.100 -23.839 -15.151  1.00  0.00              
ATOM   2516  HA  LEU A 171      -1.538 -26.406 -16.353  1.00  0.00              
ATOM   2517 1HB  LEU A 171      -3.208 -24.977 -17.079  1.00  0.00              
ATOM   2518 2HB  LEU A 171      -2.121 -23.690 -17.649  1.00  0.00              
ATOM   2519  HG  LEU A 171      -1.140 -25.337 -19.272  1.00  0.00              
ATOM   2520 1HD1 LEU A 171      -2.483 -27.398 -19.766  1.00  0.00              
ATOM   2521 2HD1 LEU A 171      -1.861 -27.416 -18.099  1.00  0.00              
ATOM   2522 3HD1 LEU A 171      -3.563 -27.001 -18.409  1.00  0.00              
ATOM   2523 1HD2 LEU A 171      -3.021 -25.226 -20.869  1.00  0.00              
ATOM   2524 2HD2 LEU A 171      -4.108 -24.781 -19.531  1.00  0.00              
ATOM   2525 3HD2 LEU A 171      -2.774 -23.697 -19.992  1.00  0.00              
ATOM   2526  N   MET A 172       0.739 -24.054 -16.659  1.00  0.00              
ATOM   2527  CA  MET A 172       2.159 -23.931 -16.956  1.00  0.00              
ATOM   2528  C   MET A 172       2.968 -24.936 -16.140  1.00  0.00              
ATOM   2529  O   MET A 172       3.969 -25.449 -16.623  1.00  0.00              
ATOM   2530  CB  MET A 172       2.674 -22.515 -16.682  1.00  0.00              
ATOM   2531  CG  MET A 172       2.201 -21.480 -17.711  1.00  0.00              
ATOM   2532  SD  MET A 172       2.512 -19.798 -17.153  1.00  0.00              
ATOM   2533  CE  MET A 172       4.232 -19.727 -17.203  1.00  0.00              
ATOM   2534  H   MET A 172       0.243 -23.257 -16.286  1.00  0.00              
ATOM   2535  HA  MET A 172       2.340 -24.158 -18.006  1.00  0.00              
ATOM   2536 1HB  MET A 172       2.323 -22.237 -15.689  1.00  0.00              
ATOM   2537 2HB  MET A 172       3.764 -22.567 -16.682  1.00  0.00              
ATOM   2538 1HG  MET A 172       2.734 -21.662 -18.644  1.00  0.00              
ATOM   2539 2HG  MET A 172       1.132 -21.623 -17.870  1.00  0.00              
ATOM   2540 1HE  MET A 172       4.565 -18.740 -16.882  1.00  0.00              
ATOM   2541 2HE  MET A 172       4.647 -20.485 -16.537  1.00  0.00              
ATOM   2542 3HE  MET A 172       4.574 -19.912 -18.222  1.00  0.00              
ATOM   2543  N   ARG A 173       2.547 -25.220 -14.911  1.00  0.00              
ATOM   2544  CA  ARG A 173       3.216 -26.259 -14.126  1.00  0.00              
ATOM   2545  C   ARG A 173       3.070 -27.659 -14.734  1.00  0.00              
ATOM   2546  O   ARG A 173       4.008 -28.467 -14.702  1.00  0.00              
ATOM   2547  CB  ARG A 173       2.719 -26.246 -12.675  1.00  0.00              
ATOM   2548  CG  ARG A 173       3.199 -25.011 -11.898  1.00  0.00              
ATOM   2549  CD  ARG A 173       2.754 -25.006 -10.433  1.00  0.00              
ATOM   2550  NE  ARG A 173       3.167 -23.764  -9.769  1.00  0.00              
ATOM   2551  CZ  ARG A 173       2.381 -22.705  -9.591  1.00  0.00              
ATOM   2552  NH1 ARG A 173       1.132 -22.730 -10.013  1.00  0.00              
ATOM   2553  NH2 ARG A 173       2.851 -21.601  -9.016  1.00  0.00              
ATOM   2554  H   ARG A 173       1.765 -24.725 -14.507  1.00  0.00              
ATOM   2555  HA  ARG A 173       4.289 -26.067 -14.099  1.00  0.00              
ATOM   2556 1HB  ARG A 173       1.630 -26.272 -12.712  1.00  0.00              
ATOM   2557 2HB  ARG A 173       3.088 -27.157 -12.204  1.00  0.00              
ATOM   2558 1HG  ARG A 173       4.289 -24.984 -11.928  1.00  0.00              
ATOM   2559 2HG  ARG A 173       2.801 -24.120 -12.384  1.00  0.00              
ATOM   2560 1HD  ARG A 173       1.669 -25.093 -10.392  1.00  0.00              
ATOM   2561 2HD  ARG A 173       3.206 -25.856  -9.922  1.00  0.00              
ATOM   2562  HE  ARG A 173       4.058 -23.518  -9.360  1.00  0.00              
ATOM   2563 1HH1 ARG A 173       0.773 -23.555 -10.471  1.00  0.00              
ATOM   2564 2HH1 ARG A 173       0.540 -21.924  -9.877  1.00  0.00              
ATOM   2565 1HH2 ARG A 173       3.813 -21.565  -8.711  1.00  0.00              
ATOM   2566 2HH2 ARG A 173       2.244 -20.805  -8.888  1.00  0.00              
ATOM   2567  N   GLU A 174       1.903 -27.955 -15.294  1.00  0.00              
ATOM   2568  CA  GLU A 174       1.705 -29.263 -15.905  1.00  0.00              
ATOM   2569  C   GLU A 174       2.561 -29.345 -17.153  1.00  0.00              
ATOM   2570  O   GLU A 174       3.170 -30.379 -17.421  1.00  0.00              
ATOM   2571  CB  GLU A 174       0.244 -29.490 -16.253  1.00  0.00              
ATOM   2572  CG  GLU A 174      -0.634 -29.668 -15.028  1.00  0.00              
ATOM   2573  CD  GLU A 174      -2.092 -29.838 -15.382  1.00  0.00              
ATOM   2574  OE1 GLU A 174      -2.908 -30.042 -14.456  1.00  0.00              
ATOM   2575  OE2 GLU A 174      -2.424 -29.768 -16.588  1.00  0.00              
ATOM   2576  H   GLU A 174       1.146 -27.286 -15.306  1.00  0.00              
ATOM   2577  HA  GLU A 174       2.028 -30.045 -15.217  1.00  0.00              
ATOM   2578 1HB  GLU A 174      -0.084 -28.625 -16.829  1.00  0.00              
ATOM   2579 2HB  GLU A 174       0.200 -30.382 -16.879  1.00  0.00              
ATOM   2580 1HG  GLU A 174      -0.329 -30.499 -14.394  1.00  0.00              
ATOM   2581 2HG  GLU A 174      -0.508 -28.732 -14.486  1.00  0.00              
ATOM   2582  N   ILE A 175       2.633 -28.246 -17.903  1.00  0.00              
ATOM   2583  CA  ILE A 175       3.398 -28.231 -19.146  1.00  0.00              
ATOM   2584  C   ILE A 175       4.874 -28.366 -18.796  1.00  0.00              
ATOM   2585  O   ILE A 175       5.627 -29.103 -19.442  1.00  0.00              
ATOM   2586  CB  ILE A 175       3.166 -26.917 -19.926  1.00  0.00              
ATOM   2587  CG1 ILE A 175       1.719 -26.860 -20.416  1.00  0.00              
ATOM   2588  CG2 ILE A 175       4.138 -26.816 -21.086  1.00  0.00              
ATOM   2589  CD1 ILE A 175       1.310 -25.486 -20.942  1.00  0.00              
ATOM   2590  H   ILE A 175       2.151 -27.407 -17.612  1.00  0.00              
ATOM   2591  HA  ILE A 175       3.143 -29.091 -19.764  1.00  0.00              
ATOM   2592  HB  ILE A 175       3.312 -26.073 -19.253  1.00  0.00              
ATOM   2593 1HG1 ILE A 175       1.615 -27.602 -21.208  1.00  0.00              
ATOM   2594 2HG1 ILE A 175       1.081 -27.136 -19.576  1.00  0.00              
ATOM   2595 1HG2 ILE A 175       3.963 -25.886 -21.628  1.00  0.00              
ATOM   2596 2HG2 ILE A 175       5.159 -26.827 -20.708  1.00  0.00              
ATOM   2597 3HG2 ILE A 175       3.991 -27.660 -21.760  1.00  0.00              
ATOM   2598 1HD1 ILE A 175       0.272 -25.516 -21.273  1.00  0.00              
ATOM   2599 2HD1 ILE A 175       1.416 -24.745 -20.149  1.00  0.00              
ATOM   2600 3HD1 ILE A 175       1.949 -25.213 -21.781  1.00  0.00              
ATOM   2601  N   ARG A 176       5.288 -27.662 -17.757  1.00  0.00              
ATOM   2602  CA  ARG A 176       6.675 -27.730 -17.335  1.00  0.00              
ATOM   2603  C   ARG A 176       7.053 -29.160 -16.884  1.00  0.00              
ATOM   2604  O   ARG A 176       8.127 -29.666 -17.217  1.00  0.00              
ATOM   2605  CB  ARG A 176       6.989 -26.694 -16.266  1.00  0.00              
ATOM   2606  CG  ARG A 176       8.422 -26.714 -15.758  1.00  0.00              
ATOM   2607  CD  ARG A 176       8.719 -25.690 -14.724  1.00  0.00              
ATOM   2608  NE  ARG A 176       7.914 -25.800 -13.518  1.00  0.00              
ATOM   2609  CZ  ARG A 176       7.895 -24.890 -12.524  1.00  0.00              
ATOM   2610  NH1 ARG A 176       8.660 -23.821 -12.570  1.00  0.00              
ATOM   2611  NH2 ARG A 176       7.103 -25.111 -11.490  1.00  0.00              
ATOM   2612  H   ARG A 176       4.647 -27.071 -17.246  1.00  0.00              
ATOM   2613  HA  ARG A 176       7.328 -27.491 -18.175  1.00  0.00              
ATOM   2614 1HB  ARG A 176       6.774 -25.717 -16.697  1.00  0.00              
ATOM   2615 2HB  ARG A 176       6.311 -26.881 -15.434  1.00  0.00              
ATOM   2616 1HG  ARG A 176       8.624 -27.694 -15.326  1.00  0.00              
ATOM   2617 2HG  ARG A 176       9.091 -26.543 -16.602  1.00  0.00              
ATOM   2618 1HD  ARG A 176       9.764 -25.778 -14.428  1.00  0.00              
ATOM   2619 2HD  ARG A 176       8.543 -24.700 -15.144  1.00  0.00              
ATOM   2620  HE  ARG A 176       7.273 -26.530 -13.235  1.00  0.00              
ATOM   2621 1HH1 ARG A 176       9.273 -23.676 -13.360  1.00  0.00              
ATOM   2622 2HH1 ARG A 176       8.631 -23.151 -11.816  1.00  0.00              
ATOM   2623 1HH2 ARG A 176       6.535 -25.947 -11.462  1.00  0.00              
ATOM   2624 2HH2 ARG A 176       7.070 -24.446 -10.732  1.00  0.00              
ATOM   2625  N   ALA A 177       6.159 -29.807 -16.142  1.00  0.00              
ATOM   2626  CA  ALA A 177       6.393 -31.176 -15.676  1.00  0.00              
ATOM   2627  C   ALA A 177       6.558 -32.130 -16.852  1.00  0.00              
ATOM   2628  O   ALA A 177       7.392 -33.029 -16.804  1.00  0.00              
ATOM   2629  CB  ALA A 177       5.238 -31.641 -14.799  1.00  0.00              
ATOM   2630  H   ALA A 177       5.297 -29.342 -15.892  1.00  0.00              
ATOM   2631  HA  ALA A 177       7.320 -31.197 -15.103  1.00  0.00              
ATOM   2632 1HB  ALA A 177       5.426 -32.659 -14.461  1.00  0.00              
ATOM   2633 2HB  ALA A 177       5.150 -30.982 -13.935  1.00  0.00              
ATOM   2634 3HB  ALA A 177       4.313 -31.614 -15.372  1.00  0.00              
ATOM   2635  N   ARG A 178       5.752 -31.938 -17.892  1.00  0.00              
ATOM   2636  CA  ARG A 178       5.868 -32.736 -19.117  1.00  0.00              
ATOM   2637  C   ARG A 178       7.196 -32.480 -19.818  1.00  0.00              
ATOM   2638  O   ARG A 178       7.853 -33.411 -20.288  1.00  0.00              
ATOM   2639  CB  ARG A 178       4.724 -32.420 -20.089  1.00  0.00              
ATOM   2640  CG  ARG A 178       3.366 -32.927 -19.643  1.00  0.00              
ATOM   2641  CD  ARG A 178       3.366 -34.438 -19.479  1.00  0.00              
ATOM   2642  NE  ARG A 178       3.832 -35.110 -20.688  1.00  0.00              
ATOM   2643  CZ  ARG A 178       3.080 -35.345 -21.761  1.00  0.00              
ATOM   2644  NH1 ARG A 178       1.808 -34.965 -21.783  1.00  0.00              
ATOM   2645  NH2 ARG A 178       3.603 -35.957 -22.817  1.00  0.00              
ATOM   2646  H   ARG A 178       5.040 -31.222 -17.837  1.00  0.00              
ATOM   2647  HA  ARG A 178       5.846 -33.798 -18.869  1.00  0.00              
ATOM   2648 1HB  ARG A 178       4.690 -31.337 -20.198  1.00  0.00              
ATOM   2649 2HB  ARG A 178       4.985 -32.873 -21.045  1.00  0.00              
ATOM   2650 1HG  ARG A 178       3.116 -32.459 -18.691  1.00  0.00              
ATOM   2651 2HG  ARG A 178       2.627 -32.643 -20.394  1.00  0.00              
ATOM   2652 1HD  ARG A 178       4.022 -34.704 -18.652  1.00  0.00              
ATOM   2653 2HD  ARG A 178       2.352 -34.769 -19.259  1.00  0.00              
ATOM   2654  HE  ARG A 178       4.746 -35.486 -20.905  1.00  0.00              
ATOM   2655 1HH1 ARG A 178       1.410 -34.496 -20.982  1.00  0.00              
ATOM   2656 2HH1 ARG A 178       1.244 -35.147 -22.600  1.00  0.00              
ATOM   2657 1HH2 ARG A 178       4.573 -36.242 -22.803  1.00  0.00              
ATOM   2658 2HH2 ARG A 178       3.031 -36.134 -23.629  1.00  0.00              
ATOM   2659  N   LYS A 179       7.592 -31.215 -19.888  1.00  0.00              
ATOM   2660  CA  LYS A 179       8.866 -30.860 -20.495  1.00  0.00              
ATOM   2661  C   LYS A 179      10.039 -31.479 -19.741  1.00  0.00              
ATOM   2662  O   LYS A 179      11.017 -31.913 -20.340  1.00  0.00              
ATOM   2663  CB  LYS A 179       9.027 -29.336 -20.531  1.00  0.00              
ATOM   2664  CG  LYS A 179       8.134 -28.648 -21.564  1.00  0.00              
ATOM   2665  CD  LYS A 179       8.225 -27.130 -21.489  1.00  0.00              
ATOM   2666  CE  LYS A 179       7.418 -26.495 -22.627  1.00  0.00              
ATOM   2667  NZ  LYS A 179       7.271 -25.017 -22.465  1.00  0.00              
ATOM   2668  H   LYS A 179       7.004 -30.483 -19.515  1.00  0.00              
ATOM   2669  HA  LYS A 179       8.914 -31.254 -21.511  1.00  0.00              
ATOM   2670 1HB  LYS A 179       8.788 -28.966 -19.533  1.00  0.00              
ATOM   2671 2HB  LYS A 179      10.073 -29.130 -20.753  1.00  0.00              
ATOM   2672 1HG  LYS A 179       8.441 -28.974 -22.558  1.00  0.00              
ATOM   2673 2HG  LYS A 179       7.102 -28.951 -21.386  1.00  0.00              
ATOM   2674 1HD  LYS A 179       7.831 -26.806 -20.525  1.00  0.00              
ATOM   2675 2HD  LYS A 179       9.272 -26.841 -21.569  1.00  0.00              
ATOM   2676 1HE  LYS A 179       7.928 -26.705 -23.565  1.00  0.00              
ATOM   2677 2HE  LYS A 179       6.429 -26.954 -22.641  1.00  0.00              
ATOM   2678 1HZ  LYS A 179       6.733 -24.647 -23.236  1.00  0.00              
ATOM   2679 2HZ  LYS A 179       6.795 -24.818 -21.597  1.00  0.00              
ATOM   2680 3HZ  LYS A 179       8.185 -24.588 -22.455  1.00  0.00              
ATOM   2681  N   MET A 180       9.928 -31.515 -18.422  1.00  0.00              
ATOM   2682  CA  MET A 180      10.925 -32.158 -17.585  1.00  0.00              
ATOM   2683  C   MET A 180      11.052 -33.656 -17.872  1.00  0.00              
ATOM   2684  O   MET A 180      12.149 -34.162 -18.110  1.00  0.00              
ATOM   2685  CB  MET A 180      10.584 -31.932 -16.113  1.00  0.00              
ATOM   2686  CG  MET A 180      11.512 -32.639 -15.136  1.00  0.00              
ATOM   2687  SD  MET A 180      10.976 -32.469 -13.422  1.00  0.00              
ATOM   2688  CE  MET A 180       9.507 -33.493 -13.423  1.00  0.00              
ATOM   2689  H   MET A 180       9.125 -31.083 -17.987  1.00  0.00              
ATOM   2690  HA  MET A 180      11.909 -31.736 -17.788  1.00  0.00              
ATOM   2691 1HB  MET A 180      10.624 -30.857 -15.940  1.00  0.00              
ATOM   2692 2HB  MET A 180       9.563 -32.286 -15.966  1.00  0.00              
ATOM   2693 1HG  MET A 180      11.540 -33.696 -15.399  1.00  0.00              
ATOM   2694 2HG  MET A 180      12.508 -32.211 -15.243  1.00  0.00              
ATOM   2695 1HE  MET A 180       9.060 -33.490 -12.429  1.00  0.00              
ATOM   2696 2HE  MET A 180       8.791 -33.101 -14.146  1.00  0.00              
ATOM   2697 3HE  MET A 180       9.777 -34.514 -13.696  1.00  0.00              
ATOM   2698  N   GLU A 181       9.924 -34.356 -17.851  1.00  0.00              
ATOM   2699  CA  GLU A 181       9.908 -35.795 -18.059  1.00  0.00              
ATOM   2700  C   GLU A 181      10.300 -36.182 -19.480  1.00  0.00              
ATOM   2701  O   GLU A 181      10.877 -37.245 -19.702  1.00  0.00              
ATOM   2702  CB  GLU A 181       8.523 -36.358 -17.731  1.00  0.00              
ATOM   2703  CG  GLU A 181       8.162 -36.316 -16.253  1.00  0.00              
ATOM   2704  CD  GLU A 181       6.756 -36.797 -16.021  1.00  0.00              
ATOM   2705  OE1 GLU A 181       6.095 -37.126 -16.976  1.00  0.00              
ATOM   2706  OE2 GLU A 181       6.381 -36.943 -14.881  1.00  0.00              
ATOM   2707  H   GLU A 181       9.053 -33.874 -17.687  1.00  0.00              
ATOM   2708  HA  GLU A 181      10.644 -36.271 -17.410  1.00  0.00              
ATOM   2709 1HB  GLU A 181       7.799 -35.772 -18.298  1.00  0.00              
ATOM   2710 2HB  GLU A 181       8.508 -37.391 -18.079  1.00  0.00              
ATOM   2711 1HG  GLU A 181       8.847 -36.882 -15.623  1.00  0.00              
ATOM   2712 2HG  GLU A 181       8.229 -35.258 -16.003  1.00  0.00              
ATOM   2713  N   ASP A 182       9.985 -35.310 -20.434  1.00  0.00              
ATOM   2714  CA  ASP A 182      10.288 -35.551 -21.844  1.00  0.00              
ATOM   2715  C   ASP A 182      11.698 -35.117 -22.257  1.00  0.00              
ATOM   2716  O   ASP A 182      12.255 -35.655 -23.216  1.00  0.00              
ATOM   2717  CB  ASP A 182       9.255 -34.849 -22.740  1.00  0.00              
ATOM   2718  CG  ASP A 182       7.881 -35.516 -22.697  1.00  0.00              
ATOM   2719  OD1 ASP A 182       6.900 -34.897 -23.162  1.00  0.00              
ATOM   2720  OD2 ASP A 182       7.781 -36.656 -22.197  1.00  0.00              
ATOM   2721  H   ASP A 182       9.520 -34.453 -20.170  1.00  0.00              
ATOM   2722  HA  ASP A 182      10.253 -36.621 -22.051  1.00  0.00              
ATOM   2723 1HB  ASP A 182       9.164 -33.780 -22.543  1.00  0.00              
ATOM   2724 2HB  ASP A 182       9.713 -35.001 -23.717  1.00  0.00              
ATOM   2725  N   SER A 183      12.271 -34.150 -21.543  1.00  0.00              
ATOM   2726  CA  SER A 183      13.632 -33.691 -21.828  1.00  0.00              
ATOM   2727  C   SER A 183      14.531 -33.864 -20.601  1.00  0.00              
ATOM   2728  O   SER A 183      15.236 -32.898 -20.229  1.00  0.00              
ATOM   2729  OXT SER A 183      14.551 -34.911 -20.015  1.00  0.00              
ATOM   2730  CB  SER A 183      13.616 -32.242 -22.275  1.00  0.00              
ATOM   2731  OG  SER A 183      14.905 -31.752 -22.522  1.00  0.00              
ATOM   2732  H   SER A 183      11.756 -33.722 -20.786  1.00  0.00              
ATOM   2733  HA  SER A 183      14.080 -34.178 -22.695  1.00  0.00              
ATOM   2734 1HB  SER A 183      13.026 -32.166 -23.188  1.00  0.00              
ATOM   2735 2HB  SER A 183      13.152 -31.641 -21.493  1.00  0.00              
ATOM   2736  HG  SER A 183      14.850 -30.835 -22.802  1.00  0.00              
ATOM   2737  N   GLY D 171     -11.519 -17.567 -63.198  1.00  0.00              
ATOM   2738  CA  GLY D 171     -10.941 -18.549 -62.239  1.00  0.00              
ATOM   2739  C   GLY D 171     -10.071 -17.863 -61.206  1.00  0.00              
ATOM   2740  O   GLY D 171     -10.446 -16.835 -60.643  1.00  0.00              
ATOM   2741 1H   GLY D 171     -11.318 -17.643 -64.174  1.00  0.00              
ATOM   2742 2H   GLY D 171     -12.511 -17.474 -63.281  1.00  0.00              
ATOM   2743 3H   GLY D 171     -11.310 -16.593 -63.103  1.00  0.00              
ATOM   2744 1HA  GLY D 171     -11.753 -19.069 -61.729  1.00  0.00              
ATOM   2745 2HA  GLY D 171     -10.338 -19.270 -62.789  1.00  0.00              
ATOM   2746  N   GLN D 172      -8.893 -18.423 -60.969  1.00  0.00              
ATOM   2747  CA  GLN D 172      -7.932 -17.841 -60.039  1.00  0.00              
ATOM   2748  C   GLN D 172      -7.414 -16.471 -60.498  1.00  0.00              
ATOM   2749  O   GLN D 172      -7.024 -16.301 -61.657  1.00  0.00              
ATOM   2750  CB  GLN D 172      -6.750 -18.797 -59.848  1.00  0.00              
ATOM   2751  CG  GLN D 172      -5.744 -18.342 -58.804  1.00  0.00              
ATOM   2752  CD  GLN D 172      -4.557 -19.281 -58.698  1.00  0.00              
ATOM   2753  OE1 GLN D 172      -3.701 -19.323 -59.585  1.00  0.00              
ATOM   2754  NE2 GLN D 172      -4.500 -20.041 -57.610  1.00  0.00              
ATOM   2755  H   GLN D 172      -8.657 -19.279 -61.449  1.00  0.00              
ATOM   2756  HA  GLN D 172      -8.415 -17.662 -59.079  1.00  0.00              
ATOM   2757 1HB  GLN D 172      -7.169 -19.762 -59.562  1.00  0.00              
ATOM   2758 2HB  GLN D 172      -6.259 -18.888 -60.817  1.00  0.00              
ATOM   2759 1HG  GLN D 172      -5.370 -17.320 -58.751  1.00  0.00              
ATOM   2760 2HG  GLN D 172      -6.408 -18.529 -57.959  1.00  0.00              
ATOM   2761 1HE2 GLN D 172      -3.740 -20.679 -57.484  1.00  0.00              
ATOM   2762 2HE2 GLN D 172      -5.217 -19.975 -56.915  1.00  0.00              
ATOM   2763  N   TYR D 173      -7.428 -15.491 -59.595  1.00  0.00              
ATOM   2764  CA  TYR D 173      -6.852 -14.175 -59.880  1.00  0.00              
ATOM   2765  C   TYR D 173      -6.286 -13.506 -58.625  1.00  0.00              
ATOM   2766  O   TYR D 173      -6.577 -13.927 -57.512  1.00  0.00              
ATOM   2767  CB  TYR D 173      -7.892 -13.253 -60.526  1.00  0.00              
ATOM   2768  CG  TYR D 173      -8.995 -12.820 -59.601  1.00  0.00              
ATOM   2769  CD1 TYR D 173     -10.108 -13.632 -59.381  1.00  0.00              
ATOM   2770  CD2 TYR D 173      -8.927 -11.591 -58.938  1.00  0.00              
ATOM   2771  CE1 TYR D 173     -11.132 -13.231 -58.520  1.00  0.00              
ATOM   2772  CE2 TYR D 173      -9.942 -11.179 -58.076  1.00  0.00              
ATOM   2773  CZ  TYR D 173     -11.041 -12.004 -57.875  1.00  0.00              
ATOM   2774  OH  TYR D 173     -12.053 -11.599 -57.035  1.00  0.00              
ATOM   2775  H   TYR D 173      -7.846 -15.659 -58.691  1.00  0.00              
ATOM   2776  HA  TYR D 173      -6.012 -14.280 -60.568  1.00  0.00              
ATOM   2777 1HB  TYR D 173      -7.362 -12.372 -60.891  1.00  0.00              
ATOM   2778 2HB  TYR D 173      -8.321 -13.794 -61.370  1.00  0.00              
ATOM   2779  HD1 TYR D 173     -10.169 -14.592 -59.895  1.00  0.00              
ATOM   2780  HD2 TYR D 173      -8.062 -10.950 -59.105  1.00  0.00              
ATOM   2781  HE1 TYR D 173     -11.997 -13.873 -58.355  1.00  0.00              
ATOM   2782  HE2 TYR D 173      -9.868 -10.217 -57.569  1.00  0.00              
ATOM   2783  HH  TYR D 173     -12.763 -12.241 -56.966  1.00  0.00              
ATOM   2784  N   LEU D 174      -5.472 -12.470 -58.813  1.00  0.00              
ATOM   2785  CA  LEU D 174      -4.849 -11.780 -57.690  1.00  0.00              
ATOM   2786  C   LEU D 174      -5.869 -10.845 -57.043  1.00  0.00              
ATOM   2787  O   LEU D 174      -6.359  -9.902 -57.663  1.00  0.00              
ATOM   2788  CB  LEU D 174      -3.622 -10.993 -58.166  1.00  0.00              
ATOM   2789  CG  LEU D 174      -2.817 -10.245 -57.093  1.00  0.00              
ATOM   2790  CD1 LEU D 174      -2.178 -11.236 -56.117  1.00  0.00              
ATOM   2791  CD2 LEU D 174      -1.738  -9.410 -57.767  1.00  0.00              
ATOM   2792  H   LEU D 174      -5.281 -12.153 -59.752  1.00  0.00              
ATOM   2793  HA  LEU D 174      -4.544 -12.507 -56.938  1.00  0.00              
ATOM   2794 1HB  LEU D 174      -3.027 -11.815 -58.558  1.00  0.00              
ATOM   2795 2HB  LEU D 174      -3.872 -10.306 -58.975  1.00  0.00              
ATOM   2796  HG  LEU D 174      -3.503  -9.563 -56.590  1.00  0.00              
ATOM   2797 1HD1 LEU D 174      -1.611 -10.690 -55.363  1.00  0.00              
ATOM   2798 2HD1 LEU D 174      -2.957 -11.821 -55.630  1.00  0.00              
ATOM   2799 3HD1 LEU D 174      -1.508 -11.902 -56.662  1.00  0.00              
ATOM   2800 1HD2 LEU D 174      -1.164  -8.877 -57.007  1.00  0.00              
ATOM   2801 2HD2 LEU D 174      -1.074 -10.062 -58.333  1.00  0.00              
ATOM   2802 3HD2 LEU D 174      -2.203  -8.691 -58.442  1.00  0.00              
ATOM   2803  N   VAL D 175      -6.183 -11.123 -55.785  1.00  0.00              
ATOM   2804  CA  VAL D 175      -7.125 -10.314 -55.026  1.00  0.00              
ATOM   2805  C   VAL D 175      -6.486  -9.167 -54.252  1.00  0.00              
ATOM   2806  O   VAL D 175      -7.021  -8.058 -54.228  1.00  0.00              
ATOM   2807  CB  VAL D 175      -7.913 -11.190 -54.033  1.00  0.00              
ATOM   2808  CG1 VAL D 175      -8.819 -10.329 -53.166  1.00  0.00              
ATOM   2809  CG2 VAL D 175      -8.728 -12.238 -54.776  1.00  0.00              
ATOM   2810  H   VAL D 175      -5.754 -11.922 -55.343  1.00  0.00              
ATOM   2811  HA  VAL D 175      -7.827  -9.800 -55.684  1.00  0.00              
ATOM   2812  HB  VAL D 175      -7.208 -11.729 -53.400  1.00  0.00              
ATOM   2813 1HG1 VAL D 175      -9.367 -10.965 -52.469  1.00  0.00              
ATOM   2814 2HG1 VAL D 175      -8.215  -9.615 -52.605  1.00  0.00              
ATOM   2815 3HG1 VAL D 175      -9.525  -9.791 -53.798  1.00  0.00              
ATOM   2816 1HG2 VAL D 175      -9.277 -12.848 -54.060  1.00  0.00              
ATOM   2817 2HG2 VAL D 175      -9.431 -11.742 -55.447  1.00  0.00              
ATOM   2818 3HG2 VAL D 175      -8.060 -12.874 -55.357  1.00  0.00              
ATOM   2819  N   TYR D 176      -5.338  -9.423 -53.635  1.00  0.00              
ATOM   2820  CA  TYR D 176      -4.675  -8.399 -52.845  1.00  0.00              
ATOM   2821  C   TYR D 176      -3.187  -8.712 -52.724  1.00  0.00              
ATOM   2822  O   TYR D 176      -2.782  -9.882 -52.750  1.00  0.00              
ATOM   2823  CB  TYR D 176      -5.335  -8.369 -51.452  1.00  0.00              
ATOM   2824  CG  TYR D 176      -4.864  -7.271 -50.527  1.00  0.00              
ATOM   2825  CD1 TYR D 176      -3.866  -7.503 -49.581  1.00  0.00              
ATOM   2826  CD2 TYR D 176      -5.416  -5.987 -50.607  1.00  0.00              
ATOM   2827  CE1 TYR D 176      -3.428  -6.491 -48.738  1.00  0.00              
ATOM   2828  CE2 TYR D 176      -4.982  -4.963 -49.770  1.00  0.00              
ATOM   2829  CZ  TYR D 176      -3.993  -5.214 -48.841  1.00  0.00              
ATOM   2830  OH  TYR D 176      -3.556  -4.188 -48.034  1.00  0.00              
ATOM   2831  H   TYR D 176      -4.916 -10.338 -53.711  1.00  0.00              
ATOM   2832  HA  TYR D 176      -4.761  -7.433 -53.343  1.00  0.00              
ATOM   2833 1HB  TYR D 176      -6.409  -8.257 -51.606  1.00  0.00              
ATOM   2834 2HB  TYR D 176      -5.134  -9.331 -50.980  1.00  0.00              
ATOM   2835  HD1 TYR D 176      -3.430  -8.500 -49.509  1.00  0.00              
ATOM   2836  HD2 TYR D 176      -6.201  -5.797 -51.339  1.00  0.00              
ATOM   2837  HE1 TYR D 176      -2.647  -6.685 -48.003  1.00  0.00              
ATOM   2838  HE2 TYR D 176      -5.423  -3.970 -49.851  1.00  0.00              
ATOM   2839  HH  TYR D 176      -4.006  -3.358 -48.206  1.00  0.00              
ATOM   2840  N   ASN D 177      -2.369  -7.671 -52.615  1.00  0.00              
ATOM   2841  CA  ASN D 177      -0.927  -7.856 -52.500  1.00  0.00              
ATOM   2842  C   ASN D 177      -0.292  -6.713 -51.718  1.00  0.00              
ATOM   2843  O   ASN D 177      -0.898  -5.652 -51.558  1.00  0.00              
ATOM   2844  CB  ASN D 177      -0.265  -7.991 -53.875  1.00  0.00              
ATOM   2845  CG  ASN D 177      -0.252  -6.693 -54.656  1.00  0.00              
ATOM   2846  OD1 ASN D 177      -1.300  -6.170 -55.034  1.00  0.00              
ATOM   2847  ND2 ASN D 177       0.942  -6.171 -54.909  1.00  0.00              
ATOM   2848  H   ASN D 177      -2.747  -6.734 -52.612  1.00  0.00              
ATOM   2849  HA  ASN D 177      -0.715  -8.770 -51.943  1.00  0.00              
ATOM   2850 1HB  ASN D 177       0.696  -8.495 -53.985  1.00  0.00              
ATOM   2851 2HB  ASN D 177      -1.057  -8.632 -54.264  1.00  0.00              
ATOM   2852 1HD2 ASN D 177       1.014  -5.313 -55.421  1.00  0.00              
ATOM   2853 2HD2 ASN D 177       1.768  -6.633 -54.589  1.00  0.00              
ATOM   2854  N   GLY D 178       0.920  -6.942 -51.215  1.00  0.00              
ATOM   2855  CA  GLY D 178       1.617  -5.917 -50.458  1.00  0.00              
ATOM   2856  C   GLY D 178       2.896  -6.400 -49.802  1.00  0.00              
ATOM   2857  O   GLY D 178       3.125  -7.604 -49.689  1.00  0.00              
ATOM   2858  H   GLY D 178       1.366  -7.836 -51.358  1.00  0.00              
ATOM   2859 1HA  GLY D 178       1.878  -5.096 -51.127  1.00  0.00              
ATOM   2860 2HA  GLY D 178       0.961  -5.547 -49.671  1.00  0.00              
ATOM   2861  N   ASP D 179       3.733  -5.455 -49.380  1.00  0.00              
ATOM   2862  CA  ASP D 179       5.018  -5.769 -48.768  1.00  0.00              
ATOM   2863  C   ASP D 179       4.841  -6.074 -47.284  1.00  0.00              
ATOM   2864  O   ASP D 179       4.075  -5.414 -46.583  1.00  0.00              
ATOM   2865  CB  ASP D 179       5.984  -4.588 -48.890  1.00  0.00              
ATOM   2866  CG  ASP D 179       6.398  -4.321 -50.314  1.00  0.00              
ATOM   2867  OD1 ASP D 179       6.799  -5.284 -50.997  1.00  0.00              
ATOM   2868  OD2 ASP D 179       6.324  -3.151 -50.744  1.00  0.00              
ATOM   2869  H   ASP D 179       3.465  -4.487 -49.491  1.00  0.00              
ATOM   2870  HA  ASP D 179       5.438  -6.664 -49.229  1.00  0.00              
ATOM   2871 1HB  ASP D 179       5.614  -3.675 -48.423  1.00  0.00              
ATOM   2872 2HB  ASP D 179       6.831  -4.972 -48.320  1.00  0.00              
ATOM   2873  N   LEU D 180       5.574  -7.071 -46.812  1.00  0.00              
ATOM   2874  CA  LEU D 180       5.509  -7.476 -45.419  1.00  0.00              
ATOM   2875  C   LEU D 180       6.938  -7.644 -44.941  1.00  0.00              
ATOM   2876  O   LEU D 180       7.834  -7.927 -45.743  1.00  0.00              
ATOM   2877  CB  LEU D 180       4.765  -8.812 -45.283  1.00  0.00              
ATOM   2878  CG  LEU D 180       3.276  -8.830 -45.624  1.00  0.00              
ATOM   2879  CD1 LEU D 180       2.787 -10.258 -45.694  1.00  0.00              
ATOM   2880  CD2 LEU D 180       2.500  -8.032 -44.586  1.00  0.00              
ATOM   2881  H   LEU D 180       6.195  -7.565 -47.439  1.00  0.00              
ATOM   2882  HA  LEU D 180       5.026  -6.694 -44.834  1.00  0.00              
ATOM   2883 1HB  LEU D 180       5.310  -9.394 -46.026  1.00  0.00              
ATOM   2884 2HB  LEU D 180       4.909  -9.256 -44.298  1.00  0.00              
ATOM   2885  HG  LEU D 180       3.157  -8.328 -46.584  1.00  0.00              
ATOM   2886 1HD1 LEU D 180       1.726 -10.267 -45.937  1.00  0.00              
ATOM   2887 2HD1 LEU D 180       3.340 -10.794 -46.464  1.00  0.00              
ATOM   2888 3HD1 LEU D 180       2.943 -10.742 -44.730  1.00  0.00              
ATOM   2889 1HD2 LEU D 180       1.438  -8.049 -44.835  1.00  0.00              
ATOM   2890 2HD2 LEU D 180       2.649  -8.473 -43.600  1.00  0.00              
ATOM   2891 3HD2 LEU D 180       2.855  -7.001 -44.578  1.00  0.00              
ATOM   2892  N   VAL D 181       7.162  -7.450 -43.645  1.00  0.00              
ATOM   2893  CA  VAL D 181       8.477  -7.692 -43.085  1.00  0.00              
ATOM   2894  C   VAL D 181       8.356  -8.952 -42.231  1.00  0.00              
ATOM   2895  O   VAL D 181       7.590  -8.994 -41.269  1.00  0.00              
ATOM   2896  CB  VAL D 181       8.968  -6.523 -42.210  1.00  0.00              
ATOM   2897  CG1 VAL D 181      10.348  -6.858 -41.640  1.00  0.00              
ATOM   2898  CG2 VAL D 181       9.040  -5.251 -43.044  1.00  0.00              
ATOM   2899  H   VAL D 181       6.419  -7.132 -43.038  1.00  0.00              
ATOM   2900  HA  VAL D 181       9.211  -7.887 -43.868  1.00  0.00              
ATOM   2901  HB  VAL D 181       8.245  -6.348 -41.414  1.00  0.00              
ATOM   2902 1HG1 VAL D 181      10.696  -6.031 -41.020  1.00  0.00              
ATOM   2903 2HG1 VAL D 181      10.282  -7.762 -41.034  1.00  0.00              
ATOM   2904 3HG1 VAL D 181      11.051  -7.018 -42.458  1.00  0.00              
ATOM   2905 1HG2 VAL D 181       9.386  -4.426 -42.422  1.00  0.00              
ATOM   2906 2HG2 VAL D 181       9.733  -5.398 -43.873  1.00  0.00              
ATOM   2907 3HG2 VAL D 181       8.049  -5.016 -43.436  1.00  0.00              
ATOM   2908  N   GLU D 182       9.106  -9.984 -42.596  1.00  0.00              
ATOM   2909  CA  GLU D 182       9.053 -11.234 -41.862  1.00  0.00              
ATOM   2910  C   GLU D 182       9.933 -11.222 -40.619  1.00  0.00              
ATOM   2911  O   GLU D 182      11.046 -10.709 -40.639  1.00  0.00              
ATOM   2912  CB  GLU D 182       9.458 -12.398 -42.778  1.00  0.00              
ATOM   2913  CG  GLU D 182       9.380 -13.741 -42.086  1.00  0.00              
ATOM   2914  CD  GLU D 182       9.824 -14.900 -42.964  1.00  0.00              
ATOM   2915  OE1 GLU D 182      10.221 -14.677 -44.135  1.00  0.00              
ATOM   2916  OE2 GLU D 182       9.765 -16.042 -42.473  1.00  0.00              
ATOM   2917  H   GLU D 182       9.725  -9.907 -43.391  1.00  0.00              
ATOM   2918  HA  GLU D 182       8.039 -11.407 -41.500  1.00  0.00              
ATOM   2919 1HB  GLU D 182       8.786 -12.377 -43.636  1.00  0.00              
ATOM   2920 2HB  GLU D 182      10.477 -12.203 -43.110  1.00  0.00              
ATOM   2921 1HG  GLU D 182       9.948 -13.784 -41.156  1.00  0.00              
ATOM   2922 2HG  GLU D 182       8.320 -13.857 -41.868  1.00  0.00              
ATOM   2923  N   TYR D 183       9.403 -11.780 -39.537  1.00  0.00              
ATOM   2924  CA  TYR D 183      10.143 -11.952 -38.294  1.00  0.00              
ATOM   2925  C   TYR D 183      10.037 -13.416 -37.888  1.00  0.00              
ATOM   2926  O   TYR D 183       9.011 -14.049 -38.133  1.00  0.00              
ATOM   2927  CB  TYR D 183       9.536 -11.097 -37.172  1.00  0.00              
ATOM   2928  CG  TYR D 183       9.688  -9.608 -37.364  1.00  0.00              
ATOM   2929  CD1 TYR D 183       8.833  -8.902 -38.209  1.00  0.00              
ATOM   2930  CD2 TYR D 183      10.694  -8.903 -36.704  1.00  0.00              
ATOM   2931  CE1 TYR D 183       8.970  -7.537 -38.387  1.00  0.00              
ATOM   2932  CE2 TYR D 183      10.847  -7.530 -36.882  1.00  0.00              
ATOM   2933  CZ  TYR D 183       9.979  -6.856 -37.726  1.00  0.00              
ATOM   2934  OH  TYR D 183      10.131  -5.507 -37.923  1.00  0.00              
ATOM   2935  H   TYR D 183       8.445 -12.097 -39.586  1.00  0.00              
ATOM   2936  HA  TYR D 183      11.194 -11.708 -38.452  1.00  0.00              
ATOM   2937 1HB  TYR D 183       8.474 -11.343 -37.116  1.00  0.00              
ATOM   2938 2HB  TYR D 183      10.025 -11.389 -36.243  1.00  0.00              
ATOM   2939  HD1 TYR D 183       8.046  -9.445 -38.735  1.00  0.00              
ATOM   2940  HD2 TYR D 183      11.368  -9.445 -36.040  1.00  0.00              
ATOM   2941  HE1 TYR D 183       8.295  -6.998 -39.050  1.00  0.00              
ATOM   2942  HE2 TYR D 183      11.642  -6.997 -36.361  1.00  0.00              
ATOM   2943  HH  TYR D 183       9.478  -5.139 -38.525  1.00  0.00              
ATOM   2944  N   GLU D 184      11.094 -13.947 -37.275  1.00  0.00              
ATOM   2945  CA  GLU D 184      11.094 -15.336 -36.821  1.00  0.00              
ATOM   2946  C   GLU D 184      10.049 -15.355 -35.683  1.00  0.00              
ATOM   2947  O   GLU D 184      10.119 -14.564 -34.741  1.00  0.00              
ATOM   2948  CB  GLU D 184      12.475 -15.791 -36.344  1.00  0.00              
ATOM   2949  CG  GLU D 184      12.604 -17.292 -36.132  1.00  0.00              
ATOM   2950  CD  GLU D 184      12.039 -17.706 -34.803  1.00  0.00              
ATOM   2951  OE1 GLU D 184      12.417 -17.130 -33.812  1.00  0.00              
ATOM   2952  OE2 GLU D 184      11.146 -18.520 -34.787  1.00  0.00              
ATOM   2953  H   GLU D 184      11.915 -13.379 -37.121  1.00  0.00              
ATOM   2954  HA  GLU D 184      10.793 -15.992 -37.638  1.00  0.00              
ATOM   2955 1HB  GLU D 184      13.194 -15.467 -37.097  1.00  0.00              
ATOM   2956 2HB  GLU D 184      12.675 -15.273 -35.406  1.00  0.00              
ATOM   2957 1HG  GLU D 184      12.143 -17.883 -36.922  1.00  0.00              
ATOM   2958 2HG  GLU D 184      13.680 -17.460 -36.137  1.00  0.00              
ATOM   2959  N   ALA D 185       9.081 -16.253 -35.798  1.00  0.00              
ATOM   2960  CA  ALA D 185       7.954 -16.356 -34.878  1.00  0.00              
ATOM   2961  C   ALA D 185       8.220 -16.502 -33.390  1.00  0.00              
ATOM   2962  O   ALA D 185       7.531 -15.884 -32.581  1.00  0.00              
ATOM   2963  CB  ALA D 185       7.029 -17.491 -35.337  1.00  0.00              
ATOM   2964  H   ALA D 185       9.143 -16.898 -36.574  1.00  0.00              
ATOM   2965  HA  ALA D 185       7.381 -15.430 -34.923  1.00  0.00              
ATOM   2966 1HB  ALA D 185       6.185 -17.571 -34.652  1.00  0.00              
ATOM   2967 2HB  ALA D 185       6.662 -17.278 -36.342  1.00  0.00              
ATOM   2968 3HB  ALA D 185       7.580 -18.430 -35.343  1.00  0.00              
ATOM   2969  N   ASP D 186       9.197 -17.316 -33.015  1.00  0.00              
ATOM   2970  CA  ASP D 186       9.430 -17.528 -31.590  1.00  0.00              
ATOM   2971  C   ASP D 186      10.254 -16.473 -30.883  1.00  0.00              
ATOM   2972  O   ASP D 186       9.973 -16.170 -29.711  1.00  0.00              
ATOM   2973  CB  ASP D 186      10.099 -18.889 -31.386  1.00  0.00              
ATOM   2974  CG  ASP D 186       9.231 -20.081 -31.769  1.00  0.00              
ATOM   2975  OD1 ASP D 186       8.125 -20.163 -31.291  1.00  0.00              
ATOM   2976  OD2 ASP D 186       9.616 -20.811 -32.650  1.00  0.00              
ATOM   2977  H   ASP D 186       9.782 -17.793 -33.686  1.00  0.00              
ATOM   2978  HA  ASP D 186       8.481 -17.510 -31.054  1.00  0.00              
ATOM   2979 1HB  ASP D 186      11.069 -18.975 -31.876  1.00  0.00              
ATOM   2980 2HB  ASP D 186      10.238 -18.874 -30.304  1.00  0.00              
ATOM   2981  N   HIS D 187      11.246 -15.892 -31.560  1.00  0.00              
ATOM   2982  CA  HIS D 187      12.084 -14.881 -30.910  1.00  0.00              
ATOM   2983  C   HIS D 187      11.964 -13.502 -31.527  1.00  0.00              
ATOM   2984  O   HIS D 187      12.612 -12.554 -31.076  1.00  0.00              
ATOM   2985  CB  HIS D 187      13.553 -15.316 -30.935  1.00  0.00              
ATOM   2986  CG  HIS D 187      13.766 -16.741 -30.530  1.00  0.00              
ATOM   2987  ND1 HIS D 187      13.708 -17.786 -31.427  1.00  0.00              
ATOM   2988  CD2 HIS D 187      14.035 -17.294 -29.324  1.00  0.00              
ATOM   2989  CE1 HIS D 187      13.934 -18.922 -30.790  1.00  0.00              
ATOM   2990  NE2 HIS D 187      14.135 -18.651 -29.514  1.00  0.00              
ATOM   2991  H   HIS D 187      11.431 -16.139 -32.522  1.00  0.00              
ATOM   2992  HA  HIS D 187      11.769 -14.756 -29.874  1.00  0.00              
ATOM   2993 1HB  HIS D 187      13.958 -15.215 -31.943  1.00  0.00              
ATOM   2994 2HB  HIS D 187      14.137 -14.705 -30.247  1.00  0.00              
ATOM   2995  HD1 HIS D 187      13.599 -17.709 -32.419  1.00  0.00              
ATOM   2996  HD2 HIS D 187      14.171 -16.871 -28.328  1.00  0.00              
ATOM   2997  HE1 HIS D 187      13.932 -19.870 -31.328  1.00  0.00              
ATOM   2998  N   MET D 188      11.138 -13.385 -32.558  1.00  0.00              
ATOM   2999  CA  MET D 188      10.893 -12.081 -33.186  1.00  0.00              
ATOM   3000  C   MET D 188      12.125 -11.389 -33.774  1.00  0.00              
ATOM   3001  O   MET D 188      12.203 -10.160 -33.812  1.00  0.00              
ATOM   3002  CB  MET D 188      10.238 -11.153 -32.165  1.00  0.00              
ATOM   3003  CG  MET D 188       8.849 -11.587 -31.719  1.00  0.00              
ATOM   3004  SD  MET D 188       8.285 -10.709 -30.247  1.00  0.00              
ATOM   3005  CE  MET D 188       9.237 -11.536 -28.976  1.00  0.00              
ATOM   3006  H   MET D 188      10.668 -14.202 -32.921  1.00  0.00              
ATOM   3007  HA  MET D 188      10.229 -12.200 -34.042  1.00  0.00              
ATOM   3008 1HB  MET D 188      10.901 -11.113 -31.302  1.00  0.00              
ATOM   3009 2HB  MET D 188      10.180 -10.165 -32.625  1.00  0.00              
ATOM   3010 1HG  MET D 188       8.155 -11.396 -32.537  1.00  0.00              
ATOM   3011 2HG  MET D 188       8.879 -12.656 -31.509  1.00  0.00              
ATOM   3012 1HE  MET D 188       8.999 -11.103 -28.003  1.00  0.00              
ATOM   3013 2HE  MET D 188       8.992 -12.599 -28.971  1.00  0.00              
ATOM   3014 3HE  MET D 188      10.301 -11.409 -29.178  1.00  0.00              
ATOM   3015  N   ALA D 189      13.094 -12.167 -34.230  1.00  0.00              
ATOM   3016  CA  ALA D 189      14.249 -11.588 -34.896  1.00  0.00              
ATOM   3017  C   ALA D 189      13.825 -11.223 -36.322  1.00  0.00              
ATOM   3018  O   ALA D 189      13.127 -11.989 -36.988  1.00  0.00              
ATOM   3019  CB  ALA D 189      15.383 -12.579 -34.926  1.00  0.00              
ATOM   3020  H   ALA D 189      13.041 -13.170 -34.121  1.00  0.00              
ATOM   3021  HA  ALA D 189      14.545 -10.685 -34.362  1.00  0.00              
ATOM   3022 1HB  ALA D 189      16.242 -12.133 -35.428  1.00  0.00              
ATOM   3023 2HB  ALA D 189      15.659 -12.849 -33.906  1.00  0.00              
ATOM   3024 3HB  ALA D 189      15.072 -13.472 -35.467  1.00  0.00              
ATOM   3025  N   GLN D 190      14.245 -10.055 -36.789  1.00  0.00              
ATOM   3026  CA  GLN D 190      13.890  -9.615 -38.130  1.00  0.00              
ATOM   3027  C   GLN D 190      14.613 -10.436 -39.187  1.00  0.00              
ATOM   3028  O   GLN D 190      15.834 -10.579 -39.147  1.00  0.00              
ATOM   3029  CB  GLN D 190      14.219  -8.131 -38.311  1.00  0.00              
ATOM   3030  CG  GLN D 190      13.793  -7.557 -39.651  1.00  0.00              
ATOM   3031  CD  GLN D 190      14.011  -6.058 -39.735  1.00  0.00              
ATOM   3032  OE1 GLN D 190      14.466  -5.428 -38.777  1.00  0.00              
ATOM   3033  NE2 GLN D 190      13.684  -5.477 -40.885  1.00  0.00              
ATOM   3034  H   GLN D 190      14.819  -9.459 -36.211  1.00  0.00              
ATOM   3035  HA  GLN D 190      12.823  -9.768 -38.294  1.00  0.00              
ATOM   3036 1HB  GLN D 190      13.717  -7.595 -37.505  1.00  0.00              
ATOM   3037 2HB  GLN D 190      15.299  -8.032 -38.194  1.00  0.00              
ATOM   3038 1HG  GLN D 190      14.097  -7.993 -40.603  1.00  0.00              
ATOM   3039 2HG  GLN D 190      12.731  -7.743 -39.491  1.00  0.00              
ATOM   3040 1HE2 GLN D 190      13.804  -4.491 -40.998  1.00  0.00              
ATOM   3041 2HE2 GLN D 190      13.316  -6.026 -41.636  1.00  0.00              
ATOM   3042  N   LEU D 191      13.854 -10.987 -40.126  1.00  0.00              
ATOM   3043  CA  LEU D 191      14.427 -11.833 -41.160  1.00  0.00              
ATOM   3044  C   LEU D 191      14.451 -11.010 -42.448  1.00  0.00              
ATOM   3045  O   LEU D 191      15.279 -10.110 -42.574  1.00  0.00              
ATOM   3046  CB  LEU D 191      13.599 -13.109 -41.312  1.00  0.00              
ATOM   3047  CG  LEU D 191      13.544 -13.942 -40.024  1.00  0.00              
ATOM   3048  CD1 LEU D 191      12.660 -15.173 -40.231  1.00  0.00              
ATOM   3049  CD2 LEU D 191      14.954 -14.354 -39.612  1.00  0.00              
ATOM   3050  H   LEU D 191      12.859 -10.819 -40.124  1.00  0.00              
ATOM   3051  HA  LEU D 191      15.448 -12.100 -40.890  1.00  0.00              
ATOM   3052 1HB  LEU D 191      12.629 -12.665 -41.529  1.00  0.00              
ATOM   3053 2HB  LEU D 191      13.924 -13.703 -42.165  1.00  0.00              
ATOM   3054  HG  LEU D 191      13.146 -13.298 -39.239  1.00  0.00              
ATOM   3055 1HD1 LEU D 191      12.629 -15.756 -39.310  1.00  0.00              
ATOM   3056 2HD1 LEU D 191      11.651 -14.857 -40.494  1.00  0.00              
ATOM   3057 3HD1 LEU D 191      13.070 -15.784 -41.033  1.00  0.00              
ATOM   3058 1HD2 LEU D 191      14.906 -14.945 -38.696  1.00  0.00              
ATOM   3059 2HD2 LEU D 191      15.406 -14.950 -40.405  1.00  0.00              
ATOM   3060 3HD2 LEU D 191      15.557 -13.464 -39.437  1.00  0.00              
ATOM   3061  N   GLN D 192      13.566 -11.271 -43.398  1.00  0.00              
ATOM   3062  CA  GLN D 192      13.604 -10.471 -44.623  1.00  0.00              
ATOM   3063  C   GLN D 192      12.273  -9.855 -45.060  1.00  0.00              
ATOM   3064  O   GLN D 192      11.212 -10.232 -44.572  1.00  0.00              
ATOM   3065  CB  GLN D 192      14.142 -11.333 -45.769  1.00  0.00              
ATOM   3066  CG  GLN D 192      15.563 -11.828 -45.561  1.00  0.00              
ATOM   3067  CD  GLN D 192      16.575 -10.698 -45.561  1.00  0.00              
ATOM   3068  OE1 GLN D 192      16.403  -9.691 -46.254  1.00  0.00              
ATOM   3069  NE2 GLN D 192      17.640 -10.860 -44.785  1.00  0.00              
ATOM   3070  H   GLN D 192      12.871 -11.998 -43.306  1.00  0.00              
ATOM   3071  HA  GLN D 192      14.250  -9.606 -44.474  1.00  0.00              
ATOM   3072 1HB  GLN D 192      13.466 -12.183 -45.867  1.00  0.00              
ATOM   3073 2HB  GLN D 192      14.092 -10.723 -46.671  1.00  0.00              
ATOM   3074 1HG  GLN D 192      15.835 -12.522 -44.766  1.00  0.00              
ATOM   3075 2HG  GLN D 192      15.617 -12.340 -46.523  1.00  0.00              
ATOM   3076 1HE2 GLN D 192      18.343 -10.148 -44.744  1.00  0.00              
ATOM   3077 2HE2 GLN D 192      17.742 -11.692 -44.240  1.00  0.00              
ATOM   3078  N   ARG D 193      12.354  -8.873 -45.954  1.00  0.00              
ATOM   3079  CA  ARG D 193      11.172  -8.241 -46.530  1.00  0.00              
ATOM   3080  C   ARG D 193      10.645  -9.215 -47.574  1.00  0.00              
ATOM   3081  O   ARG D 193      11.403  -9.734 -48.381  1.00  0.00              
ATOM   3082  CB  ARG D 193      11.429  -6.852 -47.094  1.00  0.00              
ATOM   3083  CG  ARG D 193      10.192  -6.126 -47.595  1.00  0.00              
ATOM   3084  CD  ARG D 193      10.458  -4.773 -48.149  1.00  0.00              
ATOM   3085  NE  ARG D 193      10.950  -3.810 -47.177  1.00  0.00              
ATOM   3086  CZ  ARG D 193      10.170  -3.108 -46.332  1.00  0.00              
ATOM   3087  NH1 ARG D 193       8.861  -3.229 -46.361  1.00  0.00              
ATOM   3088  NH2 ARG D 193      10.754  -2.275 -45.488  1.00  0.00              
ATOM   3089  H   ARG D 193      13.270  -8.557 -46.241  1.00  0.00              
ATOM   3090  HA  ARG D 193      10.421  -8.086 -45.754  1.00  0.00              
ATOM   3091 1HB  ARG D 193      11.893  -6.267 -46.301  1.00  0.00              
ATOM   3092 2HB  ARG D 193      12.134  -6.969 -47.917  1.00  0.00              
ATOM   3093 1HG  ARG D 193       9.731  -6.725 -48.381  1.00  0.00              
ATOM   3094 2HG  ARG D 193       9.493  -6.017 -46.765  1.00  0.00              
ATOM   3095 1HD  ARG D 193      11.207  -4.854 -48.935  1.00  0.00              
ATOM   3096 2HD  ARG D 193       9.534  -4.373 -48.566  1.00  0.00              
ATOM   3097  HE  ARG D 193      11.899  -3.521 -46.980  1.00  0.00              
ATOM   3098 1HH1 ARG D 193       8.429  -3.857 -47.024  1.00  0.00              
ATOM   3099 2HH1 ARG D 193       8.294  -2.694 -45.719  1.00  0.00              
ATOM   3100 1HH2 ARG D 193      11.760  -2.181 -45.491  1.00  0.00              
ATOM   3101 2HH2 ARG D 193      10.192  -1.738 -44.845  1.00  0.00              
ATOM   3102  N   VAL D 194       9.348  -9.478 -47.546  1.00  0.00              
ATOM   3103  CA  VAL D 194       8.755 -10.406 -48.490  1.00  0.00              
ATOM   3104  C   VAL D 194       7.587  -9.685 -49.129  1.00  0.00              
ATOM   3105  O   VAL D 194       7.183  -8.608 -48.667  1.00  0.00              
ATOM   3106  CB  VAL D 194       8.228 -11.694 -47.789  1.00  0.00              
ATOM   3107  CG1 VAL D 194       9.357 -12.402 -47.090  1.00  0.00              
ATOM   3108  CG2 VAL D 194       7.140 -11.350 -46.811  1.00  0.00              
ATOM   3109  H   VAL D 194       8.757  -9.029 -46.860  1.00  0.00              
ATOM   3110  HA  VAL D 194       9.459 -10.671 -49.281  1.00  0.00              
ATOM   3111  HB  VAL D 194       7.785 -12.350 -48.539  1.00  0.00              
ATOM   3112 1HG1 VAL D 194       8.977 -13.301 -46.603  1.00  0.00              
ATOM   3113 2HG1 VAL D 194      10.119 -12.680 -47.818  1.00  0.00              
ATOM   3114 3HG1 VAL D 194       9.792 -11.742 -46.341  1.00  0.00              
ATOM   3115 1HG2 VAL D 194       6.782 -12.259 -46.330  1.00  0.00              
ATOM   3116 2HG2 VAL D 194       7.533 -10.669 -46.056  1.00  0.00              
ATOM   3117 3HG2 VAL D 194       6.315 -10.869 -47.339  1.00  0.00              
ATOM   3118  N   HIS D 195       7.048 -10.257 -50.197  1.00  0.00              
ATOM   3119  CA  HIS D 195       5.889  -9.662 -50.830  1.00  0.00              
ATOM   3120  C   HIS D 195       4.798 -10.720 -50.906  1.00  0.00              
ATOM   3121  O   HIS D 195       5.032 -11.824 -51.394  1.00  0.00              
ATOM   3122  CB  HIS D 195       6.210  -9.137 -52.237  1.00  0.00              
ATOM   3123  CG  HIS D 195       5.116  -8.287 -52.810  1.00  0.00              
ATOM   3124  ND1 HIS D 195       5.025  -6.934 -52.567  1.00  0.00              
ATOM   3125  CD2 HIS D 195       4.013  -8.615 -53.524  1.00  0.00              
ATOM   3126  CE1 HIS D 195       3.909  -6.466 -53.102  1.00  0.00              
ATOM   3127  NE2 HIS D 195       3.278  -7.467 -53.689  1.00  0.00              
ATOM   3128  H   HIS D 195       7.436 -11.108 -50.581  1.00  0.00              
ATOM   3129  HA  HIS D 195       5.525  -8.834 -50.222  1.00  0.00              
ATOM   3130 1HB  HIS D 195       7.111  -8.522 -52.213  1.00  0.00              
ATOM   3131 2HB  HIS D 195       6.360  -9.970 -52.924  1.00  0.00              
ATOM   3132  HD1 HIS D 195       5.721  -6.363 -52.131  1.00  0.00              
ATOM   3133  HD2 HIS D 195       3.653  -9.556 -53.940  1.00  0.00              
ATOM   3134  HE1 HIS D 195       3.652  -5.410 -53.015  1.00  0.00              
ATOM   3135  N   GLY D 196       3.615 -10.379 -50.414  1.00  0.00              
ATOM   3136  CA  GLY D 196       2.519 -11.322 -50.409  1.00  0.00              
ATOM   3137  C   GLY D 196       1.615 -11.156 -51.614  1.00  0.00              
ATOM   3138  O   GLY D 196       1.388 -10.039 -52.075  1.00  0.00              
ATOM   3139  H   GLY D 196       3.469  -9.453 -50.037  1.00  0.00              
ATOM   3140 1HA  GLY D 196       2.921 -12.336 -50.415  1.00  0.00              
ATOM   3141 2HA  GLY D 196       1.925 -11.174 -49.508  1.00  0.00              
ATOM   3142  N   PHE D 197       1.106 -12.277 -52.122  1.00  0.00              
ATOM   3143  CA  PHE D 197       0.181 -12.280 -53.247  1.00  0.00              
ATOM   3144  C   PHE D 197      -1.040 -13.102 -52.866  1.00  0.00              
ATOM   3145  O   PHE D 197      -1.070 -14.325 -53.054  1.00  0.00              
ATOM   3146  CB  PHE D 197       0.800 -12.913 -54.497  1.00  0.00              
ATOM   3147  CG  PHE D 197       2.007 -12.199 -55.023  1.00  0.00              
ATOM   3148  CD1 PHE D 197       3.281 -12.597 -54.654  1.00  0.00              
ATOM   3149  CD2 PHE D 197       1.867 -11.172 -55.950  1.00  0.00              
ATOM   3150  CE1 PHE D 197       4.402 -11.995 -55.206  1.00  0.00              
ATOM   3151  CE2 PHE D 197       2.974 -10.563 -56.505  1.00  0.00              
ATOM   3152  CZ  PHE D 197       4.245 -10.969 -56.143  1.00  0.00              
ATOM   3153  H   PHE D 197       1.377 -13.158 -51.705  1.00  0.00              
ATOM   3154  HA  PHE D 197      -0.146 -11.262 -53.460  1.00  0.00              
ATOM   3155 1HB  PHE D 197       1.118 -13.932 -54.283  1.00  0.00              
ATOM   3156 2HB  PHE D 197       0.074 -12.924 -55.310  1.00  0.00              
ATOM   3157  HD1 PHE D 197       3.397 -13.396 -53.921  1.00  0.00              
ATOM   3158  HD2 PHE D 197       0.867 -10.849 -56.237  1.00  0.00              
ATOM   3159  HE1 PHE D 197       5.398 -12.324 -54.908  1.00  0.00              
ATOM   3160  HE2 PHE D 197       2.846  -9.760 -57.230  1.00  0.00              
ATOM   3161  HZ  PHE D 197       5.120 -10.493 -56.582  1.00  0.00              
ATOM   3162  N   LEU D 198      -2.051 -12.427 -52.345  1.00  0.00              
ATOM   3163  CA  LEU D 198      -3.298 -13.076 -51.982  1.00  0.00              
ATOM   3164  C   LEU D 198      -4.156 -13.288 -53.223  1.00  0.00              
ATOM   3165  O   LEU D 198      -4.513 -12.314 -53.896  1.00  0.00              
ATOM   3166  CB  LEU D 198      -4.083 -12.191 -51.007  1.00  0.00              
ATOM   3167  CG  LEU D 198      -5.067 -12.825 -50.015  1.00  0.00              
ATOM   3168  CD1 LEU D 198      -6.441 -12.268 -50.262  1.00  0.00              
ATOM   3169  CD2 LEU D 198      -5.074 -14.310 -50.121  1.00  0.00              
ATOM   3170  H   LEU D 198      -1.953 -11.432 -52.196  1.00  0.00              
ATOM   3171  HA  LEU D 198      -3.088 -14.060 -51.564  1.00  0.00              
ATOM   3172 1HB  LEU D 198      -3.253 -11.772 -50.440  1.00  0.00              
ATOM   3173 2HB  LEU D 198      -4.612 -11.391 -51.523  1.00  0.00              
ATOM   3174  HG  LEU D 198      -4.717 -12.582 -49.011  1.00  0.00              
ATOM   3175 1HD1 LEU D 198      -7.147 -12.715 -49.561  1.00  0.00              
ATOM   3176 2HD1 LEU D 198      -6.428 -11.188 -50.122  1.00  0.00              
ATOM   3177 3HD1 LEU D 198      -6.749 -12.498 -51.281  1.00  0.00              
ATOM   3178 1HD2 LEU D 198      -5.783 -14.723 -49.403  1.00  0.00              
ATOM   3179 2HD2 LEU D 198      -5.367 -14.601 -51.130  1.00  0.00              
ATOM   3180 3HD2 LEU D 198      -4.077 -14.695 -49.908  1.00  0.00              
ATOM   3181  N   MET D 199      -4.482 -14.548 -53.511  1.00  0.00              
ATOM   3182  CA  MET D 199      -5.270 -14.908 -54.682  1.00  0.00              
ATOM   3183  C   MET D 199      -6.584 -15.497 -54.137  1.00  0.00              
ATOM   3184  O   MET D 199      -6.691 -15.727 -52.929  1.00  0.00              
ATOM   3185  CB  MET D 199      -4.449 -15.851 -55.573  1.00  0.00              
ATOM   3186  CG  MET D 199      -3.263 -15.070 -56.207  1.00  0.00              
ATOM   3187  SD  MET D 199      -2.130 -16.069 -57.077  1.00  0.00              
ATOM   3188  CE  MET D 199      -1.276 -16.863 -55.717  1.00  0.00              
ATOM   3189  H   MET D 199      -4.167 -15.278 -52.889  1.00  0.00              
ATOM   3190  HA  MET D 199      -5.481 -14.018 -55.275  1.00  0.00              
ATOM   3191 1HB  MET D 199      -4.103 -16.666 -54.937  1.00  0.00              
ATOM   3192 2HB  MET D 199      -5.127 -16.243 -56.332  1.00  0.00              
ATOM   3193 1HG  MET D 199      -3.673 -14.333 -56.898  1.00  0.00              
ATOM   3194 2HG  MET D 199      -2.727 -14.559 -55.408  1.00  0.00              
ATOM   3195 1HE  MET D 199      -0.515 -17.538 -56.110  1.00  0.00              
ATOM   3196 2HE  MET D 199      -0.802 -16.105 -55.093  1.00  0.00              
ATOM   3197 3HE  MET D 199      -1.993 -17.430 -55.122  1.00  0.00              
ATOM   3198  N   ASN D 200      -7.585 -15.722 -54.985  1.00  0.00              
ATOM   3199  CA  ASN D 200      -8.880 -16.150 -54.447  1.00  0.00              
ATOM   3200  C   ASN D 200      -8.992 -17.551 -53.830  1.00  0.00              
ATOM   3201  O   ASN D 200     -10.056 -17.936 -53.308  1.00  0.00              
ATOM   3202  CB  ASN D 200      -9.984 -15.932 -55.494  1.00  0.00              
ATOM   3203  CG  ASN D 200      -9.832 -16.812 -56.695  1.00  0.00              
ATOM   3204  OD1 ASN D 200      -8.931 -17.645 -56.745  1.00  0.00              
ATOM   3205  ND2 ASN D 200     -10.720 -16.653 -57.668  1.00  0.00              
ATOM   3206  H   ASN D 200      -7.479 -15.607 -55.982  1.00  0.00              
ATOM   3207  HA  ASN D 200      -9.161 -15.514 -53.607  1.00  0.00              
ATOM   3208 1HB  ASN D 200     -11.034 -15.888 -55.198  1.00  0.00              
ATOM   3209 2HB  ASN D 200      -9.638 -14.929 -55.744  1.00  0.00              
ATOM   3210 1HD2 ASN D 200     -10.664 -17.218 -58.494  1.00  0.00              
ATOM   3211 2HD2 ASN D 200     -11.445 -15.970 -57.579  1.00  0.00              
ATOM   3212  N   ASP D 201      -7.903 -18.299 -53.850  1.00  0.00              
ATOM   3213  CA  ASP D 201      -7.945 -19.582 -53.187  1.00  0.00              
ATOM   3214  C   ASP D 201      -6.680 -19.934 -52.424  1.00  0.00              
ATOM   3215  O   ASP D 201      -6.627 -20.976 -51.801  1.00  0.00              
ATOM   3216  CB  ASP D 201      -8.324 -20.687 -54.194  1.00  0.00              
ATOM   3217  CG  ASP D 201      -7.325 -20.842 -55.330  1.00  0.00              
ATOM   3218  OD1 ASP D 201      -6.279 -20.154 -55.345  1.00  0.00              
ATOM   3219  OD2 ASP D 201      -7.618 -21.661 -56.225  1.00  0.00              
ATOM   3220  H   ASP D 201      -7.050 -18.009 -54.308  1.00  0.00              
ATOM   3221  HA  ASP D 201      -8.729 -19.580 -52.430  1.00  0.00              
ATOM   3222 1HB  ASP D 201      -8.508 -21.655 -53.727  1.00  0.00              
ATOM   3223 2HB  ASP D 201      -9.260 -20.283 -54.579  1.00  0.00              
ATOM   3224  N   CYS D 202      -5.688 -19.043 -52.427  1.00  0.00              
ATOM   3225  CA  CYS D 202      -4.422 -19.280 -51.725  1.00  0.00              
ATOM   3226  C   CYS D 202      -3.621 -17.987 -51.578  1.00  0.00              
ATOM   3227  O   CYS D 202      -3.798 -17.040 -52.349  1.00  0.00              
ATOM   3228  CB  CYS D 202      -3.698 -20.259 -52.651  1.00  0.00              
ATOM   3229  SG  CYS D 202      -3.356 -19.611 -54.304  1.00  0.00              
ATOM   3230  H   CYS D 202      -5.815 -18.176 -52.932  1.00  0.00              
ATOM   3231  HA  CYS D 202      -4.550 -19.752 -50.750  1.00  0.00              
ATOM   3232 1HB  CYS D 202      -2.731 -20.533 -52.227  1.00  0.00              
ATOM   3233 2HB  CYS D 202      -4.300 -21.155 -52.795  1.00  0.00              
ATOM   3234  HG  CYS D 202      -3.188 -20.795 -54.884  1.00  0.00              
ATOM   3235  N   LEU D 203      -2.741 -17.966 -50.580  1.00  0.00              
ATOM   3236  CA  LEU D 203      -1.835 -16.852 -50.345  1.00  0.00              
ATOM   3237  C   LEU D 203      -0.435 -17.306 -50.715  1.00  0.00              
ATOM   3238  O   LEU D 203       0.114 -18.226 -50.100  1.00  0.00              
ATOM   3239  CB  LEU D 203      -1.852 -16.439 -48.873  1.00  0.00              
ATOM   3240  CG  LEU D 203      -0.843 -15.363 -48.474  1.00  0.00              
ATOM   3241  CD1 LEU D 203      -1.141 -14.064 -49.232  1.00  0.00              
ATOM   3242  CD2 LEU D 203      -0.913 -15.130 -46.966  1.00  0.00              
ATOM   3243  H   LEU D 203      -2.709 -18.764 -49.962  1.00  0.00              
ATOM   3244  HA  LEU D 203      -2.110 -16.016 -50.987  1.00  0.00              
ATOM   3245 1HB  LEU D 203      -2.863 -16.039 -48.812  1.00  0.00              
ATOM   3246 2HB  LEU D 203      -1.763 -17.301 -48.210  1.00  0.00              
ATOM   3247  HG  LEU D 203       0.151 -15.749 -48.705  1.00  0.00              
ATOM   3248 1HD1 LEU D 203      -0.419 -13.301 -48.946  1.00  0.00              
ATOM   3249 2HD1 LEU D 203      -1.069 -14.245 -50.305  1.00  0.00              
ATOM   3250 3HD1 LEU D 203      -2.146 -13.723 -48.988  1.00  0.00              
ATOM   3251 1HD2 LEU D 203      -0.193 -14.363 -46.683  1.00  0.00              
ATOM   3252 2HD2 LEU D 203      -1.917 -14.804 -46.695  1.00  0.00              
ATOM   3253 3HD2 LEU D 203      -0.679 -16.058 -46.443  1.00  0.00              
ATOM   3254  N   LEU D 204       0.136 -16.673 -51.735  1.00  0.00              
ATOM   3255  CA  LEU D 204       1.492 -16.981 -52.152  1.00  0.00              
ATOM   3256  C   LEU D 204       2.412 -15.919 -51.580  1.00  0.00              
ATOM   3257  O   LEU D 204       2.243 -14.724 -51.860  1.00  0.00              
ATOM   3258  CB  LEU D 204       1.602 -16.991 -53.684  1.00  0.00              
ATOM   3259  CG  LEU D 204       2.985 -17.272 -54.286  1.00  0.00              
ATOM   3260  CD1 LEU D 204       3.417 -18.685 -53.979  1.00  0.00              
ATOM   3261  CD2 LEU D 204       2.944 -17.053 -55.798  1.00  0.00              
ATOM   3262  H   LEU D 204      -0.383 -15.964 -52.231  1.00  0.00              
ATOM   3263  HA  LEU D 204       1.788 -17.948 -51.746  1.00  0.00              
ATOM   3264 1HB  LEU D 204       0.937 -17.824 -53.904  1.00  0.00              
ATOM   3265 2HB  LEU D 204       1.200 -16.079 -54.124  1.00  0.00              
ATOM   3266  HG  LEU D 204       3.677 -16.542 -53.863  1.00  0.00              
ATOM   3267 1HD1 LEU D 204       4.400 -18.870 -54.412  1.00  0.00              
ATOM   3268 2HD1 LEU D 204       3.467 -18.824 -52.898  1.00  0.00              
ATOM   3269 3HD1 LEU D 204       2.697 -19.385 -54.402  1.00  0.00              
ATOM   3270 1HD2 LEU D 204       3.928 -17.253 -56.222  1.00  0.00              
ATOM   3271 2HD2 LEU D 204       2.212 -17.728 -56.243  1.00  0.00              
ATOM   3272 3HD2 LEU D 204       2.661 -16.021 -56.009  1.00  0.00              
ATOM   3273  N   VAL D 205       3.374 -16.356 -50.776  1.00  0.00              
ATOM   3274  CA  VAL D 205       4.322 -15.444 -50.143  1.00  0.00              
ATOM   3275  C   VAL D 205       5.675 -15.613 -50.819  1.00  0.00              
ATOM   3276  O   VAL D 205       6.261 -16.696 -50.795  1.00  0.00              
ATOM   3277  CB  VAL D 205       4.460 -15.699 -48.630  1.00  0.00              
ATOM   3278  CG1 VAL D 205       5.479 -14.748 -48.020  1.00  0.00              
ATOM   3279  CG2 VAL D 205       3.113 -15.549 -47.939  1.00  0.00              
ATOM   3280  H   VAL D 205       3.452 -17.346 -50.598  1.00  0.00              
ATOM   3281  HA  VAL D 205       4.027 -14.404 -50.286  1.00  0.00              
ATOM   3282  HB  VAL D 205       4.784 -16.729 -48.473  1.00  0.00              
ATOM   3283 1HG1 VAL D 205       5.564 -14.943 -46.951  1.00  0.00              
ATOM   3284 2HG1 VAL D 205       6.448 -14.901 -48.495  1.00  0.00              
ATOM   3285 3HG1 VAL D 205       5.156 -13.720 -48.176  1.00  0.00              
ATOM   3286 1HG2 VAL D 205       3.228 -15.734 -46.871  1.00  0.00              
ATOM   3287 2HG2 VAL D 205       2.736 -14.538 -48.095  1.00  0.00              
ATOM   3288 3HG2 VAL D 205       2.408 -16.268 -48.357  1.00  0.00              
ATOM   3289  N   ALA D 206       6.160 -14.541 -51.438  1.00  0.00              
ATOM   3290  CA  ALA D 206       7.437 -14.574 -52.144  1.00  0.00              
ATOM   3291  C   ALA D 206       8.518 -13.947 -51.290  1.00  0.00              
ATOM   3292  O   ALA D 206       8.358 -12.831 -50.802  1.00  0.00              
ATOM   3293  CB  ALA D 206       7.332 -13.824 -53.461  1.00  0.00              
ATOM   3294  H   ALA D 206       5.630 -13.681 -51.418  1.00  0.00              
ATOM   3295  HA  ALA D 206       7.710 -15.613 -52.327  1.00  0.00              
ATOM   3296 1HB  ALA D 206       8.292 -13.858 -53.977  1.00  0.00              
ATOM   3297 2HB  ALA D 206       6.569 -14.289 -54.086  1.00  0.00              
ATOM   3298 3HB  ALA D 206       7.061 -12.786 -53.269  1.00  0.00              
ATOM   3299  N   THR D 207       9.617 -14.673 -51.128  1.00  0.00              
ATOM   3300  CA  THR D 207      10.762 -14.205 -50.358  1.00  0.00              
ATOM   3301  C   THR D 207      11.973 -14.020 -51.262  1.00  0.00              
ATOM   3302  O   THR D 207      12.389 -14.944 -51.956  1.00  0.00              
ATOM   3303  CB  THR D 207      11.121 -15.181 -49.221  1.00  0.00              
ATOM   3304  OG1 THR D 207      10.008 -15.306 -48.326  1.00  0.00              
ATOM   3305  CG2 THR D 207      12.332 -14.678 -48.450  1.00  0.00              
ATOM   3306  H   THR D 207       9.655 -15.587 -51.558  1.00  0.00              
ATOM   3307  HA  THR D 207      10.540 -13.231 -49.922  1.00  0.00              
ATOM   3308  HB  THR D 207      11.344 -16.157 -49.649  1.00  0.00              
ATOM   3309  HG1 THR D 207       9.364 -15.913 -48.699  1.00  0.00              
ATOM   3310 1HG2 THR D 207      12.571 -15.380 -47.652  1.00  0.00              
ATOM   3311 2HG2 THR D 207      13.183 -14.592 -49.125  1.00  0.00              
ATOM   3312 3HG2 THR D 207      12.109 -13.702 -48.021  1.00  0.00              
ATOM   3313  N   TRP D 208      12.540 -12.821 -51.230  1.00  0.00              
ATOM   3314  CA  TRP D 208      13.693 -12.478 -52.055  1.00  0.00              
ATOM   3315  C   TRP D 208      14.874 -12.127 -51.149  1.00  0.00              
ATOM   3316  O   TRP D 208      14.719 -11.365 -50.195  1.00  0.00              
ATOM   3317  CB  TRP D 208      13.366 -11.313 -52.992  1.00  0.00              
ATOM   3318  CG  TRP D 208      12.474 -11.695 -54.133  1.00  0.00              
ATOM   3319  CD1 TRP D 208      11.111 -11.725 -54.129  1.00  0.00              
ATOM   3320  CD2 TRP D 208      12.881 -12.099 -55.447  1.00  0.00              
ATOM   3321  NE1 TRP D 208      10.643 -12.124 -55.356  1.00  0.00              
ATOM   3322  CE2 TRP D 208      11.711 -12.359 -56.183  1.00  0.00              
ATOM   3323  CE3 TRP D 208      14.124 -12.266 -56.070  1.00  0.00              
ATOM   3324  CZ2 TRP D 208      11.743 -12.777 -57.505  1.00  0.00              
ATOM   3325  CZ3 TRP D 208      14.155 -12.684 -57.395  1.00  0.00              
ATOM   3326  CH2 TRP D 208      12.999 -12.931 -58.093  1.00  0.00              
ATOM   3327  H   TRP D 208      12.155 -12.124 -50.609  1.00  0.00              
ATOM   3328  HA  TRP D 208      13.982 -13.336 -52.662  1.00  0.00              
ATOM   3329 1HB  TRP D 208      12.853 -10.522 -52.445  1.00  0.00              
ATOM   3330 2HB  TRP D 208      14.282 -10.916 -53.429  1.00  0.00              
ATOM   3331  HD1 TRP D 208      10.616 -11.443 -53.201  1.00  0.00              
ATOM   3332  HE1 TRP D 208       9.671 -12.229 -55.609  1.00  0.00              
ATOM   3333  HE3 TRP D 208      15.070 -12.082 -55.565  1.00  0.00              
ATOM   3334  HZ2 TRP D 208      10.801 -12.961 -58.021  1.00  0.00              
ATOM   3335  HZ3 TRP D 208      15.129 -12.812 -57.869  1.00  0.00              
ATOM   3336  HH2 TRP D 208      13.068 -13.257 -59.131  1.00  0.00              
ATOM   3337  N   LEU D 209      16.046 -12.691 -51.441  1.00  0.00              
ATOM   3338  CA  LEU D 209      17.261 -12.338 -50.707  1.00  0.00              
ATOM   3339  C   LEU D 209      18.405 -11.883 -51.608  1.00  0.00              
ATOM   3340  O   LEU D 209      19.017 -12.683 -52.325  1.00  0.00              
ATOM   3341  CB  LEU D 209      17.716 -13.532 -49.858  1.00  0.00              
ATOM   3342  CG  LEU D 209      19.037 -13.332 -49.104  1.00  0.00              
ATOM   3343  CD1 LEU D 209      18.901 -12.190 -48.107  1.00  0.00              
ATOM   3344  CD2 LEU D 209      19.418 -14.623 -48.394  1.00  0.00              
ATOM   3345  H   LEU D 209      16.101 -13.376 -52.181  1.00  0.00              
ATOM   3346  HA  LEU D 209      17.060 -11.490 -50.054  1.00  0.00              
ATOM   3347 1HB  LEU D 209      16.886 -13.575 -49.154  1.00  0.00              
ATOM   3348 2HB  LEU D 209      17.745 -14.453 -50.440  1.00  0.00              
ATOM   3349  HG  LEU D 209      19.805 -13.120 -49.847  1.00  0.00              
ATOM   3350 1HD1 LEU D 209      19.844 -12.055 -47.577  1.00  0.00              
ATOM   3351 2HD1 LEU D 209      18.650 -11.271 -48.638  1.00  0.00              
ATOM   3352 3HD1 LEU D 209      18.113 -12.422 -47.391  1.00  0.00              
ATOM   3353 1HD2 LEU D 209      20.357 -14.480 -47.860  1.00  0.00              
ATOM   3354 2HD2 LEU D 209      18.634 -14.896 -47.687  1.00  0.00              
ATOM   3355 3HD2 LEU D 209      19.537 -15.421 -49.129  1.00  0.00              
ATOM   3356  N   PRO D 210      18.709 -10.578 -51.576  1.00  0.00              
ATOM   3357  CA  PRO D 210      19.773 -10.027 -52.415  1.00  0.00              
ATOM   3358  C   PRO D 210      21.110 -10.688 -52.096  1.00  0.00              
ATOM   3359  O   PRO D 210      21.494 -10.800 -50.931  1.00  0.00              
ATOM   3360  CB  PRO D 210      19.775  -8.530 -52.086  1.00  0.00              
ATOM   3361  CG  PRO D 210      18.401  -8.259 -51.577  1.00  0.00              
ATOM   3362  CD  PRO D 210      18.002  -9.501 -50.824  1.00  0.00              
ATOM   3363  HA  PRO D 210      19.607 -10.210 -53.487  1.00  0.00              
ATOM   3364 1HB  PRO D 210      20.536  -8.284 -51.331  1.00  0.00              
ATOM   3365 2HB  PRO D 210      19.996  -7.922 -52.977  1.00  0.00              
ATOM   3366 1HG  PRO D 210      18.388  -7.377 -50.920  1.00  0.00              
ATOM   3367 2HG  PRO D 210      17.703  -8.057 -52.402  1.00  0.00              
ATOM   3368 1HD  PRO D 210      18.324  -9.470 -49.772  1.00  0.00              
ATOM   3369 2HD  PRO D 210      16.914  -9.655 -50.822  1.00  0.00              
ATOM   3370  N   GLN D 211      21.803 -11.148 -53.132  1.00  0.00              
ATOM   3371  CA  GLN D 211      23.154 -11.675 -52.978  1.00  0.00              
ATOM   3372  C   GLN D 211      24.011 -11.118 -54.107  1.00  0.00              
ATOM   3373  O   GLN D 211      23.494 -10.809 -55.184  1.00  0.00              
ATOM   3374  CB  GLN D 211      23.162 -13.206 -53.003  1.00  0.00              
ATOM   3375  CG  GLN D 211      22.410 -13.851 -51.853  1.00  0.00              
ATOM   3376  CD  GLN D 211      22.607 -15.355 -51.804  1.00  0.00              
ATOM   3377  OE1 GLN D 211      23.359 -15.923 -52.600  1.00  0.00              
ATOM   3378  NE2 GLN D 211      21.926 -16.009 -50.870  1.00  0.00              
ATOM   3379  H   GLN D 211      21.383 -11.132 -54.050  1.00  0.00              
ATOM   3380  HA  GLN D 211      23.571 -11.338 -52.029  1.00  0.00              
ATOM   3381 1HB  GLN D 211      22.716 -13.508 -53.952  1.00  0.00              
ATOM   3382 2HB  GLN D 211      24.207 -13.515 -52.980  1.00  0.00              
ATOM   3383 1HG  GLN D 211      22.457 -13.474 -50.831  1.00  0.00              
ATOM   3384 2HG  GLN D 211      21.423 -13.646 -52.269  1.00  0.00              
ATOM   3385 1HE2 GLN D 211      22.016 -17.004 -50.789  1.00  0.00              
ATOM   3386 2HE2 GLN D 211      21.325 -15.510 -50.245  1.00  0.00              
ATOM   3387  N   ARG D 212      25.311 -10.984 -53.850  1.00  0.00              
ATOM   3388  CA  ARG D 212      26.225 -10.347 -54.794  1.00  0.00              
ATOM   3389  C   ARG D 212      26.059 -10.905 -56.206  1.00  0.00              
ATOM   3390  O   ARG D 212      25.800 -10.155 -57.150  1.00  0.00              
ATOM   3391  CB  ARG D 212      27.673 -10.434 -54.331  1.00  0.00              
ATOM   3392  CG  ARG D 212      28.662  -9.645 -55.174  1.00  0.00              
ATOM   3393  CD  ARG D 212      30.075  -9.766 -54.732  1.00  0.00              
ATOM   3394  NE  ARG D 212      30.641 -11.097 -54.881  1.00  0.00              
ATOM   3395  CZ  ARG D 212      31.775 -11.517 -54.287  1.00  0.00              
ATOM   3396  NH1 ARG D 212      32.487 -10.706 -53.536  1.00  0.00              
ATOM   3397  NH2 ARG D 212      32.168 -12.761 -54.500  1.00  0.00              
ATOM   3398  H   ARG D 212      25.673 -11.332 -52.974  1.00  0.00              
ATOM   3399  HA  ARG D 212      26.004  -9.281 -54.860  1.00  0.00              
ATOM   3400 1HB  ARG D 212      27.701 -10.067 -53.305  1.00  0.00              
ATOM   3401 2HB  ARG D 212      27.948 -11.489 -54.347  1.00  0.00              
ATOM   3402 1HG  ARG D 212      28.601  -9.998 -56.203  1.00  0.00              
ATOM   3403 2HG  ARG D 212      28.387  -8.590 -55.135  1.00  0.00              
ATOM   3404 1HD  ARG D 212      30.689  -9.083 -55.319  1.00  0.00              
ATOM   3405 2HD  ARG D 212      30.141  -9.499 -53.678  1.00  0.00              
ATOM   3406  HE  ARG D 212      30.304 -11.883 -55.420  1.00  0.00              
ATOM   3407 1HH1 ARG D 212      32.183  -9.753 -53.398  1.00  0.00              
ATOM   3408 2HH1 ARG D 212      33.334 -11.040 -53.100  1.00  0.00              
ATOM   3409 1HH2 ARG D 212      31.618 -13.366 -55.095  1.00  0.00              
ATOM   3410 2HH2 ARG D 212      33.013 -13.101 -54.069  1.00  0.00              
ATOM   3411  N   ARG D 213      26.190 -12.220 -56.349  1.00  0.00              
ATOM   3412  CA  ARG D 213      26.020 -12.851 -57.656  1.00  0.00              
ATOM   3413  C   ARG D 213      25.169 -14.115 -57.606  1.00  0.00              
ATOM   3414  O   ARG D 213      25.376 -15.051 -58.384  1.00  0.00              
ATOM   3415  CB  ARG D 213      27.360 -13.126 -58.323  1.00  0.00              
ATOM   3416  CG  ARG D 213      28.179 -11.886 -58.647  1.00  0.00              
ATOM   3417  CD  ARG D 213      27.626 -11.055 -59.747  1.00  0.00              
ATOM   3418  NE  ARG D 213      28.476  -9.947 -60.150  1.00  0.00              
ATOM   3419  CZ  ARG D 213      28.453  -8.723 -59.588  1.00  0.00              
ATOM   3420  NH1 ARG D 213      27.604  -8.434 -58.627  1.00  0.00              
ATOM   3421  NH2 ARG D 213      29.293  -7.810 -60.046  1.00  0.00              
ATOM   3422  H   ARG D 213      26.409 -12.797 -55.550  1.00  0.00              
ATOM   3423  HA  ARG D 213      25.490 -12.173 -58.326  1.00  0.00              
ATOM   3424 1HB  ARG D 213      27.927 -13.765 -57.649  1.00  0.00              
ATOM   3425 2HB  ARG D 213      27.150 -13.666 -59.246  1.00  0.00              
ATOM   3426 1HG  ARG D 213      28.235 -11.263 -57.753  1.00  0.00              
ATOM   3427 2HG  ARG D 213      29.184 -12.200 -58.934  1.00  0.00              
ATOM   3428 1HD  ARG D 213      27.474 -11.686 -60.624  1.00  0.00              
ATOM   3429 2HD  ARG D 213      26.672 -10.638 -59.430  1.00  0.00              
ATOM   3430  HE  ARG D 213      29.181  -9.905 -60.874  1.00  0.00              
ATOM   3431 1HH1 ARG D 213      26.957  -9.137 -58.301  1.00  0.00              
ATOM   3432 2HH1 ARG D 213      27.603  -7.511 -58.219  1.00  0.00              
ATOM   3433 1HH2 ARG D 213      29.927  -8.043 -60.798  1.00  0.00              
ATOM   3434 2HH2 ARG D 213      29.297  -6.885 -59.643  1.00  0.00              
ATOM   3435  N   GLY D 214      24.197 -14.129 -56.700  1.00  0.00              
ATOM   3436  CA  GLY D 214      23.390 -15.322 -56.522  1.00  0.00              
ATOM   3437  C   GLY D 214      22.016 -15.044 -55.951  1.00  0.00              
ATOM   3438  O   GLY D 214      21.572 -15.750 -55.048  1.00  0.00              
ATOM   3439  H   GLY D 214      24.006 -13.317 -56.129  1.00  0.00              
ATOM   3440 1HA  GLY D 214      23.258 -15.810 -57.488  1.00  0.00              
ATOM   3441 2HA  GLY D 214      23.904 -16.000 -55.841  1.00  0.00              
ATOM   3442  N   MET D 215      21.340 -14.020 -56.475  1.00  0.00              
ATOM   3443  CA  MET D 215      20.020 -13.607 -55.977  1.00  0.00              
ATOM   3444  C   MET D 215      19.138 -14.820 -55.660  1.00  0.00              
ATOM   3445  O   MET D 215      18.832 -15.634 -56.532  1.00  0.00              
ATOM   3446  CB  MET D 215      19.344 -12.705 -57.016  1.00  0.00              
ATOM   3447  CG  MET D 215      17.957 -12.176 -56.639  1.00  0.00              
ATOM   3448  SD  MET D 215      17.946 -10.985 -55.286  1.00  0.00              
ATOM   3449  CE  MET D 215      18.697  -9.549 -56.093  1.00  0.00              
ATOM   3450  H   MET D 215      21.756 -13.515 -57.242  1.00  0.00              
ATOM   3451  HA  MET D 215      20.130 -13.055 -55.044  1.00  0.00              
ATOM   3452 1HB  MET D 215      20.009 -11.858 -57.180  1.00  0.00              
ATOM   3453 2HB  MET D 215      19.261 -13.286 -57.936  1.00  0.00              
ATOM   3454 1HG  MET D 215      17.526 -11.697 -57.517  1.00  0.00              
ATOM   3455 2HG  MET D 215      17.340 -13.026 -56.347  1.00  0.00              
ATOM   3456 1HE  MET D 215      18.760  -8.724 -55.383  1.00  0.00              
ATOM   3457 2HE  MET D 215      19.698  -9.808 -56.437  1.00  0.00              
ATOM   3458 3HE  MET D 215      18.086  -9.248 -56.944  1.00  0.00              
ATOM   3459  N   TYR D 216      18.729 -14.926 -54.398  1.00  0.00              
ATOM   3460  CA  TYR D 216      17.910 -16.044 -53.943  1.00  0.00              
ATOM   3461  C   TYR D 216      16.414 -15.735 -53.915  1.00  0.00              
ATOM   3462  O   TYR D 216      15.989 -14.656 -53.494  1.00  0.00              
ATOM   3463  CB  TYR D 216      18.351 -16.500 -52.555  1.00  0.00              
ATOM   3464  CG  TYR D 216      17.543 -17.650 -52.000  1.00  0.00              
ATOM   3465  CD1 TYR D 216      17.746 -18.952 -52.450  1.00  0.00              
ATOM   3466  CD2 TYR D 216      16.552 -17.433 -51.037  1.00  0.00              
ATOM   3467  CE1 TYR D 216      16.984 -20.011 -51.959  1.00  0.00              
ATOM   3468  CE2 TYR D 216      15.778 -18.487 -50.536  1.00  0.00              
ATOM   3469  CZ  TYR D 216      16.002 -19.775 -51.003  1.00  0.00              
ATOM   3470  OH  TYR D 216      15.252 -20.829 -50.521  1.00  0.00              
ATOM   3471  H   TYR D 216      18.994 -14.209 -53.737  1.00  0.00              
ATOM   3472  HA  TYR D 216      18.013 -16.883 -54.632  1.00  0.00              
ATOM   3473 1HB  TYR D 216      19.399 -16.795 -52.630  1.00  0.00              
ATOM   3474 2HB  TYR D 216      18.263 -15.640 -51.891  1.00  0.00              
ATOM   3475  HD1 TYR D 216      18.514 -19.136 -53.200  1.00  0.00              
ATOM   3476  HD2 TYR D 216      16.382 -16.419 -50.676  1.00  0.00              
ATOM   3477  HE1 TYR D 216      17.153 -21.026 -52.321  1.00  0.00              
ATOM   3478  HE2 TYR D 216      15.010 -18.292 -49.788  1.00  0.00              
ATOM   3479  HH  TYR D 216      15.492 -21.672 -50.913  1.00  0.00              
ATOM   3480  N   ARG D 217      15.618 -16.698 -54.364  1.00  0.00              
ATOM   3481  CA  ARG D 217      14.171 -16.540 -54.411  1.00  0.00              
ATOM   3482  C   ARG D 217      13.466 -17.828 -53.996  1.00  0.00              
ATOM   3483  O   ARG D 217      13.756 -18.900 -54.518  1.00  0.00              
ATOM   3484  CB  ARG D 217      13.692 -16.051 -55.769  1.00  0.00              
ATOM   3485  CG  ARG D 217      13.895 -17.034 -56.912  1.00  0.00              
ATOM   3486  CD  ARG D 217      13.444 -16.536 -58.236  1.00  0.00              
ATOM   3487  NE  ARG D 217      13.673 -17.458 -59.337  1.00  0.00              
ATOM   3488  CZ  ARG D 217      13.430 -17.178 -60.632  1.00  0.00              
ATOM   3489  NH1 ARG D 217      12.916 -16.023 -60.991  1.00  0.00              
ATOM   3490  NH2 ARG D 217      13.699 -18.108 -61.532  1.00  0.00              
ATOM   3491  H   ARG D 217      16.028 -17.566 -54.681  1.00  0.00              
ATOM   3492  HA  ARG D 217      13.861 -15.772 -53.701  1.00  0.00              
ATOM   3493 1HB  ARG D 217      12.631 -15.827 -55.671  1.00  0.00              
ATOM   3494 2HB  ARG D 217      14.238 -15.132 -55.988  1.00  0.00              
ATOM   3495 1HG  ARG D 217      14.957 -17.268 -56.984  1.00  0.00              
ATOM   3496 2HG  ARG D 217      13.337 -17.944 -56.687  1.00  0.00              
ATOM   3497 1HD  ARG D 217      12.374 -16.336 -58.195  1.00  0.00              
ATOM   3498 2HD  ARG D 217      13.977 -15.613 -58.467  1.00  0.00              
ATOM   3499  HE  ARG D 217      14.031 -18.404 -59.321  1.00  0.00              
ATOM   3500 1HH1 ARG D 217      12.700 -15.330 -60.289  1.00  0.00              
ATOM   3501 2HH1 ARG D 217      12.742 -15.833 -61.967  1.00  0.00              
ATOM   3502 1HH2 ARG D 217      14.077 -18.998 -61.237  1.00  0.00              
ATOM   3503 2HH2 ARG D 217      13.526 -17.925 -62.509  1.00  0.00              
ATOM   3504  N   TYR D 218      12.542 -17.704 -53.048  1.00  0.00              
ATOM   3505  CA  TYR D 218      11.743 -18.831 -52.569  1.00  0.00              
ATOM   3506  C   TYR D 218      10.272 -18.421 -52.494  1.00  0.00              
ATOM   3507  O   TYR D 218       9.942 -17.379 -51.927  1.00  0.00              
ATOM   3508  CB  TYR D 218      12.237 -19.309 -51.202  1.00  0.00              
ATOM   3509  CG  TYR D 218      11.442 -20.462 -50.631  1.00  0.00              
ATOM   3510  CD1 TYR D 218      11.539 -21.734 -51.176  1.00  0.00              
ATOM   3511  CD2 TYR D 218      10.596 -20.275 -49.548  1.00  0.00              
ATOM   3512  CE1 TYR D 218      10.815 -22.790 -50.659  1.00  0.00              
ATOM   3513  CE2 TYR D 218       9.868 -21.324 -49.022  1.00  0.00              
ATOM   3514  CZ  TYR D 218       9.979 -22.581 -49.580  1.00  0.00              
ATOM   3515  OH  TYR D 218       9.256 -23.630 -49.060  1.00  0.00              
ATOM   3516  H   TYR D 218      12.393 -16.790 -52.647  1.00  0.00              
ATOM   3517  HA  TYR D 218      11.818 -19.663 -53.270  1.00  0.00              
ATOM   3518 1HB  TYR D 218      13.279 -19.611 -51.323  1.00  0.00              
ATOM   3519 2HB  TYR D 218      12.181 -18.458 -50.524  1.00  0.00              
ATOM   3520  HD1 TYR D 218      12.202 -21.892 -52.027  1.00  0.00              
ATOM   3521  HD2 TYR D 218      10.512 -19.280 -49.112  1.00  0.00              
ATOM   3522  HE1 TYR D 218      10.902 -23.785 -51.097  1.00  0.00              
ATOM   3523  HE2 TYR D 218       9.208 -21.156 -48.170  1.00  0.00              
ATOM   3524  HH  TYR D 218       8.709 -23.374 -48.313  1.00  0.00              
ATOM   3525  N   ASN D 219       9.400 -19.236 -53.075  1.00  0.00              
ATOM   3526  CA  ASN D 219       7.959 -18.979 -53.092  1.00  0.00              
ATOM   3527  C   ASN D 219       7.269 -20.023 -52.238  1.00  0.00              
ATOM   3528  O   ASN D 219       7.353 -21.218 -52.525  1.00  0.00              
ATOM   3529  CB  ASN D 219       7.419 -19.057 -54.527  1.00  0.00              
ATOM   3530  CG  ASN D 219       8.051 -18.030 -55.432  1.00  0.00              
ATOM   3531  OD1 ASN D 219       7.875 -16.835 -55.230  1.00  0.00              
ATOM   3532  ND2 ASN D 219       8.793 -18.487 -56.433  1.00  0.00              
ATOM   3533  H   ASN D 219       9.757 -20.067 -53.524  1.00  0.00              
ATOM   3534  HA  ASN D 219       7.753 -17.998 -52.661  1.00  0.00              
ATOM   3535 1HB  ASN D 219       7.338 -20.015 -55.042  1.00  0.00              
ATOM   3536 2HB  ASN D 219       6.425 -18.715 -54.239  1.00  0.00              
ATOM   3537 1HD2 ASN D 219       9.234 -17.845 -57.061  1.00  0.00              
ATOM   3538 2HD2 ASN D 219       8.910 -19.471 -56.558  1.00  0.00              
ATOM   3539  N   ALA D 220       6.576 -19.564 -51.201  1.00  0.00              
ATOM   3540  CA  ALA D 220       5.810 -20.442 -50.331  1.00  0.00              
ATOM   3541  C   ALA D 220       4.317 -20.255 -50.545  1.00  0.00              
ATOM   3542  O   ALA D 220       3.778 -19.156 -50.371  1.00  0.00              
ATOM   3543  CB  ALA D 220       6.155 -20.160 -48.873  1.00  0.00              
ATOM   3544  H   ALA D 220       6.585 -18.572 -51.012  1.00  0.00              
ATOM   3545  HA  ALA D 220       6.048 -21.476 -50.581  1.00  0.00              
ATOM   3546 1HB  ALA D 220       5.578 -20.822 -48.228  1.00  0.00              
ATOM   3547 2HB  ALA D 220       7.220 -20.335 -48.711  1.00  0.00              
ATOM   3548 3HB  ALA D 220       5.917 -19.124 -48.636  1.00  0.00              
ATOM   3549  N   LEU D 221       3.655 -21.345 -50.911  1.00  0.00              
ATOM   3550  CA  LEU D 221       2.245 -21.296 -51.253  1.00  0.00              
ATOM   3551  C   LEU D 221       1.458 -21.752 -50.047  1.00  0.00              
ATOM   3552  O   LEU D 221       1.733 -22.811 -49.477  1.00  0.00              
ATOM   3553  CB  LEU D 221       1.936 -22.201 -52.451  1.00  0.00              
ATOM   3554  CG  LEU D 221       0.449 -22.132 -52.808  1.00  0.00              
ATOM   3555  CD1 LEU D 221       0.131 -20.726 -53.307  1.00  0.00              
ATOM   3556  CD2 LEU D 221       0.112 -23.158 -53.870  1.00  0.00              
ATOM   3557  H   LEU D 221       4.142 -22.230 -50.953  1.00  0.00              
ATOM   3558  HA  LEU D 221       1.962 -20.270 -51.485  1.00  0.00              
ATOM   3559 1HB  LEU D 221       2.553 -21.715 -53.206  1.00  0.00              
ATOM   3560 2HB  LEU D 221       2.292 -23.219 -52.291  1.00  0.00              
ATOM   3561  HG  LEU D 221      -0.111 -22.397 -51.911  1.00  0.00              
ATOM   3562 1HD1 LEU D 221      -0.926 -20.663 -53.566  1.00  0.00              
ATOM   3563 2HD1 LEU D 221       0.357 -20.003 -52.524  1.00  0.00              
ATOM   3564 3HD1 LEU D 221       0.733 -20.508 -54.188  1.00  0.00              
ATOM   3565 1HD2 LEU D 221      -0.950 -23.095 -54.111  1.00  0.00              
ATOM   3566 2HD2 LEU D 221       0.700 -22.961 -54.767  1.00  0.00              
ATOM   3567 3HD2 LEU D 221       0.340 -24.156 -53.499  1.00  0.00              
ATOM   3568  N   TYR D 222       0.482 -20.945 -49.654  1.00  0.00              
ATOM   3569  CA  TYR D 222      -0.420 -21.310 -48.574  1.00  0.00              
ATOM   3570  C   TYR D 222      -1.877 -21.372 -49.003  1.00  0.00              
ATOM   3571  O   TYR D 222      -2.578 -20.369 -48.960  1.00  0.00              
ATOM   3572  CB  TYR D 222      -0.281 -20.304 -47.420  1.00  0.00              
ATOM   3573  CG  TYR D 222       1.109 -20.220 -46.841  1.00  0.00              
ATOM   3574  CD1 TYR D 222       1.982 -19.211 -47.217  1.00  0.00              
ATOM   3575  CD2 TYR D 222       1.572 -21.190 -45.952  1.00  0.00              
ATOM   3576  CE1 TYR D 222       3.291 -19.168 -46.726  1.00  0.00              
ATOM   3577  CE2 TYR D 222       2.864 -21.156 -45.460  1.00  0.00              
ATOM   3578  CZ  TYR D 222       3.723 -20.148 -45.846  1.00  0.00              
ATOM   3579  OH  TYR D 222       5.018 -20.124 -45.366  1.00  0.00              
ATOM   3580  H   TYR D 222       0.361 -20.056 -50.116  1.00  0.00              
ATOM   3581  HA  TYR D 222      -0.184 -22.313 -48.218  1.00  0.00              
ATOM   3582 1HB  TYR D 222      -0.573 -19.326 -47.807  1.00  0.00              
ATOM   3583 2HB  TYR D 222      -0.980 -20.608 -46.640  1.00  0.00              
ATOM   3584  HD1 TYR D 222       1.633 -18.445 -47.910  1.00  0.00              
ATOM   3585  HD2 TYR D 222       0.897 -21.989 -45.645  1.00  0.00              
ATOM   3586  HE1 TYR D 222       3.967 -18.369 -47.030  1.00  0.00              
ATOM   3587  HE2 TYR D 222       3.205 -21.927 -44.768  1.00  0.00              
ATOM   3588  HH  TYR D 222       5.212 -20.854 -44.773  1.00  0.00              
ATOM   3589  N   PRO D 223      -2.347 -22.552 -49.436  1.00  0.00              
ATOM   3590  CA  PRO D 223      -3.749 -22.742 -49.837  1.00  0.00              
ATOM   3591  C   PRO D 223      -4.664 -22.331 -48.675  1.00  0.00              
ATOM   3592  O   PRO D 223      -4.390 -22.658 -47.512  1.00  0.00              
ATOM   3593  CB  PRO D 223      -3.858 -24.233 -50.172  1.00  0.00              
ATOM   3594  CG  PRO D 223      -2.468 -24.639 -50.522  1.00  0.00              
ATOM   3595  CD  PRO D 223      -1.577 -23.831 -49.617  1.00  0.00              
ATOM   3596  HA  PRO D 223      -4.035 -22.113 -50.693  1.00  0.00              
ATOM   3597 1HB  PRO D 223      -4.239 -24.811 -49.317  1.00  0.00              
ATOM   3598 2HB  PRO D 223      -4.548 -24.407 -51.012  1.00  0.00              
ATOM   3599 1HG  PRO D 223      -2.317 -25.718 -50.366  1.00  0.00              
ATOM   3600 2HG  PRO D 223      -2.248 -24.433 -51.581  1.00  0.00              
ATOM   3601 1HD  PRO D 223      -1.401 -24.330 -48.652  1.00  0.00              
ATOM   3602 2HD  PRO D 223      -0.589 -23.643 -50.065  1.00  0.00              
ATOM   3603  N   LEU D 224      -5.757 -21.638 -48.986  1.00  0.00              
ATOM   3604  CA  LEU D 224      -6.642 -21.151 -47.944  1.00  0.00              
ATOM   3605  C   LEU D 224      -7.441 -22.223 -47.215  1.00  0.00              
ATOM   3606  O   LEU D 224      -8.031 -21.948 -46.166  1.00  0.00              
ATOM   3607  CB  LEU D 224      -7.582 -20.083 -48.505  1.00  0.00              
ATOM   3608  CG  LEU D 224      -6.868 -18.798 -48.926  1.00  0.00              
ATOM   3609  CD1 LEU D 224      -7.864 -17.863 -49.599  1.00  0.00              
ATOM   3610  CD2 LEU D 224      -6.246 -18.123 -47.710  1.00  0.00              
ATOM   3611  H   LEU D 224      -5.979 -21.444 -49.951  1.00  0.00              
ATOM   3612  HA  LEU D 224      -6.055 -20.681 -47.156  1.00  0.00              
ATOM   3613 1HB  LEU D 224      -7.956 -20.616 -49.377  1.00  0.00              
ATOM   3614 2HB  LEU D 224      -8.407 -19.874 -47.825  1.00  0.00              
ATOM   3615  HG  LEU D 224      -6.055 -19.083 -49.595  1.00  0.00              
ATOM   3616 1HD1 LEU D 224      -7.358 -16.946 -49.900  1.00  0.00              
ATOM   3617 2HD1 LEU D 224      -8.283 -18.352 -50.480  1.00  0.00              
ATOM   3618 3HD1 LEU D 224      -8.667 -17.622 -48.903  1.00  0.00              
ATOM   3619 1HD2 LEU D 224      -5.740 -17.209 -48.022  1.00  0.00              
ATOM   3620 2HD2 LEU D 224      -7.027 -17.878 -46.990  1.00  0.00              
ATOM   3621 3HD2 LEU D 224      -5.525 -18.798 -47.249  1.00  0.00              
ATOM   3622  N   ASP D 225      -7.466 -23.443 -47.742  1.00  0.00              
ATOM   3623  CA  ASP D 225      -8.154 -24.504 -47.025  1.00  0.00              
ATOM   3624  C   ASP D 225      -7.239 -25.177 -46.002  1.00  0.00              
ATOM   3625  O   ASP D 225      -7.663 -26.088 -45.296  1.00  0.00              
ATOM   3626  CB  ASP D 225      -8.736 -25.543 -47.998  1.00  0.00              
ATOM   3627  CG  ASP D 225      -7.677 -26.254 -48.812  1.00  0.00              
ATOM   3628  OD1 ASP D 225      -8.044 -27.162 -49.582  1.00  0.00              
ATOM   3629  OD2 ASP D 225      -6.484 -25.920 -48.687  1.00  0.00              
ATOM   3630  H   ASP D 225      -7.021 -23.653 -48.623  1.00  0.00              
ATOM   3631  HA  ASP D 225      -8.988 -24.087 -46.459  1.00  0.00              
ATOM   3632 1HB  ASP D 225      -9.392 -26.269 -47.518  1.00  0.00              
ATOM   3633 2HB  ASP D 225      -9.325 -24.891 -48.644  1.00  0.00              
ATOM   3634  N   ARG D 226      -5.988 -24.722 -45.924  1.00  0.00              
ATOM   3635  CA  ARG D 226      -5.013 -25.257 -44.965  1.00  0.00              
ATOM   3636  C   ARG D 226      -4.441 -24.139 -44.069  1.00  0.00              
ATOM   3637  O   ARG D 226      -4.108 -24.367 -42.899  1.00  0.00              
ATOM   3638  CB  ARG D 226      -3.908 -26.044 -45.654  1.00  0.00              
ATOM   3639  CG  ARG D 226      -4.357 -27.342 -46.305  1.00  0.00              
ATOM   3640  CD  ARG D 226      -3.267 -28.106 -46.965  1.00  0.00              
ATOM   3641  NE  ARG D 226      -3.711 -29.285 -47.690  1.00  0.00              
ATOM   3642  CZ  ARG D 226      -2.918 -30.050 -48.465  1.00  0.00              
ATOM   3643  NH1 ARG D 226      -1.653 -29.744 -48.650  1.00  0.00              
ATOM   3644  NH2 ARG D 226      -3.452 -31.105 -49.056  1.00  0.00              
ATOM   3645  H   ARG D 226      -5.706 -23.981 -46.550  1.00  0.00              
ATOM   3646  HA  ARG D 226      -5.503 -25.968 -44.299  1.00  0.00              
ATOM   3647 1HB  ARG D 226      -3.478 -25.391 -46.412  1.00  0.00              
ATOM   3648 2HB  ARG D 226      -3.155 -26.264 -44.896  1.00  0.00              
ATOM   3649 1HG  ARG D 226      -4.798 -27.980 -45.539  1.00  0.00              
ATOM   3650 2HG  ARG D 226      -5.109 -27.109 -47.059  1.00  0.00              
ATOM   3651 1HD  ARG D 226      -2.761 -27.456 -47.678  1.00  0.00              
ATOM   3652 2HD  ARG D 226      -2.557 -28.436 -46.207  1.00  0.00              
ATOM   3653  HE  ARG D 226      -4.629 -29.707 -47.734  1.00  0.00              
ATOM   3654 1HH1 ARG D 226      -1.264 -28.925 -48.206  1.00  0.00              
ATOM   3655 2HH1 ARG D 226      -1.076 -30.330 -49.235  1.00  0.00              
ATOM   3656 1HH2 ARG D 226      -4.431 -31.316 -48.917  1.00  0.00              
ATOM   3657 2HH2 ARG D 226      -2.881 -31.694 -49.643  1.00  0.00              
ATOM   3658  N   LEU D 227      -4.332 -22.940 -44.627  1.00  0.00              
ATOM   3659  CA  LEU D 227      -3.741 -21.807 -43.924  1.00  0.00              
ATOM   3660  C   LEU D 227      -4.493 -21.243 -42.731  1.00  0.00              
ATOM   3661  O   LEU D 227      -5.606 -20.736 -42.869  1.00  0.00              
ATOM   3662  CB  LEU D 227      -3.493 -20.663 -44.906  1.00  0.00              
ATOM   3663  CG  LEU D 227      -2.855 -19.389 -44.338  1.00  0.00              
ATOM   3664  CD1 LEU D 227      -1.441 -19.697 -43.799  1.00  0.00              
ATOM   3665  CD2 LEU D 227      -2.772 -18.353 -45.435  1.00  0.00              
ATOM   3666  H   LEU D 227      -4.672 -22.812 -45.570  1.00  0.00              
ATOM   3667  HA  LEU D 227      -2.791 -22.106 -43.482  1.00  0.00              
ATOM   3668 1HB  LEU D 227      -2.788 -21.153 -45.576  1.00  0.00              
ATOM   3669 2HB  LEU D 227      -4.396 -20.400 -45.457  1.00  0.00              
ATOM   3670  HG  LEU D 227      -3.522 -19.011 -43.563  1.00  0.00              
ATOM   3671 1HD1 LEU D 227      -0.998 -18.786 -43.398  1.00  0.00              
ATOM   3672 2HD1 LEU D 227      -1.509 -20.444 -43.008  1.00  0.00              
ATOM   3673 3HD1 LEU D 227      -0.818 -20.078 -44.607  1.00  0.00              
ATOM   3674 1HD2 LEU D 227      -2.320 -17.443 -45.040  1.00  0.00              
ATOM   3675 2HD2 LEU D 227      -2.164 -18.736 -46.254  1.00  0.00              
ATOM   3676 3HD2 LEU D 227      -3.775 -18.130 -45.802  1.00  0.00              
ATOM   3677  N   ALA D 228      -3.864 -21.310 -41.560  1.00  0.00              
ATOM   3678  CA  ALA D 228      -4.455 -20.760 -40.345  1.00  0.00              
ATOM   3679  C   ALA D 228      -3.893 -19.358 -40.217  1.00  0.00              
ATOM   3680  O   ALA D 228      -2.690 -19.148 -40.336  1.00  0.00              
ATOM   3681  CB  ALA D 228      -4.061 -21.608 -39.113  1.00  0.00              
ATOM   3682  H   ALA D 228      -2.957 -21.752 -41.511  1.00  0.00              
ATOM   3683  HA  ALA D 228      -5.538 -20.735 -40.464  1.00  0.00              
ATOM   3684 1HB  ALA D 228      -4.514 -21.179 -38.218  1.00  0.00              
ATOM   3685 2HB  ALA D 228      -4.418 -22.629 -39.244  1.00  0.00              
ATOM   3686 3HB  ALA D 228      -2.978 -21.610 -39.005  1.00  0.00              
ATOM   3687  N   VAL D 229      -4.766 -18.390 -39.984  1.00  0.00              
ATOM   3688  CA  VAL D 229      -4.348 -16.995 -39.908  1.00  0.00              
ATOM   3689  C   VAL D 229      -4.640 -16.553 -38.480  1.00  0.00              
ATOM   3690  O   VAL D 229      -5.752 -16.756 -37.973  1.00  0.00              
ATOM   3691  CB  VAL D 229      -5.085 -16.090 -40.914  1.00  0.00              
ATOM   3692  CG1 VAL D 229      -4.627 -14.647 -40.765  1.00  0.00              
ATOM   3693  CG2 VAL D 229      -4.855 -16.577 -42.337  1.00  0.00              
ATOM   3694  H   VAL D 229      -5.742 -18.619 -39.858  1.00  0.00              
ATOM   3695  HA  VAL D 229      -3.278 -16.891 -40.089  1.00  0.00              
ATOM   3696  HB  VAL D 229      -6.156 -16.153 -40.727  1.00  0.00              
ATOM   3697 1HG1 VAL D 229      -5.158 -14.022 -41.483  1.00  0.00              
ATOM   3698 2HG1 VAL D 229      -4.840 -14.300 -39.755  1.00  0.00              
ATOM   3699 3HG1 VAL D 229      -3.555 -14.584 -40.954  1.00  0.00              
ATOM   3700 1HG2 VAL D 229      -5.382 -15.927 -43.034  1.00  0.00              
ATOM   3701 2HG2 VAL D 229      -3.788 -16.559 -42.559  1.00  0.00              
ATOM   3702 3HG2 VAL D 229      -5.229 -17.595 -42.438  1.00  0.00              
ATOM   3703  N   VAL D 230      -3.637 -15.960 -37.835  1.00  0.00              
ATOM   3704  CA  VAL D 230      -3.771 -15.530 -36.451  1.00  0.00              
ATOM   3705  C   VAL D 230      -3.454 -14.064 -36.224  1.00  0.00              
ATOM   3706  O   VAL D 230      -2.449 -13.543 -36.703  1.00  0.00              
ATOM   3707  CB  VAL D 230      -2.866 -16.368 -35.529  1.00  0.00              
ATOM   3708  CG1 VAL D 230      -2.976 -15.884 -34.091  1.00  0.00              
ATOM   3709  CG2 VAL D 230      -3.228 -17.843 -35.623  1.00  0.00              
ATOM   3710  H   VAL D 230      -2.763 -15.805 -38.315  1.00  0.00              
ATOM   3711  HA  VAL D 230      -4.803 -15.614 -36.108  1.00  0.00              
ATOM   3712  HB  VAL D 230      -1.833 -16.274 -35.866  1.00  0.00              
ATOM   3713 1HG1 VAL D 230      -2.330 -16.488 -33.453  1.00  0.00              
ATOM   3714 2HG1 VAL D 230      -2.669 -14.840 -34.033  1.00  0.00              
ATOM   3715 3HG1 VAL D 230      -4.008 -15.979 -33.753  1.00  0.00              
ATOM   3716 1HG2 VAL D 230      -2.579 -18.420 -34.966  1.00  0.00              
ATOM   3717 2HG2 VAL D 230      -4.267 -17.981 -35.321  1.00  0.00              
ATOM   3718 3HG2 VAL D 230      -3.101 -18.184 -36.650  1.00  0.00              
ATOM   3719  N   ASN D 231      -4.319 -13.409 -35.468  1.00  0.00              
ATOM   3720  CA  ASN D 231      -4.140 -12.003 -35.142  1.00  0.00              
ATOM   3721  C   ASN D 231      -3.150 -11.935 -33.983  1.00  0.00              
ATOM   3722  O   ASN D 231      -3.469 -12.336 -32.872  1.00  0.00              
ATOM   3723  CB  ASN D 231      -5.447 -11.315 -34.795  1.00  0.00              
ATOM   3724  CG  ASN D 231      -5.311  -9.834 -34.573  1.00  0.00              
ATOM   3725  OD1 ASN D 231      -4.321  -9.359 -34.005  1.00  0.00              
ATOM   3726  ND2 ASN D 231      -6.337  -9.111 -34.945  1.00  0.00              
ATOM   3727  H   ASN D 231      -5.125 -13.900 -35.107  1.00  0.00              
ATOM   3728  HA  ASN D 231      -3.722 -11.474 -36.000  1.00  0.00              
ATOM   3729 1HB  ASN D 231      -6.351 -11.508 -35.374  1.00  0.00              
ATOM   3730 2HB  ASN D 231      -5.524 -11.809 -33.826  1.00  0.00              
ATOM   3731 1HD2 ASN D 231      -6.316  -8.117 -34.828  1.00  0.00              
ATOM   3732 2HD2 ASN D 231      -7.140  -9.551 -35.345  1.00  0.00              
ATOM   3733  N   VAL D 232      -1.948 -11.449 -34.247  1.00  0.00              
ATOM   3734  CA  VAL D 232      -0.933 -11.328 -33.204  1.00  0.00              
ATOM   3735  C   VAL D 232      -1.235 -10.055 -32.417  1.00  0.00              
ATOM   3736  O   VAL D 232      -1.255  -8.957 -32.977  1.00  0.00              
ATOM   3737  CB  VAL D 232       0.497 -11.271 -33.774  1.00  0.00              
ATOM   3738  CG1 VAL D 232       1.509 -11.077 -32.655  1.00  0.00              
ATOM   3739  CG2 VAL D 232       0.809 -12.536 -34.558  1.00  0.00              
ATOM   3740  H   VAL D 232      -1.725 -11.153 -35.187  1.00  0.00              
ATOM   3741  HA  VAL D 232      -0.984 -12.162 -32.503  1.00  0.00              
ATOM   3742  HB  VAL D 232       0.565 -10.439 -34.475  1.00  0.00              
ATOM   3743 1HG1 VAL D 232       2.514 -11.038 -33.076  1.00  0.00              
ATOM   3744 2HG1 VAL D 232       1.299 -10.143 -32.132  1.00  0.00              
ATOM   3745 3HG1 VAL D 232       1.441 -11.909 -31.955  1.00  0.00              
ATOM   3746 1HG2 VAL D 232       1.822 -12.479 -34.955  1.00  0.00              
ATOM   3747 2HG2 VAL D 232       0.724 -13.401 -33.900  1.00  0.00              
ATOM   3748 3HG2 VAL D 232       0.102 -12.637 -35.383  1.00  0.00              
ATOM   3749  N   LYS D 233      -1.488 -10.206 -31.123  1.00  0.00              
ATOM   3750  CA  LYS D 233      -1.783  -9.055 -30.289  1.00  0.00              
ATOM   3751  C   LYS D 233      -0.559  -8.168 -30.041  1.00  0.00              
ATOM   3752  O   LYS D 233       0.567  -8.652 -29.964  1.00  0.00              
ATOM   3753  CB  LYS D 233      -2.368  -9.519 -28.954  1.00  0.00              
ATOM   3754  CG  LYS D 233      -2.736  -8.389 -28.001  1.00  0.00              
ATOM   3755  CD  LYS D 233      -4.026  -7.704 -28.427  1.00  0.00              
ATOM   3756  CE  LYS D 233      -4.378  -6.555 -27.494  1.00  0.00              
ATOM   3757  NZ  LYS D 233      -5.564  -5.794 -27.970  1.00  0.00              
ATOM   3758  H   LYS D 233      -1.477 -11.127 -30.706  1.00  0.00              
ATOM   3759  HA  LYS D 233      -2.508  -8.412 -30.790  1.00  0.00              
ATOM   3760 1HB  LYS D 233      -3.259 -10.105 -29.182  1.00  0.00              
ATOM   3761 2HB  LYS D 233      -1.623 -10.161 -28.484  1.00  0.00              
ATOM   3762 1HG  LYS D 233      -2.858  -8.806 -27.001  1.00  0.00              
ATOM   3763 2HG  LYS D 233      -1.924  -7.663 -27.995  1.00  0.00              
ATOM   3764 1HD  LYS D 233      -3.899  -7.324 -29.441  1.00  0.00              
ATOM   3765 2HD  LYS D 233      -4.830  -8.440 -28.414  1.00  0.00              
ATOM   3766 1HE  LYS D 233      -4.583  -6.967 -26.507  1.00  0.00              
ATOM   3767 2HE  LYS D 233      -3.518  -5.887 -27.436  1.00  0.00              
ATOM   3768 1HZ  LYS D 233      -5.763  -5.042 -27.325  1.00  0.00              
ATOM   3769 2HZ  LYS D 233      -5.374  -5.411 -28.886  1.00  0.00              
ATOM   3770 3HZ  LYS D 233      -6.361  -6.412 -28.023  1.00  0.00              
ATOM   3771  N   ASP D 234      -0.781  -6.860 -29.932  1.00  0.00              
ATOM   3772  CA  ASP D 234       0.317  -5.922 -29.710  1.00  0.00              
ATOM   3773  C   ASP D 234       0.970  -6.154 -28.351  1.00  0.00              
ATOM   3774  O   ASP D 234       0.290  -6.432 -27.364  1.00  0.00              
ATOM   3775  CB  ASP D 234      -0.179  -4.478 -29.815  1.00  0.00              
ATOM   3776  CG  ASP D 234      -0.499  -4.025 -31.234  1.00  0.00              
ATOM   3777  OD1 ASP D 234      -0.151  -4.727 -32.153  1.00  0.00              
ATOM   3778  OD2 ASP D 234      -1.220  -3.067 -31.381  1.00  0.00              
ATOM   3779  H   ASP D 234      -1.724  -6.506 -30.002  1.00  0.00              
ATOM   3780  HA  ASP D 234       1.094  -6.079 -30.459  1.00  0.00              
ATOM   3781 1HB  ASP D 234      -1.027  -4.261 -29.165  1.00  0.00              
ATOM   3782 2HB  ASP D 234       0.702  -3.946 -29.454  1.00  0.00              
ATOM   3783  N   ASN D 235       2.298  -6.038 -28.345  1.00  0.00              
ATOM   3784  CA  ASN D 235       3.175  -6.210 -27.181  1.00  0.00              
ATOM   3785  C   ASN D 235       4.467  -5.531 -27.671  1.00  0.00              
ATOM   3786  O   ASN D 235       4.837  -5.662 -28.829  1.00  0.00              
ATOM   3787  CB  ASN D 235       3.371  -7.718 -26.938  1.00  0.00              
ATOM   3788  CG  ASN D 235       4.069  -8.029 -25.621  1.00  0.00              
ATOM   3789  OD1 ASN D 235       3.535  -7.778 -24.537  1.00  0.00              
ATOM   3790  ND2 ASN D 235       5.260  -8.605 -25.715  1.00  0.00              
ATOM   3791  H   ASN D 235       2.706  -5.809 -29.239  1.00  0.00              
ATOM   3792  HA  ASN D 235       2.742  -5.711 -26.314  1.00  0.00              
ATOM   3793 1HB  ASN D 235       2.549  -8.418 -27.088  1.00  0.00              
ATOM   3794 2HB  ASN D 235       4.090  -7.821 -27.751  1.00  0.00              
ATOM   3795 1HD2 ASN D 235       5.769  -8.835 -24.885  1.00  0.00              
ATOM   3796 2HD2 ASN D 235       5.647  -8.809 -26.613  1.00  0.00              
ATOM   3797  N   PRO D 236       5.160  -4.785 -26.794  1.00  0.00              
ATOM   3798  CA  PRO D 236       6.379  -4.045 -27.151  1.00  0.00              
ATOM   3799  C   PRO D 236       7.282  -4.379 -28.354  1.00  0.00              
ATOM   3800  O   PRO D 236       7.586  -3.490 -29.141  1.00  0.00              
ATOM   3801  CB  PRO D 236       7.106  -3.978 -25.827  1.00  0.00              
ATOM   3802  CG  PRO D 236       5.941  -3.575 -24.942  1.00  0.00              
ATOM   3803  CD  PRO D 236       4.806  -4.512 -25.418  1.00  0.00              
ATOM   3804  HA  PRO D 236       6.176  -3.001 -27.429  1.00  0.00              
ATOM   3805 1HB  PRO D 236       7.553  -4.948 -25.563  1.00  0.00              
ATOM   3806 2HB  PRO D 236       7.923  -3.243 -25.853  1.00  0.00              
ATOM   3807 1HG  PRO D 236       6.181  -3.718 -23.878  1.00  0.00              
ATOM   3808 2HG  PRO D 236       5.688  -2.513 -25.076  1.00  0.00              
ATOM   3809 1HD  PRO D 236       4.760  -5.441 -24.831  1.00  0.00              
ATOM   3810 2HD  PRO D 236       3.816  -4.038 -25.345  1.00  0.00              
ATOM   3811  N   PRO D 237       7.754  -5.626 -28.506  1.00  0.00              
ATOM   3812  CA  PRO D 237       8.701  -5.717 -29.630  1.00  0.00              
ATOM   3813  C   PRO D 237       7.883  -5.808 -30.917  1.00  0.00              
ATOM   3814  O   PRO D 237       8.377  -5.566 -32.024  1.00  0.00              
ATOM   3815  CB  PRO D 237       9.462  -7.008 -29.332  1.00  0.00              
ATOM   3816  CG  PRO D 237       8.398  -7.869 -28.679  1.00  0.00              
ATOM   3817  CD  PRO D 237       7.689  -6.886 -27.766  1.00  0.00              
ATOM   3818  HA  PRO D 237       9.347  -4.831 -29.715  1.00  0.00              
ATOM   3819 1HB  PRO D 237       9.858  -7.462 -30.252  1.00  0.00              
ATOM   3820 2HB  PRO D 237      10.317  -6.827 -28.666  1.00  0.00              
ATOM   3821 1HG  PRO D 237       7.722  -8.305 -29.429  1.00  0.00              
ATOM   3822 2HG  PRO D 237       8.848  -8.706 -28.125  1.00  0.00              
ATOM   3823 1HD  PRO D 237       6.645  -7.174 -27.574  1.00  0.00              
ATOM   3824 2HD  PRO D 237       8.182  -6.799 -26.787  1.00  0.00              
ATOM   3825  N   MET D 238       6.610  -6.140 -30.732  1.00  0.00              
ATOM   3826  CA  MET D 238       5.667  -6.338 -31.817  1.00  0.00              
ATOM   3827  C   MET D 238       4.728  -5.163 -32.054  1.00  0.00              
ATOM   3828  O   MET D 238       4.177  -4.570 -31.115  1.00  0.00              
ATOM   3829  CB  MET D 238       4.850  -7.600 -31.549  1.00  0.00              
ATOM   3830  CG  MET D 238       5.664  -8.887 -31.539  1.00  0.00              
ATOM   3831  SD  MET D 238       4.647 -10.350 -31.259  1.00  0.00              
ATOM   3832  CE  MET D 238       4.313 -10.200 -29.507  1.00  0.00              
ATOM   3833  H   MET D 238       6.296  -6.257 -29.780  1.00  0.00              
ATOM   3834  HA  MET D 238       6.204  -6.453 -32.759  1.00  0.00              
ATOM   3835 1HB  MET D 238       4.370  -7.466 -30.581  1.00  0.00              
ATOM   3836 2HB  MET D 238       4.089  -7.658 -32.328  1.00  0.00              
ATOM   3837 1HG  MET D 238       6.165  -8.978 -32.502  1.00  0.00              
ATOM   3838 2HG  MET D 238       6.408  -8.811 -30.747  1.00  0.00              
ATOM   3839 1HE  MET D 238       3.692 -11.035 -29.181  1.00  0.00              
ATOM   3840 2HE  MET D 238       5.254 -10.210 -28.955  1.00  0.00              
ATOM   3841 3HE  MET D 238       3.789  -9.262 -29.316  1.00  0.00              
ATOM   3842  N   LYS D 239       4.534  -4.860 -33.332  1.00  0.00              
ATOM   3843  CA  LYS D 239       3.659  -3.785 -33.754  1.00  0.00              
ATOM   3844  C   LYS D 239       3.096  -4.130 -35.133  1.00  0.00              
ATOM   3845  O   LYS D 239       3.844  -4.426 -36.055  1.00  0.00              
ATOM   3846  CB  LYS D 239       4.406  -2.451 -33.786  1.00  0.00              
ATOM   3847  CG  LYS D 239       3.554  -1.263 -34.213  1.00  0.00              
ATOM   3848  CD  LYS D 239       4.336   0.039 -34.129  1.00  0.00              
ATOM   3849  CE  LYS D 239       3.449   1.239 -34.426  1.00  0.00              
ATOM   3850  NZ  LYS D 239       2.977   1.246 -35.837  1.00  0.00              
ATOM   3851  H   LYS D 239       5.017  -5.404 -34.033  1.00  0.00              
ATOM   3852  HA  LYS D 239       2.824  -3.695 -33.059  1.00  0.00              
ATOM   3853 1HB  LYS D 239       4.791  -2.276 -32.781  1.00  0.00              
ATOM   3854 2HB  LYS D 239       5.239  -2.566 -34.478  1.00  0.00              
ATOM   3855 1HG  LYS D 239       3.226  -1.425 -35.241  1.00  0.00              
ATOM   3856 2HG  LYS D 239       2.683  -1.207 -33.559  1.00  0.00              
ATOM   3857 1HD  LYS D 239       4.748   0.131 -33.122  1.00  0.00              
ATOM   3858 2HD  LYS D 239       5.150   0.002 -34.852  1.00  0.00              
ATOM   3859 1HE  LYS D 239       2.590   1.204 -33.756  1.00  0.00              
ATOM   3860 2HE  LYS D 239       4.023   2.145 -34.231  1.00  0.00              
ATOM   3861 1HZ  LYS D 239       2.393   2.056 -35.992  1.00  0.00              
ATOM   3862 2HZ  LYS D 239       3.773   1.280 -36.458  1.00  0.00              
ATOM   3863 3HZ  LYS D 239       2.443   0.408 -36.018  1.00  0.00              
ATOM   3864  N   ASP D 240       1.771  -4.112 -35.243  1.00  0.00              
ATOM   3865  CA  ASP D 240       1.053  -4.392 -36.490  1.00  0.00              
ATOM   3866  C   ASP D 240       1.395  -5.722 -37.148  1.00  0.00              
ATOM   3867  O   ASP D 240       1.602  -5.792 -38.362  1.00  0.00              
ATOM   3868  CB  ASP D 240       1.304  -3.268 -37.494  1.00  0.00              
ATOM   3869  CG  ASP D 240       0.841  -1.926 -36.981  1.00  0.00              
ATOM   3870  OD1 ASP D 240      -0.303  -1.853 -36.479  1.00  0.00              
ATOM   3871  OD2 ASP D 240       1.626  -0.960 -37.085  1.00  0.00              
ATOM   3872  H   ASP D 240       1.242  -3.893 -34.409  1.00  0.00              
ATOM   3873  HA  ASP D 240      -0.017  -4.460 -36.293  1.00  0.00              
ATOM   3874 1HB  ASP D 240       2.337  -3.215 -37.836  1.00  0.00              
ATOM   3875 2HB  ASP D 240       0.665  -3.598 -38.314  1.00  0.00              
ATOM   3876  N   MET D 241       1.417  -6.784 -36.358  1.00  0.00              
ATOM   3877  CA  MET D 241       1.803  -8.066 -36.904  1.00  0.00              
ATOM   3878  C   MET D 241       0.690  -9.068 -36.952  1.00  0.00              
ATOM   3879  O   MET D 241      -0.267  -8.997 -36.182  1.00  0.00              
ATOM   3880  CB  MET D 241       2.965  -8.638 -36.095  1.00  0.00              
ATOM   3881  CG  MET D 241       4.234  -7.797 -36.133  1.00  0.00              
ATOM   3882  SD  MET D 241       5.561  -8.496 -35.132  1.00  0.00              
ATOM   3883  CE  MET D 241       6.848  -7.274 -35.375  1.00  0.00              
ATOM   3884  H   MET D 241       1.169  -6.720 -35.381  1.00  0.00              
ATOM   3885  HA  MET D 241       2.117  -7.948 -37.941  1.00  0.00              
ATOM   3886 1HB  MET D 241       2.620  -8.729 -35.066  1.00  0.00              
ATOM   3887 2HB  MET D 241       3.176  -9.629 -36.498  1.00  0.00              
ATOM   3888 1HG  MET D 241       4.564  -7.727 -37.168  1.00  0.00              
ATOM   3889 2HG  MET D 241       3.991  -6.801 -35.760  1.00  0.00              
ATOM   3890 1HE  MET D 241       7.738  -7.566 -34.818  1.00  0.00              
ATOM   3891 2HE  MET D 241       7.090  -7.207 -36.437  1.00  0.00              
ATOM   3892 3HE  MET D 241       6.499  -6.303 -35.021  1.00  0.00              
ATOM   3893  N   PHE D 242       0.805  -9.992 -37.896  1.00  0.00              
ATOM   3894  CA  PHE D 242      -0.155 -11.069 -38.002  1.00  0.00              
ATOM   3895  C   PHE D 242       0.674 -12.318 -38.293  1.00  0.00              
ATOM   3896  O   PHE D 242       1.828 -12.230 -38.737  1.00  0.00              
ATOM   3897  CB  PHE D 242      -1.249 -10.818 -39.053  1.00  0.00              
ATOM   3898  CG  PHE D 242      -0.753 -10.676 -40.465  1.00  0.00              
ATOM   3899  CD1 PHE D 242      -0.401  -9.430 -40.971  1.00  0.00              
ATOM   3900  CD2 PHE D 242      -0.724 -11.776 -41.315  1.00  0.00              
ATOM   3901  CE1 PHE D 242      -0.028  -9.275 -42.318  1.00  0.00              
ATOM   3902  CE2 PHE D 242      -0.352 -11.637 -42.666  1.00  0.00              
ATOM   3903  CZ  PHE D 242      -0.006 -10.381 -43.164  1.00  0.00              
ATOM   3904  H   PHE D 242       1.571  -9.949 -38.554  1.00  0.00              
ATOM   3905  HA  PHE D 242      -0.689 -11.184 -37.057  1.00  0.00              
ATOM   3906 1HB  PHE D 242      -1.956 -11.647 -39.065  1.00  0.00              
ATOM   3907 2HB  PHE D 242      -1.779  -9.894 -38.827  1.00  0.00              
ATOM   3908  HD1 PHE D 242      -0.415  -8.564 -40.308  1.00  0.00              
ATOM   3909  HD2 PHE D 242      -0.995 -12.756 -40.921  1.00  0.00              
ATOM   3910  HE1 PHE D 242       0.242  -8.291 -42.698  1.00  0.00              
ATOM   3911  HE2 PHE D 242      -0.335 -12.507 -43.323  1.00  0.00              
ATOM   3912  HZ  PHE D 242       0.279 -10.264 -44.209  1.00  0.00              
ATOM   3913  N   LYS D 243       0.091 -13.480 -38.039  1.00  0.00              
ATOM   3914  CA  LYS D 243       0.837 -14.711 -38.167  1.00  0.00              
ATOM   3915  C   LYS D 243       0.169 -15.730 -39.059  1.00  0.00              
ATOM   3916  O   LYS D 243      -1.054 -15.897 -39.034  1.00  0.00              
ATOM   3917  CB  LYS D 243       1.075 -15.320 -36.784  1.00  0.00              
ATOM   3918  CG  LYS D 243       1.475 -16.789 -36.804  1.00  0.00              
ATOM   3919  CD  LYS D 243       2.300 -17.155 -35.579  1.00  0.00              
ATOM   3920  CE  LYS D 243       1.431 -17.244 -34.333  1.00  0.00              
ATOM   3921  NZ  LYS D 243       2.188 -17.769 -33.164  1.00  0.00              
ATOM   3922  H   LYS D 243      -0.876 -13.519 -37.751  1.00  0.00              
ATOM   3923  HA  LYS D 243       1.801 -14.511 -38.638  1.00  0.00              
ATOM   3924 1HB  LYS D 243       1.864 -14.735 -36.309  1.00  0.00              
ATOM   3925 2HB  LYS D 243       0.149 -15.204 -36.220  1.00  0.00              
ATOM   3926 1HG  LYS D 243       0.568 -17.395 -36.826  1.00  0.00              
ATOM   3927 2HG  LYS D 243       2.059 -16.977 -37.705  1.00  0.00              
ATOM   3928 1HD  LYS D 243       2.780 -18.118 -35.758  1.00  0.00              
ATOM   3929 2HD  LYS D 243       3.064 -16.391 -35.434  1.00  0.00              
ATOM   3930 1HE  LYS D 243       1.057 -16.247 -34.105  1.00  0.00              
ATOM   3931 2HE  LYS D 243       0.592 -17.906 -34.548  1.00  0.00              
ATOM   3932 1HZ  LYS D 243       1.577 -17.813 -32.360  1.00  0.00              
ATOM   3933 2HZ  LYS D 243       2.535 -18.694 -33.374  1.00  0.00              
ATOM   3934 3HZ  LYS D 243       2.965 -17.156 -32.963  1.00  0.00              
ATOM   3935  N   LEU D 244       0.993 -16.400 -39.848  1.00  0.00              
ATOM   3936  CA  LEU D 244       0.546 -17.487 -40.690  1.00  0.00              
ATOM   3937  C   LEU D 244       1.059 -18.809 -40.101  1.00  0.00              
ATOM   3938  O   LEU D 244       2.251 -18.966 -39.848  1.00  0.00              
ATOM   3939  CB  LEU D 244       1.078 -17.314 -42.117  1.00  0.00              
ATOM   3940  CG  LEU D 244       0.696 -16.030 -42.871  1.00  0.00              
ATOM   3941  CD1 LEU D 244       1.221 -16.139 -44.303  1.00  0.00              
ATOM   3942  CD2 LEU D 244      -0.830 -15.826 -42.878  1.00  0.00              
ATOM   3943  H   LEU D 244       1.968 -16.139 -39.859  1.00  0.00              
ATOM   3944  HA  LEU D 244      -0.543 -17.523 -40.692  1.00  0.00              
ATOM   3945 1HB  LEU D 244       2.146 -17.299 -41.907  1.00  0.00              
ATOM   3946 2HB  LEU D 244       0.841 -18.174 -42.743  1.00  0.00              
ATOM   3947  HG  LEU D 244       1.128 -15.192 -42.324  1.00  0.00              
ATOM   3948 1HD1 LEU D 244       0.960 -15.237 -44.856  1.00  0.00              
ATOM   3949 2HD1 LEU D 244       2.305 -16.252 -44.285  1.00  0.00              
ATOM   3950 3HD1 LEU D 244       0.774 -17.005 -44.789  1.00  0.00              
ATOM   3951 1HD2 LEU D 244      -1.071 -14.911 -43.417  1.00  0.00              
ATOM   3952 2HD2 LEU D 244      -1.309 -16.674 -43.369  1.00  0.00              
ATOM   3953 3HD2 LEU D 244      -1.193 -15.749 -41.852  1.00  0.00              
ATOM   3954  N   LEU D 245       0.145 -19.743 -39.887  1.00  0.00              
ATOM   3955  CA  LEU D 245       0.488 -21.048 -39.340  1.00  0.00              
ATOM   3956  C   LEU D 245       0.081 -22.120 -40.343  1.00  0.00              
ATOM   3957  O   LEU D 245      -1.094 -22.217 -40.708  1.00  0.00              
ATOM   3958  CB  LEU D 245      -0.198 -21.272 -37.987  1.00  0.00              
ATOM   3959  CG  LEU D 245      -0.109 -22.701 -37.438  1.00  0.00              
ATOM   3960  CD1 LEU D 245       1.343 -23.062 -37.155  1.00  0.00              
ATOM   3961  CD2 LEU D 245      -0.949 -22.815 -36.174  1.00  0.00              
ATOM   3962  H   LEU D 245      -0.819 -19.542 -40.110  1.00  0.00              
ATOM   3963  HA  LEU D 245       1.567 -21.111 -39.197  1.00  0.00              
ATOM   3964 1HB  LEU D 245       0.397 -20.598 -37.373  1.00  0.00              
ATOM   3965 2HB  LEU D 245      -1.234 -20.933 -37.998  1.00  0.00              
ATOM   3966  HG  LEU D 245      -0.543 -23.364 -38.187  1.00  0.00              
ATOM   3967 1HD1 LEU D 245       1.397 -24.079 -36.766  1.00  0.00              
ATOM   3968 2HD1 LEU D 245       1.921 -22.997 -38.077  1.00  0.00              
ATOM   3969 3HD1 LEU D 245       1.753 -22.371 -36.420  1.00  0.00              
ATOM   3970 1HD2 LEU D 245      -0.885 -23.831 -35.785  1.00  0.00              
ATOM   3971 2HD2 LEU D 245      -0.576 -22.115 -35.425  1.00  0.00              
ATOM   3972 3HD2 LEU D 245      -1.988 -22.580 -36.405  1.00  0.00              
ATOM   3973  N   MET D 246       1.059 -22.884 -40.819  1.00  0.00              
ATOM   3974  CA  MET D 246       0.797 -24.027 -41.692  1.00  0.00              
ATOM   3975  C   MET D 246       1.960 -24.989 -41.474  1.00  0.00              
ATOM   3976  O   MET D 246       3.120 -24.639 -41.715  1.00  0.00              
ATOM   3977  CB  MET D 246       0.711 -23.648 -43.182  1.00  0.00              
ATOM   3978  CG  MET D 246       0.375 -24.889 -44.029  1.00  0.00              
ATOM   3979  SD  MET D 246       0.184 -24.603 -45.795  1.00  0.00              
ATOM   3980  CE  MET D 246      -1.227 -23.612 -45.825  1.00  0.00              
ATOM   3981  H   MET D 246       2.013 -22.666 -40.566  1.00  0.00              
ATOM   3982  HA  MET D 246      -0.140 -24.506 -41.406  1.00  0.00              
ATOM   3983 1HB  MET D 246      -0.058 -22.882 -43.272  1.00  0.00              
ATOM   3984 2HB  MET D 246       1.679 -23.226 -43.460  1.00  0.00              
ATOM   3985 1HG  MET D 246       1.176 -25.617 -43.898  1.00  0.00              
ATOM   3986 2HG  MET D 246      -0.560 -25.307 -43.660  1.00  0.00              
ATOM   3987 1HE  MET D 246      -1.469 -23.352 -46.856  1.00  0.00              
ATOM   3988 2HE  MET D 246      -2.061 -24.154 -45.380  1.00  0.00              
ATOM   3989 3HE  MET D 246      -1.043 -22.700 -45.256  1.00  0.00              
ATOM   3990  N   PHE D 247       1.645 -26.197 -41.009  1.00  0.00              
ATOM   3991  CA  PHE D 247       2.668 -27.210 -40.747  1.00  0.00              
ATOM   3992  C   PHE D 247       3.645 -27.344 -41.886  1.00  0.00              
ATOM   3993  O   PHE D 247       3.248 -27.473 -43.038  1.00  0.00              
ATOM   3994  CB  PHE D 247       2.018 -28.567 -40.469  1.00  0.00              
ATOM   3995  CG  PHE D 247       3.004 -29.664 -40.185  1.00  0.00              
ATOM   3996  CD1 PHE D 247       3.592 -29.781 -38.934  1.00  0.00              
ATOM   3997  CD2 PHE D 247       3.347 -30.581 -41.167  1.00  0.00              
ATOM   3998  CE1 PHE D 247       4.499 -30.790 -38.671  1.00  0.00              
ATOM   3999  CE2 PHE D 247       4.252 -31.591 -40.907  1.00  0.00              
ATOM   4000  CZ  PHE D 247       4.829 -31.695 -39.657  1.00  0.00              
ATOM   4001  H   PHE D 247       0.675 -26.419 -40.832  1.00  0.00              
ATOM   4002  HA  PHE D 247       3.259 -26.922 -39.877  1.00  0.00              
ATOM   4003 1HB  PHE D 247       1.367 -28.500 -39.599  1.00  0.00              
ATOM   4004 2HB  PHE D 247       1.437 -28.887 -41.333  1.00  0.00              
ATOM   4005  HD1 PHE D 247       3.330 -29.066 -38.154  1.00  0.00              
ATOM   4006  HD2 PHE D 247       2.891 -30.498 -42.155  1.00  0.00              
ATOM   4007  HE1 PHE D 247       4.953 -30.870 -37.684  1.00  0.00              
ATOM   4008  HE2 PHE D 247       4.513 -32.305 -41.688  1.00  0.00              
ATOM   4009  HZ  PHE D 247       5.545 -32.490 -39.451  1.00  0.00              
ATOM   4010  N   PRO D 248       4.951 -27.328 -41.578  1.00  0.00              
ATOM   4011  CA  PRO D 248       5.543 -27.254 -40.238  1.00  0.00              
ATOM   4012  C   PRO D 248       5.845 -25.825 -39.787  1.00  0.00              
ATOM   4013  O   PRO D 248       6.421 -25.615 -38.718  1.00  0.00              
ATOM   4014  CB  PRO D 248       6.823 -28.050 -40.409  1.00  0.00              
ATOM   4015  CG  PRO D 248       7.282 -27.569 -41.773  1.00  0.00              
ATOM   4016  CD  PRO D 248       5.982 -27.537 -42.585  1.00  0.00              
ATOM   4017  HA  PRO D 248       4.872 -27.637 -39.455  1.00  0.00              
ATOM   4018 1HB  PRO D 248       7.546 -27.828 -39.609  1.00  0.00              
ATOM   4019 2HB  PRO D 248       6.630 -29.133 -40.378  1.00  0.00              
ATOM   4020 1HG  PRO D 248       7.756 -26.578 -41.707  1.00  0.00              
ATOM   4021 2HG  PRO D 248       8.027 -28.253 -42.206  1.00  0.00              
ATOM   4022 1HD  PRO D 248       5.974 -26.724 -43.326  1.00  0.00              
ATOM   4023 2HD  PRO D 248       5.813 -28.474 -43.137  1.00  0.00              
ATOM   4024  N   GLU D 249       5.445 -24.845 -40.588  1.00  0.00              
ATOM   4025  CA  GLU D 249       5.817 -23.463 -40.317  1.00  0.00              
ATOM   4026  C   GLU D 249       4.895 -22.556 -39.517  1.00  0.00              
ATOM   4027  O   GLU D 249       3.687 -22.734 -39.456  1.00  0.00              
ATOM   4028  CB  GLU D 249       6.078 -22.734 -41.633  1.00  0.00              
ATOM   4029  CG  GLU D 249       7.205 -23.263 -42.456  1.00  0.00              
ATOM   4030  CD  GLU D 249       7.336 -22.482 -43.744  1.00  0.00              
ATOM   4031  OE1 GLU D 249       6.349 -22.442 -44.508  1.00  0.00              
ATOM   4032  OE2 GLU D 249       8.417 -21.897 -43.980  1.00  0.00              
ATOM   4033  H   GLU D 249       4.876 -25.051 -41.397  1.00  0.00              
ATOM   4034  HA  GLU D 249       6.713 -23.437 -39.696  1.00  0.00              
ATOM   4035 1HB  GLU D 249       5.159 -22.795 -42.217  1.00  0.00              
ATOM   4036 2HB  GLU D 249       6.283 -21.694 -41.385  1.00  0.00              
ATOM   4037 1HG  GLU D 249       8.159 -23.271 -41.930  1.00  0.00              
ATOM   4038 2HG  GLU D 249       6.904 -24.287 -42.675  1.00  0.00              
ATOM   4039  N   SER D 250       5.527 -21.535 -38.955  1.00  0.00              
ATOM   4040  CA  SER D 250       4.891 -20.508 -38.157  1.00  0.00              
ATOM   4041  C   SER D 250       5.712 -19.287 -38.592  1.00  0.00              
ATOM   4042  O   SER D 250       6.915 -19.247 -38.370  1.00  0.00              
ATOM   4043  CB  SER D 250       4.965 -20.784 -36.668  1.00  0.00              
ATOM   4044  OG  SER D 250       4.378 -19.760 -35.913  1.00  0.00              
ATOM   4045  H   SER D 250       6.524 -21.491 -39.109  1.00  0.00              
ATOM   4046  HA  SER D 250       3.809 -20.466 -38.289  1.00  0.00              
ATOM   4047 1HB  SER D 250       4.445 -21.719 -36.461  1.00  0.00              
ATOM   4048 2HB  SER D 250       6.011 -20.880 -36.382  1.00  0.00              
ATOM   4049  HG  SER D 250       4.445 -19.972 -34.979  1.00  0.00              
ATOM   4050  N   ARG D 251       5.079 -18.310 -39.240  1.00  0.00              
ATOM   4051  CA  ARG D 251       5.809 -17.126 -39.675  1.00  0.00              
ATOM   4052  C   ARG D 251       5.008 -15.889 -39.352  1.00  0.00              
ATOM   4053  O   ARG D 251       3.831 -15.807 -39.673  1.00  0.00              
ATOM   4054  CB  ARG D 251       6.068 -17.178 -41.190  1.00  0.00              
ATOM   4055  CG  ARG D 251       6.892 -18.384 -41.647  1.00  0.00              
ATOM   4056  CD  ARG D 251       6.870 -18.547 -43.169  1.00  0.00              
ATOM   4057  NE  ARG D 251       7.745 -17.590 -43.845  1.00  0.00              
ATOM   4058  CZ  ARG D 251       7.748 -17.379 -45.157  1.00  0.00              
ATOM   4059  NH1 ARG D 251       6.920 -18.055 -45.945  1.00  0.00              
ATOM   4060  NH2 ARG D 251       8.589 -16.501 -45.682  1.00  0.00              
ATOM   4061  H   ARG D 251       4.092 -18.379 -39.437  1.00  0.00              
ATOM   4062  HA  ARG D 251       6.754 -17.057 -39.136  1.00  0.00              
ATOM   4063 1HB  ARG D 251       5.096 -17.196 -41.680  1.00  0.00              
ATOM   4064 2HB  ARG D 251       6.591 -16.259 -41.454  1.00  0.00              
ATOM   4065 1HG  ARG D 251       7.922 -18.246 -41.318  1.00  0.00              
ATOM   4066 2HG  ARG D 251       6.479 -19.281 -41.185  1.00  0.00              
ATOM   4067 1HD  ARG D 251       7.200 -19.554 -43.421  1.00  0.00              
ATOM   4068 2HD  ARG D 251       5.852 -18.398 -43.527  1.00  0.00              
ATOM   4069  HE  ARG D 251       8.445 -16.972 -43.458  1.00  0.00              
ATOM   4070 1HH1 ARG D 251       6.285 -18.732 -45.544  1.00  0.00              
ATOM   4071 2HH1 ARG D 251       6.928 -17.889 -46.941  1.00  0.00              
ATOM   4072 1HH2 ARG D 251       9.226 -15.996 -45.081  1.00  0.00              
ATOM   4073 2HH2 ARG D 251       8.591 -16.342 -46.678  1.00  0.00              
ATOM   4074  N   ILE D 252       5.646 -14.933 -38.695  1.00  0.00              
ATOM   4075  CA  ILE D 252       4.982 -13.698 -38.323  1.00  0.00              
ATOM   4076  C   ILE D 252       5.391 -12.591 -39.293  1.00  0.00              
ATOM   4077  O   ILE D 252       6.583 -12.411 -39.579  1.00  0.00              
ATOM   4078  CB  ILE D 252       5.319 -13.277 -36.881  1.00  0.00              
ATOM   4079  CG1 ILE D 252       4.843 -14.341 -35.889  1.00  0.00              
ATOM   4080  CG2 ILE D 252       4.692 -11.928 -36.560  1.00  0.00              
ATOM   4081  CD1 ILE D 252       5.162 -14.019 -34.446  1.00  0.00              
ATOM   4082  H   ILE D 252       6.617 -15.064 -38.446  1.00  0.00              
ATOM   4083  HA  ILE D 252       3.902 -13.797 -38.425  1.00  0.00              
ATOM   4084  HB  ILE D 252       6.400 -13.209 -36.774  1.00  0.00              
ATOM   4085 1HG1 ILE D 252       3.764 -14.438 -36.010  1.00  0.00              
ATOM   4086 2HG1 ILE D 252       5.325 -15.280 -36.165  1.00  0.00              
ATOM   4087 1HG2 ILE D 252       4.939 -11.645 -35.537  1.00  0.00              
ATOM   4088 2HG2 ILE D 252       5.077 -11.175 -37.247  1.00  0.00              
ATOM   4089 3HG2 ILE D 252       3.609 -11.996 -36.666  1.00  0.00              
ATOM   4090 1HD1 ILE D 252       4.795 -14.819 -33.804  1.00  0.00              
ATOM   4091 2HD1 ILE D 252       6.241 -13.922 -34.325  1.00  0.00              
ATOM   4092 3HD1 ILE D 252       4.682 -13.082 -34.168  1.00  0.00              
ATOM   4093  N   PHE D 253       4.399 -11.878 -39.814  1.00  0.00              
ATOM   4094  CA  PHE D 253       4.635 -10.803 -40.775  1.00  0.00              
ATOM   4095  C   PHE D 253       4.119  -9.471 -40.247  1.00  0.00              
ATOM   4096  O   PHE D 253       2.971  -9.359 -39.816  1.00  0.00              
ATOM   4097  CB  PHE D 253       3.940 -11.121 -42.108  1.00  0.00              
ATOM   4098  CG  PHE D 253       4.410 -12.398 -42.737  1.00  0.00              
ATOM   4099  CD1 PHE D 253       5.538 -12.413 -43.547  1.00  0.00              
ATOM   4100  CD2 PHE D 253       3.755 -13.602 -42.465  1.00  0.00              
ATOM   4101  CE1 PHE D 253       6.017 -13.617 -44.080  1.00  0.00              
ATOM   4102  CE2 PHE D 253       4.224 -14.807 -42.992  1.00  0.00              
ATOM   4103  CZ  PHE D 253       5.358 -14.812 -43.801  1.00  0.00              
ATOM   4104  H   PHE D 253       3.452 -12.089 -39.537  1.00  0.00              
ATOM   4105  HA  PHE D 253       5.707 -10.679 -40.936  1.00  0.00              
ATOM   4106 1HB  PHE D 253       2.866 -11.222 -41.957  1.00  0.00              
ATOM   4107 2HB  PHE D 253       4.131 -10.326 -42.828  1.00  0.00              
ATOM   4108  HD1 PHE D 253       6.050 -11.475 -43.763  1.00  0.00              
ATOM   4109  HD2 PHE D 253       2.868 -13.593 -41.831  1.00  0.00              
ATOM   4110  HE1 PHE D 253       6.904 -13.616 -44.713  1.00  0.00              
ATOM   4111  HE2 PHE D 253       3.707 -15.740 -42.774  1.00  0.00              
ATOM   4112  HZ  PHE D 253       5.729 -15.748 -44.215  1.00  0.00              
ATOM   4113  N   GLN D 254       4.982  -8.465 -40.287  1.00  0.00              
ATOM   4114  CA  GLN D 254       4.603  -7.114 -39.903  1.00  0.00              
ATOM   4115  C   GLN D 254       4.075  -6.360 -41.118  1.00  0.00              
ATOM   4116  O   GLN D 254       4.732  -6.310 -42.155  1.00  0.00              
ATOM   4117  CB  GLN D 254       5.811  -6.376 -39.337  1.00  0.00              
ATOM   4118  CG  GLN D 254       5.514  -4.960 -38.889  1.00  0.00              
ATOM   4119  CD  GLN D 254       6.707  -4.303 -38.226  1.00  0.00              
ATOM   4120  OE1 GLN D 254       7.774  -4.170 -38.824  1.00  0.00              
ATOM   4121  NE2 GLN D 254       6.534  -3.896 -36.977  1.00  0.00              
ATOM   4122  H   GLN D 254       5.928  -8.642 -40.592  1.00  0.00              
ATOM   4123  HA  GLN D 254       3.797  -7.156 -39.171  1.00  0.00              
ATOM   4124 1HB  GLN D 254       6.172  -6.962 -38.492  1.00  0.00              
ATOM   4125 2HB  GLN D 254       6.568  -6.364 -40.121  1.00  0.00              
ATOM   4126 1HG  GLN D 254       5.043  -4.222 -39.539  1.00  0.00              
ATOM   4127 2HG  GLN D 254       4.809  -5.260 -38.113  1.00  0.00              
ATOM   4128 1HE2 GLN D 254       7.287  -3.455 -36.487  1.00  0.00              
ATOM   4129 2HE2 GLN D 254       5.653  -4.027 -36.524  1.00  0.00              
ATOM   4130  N   ALA D 255       2.885  -5.788 -40.986  1.00  0.00              
ATOM   4131  CA  ALA D 255       2.284  -5.017 -42.069  1.00  0.00              
ATOM   4132  C   ALA D 255       2.802  -3.580 -41.955  1.00  0.00              
ATOM   4133  O   ALA D 255       3.265  -3.166 -40.884  1.00  0.00              
ATOM   4134  CB  ALA D 255       0.765  -5.054 -41.955  1.00  0.00              
ATOM   4135  H   ALA D 255       2.382  -5.887 -40.115  1.00  0.00              
ATOM   4136  HA  ALA D 255       2.600  -5.445 -43.020  1.00  0.00              
ATOM   4137 1HB  ALA D 255       0.326  -4.476 -42.769  1.00  0.00              
ATOM   4138 2HB  ALA D 255       0.420  -6.087 -42.016  1.00  0.00              
ATOM   4139 3HB  ALA D 255       0.462  -4.625 -41.001  1.00  0.00              
ATOM   4140  N   GLU D 256       2.735  -2.818 -43.044  1.00  0.00              
ATOM   4141  CA  GLU D 256       3.199  -1.435 -43.010  1.00  0.00              
ATOM   4142  C   GLU D 256       2.610  -0.629 -41.857  1.00  0.00              
ATOM   4143  O   GLU D 256       3.324   0.093 -41.166  1.00  0.00              
ATOM   4144  CB  GLU D 256       2.874  -0.744 -44.336  1.00  0.00              
ATOM   4145  CG  GLU D 256       3.341   0.703 -44.422  1.00  0.00              
ATOM   4146  CD  GLU D 256       3.046   1.292 -45.774  1.00  0.00              
ATOM   4147  OE1 GLU D 256       2.531   0.588 -46.608  1.00  0.00              
ATOM   4148  OE2 GLU D 256       3.233   2.475 -45.936  1.00  0.00              
ATOM   4149  H   GLU D 256       2.361  -3.191 -43.906  1.00  0.00              
ATOM   4150  HA  GLU D 256       4.278  -1.411 -42.852  1.00  0.00              
ATOM   4151 1HB  GLU D 256       3.352  -1.326 -45.124  1.00  0.00              
ATOM   4152 2HB  GLU D 256       1.791  -0.783 -44.460  1.00  0.00              
ATOM   4153 1HG  GLU D 256       2.917   1.341 -43.648  1.00  0.00              
ATOM   4154 2HG  GLU D 256       4.419   0.632 -44.283  1.00  0.00              
ATOM   4155  N   ASN D 257       1.308  -0.754 -41.646  1.00  0.00              
ATOM   4156  CA  ASN D 257       0.656  -0.085 -40.526  1.00  0.00              
ATOM   4157  C   ASN D 257      -0.607  -0.835 -40.145  1.00  0.00              
ATOM   4158  O   ASN D 257      -0.918  -1.863 -40.735  1.00  0.00              
ATOM   4159  CB  ASN D 257       0.318   1.361 -40.899  1.00  0.00              
ATOM   4160  CG  ASN D 257      -0.601   1.447 -42.096  1.00  0.00              
ATOM   4161  OD1 ASN D 257      -1.683   0.841 -42.113  1.00  0.00              
ATOM   4162  ND2 ASN D 257      -0.184   2.204 -43.109  1.00  0.00              
ATOM   4163  H   ASN D 257       0.753  -1.322 -42.269  1.00  0.00              
ATOM   4164  HA  ASN D 257       1.315  -0.092 -39.656  1.00  0.00              
ATOM   4165 1HB  ASN D 257       0.008   2.078 -40.136  1.00  0.00              
ATOM   4166 2HB  ASN D 257       1.336   1.585 -41.216  1.00  0.00              
ATOM   4167 1HD2 ASN D 257      -0.751   2.299 -43.929  1.00  0.00              
ATOM   4168 2HD2 ASN D 257       0.695   2.677 -43.052  1.00  0.00              
ATOM   4169  N   ALA D 258      -1.339  -0.313 -39.167  1.00  0.00              
ATOM   4170  CA  ALA D 258      -2.539  -0.976 -38.667  1.00  0.00              
ATOM   4171  C   ALA D 258      -3.627  -1.150 -39.723  1.00  0.00              
ATOM   4172  O   ALA D 258      -4.317  -2.177 -39.756  1.00  0.00              
ATOM   4173  CB  ALA D 258      -3.099  -0.207 -37.473  1.00  0.00              
ATOM   4174  H   ALA D 258      -1.055   0.567 -38.758  1.00  0.00              
ATOM   4175  HA  ALA D 258      -2.274  -1.983 -38.344  1.00  0.00              
ATOM   4176 1HB  ALA D 258      -3.994  -0.710 -37.107  1.00  0.00              
ATOM   4177 2HB  ALA D 258      -2.352  -0.173 -36.679  1.00  0.00              
ATOM   4178 3HB  ALA D 258      -3.351   0.808 -37.779  1.00  0.00              
ATOM   4179  N   LYS D 259      -3.794  -0.148 -40.579  1.00  0.00              
ATOM   4180  CA  LYS D 259      -4.799  -0.235 -41.624  1.00  0.00              
ATOM   4181  C   LYS D 259      -4.462  -1.347 -42.608  1.00  0.00              
ATOM   4182  O   LYS D 259      -5.337  -2.102 -43.028  1.00  0.00              
ATOM   4183  CB  LYS D 259      -4.927   1.101 -42.359  1.00  0.00              
ATOM   4184  CG  LYS D 259      -6.000   1.125 -43.439  1.00  0.00              
ATOM   4185  CD  LYS D 259      -6.135   2.510 -44.054  1.00  0.00              
ATOM   4186  CE  LYS D 259      -7.194   2.531 -45.146  1.00  0.00              
ATOM   4187  NZ  LYS D 259      -7.323   3.876 -45.771  1.00  0.00              
ATOM   4188  H   LYS D 259      -3.225   0.684 -40.511  1.00  0.00              
ATOM   4189  HA  LYS D 259      -5.766  -0.485 -41.186  1.00  0.00              
ATOM   4190 1HB  LYS D 259      -5.150   1.859 -41.608  1.00  0.00              
ATOM   4191 2HB  LYS D 259      -3.956   1.313 -42.809  1.00  0.00              
ATOM   4192 1HG  LYS D 259      -5.729   0.408 -44.213  1.00  0.00              
ATOM   4193 2HG  LYS D 259      -6.949   0.833 -42.990  1.00  0.00              
ATOM   4194 1HD  LYS D 259      -6.410   3.215 -43.267  1.00  0.00              
ATOM   4195 2HD  LYS D 259      -5.173   2.798 -44.477  1.00  0.00              
ATOM   4196 1HE  LYS D 259      -6.915   1.803 -45.906  1.00  0.00              
ATOM   4197 2HE  LYS D 259      -8.147   2.244 -44.703  1.00  0.00              
ATOM   4198 1HZ  LYS D 259      -8.034   3.847 -46.487  1.00  0.00              
ATOM   4199 2HZ  LYS D 259      -7.584   4.551 -45.065  1.00  0.00              
ATOM   4200 3HZ  LYS D 259      -6.441   4.142 -46.182  1.00  0.00              
ATOM   4201  N   ILE D 260      -3.195  -1.444 -42.981  1.00  0.00              
ATOM   4202  CA  ILE D 260      -2.762  -2.488 -43.903  1.00  0.00              
ATOM   4203  C   ILE D 260      -2.931  -3.882 -43.280  1.00  0.00              
ATOM   4204  O   ILE D 260      -3.352  -4.822 -43.955  1.00  0.00              
ATOM   4205  CB  ILE D 260      -1.291  -2.296 -44.305  1.00  0.00              
ATOM   4206  CG1 ILE D 260      -1.131  -0.978 -45.072  1.00  0.00              
ATOM   4207  CG2 ILE D 260      -0.822  -3.471 -45.165  1.00  0.00              
ATOM   4208  CD1 ILE D 260      -1.957  -0.892 -46.334  1.00  0.00              
ATOM   4209  H   ILE D 260      -2.515  -0.788 -42.625  1.00  0.00              
ATOM   4210  HA  ILE D 260      -3.394  -2.504 -44.790  1.00  0.00              
ATOM   4211  HB  ILE D 260      -0.681  -2.233 -43.404  1.00  0.00              
ATOM   4212 1HG1 ILE D 260      -1.419  -0.172 -44.397  1.00  0.00              
ATOM   4213 2HG1 ILE D 260      -0.076  -0.876 -45.325  1.00  0.00              
ATOM   4214 1HG2 ILE D 260       0.221  -3.323 -45.445  1.00  0.00              
ATOM   4215 2HG2 ILE D 260      -0.917  -4.396 -44.599  1.00  0.00              
ATOM   4216 3HG2 ILE D 260      -1.433  -3.531 -46.065  1.00  0.00              
ATOM   4217 1HD1 ILE D 260      -1.785   0.071 -46.817  1.00  0.00              
ATOM   4218 2HD1 ILE D 260      -1.668  -1.694 -47.015  1.00  0.00              
ATOM   4219 3HD1 ILE D 260      -3.013  -0.989 -46.086  1.00  0.00              
ATOM   4220  N   LYS D 261      -2.613  -4.010 -41.992  1.00  0.00              
ATOM   4221  CA  LYS D 261      -2.824  -5.275 -41.301  1.00  0.00              
ATOM   4222  C   LYS D 261      -4.289  -5.639 -41.353  1.00  0.00              
ATOM   4223  O   LYS D 261      -4.641  -6.787 -41.656  1.00  0.00              
ATOM   4224  CB  LYS D 261      -2.385  -5.204 -39.829  1.00  0.00              
ATOM   4225  CG  LYS D 261      -2.757  -6.473 -39.062  1.00  0.00              
ATOM   4226  CD  LYS D 261      -2.304  -6.436 -37.598  1.00  0.00              
ATOM   4227  CE  LYS D 261      -3.020  -7.510 -36.793  1.00  0.00              
ATOM   4228  NZ  LYS D 261      -2.522  -7.603 -35.381  1.00  0.00              
ATOM   4229  H   LYS D 261      -2.221  -3.230 -41.483  1.00  0.00              
ATOM   4230  HA  LYS D 261      -2.267  -6.067 -41.803  1.00  0.00              
ATOM   4231 1HB  LYS D 261      -1.304  -5.053 -39.826  1.00  0.00              
ATOM   4232 2HB  LYS D 261      -2.873  -4.333 -39.391  1.00  0.00              
ATOM   4233 1HG  LYS D 261      -3.841  -6.590 -39.091  1.00  0.00              
ATOM   4234 2HG  LYS D 261      -2.289  -7.326 -39.552  1.00  0.00              
ATOM   4235 1HD  LYS D 261      -1.227  -6.600 -37.563  1.00  0.00              
ATOM   4236 2HD  LYS D 261      -2.533  -5.452 -37.189  1.00  0.00              
ATOM   4237 1HE  LYS D 261      -4.084  -7.277 -36.780  1.00  0.00              
ATOM   4238 2HE  LYS D 261      -2.866  -8.468 -37.288  1.00  0.00              
ATOM   4239 1HZ  LYS D 261      -3.027  -8.329 -34.893  1.00  0.00              
ATOM   4240 2HZ  LYS D 261      -1.535  -7.824 -35.385  1.00  0.00              
ATOM   4241 3HZ  LYS D 261      -2.667  -6.719 -34.915  1.00  0.00              
ATOM   4242  N   ARG D 262      -5.146  -4.658 -41.071  1.00  0.00              
ATOM   4243  CA  ARG D 262      -6.584  -4.890 -41.050  1.00  0.00              
ATOM   4244  C   ARG D 262      -7.085  -5.311 -42.430  1.00  0.00              
ATOM   4245  O   ARG D 262      -7.929  -6.198 -42.548  1.00  0.00              
ATOM   4246  CB  ARG D 262      -7.350  -3.690 -40.516  1.00  0.00              
ATOM   4247  CG  ARG D 262      -7.222  -3.465 -39.017  1.00  0.00              
ATOM   4248  CD  ARG D 262      -7.859  -2.216 -38.529  1.00  0.00              
ATOM   4249  NE  ARG D 262      -7.718  -1.985 -37.100  1.00  0.00              
ATOM   4250  CZ  ARG D 262      -8.153  -0.885 -36.456  1.00  0.00              
ATOM   4251  NH1 ARG D 262      -8.721   0.102 -37.110  1.00  0.00              
ATOM   4252  NH2 ARG D 262      -7.970  -0.814 -35.149  1.00  0.00              
ATOM   4253  H   ARG D 262      -4.794  -3.735 -40.868  1.00  0.00              
ATOM   4254  HA  ARG D 262      -6.816  -5.708 -40.368  1.00  0.00              
ATOM   4255 1HB  ARG D 262      -6.978  -2.813 -41.044  1.00  0.00              
ATOM   4256 2HB  ARG D 262      -8.399  -3.846 -40.766  1.00  0.00              
ATOM   4257 1HG  ARG D 262      -7.687  -4.305 -38.500  1.00  0.00              
ATOM   4258 2HG  ARG D 262      -6.162  -3.424 -38.763  1.00  0.00              
ATOM   4259 1HD  ARG D 262      -7.412  -1.365 -39.043  1.00  0.00              
ATOM   4260 2HD  ARG D 262      -8.926  -2.253 -38.750  1.00  0.00              
ATOM   4261  HE  ARG D 262      -7.297  -2.572 -36.392  1.00  0.00              
ATOM   4262 1HH1 ARG D 262      -8.838   0.040 -38.112  1.00  0.00              
ATOM   4263 2HH1 ARG D 262      -9.040   0.918 -36.609  1.00  0.00              
ATOM   4264 1HH2 ARG D 262      -7.515  -1.575 -34.663  1.00  0.00              
ATOM   4265 2HH2 ARG D 262      -8.285  -0.001 -34.641  1.00  0.00              
ATOM   4266  N   GLU D 263      -6.558  -4.677 -43.470  1.00  0.00              
ATOM   4267  CA  GLU D 263      -6.923  -5.026 -44.840  1.00  0.00              
ATOM   4268  C   GLU D 263      -6.471  -6.437 -45.213  1.00  0.00              
ATOM   4269  O   GLU D 263      -7.178  -7.150 -45.932  1.00  0.00              
ATOM   4270  CB  GLU D 263      -6.311  -4.032 -45.825  1.00  0.00              
ATOM   4271  CG  GLU D 263      -6.970  -2.671 -45.835  1.00  0.00              
ATOM   4272  CD  GLU D 263      -6.244  -1.687 -46.737  1.00  0.00              
ATOM   4273  OE1 GLU D 263      -5.166  -2.044 -47.269  1.00  0.00              
ATOM   4274  OE2 GLU D 263      -6.749  -0.555 -46.902  1.00  0.00              
ATOM   4275  H   GLU D 263      -5.888  -3.937 -43.312  1.00  0.00              
ATOM   4276  HA  GLU D 263      -8.009  -5.022 -44.945  1.00  0.00              
ATOM   4277 1HB  GLU D 263      -5.260  -3.922 -45.556  1.00  0.00              
ATOM   4278 2HB  GLU D 263      -6.387  -4.478 -46.817  1.00  0.00              
ATOM   4279 1HG  GLU D 263      -8.022  -2.700 -46.120  1.00  0.00              
ATOM   4280 2HG  GLU D 263      -6.885  -2.337 -44.802  1.00  0.00              
ATOM   4281  N   TRP D 264      -5.296  -6.838 -44.730  1.00  0.00              
ATOM   4282  CA  TRP D 264      -4.817  -8.199 -44.967  1.00  0.00              
ATOM   4283  C   TRP D 264      -5.779  -9.177 -44.332  1.00  0.00              
ATOM   4284  O   TRP D 264      -6.169 -10.153 -44.959  1.00  0.00              
ATOM   4285  CB  TRP D 264      -3.406  -8.415 -44.382  1.00  0.00              
ATOM   4286  CG  TRP D 264      -2.276  -8.144 -45.345  1.00  0.00              
ATOM   4287  CD1 TRP D 264      -1.370  -7.128 -45.280  1.00  0.00              
ATOM   4288  CD2 TRP D 264      -1.914  -8.931 -46.494  1.00  0.00              
ATOM   4289  NE1 TRP D 264      -0.464  -7.234 -46.311  1.00  0.00              
ATOM   4290  CE2 TRP D 264      -0.776  -8.330 -47.070  1.00  0.00              
ATOM   4291  CE3 TRP D 264      -2.444 -10.085 -47.089  1.00  0.00              
ATOM   4292  CZ2 TRP D 264      -0.152  -8.847 -48.208  1.00  0.00              
ATOM   4293  CZ3 TRP D 264      -1.821 -10.601 -48.225  1.00  0.00              
ATOM   4294  CH2 TRP D 264      -0.691  -9.983 -48.770  1.00  0.00              
ATOM   4295  H   TRP D 264      -4.724  -6.201 -44.195  1.00  0.00              
ATOM   4296  HA  TRP D 264      -4.788  -8.399 -46.038  1.00  0.00              
ATOM   4297 1HB  TRP D 264      -3.242  -7.749 -43.535  1.00  0.00              
ATOM   4298 2HB  TRP D 264      -3.286  -9.448 -44.061  1.00  0.00              
ATOM   4299  HD1 TRP D 264      -1.488  -6.415 -44.467  1.00  0.00              
ATOM   4300  HE1 TRP D 264       0.309  -6.605 -46.482  1.00  0.00              
ATOM   4301  HE3 TRP D 264      -3.322 -10.602 -46.704  1.00  0.00              
ATOM   4302  HZ2 TRP D 264       0.728  -8.338 -48.601  1.00  0.00              
ATOM   4303  HZ3 TRP D 264      -2.238 -11.500 -48.680  1.00  0.00              
ATOM   4304  HH2 TRP D 264      -0.229 -10.410 -49.660  1.00  0.00              
ATOM   4305  N   LEU D 265      -6.181  -8.907 -43.090  1.00  0.00              
ATOM   4306  CA  LEU D 265      -7.084  -9.809 -42.393  1.00  0.00              
ATOM   4307  C   LEU D 265      -8.461  -9.890 -43.050  1.00  0.00              
ATOM   4308  O   LEU D 265      -9.064 -10.967 -43.108  1.00  0.00              
ATOM   4309  CB  LEU D 265      -7.223  -9.371 -40.929  1.00  0.00              
ATOM   4310  CG  LEU D 265      -5.950  -9.503 -40.084  1.00  0.00              
ATOM   4311  CD1 LEU D 265      -6.161  -8.863 -38.719  1.00  0.00              
ATOM   4312  CD2 LEU D 265      -5.586 -10.973 -39.939  1.00  0.00              
ATOM   4313  H   LEU D 265      -5.862  -8.072 -42.621  1.00  0.00              
ATOM   4314  HA  LEU D 265      -6.686 -10.823 -42.427  1.00  0.00              
ATOM   4315 1HB  LEU D 265      -7.463  -8.321 -41.081  1.00  0.00              
ATOM   4316 2HB  LEU D 265      -8.060  -9.868 -40.437  1.00  0.00              
ATOM   4317  HG  LEU D 265      -5.145  -9.014 -40.632  1.00  0.00              
ATOM   4318 1HD1 LEU D 265      -5.252  -8.961 -38.126  1.00  0.00              
ATOM   4319 2HD1 LEU D 265      -6.397  -7.806 -38.846  1.00  0.00              
ATOM   4320 3HD1 LEU D 265      -6.983  -9.360 -38.207  1.00  0.00              
ATOM   4321 1HD2 LEU D 265      -4.680 -11.066 -39.339  1.00  0.00              
ATOM   4322 2HD2 LEU D 265      -6.402 -11.504 -39.449  1.00  0.00              
ATOM   4323 3HD2 LEU D 265      -5.413 -11.405 -40.924  1.00  0.00              
ATOM   4324  N   GLU D 266      -8.951  -8.759 -43.549  1.00  0.00              
ATOM   4325  CA  GLU D 266     -10.248  -8.709 -44.224  1.00  0.00              
ATOM   4326  C   GLU D 266     -10.230  -9.487 -45.548  1.00  0.00              
ATOM   4327  O   GLU D 266     -11.183 -10.207 -45.867  1.00  0.00              
ATOM   4328  CB  GLU D 266     -10.659  -7.256 -44.474  1.00  0.00              
ATOM   4329  CG  GLU D 266     -11.084  -6.499 -43.224  1.00  0.00              
ATOM   4330  CD  GLU D 266     -11.269  -5.035 -43.509  1.00  0.00              
ATOM   4331  OE1 GLU D 266     -11.002  -4.625 -44.613  1.00  0.00              
ATOM   4332  OE2 GLU D 266     -11.784  -4.346 -42.660  1.00  0.00              
ATOM   4333  H   GLU D 266      -8.410  -7.911 -43.458  1.00  0.00              
ATOM   4334  HA  GLU D 266     -11.007  -9.186 -43.603  1.00  0.00              
ATOM   4335 1HB  GLU D 266      -9.804  -6.757 -44.927  1.00  0.00              
ATOM   4336 2HB  GLU D 266     -11.486  -7.276 -45.184  1.00  0.00              
ATOM   4337 1HG  GLU D 266     -11.988  -6.895 -42.763  1.00  0.00              
ATOM   4338 2HG  GLU D 266     -10.242  -6.633 -42.545  1.00  0.00              
ATOM   4339  N   VAL D 267      -9.160  -9.348 -46.327  1.00  0.00              
ATOM   4340  CA  VAL D 267      -9.117 -10.043 -47.606  1.00  0.00              
ATOM   4341  C   VAL D 267      -8.817 -11.523 -47.428  1.00  0.00              
ATOM   4342  O   VAL D 267      -9.238 -12.338 -48.235  1.00  0.00              
ATOM   4343  CB  VAL D 267      -8.094  -9.420 -48.599  1.00  0.00              
ATOM   4344  CG1 VAL D 267      -8.465  -7.975 -48.861  1.00  0.00              
ATOM   4345  CG2 VAL D 267      -6.667  -9.523 -48.057  1.00  0.00              
ATOM   4346  H   VAL D 267      -8.376  -8.774 -46.053  1.00  0.00              
ATOM   4347  HA  VAL D 267     -10.086 -10.016 -48.105  1.00  0.00              
ATOM   4348  HB  VAL D 267      -8.115  -9.986 -49.530  1.00  0.00              
ATOM   4349 1HG1 VAL D 267      -7.749  -7.536 -49.557  1.00  0.00              
ATOM   4350 2HG1 VAL D 267      -9.465  -7.928 -49.291  1.00  0.00              
ATOM   4351 3HG1 VAL D 267      -8.446  -7.419 -47.924  1.00  0.00              
ATOM   4352 1HG2 VAL D 267      -5.973  -9.080 -48.772  1.00  0.00              
ATOM   4353 2HG2 VAL D 267      -6.600  -8.990 -47.108  1.00  0.00              
ATOM   4354 3HG2 VAL D 267      -6.410 -10.571 -47.905  1.00  0.00              
ATOM   4355  N   LEU D 268      -8.105 -11.885 -46.365  1.00  0.00              
ATOM   4356  CA  LEU D 268      -7.841 -13.301 -46.135  1.00  0.00              
ATOM   4357  C   LEU D 268      -9.144 -13.983 -45.760  1.00  0.00              
ATOM   4358  O   LEU D 268      -9.448 -15.077 -46.240  1.00  0.00              
ATOM   4359  CB  LEU D 268      -6.800 -13.482 -45.022  1.00  0.00              
ATOM   4360  CG  LEU D 268      -5.370 -13.112 -45.428  1.00  0.00              
ATOM   4361  CD1 LEU D 268      -4.462 -13.041 -44.196  1.00  0.00              
ATOM   4362  CD2 LEU D 268      -4.859 -14.148 -46.448  1.00  0.00              
ATOM   4363  H   LEU D 268      -7.743 -11.205 -45.713  1.00  0.00              
ATOM   4364  HA  LEU D 268      -7.472 -13.757 -47.053  1.00  0.00              
ATOM   4365 1HB  LEU D 268      -7.187 -12.766 -44.298  1.00  0.00              
ATOM   4366 2HB  LEU D 268      -6.835 -14.486 -44.596  1.00  0.00              
ATOM   4367  HG  LEU D 268      -5.417 -12.142 -45.925  1.00  0.00              
ATOM   4368 1HD1 LEU D 268      -3.451 -12.776 -44.504  1.00  0.00              
ATOM   4369 2HD1 LEU D 268      -4.842 -12.285 -43.509  1.00  0.00              
ATOM   4370 3HD1 LEU D 268      -4.448 -14.010 -43.700  1.00  0.00              
ATOM   4371 1HD2 LEU D 268      -3.841 -13.892 -46.746  1.00  0.00              
ATOM   4372 2HD2 LEU D 268      -4.867 -15.139 -45.996  1.00  0.00              
ATOM   4373 3HD2 LEU D 268      -5.504 -14.144 -47.327  1.00  0.00              
ATOM   4374  N   GLU D 269      -9.927 -13.329 -44.906  1.00  0.00              
ATOM   4375  CA  GLU D 269     -11.235 -13.856 -44.532  1.00  0.00              
ATOM   4376  C   GLU D 269     -12.197 -13.893 -45.729  1.00  0.00              
ATOM   4377  O   GLU D 269     -12.921 -14.872 -45.921  1.00  0.00              
ATOM   4378  CB  GLU D 269     -11.835 -13.012 -43.401  1.00  0.00              
ATOM   4379  CG  GLU D 269     -13.213 -13.460 -42.908  1.00  0.00              
ATOM   4380  CD  GLU D 269     -13.217 -14.826 -42.223  1.00  0.00              
ATOM   4381  OE1 GLU D 269     -12.126 -15.388 -41.957  1.00  0.00              
ATOM   4382  OE2 GLU D 269     -14.330 -15.340 -41.951  1.00  0.00              
ATOM   4383  H   GLU D 269      -9.617 -12.454 -44.509  1.00  0.00              
ATOM   4384  HA  GLU D 269     -11.135 -14.887 -44.193  1.00  0.00              
ATOM   4385 1HB  GLU D 269     -11.132 -13.050 -42.568  1.00  0.00              
ATOM   4386 2HB  GLU D 269     -11.907 -11.989 -43.769  1.00  0.00              
ATOM   4387 1HG  GLU D 269     -13.683 -12.746 -42.232  1.00  0.00              
ATOM   4388 2HG  GLU D 269     -13.800 -13.533 -43.823  1.00  0.00              
ATOM   4389  N   GLU D 270     -12.199 -12.835 -46.531  1.00  0.00              
ATOM   4390  CA  GLU D 270     -13.075 -12.805 -47.701  1.00  0.00              
ATOM   4391  C   GLU D 270     -12.748 -13.891 -48.729  1.00  0.00              
ATOM   4392  O   GLU D 270     -13.662 -14.518 -49.276  1.00  0.00              
ATOM   4393  CB  GLU D 270     -13.005 -11.429 -48.366  1.00  0.00              
ATOM   4394  CG  GLU D 270     -13.912 -11.269 -49.578  1.00  0.00              
ATOM   4395  CD  GLU D 270     -13.849  -9.872 -50.127  1.00  0.00              
ATOM   4396  OE1 GLU D 270     -13.145  -9.065 -49.568  1.00  0.00              
ATOM   4397  OE2 GLU D 270     -14.413  -9.639 -51.170  1.00  0.00              
ATOM   4398  H   GLU D 270     -11.598 -12.045 -46.346  1.00  0.00              
ATOM   4399  HA  GLU D 270     -14.104 -12.999 -47.397  1.00  0.00              
ATOM   4400 1HB  GLU D 270     -13.281 -10.694 -47.608  1.00  0.00              
ATOM   4401 2HB  GLU D 270     -11.969 -11.271 -48.665  1.00  0.00              
ATOM   4402 1HG  GLU D 270     -13.701 -11.981 -50.374  1.00  0.00              
ATOM   4403 2HG  GLU D 270     -14.908 -11.457 -49.178  1.00  0.00              
ATOM   4404  N   THR D 271     -11.462 -14.140 -48.986  1.00  0.00              
ATOM   4405  CA  THR D 271     -11.126 -15.134 -50.002  1.00  0.00              
ATOM   4406  C   THR D 271     -11.287 -16.541 -49.412  1.00  0.00              
ATOM   4407  O   THR D 271     -11.542 -17.502 -50.149  1.00  0.00              
ATOM   4408  CB  THR D 271      -9.690 -14.924 -50.577  1.00  0.00              
ATOM   4409  OG1 THR D 271      -8.737 -14.901 -49.512  1.00  0.00              
ATOM   4410  CG2 THR D 271      -9.612 -13.602 -51.317  1.00  0.00              
ATOM   4411  H   THR D 271     -10.717 -13.662 -48.500  1.00  0.00              
ATOM   4412  HA  THR D 271     -11.815 -15.050 -50.842  1.00  0.00              
ATOM   4413  HB  THR D 271      -9.460 -15.740 -51.261  1.00  0.00              
ATOM   4414  HG1 THR D 271      -8.947 -14.180 -48.911  1.00  0.00              
ATOM   4415 1HG2 THR D 271      -8.606 -13.467 -51.713  1.00  0.00              
ATOM   4416 2HG2 THR D 271     -10.331 -13.601 -52.137  1.00  0.00              
ATOM   4417 3HG2 THR D 271      -9.844 -12.788 -50.630  1.00  0.00              
ATOM   4418  N   LYS D 272     -11.184 -16.667 -48.085  1.00  0.00              
ATOM   4419  CA  LYS D 272     -11.479 -17.947 -47.453  1.00  0.00              
ATOM   4420  C   LYS D 272     -12.959 -18.249 -47.661  1.00  0.00              
ATOM   4421  O   LYS D 272     -13.339 -19.373 -47.970  1.00  0.00              
ATOM   4422  CB  LYS D 272     -11.131 -17.925 -45.963  1.00  0.00              
ATOM   4423  CG  LYS D 272     -11.365 -19.247 -45.244  1.00  0.00              
ATOM   4424  CD  LYS D 272     -11.193 -19.095 -43.740  1.00  0.00              
ATOM   4425  CE  LYS D 272     -11.457 -20.408 -43.017  1.00  0.00              
ATOM   4426  NZ  LYS D 272     -11.316 -20.269 -41.542  1.00  0.00              
ATOM   4427  H   LYS D 272     -10.905 -15.886 -47.509  1.00  0.00              
ATOM   4428  HA  LYS D 272     -10.896 -18.736 -47.927  1.00  0.00              
ATOM   4429 1HB  LYS D 272     -10.079 -17.651 -45.886  1.00  0.00              
ATOM   4430 2HB  LYS D 272     -11.742 -17.149 -45.503  1.00  0.00              
ATOM   4431 1HG  LYS D 272     -12.379 -19.585 -45.462  1.00  0.00              
ATOM   4432 2HG  LYS D 272     -10.650 -19.977 -45.620  1.00  0.00              
ATOM   4433 1HD  LYS D 272     -10.172 -18.768 -43.538  1.00  0.00              
ATOM   4434 2HD  LYS D 272     -11.892 -18.339 -43.384  1.00  0.00              
ATOM   4435 1HE  LYS D 272     -12.469 -20.732 -43.255  1.00  0.00              
ATOM   4436 2HE  LYS D 272     -10.744 -21.148 -43.381  1.00  0.00              
ATOM   4437 1HZ  LYS D 272     -11.499 -21.160 -41.101  1.00  0.00              
ATOM   4438 2HZ  LYS D 272     -10.377 -19.969 -41.319  1.00  0.00              
ATOM   4439 3HZ  LYS D 272     -11.977 -19.584 -41.204  1.00  0.00              
ATOM   4440  N   ARG D 273     -13.791 -17.235 -47.481  1.00  0.00              
ATOM   4441  CA  ARG D 273     -15.232 -17.397 -47.633  1.00  0.00              
ATOM   4442  C   ARG D 273     -15.569 -17.689 -49.097  1.00  0.00              
ATOM   4443  O   ARG D 273     -16.470 -18.476 -49.383  1.00  0.00              
ATOM   4444  CB  ARG D 273     -16.010 -16.205 -47.095  1.00  0.00              
ATOM   4445  CG  ARG D 273     -15.970 -16.043 -45.584  1.00  0.00              
ATOM   4446  CD  ARG D 273     -16.661 -14.829 -45.079  1.00  0.00              
ATOM   4447  NE  ARG D 273     -16.457 -14.564 -43.665  1.00  0.00              
ATOM   4448  CZ  ARG D 273     -17.008 -13.534 -42.992  1.00  0.00              
ATOM   4449  NH1 ARG D 273     -17.764 -12.651 -43.605  1.00  0.00              
ATOM   4450  NH2 ARG D 273     -16.749 -13.422 -41.700  1.00  0.00              
ATOM   4451  H   ARG D 273     -13.421 -16.328 -47.232  1.00  0.00              
ATOM   4452  HA  ARG D 273     -15.571 -18.250 -47.044  1.00  0.00              
ATOM   4453 1HB  ARG D 273     -15.591 -15.315 -47.563  1.00  0.00              
ATOM   4454 2HB  ARG D 273     -17.044 -16.331 -47.415  1.00  0.00              
ATOM   4455 1HG  ARG D 273     -16.445 -16.912 -45.129  1.00  0.00              
ATOM   4456 2HG  ARG D 273     -14.927 -15.993 -45.269  1.00  0.00              
ATOM   4457 1HD  ARG D 273     -16.298 -13.961 -45.630  1.00  0.00              
ATOM   4458 2HD  ARG D 273     -17.732 -14.938 -45.240  1.00  0.00              
ATOM   4459  HE  ARG D 273     -15.905 -15.072 -42.987  1.00  0.00              
ATOM   4460 1HH1 ARG D 273     -17.939 -12.741 -44.596  1.00  0.00              
ATOM   4461 2HH1 ARG D 273     -18.167 -11.887 -43.083  1.00  0.00              
ATOM   4462 1HH2 ARG D 273     -16.151 -14.099 -41.248  1.00  0.00              
ATOM   4463 2HH2 ARG D 273     -17.148 -12.661 -41.173  1.00  0.00              
ATOM   4464  N   ALA D 274     -14.836 -17.054 -50.011  1.00  0.00              
ATOM   4465  CA  ALA D 274     -15.003 -17.275 -51.448  1.00  0.00              
ATOM   4466  C   ALA D 274     -14.685 -18.715 -51.822  1.00  0.00              
ATOM   4467  O   ALA D 274     -15.378 -19.326 -52.633  1.00  0.00              
ATOM   4468  CB  ALA D 274     -14.103 -16.331 -52.225  1.00  0.00              
ATOM   4469  H   ALA D 274     -14.141 -16.395 -49.693  1.00  0.00              
ATOM   4470  HA  ALA D 274     -16.045 -17.092 -51.712  1.00  0.00              
ATOM   4471 1HB  ALA D 274     -14.234 -16.502 -53.293  1.00  0.00              
ATOM   4472 2HB  ALA D 274     -14.366 -15.300 -51.987  1.00  0.00              
ATOM   4473 3HB  ALA D 274     -13.065 -16.514 -51.953  1.00  0.00              
ATOM   4474  N   LEU D 275     -13.624 -19.252 -51.234  1.00  0.00              
ATOM   4475  CA  LEU D 275     -13.238 -20.635 -51.469  1.00  0.00              
ATOM   4476  C   LEU D 275     -14.349 -21.536 -50.944  1.00  0.00              
ATOM   4477  O   LEU D 275     -14.772 -22.483 -51.609  1.00  0.00              
ATOM   4478  CB  LEU D 275     -11.899 -20.955 -50.792  1.00  0.00              
ATOM   4479  CG  LEU D 275     -11.401 -22.394 -50.977  1.00  0.00              
ATOM   4480  CD1 LEU D 275     -11.249 -22.707 -52.460  1.00  0.00              
ATOM   4481  CD2 LEU D 275     -10.078 -22.572 -50.249  1.00  0.00              
ATOM   4482  H   LEU D 275     -13.071 -18.687 -50.606  1.00  0.00              
ATOM   4483  HA  LEU D 275     -13.135 -20.808 -52.540  1.00  0.00              
ATOM   4484 1HB  LEU D 275     -11.256 -20.264 -51.335  1.00  0.00              
ATOM   4485 2HB  LEU D 275     -11.908 -20.688 -49.735  1.00  0.00              
ATOM   4486  HG  LEU D 275     -12.132 -23.052 -50.507  1.00  0.00              
ATOM   4487 1HD1 LEU D 275     -10.894 -23.731 -52.581  1.00  0.00              
ATOM   4488 2HD1 LEU D 275     -12.213 -22.595 -52.956  1.00  0.00              
ATOM   4489 3HD1 LEU D 275     -10.529 -22.019 -52.903  1.00  0.00              
ATOM   4490 1HD2 LEU D 275      -9.725 -23.596 -50.380  1.00  0.00              
ATOM   4491 2HD2 LEU D 275      -9.342 -21.878 -50.655  1.00  0.00              
ATOM   4492 3HD2 LEU D 275     -10.217 -22.371 -49.187  1.00  0.00              
ATOM   4493  N   SER D 276     -14.825 -21.211 -49.747  1.00  0.00              
ATOM   4494  CA  SER D 276     -15.927 -21.928 -49.118  1.00  0.00              
ATOM   4495  C   SER D 276     -17.212 -21.859 -49.940  1.00  0.00              
ATOM   4496  O   SER D 276     -18.014 -22.795 -49.924  1.00  0.00              
ATOM   4497  CB  SER D 276     -16.167 -21.377 -47.726  1.00  0.00              
ATOM   4498  OG  SER D 276     -15.080 -21.611 -46.873  1.00  0.00              
ATOM   4499  H   SER D 276     -14.400 -20.436 -49.258  1.00  0.00              
ATOM   4500  HA  SER D 276     -15.698 -22.973 -48.906  1.00  0.00              
ATOM   4501 1HB  SER D 276     -16.334 -20.303 -47.801  1.00  0.00              
ATOM   4502 2HB  SER D 276     -17.053 -21.853 -47.310  1.00  0.00              
ATOM   4503  HG  SER D 276     -15.371 -21.543 -45.960  1.00  0.00              
ATOM   4504  N   ASP D 277     -17.411 -20.752 -50.655  1.00  0.00              
ATOM   4505  CA  ASP D 277     -18.610 -20.596 -51.475  1.00  0.00              
ATOM   4506  C   ASP D 277     -18.392 -21.185 -52.867  1.00  0.00              
ATOM   4507  O   ASP D 277     -19.332 -21.340 -53.649  1.00  0.00              
ATOM   4508  CB  ASP D 277     -19.003 -19.120 -51.580  1.00  0.00              
ATOM   4509  CG  ASP D 277     -19.576 -18.528 -50.299  1.00  0.00              
ATOM   4510  OD1 ASP D 277     -19.940 -19.286 -49.430  1.00  0.00              
ATOM   4511  OD2 ASP D 277     -19.501 -17.334 -50.135  1.00  0.00              
ATOM   4512  H   ASP D 277     -16.728 -20.009 -50.636  1.00  0.00              
ATOM   4513  HA  ASP D 277     -19.438 -21.144 -51.026  1.00  0.00              
ATOM   4514 1HB  ASP D 277     -18.199 -18.481 -51.946  1.00  0.00              
ATOM   4515 2HB  ASP D 277     -19.789 -19.184 -52.333  1.00  0.00              
ATOM   4516  N   LYS D 278     -17.135 -21.511 -53.161  1.00  0.00              
ATOM   4517  CA  LYS D 278     -16.756 -22.115 -54.433  1.00  0.00              
ATOM   4518  C   LYS D 278     -16.972 -23.622 -54.329  1.00  0.00              
ATOM   4519  O   LYS D 278     -17.471 -24.257 -55.258  1.00  0.00              
ATOM   4520  CB  LYS D 278     -15.282 -21.825 -54.742  1.00  0.00              
ATOM   4521  CG  LYS D 278     -14.792 -22.406 -56.063  1.00  0.00              
ATOM   4522  CD  LYS D 278     -13.362 -21.975 -56.367  1.00  0.00              
ATOM   4523  CE  LYS D 278     -12.888 -22.548 -57.694  1.00  0.00              
ATOM   4524  NZ  LYS D 278     -11.528 -22.060 -58.054  1.00  0.00              
ATOM   4525  H   LYS D 278     -16.422 -21.328 -52.469  1.00  0.00              
ATOM   4526  HA  LYS D 278     -17.394 -21.730 -55.229  1.00  0.00              
ATOM   4527 1HB  LYS D 278     -15.166 -20.741 -54.757  1.00  0.00              
ATOM   4528 2HB  LYS D 278     -14.695 -22.242 -53.924  1.00  0.00              
ATOM   4529 1HG  LYS D 278     -14.836 -23.494 -56.000  1.00  0.00              
ATOM   4530 2HG  LYS D 278     -15.450 -22.061 -56.859  1.00  0.00              
ATOM   4531 1HD  LYS D 278     -13.329 -20.886 -56.406  1.00  0.00              
ATOM   4532 2HD  LYS D 278     -12.714 -22.329 -55.565  1.00  0.00              
ATOM   4533 1HE  LYS D 278     -12.875 -23.634 -57.612  1.00  0.00              
ATOM   4534 2HE  LYS D 278     -13.597 -22.252 -58.467  1.00  0.00              
ATOM   4535 1HZ  LYS D 278     -11.250 -22.462 -58.939  1.00  0.00              
ATOM   4536 2HZ  LYS D 278     -11.541 -21.053 -58.131  1.00  0.00              
ATOM   4537 3HZ  LYS D 278     -10.872 -22.335 -57.337  1.00  0.00              
ATOM   4538  N   ARG D 279     -16.592 -24.185 -53.187  1.00  0.00              
ATOM   4539  CA  ARG D 279     -16.736 -25.614 -52.946  1.00  0.00              
ATOM   4540  C   ARG D 279     -18.117 -25.944 -52.386  1.00  0.00              
ATOM   4541  O   ARG D 279     -18.825 -26.756 -53.020  1.00  0.00              
ATOM   4542  OXT ARG D 279     -18.491 -25.430 -51.368  1.00  0.00              
ATOM   4543  CB  ARG D 279     -15.657 -26.094 -51.974  1.00  0.00              
ATOM   4544  CG  ARG D 279     -14.247 -25.972 -52.519  1.00  0.00              
ATOM   4545  CD  ARG D 279     -13.215 -26.439 -51.510  1.00  0.00              
ATOM   4546  NE  ARG D 279     -11.858 -26.298 -52.026  1.00  0.00              
ATOM   4547  CZ  ARG D 279     -10.760 -26.646 -51.364  1.00  0.00              
ATOM   4548  NH1 ARG D 279     -10.854 -27.159 -50.142  1.00  0.00              
ATOM   4549  NH2 ARG D 279      -9.567 -26.480 -51.922  1.00  0.00              
ATOM   4550  H   ARG D 279     -16.192 -23.602 -52.466  1.00  0.00              
ATOM   4551  HA  ARG D 279     -16.646 -26.158 -53.886  1.00  0.00              
ATOM   4552 1HB  ARG D 279     -15.755 -25.499 -51.068  1.00  0.00              
ATOM   4553 2HB  ARG D 279     -15.874 -27.139 -51.747  1.00  0.00              
ATOM   4554 1HG  ARG D 279     -14.171 -26.578 -53.422  1.00  0.00              
ATOM   4555 2HG  ARG D 279     -14.063 -24.926 -52.769  1.00  0.00              
ATOM   4556 1HD  ARG D 279     -13.312 -25.842 -50.603  1.00  0.00              
ATOM   4557 2HD  ARG D 279     -13.397 -27.488 -51.276  1.00  0.00              
ATOM   4558  HE  ARG D 279     -11.542 -25.938 -52.916  1.00  0.00              
ATOM   4559 1HH1 ARG D 279     -11.763 -27.286 -49.720  1.00  0.00              
ATOM   4560 2HH1 ARG D 279     -10.018 -27.421 -49.642  1.00  0.00              
ATOM   4561 1HH2 ARG D 279      -9.498 -26.091 -52.853  1.00  0.00              
ATOM   4562 2HH2 ARG D 279      -8.734 -26.744 -51.417  1.00  0.00              
TER                                                                             
# All scores below are weighted scores, not raw scores.
#BEGIN_POSE_ENERGIES_TABLE 024.d16_v11.1_1_4dG_RalA3andExo84_0048_0001.pdb
label fa_atr fa_rep fa_sol fa_intra_rep pro_close fa_pair hbond_sr_bb hbond_lr_bb hbond_bb_sc hbond_sc dslf_ss_dst dslf_cs_ang dslf_ss_dih dslf_ca_dih rama omega fa_dun p_aa_pp ref total
weights 0.8 0.44 0.65 0.004 1 0.49 0.585 1.17 1.17 1.1 0.5 2 5 5 0.2 0.5 0.56 0.32 1 NA
pose -1099.91 102.624 545.972 2.4278 0.576213 -27.4398 -65.6893 -118.6 -30.9197 -33.3991 0 0 0 0 -7.37535 12.0566 196.232 -21.7067 -66.53 -611.686
SER_p:NtermProteinFull_1 -0.446637 0.00589813 0.208563 0.000873276 0 0.00963355 0 0 0 0 0 0 0 0 0 0.0158486 0.571486 0 -0.37 -0.00433465
LEU_2 -2.73444 0.229467 1.08003 0.00671657 0 0 0 0 0 0 0 0 0 0 -0.263868 0.0255452 1.81409 -0.063647 -0.1 -0.00610887
ALA_3 -2.50266 0.0387403 1.32974 0.000677522 0 0 0 0 0 0 0 0 0 0 -0.241606 0.018986 0 -0.0713188 0.16 -1.26744
TRP_4 -4.7246 1.143 2.28966 0.0217972 0 0 0 0 -0.301825 0 0 0 0 0 0.0540284 0.00313815 1.83645 -0.0251542 0.91 1.2065
HIS_5 -6.53576 0.415345 3.36714 0.00293947 0 0.072263 0 0 0 -0.355385 0 0 0 0 -0.0541135 0.36121 0.664084 0.00556785 0.56 -1.49671
ARG_6 -4.61991 0.0850586 2.62425 0.00756946 0 -0.558272 0 0 -0.765228 -0.0690392 0 0 0 0 0.136791 0.0139387 1.51699 0.125016 -0.98 -2.48284
VAL_7 -4.27826 0.334364 1.2676 0.0119046 0 0 0 0 0 0 0 0 0 0 -0.213577 0.0690908 0.0245862 -0.233042 0.29 -2.72733
ILE_8 -5.18034 0.547057 1.65363 0.015693 0 0 0 0 0 0 0 0 0 0 -0.239064 0.113085 0.826378 -0.373807 0.24 -2.39736
MET_9 -4.44368 0.235623 1.55067 0.00425046 0 0 0 0 0 0 0 0 0 0 -0.109672 0.00201484 0.878676 0.0336939 -0.34 -2.18842
VAL_10 -3.96083 0.495072 1.03375 0.010595 0 0 0 0 0 0 0 0 0 0 -0.197825 0.0010287 0.117943 -0.37759 0.29 -2.58785
GLY_11 -2.31824 0.231323 1.24132 0.000136632 0 0 0 0 -0.775907 0 0 0 0 0 0.200949 0.041718 0 -0.77003 -0.17 -2.31873
SER_12 -2.34002 0.218749 1.54113 0.000805534 0 -0.0623576 0 0 0 0 0 0 0 0 -0.2752 0.0102407 0.751491 -0.160362 -0.37 -0.685528
GLY_13 -1.06034 0.073135 0.606307 2.10886e-05 0 0 0 0 0 0 0 0 0 0 0.102607 0.0656381 0 0.466885 -0.17 0.0842506
GLY_14 -1.45268 0.138483 0.942818 2.3921e-05 0 0 0 0 -0.55854 0 0 0 0 0 -0.354584 0.0314237 0 -0.794702 -0.17 -2.21776
VAL_15 -4.28249 0.322961 1.81883 0.0101445 0 0 0 0 -0.81923 0 0 0 0 0 -0.0467844 0.00522612 0.294771 0.248525 0.29 -2.15805
GLY_16 -2.30954 0.338456 1.28628 2.31858e-05 0 0 0 0 0 0 0 0 0 0 0.00687749 0.0895542 0 -0.795795 -0.17 -1.55414
LYS_17 -5.81912 0.487995 3.70741 0.00754351 0 -0.0462006 0 0 -0.775907 0 0 0 0 0 -0.055921 9.52473e-05 2.45866 -0.0481234 -0.65 -0.733566
SER_18 -2.97372 0.288418 2.14716 0.0010489 0 -0.144523 0 0 0 -0.659088 0 0 0 0 -0.217286 0.0113651 0.617153 0.00670272 -0.37 -1.29277
ALA_19 -3.0819 0.358206 1.29132 0.000711667 0 0 0 0 0 0 0 0 0 0 -0.111818 3.97459e-06 0 -0.139904 0.16 -1.52338
LEU_20 -5.21848 0.19381 1.88586 0.00572363 0 0 0 0 0 0 0 0 0 0 -0.0962835 0.0485245 0.297926 -0.113821 -0.1 -3.09674
THR_21 -4.92403 0.207804 2.40539 0.0113626 0 -0.123699 0 0 0 -0.00822557 0 0 0 0 -0.0428789 0.0106666 0.0765629 0.092242 -0.27 -2.56481
LEU_22 -4.90894 0.269102 2.30528 0.00740394 0 0 0 0 0 0 0 0 0 0 -0.123762 0.145475 0.117743 -0.0915639 -0.1 -2.37926
GLN_23 -5.74118 0.395812 3.60318 0.0121047 0 -0.201183 0 0 0 0 0 0 0 0 -0.141561 0.00625898 1.12876 -0.107691 -0.97 -2.01549
PHE_24 -6.49238 0.66098 1.67118 0.0258356 0 0 0 0 -0.0216818 0 0 0 0 0 0.129823 0.0223654 0.155849 -0.156701 0.63 -3.37473
MET_25 -5.69772 0.47856 1.97754 0.00294252 0 0 0 0 -0.604181 0 0 0 0 0 -0.0438025 0.106366 2.58218 -0.0592215 -0.34 -1.59734
TRP_26 -4.21038 0.423508 2.11077 0.0236295 0 0 0 0 0 0 0 0 0 0 0.0775775 0.273866 0.750818 0.128553 0.91 0.488348
ASP_27 -2.63972 0.287193 1.86288 0.00499871 0 -0.262718 0 0 0 0 0 0 0 0 -0.122329 0.00673355 0.581719 -0.178111 -0.67 -1.12936
GLU_28 -3.15344 0.239907 1.87227 0.00532242 0 -0.104527 0 0 0 0 0 0 0 0 -0.0385712 0.00247077 0.744373 0.043633 -0.81 -1.19857
PHE_29 -4.40986 0.226915 1.16336 0.0254872 0 0 0 0 0 0 0 0 0 0 0.0662129 0.446482 0.388307 -0.05569 0.63 -1.51879
VAL_30 -2.05477 0.0602902 0.86678 0.0145044 0 0 0 0 0 0 0 0 0 0 -0.140582 0.000984699 0.11261 -0.182932 0.29 -1.03312
GLU_31 -1.32044 0.011952 0.782214 0.00557474 0 -0.419248 0 0 0 0 0 0 0 0 -0.117245 0.07935 0.839098 -0.160025 -0.81 -1.10877
ASP_32 -1.19268 0.0276994 0.807389 0.00359697 0 -0.00142468 0 0 0 0 0 0 0 0 -0.18435 0.0121515 0.466936 0.0352666 -0.67 -0.695417
TYR_33 -3.52942 0.147557 1.24601 0.0263103 0 0 0 0 -0.0844409 0 0 0 0 0 -0.280613 0.185507 0.468725 0.0141536 0.51 -1.29621
GLU_34 -2.20735 0.22155 1.2381 0.00732737 0.00024859 -0.130374 0 0 -0.450368 0 0 0 0 0 0.0301308 0.00695071 0.81995 0.108775 -0.81 -1.16507
PRO_35 -1.71039 0.293857 0.495314 0.00131411 0.030923 0 0 0 0 0 0 0 0 0 0.195517 0.0376989 0.411024 -0.462901 0.02 -0.687645
THR_36 -2.99162 0.115101 2.13802 0.00982129 0 -0.124777 0 0 -0.534809 0 0 0 0 0 -0.010081 0.0211438 0.0506081 -0.0974582 -0.27 -1.69405
PHE_37 -2.882 0.104857 1.66026 0.0245556 0 0 0 0 0 0 0 0 0 0 0.562974 0.109147 0.750949 -0.0827689 0.63 0.877974
ALA_38 -3.30672 0.157526 1.24931 0.000934295 0 0 0 0 0 0 0 0 0 0 1.05147 0.0271026 0 0.00908472 0.16 -0.651283
ASP_39 -4.03445 0.261505 2.61566 0.00289028 0 -0.240122 0 0 0 -0.0137994 0 0 0 0 0.185972 0.00515456 0.691789 0.380239 -0.67 -0.815159
SER_40 -3.33711 0.121991 1.98345 0.00155761 0 -0.0613166 0 0 0 -0.075092 0 0 0 0 0.0832814 0.079416 0.329615 0.260843 -0.37 -0.983374
TYR_41 -6.01352 0.554967 2.18261 0.0269429 0 0 0 0 0 -0.0137994 0 0 0 0 -0.14202 0.0217355 0.678791 -0.17663 0.51 -2.37092
LEU_42 -2.93381 0.846138 1.37848 0.0109101 0 0 0 0 0 0 0 0 0 0 0.125718 0.0558879 0.960063 0.0674789 -0.1 0.410863
LYS_43 -3.99265 0.256838 2.15795 0.00477181 0 -0.173609 0 0 -0.625863 0 0 0 0 0 0.11421 0.0437441 0.843334 -0.0040109 -0.65 -2.02528
LYS_44 -1.71996 0.107227 0.665973 0.00600691 0 -0.174667 0 0 0 0 0 0 0 0 -0.128939 0.0413268 1.64256 -0.0272461 -0.65 -0.237723
VAL_45 -3.90929 0.600677 1.19956 0.0110472 0 0 0 0 0 0 0 0 0 0 -0.0260564 0.0356622 0.0355321 -0.144682 0.29 -1.90755
VAL_46 -2.20939 0.176792 0.87242 0.00901156 0 0 0 0 0 0 0 0 0 0 -0.192119 0.00446858 0.00697884 -0.329898 0.29 -1.37173
LEU_47 -5.82359 0.597417 2.65336 0.00961814 0 0 0 0 0 0 0 0 0 0 0.11583 0.00260239 0.50488 -0.0944622 -0.1 -2.13435
ASP_48 -2.77784 0.237992 2.42608 0.00497434 0 -0.464102 0 0 0 -1.02579 0 0 0 0 -0.0953266 0.0183419 0.638335 -0.293014 -0.67 -2.00036
GLY_49 -1.14868 0.227452 0.53251 1.61058e-05 0 0 0 0 0 0 0 0 0 0 -0.346881 0.0028719 0 -0.792912 -0.17 -1.69562
GLU_50 -3.78311 0.333671 2.43752 0.00592533 0 -0.334875 0 0 0 -0.277039 0 0 0 0 -0.112964 0.00190394 0.923447 0.018706 -0.81 -1.59681
GLU_51 -1.50954 0.18935 0.761799 0.00548484 0 -0.174667 0 0 0 0 0 0 0 0 0.0255511 0.00239648 1.14927 0.0331675 -0.81 -0.327184
VAL_52 -4.46478 0.619576 1.73963 0.0128195 0 0 0 0 0 0 0 0 0 0 -0.0684491 0.0940111 0.0168489 -0.183497 0.29 -1.94384
ALA_53 -3.36102 1.04583 1.34416 0.000650016 0 0 0 0 0 0 0 0 0 0 0.107722 0.0129625 0 0.144733 0.16 -0.544951
ILE_54 -4.98807 1.05311 1.26908 0.0205213 0 0 0 0 0 0 0 0 0 0 -0.0992369 0.0509451 1.4922 -0.224905 0.24 -1.18635
ASP_55 -4.74477 0.218401 3.13977 0.00402666 0 -0.270585 0 0 0 -0.075092 0 0 0 0 0.134172 0.00274534 1.29454 0.371373 -0.67 -0.595421
ILE_56 -5.50779 0.463474 1.52288 0.0199593 0 0 0 0 0 0 0 0 0 0 -0.186821 0.0204084 0.159139 -0.386476 0.24 -3.65522
PHE_57 -4.93203 0.17818 2.43361 0.0231078 0 0 0 0 0 0 0 0 0 0 0.00609399 0.0047068 0.337258 -0.0810673 0.63 -1.40014
ASP_58 -4.46277 0.167224 3.36185 0.00871726 0 -0.402899 0 0 0 -0.667314 0 0 0 0 -0.0671047 0.0239575 0.286808 -0.124641 -0.67 -2.54617
THR_59 -3.06918 0.173308 1.56171 0.00713057 0 0.000298389 0 0 -0.149576 0 0 0 0 0 -0.0890259 0.202528 0.311682 -0.385664 -0.27 -1.70679
ALA_60 -2.16054 0.265696 1.33081 0.000796499 0 0 0 0 -0.149576 0 0 0 0 0 -0.322046 0.0338115 0 -0.105232 0.16 -0.946272
GLY_61 -1.37759 0.0870267 0.767432 1.46069e-05 0 0 0 0 0 0 0 0 0 0 -0.00815721 0.0666786 0 0.261115 -0.17 -0.37348
LEU_62 -1.22431 0.200126 0.675459 0.00694884 0 0 0 0 0 0 0 0 0 0 -0.115017 0.000824207 0.137254 -0.104812 -0.1 -0.523525
ASP_63 -2.84991 0.074567 2.33274 0.00717073 0 -0.380812 0 0 -0.156597 0 0 0 0 0 0.216624 0.00899918 0.677889 0.24397 -0.67 -0.495359
GLN_64 -1.25073 0.0444534 1.05888 0.00521077 0 -0.337697 0 0 -0.0445043 -0.00619631 0 0 0 0 -0.155548 0.00214465 0.848278 -0.116064 -0.97 -0.921773
GLN_65 -3.44685 0.134539 2.12839 0.00477524 0 -0.363256 0 0 -0.112092 0 0 0 0 0 -0.0695622 0.00929771 1.01226 0.0628462 -0.97 -1.60964
ALA_66 -2.77184 0.202086 1.97413 0.000750447 0 0 0 0 0 0 0 0 0 0 -0.187787 0.0181459 0 -0.154923 0.16 -0.759438
SER_67 -2.68666 0.220168 1.59069 0.000808655 0 -0.148474 0 0 0 0 0 0 0 0 -0.112267 0.00204923 0.480821 0.108093 -0.37 -0.914773
HIS_D_68 -7.18815 0.937156 3.7534 0.00380654 0 -0.216108 0 0 0 0 0 0 0 0 -0.0315555 0.0904704 1.12146 0.0419414 0.56 -0.927579
ARG_69 -7.26598 0.541539 5.01616 0.0233805 0 -0.541402 0 0 0 -0.770936 0 0 0 0 -0.0232925 0.0313511 2.24437 -0.0984029 -0.98 -1.82321
ASP_70 -5.90261 0.389717 4.24584 0.00320886 0 -0.736579 0 0 0 -1.61257 0 0 0 0 -0.169237 0.0102248 0.572319 0.00108819 -0.67 -3.8686
ASP_71 -3.95488 0.325618 2.45565 0.0030676 0 -0.208536 0 0 0 0 0 0 0 0 -0.139051 0.000694777 0.299965 0.0180816 -0.67 -1.86939
TYR_72 -5.74514 0.46773 2.50876 0.0238185 0 0 0 0 -0.677276 0 0 0 0 0 -0.0167307 6.83608e-05 1.30963 -0.0377557 0.51 -1.6569
PHE_73 -6.05869 0.338778 1.70929 0.0315021 0 0 0 0 0 0 0 0 0 0 0.0291022 0.058614 1.47643 -0.0839158 0.63 -1.86889
ARG_74 -3.57354 0.638234 2.42536 0.0104445 0 -0.325069 0 0 -1.0565 0 0 0 0 0 -0.219547 0.0151349 2.50005 -0.0747097 -0.98 -0.640138
SER_75 -2.49504 0.184451 1.77311 0.0018006 0 -0.00844911 0 0 -0.675555 0 0 0 0 0 -0.252496 0.000360931 0.119155 -0.185807 -0.37 -1.90847
GLY_76 -2.30948 0.665962 1.26735 1.88656e-05 0 0 0 0 -0.641071 0 0 0 0 0 -0.0441973 0.00031439 0 -0.293999 -0.17 -1.5251
GLU_77 -4.73142 0.224765 3.26993 0.00403799 0 -0.622703 0 0 -0.673385 -0.0791513 0 0 0 0 0.289332 0.00427649 0.842518 -0.0756852 -0.81 -2.35748
GLY_78 -3.08913 0.412804 1.24113 0.000228796 0 0 0 0 0 0 0 0 0 0 0.555234 0.0124554 0 0.351139 -0.17 -0.686141
PHE_79 -7.0287 0.850836 1.4666 0.0255145 0 0 0 0 0 0 0 0 0 0 -0.12944 0.167316 0.560153 -0.112956 0.63 -3.57068
LEU_80 -4.7973 0.563694 1.03661 0.00865064 0 0 0 0 0 0 0 0 0 0 0.07828 0.000895082 0.858579 -0.0966333 -0.1 -2.44722
CYS_81 -3.42746 0.0961917 1.70891 0.00194919 0 0 0 0 0 0 0 0 0 0 0.0300516 0.0236608 0.284819 -0.0277121 1.7 0.390413
VAL_82 -4.01336 0.286179 1.13976 0.0179494 0 0 0 0 0 0 0 0 0 0 -0.190522 0.00450376 0.0985552 -0.246052 0.29 -2.61298
PHE_83 -7.57673 0.674291 1.82956 0.0260963 0 0 0 0 0 0 0 0 0 0 -0.103613 0.0366102 0.467134 -0.179231 0.63 -4.19588
SER_84 -4.24593 0.623804 2.752 0.0018946 0 -0.0943146 0 0 -1.26806 -0.408997 0 0 0 0 0.00851606 0.0821593 0.609155 0.165891 -0.37 -2.14388
ILE_85 -5.89984 0.327377 2.74654 0.0210649 0 0 0 0 0 0 0 0 0 0 -0.0321986 0.000106743 0.573077 0.240043 0.24 -1.78383
THR_86 -3.87786 0.624433 2.06141 0.00527011 0 0.0602721 0 0 -0.506351 -0.408997 0 0 0 0 -0.175908 0.0204668 0.135353 -0.0722886 -0.27 -2.40419
GLU_87 -4.73647 0.399789 3.18558 0.0127212 0 -0.0533465 0 0 -0.449091 0 0 0 0 0 0.324018 0.00150385 1.63862 0.0111945 -0.81 -0.475476
MET_88 -3.91132 0.183136 2.10989 0.00686417 0 0 0 0 -0.465585 0 0 0 0 0 -0.0509859 0.028582 1.30979 -0.0352805 -0.34 -1.16491
GLU_89 -2.98321 0.291657 1.70669 0.00536095 0 0.0600621 0 0 -0.449091 0 0 0 0 0 -0.248465 0.0344568 0.82713 -0.144174 -0.81 -1.70957
SER_90 -4.07429 0.335466 2.41622 0.00113249 0 -0.169663 0 0 -0.761708 0 0 0 0 0 -0.181585 0.12132 0.354812 -0.000987919 -0.37 -2.32929
PHE_91 -8.30115 0.959369 3.06626 0.0259503 0 0 0 0 0 0 0 0 0 0 0.00592466 0.000794432 0.665076 -0.000955365 0.63 -2.94873
ALA_92 -2.93351 0.287385 1.68227 0.000765322 0 0 0 0 0 0 0 0 0 0 -0.18114 0.000150594 0 -0.169484 0.16 -1.15356
ALA_93 -3.5182 0.488448 1.67878 0.000923525 0 0 0 0 0 0 0 0 0 0 -0.256034 0.107878 0 -0.0738425 0.16 -1.41204
THR_94 -5.05163 0.489564 2.85405 0.00402478 0 0.0598622 0 0 0 -0.447125 0 0 0 0 -0.129265 0.159963 0.332556 0.129416 -0.27 -1.86859
ALA_95 -2.92443 0.226786 1.64807 0.000678935 0 0 0 0 0 0 0 0 0 0 -0.174378 0.0225014 0 -0.136845 0.16 -1.17762
ASP_96 -3.09005 0.197826 1.89016 0.00325783 0 0.040761 0 0 0 0 0 0 0 0 -0.165312 0.000199082 0.357273 -0.0286278 -0.67 -1.46452
PHE_97 -6.0009 0.509082 2.24051 0.0210043 0 0 0 0 0 0 0 0 0 0 -0.0457394 0.0225587 1.05181 0.0338992 0.63 -1.53777
ARG_98 -7.61345 0.664092 4.10899 0.0117345 0 -0.00654815 0 0 0 0 0 0 0 0 -0.19792 0.0278158 2.13172 -0.0803788 -0.98 -1.93395
GLU_99 -3.14236 0.273852 1.7995 0.00671423 0 -0.021768 0 0 0 0 0 0 0 0 -0.114799 0.000716672 0.899639 -0.092993 -0.81 -1.2015
GLN_100 -5.2176 0.383259 3.48482 0.00546507 0 -0.198386 0 0 0 0 0 0 0 0 -0.13173 0.00895459 0.934107 -0.0980063 -0.97 -1.79912
ILE_101 -5.68544 0.421733 1.36731 0.0223786 0 0 0 0 0 0 0 0 0 0 -0.0137651 0.0143937 0.187474 -0.0689693 0.24 -3.51489
LEU_102 -4.42029 0.33804 2.15443 0.00737361 0 0 0 0 0 0 0 0 0 0 -0.107585 0.0164125 0.285493 -0.116232 -0.1 -1.94237
ARG_103 -4.47701 0.341001 3.46891 0.015382 0 -0.527249 0 0 0 -0.841638 0 0 0 0 -0.137007 0.00770217 1.96792 -0.058889 -0.98 -1.22087
VAL_104 -5.13811 0.52739 2.67832 0.0185236 0 0 0 0 -1.0565 0 0 0 0 0 -0.0184539 0.00168615 0.0995717 -0.0621272 0.29 -2.65969
LYS_105 -4.0661 0.426246 2.08548 0.00962244 0 -0.18304 0 0 -0.641071 0 0 0 0 0 -0.212886 0.0310943 2.22361 -0.0578497 -0.65 -1.03489
GLU_106 -1.82621 0.261513 1.16881 0.007129 0 -0.134405 0 0 0 0 0 0 0 0 0.000253042 0.111604 0.591812 0.0703555 -0.81 -0.55914
ASP_107 -3.93715 0.430268 2.96501 0.0105973 0 -0.606759 0 0 -0.253552 -0.692275 0 0 0 0 0.153238 0.0214603 0.23092 -0.481534 -0.67 -2.82978
GLU_108 -1.48193 0.212098 0.902838 0.00554648 0 -0.008834 0 0 0 0 0 0 0 0 -0.267437 0.00233108 0.925294 -0.122993 -0.81 -0.643086
ASN_109 -2.59768 0.373579 1.91139 0.00693937 0 -0.16245 0 0 -0.445525 0 0 0 0 0 -0.241629 0.00557052 0.737437 -0.370682 -0.89 -1.67305
VAL_110 -3.84846 0.674756 1.60481 0.0213996 0.0100468 0 0 0 0 0 0 0 0 0 -0.181557 0.0375382 1.24008 0.104043 0.29 -0.0473422
PRO_111 -4.27089 0.643376 1.37072 0.00139802 0.0875366 0 0 0 0 0 0 0 0 0 -0.00114757 0.00554871 0.423046 -0.549995 0.02 -2.27041
PHE_112 -5.78026 0.233452 1.89548 0.0245209 0 0 0 0 -0.112374 0 0 0 0 0 0.0650238 0.0272177 0.505388 -0.0620693 0.63 -2.57362
LEU_113 -4.49142 0.327863 1.43385 0.0079166 0 0 0 0 0 0 0 0 0 0 0.00441542 0.00253273 0.492881 -0.035575 -0.1 -2.35754
LEU_114 -5.35566 0.284615 1.38505 0.00742427 0 0 0 0 0 0 0 0 0 0 -0.107491 0.0359657 0.405958 -0.105542 -0.1 -3.54969
VAL_115 -5.11904 0.228104 1.40168 0.0160882 0 0 0 0 0 0 0 0 0 0 -0.158815 0.0185636 0.0103068 -0.342598 0.29 -3.65571
GLY_116 -3.0823 0.263429 1.49844 1.94481e-05 0 0 0 0 0 0 0 0 0 0 1.28123 0.0502235 0 0.663327 -0.17 0.504367
ASN_117 -5.34517 0.618566 4.14013 0.00606008 0 -0.250054 0 0 -1.3608 -0.329352 0 0 0 0 0.0462686 0.0622242 1.56978 -0.0337885 -0.89 -1.76613
LYS_118 -4.80708 0.843296 3.1625 0.00553317 0 0.0758341 0 0 -1.05202 0 0 0 0 0 0.00465884 0.0260184 0.877013 0.106547 -0.65 -1.4077
SER_119 -2.95499 0.49638 1.95407 0.00146019 0 -0.27185 0 0 0 0 0 0 0 0 -0.246739 0.0686285 0.120409 -0.200405 -0.37 -1.40304
ASP_120 -3.41656 0.579715 2.85052 0.00386178 0 -0.369745 0 0 0 -0.600594 0 0 0 0 -0.219787 0.00500565 1.45269 -0.0797359 -0.67 -0.464631
LEU_121 -4.33294 0.67882 2.07598 0.00878389 0 0 0 0 0 0 0 0 0 0 0.404787 4.72087e-06 0.0220146 0.0730105 -0.1 -1.16954
GLU_122 -3.01392 0.562124 2.37085 0.0138636 0 -0.388088 0 0 0 -0.59813 0 0 0 0 -0.00773056 0.0019364 1.87259 -0.111229 -0.81 -0.107735
ASP_123 -1.26302 0.228678 0.733137 0.00331058 0 -0.000955893 0 0 0 0 0 0 0 0 -0.177936 0.0131266 0.381647 -0.0234321 -0.67 -0.775444
LYS_124 -2.94474 0.415931 1.3276 0.00466931 0 -0.0304683 0 0 0 0 0 0 0 0 -0.185961 0.0476406 0.663213 -0.0854056 -0.65 -1.43752
ARG_125 -6.19557 0.500045 4.52476 0.0153493 0 -0.72936 0 0 -0.507315 -1.85834 0 0 0 0 -0.172854 0.297618 1.6805 0.0681068 -0.98 -3.35706
GLN_126 -3.68573 0.131363 2.39092 0.00411782 0 -0.0813967 0 0 -0.465585 0 0 0 0 0 0.0511784 0.0932845 0.952111 -0.125734 -0.97 -1.70547
VAL_127 -4.99766 0.38773 1.90623 0.0117244 0 0 0 0 -0.507315 0 0 0 0 0 -0.171526 0.0165417 0.0452549 -0.243399 0.29 -3.26241
SER_128 -3.4639 0.336426 2.3128 0.00161173 0 -0.121519 0 0 -0.78956 0 0 0 0 0 -0.267316 0.036864 0.24452 -0.241828 -0.37 -2.3219
VAL_129 -3.20875 0.252265 1.92869 0.0133329 0 0 0 0 0 0 0 0 0 0 -0.0472317 0.0029365 0.0452318 0.0212044 0.29 -0.702317
GLU_130 -2.68404 0.42759 1.66629 0.00547461 0 -0.01803 0 0 0 0 0 0 0 0 -0.207403 0.00653808 0.904441 -0.115824 -0.81 -0.824965
GLU_131 -5.31923 0.443262 3.38043 0.00289221 0 -0.0488835 0 0 -0.78956 0 0 0 0 0 0.0730958 0.17945 1.63317 -0.0986807 -0.81 -1.35405
ALA_132 -4.35008 0.51258 1.37288 0.000796587 0 0 0 0 0 0 0 0 0 0 -0.231251 0.000131152 0 -0.158305 0.16 -2.69325
LYS_133 -4.10843 0.402011 1.85878 0.00316214 0 -0.0285154 0 0 0 0 0 0 0 0 -0.237412 0.0727136 1.12792 -0.0474112 -0.65 -1.60718
ASN_134 -3.8837 0.291225 2.57691 0.0043449 0 -0.0485464 0 0 0 0 0 0 0 0 0.0205289 0.0775638 0.336548 0.109201 -0.89 -1.40592
ARG_135 -7.23185 0.564221 4.16924 0.011244 0 0.0244981 0 0 0 -0.447125 0 0 0 0 -0.127932 0.0366286 2.41876 -0.0627531 -0.98 -1.62507
ALA_136 -4.62829 0.296697 1.8232 0.000782472 0 0 0 0 0 0 0 0 0 0 -0.243907 0.0297674 0 -0.157514 0.16 -2.71927
GLU_137 -3.07009 0.544557 1.84388 0.00719992 0 -0.055716 0 0 0 0 0 0 0 0 -0.154915 0.00480987 0.981022 -0.105506 -0.81 -0.814762
GLN_138 -2.19043 0.185647 1.11 0.00457989 0 -0.0427066 0 0 0 0 0 0 0 0 -0.230373 0.0279766 0.81993 -0.0583565 -0.97 -1.34373
TRP_139 -8.15723 1.16147 2.82056 0.0251183 0 0 0 0 0 0 0 0 0 0 -0.168117 0.0870696 0.905413 0.0139689 0.91 -2.40175
ASN_140 -1.72912 0.367003 1.0724 0.0117671 0 0 0 0 0 0 0 0 0 0 -0.246731 0.00231752 0.758729 -0.508301 -0.89 -1.16193
VAL_141 -3.79934 0.219773 1.44854 0.0131272 0 0 0 0 0 0 0 0 0 0 -0.0684577 0.000474242 0.0394374 -0.184133 0.29 -2.04058
ASN_142 -1.89215 0.0630859 1.1066 0.00387649 0 -0.0951935 0 0 0 0 0 0 0 0 -0.0304786 0.00827082 0.592774 0.0281156 -0.89 -1.1051
TYR_143 -6.14771 0.743579 1.94152 0.0260521 0 0 0 0 0 -0.492313 0 0 0 0 -0.0636193 0.00961641 1.07715 -0.0982368 0.51 -2.49397
VAL_144 -3.88443 0.488678 1.23527 0.0198282 0 0 0 0 0 0 0 0 0 0 -0.0540589 0.0160456 0.667844 -0.143096 0.29 -1.36391
GLU_145 -4.11783 0.64889 3.12753 0.00379553 0 -0.379635 0 0 -0.56918 -1.75252 0 0 0 0 -0.0422894 0.0181116 1.05356 0.0625946 -0.81 -2.75697
THR_146 -4.61798 0.362334 2.78436 0.0109807 0 -0.19093 0 0 0 -0.329352 0 0 0 0 -0.153964 0.167067 0.146681 -0.409221 -0.27 -2.50002
SER_147 -4.77025 0.407182 3.39743 0.00249407 0 -0.211998 0 0 -0.556351 -1.13519 0 0 0 0 0.399068 0.023291 0.172862 -0.0530629 -0.37 -2.69452
ALA_148 -3.09428 0.210058 1.11853 0.000702956 0 0 0 0 -0.0480969 0 0 0 0 0 -0.222871 0.00190326 0 -0.106448 0.16 -1.9805
LYS_149 -3.33773 0.355348 1.64823 0.00543363 0 -0.595702 0 0 0 0 0 0 0 0 -0.109311 0.0199486 0.903173 -0.042735 -0.65 -1.80335
THR_150 -2.56455 0.382139 1.75414 0.0048421 0 -0.111778 0 0 -0.556351 -0.534594 0 0 0 0 -0.141073 0.221574 0.0140876 -0.0690212 -0.27 -1.87059
ARG_151 -2.79167 0.28555 1.69874 0.0117797 0 -0.0720953 0 0 0 0 0 0 0 0 0.106948 0.0415453 0.99594 0.221748 -0.98 -0.481507
ALA_152 -2.85942 0.312877 1.69434 0.00110522 0 0 0 0 0 0 0 0 0 0 -0.110915 0.0150891 0 0.147863 0.16 -0.639063
ASN_153 -3.39052 0.189129 1.95209 0.00669019 0 -0.0996085 0 0 -0.56918 0 0 0 0 0 -0.185819 0.0560358 0.704756 -0.424206 -0.89 -2.65063
VAL_154 -4.22004 0.583461 1.43412 0.0124017 0 0 0 0 0 0 0 0 0 0 0.0455951 0.0154028 0.00849565 -0.123414 0.29 -1.95398
ASP_155 -3.28868 0.368185 1.81561 0.00298214 0 -0.0863732 0 0 0 0 0 0 0 0 -0.169097 0.00528601 0.326724 -0.012155 -0.67 -1.70752
LYS_156 -4.05898 0.523918 2.47645 0.00790074 0 -0.356749 0 0 0 -0.447614 0 0 0 0 0.0369059 0.0739928 1.53147 -0.0753153 -0.65 -0.938028
VAL_157 -4.62531 0.84066 0.990774 0.00924753 0 0 0 0 0 0 0 0 0 0 -0.103196 0.0548715 0.605266 0.152769 0.29 -1.78492
PHE_158 -7.69264 0.89212 1.51185 0.0215775 0 0 0 0 0 0 0 0 0 0 0.0435521 0.00475626 0.308719 0.022781 0.63 -4.25728
PHE_159 -6.06247 0.516449 2.38837 0.0215978 0 0 0 0 0 0 0 0 0 0 -0.089949 0.00193623 0.391035 0.0788188 0.63 -2.12422
ASP_160 -4.45881 0.336671 3.24178 0.00285149 0 -0.534771 0 0 0 -0.537156 0 0 0 0 -0.126657 0.0920052 0.333574 0.0173147 -0.67 -2.30319
LEU_161 -6.14559 0.963515 1.98597 0.00865503 0 0 0 0 0 0 0 0 0 0 -0.112139 0.108579 0.60907 -0.117316 -0.1 -2.79926
MET_162 -6.6523 0.924652 2.23246 0.00350213 0 0 0 0 0 0 0 0 0 0 -0.105256 0.135533 1.2066 -0.0893303 -0.34 -2.68414
ARG_163 -6.00228 0.567579 4.24376 0.0110401 0 -0.494626 0 0 0 -0.756468 0 0 0 0 -0.211597 0.00302003 1.84792 -0.0837254 -0.98 -1.85539
GLU_164 -4.84124 0.284646 2.80666 0.00474274 0 -0.0706809 0 0 -0.112374 0 0 0 0 0 -0.213078 0.0167873 0.878642 -0.142597 -0.81 -2.19849
ILE_165 -6.71962 0.530383 2.34611 0.0177261 0 0 0 0 0 0 0 0 0 0 -0.0438642 0.00130054 0.131863 -0.0682459 0.24 -3.56434
ARG_166 -6.01507 0.464399 4.25624 0.0103057 0 -0.734153 0 0 0 -0.635903 0 0 0 0 -0.161405 0.00667634 1.81193 -0.0765299 -0.98 -2.0535
ALA_167 -3.35025 0.199495 1.63365 0.000783586 0 0 0 0 0 0 0 0 0 0 -0.161467 0.0736098 0 -0.157003 0.16 -1.60118
ARG_168 -5.75471 0.512594 4.0464 0.0155339 0 -0.88694 0 0 -0.191973 -0.716663 0 0 0 0 -0.170856 0.0222825 3.27808 -0.0704198 -0.98 -0.896669
LYS_169 -5.26813 0.381558 3.96339 0.00334761 0 -0.189866 0 0 -0.301825 -0.434536 0 0 0 0 -0.207649 0.0936931 1.08811 -0.0406099 -0.65 -1.56253
MET_170 -3.03005 0.269709 1.51979 0.00852718 0 0 0 0 0 0 0 0 0 0 0.0382225 0.0253443 1.14758 -0.0353599 -0.34 -0.396242
GLU_171 -2.49962 0.0691415 1.49452 0.00550102 0 -0.154412 0 0 0 0 0 0 0 0 -0.269084 0.00140056 0.845178 -0.139913 -0.81 -1.45729
ASP_172 -2.37901 0.170154 1.83506 0.0034616 0 -0.328433 0 0 0 -0.0243882 0 0 0 0 -0.163032 0.0189206 0.57024 -0.0734276 -0.67 -1.04045
SER_p:CtermProteinFull_173 -1.49218 0.0668205 1.15896 0.00480385 0 0 0 0 0 0 0 0 0 0 0 0 0.340913 0 -0.37 -0.290683
GLY_p:NtermProteinFull_174 -0.797499 0.0546203 0.724584 0.000141838 0 0 0 0 -0.139748 0 0 0 0 0 0 0.0303404 0 0 -0.17 -0.297561
GLN_175 -2.12943 0.0826262 1.91241 0.0043917 0 -0.0870397 0 0 0 -0.398376 0 0 0 0 -0.23646 0.145984 1.34833 0.0682661 -0.97 -0.259295
TYR_176 -3.793 0.200614 1.80432 0.0265634 0 0 0 0 0 0 0 0 0 0 -0.111277 0.0127685 0.267312 -0.303759 0.51 -1.38646
LEU_177 -3.2151 0.164242 1.00494 0.0066203 0 0 0 0 0 0 0 0 0 0 -0.0962424 0.0038147 0.275367 -0.0788203 -0.1 -2.03518
VAL_178 -3.25442 0.145166 0.851911 0.0177063 0 0 0 0 0 0 0 0 0 0 0.0838739 0.0127179 0.0285354 -0.0691069 0.29 -1.89362
TYR_179 -6.40818 0.497393 2.52045 0.0222544 0 0 0 0 0 -0.302084 0 0 0 0 -0.033326 0.000427331 0.789553 -0.0926724 0.51 -2.49619
ASN_180 -3.26869 0.172801 1.58517 0.00575437 0 0.00272868 0 0 0 -0.447416 0 0 0 0 0.0603878 0.000376768 1.36609 0.125122 -0.89 -1.28767
GLY_181 -2.84723 0.0950762 1.66286 0.000176389 0 0 0 0 0 0 0 0 0 0 0.246215 0.0182298 0 -0.643608 -0.17 -1.63828
ASP_182 -2.34096 0.0352891 1.71225 0.00280124 0 -0.0937545 0 0 0 -0.424344 0 0 0 0 -0.0870663 5.06852e-05 0.648134 0.0648706 -0.67 -1.15273
LEU_183 -5.18438 0.447788 1.68831 0.00532382 0 0 0 0 0 0 0 0 0 0 -0.00320769 0.117518 0.277481 0.0911387 -0.1 -2.66003
VAL_184 -3.9896 0.100395 1.98706 0.0103971 0 0 0 0 0 0 0 0 0 0 -0.191039 0.00311627 0.0109423 -0.325953 0.29 -2.10468
GLU_185 -5.67918 0.32568 3.3257 0.00700514 0 -0.344583 0 0 0 -1.14589 0 0 0 0 -0.198283 0.128667 1.10412 -0.018191 -0.81 -3.30496
TYR_186 -7.01283 0.577977 2.76058 0.0229287 0 0 0 0 0 -0.552256 0 0 0 0 -0.15314 0.00561523 0.405188 -0.211563 0.51 -3.64751
GLU_187 -5.07886 0.336482 3.32368 0.00789245 0 0.079189 0 0 -0.698495 -0.270487 0 0 0 0 -0.215756 0.109604 2.23982 0.0207414 -0.81 -0.956186
ALA_188 -2.71849 0.21172 1.37811 0.00100815 0 0 0 0 0 0 0 0 0 0 -0.104183 0.0478269 0 -0.154881 0.16 -1.17888
ASP_189 -3.00736 0.147518 2.17225 0.00280286 0 -0.322809 0 0 -0.382065 -0.0690392 0 0 0 0 -0.136082 0.00483747 0.466154 -0.0883653 -0.67 -1.88216
HIS_D_190 -3.46377 0.409401 1.90363 0.00485082 0 -0.0838742 0 0 -0.31643 -0.270487 0 0 0 0 -0.0818149 0.0520257 1.12881 -0.252581 0.56 -0.410253
MET_191 -3.11583 0.605793 1.27589 0.00581754 0 0 0 0 0 0 0 0 0 0 0.0988881 0.113065 1.59398 0.194406 -0.34 0.432002
ALA_192 -2.41298 0.165845 1.24796 0.00094825 0 0 0 0 0 0 0 0 0 0 -0.233366 0.000440217 0 0.00238753 0.16 -1.06876
GLN_193 -2.41795 0.0910635 1.0495 0.00533937 0 -0.0834576 0 0 0 0 0 0 0 0 -0.206016 0.0256435 0.793476 0.0127808 -0.97 -1.69962
LEU_194 -3.6026 0.184442 1.61 0.00939527 0 0 0 0 0 0 0 0 0 0 2.59463 3.04177e-05 0.159355 0.0882185 -0.1 0.943478
GLN_195 -2.73391 0.15565 1.76632 0.00492675 0 -0.0133995 0 0 0 0 0 0 0 0 -0.0401227 0.0734647 0.960805 0.0120154 -0.97 -0.784257
ARG_196 -2.2496 0.05159 1.39741 0.0101718 0 -0.0615089 0 0 0 0 0 0 0 0 -0.220571 0.00287232 1.42836 -0.00937982 -0.98 -0.630651
VAL_197 -4.32141 0.395835 1.89623 0.0149532 0 0 0 0 0 0 0 0 0 0 -0.0842267 0.0391421 0.0443054 -0.197793 0.29 -1.92296
HIS_D_198 -6.02548 0.328783 3.01212 0.00375986 0 -0.030213 0 0 0 -0.87176 0 0 0 0 -0.0300057 0.0105234 1.83303 0.0503944 0.56 -1.15885
GLY_199 -3.08573 0.143805 1.38603 4.18183e-05 0 0 0 0 0 0 0 0 0 0 0.464017 0.0280419 0 0.424448 -0.17 -0.809346
PHE_200 -5.38675 0.291412 1.6261 0.0236353 0 0 0 0 0 0 0 0 0 0 0.0485278 0.027309 0.334035 -0.193136 0.63 -2.59887
LEU_201 -6.13981 0.736227 1.82963 0.0185999 0 0 0 0 0 0 0 0 0 0 -0.129989 0.0109714 3.09772 -0.0798685 -0.1 -0.756524
MET_202 -5.2734 0.57366 2.4514 0.00403142 0 0 0 0 0 0 0 0 0 0 0.0653005 0.198011 1.12114 0.154693 -0.34 -1.04517
ASN_203 -3.90109 0.11486 2.94013 0.00835604 0 -0.162559 0 0 -0.139748 0 0 0 0 0 -0.0474004 0.108502 0.771449 -0.12378 -0.89 -1.32128
ASP_204 -3.53696 0.377713 2.59967 0.00685517 0 -0.316534 0 0 0 -0.398376 0 0 0 0 0.408274 3.50439e-05 0.170348 -0.226101 -0.67 -1.58507
CYS_205 -4.24385 0.357607 2.12125 0.00193573 0 0 0 0 0 0 0 0 0 0 -0.0141911 0.0804115 0.16249 -0.146788 1.7 0.0188636
LEU_206 -5.01985 0.262322 1.15539 0.00913796 0 0 0 0 0 0 0 0 0 0 -0.00118339 0.0282769 0.438532 -0.111402 -0.1 -3.33877
LEU_207 -4.38463 0.18897 1.50661 0.00684203 0 0 0 0 0 0 0 0 0 0 -0.0527588 0.00246415 0.375727 -0.125027 -0.1 -2.5818
VAL_208 -3.88631 0.0402289 1.54659 0.0106421 0 0 0 0 0 0 0 0 0 0 -0.188182 0.00509221 0.00696405 -0.319624 0.29 -2.49459
ALA_209 -2.79181 0.0965815 1.59382 0.000966115 0 0 0 0 0 0 0 0 0 0 0.0786627 0.00786658 0 0.227818 0.16 -0.626093
THR_210 -2.97236 0.11364 1.93338 0.00839015 0 0.0177099 0 0 0 0 0 0 0 0 -0.0259505 0.00631603 0.0472538 -0.0942639 -0.27 -1.23589
TRP_211 -3.23966 0.118436 1.13591 0.0212132 0 0 0 0 0 0 0 0 0 0 -0.0253951 0.129812 0.525446 -0.0508225 0.91 -0.475062
LEU_212 -3.45093 0.358282 1.69782 0.0107231 0.00118025 0 0 0 0 0 0 0 0 0 0.168407 0.00527841 0.357473 -0.0399589 -0.1 -0.991732
PRO_213 -1.69659 0.39014 0.516901 0.000981212 0.0287234 0 0 0 0 0 0 0 0 0 -0.190917 0.207723 0.174199 -0.475079 0.02 -1.02392
GLN_214 -3.2798 0.3983 1.99476 0.00422477 0 0 0 0 0 0 0 0 0 0 -0.0826992 0.173304 1.02308 -0.00302325 -0.97 -0.74185
ARG_215 -1.52779 0.347946 0.991942 0.00955233 0 -0.0881392 0 0 -0.157074 0 0 0 0 0 0.198133 0.008886 1.28553 -0.0842755 -0.98 0.00470353
ARG_216 -1.62417 0.215423 1.01202 0.012049 0 -0.0881392 0 0 -0.157074 0 0 0 0 0 0.158966 0.0752005 1.19366 -0.290663 -0.98 -0.472722
GLY_217 -1.61774 0.364343 1.0476 0.000143483 0 0 0 0 0 0 0 0 0 0 2.09427 0.0328036 0 -0.2354 -0.17 1.51602
MET_218 -2.51451 0.368027 1.06077 0.00540925 0 0 0 0 0 0 0 0 0 0 0.275288 0.0101381 1.06225 0.128664 -0.34 0.0560389
TYR_219 -4.25418 0.226611 1.95595 0.0245335 0 0 0 0 0 0 0 0 0 0 -0.152097 0.00237416 0.842884 -0.101611 0.51 -0.945535
ARG_220 -2.58467 0.136821 0.84289 0.0110569 0 0.00187247 0 0 0 0 0 0 0 0 0.00398022 0.0228535 2.65891 -0.0705082 -0.98 0.0432068
TYR_221 -3.59501 0.148974 1.88781 0.024789 0 0 0 0 0 0 0 0 0 0 -0.0246046 0.000197079 0.519283 -0.115152 0.51 -0.643709
ASN_222 -2.20151 0.0595632 1.25738 0.00320591 0 0.00197895 0 0 0 0 0 0 0 0 -0.00271835 0.0446035 0.888908 0.110407 -0.89 -0.728188
ALA_223 -3.14753 0.084557 1.51374 0.00100462 0 0 0 0 0 0 0 0 0 0 0.23913 0.120749 0 0.358592 0.16 -0.669754
LEU_224 -3.02289 0.126988 0.662798 0.0145341 0 0 0 0 0 0 0 0 0 0 -0.0927097 0.118893 0.510338 -0.145913 -0.1 -1.92796
TYR_225 -6.84912 0.564668 2.588 0.0239211 0.00132963 0 0 0 0 -1.04921 0 0 0 0 0.0753039 0.0187534 0.180223 -0.114484 0.51 -4.05061
PRO_226 -3.59667 0.48606 1.35971 0.000900245 0.0909551 0 0 0 0 0 0 0 0 0 -0.260915 0.0486205 0.170553 -0.618344 0.02 -2.29913
LEU_227 -4.78728 0.488687 1.69097 0.00930645 0 0 0 0 0 0 0 0 0 0 -0.151489 0.0667405 0.0700179 0.0212737 -0.1 -2.69178
ASP_228 -3.41754 0.483964 2.60704 0.00926366 0 -0.244923 0 0 0 -0.472923 0 0 0 0 -0.252498 0.00982303 0.615418 -0.217496 -0.67 -1.54987
ARG_229 -3.34829 0.769067 1.73169 0.00685917 0 -0.063217 0 0 0 0 0 0 0 0 0.171673 0.0580981 0.88464 -0.102141 -0.98 -0.871616
LEU_230 -5.08127 0.325938 1.02983 0.0102429 0 0 0 0 0 0 0 0 0 0 -0.100346 0.0258533 0.273751 -0.0394339 -0.1 -3.65543
ALA_231 -3.06535 0.0566497 1.3173 0.000818466 0 0 0 0 0 0 0 0 0 0 -0.0132265 0.0467938 0 0.141472 0.16 -1.35554
VAL_232 -2.6491 0.120597 0.731357 0.00909651 0 0 0 0 -0.0935644 0 0 0 0 0 -0.206653 0.0211052 0.0451195 -0.363948 0.29 -2.09599
VAL_233 -3.83449 0.230727 1.29083 0.0153064 0 0 0 0 0 0 0 0 0 0 -0.198762 0.00517964 0.110309 -0.378795 0.29 -2.46969
ASN_234 -3.76752 0.216307 3.05549 0.0112327 0 -0.123368 0 0 0 -0.640775 0 0 0 0 -0.113528 0.00234466 0.820883 -0.224899 -0.89 -1.65384
VAL_235 -4.04563 0.201633 1.95257 0.0103405 0 0 0 0 -0.0689274 0 0 0 0 0 -0.210913 0.000125069 0.00758585 -0.181044 0.29 -2.04425
LYS_236 -3.17846 0.551249 1.54365 0.0089706 0 -0.523472 0 0 0 0 0 0 0 0 -0.230518 0.00242297 2.34035 0.0944176 -0.65 -0.0413858
ASP_237 -1.69499 0.225415 1.20718 0.00323059 0 -0.636608 0 0 -0.0297091 0 0 0 0 0 -0.233818 2.00588e-05 0.454887 0.0142383 -0.67 -1.36015
ASN_238 -3.25718 0.973472 2.03601 0.00497013 0.0232425 0 0 0 0 0 0 0 0 0 0.298094 0.0290325 0.838483 0.186333 -0.89 0.242464
PRO_239 -1.4029 0.527547 0.695229 0.00137074 0.125358 0 0 0 0 0 0 0 0 0 4 0.163711 2.01821 -0.212535 0.02 5.936
[truncated: 5,513 more chars]
