# Supplementary material for: A Generic Program for Multistate Protein Design
Source: PLoS One. 2011 Jul 6;6(7):e20937. doi: 10.1371/journal.pone.0020937 (PMC3130737; doi:10.1371/journal.pone.0020937)
Supplement: File S1 — “Protocol capture” file that contains the input files, command lines, and support scripts that were used in this computational study. (BZ2) [file pone.0020937.s001.bz2 › MSD_protocol_capture/Capture_Files/orthogonal_interface_files/input_files/state_versions/v11.2/024.d16_v11.1_1_5dG_RalA2andSec5_0015_0001.pdb]

ATOM      1  N   SER A  11      15.761 -17.974 -25.282  1.00  0.00              
ATOM      2  CA  SER A  11      16.400 -18.935 -24.339  1.00  0.00              
ATOM      3  C   SER A  11      15.513 -19.210 -23.124  1.00  0.00              
ATOM      4  O   SER A  11      15.750 -20.161 -22.371  1.00  0.00              
ATOM      5  CB  SER A  11      17.748 -18.412 -23.884  1.00  0.00              
ATOM      6  OG  SER A  11      17.629 -17.246 -23.116  1.00  0.00              
ATOM      7 1H   SER A  11      16.213 -17.108 -25.495  1.00  0.00              
ATOM      8 2H   SER A  11      15.569 -18.250 -26.224  1.00  0.00              
ATOM      9 3H   SER A  11      14.858 -17.597 -25.076  1.00  0.00              
ATOM     10  HA  SER A  11      16.684 -19.878 -24.808  1.00  0.00              
ATOM     11 1HB  SER A  11      18.237 -19.181 -23.287  1.00  0.00              
ATOM     12 2HB  SER A  11      18.354 -18.196 -24.763  1.00  0.00              
ATOM     13  HG  SER A  11      18.427 -17.121 -22.597  1.00  0.00              
ATOM     14  N   LEU A  12      14.494 -18.377 -22.931  1.00  0.00              
ATOM     15  CA  LEU A  12      13.562 -18.562 -21.824  1.00  0.00              
ATOM     16  C   LEU A  12      12.626 -19.721 -22.132  1.00  0.00              
ATOM     17  O   LEU A  12      12.237 -19.922 -23.285  1.00  0.00              
ATOM     18  CB  LEU A  12      12.726 -17.298 -21.603  1.00  0.00              
ATOM     19  CG  LEU A  12      13.293 -16.164 -20.746  1.00  0.00              
ATOM     20  CD1 LEU A  12      14.597 -15.649 -21.344  1.00  0.00              
ATOM     21  CD2 LEU A  12      12.261 -15.046 -20.660  1.00  0.00              
ATOM     22  H   LEU A  12      14.361 -17.599 -23.561  1.00  0.00              
ATOM     23  HA  LEU A  12      14.114 -18.819 -20.921  1.00  0.00              
ATOM     24 1HB  LEU A  12      12.655 -16.950 -22.633  1.00  0.00              
ATOM     25 2HB  LEU A  12      11.730 -17.533 -21.228  1.00  0.00              
ATOM     26  HG  LEU A  12      13.446 -16.561 -19.743  1.00  0.00              
ATOM     27 1HD1 LEU A  12      14.988 -14.842 -20.723  1.00  0.00              
ATOM     28 2HD1 LEU A  12      15.324 -16.460 -21.385  1.00  0.00              
ATOM     29 3HD1 LEU A  12      14.412 -15.275 -22.350  1.00  0.00              
ATOM     30 1HD2 LEU A  12      12.657 -14.233 -20.050  1.00  0.00              
ATOM     31 2HD2 LEU A  12      12.041 -14.675 -21.661  1.00  0.00              
ATOM     32 3HD2 LEU A  12      11.347 -15.428 -20.206  1.00  0.00              
ATOM     33  N   ALA A  13      12.274 -20.491 -21.107  1.00  0.00              
ATOM     34  CA  ALA A  13      11.361 -21.608 -21.305  1.00  0.00              
ATOM     35  C   ALA A  13      10.017 -20.956 -21.621  1.00  0.00              
ATOM     36  O   ALA A  13       9.688 -19.905 -21.071  1.00  0.00              
ATOM     37  CB  ALA A  13      11.258 -22.447 -20.032  1.00  0.00              
ATOM     38  H   ALA A  13      12.636 -20.309 -20.183  1.00  0.00              
ATOM     39  HA  ALA A  13      11.718 -22.207 -22.143  1.00  0.00              
ATOM     40 1HB  ALA A  13      10.572 -23.277 -20.198  1.00  0.00              
ATOM     41 2HB  ALA A  13      12.242 -22.837 -19.772  1.00  0.00              
ATOM     42 3HB  ALA A  13      10.886 -21.827 -19.218  1.00  0.00              
ATOM     43  N   GLU A  14       9.253 -21.570 -22.517  1.00  0.00              
ATOM     44  CA  GLU A  14       7.937 -21.056 -22.880  1.00  0.00              
ATOM     45  C   GLU A  14       6.883 -22.065 -22.446  1.00  0.00              
ATOM     46  O   GLU A  14       6.831 -23.177 -22.974  1.00  0.00              
ATOM     47  CB  GLU A  14       7.842 -20.787 -24.384  1.00  0.00              
ATOM     48  CG  GLU A  14       8.755 -19.677 -24.883  1.00  0.00              
ATOM     49  CD  GLU A  14       8.556 -19.424 -26.351  1.00  0.00              
ATOM     50  OE1 GLU A  14       8.777 -20.325 -27.125  1.00  0.00              
ATOM     51  OE2 GLU A  14       8.077 -18.369 -26.693  1.00  0.00              
ATOM     52  H   GLU A  14       9.591 -22.413 -22.959  1.00  0.00              
ATOM     53  HA  GLU A  14       7.747 -20.120 -22.353  1.00  0.00              
ATOM     54 1HB  GLU A  14       8.095 -21.719 -24.890  1.00  0.00              
ATOM     55 2HB  GLU A  14       6.805 -20.527 -24.596  1.00  0.00              
ATOM     56 1HG  GLU A  14       8.640 -18.741 -24.335  1.00  0.00              
ATOM     57 2HG  GLU A  14       9.756 -20.073 -24.715  1.00  0.00              
ATOM     58  N   HIS A  15       6.059 -21.676 -21.478  1.00  0.00              
ATOM     59  CA  HIS A  15       5.002 -22.543 -20.974  1.00  0.00              
ATOM     60  C   HIS A  15       3.700 -22.282 -21.731  1.00  0.00              
ATOM     61  O   HIS A  15       3.148 -21.173 -21.687  1.00  0.00              
ATOM     62  CB  HIS A  15       4.823 -22.315 -19.475  1.00  0.00              
ATOM     63  CG  HIS A  15       6.081 -22.526 -18.693  1.00  0.00              
ATOM     64  ND1 HIS A  15       6.719 -23.748 -18.628  1.00  0.00              
ATOM     65  CD2 HIS A  15       6.833 -21.670 -17.961  1.00  0.00              
ATOM     66  CE1 HIS A  15       7.808 -23.634 -17.889  1.00  0.00              
ATOM     67  NE2 HIS A  15       7.901 -22.383 -17.473  1.00  0.00              
ATOM     68  H   HIS A  15       6.169 -20.753 -21.082  1.00  0.00              
ATOM     69  HA  HIS A  15       5.270 -23.585 -21.146  1.00  0.00              
ATOM     70 1HB  HIS A  15       4.501 -21.289 -19.286  1.00  0.00              
ATOM     71 2HB  HIS A  15       4.081 -23.006 -19.077  1.00  0.00              
ATOM     72  HD2 HIS A  15       6.731 -20.610 -17.725  1.00  0.00              
ATOM     73  HE1 HIS A  15       8.454 -24.495 -17.717  1.00  0.00              
ATOM     74  HE2 HIS A  15       8.635 -22.004 -16.891  1.00  0.00              
ATOM     75  N   ARG A  16       3.221 -23.312 -22.425  1.00  0.00              
ATOM     76  CA  ARG A  16       2.036 -23.196 -23.259  1.00  0.00              
ATOM     77  C   ARG A  16       0.751 -23.541 -22.529  1.00  0.00              
ATOM     78  O   ARG A  16       0.329 -24.706 -22.458  1.00  0.00              
ATOM     79  CB  ARG A  16       2.170 -24.013 -24.536  1.00  0.00              
ATOM     80  CG  ARG A  16       3.325 -23.605 -25.437  1.00  0.00              
ATOM     81  CD  ARG A  16       3.504 -24.470 -26.631  1.00  0.00              
ATOM     82  NE  ARG A  16       4.498 -23.992 -27.578  1.00  0.00              
ATOM     83  CZ  ARG A  16       5.828 -24.157 -27.439  1.00  0.00              
ATOM     84  NH1 ARG A  16       6.330 -24.751 -26.380  1.00  0.00              
ATOM     85  NH2 ARG A  16       6.618 -23.683 -28.387  1.00  0.00              
ATOM     86  H   ARG A  16       3.697 -24.200 -22.368  1.00  0.00              
ATOM     87  HA  ARG A  16       1.912 -22.162 -23.582  1.00  0.00              
ATOM     88 1HB  ARG A  16       2.297 -25.052 -24.237  1.00  0.00              
ATOM     89 2HB  ARG A  16       1.233 -23.904 -25.082  1.00  0.00              
ATOM     90 1HG  ARG A  16       3.151 -22.586 -25.784  1.00  0.00              
ATOM     91 2HG  ARG A  16       4.247 -23.639 -24.856  1.00  0.00              
ATOM     92 1HD  ARG A  16       3.814 -25.463 -26.306  1.00  0.00              
ATOM     93 2HD  ARG A  16       2.555 -24.542 -27.162  1.00  0.00              
ATOM     94  HE  ARG A  16       4.372 -23.488 -28.446  1.00  0.00              
ATOM     95 1HH1 ARG A  16       5.714 -25.093 -25.656  1.00  0.00              
ATOM     96 2HH1 ARG A  16       7.330 -24.865 -26.294  1.00  0.00              
ATOM     97 1HH2 ARG A  16       6.217 -23.212 -29.186  1.00  0.00              
ATOM     98 2HH2 ARG A  16       7.618 -23.792 -28.307  1.00  0.00              
ATOM     99  N   VAL A  17       0.128 -22.503 -21.991  1.00  0.00              
ATOM    100  CA  VAL A  17      -1.096 -22.646 -21.225  1.00  0.00              
ATOM    101  C   VAL A  17      -2.322 -22.522 -22.114  1.00  0.00              
ATOM    102  O   VAL A  17      -2.441 -21.593 -22.912  1.00  0.00              
ATOM    103  CB  VAL A  17      -1.141 -21.578 -20.099  1.00  0.00              
ATOM    104  CG1 VAL A  17      -2.486 -21.616 -19.378  1.00  0.00              
ATOM    105  CG2 VAL A  17       0.001 -21.824 -19.120  1.00  0.00              
ATOM    106  H   VAL A  17       0.522 -21.582 -22.120  1.00  0.00              
ATOM    107  HA  VAL A  17      -1.173 -23.640 -20.783  1.00  0.00              
ATOM    108  HB  VAL A  17      -0.987 -20.593 -20.539  1.00  0.00              
ATOM    109 1HG1 VAL A  17      -2.499 -20.859 -18.592  1.00  0.00              
ATOM    110 2HG1 VAL A  17      -3.287 -21.411 -20.090  1.00  0.00              
ATOM    111 3HG1 VAL A  17      -2.635 -22.600 -18.936  1.00  0.00              
ATOM    112 1HG2 VAL A  17      -0.030 -21.074 -18.330  1.00  0.00              
ATOM    113 2HG2 VAL A  17      -0.103 -22.817 -18.683  1.00  0.00              
ATOM    114 3HG2 VAL A  17       0.953 -21.756 -19.647  1.00  0.00              
ATOM    115  N   ILE A  18      -3.239 -23.469 -21.967  1.00  0.00              
ATOM    116  CA  ILE A  18      -4.494 -23.421 -22.686  1.00  0.00              
ATOM    117  C   ILE A  18      -5.658 -23.365 -21.706  1.00  0.00              
ATOM    118  O   ILE A  18      -5.759 -24.189 -20.793  1.00  0.00              
ATOM    119  CB  ILE A  18      -4.653 -24.648 -23.606  1.00  0.00              
ATOM    120  CG1 ILE A  18      -3.541 -24.639 -24.662  1.00  0.00              
ATOM    121  CG2 ILE A  18      -6.034 -24.635 -24.252  1.00  0.00              
ATOM    122  CD1 ILE A  18      -3.547 -25.835 -25.574  1.00  0.00              
ATOM    123  H   ILE A  18      -3.060 -24.240 -21.340  1.00  0.00              
ATOM    124  HA  ILE A  18      -4.567 -22.505 -23.271  1.00  0.00              
ATOM    125  HB  ILE A  18      -4.532 -25.554 -23.014  1.00  0.00              
ATOM    126 1HG1 ILE A  18      -3.663 -23.733 -25.255  1.00  0.00              
ATOM    127 2HG1 ILE A  18      -2.590 -24.598 -24.130  1.00  0.00              
ATOM    128 1HG2 ILE A  18      -6.139 -25.504 -24.902  1.00  0.00              
ATOM    129 2HG2 ILE A  18      -6.799 -24.667 -23.478  1.00  0.00              
ATOM    130 3HG2 ILE A  18      -6.152 -23.726 -24.841  1.00  0.00              
ATOM    131 1HD1 ILE A  18      -2.729 -25.753 -26.290  1.00  0.00              
ATOM    132 2HD1 ILE A  18      -3.421 -26.744 -24.984  1.00  0.00              
ATOM    133 3HD1 ILE A  18      -4.493 -25.879 -26.110  1.00  0.00              
ATOM    134  N   MET A  19      -6.520 -22.371 -21.899  1.00  0.00              
ATOM    135  CA  MET A  19      -7.741 -22.225 -21.113  1.00  0.00              
ATOM    136  C   MET A  19      -8.857 -22.995 -21.803  1.00  0.00              
ATOM    137  O   MET A  19      -9.146 -22.726 -22.962  1.00  0.00              
ATOM    138  CB  MET A  19      -8.173 -20.749 -21.045  1.00  0.00              
ATOM    139  CG  MET A  19      -7.128 -19.773 -20.528  1.00  0.00              
ATOM    140  SD  MET A  19      -6.699 -20.067 -18.816  1.00  0.00              
ATOM    141  CE  MET A  19      -8.165 -19.431 -17.933  1.00  0.00              
ATOM    142  H   MET A  19      -6.315 -21.693 -22.620  1.00  0.00              
ATOM    143  HA  MET A  19      -7.597 -22.651 -20.120  1.00  0.00              
ATOM    144 1HB  MET A  19      -8.457 -20.455 -22.055  1.00  0.00              
ATOM    145 2HB  MET A  19      -9.046 -20.703 -20.394  1.00  0.00              
ATOM    146 1HG  MET A  19      -6.235 -19.874 -21.144  1.00  0.00              
ATOM    147 2HG  MET A  19      -7.527 -18.764 -20.629  1.00  0.00              
ATOM    148 1HE  MET A  19      -8.026 -19.555 -16.859  1.00  0.00              
ATOM    149 2HE  MET A  19      -8.297 -18.373 -18.163  1.00  0.00              
ATOM    150 3HE  MET A  19      -9.050 -19.984 -18.251  1.00  0.00              
ATOM    151  N   VAL A  20      -9.485 -23.937 -21.103  1.00  0.00              
ATOM    152  CA  VAL A  20     -10.592 -24.690 -21.695  1.00  0.00              
ATOM    153  C   VAL A  20     -11.811 -24.629 -20.787  1.00  0.00              
ATOM    154  O   VAL A  20     -11.693 -24.378 -19.584  1.00  0.00              
ATOM    155  CB  VAL A  20     -10.246 -26.178 -21.940  1.00  0.00              
ATOM    156  CG1 VAL A  20      -9.072 -26.294 -22.885  1.00  0.00              
ATOM    157  CG2 VAL A  20      -9.953 -26.869 -20.617  1.00  0.00              
ATOM    158  H   VAL A  20      -9.203 -24.142 -20.155  1.00  0.00              
ATOM    159  HA  VAL A  20     -10.909 -24.251 -22.642  1.00  0.00              
ATOM    160  HB  VAL A  20     -11.113 -26.676 -22.377  1.00  0.00              
ATOM    161 1HG1 VAL A  20      -8.840 -27.347 -23.049  1.00  0.00              
ATOM    162 2HG1 VAL A  20      -9.324 -25.827 -23.836  1.00  0.00              
ATOM    163 3HG1 VAL A  20      -8.206 -25.795 -22.451  1.00  0.00              
ATOM    164 1HG2 VAL A  20      -9.712 -27.916 -20.799  1.00  0.00              
ATOM    165 2HG2 VAL A  20      -9.108 -26.381 -20.132  1.00  0.00              
ATOM    166 3HG2 VAL A  20     -10.829 -26.806 -19.972  1.00  0.00              
ATOM    167  N   GLY A  21     -12.981 -24.864 -21.370  1.00  0.00              
ATOM    168  CA  GLY A  21     -14.212 -24.770 -20.613  1.00  0.00              
ATOM    169  C   GLY A  21     -15.301 -24.104 -21.426  1.00  0.00              
ATOM    170  O   GLY A  21     -15.014 -23.437 -22.417  1.00  0.00              
ATOM    171  H   GLY A  21     -13.023 -25.111 -22.348  1.00  0.00              
ATOM    172 1HA  GLY A  21     -14.537 -25.773 -20.336  1.00  0.00              
ATOM    173 2HA  GLY A  21     -14.032 -24.185 -19.712  1.00  0.00              
ATOM    174  N   SER A  22     -16.548 -24.287 -21.008  1.00  0.00              
ATOM    175  CA  SER A  22     -17.693 -23.723 -21.715  1.00  0.00              
ATOM    176  C   SER A  22     -17.819 -22.215 -21.592  1.00  0.00              
ATOM    177  O   SER A  22     -17.178 -21.589 -20.750  1.00  0.00              
ATOM    178  CB  SER A  22     -18.965 -24.381 -21.219  1.00  0.00              
ATOM    179  OG  SER A  22     -19.258 -24.028 -19.895  1.00  0.00              
ATOM    180  H   SER A  22     -16.706 -24.834 -20.173  1.00  0.00              
ATOM    181  HA  SER A  22     -17.713 -23.974 -22.777  1.00  0.00              
ATOM    182 1HB  SER A  22     -19.790 -24.071 -21.859  1.00  0.00              
ATOM    183 2HB  SER A  22     -18.846 -25.462 -21.280  1.00  0.00              
ATOM    184  HG  SER A  22     -19.859 -24.675 -19.517  1.00  0.00              
ATOM    185  N   GLY A  23     -18.678 -21.643 -22.429  1.00  0.00              
ATOM    186  CA  GLY A  23     -18.890 -20.208 -22.416  1.00  0.00              
ATOM    187  C   GLY A  23     -19.506 -19.661 -21.140  1.00  0.00              
ATOM    188  O   GLY A  23     -20.358 -20.311 -20.531  1.00  0.00              
ATOM    189  H   GLY A  23     -19.194 -22.211 -23.085  1.00  0.00              
ATOM    190 1HA  GLY A  23     -17.932 -19.705 -22.550  1.00  0.00              
ATOM    191 2HA  GLY A  23     -19.557 -19.939 -23.234  1.00  0.00              
ATOM    192  N   GLY A  24     -19.061 -18.474 -20.731  1.00  0.00              
ATOM    193  CA  GLY A  24     -19.570 -17.853 -19.519  1.00  0.00              
ATOM    194  C   GLY A  24     -18.959 -18.231 -18.182  1.00  0.00              
ATOM    195  O   GLY A  24     -19.389 -17.722 -17.148  1.00  0.00              
ATOM    196  H   GLY A  24     -18.355 -17.993 -21.271  1.00  0.00              
ATOM    197 1HA  GLY A  24     -19.440 -16.773 -19.591  1.00  0.00              
ATOM    198 2HA  GLY A  24     -20.630 -18.085 -19.418  1.00  0.00              
ATOM    199  N   VAL A  25     -17.951 -19.094 -18.188  1.00  0.00              
ATOM    200  CA  VAL A  25     -17.329 -19.540 -16.942  1.00  0.00              
ATOM    201  C   VAL A  25     -16.243 -18.589 -16.423  1.00  0.00              
ATOM    202  O   VAL A  25     -15.872 -18.648 -15.249  1.00  0.00              
ATOM    203  CB  VAL A  25     -16.712 -20.942 -17.111  1.00  0.00              
ATOM    204  CG1 VAL A  25     -17.772 -21.940 -17.550  1.00  0.00              
ATOM    205  CG2 VAL A  25     -15.570 -20.904 -18.114  1.00  0.00              
ATOM    206  H   VAL A  25     -17.604 -19.450 -19.067  1.00  0.00              
ATOM    207  HA  VAL A  25     -18.051 -19.565 -16.125  1.00  0.00              
ATOM    208  HB  VAL A  25     -16.287 -21.259 -16.158  1.00  0.00              
ATOM    209 1HG1 VAL A  25     -17.319 -22.926 -17.665  1.00  0.00              
ATOM    210 2HG1 VAL A  25     -18.560 -21.989 -16.799  1.00  0.00              
ATOM    211 3HG1 VAL A  25     -18.197 -21.625 -18.503  1.00  0.00              
ATOM    212 1HG2 VAL A  25     -15.145 -21.902 -18.221  1.00  0.00              
ATOM    213 2HG2 VAL A  25     -15.945 -20.563 -19.079  1.00  0.00              
ATOM    214 3HG2 VAL A  25     -14.799 -20.218 -17.762  1.00  0.00              
ATOM    215  N   GLY A  26     -15.745 -17.720 -17.298  1.00  0.00              
ATOM    216  CA  GLY A  26     -14.716 -16.766 -16.905  1.00  0.00              
ATOM    217  C   GLY A  26     -13.300 -17.044 -17.381  1.00  0.00              
ATOM    218  O   GLY A  26     -12.335 -16.592 -16.753  1.00  0.00              
ATOM    219  H   GLY A  26     -16.080 -17.717 -18.251  1.00  0.00              
ATOM    220 1HA  GLY A  26     -14.976 -15.781 -17.294  1.00  0.00              
ATOM    221 2HA  GLY A  26     -14.665 -16.725 -15.818  1.00  0.00              
ATOM    222  N   LYS A  27     -13.152 -17.784 -18.475  1.00  0.00              
ATOM    223  CA  LYS A  27     -11.817 -18.014 -19.023  1.00  0.00              
ATOM    224  C   LYS A  27     -11.109 -16.689 -19.324  1.00  0.00              
ATOM    225  O   LYS A  27      -9.998 -16.444 -18.844  1.00  0.00              
ATOM    226  CB  LYS A  27     -11.891 -18.870 -20.288  1.00  0.00              
ATOM    227  CG  LYS A  27     -12.485 -20.258 -20.065  1.00  0.00              
ATOM    228  CD  LYS A  27     -12.324 -21.157 -21.303  1.00  0.00              
ATOM    229  CE  LYS A  27     -13.059 -20.604 -22.521  1.00  0.00              
ATOM    230  NZ  LYS A  27     -14.537 -20.608 -22.336  1.00  0.00              
ATOM    231  H   LYS A  27     -13.950 -18.194 -18.939  1.00  0.00              
ATOM    232  HA  LYS A  27     -11.202 -18.536 -18.289  1.00  0.00              
ATOM    233 1HB  LYS A  27     -12.498 -18.323 -21.009  1.00  0.00              
ATOM    234 2HB  LYS A  27     -10.874 -18.966 -20.670  1.00  0.00              
ATOM    235 1HG  LYS A  27     -11.978 -20.720 -19.218  1.00  0.00              
ATOM    236 2HG  LYS A  27     -13.545 -20.148 -19.837  1.00  0.00              
ATOM    237 1HD  LYS A  27     -11.261 -21.240 -21.537  1.00  0.00              
ATOM    238 2HD  LYS A  27     -12.720 -22.145 -21.070  1.00  0.00              
ATOM    239 1HE  LYS A  27     -12.719 -19.583 -22.692  1.00  0.00              
ATOM    240 2HE  LYS A  27     -12.801 -21.220 -23.383  1.00  0.00              
ATOM    241 1HZ  LYS A  27     -14.981 -20.235 -23.164  1.00  0.00              
ATOM    242 2HZ  LYS A  27     -14.855 -21.555 -22.180  1.00  0.00              
ATOM    243 3HZ  LYS A  27     -14.778 -20.037 -21.539  1.00  0.00              
ATOM    244  N   SER A  28     -11.760 -15.826 -20.097  1.00  0.00              
ATOM    245  CA  SER A  28     -11.167 -14.546 -20.468  1.00  0.00              
ATOM    246  C   SER A  28     -10.954 -13.635 -19.283  1.00  0.00              
ATOM    247  O   SER A  28     -10.010 -12.840 -19.265  1.00  0.00              
ATOM    248  CB  SER A  28     -12.039 -13.853 -21.497  1.00  0.00              
ATOM    249  OG  SER A  28     -12.155 -14.600 -22.677  1.00  0.00              
ATOM    250  H   SER A  28     -12.683 -16.059 -20.436  1.00  0.00              
ATOM    251  HA  SER A  28     -10.225 -14.646 -21.009  1.00  0.00              
ATOM    252 1HB  SER A  28     -13.031 -13.707 -21.071  1.00  0.00              
ATOM    253 2HB  SER A  28     -11.600 -12.885 -21.732  1.00  0.00              
ATOM    254  HG  SER A  28     -11.306 -14.993 -22.891  1.00  0.00              
ATOM    255  N   ALA A  29     -11.843 -13.735 -18.303  1.00  0.00              
ATOM    256  CA  ALA A  29     -11.750 -12.910 -17.114  1.00  0.00              
ATOM    257  C   ALA A  29     -10.498 -13.296 -16.336  1.00  0.00              
ATOM    258  O   ALA A  29      -9.767 -12.429 -15.866  1.00  0.00              
ATOM    259  CB  ALA A  29     -12.985 -13.092 -16.249  1.00  0.00              
ATOM    260  H   ALA A  29     -12.602 -14.397 -18.384  1.00  0.00              
ATOM    261  HA  ALA A  29     -11.662 -11.867 -17.418  1.00  0.00              
ATOM    262 1HB  ALA A  29     -12.901 -12.467 -15.361  1.00  0.00              
ATOM    263 2HB  ALA A  29     -13.871 -12.801 -16.814  1.00  0.00              
ATOM    264 3HB  ALA A  29     -13.070 -14.136 -15.951  1.00  0.00              
ATOM    265  N   LEU A  30     -10.256 -14.595 -16.199  1.00  0.00              
ATOM    266  CA  LEU A  30      -9.066 -15.063 -15.485  1.00  0.00              
ATOM    267  C   LEU A  30      -7.813 -14.685 -16.273  1.00  0.00              
ATOM    268  O   LEU A  30      -6.814 -14.291 -15.692  1.00  0.00              
ATOM    269  CB  LEU A  30      -9.105 -16.586 -15.305  1.00  0.00              
ATOM    270  CG  LEU A  30     -10.129 -17.174 -14.328  1.00  0.00              
ATOM    271  CD1 LEU A  30     -10.175 -18.702 -14.489  1.00  0.00              
ATOM    272  CD2 LEU A  30      -9.754 -16.786 -12.898  1.00  0.00              
ATOM    273  H   LEU A  30     -10.896 -15.273 -16.588  1.00  0.00              
ATOM    274  HA  LEU A  30      -9.004 -14.569 -14.516  1.00  0.00              
ATOM    275 1HB  LEU A  30      -9.375 -16.878 -16.318  1.00  0.00              
ATOM    276 2HB  LEU A  30      -8.122 -16.989 -15.060  1.00  0.00              
ATOM    277  HG  LEU A  30     -11.092 -16.717 -14.555  1.00  0.00              
ATOM    278 1HD1 LEU A  30     -10.903 -19.120 -13.794  1.00  0.00              
ATOM    279 2HD1 LEU A  30     -10.463 -18.953 -15.509  1.00  0.00              
ATOM    280 3HD1 LEU A  30      -9.191 -19.120 -14.276  1.00  0.00              
ATOM    281 1HD2 LEU A  30     -10.484 -17.204 -12.205  1.00  0.00              
ATOM    282 2HD2 LEU A  30      -8.764 -17.177 -12.662  1.00  0.00              
ATOM    283 3HD2 LEU A  30      -9.748 -15.700 -12.805  1.00  0.00              
ATOM    284  N   THR A  31      -7.885 -14.815 -17.595  1.00  0.00              
ATOM    285  CA  THR A  31      -6.771 -14.493 -18.480  1.00  0.00              
ATOM    286  C   THR A  31      -6.404 -13.000 -18.423  1.00  0.00              
ATOM    287  O   THR A  31      -5.221 -12.640 -18.380  1.00  0.00              
ATOM    288  CB  THR A  31      -7.090 -14.878 -19.937  1.00  0.00              
ATOM    289  OG1 THR A  31      -7.287 -16.295 -20.027  1.00  0.00              
ATOM    290  CG2 THR A  31      -5.951 -14.468 -20.858  1.00  0.00              
ATOM    291  H   THR A  31      -8.750 -15.152 -17.995  1.00  0.00              
ATOM    292  HA  THR A  31      -5.878 -15.031 -18.160  1.00  0.00              
ATOM    293  HB  THR A  31      -8.005 -14.372 -20.244  1.00  0.00              
ATOM    294  HG1 THR A  31      -7.779 -16.498 -20.827  1.00  0.00              
ATOM    295 1HG2 THR A  31      -6.196 -14.748 -21.883  1.00  0.00              
ATOM    296 2HG2 THR A  31      -5.807 -13.389 -20.800  1.00  0.00              
ATOM    297 3HG2 THR A  31      -5.037 -14.974 -20.552  1.00  0.00              
ATOM    298  N   LEU A  32      -7.422 -12.140 -18.400  1.00  0.00              
ATOM    299  CA  LEU A  32      -7.212 -10.700 -18.353  1.00  0.00              
ATOM    300  C   LEU A  32      -6.835 -10.175 -16.971  1.00  0.00              
ATOM    301  O   LEU A  32      -6.162  -9.155 -16.866  1.00  0.00              
ATOM    302  CB  LEU A  32      -8.445  -9.963 -18.890  1.00  0.00              
ATOM    303  CG  LEU A  32      -8.705 -10.224 -20.379  1.00  0.00              
ATOM    304  CD1 LEU A  32     -10.022  -9.569 -20.792  1.00  0.00              
ATOM    305  CD2 LEU A  32      -7.553  -9.677 -21.221  1.00  0.00              
ATOM    306  H   LEU A  32      -8.365 -12.500 -18.415  1.00  0.00              
ATOM    307  HA  LEU A  32      -6.370 -10.433 -18.991  1.00  0.00              
ATOM    308 1HB  LEU A  32      -9.213 -10.432 -18.276  1.00  0.00              
ATOM    309 2HB  LEU A  32      -8.405  -8.896 -18.671  1.00  0.00              
ATOM    310  HG  LEU A  32      -8.729 -11.305 -20.519  1.00  0.00              
ATOM    311 1HD1 LEU A  32     -10.206  -9.756 -21.850  1.00  0.00              
ATOM    312 2HD1 LEU A  32     -10.838  -9.990 -20.204  1.00  0.00              
ATOM    313 3HD1 LEU A  32      -9.965  -8.495 -20.618  1.00  0.00              
ATOM    314 1HD2 LEU A  32      -7.750  -9.870 -22.276  1.00  0.00              
ATOM    315 2HD2 LEU A  32      -7.461  -8.603 -21.058  1.00  0.00              
ATOM    316 3HD2 LEU A  32      -6.624 -10.169 -20.930  1.00  0.00              
ATOM    317  N   GLN A  33      -7.265 -10.856 -15.915  1.00  0.00              
ATOM    318  CA  GLN A  33      -6.832 -10.469 -14.580  1.00  0.00              
ATOM    319  C   GLN A  33      -5.345 -10.822 -14.463  1.00  0.00              
ATOM    320  O   GLN A  33      -4.544 -10.055 -13.925  1.00  0.00              
ATOM    321  CB  GLN A  33      -7.641 -11.220 -13.517  1.00  0.00              
ATOM    322  CG  GLN A  33      -7.328 -10.838 -12.078  1.00  0.00              
ATOM    323  CD  GLN A  33      -7.628  -9.378 -11.763  1.00  0.00              
ATOM    324  OE1 GLN A  33      -6.719  -8.576 -11.551  1.00  0.00              
ATOM    325  NE2 GLN A  33      -8.911  -9.028 -11.739  1.00  0.00              
ATOM    326  H   GLN A  33      -7.891 -11.642 -16.021  1.00  0.00              
ATOM    327  HA  GLN A  33      -6.950  -9.393 -14.456  1.00  0.00              
ATOM    328 1HB  GLN A  33      -8.693 -11.022 -13.723  1.00  0.00              
ATOM    329 2HB  GLN A  33      -7.437 -12.281 -13.659  1.00  0.00              
ATOM    330 1HG  GLN A  33      -7.663 -11.428 -11.225  1.00  0.00              
ATOM    331 2HG  GLN A  33      -6.249 -10.948 -12.192  1.00  0.00              
ATOM    332 1HE2 GLN A  33      -9.169  -8.082 -11.536  1.00  0.00              
ATOM    333 2HE2 GLN A  33      -9.620  -9.710 -11.924  1.00  0.00              
ATOM    334  N   PHE A  34      -4.969 -11.983 -14.984  1.00  0.00              
ATOM    335  CA  PHE A  34      -3.568 -12.394 -14.938  1.00  0.00              
ATOM    336  C   PHE A  34      -2.700 -11.523 -15.842  1.00  0.00              
ATOM    337  O   PHE A  34      -1.666 -11.009 -15.417  1.00  0.00              
ATOM    338  CB  PHE A  34      -3.427 -13.858 -15.367  1.00  0.00              
ATOM    339  CG  PHE A  34      -2.004 -14.355 -15.374  1.00  0.00              
ATOM    340  CD1 PHE A  34      -1.388 -14.745 -14.198  1.00  0.00              
ATOM    341  CD2 PHE A  34      -1.279 -14.419 -16.565  1.00  0.00              
ATOM    342  CE1 PHE A  34      -0.063 -15.201 -14.190  1.00  0.00              
ATOM    343  CE2 PHE A  34       0.049 -14.872 -16.574  1.00  0.00              
ATOM    344  CZ  PHE A  34       0.656 -15.263 -15.380  1.00  0.00              
ATOM    345  H   PHE A  34      -5.647 -12.594 -15.417  1.00  0.00              
ATOM    346  HA  PHE A  34      -3.179 -12.270 -13.926  1.00  0.00              
ATOM    347 1HB  PHE A  34      -3.980 -14.504 -14.685  1.00  0.00              
ATOM    348 2HB  PHE A  34      -3.808 -13.990 -16.379  1.00  0.00              
ATOM    349  HD1 PHE A  34      -1.947 -14.696 -13.263  1.00  0.00              
ATOM    350  HD2 PHE A  34      -1.757 -14.113 -17.496  1.00  0.00              
ATOM    351  HE1 PHE A  34       0.403 -15.505 -13.253  1.00  0.00              
ATOM    352  HE2 PHE A  34       0.606 -14.919 -17.510  1.00  0.00              
ATOM    353  HZ  PHE A  34       1.687 -15.614 -15.378  1.00  0.00              
ATOM    354  N   MET A  35      -3.135 -11.345 -17.085  1.00  0.00              
ATOM    355  CA  MET A  35      -2.363 -10.593 -18.067  1.00  0.00              
ATOM    356  C   MET A  35      -2.274  -9.095 -17.801  1.00  0.00              
ATOM    357  O   MET A  35      -1.181  -8.511 -17.863  1.00  0.00              
ATOM    358  CB  MET A  35      -2.935 -10.799 -19.476  1.00  0.00              
ATOM    359  CG  MET A  35      -2.626 -12.157 -20.131  1.00  0.00              
ATOM    360  SD  MET A  35      -0.845 -12.411 -20.459  1.00  0.00              
ATOM    361  CE  MET A  35      -0.509 -11.065 -21.585  1.00  0.00              
ATOM    362  H   MET A  35      -4.023 -11.742 -17.357  1.00  0.00              
ATOM    363  HA  MET A  35      -1.326 -10.928 -18.060  1.00  0.00              
ATOM    364 1HB  MET A  35      -4.015 -10.683 -19.399  1.00  0.00              
ATOM    365 2HB  MET A  35      -2.529 -10.005 -20.103  1.00  0.00              
ATOM    366 1HG  MET A  35      -2.977 -12.944 -19.464  1.00  0.00              
ATOM    367 2HG  MET A  35      -3.169 -12.210 -21.074  1.00  0.00              
ATOM    368 1HE  MET A  35       0.542 -11.086 -21.876  1.00  0.00              
ATOM    369 2HE  MET A  35      -1.135 -11.168 -22.472  1.00  0.00              
ATOM    370 3HE  MET A  35      -0.730 -10.117 -21.094  1.00  0.00              
ATOM    371  N   ARG A  36      -3.421  -8.479 -17.507  1.00  0.00              
ATOM    372  CA  ARG A  36      -3.472  -7.042 -17.304  1.00  0.00              
ATOM    373  C   ARG A  36      -3.914  -6.503 -15.948  1.00  0.00              
ATOM    374  O   ARG A  36      -4.039  -5.292 -15.775  1.00  0.00              
ATOM    375  CB  ARG A  36      -4.309  -6.402 -18.402  1.00  0.00              
ATOM    376  CG  ARG A  36      -3.731  -6.527 -19.802  1.00  0.00              
ATOM    377  CD  ARG A  36      -2.530  -5.687 -20.046  1.00  0.00              
ATOM    378  NE  ARG A  36      -1.981  -5.795 -21.388  1.00  0.00              
ATOM    379  CZ  ARG A  36      -0.934  -5.082 -21.846  1.00  0.00              
ATOM    380  NH1 ARG A  36      -0.342  -4.185 -21.089  1.00  0.00              
ATOM    381  NH2 ARG A  36      -0.530  -5.292 -23.087  1.00  0.00              
ATOM    382  H   ARG A  36      -4.271  -9.018 -17.424  1.00  0.00              
ATOM    383  HA  ARG A  36      -2.470  -6.621 -17.390  1.00  0.00              
ATOM    384 1HB  ARG A  36      -5.288  -6.878 -18.374  1.00  0.00              
ATOM    385 2HB  ARG A  36      -4.411  -5.347 -18.149  1.00  0.00              
ATOM    386 1HG  ARG A  36      -3.453  -7.567 -19.972  1.00  0.00              
ATOM    387 2HG  ARG A  36      -4.497  -6.234 -20.521  1.00  0.00              
ATOM    388 1HD  ARG A  36      -2.789  -4.642 -19.882  1.00  0.00              
ATOM    389 2HD  ARG A  36      -1.746  -5.981 -19.348  1.00  0.00              
ATOM    390  HE  ARG A  36      -2.272  -6.383 -22.158  1.00  0.00              
ATOM    391 1HH1 ARG A  36      -0.674  -4.024 -20.148  1.00  0.00              
ATOM    392 2HH1 ARG A  36       0.441  -3.661 -21.451  1.00  0.00              
ATOM    393 1HH2 ARG A  36      -1.008  -5.973 -23.662  1.00  0.00              
ATOM    394 2HH2 ARG A  36       0.252  -4.771 -23.455  1.00  0.00              
ATOM    395  N   ASP A  37      -4.149  -7.391 -14.985  1.00  0.00              
ATOM    396  CA  ASP A  37      -4.687  -6.975 -13.689  1.00  0.00              
ATOM    397  C   ASP A  37      -6.019  -6.231 -13.795  1.00  0.00              
ATOM    398  O   ASP A  37      -6.236  -5.226 -13.109  1.00  0.00              
ATOM    399  CB  ASP A  37      -3.677  -6.054 -12.996  1.00  0.00              
ATOM    400  CG  ASP A  37      -2.353  -6.740 -12.743  1.00  0.00              
ATOM    401  OD1 ASP A  37      -2.356  -7.856 -12.186  1.00  0.00              
ATOM    402  OD2 ASP A  37      -1.306  -6.168 -13.116  1.00  0.00              
ATOM    403  H   ASP A  37      -3.955  -8.369 -15.146  1.00  0.00              
ATOM    404  HA  ASP A  37      -4.899  -7.853 -13.078  1.00  0.00              
ATOM    405 1HB  ASP A  37      -3.528  -5.106 -13.513  1.00  0.00              
ATOM    406 2HB  ASP A  37      -4.194  -5.877 -12.052  1.00  0.00              
ATOM    407  N   GLU A  38      -6.913  -6.722 -14.638  1.00  0.00              
ATOM    408  CA  GLU A  38      -8.198  -6.064 -14.797  1.00  0.00              
ATOM    409  C   GLU A  38      -9.336  -7.074 -14.877  1.00  0.00              
ATOM    410  O   GLU A  38      -9.128  -8.256 -15.178  1.00  0.00              
ATOM    411  CB  GLU A  38      -8.191  -5.179 -16.045  1.00  0.00              
ATOM    412  CG  GLU A  38      -8.023  -5.939 -17.354  1.00  0.00              
ATOM    413  CD  GLU A  38      -7.916  -4.998 -18.522  1.00  0.00              
ATOM    414  OE1 GLU A  38      -7.958  -3.810 -18.309  1.00  0.00              
ATOM    415  OE2 GLU A  38      -7.680  -5.462 -19.612  1.00  0.00              
ATOM    416  H   GLU A  38      -6.716  -7.553 -15.178  1.00  0.00              
ATOM    417  HA  GLU A  38      -8.404  -5.440 -13.927  1.00  0.00              
ATOM    418 1HB  GLU A  38      -9.138  -4.640 -16.059  1.00  0.00              
ATOM    419 2HB  GLU A  38      -7.371  -4.471 -15.930  1.00  0.00              
ATOM    420 1HG  GLU A  38      -7.170  -6.617 -17.355  1.00  0.00              
ATOM    421 2HG  GLU A  38      -8.944  -6.515 -17.435  1.00  0.00              
ATOM    422  N   PHE A  39     -10.535  -6.571 -14.610  1.00  0.00              
ATOM    423  CA  PHE A  39     -11.760  -7.354 -14.659  1.00  0.00              
ATOM    424  C   PHE A  39     -12.889  -6.397 -15.010  1.00  0.00              
ATOM    425  O   PHE A  39     -13.040  -5.352 -14.390  1.00  0.00              
ATOM    426  CB  PHE A  39     -12.091  -8.010 -13.315  1.00  0.00              
ATOM    427  CG  PHE A  39     -13.412  -8.749 -13.328  1.00  0.00              
ATOM    428  CD1 PHE A  39     -13.492 -10.059 -13.814  1.00  0.00              
ATOM    429  CD2 PHE A  39     -14.582  -8.119 -12.912  1.00  0.00              
ATOM    430  CE1 PHE A  39     -14.715 -10.730 -13.885  1.00  0.00              
ATOM    431  CE2 PHE A  39     -15.820  -8.782 -12.981  1.00  0.00              
ATOM    432  CZ  PHE A  39     -15.882 -10.090 -13.468  1.00  0.00              
ATOM    433  H   PHE A  39     -10.586  -5.593 -14.361  1.00  0.00              
ATOM    434  HA  PHE A  39     -11.682  -8.115 -15.437  1.00  0.00              
ATOM    435 1HB  PHE A  39     -11.322  -8.734 -13.052  1.00  0.00              
ATOM    436 2HB  PHE A  39     -12.157  -7.252 -12.535  1.00  0.00              
ATOM    437  HD1 PHE A  39     -12.583 -10.562 -14.141  1.00  0.00              
ATOM    438  HD2 PHE A  39     -14.532  -7.098 -12.532  1.00  0.00              
ATOM    439  HE1 PHE A  39     -14.755 -11.750 -14.266  1.00  0.00              
ATOM    440  HE2 PHE A  39     -16.729  -8.279 -12.655  1.00  0.00              
ATOM    441  HZ  PHE A  39     -16.839 -10.608 -13.524  1.00  0.00              
ATOM    442  N   VAL A  40     -13.668  -6.732 -16.025  1.00  0.00              
ATOM    443  CA  VAL A  40     -14.818  -5.901 -16.387  1.00  0.00              
ATOM    444  C   VAL A  40     -16.007  -6.829 -16.568  1.00  0.00              
ATOM    445  O   VAL A  40     -15.832  -8.019 -16.813  1.00  0.00              
ATOM    446  CB  VAL A  40     -14.593  -5.090 -17.701  1.00  0.00              
ATOM    447  CG1 VAL A  40     -13.419  -4.129 -17.528  1.00  0.00              
ATOM    448  CG2 VAL A  40     -14.357  -6.028 -18.877  1.00  0.00              
ATOM    449  H   VAL A  40     -13.477  -7.567 -16.561  1.00  0.00              
ATOM    450  HA  VAL A  40     -15.068  -5.200 -15.589  1.00  0.00              
ATOM    451  HB  VAL A  40     -15.496  -4.522 -17.926  1.00  0.00              
ATOM    452 1HG1 VAL A  40     -13.269  -3.567 -18.451  1.00  0.00              
ATOM    453 2HG1 VAL A  40     -13.631  -3.437 -16.714  1.00  0.00              
ATOM    454 3HG1 VAL A  40     -12.516  -4.695 -17.300  1.00  0.00              
ATOM    455 1HG2 VAL A  40     -14.203  -5.444 -19.784  1.00  0.00              
ATOM    456 2HG2 VAL A  40     -13.475  -6.638 -18.684  1.00  0.00              
ATOM    457 3HG2 VAL A  40     -15.225  -6.676 -19.006  1.00  0.00              
ATOM    458  N   GLU A  41     -17.208  -6.285 -16.415  1.00  0.00              
ATOM    459  CA  GLU A  41     -18.425  -7.052 -16.638  1.00  0.00              
ATOM    460  C   GLU A  41     -18.767  -6.898 -18.117  1.00  0.00              
ATOM    461  O   GLU A  41     -19.302  -5.864 -18.535  1.00  0.00              
ATOM    462  CB  GLU A  41     -19.573  -6.569 -15.748  1.00  0.00              
ATOM    463  CG  GLU A  41     -19.328  -6.745 -14.256  1.00  0.00              
ATOM    464  CD  GLU A  41     -20.475  -6.207 -13.447  1.00  0.00              
ATOM    465  OE1 GLU A  41     -21.404  -5.703 -14.031  1.00  0.00              
ATOM    466  OE2 GLU A  41     -20.477  -6.399 -12.254  1.00  0.00              
ATOM    467  H   GLU A  41     -17.281  -5.316 -16.137  1.00  0.00              
ATOM    468  HA  GLU A  41     -18.245  -8.104 -16.414  1.00  0.00              
ATOM    469 1HB  GLU A  41     -19.723  -5.512 -15.968  1.00  0.00              
ATOM    470 2HB  GLU A  41     -20.460  -7.131 -16.039  1.00  0.00              
ATOM    471 1HG  GLU A  41     -19.134  -7.778 -13.967  1.00  0.00              
ATOM    472 2HG  GLU A  41     -18.439  -6.144 -14.069  1.00  0.00              
ATOM    473  N   ASP A  42     -18.451  -7.913 -18.912  1.00  0.00              
ATOM    474  CA  ASP A  42     -18.721  -7.842 -20.340  1.00  0.00              
ATOM    475  C   ASP A  42     -18.942  -9.208 -20.967  1.00  0.00              
ATOM    476  O   ASP A  42     -18.542 -10.233 -20.420  1.00  0.00              
ATOM    477  CB  ASP A  42     -17.572  -7.127 -21.057  1.00  0.00              
ATOM    478  CG  ASP A  42     -17.958  -6.492 -22.386  1.00  0.00              
ATOM    479  OD1 ASP A  42     -19.118  -6.523 -22.722  1.00  0.00              
ATOM    480  OD2 ASP A  42     -17.125  -5.848 -22.978  1.00  0.00              
ATOM    481  H   ASP A  42     -18.020  -8.745 -18.533  1.00  0.00              
ATOM    482  HA  ASP A  42     -19.644  -7.289 -20.514  1.00  0.00              
ATOM    483 1HB  ASP A  42     -17.065  -6.388 -20.436  1.00  0.00              
ATOM    484 2HB  ASP A  42     -16.905  -7.970 -21.238  1.00  0.00              
ATOM    485  N   TYR A  43     -19.585  -9.203 -22.127  1.00  0.00              
ATOM    486  CA  TYR A  43     -19.916 -10.425 -22.845  1.00  0.00              
ATOM    487  C   TYR A  43     -19.130 -10.494 -24.141  1.00  0.00              
ATOM    488  O   TYR A  43     -19.538  -9.916 -25.150  1.00  0.00              
ATOM    489  CB  TYR A  43     -21.418 -10.500 -23.128  1.00  0.00              
ATOM    490  CG  TYR A  43     -21.850 -11.782 -23.806  1.00  0.00              
ATOM    491  CD1 TYR A  43     -21.855 -12.986 -23.117  1.00  0.00              
ATOM    492  CD2 TYR A  43     -22.253 -11.783 -25.133  1.00  0.00              
ATOM    493  CE1 TYR A  43     -22.248 -14.159 -23.731  1.00  0.00              
ATOM    494  CE2 TYR A  43     -22.649 -12.950 -25.757  1.00  0.00              
ATOM    495  CZ  TYR A  43     -22.645 -14.137 -25.052  1.00  0.00              
ATOM    496  OH  TYR A  43     -23.039 -15.302 -25.669  1.00  0.00              
ATOM    497  H   TYR A  43     -19.853  -8.313 -22.522  1.00  0.00              
ATOM    498  HA  TYR A  43     -19.635 -11.293 -22.248  1.00  0.00              
ATOM    499 1HB  TYR A  43     -21.932 -10.404 -22.171  1.00  0.00              
ATOM    500 2HB  TYR A  43     -21.669  -9.651 -23.763  1.00  0.00              
ATOM    501  HD1 TYR A  43     -21.540 -12.996 -22.073  1.00  0.00              
ATOM    502  HD2 TYR A  43     -22.254 -10.843 -25.684  1.00  0.00              
ATOM    503  HE1 TYR A  43     -22.246 -15.098 -23.177  1.00  0.00              
ATOM    504  HE2 TYR A  43     -22.962 -12.931 -26.801  1.00  0.00              
ATOM    505  HH  TYR A  43     -23.295 -15.174 -26.586  1.00  0.00              
ATOM    506  N   GLU A  44     -17.993 -11.185 -24.109  1.00  0.00              
ATOM    507  CA  GLU A  44     -17.172 -11.325 -25.305  1.00  0.00              
ATOM    508  C   GLU A  44     -16.775 -12.772 -25.573  1.00  0.00              
ATOM    509  O   GLU A  44     -15.721 -13.223 -25.136  1.00  0.00              
ATOM    510  CB  GLU A  44     -15.917 -10.457 -25.186  1.00  0.00              
ATOM    511  CG  GLU A  44     -16.187  -8.959 -25.186  1.00  0.00              
ATOM    512  CD  GLU A  44     -14.909  -8.174 -25.088  1.00  0.00              
ATOM    513  OE1 GLU A  44     -13.863  -8.776 -25.082  1.00  0.00              
ATOM    514  OE2 GLU A  44     -14.971  -6.967 -25.131  1.00  0.00              
ATOM    515  H   GLU A  44     -17.690 -11.620 -23.250  1.00  0.00              
ATOM    516  HA  GLU A  44     -17.738 -11.007 -26.181  1.00  0.00              
ATOM    517 1HB  GLU A  44     -15.424 -10.736 -24.255  1.00  0.00              
ATOM    518 2HB  GLU A  44     -15.274 -10.709 -26.029  1.00  0.00              
ATOM    519 1HG  GLU A  44     -16.754  -8.620 -26.053  1.00  0.00              
ATOM    520 2HG  GLU A  44     -16.778  -8.805 -24.284  1.00  0.00              
ATOM    521  N   PRO A  45     -17.618 -13.519 -26.304  1.00  0.00              
ATOM    522  CA  PRO A  45     -17.332 -14.917 -26.639  1.00  0.00              
ATOM    523  C   PRO A  45     -15.997 -15.051 -27.367  1.00  0.00              
ATOM    524  O   PRO A  45     -15.702 -14.299 -28.295  1.00  0.00              
ATOM    525  CB  PRO A  45     -18.511 -15.341 -27.521  1.00  0.00              
ATOM    526  CG  PRO A  45     -19.619 -14.426 -27.124  1.00  0.00              
ATOM    527  CD  PRO A  45     -18.960 -13.106 -26.826  1.00  0.00              
ATOM    528  HA  PRO A  45     -17.234 -15.556 -25.749  1.00  0.00              
ATOM    529 1HB  PRO A  45     -18.273 -15.237 -28.590  1.00  0.00              
ATOM    530 2HB  PRO A  45     -18.783 -16.393 -27.352  1.00  0.00              
ATOM    531 1HG  PRO A  45     -20.360 -14.325 -27.930  1.00  0.00              
ATOM    532 2HG  PRO A  45     -20.154 -14.809 -26.241  1.00  0.00              
ATOM    533 1HD  PRO A  45     -18.861 -12.479 -27.725  1.00  0.00              
ATOM    534 2HD  PRO A  45     -19.520 -12.519 -26.084  1.00  0.00              
ATOM    535  N   THR A  46     -15.200 -16.020 -26.940  1.00  0.00              
ATOM    536  CA  THR A  46     -13.901 -16.285 -27.543  1.00  0.00              
ATOM    537  C   THR A  46     -13.927 -17.314 -28.666  1.00  0.00              
ATOM    538  O   THR A  46     -14.327 -18.455 -28.463  1.00  0.00              
ATOM    539  CB  THR A  46     -12.914 -16.809 -26.476  1.00  0.00              
ATOM    540  OG1 THR A  46     -12.710 -15.800 -25.489  1.00  0.00              
ATOM    541  CG2 THR A  46     -11.569 -17.202 -27.103  1.00  0.00              
ATOM    542  H   THR A  46     -15.511 -16.594 -26.168  1.00  0.00              
ATOM    543  HA  THR A  46     -13.522 -15.378 -28.015  1.00  0.00              
ATOM    544  HB  THR A  46     -13.348 -17.684 -25.991  1.00  0.00              
ATOM    545  HG1 THR A  46     -11.894 -15.977 -25.015  1.00  0.00              
ATOM    546 1HG2 THR A  46     -10.899 -17.567 -26.325  1.00  0.00              
ATOM    547 2HG2 THR A  46     -11.728 -17.986 -27.843  1.00  0.00              
ATOM    548 3HG2 THR A  46     -11.126 -16.332 -27.585  1.00  0.00              
ATOM    549  N   TRP A  47     -13.502 -16.896 -29.853  1.00  0.00              
ATOM    550  CA  TRP A  47     -13.315 -17.815 -30.968  1.00  0.00              
ATOM    551  C   TRP A  47     -11.956 -18.427 -30.640  1.00  0.00              
ATOM    552  O   TRP A  47     -11.843 -19.627 -30.417  1.00  0.00              
ATOM    553  CB  TRP A  47     -13.328 -17.115 -32.328  1.00  0.00              
ATOM    554  CG  TRP A  47     -13.435 -18.060 -33.487  1.00  0.00              
ATOM    555  CD1 TRP A  47     -12.404 -18.630 -34.171  1.00  0.00              
ATOM    556  CD2 TRP A  47     -14.639 -18.544 -34.095  1.00  0.00              
ATOM    557  NE1 TRP A  47     -12.889 -19.439 -35.169  1.00  0.00              
ATOM    558  CE2 TRP A  47     -14.260 -19.403 -35.141  1.00  0.00              
ATOM    559  CE3 TRP A  47     -16.002 -18.333 -33.853  1.00  0.00              
ATOM    560  CZ2 TRP A  47     -15.187 -20.049 -35.945  1.00  0.00              
ATOM    561  CZ3 TRP A  47     -16.931 -18.981 -34.658  1.00  0.00              
ATOM    562  CH2 TRP A  47     -16.535 -19.815 -35.674  1.00  0.00              
ATOM    563  H   TRP A  47     -13.304 -15.914 -29.986  1.00  0.00              
ATOM    564  HA  TRP A  47     -14.116 -18.554 -30.977  1.00  0.00              
ATOM    565 1HB  TRP A  47     -14.180 -16.439 -32.397  1.00  0.00              
ATOM    566 2HB  TRP A  47     -12.405 -16.551 -32.469  1.00  0.00              
ATOM    567  HD1 TRP A  47     -11.397 -18.377 -33.846  1.00  0.00              
ATOM    568  HE1 TRP A  47     -12.329 -19.972 -35.818  1.00  0.00              
ATOM    569  HE3 TRP A  47     -16.370 -17.684 -33.060  1.00  0.00              
ATOM    570  HZ2 TRP A  47     -14.829 -20.702 -36.741  1.00  0.00              
ATOM    571  HZ3 TRP A  47     -17.989 -18.807 -34.461  1.00  0.00              
ATOM    572  HH2 TRP A  47     -17.296 -20.304 -36.282  1.00  0.00              
ATOM    573  N   ALA A  48     -10.933 -17.578 -30.589  1.00  0.00              
ATOM    574  CA  ALA A  48      -9.591 -17.970 -30.161  1.00  0.00              
ATOM    575  C   ALA A  48      -8.802 -16.694 -29.873  1.00  0.00              
ATOM    576  O   ALA A  48      -8.700 -15.816 -30.729  1.00  0.00              
ATOM    577  CB  ALA A  48      -8.889 -18.800 -31.243  1.00  0.00              
ATOM    578  H   ALA A  48     -11.103 -16.620 -30.860  1.00  0.00              
ATOM    579  HA  ALA A  48      -9.674 -18.560 -29.248  1.00  0.00              
ATOM    580 1HB  ALA A  48      -7.892 -19.077 -30.898  1.00  0.00              
ATOM    581 2HB  ALA A  48      -9.467 -19.701 -31.444  1.00  0.00              
ATOM    582 3HB  ALA A  48      -8.805 -18.212 -32.155  1.00  0.00              
ATOM    583  N   ASP A  49      -8.262 -16.593 -28.659  1.00  0.00              
ATOM    584  CA  ASP A  49      -7.466 -15.431 -28.258  1.00  0.00              
ATOM    585  C   ASP A  49      -6.054 -15.860 -27.866  1.00  0.00              
ATOM    586  O   ASP A  49      -5.864 -16.923 -27.262  1.00  0.00              
ATOM    587  CB  ASP A  49      -8.135 -14.689 -27.098  1.00  0.00              
ATOM    588  CG  ASP A  49      -9.445 -14.004 -27.462  1.00  0.00              
ATOM    589  OD1 ASP A  49      -9.742 -13.915 -28.629  1.00  0.00              
ATOM    590  OD2 ASP A  49     -10.209 -13.718 -26.571  1.00  0.00              
ATOM    591  H   ASP A  49      -8.408 -17.341 -27.997  1.00  0.00              
ATOM    592  HA  ASP A  49      -7.368 -14.743 -29.098  1.00  0.00              
ATOM    593 1HB  ASP A  49      -8.283 -15.309 -26.214  1.00  0.00              
ATOM    594 2HB  ASP A  49      -7.376 -13.934 -26.891  1.00  0.00              
ATOM    595  N   SER A  50      -5.072 -15.024 -28.200  1.00  0.00              
ATOM    596  CA  SER A  50      -3.671 -15.296 -27.870  1.00  0.00              
ATOM    597  C   SER A  50      -3.052 -14.200 -27.014  1.00  0.00              
ATOM    598  O   SER A  50      -3.114 -13.009 -27.346  1.00  0.00              
ATOM    599  CB  SER A  50      -2.866 -15.475 -29.143  1.00  0.00              
ATOM    600  OG  SER A  50      -1.507 -15.690 -28.880  1.00  0.00              
ATOM    601  H   SER A  50      -5.304 -14.177 -28.697  1.00  0.00              
ATOM    602  HA  SER A  50      -3.521 -16.259 -27.379  1.00  0.00              
ATOM    603 1HB  SER A  50      -3.262 -16.332 -29.687  1.00  0.00              
ATOM    604 2HB  SER A  50      -2.972 -14.578 -29.752  1.00  0.00              
ATOM    605  HG  SER A  50      -1.371 -16.608 -28.634  1.00  0.00              
ATOM    606  N   TYR A  51      -2.435 -14.629 -25.917  1.00  0.00              
ATOM    607  CA  TYR A  51      -1.705 -13.750 -25.024  1.00  0.00              
ATOM    608  C   TYR A  51      -0.342 -14.367 -24.750  1.00  0.00              
ATOM    609  O   TYR A  51      -0.186 -15.587 -24.778  1.00  0.00              
ATOM    610  CB  TYR A  51      -2.473 -13.594 -23.706  1.00  0.00              
ATOM    611  CG  TYR A  51      -3.861 -13.011 -23.888  1.00  0.00              
ATOM    612  CD1 TYR A  51      -4.954 -13.829 -24.164  1.00  0.00              
ATOM    613  CD2 TYR A  51      -4.065 -11.636 -23.828  1.00  0.00              
ATOM    614  CE1 TYR A  51      -6.228 -13.285 -24.378  1.00  0.00              
ATOM    615  CE2 TYR A  51      -5.319 -11.079 -24.044  1.00  0.00              
ATOM    616  CZ  TYR A  51      -6.399 -11.907 -24.317  1.00  0.00              
ATOM    617  OH  TYR A  51      -7.635 -11.347 -24.517  1.00  0.00              
ATOM    618  H   TYR A  51      -2.482 -15.616 -25.705  1.00  0.00              
ATOM    619  HA  TYR A  51      -1.552 -12.782 -25.501  1.00  0.00              
ATOM    620 1HB  TYR A  51      -2.544 -14.584 -23.254  1.00  0.00              
ATOM    621 2HB  TYR A  51      -1.880 -12.943 -23.063  1.00  0.00              
ATOM    622  HD1 TYR A  51      -4.804 -14.909 -24.214  1.00  0.00              
ATOM    623  HD2 TYR A  51      -3.218 -10.988 -23.606  1.00  0.00              
ATOM    624  HE1 TYR A  51      -7.075 -13.934 -24.594  1.00  0.00              
ATOM    625  HE2 TYR A  51      -5.450  -9.997 -24.000  1.00  0.00              
ATOM    626  HH  TYR A  51      -8.316 -11.999 -24.699  1.00  0.00              
ATOM    627  N   PHE A  52       0.646 -13.520 -24.493  1.00  0.00              
ATOM    628  CA  PHE A  52       1.971 -13.999 -24.157  1.00  0.00              
ATOM    629  C   PHE A  52       2.716 -12.889 -23.456  1.00  0.00              
ATOM    630  O   PHE A  52       2.620 -11.722 -23.844  1.00  0.00              
ATOM    631  CB  PHE A  52       2.729 -14.457 -25.404  1.00  0.00              
ATOM    632  CG  PHE A  52       2.912 -13.378 -26.433  1.00  0.00              
ATOM    633  CD1 PHE A  52       4.051 -12.586 -26.432  1.00  0.00              
ATOM    634  CD2 PHE A  52       1.947 -13.151 -27.402  1.00  0.00              
ATOM    635  CE1 PHE A  52       4.221 -11.592 -27.378  1.00  0.00              
ATOM    636  CE2 PHE A  52       2.115 -12.160 -28.349  1.00  0.00              
ATOM    637  CZ  PHE A  52       3.253 -11.379 -28.336  1.00  0.00              
ATOM    638  H   PHE A  52       0.477 -12.525 -24.531  1.00  0.00              
ATOM    639  HA  PHE A  52       1.896 -14.846 -23.474  1.00  0.00              
ATOM    640 1HB  PHE A  52       3.726 -14.802 -25.133  1.00  0.00              
ATOM    641 2HB  PHE A  52       2.188 -15.266 -25.895  1.00  0.00              
ATOM    642  HD1 PHE A  52       4.817 -12.755 -25.675  1.00  0.00              
ATOM    643  HD2 PHE A  52       1.047 -13.767 -27.412  1.00  0.00              
ATOM    644  HE1 PHE A  52       5.121 -10.977 -27.365  1.00  0.00              
ATOM    645  HE2 PHE A  52       1.349 -11.992 -29.106  1.00  0.00              
ATOM    646  HZ  PHE A  52       3.386 -10.596 -29.081  1.00  0.00              
ATOM    647  N   LYS A  53       3.442 -13.251 -22.405  1.00  0.00              
ATOM    648  CA  LYS A  53       4.293 -12.293 -21.724  1.00  0.00              
ATOM    649  C   LYS A  53       5.335 -13.001 -20.877  1.00  0.00              
ATOM    650  O   LYS A  53       5.234 -14.208 -20.624  1.00  0.00              
ATOM    651  CB  LYS A  53       3.467 -11.356 -20.840  1.00  0.00              
ATOM    652  CG  LYS A  53       2.778 -11.996 -19.647  1.00  0.00              
ATOM    653  CD  LYS A  53       2.124 -10.899 -18.789  1.00  0.00              
ATOM    654  CE  LYS A  53       1.329 -11.455 -17.616  1.00  0.00              
ATOM    655  NZ  LYS A  53       0.792 -10.344 -16.747  1.00  0.00              
ATOM    656  H   LYS A  53       3.408 -14.203 -22.069  1.00  0.00              
ATOM    657  HA  LYS A  53       4.837 -11.696 -22.457  1.00  0.00              
ATOM    658 1HB  LYS A  53       4.143 -10.581 -20.476  1.00  0.00              
ATOM    659 2HB  LYS A  53       2.706 -10.903 -21.477  1.00  0.00              
ATOM    660 1HG  LYS A  53       2.025 -12.693 -20.015  1.00  0.00              
ATOM    661 2HG  LYS A  53       3.523 -12.539 -19.068  1.00  0.00              
ATOM    662 1HD  LYS A  53       2.908 -10.247 -18.402  1.00  0.00              
ATOM    663 2HD  LYS A  53       1.451 -10.320 -19.421  1.00  0.00              
ATOM    664 1HE  LYS A  53       0.505 -12.046 -18.011  1.00  0.00              
ATOM    665 2HE  LYS A  53       1.987 -12.096 -17.031  1.00  0.00              
ATOM    666 1HZ  LYS A  53       0.270 -10.740 -15.978  1.00  0.00              
ATOM    667 2HZ  LYS A  53       1.561  -9.797 -16.386  1.00  0.00              
ATOM    668 3HZ  LYS A  53       0.186  -9.751 -17.296  1.00  0.00              
ATOM    669  N   LYS A  54       6.342 -12.242 -20.455  1.00  0.00              
ATOM    670  CA  LYS A  54       7.381 -12.766 -19.591  1.00  0.00              
ATOM    671  C   LYS A  54       6.919 -12.661 -18.149  1.00  0.00              
ATOM    672  O   LYS A  54       6.365 -11.649 -17.738  1.00  0.00              
ATOM    673  CB  LYS A  54       8.675 -11.963 -19.746  1.00  0.00              
ATOM    674  CG  LYS A  54       9.360 -12.112 -21.091  1.00  0.00              
ATOM    675  CD  LYS A  54      10.608 -11.246 -21.142  1.00  0.00              
ATOM    676  CE  LYS A  54      11.301 -11.345 -22.492  1.00  0.00              
ATOM    677  NZ  LYS A  54      12.516 -10.475 -22.544  1.00  0.00              
ATOM    678  H   LYS A  54       6.383 -11.275 -20.744  1.00  0.00              
ATOM    679  HA  LYS A  54       7.550 -13.820 -19.815  1.00  0.00              
ATOM    680 1HB  LYS A  54       8.422 -10.915 -19.588  1.00  0.00              
ATOM    681 2HB  LYS A  54       9.354 -12.294 -18.960  1.00  0.00              
ATOM    682 1HG  LYS A  54       9.626 -13.161 -21.229  1.00  0.00              
ATOM    683 2HG  LYS A  54       8.662 -11.810 -21.870  1.00  0.00              
ATOM    684 1HD  LYS A  54      10.319 -10.211 -20.957  1.00  0.00              
ATOM    685 2HD  LYS A  54      11.292 -11.576 -20.360  1.00  0.00              
ATOM    686 1HE  LYS A  54      11.584 -12.384 -22.656  1.00  0.00              
ATOM    687 2HE  LYS A  54      10.594 -11.036 -23.262  1.00  0.00              
ATOM    688 1HZ  LYS A  54      12.954 -10.561 -23.450  1.00  0.00              
ATOM    689 2HZ  LYS A  54      12.249  -9.513 -22.389  1.00  0.00              
ATOM    690 3HZ  LYS A  54      13.167 -10.762 -21.827  1.00  0.00              
ATOM    691  N   VAL A  55       7.150 -13.718 -17.388  1.00  0.00              
ATOM    692  CA  VAL A  55       6.754 -13.757 -15.995  1.00  0.00              
ATOM    693  C   VAL A  55       7.961 -14.332 -15.266  1.00  0.00              
ATOM    694  O   VAL A  55       8.867 -14.863 -15.901  1.00  0.00              
ATOM    695  CB  VAL A  55       5.510 -14.670 -15.779  1.00  0.00              
ATOM    696  CG1 VAL A  55       4.306 -14.096 -16.524  1.00  0.00              
ATOM    697  CG2 VAL A  55       5.797 -16.081 -16.273  1.00  0.00              
ATOM    698  H   VAL A  55       7.613 -14.520 -17.790  1.00  0.00              
ATOM    699  HA  VAL A  55       6.551 -12.756 -15.612  1.00  0.00              
ATOM    700  HB  VAL A  55       5.306 -14.744 -14.710  1.00  0.00              
ATOM    701 1HG1 VAL A  55       3.440 -14.740 -16.369  1.00  0.00              
ATOM    702 2HG1 VAL A  55       4.086 -13.096 -16.147  1.00  0.00              
ATOM    703 3HG1 VAL A  55       4.530 -14.041 -17.589  1.00  0.00              
ATOM    704 1HG2 VAL A  55       4.920 -16.707 -16.116  1.00  0.00              
ATOM    705 2HG2 VAL A  55       6.036 -16.051 -17.337  1.00  0.00              
ATOM    706 3HG2 VAL A  55       6.643 -16.495 -15.723  1.00  0.00              
ATOM    707  N   VAL A  56       7.981 -14.214 -13.947  1.00  0.00              
ATOM    708  CA  VAL A  56       9.073 -14.755 -13.157  1.00  0.00              
ATOM    709  C   VAL A  56       8.530 -15.859 -12.272  1.00  0.00              
ATOM    710  O   VAL A  56       7.741 -15.602 -11.365  1.00  0.00              
ATOM    711  CB  VAL A  56       9.754 -13.681 -12.288  1.00  0.00              
ATOM    712  CG1 VAL A  56      10.864 -14.298 -11.451  1.00  0.00              
ATOM    713  CG2 VAL A  56      10.304 -12.562 -13.159  1.00  0.00              
ATOM    714  H   VAL A  56       7.224 -13.737 -13.479  1.00  0.00              
ATOM    715  HA  VAL A  56       9.833 -15.212 -13.792  1.00  0.00              
ATOM    716  HB  VAL A  56       9.009 -13.234 -11.630  1.00  0.00              
ATOM    717 1HG1 VAL A  56      11.335 -13.525 -10.843  1.00  0.00              
ATOM    718 2HG1 VAL A  56      10.446 -15.066 -10.801  1.00  0.00              
ATOM    719 3HG1 VAL A  56      11.610 -14.745 -12.109  1.00  0.00              
ATOM    720 1HG2 VAL A  56      10.781 -11.811 -12.529  1.00  0.00              
ATOM    721 2HG2 VAL A  56      11.036 -12.970 -13.855  1.00  0.00              
ATOM    722 3HG2 VAL A  56       9.489 -12.101 -13.717  1.00  0.00              
ATOM    723  N   LEU A  57       8.945 -17.091 -12.550  1.00  0.00              
ATOM    724  CA  LEU A  57       8.452 -18.250 -11.815  1.00  0.00              
ATOM    725  C   LEU A  57       9.482 -18.720 -10.802  1.00  0.00              
ATOM    726  O   LEU A  57      10.519 -19.270 -11.169  1.00  0.00              
ATOM    727  CB  LEU A  57       8.131 -19.395 -12.778  1.00  0.00              
ATOM    728  CG  LEU A  57       7.635 -20.670 -12.095  1.00  0.00              
ATOM    729  CD1 LEU A  57       6.313 -20.406 -11.381  1.00  0.00              
ATOM    730  CD2 LEU A  57       7.485 -21.769 -13.127  1.00  0.00              
ATOM    731  H   LEU A  57       9.620 -17.228 -13.289  1.00  0.00              
ATOM    732  HA  LEU A  57       7.560 -17.974 -11.254  1.00  0.00              
ATOM    733 1HB  LEU A  57       7.325 -18.929 -13.344  1.00  0.00              
ATOM    734 2HB  LEU A  57       8.966 -19.608 -13.445  1.00  0.00              
ATOM    735  HG  LEU A  57       8.406 -20.979 -11.388  1.00  0.00              
ATOM    736 1HD1 LEU A  57       5.970 -21.320 -10.899  1.00  0.00              
ATOM    737 2HD1 LEU A  57       6.455 -19.630 -10.628  1.00  0.00              
ATOM    738 3HD1 LEU A  57       5.568 -20.078 -12.106  1.00  0.00              
ATOM    739 1HD2 LEU A  57       7.132 -22.679 -12.641  1.00  0.00              
ATOM    740 2HD2 LEU A  57       6.766 -21.460 -13.885  1.00  0.00              
ATOM    741 3HD2 LEU A  57       8.449 -21.960 -13.599  1.00  0.00              
ATOM    742  N   ASP A  58       9.176 -18.518  -9.526  1.00  0.00              
ATOM    743  CA  ASP A  58      10.062 -18.950  -8.460  1.00  0.00              
ATOM    744  C   ASP A  58      11.473 -18.401  -8.676  1.00  0.00              
ATOM    745  O   ASP A  58      12.467 -19.108  -8.502  1.00  0.00              
ATOM    746  CB  ASP A  58      10.069 -20.480  -8.371  1.00  0.00              
ATOM    747  CG  ASP A  58       8.716 -21.039  -7.950  1.00  0.00              
ATOM    748  OD1 ASP A  58       8.132 -20.490  -6.989  1.00  0.00              
ATOM    749  OD2 ASP A  58       8.237 -22.021  -8.560  1.00  0.00              
ATOM    750  H   ASP A  58       8.310 -18.055  -9.289  1.00  0.00              
ATOM    751  HA  ASP A  58       9.713 -18.554  -7.506  1.00  0.00              
ATOM    752 1HB  ASP A  58      10.422 -20.966  -9.281  1.00  0.00              
ATOM    753 2HB  ASP A  58      10.800 -20.622  -7.575  1.00  0.00              
ATOM    754  N   GLY A  59      11.539 -17.133  -9.080  1.00  0.00              
ATOM    755  CA  GLY A  59      12.810 -16.474  -9.329  1.00  0.00              
ATOM    756  C   GLY A  59      13.414 -16.661 -10.707  1.00  0.00              
ATOM    757  O   GLY A  59      14.422 -16.035 -11.036  1.00  0.00              
ATOM    758  H   GLY A  59      10.682 -16.616  -9.216  1.00  0.00              
ATOM    759 1HA  GLY A  59      12.686 -15.399  -9.194  1.00  0.00              
ATOM    760 2HA  GLY A  59      13.549 -16.845  -8.620  1.00  0.00              
ATOM    761  N   GLU A  60      12.813 -17.523 -11.519  1.00  0.00              
ATOM    762  CA  GLU A  60      13.310 -17.730 -12.870  1.00  0.00              
ATOM    763  C   GLU A  60      12.431 -17.108 -13.941  1.00  0.00              
ATOM    764  O   GLU A  60      11.272 -17.488 -14.130  1.00  0.00              
ATOM    765  CB  GLU A  60      13.466 -19.228 -13.143  1.00  0.00              
ATOM    766  CG  GLU A  60      14.009 -19.563 -14.524  1.00  0.00              
ATOM    767  CD  GLU A  60      14.142 -21.048 -14.714  1.00  0.00              
ATOM    768  OE1 GLU A  60      13.812 -21.775 -13.808  1.00  0.00              
ATOM    769  OE2 GLU A  60      14.467 -21.461 -15.802  1.00  0.00              
ATOM    770  H   GLU A  60      12.004 -18.043 -11.207  1.00  0.00              
ATOM    771  HA  GLU A  60      14.281 -17.247 -12.985  1.00  0.00              
ATOM    772 1HB  GLU A  60      14.141 -19.621 -12.382  1.00  0.00              
ATOM    773 2HB  GLU A  60      12.480 -19.678 -13.022  1.00  0.00              
ATOM    774 1HG  GLU A  60      13.415 -19.145 -15.337  1.00  0.00              
ATOM    775 2HG  GLU A  60      14.998 -19.107 -14.528  1.00  0.00              
ATOM    776  N   GLU A  61      12.998 -16.142 -14.649  1.00  0.00              
ATOM    777  CA  GLU A  61      12.259 -15.447 -15.681  1.00  0.00              
ATOM    778  C   GLU A  61      12.001 -16.391 -16.850  1.00  0.00              
ATOM    779  O   GLU A  61      12.933 -16.922 -17.444  1.00  0.00              
ATOM    780  CB  GLU A  61      13.019 -14.204 -16.148  1.00  0.00              
ATOM    781  CG  GLU A  61      12.235 -13.306 -17.095  1.00  0.00              
ATOM    782  CD  GLU A  61      13.029 -12.087 -17.475  1.00  0.00              
ATOM    783  OE1 GLU A  61      14.130 -11.947 -17.000  1.00  0.00              
ATOM    784  OE2 GLU A  61      12.583 -11.354 -18.325  1.00  0.00              
ATOM    785  H   GLU A  61      13.957 -15.882 -14.470  1.00  0.00              
ATOM    786  HA  GLU A  61      11.289 -15.134 -15.294  1.00  0.00              
ATOM    787 1HB  GLU A  61      13.288 -13.641 -15.254  1.00  0.00              
ATOM    788 2HB  GLU A  61      13.925 -14.552 -16.645  1.00  0.00              
ATOM    789 1HG  GLU A  61      11.900 -13.816 -17.997  1.00  0.00              
ATOM    790 2HG  GLU A  61      11.370 -13.006 -16.505  1.00  0.00              
ATOM    791  N   VAL A  62      10.729 -16.611 -17.154  1.00  0.00              
ATOM    792  CA  VAL A  62      10.329 -17.498 -18.238  1.00  0.00              
ATOM    793  C   VAL A  62       9.219 -16.787 -19.008  1.00  0.00              
ATOM    794  O   VAL A  62       8.812 -15.686 -18.651  1.00  0.00              
ATOM    795  CB  VAL A  62       9.745 -18.835 -17.702  1.00  0.00              
ATOM    796  CG1 VAL A  62      10.815 -19.619 -16.936  1.00  0.00              
ATOM    797  CG2 VAL A  62       8.536 -18.551 -16.803  1.00  0.00              
ATOM    798  H   VAL A  62      10.017 -16.143 -16.612  1.00  0.00              
ATOM    799  HA  VAL A  62      11.152 -17.672 -18.932  1.00  0.00              
ATOM    800  HB  VAL A  62       9.389 -19.428 -18.544  1.00  0.00              
ATOM    801 1HG1 VAL A  62      10.389 -20.553 -16.568  1.00  0.00              
ATOM    802 2HG1 VAL A  62      11.650 -19.840 -17.601  1.00  0.00              
ATOM    803 3HG1 VAL A  62      11.169 -19.025 -16.093  1.00  0.00              
ATOM    804 1HG2 VAL A  62       8.131 -19.490 -16.431  1.00  0.00              
ATOM    805 2HG2 VAL A  62       8.847 -17.931 -15.962  1.00  0.00              
ATOM    806 3HG2 VAL A  62       7.771 -18.028 -17.377  1.00  0.00              
ATOM    807  N   GLU A  63       8.739 -17.422 -20.067  1.00  0.00              
ATOM    808  CA  GLU A  63       7.666 -16.857 -20.862  1.00  0.00              
ATOM    809  C   GLU A  63       6.438 -17.736 -20.686  1.00  0.00              
ATOM    810  O   GLU A  63       6.552 -18.952 -20.526  1.00  0.00              
ATOM    811  CB  GLU A  63       8.060 -16.756 -22.337  1.00  0.00              
ATOM    812  CG  GLU A  63       9.196 -15.782 -22.619  1.00  0.00              
ATOM    813  CD  GLU A  63       9.281 -15.451 -24.083  1.00  0.00              
ATOM    814  OE1 GLU A  63       8.516 -15.996 -24.841  1.00  0.00              
ATOM    815  OE2 GLU A  63      10.032 -14.570 -24.429  1.00  0.00              
ATOM    816  H   GLU A  63       9.126 -18.318 -20.329  1.00  0.00              
ATOM    817  HA  GLU A  63       7.428 -15.855 -20.503  1.00  0.00              
ATOM    818 1HB  GLU A  63       8.352 -17.756 -22.658  1.00  0.00              
ATOM    819 2HB  GLU A  63       7.171 -16.443 -22.884  1.00  0.00              
ATOM    820 1HG  GLU A  63       9.130 -14.860 -22.042  1.00  0.00              
ATOM    821 2HG  GLU A  63      10.086 -16.334 -22.320  1.00  0.00              
ATOM    822  N   ILE A  64       5.264 -17.115 -20.694  1.00  0.00              
ATOM    823  CA  ILE A  64       4.025 -17.862 -20.578  1.00  0.00              
ATOM    824  C   ILE A  64       3.162 -17.451 -21.763  1.00  0.00              
ATOM    825  O   ILE A  64       3.086 -16.274 -22.099  1.00  0.00              
ATOM    826  CB  ILE A  64       3.263 -17.527 -19.270  1.00  0.00              
ATOM    827  CG1 ILE A  64       1.995 -18.380 -19.178  1.00  0.00              
ATOM    828  CG2 ILE A  64       2.872 -16.056 -19.244  1.00  0.00              
ATOM    829  CD1 ILE A  64       1.331 -18.335 -17.797  1.00  0.00              
ATOM    830  H   ILE A  64       5.225 -16.110 -20.782  1.00  0.00              
ATOM    831  HA  ILE A  64       4.213 -18.932 -20.660  1.00  0.00              
ATOM    832  HB  ILE A  64       3.905 -17.747 -18.418  1.00  0.00              
ATOM    833 1HG1 ILE A  64       1.300 -18.011 -19.931  1.00  0.00              
ATOM    834 2HG1 ILE A  64       2.277 -19.406 -19.416  1.00  0.00              
ATOM    835 1HG2 ILE A  64       2.338 -15.836 -18.321  1.00  0.00              
ATOM    836 2HG2 ILE A  64       3.769 -15.440 -19.299  1.00  0.00              
ATOM    837 3HG2 ILE A  64       2.229 -15.835 -20.096  1.00  0.00              
ATOM    838 1HD1 ILE A  64       0.438 -18.961 -17.800  1.00  0.00              
ATOM    839 2HD1 ILE A  64       2.029 -18.703 -17.045  1.00  0.00              
ATOM    840 3HD1 ILE A  64       1.052 -17.309 -17.560  1.00  0.00              
ATOM    841  N   GLN A  65       2.550 -18.429 -22.413  1.00  0.00              
ATOM    842  CA  GLN A  65       1.693 -18.163 -23.548  1.00  0.00              
ATOM    843  C   GLN A  65       0.331 -18.683 -23.123  1.00  0.00              
ATOM    844  O   GLN A  65       0.215 -19.802 -22.643  1.00  0.00              
ATOM    845  CB  GLN A  65       2.185 -18.855 -24.822  1.00  0.00              
ATOM    846  CG  GLN A  65       3.528 -18.353 -25.324  1.00  0.00              
ATOM    847  CD  GLN A  65       3.974 -19.059 -26.590  1.00  0.00              
ATOM    848  OE1 GLN A  65       3.258 -19.909 -27.128  1.00  0.00              
ATOM    849  NE2 GLN A  65       5.162 -18.714 -27.072  1.00  0.00              
ATOM    850  H   GLN A  65       2.683 -19.384 -22.110  1.00  0.00              
ATOM    851  HA  GLN A  65       1.656 -17.090 -23.734  1.00  0.00              
ATOM    852 1HB  GLN A  65       2.249 -19.920 -24.597  1.00  0.00              
ATOM    853 2HB  GLN A  65       1.423 -18.690 -25.584  1.00  0.00              
ATOM    854 1HG  GLN A  65       3.759 -17.293 -25.433  1.00  0.00              
ATOM    855 2HG  GLN A  65       4.092 -18.761 -24.485  1.00  0.00              
ATOM    856 1HE2 GLN A  65       5.510 -19.147 -27.905  1.00  0.00              
ATOM    857 2HE2 GLN A  65       5.711 -18.022 -26.603  1.00  0.00              
ATOM    858  N   ILE A  66      -0.695 -17.856 -23.281  1.00  0.00              
ATOM    859  CA  ILE A  66      -2.048 -18.272 -22.950  1.00  0.00              
ATOM    860  C   ILE A  66      -2.943 -18.305 -24.181  1.00  0.00              
ATOM    861  O   ILE A  66      -3.123 -17.299 -24.873  1.00  0.00              
ATOM    862  CB  ILE A  66      -2.696 -17.308 -21.921  1.00  0.00              
ATOM    863  CG1 ILE A  66      -1.858 -17.262 -20.641  1.00  0.00              
ATOM    864  CG2 ILE A  66      -4.123 -17.756 -21.621  1.00  0.00              
ATOM    865  CD1 ILE A  66      -2.249 -16.135 -19.670  1.00  0.00              
ATOM    866  H   ILE A  66      -0.540 -16.924 -23.635  1.00  0.00              
ATOM    867  HA  ILE A  66      -2.055 -19.298 -22.583  1.00  0.00              
ATOM    868  HB  ILE A  66      -2.704 -16.300 -22.334  1.00  0.00              
ATOM    869 1HG1 ILE A  66      -1.974 -18.224 -20.142  1.00  0.00              
ATOM    870 2HG1 ILE A  66      -0.817 -17.134 -20.939  1.00  0.00              
ATOM    871 1HG2 ILE A  66      -4.574 -17.076 -20.898  1.00  0.00              
ATOM    872 2HG2 ILE A  66      -4.708 -17.746 -22.540  1.00  0.00              
ATOM    873 3HG2 ILE A  66      -4.110 -18.766 -21.210  1.00  0.00              
ATOM    874 1HD1 ILE A  66      -1.606 -16.172 -18.790  1.00  0.00              
ATOM    875 2HD1 ILE A  66      -2.129 -15.170 -20.164  1.00  0.00              
ATOM    876 3HD1 ILE A  66      -3.286 -16.260 -19.365  1.00  0.00              
ATOM    877  N   TYR A  67      -3.479 -19.482 -24.468  1.00  0.00              
ATOM    878  CA  TYR A  67      -4.349 -19.647 -25.611  1.00  0.00              
ATOM    879  C   TYR A  67      -5.720 -19.838 -24.965  1.00  0.00              
ATOM    880  O   TYR A  67      -5.922 -20.769 -24.181  1.00  0.00              
ATOM    881  CB  TYR A  67      -3.948 -20.834 -26.490  1.00  0.00              
ATOM    882  CG  TYR A  67      -2.614 -20.663 -27.181  1.00  0.00              
ATOM    883  CD1 TYR A  67      -1.425 -20.815 -26.482  1.00  0.00              
ATOM    884  CD2 TYR A  67      -2.547 -20.351 -28.530  1.00  0.00              
ATOM    885  CE1 TYR A  67      -0.203 -20.659 -27.109  1.00  0.00              
ATOM    886  CE2 TYR A  67      -1.331 -20.193 -29.167  1.00  0.00              
ATOM    887  CZ  TYR A  67      -0.161 -20.348 -28.453  1.00  0.00              
ATOM    888  OH  TYR A  67       1.053 -20.193 -29.082  1.00  0.00              
ATOM    889  H   TYR A  67      -3.280 -20.280 -23.882  1.00  0.00              
ATOM    890  HA  TYR A  67      -4.316 -18.753 -26.234  1.00  0.00              
ATOM    891 1HB  TYR A  67      -3.914 -21.715 -25.847  1.00  0.00              
ATOM    892 2HB  TYR A  67      -4.731 -20.960 -27.237  1.00  0.00              
ATOM    893  HD1 TYR A  67      -1.466 -21.061 -25.421  1.00  0.00              
ATOM    894  HD2 TYR A  67      -3.475 -20.229 -29.089  1.00  0.00              
ATOM    895  HE1 TYR A  67       0.723 -20.781 -26.547  1.00  0.00              
ATOM    896  HE2 TYR A  67      -1.300 -19.946 -30.229  1.00  0.00              
ATOM    897  HH  TYR A  67       1.800 -20.322 -28.493  1.00  0.00              
ATOM    898  N   ASP A  68      -6.632 -18.915 -25.256  1.00  0.00              
ATOM    899  CA  ASP A  68      -8.013 -18.990 -24.791  1.00  0.00              
ATOM    900  C   ASP A  68      -8.760 -19.585 -25.968  1.00  0.00              
ATOM    901  O   ASP A  68      -8.908 -18.942 -27.010  1.00  0.00              
ATOM    902  CB  ASP A  68      -8.510 -17.582 -24.460  1.00  0.00              
ATOM    903  CG  ASP A  68      -9.914 -17.567 -23.903  1.00  0.00              
ATOM    904  OD1 ASP A  68     -10.446 -18.648 -23.566  1.00  0.00              
ATOM    905  OD2 ASP A  68     -10.476 -16.455 -23.792  1.00  0.00              
ATOM    906  H   ASP A  68      -6.347 -18.131 -25.825  1.00  0.00              
ATOM    907  HA  ASP A  68      -8.073 -19.638 -23.916  1.00  0.00              
ATOM    908 1HB  ASP A  68      -7.838 -17.027 -23.804  1.00  0.00              
ATOM    909 2HB  ASP A  68      -8.499 -17.136 -25.455  1.00  0.00              
ATOM    910  N   THR A  69      -9.215 -20.821 -25.798  1.00  0.00              
ATOM    911  CA  THR A  69      -9.912 -21.543 -26.856  1.00  0.00              
ATOM    912  C   THR A  69     -11.423 -21.385 -26.951  1.00  0.00              
ATOM    913  O   THR A  69     -12.080 -20.862 -26.057  1.00  0.00              
ATOM    914  CB  THR A  69      -9.616 -23.049 -26.736  1.00  0.00              
ATOM    915  OG1 THR A  69     -10.136 -23.544 -25.495  1.00  0.00              
ATOM    916  CG2 THR A  69      -8.117 -23.304 -26.790  1.00  0.00              
ATOM    917  H   THR A  69      -9.072 -21.272 -24.906  1.00  0.00              
ATOM    918  HA  THR A  69      -9.581 -21.181 -27.830  1.00  0.00              
ATOM    919  HB  THR A  69     -10.102 -23.573 -27.558  1.00  0.00              
ATOM    920  HG1 THR A  69     -10.238 -24.497 -25.549  1.00  0.00              
ATOM    921 1HG2 THR A  69      -7.927 -24.374 -26.703  1.00  0.00              
ATOM    922 2HG2 THR A  69      -7.720 -22.939 -27.737  1.00  0.00              
ATOM    923 3HG2 THR A  69      -7.630 -22.782 -25.967  1.00  0.00              
ATOM    924  N   ALA A  70     -11.964 -21.897 -28.047  1.00  0.00              
ATOM    925  CA  ALA A  70     -13.389 -21.803 -28.324  1.00  0.00              
ATOM    926  C   ALA A  70     -14.202 -22.573 -27.288  1.00  0.00              
ATOM    927  O   ALA A  70     -13.951 -23.758 -27.036  1.00  0.00              
ATOM    928  CB  ALA A  70     -13.682 -22.343 -29.724  1.00  0.00              
ATOM    929  H   ALA A  70     -11.364 -22.368 -28.710  1.00  0.00              
ATOM    930  HA  ALA A  70     -13.689 -20.757 -28.261  1.00  0.00              
ATOM    931 1HB  ALA A  70     -14.751 -22.270 -29.925  1.00  0.00              
ATOM    932 2HB  ALA A  70     -13.133 -21.758 -30.462  1.00  0.00              
ATOM    933 3HB  ALA A  70     -13.373 -23.386 -29.784  1.00  0.00              
ATOM    934  N   GLY A  71     -15.177 -21.892 -26.694  1.00  0.00              
ATOM    935  CA  GLY A  71     -16.051 -22.536 -25.736  1.00  0.00              
ATOM    936  C   GLY A  71     -17.174 -23.286 -26.420  1.00  0.00              
ATOM    937  O   GLY A  71     -17.781 -24.174 -25.825  1.00  0.00              
ATOM    938  H   GLY A  71     -15.317 -20.915 -26.908  1.00  0.00              
ATOM    939 1HA  GLY A  71     -15.470 -23.241 -25.141  1.00  0.00              
ATOM    940 2HA  GLY A  71     -16.482 -21.779 -25.082  1.00  0.00              
ATOM    941  N   GLN A  72     -17.455 -22.923 -27.668  1.00  0.00              
ATOM    942  CA  GLN A  72     -18.510 -23.568 -28.442  1.00  0.00              
ATOM    943  C   GLN A  72     -18.123 -24.983 -28.856  1.00  0.00              
ATOM    944  O   GLN A  72     -16.941 -25.305 -28.978  1.00  0.00              
ATOM    945  CB  GLN A  72     -18.839 -22.740 -29.687  1.00  0.00              
ATOM    946  CG  GLN A  72     -19.396 -21.359 -29.388  1.00  0.00              
ATOM    947  CD  GLN A  72     -20.703 -21.416 -28.620  1.00  0.00              
ATOM    948  OE1 GLN A  72     -21.641 -22.114 -29.014  1.00  0.00              
ATOM    949  NE2 GLN A  72     -20.774 -20.676 -27.519  1.00  0.00              
ATOM    950  H   GLN A  72     -16.919 -22.178 -28.092  1.00  0.00              
ATOM    951  HA  GLN A  72     -19.405 -23.666 -27.828  1.00  0.00              
ATOM    952 1HB  GLN A  72     -17.915 -22.650 -30.258  1.00  0.00              
ATOM    953 2HB  GLN A  72     -19.566 -23.313 -30.262  1.00  0.00              
ATOM    954 1HG  GLN A  72     -18.791 -20.559 -28.960  1.00  0.00              
ATOM    955 2HG  GLN A  72     -19.618 -21.127 -30.430  1.00  0.00              
ATOM    956 1HE2 GLN A  72     -21.612 -20.672 -26.972  1.00  0.00              
ATOM    957 2HE2 GLN A  72     -19.991 -20.122 -27.237  1.00  0.00              
ATOM    958  N   GLY A  73     -19.129 -25.825 -29.068  1.00  0.00              
ATOM    959  CA  GLY A  73     -18.902 -27.221 -29.421  1.00  0.00              
ATOM    960  C   GLY A  73     -19.071 -27.452 -30.919  1.00  0.00              
ATOM    961  O   GLY A  73     -19.324 -28.573 -31.359  1.00  0.00              
ATOM    962  H   GLY A  73     -20.077 -25.488 -28.983  1.00  0.00              
ATOM    963 1HA  GLY A  73     -17.889 -27.501 -29.133  1.00  0.00              
ATOM    964 2HA  GLY A  73     -19.616 -27.845 -28.885  1.00  0.00              
ATOM    965  N   GLN A  74     -18.928 -26.385 -31.697  1.00  0.00              
ATOM    966  CA  GLN A  74     -18.939 -26.492 -33.152  1.00  0.00              
ATOM    967  C   GLN A  74     -17.548 -26.832 -33.677  1.00  0.00              
ATOM    968  O   GLN A  74     -17.353 -26.994 -34.883  1.00  0.00              
ATOM    969  CB  GLN A  74     -19.430 -25.187 -33.785  1.00  0.00              
ATOM    970  CG  GLN A  74     -20.853 -24.810 -33.410  1.00  0.00              
ATOM    971  CD  GLN A  74     -21.861 -25.860 -33.835  1.00  0.00              
ATOM    972  OE1 GLN A  74     -21.827 -26.352 -34.967  1.00  0.00              
ATOM    973  NE2 GLN A  74     -22.769 -26.208 -32.930  1.00  0.00              
ATOM    974  H   GLN A  74     -18.809 -25.476 -31.271  1.00  0.00              
ATOM    975  HA  GLN A  74     -19.598 -27.306 -33.453  1.00  0.00              
ATOM    976 1HB  GLN A  74     -18.743 -24.404 -33.464  1.00  0.00              
ATOM    977 2HB  GLN A  74     -19.355 -25.314 -34.865  1.00  0.00              
ATOM    978 1HG  GLN A  74     -21.128 -24.465 -32.414  1.00  0.00              
ATOM    979 2HG  GLN A  74     -20.908 -23.975 -34.110  1.00  0.00              
ATOM    980 1HE2 GLN A  74     -23.460 -26.897 -33.154  1.00  0.00              
ATOM    981 2HE2 GLN A  74     -22.761 -25.783 -32.025  1.00  0.00              
ATOM    982  N   HIS A  75     -16.588 -26.934 -32.765  1.00  0.00              
ATOM    983  CA  HIS A  75     -15.197 -27.176 -33.134  1.00  0.00              
ATOM    984  C   HIS A  75     -14.765 -28.577 -32.712  1.00  0.00              
ATOM    985  O   HIS A  75     -15.119 -29.046 -31.630  1.00  0.00              
ATOM    986  CB  HIS A  75     -14.275 -26.127 -32.503  1.00  0.00              
ATOM    987  CG  HIS A  75     -14.530 -24.734 -32.987  1.00  0.00              
ATOM    988  ND1 HIS A  75     -13.989 -24.243 -34.158  1.00  0.00              
ATOM    989  CD2 HIS A  75     -15.265 -23.727 -32.460  1.00  0.00              
ATOM    990  CE1 HIS A  75     -14.383 -22.993 -34.329  1.00  0.00              
ATOM    991  NE2 HIS A  75     -15.156 -22.656 -33.314  1.00  0.00              
ATOM    992  H   HIS A  75     -16.829 -26.842 -31.788  1.00  0.00              
ATOM    993  HA  HIS A  75     -15.091 -27.125 -34.217  1.00  0.00              
ATOM    994 1HB  HIS A  75     -14.410 -26.110 -31.421  1.00  0.00              
ATOM    995 2HB  HIS A  75     -13.235 -26.354 -32.735  1.00  0.00              
ATOM    996  HD1 HIS A  75     -13.454 -24.761 -34.825  1.00  0.00              
ATOM    997  HD2 HIS A  75     -15.866 -23.644 -31.555  1.00  0.00              
ATOM    998  HE1 HIS A  75     -14.062 -22.425 -35.203  1.00  0.00              
ATOM    999  N   ALA A  76     -13.997 -29.239 -33.571  1.00  0.00              
ATOM   1000  CA  ALA A  76     -13.533 -30.594 -33.300  1.00  0.00              
ATOM   1001  C   ALA A  76     -12.053 -30.736 -33.635  1.00  0.00              
ATOM   1002  O   ALA A  76     -11.225 -30.966 -32.755  1.00  0.00              
ATOM   1003  CB  ALA A  76     -14.351 -31.595 -34.105  1.00  0.00              
ATOM   1004  H   ALA A  76     -13.727 -28.791 -34.435  1.00  0.00              
ATOM   1005  HA  ALA A  76     -13.651 -30.798 -32.236  1.00  0.00              
ATOM   1006 1HB  ALA A  76     -13.998 -32.605 -33.894  1.00  0.00              
ATOM   1007 2HB  ALA A  76     -15.402 -31.514 -33.826  1.00  0.00              
ATOM   1008 3HB  ALA A  76     -14.240 -31.385 -35.167  1.00  0.00              
ATOM   1009  N   SER A  77     -11.729 -30.597 -34.917  1.00  0.00              
ATOM   1010  CA  SER A  77     -10.355 -30.730 -35.385  1.00  0.00              
ATOM   1011  C   SER A  77      -9.497 -29.588 -34.853  1.00  0.00              
ATOM   1012  O   SER A  77      -8.321 -29.776 -34.536  1.00  0.00              
ATOM   1013  CB  SER A  77     -10.316 -30.765 -36.900  1.00  0.00              
ATOM   1014  OG  SER A  77     -10.733 -29.553 -37.466  1.00  0.00              
ATOM   1015  H   SER A  77     -12.458 -30.393 -35.586  1.00  0.00              
ATOM   1016  HA  SER A  77      -9.904 -31.692 -35.136  1.00  0.00              
ATOM   1017 1HB  SER A  77      -9.294 -30.971 -37.218  1.00  0.00              
ATOM   1018 2HB  SER A  77     -10.971 -31.562 -37.248  1.00  0.00              
ATOM   1019  HG  SER A  77     -10.410 -29.493 -38.368  1.00  0.00              
ATOM   1020  N   MET A  78     -10.093 -28.404 -34.763  1.00  0.00              
ATOM   1021  CA  MET A  78      -9.384 -27.227 -34.280  1.00  0.00              
ATOM   1022  C   MET A  78      -9.131 -27.384 -32.786  1.00  0.00              
ATOM   1023  O   MET A  78      -8.026 -27.136 -32.302  1.00  0.00              
ATOM   1024  CB  MET A  78     -10.182 -25.956 -34.566  1.00  0.00              
ATOM   1025  CG  MET A  78     -10.438 -25.692 -36.043  1.00  0.00              
ATOM   1026  SD  MET A  78      -8.916 -25.445 -36.979  1.00  0.00              
ATOM   1027  CE  MET A  78      -8.366 -23.873 -36.323  1.00  0.00              
ATOM   1028  H   MET A  78     -11.061 -28.316 -35.037  1.00  0.00              
ATOM   1029  HA  MET A  78      -8.418 -27.144 -34.778  1.00  0.00              
ATOM   1030 1HB  MET A  78     -11.132 -26.054 -34.044  1.00  0.00              
ATOM   1031 2HB  MET A  78      -9.617 -25.125 -34.141  1.00  0.00              
ATOM   1032 1HG  MET A  78     -10.975 -26.547 -36.453  1.00  0.00              
ATOM   1033 2HG  MET A  78     -11.057 -24.800 -36.126  1.00  0.00              
ATOM   1034 1HE  MET A  78      -7.432 -23.583 -36.805  1.00  0.00              
ATOM   1035 2HE  MET A  78      -9.125 -23.113 -36.515  1.00  0.00              
ATOM   1036 3HE  MET A  78      -8.207 -23.963 -35.248  1.00  0.00              
ATOM   1037  N   ARG A  79     -10.169 -27.799 -32.064  1.00  0.00              
ATOM   1038  CA  ARG A  79     -10.049 -28.133 -30.650  1.00  0.00              
ATOM   1039  C   ARG A  79      -8.903 -29.111 -30.431  1.00  0.00              
ATOM   1040  O   ARG A  79      -8.053 -28.907 -29.564  1.00  0.00              
ATOM   1041  CB  ARG A  79     -11.343 -28.773 -30.145  1.00  0.00              
ATOM   1042  CG  ARG A  79     -12.435 -27.795 -29.772  1.00  0.00              
ATOM   1043  CD  ARG A  79     -12.172 -27.165 -28.416  1.00  0.00              
ATOM   1044  NE  ARG A  79     -13.323 -26.402 -27.945  1.00  0.00              
ATOM   1045  CZ  ARG A  79     -14.378 -26.940 -27.339  1.00  0.00              
ATOM   1046  NH1 ARG A  79     -14.428 -28.249 -27.127  1.00  0.00              
ATOM   1047  NH2 ARG A  79     -15.386 -26.170 -26.950  1.00  0.00              
ATOM   1048  H   ARG A  79     -11.069 -27.883 -32.516  1.00  0.00              
ATOM   1049  HA  ARG A  79      -9.817 -27.235 -30.077  1.00  0.00              
ATOM   1050 1HB  ARG A  79     -11.704 -29.428 -30.937  1.00  0.00              
ATOM   1051 2HB  ARG A  79     -11.082 -29.369 -29.270  1.00  0.00              
ATOM   1052 1HG  ARG A  79     -12.477 -27.015 -30.533  1.00  0.00              
ATOM   1053 2HG  ARG A  79     -13.385 -28.329 -29.748  1.00  0.00              
ATOM   1054 1HD  ARG A  79     -11.953 -27.954 -27.696  1.00  0.00              
ATOM   1055 2HD  ARG A  79     -11.314 -26.498 -28.496  1.00  0.00              
ATOM   1056  HE  ARG A  79     -13.501 -25.408 -27.996  1.00  0.00              
ATOM   1057 1HH1 ARG A  79     -13.662 -28.836 -27.425  1.00  0.00              
ATOM   1058 2HH1 ARG A  79     -15.231 -28.651 -26.667  1.00  0.00              
ATOM   1059 1HH2 ARG A  79     -15.349 -25.174 -27.115  1.00  0.00              
ATOM   1060 2HH2 ARG A  79     -16.184 -26.582 -26.491  1.00  0.00              
ATOM   1061  N   ASP A  80      -8.899 -30.177 -31.226  1.00  0.00              
ATOM   1062  CA  ASP A  80      -7.897 -31.226 -31.117  1.00  0.00              
ATOM   1063  C   ASP A  80      -6.483 -30.717 -31.362  1.00  0.00              
ATOM   1064  O   ASP A  80      -5.553 -31.070 -30.637  1.00  0.00              
ATOM   1065  CB  ASP A  80      -8.217 -32.359 -32.095  1.00  0.00              
ATOM   1066  CG  ASP A  80      -9.390 -33.236 -31.681  1.00  0.00              
ATOM   1067  OD1 ASP A  80      -9.802 -33.147 -30.548  1.00  0.00              
ATOM   1068  OD2 ASP A  80      -9.964 -33.869 -32.535  1.00  0.00              
ATOM   1069  H   ASP A  80      -9.619 -30.255 -31.930  1.00  0.00              
ATOM   1070  HA  ASP A  80      -7.891 -31.627 -30.103  1.00  0.00              
ATOM   1071 1HB  ASP A  80      -8.363 -32.019 -33.121  1.00  0.00              
ATOM   1072 2HB  ASP A  80      -7.293 -32.934 -32.030  1.00  0.00              
ATOM   1073  N   ASP A  81      -6.325 -29.884 -32.384  1.00  0.00              
ATOM   1074  CA  ASP A  81      -5.018 -29.333 -32.716  1.00  0.00              
ATOM   1075  C   ASP A  81      -4.486 -28.444 -31.592  1.00  0.00              
ATOM   1076  O   ASP A  81      -3.305 -28.504 -31.244  1.00  0.00              
ATOM   1077  CB  ASP A  81      -5.090 -28.542 -34.024  1.00  0.00              
ATOM   1078  CG  ASP A  81      -5.233 -29.402 -35.273  1.00  0.00              
ATOM   1079  OD1 ASP A  81      -5.045 -30.592 -35.175  1.00  0.00              
ATOM   1080  OD2 ASP A  81      -5.680 -28.893 -36.272  1.00  0.00              
ATOM   1081  H   ASP A  81      -7.125 -29.624 -32.944  1.00  0.00              
ATOM   1082  HA  ASP A  81      -4.296 -30.141 -32.836  1.00  0.00              
ATOM   1083 1HB  ASP A  81      -5.862 -27.772 -34.024  1.00  0.00              
ATOM   1084 2HB  ASP A  81      -4.106 -28.072 -34.018  1.00  0.00              
ATOM   1085  N   PHE A  82      -5.364 -27.619 -31.028  1.00  0.00              
ATOM   1086  CA  PHE A  82      -4.988 -26.738 -29.926  1.00  0.00              
ATOM   1087  C   PHE A  82      -4.504 -27.574 -28.747  1.00  0.00              
ATOM   1088  O   PHE A  82      -3.431 -27.332 -28.193  1.00  0.00              
ATOM   1089  CB  PHE A  82      -6.164 -25.852 -29.509  1.00  0.00              
ATOM   1090  CG  PHE A  82      -6.679 -24.970 -30.610  1.00  0.00              
ATOM   1091  CD1 PHE A  82      -5.944 -24.786 -31.772  1.00  0.00              
ATOM   1092  CD2 PHE A  82      -7.898 -24.323 -30.487  1.00  0.00              
ATOM   1093  CE1 PHE A  82      -6.417 -23.975 -32.786  1.00  0.00              
ATOM   1094  CE2 PHE A  82      -8.374 -23.512 -31.499  1.00  0.00              
ATOM   1095  CZ  PHE A  82      -7.632 -23.338 -32.650  1.00  0.00              
ATOM   1096  H   PHE A  82      -6.314 -27.600 -31.370  1.00  0.00              
ATOM   1097  HA  PHE A  82      -4.164 -26.093 -30.233  1.00  0.00              
ATOM   1098 1HB  PHE A  82      -7.001 -26.469 -29.185  1.00  0.00              
ATOM   1099 2HB  PHE A  82      -5.864 -25.192 -28.696  1.00  0.00              
ATOM   1100  HD1 PHE A  82      -4.983 -25.291 -31.880  1.00  0.00              
ATOM   1101  HD2 PHE A  82      -8.485 -24.460 -29.577  1.00  0.00              
ATOM   1102  HE1 PHE A  82      -5.829 -23.839 -33.693  1.00  0.00              
ATOM   1103  HE2 PHE A  82      -9.335 -23.009 -31.390  1.00  0.00              
ATOM   1104  HZ  PHE A  82      -8.005 -22.698 -33.448  1.00  0.00              
ATOM   1105  N   PHE A  83      -5.308 -28.567 -28.381  1.00  0.00              
ATOM   1106  CA  PHE A  83      -5.012 -29.433 -27.249  1.00  0.00              
ATOM   1107  C   PHE A  83      -3.713 -30.217 -27.389  1.00  0.00              
ATOM   1108  O   PHE A  83      -2.926 -30.304 -26.449  1.00  0.00              
ATOM   1109  CB  PHE A  83      -6.180 -30.398 -27.023  1.00  0.00              
ATOM   1110  CG  PHE A  83      -7.464 -29.721 -26.617  1.00  0.00              
ATOM   1111  CD1 PHE A  83      -8.626 -30.462 -26.432  1.00  0.00              
ATOM   1112  CD2 PHE A  83      -7.511 -28.349 -26.402  1.00  0.00              
ATOM   1113  CE1 PHE A  83      -9.813 -29.844 -26.037  1.00  0.00              
ATOM   1114  CE2 PHE A  83      -8.691 -27.726 -26.010  1.00  0.00              
ATOM   1115  CZ  PHE A  83      -9.844 -28.476 -25.827  1.00  0.00              
ATOM   1116  H   PHE A  83      -6.154 -28.721 -28.911  1.00  0.00              
ATOM   1117  HA  PHE A  83      -4.877 -28.832 -26.349  1.00  0.00              
ATOM   1118 1HB  PHE A  83      -6.396 -30.948 -27.938  1.00  0.00              
ATOM   1119 2HB  PHE A  83      -5.936 -31.101 -26.228  1.00  0.00              
ATOM   1120  HD1 PHE A  83      -8.602 -31.539 -26.597  1.00  0.00              
ATOM   1121  HD2 PHE A  83      -6.605 -27.759 -26.546  1.00  0.00              
ATOM   1122  HE1 PHE A  83     -10.715 -30.439 -25.895  1.00  0.00              
ATOM   1123  HE2 PHE A  83      -8.711 -26.648 -25.847  1.00  0.00              
ATOM   1124  HZ  PHE A  83     -10.770 -27.991 -25.521  1.00  0.00              
ATOM   1125  N   ARG A  84      -3.488 -30.783 -28.565  1.00  0.00              
ATOM   1126  CA  ARG A  84      -2.281 -31.558 -28.815  1.00  0.00              
ATOM   1127  C   ARG A  84      -1.027 -30.690 -28.751  1.00  0.00              
ATOM   1128  O   ARG A  84       0.024 -31.137 -28.292  1.00  0.00              
ATOM   1129  CB  ARG A  84      -2.361 -32.323 -30.128  1.00  0.00              
ATOM   1130  CG  ARG A  84      -1.183 -33.245 -30.403  1.00  0.00              
ATOM   1131  CD  ARG A  84      -1.353 -34.116 -31.595  1.00  0.00              
ATOM   1132  NE  ARG A  84      -0.220 -34.983 -31.874  1.00  0.00              
ATOM   1133  CZ  ARG A  84      -0.123 -35.795 -32.944  1.00  0.00              
ATOM   1134  NH1 ARG A  84      -1.102 -35.883 -33.818  1.00  0.00              
ATOM   1135  NH2 ARG A  84       0.973 -36.520 -33.081  1.00  0.00              
ATOM   1136  H   ARG A  84      -4.166 -30.675 -29.305  1.00  0.00              
ATOM   1137  HA  ARG A  84      -2.163 -32.318 -28.042  1.00  0.00              
ATOM   1138 1HB  ARG A  84      -3.277 -32.910 -30.099  1.00  0.00              
ATOM   1139 2HB  ARG A  84      -2.429 -31.581 -30.924  1.00  0.00              
ATOM   1140 1HG  ARG A  84      -0.293 -32.634 -30.558  1.00  0.00              
ATOM   1141 2HG  ARG A  84      -1.036 -33.887 -29.535  1.00  0.00              
ATOM   1142 1HD  ARG A  84      -2.223 -34.754 -31.445  1.00  0.00              
ATOM   1143 2HD  ARG A  84      -1.509 -33.489 -32.472  1.00  0.00              
ATOM   1144  HE  ARG A  84       0.634 -35.117 -31.348  1.00  0.00              
ATOM   1145 1HH1 ARG A  84      -1.941 -35.336 -33.689  1.00  0.00              
ATOM   1146 2HH1 ARG A  84      -1.010 -36.498 -34.613  1.00  0.00              
ATOM   1147 1HH2 ARG A  84       1.709 -36.454 -32.390  1.00  0.00              
ATOM   1148 2HH2 ARG A  84       1.071 -37.137 -33.873  1.00  0.00              
ATOM   1149  N   SER A  85      -1.140 -29.442 -29.197  1.00  0.00              
ATOM   1150  CA  SER A  85       0.001 -28.529 -29.185  1.00  0.00              
ATOM   1151  C   SER A  85       0.232 -27.870 -27.832  1.00  0.00              
ATOM   1152  O   SER A  85       1.235 -27.187 -27.644  1.00  0.00              
ATOM   1153  CB  SER A  85      -0.189 -27.465 -30.249  1.00  0.00              
ATOM   1154  OG  SER A  85      -1.254 -26.605 -29.950  1.00  0.00              
ATOM   1155  H   SER A  85      -2.028 -29.115 -29.550  1.00  0.00              
ATOM   1156  HA  SER A  85       0.934 -28.997 -29.503  1.00  0.00              
ATOM   1157 1HB  SER A  85       0.728 -26.882 -30.324  1.00  0.00              
ATOM   1158 2HB  SER A  85      -0.386 -27.955 -31.201  1.00  0.00              
ATOM   1159  HG  SER A  85      -1.340 -25.949 -30.645  1.00  0.00              
ATOM   1160  N   GLY A  86      -0.690 -28.068 -26.896  1.00  0.00              
ATOM   1161  CA  GLY A  86      -0.528 -27.479 -25.576  1.00  0.00              
ATOM   1162  C   GLY A  86       0.473 -28.160 -24.663  1.00  0.00              
ATOM   1163  O   GLY A  86       0.940 -29.256 -24.948  1.00  0.00              
ATOM   1164  H   GLY A  86      -1.508 -28.628 -27.088  1.00  0.00              
ATOM   1165 1HA  GLY A  86      -0.196 -26.446 -25.685  1.00  0.00              
ATOM   1166 2HA  GLY A  86      -1.486 -27.499 -25.057  1.00  0.00              
ATOM   1167  N   GLU A  87       0.793 -27.507 -23.549  1.00  0.00              
ATOM   1168  CA  GLU A  87       1.704 -28.072 -22.564  1.00  0.00              
ATOM   1169  C   GLU A  87       1.001 -28.206 -21.216  1.00  0.00              
ATOM   1170  O   GLU A  87       1.244 -29.156 -20.468  1.00  0.00              
ATOM   1171  CB  GLU A  87       2.959 -27.208 -22.428  1.00  0.00              
ATOM   1172  CG  GLU A  87       3.888 -27.254 -23.633  1.00  0.00              
ATOM   1173  CD  GLU A  87       5.023 -26.280 -23.486  1.00  0.00              
ATOM   1174  OE1 GLU A  87       5.028 -25.542 -22.529  1.00  0.00              
ATOM   1175  OE2 GLU A  87       5.943 -26.348 -24.266  1.00  0.00              
ATOM   1176  H   GLU A  87       0.392 -26.595 -23.384  1.00  0.00              
ATOM   1177  HA  GLU A  87       2.005 -29.074 -22.871  1.00  0.00              
ATOM   1178 1HB  GLU A  87       2.624 -26.183 -22.268  1.00  0.00              
ATOM   1179 2HB  GLU A  87       3.493 -27.558 -21.545  1.00  0.00              
ATOM   1180 1HG  GLU A  87       4.287 -28.248 -23.835  1.00  0.00              
ATOM   1181 2HG  GLU A  87       3.250 -26.946 -24.460  1.00  0.00              
ATOM   1182  N   GLY A  88       0.120 -27.257 -20.913  1.00  0.00              
ATOM   1183  CA  GLY A  88      -0.628 -27.293 -19.666  1.00  0.00              
ATOM   1184  C   GLY A  88      -2.033 -26.761 -19.877  1.00  0.00              
ATOM   1185  O   GLY A  88      -2.258 -25.922 -20.759  1.00  0.00              
ATOM   1186  H   GLY A  88      -0.035 -26.495 -21.558  1.00  0.00              
ATOM   1187 1HA  GLY A  88      -0.680 -28.323 -19.311  1.00  0.00              
ATOM   1188 2HA  GLY A  88      -0.116 -26.680 -18.925  1.00  0.00              
ATOM   1189  N   PHE A  89      -2.980 -27.228 -19.064  1.00  0.00              
ATOM   1190  CA  PHE A  89      -4.356 -26.762 -19.159  1.00  0.00              
ATOM   1191  C   PHE A  89      -4.965 -26.225 -17.867  1.00  0.00              
ATOM   1192  O   PHE A  89      -4.690 -26.744 -16.782  1.00  0.00              
ATOM   1193  CB  PHE A  89      -5.261 -27.899 -19.667  1.00  0.00              
ATOM   1194  CG  PHE A  89      -4.915 -28.383 -21.042  1.00  0.00              
ATOM   1195  CD1 PHE A  89      -3.908 -29.324 -21.231  1.00  0.00              
ATOM   1196  CD2 PHE A  89      -5.561 -27.855 -22.160  1.00  0.00              
ATOM   1197  CE1 PHE A  89      -3.543 -29.728 -22.518  1.00  0.00              
ATOM   1198  CE2 PHE A  89      -5.206 -28.252 -23.446  1.00  0.00              
ATOM   1199  CZ  PHE A  89      -4.195 -29.188 -23.628  1.00  0.00              
ATOM   1200  H   PHE A  89      -2.741 -27.918 -18.366  1.00  0.00              
ATOM   1201  HA  PHE A  89      -4.413 -25.913 -19.842  1.00  0.00              
ATOM   1202 1HB  PHE A  89      -5.186 -28.762 -19.007  1.00  0.00              
ATOM   1203 2HB  PHE A  89      -6.296 -27.564 -19.708  1.00  0.00              
ATOM   1204  HD1 PHE A  89      -3.403 -29.746 -20.361  1.00  0.00              
ATOM   1205  HD2 PHE A  89      -6.354 -27.120 -22.015  1.00  0.00              
ATOM   1206  HE1 PHE A  89      -2.750 -30.464 -22.653  1.00  0.00              
ATOM   1207  HE2 PHE A  89      -5.719 -27.829 -24.309  1.00  0.00              
ATOM   1208  HZ  PHE A  89      -3.911 -29.499 -24.632  1.00  0.00              
ATOM   1209  N   LEU A  90      -5.785 -25.178 -17.991  1.00  0.00              
ATOM   1210  CA  LEU A  90      -6.607 -24.708 -16.873  1.00  0.00              
ATOM   1211  C   LEU A  90      -8.032 -24.992 -17.343  1.00  0.00              
ATOM   1212  O   LEU A  90      -8.551 -24.334 -18.256  1.00  0.00              
ATOM   1213  CB  LEU A  90      -6.435 -23.206 -16.607  1.00  0.00              
ATOM   1214  CG  LEU A  90      -5.057 -22.754 -16.116  1.00  0.00              
ATOM   1215  CD1 LEU A  90      -5.066 -21.250 -15.811  1.00  0.00              
ATOM   1216  CD2 LEU A  90      -4.691 -23.544 -14.864  1.00  0.00              
ATOM   1217  H   LEU A  90      -5.840 -24.698 -18.878  1.00  0.00              
ATOM   1218  HA  LEU A  90      -6.362 -25.276 -15.976  1.00  0.00              
ATOM   1219 1HB  LEU A  90      -6.606 -22.826 -17.613  1.00  0.00              
ATOM   1220 2HB  LEU A  90      -7.206 -22.823 -15.938  1.00  0.00              
ATOM   1221  HG  LEU A  90      -4.337 -23.005 -16.895  1.00  0.00              
ATOM   1222 1HD1 LEU A  90      -4.080 -20.943 -15.463  1.00  0.00              
ATOM   1223 2HD1 LEU A  90      -5.320 -20.696 -16.715  1.00  0.00              
ATOM   1224 3HD1 LEU A  90      -5.804 -21.040 -15.037  1.00  0.00              
ATOM   1225 1HD2 LEU A  90      -3.710 -23.227 -14.508  1.00  0.00              
ATOM   1226 2HD2 LEU A  90      -5.435 -23.361 -14.087  1.00  0.00              
ATOM   1227 3HD2 LEU A  90      -4.666 -24.608 -15.098  1.00  0.00              
ATOM   1228  N   CYS A  91      -8.643 -26.003 -16.738  1.00  0.00              
ATOM   1229  CA  CYS A  91      -9.998 -26.406 -17.072  1.00  0.00              
ATOM   1230  C   CYS A  91     -10.919 -25.601 -16.179  1.00  0.00              
ATOM   1231  O   CYS A  91     -11.090 -25.908 -14.997  1.00  0.00              
ATOM   1232  CB  CYS A  91     -10.145 -27.910 -16.819  1.00  0.00              
ATOM   1233  SG  CYS A  91     -11.749 -28.559 -17.233  1.00  0.00              
ATOM   1234  H   CYS A  91      -8.143 -26.506 -16.019  1.00  0.00              
ATOM   1235  HA  CYS A  91     -10.232 -26.303 -18.132  1.00  0.00              
ATOM   1236 1HB  CYS A  91      -9.424 -28.466 -17.418  1.00  0.00              
ATOM   1237 2HB  CYS A  91      -9.988 -28.131 -15.763  1.00  0.00              
ATOM   1238  HG  CYS A  91     -11.530 -28.644 -18.541  1.00  0.00              
ATOM   1239  N   VAL A  92     -11.519 -24.571 -16.759  1.00  0.00              
ATOM   1240  CA  VAL A  92     -12.357 -23.636 -16.019  1.00  0.00              
ATOM   1241  C   VAL A  92     -13.869 -23.857 -16.118  1.00  0.00              
ATOM   1242  O   VAL A  92     -14.415 -24.007 -17.201  1.00  0.00              
ATOM   1243  CB  VAL A  92     -12.061 -22.183 -16.490  1.00  0.00              
ATOM   1244  CG1 VAL A  92     -12.918 -21.181 -15.717  1.00  0.00              
ATOM   1245  CG2 VAL A  92     -10.562 -21.871 -16.334  1.00  0.00              
ATOM   1246  H   VAL A  92     -11.386 -24.436 -17.751  1.00  0.00              
ATOM   1247  HA  VAL A  92     -12.194 -23.722 -14.944  1.00  0.00              
ATOM   1248  HB  VAL A  92     -12.297 -22.100 -17.551  1.00  0.00              
ATOM   1249 1HG1 VAL A  92     -12.696 -20.171 -16.062  1.00  0.00              
ATOM   1250 2HG1 VAL A  92     -13.972 -21.398 -15.885  1.00  0.00              
ATOM   1251 3HG1 VAL A  92     -12.696 -21.258 -14.653  1.00  0.00              
ATOM   1252 1HG2 VAL A  92     -10.365 -20.852 -16.666  1.00  0.00              
ATOM   1253 2HG2 VAL A  92     -10.277 -21.972 -15.286  1.00  0.00              
ATOM   1254 3HG2 VAL A  92      -9.979 -22.568 -16.937  1.00  0.00              
ATOM   1255  N   PHE A  93     -14.524 -23.886 -14.962  1.00  0.00              
ATOM   1256  CA  PHE A  93     -15.970 -24.055 -14.884  1.00  0.00              
ATOM   1257  C   PHE A  93     -16.375 -23.079 -13.793  1.00  0.00              
ATOM   1258  O   PHE A  93     -15.512 -22.571 -13.070  1.00  0.00              
ATOM   1259  CB  PHE A  93     -16.382 -25.501 -14.511  1.00  0.00              
ATOM   1260  CG  PHE A  93     -16.038 -25.906 -13.095  1.00  0.00              
ATOM   1261  CD1 PHE A  93     -14.790 -26.441 -12.795  1.00  0.00              
ATOM   1262  CD2 PHE A  93     -16.960 -25.740 -12.066  1.00  0.00              
ATOM   1263  CE1 PHE A  93     -14.461 -26.806 -11.484  1.00  0.00              
ATOM   1264  CE2 PHE A  93     -16.643 -26.101 -10.748  1.00  0.00              
ATOM   1265  CZ  PHE A  93     -15.391 -26.633 -10.456  1.00  0.00              
ATOM   1266  H   PHE A  93     -13.993 -23.786 -14.108  1.00  0.00              
ATOM   1267  HA  PHE A  93     -16.425 -23.798 -15.842  1.00  0.00              
ATOM   1268 1HB  PHE A  93     -17.460 -25.621 -14.610  1.00  0.00              
ATOM   1269 2HB  PHE A  93     -15.878 -26.213 -15.163  1.00  0.00              
ATOM   1270  HD1 PHE A  93     -14.061 -26.574 -13.594  1.00  0.00              
ATOM   1271  HD2 PHE A  93     -17.941 -25.324 -12.295  1.00  0.00              
ATOM   1272  HE1 PHE A  93     -13.478 -27.226 -11.266  1.00  0.00              
ATOM   1273  HE2 PHE A  93     -17.375 -25.965  -9.952  1.00  0.00              
ATOM   1274  HZ  PHE A  93     -15.136 -26.916  -9.435  1.00  0.00              
ATOM   1275  N   SER A  94     -17.664 -22.779 -13.692  1.00  0.00              
ATOM   1276  CA  SER A  94     -18.135 -21.882 -12.646  1.00  0.00              
ATOM   1277  C   SER A  94     -18.675 -22.701 -11.485  1.00  0.00              
ATOM   1278  O   SER A  94     -19.419 -23.660 -11.700  1.00  0.00              
ATOM   1279  CB  SER A  94     -19.247 -20.977 -13.163  1.00  0.00              
ATOM   1280  OG  SER A  94     -19.851 -20.291 -12.078  1.00  0.00              
ATOM   1281  H   SER A  94     -18.331 -23.171 -14.342  1.00  0.00              
ATOM   1282  HA  SER A  94     -17.377 -21.173 -12.310  1.00  0.00              
ATOM   1283 1HB  SER A  94     -18.817 -20.263 -13.865  1.00  0.00              
ATOM   1284 2HB  SER A  94     -19.986 -21.590 -13.678  1.00  0.00              
ATOM   1285  HG  SER A  94     -20.719 -19.979 -12.341  1.00  0.00              
ATOM   1286  N   ILE A  95     -18.314 -22.335 -10.258  1.00  0.00              
ATOM   1287  CA  ILE A  95     -18.837 -23.063  -9.114  1.00  0.00              
ATOM   1288  C   ILE A  95     -20.336 -22.820  -8.975  1.00  0.00              
ATOM   1289  O   ILE A  95     -21.013 -23.530  -8.238  1.00  0.00              
ATOM   1290  CB  ILE A  95     -18.166 -22.649  -7.778  1.00  0.00              
ATOM   1291  CG1 ILE A  95     -18.500 -21.189  -7.458  1.00  0.00              
ATOM   1292  CG2 ILE A  95     -16.672 -22.915  -7.841  1.00  0.00              
ATOM   1293  CD1 ILE A  95     -18.174 -20.797  -6.031  1.00  0.00              
ATOM   1294  H   ILE A  95     -17.684 -21.561 -10.103  1.00  0.00              
ATOM   1295  HA  ILE A  95     -18.733 -24.137  -9.262  1.00  0.00              
ATOM   1296  HB  ILE A  95     -18.607 -23.226  -6.966  1.00  0.00              
ATOM   1297 1HG1 ILE A  95     -17.932 -20.567  -8.149  1.00  0.00              
ATOM   1298 2HG1 ILE A  95     -19.566 -21.053  -7.641  1.00  0.00              
ATOM   1299 1HG2 ILE A  95     -16.210 -22.621  -6.898  1.00  0.00              
ATOM   1300 2HG2 ILE A  95     -16.497 -23.976  -8.014  1.00  0.00              
ATOM   1301 3HG2 ILE A  95     -16.233 -22.338  -8.655  1.00  0.00              
ATOM   1302 1HD1 ILE A  95     -18.435 -19.751  -5.871  1.00  0.00              
ATOM   1303 2HD1 ILE A  95     -18.742 -21.422  -5.342  1.00  0.00              
ATOM   1304 3HD1 ILE A  95     -17.108 -20.935  -5.851  1.00  0.00              
ATOM   1305  N   THR A  96     -20.857 -21.815  -9.676  1.00  0.00              
ATOM   1306  CA  THR A  96     -22.279 -21.506  -9.597  1.00  0.00              
ATOM   1307  C   THR A  96     -23.115 -22.219 -10.666  1.00  0.00              
ATOM   1308  O   THR A  96     -24.327 -22.029 -10.729  1.00  0.00              
ATOM   1309  CB  THR A  96     -22.543 -19.987  -9.734  1.00  0.00              
ATOM   1310  OG1 THR A  96     -22.211 -19.557 -11.059  1.00  0.00              
ATOM   1311  CG2 THR A  96     -21.718 -19.202  -8.719  1.00  0.00              
ATOM   1312  H   THR A  96     -20.264 -21.255 -10.273  1.00  0.00              
ATOM   1313  HA  THR A  96     -22.680 -21.855  -8.645  1.00  0.00              
ATOM   1314  HB  THR A  96     -23.602 -19.795  -9.563  1.00  0.00              
ATOM   1315  HG1 THR A  96     -22.652 -18.724 -11.245  1.00  0.00              
ATOM   1316 1HG2 THR A  96     -21.920 -18.137  -8.834  1.00  0.00              
ATOM   1317 2HG2 THR A  96     -21.986 -19.516  -7.711  1.00  0.00              
ATOM   1318 3HG2 THR A  96     -20.658 -19.391  -8.889  1.00  0.00              
ATOM   1319  N   GLU A  97     -22.474 -23.029 -11.505  1.00  0.00              
ATOM   1320  CA  GLU A  97     -23.198 -23.735 -12.552  1.00  0.00              
ATOM   1321  C   GLU A  97     -22.746 -25.181 -12.710  1.00  0.00              
ATOM   1322  O   GLU A  97     -21.661 -25.445 -13.232  1.00  0.00              
ATOM   1323  CB  GLU A  97     -23.043 -22.997 -13.884  1.00  0.00              
ATOM   1324  CG  GLU A  97     -23.815 -23.618 -15.040  1.00  0.00              
ATOM   1325  CD  GLU A  97     -23.575 -22.869 -16.322  1.00  0.00              
ATOM   1326  OE1 GLU A  97     -22.843 -21.909 -16.298  1.00  0.00              
ATOM   1327  OE2 GLU A  97     -24.031 -23.322 -17.345  1.00  0.00              
ATOM   1328  H   GLU A  97     -21.476 -23.161 -11.422  1.00  0.00              
ATOM   1329  HA  GLU A  97     -24.257 -23.787 -12.298  1.00  0.00              
ATOM   1330 1HB  GLU A  97     -23.389 -21.976 -13.725  1.00  0.00              
ATOM   1331 2HB  GLU A  97     -21.979 -22.988 -14.122  1.00  0.00              
ATOM   1332 1HG  GLU A  97     -23.594 -24.674 -15.191  1.00  0.00              
ATOM   1333 2HG  GLU A  97     -24.856 -23.505 -14.743  1.00  0.00              
ATOM   1334  N   MET A  98     -23.597 -26.108 -12.265  1.00  0.00              
ATOM   1335  CA  MET A  98     -23.317 -27.539 -12.325  1.00  0.00              
ATOM   1336  C   MET A  98     -23.129 -28.035 -13.754  1.00  0.00              
ATOM   1337  O   MET A  98     -22.407 -29.002 -13.998  1.00  0.00              
ATOM   1338  CB  MET A  98     -24.457 -28.321 -11.661  1.00  0.00              
ATOM   1339  CG  MET A  98     -24.224 -29.825 -11.580  1.00  0.00              
ATOM   1340  SD  MET A  98     -22.776 -30.273 -10.604  1.00  0.00              
ATOM   1341  CE  MET A  98     -23.342 -29.919  -8.933  1.00  0.00              
ATOM   1342  H   MET A  98     -24.471 -25.794 -11.870  1.00  0.00              
ATOM   1343  HA  MET A  98     -22.381 -27.756 -11.811  1.00  0.00              
ATOM   1344 1HB  MET A  98     -24.576 -27.916 -10.657  1.00  0.00              
ATOM   1345 2HB  MET A  98     -25.359 -28.123 -12.242  1.00  0.00              
ATOM   1346 1HG  MET A  98     -25.106 -30.281 -11.131  1.00  0.00              
ATOM   1347 2HG  MET A  98     -24.095 -30.203 -12.594  1.00  0.00              
ATOM   1348 1HE  MET A  98     -22.548 -30.149  -8.223  1.00  0.00              
ATOM   1349 2HE  MET A  98     -23.606 -28.864  -8.854  1.00  0.00              
ATOM   1350 3HE  MET A  98     -24.218 -30.530  -8.708  1.00  0.00              
ATOM   1351  N   GLU A  99     -23.787 -27.378 -14.698  1.00  0.00              
ATOM   1352  CA  GLU A  99     -23.669 -27.760 -16.093  1.00  0.00              
ATOM   1353  C   GLU A  99     -22.251 -27.534 -16.614  1.00  0.00              
ATOM   1354  O   GLU A  99     -21.717 -28.375 -17.338  1.00  0.00              
ATOM   1355  CB  GLU A  99     -24.675 -26.980 -16.943  1.00  0.00              
ATOM   1356  CG  GLU A  99     -26.128 -27.372 -16.714  1.00  0.00              
ATOM   1357  CD  GLU A  99     -27.062 -26.475 -17.478  1.00  0.00              
ATOM   1358  OE1 GLU A  99     -26.595 -25.545 -18.090  1.00  0.00              
ATOM   1359  OE2 GLU A  99     -28.229 -26.783 -17.542  1.00  0.00              
ATOM   1360  H   GLU A  99     -24.380 -26.599 -14.450  1.00  0.00              
ATOM   1361  HA  GLU A  99     -23.869 -28.826 -16.203  1.00  0.00              
ATOM   1362 1HB  GLU A  99     -24.543 -25.925 -16.706  1.00  0.00              
ATOM   1363 2HB  GLU A  99     -24.413 -27.154 -17.987  1.00  0.00              
ATOM   1364 1HG  GLU A  99     -26.341 -28.412 -16.962  1.00  0.00              
ATOM   1365 2HG  GLU A  99     -26.270 -27.218 -15.645  1.00  0.00              
ATOM   1366  N   SER A 100     -21.636 -26.409 -16.245  1.00  0.00              
ATOM   1367  CA  SER A 100     -20.278 -26.107 -16.711  1.00  0.00              
ATOM   1368  C   SER A 100     -19.266 -27.046 -16.049  1.00  0.00              
ATOM   1369  O   SER A 100     -18.240 -27.376 -16.639  1.00  0.00              
ATOM   1370  CB  SER A 100     -19.918 -24.630 -16.438  1.00  0.00              
ATOM   1371  OG  SER A 100     -19.763 -24.357 -15.051  1.00  0.00              
ATOM   1372  H   SER A 100     -22.105 -25.752 -15.637  1.00  0.00              
ATOM   1373  HA  SER A 100     -20.176 -26.139 -17.797  1.00  0.00              
ATOM   1374 1HB  SER A 100     -18.983 -24.400 -16.949  1.00  0.00              
ATOM   1375 2HB  SER A 100     -20.712 -23.998 -16.834  1.00  0.00              
ATOM   1376  HG  SER A 100     -20.584 -24.552 -14.594  1.00  0.00              
ATOM   1377  N   PHE A 101     -19.569 -27.488 -14.831  1.00  0.00              
ATOM   1378  CA  PHE A 101     -18.741 -28.482 -14.146  1.00  0.00              
ATOM   1379  C   PHE A 101     -18.854 -29.848 -14.840  1.00  0.00              
ATOM   1380  O   PHE A 101     -17.861 -30.534 -15.046  1.00  0.00              
ATOM   1381  CB  PHE A 101     -19.190 -28.614 -12.685  1.00  0.00              
ATOM   1382  CG  PHE A 101     -18.460 -29.683 -11.916  1.00  0.00              
ATOM   1383  CD1 PHE A 101     -17.097 -29.574 -11.670  1.00  0.00              
ATOM   1384  CD2 PHE A 101     -19.144 -30.793 -11.428  1.00  0.00              
ATOM   1385  CE1 PHE A 101     -16.419 -30.560 -10.940  1.00  0.00              
ATOM   1386  CE2 PHE A 101     -18.476 -31.791 -10.695  1.00  0.00              
ATOM   1387  CZ  PHE A 101     -17.111 -31.670 -10.451  1.00  0.00              
ATOM   1388  H   PHE A 101     -20.391 -27.129 -14.368  1.00  0.00              
ATOM   1389  HA  PHE A 101     -17.692 -28.187 -14.195  1.00  0.00              
ATOM   1390 1HB  PHE A 101     -19.019 -27.678 -12.154  1.00  0.00              
ATOM   1391 2HB  PHE A 101     -20.248 -28.868 -12.640  1.00  0.00              
ATOM   1392  HD1 PHE A 101     -16.554 -28.709 -12.050  1.00  0.00              
ATOM   1393  HD2 PHE A 101     -20.213 -30.884 -11.622  1.00  0.00              
ATOM   1394  HE1 PHE A 101     -15.350 -30.460 -10.753  1.00  0.00              
ATOM   1395  HE2 PHE A 101     -19.021 -32.656 -10.318  1.00  0.00              
ATOM   1396  HZ  PHE A 101     -16.584 -32.436  -9.884  1.00  0.00              
ATOM   1397  N   ALA A 102     -20.071 -30.242 -15.191  1.00  0.00              
ATOM   1398  CA  ALA A 102     -20.274 -31.514 -15.887  1.00  0.00              
ATOM   1399  C   ALA A 102     -19.546 -31.498 -17.236  1.00  0.00              
ATOM   1400  O   ALA A 102     -19.008 -32.508 -17.681  1.00  0.00              
ATOM   1401  CB  ALA A 102     -21.771 -31.764 -16.095  1.00  0.00              
ATOM   1402  H   ALA A 102     -20.872 -29.664 -14.980  1.00  0.00              
ATOM   1403  HA  ALA A 102     -19.847 -32.315 -15.283  1.00  0.00              
ATOM   1404 1HB  ALA A 102     -21.911 -32.713 -16.613  1.00  0.00              
ATOM   1405 2HB  ALA A 102     -22.272 -31.802 -15.127  1.00  0.00              
ATOM   1406 3HB  ALA A 102     -22.194 -30.959 -16.692  1.00  0.00              
ATOM   1407  N   ALA A 103     -19.522 -30.333 -17.877  1.00  0.00              
ATOM   1408  CA  ALA A 103     -18.860 -30.188 -19.170  1.00  0.00              
ATOM   1409  C   ALA A 103     -17.366 -30.511 -19.125  1.00  0.00              
ATOM   1410  O   ALA A 103     -16.785 -30.918 -20.129  1.00  0.00              
ATOM   1411  CB  ALA A 103     -19.074 -28.771 -19.693  1.00  0.00              
ATOM   1412  H   ALA A 103     -19.972 -29.530 -17.462  1.00  0.00              
ATOM   1413  HA  ALA A 103     -19.300 -30.899 -19.870  1.00  0.00              
ATOM   1414 1HB  ALA A 103     -18.579 -28.663 -20.659  1.00  0.00              
ATOM   1415 2HB  ALA A 103     -20.141 -28.582 -19.809  1.00  0.00              
ATOM   1416 3HB  ALA A 103     -18.652 -28.056 -18.989  1.00  0.00              
ATOM   1417  N   THR A 104     -16.745 -30.342 -17.964  1.00  0.00              
ATOM   1418  CA  THR A 104     -15.301 -30.538 -17.859  1.00  0.00              
ATOM   1419  C   THR A 104     -14.847 -31.964 -18.158  1.00  0.00              
ATOM   1420  O   THR A 104     -13.685 -32.183 -18.504  1.00  0.00              
ATOM   1421  CB  THR A 104     -14.784 -30.152 -16.474  1.00  0.00              
ATOM   1422  OG1 THR A 104     -15.363 -31.017 -15.492  1.00  0.00              
ATOM   1423  CG2 THR A 104     -15.140 -28.712 -16.169  1.00  0.00              
ATOM   1424  H   THR A 104     -17.266 -30.076 -17.141  1.00  0.00              
ATOM   1425  HA  THR A 104     -14.790 -29.924 -18.601  1.00  0.00              
ATOM   1426  HB  THR A 104     -13.701 -30.273 -16.453  1.00  0.00              
ATOM   1427  HG1 THR A 104     -14.828 -30.997 -14.694  1.00  0.00              
ATOM   1428 1HG2 THR A 104     -14.767 -28.448 -15.180  1.00  0.00              
ATOM   1429 2HG2 THR A 104     -14.687 -28.059 -16.915  1.00  0.00              
ATOM   1430 3HG2 THR A 104     -16.223 -28.594 -16.191  1.00  0.00              
ATOM   1431  N   ALA A 105     -15.751 -32.929 -18.016  1.00  0.00              
ATOM   1432  CA  ALA A 105     -15.421 -34.318 -18.329  1.00  0.00              
ATOM   1433  C   ALA A 105     -15.127 -34.458 -19.821  1.00  0.00              
ATOM   1434  O   ALA A 105     -14.266 -35.235 -20.227  1.00  0.00              
ATOM   1435  CB  ALA A 105     -16.572 -35.235 -17.939  1.00  0.00              
ATOM   1436  H   ALA A 105     -16.680 -32.706 -17.688  1.00  0.00              
ATOM   1437  HA  ALA A 105     -14.523 -34.597 -17.778  1.00  0.00              
ATOM   1438 1HB  ALA A 105     -16.311 -36.266 -18.178  1.00  0.00              
ATOM   1439 2HB  ALA A 105     -16.761 -35.147 -16.868  1.00  0.00              
ATOM   1440 3HB  ALA A 105     -17.467 -34.951 -18.490  1.00  0.00              
ATOM   1441  N   ASP A 106     -15.848 -33.694 -20.637  1.00  0.00              
ATOM   1442  CA  ASP A 106     -15.664 -33.742 -22.081  1.00  0.00              
ATOM   1443  C   ASP A 106     -14.342 -33.098 -22.493  1.00  0.00              
ATOM   1444  O   ASP A 106     -13.674 -33.573 -23.410  1.00  0.00              
ATOM   1445  CB  ASP A 106     -16.830 -33.050 -22.792  1.00  0.00              
ATOM   1446  CG  ASP A 106     -18.136 -33.833 -22.765  1.00  0.00              
ATOM   1447  OD1 ASP A 106     -18.104 -34.994 -22.430  1.00  0.00              
ATOM   1448  OD2 ASP A 106     -19.170 -33.230 -22.925  1.00  0.00              
ATOM   1449  H   ASP A 106     -16.537 -33.066 -20.249  1.00  0.00              
ATOM   1450  HA  ASP A 106     -15.618 -34.780 -22.413  1.00  0.00              
ATOM   1451 1HB  ASP A 106     -17.010 -32.033 -22.443  1.00  0.00              
ATOM   1452 2HB  ASP A 106     -16.444 -33.023 -23.811  1.00  0.00              
ATOM   1453  N   PHE A 107     -13.971 -32.013 -21.817  1.00  0.00              
ATOM   1454  CA  PHE A 107     -12.713 -31.328 -22.109  1.00  0.00              
ATOM   1455  C   PHE A 107     -11.521 -32.192 -21.697  1.00  0.00              
ATOM   1456  O   PHE A 107     -10.502 -32.230 -22.390  1.00  0.00              
ATOM   1457  CB  PHE A 107     -12.679 -29.968 -21.395  1.00  0.00              
ATOM   1458  CG  PHE A 107     -13.554 -28.922 -22.046  1.00  0.00              
ATOM   1459  CD1 PHE A 107     -13.117 -28.234 -23.171  1.00  0.00              
ATOM   1460  CD2 PHE A 107     -14.824 -28.646 -21.548  1.00  0.00              
ATOM   1461  CE1 PHE A 107     -13.930 -27.286 -23.795  1.00  0.00              
ATOM   1462  CE2 PHE A 107     -15.644 -27.700 -22.164  1.00  0.00              
ATOM   1463  CZ  PHE A 107     -15.196 -27.020 -23.293  1.00  0.00              
ATOM   1464  H   PHE A 107     -14.569 -31.654 -21.087  1.00  0.00              
ATOM   1465  HA  PHE A 107     -12.625 -31.158 -23.183  1.00  0.00              
ATOM   1466 1HB  PHE A 107     -13.027 -30.074 -20.369  1.00  0.00              
ATOM   1467 2HB  PHE A 107     -11.665 -29.571 -21.394  1.00  0.00              
ATOM   1468  HD1 PHE A 107     -12.123 -28.441 -23.569  1.00  0.00              
ATOM   1469  HD2 PHE A 107     -15.175 -29.178 -20.663  1.00  0.00              
ATOM   1470  HE1 PHE A 107     -13.571 -26.756 -24.677  1.00  0.00              
ATOM   1471  HE2 PHE A 107     -16.636 -27.494 -21.762  1.00  0.00              
ATOM   1472  HZ  PHE A 107     -15.832 -26.282 -23.780  1.00  0.00              
ATOM   1473  N   ARG A 108     -11.670 -32.891 -20.575  1.00  0.00              
ATOM   1474  CA  ARG A 108     -10.664 -33.816 -20.062  1.00  0.00              
ATOM   1475  C   ARG A 108     -10.454 -34.978 -21.038  1.00  0.00              
ATOM   1476  O   ARG A 108      -9.325 -35.366 -21.341  1.00  0.00              
ATOM   1477  CB  ARG A 108     -11.141 -34.352 -18.706  1.00  0.00              
ATOM   1478  CG  ARG A 108     -10.223 -35.353 -18.018  1.00  0.00              
ATOM   1479  CD  ARG A 108      -8.923 -34.714 -17.609  1.00  0.00              
ATOM   1480  NE  ARG A 108      -8.115 -35.598 -16.774  1.00  0.00              
ATOM   1481  CZ  ARG A 108      -6.826 -35.398 -16.527  1.00  0.00              
ATOM   1482  NH1 ARG A 108      -6.208 -34.347 -17.051  1.00  0.00              
ATOM   1483  NH2 ARG A 108      -6.153 -36.242 -15.758  1.00  0.00              
ATOM   1484  H   ARG A 108     -12.530 -32.765 -20.061  1.00  0.00              
ATOM   1485  HA  ARG A 108      -9.706 -33.304 -19.968  1.00  0.00              
ATOM   1486 1HB  ARG A 108     -11.269 -33.492 -18.051  1.00  0.00              
ATOM   1487 2HB  ARG A 108     -12.107 -34.827 -18.873  1.00  0.00              
ATOM   1488 1HG  ARG A 108     -10.730 -35.739 -17.134  1.00  0.00              
ATOM   1489 2HG  ARG A 108     -10.023 -36.173 -18.710  1.00  0.00              
ATOM   1490 1HD  ARG A 108      -8.354 -34.464 -18.504  1.00  0.00              
ATOM   1491 2HD  ARG A 108      -9.137 -33.804 -17.050  1.00  0.00              
ATOM   1492  HE  ARG A 108      -8.381 -36.442 -16.284  1.00  0.00              
ATOM   1493 1HH1 ARG A 108      -6.720 -33.703 -17.636  1.00  0.00              
ATOM   1494 2HH1 ARG A 108      -5.228 -34.196 -16.863  1.00  0.00              
ATOM   1495 1HH2 ARG A 108      -6.625 -37.042 -15.358  1.00  0.00              
ATOM   1496 2HH2 ARG A 108      -5.174 -36.083 -15.576  1.00  0.00              
ATOM   1497  N   GLU A 109     -11.567 -35.517 -21.520  1.00  0.00              
ATOM   1498  CA  GLU A 109     -11.579 -36.627 -22.470  1.00  0.00              
ATOM   1499  C   GLU A 109     -10.814 -36.253 -23.741  1.00  0.00              
ATOM   1500  O   GLU A 109      -9.921 -36.978 -24.191  1.00  0.00              
ATOM   1501  CB  GLU A 109     -13.015 -37.029 -22.814  1.00  0.00              
ATOM   1502  CG  GLU A 109     -13.127 -38.190 -23.791  1.00  0.00              
ATOM   1503  CD  GLU A 109     -14.564 -38.530 -24.074  1.00  0.00              
ATOM   1504  OE1 GLU A 109     -15.426 -37.891 -23.518  1.00  0.00              
ATOM   1505  OE2 GLU A 109     -14.803 -39.350 -24.929  1.00  0.00              
ATOM   1506  H   GLU A 109     -12.445 -35.129 -21.205  1.00  0.00              
ATOM   1507  HA  GLU A 109     -11.072 -37.490 -22.037  1.00  0.00              
ATOM   1508 1HB  GLU A 109     -13.504 -37.295 -21.876  1.00  0.00              
ATOM   1509 2HB  GLU A 109     -13.499 -36.149 -23.239  1.00  0.00              
ATOM   1510 1HG  GLU A 109     -12.603 -38.018 -24.731  1.00  0.00              
ATOM   1511 2HG  GLU A 109     -12.657 -39.017 -23.260  1.00  0.00              
ATOM   1512  N   GLN A 110     -11.169 -35.107 -24.309  1.00  0.00              
ATOM   1513  CA  GLN A 110     -10.579 -34.648 -25.556  1.00  0.00              
ATOM   1514  C   GLN A 110      -9.098 -34.326 -25.413  1.00  0.00              
ATOM   1515  O   GLN A 110      -8.298 -34.662 -26.284  1.00  0.00              
ATOM   1516  CB  GLN A 110     -11.324 -33.412 -26.067  1.00  0.00              
ATOM   1517  CG  GLN A 110     -12.717 -33.700 -26.600  1.00  0.00              
ATOM   1518  CD  GLN A 110     -13.477 -32.434 -26.947  1.00  0.00              
ATOM   1519  OE1 GLN A 110     -13.000 -31.321 -26.706  1.00  0.00              
ATOM   1520  NE2 GLN A 110     -14.668 -32.596 -27.511  1.00  0.00              
ATOM   1521  H   GLN A 110     -11.871 -34.538 -23.858  1.00  0.00              
ATOM   1522  HA  GLN A 110     -10.639 -35.441 -26.302  1.00  0.00              
ATOM   1523 1HB  GLN A 110     -11.385 -32.714 -25.232  1.00  0.00              
ATOM   1524 2HB  GLN A 110     -10.710 -32.979 -26.857  1.00  0.00              
ATOM   1525 1HG  GLN A 110     -12.909 -34.431 -27.385  1.00  0.00              
ATOM   1526 2HG  GLN A 110     -13.096 -34.080 -25.650  1.00  0.00              
ATOM   1527 1HE2 GLN A 110     -15.217 -31.797 -27.762  1.00  0.00              
ATOM   1528 2HE2 GLN A 110     -15.018 -33.516 -27.686  1.00  0.00              
ATOM   1529  N   ILE A 111      -8.728 -33.678 -24.312  1.00  0.00              
ATOM   1530  CA  ILE A 111      -7.325 -33.364 -24.072  1.00  0.00              
ATOM   1531  C   ILE A 111      -6.469 -34.627 -23.941  1.00  0.00              
ATOM   1532  O   ILE A 111      -5.424 -34.741 -24.581  1.00  0.00              
ATOM   1533  CB  ILE A 111      -7.145 -32.499 -22.797  1.00  0.00              
ATOM   1534  CG1 ILE A 111      -7.722 -31.100 -23.026  1.00  0.00              
ATOM   1535  CG2 ILE A 111      -5.667 -32.389 -22.444  1.00  0.00              
ATOM   1536  CD1 ILE A 111      -7.919 -30.306 -21.755  1.00  0.00              
ATOM   1537  H   ILE A 111      -9.418 -33.397 -23.631  1.00  0.00              
ATOM   1538  HA  ILE A 111      -6.897 -32.840 -24.926  1.00  0.00              
ATOM   1539  HB  ILE A 111      -7.686 -32.964 -21.973  1.00  0.00              
ATOM   1540 1HG1 ILE A 111      -7.034 -30.568 -23.684  1.00  0.00              
ATOM   1541 2HG1 ILE A 111      -8.681 -31.223 -23.529  1.00  0.00              
ATOM   1542 1HG2 ILE A 111      -5.551 -31.780 -21.548  1.00  0.00              
ATOM   1543 2HG2 ILE A 111      -5.262 -33.384 -22.261  1.00  0.00              
ATOM   1544 3HG2 ILE A 111      -5.129 -31.925 -23.270  1.00  0.00              
ATOM   1545 1HD1 ILE A 111      -8.330 -29.326 -21.997  1.00  0.00              
ATOM   1546 2HD1 ILE A 111      -8.608 -30.836 -21.097  1.00  0.00              
ATOM   1547 3HD1 ILE A 111      -6.961 -30.180 -21.252  1.00  0.00              
ATOM   1548  N   LEU A 112      -6.916 -35.567 -23.111  1.00  0.00              
ATOM   1549  CA  LEU A 112      -6.187 -36.816 -22.885  1.00  0.00              
ATOM   1550  C   LEU A 112      -6.085 -37.642 -24.163  1.00  0.00              
ATOM   1551  O   LEU A 112      -5.054 -38.262 -24.445  1.00  0.00              
ATOM   1552  CB  LEU A 112      -6.884 -37.649 -21.807  1.00  0.00              
ATOM   1553  CG  LEU A 112      -6.872 -37.116 -20.376  1.00  0.00              
ATOM   1554  CD1 LEU A 112      -7.726 -38.014 -19.502  1.00  0.00              
ATOM   1555  CD2 LEU A 112      -5.447 -37.054 -19.853  1.00  0.00              
ATOM   1556  H   LEU A 112      -7.786 -35.410 -22.623  1.00  0.00              
ATOM   1557  HA  LEU A 112      -5.165 -36.592 -22.582  1.00  0.00              
ATOM   1558 1HB  LEU A 112      -7.902 -37.618 -22.191  1.00  0.00              
ATOM   1559 2HB  LEU A 112      -6.530 -38.680 -21.802  1.00  0.00              
ATOM   1560  HG  LEU A 112      -7.255 -36.096 -20.407  1.00  0.00              
ATOM   1561 1HD1 LEU A 112      -7.721 -37.638 -18.479  1.00  0.00              
ATOM   1562 2HD1 LEU A 112      -8.749 -38.023 -19.879  1.00  0.00              
ATOM   1563 3HD1 LEU A 112      -7.324 -39.027 -19.518  1.00  0.00              
ATOM   1564 1HD2 LEU A 112      -5.452 -36.672 -18.831  1.00  0.00              
ATOM   1565 2HD2 LEU A 112      -5.011 -38.053 -19.866  1.00  0.00              
ATOM   1566 3HD2 LEU A 112      -4.856 -36.392 -20.485  1.00  0.00              
ATOM   1567  N   ARG A 113      -7.172 -37.647 -24.924  1.00  0.00              
ATOM   1568  CA  ARG A 113      -7.235 -38.355 -26.194  1.00  0.00              
ATOM   1569  C   ARG A 113      -6.107 -37.953 -27.148  1.00  0.00              
ATOM   1570  O   ARG A 113      -5.340 -38.801 -27.614  1.00  0.00              
ATOM   1571  CB  ARG A 113      -8.592 -38.083 -26.851  1.00  0.00              
ATOM   1572  CG  ARG A 113      -8.802 -38.769 -28.188  1.00  0.00              
ATOM   1573  CD  ARG A 113     -10.189 -38.469 -28.726  1.00  0.00              
ATOM   1574  NE  ARG A 113     -10.337 -37.057 -29.067  1.00  0.00              
ATOM   1575  CZ  ARG A 113     -11.502 -36.464 -29.297  1.00  0.00              
ATOM   1576  NH1 ARG A 113     -12.627 -37.159 -29.216  1.00  0.00              
ATOM   1577  NH2 ARG A 113     -11.541 -35.178 -29.614  1.00  0.00              
ATOM   1578  H   ARG A 113      -7.982 -37.137 -24.604  1.00  0.00              
ATOM   1579  HA  ARG A 113      -7.109 -39.425 -26.027  1.00  0.00              
ATOM   1580 1HB  ARG A 113      -9.357 -38.417 -26.151  1.00  0.00              
ATOM   1581 2HB  ARG A 113      -8.670 -37.005 -26.986  1.00  0.00              
ATOM   1582 1HG  ARG A 113      -8.046 -38.407 -28.885  1.00  0.00              
ATOM   1583 2HG  ARG A 113      -8.681 -39.844 -28.048  1.00  0.00              
ATOM   1584 1HD  ARG A 113     -10.359 -39.068 -29.620  1.00  0.00              
ATOM   1585 2HD  ARG A 113     -10.927 -38.729 -27.968  1.00  0.00              
ATOM   1586  HE  ARG A 113      -9.630 -36.343 -29.177  1.00  0.00              
ATOM   1587 1HH1 ARG A 113     -12.595 -38.140 -28.978  1.00  0.00              
ATOM   1588 2HH1 ARG A 113     -13.511 -36.705 -29.392  1.00  0.00              
ATOM   1589 1HH2 ARG A 113     -10.680 -34.651 -29.680  1.00  0.00              
ATOM   1590 2HH2 ARG A 113     -12.428 -34.731 -29.789  1.00  0.00              
ATOM   1591  N   VAL A 114      -6.001 -36.658 -27.430  1.00  0.00              
ATOM   1592  CA  VAL A 114      -5.060 -36.174 -28.436  1.00  0.00              
ATOM   1593  C   VAL A 114      -3.626 -36.052 -27.931  1.00  0.00              
ATOM   1594  O   VAL A 114      -2.684 -36.163 -28.712  1.00  0.00              
ATOM   1595  CB  VAL A 114      -5.501 -34.807 -29.023  1.00  0.00              
ATOM   1596  CG1 VAL A 114      -6.935 -34.895 -29.520  1.00  0.00              
ATOM   1597  CG2 VAL A 114      -5.360 -33.716 -27.985  1.00  0.00              
ATOM   1598  H   VAL A 114      -6.583 -35.993 -26.941  1.00  0.00              
ATOM   1599  HA  VAL A 114      -4.972 -36.875 -29.266  1.00  0.00              
ATOM   1600  HB  VAL A 114      -4.840 -34.546 -29.849  1.00  0.00              
ATOM   1601 1HG1 VAL A 114      -7.237 -33.931 -29.931  1.00  0.00              
ATOM   1602 2HG1 VAL A 114      -7.006 -35.657 -30.295  1.00  0.00              
ATOM   1603 3HG1 VAL A 114      -7.592 -35.158 -28.691  1.00  0.00              
ATOM   1604 1HG2 VAL A 114      -5.673 -32.763 -28.412  1.00  0.00              
ATOM   1605 2HG2 VAL A 114      -5.986 -33.951 -27.123  1.00  0.00              
ATOM   1606 3HG2 VAL A 114      -4.319 -33.646 -27.669  1.00  0.00              
ATOM   1607  N   LYS A 115      -3.454 -35.829 -26.634  1.00  0.00              
ATOM   1608  CA  LYS A 115      -2.113 -35.734 -26.075  1.00  0.00              
ATOM   1609  C   LYS A 115      -1.585 -37.091 -25.612  1.00  0.00              
ATOM   1610  O   LYS A 115      -0.378 -37.270 -25.453  1.00  0.00              
ATOM   1611  CB  LYS A 115      -2.092 -34.733 -24.919  1.00  0.00              
ATOM   1612  CG  LYS A 115      -1.982 -33.278 -25.366  1.00  0.00              
ATOM   1613  CD  LYS A 115      -1.475 -32.376 -24.248  1.00  0.00              
ATOM   1614  CE  LYS A 115      -0.022 -32.656 -23.920  1.00  0.00              
ATOM   1615  NZ  LYS A 115       0.877 -32.132 -24.979  1.00  0.00              
ATOM   1616  H   LYS A 115      -4.251 -35.724 -26.022  1.00  0.00              
ATOM   1617  HA  LYS A 115      -1.418 -35.388 -26.841  1.00  0.00              
ATOM   1618 1HB  LYS A 115      -3.014 -34.876 -24.355  1.00  0.00              
ATOM   1619 2HB  LYS A 115      -1.239 -34.989 -24.290  1.00  0.00              
ATOM   1620 1HG  LYS A 115      -1.293 -33.225 -26.209  1.00  0.00              
ATOM   1621 2HG  LYS A 115      -2.968 -32.937 -25.682  1.00  0.00              
ATOM   1622 1HD  LYS A 115      -1.581 -31.337 -24.565  1.00  0.00              
ATOM   1623 2HD  LYS A 115      -2.084 -32.548 -23.361  1.00  0.00              
ATOM   1624 1HE  LYS A 115       0.211 -32.181 -22.968  1.00  0.00              
ATOM   1625 2HE  LYS A 115       0.104 -33.735 -23.826  1.00  0.00              
ATOM   1626 1HZ  LYS A 115       1.837 -32.332 -24.736  1.00  0.00              
ATOM   1627 2HZ  LYS A 115       0.654 -32.575 -25.860  1.00  0.00              
ATOM   1628 3HZ  LYS A 115       0.752 -31.134 -25.063  1.00  0.00              
ATOM   1629  N   GLU A 116      -2.491 -38.047 -25.416  1.00  0.00              
ATOM   1630  CA  GLU A 116      -2.118 -39.387 -24.967  1.00  0.00              
ATOM   1631  C   GLU A 116      -1.164 -39.292 -23.783  1.00  0.00              
ATOM   1632  O   GLU A 116      -0.074 -39.868 -23.794  1.00  0.00              
ATOM   1633  CB  GLU A 116      -1.478 -40.186 -26.105  1.00  0.00              
ATOM   1634  CG  GLU A 116      -2.377 -40.389 -27.315  1.00  0.00              
ATOM   1635  CD  GLU A 116      -1.668 -41.147 -28.402  1.00  0.00              
ATOM   1636  OE1 GLU A 116      -0.553 -41.557 -28.184  1.00  0.00              
ATOM   1637  OE2 GLU A 116      -2.280 -41.414 -29.410  1.00  0.00              
ATOM   1638  H   GLU A 116      -3.465 -37.837 -25.584  1.00  0.00              
ATOM   1639  HA  GLU A 116      -3.005 -39.923 -24.627  1.00  0.00              
ATOM   1640 1HB  GLU A 116      -0.580 -39.646 -26.406  1.00  0.00              
ATOM   1641 2HB  GLU A 116      -1.197 -41.156 -25.695  1.00  0.00              
ATOM   1642 1HG  GLU A 116      -3.316 -40.888 -27.079  1.00  0.00              
ATOM   1643 2HG  GLU A 116      -2.582 -39.374 -27.655  1.00  0.00              
ATOM   1644  N   ASP A 117      -1.592 -38.561 -22.760  1.00  0.00              
ATOM   1645  CA  ASP A 117      -0.771 -38.330 -21.582  1.00  0.00              
ATOM   1646  C   ASP A 117      -1.669 -38.130 -20.367  1.00  0.00              
ATOM   1647  O   ASP A 117      -2.322 -37.096 -20.229  1.00  0.00              
ATOM   1648  CB  ASP A 117       0.094 -37.086 -21.810  1.00  0.00              
ATOM   1649  CG  ASP A 117       1.062 -36.823 -20.676  1.00  0.00              
ATOM   1650  OD1 ASP A 117       1.878 -35.885 -20.810  1.00  0.00              
ATOM   1651  OD2 ASP A 117       1.017 -37.543 -19.656  1.00  0.00              
ATOM   1652  H   ASP A 117      -2.515 -38.154 -22.804  1.00  0.00              
ATOM   1653  HA  ASP A 117      -0.147 -39.203 -21.390  1.00  0.00              
ATOM   1654 1HB  ASP A 117       0.621 -37.094 -22.764  1.00  0.00              
ATOM   1655 2HB  ASP A 117      -0.679 -36.316 -21.827  1.00  0.00              
ATOM   1656  N   GLU A 118      -1.703 -39.127 -19.491  1.00  0.00              
ATOM   1657  CA  GLU A 118      -2.532 -39.074 -18.294  1.00  0.00              
ATOM   1658  C   GLU A 118      -1.947 -38.138 -17.236  1.00  0.00              
ATOM   1659  O   GLU A 118      -2.627 -37.767 -16.278  1.00  0.00              
ATOM   1660  CB  GLU A 118      -2.708 -40.478 -17.710  1.00  0.00              
ATOM   1661  CG  GLU A 118      -3.510 -41.428 -18.589  1.00  0.00              
ATOM   1662  CD  GLU A 118      -4.908 -40.922 -18.807  1.00  0.00              
ATOM   1663  OE1 GLU A 118      -5.586 -40.671 -17.839  1.00  0.00              
ATOM   1664  OE2 GLU A 118      -5.262 -40.679 -19.936  1.00  0.00              
ATOM   1665  H   GLU A 118      -1.136 -39.945 -19.661  1.00  0.00              
ATOM   1666  HA  GLU A 118      -3.514 -38.671 -18.542  1.00  0.00              
ATOM   1667 1HB  GLU A 118      -1.709 -40.885 -17.554  1.00  0.00              
ATOM   1668 2HB  GLU A 118      -3.209 -40.364 -16.749  1.00  0.00              
ATOM   1669 1HG  GLU A 118      -3.042 -41.626 -19.553  1.00  0.00              
ATOM   1670 2HG  GLU A 118      -3.543 -42.348 -18.008  1.00  0.00              
ATOM   1671  N   ASN A 119      -0.683 -37.765 -17.411  1.00  0.00              
ATOM   1672  CA  ASN A 119      -0.033 -36.850 -16.482  1.00  0.00              
ATOM   1673  C   ASN A 119       0.172 -35.452 -17.059  1.00  0.00              
ATOM   1674  O   ASN A 119       1.081 -34.730 -16.647  1.00  0.00              
ATOM   1675  CB  ASN A 119       1.313 -37.422 -16.036  1.00  0.00              
ATOM   1676  CG  ASN A 119       1.162 -38.705 -15.242  1.00  0.00              
ATOM   1677  OD1 ASN A 119       0.627 -38.702 -14.130  1.00  0.00              
ATOM   1678  ND2 ASN A 119       1.629 -39.812 -15.811  1.00  0.00              
ATOM   1679  H   ASN A 119      -0.161 -38.120 -18.199  1.00  0.00              
ATOM   1680  HA  ASN A 119      -0.663 -36.706 -15.603  1.00  0.00              
ATOM   1681 1HB  ASN A 119       2.143 -37.511 -16.739  1.00  0.00              
ATOM   1682 2HB  ASN A 119       1.507 -36.598 -15.348  1.00  0.00              
ATOM   1683 1HD2 ASN A 119       1.555 -40.688 -15.334  1.00  0.00              
ATOM   1684 2HD2 ASN A 119       2.052 -39.769 -16.716  1.00  0.00              
ATOM   1685  N   VAL A 120      -0.669 -35.069 -18.015  1.00  0.00              
ATOM   1686  CA  VAL A 120      -0.546 -33.752 -18.626  1.00  0.00              
ATOM   1687  C   VAL A 120      -0.736 -32.682 -17.546  1.00  0.00              
ATOM   1688  O   VAL A 120      -1.675 -32.761 -16.744  1.00  0.00              
ATOM   1689  CB  VAL A 120      -1.605 -33.553 -19.739  1.00  0.00              
ATOM   1690  CG1 VAL A 120      -2.999 -33.575 -19.143  1.00  0.00              
ATOM   1691  CG2 VAL A 120      -1.366 -32.239 -20.461  1.00  0.00              
ATOM   1692  H   VAL A 120      -1.402 -35.690 -18.325  1.00  0.00              
ATOM   1693  HA  VAL A 120       0.452 -33.597 -19.036  1.00  0.00              
ATOM   1694  HB  VAL A 120      -1.497 -34.348 -20.478  1.00  0.00              
ATOM   1695 1HG1 VAL A 120      -3.735 -33.435 -19.935  1.00  0.00              
ATOM   1696 2HG1 VAL A 120      -3.171 -34.534 -18.655  1.00  0.00              
ATOM   1697 3HG1 VAL A 120      -3.095 -32.772 -18.413  1.00  0.00              
ATOM   1698 1HG2 VAL A 120      -2.116 -32.110 -21.241  1.00  0.00              
ATOM   1699 2HG2 VAL A 120      -1.436 -31.416 -19.749  1.00  0.00              
ATOM   1700 3HG2 VAL A 120      -0.373 -32.246 -20.911  1.00  0.00              
ATOM   1701  N   PRO A 121       0.162 -31.680 -17.497  1.00  0.00              
ATOM   1702  CA  PRO A 121      -0.005 -30.551 -16.569  1.00  0.00              
ATOM   1703  C   PRO A 121      -1.446 -30.048 -16.696  1.00  0.00              
ATOM   1704  O   PRO A 121      -1.871 -29.617 -17.772  1.00  0.00              
ATOM   1705  CB  PRO A 121       1.035 -29.548 -17.061  1.00  0.00              
ATOM   1706  CG  PRO A 121       2.119 -30.452 -17.563  1.00  0.00              
ATOM   1707  CD  PRO A 121       1.344 -31.527 -18.311  1.00  0.00              
ATOM   1708  HA  PRO A 121       0.145 -30.838 -15.518  1.00  0.00              
ATOM   1709 1HB  PRO A 121       0.627 -28.900 -17.851  1.00  0.00              
ATOM   1710 2HB  PRO A 121       1.377 -28.890 -16.249  1.00  0.00              
ATOM   1711 1HG  PRO A 121       2.817 -29.909 -18.217  1.00  0.00              
ATOM   1712 2HG  PRO A 121       2.709 -30.864 -16.732  1.00  0.00              
ATOM   1713 1HD  PRO A 121       1.094 -31.222 -19.338  1.00  0.00              
ATOM   1714 2HD  PRO A 121       1.905 -32.471 -18.384  1.00  0.00              
ATOM   1715  N   PHE A 122      -2.189 -30.107 -15.593  1.00  0.00              
ATOM   1716  CA  PHE A 122      -3.616 -29.821 -15.629  1.00  0.00              
ATOM   1717  C   PHE A 122      -4.119 -29.356 -14.263  1.00  0.00              
ATOM   1718  O   PHE A 122      -3.856 -29.997 -13.241  1.00  0.00              
ATOM   1719  CB  PHE A 122      -4.320 -31.128 -16.043  1.00  0.00              
ATOM   1720  CG  PHE A 122      -5.797 -31.007 -16.305  1.00  0.00              
ATOM   1721  CD1 PHE A 122      -6.268 -30.893 -17.613  1.00  0.00              
ATOM   1722  CD2 PHE A 122      -6.719 -31.082 -15.265  1.00  0.00              
ATOM   1723  CE1 PHE A 122      -7.639 -30.860 -17.880  1.00  0.00              
ATOM   1724  CE2 PHE A 122      -8.089 -31.049 -15.517  1.00  0.00              
ATOM   1725  CZ  PHE A 122      -8.551 -30.940 -16.828  1.00  0.00              
ATOM   1726  H   PHE A 122      -1.758 -30.354 -14.714  1.00  0.00              
ATOM   1727  HA  PHE A 122      -3.813 -29.005 -16.326  1.00  0.00              
ATOM   1728 1HB  PHE A 122      -3.885 -31.514 -16.964  1.00  0.00              
ATOM   1729 2HB  PHE A 122      -4.218 -31.874 -15.254  1.00  0.00              
ATOM   1730  HD1 PHE A 122      -5.552 -30.831 -18.433  1.00  0.00              
ATOM   1731  HD2 PHE A 122      -6.356 -31.167 -14.240  1.00  0.00              
ATOM   1732  HE1 PHE A 122      -7.991 -30.772 -18.908  1.00  0.00              
ATOM   1733  HE2 PHE A 122      -8.800 -31.106 -14.693  1.00  0.00              
ATOM   1734  HZ  PHE A 122      -9.621 -30.916 -17.030  1.00  0.00              
ATOM   1735  N   LEU A 123      -4.842 -28.240 -14.246  1.00  0.00              
ATOM   1736  CA  LEU A 123      -5.523 -27.795 -13.041  1.00  0.00              
ATOM   1737  C   LEU A 123      -7.022 -27.749 -13.294  1.00  0.00              
ATOM   1738  O   LEU A 123      -7.459 -27.377 -14.385  1.00  0.00              
ATOM   1739  CB  LEU A 123      -5.054 -26.404 -12.601  1.00  0.00              
ATOM   1740  CG  LEU A 123      -3.900 -26.289 -11.600  1.00  0.00              
ATOM   1741  CD1 LEU A 123      -2.576 -26.551 -12.302  1.00  0.00              
ATOM   1742  CD2 LEU A 123      -3.900 -24.892 -10.996  1.00  0.00              
ATOM   1743  H   LEU A 123      -4.920 -27.688 -15.089  1.00  0.00              
ATOM   1744  HA  LEU A 123      -5.347 -28.509 -12.237  1.00  0.00              
ATOM   1745 1HB  LEU A 123      -4.718 -26.018 -13.563  1.00  0.00              
ATOM   1746 2HB  LEU A 123      -5.880 -25.796 -12.234  1.00  0.00              
ATOM   1747  HG  LEU A 123      -4.094 -27.002 -10.799  1.00  0.00              
ATOM   1748 1HD1 LEU A 123      -1.760 -26.467 -11.584  1.00  0.00              
ATOM   1749 2HD1 LEU A 123      -2.583 -27.555 -12.728  1.00  0.00              
ATOM   1750 3HD1 LEU A 123      -2.435 -25.820 -13.098  1.00  0.00              
ATOM   1751 1HD2 LEU A 123      -3.081 -24.805 -10.281  1.00  0.00              
ATOM   1752 2HD2 LEU A 123      -3.772 -24.153 -11.787  1.00  0.00              
ATOM   1753 3HD2 LEU A 123      -4.847 -24.716 -10.485  1.00  0.00              
ATOM   1754  N   LEU A 124      -7.803 -28.145 -12.293  1.00  0.00              
ATOM   1755  CA  LEU A 124      -9.254 -28.031 -12.366  1.00  0.00              
ATOM   1756  C   LEU A 124      -9.564 -26.720 -11.650  1.00  0.00              
ATOM   1757  O   LEU A 124      -9.248 -26.560 -10.475  1.00  0.00              
ATOM   1758  CB  LEU A 124      -9.962 -29.227 -11.715  1.00  0.00              
ATOM   1759  CG  LEU A 124     -11.494 -29.159 -11.717  1.00  0.00              
ATOM   1760  CD1 LEU A 124     -12.014 -29.137 -13.148  1.00  0.00              
ATOM   1761  CD2 LEU A 124     -12.057 -30.350 -10.957  1.00  0.00              
ATOM   1762  H   LEU A 124      -7.381 -28.534 -11.463  1.00  0.00              
ATOM   1763  HA  LEU A 124      -9.564 -27.985 -13.409  1.00  0.00              
ATOM   1764 1HB  LEU A 124      -9.622 -30.018 -12.381  1.00  0.00              
ATOM   1765 2HB  LEU A 124      -9.590 -29.416 -10.708  1.00  0.00              
ATOM   1766  HG  LEU A 124     -11.779 -28.255 -11.178  1.00  0.00              
ATOM   1767 1HD1 LEU A 124     -13.103 -29.089 -13.139  1.00  0.00              
ATOM   1768 2HD1 LEU A 124     -11.617 -28.264 -13.666  1.00  0.00              
ATOM   1769 3HD1 LEU A 124     -11.696 -30.042 -13.664  1.00  0.00              
ATOM   1770 1HD2 LEU A 124     -13.146 -30.300 -10.958  1.00  0.00              
ATOM   1771 2HD2 LEU A 124     -11.735 -31.274 -11.437  1.00  0.00              
ATOM   1772 3HD2 LEU A 124     -11.695 -30.331  -9.929  1.00  0.00              
ATOM   1773  N   VAL A 125     -10.166 -25.776 -12.365  1.00  0.00              
ATOM   1774  CA  VAL A 125     -10.406 -24.452 -11.810  1.00  0.00              
ATOM   1775  C   VAL A 125     -11.879 -24.107 -11.602  1.00  0.00              
ATOM   1776  O   VAL A 125     -12.638 -23.985 -12.569  1.00  0.00              
ATOM   1777  CB  VAL A 125      -9.783 -23.368 -12.728  1.00  0.00              
ATOM   1778  CG1 VAL A 125     -10.052 -21.991 -12.167  1.00  0.00              
ATOM   1779  CG2 VAL A 125      -8.283 -23.600 -12.871  1.00  0.00              
ATOM   1780  H   VAL A 125     -10.465 -25.976 -13.309  1.00  0.00              
ATOM   1781  HA  VAL A 125      -9.997 -24.364 -10.803  1.00  0.00              
ATOM   1782  HB  VAL A 125     -10.216 -23.456 -13.724  1.00  0.00              
ATOM   1783 1HG1 VAL A 125      -9.610 -21.239 -12.821  1.00  0.00              
ATOM   1784 2HG1 VAL A 125     -11.128 -21.828 -12.104  1.00  0.00              
ATOM   1785 3HG1 VAL A 125      -9.613 -21.911 -11.173  1.00  0.00              
ATOM   1786 1HG2 VAL A 125      -7.857 -22.834 -13.517  1.00  0.00              
ATOM   1787 2HG2 VAL A 125      -7.813 -23.550 -11.889  1.00  0.00              
ATOM   1788 3HG2 VAL A 125      -8.107 -24.583 -13.308  1.00  0.00              
ATOM   1789  N   GLY A 126     -12.270 -23.948 -10.341  1.00  0.00              
ATOM   1790  CA  GLY A 126     -13.636 -23.575 -10.016  1.00  0.00              
ATOM   1791  C   GLY A 126     -13.660 -22.064  -9.857  1.00  0.00              
ATOM   1792  O   GLY A 126     -13.128 -21.527  -8.884  1.00  0.00              
ATOM   1793  H   GLY A 126     -11.606 -24.087  -9.592  1.00  0.00              
ATOM   1794 1HA  GLY A 126     -14.294 -23.894 -10.824  1.00  0.00              
ATOM   1795 2HA  GLY A 126     -13.930 -24.071  -9.092  1.00  0.00              
ATOM   1796  N   ASN A 127     -14.270 -21.376 -10.817  1.00  0.00              
ATOM   1797  CA  ASN A 127     -14.277 -19.920 -10.831  1.00  0.00              
ATOM   1798  C   ASN A 127     -15.522 -19.285 -10.201  1.00  0.00              
ATOM   1799  O   ASN A 127     -16.526 -19.957  -9.956  1.00  0.00              
ATOM   1800  CB  ASN A 127     -14.108 -19.406 -12.249  1.00  0.00              
ATOM   1801  CG  ASN A 127     -13.707 -17.959 -12.325  1.00  0.00              
ATOM   1802  OD1 ASN A 127     -13.074 -17.421 -11.410  1.00  0.00              
ATOM   1803  ND2 ASN A 127     -14.142 -17.307 -13.373  1.00  0.00              
ATOM   1804  H   ASN A 127     -14.741 -21.877 -11.557  1.00  0.00              
ATOM   1805  HA  ASN A 127     -13.448 -19.540 -10.232  1.00  0.00              
ATOM   1806 1HB  ASN A 127     -13.537 -19.975 -12.984  1.00  0.00              
ATOM   1807 2HB  ASN A 127     -15.172 -19.488 -12.474  1.00  0.00              
ATOM   1808 1HD2 ASN A 127     -13.913 -16.340 -13.489  1.00  0.00              
ATOM   1809 2HD2 ASN A 127     -14.702 -17.774 -14.056  1.00  0.00              
ATOM   1810  N   LYS A 128     -15.427 -17.981  -9.938  1.00  0.00              
ATOM   1811  CA  LYS A 128     -16.490 -17.185  -9.320  1.00  0.00              
ATOM   1812  C   LYS A 128     -16.713 -17.536  -7.859  1.00  0.00              
ATOM   1813  O   LYS A 128     -17.845 -17.568  -7.388  1.00  0.00              
ATOM   1814  CB  LYS A 128     -17.805 -17.336 -10.094  1.00  0.00              
ATOM   1815  CG  LYS A 128     -17.670 -17.071 -11.584  1.00  0.00              
ATOM   1816  CD  LYS A 128     -19.026 -17.034 -12.277  1.00  0.00              
ATOM   1817  CE  LYS A 128     -18.854 -17.006 -13.775  1.00  0.00              
ATOM   1818  NZ  LYS A 128     -20.140 -16.979 -14.498  1.00  0.00              
ATOM   1819  H   LYS A 128     -14.558 -17.530 -10.188  1.00  0.00              
ATOM   1820  HA  LYS A 128     -16.214 -16.130  -9.330  1.00  0.00              
ATOM   1821 1HB  LYS A 128     -18.157 -18.354  -9.930  1.00  0.00              
ATOM   1822 2HB  LYS A 128     -18.515 -16.633  -9.658  1.00  0.00              
ATOM   1823 1HG  LYS A 128     -17.170 -16.112 -11.721  1.00  0.00              
ATOM   1824 2HG  LYS A 128     -17.064 -17.863 -12.022  1.00  0.00              
ATOM   1825 1HD  LYS A 128     -19.589 -17.921 -11.985  1.00  0.00              
ATOM   1826 2HD  LYS A 128     -19.559 -16.142 -11.949  1.00  0.00              
ATOM   1827 1HE  LYS A 128     -18.281 -16.118 -14.037  1.00  0.00              
ATOM   1828 2HE  LYS A 128     -18.298 -17.895 -14.072  1.00  0.00              
ATOM   1829 1HZ  LYS A 128     -19.967 -16.962 -15.493  1.00  0.00              
ATOM   1830 2HZ  LYS A 128     -20.675 -17.804 -14.264  1.00  0.00              
ATOM   1831 3HZ  LYS A 128     -20.658 -16.155 -14.231  1.00  0.00              
ATOM   1832  N   SER A 129     -15.618 -17.772  -7.145  1.00  0.00              
ATOM   1833  CA  SER A 129     -15.666 -18.128  -5.733  1.00  0.00              
ATOM   1834  C   SER A 129     -16.216 -17.004  -4.864  1.00  0.00              
ATOM   1835  O   SER A 129     -16.601 -17.235  -3.718  1.00  0.00              
ATOM   1836  CB  SER A 129     -14.281 -18.522  -5.257  1.00  0.00              
ATOM   1837  OG  SER A 129     -13.397 -17.435  -5.252  1.00  0.00              
ATOM   1838  H   SER A 129     -14.721 -17.700  -7.604  1.00  0.00              
ATOM   1839  HA  SER A 129     -16.235 -19.038  -5.535  1.00  0.00              
ATOM   1840 1HB  SER A 129     -14.360 -18.920  -4.246  1.00  0.00              
ATOM   1841 2HB  SER A 129     -13.890 -19.294  -5.920  1.00  0.00              
ATOM   1842  HG  SER A 129     -12.534 -17.726  -4.945  1.00  0.00              
ATOM   1843  N   ASP A 130     -16.268 -15.791  -5.408  1.00  0.00              
ATOM   1844  CA  ASP A 130     -16.904 -14.684  -4.701  1.00  0.00              
ATOM   1845  C   ASP A 130     -18.425 -14.797  -4.692  1.00  0.00              
ATOM   1846  O   ASP A 130     -19.100 -14.062  -3.967  1.00  0.00              
ATOM   1847  CB  ASP A 130     -16.488 -13.330  -5.307  1.00  0.00              
ATOM   1848  CG  ASP A 130     -16.811 -13.216  -6.785  1.00  0.00              
ATOM   1849  OD1 ASP A 130     -16.216 -13.963  -7.585  1.00  0.00              
ATOM   1850  OD2 ASP A 130     -17.655 -12.375  -7.152  1.00  0.00              
ATOM   1851  H   ASP A 130     -15.864 -15.627  -6.319  1.00  0.00              
ATOM   1852  HA  ASP A 130     -16.600 -14.692  -3.654  1.00  0.00              
ATOM   1853 1HB  ASP A 130     -16.886 -12.471  -4.767  1.00  0.00              
ATOM   1854 2HB  ASP A 130     -15.408 -13.380  -5.165  1.00  0.00              
ATOM   1855  N   LEU A 131     -18.963 -15.711  -5.493  1.00  0.00              
ATOM   1856  CA  LEU A 131     -20.408 -15.953  -5.501  1.00  0.00              
ATOM   1857  C   LEU A 131     -20.759 -17.208  -4.698  1.00  0.00              
ATOM   1858  O   LEU A 131     -21.527 -18.064  -5.151  1.00  0.00              
ATOM   1859  CB  LEU A 131     -20.914 -16.094  -6.941  1.00  0.00              
ATOM   1860  CG  LEU A 131     -20.679 -14.894  -7.867  1.00  0.00              
ATOM   1861  CD1 LEU A 131     -21.158 -15.227  -9.279  1.00  0.00              
ATOM   1862  CD2 LEU A 131     -21.419 -13.673  -7.318  1.00  0.00              
ATOM   1863  H   LEU A 131     -18.370 -16.250  -6.107  1.00  0.00              
ATOM   1864  HA  LEU A 131     -20.920 -15.121  -5.018  1.00  0.00              
ATOM   1865 1HB  LEU A 131     -20.297 -16.931  -7.264  1.00  0.00              
ATOM   1866 2HB  LEU A 131     -21.965 -16.383  -6.974  1.00  0.00              
ATOM   1867  HG  LEU A 131     -19.612 -14.675  -7.847  1.00  0.00              
ATOM   1868 1HD1 LEU A 131     -20.988 -14.370  -9.932  1.00  0.00              
ATOM   1869 2HD1 LEU A 131     -20.604 -16.086  -9.658  1.00  0.00              
ATOM   1870 3HD1 LEU A 131     -22.221 -15.460  -9.258  1.00  0.00              
ATOM   1871 1HD2 LEU A 131     -21.251 -12.820  -7.976  1.00  0.00              
ATOM   1872 2HD2 LEU A 131     -22.487 -13.886  -7.265  1.00  0.00              
ATOM   1873 3HD2 LEU A 131     -21.046 -13.439  -6.321  1.00  0.00              
ATOM   1874  N   GLU A 132     -20.182 -17.306  -3.503  1.00  0.00              
ATOM   1875  CA  GLU A 132     -20.408 -18.437  -2.614  1.00  0.00              
ATOM   1876  C   GLU A 132     -21.884 -18.786  -2.468  1.00  0.00              
ATOM   1877  O   GLU A 132     -22.254 -19.958  -2.488  1.00  0.00              
ATOM   1878  CB  GLU A 132     -19.807 -18.150  -1.237  1.00  0.00              
ATOM   1879  CG  GLU A 132     -19.876 -19.319  -0.264  1.00  0.00              
ATOM   1880  CD  GLU A 132     -19.108 -20.504  -0.780  1.00  0.00              
ATOM   1881  OE1 GLU A 132     -17.998 -20.324  -1.219  1.00  0.00              
ATOM   1882  OE2 GLU A 132     -19.584 -21.605  -0.632  1.00  0.00              
ATOM   1883  H   GLU A 132     -19.566 -16.563  -3.207  1.00  0.00              
ATOM   1884  HA  GLU A 132     -19.936 -19.330  -3.025  1.00  0.00              
ATOM   1885 1HB  GLU A 132     -18.765 -17.872  -1.396  1.00  0.00              
ATOM   1886 2HB  GLU A 132     -20.350 -17.300  -0.822  1.00  0.00              
ATOM   1887 1HG  GLU A 132     -19.528 -19.070   0.738  1.00  0.00              
ATOM   1888 2HG  GLU A 132     -20.937 -19.561  -0.229  1.00  0.00              
ATOM   1889  N   ASP A 133     -22.721 -17.766  -2.317  1.00  0.00              
ATOM   1890  CA  ASP A 133     -24.154 -17.972  -2.139  1.00  0.00              
ATOM   1891  C   ASP A 133     -24.836 -18.600  -3.351  1.00  0.00              
ATOM   1892  O   ASP A 133     -25.896 -19.215  -3.218  1.00  0.00              
ATOM   1893  CB  ASP A 133     -24.832 -16.642  -1.804  1.00  0.00              
ATOM   1894  CG  ASP A 133     -24.548 -16.127  -0.400  1.00  0.00              
ATOM   1895  OD1 ASP A 133     -24.034 -16.879   0.395  1.00  0.00              
ATOM   1896  OD2 ASP A 133     -24.701 -14.950  -0.178  1.00  0.00              
ATOM   1897  H   ASP A 133     -22.357 -16.824  -2.326  1.00  0.00              
ATOM   1898  HA  ASP A 133     -24.328 -18.674  -1.323  1.00  0.00              
ATOM   1899 1HB  ASP A 133     -24.624 -15.853  -2.528  1.00  0.00              
ATOM   1900 2HB  ASP A 133     -25.879 -16.936  -1.878  1.00  0.00              
ATOM   1901  N   LYS A 134     -24.229 -18.449  -4.526  1.00  0.00              
ATOM   1902  CA  LYS A 134     -24.782 -19.007  -5.757  1.00  0.00              
ATOM   1903  C   LYS A 134     -24.174 -20.350  -6.138  1.00  0.00              
ATOM   1904  O   LYS A 134     -24.458 -20.892  -7.207  1.00  0.00              
ATOM   1905  CB  LYS A 134     -24.596 -18.017  -6.908  1.00  0.00              
ATOM   1906  CG  LYS A 134     -25.307 -16.684  -6.713  1.00  0.00              
ATOM   1907  CD  LYS A 134     -25.104 -15.768  -7.910  1.00  0.00              
ATOM   1908  CE  LYS A 134     -25.782 -14.422  -7.700  1.00  0.00              
ATOM   1909  NZ  LYS A 134     -25.633 -13.533  -8.883  1.00  0.00              
ATOM   1910  H   LYS A 134     -23.361 -17.933  -4.566  1.00  0.00              
ATOM   1911  HA  LYS A 134     -25.847 -19.202  -5.628  1.00  0.00              
ATOM   1912 1HB  LYS A 134     -23.524 -17.844  -7.010  1.00  0.00              
ATOM   1913 2HB  LYS A 134     -24.973 -18.499  -7.810  1.00  0.00              
ATOM   1914 1HG  LYS A 134     -26.372 -16.876  -6.578  1.00  0.00              
ATOM   1915 2HG  LYS A 134     -24.908 -16.207  -5.818  1.00  0.00              
ATOM   1916 1HD  LYS A 134     -24.033 -15.617  -8.055  1.00  0.00              
ATOM   1917 2HD  LYS A 134     -25.524 -16.251  -8.792  1.00  0.00              
ATOM   1918 1HE  LYS A 134     -26.840 -14.598  -7.510  1.00  0.00              
ATOM   1919 2HE  LYS A 134     -25.332 -13.945  -6.829  1.00  0.00              
ATOM   1920 1HZ  LYS A 134     -26.095 -12.652  -8.703  1.00  0.00              
ATOM   1921 2HZ  LYS A 134     -24.651 -13.368  -9.060  1.00  0.00              
ATOM   1922 3HZ  LYS A 134     -26.050 -13.973  -9.690  1.00  0.00              
ATOM   1923  N   ARG A 135     -23.337 -20.884  -5.259  1.00  0.00              
ATOM   1924  CA  ARG A 135     -22.632 -22.120  -5.543  1.00  0.00              
ATOM   1925  C   ARG A 135     -23.604 -23.287  -5.745  1.00  0.00              
ATOM   1926  O   ARG A 135     -24.549 -23.472  -4.970  1.00  0.00              
ATOM   1927  CB  ARG A 135     -21.669 -22.441  -4.400  1.00  0.00              
ATOM   1928  CG  ARG A 135     -20.879 -23.727  -4.607  1.00  0.00              
ATOM   1929  CD  ARG A 135     -20.233 -24.196  -3.318  1.00  0.00              
ATOM   1930  NE  ARG A 135     -19.145 -23.329  -2.878  1.00  0.00              
ATOM   1931  CZ  ARG A 135     -17.893 -23.403  -3.321  1.00  0.00              
ATOM   1932  NH1 ARG A 135     -17.553 -24.312  -4.231  1.00  0.00              
ATOM   1933  NH2 ARG A 135     -16.975 -22.577  -2.845  1.00  0.00              
ATOM   1934  H   ARG A 135     -23.184 -20.423  -4.373  1.00  0.00              
ATOM   1935  HA  ARG A 135     -22.076 -22.022  -6.476  1.00  0.00              
ATOM   1936 1HB  ARG A 135     -20.986 -21.597  -4.313  1.00  0.00              
ATOM   1937 2HB  ARG A 135     -22.268 -22.518  -3.492  1.00  0.00              
ATOM   1938 1HG  ARG A 135     -21.559 -24.496  -4.972  1.00  0.00              
ATOM   1939 2HG  ARG A 135     -20.105 -23.541  -5.353  1.00  0.00              
ATOM   1940 1HD  ARG A 135     -20.988 -24.221  -2.533  1.00  0.00              
ATOM   1941 2HD  ARG A 135     -19.833 -25.198  -3.467  1.00  0.00              
ATOM   1942  HE  ARG A 135     -19.154 -22.573  -2.207  1.00  0.00              
ATOM   1943 1HH1 ARG A 135     -18.250 -24.949  -4.589  1.00  0.00              
ATOM   1944 2HH1 ARG A 135     -16.600 -24.360  -4.559  1.00  0.00              
ATOM   1945 1HH2 ARG A 135     -17.230 -21.891  -2.147  1.00  0.00              
ATOM   1946 2HH2 ARG A 135     -16.025 -22.634  -3.181  1.00  0.00              
ATOM   1947  N   GLN A 136     -23.365 -24.059  -6.802  1.00  0.00              
ATOM   1948  CA  GLN A 136     -24.088 -25.305  -7.061  1.00  0.00              
ATOM   1949  C   GLN A 136     -23.109 -26.473  -6.971  1.00  0.00              
ATOM   1950  O   GLN A 136     -23.504 -27.614  -6.711  1.00  0.00              
ATOM   1951  CB  GLN A 136     -24.712 -25.290  -8.457  1.00  0.00              
ATOM   1952  CG  GLN A 136     -25.786 -24.238  -8.678  1.00  0.00              
ATOM   1953  CD  GLN A 136     -26.354 -24.285 -10.083  1.00  0.00              
ATOM   1954  OE1 GLN A 136     -26.032 -25.181 -10.867  1.00  0.00              
ATOM   1955  NE2 GLN A 136     -27.209 -23.326 -10.405  1.00  0.00              
ATOM   1956  H   GLN A 136     -22.649 -23.763  -7.450  1.00  0.00              
ATOM   1957  HA  GLN A 136     -24.853 -25.448  -6.298  1.00  0.00              
ATOM   1958 1HB  GLN A 136     -23.898 -25.126  -9.164  1.00  0.00              
ATOM   1959 2HB  GLN A 136     -25.140 -26.279  -8.621  1.00  0.00              
ATOM   1960 1HG  GLN A 136     -26.613 -24.085  -7.984  1.00  0.00              
ATOM   1961 2HG  GLN A 136     -25.097 -23.396  -8.611  1.00  0.00              
ATOM   1962 1HE2 GLN A 136     -27.617 -23.305 -11.319  1.00  0.00              
ATOM   1963 2HE2 GLN A 136     -27.449 -22.623  -9.735  1.00  0.00              
ATOM   1964  N   VAL A 137     -21.832 -26.187  -7.206  1.00  0.00              
ATOM   1965  CA  VAL A 137     -20.796 -27.219  -7.216  1.00  0.00              
ATOM   1966  C   VAL A 137     -19.988 -27.115  -5.928  1.00  0.00              
ATOM   1967  O   VAL A 137     -19.307 -26.118  -5.695  1.00  0.00              
ATOM   1968  CB  VAL A 137     -19.848 -27.043  -8.429  1.00  0.00              
ATOM   1969  CG1 VAL A 137     -18.793 -28.132  -8.432  1.00  0.00              
ATOM   1970  CG2 VAL A 137     -20.648 -27.067  -9.715  1.00  0.00              
ATOM   1971  H   VAL A 137     -21.572 -25.227  -7.383  1.00  0.00              
ATOM   1972  HA  VAL A 137     -21.232 -28.219  -7.228  1.00  0.00              
ATOM   1973  HB  VAL A 137     -19.369 -26.066  -8.365  1.00  0.00              
ATOM   1974 1HG1 VAL A 137     -18.133 -27.997  -9.290  1.00  0.00              
ATOM   1975 2HG1 VAL A 137     -18.209 -28.076  -7.514  1.00  0.00              
ATOM   1976 3HG1 VAL A 137     -19.276 -29.106  -8.498  1.00  0.00              
ATOM   1977 1HG2 VAL A 137     -19.977 -26.941 -10.564  1.00  0.00              
ATOM   1978 2HG2 VAL A 137     -21.170 -28.020  -9.800  1.00  0.00              
ATOM   1979 3HG2 VAL A 137     -21.376 -26.255  -9.705  1.00  0.00              
ATOM   1980  N   SER A 138     -20.066 -28.141  -5.092  1.00  0.00              
ATOM   1981  CA  SER A 138     -19.374 -28.126  -3.808  1.00  0.00              
ATOM   1982  C   SER A 138     -17.883 -28.343  -3.960  1.00  0.00              
ATOM   1983  O   SER A 138     -17.426 -28.889  -4.962  1.00  0.00              
ATOM   1984  CB  SER A 138     -19.919 -29.220  -2.895  1.00  0.00              
ATOM   1985  OG  SER A 138     -19.550 -30.491  -3.399  1.00  0.00              
ATOM   1986  H   SER A 138     -20.614 -28.950  -5.345  1.00  0.00              
ATOM   1987  HA  SER A 138     -19.548 -27.216  -3.233  1.00  0.00              
ATOM   1988 1HB  SER A 138     -19.506 -29.078  -1.896  1.00  0.00              
ATOM   1989 2HB  SER A 138     -21.004 -29.133  -2.855  1.00  0.00              
ATOM   1990  HG  SER A 138     -20.143 -30.735  -4.113  1.00  0.00              
ATOM   1991  N   VAL A 139     -17.130 -27.930  -2.946  1.00  0.00              
ATOM   1992  CA  VAL A 139     -15.684 -28.080  -2.959  1.00  0.00              
ATOM   1993  C   VAL A 139     -15.331 -29.561  -2.950  1.00  0.00              
ATOM   1994  O   VAL A 139     -14.421 -30.000  -3.654  1.00  0.00              
ATOM   1995  CB  VAL A 139     -15.049 -27.411  -1.725  1.00  0.00              
ATOM   1996  CG1 VAL A 139     -13.560 -27.739  -1.656  1.00  0.00              
ATOM   1997  CG2 VAL A 139     -15.267 -25.900  -1.787  1.00  0.00              
ATOM   1998  H   VAL A 139     -17.574 -27.501  -2.146  1.00  0.00              
ATOM   1999  HA  VAL A 139     -15.251 -27.672  -3.873  1.00  0.00              
ATOM   2000  HB  VAL A 139     -15.550 -27.774  -0.828  1.00  0.00              
ATOM   2001 1HG1 VAL A 139     -13.123 -27.261  -0.779  1.00  0.00              
ATOM   2002 2HG1 VAL A 139     -13.429 -28.818  -1.583  1.00  0.00              
ATOM   2003 3HG1 VAL A 139     -13.064 -27.371  -2.554  1.00  0.00              
ATOM   2004 1HG2 VAL A 139     -14.818 -25.431  -0.912  1.00  0.00              
ATOM   2005 2HG2 VAL A 139     -14.805 -25.503  -2.691  1.00  0.00              
ATOM   2006 3HG2 VAL A 139     -16.337 -25.688  -1.802  1.00  0.00              
ATOM   2007  N   GLU A 140     -16.062 -30.328  -2.145  1.00  0.00              
ATOM   2008  CA  GLU A 140     -15.808 -31.757  -2.020  1.00  0.00              
ATOM   2009  C   GLU A 140     -16.045 -32.487  -3.333  1.00  0.00              
ATOM   2010  O   GLU A 140     -15.248 -33.333  -3.732  1.00  0.00              
ATOM   2011  CB  GLU A 140     -16.686 -32.360  -0.921  1.00  0.00              
ATOM   2012  CG  GLU A 140     -16.305 -31.937   0.491  1.00  0.00              
ATOM   2013  CD  GLU A 140     -17.288 -32.460   1.501  1.00  0.00              
ATOM   2014  OE1 GLU A 140     -18.257 -33.060   1.104  1.00  0.00              
ATOM   2015  OE2 GLU A 140     -17.015 -32.358   2.674  1.00  0.00              
ATOM   2016  H   GLU A 140     -16.810 -29.913  -1.608  1.00  0.00              
ATOM   2017  HA  GLU A 140     -14.762 -31.925  -1.763  1.00  0.00              
ATOM   2018 1HB  GLU A 140     -17.711 -32.052  -1.128  1.00  0.00              
ATOM   2019 2HB  GLU A 140     -16.607 -33.444  -1.009  1.00  0.00              
ATOM   2020 1HG  GLU A 140     -15.297 -32.238   0.776  1.00  0.00              
ATOM   2021 2HG  GLU A 140     -16.363 -30.850   0.457  1.00  0.00              
ATOM   2022  N   GLU A 141     -17.141 -32.159  -4.006  1.00  0.00              
ATOM   2023  CA  GLU A 141     -17.464 -32.808  -5.266  1.00  0.00              
ATOM   2024  C   GLU A 141     -16.399 -32.526  -6.328  1.00  0.00              
ATOM   2025  O   GLU A 141     -15.935 -33.436  -7.016  1.00  0.00              
ATOM   2026  CB  GLU A 141     -18.838 -32.351  -5.760  1.00  0.00              
ATOM   2027  CG  GLU A 141     -19.280 -32.990  -7.069  1.00  0.00              
ATOM   2028  CD  GLU A 141     -20.666 -32.550  -7.451  1.00  0.00              
ATOM   2029  OE1 GLU A 141     -21.258 -31.805  -6.708  1.00  0.00              
ATOM   2030  OE2 GLU A 141     -21.090 -32.867  -8.538  1.00  0.00              
ATOM   2031  H   GLU A 141     -17.762 -31.449  -3.644  1.00  0.00              
ATOM   2032  HA  GLU A 141     -17.482 -33.890  -5.131  1.00  0.00              
ATOM   2033 1HB  GLU A 141     -19.556 -32.595  -4.977  1.00  0.00              
ATOM   2034 2HB  GLU A 141     -18.789 -31.269  -5.883  1.00  0.00              
ATOM   2035 1HG  GLU A 141     -18.598 -32.799  -7.897  1.00  0.00              
ATOM   2036 2HG  GLU A 141     -19.287 -34.056  -6.844  1.00  0.00              
ATOM   2037  N   ALA A 142     -16.015 -31.260  -6.454  1.00  0.00              
ATOM   2038  CA  ALA A 142     -15.020 -30.864  -7.444  1.00  0.00              
ATOM   2039  C   ALA A 142     -13.661 -31.478  -7.140  1.00  0.00              
ATOM   2040  O   ALA A 142     -12.955 -31.897  -8.052  1.00  0.00              
ATOM   2041  CB  ALA A 142     -14.911 -29.345  -7.494  1.00  0.00              
ATOM   2042  H   ALA A 142     -16.418 -30.556  -5.853  1.00  0.00              
ATOM   2043  HA  ALA A 142     -15.331 -31.235  -8.420  1.00  0.00              
ATOM   2044 1HB  ALA A 142     -14.166 -29.059  -8.237  1.00  0.00              
ATOM   2045 2HB  ALA A 142     -15.877 -28.919  -7.768  1.00  0.00              
ATOM   2046 3HB  ALA A 142     -14.612 -28.969  -6.517  1.00  0.00              
ATOM   2047  N   LYS A 143     -13.294 -31.530  -5.862  1.00  0.00              
ATOM   2048  CA  LYS A 143     -12.024 -32.140  -5.470  1.00  0.00              
ATOM   2049  C   LYS A 143     -12.043 -33.659  -5.639  1.00  0.00              
ATOM   2050  O   LYS A 143     -11.005 -34.274  -5.887  1.00  0.00              
ATOM   2051  CB  LYS A 143     -11.685 -31.813  -4.013  1.00  0.00              
ATOM   2052  CG  LYS A 143     -11.193 -30.401  -3.765  1.00  0.00              
ATOM   2053  CD  LYS A 143     -10.821 -30.220  -2.300  1.00  0.00              
ATOM   2054  CE  LYS A 143     -10.159 -28.875  -2.046  1.00  0.00              
ATOM   2055  NZ  LYS A 143      -9.843 -28.689  -0.598  1.00  0.00              
ATOM   2056  H   LYS A 143     -13.897 -31.146  -5.148  1.00  0.00              
ATOM   2057  HA  LYS A 143     -11.224 -31.775  -6.115  1.00  0.00              
ATOM   2058 1HB  LYS A 143     -12.590 -31.981  -3.429  1.00  0.00              
ATOM   2059 2HB  LYS A 143     -10.914 -32.516  -3.698  1.00  0.00              
ATOM   2060 1HG  LYS A 143     -10.322 -30.222  -4.396  1.00  0.00              
ATOM   2061 2HG  LYS A 143     -11.987 -29.705  -4.036  1.00  0.00              
ATOM   2062 1HD  LYS A 143     -11.729 -30.293  -1.700  1.00  0.00              
ATOM   2063 2HD  LYS A 143     -10.134 -31.016  -2.015  1.00  0.00              
ATOM   2064 1HE  LYS A 143      -9.243 -28.830  -2.632  1.00  0.00              
ATOM   2065 2HE  LYS A 143     -10.840 -28.092  -2.378  1.00  0.00              
ATOM   2066 1HZ  LYS A 143      -9.406 -27.788  -0.463  1.00  0.00              
ATOM   2067 2HZ  LYS A 143     -10.696 -28.733  -0.058  1.00  0.00              
ATOM   2068 3HZ  LYS A 143      -9.213 -29.417  -0.295  1.00  0.00              
ATOM   2069  N   ASN A 144     -13.222 -34.262  -5.503  1.00  0.00              
ATOM   2070  CA  ASN A 144     -13.362 -35.693  -5.757  1.00  0.00              
ATOM   2071  C   ASN A 144     -13.144 -36.028  -7.225  1.00  0.00              
ATOM   2072  O   ASN A 144     -12.510 -37.030  -7.552  1.00  0.00              
ATOM   2073  CB  ASN A 144     -14.717 -36.204  -5.303  1.00  0.00              
ATOM   2074  CG  ASN A 144     -14.840 -36.350  -3.811  1.00  0.00              
ATOM   2075  OD1 ASN A 144     -13.839 -36.446  -3.092  1.00  0.00              
ATOM   2076  ND2 ASN A 144     -16.061 -36.451  -3.352  1.00  0.00              
ATOM   2077  H   ASN A 144     -14.033 -33.730  -5.220  1.00  0.00              
ATOM   2078  HA  ASN A 144     -12.600 -36.243  -5.203  1.00  0.00              
ATOM   2079 1HB  ASN A 144     -15.638 -35.772  -5.697  1.00  0.00              
ATOM   2080 2HB  ASN A 144     -14.563 -37.190  -5.741  1.00  0.00              
ATOM   2081 1HD2 ASN A 144     -16.219 -36.550  -2.369  1.00  0.00              
ATOM   2082 2HD2 ASN A 144     -16.836 -36.427  -3.983  1.00  0.00              
ATOM   2083  N   ARG A 145     -13.671 -35.195  -8.115  1.00  0.00              
ATOM   2084  CA  ARG A 145     -13.408 -35.376  -9.535  1.00  0.00              
ATOM   2085  C   ARG A 145     -11.933 -35.165  -9.839  1.00  0.00              
ATOM   2086  O   ARG A 145     -11.333 -35.927 -10.597  1.00  0.00              
ATOM   2087  CB  ARG A 145     -14.259 -34.418 -10.374  1.00  0.00              
ATOM   2088  CG  ARG A 145     -14.083 -34.628 -11.875  1.00  0.00              
ATOM   2089  CD  ARG A 145     -15.241 -34.063 -12.665  1.00  0.00              
ATOM   2090  NE  ARG A 145     -16.475 -34.792 -12.400  1.00  0.00              
ATOM   2091  CZ  ARG A 145     -17.658 -34.470 -12.911  1.00  0.00              
ATOM   2092  NH1 ARG A 145     -17.769 -33.428 -13.724  1.00  0.00              
ATOM   2093  NH2 ARG A 145     -18.732 -35.184 -12.598  1.00  0.00              
ATOM   2094  H   ARG A 145     -14.259 -34.429  -7.817  1.00  0.00              
ATOM   2095  HA  ARG A 145     -13.648 -36.399  -9.827  1.00  0.00              
ATOM   2096 1HB  ARG A 145     -15.297 -34.583 -10.089  1.00  0.00              
ATOM   2097 2HB  ARG A 145     -13.962 -33.406 -10.098  1.00  0.00              
ATOM   2098 1HG  ARG A 145     -13.162 -34.135 -12.189  1.00  0.00              
ATOM   2099 2HG  ARG A 145     -14.006 -35.699 -12.069  1.00  0.00              
ATOM   2100 1HD  ARG A 145     -15.381 -33.018 -12.390  1.00  0.00              
ATOM   2101 2HD  ARG A 145     -15.011 -34.130 -13.728  1.00  0.00              
ATOM   2102  HE  ARG A 145     -16.630 -35.608 -11.823  1.00  0.00              
ATOM   2103 1HH1 ARG A 145     -16.952 -32.881 -13.953  1.00  0.00              
ATOM   2104 2HH1 ARG A 145     -18.670 -33.186 -14.110  1.00  0.00              
ATOM   2105 1HH2 ARG A 145     -18.646 -35.972 -11.972  1.00  0.00              
ATOM   2106 2HH2 ARG A 145     -19.629 -34.937 -12.987  1.00  0.00              
ATOM   2107  N   ALA A 146     -11.346 -34.133  -9.247  1.00  0.00              
ATOM   2108  CA  ALA A 146      -9.923 -33.881  -9.432  1.00  0.00              
ATOM   2109  C   ALA A 146      -9.089 -35.022  -8.841  1.00  0.00              
ATOM   2110  O   ALA A 146      -8.019 -35.352  -9.353  1.00  0.00              
ATOM   2111  CB  ALA A 146      -9.536 -32.552  -8.788  1.00  0.00              
ATOM   2112  H   ALA A 146     -11.884 -33.510  -8.662  1.00  0.00              
ATOM   2113  HA  ALA A 146      -9.712 -33.838 -10.501  1.00  0.00              
ATOM   2114 1HB  ALA A 146      -8.470 -32.375  -8.933  1.00  0.00              
ATOM   2115 2HB  ALA A 146     -10.105 -31.745  -9.250  1.00  0.00              
ATOM   2116 3HB  ALA A 146      -9.756 -32.587  -7.722  1.00  0.00              
ATOM   2117  N   GLU A 147      -9.580 -35.628  -7.767  1.00  0.00              
ATOM   2118  CA  GLU A 147      -8.867 -36.738  -7.150  1.00  0.00              
ATOM   2119  C   GLU A 147      -8.874 -37.957  -8.068  1.00  0.00              
ATOM   2120  O   GLU A 147      -7.862 -38.642  -8.215  1.00  0.00              
ATOM   2121  CB  GLU A 147      -9.485 -37.090  -5.795  1.00  0.00              
ATOM   2122  CG  GLU A 147      -8.779 -38.217  -5.055  1.00  0.00              
ATOM   2123  CD  GLU A 147      -9.403 -38.462  -3.710  1.00  0.00              
ATOM   2124  OE1 GLU A 147     -10.333 -37.769  -3.372  1.00  0.00              
ATOM   2125  OE2 GLU A 147      -9.026 -39.412  -3.066  1.00  0.00              
ATOM   2126  H   GLU A 147     -10.455 -35.323  -7.367  1.00  0.00              
ATOM   2127  HA  GLU A 147      -7.823 -36.466  -6.994  1.00  0.00              
ATOM   2128 1HB  GLU A 147      -9.458 -36.184  -5.189  1.00  0.00              
ATOM   2129 2HB  GLU A 147     -10.522 -37.372  -5.982  1.00  0.00              
ATOM   2130 1HG  GLU A 147      -8.748 -39.151  -5.615  1.00  0.00              
ATOM   2131 2HG  GLU A 147      -7.766 -37.840  -4.922  1.00  0.00              
ATOM   2132  N   GLN A 148     -10.011 -38.215  -8.702  1.00  0.00              
ATOM   2133  CA  GLN A 148     -10.107 -39.316  -9.651  1.00  0.00              
ATOM   2134  C   GLN A 148      -9.192 -39.028 -10.844  1.00  0.00              
ATOM   2135  O   GLN A 148      -8.577 -39.939 -11.401  1.00  0.00              
ATOM   2136  CB  GLN A 148     -11.551 -39.511 -10.121  1.00  0.00              
ATOM   2137  CG  GLN A 148     -11.757 -40.720 -11.017  1.00  0.00              
ATOM   2138  CD  GLN A 148     -11.440 -42.025 -10.312  1.00  0.00              
ATOM   2139  OE1 GLN A 148     -11.856 -42.246  -9.171  1.00  0.00              
ATOM   2140  NE2 GLN A 148     -10.697 -42.896 -10.985  1.00  0.00              
ATOM   2141  H   GLN A 148     -10.825 -37.643  -8.528  1.00  0.00              
ATOM   2142  HA  GLN A 148      -9.761 -40.236  -9.179  1.00  0.00              
ATOM   2143 1HB  GLN A 148     -12.164 -39.608  -9.224  1.00  0.00              
ATOM   2144 2HB  GLN A 148     -11.833 -38.604 -10.655  1.00  0.00              
ATOM   2145 1HG  GLN A 148     -12.660 -40.869 -11.608  1.00  0.00              
ATOM   2146 2HG  GLN A 148     -10.926 -40.477 -11.682  1.00  0.00              
ATOM   2147 1HE2 GLN A 148     -10.456 -43.774 -10.570  1.00  0.00              
ATOM   2148 2HE2 GLN A 148     -10.379 -42.675 -11.907  1.00  0.00              
ATOM   2149  N   TRP A 149      -9.104 -37.755 -11.227  1.00  0.00              
ATOM   2150  CA  TRP A 149      -8.244 -37.335 -12.333  1.00  0.00              
ATOM   2151  C   TRP A 149      -6.788 -37.230 -11.910  1.00  0.00              
ATOM   2152  O   TRP A 149      -5.890 -37.174 -12.749  1.00  0.00              
ATOM   2153  CB  TRP A 149      -8.677 -35.972 -12.883  1.00  0.00              
ATOM   2154  CG  TRP A 149      -9.998 -35.976 -13.561  1.00  0.00              
ATOM   2155  CD1 TRP A 149     -10.772 -37.064 -13.837  1.00  0.00              
ATOM   2156  CD2 TRP A 149     -10.680 -34.846 -14.112  1.00  0.00              
ATOM   2157  NE1 TRP A 149     -11.897 -36.682 -14.526  1.00  0.00              
ATOM   2158  CE2 TRP A 149     -11.866 -35.325 -14.710  1.00  0.00              
ATOM   2159  CE3 TRP A 149     -10.404 -33.472 -14.160  1.00  0.00              
ATOM   2160  CZ2 TRP A 149     -12.778 -34.480 -15.349  1.00  0.00              
ATOM   2161  CZ3 TRP A 149     -11.311 -32.632 -14.797  1.00  0.00              
ATOM   2162  CH2 TRP A 149     -12.481 -33.139 -15.381  1.00  0.00              
ATOM   2163  H   TRP A 149      -9.648 -37.060 -10.737  1.00  0.00              
ATOM   2164  HA  TRP A 149      -8.277 -38.078 -13.130  1.00  0.00              
ATOM   2165 1HB  TRP A 149      -8.753 -35.245 -12.074  1.00  0.00              
ATOM   2166 2HB  TRP A 149      -7.958 -35.619 -13.622  1.00  0.00              
ATOM   2167  HD1 TRP A 149     -10.408 -38.029 -13.489  1.00  0.00              
ATOM   2168  HE1 TRP A 149     -12.628 -37.300 -14.847  1.00  0.00              
ATOM   2169  HE3 TRP A 149      -9.512 -33.029 -13.719  1.00  0.00              
ATOM   2170  HZ2 TRP A 149     -13.677 -34.912 -15.788  1.00  0.00              
ATOM   2171  HZ3 TRP A 149     -11.089 -31.566 -14.832  1.00  0.00              
ATOM   2172  HH2 TRP A 149     -13.170 -32.451 -15.872  1.00  0.00              
ATOM   2173  N   ASN A 150      -6.561 -37.182 -10.607  1.00  0.00              
ATOM   2174  CA  ASN A 150      -5.219 -37.047 -10.062  1.00  0.00              
ATOM   2175  C   ASN A 150      -4.580 -35.699 -10.405  1.00  0.00              
ATOM   2176  O   ASN A 150      -3.394 -35.623 -10.742  1.00  0.00              
ATOM   2177  CB  ASN A 150      -4.327 -38.181 -10.532  1.00  0.00              
ATOM   2178  CG  ASN A 150      -4.798 -39.541 -10.098  1.00  0.00              
ATOM   2179  OD1 ASN A 150      -4.974 -39.808  -8.903  1.00  0.00              
ATOM   2180  ND2 ASN A 150      -4.924 -40.427 -11.053  1.00  0.00              
ATOM   2181  H   ASN A 150      -7.346 -37.241  -9.974  1.00  0.00              
ATOM   2182  HA  ASN A 150      -5.257 -37.084  -8.972  1.00  0.00              
ATOM   2183 1HB  ASN A 150      -3.990 -38.233 -11.568  1.00  0.00              
ATOM   2184 2HB  ASN A 150      -3.497 -37.877  -9.895  1.00  0.00              
ATOM   2185 1HD2 ASN A 150      -5.233 -41.354 -10.838  1.00  0.00              
ATOM   2186 2HD2 ASN A 150      -4.711 -40.177 -11.997  1.00  0.00              
ATOM   2187  N   VAL A 151      -5.377 -34.638 -10.327  1.00  0.00              
ATOM   2188  CA  VAL A 151      -4.913 -33.300 -10.682  1.00  0.00              
ATOM   2189  C   VAL A 151      -5.242 -32.359  -9.535  1.00  0.00              
ATOM   2190  O   VAL A 151      -6.035 -32.697  -8.658  1.00  0.00              
ATOM   2191  CB  VAL A 151      -5.596 -32.763 -11.955  1.00  0.00              
ATOM   2192  CG1 VAL A 151      -5.285 -33.673 -13.135  1.00  0.00              
ATOM   2193  CG2 VAL A 151      -7.096 -32.641 -11.734  1.00  0.00              
ATOM   2194  H   VAL A 151      -6.329 -34.762 -10.014  1.00  0.00              
ATOM   2195  HA  VAL A 151      -3.830 -33.276 -10.807  1.00  0.00              
ATOM   2196  HB  VAL A 151      -5.221 -31.760 -12.162  1.00  0.00              
ATOM   2197 1HG1 VAL A 151      -5.772 -33.286 -14.031  1.00  0.00              
ATOM   2198 2HG1 VAL A 151      -4.208 -33.708 -13.293  1.00  0.00              
ATOM   2199 3HG1 VAL A 151      -5.655 -34.676 -12.927  1.00  0.00              
ATOM   2200 1HG2 VAL A 151      -7.568 -32.260 -12.639  1.00  0.00              
ATOM   2201 2HG2 VAL A 151      -7.508 -33.622 -11.493  1.00  0.00              
ATOM   2202 3HG2 VAL A 151      -7.288 -31.955 -10.909  1.00  0.00              
ATOM   2203  N   ASN A 152      -4.633 -31.179  -9.542  1.00  0.00              
ATOM   2204  CA  ASN A 152      -4.903 -30.191  -8.508  1.00  0.00              
ATOM   2205  C   ASN A 152      -6.199 -29.438  -8.781  1.00  0.00              
ATOM   2206  O   ASN A 152      -6.635 -29.310  -9.930  1.00  0.00              
ATOM   2207  CB  ASN A 152      -3.761 -29.177  -8.415  1.00  0.00              
ATOM   2208  CG  ASN A 152      -2.484 -29.779  -7.878  1.00  0.00              
ATOM   2209  OD1 ASN A 152      -2.436 -30.229  -6.735  1.00  0.00              
ATOM   2210  ND2 ASN A 152      -1.442 -29.787  -8.696  1.00  0.00              
ATOM   2211  H   ASN A 152      -3.972 -30.958 -10.273  1.00  0.00              
ATOM   2212  HA  ASN A 152      -5.036 -30.689  -7.546  1.00  0.00              
ATOM   2213 1HB  ASN A 152      -3.534 -28.515  -9.252  1.00  0.00              
ATOM   2214 2HB  ASN A 152      -4.245 -28.608  -7.623  1.00  0.00              
ATOM   2215 1HD2 ASN A 152      -0.572 -30.175  -8.391  1.00  0.00              
ATOM   2216 2HD2 ASN A 152      -1.525 -29.407  -9.616  1.00  0.00              
ATOM   2217  N   TYR A 153      -6.812 -28.945  -7.711  1.00  0.00              
ATOM   2218  CA  TYR A 153      -8.051 -28.191  -7.814  1.00  0.00              
ATOM   2219  C   TYR A 153      -7.839 -26.879  -7.087  1.00  0.00              
ATOM   2220  O   TYR A 153      -7.390 -26.859  -5.945  1.00  0.00              
ATOM   2221  CB  TYR A 153      -9.225 -28.931  -7.167  1.00  0.00              
ATOM   2222  CG  TYR A 153     -10.512 -28.127  -7.149  1.00  0.00              
ATOM   2223  CD1 TYR A 153     -11.164 -27.782  -8.337  1.00  0.00              
ATOM   2224  CD2 TYR A 153     -11.083 -27.713  -5.943  1.00  0.00              
ATOM   2225  CE1 TYR A 153     -12.351 -27.052  -8.328  1.00  0.00              
ATOM   2226  CE2 TYR A 153     -12.269 -26.976  -5.922  1.00  0.00              
ATOM   2227  CZ  TYR A 153     -12.901 -26.651  -7.117  1.00  0.00              
ATOM   2228  OH  TYR A 153     -14.095 -25.950  -7.100  1.00  0.00              
ATOM   2229  H   TYR A 153      -6.404 -29.100  -6.800  1.00  0.00              
ATOM   2230  HA  TYR A 153      -8.274 -27.987  -8.862  1.00  0.00              
ATOM   2231 1HB  TYR A 153      -9.376 -29.852  -7.732  1.00  0.00              
ATOM   2232 2HB  TYR A 153      -8.930 -29.173  -6.147  1.00  0.00              
ATOM   2233  HD1 TYR A 153     -10.727 -28.094  -9.286  1.00  0.00              
ATOM   2234  HD2 TYR A 153     -10.586 -27.974  -5.009  1.00  0.00              
ATOM   2235  HE1 TYR A 153     -12.845 -26.791  -9.263  1.00  0.00              
ATOM   2236  HE2 TYR A 153     -12.696 -26.658  -4.970  1.00  0.00              
ATOM   2237  HH  TYR A 153     -14.394 -25.741  -6.211  1.00  0.00              
ATOM   2238  N   VAL A 154      -8.174 -25.781  -7.750  1.00  0.00              
ATOM   2239  CA  VAL A 154      -8.064 -24.466  -7.144  1.00  0.00              
ATOM   2240  C   VAL A 154      -9.351 -23.704  -7.409  1.00  0.00              
ATOM   2241  O   VAL A 154      -9.908 -23.788  -8.504  1.00  0.00              
ATOM   2242  CB  VAL A 154      -6.889 -23.681  -7.763  1.00  0.00              
ATOM   2243  CG1 VAL A 154      -6.783 -22.297  -7.138  1.00  0.00              
ATOM   2244  CG2 VAL A 154      -5.596 -24.461  -7.580  1.00  0.00              
ATOM   2245  H   VAL A 154      -8.514 -25.859  -8.698  1.00  0.00              
ATOM   2246  HA  VAL A 154      -7.961 -24.536  -6.061  1.00  0.00              
ATOM   2247  HB  VAL A 154      -7.057 -23.580  -8.836  1.00  0.00              
ATOM   2248 1HG1 VAL A 154      -5.949 -21.757  -7.587  1.00  0.00              
ATOM   2249 2HG1 VAL A 154      -7.707 -21.747  -7.313  1.00  0.00              
ATOM   2250 3HG1 VAL A 154      -6.616 -22.395  -6.065  1.00  0.00              
ATOM   2251 1HG2 VAL A 154      -4.769 -23.904  -8.020  1.00  0.00              
ATOM   2252 2HG2 VAL A 154      -5.410 -24.610  -6.517  1.00  0.00              
ATOM   2253 3HG2 VAL A 154      -5.683 -25.429  -8.073  1.00  0.00              
ATOM   2254  N   GLU A 155      -9.844 -22.986  -6.403  1.00  0.00              
ATOM   2255  CA  GLU A 155     -11.003 -22.133  -6.613  1.00  0.00              
ATOM   2256  C   GLU A 155     -10.469 -20.721  -6.809  1.00  0.00              
ATOM   2257  O   GLU A 155      -9.528 -20.296  -6.138  1.00  0.00              
ATOM   2258  CB  GLU A 155     -11.965 -22.183  -5.427  1.00  0.00              
ATOM   2259  CG  GLU A 155     -12.514 -23.572  -5.159  1.00  0.00              
ATOM   2260  CD  GLU A 155     -13.882 -23.531  -4.514  1.00  0.00              
ATOM   2261  OE1 GLU A 155     -14.052 -22.769  -3.543  1.00  0.00              
ATOM   2262  OE2 GLU A 155     -14.783 -24.262  -4.975  1.00  0.00              
ATOM   2263  H   GLU A 155      -9.421 -23.024  -5.487  1.00  0.00              
ATOM   2264  HA  GLU A 155     -11.536 -22.448  -7.511  1.00  0.00              
ATOM   2265 1HB  GLU A 155     -11.416 -21.825  -4.557  1.00  0.00              
ATOM   2266 2HB  GLU A 155     -12.781 -21.496  -5.650  1.00  0.00              
ATOM   2267 1HG  GLU A 155     -12.562 -24.199  -6.049  1.00  0.00              
ATOM   2268 2HG  GLU A 155     -11.801 -23.997  -4.454  1.00  0.00              
ATOM   2269  N   THR A 156     -11.076 -20.003  -7.739  1.00  0.00              
ATOM   2270  CA  THR A 156     -10.631 -18.661  -8.070  1.00  0.00              
ATOM   2271  C   THR A 156     -11.742 -17.658  -8.165  1.00  0.00              
ATOM   2272  O   THR A 156     -12.919 -18.006  -8.234  1.00  0.00              
ATOM   2273  CB  THR A 156      -9.968 -18.620  -9.448  1.00  0.00              
ATOM   2274  OG1 THR A 156     -10.935 -19.004 -10.436  1.00  0.00              
ATOM   2275  CG2 THR A 156      -8.777 -19.537  -9.511  1.00  0.00              
ATOM   2276  H   THR A 156     -11.867 -20.394  -8.232  1.00  0.00              
ATOM   2277  HA  THR A 156      -9.981 -18.283  -7.281  1.00  0.00              
ATOM   2278  HB  THR A 156      -9.641 -17.601  -9.654  1.00  0.00              
ATOM   2279  HG1 THR A 156     -11.503 -18.256 -10.636  1.00  0.00              
ATOM   2280 1HG2 THR A 156      -8.330 -19.483 -10.504  1.00  0.00              
ATOM   2281 2HG2 THR A 156      -8.044 -19.233  -8.765  1.00  0.00              
ATOM   2282 3HG2 THR A 156      -9.096 -20.560  -9.312  1.00  0.00              
ATOM   2283  N   SER A 157     -11.334 -16.397  -8.209  1.00  0.00              
ATOM   2284  CA  SER A 157     -12.243 -15.301  -8.461  1.00  0.00              
ATOM   2285  C   SER A 157     -11.514 -14.322  -9.373  1.00  0.00              
ATOM   2286  O   SER A 157     -10.571 -13.663  -8.946  1.00  0.00              
ATOM   2287  CB  SER A 157     -12.639 -14.593  -7.171  1.00  0.00              
ATOM   2288  OG  SER A 157     -13.410 -13.443  -7.470  1.00  0.00              
ATOM   2289  H   SER A 157     -10.355 -16.200  -8.059  1.00  0.00              
ATOM   2290  HA  SER A 157     -13.205 -15.620  -8.864  1.00  0.00              
ATOM   2291 1HB  SER A 157     -13.219 -15.284  -6.559  1.00  0.00              
ATOM   2292 2HB  SER A 157     -11.733 -14.308  -6.636  1.00  0.00              
ATOM   2293  HG  SER A 157     -14.317 -13.704  -7.651  1.00  0.00              
ATOM   2294  N   ALA A 158     -11.942 -14.244 -10.629  1.00  0.00              
ATOM   2295  CA  ALA A 158     -11.350 -13.311 -11.579  1.00  0.00              
ATOM   2296  C   ALA A 158     -11.725 -11.884 -11.187  1.00  0.00              
ATOM   2297  O   ALA A 158     -11.006 -10.932 -11.496  1.00  0.00              
ATOM   2298  CB  ALA A 158     -11.836 -13.619 -13.001  1.00  0.00              
ATOM   2299  H   ALA A 158     -12.696 -14.843 -10.934  1.00  0.00              
ATOM   2300  HA  ALA A 158     -10.265 -13.407 -11.534  1.00  0.00              
ATOM   2301 1HB  ALA A 158     -11.385 -12.914 -13.699  1.00  0.00              
ATOM   2302 2HB  ALA A 158     -11.548 -14.634 -13.273  1.00  0.00              
ATOM   2303 3HB  ALA A 158     -12.920 -13.525 -13.042  1.00  0.00              
ATOM   2304  N   LYS A 159     -12.854 -11.746 -10.500  1.00  0.00              
ATOM   2305  CA  LYS A 159     -13.342 -10.439 -10.076  1.00  0.00              
ATOM   2306  C   LYS A 159     -12.521  -9.821  -8.941  1.00  0.00              
ATOM   2307  O   LYS A 159     -12.139  -8.654  -9.000  1.00  0.00              
ATOM   2308  CB  LYS A 159     -14.800 -10.550  -9.646  1.00  0.00              
ATOM   2309  CG  LYS A 159     -15.420  -9.227  -9.247  1.00  0.00              
ATOM   2310  CD  LYS A 159     -16.911  -9.388  -9.001  1.00  0.00              
ATOM   2311  CE  LYS A 159     -17.562  -8.070  -8.615  1.00  0.00              
ATOM   2312  NZ  LYS A 159     -19.025  -8.251  -8.392  1.00  0.00              
ATOM   2313  H   LYS A 159     -13.388 -12.571 -10.265  1.00  0.00              
ATOM   2314  HA  LYS A 159     -13.264  -9.730 -10.901  1.00  0.00              
ATOM   2315 1HB  LYS A 159     -15.349 -10.976 -10.486  1.00  0.00              
ATOM   2316 2HB  LYS A 159     -14.834 -11.242  -8.803  1.00  0.00              
ATOM   2317 1HG  LYS A 159     -14.931  -8.876  -8.337  1.00  0.00              
ATOM   2318 2HG  LYS A 159     -15.252  -8.510 -10.049  1.00  0.00              
ATOM   2319 1HD  LYS A 159     -17.374  -9.765  -9.914  1.00  0.00              
ATOM   2320 2HD  LYS A 159     -17.056 -10.108  -8.197  1.00  0.00              
ATOM   2321 1HE  LYS A 159     -17.087  -7.708  -7.704  1.00  0.00              
ATOM   2322 2HE  LYS A 159     -17.392  -7.356  -9.422  1.00  0.00              
ATOM   2323 1HZ  LYS A 159     -19.438  -7.366  -8.137  1.00  0.00              
ATOM   2324 2HZ  LYS A 159     -19.456  -8.593  -9.240  1.00  0.00              
ATOM   2325 3HZ  LYS A 159     -19.172  -8.918  -7.648  1.00  0.00              
ATOM   2326  N   THR A 160     -12.249 -10.604  -7.904  1.00  0.00              
ATOM   2327  CA  THR A 160     -11.505 -10.094  -6.751  1.00  0.00              
ATOM   2328  C   THR A 160     -10.053 -10.536  -6.842  1.00  0.00              
ATOM   2329  O   THR A 160      -9.244 -10.222  -5.973  1.00  0.00              
ATOM   2330  CB  THR A 160     -12.070 -10.631  -5.433  1.00  0.00              
ATOM   2331  OG1 THR A 160     -11.940 -12.056  -5.420  1.00  0.00              
ATOM   2332  CG2 THR A 160     -13.545 -10.253  -5.285  1.00  0.00              
ATOM   2333  H   THR A 160     -12.557 -11.566  -7.904  1.00  0.00              
ATOM   2334  HA  THR A 160     -11.516  -9.004  -6.758  1.00  0.00              
ATOM   2335  HB  THR A 160     -11.503 -10.206  -4.604  1.00  0.00              
ATOM   2336  HG1 THR A 160     -12.649 -12.446  -5.936  1.00  0.00              
ATOM   2337 1HG2 THR A 160     -13.927 -10.644  -4.341  1.00  0.00              
ATOM   2338 2HG2 THR A 160     -13.645  -9.168  -5.295  1.00  0.00              
ATOM   2339 3HG2 THR A 160     -14.113 -10.678  -6.111  1.00  0.00              
ATOM   2340  N   ARG A 161      -9.748 -11.273  -7.908  1.00  0.00              
ATOM   2341  CA  ARG A 161      -8.396 -11.734  -8.223  1.00  0.00              
ATOM   2342  C   ARG A 161      -7.911 -12.892  -7.341  1.00  0.00              
ATOM   2343  O   ARG A 161      -6.771 -13.343  -7.462  1.00  0.00              
ATOM   2344  CB  ARG A 161      -7.395 -10.575  -8.134  1.00  0.00              
ATOM   2345  CG  ARG A 161      -5.985 -10.970  -8.566  1.00  0.00              
ATOM   2346  CD  ARG A 161      -5.059  -9.767  -8.554  1.00  0.00              
ATOM   2347  NE  ARG A 161      -3.692 -10.139  -8.903  1.00  0.00              
ATOM   2348  CZ  ARG A 161      -2.720  -9.266  -9.154  1.00  0.00              
ATOM   2349  NH1 ARG A 161      -2.963  -7.958  -9.099  1.00  0.00              
ATOM   2350  NH2 ARG A 161      -1.504  -9.702  -9.452  1.00  0.00              
ATOM   2351  H   ARG A 161     -10.508 -11.520  -8.526  1.00  0.00              
ATOM   2352  HA  ARG A 161      -8.368 -12.129  -9.239  1.00  0.00              
ATOM   2353 1HB  ARG A 161      -7.774  -9.778  -8.772  1.00  0.00              
ATOM   2354 2HB  ARG A 161      -7.389 -10.239  -7.097  1.00  0.00              
ATOM   2355 1HG  ARG A 161      -5.611 -11.729  -7.878  1.00  0.00              
ATOM   2356 2HG  ARG A 161      -6.036 -11.386  -9.573  1.00  0.00              
ATOM   2357 1HD  ARG A 161      -5.420  -9.035  -9.275  1.00  0.00              
ATOM   2358 2HD  ARG A 161      -5.062  -9.328  -7.557  1.00  0.00              
ATOM   2359  HE  ARG A 161      -3.280 -11.057  -9.007  1.00  0.00              
ATOM   2360 1HH1 ARG A 161      -3.889  -7.629  -8.865  1.00  0.00              
ATOM   2361 2HH1 ARG A 161      -2.220  -7.302  -9.291  1.00  0.00              
ATOM   2362 1HH2 ARG A 161      -1.322 -10.696  -9.488  1.00  0.00              
ATOM   2363 2HH2 ARG A 161      -0.766  -9.040  -9.643  1.00  0.00              
ATOM   2364  N   ALA A 162      -8.768 -13.380  -6.454  1.00  0.00              
ATOM   2365  CA  ALA A 162      -8.370 -14.467  -5.566  1.00  0.00              
ATOM   2366  C   ALA A 162      -7.864 -15.684  -6.351  1.00  0.00              
ATOM   2367  O   ALA A 162      -8.582 -16.255  -7.177  1.00  0.00              
ATOM   2368  CB  ALA A 162      -9.529 -14.855  -4.669  1.00  0.00              
ATOM   2369  H   ALA A 162      -9.703 -13.005  -6.383  1.00  0.00              
ATOM   2370  HA  ALA A 162      -7.544 -14.125  -4.943  1.00  0.00              
ATOM   2371 1HB  ALA A 162      -9.222 -15.667  -4.010  1.00  0.00              
ATOM   2372 2HB  ALA A 162      -9.830 -13.997  -4.070  1.00  0.00              
ATOM   2373 3HB  ALA A 162     -10.368 -15.183  -5.281  1.00  0.00              
ATOM   2374  N   ASN A 163      -6.609 -16.050  -6.104  1.00  0.00              
ATOM   2375  CA  ASN A 163      -5.985 -17.229  -6.703  1.00  0.00              
ATOM   2376  C   ASN A 163      -5.862 -17.261  -8.229  1.00  0.00              
ATOM   2377  O   ASN A 163      -5.668 -18.325  -8.817  1.00  0.00              
ATOM   2378  CB  ASN A 163      -6.719 -18.478  -6.249  1.00  0.00              
ATOM   2379  CG  ASN A 163      -6.571 -18.767  -4.781  1.00  0.00              
ATOM   2380  OD1 ASN A 163      -5.571 -18.401  -4.153  1.00  0.00              
ATOM   2381  ND2 ASN A 163      -7.522 -19.493  -4.250  1.00  0.00              
ATOM   2382  H   ASN A 163      -6.070 -15.476  -5.470  1.00  0.00              
ATOM   2383  HA  ASN A 163      -4.945 -17.302  -6.380  1.00  0.00              
ATOM   2384 1HB  ASN A 163      -7.754 -18.656  -6.546  1.00  0.00              
ATOM   2385 2HB  ASN A 163      -6.061 -19.144  -6.807  1.00  0.00              
ATOM   2386 1HD2 ASN A 163      -7.489 -19.724  -3.277  1.00  0.00              
ATOM   2387 2HD2 ASN A 163      -8.280 -19.815  -4.815  1.00  0.00              
ATOM   2388  N   VAL A 164      -5.962 -16.105  -8.876  1.00  0.00              
ATOM   2389  CA  VAL A 164      -5.792 -16.057 -10.324  1.00  0.00              
ATOM   2390  C   VAL A 164      -4.326 -16.309 -10.702  1.00  0.00              
ATOM   2391  O   VAL A 164      -4.024 -17.077 -11.621  1.00  0.00              
ATOM   2392  CB  VAL A 164      -6.242 -14.689 -10.880  1.00  0.00              
ATOM   2393  CG1 VAL A 164      -5.873 -14.574 -12.375  1.00  0.00              
ATOM   2394  CG2 VAL A 164      -7.749 -14.529 -10.669  1.00  0.00              
ATOM   2395  H   VAL A 164      -6.156 -15.250  -8.375  1.00  0.00              
ATOM   2396  HA  VAL A 164      -6.355 -16.851 -10.816  1.00  0.00              
ATOM   2397  HB  VAL A 164      -5.746 -13.898 -10.318  1.00  0.00              
ATOM   2398 1HG1 VAL A 164      -6.195 -13.604 -12.756  1.00  0.00              
ATOM   2399 2HG1 VAL A 164      -4.793 -14.668 -12.492  1.00  0.00              
ATOM   2400 3HG1 VAL A 164      -6.369 -15.366 -12.934  1.00  0.00              
ATOM   2401 1HG2 VAL A 164      -8.071 -13.564 -11.060  1.00  0.00              
ATOM   2402 2HG2 VAL A 164      -8.276 -15.327 -11.192  1.00  0.00              
ATOM   2403 3HG2 VAL A 164      -7.975 -14.582  -9.604  1.00  0.00              
ATOM   2404  N   ASP A 165      -3.412 -15.661  -9.990  1.00  0.00              
ATOM   2405  CA  ASP A 165      -1.999 -15.874 -10.254  1.00  0.00              
ATOM   2406  C   ASP A 165      -1.632 -17.307  -9.871  1.00  0.00              
ATOM   2407  O   ASP A 165      -0.756 -17.923 -10.486  1.00  0.00              
ATOM   2408  CB  ASP A 165      -1.140 -14.868  -9.484  1.00  0.00              
ATOM   2409  CG  ASP A 165      -1.199 -13.446 -10.025  1.00  0.00              
ATOM   2410  OD1 ASP A 165      -1.697 -13.264 -11.111  1.00  0.00              
ATOM   2411  OD2 ASP A 165      -0.892 -12.539  -9.289  1.00  0.00              
ATOM   2412  H   ASP A 165      -3.684 -15.017  -9.261  1.00  0.00              
ATOM   2413  HA  ASP A 165      -1.800 -15.751 -11.319  1.00  0.00              
ATOM   2414 1HB  ASP A 165      -1.340 -14.857  -8.412  1.00  0.00              
ATOM   2415 2HB  ASP A 165      -0.149 -15.284  -9.666  1.00  0.00              
ATOM   2416  N   LYS A 166      -2.320 -17.837  -8.866  1.00  0.00              
ATOM   2417  CA  LYS A 166      -2.055 -19.189  -8.373  1.00  0.00              
ATOM   2418  C   LYS A 166      -2.287 -20.263  -9.434  1.00  0.00              
ATOM   2419  O   LYS A 166      -1.483 -21.183  -9.572  1.00  0.00              
ATOM   2420  CB  LYS A 166      -2.921 -19.480  -7.147  1.00  0.00              
ATOM   2421  CG  LYS A 166      -2.744 -20.877  -6.568  1.00  0.00              
ATOM   2422  CD  LYS A 166      -3.451 -21.015  -5.228  1.00  0.00              
ATOM   2423  CE  LYS A 166      -3.431 -22.455  -4.737  1.00  0.00              
ATOM   2424  NZ  LYS A 166      -2.044 -22.972  -4.584  1.00  0.00              
ATOM   2425  H   LYS A 166      -3.048 -17.289  -8.430  1.00  0.00              
ATOM   2426  HA  LYS A 166      -1.006 -19.280  -8.091  1.00  0.00              
ATOM   2427 1HB  LYS A 166      -2.663 -18.738  -6.390  1.00  0.00              
ATOM   2428 2HB  LYS A 166      -3.960 -19.342  -7.449  1.00  0.00              
ATOM   2429 1HG  LYS A 166      -3.157 -21.599  -7.274  1.00  0.00              
ATOM   2430 2HG  LYS A 166      -1.679 -21.066  -6.439  1.00  0.00              
ATOM   2431 1HD  LYS A 166      -2.947 -20.376  -4.502  1.00  0.00              
ATOM   2432 2HD  LYS A 166      -4.483 -20.686  -5.345  1.00  0.00              
ATOM   2433 1HE  LYS A 166      -3.941 -22.495  -3.775  1.00  0.00              
ATOM   2434 2HE  LYS A 166      -3.970 -23.069  -5.458  1.00  0.00              
ATOM   2435 1HZ  LYS A 166      -2.075 -23.928  -4.258  1.00  0.00              
ATOM   2436 2HZ  LYS A 166      -1.571 -22.936  -5.476  1.00  0.00              
ATOM   2437 3HZ  LYS A 166      -1.545 -22.404  -3.915  1.00  0.00              
ATOM   2438  N   VAL A 167      -3.373 -20.165 -10.193  1.00  0.00              
ATOM   2439  CA  VAL A 167      -3.627 -21.210 -11.167  1.00  0.00              
ATOM   2440  C   VAL A 167      -2.643 -21.193 -12.328  1.00  0.00              
ATOM   2441  O   VAL A 167      -2.303 -22.250 -12.862  1.00  0.00              
ATOM   2442  CB  VAL A 167      -5.097 -21.183 -11.680  1.00  0.00              
ATOM   2443  CG1 VAL A 167      -6.036 -21.502 -10.515  1.00  0.00              
ATOM   2444  CG2 VAL A 167      -5.443 -19.829 -12.296  1.00  0.00              
ATOM   2445  H   VAL A 167      -4.024 -19.395 -10.117  1.00  0.00              
ATOM   2446  HA  VAL A 167      -3.493 -22.200 -10.730  1.00  0.00              
ATOM   2447  HB  VAL A 167      -5.209 -21.922 -12.473  1.00  0.00              
ATOM   2448 1HG1 VAL A 167      -7.068 -21.485 -10.865  1.00  0.00              
ATOM   2449 2HG1 VAL A 167      -5.802 -22.491 -10.120  1.00  0.00              
ATOM   2450 3HG1 VAL A 167      -5.908 -20.756  -9.730  1.00  0.00              
ATOM   2451 1HG2 VAL A 167      -6.475 -19.840 -12.646  1.00  0.00              
ATOM   2452 2HG2 VAL A 167      -5.322 -19.048 -11.545  1.00  0.00              
ATOM   2453 3HG2 VAL A 167      -4.777 -19.631 -13.137  1.00  0.00              
ATOM   2454  N   PHE A 168      -2.174 -20.009 -12.718  1.00  0.00              
ATOM   2455  CA  PHE A 168      -1.221 -19.921 -13.815  1.00  0.00              
ATOM   2456  C   PHE A 168       0.178 -20.342 -13.359  1.00  0.00              
ATOM   2457  O   PHE A 168       0.882 -21.053 -14.082  1.00  0.00              
ATOM   2458  CB  PHE A 168      -1.198 -18.498 -14.398  1.00  0.00              
ATOM   2459  CG  PHE A 168      -2.374 -18.200 -15.300  1.00  0.00              
ATOM   2460  CD1 PHE A 168      -2.397 -18.664 -16.615  1.00  0.00              
ATOM   2461  CD2 PHE A 168      -3.472 -17.497 -14.820  1.00  0.00              
ATOM   2462  CE1 PHE A 168      -3.496 -18.436 -17.436  1.00  0.00              
ATOM   2463  CE2 PHE A 168      -4.578 -17.263 -15.630  1.00  0.00              
ATOM   2464  CZ  PHE A 168      -4.594 -17.732 -16.940  1.00  0.00              
ATOM   2465  H   PHE A 168      -2.473 -19.161 -12.257  1.00  0.00              
ATOM   2466  HA  PHE A 168      -1.509 -20.608 -14.612  1.00  0.00              
ATOM   2467 1HB  PHE A 168      -1.221 -17.762 -13.596  1.00  0.00              
ATOM   2468 2HB  PHE A 168      -0.299 -18.353 -14.996  1.00  0.00              
ATOM   2469  HD1 PHE A 168      -1.538 -19.214 -17.000  1.00  0.00              
ATOM   2470  HD2 PHE A 168      -3.461 -17.128 -13.794  1.00  0.00              
ATOM   2471  HE1 PHE A 168      -3.496 -18.807 -18.460  1.00  0.00              
ATOM   2472  HE2 PHE A 168      -5.433 -16.711 -15.240  1.00  0.00              
ATOM   2473  HZ  PHE A 168      -5.458 -17.550 -17.576  1.00  0.00              
ATOM   2474  N   PHE A 169       0.572 -19.912 -12.162  1.00  0.00              
ATOM   2475  CA  PHE A 169       1.887 -20.246 -11.623  1.00  0.00              
ATOM   2476  C   PHE A 169       1.982 -21.738 -11.294  1.00  0.00              
ATOM   2477  O   PHE A 169       2.948 -22.399 -11.669  1.00  0.00              
ATOM   2478  CB  PHE A 169       2.194 -19.405 -10.371  1.00  0.00              
ATOM   2479  CG  PHE A 169       2.864 -18.081 -10.677  1.00  0.00              
ATOM   2480  CD1 PHE A 169       2.185 -17.081 -11.374  1.00  0.00              
ATOM   2481  CD2 PHE A 169       4.182 -17.844 -10.288  1.00  0.00              
ATOM   2482  CE1 PHE A 169       2.810 -15.860 -11.684  1.00  0.00              
ATOM   2483  CE2 PHE A 169       4.817 -16.630 -10.593  1.00  0.00              
ATOM   2484  CZ  PHE A 169       4.127 -15.636 -11.294  1.00  0.00              
ATOM   2485  H   PHE A 169      -0.054 -19.340 -11.614  1.00  0.00              
ATOM   2486  HA  PHE A 169       2.656 -20.042 -12.370  1.00  0.00              
ATOM   2487 1HB  PHE A 169       1.272 -19.174  -9.839  1.00  0.00              
ATOM   2488 2HB  PHE A 169       2.867 -19.950  -9.710  1.00  0.00              
ATOM   2489  HD1 PHE A 169       1.153 -17.253 -11.681  1.00  0.00              
ATOM   2490  HD2 PHE A 169       4.721 -18.619  -9.741  1.00  0.00              
ATOM   2491  HE1 PHE A 169       2.263 -15.092 -12.229  1.00  0.00              
ATOM   2492  HE2 PHE A 169       5.849 -16.462 -10.283  1.00  0.00              
ATOM   2493  HZ  PHE A 169       4.615 -14.693 -11.535  1.00  0.00              
ATOM   2494  N   ASP A 170       0.976 -22.274 -10.611  1.00  0.00              
ATOM   2495  CA  ASP A 170       0.973 -23.696 -10.292  1.00  0.00              
ATOM   2496  C   ASP A 170       0.937 -24.543 -11.554  1.00  0.00              
ATOM   2497  O   ASP A 170       1.538 -25.617 -11.600  1.00  0.00              
ATOM   2498  CB  ASP A 170      -0.205 -24.065  -9.385  1.00  0.00              
ATOM   2499  CG  ASP A 170       0.001 -23.608  -7.952  1.00  0.00              
ATOM   2500  OD1 ASP A 170       1.148 -23.265  -7.595  1.00  0.00              
ATOM   2501  OD2 ASP A 170      -0.971 -23.606  -7.173  1.00  0.00              
ATOM   2502  H   ASP A 170       0.202 -21.700 -10.306  1.00  0.00              
ATOM   2503  HA  ASP A 170       1.893 -23.959  -9.768  1.00  0.00              
ATOM   2504 1HB  ASP A 170      -1.168 -23.721  -9.763  1.00  0.00              
ATOM   2505 2HB  ASP A 170      -0.159 -25.152  -9.443  1.00  0.00              
ATOM   2506  N   LEU A 171       0.239 -24.073 -12.587  1.00  0.00              
ATOM   2507  CA  LEU A 171       0.231 -24.821 -13.835  1.00  0.00              
ATOM   2508  C   LEU A 171       1.629 -24.802 -14.445  1.00  0.00              
ATOM   2509  O   LEU A 171       2.111 -25.829 -14.921  1.00  0.00              
ATOM   2510  CB  LEU A 171      -0.787 -24.251 -14.836  1.00  0.00              
ATOM   2511  CG  LEU A 171      -0.846 -25.002 -16.176  1.00  0.00              
ATOM   2512  CD1 LEU A 171      -1.187 -26.476 -15.909  1.00  0.00              
ATOM   2513  CD2 LEU A 171      -1.893 -24.366 -17.129  1.00  0.00              
ATOM   2514  H   LEU A 171      -0.284 -23.212 -12.526  1.00  0.00              
ATOM   2515  HA  LEU A 171      -0.027 -25.861 -13.636  1.00  0.00              
ATOM   2516 1HB  LEU A 171      -1.702 -24.414 -14.270  1.00  0.00              
ATOM   2517 2HB  LEU A 171      -0.642 -23.182 -14.994  1.00  0.00              
ATOM   2518  HG  LEU A 171       0.129 -24.893 -16.652  1.00  0.00              
ATOM   2519 1HD1 LEU A 171      -1.231 -27.018 -16.854  1.00  0.00              
ATOM   2520 2HD1 LEU A 171      -0.419 -26.918 -15.274  1.00  0.00              
ATOM   2521 3HD1 LEU A 171      -2.153 -26.541 -15.409  1.00  0.00              
ATOM   2522 1HD2 LEU A 171      -1.911 -24.918 -18.069  1.00  0.00              
ATOM   2523 2HD2 LEU A 171      -2.879 -24.405 -16.665  1.00  0.00              
ATOM   2524 3HD2 LEU A 171      -1.624 -23.327 -17.324  1.00  0.00              
ATOM   2525  N   MET A 172       2.286 -23.644 -14.423  1.00  0.00              
ATOM   2526  CA  MET A 172       3.641 -23.556 -14.970  1.00  0.00              
ATOM   2527  C   MET A 172       4.601 -24.455 -14.185  1.00  0.00              
ATOM   2528  O   MET A 172       5.582 -24.951 -14.730  1.00  0.00              
ATOM   2529  CB  MET A 172       4.170 -22.112 -14.939  1.00  0.00              
ATOM   2530  CG  MET A 172       3.540 -21.162 -15.952  1.00  0.00              
ATOM   2531  SD  MET A 172       4.412 -19.560 -16.025  1.00  0.00              
ATOM   2532  CE  MET A 172       3.883 -18.812 -14.486  1.00  0.00              
ATOM   2533  H   MET A 172       1.859 -22.817 -14.031  1.00  0.00              
ATOM   2534  HA  MET A 172       3.649 -23.910 -16.001  1.00  0.00              
ATOM   2535 1HB  MET A 172       3.991 -21.730 -13.935  1.00  0.00              
ATOM   2536 2HB  MET A 172       5.245 -22.163 -15.122  1.00  0.00              
ATOM   2537 1HG  MET A 172       3.573 -21.638 -16.931  1.00  0.00              
ATOM   2538 2HG  MET A 172       2.502 -20.998 -15.661  1.00  0.00              
ATOM   2539 1HE  MET A 172       4.335 -17.825 -14.386  1.00  0.00              
ATOM   2540 2HE  MET A 172       2.796 -18.717 -14.481  1.00  0.00              
ATOM   2541 3HE  MET A 172       4.196 -19.440 -13.651  1.00  0.00              
ATOM   2542  N   ARG A 173       4.323 -24.651 -12.903  1.00  0.00              
ATOM   2543  CA  ARG A 173       5.133 -25.550 -12.099  1.00  0.00              
ATOM   2544  C   ARG A 173       4.901 -26.985 -12.552  1.00  0.00              
ATOM   2545  O   ARG A 173       5.831 -27.780 -12.604  1.00  0.00              
ATOM   2546  CB  ARG A 173       4.800 -25.388 -10.611  1.00  0.00              
ATOM   2547  CG  ARG A 173       5.282 -24.070 -10.039  1.00  0.00              
ATOM   2548  CD  ARG A 173       5.030 -23.967  -8.538  1.00  0.00              
ATOM   2549  NE  ARG A 173       5.499 -22.683  -8.019  1.00  0.00              
ATOM   2550  CZ  ARG A 173       4.708 -21.658  -7.713  1.00  0.00              
ATOM   2551  NH1 ARG A 173       3.389 -21.757  -7.864  1.00  0.00              
ATOM   2552  NH2 ARG A 173       5.240 -20.527  -7.268  1.00  0.00              
ATOM   2553  H   ARG A 173       3.542 -24.176 -12.474  1.00  0.00              
ATOM   2554  HA  ARG A 173       6.190 -25.325 -12.245  1.00  0.00              
ATOM   2555 1HB  ARG A 173       3.718 -25.467 -10.518  1.00  0.00              
ATOM   2556 2HB  ARG A 173       5.271 -26.220 -10.088  1.00  0.00              
ATOM   2557 1HG  ARG A 173       6.353 -23.981 -10.226  1.00  0.00              
ATOM   2558 2HG  ARG A 173       4.757 -23.260 -10.545  1.00  0.00              
ATOM   2559 1HD  ARG A 173       3.961 -24.061  -8.351  1.00  0.00              
ATOM   2560 2HD  ARG A 173       5.560 -24.775  -8.034  1.00  0.00              
ATOM   2561  HE  ARG A 173       6.442 -22.375  -7.817  1.00  0.00              
ATOM   2562 1HH1 ARG A 173       2.986 -22.616  -8.213  1.00  0.00              
ATOM   2563 2HH1 ARG A 173       2.797 -20.974  -7.629  1.00  0.00              
ATOM   2564 1HH2 ARG A 173       6.243 -20.451  -7.165  1.00  0.00              
ATOM   2565 2HH2 ARG A 173       4.643 -19.748  -7.036  1.00  0.00              
ATOM   2566  N   GLU A 174       3.659 -27.309 -12.895  1.00  0.00              
ATOM   2567  CA  GLU A 174       3.354 -28.640 -13.398  1.00  0.00              
ATOM   2568  C   GLU A 174       4.006 -28.830 -14.761  1.00  0.00              
ATOM   2569  O   GLU A 174       4.511 -29.912 -15.077  1.00  0.00              
ATOM   2570  CB  GLU A 174       1.842 -28.842 -13.487  1.00  0.00              
ATOM   2571  CG  GLU A 174       1.222 -29.181 -12.148  1.00  0.00              
ATOM   2572  CD  GLU A 174      -0.240 -29.541 -12.247  1.00  0.00              
ATOM   2573  OE1 GLU A 174      -0.607 -30.316 -13.155  1.00  0.00              
ATOM   2574  OE2 GLU A 174      -1.019 -29.053 -11.401  1.00  0.00              
ATOM   2575  H   GLU A 174       2.914 -26.633 -12.808  1.00  0.00              
ATOM   2576  HA  GLU A 174       3.769 -29.393 -12.727  1.00  0.00              
ATOM   2577 1HB  GLU A 174       1.420 -27.916 -13.877  1.00  0.00              
ATOM   2578 2HB  GLU A 174       1.669 -29.649 -14.200  1.00  0.00              
ATOM   2579 1HG  GLU A 174       1.738 -29.983 -11.621  1.00  0.00              
ATOM   2580 2HG  GLU A 174       1.316 -28.255 -11.581  1.00  0.00              
ATOM   2581  N   ILE A 175       4.007 -27.774 -15.567  1.00  0.00              
ATOM   2582  CA  ILE A 175       4.567 -27.858 -16.904  1.00  0.00              
ATOM   2583  C   ILE A 175       6.075 -28.056 -16.767  1.00  0.00              
ATOM   2584  O   ILE A 175       6.679 -28.872 -17.460  1.00  0.00              
ATOM   2585  CB  ILE A 175       4.271 -26.602 -17.743  1.00  0.00              
ATOM   2586  CG1 ILE A 175       2.774 -26.503 -18.047  1.00  0.00              
ATOM   2587  CG2 ILE A 175       5.079 -26.621 -19.032  1.00  0.00              
ATOM   2588  CD1 ILE A 175       2.352 -25.167 -18.614  1.00  0.00              
ATOM   2589  H   ILE A 175       3.615 -26.897 -15.252  1.00  0.00              
ATOM   2590  HA  ILE A 175       4.181 -28.732 -17.428  1.00  0.00              
ATOM   2591  HB  ILE A 175       4.532 -25.718 -17.163  1.00  0.00              
ATOM   2592 1HG1 ILE A 175       2.535 -27.292 -18.760  1.00  0.00              
ATOM   2593 2HG1 ILE A 175       2.241 -26.686 -17.114  1.00  0.00              
ATOM   2594 1HG2 ILE A 175       4.857 -25.726 -19.613  1.00  0.00              
ATOM   2595 2HG2 ILE A 175       6.142 -26.645 -18.794  1.00  0.00              
ATOM   2596 3HG2 ILE A 175       4.817 -27.505 -19.613  1.00  0.00              
ATOM   2597 1HD1 ILE A 175       1.279 -25.173 -18.804  1.00  0.00              
ATOM   2598 2HD1 ILE A 175       2.590 -24.377 -17.901  1.00  0.00              
ATOM   2599 3HD1 ILE A 175       2.883 -24.984 -19.548  1.00  0.00              
ATOM   2600  N   ARG A 176       6.669 -27.287 -15.861  1.00  0.00              
ATOM   2601  CA  ARG A 176       8.090 -27.389 -15.561  1.00  0.00              
ATOM   2602  C   ARG A 176       8.432 -28.823 -15.162  1.00  0.00              
ATOM   2603  O   ARG A 176       9.375 -29.412 -15.688  1.00  0.00              
ATOM   2604  CB  ARG A 176       8.536 -26.384 -14.509  1.00  0.00              
ATOM   2605  CG  ARG A 176      10.017 -26.429 -14.169  1.00  0.00              
ATOM   2606  CD  ARG A 176      10.480 -25.319 -13.298  1.00  0.00              
ATOM   2607  NE  ARG A 176       9.847 -25.277 -11.989  1.00  0.00              
ATOM   2608  CZ  ARG A 176       9.813 -24.192 -11.190  1.00  0.00              
ATOM   2609  NH1 ARG A 176      10.404 -23.072 -11.543  1.00  0.00              
ATOM   2610  NH2 ARG A 176       9.189 -24.291 -10.030  1.00  0.00              
ATOM   2611  H   ARG A 176       6.109 -26.608 -15.365  1.00  0.00              
ATOM   2612  HA  ARG A 176       8.673 -27.150 -16.451  1.00  0.00              
ATOM   2613 1HB  ARG A 176       8.284 -25.395 -14.888  1.00  0.00              
ATOM   2614 2HB  ARG A 176       7.956 -26.587 -13.609  1.00  0.00              
ATOM   2615 1HG  ARG A 176      10.227 -27.368 -13.657  1.00  0.00              
ATOM   2616 2HG  ARG A 176      10.587 -26.388 -15.098  1.00  0.00              
ATOM   2617 1HD  ARG A 176      11.553 -25.418 -13.138  1.00  0.00              
ATOM   2618 2HD  ARG A 176      10.272 -24.371 -13.792  1.00  0.00              
ATOM   2619  HE  ARG A 176       9.356 -26.004 -11.487  1.00  0.00              
ATOM   2620 1HH1 ARG A 176      10.893 -23.019 -12.426  1.00  0.00              
ATOM   2621 2HH1 ARG A 176      10.368 -22.271 -10.931  1.00  0.00              
ATOM   2622 1HH2 ARG A 176       8.755 -25.165  -9.766  1.00  0.00              
ATOM   2623 2HH2 ARG A 176       9.149 -23.494  -9.412  1.00  0.00              
ATOM   2624  N   ALA A 177       7.660 -29.378 -14.232  1.00  0.00              
ATOM   2625  CA  ALA A 177       7.914 -30.722 -13.735  1.00  0.00              
ATOM   2626  C   ALA A 177       7.860 -31.697 -14.901  1.00  0.00              
ATOM   2627  O   ALA A 177       8.708 -32.580 -15.028  1.00  0.00              
ATOM   2628  CB  ALA A 177       6.872 -31.102 -12.691  1.00  0.00              
ATOM   2629  H   ALA A 177       6.878 -28.856 -13.861  1.00  0.00              
ATOM   2630  HA  ALA A 177       8.913 -30.751 -13.300  1.00  0.00              
ATOM   2631 1HB  ALA A 177       7.074 -32.109 -12.327  1.00  0.00              
ATOM   2632 2HB  ALA A 177       6.918 -30.400 -11.859  1.00  0.00              
ATOM   2633 3HB  ALA A 177       5.880 -31.070 -13.139  1.00  0.00              
ATOM   2634  N   ARG A 178       6.862 -31.513 -15.758  1.00  0.00              
ATOM   2635  CA  ARG A 178       6.667 -32.374 -16.914  1.00  0.00              
ATOM   2636  C   ARG A 178       7.796 -32.238 -17.933  1.00  0.00              
ATOM   2637  O   ARG A 178       8.174 -33.210 -18.583  1.00  0.00              
ATOM   2638  CB  ARG A 178       5.308 -32.149 -17.562  1.00  0.00              
ATOM   2639  CG  ARG A 178       4.992 -33.078 -18.724  1.00  0.00              
ATOM   2640  CD  ARG A 178       5.003 -34.521 -18.374  1.00  0.00              
ATOM   2641  NE  ARG A 178       4.708 -35.412 -19.485  1.00  0.00              
ATOM   2642  CZ  ARG A 178       4.910 -36.744 -19.472  1.00  0.00              
ATOM   2643  NH1 ARG A 178       5.442 -37.338 -18.427  1.00  0.00              
ATOM   2644  NH2 ARG A 178       4.582 -37.436 -20.549  1.00  0.00              
ATOM   2645  H   ARG A 178       6.219 -30.750 -15.599  1.00  0.00              
ATOM   2646  HA  ARG A 178       6.673 -33.419 -16.601  1.00  0.00              
ATOM   2647 1HB  ARG A 178       4.559 -32.280 -16.783  1.00  0.00              
ATOM   2648 2HB  ARG A 178       5.291 -31.117 -17.913  1.00  0.00              
ATOM   2649 1HG  ARG A 178       4.000 -32.832 -19.104  1.00  0.00              
ATOM   2650 2HG  ARG A 178       5.732 -32.915 -19.508  1.00  0.00              
ATOM   2651 1HD  ARG A 178       5.991 -34.787 -17.997  1.00  0.00              
ATOM   2652 2HD  ARG A 178       4.258 -34.704 -17.601  1.00  0.00              
ATOM   2653  HE  ARG A 178       4.325 -35.201 -20.397  1.00  0.00              
ATOM   2654 1HH1 ARG A 178       5.704 -36.793 -17.618  1.00  0.00              
ATOM   2655 2HH1 ARG A 178       5.586 -38.338 -18.437  1.00  0.00              
ATOM   2656 1HH2 ARG A 178       4.191 -36.961 -21.351  1.00  0.00              
ATOM   2657 2HH2 ARG A 178       4.724 -38.435 -20.566  1.00  0.00              
ATOM   2658  N   LYS A 179       8.334 -31.031 -18.073  1.00  0.00              
ATOM   2659  CA  LYS A 179       9.491 -30.816 -18.934  1.00  0.00              
ATOM   2660  C   LYS A 179      10.749 -31.493 -18.394  1.00  0.00              
ATOM   2661  O   LYS A 179      11.603 -31.925 -19.163  1.00  0.00              
ATOM   2662  CB  LYS A 179       9.738 -29.315 -19.128  1.00  0.00              
ATOM   2663  CG  LYS A 179       8.728 -28.643 -20.056  1.00  0.00              
ATOM   2664  CD  LYS A 179       8.916 -27.129 -20.128  1.00  0.00              
ATOM   2665  CE  LYS A 179       8.016 -26.516 -21.206  1.00  0.00              
ATOM   2666  NZ  LYS A 179       7.987 -25.023 -21.175  1.00  0.00              
ATOM   2667  H   LYS A 179       7.938 -30.245 -17.576  1.00  0.00              
ATOM   2668  HA  LYS A 179       9.310 -31.261 -19.913  1.00  0.00              
ATOM   2669 1HB  LYS A 179       9.695 -28.854 -18.141  1.00  0.00              
ATOM   2670 2HB  LYS A 179      10.743 -29.206 -19.535  1.00  0.00              
ATOM   2671 1HG  LYS A 179       8.846 -29.062 -21.056  1.00  0.00              
ATOM   2672 2HG  LYS A 179       7.724 -28.857 -19.689  1.00  0.00              
ATOM   2673 1HD  LYS A 179       8.668 -26.702 -19.155  1.00  0.00              
ATOM   2674 2HD  LYS A 179       9.960 -26.919 -20.360  1.00  0.00              
ATOM   2675 1HE  LYS A 179       8.380 -26.839 -22.180  1.00  0.00              
ATOM   2676 2HE  LYS A 179       7.002 -26.888 -21.057  1.00  0.00              
ATOM   2677 1HZ  LYS A 179       7.379 -24.683 -21.906  1.00  0.00              
ATOM   2678 2HZ  LYS A 179       7.642 -24.712 -20.277  1.00  0.00              
ATOM   2679 3HZ  LYS A 179       8.920 -24.666 -21.319  1.00  0.00              
ATOM   2680  N   MET A 180      10.863 -31.584 -17.071  1.00  0.00              
ATOM   2681  CA  MET A 180      11.974 -32.308 -16.460  1.00  0.00              
ATOM   2682  C   MET A 180      11.830 -33.782 -16.795  1.00  0.00              
ATOM   2683  O   MET A 180      12.803 -34.462 -17.110  1.00  0.00              
ATOM   2684  CB  MET A 180      12.003 -32.095 -14.947  1.00  0.00              
ATOM   2685  CG  MET A 180      12.376 -30.684 -14.517  1.00  0.00              
ATOM   2686  SD  MET A 180      12.294 -30.458 -12.729  1.00  0.00              
ATOM   2687  CE  MET A 180      13.698 -31.436 -12.200  1.00  0.00              
ATOM   2688  H   MET A 180      10.173 -31.148 -16.477  1.00  0.00              
ATOM   2689  HA  MET A 180      12.919 -31.954 -16.872  1.00  0.00              
ATOM   2690 1HB  MET A 180      11.009 -32.338 -14.574  1.00  0.00              
ATOM   2691 2HB  MET A 180      12.727 -32.802 -14.541  1.00  0.00              
ATOM   2692 1HG  MET A 180      13.391 -30.482 -14.857  1.00  0.00              
ATOM   2693 2HG  MET A 180      11.686 -29.989 -14.997  1.00  0.00              
ATOM   2694 1HE  MET A 180      13.781 -31.395 -11.114  1.00  0.00              
ATOM   2695 2HE  MET A 180      13.560 -32.470 -12.516  1.00  0.00              
ATOM   2696 3HE  MET A 180      14.608 -31.037 -12.649  1.00  0.00              
ATOM   2697  N   GLU A 181      10.591 -34.257 -16.726  1.00  0.00              
ATOM   2698  CA  GLU A 181      10.244 -35.623 -17.087  1.00  0.00              
ATOM   2699  C   GLU A 181      10.464 -35.927 -18.566  1.00  0.00              
ATOM   2700  O   GLU A 181      10.853 -37.038 -18.924  1.00  0.00              
ATOM   2701  CB  GLU A 181       8.787 -35.905 -16.715  1.00  0.00              
ATOM   2702  CG  GLU A 181       8.529 -36.005 -15.218  1.00  0.00              
ATOM   2703  CD  GLU A 181       7.064 -36.178 -14.926  1.00  0.00              
ATOM   2704  OE1 GLU A 181       6.287 -36.152 -15.850  1.00  0.00              
ATOM   2705  OE2 GLU A 181       6.731 -36.449 -13.797  1.00  0.00              
ATOM   2706  H   GLU A 181       9.864 -33.632 -16.406  1.00  0.00              
ATOM   2707  HA  GLU A 181      10.888 -36.322 -16.552  1.00  0.00              
ATOM   2708 1HB  GLU A 181       8.189 -35.094 -17.132  1.00  0.00              
ATOM   2709 2HB  GLU A 181       8.510 -36.844 -17.194  1.00  0.00              
ATOM   2710 1HG  GLU A 181       9.091 -36.803 -14.734  1.00  0.00              
ATOM   2711 2HG  GLU A 181       8.863 -35.042 -14.835  1.00  0.00              
ATOM   2712  N   ASP A 182      10.213 -34.938 -19.416  1.00  0.00              
ATOM   2713  CA  ASP A 182      10.384 -35.097 -20.857  1.00  0.00              
ATOM   2714  C   ASP A 182      11.806 -34.858 -21.356  1.00  0.00              
ATOM   2715  O   ASP A 182      12.110 -35.130 -22.517  1.00  0.00              
ATOM   2716  CB  ASP A 182       9.427 -34.157 -21.594  1.00  0.00              
ATOM   2717  CG  ASP A 182       7.963 -34.568 -21.524  1.00  0.00              
ATOM   2718  OD1 ASP A 182       7.698 -35.689 -21.158  1.00  0.00              
ATOM   2719  OD2 ASP A 182       7.120 -33.718 -21.682  1.00  0.00              
ATOM   2720  H   ASP A 182       9.894 -34.051 -19.054  1.00  0.00              
ATOM   2721  HA  ASP A 182      10.165 -36.126 -21.143  1.00  0.00              
ATOM   2722 1HB  ASP A 182       9.526 -33.113 -21.294  1.00  0.00              
ATOM   2723 2HB  ASP A 182       9.789 -34.277 -22.616  1.00  0.00              
ATOM   2724  N   SER A 183      12.674 -34.350 -20.492  1.00  0.00              
ATOM   2725  CA  SER A 183      14.045 -34.074 -20.896  1.00  0.00              
ATOM   2726  C   SER A 183      15.047 -34.688 -19.930  1.00  0.00              
ATOM   2727  O   SER A 183      15.774 -35.610 -20.359  1.00  0.00              
ATOM   2728  OXT SER A 183      15.118 -34.284 -18.802  1.00  0.00              
ATOM   2729  CB  SER A 183      14.264 -32.577 -21.001  1.00  0.00              
ATOM   2730  OG  SER A 183      15.577 -32.262 -21.377  1.00  0.00              
ATOM   2731  H   SER A 183      12.391 -34.150 -19.543  1.00  0.00              
ATOM   2732  HA  SER A 183      14.270 -34.398 -21.913  1.00  0.00              
ATOM   2733 1HB  SER A 183      13.576 -32.176 -21.744  1.00  0.00              
ATOM   2734 2HB  SER A 183      14.055 -32.125 -20.032  1.00  0.00              
ATOM   2735  HG  SER A 183      15.674 -31.309 -21.432  1.00  0.00              
ATOM   2736  N   SER C   4       5.937   6.927 -32.213  1.00  0.00              
ATOM   2737  CA  SER C   4       5.096   7.252 -31.024  1.00  0.00              
ATOM   2738  C   SER C   4       4.718   5.969 -30.286  1.00  0.00              
ATOM   2739  O   SER C   4       5.394   5.565 -29.335  1.00  0.00              
ATOM   2740  CB  SER C   4       3.847   8.008 -31.434  1.00  0.00              
ATOM   2741  OG  SER C   4       4.146   9.271 -31.962  1.00  0.00              
ATOM   2742 1H   SER C   4       5.626   7.179 -33.129  1.00  0.00              
ATOM   2743 2H   SER C   4       6.862   7.299 -32.288  1.00  0.00              
ATOM   2744 3H   SER C   4       6.168   5.976 -32.417  1.00  0.00              
ATOM   2745  HA  SER C   4       5.562   7.969 -30.347  1.00  0.00              
ATOM   2746 1HB  SER C   4       3.318   7.425 -32.188  1.00  0.00              
ATOM   2747 2HB  SER C   4       3.210   8.131 -30.559  1.00  0.00              
ATOM   2748  HG  SER C   4       3.332   9.716 -32.208  1.00  0.00              
ATOM   2749  N   ARG C   5       3.639   5.330 -30.730  1.00  0.00              
ATOM   2750  CA  ARG C   5       3.152   4.128 -30.070  1.00  0.00              
ATOM   2751  C   ARG C   5       3.846   2.889 -30.620  1.00  0.00              
ATOM   2752  O   ARG C   5       4.697   2.978 -31.505  1.00  0.00              
ATOM   2753  CB  ARG C   5       1.638   3.991 -30.248  1.00  0.00              
ATOM   2754  CG  ARG C   5       0.839   5.178 -29.726  1.00  0.00              
ATOM   2755  CD  ARG C   5       0.965   5.333 -28.215  1.00  0.00              
ATOM   2756  NE  ARG C   5       0.193   6.472 -27.721  1.00  0.00              
ATOM   2757  CZ  ARG C   5      -1.100   6.423 -27.407  1.00  0.00              
ATOM   2758  NH1 ARG C   5      -1.774   5.286 -27.531  1.00  0.00              
ATOM   2759  NH2 ARG C   5      -1.722   7.513 -26.979  1.00  0.00              
ATOM   2760  H   ARG C   5       3.145   5.682 -31.537  1.00  0.00              
ATOM   2761  HA  ARG C   5       3.384   4.171 -29.006  1.00  0.00              
ATOM   2762 1HB  ARG C   5       1.453   3.866 -31.312  1.00  0.00              
ATOM   2763 2HB  ARG C   5       1.336   3.089 -29.717  1.00  0.00              
ATOM   2764 1HG  ARG C   5       1.208   6.084 -30.210  1.00  0.00              
ATOM   2765 2HG  ARG C   5      -0.210   5.029 -29.985  1.00  0.00              
ATOM   2766 1HD  ARG C   5       0.598   4.426 -27.735  1.00  0.00              
ATOM   2767 2HD  ARG C   5       2.013   5.482 -27.960  1.00  0.00              
ATOM   2768  HE  ARG C   5       0.488   7.423 -27.545  1.00  0.00              
ATOM   2769 1HH1 ARG C   5      -1.302   4.456 -27.862  1.00  0.00              
ATOM   2770 2HH1 ARG C   5      -2.755   5.255 -27.291  1.00  0.00              
ATOM   2771 1HH2 ARG C   5      -1.212   8.381 -26.890  1.00  0.00              
ATOM   2772 2HH2 ARG C   5      -2.702   7.471 -26.742  1.00  0.00              
ATOM   2773  N   GLN C   6       3.476   1.732 -30.084  1.00  0.00              
ATOM   2774  CA  GLN C   6       4.024   0.476 -30.555  1.00  0.00              
ATOM   2775  C   GLN C   6       3.238  -0.062 -31.746  1.00  0.00              
ATOM   2776  O   GLN C   6       2.065   0.261 -31.934  1.00  0.00              
ATOM   2777  CB  GLN C   6       4.028  -0.559 -29.426  1.00  0.00              
ATOM   2778  CG  GLN C   6       4.858  -0.158 -28.218  1.00  0.00              
ATOM   2779  CD  GLN C   6       6.326   0.017 -28.557  1.00  0.00              
ATOM   2780  OE1 GLN C   6       6.956  -0.876 -29.131  1.00  0.00              
ATOM   2781  NE2 GLN C   6       6.880   1.170 -28.202  1.00  0.00              
ATOM   2782  H   GLN C   6       2.802   1.724 -29.332  1.00  0.00              
ATOM   2783  HA  GLN C   6       5.044   0.631 -30.907  1.00  0.00              
ATOM   2784 1HB  GLN C   6       2.990  -0.704 -29.129  1.00  0.00              
ATOM   2785 2HB  GLN C   6       4.417  -1.485 -29.850  1.00  0.00              
ATOM   2786 1HG  GLN C   6       4.570   0.651 -27.547  1.00  0.00              
ATOM   2787 2HG  GLN C   6       4.734  -1.114 -27.707  1.00  0.00              
ATOM   2788 1HE2 GLN C   6       7.847   1.344 -28.399  1.00  0.00              
ATOM   2789 2HE2 GLN C   6       6.334   1.868 -27.738  1.00  0.00              
ATOM   2790  N   PRO C   7       3.888  -0.875 -32.585  1.00  0.00              
ATOM   2791  CA  PRO C   7       3.203  -1.463 -33.741  1.00  0.00              
ATOM   2792  C   PRO C   7       1.941  -2.232 -33.365  1.00  0.00              
ATOM   2793  O   PRO C   7       1.930  -3.013 -32.413  1.00  0.00              
ATOM   2794  CB  PRO C   7       4.260  -2.388 -34.345  1.00  0.00              
ATOM   2795  CG  PRO C   7       5.566  -1.737 -33.957  1.00  0.00              
ATOM   2796  CD  PRO C   7       5.303  -1.297 -32.546  1.00  0.00              
ATOM   2797  HA  PRO C   7       2.844  -0.706 -34.453  1.00  0.00              
ATOM   2798 1HB  PRO C   7       4.180  -3.408 -33.941  1.00  0.00              
ATOM   2799 2HB  PRO C   7       4.153  -2.464 -35.437  1.00  0.00              
ATOM   2800 1HG  PRO C   7       6.402  -2.448 -34.027  1.00  0.00              
ATOM   2801 2HG  PRO C   7       5.805  -0.896 -34.623  1.00  0.00              
ATOM   2802 1HD  PRO C   7       5.458  -2.110 -31.823  1.00  0.00              
ATOM   2803 2HD  PRO C   7       5.955  -0.466 -32.242  1.00  0.00              
ATOM   2804  N   PRO C   8       0.850  -1.992 -34.097  1.00  0.00              
ATOM   2805  CA  PRO C   8      -0.395  -2.714 -33.837  1.00  0.00              
ATOM   2806  C   PRO C   8      -0.114  -4.216 -33.851  1.00  0.00              
ATOM   2807  O   PRO C   8       0.596  -4.714 -34.731  1.00  0.00              
ATOM   2808  CB  PRO C   8      -1.338  -2.283 -34.965  1.00  0.00              
ATOM   2809  CG  PRO C   8      -0.840  -0.940 -35.373  1.00  0.00              
ATOM   2810  CD  PRO C   8       0.658  -1.009 -35.233  1.00  0.00              
ATOM   2811  HA  PRO C   8      -0.818  -2.490 -32.847  1.00  0.00              
ATOM   2812 1HB  PRO C   8      -1.309  -2.991 -35.807  1.00  0.00              
ATOM   2813 2HB  PRO C   8      -2.382  -2.234 -34.621  1.00  0.00              
ATOM   2814 1HG  PRO C   8      -1.130  -0.705 -36.408  1.00  0.00              
ATOM   2815 2HG  PRO C   8      -1.260  -0.149 -34.734  1.00  0.00              
ATOM   2816 1HD  PRO C   8       1.145  -1.364 -36.153  1.00  0.00              
ATOM   2817 2HD  PRO C   8       1.099  -0.031 -34.992  1.00  0.00              
ATOM   2818  N   LEU C   9      -0.673  -4.928 -32.880  1.00  0.00              
ATOM   2819  CA  LEU C   9      -0.488  -6.370 -32.793  1.00  0.00              
ATOM   2820  C   LEU C   9      -1.854  -7.042 -32.697  1.00  0.00              
ATOM   2821  O   LEU C   9      -2.538  -6.925 -31.685  1.00  0.00              
ATOM   2822  CB  LEU C   9       0.389  -6.735 -31.589  1.00  0.00              
ATOM   2823  CG  LEU C   9       0.658  -8.234 -31.406  1.00  0.00              
ATOM   2824  CD1 LEU C   9       1.411  -8.779 -32.612  1.00  0.00              
ATOM   2825  CD2 LEU C   9       1.453  -8.457 -30.129  1.00  0.00              
ATOM   2826  H   LEU C   9      -1.240  -4.462 -32.185  1.00  0.00              
ATOM   2827  HA  LEU C   9      -0.002  -6.730 -33.699  1.00  0.00              
ATOM   2828 1HB  LEU C   9       1.306  -6.224 -31.876  1.00  0.00              
ATOM   2829 2HB  LEU C   9       0.006  -6.302 -30.664  1.00  0.00              
ATOM   2830  HG  LEU C   9      -0.309  -8.725 -31.288  1.00  0.00              
ATOM   2831 1HD1 LEU C   9       1.597  -9.845 -32.475  1.00  0.00              
ATOM   2832 2HD1 LEU C   9       0.814  -8.630 -33.512  1.00  0.00              
ATOM   2833 3HD1 LEU C   9       2.361  -8.256 -32.715  1.00  0.00              
ATOM   2834 1HD2 LEU C   9       1.642  -9.524 -30.000  1.00  0.00              
ATOM   2835 2HD2 LEU C   9       2.401  -7.925 -30.192  1.00  0.00              
ATOM   2836 3HD2 LEU C   9       0.884  -8.086 -29.276  1.00  0.00              
ATOM   2837  N   VAL C  10      -2.253  -7.748 -33.748  1.00  0.00              
ATOM   2838  CA  VAL C  10      -3.499  -8.490 -33.696  1.00  0.00              
ATOM   2839  C   VAL C  10      -3.232  -9.818 -32.997  1.00  0.00              
ATOM   2840  O   VAL C  10      -2.250 -10.506 -33.303  1.00  0.00              
ATOM   2841  CB  VAL C  10      -4.058  -8.723 -35.108  1.00  0.00              
ATOM   2842  CG1 VAL C  10      -5.296  -9.617 -35.052  1.00  0.00              
ATOM   2843  CG2 VAL C  10      -4.396  -7.368 -35.737  1.00  0.00              
ATOM   2844  H   VAL C  10      -1.699  -7.777 -34.592  1.00  0.00              
ATOM   2845  HA  VAL C  10      -4.248  -7.966 -33.102  1.00  0.00              
ATOM   2846  HB  VAL C  10      -3.287  -9.189 -35.722  1.00  0.00              
ATOM   2847 1HG1 VAL C  10      -5.679  -9.772 -36.061  1.00  0.00              
ATOM   2848 2HG1 VAL C  10      -5.030 -10.577 -34.613  1.00  0.00              
ATOM   2849 3HG1 VAL C  10      -6.062  -9.137 -34.443  1.00  0.00              
ATOM   2850 1HG2 VAL C  10      -4.793  -7.520 -36.740  1.00  0.00              
ATOM   2851 2HG2 VAL C  10      -5.141  -6.860 -35.125  1.00  0.00              
ATOM   2852 3HG2 VAL C  10      -3.494  -6.759 -35.793  1.00  0.00              
ATOM   2853  N   THR C  11      -4.104 -10.168 -32.054  1.00  0.00              
ATOM   2854  CA  THR C  11      -3.914 -11.365 -31.245  1.00  0.00              
ATOM   2855  C   THR C  11      -5.146 -12.272 -31.192  1.00  0.00              
ATOM   2856  O   THR C  11      -5.096 -13.335 -30.585  1.00  0.00              
ATOM   2857  CB  THR C  11      -3.518 -10.991 -29.805  1.00  0.00              
ATOM   2858  OG1 THR C  11      -4.555 -10.201 -29.210  1.00  0.00              
ATOM   2859  CG2 THR C  11      -2.217 -10.203 -29.797  1.00  0.00              
ATOM   2860  H   THR C  11      -4.918  -9.591 -31.895  1.00  0.00              
ATOM   2861  HA  THR C  11      -3.131 -11.985 -31.682  1.00  0.00              
ATOM   2862  HB  THR C  11      -3.391 -11.905 -29.224  1.00  0.00              
ATOM   2863  HG1 THR C  11      -4.472 -10.230 -28.254  1.00  0.00              
ATOM   2864 1HG2 THR C  11      -1.953  -9.948 -28.770  1.00  0.00              
ATOM   2865 2HG2 THR C  11      -1.424 -10.806 -30.238  1.00  0.00              
ATOM   2866 3HG2 THR C  11      -2.343  -9.289 -30.376  1.00  0.00              
ATOM   2867  N   GLY C  12      -6.246 -11.842 -31.803  1.00  0.00              
ATOM   2868  CA  GLY C  12      -7.422 -12.694 -31.902  1.00  0.00              
ATOM   2869  C   GLY C  12      -8.227 -12.376 -33.152  1.00  0.00              
ATOM   2870  O   GLY C  12      -8.229 -11.238 -33.598  1.00  0.00              
ATOM   2871  H   GLY C  12      -6.273 -10.917 -32.207  1.00  0.00              
ATOM   2872 1HA  GLY C  12      -7.105 -13.736 -31.940  1.00  0.00              
ATOM   2873 2HA  GLY C  12      -8.050 -12.538 -31.026  1.00  0.00              
ATOM   2874  N   ILE C  13      -8.909 -13.374 -33.711  1.00  0.00              
ATOM   2875  CA  ILE C  13      -9.735 -13.178 -34.902  1.00  0.00              
ATOM   2876  C   ILE C  13     -10.988 -14.047 -34.765  1.00  0.00              
ATOM   2877  O   ILE C  13     -10.904 -15.231 -34.415  1.00  0.00              
ATOM   2878  CB  ILE C  13      -8.987 -13.538 -36.198  1.00  0.00              
ATOM   2879  CG1 ILE C  13      -9.853 -13.221 -37.420  1.00  0.00              
ATOM   2880  CG2 ILE C  13      -8.588 -15.006 -36.192  1.00  0.00              
ATOM   2881  CD1 ILE C  13      -9.951 -11.745 -37.732  1.00  0.00              
ATOM   2882  H   ILE C  13      -8.850 -14.294 -33.298  1.00  0.00              
ATOM   2883  HA  ILE C  13     -10.079 -12.146 -34.965  1.00  0.00              
ATOM   2884  HB  ILE C  13      -8.094 -12.919 -36.277  1.00  0.00              
ATOM   2885 1HG1 ILE C  13      -9.418 -13.744 -38.271  1.00  0.00              
ATOM   2886 2HG1 ILE C  13     -10.849 -13.617 -37.222  1.00  0.00              
ATOM   2887 1HG2 ILE C  13      -8.060 -15.244 -37.115  1.00  0.00              
ATOM   2888 2HG2 ILE C  13      -7.935 -15.202 -35.342  1.00  0.00              
ATOM   2889 3HG2 ILE C  13      -9.481 -15.626 -36.114  1.00  0.00              
ATOM   2890 1HD1 ILE C  13     -10.581 -11.599 -38.610  1.00  0.00              
ATOM   2891 2HD1 ILE C  13     -10.387 -11.220 -36.882  1.00  0.00              
ATOM   2892 3HD1 ILE C  13      -8.956 -11.348 -37.931  1.00  0.00              
ATOM   2893  N   SER C  14     -12.150 -13.453 -35.029  1.00  0.00              
ATOM   2894  CA  SER C  14     -13.418 -14.168 -34.950  1.00  0.00              
ATOM   2895  C   SER C  14     -14.421 -13.759 -36.027  1.00  0.00              
ATOM   2896  O   SER C  14     -14.843 -12.606 -36.076  1.00  0.00              
ATOM   2897  CB  SER C  14     -14.025 -13.962 -33.576  1.00  0.00              
ATOM   2898  OG  SER C  14     -15.270 -14.594 -33.451  1.00  0.00              
ATOM   2899  H   SER C  14     -12.151 -12.477 -35.291  1.00  0.00              
ATOM   2900  HA  SER C  14     -13.306 -15.253 -34.985  1.00  0.00              
ATOM   2901 1HB  SER C  14     -13.344 -14.369 -32.829  1.00  0.00              
ATOM   2902 2HB  SER C  14     -14.152 -12.894 -33.406  1.00  0.00              
ATOM   2903  HG  SER C  14     -15.619 -14.440 -32.570  1.00  0.00              
ATOM   2904  N   PRO C  15     -14.808 -14.700 -36.914  1.00  0.00              
ATOM   2905  CA  PRO C  15     -14.360 -16.097 -36.988  1.00  0.00              
ATOM   2906  C   PRO C  15     -12.952 -16.157 -37.574  1.00  0.00              
ATOM   2907  O   PRO C  15     -12.510 -15.201 -38.201  1.00  0.00              
ATOM   2908  CB  PRO C  15     -15.385 -16.731 -37.922  1.00  0.00              
ATOM   2909  CG  PRO C  15     -15.654 -15.601 -38.880  1.00  0.00              
ATOM   2910  CD  PRO C  15     -15.795 -14.414 -37.936  1.00  0.00              
ATOM   2911  HA  PRO C  15     -14.295 -16.576 -36.000  1.00  0.00              
ATOM   2912 1HB  PRO C  15     -14.980 -17.623 -38.420  1.00  0.00              
ATOM   2913 2HB  PRO C  15     -16.286 -17.049 -37.376  1.00  0.00              
ATOM   2914 1HG  PRO C  15     -14.828 -15.481 -39.596  1.00  0.00              
ATOM   2915 2HG  PRO C  15     -16.565 -15.787 -39.468  1.00  0.00              
ATOM   2916 1HD  PRO C  15     -15.579 -13.458 -38.435  1.00  0.00              
ATOM   2917 2HD  PRO C  15     -16.806 -14.336 -37.514  1.00  0.00              
ATOM   2918  N   ASN C  16     -12.257 -17.279 -37.391  1.00  0.00              
ATOM   2919  CA  ASN C  16     -10.898 -17.409 -37.912  1.00  0.00              
ATOM   2920  C   ASN C  16     -10.842 -17.828 -39.387  1.00  0.00              
ATOM   2921  O   ASN C  16      -9.764 -17.988 -39.964  1.00  0.00              
ATOM   2922  CB  ASN C  16     -10.095 -18.385 -37.072  1.00  0.00              
ATOM   2923  CG  ASN C  16     -10.327 -19.826 -37.432  1.00  0.00              
ATOM   2924  OD1 ASN C  16     -11.469 -20.291 -37.512  1.00  0.00              
ATOM   2925  ND2 ASN C  16      -9.248 -20.555 -37.568  1.00  0.00              
ATOM   2926  H   ASN C  16     -12.666 -18.052 -36.887  1.00  0.00              
ATOM   2927  HA  ASN C  16     -10.394 -16.442 -37.876  1.00  0.00              
ATOM   2928 1HB  ASN C  16      -9.030 -18.227 -36.897  1.00  0.00              
ATOM   2929 2HB  ASN C  16     -10.650 -18.157 -36.162  1.00  0.00              
ATOM   2930 1HD2 ASN C  16      -9.326 -21.523 -37.807  1.00  0.00              
ATOM   2931 2HD2 ASN C  16      -8.347 -20.143 -37.433  1.00  0.00              
ATOM   2932  N   GLU C  17     -12.005 -18.002 -39.995  1.00  0.00              
ATOM   2933  CA  GLU C  17     -12.074 -18.424 -41.387  1.00  0.00              
ATOM   2934  C   GLU C  17     -13.392 -17.936 -41.951  1.00  0.00              
ATOM   2935  O   GLU C  17     -14.359 -17.737 -41.211  1.00  0.00              
ATOM   2936  CB  GLU C  17     -11.952 -19.944 -41.523  1.00  0.00              
ATOM   2937  CG  GLU C  17     -13.088 -20.725 -40.878  1.00  0.00              
ATOM   2938  CD  GLU C  17     -12.852 -22.207 -40.969  1.00  0.00              
ATOM   2939  OE1 GLU C  17     -11.852 -22.597 -41.522  1.00  0.00              
ATOM   2940  OE2 GLU C  17     -13.613 -22.946 -40.390  1.00  0.00              
ATOM   2941  H   GLU C  17     -12.863 -17.842 -39.486  1.00  0.00              
ATOM   2942  HA  GLU C  17     -11.260 -17.968 -41.953  1.00  0.00              
ATOM   2943 1HB  GLU C  17     -11.918 -20.167 -42.589  1.00  0.00              
ATOM   2944 2HB  GLU C  17     -11.007 -20.230 -41.061  1.00  0.00              
ATOM   2945 1HG  GLU C  17     -13.269 -20.450 -39.839  1.00  0.00              
ATOM   2946 2HG  GLU C  17     -13.956 -20.458 -41.479  1.00  0.00              
ATOM   2947  N   GLY C  18     -13.431 -17.754 -43.266  1.00  0.00              
ATOM   2948  CA  GLY C  18     -14.647 -17.291 -43.896  1.00  0.00              
ATOM   2949  C   GLY C  18     -14.444 -16.882 -45.336  1.00  0.00              
ATOM   2950  O   GLY C  18     -13.319 -16.673 -45.795  1.00  0.00              
ATOM   2951  H   GLY C  18     -12.618 -17.933 -43.837  1.00  0.00              
ATOM   2952 1HA  GLY C  18     -15.387 -18.092 -43.871  1.00  0.00              
ATOM   2953 2HA  GLY C  18     -15.027 -16.430 -43.348  1.00  0.00              
ATOM   2954  N   ILE C  19     -15.553 -16.775 -46.051  1.00  0.00              
ATOM   2955  CA  ILE C  19     -15.544 -16.536 -47.482  1.00  0.00              
ATOM   2956  C   ILE C  19     -15.411 -15.037 -47.725  1.00  0.00              
ATOM   2957  O   ILE C  19     -15.573 -14.235 -46.805  1.00  0.00              
ATOM   2958  CB  ILE C  19     -16.818 -17.068 -48.165  1.00  0.00              
ATOM   2959  CG1 ILE C  19     -18.050 -16.309 -47.664  1.00  0.00              
ATOM   2960  CG2 ILE C  19     -16.971 -18.561 -47.918  1.00  0.00              
ATOM   2961  CD1 ILE C  19     -19.304 -16.587 -48.461  1.00  0.00              
ATOM   2962  H   ILE C  19     -16.438 -16.863 -45.572  1.00  0.00              
ATOM   2963  HA  ILE C  19     -14.673 -16.999 -47.943  1.00  0.00              
ATOM   2964  HB  ILE C  19     -16.749 -16.882 -49.237  1.00  0.00              
ATOM   2965 1HG1 ILE C  19     -18.207 -16.597 -46.625  1.00  0.00              
ATOM   2966 2HG1 ILE C  19     -17.817 -15.245 -47.714  1.00  0.00              
ATOM   2967 1HG2 ILE C  19     -17.876 -18.920 -48.406  1.00  0.00              
ATOM   2968 2HG2 ILE C  19     -16.107 -19.088 -48.321  1.00  0.00              
ATOM   2969 3HG2 ILE C  19     -17.041 -18.747 -46.845  1.00  0.00              
ATOM   2970 1HD1 ILE C  19     -20.133 -16.014 -48.046  1.00  0.00              
ATOM   2971 2HD1 ILE C  19     -19.147 -16.298 -49.500  1.00  0.00              
ATOM   2972 3HD1 ILE C  19     -19.539 -17.650 -48.412  1.00  0.00              
ATOM   2973  N   PRO C  20     -15.097 -14.636 -48.967  1.00  0.00              
ATOM   2974  CA  PRO C  20     -15.059 -13.207 -49.273  1.00  0.00              
ATOM   2975  C   PRO C  20     -16.346 -12.504 -48.838  1.00  0.00              
ATOM   2976  O   PRO C  20     -17.451 -13.042 -48.976  1.00  0.00              
ATOM   2977  CB  PRO C  20     -14.851 -13.190 -50.781  1.00  0.00              
ATOM   2978  CG  PRO C  20     -14.062 -14.450 -51.005  1.00  0.00              
ATOM   2979  CD  PRO C  20     -14.793 -15.438 -50.121  1.00  0.00              
ATOM   2980  HA  PRO C  20     -14.257 -12.679 -48.736  1.00  0.00              
ATOM   2981 1HB  PRO C  20     -15.811 -13.196 -51.318  1.00  0.00              
ATOM   2982 2HB  PRO C  20     -14.306 -12.290 -51.103  1.00  0.00              
ATOM   2983 1HG  PRO C  20     -14.069 -14.741 -52.066  1.00  0.00              
ATOM   2984 2HG  PRO C  20     -13.009 -14.317 -50.714  1.00  0.00              
ATOM   2985 1HD  PRO C  20     -15.700 -15.832 -50.600  1.00  0.00              
ATOM   2986 2HD  PRO C  20     -14.168 -16.303 -49.857  1.00  0.00              
ATOM   2987  N   TRP C  21     -16.173 -11.303 -48.296  1.00  0.00              
ATOM   2988  CA  TRP C  21     -17.262 -10.468 -47.810  1.00  0.00              
ATOM   2989  C   TRP C  21     -17.842 -10.910 -46.467  1.00  0.00              
ATOM   2990  O   TRP C  21     -18.934 -10.501 -46.077  1.00  0.00              
ATOM   2991  CB  TRP C  21     -18.361 -10.336 -48.866  1.00  0.00              
ATOM   2992  CG  TRP C  21     -18.966  -8.984 -48.779  1.00  0.00              
ATOM   2993  CD1 TRP C  21     -20.255  -8.679 -48.434  1.00  0.00              
ATOM   2994  CD2 TRP C  21     -18.267  -7.739 -48.859  1.00  0.00              
ATOM   2995  NE1 TRP C  21     -20.392  -7.322 -48.280  1.00  0.00              
ATOM   2996  CE2 TRP C  21     -19.188  -6.720 -48.534  1.00  0.00              
ATOM   2997  CE3 TRP C  21     -16.946  -7.386 -49.166  1.00  0.00              
ATOM   2998  CZ2 TRP C  21     -18.831  -5.368 -48.506  1.00  0.00              
ATOM   2999  CZ3 TRP C  21     -16.590  -6.042 -49.139  1.00  0.00              
ATOM   3000  CH2 TRP C  21     -17.533  -5.048 -48.808  1.00  0.00              
ATOM   3001  H   TRP C  21     -15.224 -10.965 -48.225  1.00  0.00              
ATOM   3002  HA  TRP C  21     -16.901  -9.455 -47.635  1.00  0.00              
ATOM   3003 1HB  TRP C  21     -17.943 -10.470 -49.864  1.00  0.00              
ATOM   3004 2HB  TRP C  21     -19.137 -11.081 -48.694  1.00  0.00              
ATOM   3005  HD1 TRP C  21     -20.950  -9.512 -48.337  1.00  0.00              
ATOM   3006  HE1 TRP C  21     -21.243  -6.842 -48.023  1.00  0.00              
ATOM   3007  HE3 TRP C  21     -16.181  -8.116 -49.426  1.00  0.00              
ATOM   3008  HZ2 TRP C  21     -19.590  -4.629 -48.245  1.00  0.00              
ATOM   3009  HZ3 TRP C  21     -15.562  -5.775 -49.380  1.00  0.00              
ATOM   3010  HH2 TRP C  21     -17.221  -4.003 -48.794  1.00  0.00              
ATOM   3011  N   THR C  22     -17.090 -11.749 -45.760  1.00  0.00              
ATOM   3012  CA  THR C  22     -17.461 -12.174 -44.411  1.00  0.00              
ATOM   3013  C   THR C  22     -16.954 -11.083 -43.468  1.00  0.00              
ATOM   3014  O   THR C  22     -15.788 -10.700 -43.538  1.00  0.00              
ATOM   3015  CB  THR C  22     -16.764 -13.496 -44.014  1.00  0.00              
ATOM   3016  OG1 THR C  22     -17.213 -14.557 -44.862  1.00  0.00              
ATOM   3017  CG2 THR C  22     -17.073 -13.850 -42.562  1.00  0.00              
ATOM   3018  H   THR C  22     -16.238 -12.103 -46.169  1.00  0.00              
ATOM   3019  HA  THR C  22     -18.546 -12.250 -44.333  1.00  0.00              
ATOM   3020  HB  THR C  22     -15.687 -13.381 -44.137  1.00  0.00              
ATOM   3021  HG1 THR C  22     -18.157 -14.464 -45.016  1.00  0.00              
ATOM   3022 1HG2 THR C  22     -16.573 -14.782 -42.301  1.00  0.00              
ATOM   3023 2HG2 THR C  22     -16.716 -13.051 -41.910  1.00  0.00              
ATOM   3024 3HG2 THR C  22     -18.148 -13.966 -42.438  1.00  0.00              
ATOM   3025  N   LYS C  23     -17.823 -10.589 -42.598  1.00  0.00              
ATOM   3026  CA  LYS C  23     -17.442  -9.571 -41.628  1.00  0.00              
ATOM   3027  C   LYS C  23     -16.743 -10.256 -40.458  1.00  0.00              
ATOM   3028  O   LYS C  23     -17.288 -11.186 -39.875  1.00  0.00              
ATOM   3029  CB  LYS C  23     -18.660  -8.782 -41.147  1.00  0.00              
ATOM   3030  CG  LYS C  23     -18.324  -7.541 -40.331  1.00  0.00              
ATOM   3031  CD  LYS C  23     -19.557  -6.682 -40.096  1.00  0.00              
ATOM   3032  CE  LYS C  23     -20.412  -7.237 -38.967  1.00  0.00              
ATOM   3033  NZ  LYS C  23     -21.569  -6.353 -38.658  1.00  0.00              
ATOM   3034  H   LYS C  23     -18.775 -10.929 -42.607  1.00  0.00              
ATOM   3035  HA  LYS C  23     -16.740  -8.872 -42.083  1.00  0.00              
ATOM   3036 1HB  LYS C  23     -19.223  -8.490 -42.035  1.00  0.00              
ATOM   3037 2HB  LYS C  23     -19.264  -9.459 -40.543  1.00  0.00              
ATOM   3038 1HG  LYS C  23     -17.912  -7.858 -39.373  1.00  0.00              
ATOM   3039 2HG  LYS C  23     -17.576  -6.962 -40.873  1.00  0.00              
ATOM   3040 1HD  LYS C  23     -19.233  -5.671 -39.844  1.00  0.00              
ATOM   3041 2HD  LYS C  23     -20.143  -6.656 -41.015  1.00  0.00              
ATOM   3042 1HE  LYS C  23     -20.776  -8.220 -39.265  1.00  0.00              
ATOM   3043 2HE  LYS C  23     -19.786  -7.336 -38.081  1.00  0.00              
ATOM   3044 1HZ  LYS C  23     -22.109  -6.756 -37.906  1.00  0.00              
ATOM   3045 2HZ  LYS C  23     -21.232  -5.442 -38.381  1.00  0.00              
ATOM   3046 3HZ  LYS C  23     -22.151  -6.262 -39.479  1.00  0.00              
ATOM   3047  N   VAL C  24     -15.543  -9.800 -40.112  1.00  0.00              
ATOM   3048  CA  VAL C  24     -14.811 -10.386 -38.991  1.00  0.00              
ATOM   3049  C   VAL C  24     -14.459  -9.382 -37.899  1.00  0.00              
ATOM   3050  O   VAL C  24     -14.323  -8.181 -38.153  1.00  0.00              
ATOM   3051  CB  VAL C  24     -13.491 -11.041 -39.454  1.00  0.00              
ATOM   3052  CG1 VAL C  24     -13.771 -12.137 -40.488  1.00  0.00              
ATOM   3053  CG2 VAL C  24     -12.568  -9.990 -40.029  1.00  0.00              
ATOM   3054  H   VAL C  24     -15.126  -9.038 -40.626  1.00  0.00              
ATOM   3055  HA  VAL C  24     -15.416 -11.126 -38.466  1.00  0.00              
ATOM   3056  HB  VAL C  24     -12.988 -11.474 -38.590  1.00  0.00              
ATOM   3057 1HG1 VAL C  24     -12.831 -12.590 -40.803  1.00  0.00              
ATOM   3058 2HG1 VAL C  24     -14.411 -12.900 -40.045  1.00  0.00              
ATOM   3059 3HG1 VAL C  24     -14.272 -11.702 -41.353  1.00  0.00              
ATOM   3060 1HG2 VAL C  24     -11.639 -10.460 -40.353  1.00  0.00              
ATOM   3061 2HG2 VAL C  24     -13.049  -9.510 -40.881  1.00  0.00              
ATOM   3062 3HG2 VAL C  24     -12.349  -9.243 -39.267  1.00  0.00              
ATOM   3063  N   THR C  25     -14.325  -9.885 -36.677  1.00  0.00              
ATOM   3064  CA  THR C  25     -13.904  -9.057 -35.567  1.00  0.00              
ATOM   3065  C   THR C  25     -12.417  -9.318 -35.358  1.00  0.00              
ATOM   3066  O   THR C  25     -12.000 -10.464 -35.187  1.00  0.00              
ATOM   3067  CB  THR C  25     -14.664  -9.412 -34.297  1.00  0.00              
ATOM   3068  OG1 THR C  25     -16.049  -9.161 -34.504  1.00  0.00              
ATOM   3069  CG2 THR C  25     -14.169  -8.576 -33.125  1.00  0.00              
ATOM   3070  H   THR C  25     -14.517 -10.864 -36.515  1.00  0.00              
ATOM   3071  HA  THR C  25     -14.050  -8.005 -35.815  1.00  0.00              
ATOM   3072  HB  THR C  25     -14.512 -10.468 -34.076  1.00  0.00              
ATOM   3073  HG1 THR C  25     -16.438  -9.890 -34.993  1.00  0.00              
ATOM   3074 1HG2 THR C  25     -14.724  -8.847 -32.228  1.00  0.00              
ATOM   3075 2HG2 THR C  25     -13.107  -8.765 -32.967  1.00  0.00              
ATOM   3076 3HG2 THR C  25     -14.322  -7.520 -33.343  1.00  0.00              
ATOM   3077  N   ILE C  26     -11.624  -8.248 -35.404  1.00  0.00              
ATOM   3078  CA  ILE C  26     -10.184  -8.317 -35.185  1.00  0.00              
ATOM   3079  C   ILE C  26      -9.846  -7.769 -33.801  1.00  0.00              
ATOM   3080  O   ILE C  26     -10.083  -6.588 -33.521  1.00  0.00              
ATOM   3081  CB  ILE C  26      -9.432  -7.470 -36.238  1.00  0.00              
ATOM   3082  CG1 ILE C  26      -9.719  -8.003 -37.645  1.00  0.00              
ATOM   3083  CG2 ILE C  26      -7.941  -7.498 -35.963  1.00  0.00              
ATOM   3084  CD1 ILE C  26      -9.202  -7.105 -38.769  1.00  0.00              
ATOM   3085  H   ILE C  26     -12.050  -7.353 -35.600  1.00  0.00              
ATOM   3086  HA  ILE C  26      -9.845  -9.352 -35.182  1.00  0.00              
ATOM   3087  HB  ILE C  26      -9.794  -6.443 -36.192  1.00  0.00              
ATOM   3088 1HG1 ILE C  26      -9.252  -8.984 -37.723  1.00  0.00              
ATOM   3089 2HG1 ILE C  26     -10.800  -8.109 -37.737  1.00  0.00              
ATOM   3090 1HG2 ILE C  26      -7.422  -6.899 -36.710  1.00  0.00              
ATOM   3091 2HG2 ILE C  26      -7.747  -7.090 -34.972  1.00  0.00              
ATOM   3092 3HG2 ILE C  26      -7.582  -8.526 -36.009  1.00  0.00              
ATOM   3093 1HD1 ILE C  26      -9.445  -7.552 -39.734  1.00  0.00              
ATOM   3094 2HD1 ILE C  26      -9.670  -6.123 -38.697  1.00  0.00              
ATOM   3095 3HD1 ILE C  26      -8.122  -6.999 -38.683  1.00  0.00              
ATOM   3096  N   ARG C  27      -9.305  -8.623 -32.935  1.00  0.00              
ATOM   3097  CA  ARG C  27      -8.971  -8.219 -31.568  1.00  0.00              
ATOM   3098  C   ARG C  27      -7.455  -8.170 -31.411  1.00  0.00              
ATOM   3099  O   ARG C  27      -6.731  -9.018 -31.943  1.00  0.00              
ATOM   3100  CB  ARG C  27      -9.622  -9.104 -30.516  1.00  0.00              
ATOM   3101  CG  ARG C  27     -11.141  -9.154 -30.572  1.00  0.00              
ATOM   3102  CD  ARG C  27     -11.807  -7.856 -30.293  1.00  0.00              
ATOM   3103  NE  ARG C  27     -11.444  -7.255 -29.019  1.00  0.00              
ATOM   3104  CZ  ARG C  27     -11.981  -7.596 -27.831  1.00  0.00              
ATOM   3105  NH1 ARG C  27     -12.928  -8.504 -27.752  1.00  0.00              
ATOM   3106  NH2 ARG C  27     -11.546  -6.976 -26.749  1.00  0.00              
ATOM   3107  H   ARG C  27      -9.121  -9.572 -33.226  1.00  0.00              
ATOM   3108  HA  ARG C  27      -9.358  -7.219 -31.374  1.00  0.00              
ATOM   3109 1HB  ARG C  27      -9.224 -10.109 -30.655  1.00  0.00              
ATOM   3110 2HB  ARG C  27      -9.312  -8.722 -29.543  1.00  0.00              
ATOM   3111 1HG  ARG C  27     -11.441  -9.477 -31.570  1.00  0.00              
ATOM   3112 2HG  ARG C  27     -11.491  -9.878 -29.836  1.00  0.00              
ATOM   3113 1HD  ARG C  27     -11.542  -7.146 -31.076  1.00  0.00              
ATOM   3114 2HD  ARG C  27     -12.886  -8.006 -30.288  1.00  0.00              
ATOM   3115  HE  ARG C  27     -10.772  -6.527 -28.819  1.00  0.00              
ATOM   3116 1HH1 ARG C  27     -13.262  -8.956 -28.591  1.00  0.00              
ATOM   3117 2HH1 ARG C  27     -13.318  -8.745 -26.852  1.00  0.00              
ATOM   3118 1HH2 ARG C  27     -10.829  -6.268 -26.829  1.00  0.00              
ATOM   3119 2HH2 ARG C  27     -11.931  -7.212 -25.846  1.00  0.00              
ATOM   3120  N   GLY C  28      -6.979  -7.173 -30.681  1.00  0.00              
ATOM   3121  CA  GLY C  28      -5.549  -7.025 -30.512  1.00  0.00              
ATOM   3122  C   GLY C  28      -5.176  -5.915 -29.551  1.00  0.00              
ATOM   3123  O   GLY C  28      -5.980  -5.511 -28.700  1.00  0.00              
ATOM   3124  H   GLY C  28      -7.598  -6.510 -30.237  1.00  0.00              
ATOM   3125 1HA  GLY C  28      -5.138  -7.958 -30.127  1.00  0.00              
ATOM   3126 2HA  GLY C  28      -5.098  -6.802 -31.478  1.00  0.00              
ATOM   3127  N   GLU C  29      -3.952  -5.424 -29.705  1.00  0.00              
ATOM   3128  CA  GLU C  29      -3.423  -4.335 -28.896  1.00  0.00              
ATOM   3129  C   GLU C  29      -2.875  -3.257 -29.801  1.00  0.00              
ATOM   3130  O   GLU C  29      -2.310  -3.553 -30.853  1.00  0.00              
ATOM   3131  CB  GLU C  29      -2.335  -4.834 -27.942  1.00  0.00              
ATOM   3132  CG  GLU C  29      -2.824  -5.824 -26.894  1.00  0.00              
ATOM   3133  CD  GLU C  29      -1.706  -6.255 -25.987  1.00  0.00              
ATOM   3134  OE1 GLU C  29      -0.598  -5.821 -26.193  1.00  0.00              
ATOM   3135  OE2 GLU C  29      -1.978  -6.928 -25.020  1.00  0.00              
ATOM   3136  H   GLU C  29      -3.370  -5.835 -30.420  1.00  0.00              
ATOM   3137  HA  GLU C  29      -4.223  -3.893 -28.302  1.00  0.00              
ATOM   3138 1HB  GLU C  29      -1.566  -5.304 -28.554  1.00  0.00              
ATOM   3139 2HB  GLU C  29      -1.920  -3.957 -27.446  1.00  0.00              
ATOM   3140 1HG  GLU C  29      -3.652  -5.447 -26.295  1.00  0.00              
ATOM   3141 2HG  GLU C  29      -3.161  -6.675 -27.484  1.00  0.00              
ATOM   3142  N   ASN C  30      -3.029  -2.009 -29.367  1.00  0.00              
ATOM   3143  CA  ASN C  30      -2.526  -0.855 -30.101  1.00  0.00              
ATOM   3144  C   ASN C  30      -3.046  -0.825 -31.528  1.00  0.00              
ATOM   3145  O   ASN C  30      -2.277  -0.578 -32.469  1.00  0.00              
ATOM   3146  CB  ASN C  30      -0.999  -0.878 -30.120  1.00  0.00              
ATOM   3147  CG  ASN C  30      -0.397  -0.821 -28.729  1.00  0.00              
ATOM   3148  OD1 ASN C  30      -0.658   0.102 -27.961  1.00  0.00              
ATOM   3149  ND2 ASN C  30       0.414  -1.819 -28.397  1.00  0.00              
ATOM   3150  H   ASN C  30      -3.516  -1.863 -28.493  1.00  0.00              
ATOM   3151  HA  ASN C  30      -2.877   0.065 -29.631  1.00  0.00              
ATOM   3152 1HB  ASN C  30      -0.460  -1.604 -30.731  1.00  0.00              
ATOM   3153 2HB  ASN C  30      -0.926   0.109 -30.579  1.00  0.00              
ATOM   3154 1HD2 ASN C  30       0.841  -1.835 -27.493  1.00  0.00              
ATOM   3155 2HD2 ASN C  30       0.599  -2.552 -29.052  1.00  0.00              
ATOM   3156  N   LEU C  31      -4.343  -1.070 -31.695  1.00  0.00              
ATOM   3157  CA  LEU C  31      -4.890  -1.128 -33.043  1.00  0.00              
ATOM   3158  C   LEU C  31      -5.381   0.241 -33.510  1.00  0.00              
ATOM   3159  O   LEU C  31      -5.970   0.365 -34.580  1.00  0.00              
ATOM   3160  CB  LEU C  31      -6.012  -2.174 -33.133  1.00  0.00              
ATOM   3161  CG  LEU C  31      -5.612  -3.613 -32.744  1.00  0.00              
ATOM   3162  CD1 LEU C  31      -6.793  -4.559 -32.973  1.00  0.00              
ATOM   3163  CD2 LEU C  31      -4.394  -4.075 -33.560  1.00  0.00              
ATOM   3164  H   LEU C  31      -4.958  -1.217 -30.908  1.00  0.00              
ATOM   3165  HA  LEU C  31      -4.109  -1.426 -33.741  1.00  0.00              
ATOM   3166 1HB  LEU C  31      -6.696  -1.766 -32.391  1.00  0.00              
ATOM   3167 2HB  LEU C  31      -6.492  -2.168 -34.111  1.00  0.00              
ATOM   3168  HG  LEU C  31      -5.313  -3.595 -31.695  1.00  0.00              
ATOM   3169 1HD1 LEU C  31      -6.505  -5.575 -32.698  1.00  0.00              
ATOM   3170 2HD1 LEU C  31      -7.637  -4.243 -32.361  1.00  0.00              
ATOM   3171 3HD1 LEU C  31      -7.078  -4.537 -34.025  1.00  0.00              
ATOM   3172 1HD2 LEU C  31      -4.127  -5.092 -33.271  1.00  0.00              
ATOM   3173 2HD2 LEU C  31      -4.637  -4.051 -34.623  1.00  0.00              
ATOM   3174 3HD2 LEU C  31      -3.552  -3.411 -33.366  1.00  0.00              
ATOM   3175  N   GLY C  32      -5.127   1.268 -32.708  1.00  0.00              
ATOM   3176  CA  GLY C  32      -5.499   2.616 -33.095  1.00  0.00              
ATOM   3177  C   GLY C  32      -6.155   3.404 -31.981  1.00  0.00              
ATOM   3178  O   GLY C  32      -6.844   2.845 -31.126  1.00  0.00              
ATOM   3179  H   GLY C  32      -4.670   1.120 -31.820  1.00  0.00              
ATOM   3180 1HA  GLY C  32      -4.606   3.157 -33.406  1.00  0.00              
ATOM   3181 2HA  GLY C  32      -6.201   2.566 -33.927  1.00  0.00              
ATOM   3182  N   THR C  33      -5.936   4.710 -31.992  1.00  0.00              
ATOM   3183  CA  THR C  33      -6.459   5.572 -30.947  1.00  0.00              
ATOM   3184  C   THR C  33      -7.836   6.100 -31.337  1.00  0.00              
ATOM   3185  O   THR C  33      -8.558   6.616 -30.501  1.00  0.00              
ATOM   3186  CB  THR C  33      -5.477   6.743 -30.662  1.00  0.00              
ATOM   3187  OG1 THR C  33      -5.354   7.571 -31.823  1.00  0.00              
ATOM   3188  CG2 THR C  33      -4.089   6.201 -30.320  1.00  0.00              
ATOM   3189  H   THR C  33      -5.396   5.118 -32.742  1.00  0.00              
ATOM   3190  HA  THR C  33      -6.586   5.000 -30.027  1.00  0.00              
ATOM   3191  HB  THR C  33      -5.857   7.328 -29.824  1.00  0.00              
ATOM   3192  HG1 THR C  33      -5.018   8.434 -31.568  1.00  0.00              
ATOM   3193 1HG2 THR C  33      -3.413   7.033 -30.123  1.00  0.00              
ATOM   3194 2HG2 THR C  33      -4.154   5.567 -29.436  1.00  0.00              
ATOM   3195 3HG2 THR C  33      -3.712   5.618 -31.158  1.00  0.00              
ATOM   3196  N   GLY C  34      -8.207   5.943 -32.604  1.00  0.00              
ATOM   3197  CA  GLY C  34      -9.502   6.412 -33.069  1.00  0.00              
ATOM   3198  C   GLY C  34      -9.689   6.120 -34.544  1.00  0.00              
ATOM   3199  O   GLY C  34      -8.746   5.697 -35.206  1.00  0.00              
ATOM   3200  H   GLY C  34      -7.584   5.491 -33.258  1.00  0.00              
ATOM   3201 1HA  GLY C  34     -10.287   5.910 -32.503  1.00  0.00              
ATOM   3202 2HA  GLY C  34      -9.571   7.487 -32.907  1.00  0.00              
ATOM   3203  N   PRO C  35     -10.891   6.349 -35.097  1.00  0.00              
ATOM   3204  CA  PRO C  35     -11.194   6.124 -36.518  1.00  0.00              
ATOM   3205  C   PRO C  35     -10.267   6.868 -37.473  1.00  0.00              
ATOM   3206  O   PRO C  35      -9.923   6.376 -38.556  1.00  0.00              
ATOM   3207  CB  PRO C  35     -12.638   6.607 -36.637  1.00  0.00              
ATOM   3208  CG  PRO C  35     -13.207   6.351 -35.272  1.00  0.00              
ATOM   3209  CD  PRO C  35     -12.081   6.789 -34.369  1.00  0.00              
ATOM   3210  HA  PRO C  35     -11.074   5.072 -36.817  1.00  0.00              
ATOM   3211 1HB  PRO C  35     -12.686   7.672 -36.905  1.00  0.00              
ATOM   3212 2HB  PRO C  35     -13.186   6.054 -37.416  1.00  0.00              
ATOM   3213 1HG  PRO C  35     -14.129   6.929 -35.109  1.00  0.00              
ATOM   3214 2HG  PRO C  35     -13.465   5.290 -35.141  1.00  0.00              
ATOM   3215 1HD  PRO C  35     -12.077   7.877 -34.208  1.00  0.00              
ATOM   3216 2HD  PRO C  35     -12.137   6.319 -33.376  1.00  0.00              
ATOM   3217  N   THR C  36      -9.847   8.052 -37.054  1.00  0.00              
ATOM   3218  CA  THR C  36      -8.943   8.871 -37.844  1.00  0.00              
ATOM   3219  C   THR C  36      -7.478   8.464 -37.734  1.00  0.00              
ATOM   3220  O   THR C  36      -6.668   8.809 -38.599  1.00  0.00              
ATOM   3221  CB  THR C  36      -9.080  10.337 -37.423  1.00  0.00              
ATOM   3222  OG1 THR C  36      -8.698  10.473 -36.053  1.00  0.00              
ATOM   3223  CG2 THR C  36     -10.515  10.786 -37.568  1.00  0.00              
ATOM   3224  H   THR C  36     -10.165   8.395 -36.158  1.00  0.00              
ATOM   3225  HA  THR C  36      -9.179   8.763 -38.903  1.00  0.00              
ATOM   3226  HB  THR C  36      -8.439  10.948 -38.058  1.00  0.00              
ATOM   3227  HG1 THR C  36      -8.479  11.390 -35.871  1.00  0.00              
ATOM   3228 1HG2 THR C  36     -10.601  11.829 -37.268  1.00  0.00              
ATOM   3229 2HG2 THR C  36     -10.826  10.679 -38.606  1.00  0.00              
ATOM   3230 3HG2 THR C  36     -11.153  10.172 -36.934  1.00  0.00              
ATOM   3231  N   ASP C  37      -7.147   7.721 -36.679  1.00  0.00              
ATOM   3232  CA  ASP C  37      -5.797   7.183 -36.499  1.00  0.00              
ATOM   3233  C   ASP C  37      -5.509   5.950 -37.365  1.00  0.00              
ATOM   3234  O   ASP C  37      -4.401   5.766 -37.871  1.00  0.00              
ATOM   3235  CB  ASP C  37      -5.569   6.840 -35.025  1.00  0.00              
ATOM   3236  CG  ASP C  37      -4.149   6.398 -34.695  1.00  0.00              
ATOM   3237  OD1 ASP C  37      -3.234   7.114 -35.023  1.00  0.00              
ATOM   3238  OD2 ASP C  37      -4.000   5.433 -33.984  1.00  0.00              
ATOM   3239  H   ASP C  37      -7.852   7.524 -35.984  1.00  0.00              
ATOM   3240  HA  ASP C  37      -5.060   7.924 -36.808  1.00  0.00              
ATOM   3241 1HB  ASP C  37      -5.869   7.635 -34.342  1.00  0.00              
ATOM   3242 2HB  ASP C  37      -6.247   5.993 -34.919  1.00  0.00              
ATOM   3243  N   LEU C  38      -6.522   5.119 -37.542  1.00  0.00              
ATOM   3244  CA  LEU C  38      -6.459   3.981 -38.459  1.00  0.00              
ATOM   3245  C   LEU C  38      -6.421   4.392 -39.939  1.00  0.00              
ATOM   3246  O   LEU C  38      -7.365   4.996 -40.447  1.00  0.00              
ATOM   3247  CB  LEU C  38      -7.665   3.076 -38.173  1.00  0.00              
ATOM   3248  CG  LEU C  38      -7.859   1.816 -39.005  1.00  0.00              
ATOM   3249  CD1 LEU C  38      -6.680   0.870 -38.775  1.00  0.00              
ATOM   3250  CD2 LEU C  38      -9.178   1.157 -38.612  1.00  0.00              
ATOM   3251  H   LEU C  38      -7.372   5.284 -37.021  1.00  0.00              
ATOM   3252  HA  LEU C  38      -5.532   3.432 -38.294  1.00  0.00              
ATOM   3253 1HB  LEU C  38      -7.428   2.784 -37.151  1.00  0.00              
ATOM   3254 2HB  LEU C  38      -8.600   3.635 -38.184  1.00  0.00              
ATOM   3255  HG  LEU C  38      -7.934   2.127 -40.048  1.00  0.00              
ATOM   3256 1HD1 LEU C  38      -6.816  -0.033 -39.371  1.00  0.00              
ATOM   3257 2HD1 LEU C  38      -5.754   1.363 -39.073  1.00  0.00              
ATOM   3258 3HD1 LEU C  38      -6.628   0.604 -37.720  1.00  0.00              
ATOM   3259 1HD2 LEU C  38      -9.324   0.254 -39.205  1.00  0.00              
ATOM   3260 2HD2 LEU C  38      -9.154   0.896 -37.553  1.00  0.00              
ATOM   3261 3HD2 LEU C  38     -10.000   1.849 -38.796  1.00  0.00              
ATOM   3262  N   ILE C  39      -5.333   4.065 -40.633  1.00  0.00              
ATOM   3263  CA  ILE C  39      -5.125   4.557 -42.000  1.00  0.00              
ATOM   3264  C   ILE C  39      -4.882   3.470 -43.031  1.00  0.00              
ATOM   3265  O   ILE C  39      -4.775   3.747 -44.229  1.00  0.00              
ATOM   3266  CB  ILE C  39      -3.925   5.522 -42.090  1.00  0.00              
ATOM   3267  CG1 ILE C  39      -2.648   4.816 -41.625  1.00  0.00              
ATOM   3268  CG2 ILE C  39      -4.200   6.762 -41.272  1.00  0.00              
ATOM   3269  CD1 ILE C  39      -1.371   5.609 -41.904  1.00  0.00              
ATOM   3270  H   ILE C  39      -4.636   3.466 -40.213  1.00  0.00              
ATOM   3271  HA  ILE C  39      -6.024   5.045 -42.373  1.00  0.00              
ATOM   3272  HB  ILE C  39      -3.766   5.795 -43.133  1.00  0.00              
ATOM   3273 1HG1 ILE C  39      -2.745   4.644 -40.553  1.00  0.00              
ATOM   3274 2HG1 ILE C  39      -2.601   3.856 -42.142  1.00  0.00              
ATOM   3275 1HG2 ILE C  39      -3.349   7.439 -41.340  1.00  0.00              
ATOM   3276 2HG2 ILE C  39      -5.090   7.261 -41.655  1.00  0.00              
ATOM   3277 3HG2 ILE C  39      -4.361   6.484 -40.230  1.00  0.00              
ATOM   3278 1HD1 ILE C  39      -0.508   5.047 -41.548  1.00  0.00              
ATOM   3279 2HD1 ILE C  39      -1.276   5.781 -42.977  1.00  0.00              
ATOM   3280 3HD1 ILE C  39      -1.417   6.567 -41.387  1.00  0.00              
ATOM   3281  N   GLY C  40      -4.783   2.235 -42.563  1.00  0.00              
ATOM   3282  CA  GLY C  40      -4.704   1.113 -43.477  1.00  0.00              
ATOM   3283  C   GLY C  40      -5.062  -0.195 -42.792  1.00  0.00              
ATOM   3284  O   GLY C  40      -4.902  -0.340 -41.580  1.00  0.00              
ATOM   3285  H   GLY C  40      -4.762   2.061 -41.568  1.00  0.00              
ATOM   3286 1HA  GLY C  40      -5.396   1.278 -44.303  1.00  0.00              
ATOM   3287 2HA  GLY C  40      -3.689   1.040 -43.864  1.00  0.00              
ATOM   3288  N   LEU C  41      -5.565  -1.139 -43.574  1.00  0.00              
ATOM   3289  CA  LEU C  41      -5.840  -2.481 -43.085  1.00  0.00              
ATOM   3290  C   LEU C  41      -5.654  -3.469 -44.231  1.00  0.00              
ATOM   3291  O   LEU C  41      -6.362  -3.427 -45.243  1.00  0.00              
ATOM   3292  CB  LEU C  41      -7.256  -2.569 -42.509  1.00  0.00              
ATOM   3293  CG  LEU C  41      -7.727  -3.920 -41.957  1.00  0.00              
ATOM   3294  CD1 LEU C  41      -6.879  -4.350 -40.769  1.00  0.00              
ATOM   3295  CD2 LEU C  41      -9.196  -3.808 -41.573  1.00  0.00              
ATOM   3296  H   LEU C  41      -5.762  -0.918 -44.540  1.00  0.00              
ATOM   3297  HA  LEU C  41      -5.127  -2.737 -42.302  1.00  0.00              
ATOM   3298 1HB  LEU C  41      -7.156  -1.865 -41.685  1.00  0.00              
ATOM   3299 2HB  LEU C  41      -8.002  -2.202 -43.214  1.00  0.00              
ATOM   3300  HG  LEU C  41      -7.642  -4.648 -42.765  1.00  0.00              
ATOM   3301 1HD1 LEU C  41      -7.234  -5.311 -40.397  1.00  0.00              
ATOM   3302 2HD1 LEU C  41      -5.838  -4.444 -41.080  1.00  0.00              
ATOM   3303 3HD1 LEU C  41      -6.958  -3.604 -39.980  1.00  0.00              
ATOM   3304 1HD2 LEU C  41      -9.543  -4.763 -41.178  1.00  0.00              
ATOM   3305 2HD2 LEU C  41      -9.315  -3.036 -40.812  1.00  0.00              
ATOM   3306 3HD2 LEU C  41      -9.783  -3.544 -42.453  1.00  0.00              
ATOM   3307  N   THR C  42      -4.673  -4.348 -44.060  1.00  0.00              
ATOM   3308  CA  THR C  42      -4.338  -5.343 -45.066  1.00  0.00              
ATOM   3309  C   THR C  42      -4.477  -6.752 -44.496  1.00  0.00              
ATOM   3310  O   THR C  42      -3.718  -7.154 -43.616  1.00  0.00              
ATOM   3311  CB  THR C  42      -2.885  -5.163 -45.562  1.00  0.00              
ATOM   3312  OG1 THR C  42      -2.730  -3.857 -46.140  1.00  0.00              
ATOM   3313  CG2 THR C  42      -2.547  -6.208 -46.602  1.00  0.00              
ATOM   3314  H   THR C  42      -4.144  -4.320 -43.201  1.00  0.00              
ATOM   3315  HA  THR C  42      -5.035  -5.272 -45.901  1.00  0.00              
ATOM   3316  HB  THR C  42      -2.208  -5.260 -44.715  1.00  0.00              
ATOM   3317  HG1 THR C  42      -2.615  -3.209 -45.441  1.00  0.00              
ATOM   3318 1HG2 THR C  42      -1.522  -6.064 -46.939  1.00  0.00              
ATOM   3319 2HG2 THR C  42      -2.654  -7.201 -46.166  1.00  0.00              
ATOM   3320 3HG2 THR C  42      -3.226  -6.109 -47.449  1.00  0.00              
ATOM   3321  N   ILE C  43      -5.456  -7.490 -45.002  1.00  0.00              
ATOM   3322  CA  ILE C  43      -5.766  -8.820 -44.493  1.00  0.00              
ATOM   3323  C   ILE C  43      -5.612  -9.783 -45.664  1.00  0.00              
ATOM   3324  O   ILE C  43      -6.342  -9.686 -46.649  1.00  0.00              
ATOM   3325  CB  ILE C  43      -7.207  -8.907 -43.967  1.00  0.00              
ATOM   3326  CG1 ILE C  43      -7.421  -7.869 -42.865  1.00  0.00              
ATOM   3327  CG2 ILE C  43      -7.484 -10.306 -43.443  1.00  0.00              
ATOM   3328  CD1 ILE C  43      -8.877  -7.743 -42.417  1.00  0.00              
ATOM   3329  H   ILE C  43      -6.003  -7.116 -45.764  1.00  0.00              
ATOM   3330  HA  ILE C  43      -5.048  -9.115 -43.728  1.00  0.00              
ATOM   3331  HB  ILE C  43      -7.896  -8.676 -44.779  1.00  0.00              
ATOM   3332 1HG1 ILE C  43      -6.803  -8.164 -42.018  1.00  0.00              
ATOM   3333 2HG1 ILE C  43      -7.075  -6.911 -43.251  1.00  0.00              
ATOM   3334 1HG2 ILE C  43      -8.508 -10.359 -43.072  1.00  0.00              
ATOM   3335 2HG2 ILE C  43      -7.352 -11.029 -44.247  1.00  0.00              
ATOM   3336 3HG2 ILE C  43      -6.793 -10.535 -42.632  1.00  0.00              
ATOM   3337 1HD1 ILE C  43      -8.953  -6.988 -41.634  1.00  0.00              
ATOM   3338 2HD1 ILE C  43      -9.494  -7.448 -43.264  1.00  0.00              
ATOM   3339 3HD1 ILE C  43      -9.223  -8.700 -42.030  1.00  0.00              
ATOM   3340  N   CYS C  44      -4.661 -10.707 -45.559  1.00  0.00              
ATOM   3341  CA  CYS C  44      -4.403 -11.647 -46.644  1.00  0.00              
ATOM   3342  C   CYS C  44      -4.025 -10.875 -47.903  1.00  0.00              
ATOM   3343  O   CYS C  44      -4.253 -11.342 -49.017  1.00  0.00              
ATOM   3344  CB  CYS C  44      -5.648 -12.486 -46.938  1.00  0.00              
ATOM   3345  SG  CYS C  44      -6.354 -13.329 -45.516  1.00  0.00              
ATOM   3346  H   CYS C  44      -4.104 -10.761 -44.718  1.00  0.00              
ATOM   3347  HA  CYS C  44      -3.650 -12.396 -46.399  1.00  0.00              
ATOM   3348 1HB  CYS C  44      -6.444 -11.854 -47.331  1.00  0.00              
ATOM   3349 2HB  CYS C  44      -5.413 -13.269 -47.658  1.00  0.00              
ATOM   3350  HG  CYS C  44      -7.353 -13.904 -46.177  1.00  0.00              
ATOM   3351  N   GLY C  45      -3.463  -9.684 -47.718  1.00  0.00              
ATOM   3352  CA  GLY C  45      -3.111  -8.845 -48.846  1.00  0.00              
ATOM   3353  C   GLY C  45      -4.229  -7.932 -49.299  1.00  0.00              
ATOM   3354  O   GLY C  45      -3.979  -6.935 -49.977  1.00  0.00              
ATOM   3355  H   GLY C  45      -3.276  -9.354 -46.781  1.00  0.00              
ATOM   3356 1HA  GLY C  45      -2.262  -8.218 -48.573  1.00  0.00              
ATOM   3357 2HA  GLY C  45      -2.838  -9.478 -49.690  1.00  0.00              
ATOM   3358  N   HIS C  46      -5.467  -8.255 -48.931  1.00  0.00              
ATOM   3359  CA  HIS C  46      -6.603  -7.456 -49.376  1.00  0.00              
ATOM   3360  C   HIS C  46      -6.761  -6.135 -48.611  1.00  0.00              
ATOM   3361  O   HIS C  46      -6.673  -6.092 -47.378  1.00  0.00              
ATOM   3362  CB  HIS C  46      -7.901  -8.249 -49.264  1.00  0.00              
ATOM   3363  CG  HIS C  46      -9.067  -7.562 -49.895  1.00  0.00              
ATOM   3364  ND1 HIS C  46      -9.315  -7.614 -51.251  1.00  0.00              
ATOM   3365  CD2 HIS C  46     -10.007  -6.739 -49.374  1.00  0.00              
ATOM   3366  CE1 HIS C  46     -10.353  -6.850 -51.537  1.00  0.00              
ATOM   3367  NE2 HIS C  46     -10.791  -6.306 -50.415  1.00  0.00              
ATOM   3368  H   HIS C  46      -5.631  -9.058 -48.339  1.00  0.00              
ATOM   3369  HA  HIS C  46      -6.460  -7.163 -50.416  1.00  0.00              
ATOM   3370 1HB  HIS C  46      -7.797  -9.214 -49.761  1.00  0.00              
ATOM   3371 2HB  HIS C  46      -8.155  -8.407 -48.217  1.00  0.00              
ATOM   3372  HD1 HIS C  46      -8.847  -8.197 -51.915  1.00  0.00              
ATOM   3373  HD2 HIS C  46     -10.210  -6.398 -48.358  1.00  0.00              
ATOM   3374  HE1 HIS C  46     -10.707  -6.756 -52.563  1.00  0.00              
ATOM   3375  N   ASN C  47      -7.013  -5.064 -49.364  1.00  0.00              
ATOM   3376  CA  ASN C  47      -7.243  -3.738 -48.798  1.00  0.00              
ATOM   3377  C   ASN C  47      -8.630  -3.707 -48.181  1.00  0.00              
ATOM   3378  O   ASN C  47      -9.625  -3.558 -48.888  1.00  0.00              
ATOM   3379  CB  ASN C  47      -7.088  -2.638 -49.833  1.00  0.00              
ATOM   3380  CG  ASN C  47      -7.163  -1.251 -49.256  1.00  0.00              
ATOM   3381  OD1 ASN C  47      -7.746  -1.031 -48.190  1.00  0.00              
ATOM   3382  ND2 ASN C  47      -6.646  -0.304 -49.997  1.00  0.00              
ATOM   3383  H   ASN C  47      -7.045  -5.184 -50.366  1.00  0.00              
ATOM   3384  HA  ASN C  47      -6.515  -3.541 -48.009  1.00  0.00              
ATOM   3385 1HB  ASN C  47      -6.287  -2.676 -50.572  1.00  0.00              
ATOM   3386 2HB  ASN C  47      -8.038  -2.870 -50.314  1.00  0.00              
ATOM   3387 1HD2 ASN C  47      -6.659   0.644 -49.676  1.00  0.00              
ATOM   3388 2HD2 ASN C  47      -6.237  -0.527 -50.882  1.00  0.00              
ATOM   3389  N   CYS C  48      -8.693  -3.838 -46.862  1.00  0.00              
ATOM   3390  CA  CYS C  48      -9.975  -3.885 -46.162  1.00  0.00              
ATOM   3391  C   CYS C  48     -10.305  -2.567 -45.461  1.00  0.00              
ATOM   3392  O   CYS C  48     -11.331  -2.457 -44.795  1.00  0.00              
ATOM   3393  CB  CYS C  48      -9.747  -4.994 -45.134  1.00  0.00              
ATOM   3394  SG  CYS C  48      -9.410  -6.621 -45.848  1.00  0.00              
ATOM   3395  H   CYS C  48      -7.838  -3.909 -46.330  1.00  0.00              
ATOM   3396  HA  CYS C  48     -10.810  -4.167 -46.803  1.00  0.00              
ATOM   3397 1HB  CYS C  48      -8.886  -4.755 -44.507  1.00  0.00              
ATOM   3398 2HB  CYS C  48     -10.630  -5.115 -44.508  1.00  0.00              
ATOM   3399  HG  CYS C  48     -10.678  -6.920 -46.115  1.00  0.00              
ATOM   3400  N   LEU C  49      -9.444  -1.572 -45.618  1.00  0.00              
ATOM   3401  CA  LEU C  49      -9.681  -0.266 -45.000  1.00  0.00              
ATOM   3402  C   LEU C  49     -11.069   0.338 -45.247  1.00  0.00              
ATOM   3403  O   LEU C  49     -11.667   0.914 -44.341  1.00  0.00              
ATOM   3404  CB  LEU C  49      -8.601   0.731 -45.437  1.00  0.00              
ATOM   3405  CG  LEU C  49      -8.735   2.116 -44.788  1.00  0.00              
ATOM   3406  CD1 LEU C  49      -8.530   2.007 -43.274  1.00  0.00              
ATOM   3407  CD2 LEU C  49      -7.736   3.053 -45.385  1.00  0.00              
ATOM   3408  H   LEU C  49      -8.609  -1.712 -46.169  1.00  0.00              
ATOM   3409  HA  LEU C  49      -9.628  -0.359 -43.916  1.00  0.00              
ATOM   3410 1HB  LEU C  49      -7.720   0.214 -45.057  1.00  0.00              
ATOM   3411 2HB  LEU C  49      -8.536   0.806 -46.522  1.00  0.00              
ATOM   3412  HG  LEU C  49      -9.729   2.491 -45.032  1.00  0.00              
ATOM   3413 1HD1 LEU C  49      -8.626   2.994 -42.821  1.00  0.00              
ATOM   3414 2HD1 LEU C  49      -9.280   1.339 -42.851  1.00  0.00              
ATOM   3415 3HD1 LEU C  49      -7.535   1.610 -43.069  1.00  0.00              
ATOM   3416 1HD2 LEU C  49      -7.836   4.034 -44.922  1.00  0.00              
ATOM   3417 2HD2 LEU C  49      -6.729   2.671 -45.211  1.00  0.00              
ATOM   3418 3HD2 LEU C  49      -7.911   3.139 -46.458  1.00  0.00              
ATOM   3419  N   LEU C  50     -11.592   0.193 -46.462  1.00  0.00              
ATOM   3420  CA  LEU C  50     -12.923   0.711 -46.781  1.00  0.00              
ATOM   3421  C   LEU C  50     -14.084   0.123 -45.986  1.00  0.00              
ATOM   3422  O   LEU C  50     -15.164   0.718 -45.936  1.00  0.00              
ATOM   3423  CB  LEU C  50     -13.189   0.506 -48.277  1.00  0.00              
ATOM   3424  CG  LEU C  50     -12.300   1.331 -49.217  1.00  0.00              
ATOM   3425  CD1 LEU C  50     -12.579   0.953 -50.666  1.00  0.00              
ATOM   3426  CD2 LEU C  50     -12.555   2.813 -48.988  1.00  0.00              
ATOM   3427  H   LEU C  50     -11.065  -0.283 -47.180  1.00  0.00              
ATOM   3428  HA  LEU C  50     -12.968   1.773 -46.544  1.00  0.00              
ATOM   3429 1HB  LEU C  50     -12.938  -0.551 -48.359  1.00  0.00              
ATOM   3430 2HB  LEU C  50     -14.240   0.650 -48.525  1.00  0.00              
ATOM   3431  HG  LEU C  50     -11.264   1.126 -48.947  1.00  0.00              
ATOM   3432 1HD1 LEU C  50     -11.944   1.544 -51.325  1.00  0.00              
ATOM   3433 2HD1 LEU C  50     -12.367  -0.107 -50.813  1.00  0.00              
ATOM   3434 3HD1 LEU C  50     -13.625   1.150 -50.897  1.00  0.00              
ATOM   3435 1HD2 LEU C  50     -11.922   3.398 -49.655  1.00  0.00              
ATOM   3436 2HD2 LEU C  50     -13.603   3.038 -49.189  1.00  0.00              
ATOM   3437 3HD2 LEU C  50     -12.323   3.067 -47.953  1.00  0.00              
ATOM   3438  N   THR C  51     -13.877  -1.037 -45.373  1.00  0.00              
ATOM   3439  CA  THR C  51     -14.900  -1.623 -44.509  1.00  0.00              
ATOM   3440  C   THR C  51     -14.473  -1.606 -43.037  1.00  0.00              
ATOM   3441  O   THR C  51     -15.229  -2.000 -42.153  1.00  0.00              
ATOM   3442  CB  THR C  51     -15.188  -3.078 -44.923  1.00  0.00              
ATOM   3443  OG1 THR C  51     -13.998  -3.861 -44.760  1.00  0.00              
ATOM   3444  CG2 THR C  51     -15.626  -3.129 -46.385  1.00  0.00              
ATOM   3445  H   THR C  51     -13.003  -1.526 -45.501  1.00  0.00              
ATOM   3446  HA  THR C  51     -15.814  -1.031 -44.565  1.00  0.00              
ATOM   3447  HB  THR C  51     -15.979  -3.477 -44.288  1.00  0.00              
ATOM   3448  HG1 THR C  51     -13.415  -3.718 -45.509  1.00  0.00              
ATOM   3449 1HG2 THR C  51     -15.828  -4.160 -46.667  1.00  0.00              
ATOM   3450 2HG2 THR C  51     -16.530  -2.533 -46.514  1.00  0.00              
ATOM   3451 3HG2 THR C  51     -14.834  -2.727 -47.015  1.00  0.00              
ATOM   3452  N   ALA C  52     -13.254  -1.148 -42.787  1.00  0.00              
ATOM   3453  CA  ALA C  52     -12.707  -1.117 -41.436  1.00  0.00              
ATOM   3454  C   ALA C  52     -13.421  -0.110 -40.536  1.00  0.00              
ATOM   3455  O   ALA C  52     -13.499   1.077 -40.855  1.00  0.00              
ATOM   3456  CB  ALA C  52     -11.235  -0.790 -41.495  1.00  0.00              
ATOM   3457  H   ALA C  52     -12.691  -0.811 -43.554  1.00  0.00              
ATOM   3458  HA  ALA C  52     -12.851  -2.096 -40.978  1.00  0.00              
ATOM   3459 1HB  ALA C  52     -10.828  -0.767 -40.484  1.00  0.00              
ATOM   3460 2HB  ALA C  52     -10.716  -1.550 -42.078  1.00  0.00              
ATOM   3461 3HB  ALA C  52     -11.098   0.184 -41.962  1.00  0.00              
ATOM   3462  N   GLU C  53     -13.937  -0.595 -39.413  1.00  0.00              
ATOM   3463  CA  GLU C  53     -14.561   0.263 -38.421  1.00  0.00              
ATOM   3464  C   GLU C  53     -13.840   0.120 -37.079  1.00  0.00              
ATOM   3465  O   GLU C  53     -13.868  -0.936 -36.457  1.00  0.00              
ATOM   3466  CB  GLU C  53     -16.046  -0.075 -38.272  1.00  0.00              
ATOM   3467  CG  GLU C  53     -16.794   0.802 -37.277  1.00  0.00              
ATOM   3468  CD  GLU C  53     -18.247   0.425 -37.201  1.00  0.00              
ATOM   3469  OE1 GLU C  53     -18.631  -0.519 -37.849  1.00  0.00              
ATOM   3470  OE2 GLU C  53     -18.950   1.005 -36.408  1.00  0.00              
ATOM   3471  H   GLU C  53     -13.892  -1.590 -39.245  1.00  0.00              
ATOM   3472  HA  GLU C  53     -14.472   1.306 -38.725  1.00  0.00              
ATOM   3473 1HB  GLU C  53     -16.498   0.031 -39.259  1.00  0.00              
ATOM   3474 2HB  GLU C  53     -16.107  -1.116 -37.955  1.00  0.00              
ATOM   3475 1HG  GLU C  53     -16.363   0.789 -36.277  1.00  0.00              
ATOM   3476 2HG  GLU C  53     -16.702   1.802 -37.698  1.00  0.00              
ATOM   3477  N   TRP C  54     -13.179   1.191 -36.654  1.00  0.00              
ATOM   3478  CA  TRP C  54     -12.510   1.228 -35.358  1.00  0.00              
ATOM   3479  C   TRP C  54     -13.571   1.162 -34.264  1.00  0.00              
ATOM   3480  O   TRP C  54     -14.497   1.977 -34.248  1.00  0.00              
ATOM   3481  CB  TRP C  54     -11.717   2.534 -35.228  1.00  0.00              
ATOM   3482  CG  TRP C  54     -10.976   2.685 -33.932  1.00  0.00              
ATOM   3483  CD1 TRP C  54      -9.710   2.250 -33.655  1.00  0.00              
ATOM   3484  CD2 TRP C  54     -11.460   3.299 -32.731  1.00  0.00              
ATOM   3485  NE1 TRP C  54      -9.377   2.555 -32.356  1.00  0.00              
ATOM   3486  CE2 TRP C  54     -10.433   3.200 -31.767  1.00  0.00              
ATOM   3487  CE3 TRP C  54     -12.663   3.920 -32.376  1.00  0.00              
ATOM   3488  CZ2 TRP C  54     -10.570   3.702 -30.469  1.00  0.00              
ATOM   3489  CZ3 TRP C  54     -12.802   4.417 -31.083  1.00  0.00              
ATOM   3490  CH2 TRP C  54     -11.763   4.307 -30.147  1.00  0.00              
ATOM   3491  H   TRP C  54     -13.142   2.005 -37.250  1.00  0.00              
ATOM   3492  HA  TRP C  54     -11.856   0.363 -35.255  1.00  0.00              
ATOM   3493 1HB  TRP C  54     -10.967   2.601 -36.016  1.00  0.00              
ATOM   3494 2HB  TRP C  54     -12.389   3.390 -35.295  1.00  0.00              
ATOM   3495  HD1 TRP C  54      -9.174   1.751 -34.460  1.00  0.00              
ATOM   3496  HE1 TRP C  54      -8.498   2.337 -31.909  1.00  0.00              
ATOM   3497  HE3 TRP C  54     -13.498   4.037 -33.066  1.00  0.00              
ATOM   3498  HZ2 TRP C  54      -9.737   3.598 -29.773  1.00  0.00              
ATOM   3499  HZ3 TRP C  54     -13.744   4.895 -30.817  1.00  0.00              
ATOM   3500  HH2 TRP C  54     -11.905   4.709 -29.143  1.00  0.00              
ATOM   3501  N   MET C  55     -13.450   0.191 -33.364  1.00  0.00              
ATOM   3502  CA  MET C  55     -14.399   0.049 -32.260  1.00  0.00              
ATOM   3503  C   MET C  55     -13.745   0.536 -30.961  1.00  0.00              
ATOM   3504  O   MET C  55     -14.347   1.285 -30.188  1.00  0.00              
ATOM   3505  CB  MET C  55     -14.856  -1.402 -32.126  1.00  0.00              
ATOM   3506  CG  MET C  55     -15.527  -1.968 -33.369  1.00  0.00              
ATOM   3507  SD  MET C  55     -17.001  -1.044 -33.845  1.00  0.00              
ATOM   3508  CE  MET C  55     -18.113  -1.467 -32.508  1.00  0.00              
ATOM   3509  H   MET C  55     -12.686  -0.465 -33.445  1.00  0.00              
ATOM   3510  HA  MET C  55     -15.275   0.670 -32.441  1.00  0.00              
ATOM   3511 1HB  MET C  55     -13.971  -1.992 -31.890  1.00  0.00              
ATOM   3512 2HB  MET C  55     -15.553  -1.440 -31.288  1.00  0.00              
ATOM   3513 1HG  MET C  55     -14.807  -1.940 -34.187  1.00  0.00              
ATOM   3514 2HG  MET C  55     -15.805  -3.002 -33.164  1.00  0.00              
ATOM   3515 1HE  MET C  55     -19.072  -0.971 -32.659  1.00  0.00              
ATOM   3516 2HE  MET C  55     -18.262  -2.547 -32.487  1.00  0.00              
ATOM   3517 3HE  MET C  55     -17.682  -1.143 -31.560  1.00  0.00              
ATOM   3518  N   SER C  56     -12.516   0.086 -30.729  1.00  0.00              
ATOM   3519  CA  SER C  56     -11.728   0.502 -29.570  1.00  0.00              
ATOM   3520  C   SER C  56     -10.272   0.295 -29.940  1.00  0.00              
ATOM   3521  O   SER C  56      -9.974  -0.170 -31.035  1.00  0.00              
ATOM   3522  CB  SER C  56     -12.039  -0.360 -28.353  1.00  0.00              
ATOM   3523  OG  SER C  56     -11.472  -1.653 -28.508  1.00  0.00              
ATOM   3524  H   SER C  56     -12.116  -0.569 -31.385  1.00  0.00              
ATOM   3525  HA  SER C  56     -11.948   1.518 -29.240  1.00  0.00              
ATOM   3526 1HB  SER C  56     -11.624   0.122 -27.469  1.00  0.00              
ATOM   3527 2HB  SER C  56     -13.121  -0.439 -28.248  1.00  0.00              
ATOM   3528  HG  SER C  56     -12.037  -2.184 -29.074  1.00  0.00              
ATOM   3529  N   ALA C  57      -9.368   0.623 -29.019  1.00  0.00              
ATOM   3530  CA  ALA C  57      -7.943   0.426 -29.265  1.00  0.00              
ATOM   3531  C   ALA C  57      -7.583  -1.067 -29.355  1.00  0.00              
ATOM   3532  O   ALA C  57      -6.485  -1.422 -29.787  1.00  0.00              
ATOM   3533  CB  ALA C  57      -7.118   1.112 -28.159  1.00  0.00              
ATOM   3534  H   ALA C  57      -9.665   1.014 -28.136  1.00  0.00              
ATOM   3535  HA  ALA C  57      -7.690   0.873 -30.227  1.00  0.00              
ATOM   3536 1HB  ALA C  57      -6.056   0.961 -28.351  1.00  0.00              
ATOM   3537 2HB  ALA C  57      -7.336   2.181 -28.150  1.00  0.00              
ATOM   3538 3HB  ALA C  57      -7.377   0.681 -27.193  1.00  0.00              
ATOM   3539  N   SER C  58      -8.508  -1.938 -28.955  1.00  0.00              
ATOM   3540  CA  SER C  58      -8.275  -3.381 -29.030  1.00  0.00              
ATOM   3541  C   SER C  58      -9.188  -4.047 -30.051  1.00  0.00              
ATOM   3542  O   SER C  58      -9.165  -5.276 -30.212  1.00  0.00              
ATOM   3543  CB  SER C  58      -8.528  -4.033 -27.668  1.00  0.00              
ATOM   3544  OG  SER C  58      -9.894  -3.902 -27.310  1.00  0.00              
ATOM   3545  H   SER C  58      -9.387  -1.601 -28.592  1.00  0.00              
ATOM   3546  HA  SER C  58      -7.237  -3.641 -29.244  1.00  0.00              
ATOM   3547 1HB  SER C  58      -8.259  -5.087 -27.732  1.00  0.00              
ATOM   3548 2HB  SER C  58      -7.899  -3.543 -26.925  1.00  0.00              
ATOM   3549  HG  SER C  58     -10.207  -3.028 -27.559  1.00  0.00              
ATOM   3550  N   LYS C  59      -9.976  -3.255 -30.767  1.00  0.00              
ATOM   3551  CA  LYS C  59     -10.972  -3.861 -31.637  1.00  0.00              
ATOM   3552  C   LYS C  59     -11.290  -3.121 -32.927  1.00  0.00              
ATOM   3553  O   LYS C  59     -11.628  -1.934 -32.914  1.00  0.00              
ATOM   3554  CB  LYS C  59     -12.262  -4.053 -30.832  1.00  0.00              
ATOM   3555  CG  LYS C  59     -13.384  -4.800 -31.562  1.00  0.00              
ATOM   3556  CD  LYS C  59     -14.583  -4.996 -30.631  1.00  0.00              
ATOM   3557  CE  LYS C  59     -15.747  -5.639 -31.352  1.00  0.00              
ATOM   3558  NZ  LYS C  59     -16.906  -5.898 -30.436  1.00  0.00              
ATOM   3559  H   LYS C  59      -9.906  -2.248 -30.725  1.00  0.00              
ATOM   3560  HA  LYS C  59     -10.616  -4.830 -31.988  1.00  0.00              
ATOM   3561 1HB  LYS C  59     -11.997  -4.606 -29.930  1.00  0.00              
ATOM   3562 2HB  LYS C  59     -12.618  -3.061 -30.556  1.00  0.00              
ATOM   3563 1HG  LYS C  59     -13.679  -4.214 -32.434  1.00  0.00              
ATOM   3564 2HG  LYS C  59     -13.002  -5.768 -31.887  1.00  0.00              
ATOM   3565 1HD  LYS C  59     -14.276  -5.630 -29.799  1.00  0.00              
ATOM   3566 2HD  LYS C  59     -14.889  -4.021 -30.251  1.00  0.00              
ATOM   3567 1HE  LYS C  59     -16.063  -4.975 -32.154  1.00  0.00              
ATOM   3568 2HE  LYS C  59     -15.406  -6.584 -31.777  1.00  0.00              
ATOM   3569 1HZ  LYS C  59     -17.656  -6.329 -30.958  1.00  0.00              
ATOM   3570 2HZ  LYS C  59     -16.616  -6.518 -29.692  1.00  0.00              
ATOM   3571 3HZ  LYS C  59     -17.224  -5.025 -30.044  1.00  0.00              
ATOM   3572  N   ILE C  60     -11.188  -3.846 -34.033  1.00  0.00              
ATOM   3573  CA  ILE C  60     -11.531  -3.329 -35.348  1.00  0.00              
ATOM   3574  C   ILE C  60     -12.421  -4.372 -36.008  1.00  0.00              
ATOM   3575  O   ILE C  60     -12.091  -5.559 -36.018  1.00  0.00              
ATOM   3576  CB  ILE C  60     -10.296  -3.145 -36.248  1.00  0.00              
ATOM   3577  CG1 ILE C  60      -9.335  -2.123 -35.631  1.00  0.00              
ATOM   3578  CG2 ILE C  60     -10.736  -2.679 -37.634  1.00  0.00              
ATOM   3579  CD1 ILE C  60      -8.015  -1.996 -36.406  1.00  0.00              
ATOM   3580  H   ILE C  60     -10.857  -4.796 -33.950  1.00  0.00              
ATOM   3581  HA  ILE C  60     -12.111  -2.411 -35.260  1.00  0.00              
ATOM   3582  HB  ILE C  60      -9.769  -4.096 -36.327  1.00  0.00              
ATOM   3583 1HG1 ILE C  60      -9.849  -1.162 -35.615  1.00  0.00              
ATOM   3584 2HG1 ILE C  60      -9.135  -2.443 -34.608  1.00  0.00              
ATOM   3585 1HG2 ILE C  60      -9.860  -2.548 -38.269  1.00  0.00              
ATOM   3586 2HG2 ILE C  60     -11.398  -3.422 -38.076  1.00  0.00              
ATOM   3587 3HG2 ILE C  60     -11.265  -1.729 -37.548  1.00  0.00              
ATOM   3588 1HD1 ILE C  60      -7.375  -1.259 -35.921  1.00  0.00              
ATOM   3589 2HD1 ILE C  60      -7.508  -2.962 -36.422  1.00  0.00              
ATOM   3590 3HD1 ILE C  60      -8.221  -1.680 -37.428  1.00  0.00              
ATOM   3591  N   VAL C  61     -13.561  -3.937 -36.536  1.00  0.00              
ATOM   3592  CA  VAL C  61     -14.458  -4.846 -37.237  1.00  0.00              
ATOM   3593  C   VAL C  61     -14.455  -4.461 -38.717  1.00  0.00              
ATOM   3594  O   VAL C  61     -14.572  -3.282 -39.058  1.00  0.00              
ATOM   3595  CB  VAL C  61     -15.895  -4.795 -36.683  1.00  0.00              
ATOM   3596  CG1 VAL C  61     -16.811  -5.697 -37.496  1.00  0.00              
ATOM   3597  CG2 VAL C  61     -15.914  -5.201 -35.217  1.00  0.00              
ATOM   3598  H   VAL C  61     -13.814  -2.963 -36.452  1.00  0.00              
ATOM   3599  HA  VAL C  61     -14.106  -5.876 -37.175  1.00  0.00              
ATOM   3600  HB  VAL C  61     -16.257  -3.769 -36.732  1.00  0.00              
ATOM   3601 1HG1 VAL C  61     -17.822  -5.648 -37.091  1.00  0.00              
ATOM   3602 2HG1 VAL C  61     -16.821  -5.364 -38.535  1.00  0.00              
ATOM   3603 3HG1 VAL C  61     -16.450  -6.724 -37.447  1.00  0.00              
ATOM   3604 1HG2 VAL C  61     -16.936  -5.160 -34.841  1.00  0.00              
ATOM   3605 2HG2 VAL C  61     -15.532  -6.217 -35.117  1.00  0.00              
ATOM   3606 3HG2 VAL C  61     -15.289  -4.519 -34.641  1.00  0.00              
ATOM   3607  N   CYS C  62     -14.296  -5.448 -39.589  1.00  0.00              
ATOM   3608  CA  CYS C  62     -14.202  -5.182 -41.021  1.00  0.00              
ATOM   3609  C   CYS C  62     -14.688  -6.386 -41.818  1.00  0.00              
ATOM   3610  O   CYS C  62     -15.103  -7.398 -41.250  1.00  0.00              
ATOM   3611  CB  CYS C  62     -12.703  -4.962 -41.230  1.00  0.00              
ATOM   3612  SG  CYS C  62     -11.686  -6.436 -40.973  1.00  0.00              
ATOM   3613  H   CYS C  62     -14.239  -6.402 -39.261  1.00  0.00              
ATOM   3614  HA  CYS C  62     -14.732  -4.281 -41.330  1.00  0.00              
ATOM   3615 1HB  CYS C  62     -12.509  -4.636 -42.253  1.00  0.00              
ATOM   3616 2HB  CYS C  62     -12.331  -4.212 -40.533  1.00  0.00              
ATOM   3617  HG  CYS C  62     -11.927  -6.980 -42.162  1.00  0.00              
ATOM   3618  N   ARG C  63     -14.649  -6.260 -43.138  1.00  0.00              
ATOM   3619  CA  ARG C  63     -15.004  -7.365 -44.016  1.00  0.00              
ATOM   3620  C   ARG C  63     -13.784  -7.763 -44.814  1.00  0.00              
ATOM   3621  O   ARG C  63     -13.069  -6.913 -45.329  1.00  0.00              
ATOM   3622  CB  ARG C  63     -16.156  -6.968 -44.946  1.00  0.00              
ATOM   3623  CG  ARG C  63     -17.489  -6.908 -44.215  1.00  0.00              
ATOM   3624  CD  ARG C  63     -18.629  -6.519 -45.119  1.00  0.00              
ATOM   3625  NE  ARG C  63     -19.886  -6.423 -44.381  1.00  0.00              
ATOM   3626  CZ  ARG C  63     -20.713  -7.443 -44.180  1.00  0.00              
ATOM   3627  NH1 ARG C  63     -20.418  -8.643 -44.662  1.00  0.00              
ATOM   3628  NH2 ARG C  63     -21.837  -7.266 -43.499  1.00  0.00              
ATOM   3629  H   ARG C  63     -14.368  -5.379 -43.545  1.00  0.00              
ATOM   3630  HA  ARG C  63     -15.316  -8.224 -43.421  1.00  0.00              
ATOM   3631 1HB  ARG C  63     -15.905  -5.995 -45.366  1.00  0.00              
ATOM   3632 2HB  ARG C  63     -16.190  -7.710 -45.743  1.00  0.00              
ATOM   3633 1HG  ARG C  63     -17.697  -7.891 -43.791  1.00  0.00              
ATOM   3634 2HG  ARG C  63     -17.411  -6.175 -43.412  1.00  0.00              
ATOM   3635 1HD  ARG C  63     -18.408  -5.553 -45.571  1.00  0.00              
ATOM   3636 2HD  ARG C  63     -18.734  -7.271 -45.900  1.00  0.00              
ATOM   3637  HE  ARG C  63     -20.309  -5.622 -43.931  1.00  0.00              
ATOM   3638 1HH1 ARG C  63     -19.562  -8.779 -45.182  1.00  0.00              
ATOM   3639 2HH1 ARG C  63     -21.048  -9.415 -44.508  1.00  0.00              
ATOM   3640 1HH2 ARG C  63     -22.064  -6.352 -43.131  1.00  0.00              
ATOM   3641 2HH2 ARG C  63     -22.462  -8.045 -43.350  1.00  0.00              
ATOM   3642  N   VAL C  64     -13.533  -9.063 -44.888  1.00  0.00              
ATOM   3643  CA  VAL C  64     -12.371  -9.561 -45.598  1.00  0.00              
ATOM   3644  C   VAL C  64     -12.751  -9.889 -47.032  1.00  0.00              
ATOM   3645  O   VAL C  64     -13.691 -10.647 -47.281  1.00  0.00              
ATOM   3646  CB  VAL C  64     -11.777 -10.812 -44.924  1.00  0.00              
ATOM   3647  CG1 VAL C  64     -10.568 -11.313 -45.700  1.00  0.00              
ATOM   3648  CG2 VAL C  64     -11.394 -10.510 -43.483  1.00  0.00              
ATOM   3649  H   VAL C  64     -14.158  -9.720 -44.444  1.00  0.00              
ATOM   3650  HA  VAL C  64     -11.590  -8.803 -45.663  1.00  0.00              
ATOM   3651  HB  VAL C  64     -12.538 -11.592 -44.893  1.00  0.00              
ATOM   3652 1HG1 VAL C  64     -10.161 -12.198 -45.210  1.00  0.00              
ATOM   3653 2HG1 VAL C  64     -10.868 -11.568 -46.716  1.00  0.00              
ATOM   3654 3HG1 VAL C  64      -9.807 -10.534 -45.730  1.00  0.00              
ATOM   3655 1HG2 VAL C  64     -10.977 -11.405 -43.021  1.00  0.00              
ATOM   3656 2HG2 VAL C  64     -10.652  -9.712 -43.464  1.00  0.00              
ATOM   3657 3HG2 VAL C  64     -12.280 -10.196 -42.929  1.00  0.00              
ATOM   3658  N   GLY C  65     -12.024  -9.293 -47.969  1.00  0.00              
ATOM   3659  CA  GLY C  65     -12.321  -9.472 -49.375  1.00  0.00              
ATOM   3660  C   GLY C  65     -11.391 -10.513 -49.964  1.00  0.00              
ATOM   3661  O   GLY C  65     -10.832 -11.331 -49.241  1.00  0.00              
ATOM   3662  H   GLY C  65     -11.248  -8.704 -47.701  1.00  0.00              
ATOM   3663 1HA  GLY C  65     -13.355  -9.799 -49.482  1.00  0.00              
ATOM   3664 2HA  GLY C  65     -12.186  -8.522 -49.891  1.00  0.00              
ATOM   3665  N   GLN C  66     -11.221 -10.480 -51.279  1.00  0.00              
ATOM   3666  CA  GLN C  66     -10.409 -11.466 -51.985  1.00  0.00              
ATOM   3667  C   GLN C  66      -8.924 -11.249 -51.722  1.00  0.00              
ATOM   3668  O   GLN C  66      -8.410 -10.141 -51.860  1.00  0.00              
ATOM   3669  CB  GLN C  66     -10.680 -11.406 -53.491  1.00  0.00              
ATOM   3670  CG  GLN C  66      -9.901 -12.425 -54.305  1.00  0.00              
ATOM   3671  CD  GLN C  66     -10.309 -12.432 -55.766  1.00  0.00              
ATOM   3672  OE1 GLN C  66     -11.236 -11.725 -56.170  1.00  0.00              
ATOM   3673  NE2 GLN C  66      -9.621 -13.237 -56.568  1.00  0.00              
ATOM   3674  H   GLN C  66     -11.669  -9.743 -51.806  1.00  0.00              
ATOM   3675  HA  GLN C  66     -10.646 -12.465 -51.618  1.00  0.00              
ATOM   3676 1HB  GLN C  66     -11.750 -11.567 -53.625  1.00  0.00              
ATOM   3677 2HB  GLN C  66     -10.421 -10.400 -53.817  1.00  0.00              
ATOM   3678 1HG  GLN C  66      -8.816 -12.510 -54.261  1.00  0.00              
ATOM   3679 2HG  GLN C  66     -10.353 -13.290 -53.816  1.00  0.00              
ATOM   3680 1HE2 GLN C  66      -9.845 -13.285 -57.543  1.00  0.00              
ATOM   3681 2HE2 GLN C  66      -8.878 -13.796 -56.198  1.00  0.00              
ATOM   3682  N   ALA C  67      -8.239 -12.316 -51.331  1.00  0.00              
ATOM   3683  CA  ALA C  67      -6.816 -12.251 -51.021  1.00  0.00              
ATOM   3684  C   ALA C  67      -5.870 -11.991 -52.190  1.00  0.00              
ATOM   3685  O   ALA C  67      -6.125 -12.393 -53.326  1.00  0.00              
ATOM   3686  CB  ALA C  67      -6.392 -13.526 -50.307  1.00  0.00              
ATOM   3687  H   ALA C  67      -8.721 -13.200 -51.248  1.00  0.00              
ATOM   3688  HA  ALA C  67      -6.642 -11.409 -50.351  1.00  0.00              
ATOM   3689 1HB  ALA C  67      -5.328 -13.476 -50.076  1.00  0.00              
ATOM   3690 2HB  ALA C  67      -6.961 -13.633 -49.383  1.00  0.00              
ATOM   3691 3HB  ALA C  67      -6.583 -14.383 -50.950  1.00  0.00              
ATOM   3692  N   LYS C  68      -4.779 -11.299 -51.882  1.00  0.00              
ATOM   3693  CA  LYS C  68      -3.800 -10.868 -52.872  1.00  0.00              
ATOM   3694  C   LYS C  68      -2.531 -11.620 -52.507  1.00  0.00              
ATOM   3695  O   LYS C  68      -1.677 -11.882 -53.354  1.00  0.00              
ATOM   3696  CB  LYS C  68      -3.585  -9.353 -52.857  1.00  0.00              
ATOM   3697  CG  LYS C  68      -4.823  -8.539 -53.207  1.00  0.00              
ATOM   3698  CD  LYS C  68      -4.501  -7.055 -53.300  1.00  0.00              
ATOM   3699  CE  LYS C  68      -5.745  -6.236 -53.611  1.00  0.00              
ATOM   3700  NZ  LYS C  68      -5.450  -4.780 -53.684  1.00  0.00              
ATOM   3701  H   LYS C  68      -4.630 -11.068 -50.910  1.00  0.00              
ATOM   3702  HA  LYS C  68      -4.140 -11.144 -53.871  1.00  0.00              
ATOM   3703 1HB  LYS C  68      -3.248  -9.088 -51.855  1.00  0.00              
ATOM   3704 2HB  LYS C  68      -2.794  -9.136 -53.575  1.00  0.00              
ATOM   3705 1HG  LYS C  68      -5.208  -8.889 -54.166  1.00  0.00              
ATOM   3706 2HG  LYS C  68      -5.574  -8.700 -52.434  1.00  0.00              
ATOM   3707 1HD  LYS C  68      -4.081  -6.731 -52.348  1.00  0.00              
ATOM   3708 2HD  LYS C  68      -3.764  -6.908 -54.089  1.00  0.00              
ATOM   3709 1HE  LYS C  68      -6.146  -6.573 -54.567  1.00  0.00              
ATOM   3710 2HE  LYS C  68      -6.479  -6.418 -52.826  1.00  0.00              
ATOM   3711 1HZ  LYS C  68      -6.299  -4.274 -53.891  1.00  0.00              
ATOM   3712 2HZ  LYS C  68      -5.079  -4.467 -52.798  1.00  0.00              
ATOM   3713 3HZ  LYS C  68      -4.771  -4.610 -54.412  1.00  0.00              
ATOM   3714  N   ASN C  69      -2.438 -11.966 -51.225  1.00  0.00              
ATOM   3715  CA  ASN C  69      -1.306 -12.688 -50.650  1.00  0.00              
ATOM   3716  C   ASN C  69      -1.753 -14.102 -50.316  1.00  0.00              
ATOM   3717  O   ASN C  69      -2.932 -14.339 -50.057  1.00  0.00              
ATOM   3718  CB  ASN C  69      -0.745 -11.995 -49.422  1.00  0.00              
ATOM   3719  CG  ASN C  69      -0.060 -10.691 -49.722  1.00  0.00              
ATOM   3720  OD1 ASN C  69       0.444 -10.472 -50.830  1.00  0.00              
ATOM   3721  ND2 ASN C  69       0.033  -9.858 -48.718  1.00  0.00              
ATOM   3722  H   ASN C  69      -3.209 -11.704 -50.629  1.00  0.00              
ATOM   3723  HA  ASN C  69      -0.497 -12.751 -51.380  1.00  0.00              
ATOM   3724 1HB  ASN C  69      -1.348 -11.883 -48.520  1.00  0.00              
ATOM   3725 2HB  ASN C  69       0.014 -12.760 -49.258  1.00  0.00              
ATOM   3726 1HD2 ASN C  69       0.477  -8.970 -48.845  1.00  0.00              
ATOM   3727 2HD2 ASN C  69      -0.339 -10.107 -47.825  1.00  0.00              
ATOM   3728  N   ASP C  70      -0.806 -15.034 -50.308  1.00  0.00              
ATOM   3729  CA  ASP C  70      -1.109 -16.416 -49.954  1.00  0.00              
ATOM   3730  C   ASP C  70      -0.907 -16.651 -48.455  1.00  0.00              
ATOM   3731  O   ASP C  70      -1.092 -17.762 -47.961  1.00  0.00              
ATOM   3732  CB  ASP C  70      -0.238 -17.380 -50.764  1.00  0.00              
ATOM   3733  CG  ASP C  70       1.256 -17.251 -50.502  1.00  0.00              
ATOM   3734  OD1 ASP C  70       1.633 -16.396 -49.736  1.00  0.00              
ATOM   3735  OD2 ASP C  70       1.991 -18.102 -50.943  1.00  0.00              
ATOM   3736  H   ASP C  70       0.142 -14.786 -50.552  1.00  0.00              
ATOM   3737  HA  ASP C  70      -2.156 -16.630 -50.166  1.00  0.00              
ATOM   3738 1HB  ASP C  70      -0.536 -18.424 -50.663  1.00  0.00              
ATOM   3739 2HB  ASP C  70      -0.460 -17.035 -51.775  1.00  0.00              
ATOM   3740  N   LYS C  71      -0.517 -15.597 -47.739  1.00  0.00              
ATOM   3741  CA  LYS C  71      -0.391 -15.667 -46.285  1.00  0.00              
ATOM   3742  C   LYS C  71      -1.612 -14.962 -45.707  1.00  0.00              
ATOM   3743  O   LYS C  71      -2.038 -13.930 -46.220  1.00  0.00              
ATOM   3744  CB  LYS C  71       0.905 -15.020 -45.794  1.00  0.00              
ATOM   3745  CG  LYS C  71       2.173 -15.751 -46.216  1.00  0.00              
ATOM   3746  CD  LYS C  71       3.419 -15.017 -45.742  1.00  0.00              
ATOM   3747  CE  LYS C  71       4.686 -15.721 -46.206  1.00  0.00              
ATOM   3748  NZ  LYS C  71       5.912 -14.988 -45.791  1.00  0.00              
ATOM   3749  H   LYS C  71      -0.302 -14.730 -48.210  1.00  0.00              
ATOM   3750  HA  LYS C  71      -0.387 -16.709 -45.964  1.00  0.00              
ATOM   3751 1HB  LYS C  71       0.925 -14.004 -46.188  1.00  0.00              
ATOM   3752 2HB  LYS C  71       0.854 -14.985 -44.706  1.00  0.00              
ATOM   3753 1HG  LYS C  71       2.154 -16.753 -45.787  1.00  0.00              
ATOM   3754 2HG  LYS C  71       2.185 -15.822 -47.303  1.00  0.00              
ATOM   3755 1HD  LYS C  71       3.399 -14.003 -46.143  1.00  0.00              
ATOM   3756 2HD  LYS C  71       3.405 -14.977 -44.653  1.00  0.00              
ATOM   3757 1HE  LYS C  71       4.698 -16.722 -45.776  1.00  0.00              
ATOM   3758 2HE  LYS C  71       4.658 -15.793 -47.293  1.00  0.00              
ATOM   3759 1HZ  LYS C  71       6.729 -15.486 -46.117  1.00  0.00              
ATOM   3760 2HZ  LYS C  71       5.903 -14.060 -46.189  1.00  0.00              
ATOM   3761 3HZ  LYS C  71       5.940 -14.921 -44.783  1.00  0.00              
ATOM   3762  N   GLY C  72      -2.183 -15.529 -44.650  1.00  0.00              
ATOM   3763  CA  GLY C  72      -3.412 -14.982 -44.094  1.00  0.00              
ATOM   3764  C   GLY C  72      -3.199 -14.027 -42.938  1.00  0.00              
ATOM   3765  O   GLY C  72      -4.043 -13.917 -42.055  1.00  0.00              
ATOM   3766  H   GLY C  72      -1.770 -16.344 -44.221  1.00  0.00              
ATOM   3767 1HA  GLY C  72      -3.944 -14.438 -44.875  1.00  0.00              
ATOM   3768 2HA  GLY C  72      -4.034 -15.800 -43.734  1.00  0.00              
ATOM   3769  N   ASP C  73      -2.072 -13.323 -42.958  1.00  0.00              
ATOM   3770  CA  ASP C  73      -1.720 -12.359 -41.922  1.00  0.00              
ATOM   3771  C   ASP C  73      -2.680 -11.158 -41.877  1.00  0.00              
ATOM   3772  O   ASP C  73      -3.243 -10.755 -42.900  1.00  0.00              
ATOM   3773  CB  ASP C  73      -0.284 -11.871 -42.130  1.00  0.00              
ATOM   3774  CG  ASP C  73       0.785 -12.901 -41.791  1.00  0.00              
ATOM   3775  OD1 ASP C  73       0.448 -13.914 -41.223  1.00  0.00              
ATOM   3776  OD2 ASP C  73       1.896 -12.744 -42.237  1.00  0.00              
ATOM   3777  H   ASP C  73      -1.437 -13.469 -43.731  1.00  0.00              
ATOM   3778  HA  ASP C  73      -1.795 -12.828 -40.940  1.00  0.00              
ATOM   3779 1HB  ASP C  73      -0.100 -11.473 -43.128  1.00  0.00              
ATOM   3780 2HB  ASP C  73      -0.250 -11.060 -41.402  1.00  0.00              
ATOM   3781  N   ILE C  74      -2.854 -10.595 -40.686  1.00  0.00              
ATOM   3782  CA  ILE C  74      -3.761  -9.474 -40.461  1.00  0.00              
ATOM   3783  C   ILE C  74      -2.911  -8.261 -40.057  1.00  0.00              
ATOM   3784  O   ILE C  74      -2.412  -8.182 -38.934  1.00  0.00              
ATOM   3785  CB  ILE C  74      -4.761  -9.819 -39.341  1.00  0.00              
ATOM   3786  CG1 ILE C  74      -5.536 -11.084 -39.730  1.00  0.00              
ATOM   3787  CG2 ILE C  74      -5.725  -8.652 -39.104  1.00  0.00              
ATOM   3788  CD1 ILE C  74      -6.373 -11.668 -38.623  1.00  0.00              
ATOM   3789  H   ILE C  74      -2.329 -10.967 -39.908  1.00  0.00              
ATOM   3790  HA  ILE C  74      -4.277  -9.206 -41.382  1.00  0.00              
ATOM   3791  HB  ILE C  74      -4.211 -10.027 -38.423  1.00  0.00              
ATOM   3792 1HG1 ILE C  74      -6.183 -10.824 -40.567  1.00  0.00              
ATOM   3793 2HG1 ILE C  74      -4.805 -11.826 -40.054  1.00  0.00              
ATOM   3794 1HG2 ILE C  74      -6.425  -8.914 -38.310  1.00  0.00              
ATOM   3795 2HG2 ILE C  74      -5.160  -7.767 -38.812  1.00  0.00              
ATOM   3796 3HG2 ILE C  74      -6.277  -8.445 -40.021  1.00  0.00              
ATOM   3797 1HD1 ILE C  74      -6.886 -12.560 -38.984  1.00  0.00              
ATOM   3798 2HD1 ILE C  74      -5.731 -11.936 -37.783  1.00  0.00              
ATOM   3799 3HD1 ILE C  74      -7.109 -10.935 -38.296  1.00  0.00              
ATOM   3800  N   ILE C  75      -2.760  -7.319 -40.984  1.00  0.00              
ATOM   3801  CA  ILE C  75      -1.953  -6.120 -40.754  1.00  0.00              
ATOM   3802  C   ILE C  75      -2.747  -4.828 -40.560  1.00  0.00              
ATOM   3803  O   ILE C  75      -3.437  -4.362 -41.473  1.00  0.00              
ATOM   3804  CB  ILE C  75      -0.968  -5.907 -41.918  1.00  0.00              
ATOM   3805  CG1 ILE C  75       0.003  -7.086 -42.020  1.00  0.00              
ATOM   3806  CG2 ILE C  75      -0.207  -4.602 -41.737  1.00  0.00              
ATOM   3807  CD1 ILE C  75       0.854  -7.070 -43.269  1.00  0.00              
ATOM   3808  H   ILE C  75      -3.220  -7.438 -41.875  1.00  0.00              
ATOM   3809  HA  ILE C  75      -1.409  -6.199 -39.813  1.00  0.00              
ATOM   3810  HB  ILE C  75      -1.525  -5.876 -42.853  1.00  0.00              
ATOM   3811 1HG1 ILE C  75       0.646  -7.054 -41.141  1.00  0.00              
ATOM   3812 2HG1 ILE C  75      -0.594  -7.999 -41.999  1.00  0.00              
ATOM   3813 1HG2 ILE C  75       0.485  -4.466 -42.568  1.00  0.00              
ATOM   3814 2HG2 ILE C  75      -0.910  -3.771 -41.713  1.00  0.00              
ATOM   3815 3HG2 ILE C  75       0.352  -4.632 -40.802  1.00  0.00              
ATOM   3816 1HD1 ILE C  75       1.515  -7.937 -43.270  1.00  0.00              
ATOM   3817 2HD1 ILE C  75       0.211  -7.104 -44.149  1.00  0.00              
ATOM   3818 3HD1 ILE C  75       1.451  -6.160 -43.291  1.00  0.00              
ATOM   3819  N   VAL C  76      -2.628  -4.246 -39.371  1.00  0.00              
ATOM   3820  CA  VAL C  76      -3.285  -2.985 -39.062  1.00  0.00              
ATOM   3821  C   VAL C  76      -2.255  -1.866 -39.146  1.00  0.00              
ATOM   3822  O   VAL C  76      -1.159  -1.975 -38.598  1.00  0.00              
ATOM   3823  CB  VAL C  76      -3.889  -2.986 -37.632  1.00  0.00              
ATOM   3824  CG1 VAL C  76      -4.490  -1.610 -37.320  1.00  0.00              
ATOM   3825  CG2 VAL C  76      -4.956  -4.072 -37.514  1.00  0.00              
ATOM   3826  H   VAL C  76      -2.063  -4.694 -38.663  1.00  0.00              
ATOM   3827  HA  VAL C  76      -4.057  -2.750 -39.796  1.00  0.00              
ATOM   3828  HB  VAL C  76      -3.104  -3.230 -36.916  1.00  0.00              
ATOM   3829 1HG1 VAL C  76      -4.913  -1.616 -36.315  1.00  0.00              
ATOM   3830 2HG1 VAL C  76      -3.711  -0.850 -37.380  1.00  0.00              
ATOM   3831 3HG1 VAL C  76      -5.276  -1.383 -38.041  1.00  0.00              
ATOM   3832 1HG2 VAL C  76      -5.373  -4.065 -36.506  1.00  0.00              
ATOM   3833 2HG2 VAL C  76      -5.749  -3.882 -38.237  1.00  0.00              
ATOM   3834 3HG2 VAL C  76      -4.509  -5.046 -37.713  1.00  0.00              
ATOM   3835  N   THR C  77      -2.605  -0.795 -39.846  1.00  0.00              
ATOM   3836  CA  THR C  77      -1.697   0.332 -40.015  1.00  0.00              
ATOM   3837  C   THR C  77      -2.354   1.604 -39.485  1.00  0.00              
ATOM   3838  O   THR C  77      -3.432   1.995 -39.940  1.00  0.00              
ATOM   3839  CB  THR C  77      -1.299   0.532 -41.488  1.00  0.00              
ATOM   3840  OG1 THR C  77      -0.656  -0.652 -41.978  1.00  0.00              
ATOM   3841  CG2 THR C  77      -0.350   1.714 -41.628  1.00  0.00              
ATOM   3842  H   THR C  77      -3.520  -0.756 -40.271  1.00  0.00              
ATOM   3843  HA  THR C  77      -0.791   0.167 -39.432  1.00  0.00              
ATOM   3844  HB  THR C  77      -2.197   0.718 -42.077  1.00  0.00              
ATOM   3845  HG1 THR C  77      -1.321  -1.305 -42.205  1.00  0.00              
ATOM   3846 1HG2 THR C  77      -0.081   1.840 -42.677  1.00  0.00              
ATOM   3847 2HG2 THR C  77      -0.840   2.618 -41.267  1.00  0.00              
ATOM   3848 3HG2 THR C  77       0.549   1.529 -41.042  1.00  0.00              
ATOM   3849  N   THR C  78      -1.706   2.235 -38.514  1.00  0.00              
ATOM   3850  CA  THR C  78      -2.225   3.445 -37.896  1.00  0.00              
ATOM   3851  C   THR C  78      -1.145   4.524 -37.946  1.00  0.00              
ATOM   3852  O   THR C  78       0.036   4.227 -38.146  1.00  0.00              
ATOM   3853  CB  THR C  78      -2.558   3.226 -36.425  1.00  0.00              
ATOM   3854  OG1 THR C  78      -1.346   2.923 -35.728  1.00  0.00              
ATOM   3855  CG2 THR C  78      -3.586   2.081 -36.238  1.00  0.00              
ATOM   3856  H   THR C  78      -0.824   1.860 -38.198  1.00  0.00              
ATOM   3857  HA  THR C  78      -3.086   3.806 -38.458  1.00  0.00              
ATOM   3858  HB  THR C  78      -2.977   4.147 -36.015  1.00  0.00              
ATOM   3859  HG1 THR C  78      -1.123   1.999 -35.865  1.00  0.00              
ATOM   3860 1HG2 THR C  78      -3.799   1.954 -35.177  1.00  0.00              
ATOM   3861 2HG2 THR C  78      -4.506   2.327 -36.768  1.00  0.00              
ATOM   3862 3HG2 THR C  78      -3.174   1.155 -36.638  1.00  0.00              
ATOM   3863  N   LYS C  79      -1.549   5.771 -37.754  1.00  0.00              
ATOM   3864  CA  LYS C  79      -0.599   6.871 -37.762  1.00  0.00              
ATOM   3865  C   LYS C  79       0.275   6.747 -36.521  1.00  0.00              
ATOM   3866  O   LYS C  79       1.501   6.740 -36.610  1.00  0.00              
ATOM   3867  CB  LYS C  79      -1.341   8.211 -37.741  1.00  0.00              
ATOM   3868  CG  LYS C  79      -2.098   8.524 -39.024  1.00  0.00              
ATOM   3869  CD  LYS C  79      -2.782   9.889 -38.949  1.00  0.00              
ATOM   3870  CE  LYS C  79      -3.569  10.198 -40.230  1.00  0.00              
ATOM   3871  NZ  LYS C  79      -4.199  11.551 -40.207  1.00  0.00              
ATOM   3872  H   LYS C  79      -2.527   5.967 -37.599  1.00  0.00              
ATOM   3873  HA  LYS C  79       0.039   6.802 -38.644  1.00  0.00              
ATOM   3874 1HB  LYS C  79      -2.041   8.175 -36.905  1.00  0.00              
ATOM   3875 2HB  LYS C  79      -0.597   8.987 -37.560  1.00  0.00              
ATOM   3876 1HG  LYS C  79      -1.390   8.517 -39.853  1.00  0.00              
ATOM   3877 2HG  LYS C  79      -2.849   7.750 -39.181  1.00  0.00              
ATOM   3878 1HD  LYS C  79      -3.463   9.889 -38.097  1.00  0.00              
ATOM   3879 2HD  LYS C  79      -2.019  10.653 -38.802  1.00  0.00              
ATOM   3880 1HE  LYS C  79      -2.884  10.139 -41.075  1.00  0.00              
ATOM   3881 2HE  LYS C  79      -4.349   9.445 -40.342  1.00  0.00              
ATOM   3882 1HZ  LYS C  79      -4.703  11.704 -41.068  1.00  0.00              
ATOM   3883 2HZ  LYS C  79      -4.839  11.612 -39.428  1.00  0.00              
ATOM   3884 3HZ  LYS C  79      -3.482  12.256 -40.108  1.00  0.00              
ATOM   3885  N   SER C  80      -0.376   6.620 -35.369  1.00  0.00              
ATOM   3886  CA  SER C  80       0.307   6.544 -34.086  1.00  0.00              
ATOM   3887  C   SER C  80       1.237   5.348 -33.854  1.00  0.00              
ATOM   3888  O   SER C  80       2.301   5.505 -33.254  1.00  0.00              
ATOM   3889  CB  SER C  80      -0.741   6.574 -32.991  1.00  0.00              
ATOM   3890  OG  SER C  80      -1.441   7.788 -32.967  1.00  0.00              
ATOM   3891  H   SER C  80      -1.385   6.577 -35.392  1.00  0.00              
ATOM   3892  HA  SER C  80       0.908   7.426 -33.862  1.00  0.00              
ATOM   3893 1HB  SER C  80      -1.446   5.762 -33.160  1.00  0.00              
ATOM   3894 2HB  SER C  80      -0.247   6.432 -32.031  1.00  0.00              
ATOM   3895  HG  SER C  80      -2.116   7.781 -33.649  1.00  0.00              
ATOM   3896  N   GLY C  81       0.844   4.162 -34.312  1.00  0.00              
ATOM   3897  CA  GLY C  81       1.713   3.007 -34.151  1.00  0.00              
ATOM   3898  C   GLY C  81       2.391   2.458 -35.390  1.00  0.00              
ATOM   3899  O   GLY C  81       3.208   1.547 -35.287  1.00  0.00              
ATOM   3900  H   GLY C  81      -0.047   4.047 -34.773  1.00  0.00              
ATOM   3901 1HA  GLY C  81       2.519   3.260 -33.462  1.00  0.00              
ATOM   3902 2HA  GLY C  81       1.134   2.180 -33.742  1.00  0.00              
ATOM   3903  N   GLY C  82       2.056   2.985 -36.561  1.00  0.00              
ATOM   3904  CA  GLY C  82       2.639   2.466 -37.789  1.00  0.00              
ATOM   3905  C   GLY C  82       2.059   1.154 -38.293  1.00  0.00              
ATOM   3906  O   GLY C  82       0.921   0.795 -37.982  1.00  0.00              
ATOM   3907  H   GLY C  82       1.396   3.748 -36.614  1.00  0.00              
ATOM   3908 1HA  GLY C  82       2.498   3.197 -38.586  1.00  0.00              
ATOM   3909 2HA  GLY C  82       3.704   2.299 -37.635  1.00  0.00              
ATOM   3910  N   ARG C  83       2.852   0.436 -39.086  1.00  0.00              
ATOM   3911  CA  ARG C  83       2.440  -0.854 -39.626  1.00  0.00              
ATOM   3912  C   ARG C  83       2.565  -1.963 -38.592  1.00  0.00              
ATOM   3913  O   ARG C  83       3.627  -2.154 -37.999  1.00  0.00              
ATOM   3914  CB  ARG C  83       3.188  -1.203 -40.903  1.00  0.00              
ATOM   3915  CG  ARG C  83       2.644  -2.409 -41.654  1.00  0.00              
ATOM   3916  CD  ARG C  83       3.275  -2.641 -42.978  1.00  0.00              
ATOM   3917  NE  ARG C  83       4.653  -3.102 -42.917  1.00  0.00              
ATOM   3918  CZ  ARG C  83       5.458  -3.250 -43.987  1.00  0.00              
ATOM   3919  NH1 ARG C  83       5.019  -3.015 -45.203  1.00  0.00              
ATOM   3920  NH2 ARG C  83       6.697  -3.665 -43.784  1.00  0.00              
ATOM   3921  H   ARG C  83       3.765   0.797 -39.319  1.00  0.00              
ATOM   3922  HA  ARG C  83       1.387  -0.817 -39.906  1.00  0.00              
ATOM   3923 1HB  ARG C  83       3.141  -0.327 -41.549  1.00  0.00              
ATOM   3924 2HB  ARG C  83       4.224  -1.392 -40.623  1.00  0.00              
ATOM   3925 1HG  ARG C  83       2.806  -3.298 -41.044  1.00  0.00              
ATOM   3926 2HG  ARG C  83       1.575  -2.266 -41.810  1.00  0.00              
ATOM   3927 1HD  ARG C  83       2.702  -3.396 -43.516  1.00  0.00              
ATOM   3928 2HD  ARG C  83       3.268  -1.709 -43.543  1.00  0.00              
ATOM   3929  HE  ARG C  83       5.208  -3.371 -42.116  1.00  0.00              
ATOM   3930 1HH1 ARG C  83       4.063  -2.716 -45.344  1.00  0.00              
ATOM   3931 2HH1 ARG C  83       5.637  -3.132 -45.992  1.00  0.00              
ATOM   3932 1HH2 ARG C  83       7.013  -3.860 -42.844  1.00  0.00              
ATOM   3933 2HH2 ARG C  83       7.320  -3.786 -44.568  1.00  0.00              
ATOM   3934  N   GLY C  84       1.478  -2.700 -38.389  1.00  0.00              
ATOM   3935  CA  GLY C  84       1.496  -3.766 -37.407  1.00  0.00              
ATOM   3936  C   GLY C  84       1.650  -5.156 -37.989  1.00  0.00              
ATOM   3937  O   GLY C  84       2.016  -5.328 -39.150  1.00  0.00              
ATOM   3938  H   GLY C  84       0.631  -2.528 -38.912  1.00  0.00              
ATOM   3939 1HA  GLY C  84       2.331  -3.607 -36.724  1.00  0.00              
ATOM   3940 2HA  GLY C  84       0.562  -3.751 -36.847  1.00  0.00              
ATOM   3941  N   THR C  85       1.356  -6.153 -37.160  1.00  0.00              
ATOM   3942  CA  THR C  85       1.423  -7.557 -37.547  1.00  0.00              
ATOM   3943  C   THR C  85       0.376  -8.334 -36.758  1.00  0.00              
ATOM   3944  O   THR C  85      -0.468  -7.747 -36.084  1.00  0.00              
ATOM   3945  CB  THR C  85       2.815  -8.164 -37.297  1.00  0.00              
ATOM   3946  OG1 THR C  85       2.885  -9.467 -37.892  1.00  0.00              
ATOM   3947  CG2 THR C  85       3.089  -8.276 -35.806  1.00  0.00              
ATOM   3948  H   THR C  85       1.075  -5.915 -36.220  1.00  0.00              
ATOM   3949  HA  THR C  85       1.188  -7.658 -38.607  1.00  0.00              
ATOM   3950  HB  THR C  85       3.569  -7.524 -37.757  1.00  0.00              
ATOM   3951  HG1 THR C  85       3.047  -9.380 -38.834  1.00  0.00              
ATOM   3952 1HG2 THR C  85       4.079  -8.706 -35.650  1.00  0.00              
ATOM   3953 2HG2 THR C  85       3.049  -7.285 -35.353  1.00  0.00              
ATOM   3954 3HG2 THR C  85       2.338  -8.916 -35.346  1.00  0.00              
ATOM   3955  N   SER C  86       0.422  -9.658 -36.853  1.00  0.00              
ATOM   3956  CA  SER C  86      -0.553 -10.480 -36.154  1.00  0.00              
ATOM   3957  C   SER C  86       0.082 -11.783 -35.676  1.00  0.00              
ATOM   3958  O   SER C  86       1.054 -12.268 -36.260  1.00  0.00              
ATOM   3959  CB  SER C  86      -1.765 -10.790 -37.043  1.00  0.00              
ATOM   3960  OG  SER C  86      -1.403 -11.565 -38.163  1.00  0.00              
ATOM   3961  H   SER C  86       1.133 -10.107 -37.412  1.00  0.00              
ATOM   3962  HA  SER C  86      -1.033  -9.968 -35.320  1.00  0.00              
ATOM   3963 1HB  SER C  86      -2.498 -11.336 -36.450  1.00  0.00              
ATOM   3964 2HB  SER C  86      -2.198  -9.849 -37.381  1.00  0.00              
ATOM   3965  HG  SER C  86      -1.323 -12.486 -37.903  1.00  0.00              
ATOM   3966  N   THR C  87      -0.481 -12.337 -34.610  1.00  0.00              
ATOM   3967  CA  THR C  87      -0.079 -13.646 -34.119  1.00  0.00              
ATOM   3968  C   THR C  87      -1.051 -14.692 -34.656  1.00  0.00              
ATOM   3969  O   THR C  87      -0.782 -15.886 -34.607  1.00  0.00              
ATOM   3970  CB  THR C  87      -0.050 -13.705 -32.580  1.00  0.00              
ATOM   3971  OG1 THR C  87      -1.363 -13.451 -32.065  1.00  0.00              
ATOM   3972  CG2 THR C  87       0.918 -12.671 -32.026  1.00  0.00              
ATOM   3973  H   THR C  87      -1.211 -11.834 -34.127  1.00  0.00              
ATOM   3974  HA  THR C  87       0.916 -13.890 -34.491  1.00  0.00              
ATOM   3975  HB  THR C  87       0.267 -14.701 -32.270  1.00  0.00              
ATOM   3976  HG1 THR C  87      -1.423 -13.785 -31.167  1.00  0.00              
ATOM   3977 1HG2 THR C  87       0.925 -12.728 -30.937  1.00  0.00              
ATOM   3978 2HG2 THR C  87       1.920 -12.869 -32.407  1.00  0.00              
ATOM   3979 3HG2 THR C  87       0.602 -11.675 -32.335  1.00  0.00              
ATOM   3980  N   VAL C  88      -2.196 -14.233 -35.148  1.00  0.00              
ATOM   3981  CA  VAL C  88      -3.196 -15.134 -35.698  1.00  0.00              
ATOM   3982  C   VAL C  88      -3.403 -14.856 -37.172  1.00  0.00              
ATOM   3983  O   VAL C  88      -2.908 -13.869 -37.710  1.00  0.00              
ATOM   3984  CB  VAL C  88      -4.545 -15.009 -34.965  1.00  0.00              
ATOM   3985  CG1 VAL C  88      -4.387 -15.366 -33.495  1.00  0.00              
ATOM   3986  CG2 VAL C  88      -5.103 -13.602 -35.113  1.00  0.00              
ATOM   3987  H   VAL C  88      -2.380 -13.239 -35.139  1.00  0.00              
ATOM   3988  HA  VAL C  88      -2.868 -16.172 -35.643  1.00  0.00              
ATOM   3989  HB  VAL C  88      -5.264 -15.685 -35.428  1.00  0.00              
ATOM   3990 1HG1 VAL C  88      -5.350 -15.273 -32.992  1.00  0.00              
ATOM   3991 2HG1 VAL C  88      -4.030 -16.392 -33.406  1.00  0.00              
ATOM   3992 3HG1 VAL C  88      -3.669 -14.690 -33.031  1.00  0.00              
ATOM   3993 1HG2 VAL C  88      -6.057 -13.531 -34.589  1.00  0.00              
ATOM   3994 2HG2 VAL C  88      -4.401 -12.886 -34.686  1.00  0.00              
ATOM   3995 3HG2 VAL C  88      -5.253 -13.378 -36.169  1.00  0.00              
ATOM   3996  N   SER C  89      -4.155 -15.727 -37.824  1.00  0.00              
ATOM   3997  CA  SER C  89      -4.355 -15.614 -39.249  1.00  0.00              
ATOM   3998  C   SER C  89      -5.806 -15.877 -39.595  1.00  0.00              
ATOM   3999  O   SER C  89      -6.538 -16.508 -38.834  1.00  0.00              
ATOM   4000  CB  SER C  89      -3.453 -16.615 -39.971  1.00  0.00              
ATOM   4001  OG  SER C  89      -3.825 -17.938 -39.623  1.00  0.00              
ATOM   4002  H   SER C  89      -4.600 -16.483 -37.322  1.00  0.00              
ATOM   4003  HA  SER C  89      -4.031 -14.656 -39.657  1.00  0.00              
ATOM   4004 1HB  SER C  89      -3.558 -16.467 -41.044  1.00  0.00              
ATOM   4005 2HB  SER C  89      -2.420 -16.428 -39.678  1.00  0.00              
ATOM   4006  HG  SER C  89      -3.256 -18.561 -40.080  1.00  0.00              
ATOM   4007  N   PHE C  90      -6.221 -15.372 -40.745  1.00  0.00              
ATOM   4008  CA  PHE C  90      -7.583 -15.563 -41.205  1.00  0.00              
ATOM   4009  C   PHE C  90      -7.539 -16.427 -42.461  1.00  0.00              
ATOM   4010  O   PHE C  90      -6.868 -16.079 -43.423  1.00  0.00              
ATOM   4011  CB  PHE C  90      -8.228 -14.222 -41.545  1.00  0.00              
ATOM   4012  CG  PHE C  90      -9.609 -14.356 -42.090  1.00  0.00              
ATOM   4013  CD1 PHE C  90     -10.677 -14.615 -41.244  1.00  0.00              
ATOM   4014  CD2 PHE C  90      -9.837 -14.298 -43.462  1.00  0.00              
ATOM   4015  CE1 PHE C  90     -11.960 -14.819 -41.748  1.00  0.00              
ATOM   4016  CE2 PHE C  90     -11.114 -14.501 -43.981  1.00  0.00              
ATOM   4017  CZ  PHE C  90     -12.182 -14.764 -43.115  1.00  0.00              
ATOM   4018  H   PHE C  90      -5.578 -14.842 -41.317  1.00  0.00              
ATOM   4019  HA  PHE C  90      -8.160 -16.089 -40.444  1.00  0.00              
ATOM   4020 1HB  PHE C  90      -8.298 -13.602 -40.653  1.00  0.00              
ATOM   4021 2HB  PHE C  90      -7.637 -13.704 -42.301  1.00  0.00              
ATOM   4022  HD1 PHE C  90     -10.506 -14.657 -40.168  1.00  0.00              
ATOM   4023  HD2 PHE C  90      -9.002 -14.092 -44.134  1.00  0.00              
ATOM   4024  HE1 PHE C  90     -12.786 -15.022 -41.067  1.00  0.00              
ATOM   4025  HE2 PHE C  90     -11.284 -14.455 -45.056  1.00  0.00              
ATOM   4026  HZ  PHE C  90     -13.184 -14.927 -43.511  1.00  0.00              
ATOM   4027  N   LYS C  91      -8.260 -17.541 -42.448  1.00  0.00              
ATOM   4028  CA  LYS C  91      -8.294 -18.429 -43.601  1.00  0.00              
ATOM   4029  C   LYS C  91      -9.448 -18.046 -44.513  1.00  0.00              
ATOM   4030  O   LYS C  91     -10.614 -18.206 -44.164  1.00  0.00              
ATOM   4031  CB  LYS C  91      -8.421 -19.888 -43.162  1.00  0.00              
ATOM   4032  CG  LYS C  91      -8.403 -20.893 -44.307  1.00  0.00              
ATOM   4033  CD  LYS C  91      -8.546 -22.319 -43.795  1.00  0.00              
ATOM   4034  CE  LYS C  91      -8.463 -23.327 -44.931  1.00  0.00              
ATOM   4035  NZ  LYS C  91      -8.616 -24.725 -44.446  1.00  0.00              
ATOM   4036  H   LYS C  91      -8.797 -17.781 -41.627  1.00  0.00              
ATOM   4037  HA  LYS C  91      -7.374 -18.321 -44.177  1.00  0.00              
ATOM   4038 1HB  LYS C  91      -7.589 -20.092 -42.487  1.00  0.00              
ATOM   4039 2HB  LYS C  91      -9.360 -19.978 -42.617  1.00  0.00              
ATOM   4040 1HG  LYS C  91      -9.228 -20.665 -44.982  1.00  0.00              
ATOM   4041 2HG  LYS C  91      -7.459 -20.792 -44.842  1.00  0.00              
ATOM   4042 1HD  LYS C  91      -7.746 -22.512 -43.078  1.00  0.00              
ATOM   4043 2HD  LYS C  91      -9.510 -22.412 -43.295  1.00  0.00              
ATOM   4044 1HE  LYS C  91      -9.253 -23.102 -45.645  1.00  0.00              
ATOM   4045 2HE  LYS C  91      -7.494 -23.215 -45.416  1.00  0.00              
ATOM   4046 1HZ  LYS C  91      -8.555 -25.361 -45.228  1.00  0.00              
ATOM   4047 2HZ  LYS C  91      -7.882 -24.935 -43.783  1.00  0.00              
ATOM   4048 3HZ  LYS C  91      -9.515 -24.829 -43.997  1.00  0.00              
ATOM   4049  N   LEU C  92      -9.112 -17.525 -45.687  1.00  0.00              
ATOM   4050  CA  LEU C  92     -10.124 -17.177 -46.673  1.00  0.00              
ATOM   4051  C   LEU C  92     -10.672 -18.440 -47.336  1.00  0.00              
ATOM   4052  O   LEU C  92      -9.910 -19.268 -47.831  1.00  0.00              
ATOM   4053  CB  LEU C  92      -9.540 -16.222 -47.722  1.00  0.00              
ATOM   4054  CG  LEU C  92     -10.558 -15.634 -48.708  1.00  0.00              
ATOM   4055  CD1 LEU C  92     -11.496 -14.680 -47.982  1.00  0.00              
ATOM   4056  CD2 LEU C  92      -9.823 -14.917 -49.831  1.00  0.00              
ATOM   4057  H   LEU C  92      -8.139 -17.368 -45.904  1.00  0.00              
ATOM   4058  HA  LEU C  92     -10.962 -16.686 -46.178  1.00  0.00              
ATOM   4059 1HB  LEU C  92      -9.165 -15.441 -47.063  1.00  0.00              
ATOM   4060 2HB  LEU C  92      -8.707 -16.674 -48.260  1.00  0.00              
ATOM   4061  HG  LEU C  92     -11.105 -16.470 -49.146  1.00  0.00              
ATOM   4062 1HD1 LEU C  92     -12.216 -14.268 -48.691  1.00  0.00              
ATOM   4063 2HD1 LEU C  92     -12.029 -15.219 -47.198  1.00  0.00              
ATOM   4064 3HD1 LEU C  92     -10.919 -13.870 -47.538  1.00  0.00              
ATOM   4065 1HD2 LEU C  92     -10.548 -14.501 -50.531  1.00  0.00              
ATOM   4066 2HD2 LEU C  92      -9.216 -14.114 -49.415  1.00  0.00              
ATOM   4067 3HD2 LEU C  92      -9.180 -15.625 -50.354  1.00  0.00              
ATOM   4068  N   LEU C  93     -11.993 -18.590 -47.331  1.00  0.00              
ATOM   4069  CA  LEU C  93     -12.622 -19.793 -47.871  1.00  0.00              
ATOM   4070  C   LEU C  93     -13.233 -19.559 -49.252  1.00  0.00              
ATOM   4071  O   LEU C  93     -13.327 -18.423 -49.723  1.00  0.00              
ATOM   4072  CB  LEU C  93     -13.695 -20.301 -46.899  1.00  0.00              
ATOM   4073  CG  LEU C  93     -13.212 -20.548 -45.464  1.00  0.00              
ATOM   4074  CD1 LEU C  93     -14.377 -20.997 -44.591  1.00  0.00              
ATOM   4075  CD2 LEU C  93     -12.108 -21.593 -45.470  1.00  0.00              
ATOM   4076  H   LEU C  93     -12.576 -17.861 -46.946  1.00  0.00              
ATOM   4077  HA  LEU C  93     -11.869 -20.569 -48.008  1.00  0.00              
ATOM   4078 1HB  LEU C  93     -14.374 -19.450 -46.924  1.00  0.00              
ATOM   4079 2HB  LEU C  93     -14.204 -21.184 -47.286  1.00  0.00              
ATOM   4080  HG  LEU C  93     -12.785 -19.613 -45.102  1.00  0.00              
ATOM   4081 1HD1 LEU C  93     -14.025 -21.169 -43.575  1.00  0.00              
ATOM   4082 2HD1 LEU C  93     -15.145 -20.224 -44.582  1.00  0.00              
ATOM   4083 3HD1 LEU C  93     -14.795 -21.921 -44.991  1.00  0.00              
ATOM   4084 1HD2 LEU C  93     -11.766 -21.767 -44.450  1.00  0.00              
ATOM   4085 2HD2 LEU C  93     -12.491 -22.525 -45.889  1.00  0.00              
ATOM   4086 3HD2 LEU C  93     -11.274 -21.239 -46.078  1.00  0.00              
ATOM   4087  N   LYS C  94     -13.648 -20.646 -49.896  1.00  0.00              
ATOM   4088  CA  LYS C  94     -14.319 -20.568 -51.187  1.00  0.00              
ATOM   4089  C   LYS C  94     -15.827 -20.734 -50.981  1.00  0.00              
ATOM   4090  O   LYS C  94     -16.273 -21.699 -50.361  1.00  0.00              
ATOM   4091  CB  LYS C  94     -13.784 -21.633 -52.147  1.00  0.00              
ATOM   4092  CG  LYS C  94     -14.390 -21.581 -53.543  1.00  0.00              
ATOM   4093  CD  LYS C  94     -13.833 -22.687 -54.429  1.00  0.00              
ATOM   4094  CE  LYS C  94     -14.454 -22.651 -55.817  1.00  0.00              
ATOM   4095  NZ  LYS C  94     -13.905 -23.716 -56.699  1.00  0.00              
ATOM   4096  H   LYS C  94     -13.492 -21.551 -49.475  1.00  0.00              
ATOM   4097  HA  LYS C  94     -14.150 -19.588 -51.633  1.00  0.00              
ATOM   4098 1HB  LYS C  94     -12.705 -21.488 -52.214  1.00  0.00              
ATOM   4099 2HB  LYS C  94     -13.992 -22.603 -51.697  1.00  0.00              
ATOM   4100 1HG  LYS C  94     -15.471 -21.694 -53.456  1.00  0.00              
ATOM   4101 2HG  LYS C  94     -14.160 -20.613 -53.985  1.00  0.00              
ATOM   4102 1HD  LYS C  94     -12.753 -22.557 -54.509  1.00  0.00              
ATOM   4103 2HD  LYS C  94     -14.048 -23.648 -53.961  1.00  0.00              
ATOM   4104 1HE  LYS C  94     -15.530 -22.783 -55.715  1.00  0.00              
ATOM   4105 2HE  LYS C  94     -14.249 -21.674 -56.257  1.00  0.00              
ATOM   4106 1HZ  LYS C  94     -14.342 -23.658 -57.609  1.00  0.00              
ATOM   4107 2HZ  LYS C  94     -12.908 -23.594 -56.797  1.00  0.00              
ATOM   4108 3HZ  LYS C  94     -14.097 -24.621 -56.293  1.00  0.00              
ATOM   4109  N   PRO C  95     -16.629 -19.782 -51.489  1.00  0.00              
ATOM   4110  CA  PRO C  95     -18.093 -19.828 -51.409  1.00  0.00              
ATOM   4111  C   PRO C  95     -18.713 -21.086 -52.017  1.00  0.00              
ATOM   4112  O   PRO C  95     -19.498 -20.949 -52.982  1.00  0.00              
ATOM   4113  OXT PRO C  95     -18.443 -22.165 -51.568  1.00  0.00              
ATOM   4114  CB  PRO C  95     -18.531 -18.568 -52.162  1.00  0.00              
ATOM   4115  CG  PRO C  95     -17.358 -17.653 -52.065  1.00  0.00              
ATOM   4116  CD  PRO C  95     -16.148 -18.544 -52.148  1.00  0.00              
ATOM   4117  HA  PRO C  95     -18.463 -19.843 -50.373  1.00  0.00              
ATOM   4118 1HB  PRO C  95     -18.777 -18.790 -53.210  1.00  0.00              
ATOM   4119 2HB  PRO C  95     -19.426 -18.117 -51.709  1.00  0.00              
ATOM   4120 1HG  PRO C  95     -17.362 -16.914 -52.881  1.00  0.00              
ATOM   4121 2HG  PRO C  95     -17.370 -17.089 -51.121  1.00  0.00              
ATOM   4122 1HD  PRO C  95     -15.838 -18.728 -53.188  1.00  0.00              
ATOM   4123 2HD  PRO C  95     -15.280 -18.116 -51.625  1.00  0.00              
TER                                                                             
# All scores below are weighted scores, not raw scores.
#BEGIN_POSE_ENERGIES_TABLE 024.d16_v11.1_1_5dG_RalA2andSec5_0015_0001.pdb
label fa_atr fa_rep fa_sol fa_intra_rep pro_close fa_pair hbond_sr_bb hbond_lr_bb hbond_bb_sc hbond_sc dslf_ss_dst dslf_cs_ang dslf_ss_dih dslf_ca_dih rama omega fa_dun p_aa_pp ref total
weights 0.8 0.44 0.65 0.004 1 0.49 0.585 1.17 1.17 1.1 0.5 2 5 5 0.2 0.5 0.56 0.32 1 NA
pose -995.248 94.4974 490.962 2.11645 0.73911 -25.2573 -51.7733 -111.575 -34.4751 -26.6488 0 0 0 0 -11.0178 12.428 162.229 -26.0901 -59.09 -578.204
SER_p:NtermProteinFull_1 -0.598573 0.14338 0.593958 0.001445 0 0 0 0 0 0 0 0 0 0 0 0.0122648 0.159073 0 -0.37 -0.0584519
LEU_2 -2.87439 0.307481 1.37374 0.00878846 0 0 0 0 0 0 0 0 0 0 -0.276526 0.00686987 1.67133 -0.0646904 -0.1 0.0525957
ALA_3 -2.24614 0.116414 1.35698 0.000950196 0 0 0 0 0 0 0 0 0 0 -0.330856 0.00773803 0 -0.101098 0.16 -1.036
GLU_4 -3.52411 0.164834 2.75849 0.00317156 0 -0.307987 0 0 -0.345099 -0.0703703 0 0 0 0 0.0957906 0.000367892 1.20836 0.117088 -0.81 -0.709472
HIS_5 -6.29115 0.232252 3.255 0.00319992 0 0.0661095 0 0 0 -0.317464 0 0 0 0 -0.0291615 0.0693969 0.911687 -0.0120085 0.56 -1.55213
ARG_6 -4.69762 0.228417 3.07724 0.00978621 0 -0.679887 0 0 -0.724252 -0.432149 0 0 0 0 0.171434 0.0139994 2.04776 0.152946 -0.98 -1.81233
VAL_7 -4.38873 0.51332 1.36791 0.0125393 0 0 0 0 0 0 0 0 0 0 -0.206441 0.0889731 0.0957831 -0.189504 0.29 -2.41616
ILE_8 -5.1325 0.752874 1.56733 0.0187543 0 0 0 0 0 0 0 0 0 0 -0.186246 0.0996844 0.280875 -0.364611 0.24 -2.72384
MET_9 -4.87012 0.22356 1.9259 0.00407356 0 0 0 0 0 0 0 0 0 0 -0.0712541 0.0138347 0.999259 0.0568656 -0.34 -2.05789
VAL_10 -4.39465 0.62671 1.23307 0.0131663 0 0 0 0 0 0 0 0 0 0 -0.136637 0.0420237 0.0974227 -0.19761 0.29 -2.4265
GLY_11 -2.40034 0.211478 1.31142 0.000204189 0 0 0 0 -0.796391 0 0 0 0 0 0.243662 0.00763024 0 -0.802263 -0.17 -2.3946
SER_12 -2.29992 0.214016 1.70592 0.00136399 0 -0.0888053 0 0 0 0 0 0 0 0 -0.219241 6.62836e-05 0.103267 -0.266656 -0.37 -1.21999
GLY_13 -0.952942 0.0653355 0.714492 1.62206e-05 0 0 0 0 0 0 0 0 0 0 0.00342175 0.000736489 0 0.317947 -0.17 -0.0209928
GLY_14 -0.916405 0.0512283 0.746757 1.7232e-05 0 0 0 0 -0.50101 0 0 0 0 0 -0.391124 0.01429 0 -0.788608 -0.17 -1.95485
VAL_15 -4.38511 0.470425 1.97181 0.0130569 0 0 0 0 -0.820876 0 0 0 0 0 0.0379255 0.000970725 0.219291 0.230013 0.29 -1.9725
GLY_16 -2.35155 0.324019 1.28614 3.63167e-05 0 0 0 0 0 0 0 0 0 0 -0.0091646 0.0694128 0 -0.808888 -0.17 -1.66
LYS_17 -5.59692 0.472775 3.52988 0.00759927 0 -0.0462808 0 0 -0.796391 0 0 0 0 0 -0.0169081 0.00756151 2.33181 -0.0547714 -0.65 -0.811645
SER_18 -2.81107 0.2629 2.02529 0.00108411 0 -0.21692 0 0 0 -0.49705 0 0 0 0 -0.211903 0.000307536 0.648401 0.0167169 -0.37 -1.15224
ALA_19 -3.14003 0.413589 1.27659 0.000761581 0 0 0 0 0 0 0 0 0 0 -0.11283 0.00442186 0 -0.128157 0.16 -1.52565
LEU_20 -5.55961 0.329334 2.02624 0.00482332 0 0 0 0 0 0 0 0 0 0 -0.103716 2.78381e-06 0.336343 -0.115326 -0.1 -3.18192
THR_21 -4.73374 0.355968 2.26696 0.0106662 0 -0.11452 0 0 0 0 0 0 0 0 -0.0362659 0.000499801 0.0762435 0.100836 -0.27 -2.34335
LEU_22 -4.64155 0.239287 2.24951 0.00868075 0 0 0 0 0 0 0 0 0 0 -0.138399 0.157923 0.121634 -0.0962559 -0.1 -2.19917
GLN_23 -6.36502 0.351784 4.09043 0.0102109 0 -0.170095 0 0 -0.576835 0 0 0 0 0 -0.137607 0.00454499 2.55473 -0.10519 -0.97 -1.31304
PHE_24 -6.57168 0.455982 2.00833 0.0243853 0 0 0 0 -0.340422 0 0 0 0 0 0.0342931 0.053267 0.206027 -0.0414349 0.63 -3.54125
MET_25 -4.9443 0.476065 2.15661 0.00495706 0 0 0 0 -0.434128 0 0 0 0 0 -0.0298745 0.0542017 1.18371 -0.0438901 -0.34 -1.91664
ARG_26 -3.25357 0.419435 2.18647 0.010035 0 -0.422781 0 0 0 -0.386307 0 0 0 0 -0.0268516 0.141739 1.54599 -0.0522922 -0.98 -0.818125
ASP_27 -2.77721 0.257772 2.27907 0.00534101 0 -0.547395 0 0 0 -0.00126628 0 0 0 0 -0.120576 0.000573062 0.644582 -0.246467 -0.67 -1.17558
GLU_28 -3.2601 0.130885 2.04938 0.00830374 0 -0.0440497 0 0 0 0 0 0 0 0 0.0173329 0.0100681 1.134 0.0952 -0.81 -0.668975
PHE_29 -4.15993 0.250668 1.08969 0.0260536 0 0 0 0 0 0 0 0 0 0 0.117765 0.0467117 0.291728 -0.0965537 0.63 -1.80388
VAL_30 -1.84168 0.0673226 0.735332 0.0112095 0 0 0 0 0 0 0 0 0 0 -0.141992 0.0636275 0.11683 -0.198846 0.29 -0.898193
GLU_31 -0.827712 0.0117435 0.467113 0.00578039 0 -0.334788 0 0 0 0 0 0 0 0 0.066562 0.00518092 1.06449 0.0865765 -0.81 -0.265054
ASP_32 -1.78728 0.0831555 1.25413 0.00502337 0 0.0488759 0 0 -0.14037 0 0 0 0 0 0.159175 0.0177772 0.588706 0.259012 -0.67 -0.181798
TYR_33 -1.85334 0.181093 0.714901 0.0257384 0 0 0 0 -0.14037 0 0 0 0 0 0.0498644 0.00260465 0.814767 -0.155784 0.51 0.149474
GLU_34 -2.22634 0.295346 1.80473 0.0064186 0.000172408 -0.412152 0 0 0 -0.589504 0 0 0 0 0.303395 0.00324612 1.04764 0.108528 -0.81 -0.468518
PRO_35 -1.44665 0.198627 0.486372 0.000928744 0.0512811 0 0 0 0 0 0 0 0 0 -0.244802 0.00290768 0.148827 -0.55346 0.02 -1.33597
THR_36 -3.21358 0.314279 2.29882 0.0131188 0 -0.1494 0 0 0 -0.752702 0 0 0 0 -0.0335071 0.308869 0.0687714 -0.0247805 -0.27 -1.44011
TRP_37 -5.64686 0.78293 2.42634 0.0213066 0 0 0 0 0 -0.512792 0 0 0 0 0.286102 0.192553 1.20881 -0.10145 0.91 -0.433047
ALA_38 -1.95547 0.120512 1.06576 0.000985788 0 0 0 0 0 0 0 0 0 0 0.766567 0.0035377 0 -0.0196494 0.16 0.14224
ASP_39 -3.55755 0.19492 2.48867 0.00287466 0 -0.325875 0 0 0 0 0 0 0 0 0.176456 0.00443042 0.633449 0.333882 -0.67 -0.718741
SER_40 -2.49047 0.262578 1.54263 0.00147042 0 -0.0938488 0 0 0 -0.00632447 0 0 0 0 0.0722121 0.0978609 0.32835 0.214152 -0.37 -0.441396
TYR_41 -4.89929 0.495096 1.6349 0.0233102 0 0 0 0 0 0 0 0 0 0 -0.14979 0.0417836 0.198195 -0.209381 0.51 -2.35518
PHE_42 -2.19946 0.187179 0.645303 0.0309087 0 0 0 0 0 0 0 0 0 0 0.15876 0.149001 0.742919 -0.0137376 0.63 0.330876
LYS_43 -4.32314 0.34147 2.64516 0.00673695 0 -0.172073 0 0 -0.77455 0 0 0 0 0 0.121725 0.0355003 0.697518 0.137193 -0.65 -1.93446
LYS_44 -2.26829 0.190258 1.14157 0.00351991 0 -0.388301 0 0 0 0 0 0 0 0 -0.149281 0.000794883 0.89136 -0.0452915 -0.65 -1.27366
VAL_45 -3.73335 0.447969 1.27155 0.0121892 0 0 0 0 0 0 0 0 0 0 -0.114359 0.00924377 0.0425119 -0.229459 0.29 -2.00371
VAL_46 -2.60377 0.1782 0.848629 0.0111913 0 0 0 0 0 0 0 0 0 0 -0.147953 0.0403006 0.00758878 -0.314134 0.29 -1.68994
LEU_47 -5.42463 0.478003 2.48939 0.0107748 0 0 0 0 0 0 0 0 0 0 0.0190051 0.010729 0.37838 -0.0967625 -0.1 -2.23511
ASP_48 -2.83787 0.2924 2.4795 0.00420543 0 -0.465604 0 0 0 -1.03123 0 0 0 0 -0.119336 5.09254e-05 0.628656 -0.274006 -0.67 -1.99323
GLY_49 -1.1143 0.258685 0.499485 1.0972e-05 0 0 0 0 0 0 0 0 0 0 -0.32096 0.0147428 0 -0.789001 -0.17 -1.62134
GLU_50 -3.09413 0.199323 1.70823 0.008041 0 -0.214173 0 0 0 0 0 0 0 0 0.0238827 0.00917694 0.903806 0.0863433 -0.81 -1.17949
GLU_51 -2.68675 0.167796 1.27945 0.00610955 0 -0.209833 0 0 0 0 0 0 0 0 -0.138105 0.00147684 0.801036 0.0612916 -0.81 -1.52753
VAL_52 -4.77121 0.43797 2.02407 0.0136312 0 0 0 0 0 0 0 0 0 0 0.103241 0.00675471 0.0345981 -0.0460698 0.29 -1.90702
GLU_53 -4.21414 0.290895 2.17505 0.0054604 0 -0.16027 0 0 0 0 0 0 0 0 -0.0488736 0.0207868 1.07989 0.0467717 -0.81 -1.61443
ILE_54 -4.56339 0.332064 1.11364 0.0264781 0 0 0 0 0 0 0 0 0 0 -0.122427 0.00166107 1.24268 -0.301522 0.24 -2.03081
GLN_55 -4.25112 0.201683 2.72384 0.00439103 0 -0.207253 0 0 0 -0.49548 0 0 0 0 -0.000881606 0.0239538 1.03013 0.0815035 -0.97 -1.85922
ILE_56 -5.04959 0.37522 1.29855 0.017562 0 0 0 0 0 0 0 0 0 0 -0.192573 1.2547e-05 0.196422 -0.392488 0.24 -3.50688
TYR_57 -4.05767 0.124284 2.0076 0.0246752 0 0 0 0 0 -0.42511 0 0 0 0 -0.0422771 0.0751596 0.644413 0.00918298 0.51 -1.12975
ASP_58 -4.53755 0.340708 3.51506 0.00585191 0 -0.480536 0 0 0 -1.24975 0 0 0 0 -0.161831 0.0232757 0.552543 -0.208964 -0.67 -2.87119
THR_59 -3.16881 0.151705 1.86092 0.00487169 0 0.00893083 0 0 0 0 0 0 0 0 -0.165023 0.0170393 0.0160347 -0.300027 -0.27 -1.84436
ALA_60 -2.61241 0.25661 1.63926 0.000987069 0 0 0 0 -0.990845 0 0 0 0 0 -0.240274 0.0359119 0 0.0516904 0.16 -1.69907
GLY_61 -1.69518 0.0815784 1.20927 1.45767e-05 0 0 0 0 -0.00318331 0 0 0 0 0 0.0276021 0.000280277 0 0.26615 -0.17 -0.283467
GLN_62 -2.05031 0.264746 1.32181 0.00481552 0 -0.0399818 0 0 -0.0435361 0 0 0 0 0 -0.179027 0.0258835 0.877309 0.147784 -0.97 -0.640508
GLY_63 -1.06071 0.267703 0.672785 1.362e-05 0 0 0 0 0 0 0 0 0 0 0.129042 0.173554 0 0.163589 -0.17 0.17598
GLN_64 -1.39713 0.207487 0.714442 0.005306 0 -0.0503463 0 0 0 0 0 0 0 0 -0.248501 0.067955 0.84089 -0.0535055 -0.97 -0.8834
HIS_D_65 -3.54786 0.524301 1.46291 0.00231771 0 -0.0728906 0 0 0 0 0 0 0 0 -0.0717942 0.00513919 0.513276 0.037784 0.56 -0.586814
ALA_66 -2.14081 0.188073 1.25357 0.00056108 0 0 0 0 0 0 0 0 0 0 1.13873 0.00560983 0 -0.170776 0.16 0.434956
SER_67 -2.38381 0.109056 1.54533 0.00119913 0 -0.0205796 0 0 -0.0321577 0 0 0 0 0 -0.165791 0.00108977 0.48501 0.0655223 -0.37 -0.765132
MET_68 -3.95931 0.461328 1.92679 0.00434341 0 0 0 0 -0.0321577 0 0 0 0 0 -0.0378143 0.221386 1.25063 -0.056439 -0.34 -0.561244
ARG_69 -7.26086 0.523956 4.5122 0.0114515 0 -0.105262 0 0 -1.03756 -0.0454439 0 0 0 0 0.0492542 0.0190145 3.45062 -0.0858926 -0.98 -0.948525
ASP_70 -4.89345 0.333917 3.2546 0.00343415 0 -0.259621 0 0 0 -0.324735 0 0 0 0 -0.0727306 2.15571e-05 0.305394 0.0522226 -0.67 -2.27094
ASP_71 -3.52744 0.23275 2.13591 0.00319354 0 -0.0540717 0 0 0 0 0 0 0 0 -0.100243 0.0079556 0.297024 0.0496799 -0.67 -1.62524
PHE_72 -5.25529 0.469381 1.91406 0.0367941 0 0 0 0 0 0 0 0 0 0 0.0375388 0.0181149 1.69292 -0.0979203 0.63 -0.554401
PHE_73 -7.5708 0.7883 2.051 0.0378708 0 0 0 0 0 0 0 0 0 0 -0.0267572 2.19493e-05 1.44865 0.00708631 0.63 -2.63462
ARG_74 -2.99863 0.198332 1.52254 0.0087975 0 -0.0661549 0 0 -0.0133979 0 0 0 0 0 -0.232133 0.000250799 1.6649 -0.0914892 -0.98 -0.986987
SER_75 -2.08277 0.134842 1.50096 0.00156148 0 -0.105934 0 0 0 0 0 0 0 0 -0.239024 0.00167353 0.126372 -0.149375 -0.37 -1.18169
GLY_76 -2.25732 0.314153 1.28829 3.89214e-05 0 0 0 0 -0.62887 0 0 0 0 0 -0.0889161 0.0260843 0 -0.113229 -0.17 -1.62977
GLU_77 -5.06336 0.346886 3.4977 0.005214 0 -0.709495 0 0 -0.724252 -0.487848 0 0 0 0 0.262978 0.00598176 0.665607 -0.0753513 -0.81 -3.08594
GLY_78 -3.12286 0.461828 1.27965 0.000190298 0 0 0 0 0 0 0 0 0 0 0.599566 0.01009 0 0.333842 -0.17 -0.607698
PHE_79 -7.46088 1.01099 1.51445 0.022915 0 0 0 0 0 0 0 0 0 0 -0.13891 0.544078 0.340683 -0.142577 0.63 -3.67926
LEU_80 -5.20078 0.474087 1.04617 0.00862422 0 0 0 0 0 0 0 0 0 0 0.0932806 0.000308446 0.767053 -0.0968281 -0.1 -3.00808
CYS_81 -3.6971 0.452763 1.76491 0.00171151 0 0 0 0 0 0 0 0 0 0 0.022335 0.110835 0.275858 -0.0306754 1.7 0.600633
VAL_82 -4.29309 0.266187 1.15546 0.0145588 0 0 0 0 0 0 0 0 0 0 -0.197677 0.0113842 0.0907874 -0.250435 0.29 -2.91283
PHE_83 -7.75014 0.795786 1.91642 0.0272084 0 0 0 0 0 0 0 0 0 0 -0.106798 0.0167765 0.346158 -0.210577 0.63 -4.33516
SER_84 -4.39276 0.780918 2.87626 0.00218441 0 -0.107613 0 0 -1.31784 -0.472986 0 0 0 0 -0.00767492 0.016671 0.521243 0.120462 -0.37 -2.35114
ILE_85 -6.16848 0.411847 2.87415 0.0213294 0 0 0 0 0 0 0 0 0 0 -0.0421622 0.000744426 0.589409 0.24399 0.24 -1.82917
THR_86 -4.07993 0.830568 2.12619 0.00488845 0 0.0505199 0 0 -0.525762 -0.472986 0 0 0 0 -0.165646 0.000692043 0.215354 -0.0442928 -0.27 -2.3304
GLU_87 -4.51404 0.372804 2.93504 0.00801855 0 -0.184695 0 0 0 0 0 0 0 0 0.317059 0.0023487 0.815766 0.0256841 -0.81 -1.03202
MET_88 -3.76198 0.211814 1.83028 0.00656131 0 0 0 0 -0.435841 0 0 0 0 0 -0.112162 0.00157217 1.4487 -0.072001 -0.34 -1.22305
GLU_89 -2.76221 0.314534 1.47789 0.00549321 0 -0.0399037 0 0 0 0 0 0 0 0 -0.2158 0.00184511 0.895179 -0.122425 -0.81 -1.2554
SER_90 -4.32988 0.323566 2.7481 0.00106422 0 -0.199732 0 0 -0.792079 0 0 0 0 0 -0.223705 0.152964 0.321932 -0.0243421 -0.37 -2.39211
PHE_91 -8.06296 0.753367 2.84387 0.0230677 0 0 0 0 0 0 0 0 0 0 -0.0270298 0.0114162 0.615872 0.0262858 0.63 -3.18611
ALA_92 -2.74373 0.313668 1.55245 0.000696438 0 0 0 0 0 0 0 0 0 0 -0.211582 6.31315e-07 0 -0.167767 0.16 -1.09626
ALA_93 -3.20377 0.453199 1.58472 0.000869938 0 0 0 0 0 0 0 0 0 0 -0.228657 0.0924112 0 -0.122454 0.16 -1.26369
THR_94 -4.66116 0.617604 2.53339 0.00514994 0 0.0157747 0 0 0 0 0 0 0 0 -0.0976066 0.0274471 0.238688 0.15426 -0.27 -1.43646
ALA_95 -2.84653 0.28638 1.58231 0.000753404 0 0 0 0 0 0 0 0 0 0 -0.231662 0.000385609 0 -0.166346 0.16 -1.21472
ASP_96 -3.18419 0.263242 1.95155 0.00318792 0 -0.0151185 0 0 0 0 0 0 0 0 -0.147041 0.00619549 0.33532 -0.00720937 -0.67 -1.46407
PHE_97 -6.4467 0.524627 2.48019 0.0208106 0 0 0 0 0 0 0 0 0 0 -0.0856087 0.0437715 0.605598 0.0861443 0.63 -2.14117
ARG_98 -7.82675 0.397255 4.36875 0.0124865 0 -0.23886 0 0 -0.0325175 0 0 0 0 0 -0.137479 0.00101322 2.07201 -0.0708655 -0.98 -2.43495
GLU_99 -3.1448 0.211244 1.80254 0.00698086 0 -0.123781 0 0 0 0 0 0 0 0 -0.0720241 0.0451354 0.919591 -0.102134 -0.81 -1.26725
GLN_100 -4.89987 0.23845 3.24337 0.00494858 0 -0.343473 0 0 0 -0.0454439 0 0 0 0 -0.13599 0.0173719 0.861319 -0.101136 -0.97 -2.13045
ILE_101 -5.94214 0.695919 1.33185 0.0205696 0 0 0 0 0 0 0 0 0 0 0.0301436 0.00175205 0.204939 -0.102336 0.24 -3.5193
LEU_102 -4.95407 0.384156 2.81311 0.00586814 0 0 0 0 0 0 0 0 0 0 -0.0990744 0.0130325 0.316489 -0.108495 -0.1 -1.72898
ARG_103 -3.98621 0.296032 2.76742 0.012546 0 -0.352512 0 0 0 -0.324735 0 0 0 0 0.119312 0.225884 1.32857 -0.0810579 -0.98 -0.974762
VAL_104 -4.13722 0.329055 1.57355 0.0140494 0 0 0 0 0 0 0 0 0 0 -0.014958 0.0114869 0.64767 0.108288 0.29 -1.17808
LYS_105 -4.12641 0.596485 2.16274 0.01012 0 -0.339979 0 0 -0.642268 0 0 0 0 0 -0.166166 0.000463843 2.56984 -0.0226196 -0.65 -0.6078
GLU_106 -1.70715 0.311702 1.05649 0.0071735 0 -0.0661549 0 0 0 0 0 0 0 0 0.097908 0.0349347 0.577614 -0.0457487 -0.81 -0.54323
ASP_107 -4.1006 0.342348 3.17454 0.0106049 0 -0.667971 0 0 -0.28052 -0.068624 0 0 0 0 0.139051 0.00296261 0.216125 -0.384422 -0.67 -2.28651
GLU_108 -2.18475 0.124513 1.69828 0.00526427 0 -0.234937 0 0 0 0 0 0 0 0 -0.265531 0.010679 1.21827 -0.089833 -0.81 -0.528048
ASN_109 -2.21406 0.295622 1.61862 0.00537792 0 -0.180087 0 0 -0.28052 0 0 0 0 0 -0.167046 0.000128272 0.757213 -0.380068 -0.89 -1.43483
VAL_110 -3.58651 0.582181 1.49452 0.0234386 0.0101762 0 0 0 0 0 0 0 0 0 -0.218141 0.13597 1.26285 0.0731385 0.29 0.0676142
PRO_111 -4.35329 0.828145 1.34858 0.00125833 0.118625 0 0 0 0 0 0 0 0 0 0.0306477 0.317909 0.333835 -0.519491 0.02 -1.87378
PHE_112 -6.71347 0.542905 2.34986 0.0237479 0 0 0 0 -0.697591 0 0 0 0 0 0.155315 0.344775 0.596746 -0.091035 0.63 -2.85875
LEU_113 -5.29759 0.396571 1.76114 0.0061279 0 0 0 0 0 0 0 0 0 0 -0.0956529 0.166535 1.63669 -0.0841343 -0.1 -1.61031
LEU_114 -5.12827 0.391794 1.2988 0.00763568 0 0 0 0 0 0 0 0 0 0 -0.0648029 0.131046 0.375885 -0.120884 -0.1 -3.20879
VAL_115 -5.11457 0.227372 1.52365 0.0158255 0 0 0 0 0 0 0 0 0 0 -0.167129 0.0210771 0.00775895 -0.32241 0.29 -3.51843
GLY_116 -3.15533 0.195061 1.56712 7.64951e-06 0 0 0 0 0 0 0 0 0 0 1.57398 0.102385 0 0.606793 -0.17 0.720004
ASN_117 -5.81022 0.617382 4.52019 0.00592016 0 -0.250141 0 0 -1.36084 -0.687801 0 0 0 0 0.0292007 0.00438595 1.67993 -0.0219042 -0.89 -2.16389
LYS_118 -4.73714 0.850056 3.10627 0.0059684 0 0.0374343 0 0 -0.970026 0 0 0 0 0 0.0283578 0.000621544 0.983648 0.136129 -0.65 -1.20868
SER_119 -2.88778 0.412818 1.88262 0.00145775 0 -0.287962 0 0 0 0 0 0 0 0 -0.249458 0.19678 0.120126 -0.194564 -0.37 -1.37595
ASP_120 -3.02972 0.473721 2.55317 0.00423276 0 -0.354925 0 0 0 -0.59803 0 0 0 0 -0.214775 0.0649198 1.44043 -0.108544 -0.67 -0.43952
LEU_121 -4.17297 0.604473 1.91915 0.00792315 0 0 0 0 0 0 0 0 0 0 0.55658 2.77401e-05 0.033235 0.0780092 -0.1 -1.07357
GLU_122 -2.93537 0.491756 2.31439 0.00962986 0 -0.403856 0 0 0 -0.793962 0 0 0 0 -0.0105677 0.0087018 1.81806 -0.108452 -0.81 -0.419678
ASP_123 -1.2752 0.249445 0.735004 0.00352033 0 -0.00106382 0 0 0 0 0 0 0 0 -0.170076 0.000113737 0.364827 -0.0168189 -0.67 -0.780249
LYS_124 -2.91563 0.406938 1.31673 0.00428302 0 0.0330027 0 0 0 0 0 0 0 0 -0.169802 0.0714105 0.646436 -0.0676208 -0.65 -1.32425
ARG_125 -6.38486 0.495611 4.57361 0.0153909 0 -0.727575 0 0 -0.540215 -1.98844 0 0 0 0 -0.26479 0.282043 2.02017 0.0445651 -0.98 -3.45449
GLN_126 -3.45905 0.209271 2.09744 0.00443688 0 -0.054952 0 0 -0.435841 0 0 0 0 0 0.0935173 0.0433426 0.906706 -0.0854385 -0.97 -1.65057
VAL_127 -4.57834 0.36586 1.51864 0.0110129 0 0 0 0 -0.540215 0 0 0 0 0 -0.173744 0.0268655 0.0476793 -0.30441 0.29 -3.33665
SER_128 -2.91171 0.234097 1.93499 0.00193034 0 -0.122506 0 0 -0.354522 0 0 0 0 0 -0.27893 0.000134766 0.201424 -0.223349 -0.37 -1.88844
VAL_129 -3.36946 0.235632 1.98477 0.0151178 0 0 0 0 0 0 0 0 0 0 -0.0481563 0.00959618 0.041083 -0.00242663 0.29 -0.843851
GLU_130 -2.63242 0.290462 1.58478 0.00546787 0 -0.004417 0 0 0 0 0 0 0 0 -0.188349 0.00158959 0.915507 -0.11061 -0.81 -0.947992
GLU_131 -4.16413 0.262982 2.57982 0.00708579 0 -0.194962 0 0 -0.354522 0 0 0 0 0 -0.153824 0.00357867 0.981111 -0.106119 -0.81 -1.94898
ALA_132 -4.37723 0.42343 1.44234 0.000780252 0 0 0 0 0 0 0 0 0 0 -0.185869 0.0182655 0 -0.153418 0.16 -2.6717
LYS_133 -4.32196 0.375332 1.89426 0.00331171 0 -0.0490186 0 0 0 0 0 0 0 0 -0.250184 0.134734 0.903244 -0.0457384 -0.65 -2.00602
ASN_134 -3.73088 0.27433 2.42597 0.00444554 0 -0.0287159 0 0 0 0 0 0 0 0 0.0305554 0.151981 0.359654 0.134644 -0.89 -1.26801
ARG_135 -6.086 0.386272 3.21617 0.0111512 0 -0.157395 0 0 0 0 0 0 0 0 -0.168266 0.0324501 2.33074 -0.0698045 -0.98 -1.48468
ALA_136 -4.60218 0.284696 1.82395 0.000738699 0 0 0 0 0 0 0 0 0 0 -0.245719 0.00519864 0 -0.153922 0.16 -2.72724
GLU_137 -3.11148 0.437183 1.94497 0.00689402 0 -0.0341267 0 0 0 0 0 0 0 0 -0.205364 0.0445415 1.08677 -0.134545 -0.81 -0.775165
GLN_138 -2.38864 0.191862 1.25915 0.013049 0 -0.0309845 0 0 0 0 0 0 0 0 -0.175839 0.00934447 1.1127 -0.132875 -0.97 -1.11223
TRP_139 -8.29107 0.64037 2.99949 0.0262602 0 0 0 0 -0.0325175 0 0 0 0 0 -0.207465 0.0126068 0.94158 0.0167926 0.91 -2.98396
ASN_140 -2.38262 0.350688 1.69606 0.00521253 0 -0.0390756 0 0 0 0 0 0 0 0 -0.243527 0.0354284 0.824189 -0.483 -0.89 -1.12665
VAL_141 -3.9913 0.285211 1.46735 0.0145377 0 0 0 0 0 0 0 0 0 0 -0.119843 0.0120775 0.0311527 -0.230916 0.29 -2.24173
ASN_142 -2.23103 0.0406142 1.51166 0.00315099 0 -0.114882 0 0 0 -0.591263 0 0 0 0 -0.0824882 0.00202275 0.750518 0.0940697 -0.89 -1.50763
TYR_143 -6.29717 0.841575 2.05323 0.0234793 0 0 0 0 0 -0.504877 0 0 0 0 -0.0513379 0.02584 0.792781 -0.0703011 0.51 -2.67678
VAL_144 -3.97778 0.315414 1.37035 0.0113834 0 0 0 0 0 0 0 0 0 0 -0.135956 0.158098 0.226893 -0.31749 0.29 -2.05909
GLU_145 -4.06797 0.437311 3.14097 0.0034539 0 -0.399455 0 0 -0.601253 -1.69935 0 0 0 0 -0.0898972 0.0366592 2.32663 0.0365731 -0.81 -1.68633
THR_146 -4.89715 0.238729 2.9503 0.00576921 0 -0.181508 0 0 0 -0.687801 0 0 0 0 -0.186007 0.284538 0.0826313 -0.357872 -0.27 -3.01838
SER_147 -4.80248 0.486428 3.38253 0.00216857 0 -0.203479 0 0 -0.503106 -1.11443 0 0 0 0 0.387674 0.0210914 0.144891 -0.0448771 -0.37 -2.61359
ALA_148 -3.44837 0.290026 1.38311 0.000724922 0 0 0 0 -0.64778 0 0 0 0 0 -0.261506 0.00341657 0 -0.0819467 0.16 -2.60233
LYS_149 -3.29003 0.44376 1.48698 0.00627162 0 -0.449326 0 0 0 0 0 0 0 0 -0.0838177 0.017211 0.887742 -0.052137 -0.65 -1.68334
THR_150 -2.38516 0.681452 1.60746 0.00495878 0 -0.109255 0 0 -0.60183 -0.516402 0 0 0 0 -0.168093 0.0655586 0.0151234 -0.1104 -0.27 -1.78659
ARG_151 -4.32264 0.726698 3.1283 0.0285987 0 -0.721414 0 0 0 -0.524146 0 0 0 0 0.307228 0.00497601 3.76985 0.269404 -0.98 1.68686
ALA_152 -2.90337 0.488837 1.75105 0.00103364 0 0 0 0 -0.0987246 0 0 0 0 0 -0.0918026 0.062004 0 0.0643152 0.16 -0.566655
ASN_153 -3.78947 0.20603 2.1567 0.00811928 0 -0.0728598 0 0 -0.601253 0 0 0 0 0 -0.122584 0.0407285 0.580473 -0.38477 -0.89 -2.86888
VAL_154 -4.91078 0.781054 1.58958 0.0138592 0 0 0 0 0 0 0 0 0 0 -0.0106151 0.018438 0.0271971 -0.0895355 0.29 -2.29081
ASP_155 -3.45014 0.252194 2.24507 0.00299912 0 -0.427838 0 0 0 -0.52288 0 0 0 0 -0.174757 0.00965617 0.310917 -0.00692995 -0.67 -2.43171
LYS_156 -4.4075 0.437935 2.54157 0.00791247 0 -0.345167 0 0 0 -0.443414 0 0 0 0 -0.161077 0.028474 1.71308 -0.0410211 -0.65 -1.3192
VAL_157 -5.02147 0.548803 1.16454 0.00849029 0 0 0 0 0 0 0 0 0 0 -0.0771768 0.0013149 1.15328 0.071753 0.29 -1.86047
PHE_158 -7.58447 0.733034 1.41345 0.0207453 0 0 0 0 0 0 0 0 0 0 -0.0250704 0.000183269 0.474074 0.0460649 0.63 -4.29199
PHE_159 -6.09685 0.646086 2.48125 0.020445 0 0 0 0 0 0 0 0 0 0 0.00692149 0.0157569 2.02777 -0.0162917 0.63 -0.284908
ASP_160 -4.8488 0.290857 3.28896 0.00397834 0 -0.570005 0 0 0 -0.628748 0 0 0 0 -0.146289 0.0423483 0.322023 0.0122484 -0.67 -2.90343
LEU_161 -6.74117 1.25926 2.02288 0.0107795 0 0 0 0 0 0 0 0 0 0 -0.0886685 0.00528542 0.581007 -0.111777 -0.1 -3.1624
MET_162 -6.48662 0.541498 2.10097 0.00245616 0 0 0 0 0 0 0 0 0 0 -0.129372 0.0640033 1.20162 -0.089157 -0.34 -3.1346
ARG_163 -6.41968 0.549045 4.46543 0.01177 0 -0.558656 0 0 0 -0.838282 0 0 0 0 -0.184397 0.039003 1.97828 -0.0865654 -0.98 -2.02405
GLU_164 -5.5407 0.431579 3.44605 0.00321427 0 -0.0696026 0 0 -0.697591 -0.591263 0 0 0 0 -0.232409 0.017166 1.91641 -0.141118 -0.81 -2.26827
ILE_165 -6.92936 0.742845 2.33219 0.0175818 0 0 0 0 0 0 0 0 0 0 -0.0350262 0.0388701 0.121484 -0.0971446 0.24 -3.56856
ARG_166 -5.21502 0.437546 3.50036 0.00970976 0 -0.608812 0 0 0 -0.378279 0 0 0 0 -0.00830335 0.023601 1.5918 -0.0903382 -0.98 -1.71774
ALA_167 -3.34061 0.311993 1.70108 0.000757191 0 0 0 0 0 0 0 0 0 0 -0.111601 0.00303494 0 -0.150332 0.16 -1.42567
ARG_168 -6.37028 0.369272 4.53892 0.0128556 0 -1.08774 0 0 0 -0.385504 0 0 0 0 -0.226099 0.137813 2.13094 -0.092503 -0.98 -1.95233
LYS_169 -5.4411 0.39537 4.04102 0.00320771 0 -0.285818 0 0 -0.345099 -0.373163 0 0 0 0 -0.251995 0.124196 1.02689 -0.0405064 -0.65 -1.797
MET_170 -2.93096 0.265759 1.5957 0.00308951 0 0 0 0 0 0 0 0 0 0 -0.107684 0.0691519 0.934395 -0.0930782 -0.34 -0.603633
GLU_171 -3.39305 0.247926 2.29885 0.00551356 0 -0.322024 0 0 0 -0.31688 0 0 0 0 -0.264033 1.26739e-05 0.868492 -0.135288 -0.81 -1.82048
ASP_172 -2.94138 0.13038 2.28216 0.00391849 0 -0.427415 0 0 0 0 0 0 0 0 -0.249398 0.00418699 0.554096 -0.12356 -0.67 -1.43702
SER_p:CtermProteinFull_173 -1.43768 0.10166 1.10387 0.0017629 0 0 0 0 0 0 0 0 0 0 0 0 0.295135 0 -0.37 -0.305246
SER_p:NtermProteinFull_174 -0.806189 0.105175 0.603967 0.000792666 0 -0.056445 0 0 0 0 0 0 0 0 0 0.0334623 0.514975 0 -0.37 0.0257379
ARG_175 -2.4113 0.135993 1.36044 0.0123964 0 -0.0242869 0 0 0 0 0 0 0 0 0.147349 0.0280054 1.59166 0.22666 -0.98 0.0869142
GLN_176 -2.07064 0.229665 1.30283 0.00467437 3.64012e-06 -0.00248109 0 0 0 0 0 0 0 0 -0.163249 0.00915704 0.771335 0.00184532 -0.97 -0.886853
PRO_177 -1.98041 0.575969 0.956398 0.00104991 0.0173549 0 0 0 0 0 0 0 0 0 -0.242191 0.0189689 0.258587 -0.565317 0.02 -0.939591
PRO_178 -4.73582 0.80588 1.58807 0.000904561 0.166453 0 0 0 0 0 0 0 0 0 -0.233109 0.00129237 0.122872 -0.591945 0.02 -2.8554
LEU_179 -3.91249 0.157774 1.48847 0.00860426 0 0 0 0 0 0 0 0 0 0 0.162909 0.0876863 0.295833 -0.0294761 -0.1 -1.84069
VAL_180 -4.87946 0.527853 1.54295 0.011357 0 0 0 0 0 0 0 0 0 0 -0.229983 0.0960209 0.049268 -0.115835 0.29 -2.70783
THR_181 -3.58059 0.38292 1.98657 0.00410091 0 -0.125751 0 0 0 0 0 0 0 0 0.0307277 0.15161 0.0152948 -0.353614 -0.27 -1.75873
GLY_182 -2.52562 0.142675 1.34087 0.000189086 0 0 0 0 0 0 0 0 0 0 0.590863 0.0055568 0 0.29266 -0.17 -0.322805
ILE_183 -4.18669 0.364042 0.977306 0.0229314 0 0 0 0 0 0 0 0 0 0 0.0341788 0.0018605 1.63941 -0.143515 0.24 -1.05048
SER_184 -2.79256 0.397267 1.57236 0.00171204 0.000149199 -0.0764887 0 0 0 0 0 0 0 0 0.205404 0.00510603 0.112671 -0.018888 -0.37 -0.963277
PRO_185 -3.77818 0.439805 1.23401 0.00359947 0.0683738 0 0 0 0 0 0 0 0 0 -0.153066 0.00136647 0.745475 -0.521649 0.02 -1.94027
ASN_186 -4.16211 0.477613 2.66311 0.00971055 0 -0.086956 0 0 0 -0.512792 0 0 0 0 -0.220779 0.00685432 1.72946 -0.188145 -0.89 -1.17403
GLU_187 -3.816 0.42642 1.89355 0.00892891 0 -0.186555 0 0 0 0 0 0 0 0 0.0756441 1.79988e-05 0.901182 0.114324 -0.81 -1.39248
GLY_188 -3.0355 0.27897 1.47548 0.000209957 0 0 0 0 0 0 0 0 0 0 0.269057 0.237181 0 -0.684841 -0.17 -1.62945
ILE_189 -3.99807 0.60989 1.62173 0.0193137 0.00598562 0 0 0 -0.11094 0 0 0 0 0 0.186734 0.108536 0.125533 0.498108 0.24 -0.693181
PRO_190 -2.72511 0.673374 0.729531 0.00103954 0.184475 0 0 0 0 0 0 0 0 0 -0.211062 0.000401536 0.540677 -0.635224 0.02 -1.4219
TRP_191 -3.63606 0.27918 1.75169 0.0302565 0 0 0 0 -0.218093 0 0 0 0 0 0.386915 0.126872 1.8117 0.472188 0.91 1.91465
THR_192 -3.4998 0.255957 2.21875 0.00860269 0 0.00391642 0 0 -0.11094 0 0 0 0 0 -0.0957961 0.0132266 0.163353 0.00598078 -0.27 -1.30675
LYS_193 -3.11906 0.232956 1.50133 0.00510523 0 -0.149652 0 0 0 0 0 0 0 0 -0.155866 0.00366195 1.60327 -0.0226982 -0.65 -0.750945
VAL_194 -4.44029 0.402949 1.46013 0.0144361 0 0 0 0 0 0 0 0 0 0 -0.126531 0.0897069 0.277868 -0.161124 0.29 -2.19285
THR_195 -3.15473 0.148333 1.54905 0.00755329 0 -0.0168979 0 0 0 0 0 0 0 0 -0.0289133 0.0174941 0.0575644 -0.0536609 -0.27 -1.74421
ILE_196 -4.52503 0.531699 1.14582 0.017508 0 0 0 0 0 0 0 0 0 0 -0.223639 0.0124436 0.190711 -0.361635 0.24 -2.97213
ARG_197 -5.21942 0.415407 3.39746 0.0115623 0 -0.533581 0 0 0 -0.726646 0 0 0 0 -0.0740635 0.0172505 1.72945 -0.00517898 -0.98 -1.96776
GLY_198 -2.35176 0.262457 1.18917 0.000195031 0 0 0 0 0 0 0 0 0 0 0.387306 0.00917881 0 -0.773406 -0.17 -1.44686
GLU_199 -3.31764 0.341349 2.40317 0.00530432 0 -0.424026 0 0 0 -0.386307 0 0 0 0 -0.0458275 0.0144397 0.77421 0.0175017 -0.81 -1.42783
ASN_200 -2.80628 0.342658 1.79258 0.00542495 0 -0.0793463 0 0 0 0 0 0 0 0 -0.305916 0.0548558 0.842562 -0.569262 -0.89 -1.61272
LEU_201 -5.54858 0.441688 1.39393 0.00788465 0 0 0 0 0 0 0 0 0 0 -0.12609 0.0414197 0.387556 0.0191401 -0.1 -3.48306
GLY_202 -2.28892 0.486218 1.41757 7.17897e-05 0 0 0 0 -0.657014 0 0 0 0 0 0.47606 0.0368999 0 -0.804335 -0.17 -1.50345
THR_203 -2.41176 0.0969342 1.69832 0.00435327 0 -0.122679 0 0 -0.58045 0 0 0 0 0 -0.193871 4.23693e-05 0.0332808 -0.164672 -0.27 -1.9105
GLY_204 -3.06856 0.367619 1.46164 0.000350442 0.00427449 0 0 0 0 0 0 0 0 0 0.165703 0.00368051 0 -0.615604 -0.17 -1.85089
PRO_205 -2.37569 0.242762 0.579297 0.000937359 0.0214728 0 0 0 0 0 0 0 0 0 -0.047337 0.00448658 0.378465 -0.284952 0.02 -1.46056
THR_206 -1.51433 0.163867 0.929512 0.00584235 0 -0.00888949 0 0 0 0 0 0 0 0 -0.181084 0.0943624 0.0453388 -0.0433509 -0.27 -0.778729
ASP_207 -5.54236 0.331378 4.18255 0.00364561 0 -0.279553 0 0 -1.08744 -0.522326 0 0 0 0 -0.149041 0.25068 1.57435 -0.0519826 -0.67 -1.9601
LEU_208 -3.96549 0.152249 1.13539 0.00693391 0 0 0 0 0 0 0 0 0 0 -0.0891643 0.306517 0.308921 -0.045691 -0.1 -2.29033
ILE_209 -3.44524 0.343432 1.0624 0.0165179 0 0 0 0 0 0 0 0 0 0 0.277731 0.248065 0.0936961 -0.099369 0.24 -1.26276
GLY_210 -2.45476 0.135594 1.24978 0.000207034 0 0 0 0 0 0 0 0 0 0 0.518039 0.163586 0 0.117152 -0.17 -0.440397
LEU_211 -4.44579 0.253385 1.28204 0.00634345 0 0 0 0 0 0 0 0 0 0 0.352996 0.00952978 0.102196 0.010816 -0.1 -2.52849
THR_212 -3.3095 0.244896 1.7467 0.00898545 0 -0.040774 0 0 0 0 0 0 0 0 0.0941401 0.0893943 0.0320667 0.0108984 -0.27 -1.39319
ILE_213 -4.74711 0.926663 1.30866 0.0158635 0 0 0 0 0 0 0 0 0 0 -0.139305 0.0218531 0.16515 -0.380963 0.24 -2.58919
CYS_214 -3.95445 0.680381 2.05209 0.00221304 0 0 0 0 0 0 0 0 0 0 0.0526267 0.0275856 0.11716 0.161154 1.7 0.838758
GLY_215 -2.6517 0.643183 1.32617 1.9941e-05 0 0 0 0 0 0 0 0 0 0 -0.167328 0.033951 0 -0.782633 -0.17 -1.76833
HIS_D_216 -6.45887 0.655778 3.38547 0.00501315 0 -0.0382309 0 0 -0.289629 0 0 0 0 0 -0.224746 0.0296689 1.33115 0.00367789 0.56 -1.04071
ASN_217 -2.4549 0.119124 1.83929 0.0133067 0 -0.0608954 0 0 -0.0976767 0 0 0 0 0 -0.028112 0.0404258 0.494426 -0.226059 -0.89 -1.25107
CYS_218 -4.62176 0.400187 2.54789 0.00162238 0 0 0 0 0 0 0 0 0 0 -0.0802306 0.0030099 0.168901 0.102996 1.7 0.222616
LEU_219 -3.89188 0.44833 1.69135 0.0118196 0 0 0 0 -0.0976767 0 0 0 0 0 0.0518778 0.00889598 0.481146 -0.0252963 -0.1 -1.42143
LEU_220 -1.23685 0.147074 0.670712 0.00791067 0 0 0 0 0 0 0 0 0 0 -0.0887782 0.105324 0.107569 0.0348664 -0.1 -0.352175
THR_221 -3.17785 0.327465 1.86221 0.00508515 0 0.00693138 0 0 -0.565443 0 0 0 0 0 -0.132215 0.0195185 0.0367634 -0.23592 -0.27 -2.12346
ALA_222 -2.59578 0.221292 0.821103 0.00119029 0 0 0 0 0 0 0 0 0 0 -0.171627 0.0947047 0 0.105394 0.16 -1.36373
GLU_223 -2.78839 0.0481252 1.64774 0.00682546 0 -0.0731009 0 0 0 0 0 0 0 0 0.108432 0.0657463 0.920392 0.114823 -0.81 -0.759404
TRP_224 -8.396 0.512223 2.82889 0.0242859 0 0 0 0 -0.657014 0 0 0 0 0 -0.244799 0.0051911 1.17152 -0.0256465 0.91 -3.87135
MET_225 -3.87498 0.120127 1.56841 0.00418488 0 0 0 0 0 0 0 0 0 0 0.316413 0.0432567 0.965837 -0.0388486 -0.34 -1.2356
SER_226 -4.21064 0.826955 2.45646 0.00293478 0 -0.28621 0 0 -0.378422 -0.319867 0 0 0 0 0.0217027 0.014788 0.191981 -0.303128 -0.37 -2.35344
ALA_227 -2.48041 0.131405 1.42374 0.000829668 0 0 0 0 0 0 0 0 0 0 -0.210663 0.010349 0 -0.054091 0.16 -1.01884
SER_228 -3.28155 0.716876 2.25585 0.00258127 0 -0.097957 0 0 -0.378422 -0.457009 0 0 0 0 -0.00654774 0.256715 0.223761 -0.0166185 -0.37 -1.15232
LYS_229 -5.06109 0.543461 2.55383 0.00552805 0 -0.446154 0 0 0 0 0 0 0 0 0.117197 0.0720555 0.778553 -0.042451 -0.65 -2.12907
ILE_230 -4.63633 0.234286 1.21222 0.0180583 0 0 0 0 0 0 0 0 0 0 -0.0857606 0.030095 0.211189 -0.28925 0.24 -3.06548
VAL_231 -3.49358 0.163268 1.56141 0.0106479 0 0 0 0 0 0 0 0 0 0 -0.195373 0.0618053 0.0632336 -0.324672 0.29 -1.86327
CYS_232 -3.78692 0.435533 1.91507 0.00229932 0 0 0 0 0 0 0 0 0 0 -0.0299542 0.0783113 0.232001 -0.224563 1.7 0.32177
ARG_233 -5.80488 0.288309 3.04819 0.0107509 0 -0.0904027 0 0 -0.783537 0 0 0 0 0 -0.0366836 0.0123579 1.54244 0.0313558 -0.98 -2.7621
VAL_234 -3.58604 0.229003 0.942926 0.0111963 0 0 0 0 0 0 0 0 0 0 -0.227886 0.0403084 0.0445261 -0.244142 0.29 -2.50011
GLY_235 -2.25466 0.105622 1.0523 0.00014683 0 0 0 0 0 0 0 0 0 0 0.0284955 0.0533394 0 -0.648587 -0.17 -1.83335
GLN_236 -2.07698 0.108552 1.10972 0.00564348 0 -0.00851375 0 0 -0.289629 0 0 0 0 0 -0.218912 0.00609767 0.818266 0.00383835 -0.97 -1.51191
ALA_237 -2.10085 0.241489 0.841207 0.000856256 0 0 0 0 0 0 0 0 0 0 -0.326209 0.0970111 0 -0.107591 0.16 -1.19408
LYS_238 -2.55148 0.291254 1.46961 0.00299289 0 -0.049632 0 0 0 0 0 0 0 0 0.0866094 0.000369385 0.847304 -0.0939856 -0.65 -0.646964
ASN_239 -2.97672 0.433199 1.93084 0.00350292 0 -0.0277099 0 0 0 0 0 0 0 0 0.0607472 0.0252665 0.634504 0.146804 -0.89 -0.659571
ASP_240 -0.9843 0.0694472 0.782289 0.00994259 0 -0.122934 0 0 0 0 0 0 0 0 -0.24928 0.116537 0.577033 -0.217152 -0.67 -0.688418
LYS_241 -2.04235 0.471386 1.42949 0.00307767 0 -0.157278 0 0 0 0 0 0 0 0 -0.103692 0.108546 0.785695 -0.0276604 -0.65 -0.182786
GLY_242 -1.9153 0.103782 1.1629 3.27764e-05 0 0 0 0 0 0 0 0 0 0 0.289205 0.000171825 0 0.0417521 -0.17 -0.487456
ASP_243 -2.35283 0.243834 1.65531 0.00325222 0 -0.205371 0 0 0 0 0 0 0 0 -0.204836 0.0187995 0.394795 0.0346314 -0.67 -1.08242
ILE_244 -4.30462 0.416545 0.882172 0.0149552 0 0 0 0 -0.725825 0 0 0 0 0 -0.0991369 0.00949051 0.198346 -0.294378 0.24 -3.66245
ILE_245 -3.59909 0.163901 1.65474 0.0229012 0 0 0 0 0 0 0 0 0 0 -0.214454 0.0286047 0.21039 -0.371053 0.24 -1.86405
VAL_246 -3.90448 0.341727 0.830976 0.011836 0 0 0 0 0 0 0 0 0 0 -0.189157 0.00430646 0.045691 -0.251365 0.29 -2.82047
THR_247 -4.19094 0.23622 2.18242 0.00740473 0 -0.0203207 0 0 0 0 0 0 0 0 0.0379515 0.00679476 0.0426652 -0.0737524 -0.27 -2.04156
THR_248 -5.05306 0.285842 2.78534 0.00484379 0 -0.133242 0 0 -0.668043 0 0 0 0 0 -0.187036 0.00413341 0.0522208 -0.292903 -0.27 -3.47191
LYS_249 -2.87966 0.299848 1.55753 0.00304579 0 -0.00933713 0 0 0 0 0 0 0 0 -0.0443616 0.0315075 1.01356 -0.0561066 -0.65 -0.733974
SER_250 -2.77954 0.1693 2.01466 0.00111061 0 -0.257054 0 0 -0.50699 -0.522326 0 0 0 0 -0.12382 0.0177815 0.496882 0.0929186 -0.37 -1.76708
GLY_251 -2.38208 0.106654 1.272 1.56269e-05 0 0 0 0 -0.668043 0 0 0 0 0 0.176 0.0235827 0 0.375899 -0.17 -1.26597
GLY_252 -2.39802 0.116732 1.48133 2.13306e-05 0 0 0 0 0 0 0 0 0 0 -0.0121918 0.0058727 0 -0.804846 -0.17 -1.7811
ARG_253 -1.94323 0.0684512 0.847733 0.00853919 0 0.0264492 0 0 0 0 0 0 0 0 -0.15639 0.00491818 1.51388 0.0410968 -0.98 -0.568557
GLY_254 -2.32758 0.257764 1.12924 4.77063e-05 0 0 0 0 0 0 0 0 0 0 0.0178589 0.00543994 0 -0.593869 -0.17 -1.68109
THR_255 -2.37196 0.148214 1.37404 0.0113415 0 -0.0885126 0 0 -0.404076 0 0 0 0 0 0.183319 0.00633372 0.130985 -0.312209 -0.27 -1.59252
SER_256 -3.11835 0.427546 1.89205 0.00130479 0 -0.221397 0 0 -1.37137 0 0 0 0 0 -0.0869595 0.208513 0.309036 -0.221615 -0.37 -2.55124
THR_257 -2.15411 0.219961 1.36004 0.00367406 0 -0.13567 0 0 0 -0.00632447 0 0 0 0 -0.169941 0.00127122 0.0179401 -0.24137 -0.27 -1.37453
VAL_258 -3.17821 0.151117 1.33058 0.0118937 0 0 0 0 -0.241471 0 0 0 0 0 0.0132352 0.0761264 0.0250801 -0.0734997 0.29 -1.59515
SER_259 -1.6098 0.0463979 0.867641 0.00135131 0 -0.108149 0 0 0 0 0 0 0 0 -0.0676483 0.00269049 0.301479 -0.120361 -0.37 -1.0564
PHE_260 -6.48382 0.538205 1.62008 0.0256228 0 0 0 0 0 0 0 0 0 0 -0.0811625 0.00118068 0.760557 -0.0424209 0.63 -3.03177
LYS_261 -3.39514 0.135068 1.61906 0.00554712 0 -0.173852 0 0 0 0 0 0 0 0 0.0113153 0.0431046 0.808562 0.109798 -0.65 -1.48653
LEU_262 -3.65894 0.256819 1.00281 0.0073003 0 0 0 0 0 0 0 0 0 0 -0.217909 0.0572244 0.505063 -0.0695161 -0.1 -2.21715
LEU_263 -4.32692 0.225269 1.6615 0.00757553 0 0 0 0 0 0 0 0 0 0 0.0368256 0.0627183 0.0974225 -0.0438918 -0.1 -2.3795
LYS_264 -1.00076 0.56337 0.580291 0.00501446 0.0294565 0 0 0 0 0 0 0 0 0 -0.0477743 0.0215687 0.909784 0.0714867 -0.65 0.482441
PRO_p:CtermProteinFull_265 -1.63682 0.6341 0.329049 0.0045568 0.060856 0 0 0 0 0 0 0 0 0 0 0 0.141948 0 0.02 -0.446313
#END_POSE_ENERGIES_TABLE 024.d16_v11.1_1_5dG_RalA2andSec5_0015_0001.pdb
