# Supplementary material for: A Generic Program for Multistate Protein Design
Source: PLoS One. 2011 Jul 6;6(7):e20937. doi: 10.1371/journal.pone.0020937 (PMC3130737; doi:10.1371/journal.pone.0020937)
Supplement: File S1 — “Protocol capture” file that contains the input files, command lines, and support scripts that were used in this computational study. (BZ2) [file pone.0020937.s001.bz2 › MSD_protocol_capture/Capture_Files/orthogonal_interface_files/input_files/state_versions/v11.2/024.d16_v11.1_1_5dG_RalA3andExo84_0021_0001.pdb]

ATOM      1  N   SER A  11      18.084 -20.105 -21.847  1.00  0.00              
ATOM      2  CA  SER A  11      16.963 -19.464 -22.604  1.00  0.00              
ATOM      3  C   SER A  11      15.615 -19.675 -21.918  1.00  0.00              
ATOM      4  O   SER A  11      15.405 -20.690 -21.252  1.00  0.00              
ATOM      5  CB  SER A  11      16.894 -20.035 -24.023  1.00  0.00              
ATOM      6  OG  SER A  11      18.056 -19.711 -24.759  1.00  0.00              
ATOM      7 1H   SER A  11      18.641 -20.813 -22.282  1.00  0.00              
ATOM      8 2H   SER A  11      18.839 -19.546 -21.503  1.00  0.00              
ATOM      9 3H   SER A  11      17.896 -20.598 -20.998  1.00  0.00              
ATOM     10  HA  SER A  11      17.117 -18.400 -22.787  1.00  0.00              
ATOM     11 1HB  SER A  11      16.796 -21.119 -23.958  1.00  0.00              
ATOM     12 2HB  SER A  11      16.020 -19.622 -24.523  1.00  0.00              
ATOM     13  HG  SER A  11      18.142 -20.314 -25.501  1.00  0.00              
ATOM     14  N   LEU A  12      14.708 -18.712 -22.086  1.00  0.00              
ATOM     15  CA  LEU A  12      13.384 -18.763 -21.454  1.00  0.00              
ATOM     16  C   LEU A  12      12.469 -19.813 -22.116  1.00  0.00              
ATOM     17  O   LEU A  12      12.403 -19.909 -23.342  1.00  0.00              
ATOM     18  CB  LEU A  12      12.705 -17.381 -21.529  1.00  0.00              
ATOM     19  CG  LEU A  12      12.936 -16.320 -20.438  1.00  0.00              
ATOM     20  CD1 LEU A  12      14.423 -16.016 -20.294  1.00  0.00              
ATOM     21  CD2 LEU A  12      12.153 -15.047 -20.784  1.00  0.00              
ATOM     22  H   LEU A  12      14.945 -17.922 -22.670  1.00  0.00              
ATOM     23  HA  LEU A  12      13.488 -19.070 -20.414  1.00  0.00              
ATOM     24 1HB  LEU A  12      13.152 -17.013 -22.451  1.00  0.00              
ATOM     25 2HB  LEU A  12      11.626 -17.468 -21.658  1.00  0.00              
ATOM     26  HG  LEU A  12      12.530 -16.718 -19.508  1.00  0.00              
ATOM     27 1HD1 LEU A  12      14.568 -15.264 -19.518  1.00  0.00              
ATOM     28 2HD1 LEU A  12      14.956 -16.926 -20.018  1.00  0.00              
ATOM     29 3HD1 LEU A  12      14.810 -15.640 -21.239  1.00  0.00              
ATOM     30 1HD2 LEU A  12      12.318 -14.298 -20.010  1.00  0.00              
ATOM     31 2HD2 LEU A  12      12.494 -14.660 -21.744  1.00  0.00              
ATOM     32 3HD2 LEU A  12      11.089 -15.279 -20.844  1.00  0.00              
ATOM     33  N   ALA A  13      11.770 -20.601 -21.306  1.00  0.00              
ATOM     34  CA  ALA A  13      10.847 -21.584 -21.847  1.00  0.00              
ATOM     35  C   ALA A  13       9.561 -20.825 -22.206  1.00  0.00              
ATOM     36  O   ALA A  13       9.246 -19.789 -21.606  1.00  0.00              
ATOM     37  CB  ALA A  13      10.566 -22.698 -20.812  1.00  0.00              
ATOM     38  H   ALA A  13      11.874 -20.523 -20.304  1.00  0.00              
ATOM     39  HA  ALA A  13      11.287 -22.020 -22.744  1.00  0.00              
ATOM     40 1HB  ALA A  13       9.873 -23.423 -21.239  1.00  0.00              
ATOM     41 2HB  ALA A  13      11.499 -23.198 -20.553  1.00  0.00              
ATOM     42 3HB  ALA A  13      10.127 -22.261 -19.917  1.00  0.00              
ATOM     43  N   GLU A  14       8.836 -21.343 -23.190  1.00  0.00              
ATOM     44  CA  GLU A  14       7.571 -20.762 -23.617  1.00  0.00              
ATOM     45  C   GLU A  14       6.481 -21.822 -23.459  1.00  0.00              
ATOM     46  O   GLU A  14       6.518 -22.860 -24.109  1.00  0.00              
ATOM     47  CB  GLU A  14       7.648 -20.268 -25.063  1.00  0.00              
ATOM     48  CG  GLU A  14       8.571 -19.075 -25.272  1.00  0.00              
ATOM     49  CD  GLU A  14       8.716 -18.746 -26.731  1.00  0.00              
ATOM     50  OE1 GLU A  14       8.088 -19.395 -27.533  1.00  0.00              
ATOM     51  OE2 GLU A  14       9.364 -17.773 -27.039  1.00  0.00              
ATOM     52  H   GLU A  14       9.180 -22.171 -23.655  1.00  0.00              
ATOM     53  HA  GLU A  14       7.320 -19.914 -22.979  1.00  0.00              
ATOM     54 1HB  GLU A  14       7.996 -21.105 -25.668  1.00  0.00              
ATOM     55 2HB  GLU A  14       6.635 -19.999 -25.363  1.00  0.00              
ATOM     56 1HG  GLU A  14       8.257 -18.184 -24.729  1.00  0.00              
ATOM     57 2HG  GLU A  14       9.527 -19.420 -24.881  1.00  0.00              
ATOM     58  N   HIS A  15       5.527 -21.565 -22.572  1.00  0.00              
ATOM     59  CA  HIS A  15       4.445 -22.508 -22.322  1.00  0.00              
ATOM     60  C   HIS A  15       3.237 -22.094 -23.141  1.00  0.00              
ATOM     61  O   HIS A  15       2.710 -20.993 -22.979  1.00  0.00              
ATOM     62  CB  HIS A  15       4.114 -22.532 -20.828  1.00  0.00              
ATOM     63  CG  HIS A  15       5.280 -22.924 -19.972  1.00  0.00              
ATOM     64  ND1 HIS A  15       5.768 -24.214 -19.929  1.00  0.00              
ATOM     65  CD2 HIS A  15       6.064 -22.198 -19.141  1.00  0.00              
ATOM     66  CE1 HIS A  15       6.799 -24.264 -19.106  1.00  0.00              
ATOM     67  NE2 HIS A  15       7.001 -23.054 -18.615  1.00  0.00              
ATOM     68  H   HIS A  15       5.551 -20.696 -22.058  1.00  0.00              
ATOM     69  HA  HIS A  15       4.746 -23.505 -22.644  1.00  0.00              
ATOM     70 1HB  HIS A  15       3.798 -21.542 -20.497  1.00  0.00              
ATOM     71 2HB  HIS A  15       3.319 -23.251 -20.631  1.00  0.00              
ATOM     72  HD2 HIS A  15       6.064 -21.146 -18.855  1.00  0.00              
ATOM     73  HE1 HIS A  15       7.327 -25.201 -18.933  1.00  0.00              
ATOM     74  HE2 HIS A  15       7.724 -22.792 -17.960  1.00  0.00              
ATOM     75  N   ARG A  16       2.786 -22.993 -24.006  1.00  0.00              
ATOM     76  CA  ARG A  16       1.748 -22.676 -24.991  1.00  0.00              
ATOM     77  C   ARG A  16       0.358 -23.092 -24.537  1.00  0.00              
ATOM     78  O   ARG A  16      -0.010 -24.272 -24.624  1.00  0.00              
ATOM     79  CB  ARG A  16       2.068 -23.260 -26.359  1.00  0.00              
ATOM     80  CG  ARG A  16       3.324 -22.707 -27.013  1.00  0.00              
ATOM     81  CD  ARG A  16       3.627 -23.286 -28.347  1.00  0.00              
ATOM     82  NE  ARG A  16       4.818 -22.747 -28.982  1.00  0.00              
ATOM     83  CZ  ARG A  16       5.269 -23.112 -30.198  1.00  0.00              
ATOM     84  NH1 ARG A  16       4.655 -24.041 -30.897  1.00  0.00              
ATOM     85  NH2 ARG A  16       6.360 -22.528 -30.661  1.00  0.00              
ATOM     86  H   ARG A  16       3.174 -23.925 -23.981  1.00  0.00              
ATOM     87  HA  ARG A  16       1.697 -21.597 -25.139  1.00  0.00              
ATOM     88 1HB  ARG A  16       2.175 -24.336 -26.228  1.00  0.00              
ATOM     89 2HB  ARG A  16       1.211 -23.056 -27.000  1.00  0.00              
ATOM     90 1HG  ARG A  16       3.207 -21.630 -27.133  1.00  0.00              
ATOM     91 2HG  ARG A  16       4.173 -22.908 -26.358  1.00  0.00              
ATOM     92 1HD  ARG A  16       3.771 -24.361 -28.241  1.00  0.00              
ATOM     93 2HD  ARG A  16       2.787 -23.096 -29.014  1.00  0.00              
ATOM     94  HE  ARG A  16       5.470 -22.051 -28.644  1.00  0.00              
ATOM     95 1HH1 ARG A  16       3.832 -24.491 -30.521  1.00  0.00              
ATOM     96 2HH1 ARG A  16       5.009 -24.300 -31.806  1.00  0.00              
ATOM     97 1HH2 ARG A  16       6.831 -21.828 -30.102  1.00  0.00              
ATOM     98 2HH2 ARG A  16       6.720 -22.783 -31.568  1.00  0.00              
ATOM     99  N   VAL A  17      -0.413 -22.116 -24.060  1.00  0.00              
ATOM    100  CA  VAL A  17      -1.762 -22.363 -23.551  1.00  0.00              
ATOM    101  C   VAL A  17      -2.809 -22.141 -24.637  1.00  0.00              
ATOM    102  O   VAL A  17      -2.837 -21.078 -25.269  1.00  0.00              
ATOM    103  CB  VAL A  17      -2.091 -21.410 -22.358  1.00  0.00              
ATOM    104  CG1 VAL A  17      -3.528 -21.611 -21.884  1.00  0.00              
ATOM    105  CG2 VAL A  17      -1.117 -21.677 -21.194  1.00  0.00              
ATOM    106  H   VAL A  17      -0.048 -21.174 -24.051  1.00  0.00              
ATOM    107  HA  VAL A  17      -1.887 -23.403 -23.249  1.00  0.00              
ATOM    108  HB  VAL A  17      -1.939 -20.378 -22.676  1.00  0.00              
ATOM    109 1HG1 VAL A  17      -3.735 -20.937 -21.052  1.00  0.00              
ATOM    110 2HG1 VAL A  17      -4.215 -21.398 -22.703  1.00  0.00              
ATOM    111 3HG1 VAL A  17      -3.663 -22.642 -21.556  1.00  0.00              
ATOM    112 1HG2 VAL A  17      -1.350 -21.011 -20.364  1.00  0.00              
ATOM    113 2HG2 VAL A  17      -1.216 -22.712 -20.867  1.00  0.00              
ATOM    114 3HG2 VAL A  17      -0.094 -21.498 -21.527  1.00  0.00              
ATOM    115  N   ILE A  18      -3.673 -23.132 -24.840  1.00  0.00              
ATOM    116  CA  ILE A  18      -4.777 -23.005 -25.802  1.00  0.00              
ATOM    117  C   ILE A  18      -6.073 -22.840 -25.027  1.00  0.00              
ATOM    118  O   ILE A  18      -6.395 -23.677 -24.170  1.00  0.00              
ATOM    119  CB  ILE A  18      -4.950 -24.276 -26.693  1.00  0.00              
ATOM    120  CG1 ILE A  18      -3.631 -24.627 -27.395  1.00  0.00              
ATOM    121  CG2 ILE A  18      -6.078 -24.047 -27.720  1.00  0.00              
ATOM    122  CD1 ILE A  18      -3.089 -23.547 -28.304  1.00  0.00              
ATOM    123  H   ILE A  18      -3.570 -23.993 -24.321  1.00  0.00              
ATOM    124  HA  ILE A  18      -4.659 -22.106 -26.405  1.00  0.00              
ATOM    125  HB  ILE A  18      -5.198 -25.125 -26.057  1.00  0.00              
ATOM    126 1HG1 ILE A  18      -2.897 -24.839 -26.619  1.00  0.00              
ATOM    127 2HG1 ILE A  18      -3.807 -25.529 -27.983  1.00  0.00              
ATOM    128 1HG2 ILE A  18      -6.192 -24.936 -28.339  1.00  0.00              
ATOM    129 2HG2 ILE A  18      -7.011 -23.846 -27.197  1.00  0.00              
ATOM    130 3HG2 ILE A  18      -5.826 -23.195 -28.353  1.00  0.00              
ATOM    131 1HD1 ILE A  18      -2.156 -23.884 -28.756  1.00  0.00              
ATOM    132 2HD1 ILE A  18      -3.815 -23.333 -29.089  1.00  0.00              
ATOM    133 3HD1 ILE A  18      -2.904 -22.643 -27.726  1.00  0.00              
ATOM    134  N   MET A  19      -6.809 -21.765 -25.304  1.00  0.00              
ATOM    135  CA  MET A  19      -8.119 -21.583 -24.680  1.00  0.00              
ATOM    136  C   MET A  19      -9.123 -22.359 -25.529  1.00  0.00              
ATOM    137  O   MET A  19      -9.213 -22.149 -26.738  1.00  0.00              
ATOM    138  CB  MET A  19      -8.527 -20.106 -24.662  1.00  0.00              
ATOM    139  CG  MET A  19      -7.537 -19.179 -23.971  1.00  0.00              
ATOM    140  SD  MET A  19      -7.329 -19.602 -22.239  1.00  0.00              
ATOM    141  CE  MET A  19      -8.901 -19.076 -21.532  1.00  0.00              
ATOM    142  H   MET A  19      -6.470 -21.064 -25.948  1.00  0.00              
ATOM    143  HA  MET A  19      -8.109 -21.991 -23.670  1.00  0.00              
ATOM    144 1HB  MET A  19      -8.645 -19.797 -25.699  1.00  0.00              
ATOM    145 2HB  MET A  19      -9.489 -20.047 -24.152  1.00  0.00              
ATOM    146 1HG  MET A  19      -6.580 -19.259 -24.485  1.00  0.00              
ATOM    147 2HG  MET A  19      -7.910 -18.159 -24.057  1.00  0.00              
ATOM    148 1HE  MET A  19      -8.906 -19.281 -20.461  1.00  0.00              
ATOM    149 2HE  MET A  19      -9.034 -18.006 -21.698  1.00  0.00              
ATOM    150 3HE  MET A  19      -9.715 -19.622 -22.010  1.00  0.00              
ATOM    151  N   VAL A  20      -9.867 -23.263 -24.905  1.00  0.00              
ATOM    152  CA  VAL A  20     -10.868 -24.050 -25.625  1.00  0.00              
ATOM    153  C   VAL A  20     -12.234 -23.903 -24.958  1.00  0.00              
ATOM    154  O   VAL A  20     -12.339 -23.974 -23.727  1.00  0.00              
ATOM    155  CB  VAL A  20     -10.448 -25.551 -25.663  1.00  0.00              
ATOM    156  CG1 VAL A  20     -11.509 -26.390 -26.351  1.00  0.00              
ATOM    157  CG2 VAL A  20      -9.112 -25.689 -26.384  1.00  0.00              
ATOM    158  H   VAL A  20      -9.743 -23.413 -23.914  1.00  0.00              
ATOM    159  HA  VAL A  20     -11.000 -23.686 -26.645  1.00  0.00              
ATOM    160  HB  VAL A  20     -10.303 -25.904 -24.642  1.00  0.00              
ATOM    161 1HG1 VAL A  20     -11.195 -27.435 -26.365  1.00  0.00              
ATOM    162 2HG1 VAL A  20     -12.451 -26.303 -25.808  1.00  0.00              
ATOM    163 3HG1 VAL A  20     -11.645 -26.039 -27.373  1.00  0.00              
ATOM    164 1HG2 VAL A  20      -8.818 -26.738 -26.410  1.00  0.00              
ATOM    165 2HG2 VAL A  20      -9.210 -25.314 -27.403  1.00  0.00              
ATOM    166 3HG2 VAL A  20      -8.352 -25.114 -25.856  1.00  0.00              
ATOM    167  N   GLY A  21     -13.270 -23.684 -25.772  1.00  0.00              
ATOM    168  CA  GLY A  21     -14.618 -23.538 -25.248  1.00  0.00              
ATOM    169  C   GLY A  21     -15.559 -22.763 -26.156  1.00  0.00              
ATOM    170  O   GLY A  21     -15.111 -22.073 -27.070  1.00  0.00              
ATOM    171  H   GLY A  21     -13.120 -23.618 -26.769  1.00  0.00              
ATOM    172 1HA  GLY A  21     -15.050 -24.527 -25.096  1.00  0.00              
ATOM    173 2HA  GLY A  21     -14.575 -23.012 -24.295  1.00  0.00              
ATOM    174  N   SER A  22     -16.863 -22.879 -25.890  1.00  0.00              
ATOM    175  CA  SER A  22     -17.904 -22.251 -26.701  1.00  0.00              
ATOM    176  C   SER A  22     -17.841 -20.732 -26.609  1.00  0.00              
ATOM    177  O   SER A  22     -17.341 -20.180 -25.630  1.00  0.00              
ATOM    178  CB  SER A  22     -19.271 -22.746 -26.272  1.00  0.00              
ATOM    179  OG  SER A  22     -19.415 -24.127 -26.464  1.00  0.00              
ATOM    180  H   SER A  22     -17.130 -23.430 -25.087  1.00  0.00              
ATOM    181  HA  SER A  22     -17.882 -22.558 -27.748  1.00  0.00              
ATOM    182 1HB  SER A  22     -19.407 -22.520 -25.214  1.00  0.00              
ATOM    183 2HB  SER A  22     -20.030 -22.226 -26.854  1.00  0.00              
ATOM    184  HG  SER A  22     -20.291 -24.399 -26.181  1.00  0.00              
ATOM    185  N   GLY A  23     -18.373 -20.068 -27.631  1.00  0.00              
ATOM    186  CA  GLY A  23     -18.396 -18.617 -27.634  1.00  0.00              
ATOM    187  C   GLY A  23     -19.190 -18.069 -26.462  1.00  0.00              
ATOM    188  O   GLY A  23     -20.284 -18.555 -26.159  1.00  0.00              
ATOM    189  H   GLY A  23     -18.767 -20.568 -28.416  1.00  0.00              
ATOM    190 1HA  GLY A  23     -17.373 -18.244 -27.571  1.00  0.00              
ATOM    191 2HA  GLY A  23     -18.852 -18.270 -28.561  1.00  0.00              
ATOM    192  N   GLY A  24     -18.629 -17.070 -25.786  1.00  0.00              
ATOM    193  CA  GLY A  24     -19.271 -16.528 -24.601  1.00  0.00              
ATOM    194  C   GLY A  24     -18.955 -17.119 -23.233  1.00  0.00              
ATOM    195  O   GLY A  24     -19.408 -16.577 -22.228  1.00  0.00              
ATOM    196  H   GLY A  24     -17.750 -16.678 -26.091  1.00  0.00              
ATOM    197 1HA  GLY A  24     -19.016 -15.472 -24.509  1.00  0.00              
ATOM    198 2HA  GLY A  24     -20.351 -16.632 -24.702  1.00  0.00              
ATOM    199  N   VAL A  25     -18.191 -18.201 -23.154  1.00  0.00              
ATOM    200  CA  VAL A  25     -17.848 -18.728 -21.834  1.00  0.00              
ATOM    201  C   VAL A  25     -16.865 -17.883 -21.015  1.00  0.00              
ATOM    202  O   VAL A  25     -16.758 -18.075 -19.804  1.00  0.00              
ATOM    203  CB  VAL A  25     -17.309 -20.185 -21.907  1.00  0.00              
ATOM    204  CG1 VAL A  25     -18.357 -21.089 -22.554  1.00  0.00              
ATOM    205  CG2 VAL A  25     -15.987 -20.230 -22.659  1.00  0.00              
ATOM    206  H   VAL A  25     -17.840 -18.669 -23.977  1.00  0.00              
ATOM    207  HA  VAL A  25     -18.720 -18.756 -21.179  1.00  0.00              
ATOM    208  HB  VAL A  25     -17.109 -20.539 -20.896  1.00  0.00              
ATOM    209 1HG1 VAL A  25     -17.976 -22.109 -22.603  1.00  0.00              
ATOM    210 2HG1 VAL A  25     -19.270 -21.071 -21.958  1.00  0.00              
ATOM    211 3HG1 VAL A  25     -18.573 -20.733 -23.561  1.00  0.00              
ATOM    212 1HG2 VAL A  25     -15.626 -21.257 -22.699  1.00  0.00              
ATOM    213 2HG2 VAL A  25     -16.133 -19.856 -23.673  1.00  0.00              
ATOM    214 3HG2 VAL A  25     -15.254 -19.608 -22.145  1.00  0.00              
ATOM    215  N   GLY A  26     -16.147 -16.965 -21.660  1.00  0.00              
ATOM    216  CA  GLY A  26     -15.211 -16.114 -20.935  1.00  0.00              
ATOM    217  C   GLY A  26     -13.733 -16.401 -21.179  1.00  0.00              
ATOM    218  O   GLY A  26     -12.881 -16.060 -20.357  1.00  0.00              
ATOM    219  H   GLY A  26     -16.245 -16.849 -22.658  1.00  0.00              
ATOM    220 1HA  GLY A  26     -15.380 -15.075 -21.219  1.00  0.00              
ATOM    221 2HA  GLY A  26     -15.381 -16.229 -19.865  1.00  0.00              
ATOM    222  N   LYS A  27     -13.413 -17.021 -22.311  1.00  0.00              
ATOM    223  CA  LYS A  27     -12.016 -17.254 -22.670  1.00  0.00              
ATOM    224  C   LYS A  27     -11.252 -15.923 -22.769  1.00  0.00              
ATOM    225  O   LYS A  27     -10.197 -15.748 -22.148  1.00  0.00              
ATOM    226  CB  LYS A  27     -11.935 -18.007 -24.004  1.00  0.00              
ATOM    227  CG  LYS A  27     -12.628 -19.363 -23.972  1.00  0.00              
ATOM    228  CD  LYS A  27     -12.326 -20.202 -25.231  1.00  0.00              
ATOM    229  CE  LYS A  27     -12.802 -19.522 -26.514  1.00  0.00              
ATOM    230  NZ  LYS A  27     -14.290 -19.377 -26.581  1.00  0.00              
ATOM    231  H   LYS A  27     -14.141 -17.337 -22.936  1.00  0.00              
ATOM    232  HA  LYS A  27     -11.528 -17.841 -21.891  1.00  0.00              
ATOM    233 1HB  LYS A  27     -12.396 -17.370 -24.759  1.00  0.00              
ATOM    234 2HB  LYS A  27     -10.877 -18.135 -24.236  1.00  0.00              
ATOM    235 1HG  LYS A  27     -12.285 -19.906 -23.091  1.00  0.00              
ATOM    236 2HG  LYS A  27     -13.704 -19.201 -23.903  1.00  0.00              
ATOM    237 1HD  LYS A  27     -11.248 -20.358 -25.293  1.00  0.00              
ATOM    238 2HD  LYS A  27     -12.827 -21.164 -25.135  1.00  0.00              
ATOM    239 1HE  LYS A  27     -12.349 -18.533 -26.566  1.00  0.00              
ATOM    240 2HE  LYS A  27     -12.467 -20.119 -27.362  1.00  0.00              
ATOM    241 1HZ  LYS A  27     -14.545 -18.924 -27.448  1.00  0.00              
ATOM    242 2HZ  LYS A  27     -14.720 -20.291 -26.540  1.00  0.00              
ATOM    243 3HZ  LYS A  27     -14.610 -18.820 -25.802  1.00  0.00              
ATOM    244  N   SER A  28     -11.797 -14.984 -23.536  1.00  0.00              
ATOM    245  CA  SER A  28     -11.150 -13.687 -23.699  1.00  0.00              
ATOM    246  C   SER A  28     -11.096 -12.904 -22.399  1.00  0.00              
ATOM    247  O   SER A  28     -10.156 -12.132 -22.159  1.00  0.00              
ATOM    248  CB  SER A  28     -11.871 -12.880 -24.762  1.00  0.00              
ATOM    249  OG  SER A  28     -11.796 -13.485 -26.023  1.00  0.00              
ATOM    250  H   SER A  28     -12.668 -15.162 -24.015  1.00  0.00              
ATOM    251  HA  SER A  28     -10.145 -13.754 -24.119  1.00  0.00              
ATOM    252 1HB  SER A  28     -12.918 -12.784 -24.476  1.00  0.00              
ATOM    253 2HB  SER A  28     -11.418 -11.891 -24.816  1.00  0.00              
ATOM    254  HG  SER A  28     -10.918 -13.851 -26.151  1.00  0.00              
ATOM    255  N   ALA A  29     -12.108 -13.099 -21.560  1.00  0.00              
ATOM    256  CA  ALA A  29     -12.153 -12.430 -20.267  1.00  0.00              
ATOM    257  C   ALA A  29     -11.008 -12.908 -19.380  1.00  0.00              
ATOM    258  O   ALA A  29     -10.349 -12.107 -18.734  1.00  0.00              
ATOM    259  CB  ALA A  29     -13.497 -12.686 -19.585  1.00  0.00              
ATOM    260  H   ALA A  29     -12.861 -13.721 -21.818  1.00  0.00              
ATOM    261  HA  ALA A  29     -12.028 -11.358 -20.423  1.00  0.00              
ATOM    262 1HB  ALA A  29     -13.517 -12.179 -18.620  1.00  0.00              
ATOM    263 2HB  ALA A  29     -14.303 -12.304 -20.212  1.00  0.00              
ATOM    264 3HB  ALA A  29     -13.631 -13.756 -19.435  1.00  0.00              
ATOM    265  N   LEU A  30     -10.776 -14.217 -19.349  1.00  0.00              
ATOM    266  CA  LEU A  30      -9.701 -14.752 -18.526  1.00  0.00              
ATOM    267  C   LEU A  30      -8.355 -14.321 -19.115  1.00  0.00              
ATOM    268  O   LEU A  30      -7.432 -13.953 -18.381  1.00  0.00              
ATOM    269  CB  LEU A  30      -9.780 -16.283 -18.456  1.00  0.00              
ATOM    270  CG  LEU A  30     -10.951 -16.871 -17.667  1.00  0.00              
ATOM    271  CD1 LEU A  30     -11.021 -18.389 -17.858  1.00  0.00              
ATOM    272  CD2 LEU A  30     -10.793 -16.506 -16.177  1.00  0.00              
ATOM    273  H   LEU A  30     -11.341 -14.851 -19.894  1.00  0.00              
ATOM    274  HA  LEU A  30      -9.770 -14.338 -17.521  1.00  0.00              
ATOM    275 1HB  LEU A  30      -9.907 -16.502 -19.515  1.00  0.00              
ATOM    276 2HB  LEU A  30      -8.845 -16.719 -18.105  1.00  0.00              
ATOM    277  HG  LEU A  30     -11.861 -16.396 -18.035  1.00  0.00              
ATOM    278 1HD1 LEU A  30     -11.860 -18.790 -17.289  1.00  0.00              
ATOM    279 2HD1 LEU A  30     -11.160 -18.616 -18.915  1.00  0.00              
ATOM    280 3HD1 LEU A  30     -10.096 -18.843 -17.506  1.00  0.00              
ATOM    281 1HD2 LEU A  30     -11.627 -16.923 -15.610  1.00  0.00              
ATOM    282 2HD2 LEU A  30      -9.856 -16.915 -15.799  1.00  0.00              
ATOM    283 3HD2 LEU A  30     -10.787 -15.422 -16.066  1.00  0.00              
ATOM    284  N   THR A  31      -8.257 -14.351 -20.440  1.00  0.00              
ATOM    285  CA  THR A  31      -7.016 -14.032 -21.140  1.00  0.00              
ATOM    286  C   THR A  31      -6.611 -12.573 -20.954  1.00  0.00              
ATOM    287  O   THR A  31      -5.442 -12.266 -20.746  1.00  0.00              
ATOM    288  CB  THR A  31      -7.132 -14.327 -22.647  1.00  0.00              
ATOM    289  OG1 THR A  31      -7.367 -15.728 -22.845  1.00  0.00              
ATOM    290  CG2 THR A  31      -5.856 -13.924 -23.369  1.00  0.00              
ATOM    291  H   THR A  31      -9.074 -14.604 -20.977  1.00  0.00              
ATOM    292  HA  THR A  31      -6.198 -14.623 -20.728  1.00  0.00              
ATOM    293  HB  THR A  31      -7.973 -13.766 -23.054  1.00  0.00              
ATOM    294  HG1 THR A  31      -7.743 -15.868 -23.718  1.00  0.00              
ATOM    295 1HG2 THR A  31      -5.958 -14.140 -24.433  1.00  0.00              
ATOM    296 2HG2 THR A  31      -5.681 -12.857 -23.230  1.00  0.00              
ATOM    297 3HG2 THR A  31      -5.016 -14.486 -22.963  1.00  0.00              
ATOM    298  N   LEU A  32      -7.591 -11.679 -21.035  1.00  0.00              
ATOM    299  CA  LEU A  32      -7.328 -10.261 -20.907  1.00  0.00              
ATOM    300  C   LEU A  32      -7.172  -9.804 -19.464  1.00  0.00              
ATOM    301  O   LEU A  32      -6.472  -8.822 -19.199  1.00  0.00              
ATOM    302  CB  LEU A  32      -8.422  -9.451 -21.626  1.00  0.00              
ATOM    303  CG  LEU A  32      -8.477  -9.645 -23.149  1.00  0.00              
ATOM    304  CD1 LEU A  32      -9.675  -8.896 -23.721  1.00  0.00              
ATOM    305  CD2 LEU A  32      -7.182  -9.152 -23.783  1.00  0.00              
ATOM    306  H   LEU A  32      -8.539 -11.992 -21.189  1.00  0.00              
ATOM    307  HA  LEU A  32      -6.378 -10.021 -21.384  1.00  0.00              
ATOM    308 1HB  LEU A  32      -9.303  -9.891 -21.159  1.00  0.00              
ATOM    309 2HB  LEU A  32      -8.369  -8.392 -21.376  1.00  0.00              
ATOM    310  HG  LEU A  32      -8.549 -10.717 -23.337  1.00  0.00              
ATOM    311 1HD1 LEU A  32      -9.710  -9.036 -24.802  1.00  0.00              
ATOM    312 2HD1 LEU A  32     -10.592  -9.283 -23.276  1.00  0.00              
ATOM    313 3HD1 LEU A  32      -9.581  -7.834 -23.497  1.00  0.00              
ATOM    314 1HD2 LEU A  32      -7.230  -9.294 -24.863  1.00  0.00              
ATOM    315 2HD2 LEU A  32      -7.047  -8.093 -23.562  1.00  0.00              
ATOM    316 3HD2 LEU A  32      -6.341  -9.717 -23.380  1.00  0.00              
ATOM    317  N   GLN A  33      -7.819 -10.494 -18.534  1.00  0.00              
ATOM    318  CA  GLN A  33      -7.621 -10.184 -17.116  1.00  0.00              
ATOM    319  C   GLN A  33      -6.202 -10.628 -16.765  1.00  0.00              
ATOM    320  O   GLN A  33      -5.476  -9.946 -16.040  1.00  0.00              
ATOM    321  CB  GLN A  33      -8.648 -10.893 -16.230  1.00  0.00              
ATOM    322  CG  GLN A  33      -8.538 -10.552 -14.753  1.00  0.00              
ATOM    323  CD  GLN A  33      -8.791  -9.081 -14.479  1.00  0.00              
ATOM    324  OE1 GLN A  33      -9.749  -8.496 -14.990  1.00  0.00              
ATOM    325  NE2 GLN A  33      -7.929  -8.474 -13.672  1.00  0.00              
ATOM    326  H   GLN A  33      -8.453 -11.237 -18.791  1.00  0.00              
ATOM    327  HA  GLN A  33      -7.713  -9.109 -16.961  1.00  0.00              
ATOM    328 1HB  GLN A  33      -9.633 -10.611 -16.601  1.00  0.00              
ATOM    329 2HB  GLN A  33      -8.501 -11.963 -16.372  1.00  0.00              
ATOM    330 1HG  GLN A  33      -9.039 -11.128 -13.976  1.00  0.00              
ATOM    331 2HG  GLN A  33      -7.464 -10.732 -14.703  1.00  0.00              
ATOM    332 1HE2 GLN A  33      -8.044  -7.504 -13.454  1.00  0.00              
ATOM    333 2HE2 GLN A  33      -7.164  -8.987 -13.280  1.00  0.00              
ATOM    334  N   PHE A  34      -5.808 -11.785 -17.289  1.00  0.00              
ATOM    335  CA  PHE A  34      -4.466 -12.304 -17.047  1.00  0.00              
ATOM    336  C   PHE A  34      -3.369 -11.415 -17.658  1.00  0.00              
ATOM    337  O   PHE A  34      -2.462 -10.957 -16.964  1.00  0.00              
ATOM    338  CB  PHE A  34      -4.346 -13.730 -17.607  1.00  0.00              
ATOM    339  CG  PHE A  34      -2.971 -14.311 -17.479  1.00  0.00              
ATOM    340  CD1 PHE A  34      -2.095 -14.305 -18.548  1.00  0.00              
ATOM    341  CD2 PHE A  34      -2.542 -14.840 -16.267  1.00  0.00              
ATOM    342  CE1 PHE A  34      -0.797 -14.819 -18.419  1.00  0.00              
ATOM    343  CE2 PHE A  34      -1.250 -15.353 -16.126  1.00  0.00              
ATOM    344  CZ  PHE A  34      -0.377 -15.340 -17.209  1.00  0.00              
ATOM    345  H   PHE A  34      -6.444 -12.315 -17.866  1.00  0.00              
ATOM    346  HA  PHE A  34      -4.264 -12.322 -15.975  1.00  0.00              
ATOM    347 1HB  PHE A  34      -5.020 -14.400 -17.076  1.00  0.00              
ATOM    348 2HB  PHE A  34      -4.591 -13.737 -18.669  1.00  0.00              
ATOM    349  HD1 PHE A  34      -2.423 -13.893 -19.503  1.00  0.00              
ATOM    350  HD2 PHE A  34      -3.227 -14.849 -15.418  1.00  0.00              
ATOM    351  HE1 PHE A  34      -0.120 -14.807 -19.273  1.00  0.00              
ATOM    352  HE2 PHE A  34      -0.926 -15.764 -15.170  1.00  0.00              
ATOM    353  HZ  PHE A  34       0.632 -15.738 -17.107  1.00  0.00              
ATOM    354  N   MET A  35      -3.470 -11.163 -18.955  1.00  0.00              
ATOM    355  CA  MET A  35      -2.474 -10.371 -19.676  1.00  0.00              
ATOM    356  C   MET A  35      -2.447  -8.887 -19.347  1.00  0.00              
ATOM    357  O   MET A  35      -1.380  -8.294 -19.150  1.00  0.00              
ATOM    358  CB  MET A  35      -2.714 -10.470 -21.187  1.00  0.00              
ATOM    359  CG  MET A  35      -2.423 -11.826 -21.801  1.00  0.00              
ATOM    360  SD  MET A  35      -0.655 -11.997 -22.071  1.00  0.00              
ATOM    361  CE  MET A  35      -0.510 -13.727 -22.233  1.00  0.00              
ATOM    362  H   MET A  35      -4.264 -11.532 -19.459  1.00  0.00              
ATOM    363  HA  MET A  35      -1.471 -10.711 -19.418  1.00  0.00              
ATOM    364 1HB  MET A  35      -3.759 -10.219 -21.360  1.00  0.00              
ATOM    365 2HB  MET A  35      -2.077  -9.722 -21.660  1.00  0.00              
ATOM    366 1HG  MET A  35      -2.783 -12.593 -21.116  1.00  0.00              
ATOM    367 2HG  MET A  35      -2.965 -11.895 -22.743  1.00  0.00              
ATOM    368 1HE  MET A  35       0.533 -13.991 -22.406  1.00  0.00              
ATOM    369 2HE  MET A  35      -0.860 -14.209 -21.318  1.00  0.00              
ATOM    370 3HE  MET A  35      -1.115 -14.066 -23.075  1.00  0.00              
ATOM    371  N   ARG A  36      -3.627  -8.288 -19.303  1.00  0.00              
ATOM    372  CA  ARG A  36      -3.708  -6.856 -19.097  1.00  0.00              
ATOM    373  C   ARG A  36      -4.472  -6.348 -17.888  1.00  0.00              
ATOM    374  O   ARG A  36      -4.637  -5.141 -17.733  1.00  0.00              
ATOM    375  CB  ARG A  36      -4.235  -6.181 -20.355  1.00  0.00              
ATOM    376  CG  ARG A  36      -3.322  -6.285 -21.567  1.00  0.00              
ATOM    377  CD  ARG A  36      -2.049  -5.531 -21.440  1.00  0.00              
ATOM    378  NE  ARG A  36      -1.190  -5.599 -22.611  1.00  0.00              
ATOM    379  CZ  ARG A  36      -0.252  -6.544 -22.819  1.00  0.00              
ATOM    380  NH1 ARG A  36      -0.023  -7.479 -21.923  1.00  0.00              
ATOM    381  NH2 ARG A  36       0.449  -6.493 -23.938  1.00  0.00              
ATOM    382  H   ARG A  36      -4.480  -8.818 -19.413  1.00  0.00              
ATOM    383  HA  ARG A  36      -2.710  -6.451 -18.924  1.00  0.00              
ATOM    384 1HB  ARG A  36      -5.193  -6.644 -20.586  1.00  0.00              
ATOM    385 2HB  ARG A  36      -4.388  -5.130 -20.111  1.00  0.00              
ATOM    386 1HG  ARG A  36      -3.076  -7.335 -21.727  1.00  0.00              
ATOM    387 2HG  ARG A  36      -3.856  -5.901 -22.436  1.00  0.00              
ATOM    388 1HD  ARG A  36      -2.276  -4.480 -21.263  1.00  0.00              
ATOM    389 2HD  ARG A  36      -1.484  -5.928 -20.598  1.00  0.00              
ATOM    390  HE  ARG A  36      -1.150  -4.990 -23.418  1.00  0.00              
ATOM    391 1HH1 ARG A  36      -0.555  -7.493 -21.065  1.00  0.00              
ATOM    392 2HH1 ARG A  36       0.684  -8.178 -22.097  1.00  0.00              
ATOM    393 1HH2 ARG A  36       0.273  -5.757 -24.608  1.00  0.00              
ATOM    394 2HH2 ARG A  36       1.158  -7.188 -24.118  1.00  0.00              
ATOM    395  N   ASP A  37      -4.935  -7.251 -17.034  1.00  0.00              
ATOM    396  CA  ASP A  37      -5.810  -6.840 -15.946  1.00  0.00              
ATOM    397  C   ASP A  37      -7.074  -6.154 -16.434  1.00  0.00              
ATOM    398  O   ASP A  37      -7.555  -5.235 -15.783  1.00  0.00              
ATOM    399  CB  ASP A  37      -5.058  -5.912 -14.989  1.00  0.00              
ATOM    400  CG  ASP A  37      -3.872  -6.560 -14.287  1.00  0.00              
ATOM    401  OD1 ASP A  37      -4.042  -7.618 -13.729  1.00  0.00              
ATOM    402  OD2 ASP A  37      -2.776  -6.077 -14.447  1.00  0.00              
ATOM    403  H   ASP A  37      -4.689  -8.227 -17.126  1.00  0.00              
ATOM    404  HA  ASP A  37      -6.149  -7.717 -15.393  1.00  0.00              
ATOM    405 1HB  ASP A  37      -4.740  -4.977 -15.450  1.00  0.00              
ATOM    406 2HB  ASP A  37      -5.844  -5.710 -14.261  1.00  0.00              
ATOM    407  N   GLU A  38      -7.615  -6.591 -17.565  1.00  0.00              
ATOM    408  CA  GLU A  38      -8.841  -5.989 -18.069  1.00  0.00              
ATOM    409  C   GLU A  38     -10.000  -6.992 -18.168  1.00  0.00              
ATOM    410  O   GLU A  38      -9.788  -8.190 -18.384  1.00  0.00              
ATOM    411  CB  GLU A  38      -8.583  -5.355 -19.438  1.00  0.00              
ATOM    412  CG  GLU A  38      -7.605  -4.188 -19.416  1.00  0.00              
ATOM    413  CD  GLU A  38      -7.462  -3.570 -20.779  1.00  0.00              
ATOM    414  OE1 GLU A  38      -8.077  -4.055 -21.698  1.00  0.00              
ATOM    415  OE2 GLU A  38      -6.829  -2.545 -20.881  1.00  0.00              
ATOM    416  H   GLU A  38      -7.184  -7.341 -18.087  1.00  0.00              
ATOM    417  HA  GLU A  38      -9.185  -5.217 -17.379  1.00  0.00              
ATOM    418 1HB  GLU A  38      -8.195  -6.141 -20.085  1.00  0.00              
ATOM    419 2HB  GLU A  38      -9.546  -5.013 -19.818  1.00  0.00              
ATOM    420 1HG  GLU A  38      -7.867  -3.416 -18.693  1.00  0.00              
ATOM    421 2HG  GLU A  38      -6.662  -4.650 -19.127  1.00  0.00              
ATOM    422  N   PHE A  39     -11.221  -6.487 -17.998  1.00  0.00              
ATOM    423  CA  PHE A  39     -12.428  -7.305 -18.046  1.00  0.00              
ATOM    424  C   PHE A  39     -13.587  -6.473 -18.566  1.00  0.00              
ATOM    425  O   PHE A  39     -13.810  -5.356 -18.101  1.00  0.00              
ATOM    426  CB  PHE A  39     -12.798  -7.861 -16.657  1.00  0.00              
ATOM    427  CG  PHE A  39     -14.127  -8.594 -16.630  1.00  0.00              
ATOM    428  CD1 PHE A  39     -15.292  -7.945 -16.227  1.00  0.00              
ATOM    429  CD2 PHE A  39     -14.224  -9.909 -17.065  1.00  0.00              
ATOM    430  CE1 PHE A  39     -16.536  -8.596 -16.261  1.00  0.00              
ATOM    431  CE2 PHE A  39     -15.461 -10.574 -17.105  1.00  0.00              
ATOM    432  CZ  PHE A  39     -16.619  -9.912 -16.701  1.00  0.00              
ATOM    433  H   PHE A  39     -11.305  -5.494 -17.830  1.00  0.00              
ATOM    434  HA  PHE A  39     -12.284  -8.137 -18.737  1.00  0.00              
ATOM    435 1HB  PHE A  39     -12.042  -8.571 -16.324  1.00  0.00              
ATOM    436 2HB  PHE A  39     -12.873  -7.048 -15.936  1.00  0.00              
ATOM    437  HD1 PHE A  39     -15.235  -6.914 -15.881  1.00  0.00              
ATOM    438  HD2 PHE A  39     -13.317 -10.426 -17.380  1.00  0.00              
ATOM    439  HE1 PHE A  39     -17.435  -8.070 -15.942  1.00  0.00              
ATOM    440  HE2 PHE A  39     -15.516 -11.606 -17.451  1.00  0.00              
ATOM    441  HZ  PHE A  39     -17.583 -10.419 -16.728  1.00  0.00              
ATOM    442  N   VAL A  40     -14.314  -7.018 -19.534  1.00  0.00              
ATOM    443  CA  VAL A  40     -15.568  -6.422 -19.982  1.00  0.00              
ATOM    444  C   VAL A  40     -16.676  -7.459 -19.887  1.00  0.00              
ATOM    445  O   VAL A  40     -16.425  -8.664 -19.914  1.00  0.00              
ATOM    446  CB  VAL A  40     -15.472  -5.923 -21.431  1.00  0.00              
ATOM    447  CG1 VAL A  40     -14.416  -4.839 -21.538  1.00  0.00              
ATOM    448  CG2 VAL A  40     -15.126  -7.085 -22.345  1.00  0.00              
ATOM    449  H   VAL A  40     -13.991  -7.869 -19.970  1.00  0.00              
ATOM    450  HA  VAL A  40     -15.868  -5.596 -19.336  1.00  0.00              
ATOM    451  HB  VAL A  40     -16.447  -5.545 -21.740  1.00  0.00              
ATOM    452 1HG1 VAL A  40     -14.355  -4.491 -22.569  1.00  0.00              
ATOM    453 2HG1 VAL A  40     -14.684  -4.005 -20.890  1.00  0.00              
ATOM    454 3HG1 VAL A  40     -13.449  -5.240 -21.233  1.00  0.00              
ATOM    455 1HG2 VAL A  40     -15.059  -6.731 -23.373  1.00  0.00              
ATOM    456 2HG2 VAL A  40     -14.169  -7.511 -22.044  1.00  0.00              
ATOM    457 3HG2 VAL A  40     -15.902  -7.847 -22.274  1.00  0.00              
ATOM    458  N   GLU A  41     -17.909  -6.986 -19.782  1.00  0.00              
ATOM    459  CA  GLU A  41     -19.045  -7.882 -19.675  1.00  0.00              
ATOM    460  C   GLU A  41     -19.511  -8.456 -21.016  1.00  0.00              
ATOM    461  O   GLU A  41     -19.832  -9.637 -21.103  1.00  0.00              
ATOM    462  CB  GLU A  41     -20.207  -7.154 -18.995  1.00  0.00              
ATOM    463  CG  GLU A  41     -19.968  -6.817 -17.530  1.00  0.00              
ATOM    464  CD  GLU A  41     -21.130  -6.063 -16.946  1.00  0.00              
ATOM    465  OE1 GLU A  41     -22.050  -5.773 -17.672  1.00  0.00              
ATOM    466  OE2 GLU A  41     -21.150  -5.874 -15.753  1.00  0.00              
ATOM    467  H   GLU A  41     -18.067  -5.989 -19.776  1.00  0.00              
ATOM    468  HA  GLU A  41     -18.773  -8.755 -19.080  1.00  0.00              
ATOM    469 1HB  GLU A  41     -20.378  -6.234 -19.556  1.00  0.00              
ATOM    470 2HB  GLU A  41     -21.082  -7.799 -19.081  1.00  0.00              
ATOM    471 1HG  GLU A  41     -19.756  -7.690 -16.914  1.00  0.00              
ATOM    472 2HG  GLU A  41     -19.092  -6.170 -17.556  1.00  0.00              
ATOM    473  N   ASP A  42     -19.523  -7.644 -22.069  1.00  0.00              
ATOM    474  CA  ASP A  42     -19.876  -8.161 -23.395  1.00  0.00              
ATOM    475  C   ASP A  42     -18.807  -9.003 -24.095  1.00  0.00              
ATOM    476  O   ASP A  42     -17.612  -8.746 -23.967  1.00  0.00              
ATOM    477  CB  ASP A  42     -20.257  -6.991 -24.305  1.00  0.00              
ATOM    478  CG  ASP A  42     -21.604  -6.357 -23.984  1.00  0.00              
ATOM    479  OD1 ASP A  42     -22.340  -6.930 -23.217  1.00  0.00              
ATOM    480  OD2 ASP A  42     -21.820  -5.237 -24.380  1.00  0.00              
ATOM    481  H   ASP A  42     -19.290  -6.666 -21.968  1.00  0.00              
ATOM    482  HA  ASP A  42     -20.723  -8.843 -23.312  1.00  0.00              
ATOM    483 1HB  ASP A  42     -19.494  -6.214 -24.357  1.00  0.00              
ATOM    484 2HB  ASP A  42     -20.318  -7.506 -25.264  1.00  0.00              
ATOM    485  N   TYR A  43     -19.267 -10.006 -24.840  1.00  0.00              
ATOM    486  CA  TYR A  43     -18.407 -10.904 -25.614  1.00  0.00              
ATOM    487  C   TYR A  43     -17.757 -10.156 -26.779  1.00  0.00              
ATOM    488  O   TYR A  43     -18.424  -9.436 -27.517  1.00  0.00              
ATOM    489  CB  TYR A  43     -19.206 -12.101 -26.133  1.00  0.00              
ATOM    490  CG  TYR A  43     -18.439 -12.978 -27.098  1.00  0.00              
ATOM    491  CD1 TYR A  43     -17.422 -13.808 -26.652  1.00  0.00              
ATOM    492  CD2 TYR A  43     -18.737 -12.973 -28.453  1.00  0.00              
ATOM    493  CE1 TYR A  43     -16.718 -14.611 -27.529  1.00  0.00              
ATOM    494  CE2 TYR A  43     -18.040 -13.772 -29.339  1.00  0.00              
ATOM    495  CZ  TYR A  43     -17.031 -14.590 -28.873  1.00  0.00              
ATOM    496  OH  TYR A  43     -16.334 -15.388 -29.752  1.00  0.00              
ATOM    497  H   TYR A  43     -20.267 -10.141 -24.864  1.00  0.00              
ATOM    498  HA  TYR A  43     -17.598 -11.276 -24.984  1.00  0.00              
ATOM    499 1HB  TYR A  43     -19.505 -12.691 -25.266  1.00  0.00              
ATOM    500 2HB  TYR A  43     -20.093 -11.706 -26.628  1.00  0.00              
ATOM    501  HD1 TYR A  43     -17.180 -13.819 -25.589  1.00  0.00              
ATOM    502  HD2 TYR A  43     -19.535 -12.325 -28.815  1.00  0.00              
ATOM    503  HE1 TYR A  43     -15.920 -15.258 -27.165  1.00  0.00              
ATOM    504  HE2 TYR A  43     -18.288 -13.754 -30.401  1.00  0.00              
ATOM    505  HH  TYR A  43     -15.656 -15.915 -29.323  1.00  0.00              
ATOM    506  N   GLU A  44     -16.454 -10.352 -26.949  1.00  0.00              
ATOM    507  CA  GLU A  44     -15.726  -9.811 -28.091  1.00  0.00              
ATOM    508  C   GLU A  44     -15.499 -10.877 -29.173  1.00  0.00              
ATOM    509  O   GLU A  44     -14.732 -11.814 -28.970  1.00  0.00              
ATOM    510  CB  GLU A  44     -14.387  -9.228 -27.636  1.00  0.00              
ATOM    511  CG  GLU A  44     -13.555  -8.615 -28.754  1.00  0.00              
ATOM    512  CD  GLU A  44     -12.295  -7.992 -28.219  1.00  0.00              
ATOM    513  OE1 GLU A  44     -12.082  -8.054 -27.032  1.00  0.00              
ATOM    514  OE2 GLU A  44     -11.492  -7.554 -29.008  1.00  0.00              
ATOM    515  H   GLU A  44     -15.954 -10.895 -26.259  1.00  0.00              
ATOM    516  HA  GLU A  44     -16.311  -9.020 -28.562  1.00  0.00              
ATOM    517 1HB  GLU A  44     -14.609  -8.465 -26.889  1.00  0.00              
ATOM    518 2HB  GLU A  44     -13.827 -10.039 -27.170  1.00  0.00              
ATOM    519 1HG  GLU A  44     -13.303  -9.321 -29.544  1.00  0.00              
ATOM    520 2HG  GLU A  44     -14.202  -7.836 -29.157  1.00  0.00              
ATOM    521  N   PRO A  45     -16.160 -10.737 -30.339  1.00  0.00              
ATOM    522  CA  PRO A  45     -15.998 -11.682 -31.449  1.00  0.00              
ATOM    523  C   PRO A  45     -14.534 -11.973 -31.757  1.00  0.00              
ATOM    524  O   PRO A  45     -13.788 -11.115 -32.226  1.00  0.00              
ATOM    525  CB  PRO A  45     -16.727 -10.992 -32.595  1.00  0.00              
ATOM    526  CG  PRO A  45     -17.848 -10.308 -31.879  1.00  0.00              
ATOM    527  CD  PRO A  45     -17.146  -9.716 -30.674  1.00  0.00              
ATOM    528  HA  PRO A  45     -16.430 -12.670 -31.233  1.00  0.00              
ATOM    529 1HB  PRO A  45     -16.070 -10.284 -33.121  1.00  0.00              
ATOM    530 2HB  PRO A  45     -17.083 -11.717 -33.341  1.00  0.00              
ATOM    531 1HG  PRO A  45     -18.317  -9.543 -32.515  1.00  0.00              
ATOM    532 2HG  PRO A  45     -18.636 -11.023 -31.600  1.00  0.00              
ATOM    533 1HD  PRO A  45     -16.664  -8.754 -30.904  1.00  0.00              
ATOM    534 2HD  PRO A  45     -17.836  -9.536 -29.837  1.00  0.00              
ATOM    535  N   THR A  46     -14.137 -13.204 -31.470  1.00  0.00              
ATOM    536  CA  THR A  46     -12.757 -13.641 -31.644  1.00  0.00              
ATOM    537  C   THR A  46     -12.629 -14.773 -32.660  1.00  0.00              
ATOM    538  O   THR A  46     -13.287 -15.793 -32.522  1.00  0.00              
ATOM    539  CB  THR A  46     -12.148 -14.103 -30.307  1.00  0.00              
ATOM    540  OG1 THR A  46     -12.161 -13.016 -29.372  1.00  0.00              
ATOM    541  CG2 THR A  46     -10.716 -14.576 -30.508  1.00  0.00              
ATOM    542  H   THR A  46     -14.821 -13.858 -31.118  1.00  0.00              
ATOM    543  HA  THR A  46     -12.158 -12.821 -32.040  1.00  0.00              
ATOM    544  HB  THR A  46     -12.747 -14.921 -29.908  1.00  0.00              
ATOM    545  HG1 THR A  46     -13.066 -12.729 -29.229  1.00  0.00              
ATOM    546 1HG2 THR A  46     -10.303 -14.898 -29.553  1.00  0.00              
ATOM    547 2HG2 THR A  46     -10.704 -15.410 -31.210  1.00  0.00              
ATOM    548 3HG2 THR A  46     -10.116 -13.758 -30.906  1.00  0.00              
ATOM    549  N   TRP A  47     -11.783 -14.588 -33.675  1.00  0.00              
ATOM    550  CA  TRP A  47     -11.573 -15.640 -34.660  1.00  0.00              
ATOM    551  C   TRP A  47     -10.371 -16.394 -34.089  1.00  0.00              
ATOM    552  O   TRP A  47     -10.481 -17.570 -33.744  1.00  0.00              
ATOM    553  CB  TRP A  47     -11.301 -15.091 -36.062  1.00  0.00              
ATOM    554  CG  TRP A  47     -11.129 -16.159 -37.100  1.00  0.00              
ATOM    555  CD1 TRP A  47     -10.879 -17.480 -36.876  1.00  0.00              
ATOM    556  CD2 TRP A  47     -11.194 -15.997 -38.522  1.00  0.00              
ATOM    557  NE1 TRP A  47     -10.783 -18.152 -38.070  1.00  0.00              
ATOM    558  CE2 TRP A  47     -10.974 -17.261 -39.096  1.00  0.00              
ATOM    559  CE3 TRP A  47     -11.418 -14.901 -39.365  1.00  0.00              
ATOM    560  CZ2 TRP A  47     -10.969 -17.464 -40.467  1.00  0.00              
ATOM    561  CZ3 TRP A  47     -11.414 -15.105 -40.740  1.00  0.00              
ATOM    562  CH2 TRP A  47     -11.197 -16.350 -41.275  1.00  0.00              
ATOM    563  H   TRP A  47     -11.281 -13.718 -33.770  1.00  0.00              
ATOM    564  HA  TRP A  47     -12.460 -16.271 -34.722  1.00  0.00              
ATOM    565 1HB  TRP A  47     -12.133 -14.468 -36.391  1.00  0.00              
ATOM    566 2HB  TRP A  47     -10.384 -14.503 -36.064  1.00  0.00              
ATOM    567  HD1 TRP A  47     -10.796 -17.797 -35.838  1.00  0.00              
ATOM    568  HE1 TRP A  47     -10.601 -19.139 -38.176  1.00  0.00              
ATOM    569  HE3 TRP A  47     -11.598 -13.893 -38.993  1.00  0.00              
ATOM    570  HZ2 TRP A  47     -10.792 -18.469 -40.850  1.00  0.00              
ATOM    571  HZ3 TRP A  47     -11.588 -14.244 -41.385  1.00  0.00              
ATOM    572  HH2 TRP A  47     -11.202 -16.466 -42.359  1.00  0.00              
ATOM    573  N   ALA A  48      -9.235 -15.700 -33.962  1.00  0.00              
ATOM    574  CA  ALA A  48      -8.026 -16.262 -33.336  1.00  0.00              
ATOM    575  C   ALA A  48      -7.035 -15.148 -32.999  1.00  0.00              
ATOM    576  O   ALA A  48      -6.558 -14.436 -33.886  1.00  0.00              
ATOM    577  CB  ALA A  48      -7.367 -17.298 -34.270  1.00  0.00              
ATOM    578  H   ALA A  48      -9.213 -14.753 -34.312  1.00  0.00              
ATOM    579  HA  ALA A  48      -8.310 -16.752 -32.404  1.00  0.00              
ATOM    580 1HB  ALA A  48      -6.475 -17.702 -33.791  1.00  0.00              
ATOM    581 2HB  ALA A  48      -8.070 -18.107 -34.470  1.00  0.00              
ATOM    582 3HB  ALA A  48      -7.089 -16.817 -35.207  1.00  0.00              
ATOM    583  N   ASP A  49      -6.735 -15.005 -31.711  1.00  0.00              
ATOM    584  CA  ASP A  49      -5.763 -14.014 -31.238  1.00  0.00              
ATOM    585  C   ASP A  49      -4.643 -14.694 -30.455  1.00  0.00              
ATOM    586  O   ASP A  49      -4.899 -15.613 -29.687  1.00  0.00              
ATOM    587  CB  ASP A  49      -6.446 -12.954 -30.370  1.00  0.00              
ATOM    588  CG  ASP A  49      -7.415 -12.053 -31.123  1.00  0.00              
ATOM    589  OD1 ASP A  49      -7.419 -12.095 -32.330  1.00  0.00              
ATOM    590  OD2 ASP A  49      -8.249 -11.451 -30.489  1.00  0.00              
ATOM    591  H   ASP A  49      -7.194 -15.604 -31.040  1.00  0.00              
ATOM    592  HA  ASP A  49      -5.299 -13.516 -32.090  1.00  0.00              
ATOM    593 1HB  ASP A  49      -6.942 -13.367 -29.491  1.00  0.00              
ATOM    594 2HB  ASP A  49      -5.578 -12.373 -30.059  1.00  0.00              
ATOM    595  N   SER A  50      -3.416 -14.214 -30.656  1.00  0.00              
ATOM    596  CA  SER A  50      -2.231 -14.734 -29.971  1.00  0.00              
ATOM    597  C   SER A  50      -1.700 -13.680 -29.001  1.00  0.00              
ATOM    598  O   SER A  50      -1.406 -12.547 -29.402  1.00  0.00              
ATOM    599  CB  SER A  50      -1.164 -15.129 -30.973  1.00  0.00              
ATOM    600  OG  SER A  50       0.015 -15.555 -30.347  1.00  0.00              
ATOM    601  H   SER A  50      -3.310 -13.456 -31.315  1.00  0.00              
ATOM    602  HA  SER A  50      -2.406 -15.683 -29.463  1.00  0.00              
ATOM    603 1HB  SER A  50      -1.550 -15.940 -31.591  1.00  0.00              
ATOM    604 2HB  SER A  50      -0.940 -14.269 -31.603  1.00  0.00              
ATOM    605  HG  SER A  50       0.662 -15.795 -31.014  1.00  0.00              
ATOM    606  N   TYR A  51      -1.586 -14.056 -27.731  1.00  0.00              
ATOM    607  CA  TYR A  51      -1.014 -13.187 -26.705  1.00  0.00              
ATOM    608  C   TYR A  51       0.267 -13.818 -26.167  1.00  0.00              
ATOM    609  O   TYR A  51       0.400 -15.048 -26.166  1.00  0.00              
ATOM    610  CB  TYR A  51      -1.999 -13.024 -25.544  1.00  0.00              
ATOM    611  CG  TYR A  51      -3.338 -12.437 -25.938  1.00  0.00              
ATOM    612  CD1 TYR A  51      -3.618 -11.082 -25.735  1.00  0.00              
ATOM    613  CD2 TYR A  51      -4.328 -13.237 -26.514  1.00  0.00              
ATOM    614  CE1 TYR A  51      -4.861 -10.536 -26.096  1.00  0.00              
ATOM    615  CE2 TYR A  51      -5.562 -12.705 -26.876  1.00  0.00              
ATOM    616  CZ  TYR A  51      -5.822 -11.356 -26.667  1.00  0.00              
ATOM    617  OH  TYR A  51      -7.030 -10.832 -27.050  1.00  0.00              
ATOM    618  H   TYR A  51      -1.910 -14.977 -27.471  1.00  0.00              
ATOM    619  HA  TYR A  51      -0.752 -12.222 -27.141  1.00  0.00              
ATOM    620 1HB  TYR A  51      -2.153 -14.013 -25.111  1.00  0.00              
ATOM    621 2HB  TYR A  51      -1.525 -12.376 -24.808  1.00  0.00              
ATOM    622  HD1 TYR A  51      -2.853 -10.448 -25.287  1.00  0.00              
ATOM    623  HD2 TYR A  51      -4.120 -14.295 -26.678  1.00  0.00              
ATOM    624  HE1 TYR A  51      -5.067  -9.478 -25.932  1.00  0.00              
ATOM    625  HE2 TYR A  51      -6.323 -13.346 -27.321  1.00  0.00              
ATOM    626  HH  TYR A  51      -7.612 -11.484 -27.448  1.00  0.00              
ATOM    627  N   PHE A  52       1.212 -12.989 -25.725  1.00  0.00              
ATOM    628  CA  PHE A  52       2.448 -13.517 -25.153  1.00  0.00              
ATOM    629  C   PHE A  52       2.914 -12.596 -24.021  1.00  0.00              
ATOM    630  O   PHE A  52       2.814 -11.373 -24.125  1.00  0.00              
ATOM    631  CB  PHE A  52       3.533 -13.649 -26.224  1.00  0.00              
ATOM    632  CG  PHE A  52       3.918 -12.344 -26.860  1.00  0.00              
ATOM    633  CD1 PHE A  52       4.966 -11.591 -26.351  1.00  0.00              
ATOM    634  CD2 PHE A  52       3.234 -11.867 -27.968  1.00  0.00              
ATOM    635  CE1 PHE A  52       5.321 -10.390 -26.936  1.00  0.00              
ATOM    636  CE2 PHE A  52       3.588 -10.668 -28.555  1.00  0.00              
ATOM    637  CZ  PHE A  52       4.633  -9.928 -28.038  1.00  0.00              
ATOM    638  H   PHE A  52       1.083 -11.988 -25.781  1.00  0.00              
ATOM    639  HA  PHE A  52       2.266 -14.504 -24.725  1.00  0.00              
ATOM    640 1HB  PHE A  52       4.441 -14.064 -25.789  1.00  0.00              
ATOM    641 2HB  PHE A  52       3.188 -14.298 -27.028  1.00  0.00              
ATOM    642  HD1 PHE A  52       5.511 -11.956 -25.481  1.00  0.00              
ATOM    643  HD2 PHE A  52       2.409 -12.451 -28.376  1.00  0.00              
ATOM    644  HE1 PHE A  52       6.146  -9.808 -26.526  1.00  0.00              
ATOM    645  HE2 PHE A  52       3.043 -10.304 -29.426  1.00  0.00              
ATOM    646  HZ  PHE A  52       4.912  -8.982 -28.498  1.00  0.00              
ATOM    647  N   LYS A  53       3.402 -13.182 -22.932  1.00  0.00              
ATOM    648  CA  LYS A  53       3.801 -12.380 -21.777  1.00  0.00              
ATOM    649  C   LYS A  53       4.878 -13.070 -20.964  1.00  0.00              
ATOM    650  O   LYS A  53       4.815 -14.283 -20.727  1.00  0.00              
ATOM    651  CB  LYS A  53       2.593 -12.080 -20.888  1.00  0.00              
ATOM    652  CG  LYS A  53       2.879 -11.123 -19.739  1.00  0.00              
ATOM    653  CD  LYS A  53       1.603 -10.745 -19.001  1.00  0.00              
ATOM    654  CE  LYS A  53       1.865  -9.671 -17.956  1.00  0.00              
ATOM    655  NZ  LYS A  53       0.616  -9.255 -17.261  1.00  0.00              
ATOM    656  H   LYS A  53       3.501 -14.186 -22.892  1.00  0.00              
ATOM    657  HA  LYS A  53       4.228 -11.435 -22.114  1.00  0.00              
ATOM    658 1HB  LYS A  53       1.822 -11.654 -21.531  1.00  0.00              
ATOM    659 2HB  LYS A  53       2.245 -13.032 -20.488  1.00  0.00              
ATOM    660 1HG  LYS A  53       3.569 -11.608 -19.048  1.00  0.00              
ATOM    661 2HG  LYS A  53       3.345 -10.224 -20.144  1.00  0.00              
ATOM    662 1HD  LYS A  53       0.878 -10.377 -19.728  1.00  0.00              
ATOM    663 2HD  LYS A  53       1.207 -11.636 -18.514  1.00  0.00              
ATOM    664 1HE  LYS A  53       2.570 -10.067 -17.227  1.00  0.00              
ATOM    665 2HE  LYS A  53       2.306  -8.808 -18.455  1.00  0.00              
ATOM    666 1HZ  LYS A  53       0.832  -8.543 -16.578  1.00  0.00              
ATOM    667 2HZ  LYS A  53      -0.039  -8.886 -17.936  1.00  0.00              
ATOM    668 3HZ  LYS A  53       0.207 -10.054 -16.797  1.00  0.00              
ATOM    669  N   LYS A  54       5.870 -12.296 -20.536  1.00  0.00              
ATOM    670  CA  LYS A  54       6.921 -12.844 -19.694  1.00  0.00              
ATOM    671  C   LYS A  54       6.399 -12.830 -18.268  1.00  0.00              
ATOM    672  O   LYS A  54       5.955 -11.804 -17.779  1.00  0.00              
ATOM    673  CB  LYS A  54       8.218 -12.042 -19.816  1.00  0.00              
ATOM    674  CG  LYS A  54       9.395 -12.629 -19.048  1.00  0.00              
ATOM    675  CD  LYS A  54      10.687 -11.891 -19.366  1.00  0.00              
ATOM    676  CE  LYS A  54      10.712 -10.514 -18.720  1.00  0.00              
ATOM    677  NZ  LYS A  54      12.010  -9.820 -18.939  1.00  0.00              
ATOM    678  H   LYS A  54       5.902 -11.320 -20.791  1.00  0.00              
ATOM    679  HA  LYS A  54       7.132 -13.873 -19.989  1.00  0.00              
ATOM    680 1HB  LYS A  54       8.466 -11.995 -20.877  1.00  0.00              
ATOM    681 2HB  LYS A  54       8.009 -11.038 -19.448  1.00  0.00              
ATOM    682 1HG  LYS A  54       9.184 -12.551 -17.980  1.00  0.00              
ATOM    683 2HG  LYS A  54       9.499 -13.678 -19.321  1.00  0.00              
ATOM    684 1HD  LYS A  54      11.525 -12.482 -18.994  1.00  0.00              
ATOM    685 2HD  LYS A  54      10.769 -11.786 -20.447  1.00  0.00              
ATOM    686 1HE  LYS A  54       9.906  -9.920 -19.149  1.00  0.00              
ATOM    687 2HE  LYS A  54      10.542 -10.635 -17.650  1.00  0.00              
ATOM    688 1HZ  LYS A  54      11.985  -8.912 -18.496  1.00  0.00              
ATOM    689 2HZ  LYS A  54      12.758 -10.369 -18.540  1.00  0.00              
ATOM    690 3HZ  LYS A  54      12.167  -9.706 -19.930  1.00  0.00              
ATOM    691  N   VAL A  55       6.422 -13.980 -17.615  1.00  0.00              
ATOM    692  CA  VAL A  55       5.887 -14.079 -16.270  1.00  0.00              
ATOM    693  C   VAL A  55       6.862 -14.860 -15.419  1.00  0.00              
ATOM    694  O   VAL A  55       7.841 -15.412 -15.927  1.00  0.00              
ATOM    695  CB  VAL A  55       4.507 -14.763 -16.239  1.00  0.00              
ATOM    696  CG1 VAL A  55       3.484 -13.933 -17.000  1.00  0.00              
ATOM    697  CG2 VAL A  55       4.594 -16.165 -16.824  1.00  0.00              
ATOM    698  H   VAL A  55       6.814 -14.802 -18.051  1.00  0.00              
ATOM    699  HA  VAL A  55       5.790 -13.096 -15.808  1.00  0.00              
ATOM    700  HB  VAL A  55       4.189 -14.872 -15.202  1.00  0.00              
ATOM    701 1HG1 VAL A  55       2.514 -14.431 -16.967  1.00  0.00              
ATOM    702 2HG1 VAL A  55       3.400 -12.948 -16.540  1.00  0.00              
ATOM    703 3HG1 VAL A  55       3.801 -13.825 -18.037  1.00  0.00              
ATOM    704 1HG2 VAL A  55       3.611 -16.634 -16.793  1.00  0.00              
ATOM    705 2HG2 VAL A  55       4.937 -16.107 -17.857  1.00  0.00              
ATOM    706 3HG2 VAL A  55       5.297 -16.760 -16.240  1.00  0.00              
ATOM    707  N   VAL A  56       6.597 -14.898 -14.119  1.00  0.00              
ATOM    708  CA  VAL A  56       7.500 -15.571 -13.208  1.00  0.00              
ATOM    709  C   VAL A  56       6.754 -16.812 -12.756  1.00  0.00              
ATOM    710  O   VAL A  56       5.668 -16.716 -12.173  1.00  0.00              
ATOM    711  CB  VAL A  56       7.897 -14.705 -11.997  1.00  0.00              
ATOM    712  CG1 VAL A  56       8.813 -15.482 -11.064  1.00  0.00              
ATOM    713  CG2 VAL A  56       8.571 -13.422 -12.458  1.00  0.00              
ATOM    714  H   VAL A  56       5.765 -14.458 -13.752  1.00  0.00              
ATOM    715  HA  VAL A  56       8.417 -15.877 -13.712  1.00  0.00              
ATOM    716  HB  VAL A  56       6.994 -14.413 -11.460  1.00  0.00              
ATOM    717 1HG1 VAL A  56       9.083 -14.855 -10.214  1.00  0.00              
ATOM    718 2HG1 VAL A  56       8.298 -16.374 -10.707  1.00  0.00              
ATOM    719 3HG1 VAL A  56       9.716 -15.773 -11.600  1.00  0.00              
ATOM    720 1HG2 VAL A  56       8.844 -12.822 -11.590  1.00  0.00              
ATOM    721 2HG2 VAL A  56       9.468 -13.668 -13.027  1.00  0.00              
ATOM    722 3HG2 VAL A  56       7.885 -12.856 -13.088  1.00  0.00              
ATOM    723  N   LEU A  57       7.323 -17.976 -13.055  1.00  0.00              
ATOM    724  CA  LEU A  57       6.723 -19.246 -12.662  1.00  0.00              
ATOM    725  C   LEU A  57       7.577 -19.843 -11.548  1.00  0.00              
ATOM    726  O   LEU A  57       8.657 -20.372 -11.808  1.00  0.00              
ATOM    727  CB  LEU A  57       6.673 -20.221 -13.855  1.00  0.00              
ATOM    728  CG  LEU A  57       6.102 -21.605 -13.523  1.00  0.00              
ATOM    729  CD1 LEU A  57       4.642 -21.453 -13.085  1.00  0.00              
ATOM    730  CD2 LEU A  57       6.204 -22.529 -14.723  1.00  0.00              
ATOM    731  H   LEU A  57       8.193 -17.981 -13.568  1.00  0.00              
ATOM    732  HA  LEU A  57       5.720 -19.071 -12.274  1.00  0.00              
ATOM    733 1HB  LEU A  57       5.989 -19.675 -14.503  1.00  0.00              
ATOM    734 2HB  LEU A  57       7.644 -20.309 -14.344  1.00  0.00              
ATOM    735  HG  LEU A  57       6.720 -22.030 -12.732  1.00  0.00              
ATOM    736 1HD1 LEU A  57       4.229 -22.434 -12.846  1.00  0.00              
ATOM    737 2HD1 LEU A  57       4.591 -20.816 -12.202  1.00  0.00              
ATOM    738 3HD1 LEU A  57       4.065 -21.004 -13.892  1.00  0.00              
ATOM    739 1HD2 LEU A  57       5.794 -23.505 -14.465  1.00  0.00              
ATOM    740 2HD2 LEU A  57       5.643 -22.106 -15.557  1.00  0.00              
ATOM    741 3HD2 LEU A  57       7.250 -22.640 -15.009  1.00  0.00              
ATOM    742  N   ASP A  58       7.091 -19.743 -10.313  1.00  0.00              
ATOM    743  CA  ASP A  58       7.803 -20.254  -9.143  1.00  0.00              
ATOM    744  C   ASP A  58       9.240 -19.774  -9.064  1.00  0.00              
ATOM    745  O   ASP A  58      10.155 -20.541  -8.760  1.00  0.00              
ATOM    746  CB  ASP A  58       7.751 -21.785  -9.115  1.00  0.00              
ATOM    747  CG  ASP A  58       6.331 -22.303  -8.965  1.00  0.00              
ATOM    748  OD1 ASP A  58       5.591 -21.748  -8.124  1.00  0.00              
ATOM    749  OD2 ASP A  58       5.949 -23.261  -9.672  1.00  0.00              
ATOM    750  H   ASP A  58       6.195 -19.296 -10.187  1.00  0.00              
ATOM    751  HA  ASP A  58       7.326 -19.890  -8.232  1.00  0.00              
ATOM    752 1HB  ASP A  58       8.249 -22.252  -9.966  1.00  0.00              
ATOM    753 2HB  ASP A  58       8.323 -21.979  -8.206  1.00  0.00              
ATOM    754  N   GLY A  59       9.424 -18.494  -9.358  1.00  0.00              
ATOM    755  CA  GLY A  59      10.747 -17.913  -9.363  1.00  0.00              
ATOM    756  C   GLY A  59      11.505 -17.994 -10.671  1.00  0.00              
ATOM    757  O   GLY A  59      12.573 -17.407 -10.780  1.00  0.00              
ATOM    758  H   GLY A  59       8.630 -17.912  -9.582  1.00  0.00              
ATOM    759 1HA  GLY A  59      10.672 -16.854  -9.114  1.00  0.00              
ATOM    760 2HA  GLY A  59      11.361 -18.418  -8.618  1.00  0.00              
ATOM    761  N   GLU A  60      10.961 -18.694 -11.661  1.00  0.00              
ATOM    762  CA  GLU A  60      11.634 -18.839 -12.957  1.00  0.00              
ATOM    763  C   GLU A  60      11.190 -17.841 -14.018  1.00  0.00              
ATOM    764  O   GLU A  60      10.018 -17.516 -14.118  1.00  0.00              
ATOM    765  CB  GLU A  60      11.427 -20.259 -13.488  1.00  0.00              
ATOM    766  CG  GLU A  60      12.013 -21.352 -12.606  1.00  0.00              
ATOM    767  CD  GLU A  60      11.715 -22.718 -13.158  1.00  0.00              
ATOM    768  OE1 GLU A  60      10.985 -22.805 -14.117  1.00  0.00              
ATOM    769  OE2 GLU A  60      12.304 -23.666 -12.694  1.00  0.00              
ATOM    770  H   GLU A  60      10.064 -19.137 -11.520  1.00  0.00              
ATOM    771  HA  GLU A  60      12.703 -18.655 -12.841  1.00  0.00              
ATOM    772 1HB  GLU A  60      10.351 -20.409 -13.585  1.00  0.00              
ATOM    773 2HB  GLU A  60      11.890 -20.301 -14.474  1.00  0.00              
ATOM    774 1HG  GLU A  60      13.087 -21.252 -12.448  1.00  0.00              
ATOM    775 2HG  GLU A  60      11.494 -21.223 -11.658  1.00  0.00              
ATOM    776  N   GLU A  61      12.132 -17.362 -14.814  1.00  0.00              
ATOM    777  CA  GLU A  61      11.806 -16.412 -15.869  1.00  0.00              
ATOM    778  C   GLU A  61      11.289 -17.265 -17.023  1.00  0.00              
ATOM    779  O   GLU A  61      12.060 -17.969 -17.663  1.00  0.00              
ATOM    780  CB  GLU A  61      13.015 -15.572 -16.285  1.00  0.00              
ATOM    781  CG  GLU A  61      13.560 -14.667 -15.189  1.00  0.00              
ATOM    782  CD  GLU A  61      14.757 -13.891 -15.665  1.00  0.00              
ATOM    783  OE1 GLU A  61      15.163 -14.090 -16.785  1.00  0.00              
ATOM    784  OE2 GLU A  61      15.197 -13.021 -14.952  1.00  0.00              
ATOM    785  H   GLU A  61      13.092 -17.653 -14.694  1.00  0.00              
ATOM    786  HA  GLU A  61      11.029 -15.729 -15.524  1.00  0.00              
ATOM    787 1HB  GLU A  61      13.793 -16.268 -16.600  1.00  0.00              
ATOM    788 2HB  GLU A  61      12.705 -14.964 -17.136  1.00  0.00              
ATOM    789 1HG  GLU A  61      12.818 -13.977 -14.788  1.00  0.00              
ATOM    790 2HG  GLU A  61      13.865 -15.364 -14.410  1.00  0.00              
ATOM    791  N   VAL A  62       9.988 -17.228 -17.270  1.00  0.00              
ATOM    792  CA  VAL A  62       9.414 -18.003 -18.366  1.00  0.00              
ATOM    793  C   VAL A  62       8.435 -17.111 -19.128  1.00  0.00              
ATOM    794  O   VAL A  62       8.103 -16.004 -18.676  1.00  0.00              
ATOM    795  CB  VAL A  62       8.650 -19.244 -17.828  1.00  0.00              
ATOM    796  CG1 VAL A  62       9.610 -20.175 -17.091  1.00  0.00              
ATOM    797  CG2 VAL A  62       7.552 -18.807 -16.881  1.00  0.00              
ATOM    798  H   VAL A  62       9.380 -16.660 -16.699  1.00  0.00              
ATOM    799  HA  VAL A  62      10.180 -18.307 -19.080  1.00  0.00              
ATOM    800  HB  VAL A  62       8.168 -19.754 -18.663  1.00  0.00              
ATOM    801 1HG1 VAL A  62       9.063 -21.041 -16.718  1.00  0.00              
ATOM    802 2HG1 VAL A  62      10.392 -20.507 -17.774  1.00  0.00              
ATOM    803 3HG1 VAL A  62      10.061 -19.644 -16.252  1.00  0.00              
ATOM    804 1HG2 VAL A  62       7.021 -19.683 -16.510  1.00  0.00              
ATOM    805 2HG2 VAL A  62       7.991 -18.264 -16.044  1.00  0.00              
ATOM    806 3HG2 VAL A  62       6.854 -18.157 -17.408  1.00  0.00              
ATOM    807  N   GLU A  63       7.984 -17.583 -20.284  1.00  0.00              
ATOM    808  CA  GLU A  63       6.982 -16.847 -21.026  1.00  0.00              
ATOM    809  C   GLU A  63       5.769 -17.728 -21.228  1.00  0.00              
ATOM    810  O   GLU A  63       5.876 -18.958 -21.264  1.00  0.00              
ATOM    811  CB  GLU A  63       7.533 -16.371 -22.372  1.00  0.00              
ATOM    812  CG  GLU A  63       8.672 -15.368 -22.266  1.00  0.00              
ATOM    813  CD  GLU A  63       9.129 -14.914 -23.625  1.00  0.00              
ATOM    814  OE1 GLU A  63       8.603 -15.396 -24.599  1.00  0.00              
ATOM    815  OE2 GLU A  63       9.922 -14.005 -23.689  1.00  0.00              
ATOM    816  H   GLU A  63       8.331 -18.455 -20.657  1.00  0.00              
ATOM    817  HA  GLU A  63       6.668 -15.972 -20.456  1.00  0.00              
ATOM    818 1HB  GLU A  63       7.878 -17.257 -22.906  1.00  0.00              
ATOM    819 2HB  GLU A  63       6.702 -15.920 -22.915  1.00  0.00              
ATOM    820 1HG  GLU A  63       8.429 -14.498 -21.656  1.00  0.00              
ATOM    821 2HG  GLU A  63       9.469 -15.935 -21.786  1.00  0.00              
ATOM    822  N   ILE A  64       4.607 -17.100 -21.352  1.00  0.00              
ATOM    823  CA  ILE A  64       3.396 -17.865 -21.584  1.00  0.00              
ATOM    824  C   ILE A  64       2.834 -17.312 -22.888  1.00  0.00              
ATOM    825  O   ILE A  64       2.923 -16.115 -23.133  1.00  0.00              
ATOM    826  CB  ILE A  64       2.387 -17.691 -20.430  1.00  0.00              
ATOM    827  CG1 ILE A  64       1.054 -18.335 -20.808  1.00  0.00              
ATOM    828  CG2 ILE A  64       2.197 -16.222 -20.110  1.00  0.00              
ATOM    829  CD1 ILE A  64       0.094 -18.452 -19.647  1.00  0.00              
ATOM    830  H   ILE A  64       4.547 -16.094 -21.288  1.00  0.00              
ATOM    831  HA  ILE A  64       3.629 -18.920 -21.721  1.00  0.00              
ATOM    832  HB  ILE A  64       2.763 -18.209 -19.548  1.00  0.00              
ATOM    833 1HG1 ILE A  64       0.610 -17.724 -21.593  1.00  0.00              
ATOM    834 2HG1 ILE A  64       1.274 -19.326 -21.204  1.00  0.00              
ATOM    835 1HG2 ILE A  64       1.481 -16.118 -19.294  1.00  0.00              
ATOM    836 2HG2 ILE A  64       3.150 -15.788 -19.813  1.00  0.00              
ATOM    837 3HG2 ILE A  64       1.819 -15.703 -20.991  1.00  0.00              
ATOM    838 1HD1 ILE A  64      -0.832 -18.918 -19.986  1.00  0.00              
ATOM    839 2HD1 ILE A  64       0.541 -19.064 -18.863  1.00  0.00              
ATOM    840 3HD1 ILE A  64      -0.125 -17.461 -19.253  1.00  0.00              
ATOM    841  N   GLN A  65       2.318 -18.192 -23.736  1.00  0.00              
ATOM    842  CA  GLN A  65       1.685 -17.783 -24.991  1.00  0.00              
ATOM    843  C   GLN A  65       0.240 -18.277 -24.890  1.00  0.00              
ATOM    844  O   GLN A  65      -0.002 -19.434 -24.562  1.00  0.00              
ATOM    845  CB  GLN A  65       2.390 -18.377 -26.214  1.00  0.00              
ATOM    846  CG  GLN A  65       3.813 -17.884 -26.412  1.00  0.00              
ATOM    847  CD  GLN A  65       4.468 -18.486 -27.640  1.00  0.00              
ATOM    848  OE1 GLN A  65       3.846 -19.254 -28.379  1.00  0.00              
ATOM    849  NE2 GLN A  65       5.731 -18.143 -27.864  1.00  0.00              
ATOM    850  H   GLN A  65       2.366 -19.174 -23.507  1.00  0.00              
ATOM    851  HA  GLN A  65       1.708 -16.697 -25.074  1.00  0.00              
ATOM    852 1HB  GLN A  65       2.388 -19.459 -26.083  1.00  0.00              
ATOM    853 2HB  GLN A  65       1.786 -18.115 -27.083  1.00  0.00              
ATOM    854 1HG  GLN A  65       4.084 -16.830 -26.371  1.00  0.00              
ATOM    855 2HG  GLN A  65       4.204 -18.392 -25.529  1.00  0.00              
ATOM    856 1HE2 GLN A  65       6.216 -18.509 -28.660  1.00  0.00              
ATOM    857 2HE2 GLN A  65       6.199 -17.518 -27.239  1.00  0.00              
ATOM    858  N   ILE A  66      -0.723 -17.403 -25.139  1.00  0.00              
ATOM    859  CA  ILE A  66      -2.122 -17.821 -25.074  1.00  0.00              
ATOM    860  C   ILE A  66      -2.792 -17.674 -26.439  1.00  0.00              
ATOM    861  O   ILE A  66      -2.813 -16.583 -27.006  1.00  0.00              
ATOM    862  CB  ILE A  66      -2.916 -16.965 -24.064  1.00  0.00              
ATOM    863  CG1 ILE A  66      -2.329 -17.103 -22.660  1.00  0.00              
ATOM    864  CG2 ILE A  66      -4.372 -17.397 -24.046  1.00  0.00              
ATOM    865  CD1 ILE A  66      -2.984 -16.160 -21.642  1.00  0.00              
ATOM    866  H   ILE A  66      -0.505 -16.446 -25.375  1.00  0.00              
ATOM    867  HA  ILE A  66      -2.195 -18.881 -24.836  1.00  0.00              
ATOM    868  HB  ILE A  66      -2.847 -15.917 -24.356  1.00  0.00              
ATOM    869 1HG1 ILE A  66      -2.469 -18.138 -22.351  1.00  0.00              
ATOM    870 2HG1 ILE A  66      -1.263 -16.888 -22.732  1.00  0.00              
ATOM    871 1HG2 ILE A  66      -4.924 -16.789 -23.331  1.00  0.00              
ATOM    872 2HG2 ILE A  66      -4.802 -17.269 -25.038  1.00  0.00              
ATOM    873 3HG2 ILE A  66      -4.437 -18.446 -23.756  1.00  0.00              
ATOM    874 1HD1 ILE A  66      -2.525 -16.304 -20.663  1.00  0.00              
ATOM    875 2HD1 ILE A  66      -2.843 -15.126 -21.959  1.00  0.00              
ATOM    876 3HD1 ILE A  66      -4.049 -16.377 -21.577  1.00  0.00              
ATOM    877  N   TYR A  67      -3.303 -18.781 -26.968  1.00  0.00              
ATOM    878  CA  TYR A  67      -4.001 -18.753 -28.240  1.00  0.00              
ATOM    879  C   TYR A  67      -5.475 -18.842 -27.877  1.00  0.00              
ATOM    880  O   TYR A  67      -5.946 -19.854 -27.368  1.00  0.00              
ATOM    881  CB  TYR A  67      -3.574 -19.900 -29.159  1.00  0.00              
ATOM    882  CG  TYR A  67      -2.092 -19.925 -29.459  1.00  0.00              
ATOM    883  CD1 TYR A  67      -1.219 -20.663 -28.674  1.00  0.00              
ATOM    884  CD2 TYR A  67      -1.571 -19.213 -30.529  1.00  0.00              
ATOM    885  CE1 TYR A  67       0.136 -20.690 -28.943  1.00  0.00              
ATOM    886  CE2 TYR A  67      -0.218 -19.233 -30.808  1.00  0.00              
ATOM    887  CZ  TYR A  67       0.633 -19.973 -30.013  1.00  0.00              
ATOM    888  OH  TYR A  67       1.981 -19.997 -30.287  1.00  0.00              
ATOM    889  H   TYR A  67      -3.206 -19.660 -26.479  1.00  0.00              
ATOM    890  HA  TYR A  67      -3.790 -17.817 -28.757  1.00  0.00              
ATOM    891 1HB  TYR A  67      -3.862 -20.831 -28.669  1.00  0.00              
ATOM    892 2HB  TYR A  67      -4.131 -19.791 -30.089  1.00  0.00              
ATOM    893  HD1 TYR A  67      -1.618 -21.227 -27.831  1.00  0.00              
ATOM    894  HD2 TYR A  67      -2.248 -18.630 -31.153  1.00  0.00              
ATOM    895  HE1 TYR A  67       0.811 -21.274 -28.317  1.00  0.00              
ATOM    896  HE2 TYR A  67       0.173 -18.665 -31.653  1.00  0.00              
ATOM    897  HH  TYR A  67       2.218 -19.466 -31.051  1.00  0.00              
ATOM    898  N   ASP A  68      -6.180 -17.751 -28.124  1.00  0.00              
ATOM    899  CA  ASP A  68      -7.590 -17.630 -27.831  1.00  0.00              
ATOM    900  C   ASP A  68      -8.332 -17.631 -29.164  1.00  0.00              
ATOM    901  O   ASP A  68      -8.238 -16.670 -29.922  1.00  0.00              
ATOM    902  CB  ASP A  68      -7.887 -16.360 -27.030  1.00  0.00              
ATOM    903  CG  ASP A  68      -9.354 -16.176 -26.663  1.00  0.00              
ATOM    904  OD1 ASP A  68     -10.146 -17.014 -27.024  1.00  0.00              
ATOM    905  OD2 ASP A  68      -9.647 -15.289 -25.897  1.00  0.00              
ATOM    906  H   ASP A  68      -5.696 -16.968 -28.539  1.00  0.00              
ATOM    907  HA  ASP A  68      -7.920 -18.487 -27.243  1.00  0.00              
ATOM    908 1HB  ASP A  68      -7.274 -16.257 -26.135  1.00  0.00              
ATOM    909 2HB  ASP A  68      -7.598 -15.602 -27.759  1.00  0.00              
ATOM    910  N   THR A  69      -9.066 -18.700 -29.450  1.00  0.00              
ATOM    911  CA  THR A  69      -9.765 -18.793 -30.726  1.00  0.00              
ATOM    912  C   THR A  69     -11.273 -18.893 -30.566  1.00  0.00              
ATOM    913  O   THR A  69     -11.786 -18.977 -29.451  1.00  0.00              
ATOM    914  CB  THR A  69      -9.297 -20.021 -31.531  1.00  0.00              
ATOM    915  OG1 THR A  69      -9.737 -21.211 -30.875  1.00  0.00              
ATOM    916  CG2 THR A  69      -7.785 -20.047 -31.644  1.00  0.00              
ATOM    917  H   THR A  69      -9.147 -19.459 -28.788  1.00  0.00              
ATOM    918  HA  THR A  69      -9.595 -17.886 -31.307  1.00  0.00              
ATOM    919  HB  THR A  69      -9.732 -19.977 -32.529  1.00  0.00              
ATOM    920  HG1 THR A  69     -10.660 -21.370 -31.087  1.00  0.00              
ATOM    921 1HG2 THR A  69      -7.479 -20.922 -32.217  1.00  0.00              
ATOM    922 2HG2 THR A  69      -7.443 -19.143 -32.150  1.00  0.00              
ATOM    923 3HG2 THR A  69      -7.348 -20.094 -30.648  1.00  0.00              
ATOM    924  N   ALA A  70     -11.973 -18.889 -31.697  1.00  0.00              
ATOM    925  CA  ALA A  70     -13.421 -19.114 -31.735  1.00  0.00              
ATOM    926  C   ALA A  70     -13.789 -20.500 -31.237  1.00  0.00              
ATOM    927  O   ALA A  70     -13.039 -21.459 -31.426  1.00  0.00              
ATOM    928  CB  ALA A  70     -13.941 -18.921 -33.166  1.00  0.00              
ATOM    929  H   ALA A  70     -11.479 -18.725 -32.563  1.00  0.00              
ATOM    930  HA  ALA A  70     -13.904 -18.397 -31.071  1.00  0.00              
ATOM    931 1HB  ALA A  70     -15.017 -19.089 -33.187  1.00  0.00              
ATOM    932 2HB  ALA A  70     -13.726 -17.905 -33.497  1.00  0.00              
ATOM    933 3HB  ALA A  70     -13.450 -19.631 -33.829  1.00  0.00              
ATOM    934  N   GLY A  71     -14.949 -20.608 -30.603  1.00  0.00              
ATOM    935  CA  GLY A  71     -15.405 -21.904 -30.144  1.00  0.00              
ATOM    936  C   GLY A  71     -15.840 -22.784 -31.302  1.00  0.00              
ATOM    937  O   GLY A  71     -15.840 -24.008 -31.203  1.00  0.00              
ATOM    938  H   GLY A  71     -15.525 -19.795 -30.433  1.00  0.00              
ATOM    939 1HA  GLY A  71     -14.593 -22.399 -29.611  1.00  0.00              
ATOM    940 2HA  GLY A  71     -16.250 -21.766 -29.470  1.00  0.00              
ATOM    941  N   LEU A  72     -16.188 -22.157 -32.418  1.00  0.00              
ATOM    942  CA  LEU A  72     -16.547 -22.899 -33.619  1.00  0.00              
ATOM    943  C   LEU A  72     -15.621 -22.607 -34.793  1.00  0.00              
ATOM    944  O   LEU A  72     -15.131 -21.493 -34.926  1.00  0.00              
ATOM    945  CB  LEU A  72     -17.998 -22.587 -34.004  1.00  0.00              
ATOM    946  CG  LEU A  72     -19.050 -22.969 -32.955  1.00  0.00              
ATOM    947  CD1 LEU A  72     -20.424 -22.480 -33.390  1.00  0.00              
ATOM    948  CD2 LEU A  72     -19.050 -24.479 -32.762  1.00  0.00              
ATOM    949  H   LEU A  72     -16.207 -21.148 -32.440  1.00  0.00              
ATOM    950  HA  LEU A  72     -16.449 -23.968 -33.431  1.00  0.00              
ATOM    951 1HB  LEU A  72     -17.930 -21.504 -34.088  1.00  0.00              
ATOM    952 2HB  LEU A  72     -18.258 -23.010 -34.975  1.00  0.00              
ATOM    953  HG  LEU A  72     -18.747 -22.513 -32.012  1.00  0.00              
ATOM    954 1HD1 LEU A  72     -21.164 -22.756 -32.639  1.00  0.00              
ATOM    955 2HD1 LEU A  72     -20.407 -21.396 -33.499  1.00  0.00              
ATOM    956 3HD1 LEU A  72     -20.688 -22.937 -34.343  1.00  0.00              
ATOM    957 1HD2 LEU A  72     -19.798 -24.749 -32.015  1.00  0.00              
ATOM    958 2HD2 LEU A  72     -19.288 -24.967 -33.707  1.00  0.00              
ATOM    959 3HD2 LEU A  72     -18.066 -24.803 -32.424  1.00  0.00              
ATOM    960  N   GLY A  73     -15.376 -23.607 -35.636  1.00  0.00              
ATOM    961  CA  GLY A  73     -14.492 -23.428 -36.790  1.00  0.00              
ATOM    962  C   GLY A  73     -15.041 -24.253 -37.940  1.00  0.00              
ATOM    963  O   GLY A  73     -15.374 -25.426 -37.773  1.00  0.00              
ATOM    964  H   GLY A  73     -15.805 -24.508 -35.479  1.00  0.00              
ATOM    965 1HA  GLY A  73     -14.464 -22.371 -37.057  1.00  0.00              
ATOM    966 2HA  GLY A  73     -13.489 -23.761 -36.526  1.00  0.00              
ATOM    967  N   GLN A  74     -15.127 -23.627 -39.108  1.00  0.00              
ATOM    968  CA  GLN A  74     -15.661 -24.275 -40.302  1.00  0.00              
ATOM    969  C   GLN A  74     -14.847 -25.448 -40.822  1.00  0.00              
ATOM    970  O   GLN A  74     -15.416 -26.448 -41.268  1.00  0.00              
ATOM    971  CB  GLN A  74     -15.800 -23.241 -41.423  1.00  0.00              
ATOM    972  CG  GLN A  74     -16.409 -23.789 -42.702  1.00  0.00              
ATOM    973  CD  GLN A  74     -16.586 -22.719 -43.763  1.00  0.00              
ATOM    974  OE1 GLN A  74     -16.204 -21.562 -43.567  1.00  0.00              
ATOM    975  NE2 GLN A  74     -17.170 -23.099 -44.894  1.00  0.00              
ATOM    976  H   GLN A  74     -14.810 -22.670 -39.168  1.00  0.00              
ATOM    977  HA  GLN A  74     -16.635 -24.709 -40.077  1.00  0.00              
ATOM    978 1HB  GLN A  74     -16.422 -22.436 -41.033  1.00  0.00              
ATOM    979 2HB  GLN A  74     -14.799 -22.861 -41.626  1.00  0.00              
ATOM    980 1HG  GLN A  74     -16.040 -24.689 -43.193  1.00  0.00              
ATOM    981 2HG  GLN A  74     -17.382 -23.994 -42.254  1.00  0.00              
ATOM    982 1HE2 GLN A  74     -17.314 -22.437 -45.630  1.00  0.00              
ATOM    983 2HE2 GLN A  74     -17.466 -24.047 -45.010  1.00  0.00              
ATOM    984  N   HIS A  75     -13.523 -25.326 -40.772  1.00  0.00              
ATOM    985  CA  HIS A  75     -12.660 -26.398 -41.232  1.00  0.00              
ATOM    986  C   HIS A  75     -12.046 -27.216 -40.116  1.00  0.00              
ATOM    987  O   HIS A  75     -11.485 -26.665 -39.167  1.00  0.00              
ATOM    988  CB  HIS A  75     -11.544 -25.828 -42.113  1.00  0.00              
ATOM    989  CG  HIS A  75     -12.040 -25.179 -43.367  1.00  0.00              
ATOM    990  ND1 HIS A  75     -12.365 -25.898 -44.498  1.00  0.00              
ATOM    991  CD2 HIS A  75     -12.265 -23.879 -43.670  1.00  0.00              
ATOM    992  CE1 HIS A  75     -12.770 -25.067 -45.443  1.00  0.00              
ATOM    993  NE2 HIS A  75     -12.718 -23.837 -44.966  1.00  0.00              
ATOM    994  H   HIS A  75     -13.106 -24.480 -40.410  1.00  0.00              
ATOM    995  HA  HIS A  75     -13.242 -27.113 -41.813  1.00  0.00              
ATOM    996 1HB  HIS A  75     -10.986 -25.065 -41.567  1.00  0.00              
ATOM    997 2HB  HIS A  75     -10.865 -26.623 -42.420  1.00  0.00              
ATOM    998  HD1 HIS A  75     -12.380 -26.895 -44.581  1.00  0.00              
ATOM    999  HD2 HIS A  75     -12.152 -22.955 -43.101  1.00  0.00              
ATOM   1000  HE1 HIS A  75     -13.075 -25.442 -46.419  1.00  0.00              
ATOM   1001  N   ALA A  76     -12.134 -28.536 -40.248  1.00  0.00              
ATOM   1002  CA  ALA A  76     -11.616 -29.449 -39.242  1.00  0.00              
ATOM   1003  C   ALA A  76     -10.097 -29.337 -39.137  1.00  0.00              
ATOM   1004  O   ALA A  76      -9.539 -29.379 -38.038  1.00  0.00              
ATOM   1005  CB  ALA A  76     -12.009 -30.886 -39.578  1.00  0.00              
ATOM   1006  H   ALA A  76     -12.574 -28.914 -41.075  1.00  0.00              
ATOM   1007  HA  ALA A  76     -12.033 -29.174 -38.273  1.00  0.00              
ATOM   1008 1HB  ALA A  76     -11.614 -31.558 -38.815  1.00  0.00              
ATOM   1009 2HB  ALA A  76     -13.096 -30.969 -39.607  1.00  0.00              
ATOM   1010 3HB  ALA A  76     -11.597 -31.158 -40.548  1.00  0.00              
ATOM   1011  N   SER A  77      -9.426 -29.188 -40.278  1.00  0.00              
ATOM   1012  CA  SER A  77      -7.968 -29.113 -40.289  1.00  0.00              
ATOM   1013  C   SER A  77      -7.467 -27.841 -39.603  1.00  0.00              
ATOM   1014  O   SER A  77      -6.480 -27.880 -38.876  1.00  0.00              
ATOM   1015  CB  SER A  77      -7.456 -29.180 -41.715  1.00  0.00              
ATOM   1016  OG  SER A  77      -7.715 -30.423 -42.309  1.00  0.00              
ATOM   1017  H   SER A  77      -9.929 -29.125 -41.153  1.00  0.00              
ATOM   1018  HA  SER A  77      -7.486 -29.984 -39.843  1.00  0.00              
ATOM   1019 1HB  SER A  77      -7.945 -28.400 -42.297  1.00  0.00              
ATOM   1020 2HB  SER A  77      -6.381 -29.008 -41.708  1.00  0.00              
ATOM   1021  HG  SER A  77      -7.377 -30.424 -43.207  1.00  0.00              
ATOM   1022  N   MET A  78      -8.146 -26.725 -39.838  1.00  0.00              
ATOM   1023  CA  MET A  78      -7.759 -25.459 -39.221  1.00  0.00              
ATOM   1024  C   MET A  78      -7.947 -25.556 -37.705  1.00  0.00              
ATOM   1025  O   MET A  78      -7.073 -25.156 -36.935  1.00  0.00              
ATOM   1026  CB  MET A  78      -8.579 -24.306 -39.796  1.00  0.00              
ATOM   1027  CG  MET A  78      -8.240 -22.941 -39.214  1.00  0.00              
ATOM   1028  SD  MET A  78      -9.259 -21.620 -39.900  1.00  0.00              
ATOM   1029  CE  MET A  78     -10.832 -21.964 -39.116  1.00  0.00              
ATOM   1030  H   MET A  78      -8.945 -26.747 -40.455  1.00  0.00              
ATOM   1031  HA  MET A  78      -6.705 -25.260 -39.411  1.00  0.00              
ATOM   1032 1HB  MET A  78      -8.403 -24.297 -40.871  1.00  0.00              
ATOM   1033 2HB  MET A  78      -9.628 -24.533 -39.600  1.00  0.00              
ATOM   1034 1HG  MET A  78      -8.389 -22.984 -38.136  1.00  0.00              
ATOM   1035 2HG  MET A  78      -7.192 -22.731 -39.429  1.00  0.00              
ATOM   1036 1HE  MET A  78     -11.569 -21.230 -39.441  1.00  0.00              
ATOM   1037 2HE  MET A  78     -11.166 -22.964 -39.396  1.00  0.00              
ATOM   1038 3HE  MET A  78     -10.718 -21.909 -38.033  1.00  0.00              
ATOM   1039  N   ARG A  79      -9.088 -26.099 -37.289  1.00  0.00              
ATOM   1040  CA  ARG A  79      -9.354 -26.334 -35.878  1.00  0.00              
ATOM   1041  C   ARG A  79      -8.234 -27.182 -35.270  1.00  0.00              
ATOM   1042  O   ARG A  79      -7.690 -26.839 -34.215  1.00  0.00              
ATOM   1043  CB  ARG A  79     -10.700 -27.048 -35.697  1.00  0.00              
ATOM   1044  CG  ARG A  79     -10.988 -27.441 -34.244  1.00  0.00              
ATOM   1045  CD  ARG A  79     -11.989 -28.568 -34.184  1.00  0.00              
ATOM   1046  NE  ARG A  79     -11.498 -29.741 -34.905  1.00  0.00              
ATOM   1047  CZ  ARG A  79     -12.284 -30.597 -35.545  1.00  0.00              
ATOM   1048  NH1 ARG A  79     -13.595 -30.408 -35.544  1.00  0.00              
ATOM   1049  NH2 ARG A  79     -11.761 -31.619 -36.208  1.00  0.00              
ATOM   1050  H   ARG A  79      -9.788 -26.355 -37.970  1.00  0.00              
ATOM   1051  HA  ARG A  79      -9.368 -25.384 -35.342  1.00  0.00              
ATOM   1052 1HB  ARG A  79     -11.471 -26.370 -36.060  1.00  0.00              
ATOM   1053 2HB  ARG A  79     -10.674 -27.939 -36.325  1.00  0.00              
ATOM   1054 1HG  ARG A  79     -10.053 -27.754 -33.777  1.00  0.00              
ATOM   1055 2HG  ARG A  79     -11.381 -26.569 -33.721  1.00  0.00              
ATOM   1056 1HD  ARG A  79     -12.160 -28.834 -33.141  1.00  0.00              
ATOM   1057 2HD  ARG A  79     -12.924 -28.235 -34.633  1.00  0.00              
ATOM   1058  HE  ARG A  79     -10.550 -30.072 -35.029  1.00  0.00              
ATOM   1059 1HH1 ARG A  79     -13.988 -29.614 -35.058  1.00  0.00              
ATOM   1060 2HH1 ARG A  79     -14.196 -31.057 -36.030  1.00  0.00              
ATOM   1061 1HH2 ARG A  79     -10.758 -31.746 -36.225  1.00  0.00              
ATOM   1062 2HH2 ARG A  79     -12.366 -32.266 -36.691  1.00  0.00              
ATOM   1063  N   ASP A  80      -7.884 -28.275 -35.939  1.00  0.00              
ATOM   1064  CA  ASP A  80      -6.867 -29.191 -35.432  1.00  0.00              
ATOM   1065  C   ASP A  80      -5.491 -28.522 -35.382  1.00  0.00              
ATOM   1066  O   ASP A  80      -4.672 -28.833 -34.509  1.00  0.00              
ATOM   1067  CB  ASP A  80      -6.773 -30.442 -36.314  1.00  0.00              
ATOM   1068  CG  ASP A  80      -7.999 -31.336 -36.203  1.00  0.00              
ATOM   1069  OD1 ASP A  80      -8.903 -31.043 -35.390  1.00  0.00              
ATOM   1070  OD2 ASP A  80      -8.060 -32.339 -36.943  1.00  0.00              
ATOM   1071  H   ASP A  80      -8.334 -28.477 -36.821  1.00  0.00              
ATOM   1072  HA  ASP A  80      -7.107 -29.479 -34.408  1.00  0.00              
ATOM   1073 1HB  ASP A  80      -6.558 -30.222 -37.359  1.00  0.00              
ATOM   1074 2HB  ASP A  80      -5.912 -30.933 -35.859  1.00  0.00              
ATOM   1075  N   ASP A  81      -5.223 -27.629 -36.329  1.00  0.00              
ATOM   1076  CA  ASP A  81      -3.944 -26.929 -36.326  1.00  0.00              
ATOM   1077  C   ASP A  81      -3.846 -25.991 -35.111  1.00  0.00              
ATOM   1078  O   ASP A  81      -2.789 -25.878 -34.485  1.00  0.00              
ATOM   1079  CB  ASP A  81      -3.760 -26.142 -37.626  1.00  0.00              
ATOM   1080  CG  ASP A  81      -3.472 -27.004 -38.848  1.00  0.00              
ATOM   1081  OD1 ASP A  81      -3.179 -28.164 -38.677  1.00  0.00              
ATOM   1082  OD2 ASP A  81      -3.699 -26.544 -39.941  1.00  0.00              
ATOM   1083  H   ASP A  81      -5.894 -27.426 -37.056  1.00  0.00              
ATOM   1084  HA  ASP A  81      -3.130 -27.648 -36.236  1.00  0.00              
ATOM   1085 1HB  ASP A  81      -4.588 -25.467 -37.846  1.00  0.00              
ATOM   1086 2HB  ASP A  81      -2.873 -25.561 -37.374  1.00  0.00              
ATOM   1087  N   PHE A  82      -4.950 -25.339 -34.765  1.00  0.00              
ATOM   1088  CA  PHE A  82      -4.953 -24.419 -33.629  1.00  0.00              
ATOM   1089  C   PHE A  82      -4.585 -25.192 -32.359  1.00  0.00              
ATOM   1090  O   PHE A  82      -3.767 -24.754 -31.550  1.00  0.00              
ATOM   1091  CB  PHE A  82      -6.316 -23.742 -33.475  1.00  0.00              
ATOM   1092  CG  PHE A  82      -6.635 -22.766 -34.571  1.00  0.00              
ATOM   1093  CD1 PHE A  82      -5.644 -22.318 -35.431  1.00  0.00              
ATOM   1094  CD2 PHE A  82      -7.927 -22.292 -34.743  1.00  0.00              
ATOM   1095  CE1 PHE A  82      -5.936 -21.419 -36.439  1.00  0.00              
ATOM   1096  CE2 PHE A  82      -8.222 -21.394 -35.751  1.00  0.00              
ATOM   1097  CZ  PHE A  82      -7.225 -20.957 -36.600  1.00  0.00              
ATOM   1098  H   PHE A  82      -5.803 -25.477 -35.289  1.00  0.00              
ATOM   1099  HA  PHE A  82      -4.200 -23.644 -33.779  1.00  0.00              
ATOM   1100 1HB  PHE A  82      -7.109 -24.489 -33.483  1.00  0.00              
ATOM   1101 2HB  PHE A  82      -6.354 -23.185 -32.540  1.00  0.00              
ATOM   1102  HD1 PHE A  82      -4.624 -22.684 -35.304  1.00  0.00              
ATOM   1103  HD2 PHE A  82      -8.715 -22.637 -34.073  1.00  0.00              
ATOM   1104  HE1 PHE A  82      -5.147 -21.075 -37.107  1.00  0.00              
ATOM   1105  HE2 PHE A  82      -9.242 -21.030 -35.876  1.00  0.00              
ATOM   1106  HZ  PHE A  82      -7.456 -20.248 -37.393  1.00  0.00              
ATOM   1107  N   PHE A  83      -5.242 -26.337 -32.187  1.00  0.00              
ATOM   1108  CA  PHE A  83      -5.027 -27.213 -31.040  1.00  0.00              
ATOM   1109  C   PHE A  83      -3.615 -27.769 -30.978  1.00  0.00              
ATOM   1110  O   PHE A  83      -2.955 -27.705 -29.940  1.00  0.00              
ATOM   1111  CB  PHE A  83      -6.020 -28.382 -31.088  1.00  0.00              
ATOM   1112  CG  PHE A  83      -7.447 -28.002 -30.776  1.00  0.00              
ATOM   1113  CD1 PHE A  83      -7.777 -26.720 -30.361  1.00  0.00              
ATOM   1114  CD2 PHE A  83      -8.466 -28.942 -30.909  1.00  0.00              
ATOM   1115  CE1 PHE A  83      -9.092 -26.375 -30.084  1.00  0.00              
ATOM   1116  CE2 PHE A  83      -9.787 -28.603 -30.631  1.00  0.00              
ATOM   1117  CZ  PHE A  83     -10.100 -27.319 -30.219  1.00  0.00              
ATOM   1118  H   PHE A  83      -5.919 -26.603 -32.888  1.00  0.00              
ATOM   1119  HA  PHE A  83      -5.160 -26.651 -30.115  1.00  0.00              
ATOM   1120 1HB  PHE A  83      -6.032 -28.824 -32.084  1.00  0.00              
ATOM   1121 2HB  PHE A  83      -5.740 -29.142 -30.360  1.00  0.00              
ATOM   1122  HD1 PHE A  83      -6.987 -25.976 -30.254  1.00  0.00              
ATOM   1123  HD2 PHE A  83      -8.220 -29.954 -31.233  1.00  0.00              
ATOM   1124  HE1 PHE A  83      -9.333 -25.363 -29.760  1.00  0.00              
ATOM   1125  HE2 PHE A  83     -10.576 -29.349 -30.736  1.00  0.00              
ATOM   1126  HZ  PHE A  83     -11.133 -27.050 -29.999  1.00  0.00              
ATOM   1127  N   ARG A  84      -3.152 -28.316 -32.099  1.00  0.00              
ATOM   1128  CA  ARG A  84      -1.846 -28.952 -32.163  1.00  0.00              
ATOM   1129  C   ARG A  84      -0.678 -28.003 -31.913  1.00  0.00              
ATOM   1130  O   ARG A  84       0.360 -28.415 -31.403  1.00  0.00              
ATOM   1131  CB  ARG A  84      -1.663 -29.701 -33.475  1.00  0.00              
ATOM   1132  CG  ARG A  84      -0.472 -30.645 -33.512  1.00  0.00              
ATOM   1133  CD  ARG A  84      -0.521 -31.650 -34.605  1.00  0.00              
ATOM   1134  NE  ARG A  84      -1.522 -32.689 -34.423  1.00  0.00              
ATOM   1135  CZ  ARG A  84      -2.086 -33.391 -35.424  1.00  0.00              
ATOM   1136  NH1 ARG A  84      -1.782 -33.145 -36.679  1.00  0.00              
ATOM   1137  NH2 ARG A  84      -2.974 -34.320 -35.113  1.00  0.00              
ATOM   1138  H   ARG A  84      -3.725 -28.287 -32.930  1.00  0.00              
ATOM   1139  HA  ARG A  84      -1.763 -29.704 -31.378  1.00  0.00              
ATOM   1140 1HB  ARG A  84      -2.577 -30.268 -33.648  1.00  0.00              
ATOM   1141 2HB  ARG A  84      -1.549 -28.949 -34.256  1.00  0.00              
ATOM   1142 1HG  ARG A  84       0.435 -30.054 -33.641  1.00  0.00              
ATOM   1143 2HG  ARG A  84      -0.425 -31.180 -32.564  1.00  0.00              
ATOM   1144 1HD  ARG A  84      -0.745 -31.143 -35.543  1.00  0.00              
ATOM   1145 2HD  ARG A  84       0.449 -32.140 -34.679  1.00  0.00              
ATOM   1146  HE  ARG A  84      -1.938 -33.041 -33.571  1.00  0.00              
ATOM   1147 1HH1 ARG A  84      -1.115 -32.420 -36.902  1.00  0.00              
ATOM   1148 2HH1 ARG A  84      -2.217 -33.683 -37.415  1.00  0.00              
ATOM   1149 1HH2 ARG A  84      -3.210 -34.484 -34.143  1.00  0.00              
ATOM   1150 2HH2 ARG A  84      -3.413 -34.860 -35.843  1.00  0.00              
ATOM   1151  N   SER A  85      -0.843 -26.734 -32.271  1.00  0.00              
ATOM   1152  CA  SER A  85       0.208 -25.750 -32.034  1.00  0.00              
ATOM   1153  C   SER A  85       0.444 -25.539 -30.533  1.00  0.00              
ATOM   1154  O   SER A  85       1.474 -25.008 -30.142  1.00  0.00              
ATOM   1155  CB  SER A  85      -0.150 -24.438 -32.704  1.00  0.00              
ATOM   1156  OG  SER A  85      -1.239 -23.810 -32.085  1.00  0.00              
ATOM   1157  H   SER A  85      -1.702 -26.439 -32.713  1.00  0.00              
ATOM   1158  HA  SER A  85       1.151 -25.996 -32.525  1.00  0.00              
ATOM   1159 1HB  SER A  85       0.714 -23.776 -32.658  1.00  0.00              
ATOM   1160 2HB  SER A  85      -0.400 -24.635 -33.746  1.00  0.00              
ATOM   1161  HG  SER A  85      -2.006 -24.386 -32.126  1.00  0.00              
ATOM   1162  N   GLY A  86      -0.497 -25.966 -29.701  1.00  0.00              
ATOM   1163  CA  GLY A  86      -0.335 -25.790 -28.267  1.00  0.00              
ATOM   1164  C   GLY A  86       0.350 -26.887 -27.484  1.00  0.00              
ATOM   1165  O   GLY A  86       0.736 -27.926 -28.032  1.00  0.00              
ATOM   1166  H   GLY A  86      -1.332 -26.414 -30.050  1.00  0.00              
ATOM   1167 1HA  GLY A  86       0.255 -24.892 -28.083  1.00  0.00              
ATOM   1168 2HA  GLY A  86      -1.317 -25.678 -27.809  1.00  0.00              
ATOM   1169  N   GLU A  87       0.495 -26.653 -26.183  1.00  0.00              
ATOM   1170  CA  GLU A  87       1.141 -27.611 -25.289  1.00  0.00              
ATOM   1171  C   GLU A  87       0.187 -28.032 -24.176  1.00  0.00              
ATOM   1172  O   GLU A  87       0.197 -29.183 -23.736  1.00  0.00              
ATOM   1173  CB  GLU A  87       2.410 -26.994 -24.687  1.00  0.00              
ATOM   1174  CG  GLU A  87       3.532 -26.784 -25.702  1.00  0.00              
ATOM   1175  CD  GLU A  87       4.680 -25.922 -25.180  1.00  0.00              
ATOM   1176  OE1 GLU A  87       5.730 -25.869 -25.864  1.00  0.00              
ATOM   1177  OE2 GLU A  87       4.537 -25.285 -24.105  1.00  0.00              
ATOM   1178  H   GLU A  87       0.146 -25.784 -25.803  1.00  0.00              
ATOM   1179  HA  GLU A  87       1.402 -28.514 -25.841  1.00  0.00              
ATOM   1180 1HB  GLU A  87       2.122 -26.037 -24.252  1.00  0.00              
ATOM   1181 2HB  GLU A  87       2.747 -27.665 -23.897  1.00  0.00              
ATOM   1182 1HG  GLU A  87       3.955 -27.715 -26.079  1.00  0.00              
ATOM   1183 2HG  GLU A  87       3.044 -26.253 -26.518  1.00  0.00              
ATOM   1184  N   GLY A  88      -0.640 -27.093 -23.724  1.00  0.00              
ATOM   1185  CA  GLY A  88      -1.578 -27.373 -22.653  1.00  0.00              
ATOM   1186  C   GLY A  88      -2.906 -26.729 -22.963  1.00  0.00              
ATOM   1187  O   GLY A  88      -2.972 -25.748 -23.700  1.00  0.00              
ATOM   1188  H   GLY A  88      -0.619 -26.168 -24.130  1.00  0.00              
ATOM   1189 1HA  GLY A  88      -1.703 -28.452 -22.562  1.00  0.00              
ATOM   1190 2HA  GLY A  88      -1.182 -26.974 -21.720  1.00  0.00              
ATOM   1191  N   PHE A  89      -3.970 -27.253 -22.379  1.00  0.00              
ATOM   1192  CA  PHE A  89      -5.286 -26.718 -22.648  1.00  0.00              
ATOM   1193  C   PHE A  89      -6.098 -26.291 -21.436  1.00  0.00              
ATOM   1194  O   PHE A  89      -6.103 -26.968 -20.429  1.00  0.00              
ATOM   1195  CB  PHE A  89      -6.100 -27.775 -23.410  1.00  0.00              
ATOM   1196  CG  PHE A  89      -5.510 -28.152 -24.738  1.00  0.00              
ATOM   1197  CD1 PHE A  89      -4.439 -29.037 -24.813  1.00  0.00              
ATOM   1198  CD2 PHE A  89      -5.987 -27.571 -25.908  1.00  0.00              
ATOM   1199  CE1 PHE A  89      -3.845 -29.334 -26.035  1.00  0.00              
ATOM   1200  CE2 PHE A  89      -5.402 -27.858 -27.137  1.00  0.00              
ATOM   1201  CZ  PHE A  89      -4.328 -28.741 -27.201  1.00  0.00              
ATOM   1202  H   PHE A  89      -3.875 -28.030 -21.741  1.00  0.00              
ATOM   1203  HA  PHE A  89      -5.200 -25.799 -23.229  1.00  0.00              
ATOM   1204 1HB  PHE A  89      -6.164 -28.693 -22.827  1.00  0.00              
ATOM   1205 2HB  PHE A  89      -7.104 -27.403 -23.611  1.00  0.00              
ATOM   1206  HD1 PHE A  89      -4.067 -29.500 -23.898  1.00  0.00              
ATOM   1207  HD2 PHE A  89      -6.829 -26.879 -25.855  1.00  0.00              
ATOM   1208  HE1 PHE A  89      -3.006 -30.028 -26.078  1.00  0.00              
ATOM   1209  HE2 PHE A  89      -5.780 -27.394 -28.048  1.00  0.00              
ATOM   1210  HZ  PHE A  89      -3.864 -28.966 -28.161  1.00  0.00              
ATOM   1211  N   LEU A  90      -6.790 -25.167 -21.559  1.00  0.00              
ATOM   1212  CA  LEU A  90      -7.703 -24.710 -20.525  1.00  0.00              
ATOM   1213  C   LEU A  90      -9.062 -24.930 -21.171  1.00  0.00              
ATOM   1214  O   LEU A  90      -9.435 -24.216 -22.109  1.00  0.00              
ATOM   1215  CB  LEU A  90      -7.523 -23.221 -20.216  1.00  0.00              
ATOM   1216  CG  LEU A  90      -6.211 -22.854 -19.514  1.00  0.00              
ATOM   1217  CD1 LEU A  90      -6.187 -21.353 -19.237  1.00  0.00              
ATOM   1218  CD2 LEU A  90      -6.082 -23.639 -18.200  1.00  0.00              
ATOM   1219  H   LEU A  90      -6.680 -24.613 -22.396  1.00  0.00              
ATOM   1220  HA  LEU A  90      -7.574 -25.317 -19.630  1.00  0.00              
ATOM   1221 1HB  LEU A  90      -7.525 -22.828 -21.232  1.00  0.00              
ATOM   1222 2HB  LEU A  90      -8.374 -22.816 -19.668  1.00  0.00              
ATOM   1223  HG  LEU A  90      -5.395 -23.168 -20.167  1.00  0.00              
ATOM   1224 1HD1 LEU A  90      -5.254 -21.090 -18.737  1.00  0.00              
ATOM   1225 2HD1 LEU A  90      -6.260 -20.808 -20.177  1.00  0.00              
ATOM   1226 3HD1 LEU A  90      -7.027 -21.089 -18.597  1.00  0.00              
ATOM   1227 1HD2 LEU A  90      -5.146 -23.373 -17.708  1.00  0.00              
ATOM   1228 2HD2 LEU A  90      -6.919 -23.393 -17.546  1.00  0.00              
ATOM   1229 3HD2 LEU A  90      -6.088 -24.708 -18.412  1.00  0.00              
ATOM   1230  N   CYS A  91      -9.780 -25.938 -20.694  1.00  0.00              
ATOM   1231  CA  CYS A  91     -11.102 -26.241 -21.227  1.00  0.00              
ATOM   1232  C   CYS A  91     -12.078 -25.428 -20.408  1.00  0.00              
ATOM   1233  O   CYS A  91     -12.418 -25.789 -19.281  1.00  0.00              
ATOM   1234  CB  CYS A  91     -11.400 -27.732 -21.093  1.00  0.00              
ATOM   1235  SG  CYS A  91     -13.004 -28.180 -21.766  1.00  0.00              
ATOM   1236  H   CYS A  91      -9.408 -26.509 -19.948  1.00  0.00              
ATOM   1237  HA  CYS A  91     -11.186 -26.069 -22.300  1.00  0.00              
ATOM   1238 1HB  CYS A  91     -10.653 -28.316 -21.632  1.00  0.00              
ATOM   1239 2HB  CYS A  91     -11.401 -28.023 -20.043  1.00  0.00              
ATOM   1240  HG  CYS A  91     -12.618 -28.209 -23.038  1.00  0.00              
ATOM   1241  N   VAL A  92     -12.515 -24.322 -20.986  1.00  0.00              
ATOM   1242  CA  VAL A  92     -13.418 -23.414 -20.310  1.00  0.00              
ATOM   1243  C   VAL A  92     -14.893 -23.502 -20.677  1.00  0.00              
ATOM   1244  O   VAL A  92     -15.260 -23.515 -21.844  1.00  0.00              
ATOM   1245  CB  VAL A  92     -12.967 -21.964 -20.548  1.00  0.00              
ATOM   1246  CG1 VAL A  92     -13.904 -20.992 -19.828  1.00  0.00              
ATOM   1247  CG2 VAL A  92     -11.535 -21.791 -20.073  1.00  0.00              
ATOM   1248  H   VAL A  92     -12.210 -24.105 -21.924  1.00  0.00              
ATOM   1249  HA  VAL A  92     -13.458 -23.618 -19.239  1.00  0.00              
ATOM   1250  HB  VAL A  92     -12.981 -21.760 -21.619  1.00  0.00              
ATOM   1251 1HG1 VAL A  92     -13.572 -19.968 -20.005  1.00  0.00              
ATOM   1252 2HG1 VAL A  92     -14.918 -21.116 -20.206  1.00  0.00              
ATOM   1253 3HG1 VAL A  92     -13.888 -21.197 -18.757  1.00  0.00              
ATOM   1254 1HG2 VAL A  92     -11.216 -20.763 -20.243  1.00  0.00              
ATOM   1255 2HG2 VAL A  92     -11.476 -22.019 -19.009  1.00  0.00              
ATOM   1256 3HG2 VAL A  92     -10.883 -22.467 -20.626  1.00  0.00              
ATOM   1257  N   PHE A  93     -15.729 -23.561 -19.647  1.00  0.00              
ATOM   1258  CA  PHE A  93     -17.168 -23.628 -19.812  1.00  0.00              
ATOM   1259  C   PHE A  93     -17.717 -22.662 -18.761  1.00  0.00              
ATOM   1260  O   PHE A  93     -16.982 -22.201 -17.884  1.00  0.00              
ATOM   1261  CB  PHE A  93     -17.691 -25.068 -19.612  1.00  0.00              
ATOM   1262  CG  PHE A  93     -17.638 -25.565 -18.190  1.00  0.00              
ATOM   1263  CD1 PHE A  93     -18.736 -25.410 -17.338  1.00  0.00              
ATOM   1264  CD2 PHE A  93     -16.506 -26.225 -17.714  1.00  0.00              
ATOM   1265  CE1 PHE A  93     -18.705 -25.909 -16.038  1.00  0.00              
ATOM   1266  CE2 PHE A  93     -16.464 -26.727 -16.421  1.00  0.00              
ATOM   1267  CZ  PHE A  93     -17.569 -26.570 -15.575  1.00  0.00              
ATOM   1268  H   PHE A  93     -15.340 -23.559 -18.715  1.00  0.00              
ATOM   1269  HA  PHE A  93     -17.441 -23.301 -20.816  1.00  0.00              
ATOM   1270 1HB  PHE A  93     -18.734 -25.135 -19.918  1.00  0.00              
ATOM   1271 2HB  PHE A  93     -17.097 -25.766 -20.199  1.00  0.00              
ATOM   1272  HD1 PHE A  93     -19.623 -24.892 -17.702  1.00  0.00              
ATOM   1273  HD2 PHE A  93     -15.647 -26.346 -18.375  1.00  0.00              
ATOM   1274  HE1 PHE A  93     -19.568 -25.782 -15.386  1.00  0.00              
ATOM   1275  HE2 PHE A  93     -15.573 -27.242 -16.061  1.00  0.00              
ATOM   1276  HZ  PHE A  93     -17.542 -26.961 -14.558  1.00  0.00              
ATOM   1277  N   SER A  94     -18.985 -22.312 -18.886  1.00  0.00              
ATOM   1278  CA  SER A  94     -19.627 -21.444 -17.909  1.00  0.00              
ATOM   1279  C   SER A  94     -20.469 -22.303 -16.979  1.00  0.00              
ATOM   1280  O   SER A  94     -21.197 -23.189 -17.433  1.00  0.00              
ATOM   1281  CB  SER A  94     -20.513 -20.423 -18.617  1.00  0.00              
ATOM   1282  OG  SER A  94     -21.352 -19.766 -17.690  1.00  0.00              
ATOM   1283  H   SER A  94     -19.522 -22.652 -19.671  1.00  0.00              
ATOM   1284  HA  SER A  94     -18.924 -20.819 -17.357  1.00  0.00              
ATOM   1285 1HB  SER A  94     -19.874 -19.695 -19.116  1.00  0.00              
ATOM   1286 2HB  SER A  94     -21.119 -20.942 -19.359  1.00  0.00              
ATOM   1287  HG  SER A  94     -22.096 -19.376 -18.154  1.00  0.00              
ATOM   1288  N   ILE A  95     -20.369 -22.050 -15.679  1.00  0.00              
ATOM   1289  CA  ILE A  95     -21.210 -22.771 -14.737  1.00  0.00              
ATOM   1290  C   ILE A  95     -22.688 -22.401 -14.871  1.00  0.00              
ATOM   1291  O   ILE A  95     -23.555 -23.088 -14.332  1.00  0.00              
ATOM   1292  CB  ILE A  95     -20.784 -22.523 -13.276  1.00  0.00              
ATOM   1293  CG1 ILE A  95     -21.012 -21.062 -12.903  1.00  0.00              
ATOM   1294  CG2 ILE A  95     -19.332 -22.928 -13.079  1.00  0.00              
ATOM   1295  CD1 ILE A  95     -20.913 -20.824 -11.407  1.00  0.00              
ATOM   1296  H   ILE A  95     -19.716 -21.362 -15.329  1.00  0.00              
ATOM   1297  HA  ILE A  95     -21.190 -23.840 -14.945  1.00  0.00              
ATOM   1298  HB  ILE A  95     -21.421 -23.111 -12.615  1.00  0.00              
ATOM   1299 1HG1 ILE A  95     -20.262 -20.472 -13.428  1.00  0.00              
ATOM   1300 2HG1 ILE A  95     -22.004 -20.787 -13.262  1.00  0.00              
ATOM   1301 1HG2 ILE A  95     -19.041 -22.748 -12.044  1.00  0.00              
ATOM   1302 2HG2 ILE A  95     -19.214 -23.985 -13.310  1.00  0.00              
ATOM   1303 3HG2 ILE A  95     -18.697 -22.339 -13.741  1.00  0.00              
ATOM   1304 1HD1 ILE A  95     -21.084 -19.769 -11.193  1.00  0.00              
ATOM   1305 2HD1 ILE A  95     -21.664 -21.424 -10.892  1.00  0.00              
ATOM   1306 3HD1 ILE A  95     -19.922 -21.108 -11.057  1.00  0.00              
ATOM   1307  N   THR A  96     -22.975 -21.320 -15.593  1.00  0.00              
ATOM   1308  CA  THR A  96     -24.350 -20.874 -15.784  1.00  0.00              
ATOM   1309  C   THR A  96     -24.966 -21.395 -17.086  1.00  0.00              
ATOM   1310  O   THR A  96     -26.111 -21.085 -17.406  1.00  0.00              
ATOM   1311  CB  THR A  96     -24.428 -19.337 -15.804  1.00  0.00              
ATOM   1312  OG1 THR A  96     -23.738 -18.842 -16.955  1.00  0.00              
ATOM   1313  CG2 THR A  96     -23.792 -18.750 -14.548  1.00  0.00              
ATOM   1314  H   THR A  96     -22.223 -20.795 -16.018  1.00  0.00              
ATOM   1315  HA  THR A  96     -24.980 -21.270 -14.987  1.00  0.00              
ATOM   1316  HB  THR A  96     -25.474 -19.036 -15.855  1.00  0.00              
ATOM   1317  HG1 THR A  96     -24.037 -17.950 -17.147  1.00  0.00              
ATOM   1318 1HG2 THR A  96     -23.859 -17.662 -14.582  1.00  0.00              
ATOM   1319 2HG2 THR A  96     -24.319 -19.119 -13.668  1.00  0.00              
ATOM   1320 3HG2 THR A  96     -22.746 -19.048 -14.497  1.00  0.00              
ATOM   1321  N   GLU A  97     -24.214 -22.184 -17.842  1.00  0.00              
ATOM   1322  CA  GLU A  97     -24.754 -22.747 -19.067  1.00  0.00              
ATOM   1323  C   GLU A  97     -24.431 -24.235 -19.198  1.00  0.00              
ATOM   1324  O   GLU A  97     -23.299 -24.623 -19.506  1.00  0.00              
ATOM   1325  CB  GLU A  97     -24.218 -21.984 -20.280  1.00  0.00              
ATOM   1326  CG  GLU A  97     -24.599 -22.590 -21.624  1.00  0.00              
ATOM   1327  CD  GLU A  97     -26.091 -22.693 -21.773  1.00  0.00              
ATOM   1328  OE1 GLU A  97     -26.731 -21.673 -21.869  1.00  0.00              
ATOM   1329  OE2 GLU A  97     -26.581 -23.790 -21.903  1.00  0.00              
ATOM   1330  H   GLU A  97     -23.263 -22.402 -17.578  1.00  0.00              
ATOM   1331  HA  GLU A  97     -25.842 -22.674 -19.059  1.00  0.00              
ATOM   1332 1HB  GLU A  97     -24.610 -20.969 -20.217  1.00  0.00              
ATOM   1333 2HB  GLU A  97     -23.132 -21.961 -20.188  1.00  0.00              
ATOM   1334 1HG  GLU A  97     -24.186 -22.051 -22.476  1.00  0.00              
ATOM   1335 2HG  GLU A  97     -24.169 -23.590 -21.585  1.00  0.00              
ATOM   1336  N   MET A  98     -25.441 -25.065 -18.958  1.00  0.00              
ATOM   1337  CA  MET A  98     -25.291 -26.511 -19.030  1.00  0.00              
ATOM   1338  C   MET A  98     -24.761 -27.017 -20.378  1.00  0.00              
ATOM   1339  O   MET A  98     -24.046 -28.015 -20.426  1.00  0.00              
ATOM   1340  CB  MET A  98     -26.633 -27.170 -18.722  1.00  0.00              
ATOM   1341  CG  MET A  98     -26.583 -28.689 -18.631  1.00  0.00              
ATOM   1342  SD  MET A  98     -25.561 -29.270 -17.263  1.00  0.00              
ATOM   1343  CE  MET A  98     -26.606 -28.867 -15.866  1.00  0.00              
ATOM   1344  H   MET A  98     -26.341 -24.675 -18.717  1.00  0.00              
ATOM   1345  HA  MET A  98     -24.553 -26.845 -18.301  1.00  0.00              
ATOM   1346 1HB  MET A  98     -26.977 -26.761 -17.773  1.00  0.00              
ATOM   1347 2HB  MET A  98     -27.321 -26.877 -19.516  1.00  0.00              
ATOM   1348 1HG  MET A  98     -27.600 -29.056 -18.500  1.00  0.00              
ATOM   1349 2HG  MET A  98     -26.177 -29.071 -19.568  1.00  0.00              
ATOM   1350 1HE  MET A  98     -26.111 -29.167 -14.942  1.00  0.00              
ATOM   1351 2HE  MET A  98     -26.791 -27.792 -15.847  1.00  0.00              
ATOM   1352 3HE  MET A  98     -27.555 -29.397 -15.957  1.00  0.00              
ATOM   1353  N   GLU A  99     -25.083 -26.335 -21.473  1.00  0.00              
ATOM   1354  CA  GLU A  99     -24.641 -26.815 -22.781  1.00  0.00              
ATOM   1355  C   GLU A  99     -23.134 -26.633 -22.988  1.00  0.00              
ATOM   1356  O   GLU A  99     -22.506 -27.418 -23.700  1.00  0.00              
ATOM   1357  CB  GLU A  99     -25.410 -26.095 -23.892  1.00  0.00              
ATOM   1358  CG  GLU A  99     -26.884 -26.462 -23.976  1.00  0.00              
ATOM   1359  CD  GLU A  99     -27.581 -25.679 -25.054  1.00  0.00              
ATOM   1360  OE1 GLU A  99     -26.942 -24.870 -25.682  1.00  0.00              
ATOM   1361  OE2 GLU A  99     -28.722 -25.969 -25.327  1.00  0.00              
ATOM   1362  H   GLU A  99     -25.631 -25.488 -21.418  1.00  0.00              
ATOM   1363  HA  GLU A  99     -24.824 -27.887 -22.863  1.00  0.00              
ATOM   1364 1HB  GLU A  99     -25.313 -25.025 -23.704  1.00  0.00              
ATOM   1365 2HB  GLU A  99     -24.919 -26.345 -24.833  1.00  0.00              
ATOM   1366 1HG  GLU A  99     -27.058 -27.527 -24.132  1.00  0.00              
ATOM   1367 2HG  GLU A  99     -27.277 -26.170 -23.003  1.00  0.00              
ATOM   1368  N   SER A 100     -22.549 -25.614 -22.357  1.00  0.00              
ATOM   1369  CA  SER A 100     -21.122 -25.332 -22.544  1.00  0.00              
ATOM   1370  C   SER A 100     -20.349 -26.378 -21.742  1.00  0.00              
ATOM   1371  O   SER A 100     -19.252 -26.799 -22.130  1.00  0.00              
ATOM   1372  CB  SER A 100     -20.764 -23.915 -22.059  1.00  0.00              
ATOM   1373  OG  SER A 100     -20.882 -23.777 -20.651  1.00  0.00              
ATOM   1374  H   SER A 100     -23.091 -25.023 -21.742  1.00  0.00              
ATOM   1375  HA  SER A 100     -20.822 -25.294 -23.592  1.00  0.00              
ATOM   1376 1HB  SER A 100     -19.736 -23.698 -22.348  1.00  0.00              
ATOM   1377 2HB  SER A 100     -21.433 -23.202 -22.538  1.00  0.00              
ATOM   1378  HG  SER A 100     -21.805 -23.648 -20.419  1.00  0.00              
ATOM   1379  N   PHE A 101     -20.943 -26.818 -20.633  1.00  0.00              
ATOM   1380  CA  PHE A 101     -20.363 -27.887 -19.840  1.00  0.00              
ATOM   1381  C   PHE A 101     -20.464 -29.205 -20.596  1.00  0.00              
ATOM   1382  O   PHE A 101     -19.493 -29.962 -20.689  1.00  0.00              
ATOM   1383  CB  PHE A 101     -21.059 -27.993 -18.482  1.00  0.00              
ATOM   1384  CG  PHE A 101     -20.619 -29.175 -17.666  1.00  0.00              
ATOM   1385  CD1 PHE A 101     -19.313 -29.271 -17.207  1.00  0.00              
ATOM   1386  CD2 PHE A 101     -21.507 -30.193 -17.357  1.00  0.00              
ATOM   1387  CE1 PHE A 101     -18.907 -30.358 -16.456  1.00  0.00              
ATOM   1388  CE2 PHE A 101     -21.104 -31.280 -16.606  1.00  0.00              
ATOM   1389  CZ  PHE A 101     -19.802 -31.362 -16.155  1.00  0.00              
ATOM   1390  H   PHE A 101     -21.814 -26.402 -20.335  1.00  0.00              
ATOM   1391  HA  PHE A 101     -19.303 -27.690 -19.671  1.00  0.00              
ATOM   1392 1HB  PHE A 101     -20.851 -27.107 -17.884  1.00  0.00              
ATOM   1393 2HB  PHE A 101     -22.135 -28.093 -18.619  1.00  0.00              
ATOM   1394  HD1 PHE A 101     -18.606 -28.476 -17.443  1.00  0.00              
ATOM   1395  HD2 PHE A 101     -22.536 -30.128 -17.713  1.00  0.00              
ATOM   1396  HE1 PHE A 101     -17.878 -30.421 -16.101  1.00  0.00              
ATOM   1397  HE2 PHE A 101     -21.813 -32.073 -16.369  1.00  0.00              
ATOM   1398  HZ  PHE A 101     -19.483 -32.220 -15.565  1.00  0.00              
ATOM   1399  N   ALA A 102     -21.648 -29.470 -21.139  1.00  0.00              
ATOM   1400  CA  ALA A 102     -21.878 -30.704 -21.882  1.00  0.00              
ATOM   1401  C   ALA A 102     -20.888 -30.798 -23.039  1.00  0.00              
ATOM   1402  O   ALA A 102     -20.401 -31.880 -23.372  1.00  0.00              
ATOM   1403  CB  ALA A 102     -23.304 -30.739 -22.410  1.00  0.00              
ATOM   1404  H   ALA A 102     -22.404 -28.808 -21.038  1.00  0.00              
ATOM   1405  HA  ALA A 102     -21.707 -31.550 -21.216  1.00  0.00              
ATOM   1406 1HB  ALA A 102     -23.463 -31.664 -22.962  1.00  0.00              
ATOM   1407 2HB  ALA A 102     -24.003 -30.690 -21.575  1.00  0.00              
ATOM   1408 3HB  ALA A 102     -23.468 -29.889 -23.071  1.00  0.00              
ATOM   1409  N   ALA A 103     -20.573 -29.651 -23.630  1.00  0.00              
ATOM   1410  CA  ALA A 103     -19.644 -29.605 -24.747  1.00  0.00              
ATOM   1411  C   ALA A 103     -18.201 -29.995 -24.404  1.00  0.00              
ATOM   1412  O   ALA A 103     -17.426 -30.345 -25.293  1.00  0.00              
ATOM   1413  CB  ALA A 103     -19.673 -28.210 -25.380  1.00  0.00              
ATOM   1414  H   ALA A 103     -20.986 -28.791 -23.298  1.00  0.00              
ATOM   1415  HA  ALA A 103     -19.961 -30.331 -25.496  1.00  0.00              
ATOM   1416 1HB  ALA A 103     -18.976 -28.177 -26.217  1.00  0.00              
ATOM   1417 2HB  ALA A 103     -20.680 -27.993 -25.737  1.00  0.00              
ATOM   1418 3HB  ALA A 103     -19.384 -27.468 -24.637  1.00  0.00              
ATOM   1419  N   THR A 104     -17.839 -29.952 -23.126  1.00  0.00              
ATOM   1420  CA  THR A 104     -16.455 -30.213 -22.748  1.00  0.00              
ATOM   1421  C   THR A 104     -15.978 -31.629 -23.040  1.00  0.00              
ATOM   1422  O   THR A 104     -14.784 -31.861 -23.227  1.00  0.00              
ATOM   1423  CB  THR A 104     -16.203 -29.903 -21.246  1.00  0.00              
ATOM   1424  OG1 THR A 104     -16.985 -30.776 -20.425  1.00  0.00              
ATOM   1425  CG2 THR A 104     -16.570 -28.452 -20.928  1.00  0.00              
ATOM   1426  H   THR A 104     -18.514 -29.739 -22.405  1.00  0.00              
ATOM   1427  HA  THR A 104     -15.787 -29.577 -23.330  1.00  0.00              
ATOM   1428  HB  THR A 104     -15.150 -30.067 -21.021  1.00  0.00              
ATOM   1429  HG1 THR A 104     -16.822 -30.576 -19.500  1.00  0.00              
ATOM   1430 1HG2 THR A 104     -16.387 -28.255 -19.872  1.00  0.00              
ATOM   1431 2HG2 THR A 104     -15.961 -27.782 -21.535  1.00  0.00              
ATOM   1432 3HG2 THR A 104     -17.623 -28.286 -21.151  1.00  0.00              
ATOM   1433  N   ALA A 105     -16.900 -32.582 -23.081  1.00  0.00              
ATOM   1434  CA  ALA A 105     -16.539 -33.941 -23.476  1.00  0.00              
ATOM   1435  C   ALA A 105     -16.115 -34.008 -24.946  1.00  0.00              
ATOM   1436  O   ALA A 105     -15.160 -34.717 -25.296  1.00  0.00              
ATOM   1437  CB  ALA A 105     -17.713 -34.897 -23.218  1.00  0.00              
ATOM   1438  H   ALA A 105     -17.859 -32.379 -22.841  1.00  0.00              
ATOM   1439  HA  ALA A 105     -15.683 -34.262 -22.882  1.00  0.00              
ATOM   1440 1HB  ALA A 105     -17.431 -35.907 -23.516  1.00  0.00              
ATOM   1441 2HB  ALA A 105     -17.963 -34.889 -22.157  1.00  0.00              
ATOM   1442 3HB  ALA A 105     -18.577 -34.576 -23.798  1.00  0.00              
ATOM   1443  N   ASP A 106     -16.810 -33.266 -25.804  1.00  0.00              
ATOM   1444  CA  ASP A 106     -16.449 -33.231 -27.216  1.00  0.00              
ATOM   1445  C   ASP A 106     -15.170 -32.438 -27.457  1.00  0.00              
ATOM   1446  O   ASP A 106     -14.381 -32.786 -28.339  1.00  0.00              
ATOM   1447  CB  ASP A 106     -17.594 -32.639 -28.042  1.00  0.00              
ATOM   1448  CG  ASP A 106     -18.798 -33.557 -28.198  1.00  0.00              
ATOM   1449  OD1 ASP A 106     -18.678 -34.720 -27.891  1.00  0.00              
ATOM   1450  OD2 ASP A 106     -19.866 -33.063 -28.471  1.00  0.00              
ATOM   1451  H   ASP A 106     -17.595 -32.718 -25.483  1.00  0.00              
ATOM   1452  HA  ASP A 106     -16.248 -34.242 -27.571  1.00  0.00              
ATOM   1453 1HB  ASP A 106     -17.926 -31.663 -27.687  1.00  0.00              
ATOM   1454 2HB  ASP A 106     -17.096 -32.526 -29.006  1.00  0.00              
ATOM   1455  N   PHE A 107     -14.970 -31.367 -26.687  1.00  0.00              
ATOM   1456  CA  PHE A 107     -13.775 -30.542 -26.847  1.00  0.00              
ATOM   1457  C   PHE A 107     -12.572 -31.377 -26.431  1.00  0.00              
ATOM   1458  O   PHE A 107     -11.549 -31.369 -27.102  1.00  0.00              
ATOM   1459  CB  PHE A 107     -13.841 -29.279 -25.972  1.00  0.00              
ATOM   1460  CG  PHE A 107     -14.691 -28.176 -26.550  1.00  0.00              
ATOM   1461  CD1 PHE A 107     -14.373 -27.602 -27.775  1.00  0.00              
ATOM   1462  CD2 PHE A 107     -15.782 -27.674 -25.840  1.00  0.00              
ATOM   1463  CE1 PHE A 107     -15.122 -26.537 -28.288  1.00  0.00              
ATOM   1464  CE2 PHE A 107     -16.539 -26.615 -26.340  1.00  0.00              
ATOM   1465  CZ  PHE A 107     -16.209 -26.042 -27.565  1.00  0.00              
ATOM   1466  H   PHE A 107     -15.649 -31.118 -25.982  1.00  0.00              
ATOM   1467  HA  PHE A 107     -13.658 -30.259 -27.894  1.00  0.00              
ATOM   1468 1HB  PHE A 107     -14.264 -29.519 -24.999  1.00  0.00              
ATOM   1469 2HB  PHE A 107     -12.843 -28.863 -25.841  1.00  0.00              
ATOM   1470  HD1 PHE A 107     -13.527 -27.992 -28.341  1.00  0.00              
ATOM   1471  HD2 PHE A 107     -16.039 -28.123 -24.881  1.00  0.00              
ATOM   1472  HE1 PHE A 107     -14.856 -26.097 -29.249  1.00  0.00              
ATOM   1473  HE2 PHE A 107     -17.387 -26.234 -25.772  1.00  0.00              
ATOM   1474  HZ  PHE A 107     -16.793 -25.212 -27.959  1.00  0.00              
ATOM   1475  N   ARG A 108     -12.701 -32.111 -25.331  1.00  0.00              
ATOM   1476  CA  ARG A 108     -11.613 -32.976 -24.887  1.00  0.00              
ATOM   1477  C   ARG A 108     -11.359 -34.109 -25.890  1.00  0.00              
ATOM   1478  O   ARG A 108     -10.207 -34.468 -26.152  1.00  0.00              
ATOM   1479  CB  ARG A 108     -11.914 -33.556 -23.497  1.00  0.00              
ATOM   1480  CG  ARG A 108     -10.810 -34.474 -22.979  1.00  0.00              
ATOM   1481  CD  ARG A 108     -11.088 -34.979 -21.572  1.00  0.00              
ATOM   1482  NE  ARG A 108     -10.129 -36.005 -21.154  1.00  0.00              
ATOM   1483  CZ  ARG A 108      -8.909 -35.762 -20.668  1.00  0.00              
ATOM   1484  NH1 ARG A 108      -8.475 -34.512 -20.525  1.00  0.00              
ATOM   1485  NH2 ARG A 108      -8.115 -36.772 -20.318  1.00  0.00              
ATOM   1486  H   ARG A 108     -13.554 -32.078 -24.790  1.00  0.00              
ATOM   1487  HA  ARG A 108     -10.687 -32.403 -24.827  1.00  0.00              
ATOM   1488 1HB  ARG A 108     -12.047 -32.712 -22.823  1.00  0.00              
ATOM   1489 2HB  ARG A 108     -12.851 -34.107 -23.579  1.00  0.00              
ATOM   1490 1HG  ARG A 108     -10.725 -35.328 -23.651  1.00  0.00              
ATOM   1491 2HG  ARG A 108      -9.871 -33.918 -22.977  1.00  0.00              
ATOM   1492 1HD  ARG A 108     -11.027 -34.142 -20.877  1.00  0.00              
ATOM   1493 2HD  ARG A 108     -12.089 -35.406 -21.542  1.00  0.00              
ATOM   1494  HE  ARG A 108     -10.218 -37.012 -21.161  1.00  0.00              
ATOM   1495 1HH1 ARG A 108      -9.073 -33.739 -20.784  1.00  0.00              
ATOM   1496 2HH1 ARG A 108      -7.551 -34.340 -20.156  1.00  0.00              
ATOM   1497 1HH2 ARG A 108      -8.439 -37.724 -20.420  1.00  0.00              
ATOM   1498 2HH2 ARG A 108      -7.193 -36.583 -19.952  1.00  0.00              
ATOM   1499  N   GLU A 109     -12.424 -34.673 -26.456  1.00  0.00              
ATOM   1500  CA  GLU A 109     -12.248 -35.723 -27.459  1.00  0.00              
ATOM   1501  C   GLU A 109     -11.372 -35.199 -28.591  1.00  0.00              
ATOM   1502  O   GLU A 109     -10.426 -35.862 -29.024  1.00  0.00              
ATOM   1503  CB  GLU A 109     -13.598 -36.198 -28.001  1.00  0.00              
ATOM   1504  CG  GLU A 109     -13.504 -37.306 -29.041  1.00  0.00              
ATOM   1505  CD  GLU A 109     -14.868 -37.737 -29.504  1.00  0.00              
ATOM   1506  OE1 GLU A 109     -15.836 -37.208 -29.014  1.00  0.00              
ATOM   1507  OE2 GLU A 109     -14.941 -38.514 -30.427  1.00  0.00              
ATOM   1508  H   GLU A 109     -13.358 -34.385 -26.203  1.00  0.00              
ATOM   1509  HA  GLU A 109     -11.738 -36.578 -27.014  1.00  0.00              
ATOM   1510 1HB  GLU A 109     -14.178 -36.550 -27.148  1.00  0.00              
ATOM   1511 2HB  GLU A 109     -14.089 -35.329 -28.440  1.00  0.00              
ATOM   1512 1HG  GLU A 109     -12.895 -37.039 -29.904  1.00  0.00              
ATOM   1513 2HG  GLU A 109     -13.028 -38.123 -28.501  1.00  0.00              
ATOM   1514  N   GLN A 110     -11.689 -33.999 -29.068  1.00  0.00              
ATOM   1515  CA  GLN A 110     -10.917 -33.395 -30.144  1.00  0.00              
ATOM   1516  C   GLN A 110      -9.472 -33.104 -29.731  1.00  0.00              
ATOM   1517  O   GLN A 110      -8.532 -33.346 -30.507  1.00  0.00              
ATOM   1518  CB  GLN A 110     -11.588 -32.099 -30.607  1.00  0.00              
ATOM   1519  CG  GLN A 110     -12.890 -32.308 -31.361  1.00  0.00              
ATOM   1520  CD  GLN A 110     -13.655 -31.014 -31.566  1.00  0.00              
ATOM   1521  OE1 GLN A 110     -13.269 -29.961 -31.051  1.00  0.00              
ATOM   1522  NE2 GLN A 110     -14.747 -31.085 -32.318  1.00  0.00              
ATOM   1523  H   GLN A 110     -12.474 -33.495 -28.683  1.00  0.00              
ATOM   1524  HA  GLN A 110     -10.851 -34.090 -30.981  1.00  0.00              
ATOM   1525 1HB  GLN A 110     -11.771 -31.502 -29.713  1.00  0.00              
ATOM   1526 2HB  GLN A 110     -10.871 -31.584 -31.246  1.00  0.00              
ATOM   1527 1HG  GLN A 110     -12.951 -32.882 -32.286  1.00  0.00              
ATOM   1528 2HG  GLN A 110     -13.368 -32.867 -30.556  1.00  0.00              
ATOM   1529 1HE2 GLN A 110     -15.293 -30.264 -32.489  1.00  0.00              
ATOM   1530 2HE2 GLN A 110     -15.025 -31.960 -32.716  1.00  0.00              
ATOM   1531  N   ILE A 111      -9.290 -32.602 -28.510  1.00  0.00              
ATOM   1532  CA  ILE A 111      -7.958 -32.310 -27.991  1.00  0.00              
ATOM   1533  C   ILE A 111      -7.088 -33.567 -27.896  1.00  0.00              
ATOM   1534  O   ILE A 111      -5.909 -33.543 -28.253  1.00  0.00              
ATOM   1535  CB  ILE A 111      -8.023 -31.649 -26.578  1.00  0.00              
ATOM   1536  CG1 ILE A 111      -8.596 -30.230 -26.682  1.00  0.00              
ATOM   1537  CG2 ILE A 111      -6.638 -31.602 -25.967  1.00  0.00              
ATOM   1538  CD1 ILE A 111      -9.001 -29.615 -25.347  1.00  0.00              
ATOM   1539  H   ILE A 111     -10.095 -32.418 -27.928  1.00  0.00              
ATOM   1540  HA  ILE A 111      -7.413 -31.662 -28.676  1.00  0.00              
ATOM   1541  HB  ILE A 111      -8.686 -32.234 -25.942  1.00  0.00              
ATOM   1542 1HG1 ILE A 111      -7.835 -29.605 -27.148  1.00  0.00              
ATOM   1543 2HG1 ILE A 111      -9.471 -30.281 -27.331  1.00  0.00              
ATOM   1544 1HG2 ILE A 111      -6.691 -31.139 -24.982  1.00  0.00              
ATOM   1545 2HG2 ILE A 111      -6.247 -32.614 -25.871  1.00  0.00              
ATOM   1546 3HG2 ILE A 111      -5.977 -31.017 -26.607  1.00  0.00              
ATOM   1547 1HD1 ILE A 111      -9.396 -28.613 -25.512  1.00  0.00              
ATOM   1548 2HD1 ILE A 111      -9.767 -30.234 -24.877  1.00  0.00              
ATOM   1549 3HD1 ILE A 111      -8.132 -29.557 -24.694  1.00  0.00              
ATOM   1550  N   LEU A 112      -7.666 -34.656 -27.395  1.00  0.00              
ATOM   1551  CA  LEU A 112      -6.914 -35.901 -27.226  1.00  0.00              
ATOM   1552  C   LEU A 112      -6.557 -36.514 -28.584  1.00  0.00              
ATOM   1553  O   LEU A 112      -5.459 -37.042 -28.762  1.00  0.00              
ATOM   1554  CB  LEU A 112      -7.720 -36.897 -26.383  1.00  0.00              
ATOM   1555  CG  LEU A 112      -7.918 -36.500 -24.914  1.00  0.00              
ATOM   1556  CD1 LEU A 112      -8.838 -37.497 -24.223  1.00  0.00              
ATOM   1557  CD2 LEU A 112      -6.567 -36.440 -24.217  1.00  0.00              
ATOM   1558  H   LEU A 112      -8.638 -34.628 -27.127  1.00  0.00              
ATOM   1559  HA  LEU A 112      -5.972 -35.692 -26.721  1.00  0.00              
ATOM   1560 1HB  LEU A 112      -8.669 -36.851 -26.914  1.00  0.00              
ATOM   1561 2HB  LEU A 112      -7.314 -37.906 -26.452  1.00  0.00              
ATOM   1562  HG  LEU A 112      -8.343 -35.496 -24.905  1.00  0.00              
ATOM   1563 1HD1 LEU A 112      -8.973 -37.206 -23.181  1.00  0.00              
ATOM   1564 2HD1 LEU A 112      -9.806 -37.506 -24.724  1.00  0.00              
ATOM   1565 3HD1 LEU A 112      -8.396 -38.491 -24.268  1.00  0.00              
ATOM   1566 1HD2 LEU A 112      -6.709 -36.156 -23.174  1.00  0.00              
ATOM   1567 2HD2 LEU A 112      -6.088 -37.418 -24.266  1.00  0.00              
ATOM   1568 3HD2 LEU A 112      -5.935 -35.701 -24.710  1.00  0.00              
ATOM   1569  N   ARG A 113      -7.482 -36.426 -29.534  1.00  0.00              
ATOM   1570  CA  ARG A 113      -7.257 -36.936 -30.892  1.00  0.00              
ATOM   1571  C   ARG A 113      -6.146 -36.167 -31.620  1.00  0.00              
ATOM   1572  O   ARG A 113      -5.264 -36.757 -32.247  1.00  0.00              
ATOM   1573  CB  ARG A 113      -8.557 -36.840 -31.702  1.00  0.00              
ATOM   1574  CG  ARG A 113      -8.415 -37.265 -33.165  1.00  0.00              
ATOM   1575  CD  ARG A 113      -9.693 -37.004 -33.956  1.00  0.00              
ATOM   1576  NE  ARG A 113     -10.200 -35.632 -33.840  1.00  0.00              
ATOM   1577  CZ  ARG A 113      -9.715 -34.572 -34.490  1.00  0.00              
ATOM   1578  NH1 ARG A 113      -8.690 -34.704 -35.320  1.00  0.00              
ATOM   1579  NH2 ARG A 113     -10.268 -33.371 -34.315  1.00  0.00              
ATOM   1580  H   ARG A 113      -8.367 -35.995 -29.312  1.00  0.00              
ATOM   1581  HA  ARG A 113      -6.924 -37.973 -30.846  1.00  0.00              
ATOM   1582 1HB  ARG A 113      -9.288 -37.476 -31.206  1.00  0.00              
ATOM   1583 2HB  ARG A 113      -8.886 -35.802 -31.654  1.00  0.00              
ATOM   1584 1HG  ARG A 113      -7.595 -36.703 -33.612  1.00  0.00              
ATOM   1585 2HG  ARG A 113      -8.184 -38.331 -33.195  1.00  0.00              
ATOM   1586 1HD  ARG A 113      -9.501 -37.196 -35.011  1.00  0.00              
ATOM   1587 2HD  ARG A 113     -10.473 -37.675 -33.601  1.00  0.00              
ATOM   1588  HE  ARG A 113     -10.961 -35.272 -33.280  1.00  0.00              
ATOM   1589 1HH1 ARG A 113      -8.272 -35.613 -35.462  1.00  0.00              
ATOM   1590 2HH1 ARG A 113      -8.331 -33.895 -35.806  1.00  0.00              
ATOM   1591 1HH2 ARG A 113     -11.055 -33.267 -33.689  1.00  0.00              
ATOM   1592 2HH2 ARG A 113      -9.898 -32.572 -34.807  1.00  0.00              
ATOM   1593  N   VAL A 114      -6.202 -34.841 -31.531  1.00  0.00              
ATOM   1594  CA  VAL A 114      -5.234 -33.973 -32.190  1.00  0.00              
ATOM   1595  C   VAL A 114      -3.842 -34.109 -31.583  1.00  0.00              
ATOM   1596  O   VAL A 114      -2.841 -34.199 -32.309  1.00  0.00              
ATOM   1597  CB  VAL A 114      -5.676 -32.493 -32.101  1.00  0.00              
ATOM   1598  CG1 VAL A 114      -4.558 -31.584 -32.554  1.00  0.00              
ATOM   1599  CG2 VAL A 114      -6.911 -32.271 -32.949  1.00  0.00              
ATOM   1600  H   VAL A 114      -6.944 -34.426 -30.985  1.00  0.00              
ATOM   1601  HA  VAL A 114      -5.101 -34.250 -33.237  1.00  0.00              
ATOM   1602  HB  VAL A 114      -5.948 -32.267 -31.070  1.00  0.00              
ATOM   1603 1HG1 VAL A 114      -4.883 -30.546 -32.485  1.00  0.00              
ATOM   1604 2HG1 VAL A 114      -3.686 -31.734 -31.917  1.00  0.00              
ATOM   1605 3HG1 VAL A 114      -4.298 -31.814 -33.587  1.00  0.00              
ATOM   1606 1HG2 VAL A 114      -7.217 -31.228 -32.881  1.00  0.00              
ATOM   1607 2HG2 VAL A 114      -6.687 -32.518 -33.987  1.00  0.00              
ATOM   1608 3HG2 VAL A 114      -7.718 -32.909 -32.590  1.00  0.00              
ATOM   1609  N   LYS A 115      -3.778 -34.126 -30.254  1.00  0.00              
ATOM   1610  CA  LYS A 115      -2.504 -34.239 -29.555  1.00  0.00              
ATOM   1611  C   LYS A 115      -1.996 -35.681 -29.463  1.00  0.00              
ATOM   1612  O   LYS A 115      -0.793 -35.908 -29.308  1.00  0.00              
ATOM   1613  CB  LYS A 115      -2.628 -33.643 -28.152  1.00  0.00              
ATOM   1614  CG  LYS A 115      -2.861 -32.138 -28.126  1.00  0.00              
ATOM   1615  CD  LYS A 115      -1.606 -31.376 -28.525  1.00  0.00              
ATOM   1616  CE  LYS A 115      -0.535 -31.469 -27.448  1.00  0.00              
ATOM   1617  NZ  LYS A 115       0.721 -30.782 -27.852  1.00  0.00              
ATOM   1618  H   LYS A 115      -4.631 -34.059 -29.716  1.00  0.00              
ATOM   1619  HA  LYS A 115      -1.733 -33.696 -30.103  1.00  0.00              
ATOM   1620 1HB  LYS A 115      -3.461 -34.147 -27.663  1.00  0.00              
ATOM   1621 2HB  LYS A 115      -1.703 -33.875 -27.623  1.00  0.00              
ATOM   1622 1HG  LYS A 115      -3.667 -31.900 -28.821  1.00  0.00              
ATOM   1623 2HG  LYS A 115      -3.156 -31.850 -27.117  1.00  0.00              
ATOM   1624 1HD  LYS A 115      -1.224 -31.799 -29.456  1.00  0.00              
ATOM   1625 2HD  LYS A 115      -1.870 -30.331 -28.684  1.00  0.00              
ATOM   1626 1HE  LYS A 115      -0.923 -31.011 -26.540  1.00  0.00              
ATOM   1627 2HE  LYS A 115      -0.328 -32.523 -27.263  1.00  0.00              
ATOM   1628 1HZ  LYS A 115       1.404 -30.867 -27.112  1.00  0.00              
ATOM   1629 2HZ  LYS A 115       1.083 -31.207 -28.695  1.00  0.00              
ATOM   1630 3HZ  LYS A 115       0.530 -29.805 -28.023  1.00  0.00              
ATOM   1631  N   GLU A 116      -2.906 -36.648 -29.555  1.00  0.00              
ATOM   1632  CA  GLU A 116      -2.537 -38.058 -29.426  1.00  0.00              
ATOM   1633  C   GLU A 116      -1.796 -38.292 -28.111  1.00  0.00              
ATOM   1634  O   GLU A 116      -0.779 -38.982 -28.074  1.00  0.00              
ATOM   1635  CB  GLU A 116      -1.674 -38.504 -30.608  1.00  0.00              
ATOM   1636  CG  GLU A 116      -2.357 -38.389 -31.964  1.00  0.00              
ATOM   1637  CD  GLU A 116      -1.448 -38.841 -33.073  1.00  0.00              
ATOM   1638  OE1 GLU A 116      -0.335 -39.212 -32.789  1.00  0.00              
ATOM   1639  OE2 GLU A 116      -1.902 -38.921 -34.190  1.00  0.00              
ATOM   1640  H   GLU A 116      -3.873 -36.405 -29.718  1.00  0.00              
ATOM   1641  HA  GLU A 116      -3.436 -38.675 -29.402  1.00  0.00              
ATOM   1642 1HB  GLU A 116      -0.778 -37.883 -30.600  1.00  0.00              
ATOM   1643 2HB  GLU A 116      -1.399 -39.543 -30.428  1.00  0.00              
ATOM   1644 1HG  GLU A 116      -3.299 -38.935 -32.022  1.00  0.00              
ATOM   1645 2HG  GLU A 116      -2.550 -37.322 -32.064  1.00  0.00              
ATOM   1646  N   ASP A 117      -2.321 -37.713 -27.034  1.00  0.00              
ATOM   1647  CA  ASP A 117      -1.664 -37.768 -25.735  1.00  0.00              
ATOM   1648  C   ASP A 117      -2.671 -37.613 -24.589  1.00  0.00              
ATOM   1649  O   ASP A 117      -3.155 -36.515 -24.315  1.00  0.00              
ATOM   1650  CB  ASP A 117      -0.587 -36.685 -25.641  1.00  0.00              
ATOM   1651  CG  ASP A 117       0.232 -36.722 -24.357  1.00  0.00              
ATOM   1652  OD1 ASP A 117      -0.056 -37.540 -23.516  1.00  0.00              
ATOM   1653  OD2 ASP A 117       1.229 -36.044 -24.293  1.00  0.00              
ATOM   1654  H   ASP A 117      -3.199 -37.223 -27.122  1.00  0.00              
ATOM   1655  HA  ASP A 117      -1.195 -38.743 -25.599  1.00  0.00              
ATOM   1656 1HB  ASP A 117       0.086 -36.665 -26.499  1.00  0.00              
ATOM   1657 2HB  ASP A 117      -1.212 -35.791 -25.647  1.00  0.00              
ATOM   1658  N   GLU A 118      -2.972 -38.730 -23.928  1.00  0.00              
ATOM   1659  CA  GLU A 118      -3.878 -38.768 -22.779  1.00  0.00              
ATOM   1660  C   GLU A 118      -3.390 -37.979 -21.580  1.00  0.00              
ATOM   1661  O   GLU A 118      -4.178 -37.598 -20.716  1.00  0.00              
ATOM   1662  CB  GLU A 118      -4.124 -40.219 -22.359  1.00  0.00              
ATOM   1663  CG  GLU A 118      -4.990 -41.015 -23.325  1.00  0.00              
ATOM   1664  CD  GLU A 118      -5.145 -42.440 -22.872  1.00  0.00              
ATOM   1665  OE1 GLU A 118      -4.552 -42.797 -21.882  1.00  0.00              
ATOM   1666  OE2 GLU A 118      -5.944 -43.141 -23.447  1.00  0.00              
ATOM   1667  H   GLU A 118      -2.546 -39.588 -24.247  1.00  0.00              
ATOM   1668  HA  GLU A 118      -4.831 -38.310 -23.044  1.00  0.00              
ATOM   1669 1HB  GLU A 118      -3.147 -40.695 -22.271  1.00  0.00              
ATOM   1670 2HB  GLU A 118      -4.603 -40.191 -21.380  1.00  0.00              
ATOM   1671 1HG  GLU A 118      -5.974 -40.577 -23.487  1.00  0.00              
ATOM   1672 2HG  GLU A 118      -4.425 -40.990 -24.256  1.00  0.00              
ATOM   1673  N   ASN A 119      -2.082 -37.761 -21.517  1.00  0.00              
ATOM   1674  CA  ASN A 119      -1.492 -37.005 -20.425  1.00  0.00              
ATOM   1675  C   ASN A 119      -1.245 -35.551 -20.786  1.00  0.00              
ATOM   1676  O   ASN A 119      -0.507 -34.857 -20.088  1.00  0.00              
ATOM   1677  CB  ASN A 119      -0.200 -37.646 -19.954  1.00  0.00              
ATOM   1678  CG  ASN A 119      -0.398 -38.952 -19.237  1.00  0.00              
ATOM   1679  OD1 ASN A 119      -1.450 -39.200 -18.637  1.00  0.00              
ATOM   1680  ND2 ASN A 119       0.637 -39.753 -19.225  1.00  0.00              
ATOM   1681  H   ASN A 119      -1.482 -38.128 -22.242  1.00  0.00              
ATOM   1682  HA  ASN A 119      -2.178 -36.983 -19.577  1.00  0.00              
ATOM   1683 1HB  ASN A 119       0.657 -37.732 -20.624  1.00  0.00              
ATOM   1684 2HB  ASN A 119      -0.007 -36.866 -19.217  1.00  0.00              
ATOM   1685 1HD2 ASN A 119       0.577 -40.640 -18.766  1.00  0.00              
ATOM   1686 2HD2 ASN A 119       1.486 -39.478 -19.675  1.00  0.00              
ATOM   1687  N   VAL A 120      -1.853 -35.088 -21.874  1.00  0.00              
ATOM   1688  CA  VAL A 120      -1.688 -33.692 -22.281  1.00  0.00              
ATOM   1689  C   VAL A 120      -2.150 -32.772 -21.140  1.00  0.00              
ATOM   1690  O   VAL A 120      -3.218 -32.979 -20.575  1.00  0.00              
ATOM   1691  CB  VAL A 120      -2.481 -33.368 -23.562  1.00  0.00              
ATOM   1692  CG1 VAL A 120      -3.977 -33.451 -23.298  1.00  0.00              
ATOM   1693  CG2 VAL A 120      -2.109 -31.989 -24.084  1.00  0.00              
ATOM   1694  H   VAL A 120      -2.436 -35.697 -22.429  1.00  0.00              
ATOM   1695  HA  VAL A 120      -0.639 -33.451 -22.456  1.00  0.00              
ATOM   1696  HB  VAL A 120      -2.208 -34.084 -24.337  1.00  0.00              
ATOM   1697 1HG1 VAL A 120      -4.521 -33.219 -24.213  1.00  0.00              
ATOM   1698 2HG1 VAL A 120      -4.233 -34.458 -22.968  1.00  0.00              
ATOM   1699 3HG1 VAL A 120      -4.250 -32.734 -22.523  1.00  0.00              
ATOM   1700 1HG2 VAL A 120      -2.677 -31.776 -24.989  1.00  0.00              
ATOM   1701 2HG2 VAL A 120      -2.339 -31.239 -23.326  1.00  0.00              
ATOM   1702 3HG2 VAL A 120      -1.043 -31.960 -24.310  1.00  0.00              
ATOM   1703  N   PRO A 121      -1.325 -31.778 -20.758  1.00  0.00              
ATOM   1704  CA  PRO A 121      -1.706 -30.809 -19.714  1.00  0.00              
ATOM   1705  C   PRO A 121      -3.112 -30.329 -20.019  1.00  0.00              
ATOM   1706  O   PRO A 121      -3.365 -29.774 -21.084  1.00  0.00              
ATOM   1707  CB  PRO A 121      -0.660 -29.723 -19.858  1.00  0.00              
ATOM   1708  CG  PRO A 121       0.549 -30.522 -20.256  1.00  0.00              
ATOM   1709  CD  PRO A 121      -0.005 -31.492 -21.282  1.00  0.00              
ATOM   1710  HA  PRO A 121      -1.725 -31.253 -18.708  1.00  0.00              
ATOM   1711 1HB  PRO A 121      -0.948 -28.984 -20.620  1.00  0.00              
ATOM   1712 2HB  PRO A 121      -0.515 -29.176 -18.915  1.00  0.00              
ATOM   1713 1HG  PRO A 121       1.334 -29.875 -20.675  1.00  0.00              
ATOM   1714 2HG  PRO A 121       0.987 -31.038 -19.388  1.00  0.00              
ATOM   1715 1HD  PRO A 121      -0.052 -31.051 -22.288  1.00  0.00              
ATOM   1716 2HD  PRO A 121       0.602 -32.406 -21.360  1.00  0.00              
ATOM   1717  N   PHE A 122      -4.015 -30.527 -19.070  1.00  0.00              
ATOM   1718  CA  PHE A 122      -5.401 -30.134 -19.247  1.00  0.00              
ATOM   1719  C   PHE A 122      -6.011 -29.725 -17.909  1.00  0.00              
ATOM   1720  O   PHE A 122      -5.900 -30.441 -16.917  1.00  0.00              
ATOM   1721  CB  PHE A 122      -6.120 -31.363 -19.828  1.00  0.00              
ATOM   1722  CG  PHE A 122      -7.584 -31.176 -20.132  1.00  0.00              
ATOM   1723  CD1 PHE A 122      -8.547 -31.325 -19.142  1.00  0.00              
ATOM   1724  CD2 PHE A 122      -8.002 -30.968 -21.446  1.00  0.00              
ATOM   1725  CE1 PHE A 122      -9.911 -31.278 -19.457  1.00  0.00              
ATOM   1726  CE2 PHE A 122      -9.357 -30.919 -21.774  1.00  0.00              
ATOM   1727  CZ  PHE A 122     -10.318 -31.077 -20.780  1.00  0.00              
ATOM   1728  H   PHE A 122      -3.734 -30.961 -18.202  1.00  0.00              
ATOM   1729  HA  PHE A 122      -5.458 -29.264 -19.903  1.00  0.00              
ATOM   1730 1HB  PHE A 122      -5.659 -31.656 -20.770  1.00  0.00              
ATOM   1731 2HB  PHE A 122      -6.069 -32.193 -19.125  1.00  0.00              
ATOM   1732  HD1 PHE A 122      -8.231 -31.479 -18.109  1.00  0.00              
ATOM   1733  HD2 PHE A 122      -7.248 -30.844 -22.225  1.00  0.00              
ATOM   1734  HE1 PHE A 122     -10.656 -31.397 -18.671  1.00  0.00              
ATOM   1735  HE2 PHE A 122      -9.665 -30.758 -22.807  1.00  0.00              
ATOM   1736  HZ  PHE A 122     -11.378 -31.048 -21.027  1.00  0.00              
ATOM   1737  N   LEU A 123      -6.647 -28.564 -17.880  1.00  0.00              
ATOM   1738  CA  LEU A 123      -7.304 -28.110 -16.669  1.00  0.00              
ATOM   1739  C   LEU A 123      -8.751 -27.825 -17.036  1.00  0.00              
ATOM   1740  O   LEU A 123      -9.014 -27.155 -18.031  1.00  0.00              
ATOM   1741  CB  LEU A 123      -6.633 -26.835 -16.156  1.00  0.00              
ATOM   1742  CG  LEU A 123      -7.244 -26.191 -14.916  1.00  0.00              
ATOM   1743  CD1 LEU A 123      -7.103 -27.142 -13.750  1.00  0.00              
ATOM   1744  CD2 LEU A 123      -6.549 -24.874 -14.611  1.00  0.00              
ATOM   1745  H   LEU A 123      -6.681 -27.983 -18.705  1.00  0.00              
ATOM   1746  HA  LEU A 123      -7.273 -28.900 -15.919  1.00  0.00              
ATOM   1747 1HB  LEU A 123      -5.651 -27.237 -15.910  1.00  0.00              
ATOM   1748 2HB  LEU A 123      -6.533 -26.087 -16.942  1.00  0.00              
ATOM   1749  HG  LEU A 123      -8.285 -25.966 -15.147  1.00  0.00              
ATOM   1750 1HD1 LEU A 123      -7.537 -26.692 -12.858  1.00  0.00              
ATOM   1751 2HD1 LEU A 123      -7.623 -28.073 -13.975  1.00  0.00              
ATOM   1752 3HD1 LEU A 123      -6.048 -27.348 -13.575  1.00  0.00              
ATOM   1753 1HD2 LEU A 123      -6.996 -24.425 -13.724  1.00  0.00              
ATOM   1754 2HD2 LEU A 123      -5.489 -25.054 -14.432  1.00  0.00              
ATOM   1755 3HD2 LEU A 123      -6.664 -24.197 -15.457  1.00  0.00              
ATOM   1756  N   LEU A 124      -9.696 -28.358 -16.268  1.00  0.00              
ATOM   1757  CA  LEU A 124     -11.096 -28.103 -16.567  1.00  0.00              
ATOM   1758  C   LEU A 124     -11.419 -26.839 -15.783  1.00  0.00              
ATOM   1759  O   LEU A 124     -11.210 -26.793 -14.566  1.00  0.00              
ATOM   1760  CB  LEU A 124     -11.998 -29.277 -16.167  1.00  0.00              
ATOM   1761  CG  LEU A 124     -13.496 -29.067 -16.421  1.00  0.00              
ATOM   1762  CD1 LEU A 124     -13.755 -28.910 -17.914  1.00  0.00              
ATOM   1763  CD2 LEU A 124     -14.278 -30.245 -15.860  1.00  0.00              
ATOM   1764  H   LEU A 124      -9.460 -28.939 -15.477  1.00  0.00              
ATOM   1765  HA  LEU A 124     -11.216 -27.938 -17.637  1.00  0.00              
ATOM   1766 1HB  LEU A 124     -11.607 -30.038 -16.841  1.00  0.00              
ATOM   1767 2HB  LEU A 124     -11.826 -29.584 -15.135  1.00  0.00              
ATOM   1768  HG  LEU A 124     -13.796 -28.175 -15.871  1.00  0.00              
ATOM   1769 1HD1 LEU A 124     -14.821 -28.761 -18.085  1.00  0.00              
ATOM   1770 2HD1 LEU A 124     -13.204 -28.048 -18.290  1.00  0.00              
ATOM   1771 3HD1 LEU A 124     -13.426 -29.807 -18.436  1.00  0.00              
ATOM   1772 1HD2 LEU A 124     -15.342 -30.094 -16.041  1.00  0.00              
ATOM   1773 2HD2 LEU A 124     -13.953 -31.164 -16.348  1.00  0.00              
ATOM   1774 3HD2 LEU A 124     -14.100 -30.322 -14.787  1.00  0.00              
ATOM   1775  N   VAL A 125     -11.918 -25.819 -16.475  1.00  0.00              
ATOM   1776  CA  VAL A 125     -12.211 -24.541 -15.844  1.00  0.00              
ATOM   1777  C   VAL A 125     -13.672 -24.113 -15.902  1.00  0.00              
ATOM   1778  O   VAL A 125     -14.217 -23.881 -16.980  1.00  0.00              
ATOM   1779  CB  VAL A 125     -11.359 -23.423 -16.474  1.00  0.00              
ATOM   1780  CG1 VAL A 125     -11.684 -22.081 -15.835  1.00  0.00              
ATOM   1781  CG2 VAL A 125      -9.878 -23.736 -16.328  1.00  0.00              
ATOM   1782  H   VAL A 125     -12.097 -25.933 -17.463  1.00  0.00              
ATOM   1783  HA  VAL A 125     -12.021 -24.576 -14.771  1.00  0.00              
ATOM   1784  HB  VAL A 125     -11.569 -23.377 -17.543  1.00  0.00              
ATOM   1785 1HG1 VAL A 125     -11.073 -21.303 -16.293  1.00  0.00              
ATOM   1786 2HG1 VAL A 125     -12.739 -21.851 -15.989  1.00  0.00              
ATOM   1787 3HG1 VAL A 125     -11.473 -22.126 -14.767  1.00  0.00              
ATOM   1788 1HG2 VAL A 125      -9.290 -22.937 -16.779  1.00  0.00              
ATOM   1789 2HG2 VAL A 125      -9.627 -23.819 -15.270  1.00  0.00              
ATOM   1790 3HG2 VAL A 125      -9.653 -24.678 -16.830  1.00  0.00              
ATOM   1791  N   GLY A 126     -14.302 -24.010 -14.733  1.00  0.00              
ATOM   1792  CA  GLY A 126     -15.684 -23.569 -14.675  1.00  0.00              
ATOM   1793  C   GLY A 126     -15.636 -22.076 -14.414  1.00  0.00              
ATOM   1794  O   GLY A 126     -15.174 -21.638 -13.362  1.00  0.00              
ATOM   1795  H   GLY A 126     -13.822 -24.239 -13.874  1.00  0.00              
ATOM   1796 1HA  GLY A 126     -16.170 -23.794 -15.624  1.00  0.00              
ATOM   1797 2HA  GLY A 126     -16.194 -24.100 -13.872  1.00  0.00              
ATOM   1798  N   ASN A 127     -16.103 -21.287 -15.369  1.00  0.00              
ATOM   1799  CA  ASN A 127     -16.039 -19.837 -15.245  1.00  0.00              
ATOM   1800  C   ASN A 127     -17.342 -19.215 -14.754  1.00  0.00              
ATOM   1801  O   ASN A 127     -18.384 -19.877 -14.726  1.00  0.00              
ATOM   1802  CB  ASN A 127     -15.632 -19.202 -16.561  1.00  0.00              
ATOM   1803  CG  ASN A 127     -15.181 -17.774 -16.430  1.00  0.00              
ATOM   1804  OD1 ASN A 127     -14.726 -17.341 -15.365  1.00  0.00              
ATOM   1805  ND2 ASN A 127     -15.379 -17.020 -17.481  1.00  0.00              
ATOM   1806  H   ASN A 127     -16.511 -21.693 -16.200  1.00  0.00              
ATOM   1807  HA  ASN A 127     -15.294 -19.562 -14.497  1.00  0.00              
ATOM   1808 1HB  ASN A 127     -14.970 -19.724 -17.252  1.00  0.00              
ATOM   1809 2HB  ASN A 127     -16.649 -19.213 -16.954  1.00  0.00              
ATOM   1810 1HD2 ASN A 127     -15.103 -16.058 -17.465  1.00  0.00              
ATOM   1811 2HD2 ASN A 127     -15.806 -17.404 -18.299  1.00  0.00              
ATOM   1812  N   LYS A 128     -17.265 -17.932 -14.385  1.00  0.00              
ATOM   1813  CA  LYS A 128     -18.412 -17.134 -13.957  1.00  0.00              
ATOM   1814  C   LYS A 128     -18.950 -17.590 -12.597  1.00  0.00              
ATOM   1815  O   LYS A 128     -20.165 -17.584 -12.366  1.00  0.00              
ATOM   1816  CB  LYS A 128     -19.529 -17.172 -15.006  1.00  0.00              
ATOM   1817  CG  LYS A 128     -19.060 -16.786 -16.403  1.00  0.00              
ATOM   1818  CD  LYS A 128     -20.214 -16.616 -17.369  1.00  0.00              
ATOM   1819  CE  LYS A 128     -19.707 -16.460 -18.787  1.00  0.00              
ATOM   1820  NZ  LYS A 128     -20.829 -16.275 -19.744  1.00  0.00              
ATOM   1821  H   LYS A 128     -16.350 -17.505 -14.409  1.00  0.00              
ATOM   1822  HA  LYS A 128     -18.111 -16.094 -13.829  1.00  0.00              
ATOM   1823 1HB  LYS A 128     -19.924 -18.189 -15.015  1.00  0.00              
ATOM   1824 2HB  LYS A 128     -20.305 -16.485 -14.673  1.00  0.00              
ATOM   1825 1HG  LYS A 128     -18.510 -15.847 -16.336  1.00  0.00              
ATOM   1826 2HG  LYS A 128     -18.398 -17.568 -16.774  1.00  0.00              
ATOM   1827 1HD  LYS A 128     -20.857 -17.495 -17.301  1.00  0.00              
ATOM   1828 2HD  LYS A 128     -20.780 -15.730 -17.081  1.00  0.00              
ATOM   1829 1HE  LYS A 128     -19.047 -15.595 -18.821  1.00  0.00              
ATOM   1830 2HE  LYS A 128     -19.144 -17.356 -19.048  1.00  0.00              
ATOM   1831 1HZ  LYS A 128     -20.459 -16.174 -20.679  1.00  0.00              
ATOM   1832 2HZ  LYS A 128     -21.439 -17.080 -19.707  1.00  0.00              
ATOM   1833 3HZ  LYS A 128     -21.349 -15.446 -19.496  1.00  0.00              
ATOM   1834  N   SER A 129     -18.041 -17.961 -11.697  1.00  0.00              
ATOM   1835  CA  SER A 129     -18.418 -18.372 -10.340  1.00  0.00              
ATOM   1836  C   SER A 129     -19.042 -17.236  -9.529  1.00  0.00              
ATOM   1837  O   SER A 129     -19.642 -17.485  -8.492  1.00  0.00              
ATOM   1838  CB  SER A 129     -17.210 -18.925  -9.574  1.00  0.00              
ATOM   1839  OG  SER A 129     -16.259 -17.902  -9.303  1.00  0.00              
ATOM   1840  H   SER A 129     -17.065 -17.960 -11.957  1.00  0.00              
ATOM   1841  HA  SER A 129     -19.092 -19.230 -10.319  1.00  0.00              
ATOM   1842 1HB  SER A 129     -17.559 -19.353  -8.635  1.00  0.00              
ATOM   1843 2HB  SER A 129     -16.742 -19.704 -10.175  1.00  0.00              
ATOM   1844  HG  SER A 129     -15.689 -18.178  -8.581  1.00  0.00              
ATOM   1845  N   ASP A 130     -18.895 -15.996  -9.989  1.00  0.00              
ATOM   1846  CA  ASP A 130     -19.528 -14.862  -9.318  1.00  0.00              
ATOM   1847  C   ASP A 130     -21.041 -14.885  -9.565  1.00  0.00              
ATOM   1848  O   ASP A 130     -21.801 -14.190  -8.889  1.00  0.00              
ATOM   1849  CB  ASP A 130     -18.926 -13.540  -9.802  1.00  0.00              
ATOM   1850  CG  ASP A 130     -19.047 -13.306 -11.302  1.00  0.00              
ATOM   1851  OD1 ASP A 130     -18.409 -14.011 -12.047  1.00  0.00              
ATOM   1852  OD2 ASP A 130     -19.888 -12.534 -11.696  1.00  0.00              
ATOM   1853  H   ASP A 130     -18.338 -15.831 -10.816  1.00  0.00              
ATOM   1854  HA  ASP A 130     -19.375 -14.938  -8.241  1.00  0.00              
ATOM   1855 1HB  ASP A 130     -19.304 -12.669  -9.267  1.00  0.00              
ATOM   1856 2HB  ASP A 130     -17.878 -13.701  -9.543  1.00  0.00              
ATOM   1857  N   LEU A 131     -21.475 -15.691 -10.532  1.00  0.00              
ATOM   1858  CA  LEU A 131     -22.896 -15.815 -10.846  1.00  0.00              
ATOM   1859  C   LEU A 131     -23.484 -17.078 -10.217  1.00  0.00              
ATOM   1860  O   LEU A 131     -24.260 -17.788 -10.850  1.00  0.00              
ATOM   1861  CB  LEU A 131     -23.101 -15.865 -12.365  1.00  0.00              
ATOM   1862  CG  LEU A 131     -22.605 -14.661 -13.158  1.00  0.00              
ATOM   1863  CD1 LEU A 131     -22.820 -14.903 -14.641  1.00  0.00              
ATOM   1864  CD2 LEU A 131     -23.336 -13.410 -12.687  1.00  0.00              
ATOM   1865  H   LEU A 131     -20.806 -16.230 -11.062  1.00  0.00              
ATOM   1866  HA  LEU A 131     -23.439 -14.972 -10.420  1.00  0.00              
ATOM   1867 1HB  LEU A 131     -22.488 -16.734 -12.598  1.00  0.00              
ATOM   1868 2HB  LEU A 131     -24.139 -16.074 -12.626  1.00  0.00              
ATOM   1869  HG  LEU A 131     -21.547 -14.536 -12.929  1.00  0.00              
ATOM   1870 1HD1 LEU A 131     -22.465 -14.041 -15.206  1.00  0.00              
ATOM   1871 2HD1 LEU A 131     -22.267 -15.790 -14.949  1.00  0.00              
ATOM   1872 3HD1 LEU A 131     -23.882 -15.051 -14.836  1.00  0.00              
ATOM   1873 1HD2 LEU A 131     -22.982 -12.547 -13.253  1.00  0.00              
ATOM   1874 2HD2 LEU A 131     -24.408 -13.533 -12.845  1.00  0.00              
ATOM   1875 3HD2 LEU A 131     -23.142 -13.252 -11.626  1.00  0.00              
ATOM   1876  N   GLU A 132     -23.114 -17.342  -8.968  1.00  0.00              
ATOM   1877  CA  GLU A 132     -23.591 -18.510  -8.233  1.00  0.00              
ATOM   1878  C   GLU A 132     -25.101 -18.736  -8.312  1.00  0.00              
ATOM   1879  O   GLU A 132     -25.562 -19.872  -8.457  1.00  0.00              
ATOM   1880  CB  GLU A 132     -23.183 -18.405  -6.761  1.00  0.00              
ATOM   1881  CG  GLU A 132     -23.539 -19.630  -5.938  1.00  0.00              
ATOM   1882  CD  GLU A 132     -22.659 -20.830  -6.264  1.00  0.00              
ATOM   1883  OE1 GLU A 132     -23.080 -21.977  -5.977  1.00  0.00              
ATOM   1884  OE2 GLU A 132     -21.544 -20.626  -6.797  1.00  0.00              
ATOM   1885  H   GLU A 132     -22.477 -16.702  -8.516  1.00  0.00              
ATOM   1886  HA  GLU A 132     -23.159 -19.416  -8.658  1.00  0.00              
ATOM   1887 1HB  GLU A 132     -22.105 -18.247  -6.740  1.00  0.00              
ATOM   1888 2HB  GLU A 132     -23.687 -17.529  -6.353  1.00  0.00              
ATOM   1889 1HG  GLU A 132     -23.504 -19.455  -4.863  1.00  0.00              
ATOM   1890 2HG  GLU A 132     -24.562 -19.851  -6.236  1.00  0.00              
ATOM   1891  N   ASP A 133     -25.871 -17.659  -8.214  1.00  0.00              
ATOM   1892  CA  ASP A 133     -27.321 -17.780  -8.265  1.00  0.00              
ATOM   1893  C   ASP A 133     -27.811 -18.257  -9.636  1.00  0.00              
ATOM   1894  O   ASP A 133     -28.907 -18.806  -9.749  1.00  0.00              
ATOM   1895  CB  ASP A 133     -27.973 -16.441  -7.912  1.00  0.00              
ATOM   1896  CG  ASP A 133     -27.877 -16.063  -6.440  1.00  0.00              
ATOM   1897  OD1 ASP A 133     -27.530 -16.910  -5.651  1.00  0.00              
ATOM   1898  OD2 ASP A 133     -27.997 -14.900  -6.137  1.00  0.00              
ATOM   1899  H   ASP A 133     -25.458 -16.744  -8.103  1.00  0.00              
ATOM   1900  HA  ASP A 133     -27.654 -18.533  -7.550  1.00  0.00              
ATOM   1901 1HB  ASP A 133     -27.620 -15.610  -8.524  1.00  0.00              
ATOM   1902 2HB  ASP A 133     -29.011 -16.661  -8.163  1.00  0.00              
ATOM   1903  N   LYS A 134     -26.990 -18.063 -10.666  1.00  0.00              
ATOM   1904  CA  LYS A 134     -27.333 -18.507 -12.015  1.00  0.00              
ATOM   1905  C   LYS A 134     -26.762 -19.878 -12.363  1.00  0.00              
ATOM   1906  O   LYS A 134     -26.893 -20.338 -13.493  1.00  0.00              
ATOM   1907  CB  LYS A 134     -26.838 -17.484 -13.036  1.00  0.00              
ATOM   1908  CG  LYS A 134     -27.459 -16.110 -12.871  1.00  0.00              
ATOM   1909  CD  LYS A 134     -26.925 -15.139 -13.913  1.00  0.00              
ATOM   1910  CE  LYS A 134     -27.494 -13.737 -13.710  1.00  0.00              
ATOM   1911  NZ  LYS A 134     -27.000 -12.782 -14.743  1.00  0.00              
ATOM   1912  H   LYS A 134     -26.107 -17.596 -10.511  1.00  0.00              
ATOM   1913  HA  LYS A 134     -28.414 -18.616 -12.104  1.00  0.00              
ATOM   1914 1HB  LYS A 134     -25.756 -17.416 -12.921  1.00  0.00              
ATOM   1915 2HB  LYS A 134     -27.073 -17.878 -14.025  1.00  0.00              
ATOM   1916 1HG  LYS A 134     -28.540 -16.204 -12.978  1.00  0.00              
ATOM   1917 2HG  LYS A 134     -27.224 -15.741 -11.873  1.00  0.00              
ATOM   1918 1HD  LYS A 134     -25.838 -15.106 -13.832  1.00  0.00              
ATOM   1919 2HD  LYS A 134     -27.203 -15.503 -14.902  1.00  0.00              
ATOM   1920 1HE  LYS A 134     -28.580 -13.798 -13.760  1.00  0.00              
ATOM   1921 2HE  LYS A 134     -27.196 -13.388 -12.721  1.00  0.00              
ATOM   1922 1HZ  LYS A 134     -27.398 -11.868 -14.574  1.00  0.00              
ATOM   1923 2HZ  LYS A 134     -25.992 -12.724 -14.696  1.00  0.00              
ATOM   1924 3HZ  LYS A 134     -27.276 -13.104 -15.659  1.00  0.00              
ATOM   1925  N   ARG A 135     -26.138 -20.532 -11.394  1.00  0.00              
ATOM   1926  CA  ARG A 135     -25.499 -21.818 -11.637  1.00  0.00              
ATOM   1927  C   ARG A 135     -26.463 -22.903 -12.128  1.00  0.00              
ATOM   1928  O   ARG A 135     -27.480 -23.181 -11.493  1.00  0.00              
ATOM   1929  CB  ARG A 135     -24.802 -22.306 -10.367  1.00  0.00              
ATOM   1930  CG  ARG A 135     -24.071 -23.627 -10.539  1.00  0.00              
ATOM   1931  CD  ARG A 135     -23.647 -24.211  -9.207  1.00  0.00              
ATOM   1932  NE  ARG A 135     -22.571 -23.447  -8.574  1.00  0.00              
ATOM   1933  CZ  ARG A 135     -21.275 -23.586  -8.845  1.00  0.00              
ATOM   1934  NH1 ARG A 135     -20.860 -24.470  -9.748  1.00  0.00              
ATOM   1935  NH2 ARG A 135     -20.388 -22.840  -8.201  1.00  0.00              
ATOM   1936  H   ARG A 135     -26.102 -20.133 -10.466  1.00  0.00              
ATOM   1937  HA  ARG A 135     -24.761 -21.719 -12.434  1.00  0.00              
ATOM   1938 1HB  ARG A 135     -24.097 -21.529 -10.072  1.00  0.00              
ATOM   1939 2HB  ARG A 135     -25.570 -22.408  -9.601  1.00  0.00              
ATOM   1940 1HG  ARG A 135     -24.736 -24.328 -11.044  1.00  0.00              
ATOM   1941 2HG  ARG A 135     -23.188 -23.456 -11.156  1.00  0.00              
ATOM   1942 1HD  ARG A 135     -24.504 -24.219  -8.534  1.00  0.00              
ATOM   1943 2HD  ARG A 135     -23.299 -25.232  -9.363  1.00  0.00              
ATOM   1944  HE  ARG A 135     -22.622 -22.726  -7.867  1.00  0.00              
ATOM   1945 1HH1 ARG A 135     -21.533 -25.043 -10.235  1.00  0.00              
ATOM   1946 2HH1 ARG A 135     -19.874 -24.563  -9.942  1.00  0.00              
ATOM   1947 1HH2 ARG A 135     -20.700 -22.172  -7.510  1.00  0.00              
ATOM   1948 2HH2 ARG A 135     -19.405 -22.943  -8.403  1.00  0.00              
ATOM   1949  N   GLN A 136     -26.128 -23.510 -13.265  1.00  0.00              
ATOM   1950  CA  GLN A 136     -26.854 -24.670 -13.770  1.00  0.00              
ATOM   1951  C   GLN A 136     -26.004 -25.916 -13.528  1.00  0.00              
ATOM   1952  O   GLN A 136     -26.527 -27.001 -13.270  1.00  0.00              
ATOM   1953  CB  GLN A 136     -27.140 -24.524 -15.271  1.00  0.00              
ATOM   1954  CG  GLN A 136     -28.034 -23.345 -15.630  1.00  0.00              
ATOM   1955  CD  GLN A 136     -28.354 -23.273 -17.117  1.00  0.00              
ATOM   1956  OE1 GLN A 136     -27.984 -24.163 -17.891  1.00  0.00              
ATOM   1957  NE2 GLN A 136     -29.060 -22.221 -17.522  1.00  0.00              
ATOM   1958  H   GLN A 136     -25.344 -23.153 -13.792  1.00  0.00              
ATOM   1959  HA  GLN A 136     -27.788 -24.783 -13.221  1.00  0.00              
ATOM   1960 1HB  GLN A 136     -26.174 -24.418 -15.767  1.00  0.00              
ATOM   1961 2HB  GLN A 136     -27.612 -25.453 -15.593  1.00  0.00              
ATOM   1962 1HG  GLN A 136     -28.949 -23.112 -15.087  1.00  0.00              
ATOM   1963 2HG  GLN A 136     -27.278 -22.591 -15.404  1.00  0.00              
ATOM   1964 1HE2 GLN A 136     -29.299 -22.121 -18.488  1.00  0.00              
ATOM   1965 2HE2 GLN A 136     -29.353 -21.531 -16.861  1.00  0.00              
ATOM   1966  N   VAL A 137     -24.686 -25.748 -13.620  1.00  0.00              
ATOM   1967  CA  VAL A 137     -23.750 -26.864 -13.506  1.00  0.00              
ATOM   1968  C   VAL A 137     -23.230 -26.928 -12.076  1.00  0.00              
ATOM   1969  O   VAL A 137     -22.540 -26.017 -11.626  1.00  0.00              
ATOM   1970  CB  VAL A 137     -22.534 -26.691 -14.450  1.00  0.00              
ATOM   1971  CG1 VAL A 137     -21.594 -27.887 -14.301  1.00  0.00              
ATOM   1972  CG2 VAL A 137     -22.996 -26.551 -15.891  1.00  0.00              
ATOM   1973  H   VAL A 137     -24.325 -24.817 -13.774  1.00  0.00              
ATOM   1974  HA  VAL A 137     -24.244 -27.817 -13.696  1.00  0.00              
ATOM   1975  HB  VAL A 137     -22.015 -25.767 -14.192  1.00  0.00              
ATOM   1976 1HG1 VAL A 137     -20.739 -27.762 -14.966  1.00  0.00              
ATOM   1977 2HG1 VAL A 137     -21.246 -27.950 -13.271  1.00  0.00              
ATOM   1978 3HG1 VAL A 137     -22.125 -28.802 -14.561  1.00  0.00              
ATOM   1979 1HG2 VAL A 137     -22.131 -26.429 -16.542  1.00  0.00              
ATOM   1980 2HG2 VAL A 137     -23.548 -27.445 -16.183  1.00  0.00              
ATOM   1981 3HG2 VAL A 137     -23.644 -25.679 -15.982  1.00  0.00              
ATOM   1982  N   SER A 138     -23.551 -28.003 -11.360  1.00  0.00              
ATOM   1983  CA  SER A 138     -23.119 -28.108  -9.973  1.00  0.00              
ATOM   1984  C   SER A 138     -21.630 -28.412  -9.887  1.00  0.00              
ATOM   1985  O   SER A 138     -21.014 -28.846 -10.862  1.00  0.00              
ATOM   1986  CB  SER A 138     -23.903 -29.201  -9.241  1.00  0.00              
ATOM   1987  OG  SER A 138     -23.502 -30.494  -9.659  1.00  0.00              
ATOM   1988  H   SER A 138     -24.092 -28.753 -11.765  1.00  0.00              
ATOM   1989  HA  SER A 138     -23.355 -27.225  -9.378  1.00  0.00              
ATOM   1990 1HB  SER A 138     -23.727 -29.098  -8.170  1.00  0.00              
ATOM   1991 2HB  SER A 138     -24.964 -29.069  -9.448  1.00  0.00              
ATOM   1992  HG  SER A 138     -24.189 -31.128  -9.440  1.00  0.00              
ATOM   1993  N   VAL A 139     -21.064 -28.180  -8.711  1.00  0.00              
ATOM   1994  CA  VAL A 139     -19.661 -28.477  -8.459  1.00  0.00              
ATOM   1995  C   VAL A 139     -19.422 -29.982  -8.578  1.00  0.00              
ATOM   1996  O   VAL A 139     -18.411 -30.418  -9.132  1.00  0.00              
ATOM   1997  CB  VAL A 139     -19.244 -27.991  -7.043  1.00  0.00              
ATOM   1998  CG1 VAL A 139     -17.843 -28.472  -6.703  1.00  0.00              
ATOM   1999  CG2 VAL A 139     -19.309 -26.473  -6.983  1.00  0.00              
ATOM   2000  H   VAL A 139     -21.624 -27.784  -7.970  1.00  0.00              
ATOM   2001  HA  VAL A 139     -19.017 -28.015  -9.208  1.00  0.00              
ATOM   2002  HB  VAL A 139     -19.957 -28.375  -6.313  1.00  0.00              
ATOM   2003 1HG1 VAL A 139     -17.569 -28.122  -5.708  1.00  0.00              
ATOM   2004 2HG1 VAL A 139     -17.817 -29.561  -6.724  1.00  0.00              
ATOM   2005 3HG1 VAL A 139     -17.136 -28.078  -7.433  1.00  0.00              
ATOM   2006 1HG2 VAL A 139     -19.017 -26.135  -5.990  1.00  0.00              
ATOM   2007 2HG2 VAL A 139     -18.629 -26.051  -7.725  1.00  0.00              
ATOM   2008 3HG2 VAL A 139     -20.326 -26.143  -7.194  1.00  0.00              
ATOM   2009  N   GLU A 140     -20.360 -30.777  -8.067  1.00  0.00              
ATOM   2010  CA  GLU A 140     -20.218 -32.229  -8.115  1.00  0.00              
ATOM   2011  C   GLU A 140     -20.202 -32.752  -9.544  1.00  0.00              
ATOM   2012  O   GLU A 140     -19.413 -33.638  -9.864  1.00  0.00              
ATOM   2013  CB  GLU A 140     -21.345 -32.900  -7.328  1.00  0.00              
ATOM   2014  CG  GLU A 140     -21.256 -32.714  -5.820  1.00  0.00              
ATOM   2015  CD  GLU A 140     -22.461 -33.288  -5.127  1.00  0.00              
ATOM   2016  OE1 GLU A 140     -23.353 -33.739  -5.803  1.00  0.00              
ATOM   2017  OE2 GLU A 140     -22.441 -33.378  -3.922  1.00  0.00              
ATOM   2018  H   GLU A 140     -21.183 -30.377  -7.638  1.00  0.00              
ATOM   2019  HA  GLU A 140     -19.264 -32.522  -7.676  1.00  0.00              
ATOM   2020 1HB  GLU A 140     -22.282 -32.477  -7.690  1.00  0.00              
ATOM   2021 2HB  GLU A 140     -21.311 -33.963  -7.565  1.00  0.00              
ATOM   2022 1HG  GLU A 140     -20.352 -33.137  -5.383  1.00  0.00              
ATOM   2023 2HG  GLU A 140     -21.247 -31.632  -5.695  1.00  0.00              
ATOM   2024  N   GLU A 141     -21.076 -32.213 -10.394  1.00  0.00              
ATOM   2025  CA  GLU A 141     -21.129 -32.626 -11.801  1.00  0.00              
ATOM   2026  C   GLU A 141     -19.737 -32.528 -12.414  1.00  0.00              
ATOM   2027  O   GLU A 141     -19.186 -33.513 -12.916  1.00  0.00              
ATOM   2028  CB  GLU A 141     -22.035 -31.712 -12.628  1.00  0.00              
ATOM   2029  CG  GLU A 141     -23.511 -31.964 -12.555  1.00  0.00              
ATOM   2030  CD  GLU A 141     -24.289 -30.891 -13.295  1.00  0.00              
ATOM   2031  OE1 GLU A 141     -24.114 -30.788 -14.527  1.00  0.00              
ATOM   2032  OE2 GLU A 141     -25.065 -30.146 -12.657  1.00  0.00              
ATOM   2033  H   GLU A 141     -21.716 -31.505 -10.064  1.00  0.00              
ATOM   2034  HA  GLU A 141     -21.447 -33.667 -11.869  1.00  0.00              
ATOM   2035 1HB  GLU A 141     -21.850 -30.691 -12.292  1.00  0.00              
ATOM   2036 2HB  GLU A 141     -21.726 -31.813 -13.669  1.00  0.00              
ATOM   2037 1HG  GLU A 141     -23.801 -32.946 -12.929  1.00  0.00              
ATOM   2038 2HG  GLU A 141     -23.729 -31.903 -11.490  1.00  0.00              
ATOM   2039  N   ALA A 142     -19.190 -31.314 -12.374  1.00  0.00              
ATOM   2040  CA  ALA A 142     -17.922 -30.997 -13.022  1.00  0.00              
ATOM   2041  C   ALA A 142     -16.738 -31.723 -12.405  1.00  0.00              
ATOM   2042  O   ALA A 142     -15.806 -32.092 -13.117  1.00  0.00              
ATOM   2043  CB  ALA A 142     -17.689 -29.486 -13.000  1.00  0.00              
ATOM   2044  H   ALA A 142     -19.681 -30.588 -11.873  1.00  0.00              
ATOM   2045  HA  ALA A 142     -17.970 -31.322 -14.061  1.00  0.00              
ATOM   2046 1HB  ALA A 142     -16.741 -29.258 -13.486  1.00  0.00              
ATOM   2047 2HB  ALA A 142     -18.498 -28.984 -13.532  1.00  0.00              
ATOM   2048 3HB  ALA A 142     -17.661 -29.137 -11.969  1.00  0.00              
ATOM   2049  N   LYS A 143     -16.762 -31.928 -11.088  1.00  0.00              
ATOM   2050  CA  LYS A 143     -15.659 -32.617 -10.412  1.00  0.00              
ATOM   2051  C   LYS A 143     -15.710 -34.106 -10.717  1.00  0.00              
ATOM   2052  O   LYS A 143     -14.677 -34.780 -10.767  1.00  0.00              
ATOM   2053  CB  LYS A 143     -15.735 -32.429  -8.895  1.00  0.00              
ATOM   2054  CG  LYS A 143     -15.267 -31.083  -8.378  1.00  0.00              
ATOM   2055  CD  LYS A 143     -15.250 -31.064  -6.852  1.00  0.00              
ATOM   2056  CE  LYS A 143     -14.571 -29.806  -6.308  1.00  0.00              
ATOM   2057  NZ  LYS A 143     -14.607 -29.748  -4.815  1.00  0.00              
ATOM   2058  H   LYS A 143     -17.548 -31.606 -10.542  1.00  0.00              
ATOM   2059  HA  LYS A 143     -14.705 -32.241 -10.785  1.00  0.00              
ATOM   2060 1HB  LYS A 143     -16.776 -32.574  -8.606  1.00  0.00              
ATOM   2061 2HB  LYS A 143     -15.121 -33.210  -8.444  1.00  0.00              
ATOM   2062 1HG  LYS A 143     -14.263 -30.895  -8.761  1.00  0.00              
ATOM   2063 2HG  LYS A 143     -15.945 -30.315  -8.749  1.00  0.00              
ATOM   2064 1HD  LYS A 143     -16.279 -31.102  -6.492  1.00  0.00              
ATOM   2065 2HD  LYS A 143     -14.710 -31.944  -6.499  1.00  0.00              
ATOM   2066 1HE  LYS A 143     -13.536 -29.804  -6.645  1.00  0.00              
ATOM   2067 2HE  LYS A 143     -15.087 -28.937  -6.716  1.00  0.00              
ATOM   2068 1HZ  LYS A 143     -14.150 -28.904  -4.501  1.00  0.00              
ATOM   2069 2HZ  LYS A 143     -15.567 -29.748  -4.500  1.00  0.00              
ATOM   2070 3HZ  LYS A 143     -14.127 -30.551  -4.435  1.00  0.00              
ATOM   2071  N   ASN A 144     -16.922 -34.618 -10.900  1.00  0.00              
ATOM   2072  CA  ASN A 144     -17.086 -36.011 -11.278  1.00  0.00              
ATOM   2073  C   ASN A 144     -16.634 -36.249 -12.703  1.00  0.00              
ATOM   2074  O   ASN A 144     -16.009 -37.270 -13.003  1.00  0.00              
ATOM   2075  CB  ASN A 144     -18.522 -36.470 -11.102  1.00  0.00              
ATOM   2076  CG  ASN A 144     -18.917 -36.685  -9.668  1.00  0.00              
ATOM   2077  OD1 ASN A 144     -18.067 -36.874  -8.790  1.00  0.00              
ATOM   2078  ND2 ASN A 144     -20.205 -36.738  -9.438  1.00  0.00              
ATOM   2079  H   ASN A 144     -17.742 -34.041 -10.777  1.00  0.00              
ATOM   2080  HA  ASN A 144     -16.460 -36.642 -10.645  1.00  0.00              
ATOM   2081 1HB  ASN A 144     -19.337 -35.968 -11.626  1.00  0.00              
ATOM   2082 2HB  ASN A 144     -18.336 -37.439 -11.564  1.00  0.00              
ATOM   2083 1HD2 ASN A 144     -20.541 -36.878  -8.506  1.00  0.00              
ATOM   2084 2HD2 ASN A 144     -20.852 -36.638 -10.194  1.00  0.00              
ATOM   2085  N   ARG A 145     -16.930 -35.301 -13.584  1.00  0.00              
ATOM   2086  CA  ARG A 145     -16.457 -35.412 -14.956  1.00  0.00              
ATOM   2087  C   ARG A 145     -14.933 -35.363 -14.990  1.00  0.00              
ATOM   2088  O   ARG A 145     -14.294 -36.168 -15.657  1.00  0.00              
ATOM   2089  CB  ARG A 145     -17.018 -34.280 -15.821  1.00  0.00              
ATOM   2090  CG  ARG A 145     -16.630 -34.433 -17.279  1.00  0.00              
ATOM   2091  CD  ARG A 145     -17.443 -33.552 -18.204  1.00  0.00              
ATOM   2092  NE  ARG A 145     -18.843 -33.966 -18.299  1.00  0.00              
ATOM   2093  CZ  ARG A 145     -19.698 -33.483 -19.197  1.00  0.00              
ATOM   2094  NH1 ARG A 145     -19.294 -32.574 -20.080  1.00  0.00              
ATOM   2095  NH2 ARG A 145     -20.960 -33.898 -19.208  1.00  0.00              
ATOM   2096  H   ARG A 145     -17.481 -34.497 -13.316  1.00  0.00              
ATOM   2097  HA  ARG A 145     -16.758 -36.373 -15.374  1.00  0.00              
ATOM   2098 1HB  ARG A 145     -18.101 -34.300 -15.707  1.00  0.00              
ATOM   2099 2HB  ARG A 145     -16.628 -33.346 -15.416  1.00  0.00              
ATOM   2100 1HG  ARG A 145     -15.577 -34.172 -17.387  1.00  0.00              
ATOM   2101 2HG  ARG A 145     -16.777 -35.474 -17.569  1.00  0.00              
ATOM   2102 1HD  ARG A 145     -17.415 -32.528 -17.833  1.00  0.00              
ATOM   2103 2HD  ARG A 145     -17.007 -33.587 -19.201  1.00  0.00              
ATOM   2104  HE  ARG A 145     -19.356 -34.638 -17.744  1.00  0.00              
ATOM   2105 1HH1 ARG A 145     -18.336 -32.253 -20.067  1.00  0.00              
ATOM   2106 2HH1 ARG A 145     -19.946 -32.209 -20.759  1.00  0.00              
ATOM   2107 1HH2 ARG A 145     -21.268 -34.582 -18.532  1.00  0.00              
ATOM   2108 2HH2 ARG A 145     -21.604 -33.526 -19.891  1.00  0.00              
ATOM   2109  N   ALA A 146     -14.355 -34.413 -14.263  1.00  0.00              
ATOM   2110  CA  ALA A 146     -12.900 -34.307 -14.173  1.00  0.00              
ATOM   2111  C   ALA A 146     -12.282 -35.510 -13.477  1.00  0.00              
ATOM   2112  O   ALA A 146     -11.166 -35.918 -13.804  1.00  0.00              
ATOM   2113  CB  ALA A 146     -12.507 -33.024 -13.442  1.00  0.00              
ATOM   2114  H   ALA A 146     -14.928 -33.750 -13.762  1.00  0.00              
ATOM   2115  HA  ALA A 146     -12.488 -34.280 -15.182  1.00  0.00              
ATOM   2116 1HB  ALA A 146     -11.421 -32.958 -13.382  1.00  0.00              
ATOM   2117 2HB  ALA A 146     -12.894 -32.162 -13.985  1.00  0.00              
ATOM   2118 3HB  ALA A 146     -12.925 -33.036 -12.436  1.00  0.00              
ATOM   2119  N   GLU A 147     -12.998 -36.071 -12.507  1.00  0.00              
ATOM   2120  CA  GLU A 147     -12.510 -37.259 -11.821  1.00  0.00              
ATOM   2121  C   GLU A 147     -12.369 -38.428 -12.790  1.00  0.00              
ATOM   2122  O   GLU A 147     -11.341 -39.105 -12.804  1.00  0.00              
ATOM   2123  CB  GLU A 147     -13.446 -37.635 -10.670  1.00  0.00              
ATOM   2124  CG  GLU A 147     -13.013 -38.865  -9.885  1.00  0.00              
ATOM   2125  CD  GLU A 147     -13.963 -39.153  -8.755  1.00  0.00              
ATOM   2126  OE1 GLU A 147     -14.905 -38.416  -8.594  1.00  0.00              
ATOM   2127  OE2 GLU A 147     -13.811 -40.173  -8.124  1.00  0.00              
ATOM   2128  H   GLU A 147     -13.888 -35.678 -12.238  1.00  0.00              
ATOM   2129  HA  GLU A 147     -11.516 -37.069 -11.414  1.00  0.00              
ATOM   2130 1HB  GLU A 147     -13.490 -36.775 -10.002  1.00  0.00              
ATOM   2131 2HB  GLU A 147     -14.431 -37.810 -11.104  1.00  0.00              
ATOM   2132 1HG  GLU A 147     -12.902 -39.756 -10.501  1.00  0.00              
ATOM   2133 2HG  GLU A 147     -12.043 -38.581  -9.479  1.00  0.00              
ATOM   2134  N   GLN A 148     -13.385 -38.661 -13.612  1.00  0.00              
ATOM   2135  CA  GLN A 148     -13.296 -39.752 -14.574  1.00  0.00              
ATOM   2136  C   GLN A 148     -12.227 -39.469 -15.630  1.00  0.00              
ATOM   2137  O   GLN A 148     -11.669 -40.395 -16.227  1.00  0.00              
ATOM   2138  CB  GLN A 148     -14.650 -39.978 -15.252  1.00  0.00              
ATOM   2139  CG  GLN A 148     -15.717 -40.552 -14.336  1.00  0.00              
ATOM   2140  CD  GLN A 148     -17.053 -40.716 -15.035  1.00  0.00              
ATOM   2141  OE1 GLN A 148     -17.184 -40.431 -16.228  1.00  0.00              
ATOM   2142  NE2 GLN A 148     -18.055 -41.175 -14.294  1.00  0.00              
ATOM   2143  H   GLN A 148     -14.222 -38.096 -13.586  1.00  0.00              
ATOM   2144  HA  GLN A 148     -12.993 -40.666 -14.063  1.00  0.00              
ATOM   2145 1HB  GLN A 148     -14.974 -39.011 -15.637  1.00  0.00              
ATOM   2146 2HB  GLN A 148     -14.475 -40.659 -16.085  1.00  0.00              
ATOM   2147 1HG  GLN A 148     -15.552 -41.434 -13.718  1.00  0.00              
ATOM   2148 2HG  GLN A 148     -15.768 -39.668 -13.698  1.00  0.00              
ATOM   2149 1HE2 GLN A 148     -18.960 -41.304 -14.700  1.00  0.00              
ATOM   2150 2HE2 GLN A 148     -17.906 -41.392 -13.329  1.00  0.00              
ATOM   2151  N   TRP A 149     -11.934 -38.187 -15.846  1.00  0.00              
ATOM   2152  CA  TRP A 149     -10.894 -37.790 -16.793  1.00  0.00              
ATOM   2153  C   TRP A 149      -9.533 -37.834 -16.118  1.00  0.00              
ATOM   2154  O   TRP A 149      -8.499 -37.848 -16.785  1.00  0.00              
ATOM   2155  CB  TRP A 149     -11.135 -36.369 -17.305  1.00  0.00              
ATOM   2156  CG  TRP A 149     -12.312 -36.226 -18.202  1.00  0.00              
ATOM   2157  CD1 TRP A 149     -13.053 -37.230 -18.754  1.00  0.00              
ATOM   2158  CD2 TRP A 149     -12.860 -35.004 -18.696  1.00  0.00              
ATOM   2159  NE1 TRP A 149     -14.029 -36.707 -19.563  1.00  0.00              
ATOM   2160  CE2 TRP A 149     -13.933 -35.342 -19.548  1.00  0.00              
ATOM   2161  CE3 TRP A 149     -12.548 -33.654 -18.508  1.00  0.00              
ATOM   2162  CZ2 TRP A 149     -14.699 -34.376 -20.209  1.00  0.00              
ATOM   2163  CZ3 TRP A 149     -13.305 -32.697 -19.161  1.00  0.00              
ATOM   2164  CH2 TRP A 149     -14.370 -33.061 -20.002  1.00  0.00              
ATOM   2165  H   TRP A 149     -12.443 -37.473 -15.346  1.00  0.00              
ATOM   2166  HA  TRP A 149     -10.868 -38.490 -17.628  1.00  0.00              
ATOM   2167 1HB  TRP A 149     -11.308 -35.691 -16.469  1.00  0.00              
ATOM   2168 2HB  TRP A 149     -10.274 -36.026 -17.878  1.00  0.00              
ATOM   2169  HD1 TRP A 149     -12.779 -38.249 -18.487  1.00  0.00              
ATOM   2170  HE1 TRP A 149     -14.708 -37.241 -20.087  1.00  0.00              
ATOM   2171  HE3 TRP A 149     -11.734 -33.319 -17.866  1.00  0.00              
ATOM   2172  HZ2 TRP A 149     -15.517 -34.703 -20.851  1.00  0.00              
ATOM   2173  HZ3 TRP A 149     -13.053 -31.647 -19.005  1.00  0.00              
ATOM   2174  HH2 TRP A 149     -14.945 -32.281 -20.500  1.00  0.00              
ATOM   2175  N   ASN A 150      -9.547 -37.848 -14.790  1.00  0.00              
ATOM   2176  CA  ASN A 150      -8.328 -37.800 -13.998  1.00  0.00              
ATOM   2177  C   ASN A 150      -7.569 -36.490 -14.206  1.00  0.00              
ATOM   2178  O   ASN A 150      -6.344 -36.483 -14.351  1.00  0.00              
ATOM   2179  CB  ASN A 150      -7.427 -38.982 -14.307  1.00  0.00              
ATOM   2180  CG  ASN A 150      -6.410 -39.264 -13.237  1.00  0.00              
ATOM   2181  OD1 ASN A 150      -6.622 -38.965 -12.056  1.00  0.00              
ATOM   2182  ND2 ASN A 150      -5.274 -39.763 -13.654  1.00  0.00              
ATOM   2183  H   ASN A 150     -10.439 -37.893 -14.318  1.00  0.00              
ATOM   2184  HA  ASN A 150      -8.575 -37.840 -12.936  1.00  0.00              
ATOM   2185 1HB  ASN A 150      -7.846 -39.926 -14.660  1.00  0.00              
ATOM   2186 2HB  ASN A 150      -6.934 -38.472 -15.134  1.00  0.00              
ATOM   2187 1HD2 ASN A 150      -4.551 -39.976 -12.997  1.00  0.00              
ATOM   2188 2HD2 ASN A 150      -5.130 -39.932 -14.629  1.00  0.00              
ATOM   2189  N   VAL A 151      -8.312 -35.388 -14.227  1.00  0.00              
ATOM   2190  CA  VAL A 151      -7.733 -34.058 -14.402  1.00  0.00              
ATOM   2191  C   VAL A 151      -8.239 -33.154 -13.278  1.00  0.00              
ATOM   2192  O   VAL A 151      -9.153 -33.526 -12.538  1.00  0.00              
ATOM   2193  CB  VAL A 151      -8.128 -33.409 -15.767  1.00  0.00              
ATOM   2194  CG1 VAL A 151      -7.647 -34.273 -16.916  1.00  0.00              
ATOM   2195  CG2 VAL A 151      -9.621 -33.187 -15.832  1.00  0.00              
ATOM   2196  H   VAL A 151      -9.312 -35.478 -14.117  1.00  0.00              
ATOM   2197  HA  VAL A 151      -6.646 -34.084 -14.314  1.00  0.00              
ATOM   2198  HB  VAL A 151      -7.657 -32.430 -15.843  1.00  0.00              
ATOM   2199 1HG1 VAL A 151      -7.928 -33.811 -17.862  1.00  0.00              
ATOM   2200 2HG1 VAL A 151      -6.563 -34.371 -16.868  1.00  0.00              
ATOM   2201 3HG1 VAL A 151      -8.105 -35.260 -16.845  1.00  0.00              
ATOM   2202 1HG2 VAL A 151      -9.880 -32.733 -16.789  1.00  0.00              
ATOM   2203 2HG2 VAL A 151     -10.135 -34.143 -15.732  1.00  0.00              
ATOM   2204 3HG2 VAL A 151      -9.926 -32.524 -15.023  1.00  0.00              
ATOM   2205  N   ASN A 152      -7.650 -31.970 -13.146  1.00  0.00              
ATOM   2206  CA  ASN A 152      -8.068 -31.056 -12.099  1.00  0.00              
ATOM   2207  C   ASN A 152      -9.199 -30.178 -12.572  1.00  0.00              
ATOM   2208  O   ASN A 152      -9.367 -29.949 -13.764  1.00  0.00              
ATOM   2209  CB  ASN A 152      -6.914 -30.202 -11.607  1.00  0.00              
ATOM   2210  CG  ASN A 152      -5.874 -30.973 -10.842  1.00  0.00              
ATOM   2211  OD1 ASN A 152      -6.161 -32.017 -10.245  1.00  0.00              
ATOM   2212  ND2 ASN A 152      -4.689 -30.422 -10.788  1.00  0.00              
ATOM   2213  H   ASN A 152      -6.907 -31.694 -13.772  1.00  0.00              
ATOM   2214  HA  ASN A 152      -8.445 -31.620 -11.244  1.00  0.00              
ATOM   2215 1HB  ASN A 152      -6.417 -29.497 -12.274  1.00  0.00              
ATOM   2216 2HB  ASN A 152      -7.537 -29.655 -10.900  1.00  0.00              
ATOM   2217 1HD2 ASN A 152      -3.947 -30.879 -10.295  1.00  0.00              
ATOM   2218 2HD2 ASN A 152      -4.524 -29.545 -11.238  1.00  0.00              
ATOM   2219  N   TYR A 153      -9.994 -29.719 -11.618  1.00  0.00              
ATOM   2220  CA  TYR A 153     -11.117 -28.839 -11.879  1.00  0.00              
ATOM   2221  C   TYR A 153     -11.031 -27.634 -10.955  1.00  0.00              
ATOM   2222  O   TYR A 153     -10.831 -27.780  -9.744  1.00  0.00              
ATOM   2223  CB  TYR A 153     -12.438 -29.550 -11.606  1.00  0.00              
ATOM   2224  CG  TYR A 153     -13.627 -28.624 -11.700  1.00  0.00              
ATOM   2225  CD1 TYR A 153     -14.452 -28.397 -10.599  1.00  0.00              
ATOM   2226  CD2 TYR A 153     -13.941 -27.987 -12.900  1.00  0.00              
ATOM   2227  CE1 TYR A 153     -15.568 -27.561 -10.694  1.00  0.00              
ATOM   2228  CE2 TYR A 153     -15.046 -27.152 -13.005  1.00  0.00              
ATOM   2229  CZ  TYR A 153     -15.857 -26.946 -11.900  1.00  0.00              
ATOM   2230  OH  TYR A 153     -16.970 -26.147 -12.017  1.00  0.00              
ATOM   2231  H   TYR A 153      -9.801 -30.000 -10.668  1.00  0.00              
ATOM   2232  HA  TYR A 153     -11.072 -28.476 -12.906  1.00  0.00              
ATOM   2233 1HB  TYR A 153     -12.530 -30.353 -12.339  1.00  0.00              
ATOM   2234 2HB  TYR A 153     -12.373 -29.976 -10.605  1.00  0.00              
ATOM   2235  HD1 TYR A 153     -14.214 -28.887  -9.654  1.00  0.00              
ATOM   2236  HD2 TYR A 153     -13.302 -28.155 -13.768  1.00  0.00              
ATOM   2237  HE1 TYR A 153     -16.205 -27.391  -9.826  1.00  0.00              
ATOM   2238  HE2 TYR A 153     -15.271 -26.663 -13.953  1.00  0.00              
ATOM   2239  HH  TYR A 153     -17.464 -26.068 -11.197  1.00  0.00              
ATOM   2240  N   VAL A 154     -11.200 -26.445 -11.519  1.00  0.00              
ATOM   2241  CA  VAL A 154     -11.167 -25.232 -10.722  1.00  0.00              
ATOM   2242  C   VAL A 154     -12.186 -24.255 -11.252  1.00  0.00              
ATOM   2243  O   VAL A 154     -12.463 -24.234 -12.449  1.00  0.00              
ATOM   2244  CB  VAL A 154      -9.768 -24.576 -10.758  1.00  0.00              
ATOM   2245  CG1 VAL A 154      -9.412 -24.254 -12.179  1.00  0.00              
ATOM   2246  CG2 VAL A 154      -9.752 -23.295  -9.898  1.00  0.00              
ATOM   2247  H   VAL A 154     -11.355 -26.376 -12.515  1.00  0.00              
ATOM   2248  HA  VAL A 154     -11.448 -25.430  -9.687  1.00  0.00              
ATOM   2249  HB  VAL A 154      -9.044 -25.262 -10.319  1.00  0.00              
ATOM   2250 1HG1 VAL A 154      -8.426 -23.791 -12.211  1.00  0.00              
ATOM   2251 2HG1 VAL A 154      -9.401 -25.171 -12.768  1.00  0.00              
ATOM   2252 3HG1 VAL A 154     -10.149 -23.565 -12.591  1.00  0.00              
ATOM   2253 1HG2 VAL A 154      -8.759 -22.845  -9.933  1.00  0.00              
ATOM   2254 2HG2 VAL A 154     -10.485 -22.589 -10.286  1.00  0.00              
ATOM   2255 3HG2 VAL A 154     -10.000 -23.547  -8.867  1.00  0.00              
ATOM   2256  N   GLU A 155     -12.771 -23.471 -10.355  1.00  0.00              
ATOM   2257  CA  GLU A 155     -13.796 -22.521 -10.756  1.00  0.00              
ATOM   2258  C   GLU A 155     -13.179 -21.149 -10.617  1.00  0.00              
ATOM   2259  O   GLU A 155     -12.441 -20.885  -9.676  1.00  0.00              
ATOM   2260  CB  GLU A 155     -15.047 -22.631  -9.883  1.00  0.00              
ATOM   2261  CG  GLU A 155     -15.829 -23.912 -10.107  1.00  0.00              
ATOM   2262  CD  GLU A 155     -17.218 -23.883  -9.483  1.00  0.00              
ATOM   2263  OE1 GLU A 155     -17.526 -22.938  -8.722  1.00  0.00              
ATOM   2264  OE2 GLU A 155     -17.994 -24.821  -9.752  1.00  0.00              
ATOM   2265  H   GLU A 155     -12.507 -23.528  -9.381  1.00  0.00              
ATOM   2266  HA  GLU A 155     -14.075 -22.695 -11.796  1.00  0.00              
ATOM   2267 1HB  GLU A 155     -14.717 -22.574  -8.846  1.00  0.00              
ATOM   2268 2HB  GLU A 155     -15.673 -21.769 -10.114  1.00  0.00              
ATOM   2269 1HG  GLU A 155     -15.932 -24.179 -11.159  1.00  0.00              
ATOM   2270 2HG  GLU A 155     -15.233 -24.668  -9.598  1.00  0.00              
ATOM   2271  N   THR A 156     -13.481 -20.282 -11.568  1.00  0.00              
ATOM   2272  CA  THR A 156     -12.921 -18.949 -11.570  1.00  0.00              
ATOM   2273  C   THR A 156     -13.983 -17.905 -11.807  1.00  0.00              
ATOM   2274  O   THR A 156     -15.137 -18.215 -12.106  1.00  0.00              
ATOM   2275  CB  THR A 156     -11.905 -18.783 -12.725  1.00  0.00              
ATOM   2276  OG1 THR A 156     -12.611 -18.795 -13.979  1.00  0.00              
ATOM   2277  CG2 THR A 156     -10.885 -19.915 -12.721  1.00  0.00              
ATOM   2278  H   THR A 156     -14.114 -20.552 -12.307  1.00  0.00              
ATOM   2279  HA  THR A 156     -12.489 -18.729 -10.594  1.00  0.00              
ATOM   2280  HB  THR A 156     -11.386 -17.833 -12.607  1.00  0.00              
ATOM   2281  HG1 THR A 156     -13.242 -18.072 -13.998  1.00  0.00              
ATOM   2282 1HG2 THR A 156     -10.183 -19.774 -13.543  1.00  0.00              
ATOM   2283 2HG2 THR A 156     -10.344 -19.913 -11.775  1.00  0.00              
ATOM   2284 3HG2 THR A 156     -11.400 -20.867 -12.843  1.00  0.00              
ATOM   2285  N   SER A 157     -13.571 -16.656 -11.656  1.00  0.00              
ATOM   2286  CA  SER A 157     -14.424 -15.531 -11.964  1.00  0.00              
ATOM   2287  C   SER A 157     -13.530 -14.472 -12.588  1.00  0.00              
ATOM   2288  O   SER A 157     -12.682 -13.891 -11.916  1.00  0.00              
ATOM   2289  CB  SER A 157     -15.092 -14.936 -10.731  1.00  0.00              
ATOM   2290  OG  SER A 157     -15.770 -13.745 -11.109  1.00  0.00              
ATOM   2291  H   SER A 157     -12.635 -16.485 -11.315  1.00  0.00              
ATOM   2292  HA  SER A 157     -15.279 -15.794 -12.588  1.00  0.00              
ATOM   2293 1HB  SER A 157     -15.794 -15.666 -10.329  1.00  0.00              
ATOM   2294 2HB  SER A 157     -14.326 -14.722  -9.986  1.00  0.00              
ATOM   2295  HG  SER A 157     -16.612 -13.970 -11.513  1.00  0.00              
ATOM   2296  N   ALA A 158     -13.695 -14.241 -13.883  1.00  0.00              
ATOM   2297  CA  ALA A 158     -12.912 -13.210 -14.548  1.00  0.00              
ATOM   2298  C   ALA A 158     -13.386 -11.837 -14.042  1.00  0.00              
ATOM   2299  O   ALA A 158     -12.610 -10.886 -13.946  1.00  0.00              
ATOM   2300  CB  ALA A 158     -13.103 -13.322 -16.064  1.00  0.00              
ATOM   2301  H   ALA A 158     -14.363 -14.774 -14.420  1.00  0.00              
ATOM   2302  HA  ALA A 158     -11.863 -13.342 -14.282  1.00  0.00              
ATOM   2303 1HB  ALA A 158     -12.516 -12.549 -16.560  1.00  0.00              
ATOM   2304 2HB  ALA A 158     -12.770 -14.303 -16.401  1.00  0.00              
ATOM   2305 3HB  ALA A 158     -14.156 -13.190 -16.308  1.00  0.00              
ATOM   2306  N   LYS A 159     -14.674 -11.742 -13.722  1.00  0.00              
ATOM   2307  CA  LYS A 159     -15.261 -10.491 -13.240  1.00  0.00              
ATOM   2308  C   LYS A 159     -14.733 -10.026 -11.879  1.00  0.00              
ATOM   2309  O   LYS A 159     -14.357  -8.866 -11.723  1.00  0.00              
ATOM   2310  CB  LYS A 159     -16.786 -10.622 -13.177  1.00  0.00              
ATOM   2311  CG  LYS A 159     -17.509  -9.335 -12.796  1.00  0.00              
ATOM   2312  CD  LYS A 159     -19.023  -9.469 -12.919  1.00  0.00              
ATOM   2313  CE  LYS A 159     -19.712  -8.154 -12.561  1.00  0.00              
ATOM   2314  NZ  LYS A 159     -21.195  -8.231 -12.652  1.00  0.00              
ATOM   2315  H   LYS A 159     -15.262 -12.558 -13.814  1.00  0.00              
ATOM   2316  HA  LYS A 159     -15.009  -9.678 -13.922  1.00  0.00              
ATOM   2317 1HB  LYS A 159     -17.120 -10.949 -14.162  1.00  0.00              
ATOM   2318 2HB  LYS A 159     -17.011 -11.396 -12.443  1.00  0.00              
ATOM   2319 1HG  LYS A 159     -17.255  -9.089 -11.764  1.00  0.00              
ATOM   2320 2HG  LYS A 159     -17.166  -8.538 -13.454  1.00  0.00              
ATOM   2321 1HD  LYS A 159     -19.265  -9.746 -13.946  1.00  0.00              
ATOM   2322 2HD  LYS A 159     -19.359 -10.256 -12.243  1.00  0.00              
ATOM   2323 1HE  LYS A 159     -19.433  -7.888 -11.543  1.00  0.00              
ATOM   2324 2HE  LYS A 159     -19.356  -7.385 -13.247  1.00  0.00              
ATOM   2325 1HZ  LYS A 159     -21.595  -7.337 -12.407  1.00  0.00              
ATOM   2326 2HZ  LYS A 159     -21.463  -8.472 -13.596  1.00  0.00              
ATOM   2327 3HZ  LYS A 159     -21.535  -8.939 -12.015  1.00  0.00              
ATOM   2328  N   THR A 160     -14.704 -10.922 -10.898  1.00  0.00              
ATOM   2329  CA  THR A 160     -14.174 -10.580  -9.572  1.00  0.00              
ATOM   2330  C   THR A 160     -12.738 -11.050  -9.339  1.00  0.00              
ATOM   2331  O   THR A 160     -12.228 -10.951  -8.229  1.00  0.00              
ATOM   2332  CB  THR A 160     -15.061 -11.169  -8.459  1.00  0.00              
ATOM   2333  OG1 THR A 160     -15.079 -12.598  -8.565  1.00  0.00              
ATOM   2334  CG2 THR A 160     -16.482 -10.638  -8.572  1.00  0.00              
ATOM   2335  H   THR A 160     -15.051 -11.855 -11.064  1.00  0.00              
ATOM   2336  HA  THR A 160     -14.133  -9.496  -9.459  1.00  0.00              
ATOM   2337  HB  THR A 160     -14.646 -10.891  -7.490  1.00  0.00              
ATOM   2338  HG1 THR A 160     -15.432 -12.851  -9.422  1.00  0.00              
ATOM   2339 1HG2 THR A 160     -17.093 -11.064  -7.777  1.00  0.00              
ATOM   2340 2HG2 THR A 160     -16.472  -9.552  -8.480  1.00  0.00              
ATOM   2341 3HG2 THR A 160     -16.897 -10.916  -9.540  1.00  0.00              
ATOM   2342  N   ARG A 161     -12.104 -11.564 -10.392  1.00  0.00              
ATOM   2343  CA  ARG A 161     -10.683 -11.931 -10.380  1.00  0.00              
ATOM   2344  C   ARG A 161     -10.342 -13.139  -9.522  1.00  0.00              
ATOM   2345  O   ARG A 161      -9.174 -13.367  -9.208  1.00  0.00              
ATOM   2346  CB  ARG A 161      -9.811 -10.746  -9.993  1.00  0.00              
ATOM   2347  CG  ARG A 161     -10.044  -9.486 -10.811  1.00  0.00              
ATOM   2348  CD  ARG A 161      -9.101  -8.378 -10.511  1.00  0.00              
ATOM   2349  NE  ARG A 161      -9.024  -8.016  -9.105  1.00  0.00              
ATOM   2350  CZ  ARG A 161      -9.845  -7.140  -8.494  1.00  0.00              
ATOM   2351  NH1 ARG A 161     -10.780  -6.506  -9.166  1.00  0.00              
ATOM   2352  NH2 ARG A 161      -9.670  -6.916  -7.203  1.00  0.00              
ATOM   2353  H   ARG A 161     -12.642 -11.703 -11.236  1.00  0.00              
ATOM   2354  HA  ARG A 161     -10.367 -12.216 -11.384  1.00  0.00              
ATOM   2355 1HB  ARG A 161     -10.009 -10.535  -8.943  1.00  0.00              
ATOM   2356 2HB  ARG A 161      -8.774 -11.063 -10.110  1.00  0.00              
ATOM   2357 1HG  ARG A 161      -9.944  -9.734 -11.868  1.00  0.00              
ATOM   2358 2HG  ARG A 161     -11.056  -9.128 -10.615  1.00  0.00              
ATOM   2359 1HD  ARG A 161      -8.100  -8.670 -10.828  1.00  0.00              
ATOM   2360 2HD  ARG A 161      -9.412  -7.490 -11.060  1.00  0.00              
ATOM   2361  HE  ARG A 161      -8.384  -8.338  -8.391  1.00  0.00              
ATOM   2362 1HH1 ARG A 161     -10.889  -6.675 -10.156  1.00  0.00              
ATOM   2363 2HH1 ARG A 161     -11.385  -5.853  -8.690  1.00  0.00              
ATOM   2364 1HH2 ARG A 161      -8.934  -7.398  -6.705  1.00  0.00              
ATOM   2365 2HH2 ARG A 161     -10.270  -6.264  -6.721  1.00  0.00              
ATOM   2366  N   ALA A 162     -11.359 -13.920  -9.163  1.00  0.00              
ATOM   2367  CA  ALA A 162     -11.153 -15.148  -8.389  1.00  0.00              
ATOM   2368  C   ALA A 162     -10.516 -16.240  -9.254  1.00  0.00              
ATOM   2369  O   ALA A 162     -11.070 -16.628 -10.270  1.00  0.00              
ATOM   2370  CB  ALA A 162     -12.487 -15.638  -7.836  1.00  0.00              
ATOM   2371  H   ALA A 162     -12.297 -13.660  -9.432  1.00  0.00              
ATOM   2372  HA  ALA A 162     -10.465 -14.934  -7.571  1.00  0.00              
ATOM   2373 1HB  ALA A 162     -12.330 -16.550  -7.261  1.00  0.00              
ATOM   2374 2HB  ALA A 162     -12.917 -14.872  -7.189  1.00  0.00              
ATOM   2375 3HB  ALA A 162     -13.169 -15.842  -8.660  1.00  0.00              
ATOM   2376  N   ASN A 163      -9.357 -16.724  -8.815  1.00  0.00              
ATOM   2377  CA  ASN A 163      -8.610 -17.790  -9.472  1.00  0.00              
ATOM   2378  C   ASN A 163      -8.224 -17.565 -10.950  1.00  0.00              
ATOM   2379  O   ASN A 163      -8.021 -18.529 -11.688  1.00  0.00              
ATOM   2380  CB  ASN A 163      -9.355 -19.134  -9.347  1.00  0.00              
ATOM   2381  CG  ASN A 163      -9.467 -19.623  -7.895  1.00  0.00              
ATOM   2382  OD1 ASN A 163      -8.611 -19.315  -7.071  1.00  0.00              
ATOM   2383  ND2 ASN A 163     -10.511 -20.391  -7.587  1.00  0.00              
ATOM   2384  H   ASN A 163      -8.987 -16.313  -7.970  1.00  0.00              
ATOM   2385  HA  ASN A 163      -7.640 -17.915  -8.987  1.00  0.00              
ATOM   2386 1HB  ASN A 163     -10.300 -19.298  -9.867  1.00  0.00              
ATOM   2387 2HB  ASN A 163      -8.563 -19.692  -9.849  1.00  0.00              
ATOM   2388 1HD2 ASN A 163     -10.622 -20.731  -6.653  1.00  0.00              
ATOM   2389 2HD2 ASN A 163     -11.182 -20.627  -8.290  1.00  0.00              
ATOM   2390  N   VAL A 164      -8.083 -16.317 -11.388  1.00  0.00              
ATOM   2391  CA  VAL A 164      -7.791 -16.073 -12.796  1.00  0.00              
ATOM   2392  C   VAL A 164      -6.361 -16.442 -13.193  1.00  0.00              
ATOM   2393  O   VAL A 164      -6.158 -17.155 -14.174  1.00  0.00              
ATOM   2394  CB  VAL A 164      -8.118 -14.605 -13.187  1.00  0.00              
ATOM   2395  CG1 VAL A 164      -7.650 -14.301 -14.633  1.00  0.00              
ATOM   2396  CG2 VAL A 164      -9.618 -14.388 -13.086  1.00  0.00              
ATOM   2397  H   VAL A 164      -8.175 -15.532 -10.761  1.00  0.00              
ATOM   2398  HA  VAL A 164      -8.403 -16.703 -13.443  1.00  0.00              
ATOM   2399  HB  VAL A 164      -7.640 -13.934 -12.474  1.00  0.00              
ATOM   2400 1HG1 VAL A 164      -7.889 -13.267 -14.883  1.00  0.00              
ATOM   2401 2HG1 VAL A 164      -6.572 -14.450 -14.706  1.00  0.00              
ATOM   2402 3HG1 VAL A 164      -8.158 -14.969 -15.328  1.00  0.00              
ATOM   2403 1HG2 VAL A 164      -9.856 -13.361 -13.359  1.00  0.00              
ATOM   2404 2HG2 VAL A 164     -10.129 -15.072 -13.764  1.00  0.00              
ATOM   2405 3HG2 VAL A 164      -9.945 -14.578 -12.064  1.00  0.00              
ATOM   2406  N   ASP A 165      -5.369 -15.979 -12.438  1.00  0.00              
ATOM   2407  CA  ASP A 165      -3.983 -16.323 -12.736  1.00  0.00              
ATOM   2408  C   ASP A 165      -3.777 -17.809 -12.460  1.00  0.00              
ATOM   2409  O   ASP A 165      -3.022 -18.478 -13.159  1.00  0.00              
ATOM   2410  CB  ASP A 165      -3.004 -15.530 -11.855  1.00  0.00              
ATOM   2411  CG  ASP A 165      -2.927 -14.052 -12.229  1.00  0.00              
ATOM   2412  OD1 ASP A 165      -3.451 -13.666 -13.301  1.00  0.00              
ATOM   2413  OD2 ASP A 165      -2.317 -13.276 -11.458  1.00  0.00              
ATOM   2414  H   ASP A 165      -5.568 -15.382 -11.648  1.00  0.00              
ATOM   2415  HA  ASP A 165      -3.777 -16.143 -13.791  1.00  0.00              
ATOM   2416 1HB  ASP A 165      -3.194 -15.641 -10.787  1.00  0.00              
ATOM   2417 2HB  ASP A 165      -2.068 -16.028 -12.112  1.00  0.00              
ATOM   2418  N   LYS A 166      -4.459 -18.317 -11.440  1.00  0.00              
ATOM   2419  CA  LYS A 166      -4.331 -19.713 -11.064  1.00  0.00              
ATOM   2420  C   LYS A 166      -4.425 -20.689 -12.242  1.00  0.00              
ATOM   2421  O   LYS A 166      -3.617 -21.602 -12.340  1.00  0.00              
ATOM   2422  CB  LYS A 166      -5.381 -20.091 -10.007  1.00  0.00              
ATOM   2423  CG  LYS A 166      -5.316 -21.552  -9.553  1.00  0.00              
ATOM   2424  CD  LYS A 166      -6.280 -21.839  -8.411  1.00  0.00              
ATOM   2425  CE  LYS A 166      -6.375 -23.336  -8.143  1.00  0.00              
ATOM   2426  NZ  LYS A 166      -5.069 -23.917  -7.713  1.00  0.00              
ATOM   2427  H   LYS A 166      -5.082 -17.721 -10.912  1.00  0.00              
ATOM   2428  HA  LYS A 166      -3.343 -19.891 -10.637  1.00  0.00              
ATOM   2429 1HB  LYS A 166      -5.222 -19.436  -9.149  1.00  0.00              
ATOM   2430 2HB  LYS A 166      -6.360 -19.888 -10.441  1.00  0.00              
ATOM   2431 1HG  LYS A 166      -5.568 -22.189 -10.402  1.00  0.00              
ATOM   2432 2HG  LYS A 166      -4.300 -21.768  -9.226  1.00  0.00              
ATOM   2433 1HD  LYS A 166      -5.921 -21.326  -7.517  1.00  0.00              
ATOM   2434 2HD  LYS A 166      -7.262 -21.452  -8.679  1.00  0.00              
ATOM   2435 1HE  LYS A 166      -7.115 -23.496  -7.362  1.00  0.00              
ATOM   2436 2HE  LYS A 166      -6.703 -23.826  -9.060  1.00  0.00              
ATOM   2437 1HZ  LYS A 166      -5.179 -24.908  -7.549  1.00  0.00              
ATOM   2438 2HZ  LYS A 166      -4.380 -23.771  -8.438  1.00  0.00              
ATOM   2439 3HZ  LYS A 166      -4.764 -23.466  -6.863  1.00  0.00              
ATOM   2440  N   VAL A 167      -5.403 -20.509 -13.127  1.00  0.00              
ATOM   2441  CA  VAL A 167      -5.563 -21.480 -14.213  1.00  0.00              
ATOM   2442  C   VAL A 167      -4.402 -21.452 -15.199  1.00  0.00              
ATOM   2443  O   VAL A 167      -4.098 -22.465 -15.831  1.00  0.00              
ATOM   2444  CB  VAL A 167      -6.928 -21.311 -14.964  1.00  0.00              
ATOM   2445  CG1 VAL A 167      -8.053 -21.435 -13.970  1.00  0.00              
ATOM   2446  CG2 VAL A 167      -7.019 -19.974 -15.679  1.00  0.00              
ATOM   2447  H   VAL A 167      -6.035 -19.723 -13.071  1.00  0.00              
ATOM   2448  HA  VAL A 167      -5.563 -22.503 -13.834  1.00  0.00              
ATOM   2449  HB  VAL A 167      -7.003 -22.076 -15.738  1.00  0.00              
ATOM   2450 1HG1 VAL A 167      -9.008 -21.319 -14.483  1.00  0.00              
ATOM   2451 2HG1 VAL A 167      -8.013 -22.416 -13.496  1.00  0.00              
ATOM   2452 3HG1 VAL A 167      -7.954 -20.660 -13.211  1.00  0.00              
ATOM   2453 1HG2 VAL A 167      -7.980 -19.897 -16.188  1.00  0.00              
ATOM   2454 2HG2 VAL A 167      -6.928 -19.167 -14.952  1.00  0.00              
ATOM   2455 3HG2 VAL A 167      -6.215 -19.896 -16.411  1.00  0.00              
ATOM   2456  N   PHE A 168      -3.707 -20.322 -15.293  1.00  0.00              
ATOM   2457  CA  PHE A 168      -2.628 -20.208 -16.272  1.00  0.00              
ATOM   2458  C   PHE A 168      -1.309 -20.735 -15.715  1.00  0.00              
ATOM   2459  O   PHE A 168      -0.556 -21.411 -16.417  1.00  0.00              
ATOM   2460  CB  PHE A 168      -2.479 -18.756 -16.711  1.00  0.00              
ATOM   2461  CG  PHE A 168      -3.629 -18.266 -17.528  1.00  0.00              
ATOM   2462  CD1 PHE A 168      -3.732 -18.607 -18.874  1.00  0.00              
ATOM   2463  CD2 PHE A 168      -4.619 -17.484 -16.951  1.00  0.00              
ATOM   2464  CE1 PHE A 168      -4.811 -18.172 -19.638  1.00  0.00              
ATOM   2465  CE2 PHE A 168      -5.699 -17.041 -17.697  1.00  0.00              
ATOM   2466  CZ  PHE A 168      -5.799 -17.386 -19.051  1.00  0.00              
ATOM   2467  H   PHE A 168      -3.913 -19.535 -14.695  1.00  0.00              
ATOM   2468  HA  PHE A 168      -2.857 -20.818 -17.147  1.00  0.00              
ATOM   2469 1HB  PHE A 168      -2.408 -18.105 -15.841  1.00  0.00              
ATOM   2470 2HB  PHE A 168      -1.585 -18.640 -17.323  1.00  0.00              
ATOM   2471  HD1 PHE A 168      -2.955 -19.223 -19.328  1.00  0.00              
ATOM   2472  HD2 PHE A 168      -4.538 -17.217 -15.897  1.00  0.00              
ATOM   2473  HE1 PHE A 168      -4.880 -18.448 -20.690  1.00  0.00              
ATOM   2474  HE2 PHE A 168      -6.470 -16.426 -17.234  1.00  0.00              
ATOM   2475  HZ  PHE A 168      -6.644 -17.039 -19.644  1.00  0.00              
ATOM   2476  N   PHE A 169      -1.029 -20.431 -14.451  1.00  0.00              
ATOM   2477  CA  PHE A 169       0.220 -20.878 -13.851  1.00  0.00              
ATOM   2478  C   PHE A 169       0.182 -22.373 -13.520  1.00  0.00              
ATOM   2479  O   PHE A 169       1.205 -23.047 -13.608  1.00  0.00              
ATOM   2480  CB  PHE A 169       0.534 -20.054 -12.603  1.00  0.00              
ATOM   2481  CG  PHE A 169       1.036 -18.680 -12.915  1.00  0.00              
ATOM   2482  CD1 PHE A 169       2.322 -18.490 -13.416  1.00  0.00              
ATOM   2483  CD2 PHE A 169       0.206 -17.576 -12.767  1.00  0.00              
ATOM   2484  CE1 PHE A 169       2.768 -17.218 -13.770  1.00  0.00              
ATOM   2485  CE2 PHE A 169       0.644 -16.303 -13.117  1.00  0.00              
ATOM   2486  CZ  PHE A 169       1.919 -16.121 -13.621  1.00  0.00              
ATOM   2487  H   PHE A 169      -1.676 -19.890 -13.896  1.00  0.00              
ATOM   2488  HA  PHE A 169       1.039 -20.743 -14.558  1.00  0.00              
ATOM   2489 1HB  PHE A 169      -0.363 -19.934 -11.998  1.00  0.00              
ATOM   2490 2HB  PHE A 169       1.306 -20.547 -12.014  1.00  0.00              
ATOM   2491  HD1 PHE A 169       2.982 -19.350 -13.530  1.00  0.00              
ATOM   2492  HD2 PHE A 169      -0.800 -17.716 -12.370  1.00  0.00              
ATOM   2493  HE1 PHE A 169       3.776 -17.085 -14.163  1.00  0.00              
ATOM   2494  HE2 PHE A 169      -0.020 -15.448 -12.993  1.00  0.00              
ATOM   2495  HZ  PHE A 169       2.261 -15.125 -13.898  1.00  0.00              
ATOM   2496  N   ASP A 170      -0.982 -22.892 -13.137  1.00  0.00              
ATOM   2497  CA  ASP A 170      -1.081 -24.310 -12.794  1.00  0.00              
ATOM   2498  C   ASP A 170      -0.921 -25.125 -14.088  1.00  0.00              
ATOM   2499  O   ASP A 170      -0.275 -26.163 -14.092  1.00  0.00              
ATOM   2500  CB  ASP A 170      -2.435 -24.634 -12.148  1.00  0.00              
ATOM   2501  CG  ASP A 170      -2.540 -24.146 -10.698  1.00  0.00              
ATOM   2502  OD1 ASP A 170      -1.510 -23.763 -10.096  1.00  0.00              
ATOM   2503  OD2 ASP A 170      -3.666 -24.149 -10.161  1.00  0.00              
ATOM   2504  H   ASP A 170      -1.808 -22.313 -13.077  1.00  0.00              
ATOM   2505  HA  ASP A 170      -0.274 -24.582 -12.113  1.00  0.00              
ATOM   2506 1HB  ASP A 170      -3.289 -24.281 -12.728  1.00  0.00              
ATOM   2507 2HB  ASP A 170      -2.403 -25.724 -12.172  1.00  0.00              
ATOM   2508  N   LEU A 171      -1.514 -24.661 -15.186  1.00  0.00              
ATOM   2509  CA  LEU A 171      -1.318 -25.345 -16.468  1.00  0.00              
ATOM   2510  C   LEU A 171       0.139 -25.218 -16.891  1.00  0.00              
ATOM   2511  O   LEU A 171       0.722 -26.160 -17.430  1.00  0.00              
ATOM   2512  CB  LEU A 171      -2.247 -24.767 -17.544  1.00  0.00              
ATOM   2513  CG  LEU A 171      -2.164 -25.452 -18.914  1.00  0.00              
ATOM   2514  CD1 LEU A 171      -2.545 -26.921 -18.788  1.00  0.00              
ATOM   2515  CD2 LEU A 171      -3.082 -24.739 -19.895  1.00  0.00              
ATOM   2516  H   LEU A 171      -2.100 -23.839 -15.151  1.00  0.00              
ATOM   2517  HA  LEU A 171      -1.538 -26.406 -16.353  1.00  0.00              
ATOM   2518 1HB  LEU A 171      -3.208 -24.977 -17.079  1.00  0.00              
ATOM   2519 2HB  LEU A 171      -2.121 -23.690 -17.649  1.00  0.00              
ATOM   2520  HG  LEU A 171      -1.140 -25.337 -19.272  1.00  0.00              
ATOM   2521 1HD1 LEU A 171      -2.483 -27.398 -19.766  1.00  0.00              
ATOM   2522 2HD1 LEU A 171      -1.861 -27.416 -18.099  1.00  0.00              
ATOM   2523 3HD1 LEU A 171      -3.563 -27.001 -18.409  1.00  0.00              
ATOM   2524 1HD2 LEU A 171      -3.021 -25.226 -20.869  1.00  0.00              
ATOM   2525 2HD2 LEU A 171      -4.108 -24.781 -19.531  1.00  0.00              
ATOM   2526 3HD2 LEU A 171      -2.774 -23.697 -19.992  1.00  0.00              
ATOM   2527  N   MET A 172       0.739 -24.054 -16.659  1.00  0.00              
ATOM   2528  CA  MET A 172       2.159 -23.931 -16.956  1.00  0.00              
ATOM   2529  C   MET A 172       2.968 -24.936 -16.140  1.00  0.00              
ATOM   2530  O   MET A 172       3.969 -25.449 -16.623  1.00  0.00              
ATOM   2531  CB  MET A 172       2.674 -22.515 -16.682  1.00  0.00              
ATOM   2532  CG  MET A 172       2.201 -21.480 -17.711  1.00  0.00              
ATOM   2533  SD  MET A 172       2.512 -19.798 -17.153  1.00  0.00              
ATOM   2534  CE  MET A 172       4.232 -19.727 -17.203  1.00  0.00              
ATOM   2535  H   MET A 172       0.243 -23.257 -16.286  1.00  0.00              
ATOM   2536  HA  MET A 172       2.340 -24.158 -18.006  1.00  0.00              
ATOM   2537 1HB  MET A 172       2.323 -22.237 -15.689  1.00  0.00              
ATOM   2538 2HB  MET A 172       3.764 -22.567 -16.682  1.00  0.00              
ATOM   2539 1HG  MET A 172       2.734 -21.662 -18.644  1.00  0.00              
ATOM   2540 2HG  MET A 172       1.132 -21.623 -17.870  1.00  0.00              
ATOM   2541 1HE  MET A 172       4.565 -18.740 -16.882  1.00  0.00              
ATOM   2542 2HE  MET A 172       4.647 -20.485 -16.537  1.00  0.00              
ATOM   2543 3HE  MET A 172       4.574 -19.912 -18.222  1.00  0.00              
ATOM   2544  N   ARG A 173       2.547 -25.220 -14.911  1.00  0.00              
ATOM   2545  CA  ARG A 173       3.216 -26.259 -14.126  1.00  0.00              
ATOM   2546  C   ARG A 173       3.070 -27.659 -14.734  1.00  0.00              
ATOM   2547  O   ARG A 173       4.008 -28.467 -14.702  1.00  0.00              
ATOM   2548  CB  ARG A 173       2.719 -26.246 -12.675  1.00  0.00              
ATOM   2549  CG  ARG A 173       3.199 -25.011 -11.898  1.00  0.00              
ATOM   2550  CD  ARG A 173       2.754 -25.006 -10.433  1.00  0.00              
ATOM   2551  NE  ARG A 173       3.167 -23.764  -9.769  1.00  0.00              
ATOM   2552  CZ  ARG A 173       2.381 -22.705  -9.591  1.00  0.00              
ATOM   2553  NH1 ARG A 173       1.132 -22.730 -10.013  1.00  0.00              
ATOM   2554  NH2 ARG A 173       2.851 -21.601  -9.016  1.00  0.00              
ATOM   2555  H   ARG A 173       1.765 -24.725 -14.507  1.00  0.00              
ATOM   2556  HA  ARG A 173       4.289 -26.067 -14.099  1.00  0.00              
ATOM   2557 1HB  ARG A 173       1.630 -26.272 -12.712  1.00  0.00              
ATOM   2558 2HB  ARG A 173       3.088 -27.157 -12.204  1.00  0.00              
ATOM   2559 1HG  ARG A 173       4.289 -24.984 -11.928  1.00  0.00              
ATOM   2560 2HG  ARG A 173       2.801 -24.120 -12.384  1.00  0.00              
ATOM   2561 1HD  ARG A 173       1.669 -25.093 -10.392  1.00  0.00              
ATOM   2562 2HD  ARG A 173       3.206 -25.856  -9.922  1.00  0.00              
ATOM   2563  HE  ARG A 173       4.058 -23.518  -9.360  1.00  0.00              
ATOM   2564 1HH1 ARG A 173       0.773 -23.555 -10.471  1.00  0.00              
ATOM   2565 2HH1 ARG A 173       0.540 -21.924  -9.877  1.00  0.00              
ATOM   2566 1HH2 ARG A 173       3.813 -21.565  -8.711  1.00  0.00              
ATOM   2567 2HH2 ARG A 173       2.244 -20.805  -8.888  1.00  0.00              
ATOM   2568  N   GLU A 174       1.903 -27.955 -15.294  1.00  0.00              
ATOM   2569  CA  GLU A 174       1.705 -29.263 -15.905  1.00  0.00              
ATOM   2570  C   GLU A 174       2.561 -29.345 -17.153  1.00  0.00              
ATOM   2571  O   GLU A 174       3.170 -30.379 -17.421  1.00  0.00              
ATOM   2572  CB  GLU A 174       0.244 -29.490 -16.253  1.00  0.00              
ATOM   2573  CG  GLU A 174      -0.634 -29.668 -15.028  1.00  0.00              
ATOM   2574  CD  GLU A 174      -2.092 -29.838 -15.382  1.00  0.00              
ATOM   2575  OE1 GLU A 174      -2.908 -30.042 -14.456  1.00  0.00              
ATOM   2576  OE2 GLU A 174      -2.424 -29.768 -16.588  1.00  0.00              
ATOM   2577  H   GLU A 174       1.146 -27.286 -15.306  1.00  0.00              
ATOM   2578  HA  GLU A 174       2.028 -30.045 -15.217  1.00  0.00              
ATOM   2579 1HB  GLU A 174      -0.084 -28.625 -16.829  1.00  0.00              
ATOM   2580 2HB  GLU A 174       0.200 -30.382 -16.879  1.00  0.00              
ATOM   2581 1HG  GLU A 174      -0.329 -30.499 -14.394  1.00  0.00              
ATOM   2582 2HG  GLU A 174      -0.508 -28.732 -14.486  1.00  0.00              
ATOM   2583  N   ILE A 175       2.633 -28.246 -17.903  1.00  0.00              
ATOM   2584  CA  ILE A 175       3.398 -28.231 -19.146  1.00  0.00              
ATOM   2585  C   ILE A 175       4.874 -28.366 -18.796  1.00  0.00              
ATOM   2586  O   ILE A 175       5.627 -29.103 -19.442  1.00  0.00              
ATOM   2587  CB  ILE A 175       3.166 -26.917 -19.926  1.00  0.00              
ATOM   2588  CG1 ILE A 175       1.719 -26.860 -20.416  1.00  0.00              
ATOM   2589  CG2 ILE A 175       4.138 -26.816 -21.086  1.00  0.00              
ATOM   2590  CD1 ILE A 175       1.310 -25.486 -20.942  1.00  0.00              
ATOM   2591  H   ILE A 175       2.151 -27.407 -17.612  1.00  0.00              
ATOM   2592  HA  ILE A 175       3.143 -29.091 -19.764  1.00  0.00              
ATOM   2593  HB  ILE A 175       3.312 -26.073 -19.253  1.00  0.00              
ATOM   2594 1HG1 ILE A 175       1.615 -27.602 -21.208  1.00  0.00              
ATOM   2595 2HG1 ILE A 175       1.081 -27.136 -19.576  1.00  0.00              
ATOM   2596 1HG2 ILE A 175       3.963 -25.886 -21.628  1.00  0.00              
ATOM   2597 2HG2 ILE A 175       5.159 -26.827 -20.708  1.00  0.00              
ATOM   2598 3HG2 ILE A 175       3.991 -27.660 -21.760  1.00  0.00              
ATOM   2599 1HD1 ILE A 175       0.272 -25.516 -21.273  1.00  0.00              
ATOM   2600 2HD1 ILE A 175       1.416 -24.745 -20.149  1.00  0.00              
ATOM   2601 3HD1 ILE A 175       1.949 -25.213 -21.781  1.00  0.00              
ATOM   2602  N   ARG A 176       5.288 -27.662 -17.757  1.00  0.00              
ATOM   2603  CA  ARG A 176       6.675 -27.730 -17.335  1.00  0.00              
ATOM   2604  C   ARG A 176       7.053 -29.160 -16.884  1.00  0.00              
ATOM   2605  O   ARG A 176       8.127 -29.666 -17.217  1.00  0.00              
ATOM   2606  CB  ARG A 176       6.989 -26.694 -16.266  1.00  0.00              
ATOM   2607  CG  ARG A 176       8.422 -26.714 -15.758  1.00  0.00              
ATOM   2608  CD  ARG A 176       8.719 -25.690 -14.724  1.00  0.00              
ATOM   2609  NE  ARG A 176       7.914 -25.800 -13.518  1.00  0.00              
ATOM   2610  CZ  ARG A 176       7.895 -24.890 -12.524  1.00  0.00              
ATOM   2611  NH1 ARG A 176       8.660 -23.821 -12.570  1.00  0.00              
ATOM   2612  NH2 ARG A 176       7.103 -25.111 -11.490  1.00  0.00              
ATOM   2613  H   ARG A 176       4.647 -27.071 -17.246  1.00  0.00              
ATOM   2614  HA  ARG A 176       7.328 -27.491 -18.175  1.00  0.00              
ATOM   2615 1HB  ARG A 176       6.774 -25.717 -16.697  1.00  0.00              
ATOM   2616 2HB  ARG A 176       6.311 -26.881 -15.434  1.00  0.00              
ATOM   2617 1HG  ARG A 176       8.624 -27.694 -15.326  1.00  0.00              
ATOM   2618 2HG  ARG A 176       9.091 -26.543 -16.602  1.00  0.00              
ATOM   2619 1HD  ARG A 176       9.764 -25.778 -14.428  1.00  0.00              
ATOM   2620 2HD  ARG A 176       8.543 -24.700 -15.144  1.00  0.00              
ATOM   2621  HE  ARG A 176       7.273 -26.530 -13.235  1.00  0.00              
ATOM   2622 1HH1 ARG A 176       9.273 -23.676 -13.360  1.00  0.00              
ATOM   2623 2HH1 ARG A 176       8.631 -23.151 -11.816  1.00  0.00              
ATOM   2624 1HH2 ARG A 176       6.535 -25.947 -11.462  1.00  0.00              
ATOM   2625 2HH2 ARG A 176       7.070 -24.446 -10.732  1.00  0.00              
ATOM   2626  N   ALA A 177       6.159 -29.807 -16.142  1.00  0.00              
ATOM   2627  CA  ALA A 177       6.393 -31.176 -15.676  1.00  0.00              
ATOM   2628  C   ALA A 177       6.558 -32.130 -16.852  1.00  0.00              
ATOM   2629  O   ALA A 177       7.392 -33.029 -16.804  1.00  0.00              
ATOM   2630  CB  ALA A 177       5.238 -31.641 -14.799  1.00  0.00              
ATOM   2631  H   ALA A 177       5.297 -29.342 -15.892  1.00  0.00              
ATOM   2632  HA  ALA A 177       7.320 -31.197 -15.103  1.00  0.00              
ATOM   2633 1HB  ALA A 177       5.426 -32.659 -14.461  1.00  0.00              
ATOM   2634 2HB  ALA A 177       5.150 -30.982 -13.935  1.00  0.00              
ATOM   2635 3HB  ALA A 177       4.313 -31.614 -15.372  1.00  0.00              
ATOM   2636  N   ARG A 178       5.752 -31.938 -17.892  1.00  0.00              
ATOM   2637  CA  ARG A 178       5.868 -32.736 -19.117  1.00  0.00              
ATOM   2638  C   ARG A 178       7.196 -32.480 -19.818  1.00  0.00              
ATOM   2639  O   ARG A 178       7.853 -33.411 -20.288  1.00  0.00              
ATOM   2640  CB  ARG A 178       4.724 -32.420 -20.089  1.00  0.00              
ATOM   2641  CG  ARG A 178       3.366 -32.927 -19.643  1.00  0.00              
ATOM   2642  CD  ARG A 178       3.366 -34.438 -19.479  1.00  0.00              
ATOM   2643  NE  ARG A 178       3.832 -35.110 -20.688  1.00  0.00              
ATOM   2644  CZ  ARG A 178       3.080 -35.345 -21.761  1.00  0.00              
ATOM   2645  NH1 ARG A 178       1.808 -34.965 -21.783  1.00  0.00              
ATOM   2646  NH2 ARG A 178       3.603 -35.957 -22.817  1.00  0.00              
ATOM   2647  H   ARG A 178       5.040 -31.222 -17.837  1.00  0.00              
ATOM   2648  HA  ARG A 178       5.846 -33.798 -18.869  1.00  0.00              
ATOM   2649 1HB  ARG A 178       4.690 -31.337 -20.198  1.00  0.00              
ATOM   2650 2HB  ARG A 178       4.985 -32.873 -21.045  1.00  0.00              
ATOM   2651 1HG  ARG A 178       3.116 -32.459 -18.691  1.00  0.00              
ATOM   2652 2HG  ARG A 178       2.627 -32.643 -20.394  1.00  0.00              
ATOM   2653 1HD  ARG A 178       4.022 -34.704 -18.652  1.00  0.00              
ATOM   2654 2HD  ARG A 178       2.352 -34.769 -19.259  1.00  0.00              
ATOM   2655  HE  ARG A 178       4.746 -35.486 -20.905  1.00  0.00              
ATOM   2656 1HH1 ARG A 178       1.410 -34.496 -20.982  1.00  0.00              
ATOM   2657 2HH1 ARG A 178       1.244 -35.147 -22.600  1.00  0.00              
ATOM   2658 1HH2 ARG A 178       4.573 -36.242 -22.803  1.00  0.00              
ATOM   2659 2HH2 ARG A 178       3.031 -36.134 -23.629  1.00  0.00              
ATOM   2660  N   LYS A 179       7.592 -31.215 -19.888  1.00  0.00              
ATOM   2661  CA  LYS A 179       8.866 -30.860 -20.495  1.00  0.00              
ATOM   2662  C   LYS A 179      10.039 -31.479 -19.741  1.00  0.00              
ATOM   2663  O   LYS A 179      11.017 -31.913 -20.340  1.00  0.00              
ATOM   2664  CB  LYS A 179       9.027 -29.336 -20.531  1.00  0.00              
ATOM   2665  CG  LYS A 179       8.134 -28.648 -21.564  1.00  0.00              
ATOM   2666  CD  LYS A 179       8.225 -27.130 -21.489  1.00  0.00              
ATOM   2667  CE  LYS A 179       7.418 -26.495 -22.627  1.00  0.00              
ATOM   2668  NZ  LYS A 179       7.271 -25.017 -22.465  1.00  0.00              
ATOM   2669  H   LYS A 179       7.004 -30.483 -19.515  1.00  0.00              
ATOM   2670  HA  LYS A 179       8.914 -31.254 -21.511  1.00  0.00              
ATOM   2671 1HB  LYS A 179       8.788 -28.966 -19.533  1.00  0.00              
ATOM   2672 2HB  LYS A 179      10.073 -29.130 -20.753  1.00  0.00              
ATOM   2673 1HG  LYS A 179       8.441 -28.974 -22.558  1.00  0.00              
ATOM   2674 2HG  LYS A 179       7.102 -28.951 -21.386  1.00  0.00              
ATOM   2675 1HD  LYS A 179       7.831 -26.806 -20.525  1.00  0.00              
ATOM   2676 2HD  LYS A 179       9.272 -26.841 -21.569  1.00  0.00              
ATOM   2677 1HE  LYS A 179       7.928 -26.705 -23.565  1.00  0.00              
ATOM   2678 2HE  LYS A 179       6.429 -26.954 -22.641  1.00  0.00              
ATOM   2679 1HZ  LYS A 179       6.733 -24.647 -23.236  1.00  0.00              
ATOM   2680 2HZ  LYS A 179       6.795 -24.818 -21.597  1.00  0.00              
ATOM   2681 3HZ  LYS A 179       8.185 -24.588 -22.455  1.00  0.00              
ATOM   2682  N   MET A 180       9.928 -31.515 -18.422  1.00  0.00              
ATOM   2683  CA  MET A 180      10.925 -32.158 -17.585  1.00  0.00              
ATOM   2684  C   MET A 180      11.052 -33.656 -17.872  1.00  0.00              
ATOM   2685  O   MET A 180      12.149 -34.162 -18.110  1.00  0.00              
ATOM   2686  CB  MET A 180      10.584 -31.932 -16.113  1.00  0.00              
ATOM   2687  CG  MET A 180      11.512 -32.639 -15.136  1.00  0.00              
ATOM   2688  SD  MET A 180      10.976 -32.469 -13.422  1.00  0.00              
ATOM   2689  CE  MET A 180       9.507 -33.493 -13.423  1.00  0.00              
ATOM   2690  H   MET A 180       9.125 -31.083 -17.987  1.00  0.00              
ATOM   2691  HA  MET A 180      11.909 -31.736 -17.788  1.00  0.00              
ATOM   2692 1HB  MET A 180      10.624 -30.857 -15.940  1.00  0.00              
ATOM   2693 2HB  MET A 180       9.563 -32.286 -15.966  1.00  0.00              
ATOM   2694 1HG  MET A 180      11.540 -33.696 -15.399  1.00  0.00              
ATOM   2695 2HG  MET A 180      12.508 -32.211 -15.243  1.00  0.00              
ATOM   2696 1HE  MET A 180       9.060 -33.490 -12.429  1.00  0.00              
ATOM   2697 2HE  MET A 180       8.791 -33.101 -14.146  1.00  0.00              
ATOM   2698 3HE  MET A 180       9.777 -34.514 -13.696  1.00  0.00              
ATOM   2699  N   GLU A 181       9.924 -34.356 -17.851  1.00  0.00              
ATOM   2700  CA  GLU A 181       9.908 -35.795 -18.059  1.00  0.00              
ATOM   2701  C   GLU A 181      10.300 -36.182 -19.480  1.00  0.00              
ATOM   2702  O   GLU A 181      10.877 -37.245 -19.702  1.00  0.00              
ATOM   2703  CB  GLU A 181       8.523 -36.358 -17.731  1.00  0.00              
ATOM   2704  CG  GLU A 181       8.162 -36.316 -16.253  1.00  0.00              
ATOM   2705  CD  GLU A 181       6.756 -36.797 -16.021  1.00  0.00              
ATOM   2706  OE1 GLU A 181       6.095 -37.126 -16.976  1.00  0.00              
ATOM   2707  OE2 GLU A 181       6.381 -36.943 -14.881  1.00  0.00              
ATOM   2708  H   GLU A 181       9.053 -33.874 -17.687  1.00  0.00              
ATOM   2709  HA  GLU A 181      10.644 -36.271 -17.410  1.00  0.00              
ATOM   2710 1HB  GLU A 181       7.799 -35.772 -18.298  1.00  0.00              
ATOM   2711 2HB  GLU A 181       8.508 -37.391 -18.079  1.00  0.00              
ATOM   2712 1HG  GLU A 181       8.847 -36.882 -15.623  1.00  0.00              
ATOM   2713 2HG  GLU A 181       8.229 -35.258 -16.003  1.00  0.00              
ATOM   2714  N   ASP A 182       9.985 -35.310 -20.434  1.00  0.00              
ATOM   2715  CA  ASP A 182      10.288 -35.551 -21.844  1.00  0.00              
ATOM   2716  C   ASP A 182      11.698 -35.117 -22.257  1.00  0.00              
ATOM   2717  O   ASP A 182      12.255 -35.655 -23.216  1.00  0.00              
ATOM   2718  CB  ASP A 182       9.255 -34.849 -22.740  1.00  0.00              
ATOM   2719  CG  ASP A 182       7.881 -35.516 -22.697  1.00  0.00              
ATOM   2720  OD1 ASP A 182       6.900 -34.897 -23.162  1.00  0.00              
ATOM   2721  OD2 ASP A 182       7.781 -36.656 -22.197  1.00  0.00              
ATOM   2722  H   ASP A 182       9.520 -34.453 -20.170  1.00  0.00              
ATOM   2723  HA  ASP A 182      10.253 -36.621 -22.051  1.00  0.00              
ATOM   2724 1HB  ASP A 182       9.164 -33.780 -22.543  1.00  0.00              
ATOM   2725 2HB  ASP A 182       9.713 -35.001 -23.717  1.00  0.00              
ATOM   2726  N   SER A 183      12.271 -34.150 -21.543  1.00  0.00              
ATOM   2727  CA  SER A 183      13.632 -33.691 -21.828  1.00  0.00              
ATOM   2728  C   SER A 183      14.531 -33.864 -20.601  1.00  0.00              
ATOM   2729  O   SER A 183      15.236 -32.898 -20.229  1.00  0.00              
ATOM   2730  OXT SER A 183      14.551 -34.911 -20.015  1.00  0.00              
ATOM   2731  CB  SER A 183      13.616 -32.242 -22.275  1.00  0.00              
ATOM   2732  OG  SER A 183      14.905 -31.752 -22.522  1.00  0.00              
ATOM   2733  H   SER A 183      11.756 -33.722 -20.786  1.00  0.00              
ATOM   2734  HA  SER A 183      14.080 -34.178 -22.695  1.00  0.00              
ATOM   2735 1HB  SER A 183      13.026 -32.166 -23.188  1.00  0.00              
ATOM   2736 2HB  SER A 183      13.152 -31.641 -21.493  1.00  0.00              
ATOM   2737  HG  SER A 183      14.849 -30.975 -23.083  1.00  0.00              
ATOM   2738  N   GLY D 171      -5.007 -21.217 -68.506  1.00  0.00              
ATOM   2739  CA  GLY D 171      -4.671 -22.026 -67.301  1.00  0.00              
ATOM   2740  C   GLY D 171      -4.292 -21.140 -66.132  1.00  0.00              
ATOM   2741  O   GLY D 171      -4.959 -20.145 -65.849  1.00  0.00              
ATOM   2742 1H   GLY D 171      -4.479 -21.332 -69.348  1.00  0.00              
ATOM   2743 2H   GLY D 171      -5.915 -21.286 -68.917  1.00  0.00              
ATOM   2744 3H   GLY D 171      -4.963 -20.219 -68.466  1.00  0.00              
ATOM   2745 1HA  GLY D 171      -5.537 -22.628 -67.023  1.00  0.00              
ATOM   2746 2HA  GLY D 171      -3.833 -22.682 -67.534  1.00  0.00              
ATOM   2747  N   GLN D 172      -3.205 -21.491 -65.460  1.00  0.00              
ATOM   2748  CA  GLN D 172      -2.694 -20.702 -64.346  1.00  0.00              
ATOM   2749  C   GLN D 172      -2.223 -19.304 -64.773  1.00  0.00              
ATOM   2750  O   GLN D 172      -1.489 -19.159 -65.754  1.00  0.00              
ATOM   2751  CB  GLN D 172      -1.539 -21.445 -63.669  1.00  0.00              
ATOM   2752  CG  GLN D 172      -1.009 -20.765 -62.417  1.00  0.00              
ATOM   2753  CD  GLN D 172       0.178 -21.497 -61.819  1.00  0.00              
ATOM   2754  OE1 GLN D 172       1.282 -21.470 -62.369  1.00  0.00              
ATOM   2755  NE2 GLN D 172      -0.044 -22.158 -60.689  1.00  0.00              
ATOM   2756  H   GLN D 172      -2.717 -22.332 -65.731  1.00  0.00              
ATOM   2757  HA  GLN D 172      -3.492 -20.531 -63.623  1.00  0.00              
ATOM   2758 1HB  GLN D 172      -1.908 -22.440 -63.420  1.00  0.00              
ATOM   2759 2HB  GLN D 172      -0.742 -21.528 -64.407  1.00  0.00              
ATOM   2760 1HG  GLN D 172      -0.803 -19.696 -62.369  1.00  0.00              
ATOM   2761 2HG  GLN D 172      -1.891 -20.991 -61.817  1.00  0.00              
ATOM   2762 1HE2 GLN D 172       0.701 -22.660 -60.248  1.00  0.00              
ATOM   2763 2HE2 GLN D 172      -0.955 -22.154 -60.278  1.00  0.00              
ATOM   2764  N   TYR D 173      -2.663 -18.275 -64.048  1.00  0.00              
ATOM   2765  CA  TYR D 173      -2.190 -16.910 -64.286  1.00  0.00              
ATOM   2766  C   TYR D 173      -2.167 -16.072 -63.006  1.00  0.00              
ATOM   2767  O   TYR D 173      -2.765 -16.451 -62.006  1.00  0.00              
ATOM   2768  CB  TYR D 173      -3.054 -16.210 -65.341  1.00  0.00              
ATOM   2769  CG  TYR D 173      -4.450 -15.889 -64.882  1.00  0.00              
ATOM   2770  CD1 TYR D 173      -5.463 -16.846 -64.939  1.00  0.00              
ATOM   2771  CD2 TYR D 173      -4.761 -14.619 -64.386  1.00  0.00              
ATOM   2772  CE1 TYR D 173      -6.758 -16.548 -64.512  1.00  0.00              
ATOM   2773  CE2 TYR D 173      -6.050 -14.309 -63.956  1.00  0.00              
ATOM   2774  CZ  TYR D 173      -7.043 -15.278 -64.024  1.00  0.00              
ATOM   2775  OH  TYR D 173      -8.321 -14.976 -63.613  1.00  0.00              
ATOM   2776  H   TYR D 173      -3.337 -18.441 -63.315  1.00  0.00              
ATOM   2777  HA  TYR D 173      -1.161 -16.932 -64.647  1.00  0.00              
ATOM   2778 1HB  TYR D 173      -2.544 -15.286 -65.617  1.00  0.00              
ATOM   2779 2HB  TYR D 173      -3.104 -16.871 -66.207  1.00  0.00              
ATOM   2780  HD1 TYR D 173      -5.229 -17.838 -65.326  1.00  0.00              
ATOM   2781  HD2 TYR D 173      -3.976 -13.865 -64.339  1.00  0.00              
ATOM   2782  HE1 TYR D 173      -7.543 -17.303 -64.561  1.00  0.00              
ATOM   2783  HE2 TYR D 173      -6.271 -13.313 -63.572  1.00  0.00              
ATOM   2784  HH  TYR D 173      -8.928 -15.714 -63.701  1.00  0.00              
ATOM   2785  N   LEU D 174      -1.472 -14.939 -63.042  1.00  0.00              
ATOM   2786  CA  LEU D 174      -1.355 -14.080 -61.870  1.00  0.00              
ATOM   2787  C   LEU D 174      -2.640 -13.271 -61.705  1.00  0.00              
ATOM   2788  O   LEU D 174      -3.003 -12.464 -62.560  1.00  0.00              
ATOM   2789  CB  LEU D 174      -0.146 -13.148 -62.013  1.00  0.00              
ATOM   2790  CG  LEU D 174       0.151 -12.209 -60.834  1.00  0.00              
ATOM   2791  CD1 LEU D 174       0.539 -13.015 -59.593  1.00  0.00              
ATOM   2792  CD2 LEU D 174       1.283 -11.267 -61.217  1.00  0.00              
ATOM   2793  H   LEU D 174      -1.015 -14.665 -63.899  1.00  0.00              
ATOM   2794  HA  LEU D 174      -1.236 -14.694 -60.978  1.00  0.00              
ATOM   2795 1HB  LEU D 174       0.643 -13.894 -62.089  1.00  0.00              
ATOM   2796 2HB  LEU D 174      -0.189 -12.569 -62.935  1.00  0.00              
ATOM   2797  HG  LEU D 174      -0.743 -11.607 -60.667  1.00  0.00              
ATOM   2798 1HD1 LEU D 174       0.746 -12.334 -58.767  1.00  0.00              
ATOM   2799 2HD1 LEU D 174      -0.282 -13.677 -59.318  1.00  0.00              
ATOM   2800 3HD1 LEU D 174       1.429 -13.606 -59.807  1.00  0.00              
ATOM   2801 1HD2 LEU D 174       1.496 -10.597 -60.382  1.00  0.00              
ATOM   2802 2HD2 LEU D 174       2.174 -11.847 -61.454  1.00  0.00              
ATOM   2803 3HD2 LEU D 174       0.990 -10.679 -62.088  1.00  0.00              
ATOM   2804  N   VAL D 175      -3.325 -13.503 -60.594  1.00  0.00              
ATOM   2805  CA  VAL D 175      -4.560 -12.798 -60.284  1.00  0.00              
ATOM   2806  C   VAL D 175      -4.366 -11.512 -59.488  1.00  0.00              
ATOM   2807  O   VAL D 175      -5.009 -10.501 -59.773  1.00  0.00              
ATOM   2808  CB  VAL D 175      -5.523 -13.712 -59.503  1.00  0.00              
ATOM   2809  CG1 VAL D 175      -6.767 -12.942 -59.086  1.00  0.00              
ATOM   2810  CG2 VAL D 175      -5.903 -14.924 -60.339  1.00  0.00              
ATOM   2811  H   VAL D 175      -2.975 -14.192 -59.944  1.00  0.00              
ATOM   2812  HA  VAL D 175      -5.055 -12.449 -61.191  1.00  0.00              
ATOM   2813  HB  VAL D 175      -5.013 -14.087 -58.615  1.00  0.00              
ATOM   2814 1HG1 VAL D 175      -7.436 -13.603 -58.534  1.00  0.00              
ATOM   2815 2HG1 VAL D 175      -6.481 -12.104 -58.450  1.00  0.00              
ATOM   2816 3HG1 VAL D 175      -7.278 -12.568 -59.973  1.00  0.00              
ATOM   2817 1HG2 VAL D 175      -6.584 -15.560 -59.772  1.00  0.00              
ATOM   2818 2HG2 VAL D 175      -6.394 -14.594 -61.255  1.00  0.00              
ATOM   2819 3HG2 VAL D 175      -5.006 -15.489 -60.591  1.00  0.00              
ATOM   2820  N   TYR D 176      -3.472 -11.541 -58.506  1.00  0.00              
ATOM   2821  CA  TYR D 176      -3.246 -10.372 -57.673  1.00  0.00              
ATOM   2822  C   TYR D 176      -1.860 -10.440 -57.040  1.00  0.00              
ATOM   2823  O   TYR D 176      -1.330 -11.531 -56.792  1.00  0.00              
ATOM   2824  CB  TYR D 176      -4.337 -10.345 -56.584  1.00  0.00              
ATOM   2825  CG  TYR D 176      -4.345  -9.122 -55.695  1.00  0.00              
ATOM   2826  CD1 TYR D 176      -3.705  -9.127 -54.456  1.00  0.00              
ATOM   2827  CD2 TYR D 176      -4.990  -7.949 -56.104  1.00  0.00              
ATOM   2828  CE1 TYR D 176      -3.705  -8.002 -53.645  1.00  0.00              
ATOM   2829  CE2 TYR D 176      -4.993  -6.812 -55.300  1.00  0.00              
ATOM   2830  CZ  TYR D 176      -4.354  -6.839 -54.078  1.00  0.00              
ATOM   2831  OH  TYR D 176      -4.346  -5.702 -53.302  1.00  0.00              
ATOM   2832  H   TYR D 176      -2.941 -12.382 -58.331  1.00  0.00              
ATOM   2833  HA  TYR D 176      -3.277  -9.470 -58.284  1.00  0.00              
ATOM   2834 1HB  TYR D 176      -5.300 -10.412 -57.091  1.00  0.00              
ATOM   2835 2HB  TYR D 176      -4.190 -11.226 -55.960  1.00  0.00              
ATOM   2836  HD1 TYR D 176      -3.201 -10.036 -54.127  1.00  0.00              
ATOM   2837  HD2 TYR D 176      -5.499  -7.937 -57.068  1.00  0.00              
ATOM   2838  HE1 TYR D 176      -3.202  -8.018 -52.678  1.00  0.00              
ATOM   2839  HE2 TYR D 176      -5.500  -5.909 -55.639  1.00  0.00              
ATOM   2840  HH  TYR D 176      -4.809  -4.966 -53.709  1.00  0.00              
ATOM   2841  N   ASN D 177      -1.261  -9.280 -56.797  1.00  0.00              
ATOM   2842  CA  ASN D 177       0.068  -9.229 -56.199  1.00  0.00              
ATOM   2843  C   ASN D 177       0.256  -7.948 -55.396  1.00  0.00              
ATOM   2844  O   ASN D 177      -0.493  -6.984 -55.571  1.00  0.00              
ATOM   2845  CB  ASN D 177       1.168  -9.358 -57.258  1.00  0.00              
ATOM   2846  CG  ASN D 177       1.284  -8.134 -58.143  1.00  0.00              
ATOM   2847  OD1 ASN D 177       0.370  -7.810 -58.900  1.00  0.00              
ATOM   2848  ND2 ASN D 177       2.420  -7.452 -58.055  1.00  0.00              
ATOM   2849  H   ASN D 177      -1.730  -8.415 -57.029  1.00  0.00              
ATOM   2850  HA  ASN D 177       0.190 -10.056 -55.498  1.00  0.00              
ATOM   2851 1HB  ASN D 177       2.163  -9.714 -56.989  1.00  0.00              
ATOM   2852 2HB  ASN D 177       0.639 -10.141 -57.803  1.00  0.00              
ATOM   2853 1HD2 ASN D 177       2.555  -6.633 -58.616  1.00  0.00              
ATOM   2854 2HD2 ASN D 177       3.139  -7.756 -57.432  1.00  0.00              
ATOM   2855  N   GLY D 178       1.245  -7.948 -54.504  1.00  0.00              
ATOM   2856  CA  GLY D 178       1.513  -6.775 -53.691  1.00  0.00              
ATOM   2857  C   GLY D 178       2.544  -7.004 -52.602  1.00  0.00              
ATOM   2858  O   GLY D 178       2.867  -8.147 -52.278  1.00  0.00              
ATOM   2859  H   GLY D 178       1.819  -8.770 -54.386  1.00  0.00              
ATOM   2860 1HA  GLY D 178       1.882  -5.974 -54.332  1.00  0.00              
ATOM   2861 2HA  GLY D 178       0.589  -6.456 -53.210  1.00  0.00              
ATOM   2862  N   ASP D 179       3.067  -5.912 -52.049  1.00  0.00              
ATOM   2863  CA  ASP D 179       4.097  -5.978 -51.020  1.00  0.00              
ATOM   2864  C   ASP D 179       3.467  -6.198 -49.648  1.00  0.00              
ATOM   2865  O   ASP D 179       2.434  -5.616 -49.318  1.00  0.00              
ATOM   2866  CB  ASP D 179       4.894  -4.673 -50.963  1.00  0.00              
ATOM   2867  CG  ASP D 179       5.730  -4.448 -52.197  1.00  0.00              
ATOM   2868  OD1 ASP D 179       6.453  -5.384 -52.592  1.00  0.00              
ATOM   2869  OD2 ASP D 179       5.663  -3.338 -52.765  1.00  0.00              
ATOM   2870  H   ASP D 179       2.735  -5.009 -52.356  1.00  0.00              
ATOM   2871  HA  ASP D 179       4.754  -6.828 -51.208  1.00  0.00              
ATOM   2872 1HB  ASP D 179       4.280  -3.797 -50.754  1.00  0.00              
ATOM   2873 2HB  ASP D 179       5.539  -4.878 -50.108  1.00  0.00              
ATOM   2874  N   LEU D 180       4.113  -7.033 -48.848  1.00  0.00              
ATOM   2875  CA  LEU D 180       3.631  -7.340 -47.513  1.00  0.00              
ATOM   2876  C   LEU D 180       4.823  -7.249 -46.581  1.00  0.00              
ATOM   2877  O   LEU D 180       5.966  -7.447 -47.009  1.00  0.00              
ATOM   2878  CB  LEU D 180       3.055  -8.763 -47.467  1.00  0.00              
ATOM   2879  CG  LEU D 180       1.783  -9.037 -48.267  1.00  0.00              
ATOM   2880  CD1 LEU D 180       1.526 -10.525 -48.320  1.00  0.00              
ATOM   2881  CD2 LEU D 180       0.610  -8.297 -47.641  1.00  0.00              
ATOM   2882  H   LEU D 180       4.965  -7.467 -49.176  1.00  0.00              
ATOM   2883  HA  LEU D 180       2.886  -6.603 -47.215  1.00  0.00              
ATOM   2884 1HB  LEU D 180       3.886  -9.305 -47.917  1.00  0.00              
ATOM   2885 2HB  LEU D 180       2.911  -9.106 -46.442  1.00  0.00              
ATOM   2886  HG  LEU D 180       1.935  -8.631 -49.266  1.00  0.00              
ATOM   2887 1HD1 LEU D 180       0.619 -10.717 -48.891  1.00  0.00              
ATOM   2888 2HD1 LEU D 180       2.368 -11.023 -48.799  1.00  0.00              
ATOM   2889 3HD1 LEU D 180       1.404 -10.908 -47.307  1.00  0.00              
ATOM   2890 1HD2 LEU D 180      -0.294  -8.497 -48.217  1.00  0.00              
ATOM   2891 2HD2 LEU D 180       0.470  -8.637 -46.615  1.00  0.00              
ATOM   2892 3HD2 LEU D 180       0.813  -7.225 -47.642  1.00  0.00              
ATOM   2893  N   VAL D 181       4.571  -6.929 -45.315  1.00  0.00              
ATOM   2894  CA  VAL D 181       5.638  -6.923 -44.335  1.00  0.00              
ATOM   2895  C   VAL D 181       5.390  -8.121 -43.422  1.00  0.00              
ATOM   2896  O   VAL D 181       4.355  -8.213 -42.762  1.00  0.00              
ATOM   2897  CB  VAL D 181       5.656  -5.632 -43.495  1.00  0.00              
ATOM   2898  CG1 VAL D 181       6.792  -5.706 -42.472  1.00  0.00              
ATOM   2899  CG2 VAL D 181       5.850  -4.427 -44.407  1.00  0.00              
ATOM   2900  H   VAL D 181       3.633  -6.688 -45.025  1.00  0.00              
ATOM   2901  HA  VAL D 181       6.611  -7.057 -44.808  1.00  0.00              
ATOM   2902  HB  VAL D 181       4.691  -5.514 -43.004  1.00  0.00              
ATOM   2903 1HG1 VAL D 181       6.806  -4.792 -41.877  1.00  0.00              
ATOM   2904 2HG1 VAL D 181       6.636  -6.562 -41.816  1.00  0.00              
ATOM   2905 3HG1 VAL D 181       7.745  -5.813 -42.993  1.00  0.00              
ATOM   2906 1HG2 VAL D 181       5.861  -3.516 -43.810  1.00  0.00              
ATOM   2907 2HG2 VAL D 181       6.795  -4.524 -44.942  1.00  0.00              
ATOM   2908 3HG2 VAL D 181       5.029  -4.378 -45.125  1.00  0.00              
ATOM   2909  N   GLU D 182       6.340  -9.047 -43.396  1.00  0.00              
ATOM   2910  CA  GLU D 182       6.196 -10.234 -42.575  1.00  0.00              
ATOM   2911  C   GLU D 182       6.595  -9.996 -41.125  1.00  0.00              
ATOM   2912  O   GLU D 182       7.578  -9.319 -40.844  1.00  0.00              
ATOM   2913  CB  GLU D 182       7.026 -11.384 -43.163  1.00  0.00              
ATOM   2914  CG  GLU D 182       6.884 -12.669 -42.378  1.00  0.00              
ATOM   2915  CD  GLU D 182       7.737 -13.805 -42.919  1.00  0.00              
ATOM   2916  OE1 GLU D 182       8.476 -13.609 -43.915  1.00  0.00              
ATOM   2917  OE2 GLU D 182       7.656 -14.904 -42.339  1.00  0.00              
ATOM   2918  H   GLU D 182       7.177  -8.932 -43.951  1.00  0.00              
ATOM   2919  HA  GLU D 182       5.148 -10.536 -42.543  1.00  0.00              
ATOM   2920 1HB  GLU D 182       6.686 -11.530 -44.189  1.00  0.00              
ATOM   2921 2HB  GLU D 182       8.066 -11.058 -43.168  1.00  0.00              
ATOM   2922 1HG  GLU D 182       7.105 -12.556 -41.316  1.00  0.00              
ATOM   2923 2HG  GLU D 182       5.836 -12.932 -42.504  1.00  0.00              
ATOM   2924  N   TYR D 183       5.803 -10.550 -40.214  1.00  0.00              
ATOM   2925  CA  TYR D 183       6.094 -10.514 -38.787  1.00  0.00              
ATOM   2926  C   TYR D 183       6.037 -11.944 -38.265  1.00  0.00              
ATOM   2927  O   TYR D 183       5.240 -12.745 -38.752  1.00  0.00              
ATOM   2928  CB  TYR D 183       5.043  -9.685 -38.034  1.00  0.00              
ATOM   2929  CG  TYR D 183       5.068  -8.209 -38.344  1.00  0.00              
ATOM   2930  CD1 TYR D 183       4.469  -7.707 -39.499  1.00  0.00              
ATOM   2931  CD2 TYR D 183       5.697  -7.309 -37.483  1.00  0.00              
ATOM   2932  CE1 TYR D 183       4.490  -6.354 -39.786  1.00  0.00              
ATOM   2933  CE2 TYR D 183       5.731  -5.946 -37.765  1.00  0.00              
ATOM   2934  CZ  TYR D 183       5.124  -5.477 -38.920  1.00  0.00              
ATOM   2935  OH  TYR D 183       5.167  -4.140 -39.217  1.00  0.00              
ATOM   2936  H   TYR D 183       4.964 -11.015 -40.533  1.00  0.00              
ATOM   2937  HA  TYR D 183       7.098 -10.122 -38.624  1.00  0.00              
ATOM   2938 1HB  TYR D 183       4.064 -10.089 -38.296  1.00  0.00              
ATOM   2939 2HB  TYR D 183       5.221  -9.829 -36.969  1.00  0.00              
ATOM   2940  HD1 TYR D 183       3.979  -8.402 -40.182  1.00  0.00              
ATOM   2941  HD2 TYR D 183       6.167  -7.690 -36.577  1.00  0.00              
ATOM   2942  HE1 TYR D 183       4.018  -5.975 -40.691  1.00  0.00              
ATOM   2943  HE2 TYR D 183       6.232  -5.259 -37.083  1.00  0.00              
ATOM   2944  HH  TYR D 183       4.717  -3.922 -40.038  1.00  0.00              
ATOM   2945  N   GLU D 184       6.882 -12.258 -37.283  1.00  0.00              
ATOM   2946  CA  GLU D 184       6.898 -13.593 -36.690  1.00  0.00              
ATOM   2947  C   GLU D 184       5.540 -13.692 -35.959  1.00  0.00              
ATOM   2948  O   GLU D 184       5.190 -12.834 -35.148  1.00  0.00              
ATOM   2949  CB  GLU D 184       8.081 -13.791 -35.740  1.00  0.00              
ATOM   2950  CG  GLU D 184       8.314 -15.235 -35.319  1.00  0.00              
ATOM   2951  CD  GLU D 184       7.388 -15.635 -34.205  1.00  0.00              
ATOM   2952  OE1 GLU D 184       7.335 -14.936 -33.222  1.00  0.00              
ATOM   2953  OE2 GLU D 184       6.649 -16.575 -34.383  1.00  0.00              
ATOM   2954  H   GLU D 184       7.525 -11.559 -36.941  1.00  0.00              
ATOM   2955  HA  GLU D 184       6.974 -14.346 -37.476  1.00  0.00              
ATOM   2956 1HB  GLU D 184       8.967 -13.415 -36.253  1.00  0.00              
ATOM   2957 2HB  GLU D 184       7.887 -13.183 -34.857  1.00  0.00              
ATOM   2958 1HG  GLU D 184       8.223 -15.947 -36.139  1.00  0.00              
ATOM   2959 2HG  GLU D 184       9.340 -15.233 -34.954  1.00  0.00              
ATOM   2960  N   ALA D 185       4.786 -14.736 -36.273  1.00  0.00              
ATOM   2961  CA  ALA D 185       3.436 -14.946 -35.763  1.00  0.00              
ATOM   2962  C   ALA D 185       3.199 -14.941 -34.263  1.00  0.00              
ATOM   2963  O   ALA D 185       2.207 -14.381 -33.802  1.00  0.00              
ATOM   2964  CB  ALA D 185       2.867 -16.241 -36.358  1.00  0.00              
ATOM   2965  H   ALA D 185       5.185 -15.418 -36.904  1.00  0.00              
ATOM   2966  HA  ALA D 185       2.803 -14.127 -36.103  1.00  0.00              
ATOM   2967 1HB  ALA D 185       1.858 -16.402 -35.979  1.00  0.00              
ATOM   2968 2HB  ALA D 185       2.839 -16.162 -37.445  1.00  0.00              
ATOM   2969 3HB  ALA D 185       3.499 -17.082 -36.071  1.00  0.00              
ATOM   2970  N   ASP D 186       4.083 -15.564 -33.497  1.00  0.00              
ATOM   2971  CA  ASP D 186       3.845 -15.633 -32.059  1.00  0.00              
ATOM   2972  C   ASP D 186       4.245 -14.414 -31.255  1.00  0.00              
ATOM   2973  O   ASP D 186       3.550 -14.075 -30.283  1.00  0.00              
ATOM   2974  CB  ASP D 186       4.568 -16.855 -31.487  1.00  0.00              
ATOM   2975  CG  ASP D 186       4.144 -18.182 -32.103  1.00  0.00              
ATOM   2976  OD1 ASP D 186       2.979 -18.340 -32.381  1.00  0.00              
ATOM   2977  OD2 ASP D 186       5.005 -18.961 -32.433  1.00  0.00              
ATOM   2978  H   ASP D 186       4.915 -15.991 -33.879  1.00  0.00              
ATOM   2979  HA  ASP D 186       2.776 -15.725 -31.865  1.00  0.00              
ATOM   2980 1HB  ASP D 186       5.654 -16.771 -31.518  1.00  0.00              
ATOM   2981 2HB  ASP D 186       4.228 -16.811 -30.451  1.00  0.00              
ATOM   2982  N   HIS D 187       5.329 -13.737 -31.638  1.00  0.00              
ATOM   2983  CA  HIS D 187       5.766 -12.564 -30.877  1.00  0.00              
ATOM   2984  C   HIS D 187       5.695 -11.268 -31.661  1.00  0.00              
ATOM   2985  O   HIS D 187       6.030 -10.201 -31.142  1.00  0.00              
ATOM   2986  CB  HIS D 187       7.198 -12.766 -30.372  1.00  0.00              
ATOM   2987  CG  HIS D 187       7.352 -13.939 -29.454  1.00  0.00              
ATOM   2988  ND1 HIS D 187       6.800 -13.972 -28.191  1.00  0.00              
ATOM   2989  CD2 HIS D 187       7.996 -15.118 -29.615  1.00  0.00              
ATOM   2990  CE1 HIS D 187       7.098 -15.124 -27.614  1.00  0.00              
ATOM   2991  NE2 HIS D 187       7.822 -15.836 -28.457  1.00  0.00              
ATOM   2992  H   HIS D 187       5.856 -14.021 -32.451  1.00  0.00              
ATOM   2993  HA  HIS D 187       5.107 -12.415 -30.023  1.00  0.00              
ATOM   2994 1HB  HIS D 187       7.873 -12.937 -31.211  1.00  0.00              
ATOM   2995 2HB  HIS D 187       7.527 -11.889 -29.815  1.00  0.00              
ATOM   2996  HD2 HIS D 187       8.573 -15.541 -30.438  1.00  0.00              
ATOM   2997  HE1 HIS D 187       6.750 -15.346 -26.606  1.00  0.00              
ATOM   2998  HE2 HIS D 187       8.193 -16.760 -28.287  1.00  0.00              
ATOM   2999  N   MET D 188       5.258 -11.356 -32.910  1.00  0.00              
ATOM   3000  CA  MET D 188       5.082 -10.155 -33.736  1.00  0.00              
ATOM   3001  C   MET D 188       6.346  -9.323 -33.971  1.00  0.00              
ATOM   3002  O   MET D 188       6.280  -8.104 -34.129  1.00  0.00              
ATOM   3003  CB  MET D 188       4.014  -9.244 -33.126  1.00  0.00              
ATOM   3004  CG  MET D 188       2.669  -9.902 -32.886  1.00  0.00              
ATOM   3005  SD  MET D 188       2.017 -10.755 -34.353  1.00  0.00              
ATOM   3006  CE  MET D 188       2.380  -9.568 -35.644  1.00  0.00              
ATOM   3007  H   MET D 188       5.042 -12.261 -33.305  1.00  0.00              
ATOM   3008  HA  MET D 188       4.766 -10.437 -34.740  1.00  0.00              
ATOM   3009 1HB  MET D 188       4.409  -8.882 -32.178  1.00  0.00              
ATOM   3010 2HB  MET D 188       3.884  -8.404 -33.810  1.00  0.00              
ATOM   3011 1HG  MET D 188       2.783 -10.625 -32.080  1.00  0.00              
ATOM   3012 2HG  MET D 188       1.962  -9.128 -32.585  1.00  0.00              
ATOM   3013 1HE  MET D 188       2.035  -9.956 -36.602  1.00  0.00              
ATOM   3014 2HE  MET D 188       1.869  -8.628 -35.427  1.00  0.00              
ATOM   3015 3HE  MET D 188       3.456  -9.395 -35.687  1.00  0.00              
ATOM   3016  N   ALA D 189       7.499  -9.973 -33.991  1.00  0.00              
ATOM   3017  CA  ALA D 189       8.731  -9.270 -34.311  1.00  0.00              
ATOM   3018  C   ALA D 189       8.773  -9.080 -35.830  1.00  0.00              
ATOM   3019  O   ALA D 189       8.441  -9.991 -36.589  1.00  0.00              
ATOM   3020  CB  ALA D 189       9.921 -10.073 -33.852  1.00  0.00              
ATOM   3021  H   ALA D 189       7.536 -10.961 -33.785  1.00  0.00              
ATOM   3022  HA  ALA D 189       8.716  -8.296 -33.823  1.00  0.00              
ATOM   3023 1HB  ALA D 189      10.837  -9.535 -34.098  1.00  0.00              
ATOM   3024 2HB  ALA D 189       9.866 -10.222 -32.773  1.00  0.00              
ATOM   3025 3HB  ALA D 189       9.923 -11.039 -34.354  1.00  0.00              
ATOM   3026  N   GLN D 190       9.179  -7.898 -36.273  1.00  0.00              
ATOM   3027  CA  GLN D 190       9.248  -7.616 -37.699  1.00  0.00              
ATOM   3028  C   GLN D 190      10.381  -8.389 -38.357  1.00  0.00              
ATOM   3029  O   GLN D 190      11.523  -8.337 -37.907  1.00  0.00              
ATOM   3030  CB  GLN D 190       9.435  -6.116 -37.940  1.00  0.00              
ATOM   3031  CG  GLN D 190       9.420  -5.714 -39.405  1.00  0.00              
ATOM   3032  CD  GLN D 190       9.468  -4.210 -39.593  1.00  0.00              
ATOM   3033  OE1 GLN D 190       9.491  -3.448 -38.622  1.00  0.00              
ATOM   3034  NE2 GLN D 190       9.480  -3.771 -40.847  1.00  0.00              
ATOM   3035  H   GLN D 190       9.447  -7.180 -35.616  1.00  0.00              
ATOM   3036  HA  GLN D 190       8.327  -7.945 -38.180  1.00  0.00              
ATOM   3037 1HB  GLN D 190       8.628  -5.608 -37.411  1.00  0.00              
ATOM   3038 2HB  GLN D 190      10.390  -5.842 -37.492  1.00  0.00              
ATOM   3039 1HG  GLN D 190      10.079  -6.165 -40.146  1.00  0.00              
ATOM   3040 2HG  GLN D 190       8.398  -6.051 -39.577  1.00  0.00              
ATOM   3041 1HE2 GLN D 190       9.510  -2.789 -41.033  1.00  0.00              
ATOM   3042 2HE2 GLN D 190       9.458  -4.423 -41.606  1.00  0.00              
ATOM   3043  N   LEU D 191      10.058  -9.118 -39.418  1.00  0.00              
ATOM   3044  CA  LEU D 191      11.046  -9.937 -40.102  1.00  0.00              
ATOM   3045  C   LEU D 191      11.403  -9.215 -41.401  1.00  0.00              
ATOM   3046  O   LEU D 191      12.108  -8.210 -41.359  1.00  0.00              
ATOM   3047  CB  LEU D 191      10.481 -11.334 -40.359  1.00  0.00              
ATOM   3048  CG  LEU D 191      10.096 -12.070 -39.069  1.00  0.00              
ATOM   3049  CD1 LEU D 191       9.493 -13.435 -39.401  1.00  0.00              
ATOM   3050  CD2 LEU D 191      11.323 -12.227 -38.175  1.00  0.00              
ATOM   3051  H   LEU D 191       9.108  -9.107 -39.760  1.00  0.00              
ATOM   3052  HA  LEU D 191      11.940 -10.022 -39.485  1.00  0.00              
ATOM   3053 1HB  LEU D 191       9.595 -11.064 -40.931  1.00  0.00              
ATOM   3054 2HB  LEU D 191      11.146 -11.930 -40.983  1.00  0.00              
ATOM   3055  HG  LEU D 191       9.381 -11.441 -38.539  1.00  0.00              
ATOM   3056 1HD1 LEU D 191       9.224 -13.948 -38.478  1.00  0.00              
ATOM   3057 2HD1 LEU D 191       8.601 -13.300 -40.014  1.00  0.00              
ATOM   3058 3HD1 LEU D 191      10.222 -14.032 -39.948  1.00  0.00              
ATOM   3059 1HD2 LEU D 191      11.041 -12.750 -37.261  1.00  0.00              
ATOM   3060 2HD2 LEU D 191      12.086 -12.801 -38.701  1.00  0.00              
ATOM   3061 3HD2 LEU D 191      11.717 -11.243 -37.922  1.00  0.00              
ATOM   3062  N   GLN D 192      10.931  -9.679 -42.548  1.00  0.00              
ATOM   3063  CA  GLN D 192      11.282  -8.974 -43.781  1.00  0.00              
ATOM   3064  C   GLN D 192      10.113  -8.605 -44.696  1.00  0.00              
ATOM   3065  O   GLN D 192       9.004  -9.107 -44.538  1.00  0.00              
ATOM   3066  CB  GLN D 192      12.277  -9.822 -44.578  1.00  0.00              
ATOM   3067  CG  GLN D 192      13.594 -10.073 -43.863  1.00  0.00              
ATOM   3068  CD  GLN D 192      14.400  -8.803 -43.670  1.00  0.00              
ATOM   3069  OE1 GLN D 192      14.350  -7.888 -44.497  1.00  0.00              
ATOM   3070  NE2 GLN D 192      15.151  -8.740 -42.577  1.00  0.00              
ATOM   3071  H   GLN D 192      10.340 -10.497 -42.600  1.00  0.00              
ATOM   3072  HA  GLN D 192      11.728  -8.010 -43.536  1.00  0.00              
ATOM   3073 1HB  GLN D 192      11.784 -10.771 -44.788  1.00  0.00              
ATOM   3074 2HB  GLN D 192      12.461  -9.294 -45.514  1.00  0.00              
ATOM   3075 1HG  GLN D 192      13.664 -10.657 -42.945  1.00  0.00              
ATOM   3076 2HG  GLN D 192      14.032 -10.639 -44.686  1.00  0.00              
ATOM   3077 1HE2 GLN D 192      15.705  -7.926 -42.396  1.00  0.00              
ATOM   3078 2HE2 GLN D 192      15.163  -9.505 -41.933  1.00  0.00              
ATOM   3079  N   ARG D 193      10.370  -7.690 -45.627  1.00  0.00              
ATOM   3080  CA  ARG D 193       9.384  -7.293 -46.627  1.00  0.00              
ATOM   3081  C   ARG D 193       9.366  -8.410 -47.661  1.00  0.00              
ATOM   3082  O   ARG D 193      10.410  -8.862 -48.110  1.00  0.00              
ATOM   3083  CB  ARG D 193       9.645  -5.925 -47.240  1.00  0.00              
ATOM   3084  CG  ARG D 193       8.571  -5.439 -48.198  1.00  0.00              
ATOM   3085  CD  ARG D 193       8.841  -4.105 -48.794  1.00  0.00              
ATOM   3086  NE  ARG D 193       8.853  -3.009 -47.838  1.00  0.00              
ATOM   3087  CZ  ARG D 193       7.753  -2.378 -47.383  1.00  0.00              
ATOM   3088  NH1 ARG D 193       6.557  -2.703 -47.820  1.00  0.00              
ATOM   3089  NH2 ARG D 193       7.911  -1.405 -46.502  1.00  0.00              
ATOM   3090  H   ARG D 193      11.283  -7.257 -45.637  1.00  0.00              
ATOM   3091  HA  ARG D 193       8.403  -7.201 -46.161  1.00  0.00              
ATOM   3092 1HB  ARG D 193       9.738  -5.220 -46.415  1.00  0.00              
ATOM   3093 2HB  ARG D 193      10.596  -5.991 -47.769  1.00  0.00              
ATOM   3094 1HG  ARG D 193       8.481  -6.158 -49.013  1.00  0.00              
ATOM   3095 2HG  ARG D 193       7.625  -5.381 -47.659  1.00  0.00              
ATOM   3096 1HD  ARG D 193       9.816  -4.124 -49.280  1.00  0.00              
ATOM   3097 2HD  ARG D 193       8.071  -3.885 -49.533  1.00  0.00              
ATOM   3098  HE  ARG D 193       9.636  -2.562 -47.381  1.00  0.00              
ATOM   3099 1HH1 ARG D 193       6.455  -3.437 -48.507  1.00  0.00              
ATOM   3100 2HH1 ARG D 193       5.745  -2.218 -47.466  1.00  0.00              
ATOM   3101 1HH2 ARG D 193       8.839  -1.157 -46.190  1.00  0.00              
ATOM   3102 2HH2 ARG D 193       7.103  -0.917 -46.145  1.00  0.00              
ATOM   3103  N   VAL D 194       8.178  -8.869 -48.023  1.00  0.00              
ATOM   3104  CA  VAL D 194       8.058  -9.944 -48.990  1.00  0.00              
ATOM   3105  C   VAL D 194       7.096  -9.462 -50.055  1.00  0.00              
ATOM   3106  O   VAL D 194       6.431  -8.430 -49.882  1.00  0.00              
ATOM   3107  CB  VAL D 194       7.487 -11.244 -48.349  1.00  0.00              
ATOM   3108  CG1 VAL D 194       8.391 -11.716 -47.241  1.00  0.00              
ATOM   3109  CG2 VAL D 194       6.099 -11.004 -47.825  1.00  0.00              
ATOM   3110  H   VAL D 194       7.340  -8.470 -47.625  1.00  0.00              
ATOM   3111  HA  VAL D 194       9.015 -10.153 -49.472  1.00  0.00              
ATOM   3112  HB  VAL D 194       7.407 -12.014 -49.117  1.00  0.00              
ATOM   3113 1HG1 VAL D 194       7.982 -12.625 -46.799  1.00  0.00              
ATOM   3114 2HG1 VAL D 194       9.382 -11.923 -47.644  1.00  0.00              
ATOM   3115 3HG1 VAL D 194       8.463 -10.943 -46.476  1.00  0.00              
ATOM   3116 1HG2 VAL D 194       5.714 -11.921 -47.381  1.00  0.00              
ATOM   3117 2HG2 VAL D 194       6.127 -10.218 -47.071  1.00  0.00              
ATOM   3118 3HG2 VAL D 194       5.449 -10.697 -48.645  1.00  0.00              
ATOM   3119  N   HIS D 195       7.025 -10.187 -51.163  1.00  0.00              
ATOM   3120  CA  HIS D 195       6.084  -9.826 -52.204  1.00  0.00              
ATOM   3121  C   HIS D 195       5.222 -11.044 -52.503  1.00  0.00              
ATOM   3122  O   HIS D 195       5.740 -12.130 -52.752  1.00  0.00              
ATOM   3123  CB  HIS D 195       6.796  -9.361 -53.484  1.00  0.00              
ATOM   3124  CG  HIS D 195       5.864  -8.735 -54.478  1.00  0.00              
ATOM   3125  ND1 HIS D 195       5.531  -7.399 -54.442  1.00  0.00              
ATOM   3126  CD2 HIS D 195       5.116  -9.282 -55.467  1.00  0.00              
ATOM   3127  CE1 HIS D 195       4.613  -7.150 -55.362  1.00  0.00              
ATOM   3128  NE2 HIS D 195       4.346  -8.277 -55.997  1.00  0.00              
ATOM   3129  H   HIS D 195       7.620 -10.992 -51.296  1.00  0.00              
ATOM   3130  HA  HIS D 195       5.437  -9.024 -51.851  1.00  0.00              
ATOM   3131 1HB  HIS D 195       7.552  -8.613 -53.243  1.00  0.00              
ATOM   3132 2HB  HIS D 195       7.269 -10.208 -53.979  1.00  0.00              
ATOM   3133  HD1 HIS D 195       5.963  -6.696 -53.876  1.00  0.00              
ATOM   3134  HD2 HIS D 195       5.037 -10.295 -55.861  1.00  0.00              
ATOM   3135  HE1 HIS D 195       4.215  -6.143 -55.491  1.00  0.00              
ATOM   3136  N   GLY D 196       3.909 -10.856 -52.465  1.00  0.00              
ATOM   3137  CA  GLY D 196       3.001 -11.956 -52.703  1.00  0.00              
ATOM   3138  C   GLY D 196       2.545 -12.020 -54.147  1.00  0.00              
ATOM   3139  O   GLY D 196       2.352 -10.988 -54.787  1.00  0.00              
ATOM   3140  H   GLY D 196       3.532  -9.940 -52.271  1.00  0.00              
ATOM   3141 1HA  GLY D 196       3.502 -12.892 -52.457  1.00  0.00              
ATOM   3142 2HA  GLY D 196       2.123 -11.837 -52.068  1.00  0.00              
ATOM   3143  N   PHE D 197       2.379 -13.241 -54.654  1.00  0.00              
ATOM   3144  CA  PHE D 197       1.897 -13.469 -56.009  1.00  0.00              
ATOM   3145  C   PHE D 197       0.729 -14.441 -55.949  1.00  0.00              
ATOM   3146  O   PHE D 197       0.915 -15.664 -55.989  1.00  0.00              
ATOM   3147  CB  PHE D 197       2.975 -14.087 -56.905  1.00  0.00              
ATOM   3148  CG  PHE D 197       4.191 -13.234 -57.093  1.00  0.00              
ATOM   3149  CD1 PHE D 197       5.304 -13.400 -56.286  1.00  0.00              
ATOM   3150  CD2 PHE D 197       4.248 -12.310 -58.132  1.00  0.00              
ATOM   3151  CE1 PHE D 197       6.462 -12.673 -56.512  1.00  0.00              
ATOM   3152  CE2 PHE D 197       5.394 -11.578 -58.367  1.00  0.00              
ATOM   3153  CZ  PHE D 197       6.507 -11.754 -57.565  1.00  0.00              
ATOM   3154  H   PHE D 197       2.599 -14.036 -54.069  1.00  0.00              
ATOM   3155  HA  PHE D 197       1.538 -12.532 -56.438  1.00  0.00              
ATOM   3156 1HB  PHE D 197       3.324 -15.026 -56.479  1.00  0.00              
ATOM   3157 2HB  PHE D 197       2.574 -14.269 -57.902  1.00  0.00              
ATOM   3158  HD1 PHE D 197       5.262 -14.116 -55.464  1.00  0.00              
ATOM   3159  HD2 PHE D 197       3.372 -12.168 -58.765  1.00  0.00              
ATOM   3160  HE1 PHE D 197       7.332 -12.820 -55.870  1.00  0.00              
ATOM   3161  HE2 PHE D 197       5.421 -10.859 -59.185  1.00  0.00              
ATOM   3162  HZ  PHE D 197       7.414 -11.181 -57.751  1.00  0.00              
ATOM   3163  N   LEU D 198      -0.473 -13.895 -55.869  1.00  0.00              
ATOM   3164  CA  LEU D 198      -1.679 -14.703 -55.855  1.00  0.00              
ATOM   3165  C   LEU D 198      -2.035 -15.135 -57.272  1.00  0.00              
ATOM   3166  O   LEU D 198      -2.259 -14.280 -58.137  1.00  0.00              
ATOM   3167  CB  LEU D 198      -2.850 -13.883 -55.301  1.00  0.00              
ATOM   3168  CG  LEU D 198      -4.026 -14.589 -54.614  1.00  0.00              
ATOM   3169  CD1 LEU D 198      -5.293 -14.272 -55.358  1.00  0.00              
ATOM   3170  CD2 LEU D 198      -3.815 -16.060 -54.536  1.00  0.00              
ATOM   3171  H   LEU D 198      -0.553 -12.890 -55.817  1.00  0.00              
ATOM   3172  HA  LEU D 198      -1.505 -15.610 -55.277  1.00  0.00              
ATOM   3173 1HB  LEU D 198      -2.319 -13.300 -54.551  1.00  0.00              
ATOM   3174 2HB  LEU D 198      -3.268 -13.214 -56.053  1.00  0.00              
ATOM   3175  HG  LEU D 198      -4.069 -14.222 -53.587  1.00  0.00              
ATOM   3176 1HD1 LEU D 198      -6.134 -14.772 -54.875  1.00  0.00              
ATOM   3177 2HD1 LEU D 198      -5.460 -13.195 -55.352  1.00  0.00              
ATOM   3178 3HD1 LEU D 198      -5.208 -14.620 -56.387  1.00  0.00              
ATOM   3179 1HD2 LEU D 198      -4.669 -16.525 -54.043  1.00  0.00              
ATOM   3180 2HD2 LEU D 198      -3.712 -16.466 -55.543  1.00  0.00              
ATOM   3181 3HD2 LEU D 198      -2.909 -16.270 -53.967  1.00  0.00              
ATOM   3182  N   MET D 199      -2.086 -16.448 -57.497  1.00  0.00              
ATOM   3183  CA  MET D 199      -2.381 -17.010 -58.808  1.00  0.00              
ATOM   3184  C   MET D 199      -3.720 -17.755 -58.652  1.00  0.00              
ATOM   3185  O   MET D 199      -4.200 -17.911 -57.526  1.00  0.00              
ATOM   3186  CB  MET D 199      -1.199 -17.876 -59.264  1.00  0.00              
ATOM   3187  CG  MET D 199       0.026 -16.967 -59.569  1.00  0.00              
ATOM   3188  SD  MET D 199       1.501 -17.838 -59.897  1.00  0.00              
ATOM   3189  CE  MET D 199       1.934 -18.389 -58.249  1.00  0.00              
ATOM   3190  H   MET D 199      -1.914 -17.073 -56.723  1.00  0.00              
ATOM   3191  HA  MET D 199      -2.487 -16.209 -59.540  1.00  0.00              
ATOM   3192 1HB  MET D 199      -0.991 -18.579 -58.458  1.00  0.00              
ATOM   3193 2HB  MET D 199      -1.527 -18.422 -60.149  1.00  0.00              
ATOM   3194 1HG  MET D 199      -0.213 -16.355 -60.439  1.00  0.00              
ATOM   3195 2HG  MET D 199       0.194 -16.323 -58.707  1.00  0.00              
ATOM   3196 1HE  MET D 199       2.860 -18.964 -58.290  1.00  0.00              
ATOM   3197 2HE  MET D 199       2.073 -17.524 -57.600  1.00  0.00              
ATOM   3198 3HE  MET D 199       1.134 -19.016 -57.855  1.00  0.00              
ATOM   3199  N   ASN D 200      -4.339 -18.194 -59.745  1.00  0.00              
ATOM   3200  CA  ASN D 200      -5.678 -18.779 -59.609  1.00  0.00              
ATOM   3201  C   ASN D 200      -5.819 -20.131 -58.899  1.00  0.00              
ATOM   3202  O   ASN D 200      -6.941 -20.638 -58.708  1.00  0.00              
ATOM   3203  CB  ASN D 200      -6.380 -18.811 -60.977  1.00  0.00              
ATOM   3204  CG  ASN D 200      -5.724 -19.742 -61.948  1.00  0.00              
ATOM   3205  OD1 ASN D 200      -4.764 -20.425 -61.603  1.00  0.00              
ATOM   3206  ND2 ASN D 200      -6.243 -19.793 -63.168  1.00  0.00              
ATOM   3207  H   ASN D 200      -3.918 -18.137 -60.661  1.00  0.00              
ATOM   3208  HA  ASN D 200      -6.301 -18.134 -58.988  1.00  0.00              
ATOM   3209 1HB  ASN D 200      -7.465 -18.910 -61.044  1.00  0.00              
ATOM   3210 2HB  ASN D 200      -6.095 -17.788 -61.219  1.00  0.00              
ATOM   3211 1HD2 ASN D 200      -5.843 -20.401 -63.857  1.00  0.00              
ATOM   3212 2HD2 ASN D 200      -7.033 -19.227 -63.402  1.00  0.00              
ATOM   3213  N   ASP D 201      -4.704 -20.701 -58.474  1.00  0.00              
ATOM   3214  CA  ASP D 201      -4.810 -21.922 -57.712  1.00  0.00              
ATOM   3215  C   ASP D 201      -3.845 -22.017 -56.543  1.00  0.00              
ATOM   3216  O   ASP D 201      -3.879 -22.991 -55.816  1.00  0.00              
ATOM   3217  CB  ASP D 201      -4.688 -23.143 -58.646  1.00  0.00              
ATOM   3218  CG  ASP D 201      -3.352 -23.222 -59.370  1.00  0.00              
ATOM   3219  OD1 ASP D 201      -2.456 -22.383 -59.127  1.00  0.00              
ATOM   3220  OD2 ASP D 201      -3.223 -24.140 -60.207  1.00  0.00              
ATOM   3221  H   ASP D 201      -3.789 -20.315 -58.662  1.00  0.00              
ATOM   3222  HA  ASP D 201      -5.798 -21.988 -57.256  1.00  0.00              
ATOM   3223 1HB  ASP D 201      -4.899 -24.092 -58.152  1.00  0.00              
ATOM   3224 2HB  ASP D 201      -5.481 -22.919 -59.360  1.00  0.00              
ATOM   3225  N   CYS D 202      -3.027 -20.985 -56.331  1.00  0.00              
ATOM   3226  CA  CYS D 202      -2.055 -20.971 -55.233  1.00  0.00              
ATOM   3227  C   CYS D 202      -1.516 -19.563 -54.991  1.00  0.00              
ATOM   3228  O   CYS D 202      -1.536 -18.712 -55.886  1.00  0.00              
ATOM   3229  CB  CYS D 202      -0.946 -21.890 -55.749  1.00  0.00              
ATOM   3230  SG  CYS D 202      -0.147 -21.318 -57.268  1.00  0.00              
ATOM   3231  H   CYS D 202      -3.081 -20.188 -56.950  1.00  0.00              
ATOM   3232  HA  CYS D 202      -2.446 -21.385 -54.304  1.00  0.00              
ATOM   3233 1HB  CYS D 202      -0.154 -21.979 -55.005  1.00  0.00              
ATOM   3234 2HB  CYS D 202      -1.349 -22.877 -55.973  1.00  0.00              
ATOM   3235  HG  CYS D 202       0.351 -22.501 -57.615  1.00  0.00              
ATOM   3236  N   LEU D 203      -1.034 -19.332 -53.771  1.00  0.00              
ATOM   3237  CA  LEU D 203      -0.405 -18.077 -53.391  1.00  0.00              
ATOM   3238  C   LEU D 203       1.081 -18.333 -53.230  1.00  0.00              
ATOM   3239  O   LEU D 203       1.499 -19.109 -52.364  1.00  0.00              
ATOM   3240  CB  LEU D 203      -0.970 -17.566 -52.065  1.00  0.00              
ATOM   3241  CG  LEU D 203      -0.295 -16.320 -51.492  1.00  0.00              
ATOM   3242  CD1 LEU D 203      -0.476 -15.142 -52.457  1.00  0.00              
ATOM   3243  CD2 LEU D 203      -0.899 -15.993 -50.128  1.00  0.00              
ATOM   3244  H   LEU D 203      -1.116 -20.069 -53.086  1.00  0.00              
ATOM   3245  HA  LEU D 203      -0.548 -17.343 -54.183  1.00  0.00              
ATOM   3246 1HB  LEU D 203      -1.983 -17.326 -52.384  1.00  0.00              
ATOM   3247 2HB  LEU D 203      -1.005 -18.353 -51.311  1.00  0.00              
ATOM   3248  HG  LEU D 203       0.757 -16.562 -51.340  1.00  0.00              
ATOM   3249 1HD1 LEU D 203       0.007 -14.257 -52.045  1.00  0.00              
ATOM   3250 2HD1 LEU D 203      -0.024 -15.386 -53.419  1.00  0.00              
ATOM   3251 3HD1 LEU D 203      -1.538 -14.945 -52.594  1.00  0.00              
ATOM   3252 1HD2 LEU D 203      -0.417 -15.105 -49.721  1.00  0.00              
ATOM   3253 2HD2 LEU D 203      -1.968 -15.808 -50.239  1.00  0.00              
ATOM   3254 3HD2 LEU D 203      -0.744 -16.832 -49.451  1.00  0.00              
ATOM   3255  N   LEU D 204       1.881 -17.695 -54.077  1.00  0.00              
ATOM   3256  CA  LEU D 204       3.325 -17.817 -53.992  1.00  0.00              
ATOM   3257  C   LEU D 204       3.861 -16.586 -53.285  1.00  0.00              
ATOM   3258  O   LEU D 204       3.651 -15.456 -53.745  1.00  0.00              
ATOM   3259  CB  LEU D 204       3.948 -17.920 -55.393  1.00  0.00              
ATOM   3260  CG  LEU D 204       5.477 -18.025 -55.475  1.00  0.00              
ATOM   3261  CD1 LEU D 204       5.948 -19.328 -54.877  1.00  0.00              
ATOM   3262  CD2 LEU D 204       5.922 -17.926 -56.934  1.00  0.00              
ATOM   3263  H   LEU D 204       1.478 -17.112 -54.796  1.00  0.00              
ATOM   3264  HA  LEU D 204       3.583 -18.694 -53.399  1.00  0.00              
ATOM   3265 1HB  LEU D 204       3.505 -18.861 -55.715  1.00  0.00              
ATOM   3266 2HB  LEU D 204       3.609 -17.116 -56.045  1.00  0.00              
ATOM   3267  HG  LEU D 204       5.889 -17.168 -54.942  1.00  0.00              
ATOM   3268 1HD1 LEU D 204       7.035 -19.388 -54.943  1.00  0.00              
ATOM   3269 2HD1 LEU D 204       5.647 -19.379 -53.830  1.00  0.00              
ATOM   3270 3HD1 LEU D 204       5.506 -20.160 -55.423  1.00  0.00              
ATOM   3271 1HD2 LEU D 204       7.009 -18.000 -56.988  1.00  0.00              
ATOM   3272 2HD2 LEU D 204       5.473 -18.737 -57.508  1.00  0.00              
ATOM   3273 3HD2 LEU D 204       5.603 -16.968 -57.348  1.00  0.00              
ATOM   3274  N   VAL D 205       4.540 -16.809 -52.165  1.00  0.00              
ATOM   3275  CA  VAL D 205       5.098 -15.717 -51.374  1.00  0.00              
ATOM   3276  C   VAL D 205       6.610 -15.722 -51.549  1.00  0.00              
ATOM   3277  O   VAL D 205       7.282 -16.696 -51.207  1.00  0.00              
ATOM   3278  CB  VAL D 205       4.747 -15.837 -49.879  1.00  0.00              
ATOM   3279  CG1 VAL D 205       5.375 -14.698 -49.090  1.00  0.00              
ATOM   3280  CG2 VAL D 205       3.238 -15.849 -49.686  1.00  0.00              
ATOM   3281  H   VAL D 205       4.673 -17.759 -51.854  1.00  0.00              
ATOM   3282  HA  VAL D 205       4.744 -14.748 -51.728  1.00  0.00              
ATOM   3283  HB  VAL D 205       5.122 -16.790 -49.503  1.00  0.00              
ATOM   3284 1HG1 VAL D 205       5.116 -14.799 -48.036  1.00  0.00              
ATOM   3285 2HG1 VAL D 205       6.458 -14.732 -49.203  1.00  0.00              
ATOM   3286 3HG1 VAL D 205       5.000 -13.746 -49.465  1.00  0.00              
ATOM   3287 1HG2 VAL D 205       3.007 -15.936 -48.624  1.00  0.00              
ATOM   3288 2HG2 VAL D 205       2.815 -14.923 -50.075  1.00  0.00              
ATOM   3289 3HG2 VAL D 205       2.810 -16.697 -50.220  1.00  0.00              
ATOM   3290  N   ALA D 206       7.141 -14.635 -52.101  1.00  0.00              
ATOM   3291  CA  ALA D 206       8.575 -14.519 -52.345  1.00  0.00              
ATOM   3292  C   ALA D 206       9.218 -13.672 -51.269  1.00  0.00              
ATOM   3293  O   ALA D 206       8.767 -12.562 -50.996  1.00  0.00              
ATOM   3294  CB  ALA D 206       8.830 -13.892 -53.706  1.00  0.00              
ATOM   3295  H   ALA D 206       6.534 -13.868 -52.357  1.00  0.00              
ATOM   3296  HA  ALA D 206       9.018 -15.514 -52.303  1.00  0.00              
ATOM   3297 1HB  ALA D 206       9.905 -13.813 -53.874  1.00  0.00              
ATOM   3298 2HB  ALA D 206       8.387 -14.514 -54.484  1.00  0.00              
ATOM   3299 3HB  ALA D 206       8.385 -12.898 -53.738  1.00  0.00              
ATOM   3300  N   THR D 207      10.278 -14.205 -50.673  1.00  0.00              
ATOM   3301  CA  THR D 207      11.028 -13.510 -49.635  1.00  0.00              
ATOM   3302  C   THR D 207      12.441 -13.204 -50.113  1.00  0.00              
ATOM   3303  O   THR D 207      13.177 -14.099 -50.518  1.00  0.00              
ATOM   3304  CB  THR D 207      11.098 -14.332 -48.335  1.00  0.00              
ATOM   3305  OG1 THR D 207       9.772 -14.565 -47.841  1.00  0.00              
ATOM   3306  CG2 THR D 207      11.906 -13.593 -47.279  1.00  0.00              
ATOM   3307  H   THR D 207      10.570 -15.129 -50.955  1.00  0.00              
ATOM   3308  HA  THR D 207      10.554 -12.553 -49.416  1.00  0.00              
ATOM   3309  HB  THR D 207      11.571 -15.291 -48.547  1.00  0.00              
ATOM   3310  HG1 THR D 207       9.373 -15.290 -48.327  1.00  0.00              
ATOM   3311 1HG2 THR D 207      11.945 -14.190 -46.368  1.00  0.00              
ATOM   3312 2HG2 THR D 207      12.917 -13.425 -47.647  1.00  0.00              
ATOM   3313 3HG2 THR D 207      11.433 -12.635 -47.066  1.00  0.00              
ATOM   3314  N   TRP D 208      12.813 -11.932 -50.043  1.00  0.00              
ATOM   3315  CA  TRP D 208      14.125 -11.475 -50.485  1.00  0.00              
ATOM   3316  C   TRP D 208      14.878 -10.879 -49.294  1.00  0.00              
ATOM   3317  O   TRP D 208      14.317 -10.083 -48.540  1.00  0.00              
ATOM   3318  CB  TRP D 208      13.994 -10.445 -51.609  1.00  0.00              
ATOM   3319  CG  TRP D 208      13.595 -11.043 -52.924  1.00  0.00              
ATOM   3320  CD1 TRP D 208      12.326 -11.284 -53.358  1.00  0.00              
ATOM   3321  CD2 TRP D 208      14.468 -11.473 -53.976  1.00  0.00              
ATOM   3322  NE1 TRP D 208      12.352 -11.839 -54.613  1.00  0.00              
ATOM   3323  CE2 TRP D 208      13.658 -11.964 -55.015  1.00  0.00              
ATOM   3324  CE3 TRP D 208      15.859 -11.489 -54.138  1.00  0.00              
ATOM   3325  CZ2 TRP D 208      14.186 -12.466 -56.195  1.00  0.00              
ATOM   3326  CZ3 TRP D 208      16.387 -11.991 -55.321  1.00  0.00              
ATOM   3327  CH2 TRP D 208      15.576 -12.465 -56.320  1.00  0.00              
ATOM   3328  H   TRP D 208      12.158 -11.261 -49.669  1.00  0.00              
ATOM   3329  HA  TRP D 208      14.705 -12.319 -50.858  1.00  0.00              
ATOM   3330 1HB  TRP D 208      13.233  -9.706 -51.358  1.00  0.00              
ATOM   3331 2HB  TRP D 208      14.948  -9.943 -51.771  1.00  0.00              
ATOM   3332  HD1 TRP D 208      11.515 -11.016 -52.682  1.00  0.00              
ATOM   3333  HE1 TRP D 208      11.544 -12.112 -55.153  1.00  0.00              
ATOM   3334  HE3 TRP D 208      16.549 -11.124 -53.378  1.00  0.00              
ATOM   3335  HZ2 TRP D 208      13.504 -12.832 -56.962  1.00  0.00              
ATOM   3336  HZ3 TRP D 208      17.472 -12.000 -55.434  1.00  0.00              
ATOM   3337  HH2 TRP D 208      16.031 -12.850 -57.233  1.00  0.00              
ATOM   3338  N   LEU D 209      16.139 -11.274 -49.120  1.00  0.00              
ATOM   3339  CA  LEU D 209      16.981 -10.684 -48.079  1.00  0.00              
ATOM   3340  C   LEU D 209      18.297 -10.123 -48.609  1.00  0.00              
ATOM   3341  O   LEU D 209      19.209 -10.867 -48.986  1.00  0.00              
ATOM   3342  CB  LEU D 209      17.265 -11.727 -46.991  1.00  0.00              
ATOM   3343  CG  LEU D 209      18.217 -11.271 -45.880  1.00  0.00              
ATOM   3344  CD1 LEU D 209      17.613 -10.094 -45.125  1.00  0.00              
ATOM   3345  CD2 LEU D 209      18.492 -12.432 -44.935  1.00  0.00              
ATOM   3346  H   LEU D 209      16.525 -11.993 -49.714  1.00  0.00              
ATOM   3347  HA  LEU D 209      16.469  -9.832 -47.634  1.00  0.00              
ATOM   3348 1HB  LEU D 209      16.258 -11.848 -46.595  1.00  0.00              
ATOM   3349 2HB  LEU D 209      17.602 -12.673 -47.417  1.00  0.00              
ATOM   3350  HG  LEU D 209      19.160 -10.996 -46.353  1.00  0.00              
ATOM   3351 1HD1 LEU D 209      18.297  -9.776 -44.338  1.00  0.00              
ATOM   3352 2HD1 LEU D 209      17.447  -9.267 -45.816  1.00  0.00              
ATOM   3353 3HD1 LEU D 209      16.665 -10.394 -44.682  1.00  0.00              
ATOM   3354 1HD2 LEU D 209      19.170 -12.106 -44.147  1.00  0.00              
ATOM   3355 2HD2 LEU D 209      17.555 -12.771 -44.493  1.00  0.00              
ATOM   3356 3HD2 LEU D 209      18.949 -13.252 -45.490  1.00  0.00              
ATOM   3357  N   PRO D 210      18.411  -8.787 -48.636  1.00  0.00              
ATOM   3358  CA  PRO D 210      19.619  -8.139 -49.145  1.00  0.00              
ATOM   3359  C   PRO D 210      20.840  -8.560 -48.333  1.00  0.00              
ATOM   3360  O   PRO D 210      20.818  -8.525 -47.102  1.00  0.00              
ATOM   3361  CB  PRO D 210      19.327  -6.640 -49.015  1.00  0.00              
ATOM   3362  CG  PRO D 210      17.839  -6.551 -49.015  1.00  0.00              
ATOM   3363  CD  PRO D 210      17.365  -7.781 -48.290  1.00  0.00              
ATOM   3364  HA  PRO D 210      19.849  -8.423 -50.182  1.00  0.00              
ATOM   3365 1HB  PRO D 210      19.751  -6.225 -48.089  1.00  0.00              
ATOM   3366 2HB  PRO D 210      19.759  -6.072 -49.852  1.00  0.00              
ATOM   3367 1HG  PRO D 210      17.496  -5.637 -48.509  1.00  0.00              
ATOM   3368 2HG  PRO D 210      17.442  -6.519 -50.040  1.00  0.00              
ATOM   3369 1HD  PRO D 210      17.305  -7.626 -47.202  1.00  0.00              
ATOM   3370 2HD  PRO D 210      16.367  -8.102 -48.622  1.00  0.00              
ATOM   3371  N   GLN D 211      21.893  -8.979 -49.025  1.00  0.00              
ATOM   3372  CA  GLN D 211      23.166  -9.277 -48.378  1.00  0.00              
ATOM   3373  C   GLN D 211      24.280  -8.677 -49.226  1.00  0.00              
ATOM   3374  O   GLN D 211      24.123  -8.531 -50.442  1.00  0.00              
ATOM   3375  CB  GLN D 211      23.370 -10.786 -48.215  1.00  0.00              
ATOM   3376  CG  GLN D 211      22.358 -11.456 -47.302  1.00  0.00              
ATOM   3377  CD  GLN D 211      22.710 -12.903 -47.012  1.00  0.00              
ATOM   3378  OE1 GLN D 211      23.751 -13.403 -47.447  1.00  0.00              
ATOM   3379  NE2 GLN D 211      21.839 -13.586 -46.278  1.00  0.00              
ATOM   3380  H   GLN D 211      21.810  -9.096 -50.024  1.00  0.00              
ATOM   3381  HA  GLN D 211      23.193  -8.811 -47.393  1.00  0.00              
ATOM   3382 1HB  GLN D 211      23.312 -11.221 -49.214  1.00  0.00              
ATOM   3383 2HB  GLN D 211      24.375 -10.926 -47.817  1.00  0.00              
ATOM   3384 1HG  GLN D 211      22.010 -11.003 -46.374  1.00  0.00              
ATOM   3385 2HG  GLN D 211      21.553 -11.437 -48.038  1.00  0.00              
ATOM   3386 1HE2 GLN D 211      22.017 -14.546 -46.054  1.00  0.00              
ATOM   3387 2HE2 GLN D 211      21.006 -13.143 -45.947  1.00  0.00              
ATOM   3388  N   ARG D 212      25.389  -8.324 -48.580  1.00  0.00              
ATOM   3389  CA  ARG D 212      26.483  -7.622 -49.246  1.00  0.00              
ATOM   3390  C   ARG D 212      26.874  -8.300 -50.558  1.00  0.00              
ATOM   3391  O   ARG D 212      26.860  -7.669 -51.618  1.00  0.00              
ATOM   3392  CB  ARG D 212      27.688  -7.449 -48.331  1.00  0.00              
ATOM   3393  CG  ARG D 212      28.799  -6.579 -48.896  1.00  0.00              
ATOM   3394  CD  ARG D 212      29.983  -6.446 -48.009  1.00  0.00              
ATOM   3395  NE  ARG D 212      30.725  -7.680 -47.805  1.00  0.00              
ATOM   3396  CZ  ARG D 212      31.634  -7.874 -46.830  1.00  0.00              
ATOM   3397  NH1 ARG D 212      31.944  -6.910 -45.991  1.00  0.00              
ATOM   3398  NH2 ARG D 212      32.225  -9.054 -46.753  1.00  0.00              
ATOM   3399  H   ARG D 212      25.473  -8.547 -47.599  1.00  0.00              
ATOM   3400  HA  ARG D 212      26.168  -6.612 -49.507  1.00  0.00              
ATOM   3401 1HB  ARG D 212      27.323  -7.009 -47.404  1.00  0.00              
ATOM   3402 2HB  ARG D 212      28.080  -8.446 -48.130  1.00  0.00              
ATOM   3403 1HG  ARG D 212      29.133  -7.011 -49.839  1.00  0.00              
ATOM   3404 2HG  ARG D 212      28.400  -5.580 -49.075  1.00  0.00              
ATOM   3405 1HD  ARG D 212      30.670  -5.720 -48.442  1.00  0.00              
ATOM   3406 2HD  ARG D 212      29.655  -6.097 -47.030  1.00  0.00              
ATOM   3407  HE  ARG D 212      30.689  -8.546 -48.326  1.00  0.00              
ATOM   3408 1HH1 ARG D 212      31.497  -6.009 -46.075  1.00  0.00              
ATOM   3409 2HH1 ARG D 212      32.628  -7.076 -45.267  1.00  0.00              
ATOM   3410 1HH2 ARG D 212      31.987  -9.779 -47.417  1.00  0.00              
ATOM   3411 2HH2 ARG D 212      32.909  -9.227 -46.033  1.00  0.00              
ATOM   3412  N   ARG D 213      27.206  -9.585 -50.491  1.00  0.00              
ATOM   3413  CA  ARG D 213      27.567 -10.328 -51.697  1.00  0.00              
ATOM   3414  C   ARG D 213      26.911 -11.702 -51.774  1.00  0.00              
ATOM   3415  O   ARG D 213      27.482 -12.648 -52.325  1.00  0.00              
ATOM   3416  CB  ARG D 213      29.077 -10.438 -51.855  1.00  0.00              
ATOM   3417  CG  ARG D 213      29.798  -9.112 -52.042  1.00  0.00              
ATOM   3418  CD  ARG D 213      29.552  -8.460 -53.353  1.00  0.00              
ATOM   3419  NE  ARG D 213      30.346  -7.265 -53.590  1.00  0.00              
ATOM   3420  CZ  ARG D 213      29.984  -6.022 -53.216  1.00  0.00              
ATOM   3421  NH1 ARG D 213      28.832  -5.800 -52.625  1.00  0.00              
ATOM   3422  NH2 ARG D 213      30.811  -5.025 -53.483  1.00  0.00              
ATOM   3423  H   ARG D 213      27.211 -10.062 -49.601  1.00  0.00              
ATOM   3424  HA  ARG D 213      27.216  -9.791 -52.579  1.00  0.00              
ATOM   3425 1HB  ARG D 213      29.456 -10.931 -50.962  1.00  0.00              
ATOM   3426 2HB  ARG D 213      29.259 -11.070 -52.724  1.00  0.00              
ATOM   3427 1HG  ARG D 213      29.472  -8.426 -51.260  1.00  0.00              
ATOM   3428 2HG  ARG D 213      30.871  -9.286 -51.948  1.00  0.00              
ATOM   3429 1HD  ARG D 213      29.784  -9.168 -54.150  1.00  0.00              
ATOM   3430 2HD  ARG D 213      28.504  -8.174 -53.416  1.00  0.00              
ATOM   3431  HE  ARG D 213      31.243  -7.166 -54.044  1.00  0.00              
ATOM   3432 1HH1 ARG D 213      28.204  -6.570 -52.444  1.00  0.00              
ATOM   3433 2HH1 ARG D 213      28.580  -4.861 -52.353  1.00  0.00              
ATOM   3434 1HH2 ARG D 213      31.685  -5.210 -53.955  1.00  0.00              
ATOM   3435 2HH2 ARG D 213      30.565  -4.084 -53.215  1.00  0.00              
ATOM   3436  N   GLY D 214      25.699 -11.801 -51.238  1.00  0.00              
ATOM   3437  CA  GLY D 214      25.033 -13.089 -51.189  1.00  0.00              
ATOM   3438  C   GLY D 214      23.523 -12.988 -51.132  1.00  0.00              
ATOM   3439  O   GLY D 214      22.890 -13.688 -50.344  1.00  0.00              
ATOM   3440  H   GLY D 214      25.229 -10.990 -50.861  1.00  0.00              
ATOM   3441 1HA  GLY D 214      25.295 -13.660 -52.079  1.00  0.00              
ATOM   3442 2HA  GLY D 214      25.364 -13.628 -50.302  1.00  0.00              
ATOM   3443  N   MET D 215      22.944 -12.123 -51.966  1.00  0.00              
ATOM   3444  CA  MET D 215      21.493 -11.886 -51.977  1.00  0.00              
ATOM   3445  C   MET D 215      20.712 -13.195 -51.820  1.00  0.00              
ATOM   3446  O   MET D 215      20.821 -14.108 -52.639  1.00  0.00              
ATOM   3447  CB  MET D 215      21.104 -11.177 -53.279  1.00  0.00              
ATOM   3448  CG  MET D 215      19.617 -10.845 -53.439  1.00  0.00              
ATOM   3449  SD  MET D 215      19.003  -9.576 -52.316  1.00  0.00              
ATOM   3450  CE  MET D 215      19.801  -8.102 -53.002  1.00  0.00              
ATOM   3451  H   MET D 215      23.530 -11.616 -52.612  1.00  0.00              
ATOM   3452  HA  MET D 215      21.213 -11.256 -51.132  1.00  0.00              
ATOM   3453 1HB  MET D 215      21.675 -10.251 -53.319  1.00  0.00              
ATOM   3454 2HB  MET D 215      21.408 -11.829 -54.099  1.00  0.00              
ATOM   3455 1HG  MET D 215      19.453 -10.504 -54.460  1.00  0.00              
ATOM   3456 2HG  MET D 215      19.046 -11.757 -53.263  1.00  0.00              
ATOM   3457 1HE  MET D 215      19.518  -7.228 -52.414  1.00  0.00              
ATOM   3458 2HE  MET D 215      20.883  -8.226 -52.969  1.00  0.00              
ATOM   3459 3HE  MET D 215      19.482  -7.962 -54.034  1.00  0.00              
ATOM   3460  N   TYR D 216      19.916 -13.271 -50.756  1.00  0.00              
ATOM   3461  CA  TYR D 216      19.136 -14.468 -50.460  1.00  0.00              
ATOM   3462  C   TYR D 216      17.692 -14.394 -50.956  1.00  0.00              
ATOM   3463  O   TYR D 216      17.021 -13.367 -50.829  1.00  0.00              
ATOM   3464  CB  TYR D 216      19.133 -14.748 -48.959  1.00  0.00              
ATOM   3465  CG  TYR D 216      18.333 -15.967 -48.563  1.00  0.00              
ATOM   3466  CD1 TYR D 216      18.834 -17.250 -48.763  1.00  0.00              
ATOM   3467  CD2 TYR D 216      17.056 -15.837 -48.007  1.00  0.00              
ATOM   3468  CE1 TYR D 216      18.086 -18.376 -48.422  1.00  0.00              
ATOM   3469  CE2 TYR D 216      16.294 -16.959 -47.661  1.00  0.00              
ATOM   3470  CZ  TYR D 216      16.818 -18.228 -47.872  1.00  0.00              
ATOM   3471  OH  TYR D 216      16.084 -19.347 -47.536  1.00  0.00              
ATOM   3472  H   TYR D 216      19.852 -12.476 -50.135  1.00  0.00              
ATOM   3473  HA  TYR D 216      19.567 -15.328 -50.973  1.00  0.00              
ATOM   3474 1HB  TYR D 216      20.173 -14.881 -48.655  1.00  0.00              
ATOM   3475 2HB  TYR D 216      18.721 -13.867 -48.468  1.00  0.00              
ATOM   3476  HD1 TYR D 216      19.827 -17.366 -49.195  1.00  0.00              
ATOM   3477  HD2 TYR D 216      16.650 -14.839 -47.846  1.00  0.00              
ATOM   3478  HE1 TYR D 216      18.491 -19.376 -48.585  1.00  0.00              
ATOM   3479  HE2 TYR D 216      15.300 -16.833 -47.232  1.00  0.00              
ATOM   3480  HH  TYR D 216      16.544 -20.169 -47.725  1.00  0.00              
ATOM   3481  N   ARG D 217      17.219 -15.499 -51.520  1.00  0.00              
ATOM   3482  CA  ARG D 217      15.866 -15.572 -52.052  1.00  0.00              
ATOM   3483  C   ARG D 217      15.226 -16.920 -51.737  1.00  0.00              
ATOM   3484  O   ARG D 217      15.805 -17.970 -52.004  1.00  0.00              
ATOM   3485  CB  ARG D 217      15.819 -15.263 -53.541  1.00  0.00              
ATOM   3486  CG  ARG D 217      16.514 -16.283 -54.429  1.00  0.00              
ATOM   3487  CD  ARG D 217      16.481 -15.957 -55.877  1.00  0.00              
ATOM   3488  NE  ARG D 217      17.180 -16.910 -56.725  1.00  0.00              
ATOM   3489  CZ  ARG D 217      17.357 -16.766 -58.053  1.00  0.00              
ATOM   3490  NH1 ARG D 217      16.857 -15.734 -58.695  1.00  0.00              
ATOM   3491  NH2 ARG D 217      18.027 -17.705 -58.698  1.00  0.00              
ATOM   3492  H   ARG D 217      17.815 -16.313 -51.580  1.00  0.00              
ATOM   3493  HA  ARG D 217      15.243 -14.812 -51.579  1.00  0.00              
ATOM   3494 1HB  ARG D 217      14.767 -15.201 -53.820  1.00  0.00              
ATOM   3495 2HB  ARG D 217      16.289 -14.289 -53.679  1.00  0.00              
ATOM   3496 1HG  ARG D 217      17.558 -16.353 -54.124  1.00  0.00              
ATOM   3497 2HG  ARG D 217      16.030 -17.250 -54.289  1.00  0.00              
ATOM   3498 1HD  ARG D 217      15.444 -15.924 -56.210  1.00  0.00              
ATOM   3499 2HD  ARG D 217      16.943 -14.982 -56.032  1.00  0.00              
ATOM   3500  HE  ARG D 217      17.625 -17.785 -56.481  1.00  0.00              
ATOM   3501 1HH1 ARG D 217      16.333 -15.034 -58.190  1.00  0.00              
ATOM   3502 2HH1 ARG D 217      17.001 -15.645 -59.690  1.00  0.00              
ATOM   3503 1HH2 ARG D 217      18.388 -18.501 -58.192  1.00  0.00              
ATOM   3504 2HH2 ARG D 217      18.173 -17.623 -59.694  1.00  0.00              
ATOM   3505  N   TYR D 218      14.028 -16.874 -51.162  1.00  0.00              
ATOM   3506  CA  TYR D 218      13.259 -18.074 -50.836  1.00  0.00              
ATOM   3507  C   TYR D 218      11.810 -17.893 -51.292  1.00  0.00              
ATOM   3508  O   TYR D 218      11.182 -16.878 -50.992  1.00  0.00              
ATOM   3509  CB  TYR D 218      13.316 -18.369 -49.336  1.00  0.00              
ATOM   3510  CG  TYR D 218      12.522 -19.588 -48.920  1.00  0.00              
ATOM   3511  CD1 TYR D 218      12.953 -20.864 -49.247  1.00  0.00              
ATOM   3512  CD2 TYR D 218      11.343 -19.456 -48.200  1.00  0.00              
ATOM   3513  CE1 TYR D 218      12.232 -21.981 -48.870  1.00  0.00              
ATOM   3514  CE2 TYR D 218      10.615 -20.565 -47.817  1.00  0.00              
ATOM   3515  CZ  TYR D 218      11.062 -21.827 -48.154  1.00  0.00              
ATOM   3516  OH  TYR D 218      10.340 -22.935 -47.774  1.00  0.00              
ATOM   3517  H   TYR D 218      13.641 -15.967 -50.944  1.00  0.00              
ATOM   3518  HA  TYR D 218      13.667 -18.932 -51.370  1.00  0.00              
ATOM   3519 1HB  TYR D 218      14.365 -18.513 -49.075  1.00  0.00              
ATOM   3520 2HB  TYR D 218      12.930 -17.490 -48.820  1.00  0.00              
ATOM   3521  HD1 TYR D 218      13.879 -20.979 -49.812  1.00  0.00              
ATOM   3522  HD2 TYR D 218      10.995 -18.458 -47.938  1.00  0.00              
ATOM   3523  HE1 TYR D 218      12.583 -22.979 -49.133  1.00  0.00              
ATOM   3524  HE2 TYR D 218       9.690 -20.441 -47.252  1.00  0.00              
ATOM   3525  HH  TYR D 218       9.545 -22.714 -47.282  1.00  0.00              
ATOM   3526  N   ASN D 219      11.293 -18.874 -52.022  1.00  0.00              
ATOM   3527  CA  ASN D 219       9.923 -18.846 -52.536  1.00  0.00              
ATOM   3528  C   ASN D 219       9.118 -19.921 -51.834  1.00  0.00              
ATOM   3529  O   ASN D 219       9.441 -21.105 -51.932  1.00  0.00              
ATOM   3530  CB  ASN D 219       9.914 -19.111 -54.049  1.00  0.00              
ATOM   3531  CG  ASN D 219      10.683 -18.067 -54.816  1.00  0.00              
ATOM   3532  OD1 ASN D 219      10.305 -16.902 -54.828  1.00  0.00              
ATOM   3533  ND2 ASN D 219      11.771 -18.473 -55.460  1.00  0.00              
ATOM   3534  H   ASN D 219      11.879 -19.670 -52.228  1.00  0.00              
ATOM   3535  HA  ASN D 219       9.465 -17.881 -52.317  1.00  0.00              
ATOM   3536 1HB  ASN D 219      10.130 -20.105 -54.443  1.00  0.00              
ATOM   3537 2HB  ASN D 219       8.847 -18.908 -54.142  1.00  0.00              
ATOM   3538 1HD2 ASN D 219      12.316 -17.818 -55.983  1.00  0.00              
ATOM   3539 2HD2 ASN D 219      12.043 -19.434 -55.421  1.00  0.00              
ATOM   3540  N   ALA D 220       8.064 -19.501 -51.140  1.00  0.00              
ATOM   3541  CA  ALA D 220       7.163 -20.423 -50.468  1.00  0.00              
ATOM   3542  C   ALA D 220       5.820 -20.487 -51.175  1.00  0.00              
ATOM   3543  O   ALA D 220       5.123 -19.475 -51.319  1.00  0.00              
ATOM   3544  CB  ALA D 220       6.958 -19.985 -49.021  1.00  0.00              
ATOM   3545  H   ALA D 220       7.888 -18.509 -51.080  1.00  0.00              
ATOM   3546  HA  ALA D 220       7.597 -21.423 -50.500  1.00  0.00              
ATOM   3547 1HB  ALA D 220       6.282 -20.681 -48.524  1.00  0.00              
ATOM   3548 2HB  ALA D 220       7.917 -19.981 -48.503  1.00  0.00              
ATOM   3549 3HB  ALA D 220       6.528 -18.985 -49.000  1.00  0.00              
ATOM   3550  N   LEU D 221       5.460 -21.690 -51.602  1.00  0.00              
ATOM   3551  CA  LEU D 221       4.254 -21.885 -52.386  1.00  0.00              
ATOM   3552  C   LEU D 221       3.167 -22.370 -51.455  1.00  0.00              
ATOM   3553  O   LEU D 221       3.360 -23.329 -50.703  1.00  0.00              
ATOM   3554  CB  LEU D 221       4.481 -22.912 -53.502  1.00  0.00              
ATOM   3555  CG  LEU D 221       3.206 -23.101 -54.327  1.00  0.00              
ATOM   3556  CD1 LEU D 221       2.906 -21.802 -55.068  1.00  0.00              
ATOM   3557  CD2 LEU D 221       3.377 -24.241 -55.310  1.00  0.00              
ATOM   3558  H   LEU D 221       6.036 -22.488 -51.377  1.00  0.00              
ATOM   3559  HA  LEU D 221       3.942 -20.935 -52.819  1.00  0.00              
ATOM   3560 1HB  LEU D 221       5.253 -22.392 -54.068  1.00  0.00              
ATOM   3561 2HB  LEU D 221       4.884 -23.848 -53.114  1.00  0.00              
ATOM   3562  HG  LEU D 221       2.413 -23.384 -53.636  1.00  0.00              
ATOM   3563 1HD1 LEU D 221       1.999 -21.922 -55.661  1.00  0.00              
ATOM   3564 2HD1 LEU D 221       2.763 -20.997 -54.347  1.00  0.00              
ATOM   3565 3HD1 LEU D 221       3.739 -21.557 -55.725  1.00  0.00              
ATOM   3566 1HD2 LEU D 221       2.460 -24.362 -55.888  1.00  0.00              
ATOM   3567 2HD2 LEU D 221       4.205 -24.021 -55.985  1.00  0.00              
ATOM   3568 3HD2 LEU D 221       3.586 -25.162 -54.768  1.00  0.00              
ATOM   3569  N   TYR D 222       2.025 -21.699 -51.500  1.00  0.00              
ATOM   3570  CA  TYR D 222       0.862 -22.121 -50.735  1.00  0.00              
ATOM   3571  C   TYR D 222      -0.344 -22.439 -51.603  1.00  0.00              
ATOM   3572  O   TYR D 222      -1.136 -21.558 -51.910  1.00  0.00              
ATOM   3573  CB  TYR D 222       0.478 -21.024 -49.728  1.00  0.00              
ATOM   3574  CG  TYR D 222       1.569 -20.683 -48.744  1.00  0.00              
ATOM   3575  CD1 TYR D 222       2.387 -19.581 -48.935  1.00  0.00              
ATOM   3576  CD2 TYR D 222       1.820 -21.503 -47.644  1.00  0.00              
ATOM   3577  CE1 TYR D 222       3.437 -19.299 -48.055  1.00  0.00              
ATOM   3578  CE2 TYR D 222       2.854 -21.232 -46.766  1.00  0.00              
ATOM   3579  CZ  TYR D 222       3.663 -20.134 -46.971  1.00  0.00              
ATOM   3580  OH  TYR D 222       4.706 -19.874 -46.103  1.00  0.00              
ATOM   3581  H   TYR D 222       1.959 -20.875 -52.079  1.00  0.00              
ATOM   3582  HA  TYR D 222       1.085 -23.046 -50.204  1.00  0.00              
ATOM   3583 1HB  TYR D 222       0.217 -20.134 -50.303  1.00  0.00              
ATOM   3584 2HB  TYR D 222      -0.400 -21.376 -49.187  1.00  0.00              
ATOM   3585  HD1 TYR D 222       2.202 -18.930 -49.790  1.00  0.00              
ATOM   3586  HD2 TYR D 222       1.184 -22.372 -47.478  1.00  0.00              
ATOM   3587  HE1 TYR D 222       4.073 -18.429 -48.217  1.00  0.00              
ATOM   3588  HE2 TYR D 222       3.033 -21.889 -45.914  1.00  0.00              
ATOM   3589  HH  TYR D 222       4.776 -20.520 -45.396  1.00  0.00              
ATOM   3590  N   PRO D 223      -0.492 -23.706 -52.019  1.00  0.00              
ATOM   3591  CA  PRO D 223      -1.640 -24.141 -52.828  1.00  0.00              
ATOM   3592  C   PRO D 223      -2.938 -23.794 -52.084  1.00  0.00              
ATOM   3593  O   PRO D 223      -3.036 -23.989 -50.864  1.00  0.00              
ATOM   3594  CB  PRO D 223      -1.447 -25.650 -52.998  1.00  0.00              
ATOM   3595  CG  PRO D 223       0.018 -25.859 -52.827  1.00  0.00              
ATOM   3596  CD  PRO D 223       0.445 -24.859 -51.786  1.00  0.00              
ATOM   3597  HA  PRO D 223      -1.696 -23.627 -53.799  1.00  0.00              
ATOM   3598 1HB  PRO D 223      -2.021 -26.218 -52.250  1.00  0.00              
ATOM   3599 2HB  PRO D 223      -1.785 -25.991 -53.989  1.00  0.00              
ATOM   3600 1HG  PRO D 223       0.239 -26.887 -52.502  1.00  0.00              
ATOM   3601 2HG  PRO D 223       0.556 -25.699 -53.774  1.00  0.00              
ATOM   3602 1HD  PRO D 223       0.344 -25.254 -50.764  1.00  0.00              
ATOM   3603 2HD  PRO D 223       1.495 -24.553 -51.908  1.00  0.00              
ATOM   3604  N   LEU D 224      -3.937 -23.304 -52.813  1.00  0.00              
ATOM   3605  CA  LEU D 224      -5.176 -22.887 -52.181  1.00  0.00              
ATOM   3606  C   LEU D 224      -6.036 -24.015 -51.627  1.00  0.00              
ATOM   3607  O   LEU D 224      -6.975 -23.760 -50.867  1.00  0.00              
ATOM   3608  CB  LEU D 224      -5.994 -22.022 -53.141  1.00  0.00              
ATOM   3609  CG  LEU D 224      -5.342 -20.675 -53.458  1.00  0.00              
ATOM   3610  CD1 LEU D 224      -6.159 -19.957 -54.526  1.00  0.00              
ATOM   3611  CD2 LEU D 224      -5.257 -19.825 -52.197  1.00  0.00              
ATOM   3612  H   LEU D 224      -3.842 -23.217 -53.814  1.00  0.00              
ATOM   3613  HA  LEU D 224      -4.952 -22.276 -51.307  1.00  0.00              
ATOM   3614 1HB  LEU D 224      -5.982 -22.668 -54.016  1.00  0.00              
ATOM   3615 2HB  LEU D 224      -7.020 -21.895 -52.795  1.00  0.00              
ATOM   3616  HG  LEU D 224      -4.323 -20.877 -53.788  1.00  0.00              
ATOM   3617 1HD1 LEU D 224      -5.697 -18.997 -54.754  1.00  0.00              
ATOM   3618 2HD1 LEU D 224      -6.192 -20.568 -55.429  1.00  0.00              
ATOM   3619 3HD1 LEU D 224      -7.173 -19.795 -54.161  1.00  0.00              
ATOM   3620 1HD2 LEU D 224      -4.791 -18.869 -52.435  1.00  0.00              
ATOM   3621 2HD2 LEU D 224      -6.259 -19.654 -51.804  1.00  0.00              
ATOM   3622 3HD2 LEU D 224      -4.657 -20.345 -51.449  1.00  0.00              
ATOM   3623  N   ASP D 225      -5.732 -25.258 -51.983  1.00  0.00              
ATOM   3624  CA  ASP D 225      -6.486 -26.359 -51.406  1.00  0.00              
ATOM   3625  C   ASP D 225      -5.896 -26.806 -50.069  1.00  0.00              
ATOM   3626  O   ASP D 225      -6.418 -27.717 -49.435  1.00  0.00              
ATOM   3627  CB  ASP D 225      -6.573 -27.544 -52.384  1.00  0.00              
ATOM   3628  CG  ASP D 225      -5.223 -28.137 -52.718  1.00  0.00              
ATOM   3629  OD1 ASP D 225      -5.193 -29.145 -53.451  1.00  0.00              
ATOM   3630  OD2 ASP D 225      -4.192 -27.614 -52.254  1.00  0.00              
ATOM   3631  H   ASP D 225      -4.993 -25.460 -52.641  1.00  0.00              
ATOM   3632  HA  ASP D 225      -7.506 -26.037 -51.196  1.00  0.00              
ATOM   3633 1HB  ASP D 225      -7.259 -28.326 -52.058  1.00  0.00              
ATOM   3634 2HB  ASP D 225      -6.984 -27.040 -53.258  1.00  0.00              
ATOM   3635  N   ARG D 226      -4.810 -26.157 -49.645  1.00  0.00              
ATOM   3636  CA  ARG D 226      -4.159 -26.463 -48.364  1.00  0.00              
ATOM   3637  C   ARG D 226      -4.066 -25.208 -47.472  1.00  0.00              
ATOM   3638  O   ARG D 226      -4.123 -25.295 -46.239  1.00  0.00              
ATOM   3639  CB  ARG D 226      -2.798 -27.115 -48.557  1.00  0.00              
ATOM   3640  CG  ARG D 226      -2.833 -28.488 -49.210  1.00  0.00              
ATOM   3641  CD  ARG D 226      -3.432 -29.553 -48.366  1.00  0.00              
ATOM   3642  NE  ARG D 226      -3.436 -30.873 -48.974  1.00  0.00              
ATOM   3643  CZ  ARG D 226      -4.429 -31.358 -49.744  1.00  0.00              
ATOM   3644  NH1 ARG D 226      -5.515 -30.653 -49.972  1.00  0.00              
ATOM   3645  NH2 ARG D 226      -4.294 -32.574 -50.246  1.00  0.00              
ATOM   3646  H   ARG D 226      -4.426 -25.429 -50.230  1.00  0.00              
ATOM   3647  HA  ARG D 226      -4.755 -27.191 -47.813  1.00  0.00              
ATOM   3648 1HB  ARG D 226      -2.205 -26.440 -49.171  1.00  0.00              
ATOM   3649 2HB  ARG D 226      -2.344 -27.200 -47.569  1.00  0.00              
ATOM   3650 1HG  ARG D 226      -3.416 -28.420 -50.129  1.00  0.00              
ATOM   3651 2HG  ARG D 226      -1.811 -28.783 -49.450  1.00  0.00              
ATOM   3652 1HD  ARG D 226      -2.871 -29.624 -47.435  1.00  0.00              
ATOM   3653 2HD  ARG D 226      -4.467 -29.291 -48.147  1.00  0.00              
ATOM   3654  HE  ARG D 226      -2.740 -31.606 -48.928  1.00  0.00              
ATOM   3655 1HH1 ARG D 226      -5.611 -29.733 -49.566  1.00  0.00              
ATOM   3656 2HH1 ARG D 226      -6.249 -31.035 -50.551  1.00  0.00              
ATOM   3657 1HH2 ARG D 226      -3.460 -33.109 -50.046  1.00  0.00              
ATOM   3658 2HH2 ARG D 226      -5.023 -32.961 -50.825  1.00  0.00              
ATOM   3659  N   LEU D 227      -3.923 -24.050 -48.105  1.00  0.00              
ATOM   3660  CA  LEU D 227      -3.748 -22.790 -47.389  1.00  0.00              
ATOM   3661  C   LEU D 227      -4.922 -22.266 -46.582  1.00  0.00              
ATOM   3662  O   LEU D 227      -5.976 -21.949 -47.133  1.00  0.00              
ATOM   3663  CB  LEU D 227      -3.325 -21.696 -48.368  1.00  0.00              
ATOM   3664  CG  LEU D 227      -3.078 -20.301 -47.781  1.00  0.00              
ATOM   3665  CD1 LEU D 227      -1.903 -20.346 -46.780  1.00  0.00              
ATOM   3666  CD2 LEU D 227      -2.757 -19.346 -48.908  1.00  0.00              
ATOM   3667  H   LEU D 227      -3.937 -24.045 -49.115  1.00  0.00              
ATOM   3668  HA  LEU D 227      -2.975 -22.906 -46.630  1.00  0.00              
ATOM   3669 1HB  LEU D 227      -2.381 -22.118 -48.709  1.00  0.00              
ATOM   3670 2HB  LEU D 227      -4.013 -21.617 -49.209  1.00  0.00              
ATOM   3671  HG  LEU D 227      -4.009 -19.976 -47.316  1.00  0.00              
ATOM   3672 1HD1 LEU D 227      -1.737 -19.350 -46.369  1.00  0.00              
ATOM   3673 2HD1 LEU D 227      -2.142 -21.035 -45.970  1.00  0.00              
ATOM   3674 3HD1 LEU D 227      -1.001 -20.682 -47.290  1.00  0.00              
ATOM   3675 1HD2 LEU D 227      -2.580 -18.351 -48.499  1.00  0.00              
ATOM   3676 2HD2 LEU D 227      -1.865 -19.688 -49.433  1.00  0.00              
ATOM   3677 3HD2 LEU D 227      -3.595 -19.309 -49.604  1.00  0.00              
ATOM   3678  N   ALA D 228      -4.723 -22.149 -45.271  1.00  0.00              
ATOM   3679  CA  ALA D 228      -5.753 -21.612 -44.389  1.00  0.00              
ATOM   3680  C   ALA D 228      -5.444 -20.134 -44.254  1.00  0.00              
ATOM   3681  O   ALA D 228      -4.307 -19.748 -44.001  1.00  0.00              
ATOM   3682  CB  ALA D 228      -5.698 -22.296 -43.003  1.00  0.00              
ATOM   3683  H   ALA D 228      -3.840 -22.440 -44.877  1.00  0.00              
ATOM   3684  HA  ALA D 228      -6.726 -21.764 -44.855  1.00  0.00              
ATOM   3685 1HB  ALA D 228      -6.476 -21.880 -42.362  1.00  0.00              
ATOM   3686 2HB  ALA D 228      -5.861 -23.368 -43.119  1.00  0.00              
ATOM   3687 3HB  ALA D 228      -4.724 -22.122 -42.550  1.00  0.00              
ATOM   3688  N   VAL D 229      -6.456 -19.299 -44.436  1.00  0.00              
ATOM   3689  CA  VAL D 229      -6.263 -17.855 -44.396  1.00  0.00              
ATOM   3690  C   VAL D 229      -7.072 -17.361 -43.204  1.00  0.00              
ATOM   3691  O   VAL D 229      -8.256 -17.698 -43.065  1.00  0.00              
ATOM   3692  CB  VAL D 229      -6.721 -17.151 -45.688  1.00  0.00              
ATOM   3693  CG1 VAL D 229      -6.521 -15.646 -45.573  1.00  0.00              
ATOM   3694  CG2 VAL D 229      -5.965 -17.697 -46.890  1.00  0.00              
ATOM   3695  H   VAL D 229      -7.381 -19.667 -44.606  1.00  0.00              
ATOM   3696  HA  VAL D 229      -5.216 -17.599 -44.231  1.00  0.00              
ATOM   3697  HB  VAL D 229      -7.776 -17.365 -45.853  1.00  0.00              
ATOM   3698 1HG1 VAL D 229      -6.850 -15.165 -46.494  1.00  0.00              
ATOM   3699 2HG1 VAL D 229      -7.104 -15.265 -44.736  1.00  0.00              
ATOM   3700 3HG1 VAL D 229      -5.464 -15.431 -45.410  1.00  0.00              
ATOM   3701 1HG2 VAL D 229      -6.301 -17.189 -47.793  1.00  0.00              
ATOM   3702 2HG2 VAL D 229      -4.897 -17.529 -46.754  1.00  0.00              
ATOM   3703 3HG2 VAL D 229      -6.155 -18.766 -46.984  1.00  0.00              
ATOM   3704  N   VAL D 230      -6.427 -16.574 -42.344  1.00  0.00              
ATOM   3705  CA  VAL D 230      -7.073 -16.071 -41.142  1.00  0.00              
ATOM   3706  C   VAL D 230      -7.034 -14.562 -41.002  1.00  0.00              
ATOM   3707  O   VAL D 230      -5.998 -13.926 -41.188  1.00  0.00              
ATOM   3708  CB  VAL D 230      -6.438 -16.689 -39.882  1.00  0.00              
ATOM   3709  CG1 VAL D 230      -7.088 -16.125 -38.627  1.00  0.00              
ATOM   3710  CG2 VAL D 230      -6.565 -18.205 -39.911  1.00  0.00              
ATOM   3711  H   VAL D 230      -5.468 -16.320 -42.530  1.00  0.00              
ATOM   3712  HA  VAL D 230      -8.141 -16.289 -41.144  1.00  0.00              
ATOM   3713  HB  VAL D 230      -5.372 -16.461 -39.874  1.00  0.00              
ATOM   3714 1HG1 VAL D 230      -6.627 -16.573 -37.746  1.00  0.00              
ATOM   3715 2HG1 VAL D 230      -6.948 -15.045 -38.599  1.00  0.00              
ATOM   3716 3HG1 VAL D 230      -8.153 -16.355 -38.634  1.00  0.00              
ATOM   3717 1HG2 VAL D 230      -6.111 -18.625 -39.014  1.00  0.00              
ATOM   3718 2HG2 VAL D 230      -7.619 -18.480 -39.948  1.00  0.00              
ATOM   3719 3HG2 VAL D 230      -6.056 -18.596 -40.792  1.00  0.00              
ATOM   3720  N   ASN D 231      -8.177 -13.996 -40.651  1.00  0.00              
ATOM   3721  CA  ASN D 231      -8.293 -12.559 -40.457  1.00  0.00              
ATOM   3722  C   ASN D 231      -7.770 -12.255 -39.056  1.00  0.00              
ATOM   3723  O   ASN D 231      -8.394 -12.619 -38.069  1.00  0.00              
ATOM   3724  CB  ASN D 231      -9.714 -12.059 -40.638  1.00  0.00              
ATOM   3725  CG  ASN D 231      -9.844 -10.563 -40.565  1.00  0.00              
ATOM   3726  OD1 ASN D 231      -9.170  -9.900 -39.768  1.00  0.00              
ATOM   3727  ND2 ASN D 231     -10.764 -10.037 -41.333  1.00  0.00              
ATOM   3728  H   ASN D 231      -8.990 -14.579 -40.515  1.00  0.00              
ATOM   3729  HA  ASN D 231      -7.677 -12.035 -41.189  1.00  0.00              
ATOM   3730 1HB  ASN D 231     -10.338 -12.433 -41.452  1.00  0.00              
ATOM   3731 2HB  ASN D 231     -10.053 -12.488 -39.695  1.00  0.00              
ATOM   3732 1HD2 ASN D 231     -10.906  -9.047 -41.336  1.00  0.00              
ATOM   3733 2HD2 ASN D 231     -11.324 -10.625 -41.916  1.00  0.00              
ATOM   3734  N   VAL D 232      -6.618 -11.607 -38.972  1.00  0.00              
ATOM   3735  CA  VAL D 232      -6.039 -11.255 -37.679  1.00  0.00              
ATOM   3736  C   VAL D 232      -6.742  -9.991 -37.192  1.00  0.00              
ATOM   3737  O   VAL D 232      -6.706  -8.953 -37.855  1.00  0.00              
ATOM   3738  CB  VAL D 232      -4.519 -11.018 -37.757  1.00  0.00              
ATOM   3739  CG1 VAL D 232      -3.977 -10.588 -36.402  1.00  0.00              
ATOM   3740  CG2 VAL D 232      -3.807 -12.272 -38.240  1.00  0.00              
ATOM   3741  H   VAL D 232      -6.128 -11.349 -39.817  1.00  0.00              
ATOM   3742  HA  VAL D 232      -6.221 -12.034 -36.937  1.00  0.00              
ATOM   3743  HB  VAL D 232      -4.320 -10.238 -38.492  1.00  0.00              
ATOM   3744 1HG1 VAL D 232      -2.901 -10.424 -36.475  1.00  0.00              
ATOM   3745 2HG1 VAL D 232      -4.464  -9.663 -36.092  1.00  0.00              
ATOM   3746 3HG1 VAL D 232      -4.174 -11.367 -35.667  1.00  0.00              
ATOM   3747 1HG2 VAL D 232      -2.735 -12.087 -38.290  1.00  0.00              
ATOM   3748 2HG2 VAL D 232      -4.003 -13.090 -37.546  1.00  0.00              
ATOM   3749 3HG2 VAL D 232      -4.175 -12.541 -39.230  1.00  0.00              
ATOM   3750  N   LYS D 233      -7.398 -10.086 -36.041  1.00  0.00              
ATOM   3751  CA  LYS D 233      -8.096  -8.937 -35.492  1.00  0.00              
ATOM   3752  C   LYS D 233      -7.147  -7.855 -34.969  1.00  0.00              
ATOM   3753  O   LYS D 233      -6.063  -8.151 -34.474  1.00  0.00              
ATOM   3754  CB  LYS D 233      -9.037  -9.389 -34.374  1.00  0.00              
ATOM   3755  CG  LYS D 233     -10.149 -10.326 -34.827  1.00  0.00              
ATOM   3756  CD  LYS D 233     -11.140  -9.611 -35.734  1.00  0.00              
ATOM   3757  CE  LYS D 233     -12.303 -10.517 -36.107  1.00  0.00              
ATOM   3758  NZ  LYS D 233     -13.243  -9.856 -37.053  1.00  0.00              
ATOM   3759  H   LYS D 233      -7.416 -10.961 -35.536  1.00  0.00              
ATOM   3760  HA  LYS D 233      -8.682  -8.454 -36.275  1.00  0.00              
ATOM   3761 1HB  LYS D 233      -8.424  -9.890 -33.624  1.00  0.00              
ATOM   3762 2HB  LYS D 233      -9.475  -8.490 -33.942  1.00  0.00              
ATOM   3763 1HG  LYS D 233      -9.700 -11.161 -35.366  1.00  0.00              
ATOM   3764 2HG  LYS D 233     -10.667 -10.700 -33.945  1.00  0.00              
ATOM   3765 1HD  LYS D 233     -11.517  -8.731 -35.210  1.00  0.00              
ATOM   3766 2HD  LYS D 233     -10.619  -9.298 -36.639  1.00  0.00              
ATOM   3767 1HE  LYS D 233     -11.901 -11.419 -36.566  1.00  0.00              
ATOM   3768 2HE  LYS D 233     -12.836 -10.783 -35.193  1.00  0.00              
ATOM   3769 1HZ  LYS D 233     -13.999 -10.489 -37.274  1.00  0.00              
ATOM   3770 2HZ  LYS D 233     -13.617  -9.020 -36.627  1.00  0.00              
ATOM   3771 3HZ  LYS D 233     -12.750  -9.611 -37.900  1.00  0.00              
ATOM   3772  N   ASP D 234      -7.552  -6.594 -35.096  1.00  0.00              
ATOM   3773  CA  ASP D 234      -6.717  -5.482 -34.644  1.00  0.00              
ATOM   3774  C   ASP D 234      -6.539  -5.511 -33.129  1.00  0.00              
ATOM   3775  O   ASP D 234      -7.473  -5.820 -32.390  1.00  0.00              
ATOM   3776  CB  ASP D 234      -7.321  -4.144 -35.077  1.00  0.00              
ATOM   3777  CG  ASP D 234      -7.195  -3.850 -36.567  1.00  0.00              
ATOM   3778  OD1 ASP D 234      -6.474  -4.555 -37.232  1.00  0.00              
ATOM   3779  OD2 ASP D 234      -7.935  -3.030 -37.054  1.00  0.00              
ATOM   3780  H   ASP D 234      -8.451  -6.396 -35.510  1.00  0.00              
ATOM   3781  HA  ASP D 234      -5.720  -5.570 -35.076  1.00  0.00              
ATOM   3782 1HB  ASP D 234      -8.359  -4.016 -34.769  1.00  0.00              
ATOM   3783 2HB  ASP D 234      -6.686  -3.457 -34.517  1.00  0.00              
ATOM   3784  N   ASN D 235      -5.316  -5.189 -32.707  1.00  0.00              
ATOM   3785  CA  ASN D 235      -4.870  -5.138 -31.310  1.00  0.00              
ATOM   3786  C   ASN D 235      -3.583  -4.304 -31.432  1.00  0.00              
ATOM   3787  O   ASN D 235      -2.829  -4.459 -32.383  1.00  0.00              
ATOM   3788  CB  ASN D 235      -4.632  -6.500 -30.683  1.00  0.00              
ATOM   3789  CG  ASN D 235      -4.547  -6.469 -29.183  1.00  0.00              
ATOM   3790  OD1 ASN D 235      -5.529  -6.172 -28.491  1.00  0.00              
ATOM   3791  ND2 ASN D 235      -3.360  -6.693 -28.679  1.00  0.00              
ATOM   3792  H   ASN D 235      -4.661  -4.964 -33.441  1.00  0.00              
ATOM   3793  HA  ASN D 235      -5.629  -4.651 -30.697  1.00  0.00              
ATOM   3794 1HB  ASN D 235      -5.219  -7.366 -30.991  1.00  0.00              
ATOM   3795 2HB  ASN D 235      -3.624  -6.581 -31.090  1.00  0.00              
ATOM   3796 1HD2 ASN D 235      -3.229  -6.688 -27.687  1.00  0.00              
ATOM   3797 2HD2 ASN D 235      -2.585  -6.869 -29.285  1.00  0.00              
ATOM   3798  N   PRO D 236      -3.324  -3.398 -30.474  1.00  0.00              
ATOM   3799  CA  PRO D 236      -2.156  -2.505 -30.503  1.00  0.00              
ATOM   3800  C   PRO D 236      -0.866  -2.780 -31.298  1.00  0.00              
ATOM   3801  O   PRO D 236      -0.425  -1.914 -32.045  1.00  0.00              
ATOM   3802  CB  PRO D 236      -1.934  -2.230 -29.033  1.00  0.00              
ATOM   3803  CG  PRO D 236      -3.370  -1.950 -28.629  1.00  0.00              
ATOM   3804  CD  PRO D 236      -4.153  -3.084 -29.331  1.00  0.00              
ATOM   3805  HA  PRO D 236      -2.379  -1.527 -30.955  1.00  0.00              
ATOM   3806 1HB  PRO D 236      -1.487  -3.097 -28.524  1.00  0.00              
ATOM   3807 2HB  PRO D 236      -1.253  -1.380 -28.881  1.00  0.00              
ATOM   3808 1HG  PRO D 236      -3.488  -1.976 -27.536  1.00  0.00              
ATOM   3809 2HG  PRO D 236      -3.691  -0.953 -28.964  1.00  0.00              
ATOM   3810 1HD  PRO D 236      -4.280  -3.964 -28.683  1.00  0.00              
ATOM   3811 2HD  PRO D 236      -5.159  -2.766 -29.641  1.00  0.00              
ATOM   3812  N   PRO D 237      -0.221  -3.946 -31.138  1.00  0.00              
ATOM   3813  CA  PRO D 237       1.054  -3.970 -31.874  1.00  0.00              
ATOM   3814  C   PRO D 237       0.737  -4.279 -33.336  1.00  0.00              
ATOM   3815  O   PRO D 237       1.543  -4.045 -34.245  1.00  0.00              
ATOM   3816  CB  PRO D 237       1.821  -5.101 -31.194  1.00  0.00              
ATOM   3817  CG  PRO D 237       0.713  -6.068 -30.822  1.00  0.00              
ATOM   3818  CD  PRO D 237      -0.378  -5.144 -30.313  1.00  0.00              
ATOM   3819  HA  PRO D 237       1.577  -3.002 -31.851  1.00  0.00              
ATOM   3820 1HB  PRO D 237       2.558  -5.554 -31.874  1.00  0.00              
ATOM   3821 2HB  PRO D 237       2.372  -4.742 -30.312  1.00  0.00              
ATOM   3822 1HG  PRO D 237       0.390  -6.656 -31.693  1.00  0.00              
ATOM   3823 2HG  PRO D 237       1.048  -6.783 -30.056  1.00  0.00              
ATOM   3824 1HD  PRO D 237      -1.381  -5.576 -30.438  1.00  0.00              
ATOM   3825 2HD  PRO D 237      -0.260  -4.910 -29.245  1.00  0.00              
ATOM   3826  N   MET D 238      -0.473  -4.791 -33.536  1.00  0.00              
ATOM   3827  CA  MET D 238      -0.961  -5.211 -34.836  1.00  0.00              
ATOM   3828  C   MET D 238      -1.901  -4.217 -35.504  1.00  0.00              
ATOM   3829  O   MET D 238      -2.805  -3.651 -34.873  1.00  0.00              
ATOM   3830  CB  MET D 238      -1.660  -6.563 -34.698  1.00  0.00              
ATOM   3831  CG  MET D 238      -0.746  -7.703 -34.271  1.00  0.00              
ATOM   3832  SD  MET D 238      -1.610  -9.283 -34.162  1.00  0.00              
ATOM   3833  CE  MET D 238      -2.533  -9.060 -32.644  1.00  0.00              
ATOM   3834  H   MET D 238      -1.073  -4.887 -32.731  1.00  0.00              
ATOM   3835  HA  MET D 238      -0.128  -5.309 -35.532  1.00  0.00              
ATOM   3836 1HB  MET D 238      -2.452  -6.436 -33.961  1.00  0.00              
ATOM   3837 2HB  MET D 238      -2.099  -6.794 -35.669  1.00  0.00              
ATOM   3838 1HG  MET D 238       0.059  -7.785 -35.000  1.00  0.00              
ATOM   3839 2HG  MET D 238      -0.329  -7.456 -33.295  1.00  0.00              
ATOM   3840 1HE  MET D 238      -3.120  -9.955 -32.440  1.00  0.00              
ATOM   3841 2HE  MET D 238      -1.841  -8.883 -31.820  1.00  0.00              
ATOM   3842 3HE  MET D 238      -3.201  -8.204 -32.747  1.00  0.00              
ATOM   3843  N   LYS D 239      -1.687  -4.042 -36.803  1.00  0.00              
ATOM   3844  CA  LYS D 239      -2.493  -3.149 -37.611  1.00  0.00              
ATOM   3845  C   LYS D 239      -2.509  -3.676 -39.046  1.00  0.00              
ATOM   3846  O   LYS D 239      -1.464  -3.918 -39.633  1.00  0.00              
ATOM   3847  CB  LYS D 239      -1.949  -1.721 -37.559  1.00  0.00              
ATOM   3848  CG  LYS D 239      -2.745  -0.714 -38.380  1.00  0.00              
ATOM   3849  CD  LYS D 239      -2.203   0.696 -38.203  1.00  0.00              
ATOM   3850  CE  LYS D 239      -3.078   1.719 -38.913  1.00  0.00              
ATOM   3851  NZ  LYS D 239      -3.042   1.550 -40.392  1.00  0.00              
ATOM   3852  H   LYS D 239      -0.933  -4.553 -37.238  1.00  0.00              
ATOM   3853  HA  LYS D 239      -3.518  -3.140 -37.241  1.00  0.00              
ATOM   3854 1HB  LYS D 239      -1.950  -1.416 -36.512  1.00  0.00              
ATOM   3855 2HB  LYS D 239      -0.924  -1.754 -37.925  1.00  0.00              
ATOM   3856 1HG  LYS D 239      -2.684  -0.999 -39.431  1.00  0.00              
ATOM   3857 2HG  LYS D 239      -3.785  -0.748 -38.055  1.00  0.00              
ATOM   3858 1HD  LYS D 239      -2.170   0.925 -37.136  1.00  0.00              
ATOM   3859 2HD  LYS D 239      -1.194   0.735 -38.613  1.00  0.00              
ATOM   3860 1HE  LYS D 239      -4.101   1.600 -38.559  1.00  0.00              
ATOM   3861 2HE  LYS D 239      -2.718   2.715 -38.653  1.00  0.00              
ATOM   3862 1HZ  LYS D 239      -3.633   2.246 -40.824  1.00  0.00              
ATOM   3863 2HZ  LYS D 239      -2.093   1.663 -40.720  1.00  0.00              
ATOM   3864 3HZ  LYS D 239      -3.375   0.629 -40.633  1.00  0.00              
ATOM   3865  N   ASP D 240      -3.711  -3.873 -39.581  1.00  0.00              
ATOM   3866  CA  ASP D 240      -3.925  -4.350 -40.951  1.00  0.00              
ATOM   3867  C   ASP D 240      -3.220  -5.656 -41.298  1.00  0.00              
ATOM   3868  O   ASP D 240      -2.608  -5.780 -42.362  1.00  0.00              
ATOM   3869  CB  ASP D 240      -3.488  -3.277 -41.946  1.00  0.00              
ATOM   3870  CG  ASP D 240      -4.259  -1.990 -41.777  1.00  0.00              
ATOM   3871  OD1 ASP D 240      -5.504  -2.060 -41.686  1.00  0.00              
ATOM   3872  OD2 ASP D 240      -3.610  -0.923 -41.736  1.00  0.00              
ATOM   3873  H   ASP D 240      -4.513  -3.679 -38.997  1.00  0.00              
ATOM   3874  HA  ASP D 240      -4.982  -4.570 -41.105  1.00  0.00              
ATOM   3875 1HB  ASP D 240      -2.415  -3.088 -41.939  1.00  0.00              
ATOM   3876 2HB  ASP D 240      -3.766  -3.761 -42.884  1.00  0.00              
ATOM   3877  N   MET D 241      -3.336  -6.641 -40.422  1.00  0.00              
ATOM   3878  CA  MET D 241      -2.634  -7.883 -40.655  1.00  0.00              
ATOM   3879  C   MET D 241      -3.533  -9.047 -40.940  1.00  0.00              
ATOM   3880  O   MET D 241      -4.695  -9.070 -40.537  1.00  0.00              
ATOM   3881  CB  MET D 241      -1.753  -8.208 -39.450  1.00  0.00              
ATOM   3882  CG  MET D 241      -0.660  -7.184 -39.175  1.00  0.00              
ATOM   3883  SD  MET D 241       0.326  -7.593 -37.722  1.00  0.00              
ATOM   3884  CE  MET D 241       1.459  -6.207 -37.679  1.00  0.00              
ATOM   3885  H   MET D 241      -3.906  -6.546 -39.593  1.00  0.00              
ATOM   3886  HA  MET D 241      -2.005  -7.794 -41.540  1.00  0.00              
ATOM   3887 1HB  MET D 241      -2.412  -8.277 -38.585  1.00  0.00              
ATOM   3888 2HB  MET D 241      -1.299  -9.180 -39.641  1.00  0.00              
ATOM   3889 1HG  MET D 241      -0.010  -7.139 -40.048  1.00  0.00              
ATOM   3890 2HG  MET D 241      -1.134  -6.214 -39.024  1.00  0.00              
ATOM   3891 1HE  MET D 241       2.137  -6.316 -36.833  1.00  0.00              
ATOM   3892 2HE  MET D 241       2.035  -6.180 -38.605  1.00  0.00              
ATOM   3893 3HE  MET D 241       0.895  -5.279 -37.577  1.00  0.00              
ATOM   3894  N   PHE D 242      -2.994 -10.008 -41.678  1.00  0.00              
ATOM   3895  CA  PHE D 242      -3.722 -11.226 -41.959  1.00  0.00              
ATOM   3896  C   PHE D 242      -2.697 -12.348 -41.814  1.00  0.00              
ATOM   3897  O   PHE D 242      -1.481 -12.114 -41.867  1.00  0.00              
ATOM   3898  CB  PHE D 242      -4.417 -11.225 -43.330  1.00  0.00              
ATOM   3899  CG  PHE D 242      -3.495 -11.110 -44.512  1.00  0.00              
ATOM   3900  CD1 PHE D 242      -3.148  -9.864 -45.022  1.00  0.00              
ATOM   3901  CD2 PHE D 242      -3.046 -12.250 -45.167  1.00  0.00              
ATOM   3902  CE1 PHE D 242      -2.363  -9.750 -46.184  1.00  0.00              
ATOM   3903  CE2 PHE D 242      -2.258 -12.153 -46.331  1.00  0.00              
ATOM   3904  CZ  PHE D 242      -1.921 -10.898 -46.837  1.00  0.00              
ATOM   3905  H   PHE D 242      -2.062  -9.894 -42.052  1.00  0.00              
ATOM   3906  HA  PHE D 242      -4.525 -11.354 -41.232  1.00  0.00              
ATOM   3907 1HB  PHE D 242      -4.971 -12.153 -43.471  1.00  0.00              
ATOM   3908 2HB  PHE D 242      -5.102 -10.381 -43.401  1.00  0.00              
ATOM   3909  HD1 PHE D 242      -3.491  -8.965 -44.508  1.00  0.00              
ATOM   3910  HD2 PHE D 242      -3.312 -13.229 -44.769  1.00  0.00              
ATOM   3911  HE1 PHE D 242      -2.103  -8.767 -46.570  1.00  0.00              
ATOM   3912  HE2 PHE D 242      -1.913 -13.055 -46.837  1.00  0.00              
ATOM   3913  HZ  PHE D 242      -1.316 -10.814 -47.739  1.00  0.00              
ATOM   3914  N   LYS D 243      -3.184 -13.565 -41.624  1.00  0.00              
ATOM   3915  CA  LYS D 243      -2.293 -14.671 -41.356  1.00  0.00              
ATOM   3916  C   LYS D 243      -2.490 -15.844 -42.287  1.00  0.00              
ATOM   3917  O   LYS D 243      -3.619 -16.197 -42.640  1.00  0.00              
ATOM   3918  CB  LYS D 243      -2.464 -15.133 -39.908  1.00  0.00              
ATOM   3919  CG  LYS D 243      -1.602 -16.329 -39.524  1.00  0.00              
ATOM   3920  CD  LYS D 243      -1.562 -16.521 -38.015  1.00  0.00              
ATOM   3921  CE  LYS D 243      -2.872 -17.095 -37.494  1.00  0.00              
ATOM   3922  NZ  LYS D 243      -2.789 -17.450 -36.052  1.00  0.00              
ATOM   3923  H   LYS D 243      -4.179 -13.733 -41.664  1.00  0.00              
ATOM   3924  HA  LYS D 243      -1.260 -14.358 -41.508  1.00  0.00              
ATOM   3925 1HB  LYS D 243      -2.212 -14.285 -39.270  1.00  0.00              
ATOM   3926 2HB  LYS D 243      -3.516 -15.387 -39.774  1.00  0.00              
ATOM   3927 1HG  LYS D 243      -2.019 -17.221 -39.993  1.00  0.00              
ATOM   3928 2HG  LYS D 243      -0.592 -16.162 -39.896  1.00  0.00              
ATOM   3929 1HD  LYS D 243      -0.745 -17.201 -37.773  1.00  0.00              
ATOM   3930 2HD  LYS D 243      -1.380 -15.554 -37.547  1.00  0.00              
ATOM   3931 1HE  LYS D 243      -3.653 -16.351 -37.640  1.00  0.00              
ATOM   3932 2HE  LYS D 243      -3.107 -17.988 -38.074  1.00  0.00              
ATOM   3933 1HZ  LYS D 243      -3.675 -17.827 -35.746  1.00  0.00              
ATOM   3934 2HZ  LYS D 243      -2.064 -18.141 -35.915  1.00  0.00              
ATOM   3935 3HZ  LYS D 243      -2.571 -16.624 -35.514  1.00  0.00              
ATOM   3936  N   LEU D 244      -1.373 -16.433 -42.679  1.00  0.00              
ATOM   3937  CA  LEU D 244      -1.372 -17.634 -43.484  1.00  0.00              
ATOM   3938  C   LEU D 244      -0.930 -18.814 -42.606  1.00  0.00              
ATOM   3939  O   LEU D 244       0.116 -18.764 -41.963  1.00  0.00              
ATOM   3940  CB  LEU D 244      -0.414 -17.483 -44.670  1.00  0.00              
ATOM   3941  CG  LEU D 244      -0.673 -16.333 -45.656  1.00  0.00              
ATOM   3942  CD1 LEU D 244       0.315 -16.462 -46.816  1.00  0.00              
ATOM   3943  CD2 LEU D 244      -2.119 -16.370 -46.182  1.00  0.00              
ATOM   3944  H   LEU D 244      -0.491 -16.025 -42.404  1.00  0.00              
ATOM   3945  HA  LEU D 244      -2.383 -17.839 -43.835  1.00  0.00              
ATOM   3946 1HB  LEU D 244       0.510 -17.287 -44.129  1.00  0.00              
ATOM   3947 2HB  LEU D 244      -0.317 -18.413 -45.232  1.00  0.00              
ATOM   3948  HG  LEU D 244      -0.557 -15.401 -45.104  1.00  0.00              
ATOM   3949 1HD1 LEU D 244       0.148 -15.654 -47.529  1.00  0.00              
ATOM   3950 2HD1 LEU D 244       1.334 -16.403 -46.434  1.00  0.00              
ATOM   3951 3HD1 LEU D 244       0.169 -17.420 -47.313  1.00  0.00              
ATOM   3952 1HD2 LEU D 244      -2.274 -15.545 -46.876  1.00  0.00              
ATOM   3953 2HD2 LEU D 244      -2.296 -17.316 -46.697  1.00  0.00              
ATOM   3954 3HD2 LEU D 244      -2.814 -16.276 -45.347  1.00  0.00              
ATOM   3955  N   LEU D 245      -1.741 -19.861 -42.589  1.00  0.00              
ATOM   3956  CA  LEU D 245      -1.445 -21.053 -41.808  1.00  0.00              
ATOM   3957  C   LEU D 245      -1.355 -22.245 -42.752  1.00  0.00              
ATOM   3958  O   LEU D 245      -2.316 -22.550 -43.464  1.00  0.00              
ATOM   3959  CB  LEU D 245      -2.516 -21.282 -40.733  1.00  0.00              
ATOM   3960  CG  LEU D 245      -2.332 -22.550 -39.889  1.00  0.00              
ATOM   3961  CD1 LEU D 245      -1.044 -22.459 -39.083  1.00  0.00              
ATOM   3962  CD2 LEU D 245      -3.532 -22.728 -38.971  1.00  0.00              
ATOM   3963  H   LEU D 245      -2.589 -19.829 -43.135  1.00  0.00              
ATOM   3964  HA  LEU D 245      -0.480 -20.938 -41.317  1.00  0.00              
ATOM   3965 1HB  LEU D 245      -2.344 -20.398 -40.121  1.00  0.00              
ATOM   3966 2HB  LEU D 245      -3.522 -21.246 -41.151  1.00  0.00              
ATOM   3967  HG  LEU D 245      -2.310 -23.396 -40.577  1.00  0.00              
ATOM   3968 1HD1 LEU D 245      -0.922 -23.363 -38.487  1.00  0.00              
ATOM   3969 2HD1 LEU D 245      -0.197 -22.355 -39.761  1.00  0.00              
ATOM   3970 3HD1 LEU D 245      -1.089 -21.593 -38.423  1.00  0.00              
ATOM   3971 1HD2 LEU D 245      -3.401 -23.630 -38.372  1.00  0.00              
ATOM   3972 2HD2 LEU D 245      -3.618 -21.863 -38.312  1.00  0.00              
ATOM   3973 3HD2 LEU D 245      -4.439 -22.819 -39.569  1.00  0.00              
ATOM   3974  N   MET D 246      -0.188 -22.880 -42.790  1.00  0.00              
ATOM   3975  CA  MET D 246       0.003 -24.110 -43.556  1.00  0.00              
ATOM   3976  C   MET D 246       1.133 -24.861 -42.860  1.00  0.00              
ATOM   3977  O   MET D 246       2.253 -24.353 -42.751  1.00  0.00              
ATOM   3978  CB  MET D 246       0.381 -23.858 -45.028  1.00  0.00              
ATOM   3979  CG  MET D 246       0.506 -25.194 -45.783  1.00  0.00              
ATOM   3980  SD  MET D 246       0.890 -25.070 -47.537  1.00  0.00              
ATOM   3981  CE  MET D 246      -0.538 -24.315 -48.141  1.00  0.00              
ATOM   3982  H   MET D 246       0.590 -22.499 -42.269  1.00  0.00              
ATOM   3983  HA  MET D 246      -0.909 -24.707 -43.535  1.00  0.00              
ATOM   3984 1HB  MET D 246      -0.400 -23.230 -45.454  1.00  0.00              
ATOM   3985 2HB  MET D 246       1.326 -23.312 -45.025  1.00  0.00              
ATOM   3986 1HG  MET D 246       1.298 -25.777 -45.313  1.00  0.00              
ATOM   3987 2HG  MET D 246      -0.441 -25.724 -45.689  1.00  0.00              
ATOM   3988 1HE  MET D 246      -0.447 -24.171 -49.218  1.00  0.00              
ATOM   3989 2HE  MET D 246      -1.401 -24.947 -47.929  1.00  0.00              
ATOM   3990 3HE  MET D 246      -0.670 -23.347 -47.657  1.00  0.00              
ATOM   3991  N   PHE D 247       0.830 -26.067 -42.380  1.00  0.00              
ATOM   3992  CA  PHE D 247       1.819 -26.886 -41.681  1.00  0.00              
ATOM   3993  C   PHE D 247       3.133 -26.949 -42.417  1.00  0.00              
ATOM   3994  O   PHE D 247       3.169 -27.221 -43.611  1.00  0.00              
ATOM   3995  CB  PHE D 247       1.285 -28.303 -41.467  1.00  0.00              
ATOM   3996  CG  PHE D 247       2.243 -29.211 -40.749  1.00  0.00              
ATOM   3997  CD1 PHE D 247       2.383 -29.144 -39.371  1.00  0.00              
ATOM   3998  CD2 PHE D 247       3.006 -30.132 -41.450  1.00  0.00              
ATOM   3999  CE1 PHE D 247       3.264 -29.978 -38.709  1.00  0.00              
ATOM   4000  CE2 PHE D 247       3.887 -30.968 -40.791  1.00  0.00              
ATOM   4001  CZ  PHE D 247       4.016 -30.890 -39.418  1.00  0.00              
ATOM   4002  H   PHE D 247      -0.108 -26.423 -42.502  1.00  0.00              
ATOM   4003  HA  PHE D 247       2.042 -26.447 -40.707  1.00  0.00              
ATOM   4004 1HB  PHE D 247       0.375 -28.275 -40.870  1.00  0.00              
ATOM   4005 2HB  PHE D 247       1.073 -28.772 -42.428  1.00  0.00              
ATOM   4006  HD1 PHE D 247       1.787 -28.423 -38.810  1.00  0.00              
ATOM   4007  HD2 PHE D 247       2.904 -30.193 -42.534  1.00  0.00              
ATOM   4008  HE1 PHE D 247       3.364 -29.914 -37.626  1.00  0.00              
ATOM   4009  HE2 PHE D 247       4.480 -31.688 -41.353  1.00  0.00              
ATOM   4010  HZ  PHE D 247       4.711 -31.547 -38.898  1.00  0.00              
ATOM   4011  N   PRO D 248       4.246 -26.707 -41.706  1.00  0.00              
ATOM   4012  CA  PRO D 248       4.336 -26.445 -40.266  1.00  0.00              
ATOM   4013  C   PRO D 248       4.289 -24.958 -39.916  1.00  0.00              
ATOM   4014  O   PRO D 248       4.439 -24.584 -38.752  1.00  0.00              
ATOM   4015  CB  PRO D 248       5.685 -27.043 -39.915  1.00  0.00              
ATOM   4016  CG  PRO D 248       6.516 -26.596 -41.104  1.00  0.00              
ATOM   4017  CD  PRO D 248       5.574 -26.825 -42.291  1.00  0.00              
ATOM   4018  HA  PRO D 248       3.492 -26.870 -39.702  1.00  0.00              
ATOM   4019 1HB  PRO D 248       6.062 -26.654 -38.957  1.00  0.00              
ATOM   4020 2HB  PRO D 248       5.628 -28.137 -39.818  1.00  0.00              
ATOM   4021 1HG  PRO D 248       6.814 -25.541 -41.007  1.00  0.00              
ATOM   4022 2HG  PRO D 248       7.441 -27.185 -41.186  1.00  0.00              
ATOM   4023 1HD  PRO D 248       5.717 -26.079 -43.086  1.00  0.00              
ATOM   4024 2HD  PRO D 248       5.718 -27.815 -42.752  1.00  0.00              
ATOM   4025  N   GLU D 249       4.067 -24.113 -40.915  1.00  0.00              
ATOM   4026  CA  GLU D 249       4.153 -22.674 -40.706  1.00  0.00              
ATOM   4027  C   GLU D 249       2.911 -21.866 -40.364  1.00  0.00              
ATOM   4028  O   GLU D 249       1.785 -22.224 -40.677  1.00  0.00              
ATOM   4029  CB  GLU D 249       4.752 -22.010 -41.944  1.00  0.00              
ATOM   4030  CG  GLU D 249       6.147 -22.415 -42.287  1.00  0.00              
ATOM   4031  CD  GLU D 249       6.609 -21.718 -43.547  1.00  0.00              
ATOM   4032  OE1 GLU D 249       5.942 -21.888 -44.589  1.00  0.00              
ATOM   4033  OE2 GLU D 249       7.626 -20.991 -43.488  1.00  0.00              
ATOM   4034  H   GLU D 249       3.835 -24.462 -41.834  1.00  0.00              
ATOM   4035  HA  GLU D 249       4.776 -22.463 -39.836  1.00  0.00              
ATOM   4036 1HB  GLU D 249       4.100 -22.255 -42.782  1.00  0.00              
ATOM   4037 2HB  GLU D 249       4.732 -20.936 -41.770  1.00  0.00              
ATOM   4038 1HG  GLU D 249       6.861 -22.236 -41.483  1.00  0.00              
ATOM   4039 2HG  GLU D 249       6.066 -23.486 -42.467  1.00  0.00              
ATOM   4040  N   SER D 250       3.185 -20.720 -39.754  1.00  0.00              
ATOM   4041  CA  SER D 250       2.196 -19.751 -39.335  1.00  0.00              
ATOM   4042  C   SER D 250       2.959 -18.451 -39.624  1.00  0.00              
ATOM   4043  O   SER D 250       4.002 -18.209 -39.029  1.00  0.00              
ATOM   4044  CB  SER D 250       1.795 -19.904 -37.881  1.00  0.00              
ATOM   4045  OG  SER D 250       0.867 -18.933 -37.485  1.00  0.00              
ATOM   4046  H   SER D 250       4.163 -20.533 -39.581  1.00  0.00              
ATOM   4047  HA  SER D 250       1.226 -19.887 -39.814  1.00  0.00              
ATOM   4048 1HB  SER D 250       1.356 -20.892 -37.743  1.00  0.00              
ATOM   4049 2HB  SER D 250       2.687 -19.815 -37.261  1.00  0.00              
ATOM   4050  HG  SER D 250       0.640 -19.064 -36.562  1.00  0.00              
ATOM   4051  N   ARG D 251       2.469 -17.634 -40.554  1.00  0.00              
ATOM   4052  CA  ARG D 251       3.151 -16.385 -40.867  1.00  0.00              
ATOM   4053  C   ARG D 251       2.143 -15.268 -40.973  1.00  0.00              
ATOM   4054  O   ARG D 251       1.143 -15.394 -41.666  1.00  0.00              
ATOM   4055  CB  ARG D 251       3.912 -16.506 -42.199  1.00  0.00              
ATOM   4056  CG  ARG D 251       4.983 -17.599 -42.216  1.00  0.00              
ATOM   4057  CD  ARG D 251       5.497 -17.873 -43.631  1.00  0.00              
ATOM   4058  NE  ARG D 251       6.425 -16.843 -44.096  1.00  0.00              
ATOM   4059  CZ  ARG D 251       6.846 -16.729 -45.352  1.00  0.00              
ATOM   4060  NH1 ARG D 251       6.423 -17.581 -46.278  1.00  0.00              
ATOM   4061  NH2 ARG D 251       7.700 -15.772 -45.677  1.00  0.00              
ATOM   4062  H   ARG D 251       1.623 -17.870 -41.051  1.00  0.00              
ATOM   4063  HA  ARG D 251       3.843 -16.131 -40.063  1.00  0.00              
ATOM   4064 1HB  ARG D 251       3.172 -16.710 -42.972  1.00  0.00              
ATOM   4065 2HB  ARG D 251       4.377 -15.538 -42.387  1.00  0.00              
ATOM   4066 1HG  ARG D 251       5.816 -17.278 -41.589  1.00  0.00              
ATOM   4067 2HG  ARG D 251       4.552 -18.513 -41.808  1.00  0.00              
ATOM   4068 1HD  ARG D 251       6.014 -18.832 -43.640  1.00  0.00              
ATOM   4069 2HD  ARG D 251       4.651 -17.910 -44.315  1.00  0.00              
ATOM   4070  HE  ARG D 251       6.871 -16.097 -43.580  1.00  0.00              
ATOM   4071 1HH1 ARG D 251       5.778 -18.318 -46.027  1.00  0.00              
ATOM   4072 2HH1 ARG D 251       6.746 -17.488 -47.230  1.00  0.00              
ATOM   4073 1HH2 ARG D 251       8.030 -15.132 -44.967  1.00  0.00              
ATOM   4074 2HH2 ARG D 251       8.020 -15.687 -46.630  1.00  0.00              
ATOM   4075  N   ILE D 252       2.399 -14.180 -40.264  1.00  0.00              
ATOM   4076  CA  ILE D 252       1.502 -13.039 -40.279  1.00  0.00              
ATOM   4077  C   ILE D 252       2.077 -11.955 -41.190  1.00  0.00              
ATOM   4078  O   ILE D 252       3.263 -11.613 -41.092  1.00  0.00              
ATOM   4079  CB  ILE D 252       1.277 -12.466 -38.867  1.00  0.00              
ATOM   4080  CG1 ILE D 252       0.565 -13.494 -37.982  1.00  0.00              
ATOM   4081  CG2 ILE D 252       0.476 -11.175 -38.937  1.00  0.00              
ATOM   4082  CD1 ILE D 252       0.352 -13.031 -36.559  1.00  0.00              
ATOM   4083  H   ILE D 252       3.237 -14.140 -39.700  1.00  0.00              
ATOM   4084  HA  ILE D 252       0.541 -13.312 -40.713  1.00  0.00              
ATOM   4085  HB  ILE D 252       2.243 -12.271 -38.405  1.00  0.00              
ATOM   4086 1HG1 ILE D 252      -0.398 -13.707 -38.444  1.00  0.00              
ATOM   4087 2HG1 ILE D 252       1.174 -14.399 -37.982  1.00  0.00              
ATOM   4088 1HG2 ILE D 252       0.326 -10.785 -37.931  1.00  0.00              
ATOM   4089 2HG2 ILE D 252       1.020 -10.443 -39.533  1.00  0.00              
ATOM   4090 3HG2 ILE D 252      -0.491 -11.371 -39.399  1.00  0.00              
ATOM   4091 1HD1 ILE D 252      -0.156 -13.812 -35.994  1.00  0.00              
ATOM   4092 2HD1 ILE D 252       1.317 -12.819 -36.096  1.00  0.00              
ATOM   4093 3HD1 ILE D 252      -0.257 -12.128 -36.557  1.00  0.00              
ATOM   4094  N   PHE D 253       1.240 -11.445 -42.086  1.00  0.00              
ATOM   4095  CA  PHE D 253       1.653 -10.418 -43.039  1.00  0.00              
ATOM   4096  C   PHE D 253       0.830  -9.148 -42.872  1.00  0.00              
ATOM   4097  O   PHE D 253      -0.401  -9.185 -42.854  1.00  0.00              
ATOM   4098  CB  PHE D 253       1.494 -10.937 -44.478  1.00  0.00              
ATOM   4099  CG  PHE D 253       2.302 -12.167 -44.763  1.00  0.00              
ATOM   4100  CD1 PHE D 253       3.630 -12.065 -45.154  1.00  0.00              
ATOM   4101  CD2 PHE D 253       1.747 -13.436 -44.574  1.00  0.00              
ATOM   4102  CE1 PHE D 253       4.405 -13.215 -45.354  1.00  0.00              
ATOM   4103  CE2 PHE D 253       2.511 -14.587 -44.772  1.00  0.00              
ATOM   4104  CZ  PHE D 253       3.842 -14.474 -45.163  1.00  0.00              
ATOM   4105  H   PHE D 253       0.288 -11.780 -42.107  1.00  0.00              
ATOM   4106  HA  PHE D 253       2.693 -10.142 -42.858  1.00  0.00              
ATOM   4107 1HB  PHE D 253       0.453 -11.192 -44.672  1.00  0.00              
ATOM   4108 2HB  PHE D 253       1.818 -10.176 -45.187  1.00  0.00              
ATOM   4109  HD1 PHE D 253       4.066 -11.077 -45.304  1.00  0.00              
ATOM   4110  HD2 PHE D 253       0.704 -13.519 -44.269  1.00  0.00              
ATOM   4111  HE1 PHE D 253       5.446 -13.121 -45.661  1.00  0.00              
ATOM   4112  HE2 PHE D 253       2.069 -15.572 -44.623  1.00  0.00              
ATOM   4113  HZ  PHE D 253       4.444 -15.369 -45.319  1.00  0.00              
ATOM   4114  N   GLN D 254       1.525  -8.026 -42.750  1.00  0.00              
ATOM   4115  CA  GLN D 254       0.876  -6.727 -42.675  1.00  0.00              
ATOM   4116  C   GLN D 254       0.702  -6.154 -44.077  1.00  0.00              
ATOM   4117  O   GLN D 254       1.659  -6.077 -44.843  1.00  0.00              
ATOM   4118  CB  GLN D 254       1.721  -5.770 -41.841  1.00  0.00              
ATOM   4119  CG  GLN D 254       1.119  -4.389 -41.687  1.00  0.00              
ATOM   4120  CD  GLN D 254       1.927  -3.508 -40.756  1.00  0.00              
ATOM   4121  OE1 GLN D 254       3.109  -3.254 -40.988  1.00  0.00              
ATOM   4122  NE2 GLN D 254       1.294  -3.043 -39.690  1.00  0.00              
ATOM   4123  H   GLN D 254       2.533  -8.075 -42.708  1.00  0.00              
ATOM   4124  HA  GLN D 254      -0.118  -6.840 -42.244  1.00  0.00              
ATOM   4125 1HB  GLN D 254       1.844  -6.231 -40.861  1.00  0.00              
ATOM   4126 2HB  GLN D 254       2.691  -5.697 -42.332  1.00  0.00              
ATOM   4127 1HG  GLN D 254       0.809  -3.782 -42.539  1.00  0.00              
ATOM   4128 2HG  GLN D 254       0.236  -4.739 -41.152  1.00  0.00              
ATOM   4129 1HE2 GLN D 254       1.776  -2.457 -39.039  1.00  0.00              
ATOM   4130 2HE2 GLN D 254       0.334  -3.277 -39.535  1.00  0.00              
ATOM   4131  N   ALA D 255      -0.524  -5.766 -44.408  1.00  0.00              
ATOM   4132  CA  ALA D 255      -0.813  -5.178 -45.711  1.00  0.00              
ATOM   4133  C   ALA D 255      -0.543  -3.673 -45.609  1.00  0.00              
ATOM   4134  O   ALA D 255      -0.525  -3.116 -44.503  1.00  0.00              
ATOM   4135  CB  ALA D 255      -2.264  -5.443 -46.093  1.00  0.00              
ATOM   4136  H   ALA D 255      -1.275  -5.878 -43.742  1.00  0.00              
ATOM   4137  HA  ALA D 255      -0.143  -5.620 -46.450  1.00  0.00              
ATOM   4138 1HB  ALA D 255      -2.469  -5.001 -47.068  1.00  0.00              
ATOM   4139 2HB  ALA D 255      -2.438  -6.518 -46.138  1.00  0.00              
ATOM   4140 3HB  ALA D 255      -2.922  -4.998 -45.347  1.00  0.00              
ATOM   4141  N   GLU D 256      -0.331  -3.012 -46.744  1.00  0.00              
ATOM   4142  CA  GLU D 256      -0.080  -1.575 -46.727  1.00  0.00              
ATOM   4143  C   GLU D 256      -1.118  -0.789 -45.934  1.00  0.00              
ATOM   4144  O   GLU D 256      -0.773   0.084 -45.141  1.00  0.00              
ATOM   4145  CB  GLU D 256      -0.019  -1.040 -48.160  1.00  0.00              
ATOM   4146  CG  GLU D 256       0.269   0.451 -48.263  1.00  0.00              
ATOM   4147  CD  GLU D 256       0.379   0.888 -49.698  1.00  0.00              
ATOM   4148  OE1 GLU D 256       0.266   0.054 -50.563  1.00  0.00              
ATOM   4149  OE2 GLU D 256       0.462   2.070 -49.932  1.00  0.00              
ATOM   4150  H   GLU D 256      -0.343  -3.499 -47.629  1.00  0.00              
ATOM   4151  HA  GLU D 256       0.870  -1.372 -46.232  1.00  0.00              
ATOM   4152 1HB  GLU D 256       0.765  -1.597 -48.675  1.00  0.00              
ATOM   4153 2HB  GLU D 256      -0.982  -1.257 -48.623  1.00  0.00              
ATOM   4154 1HG  GLU D 256      -0.467   1.071 -47.751  1.00  0.00              
ATOM   4155 2HG  GLU D 256       1.236   0.560 -47.775  1.00  0.00              
ATOM   4156  N   ASN D 257      -2.388  -1.099 -46.143  1.00  0.00              
ATOM   4157  CA  ASN D 257      -3.458  -0.461 -45.384  1.00  0.00              
ATOM   4158  C   ASN D 257      -4.673  -1.368 -45.346  1.00  0.00              
ATOM   4159  O   ASN D 257      -4.637  -2.472 -45.877  1.00  0.00              
ATOM   4160  CB  ASN D 257      -3.825   0.884 -46.017  1.00  0.00              
ATOM   4161  CG  ASN D 257      -4.287   0.740 -47.449  1.00  0.00              
ATOM   4162  OD1 ASN D 257      -5.217  -0.027 -47.743  1.00  0.00              
ATOM   4163  ND2 ASN D 257      -3.648   1.477 -48.355  1.00  0.00              
ATOM   4164  H   ASN D 257      -2.626  -1.791 -46.840  1.00  0.00              
ATOM   4165  HA  ASN D 257      -3.136  -0.303 -44.353  1.00  0.00              
ATOM   4166 1HB  ASN D 257      -4.459   1.597 -45.488  1.00  0.00              
ATOM   4167 2HB  ASN D 257      -2.795   1.240 -46.011  1.00  0.00              
ATOM   4168 1HD2 ASN D 257      -3.912   1.422 -49.319  1.00  0.00              
ATOM   4169 2HD2 ASN D 257      -2.906   2.083 -48.073  1.00  0.00              
ATOM   4170  N   ALA D 258      -5.751  -0.898 -44.728  1.00  0.00              
ATOM   4171  CA  ALA D 258      -6.959  -1.702 -44.569  1.00  0.00              
ATOM   4172  C   ALA D 258      -7.595  -2.119 -45.892  1.00  0.00              
ATOM   4173  O   ALA D 258      -8.101  -3.240 -46.024  1.00  0.00              
ATOM   4174  CB  ALA D 258      -7.979  -0.945 -43.723  1.00  0.00              
ATOM   4175  H   ALA D 258      -5.732   0.042 -44.358  1.00  0.00              
ATOM   4176  HA  ALA D 258      -6.697  -2.629 -44.059  1.00  0.00              
ATOM   4177 1HB  ALA D 258      -8.877  -1.553 -43.609  1.00  0.00              
ATOM   4178 2HB  ALA D 258      -7.555  -0.738 -42.739  1.00  0.00              
ATOM   4179 3HB  ALA D 258      -8.236  -0.007 -44.213  1.00  0.00              
ATOM   4180  N   LYS D 259      -7.584  -1.219 -46.869  1.00  0.00              
ATOM   4181  CA  LYS D 259      -8.158  -1.537 -48.166  1.00  0.00              
ATOM   4182  C   LYS D 259      -7.374  -2.652 -48.846  1.00  0.00              
ATOM   4183  O   LYS D 259      -7.956  -3.562 -49.433  1.00  0.00              
ATOM   4184  CB  LYS D 259      -8.192  -0.294 -49.057  1.00  0.00              
ATOM   4185  CG  LYS D 259      -8.832  -0.515 -50.421  1.00  0.00              
ATOM   4186  CD  LYS D 259      -8.920   0.784 -51.208  1.00  0.00              
ATOM   4187  CE  LYS D 259      -9.540   0.560 -52.580  1.00  0.00              
ATOM   4188  NZ  LYS D 259      -9.615   1.820 -53.369  1.00  0.00              
ATOM   4189  H   LYS D 259      -7.178  -0.306 -46.721  1.00  0.00              
ATOM   4190  HA  LYS D 259      -9.178  -1.903 -48.038  1.00  0.00              
ATOM   4191 1HB  LYS D 259      -8.747   0.472 -48.515  1.00  0.00              
ATOM   4192 2HB  LYS D 259      -7.161   0.033 -49.189  1.00  0.00              
ATOM   4193 1HG  LYS D 259      -8.228  -1.235 -50.974  1.00  0.00              
ATOM   4194 2HG  LYS D 259      -9.833  -0.918 -50.273  1.00  0.00              
ATOM   4195 1HD  LYS D 259      -9.528   1.492 -50.644  1.00  0.00              
ATOM   4196 2HD  LYS D 259      -7.913   1.187 -51.328  1.00  0.00              
ATOM   4197 1HE  LYS D 259      -8.933  -0.168 -53.115  1.00  0.00              
ATOM   4198 2HE  LYS D 259     -10.544   0.161 -52.438  1.00  0.00              
ATOM   4199 1HZ  LYS D 259     -10.032   1.629 -54.268  1.00  0.00              
ATOM   4200 2HZ  LYS D 259     -10.179   2.496 -52.872  1.00  0.00              
ATOM   4201 3HZ  LYS D 259      -8.685   2.189 -53.501  1.00  0.00              
ATOM   4202  N   ILE D 260      -6.054  -2.577 -48.773  1.00  0.00              
ATOM   4203  CA  ILE D 260      -5.210  -3.604 -49.372  1.00  0.00              
ATOM   4204  C   ILE D 260      -5.408  -4.959 -48.675  1.00  0.00              
ATOM   4205  O   ILE D 260      -5.457  -6.000 -49.332  1.00  0.00              
ATOM   4206  CB  ILE D 260      -3.725  -3.215 -49.296  1.00  0.00              
ATOM   4207  CG1 ILE D 260      -3.478  -1.948 -50.122  1.00  0.00              
ATOM   4208  CG2 ILE D 260      -2.852  -4.362 -49.809  1.00  0.00              
ATOM   4209  CD1 ILE D 260      -3.832  -2.082 -51.584  1.00  0.00              
ATOM   4210  H   ILE D 260      -5.620  -1.799 -48.297  1.00  0.00              
ATOM   4211  HA  ILE D 260      -5.498  -3.782 -50.408  1.00  0.00              
ATOM   4212  HB  ILE D 260      -3.468  -2.993 -48.260  1.00  0.00              
ATOM   4213 1HG1 ILE D 260      -4.074  -1.150 -49.679  1.00  0.00              
ATOM   4214 2HG1 ILE D 260      -2.421  -1.701 -50.029  1.00  0.00              
ATOM   4215 1HG2 ILE D 260      -1.803  -4.075 -49.751  1.00  0.00              
ATOM   4216 2HG2 ILE D 260      -3.020  -5.247 -49.198  1.00  0.00              
ATOM   4217 3HG2 ILE D 260      -3.111  -4.581 -50.845  1.00  0.00              
ATOM   4218 1HD1 ILE D 260      -3.627  -1.142 -52.097  1.00  0.00              
ATOM   4219 2HD1 ILE D 260      -3.234  -2.877 -52.033  1.00  0.00              
ATOM   4220 3HD1 ILE D 260      -4.889  -2.325 -51.682  1.00  0.00              
ATOM   4221  N   LYS D 261      -5.531  -4.943 -47.348  1.00  0.00              
ATOM   4222  CA  LYS D 261      -5.806  -6.171 -46.617  1.00  0.00              
ATOM   4223  C   LYS D 261      -7.111  -6.763 -47.097  1.00  0.00              
ATOM   4224  O   LYS D 261      -7.197  -7.970 -47.358  1.00  0.00              
ATOM   4225  CB  LYS D 261      -5.903  -5.927 -45.102  1.00  0.00              
ATOM   4226  CG  LYS D 261      -6.354  -7.180 -44.350  1.00  0.00              
ATOM   4227  CD  LYS D 261      -6.432  -6.967 -42.834  1.00  0.00              
ATOM   4228  CE  LYS D 261      -7.240  -8.079 -42.182  1.00  0.00              
ATOM   4229  NZ  LYS D 261      -7.241  -7.990 -40.684  1.00  0.00              
ATOM   4230  H   LYS D 261      -5.433  -4.076 -46.837  1.00  0.00              
ATOM   4231  HA  LYS D 261      -5.020  -6.901 -46.812  1.00  0.00              
ATOM   4232 1HB  LYS D 261      -4.914  -5.610 -44.766  1.00  0.00              
ATOM   4233 2HB  LYS D 261      -6.613  -5.113 -44.953  1.00  0.00              
ATOM   4234 1HG  LYS D 261      -7.341  -7.465 -44.715  1.00  0.00              
ATOM   4235 2HG  LYS D 261      -5.647  -7.982 -44.556  1.00  0.00              
ATOM   4236 1HD  LYS D 261      -5.418  -6.958 -42.432  1.00  0.00              
ATOM   4237 2HD  LYS D 261      -6.904  -6.004 -42.642  1.00  0.00              
ATOM   4238 1HE  LYS D 261      -8.266  -8.013 -42.543  1.00  0.00              
ATOM   4239 2HE  LYS D 261      -6.811  -9.034 -42.482  1.00  0.00              
ATOM   4240 1HZ  LYS D 261      -7.789  -8.749 -40.303  1.00  0.00              
ATOM   4241 2HZ  LYS D 261      -6.292  -8.055 -40.341  1.00  0.00              
ATOM   4242 3HZ  LYS D 261      -7.643  -7.108 -40.400  1.00  0.00              
ATOM   4243  N   ARG D 262      -8.126  -5.909 -47.228  1.00  0.00              
ATOM   4244  CA  ARG D 262      -9.446  -6.359 -47.647  1.00  0.00              
ATOM   4245  C   ARG D 262      -9.396  -6.952 -49.054  1.00  0.00              
ATOM   4246  O   ARG D 262     -10.035  -7.966 -49.331  1.00  0.00              
ATOM   4247  CB  ARG D 262     -10.489  -5.258 -47.538  1.00  0.00              
ATOM   4248  CG  ARG D 262     -10.904  -4.908 -46.117  1.00  0.00              
ATOM   4249  CD  ARG D 262     -11.817  -3.741 -46.016  1.00  0.00              
ATOM   4250  NE  ARG D 262     -12.197  -3.389 -44.657  1.00  0.00              
ATOM   4251  CZ  ARG D 262     -12.955  -2.326 -44.326  1.00  0.00              
ATOM   4252  NH1 ARG D 262     -13.385  -1.489 -45.243  1.00  0.00              
ATOM   4253  NH2 ARG D 262     -13.235  -2.133 -43.049  1.00  0.00              
ATOM   4254  H   ARG D 262      -7.980  -4.930 -47.034  1.00  0.00              
ATOM   4255  HA  ARG D 262      -9.793  -7.152 -46.984  1.00  0.00              
ATOM   4256 1HB  ARG D 262     -10.071  -4.375 -48.018  1.00  0.00              
ATOM   4257 2HB  ARG D 262     -11.364  -5.593 -48.094  1.00  0.00              
ATOM   4258 1HG  ARG D 262     -11.410  -5.770 -45.682  1.00  0.00              
ATOM   4259 2HG  ARG D 262     -10.006  -4.684 -45.540  1.00  0.00              
ATOM   4260 1HD  ARG D 262     -11.330  -2.871 -46.455  1.00  0.00              
ATOM   4261 2HD  ARG D 262     -12.733  -3.960 -46.565  1.00  0.00              
ATOM   4262  HE  ARG D 262     -11.972  -3.850 -43.786  1.00  0.00              
ATOM   4263 1HH1 ARG D 262     -13.148  -1.641 -46.213  1.00  0.00              
ATOM   4264 2HH1 ARG D 262     -13.953  -0.699 -44.974  1.00  0.00              
ATOM   4265 1HH2 ARG D 262     -12.882  -2.777 -42.354  1.00  0.00              
ATOM   4266 2HH2 ARG D 262     -13.801  -1.345 -42.772  1.00  0.00              
ATOM   4267  N   GLU D 263      -8.630  -6.321 -49.934  1.00  0.00              
ATOM   4268  CA  GLU D 263      -8.465  -6.821 -51.296  1.00  0.00              
ATOM   4269  C   GLU D 263      -7.743  -8.167 -51.330  1.00  0.00              
ATOM   4270  O   GLU D 263      -8.073  -9.031 -52.149  1.00  0.00              
ATOM   4271  CB  GLU D 263      -7.682  -5.817 -52.142  1.00  0.00              
ATOM   4272  CG  GLU D 263      -8.461  -4.579 -52.528  1.00  0.00              
ATOM   4273  CD  GLU D 263      -7.598  -3.563 -53.257  1.00  0.00              
ATOM   4274  OE1 GLU D 263      -6.370  -3.784 -53.364  1.00  0.00              
ATOM   4275  OE2 GLU D 263      -8.153  -2.538 -53.712  1.00  0.00              
ATOM   4276  H   GLU D 263      -8.149  -5.476 -49.658  1.00  0.00              
ATOM   4277  HA  GLU D 263      -9.442  -6.993 -51.748  1.00  0.00              
ATOM   4278 1HB  GLU D 263      -6.806  -5.526 -51.561  1.00  0.00              
ATOM   4279 2HB  GLU D 263      -7.363  -6.340 -53.044  1.00  0.00              
ATOM   4280 1HG  GLU D 263      -9.342  -4.792 -53.133  1.00  0.00              
ATOM   4281 2HG  GLU D 263      -8.771  -4.162 -51.572  1.00  0.00              
ATOM   4282  N   TRP D 264      -6.762  -8.344 -50.448  1.00  0.00              
ATOM   4283  CA  TRP D 264      -6.068  -9.627 -50.351  1.00  0.00              
ATOM   4284  C   TRP D 264      -7.060 -10.695 -49.950  1.00  0.00              
ATOM   4285  O   TRP D 264      -7.092 -11.763 -50.548  1.00  0.00              
ATOM   4286  CB  TRP D 264      -4.922  -9.578 -49.319  1.00  0.00              
ATOM   4287  CG  TRP D 264      -3.576  -9.205 -49.889  1.00  0.00              
ATOM   4288  CD1 TRP D 264      -2.877  -8.058 -49.656  1.00  0.00              
ATOM   4289  CD2 TRP D 264      -2.752 -10.007 -50.754  1.00  0.00              
ATOM   4290  NE1 TRP D 264      -1.670  -8.097 -50.317  1.00  0.00              
ATOM   4291  CE2 TRP D 264      -1.570  -9.280 -50.998  1.00  0.00              
ATOM   4292  CE3 TRP D 264      -2.904 -11.270 -51.346  1.00  0.00              
ATOM   4293  CZ2 TRP D 264      -0.540  -9.774 -51.801  1.00  0.00              
ATOM   4294  CZ3 TRP D 264      -1.876 -11.764 -52.148  1.00  0.00              
ATOM   4295  CH2 TRP D 264      -0.713 -11.018 -52.368  1.00  0.00              
ATOM   4296  H   TRP D 264      -6.487  -7.589 -49.836  1.00  0.00              
ATOM   4297  HA  TRP D 264      -5.653  -9.898 -51.322  1.00  0.00              
ATOM   4298 1HB  TRP D 264      -5.137  -8.835 -48.551  1.00  0.00              
ATOM   4299 2HB  TRP D 264      -4.793 -10.554 -48.855  1.00  0.00              
ATOM   4300  HD1 TRP D 264      -3.349  -7.316 -49.017  1.00  0.00              
ATOM   4301  HE1 TRP D 264      -0.968  -7.369 -50.302  1.00  0.00              
ATOM   4302  HE3 TRP D 264      -3.791 -11.888 -51.208  1.00  0.00              
ATOM   4303  HZ2 TRP D 264       0.352  -9.164 -51.946  1.00  0.00              
ATOM   4304  HZ3 TRP D 264      -2.001 -12.747 -52.602  1.00  0.00              
ATOM   4305  HH2 TRP D 264       0.072 -11.431 -53.002  1.00  0.00              
ATOM   4306  N   LEU D 265      -7.889 -10.402 -48.947  1.00  0.00              
ATOM   4307  CA  LEU D 265      -8.856 -11.381 -48.478  1.00  0.00              
ATOM   4308  C   LEU D 265      -9.908 -11.722 -49.531  1.00  0.00              
ATOM   4309  O   LEU D 265     -10.319 -12.881 -49.652  1.00  0.00              
ATOM   4310  CB  LEU D 265      -9.535 -10.865 -47.202  1.00  0.00              
ATOM   4311  CG  LEU D 265      -8.616 -10.736 -45.981  1.00  0.00              
ATOM   4312  CD1 LEU D 265      -9.353 -10.039 -44.845  1.00  0.00              
ATOM   4313  CD2 LEU D 265      -8.145 -12.117 -45.550  1.00  0.00              
ATOM   4314  H   LEU D 265      -7.851  -9.495 -48.505  1.00  0.00              
ATOM   4315  HA  LEU D 265      -8.348 -12.320 -48.259  1.00  0.00              
ATOM   4316 1HB  LEU D 265      -9.836  -9.878 -47.549  1.00  0.00              
ATOM   4317 2HB  LEU D 265     -10.421 -11.449 -46.953  1.00  0.00              
ATOM   4318  HG  LEU D 265      -7.740 -10.168 -46.292  1.00  0.00              
ATOM   4319 1HD1 LEU D 265      -8.694  -9.951 -43.982  1.00  0.00              
ATOM   4320 2HD1 LEU D 265      -9.660  -9.044 -45.167  1.00  0.00              
ATOM   4321 3HD1 LEU D 265     -10.232 -10.620 -44.571  1.00  0.00              
ATOM   4322 1HD2 LEU D 265      -7.492 -12.023 -44.682  1.00  0.00              
ATOM   4323 2HD2 LEU D 265      -9.008 -12.732 -45.291  1.00  0.00              
ATOM   4324 3HD2 LEU D 265      -7.598 -12.587 -46.367  1.00  0.00              
ATOM   4325  N   GLU D 266     -10.335 -10.720 -50.294  1.00  0.00              
ATOM   4326  CA  GLU D 266     -11.324 -10.921 -51.355  1.00  0.00              
ATOM   4327  C   GLU D 266     -10.764 -11.781 -52.498  1.00  0.00              
ATOM   4328  O   GLU D 266     -11.456 -12.662 -53.020  1.00  0.00              
ATOM   4329  CB  GLU D 266     -11.801  -9.573 -51.897  1.00  0.00              
ATOM   4330  CG  GLU D 266     -12.713  -8.803 -50.953  1.00  0.00              
ATOM   4331  CD  GLU D 266     -12.969  -7.409 -51.456  1.00  0.00              
ATOM   4332  OE1 GLU D 266     -12.396  -7.044 -52.454  1.00  0.00              
ATOM   4333  OE2 GLU D 266     -13.821  -6.749 -50.910  1.00  0.00              
ATOM   4334  H   GLU D 266      -9.966  -9.794 -50.135  1.00  0.00              
ATOM   4335  HA  GLU D 266     -12.183 -11.464 -50.961  1.00  0.00              
ATOM   4336 1HB  GLU D 266     -10.911  -8.980 -52.104  1.00  0.00              
ATOM   4337 2HB  GLU D 266     -12.330  -9.773 -52.829  1.00  0.00              
ATOM   4338 1HG  GLU D 266     -13.664  -9.300 -50.766  1.00  0.00              
ATOM   4339 2HG  GLU D 266     -12.141  -8.754 -50.027  1.00  0.00              
ATOM   4340  N   VAL D 267      -9.519 -11.534 -52.898  1.00  0.00              
ATOM   4341  CA  VAL D 267      -8.961 -12.304 -54.001  1.00  0.00              
ATOM   4342  C   VAL D 267      -8.560 -13.703 -53.559  1.00  0.00              
ATOM   4343  O   VAL D 267      -8.580 -14.630 -54.355  1.00  0.00              
ATOM   4344  CB  VAL D 267      -7.747 -11.603 -54.675  1.00  0.00              
ATOM   4345  CG1 VAL D 267      -8.182 -10.257 -55.215  1.00  0.00              
ATOM   4346  CG2 VAL D 267      -6.586 -11.443 -53.692  1.00  0.00              
ATOM   4347  H   VAL D 267      -8.951 -10.826 -52.456  1.00  0.00              
ATOM   4348  HA  VAL D 267      -9.700 -12.465 -54.787  1.00  0.00              
ATOM   4349  HB  VAL D 267      -7.382 -12.231 -55.488  1.00  0.00              
ATOM   4350 1HG1 VAL D 267      -7.332  -9.762 -55.689  1.00  0.00              
ATOM   4351 2HG1 VAL D 267      -8.975 -10.397 -55.949  1.00  0.00              
ATOM   4352 3HG1 VAL D 267      -8.549  -9.638 -54.396  1.00  0.00              
ATOM   4353 1HG2 VAL D 267      -5.751 -10.950 -54.191  1.00  0.00              
ATOM   4354 2HG2 VAL D 267      -6.910 -10.840 -52.843  1.00  0.00              
ATOM   4355 3HG2 VAL D 267      -6.270 -12.425 -53.340  1.00  0.00              
ATOM   4356  N   LEU D 268      -8.211 -13.872 -52.287  1.00  0.00              
ATOM   4357  CA  LEU D 268      -7.868 -15.209 -51.816  1.00  0.00              
ATOM   4358  C   LEU D 268      -9.127 -16.056 -51.804  1.00  0.00              
ATOM   4359  O   LEU D 268      -9.115 -17.216 -52.222  1.00  0.00              
ATOM   4360  CB  LEU D 268      -7.251 -15.145 -50.412  1.00  0.00              
ATOM   4361  CG  LEU D 268      -5.826 -14.587 -50.374  1.00  0.00              
ATOM   4362  CD1 LEU D 268      -5.404 -14.287 -48.931  1.00  0.00              
ATOM   4363  CD2 LEU D 268      -4.876 -15.602 -51.040  1.00  0.00              
ATOM   4364  H   LEU D 268      -8.177 -13.098 -51.639  1.00  0.00              
ATOM   4365  HA  LEU D 268      -7.157 -15.667 -52.502  1.00  0.00              
ATOM   4366 1HB  LEU D 268      -7.945 -14.447 -49.944  1.00  0.00              
ATOM   4367 2HB  LEU D 268      -7.306 -16.108 -49.903  1.00  0.00              
ATOM   4368  HG  LEU D 268      -5.820 -13.674 -50.971  1.00  0.00              
ATOM   4369 1HD1 LEU D 268      -4.388 -13.890 -48.925  1.00  0.00              
ATOM   4370 2HD1 LEU D 268      -6.083 -13.552 -48.500  1.00  0.00              
ATOM   4371 3HD1 LEU D 268      -5.440 -15.203 -48.345  1.00  0.00              
ATOM   4372 1HD2 LEU D 268      -3.857 -15.213 -51.020  1.00  0.00              
ATOM   4373 2HD2 LEU D 268      -4.915 -16.547 -50.500  1.00  0.00              
ATOM   4374 3HD2 LEU D 268      -5.181 -15.762 -52.074  1.00  0.00              
ATOM   4375  N   GLU D 269     -10.227 -15.473 -51.336  1.00  0.00              
ATOM   4376  CA  GLU D 269     -11.510 -16.168 -51.346  1.00  0.00              
ATOM   4377  C   GLU D 269     -11.997 -16.441 -52.776  1.00  0.00              
ATOM   4378  O   GLU D 269     -12.488 -17.532 -53.074  1.00  0.00              
ATOM   4379  CB  GLU D 269     -12.556 -15.349 -50.580  1.00  0.00              
ATOM   4380  CG  GLU D 269     -13.952 -15.968 -50.511  1.00  0.00              
ATOM   4381  CD  GLU D 269     -14.021 -17.265 -49.705  1.00  0.00              
ATOM   4382  OE1 GLU D 269     -13.024 -17.630 -49.034  1.00  0.00              
ATOM   4383  OE2 GLU D 269     -15.089 -17.925 -49.750  1.00  0.00              
ATOM   4384  H   GLU D 269     -10.180 -14.533 -50.967  1.00  0.00              
ATOM   4385  HA  GLU D 269     -11.405 -17.144 -50.871  1.00  0.00              
ATOM   4386 1HB  GLU D 269     -12.176 -15.216 -49.566  1.00  0.00              
ATOM   4387 2HB  GLU D 269     -12.623 -14.378 -51.072  1.00  0.00              
ATOM   4388 1HG  GLU D 269     -14.707 -15.290 -50.115  1.00  0.00              
ATOM   4389 2HG  GLU D 269     -14.182 -16.198 -51.551  1.00  0.00              
ATOM   4390  N   GLU D 270     -11.857 -15.457 -53.657  1.00  0.00              
ATOM   4391  CA  GLU D 270     -12.283 -15.648 -55.041  1.00  0.00              
ATOM   4392  C   GLU D 270     -11.497 -16.742 -55.770  1.00  0.00              
ATOM   4393  O   GLU D 270     -12.088 -17.541 -56.504  1.00  0.00              
ATOM   4394  CB  GLU D 270     -12.162 -14.329 -55.808  1.00  0.00              
ATOM   4395  CG  GLU D 270     -12.618 -14.402 -57.259  1.00  0.00              
ATOM   4396  CD  GLU D 270     -12.545 -13.055 -57.922  1.00  0.00              
ATOM   4397  OE1 GLU D 270     -12.176 -12.110 -57.266  1.00  0.00              
ATOM   4398  OE2 GLU D 270     -12.746 -12.988 -59.111  1.00  0.00              
ATOM   4399  H   GLU D 270     -11.456 -14.572 -53.383  1.00  0.00              
ATOM   4400  HA  GLU D 270     -13.322 -15.978 -55.067  1.00  0.00              
ATOM   4401 1HB  GLU D 270     -12.765 -13.594 -55.275  1.00  0.00              
ATOM   4402 2HB  GLU D 270     -11.114 -14.034 -55.772  1.00  0.00              
ATOM   4403 1HG  GLU D 270     -12.064 -15.128 -57.852  1.00  0.00              
ATOM   4404 2HG  GLU D 270     -13.660 -14.712 -57.184  1.00  0.00              
ATOM   4405  N   THR D 271     -10.180 -16.806 -55.564  1.00  0.00              
ATOM   4406  CA  THR D 271      -9.401 -17.806 -56.289  1.00  0.00              
ATOM   4407  C   THR D 271      -9.579 -19.174 -55.618  1.00  0.00              
ATOM   4408  O   THR D 271      -9.449 -20.214 -56.278  1.00  0.00              
ATOM   4409  CB  THR D 271      -7.893 -17.417 -56.388  1.00  0.00              
ATOM   4410  OG1 THR D 271      -7.366 -17.169 -55.083  1.00  0.00              
ATOM   4411  CG2 THR D 271      -7.732 -16.156 -57.216  1.00  0.00              
ATOM   4412  H   THR D 271      -9.708 -16.183 -54.924  1.00  0.00              
ATOM   4413  HA  THR D 271      -9.770 -17.891 -57.311  1.00  0.00              
ATOM   4414  HB  THR D 271      -7.347 -18.234 -56.857  1.00  0.00              
ATOM   4415  HG1 THR D 271      -7.854 -16.448 -54.674  1.00  0.00              
ATOM   4416 1HG2 THR D 271      -6.675 -15.895 -57.278  1.00  0.00              
ATOM   4417 2HG2 THR D 271      -8.125 -16.326 -58.218  1.00  0.00              
ATOM   4418 3HG2 THR D 271      -8.279 -15.341 -56.745  1.00  0.00              
ATOM   4419  N   LYS D 272      -9.915 -19.186 -54.325  1.00  0.00              
ATOM   4420  CA  LYS D 272     -10.248 -20.447 -53.674  1.00  0.00              
ATOM   4421  C   LYS D 272     -11.521 -20.991 -54.313  1.00  0.00              
ATOM   4422  O   LYS D 272     -11.633 -22.180 -54.591  1.00  0.00              
ATOM   4423  CB  LYS D 272     -10.430 -20.264 -52.166  1.00  0.00              
ATOM   4424  CG  LYS D 272     -10.730 -21.550 -51.408  1.00  0.00              
ATOM   4425  CD  LYS D 272     -10.815 -21.302 -49.910  1.00  0.00              
ATOM   4426  CE  LYS D 272     -11.146 -22.581 -49.154  1.00  0.00              
ATOM   4427  NZ  LYS D 272     -11.257 -22.348 -47.688  1.00  0.00              
ATOM   4428  H   LYS D 272      -9.945 -18.332 -53.788  1.00  0.00              
ATOM   4429  HA  LYS D 272      -9.446 -21.169 -53.835  1.00  0.00              
ATOM   4430 1HB  LYS D 272      -9.508 -19.825 -51.785  1.00  0.00              
ATOM   4431 2HB  LYS D 272     -11.251 -19.561 -52.026  1.00  0.00              
ATOM   4432 1HG  LYS D 272     -11.680 -21.949 -51.766  1.00  0.00              
ATOM   4433 2HG  LYS D 272      -9.936 -22.267 -51.614  1.00  0.00              
ATOM   4434 1HD  LYS D 272      -9.854 -20.915 -49.567  1.00  0.00              
ATOM   4435 2HD  LYS D 272     -11.591 -20.560 -49.724  1.00  0.00              
ATOM   4436 1HE  LYS D 272     -12.092 -22.966 -49.532  1.00  0.00              
ATOM   4437 2HE  LYS D 272     -10.356 -23.306 -49.347  1.00  0.00              
ATOM   4438 1HZ  LYS D 272     -11.476 -23.219 -47.225  1.00  0.00              
ATOM   4439 2HZ  LYS D 272     -10.379 -21.991 -47.336  1.00  0.00              
ATOM   4440 3HZ  LYS D 272     -11.989 -21.677 -47.509  1.00  0.00              
ATOM   4441  N   ARG D 273     -12.483 -20.108 -54.535  1.00  0.00              
ATOM   4442  CA  ARG D 273     -13.756 -20.503 -55.126  1.00  0.00              
ATOM   4443  C   ARG D 273     -13.540 -20.949 -56.575  1.00  0.00              
ATOM   4444  O   ARG D 273     -14.187 -21.885 -57.040  1.00  0.00              
ATOM   4445  CB  ARG D 273     -14.810 -19.411 -55.017  1.00  0.00              
ATOM   4446  CG  ARG D 273     -15.304 -19.136 -53.605  1.00  0.00              
ATOM   4447  CD  ARG D 273     -16.268 -18.011 -53.502  1.00  0.00              
ATOM   4448  NE  ARG D 273     -16.588 -17.616 -52.141  1.00  0.00              
ATOM   4449  CZ  ARG D 273     -17.456 -16.638 -51.811  1.00  0.00              
ATOM   4450  NH1 ARG D 273     -18.062 -15.930 -52.738  1.00  0.00              
ATOM   4451  NH2 ARG D 273     -17.665 -16.394 -50.529  1.00  0.00              
ATOM   4452  H   ARG D 273     -12.333 -19.139 -54.291  1.00  0.00              
ATOM   4453  HA  ARG D 273     -14.167 -21.353 -54.581  1.00  0.00              
ATOM   4454 1HB  ARG D 273     -14.370 -18.503 -55.428  1.00  0.00              
ATOM   4455 2HB  ARG D 273     -15.651 -19.719 -55.637  1.00  0.00              
ATOM   4456 1HG  ARG D 273     -15.794 -20.033 -53.229  1.00  0.00              
ATOM   4457 2HG  ARG D 273     -14.443 -18.901 -52.978  1.00  0.00              
ATOM   4458 1HD  ARG D 273     -15.849 -17.139 -54.005  1.00  0.00              
ATOM   4459 2HD  ARG D 273     -17.200 -18.297 -53.987  1.00  0.00              
ATOM   4460  HE  ARG D 273     -16.240 -17.981 -51.264  1.00  0.00              
ATOM   4461 1HH1 ARG D 273     -17.879 -16.118 -53.714  1.00  0.00              
ATOM   4462 2HH1 ARG D 273     -18.709 -15.202 -52.471  1.00  0.00              
ATOM   4463 1HH2 ARG D 273     -17.177 -16.936 -49.829  1.00  0.00              
ATOM   4464 2HH2 ARG D 273     -18.309 -15.668 -50.256  1.00  0.00              
ATOM   4465  N   ALA D 274     -12.624 -20.275 -57.270  1.00  0.00              
ATOM   4466  CA  ALA D 274     -12.267 -20.623 -58.647  1.00  0.00              
ATOM   4467  C   ALA D 274     -11.667 -22.019 -58.721  1.00  0.00              
ATOM   4468  O   ALA D 274     -11.964 -22.787 -59.633  1.00  0.00              
ATOM   4469  CB  ALA D 274     -11.280 -19.609 -59.196  1.00  0.00              
ATOM   4470  H   ALA D 274     -12.164 -19.495 -56.826  1.00  0.00              
ATOM   4471  HA  ALA D 274     -13.172 -20.624 -59.254  1.00  0.00              
ATOM   4472 1HB  ALA D 274     -11.020 -19.875 -60.221  1.00  0.00              
ATOM   4473 2HB  ALA D 274     -11.733 -18.617 -59.183  1.00  0.00              
ATOM   4474 3HB  ALA D 274     -10.381 -19.608 -58.583  1.00  0.00              
ATOM   4475  N   LEU D 275     -10.811 -22.341 -57.760  1.00  0.00              
ATOM   4476  CA  LEU D 275     -10.201 -23.660 -57.690  1.00  0.00              
ATOM   4477  C   LEU D 275     -11.305 -24.682 -57.449  1.00  0.00              
ATOM   4478  O   LEU D 275     -11.358 -25.729 -58.097  1.00  0.00              
ATOM   4479  CB  LEU D 275      -9.142 -23.718 -56.582  1.00  0.00              
ATOM   4480  CG  LEU D 275      -8.438 -25.071 -56.421  1.00  0.00              
ATOM   4481  CD1 LEU D 275      -7.756 -25.463 -57.725  1.00  0.00              
ATOM   4482  CD2 LEU D 275      -7.428 -24.988 -55.287  1.00  0.00              
ATOM   4483  H   LEU D 275     -10.576 -21.653 -57.059  1.00  0.00              
ATOM   4484  HA  LEU D 275      -9.721 -23.892 -58.640  1.00  0.00              
ATOM   4485 1HB  LEU D 275      -8.442 -22.977 -56.966  1.00  0.00              
ATOM   4486 2HB  LEU D 275      -9.540 -23.379 -55.625  1.00  0.00              
ATOM   4487  HG  LEU D 275      -9.198 -25.800 -56.138  1.00  0.00              
ATOM   4488 1HD1 LEU D 275      -7.259 -26.425 -57.601  1.00  0.00              
ATOM   4489 2HD1 LEU D 275      -8.501 -25.539 -58.517  1.00  0.00              
ATOM   4490 3HD1 LEU D 275      -7.018 -24.706 -57.991  1.00  0.00              
ATOM   4491 1HD2 LEU D 275      -6.929 -25.951 -55.173  1.00  0.00              
ATOM   4492 2HD2 LEU D 275      -6.688 -24.220 -55.513  1.00  0.00              
ATOM   4493 3HD2 LEU D 275      -7.941 -24.735 -54.360  1.00  0.00              
ATOM   4494  N   SER D 276     -12.193 -24.350 -56.519  1.00  0.00              
ATOM   4495  CA  SER D 276     -13.346 -25.182 -56.201  1.00  0.00              
ATOM   4496  C   SER D 276     -14.276 -25.373 -57.398  1.00  0.00              
ATOM   4497  O   SER D 276     -14.915 -26.419 -57.530  1.00  0.00              
ATOM   4498  CB  SER D 276     -14.108 -24.576 -55.039  1.00  0.00              
ATOM   4499  OG  SER D 276     -13.354 -24.576 -53.858  1.00  0.00              
ATOM   4500  H   SER D 276     -12.057 -23.485 -56.017  1.00  0.00              
ATOM   4501  HA  SER D 276     -13.077 -26.161 -55.802  1.00  0.00              
ATOM   4502 1HB  SER D 276     -14.370 -23.549 -55.292  1.00  0.00              
ATOM   4503 2HB  SER D 276     -15.018 -25.153 -54.879  1.00  0.00              
ATOM   4504  HG  SER D 276     -13.871 -24.185 -53.149  1.00  0.00              
ATOM   4505  N   ASP D 277     -14.355 -24.366 -58.266  1.00  0.00              
ATOM   4506  CA  ASP D 277     -15.216 -24.458 -59.442  1.00  0.00              
ATOM   4507  C   ASP D 277     -14.469 -25.105 -60.607  1.00  0.00              
ATOM   4508  O   ASP D 277     -15.063 -25.460 -61.627  1.00  0.00              
ATOM   4509  CB  ASP D 277     -15.728 -23.073 -59.846  1.00  0.00              
ATOM   4510  CG  ASP D 277     -16.769 -22.487 -58.901  1.00  0.00              
ATOM   4511  OD1 ASP D 277     -17.310 -23.226 -58.113  1.00  0.00              
ATOM   4512  OD2 ASP D 277     -16.901 -21.286 -58.866  1.00  0.00              
ATOM   4513  H   ASP D 277     -13.816 -23.526 -58.116  1.00  0.00              
ATOM   4514  HA  ASP D 277     -16.074 -25.095 -59.224  1.00  0.00              
ATOM   4515 1HB  ASP D 277     -14.932 -22.345 -60.005  1.00  0.00              
ATOM   4516 2HB  ASP D 277     -16.199 -23.313 -60.800  1.00  0.00              
ATOM   4517  N   LYS D 278     -13.158 -25.252 -60.436  1.00  0.00              
ATOM   4518  CA  LYS D 278     -12.300 -25.880 -61.434  1.00  0.00              
ATOM   4519  C   LYS D 278     -12.352 -27.390 -61.226  1.00  0.00              
ATOM   4520  O   LYS D 278     -12.424 -28.161 -62.183  1.00  0.00              
ATOM   4521  CB  LYS D 278     -10.855 -25.387 -61.281  1.00  0.00              
ATOM   4522  CG  LYS D 278      -9.880 -25.978 -62.292  1.00  0.00              
ATOM   4523  CD  LYS D 278      -8.496 -25.353 -62.165  1.00  0.00              
ATOM   4524  CE  LYS D 278      -7.534 -25.940 -63.187  1.00  0.00              
ATOM   4525  NZ  LYS D 278      -6.203 -25.274 -63.143  1.00  0.00              
ATOM   4526  H   LYS D 278     -12.748 -24.911 -59.578  1.00  0.00              
ATOM   4527  HA  LYS D 278     -12.673 -25.657 -62.434  1.00  0.00              
ATOM   4528 1HB  LYS D 278     -10.874 -24.303 -61.387  1.00  0.00              
ATOM   4529 2HB  LYS D 278     -10.533 -25.648 -60.272  1.00  0.00              
ATOM   4530 1HG  LYS D 278      -9.809 -27.053 -62.116  1.00  0.00              
ATOM   4531 2HG  LYS D 278     -10.267 -25.798 -63.293  1.00  0.00              
ATOM   4532 1HD  LYS D 278      -8.585 -24.278 -62.321  1.00  0.00              
ATOM   4533 2HD  LYS D 278      -8.119 -25.543 -61.160  1.00  0.00              
ATOM   4534 1HE  LYS D 278      -7.417 -27.002 -62.976  1.00  0.00              
ATOM   4535 2HE  LYS D 278      -7.971 -25.814 -64.178  1.00  0.00              
ATOM   4536 1HZ  LYS D 278      -5.596 -25.691 -63.835  1.00  0.00              
ATOM   4537 2HZ  LYS D 278      -6.313 -24.289 -63.340  1.00  0.00              
ATOM   4538 3HZ  LYS D 278      -5.800 -25.390 -62.224  1.00  0.00              
ATOM   4539  N   ARG D 279     -12.314 -27.803 -59.963  1.00  0.00              
ATOM   4540  CA  ARG D 279     -12.355 -29.216 -59.612  1.00  0.00              
ATOM   4541  C   ARG D 279     -13.792 -29.716 -59.495  1.00  0.00              
ATOM   4542  O   ARG D 279     -14.139 -30.672 -60.222  1.00  0.00              
ATOM   4543  OXT ARG D 279     -14.548 -29.194 -58.723  1.00  0.00              
ATOM   4544  CB  ARG D 279     -11.617 -29.451 -58.292  1.00  0.00              
ATOM   4545  CG  ARG D 279     -10.133 -29.150 -58.362  1.00  0.00              
ATOM   4546  CD  ARG D 279      -9.454 -29.378 -57.023  1.00  0.00              
ATOM   4547  NE  ARG D 279      -8.031 -29.064 -57.085  1.00  0.00              
ATOM   4548  CZ  ARG D 279      -7.187 -29.188 -56.065  1.00  0.00              
ATOM   4549  NH1 ARG D 279      -7.626 -29.620 -54.888  1.00  0.00              
ATOM   4550  NH2 ARG D 279      -5.905 -28.880 -56.222  1.00  0.00              
ATOM   4551  H   ARG D 279     -12.256 -27.115 -59.227  1.00  0.00              
ATOM   4552  HA  ARG D 279     -11.886 -29.806 -60.400  1.00  0.00              
ATOM   4553 1HB  ARG D 279     -12.089 -28.814 -57.545  1.00  0.00              
ATOM   4554 2HB  ARG D 279     -11.769 -30.498 -58.025  1.00  0.00              
ATOM   4555 1HG  ARG D 279      -9.682 -29.802 -59.111  1.00  0.00              
ATOM   4556 2HG  ARG D 279     -10.004 -28.110 -58.662  1.00  0.00              
ATOM   4557 1HD  ARG D 279      -9.924 -28.739 -56.276  1.00  0.00              
ATOM   4558 2HD  ARG D 279      -9.574 -30.422 -56.738  1.00  0.00              
ATOM   4559  HE  ARG D 279      -7.479 -28.725 -57.861  1.00  0.00              
ATOM   4560 1HH1 ARG D 279      -8.601 -29.856 -54.771  1.00  0.00              
ATOM   4561 2HH1 ARG D 279      -6.983 -29.712 -54.116  1.00  0.00              
ATOM   4562 1HH2 ARG D 279      -5.575 -28.553 -57.120  1.00  0.00              
ATOM   4563 2HH2 ARG D 279      -5.268 -28.973 -55.446  1.00  0.00              
TER                                                                             
# All scores below are weighted scores, not raw scores.
#BEGIN_POSE_ENERGIES_TABLE 024.d16_v11.1_1_5dG_RalA3andExo84_0021_0001.pdb
label fa_atr fa_rep fa_sol fa_intra_rep pro_close fa_pair hbond_sr_bb hbond_lr_bb hbond_bb_sc hbond_sc dslf_ss_dst dslf_cs_ang dslf_ss_dih dslf_ca_dih rama omega fa_dun p_aa_pp ref total
weights 0.8 0.44 0.65 0.004 1 0.49 0.585 1.17 1.17 1.1 0.5 2 5 5 0.2 0.5 0.56 0.32 1 NA
pose -1089.06 97.8658 539.768 2.45791 0.575641 -26.5037 -65.6924 -113.581 -31.2709 -33.7246 0 0 0 0 -6.51368 12.0545 194.43 -22.0246 -69.27 -610.494
SER_p:NtermProteinFull_1 -0.406019 0.00589813 0.210782 0.00087328 0 0 0 0 0 0 0 0 0 0 0 0.0158486 0.571486 0 -0.37 0.0288679
LEU_2 -2.17556 0.226564 0.876234 0.00671657 0 0 0 0 0 0 0 0 0 0 -0.263868 0.0255452 1.81409 -0.063647 -0.1 0.346071
ALA_3 -2.00912 0.0367312 1.23716 0.000677522 0 0 0 0 0 0 0 0 0 0 -0.241606 0.018986 0 -0.0713188 0.16 -0.868494
GLU_4 -3.74717 0.267209 2.97643 0.0054874 0 -0.33132 0 0 -0.301825 -0.345284 0 0 0 0 0.091456 0.00313815 1.29248 0.108576 -0.81 -0.790833
HIS_5 -6.55794 0.415352 3.38086 0.00293947 0 0.072263 0 0 0 -0.355385 0 0 0 0 -0.0541135 0.36121 0.664084 0.00556785 0.56 -1.50516
ARG_6 -5.12365 0.0890871 3.21385 0.00756946 0 -0.576173 0 0 -0.788509 0 0 0 0 0 0.136791 0.0139387 1.51699 0.125016 -0.98 -2.36509
VAL_7 -4.35428 0.334364 1.29256 0.0119046 0 0 0 0 0 0 0 0 0 0 -0.213577 0.0690908 0.0245862 -0.233042 0.29 -2.77838
ILE_8 -5.24644 0.737204 1.65391 0.015693 0 0 0 0 0 0 0 0 0 0 -0.239064 0.113085 0.826378 -0.373807 0.24 -2.27304
MET_9 -4.44523 0.235623 1.55289 0.00425046 0 0 0 0 0 0 0 0 0 0 -0.109672 0.00201484 0.878676 0.0336939 -0.34 -2.18776
VAL_10 -3.96083 0.495072 1.03375 0.010595 0 0 0 0 0 0 0 0 0 0 -0.197825 0.0010287 0.117943 -0.37759 0.29 -2.58785
GLY_11 -2.31824 0.231323 1.24132 0.000136632 0 0 0 0 -0.775907 0 0 0 0 0 0.200949 0.041718 0 -0.77003 -0.17 -2.31873
SER_12 -2.34002 0.218749 1.54113 0.000805534 0 -0.0623576 0 0 0 0 0 0 0 0 -0.2752 0.0102407 0.751491 -0.160362 -0.37 -0.685528
GLY_13 -1.06034 0.073135 0.606307 2.10886e-05 0 0 0 0 0 0 0 0 0 0 0.102607 0.0656381 0 0.466885 -0.17 0.0842506
GLY_14 -1.45268 0.138483 0.942818 2.3921e-05 0 0 0 0 -0.55854 0 0 0 0 0 -0.354584 0.0314237 0 -0.794702 -0.17 -2.21776
VAL_15 -4.28249 0.322961 1.81883 0.0101445 0 0 0 0 -0.81923 0 0 0 0 0 -0.0467844 0.00522612 0.294771 0.248525 0.29 -2.15805
GLY_16 -2.30954 0.338456 1.28628 2.31858e-05 0 0 0 0 0 0 0 0 0 0 0.00687749 0.0895542 0 -0.795795 -0.17 -1.55414
LYS_17 -5.81947 0.487995 3.70794 0.00754351 0 -0.0463014 0 0 -0.775907 0 0 0 0 0 -0.055921 9.52473e-05 2.45866 -0.0481234 -0.65 -0.733489
SER_18 -2.97464 0.288418 2.14919 0.0010489 0 -0.144523 0 0 0 -0.659088 0 0 0 0 -0.217286 0.0113651 0.617153 0.00670272 -0.37 -1.29166
ALA_19 -3.0819 0.358206 1.29132 0.000711667 0 0 0 0 0 0 0 0 0 0 -0.111818 3.97459e-06 0 -0.139904 0.16 -1.52338
LEU_20 -5.21848 0.19381 1.88586 0.00572363 0 0 0 0 0 0 0 0 0 0 -0.0962835 0.0485245 0.297926 -0.113821 -0.1 -3.09674
THR_21 -4.95849 0.256347 2.41132 0.0113626 0 -0.123699 0 0 0 -0.00822557 0 0 0 0 -0.0428789 0.0106666 0.0765629 0.092242 -0.27 -2.54479
LEU_22 -4.68225 0.296082 2.25391 0.00740394 0 0 0 0 0 0 0 0 0 0 -0.123762 0.145475 0.117743 -0.0915639 -0.1 -2.17697
GLN_23 -5.74047 0.395812 3.60257 0.0121047 0 -0.201183 0 0 0 0 0 0 0 0 -0.141561 0.00625898 1.12876 -0.107691 -0.97 -2.01539
PHE_24 -6.49229 0.66098 1.6712 0.0258356 0 0 0 0 -0.0204249 0 0 0 0 0 0.129823 0.0223654 0.155849 -0.156701 0.63 -3.37336
MET_25 -5.54706 0.429911 2.13666 0.00294252 0 0 0 0 -0.688385 0 0 0 0 0 -0.0438025 0.106366 2.58218 -0.0592215 -0.34 -1.4204
ARG_26 -3.16173 0.349019 1.97689 0.0125408 0 -0.00547906 0 0 -0.166127 0 0 0 0 0 -0.0060395 0.273866 1.49358 -0.0350284 -0.98 -0.248504
ASP_27 -2.63642 0.286991 1.86363 0.00499871 0 -0.262718 0 0 0 0 0 0 0 0 -0.122329 0.00673355 0.581719 -0.178111 -0.67 -1.1255
GLU_28 -3.12002 0.239041 1.8554 0.0053156 0 -0.0138748 0 0 0 0 0 0 0 0 -0.0385712 0.00247077 0.747298 0.043633 -0.81 -1.0893
PHE_29 -4.41007 0.226911 1.16358 0.0254872 0 0 0 0 0 0 0 0 0 0 0.0662129 0.446482 0.388307 -0.05569 0.63 -1.51878
VAL_30 -2.05477 0.0602902 0.866781 0.0145044 0 0 0 0 0 0 0 0 0 0 -0.140582 0.000984699 0.11261 -0.182932 0.29 -1.03312
GLU_31 -1.32044 0.011952 0.782214 0.00557474 0 -0.419248 0 0 0 0 0 0 0 0 -0.117245 0.07935 0.839098 -0.160025 -0.81 -1.10877
ASP_32 -1.19268 0.0276994 0.807389 0.00359697 0 -0.00142468 0 0 0 0 0 0 0 0 -0.18435 0.0121515 0.466936 0.0352666 -0.67 -0.695417
TYR_33 -3.52942 0.147557 1.24601 0.0263103 0 0 0 0 -0.0844409 0 0 0 0 0 -0.280613 0.185507 0.468725 0.0141536 0.51 -1.29621
GLU_34 -2.20898 0.22155 1.24337 0.00732737 0.00024859 0.0499497 0 0 -0.467363 0 0 0 0 0 0.0301308 0.00695071 0.81995 0.108775 -0.81 -0.998086
PRO_35 -1.81938 0.293857 0.596336 0.00131411 0.030923 0 0 0 0 0 0 0 0 0 0.195517 0.0376989 0.411024 -0.462901 0.02 -0.695614
THR_36 -3.0254 0.115073 2.13628 0.00982129 0 -0.124777 0 0 -0.551804 0 0 0 0 0 -0.010081 0.0211438 0.0506081 -0.0974582 -0.27 -1.7466
TRP_37 -4.53955 0.287923 1.55362 0.0529153 0 0 0 0 0 0 0 0 0 0 0.572809 0.109147 1.06648 -0.194683 0.91 -0.181335
ALA_38 -2.20329 0.160856 0.935705 0.000934295 0 0 0 0 0 0 0 0 0 0 1.05147 0.0271026 0 0.00908472 0.16 0.141862
ASP_39 -3.1481 0.0989881 2.20835 0.00289028 0 -0.189487 0 0 0 0 0 0 0 0 0.185972 0.00515456 0.691789 0.380239 -0.67 -0.434205
SER_40 -1.74095 0.0294913 1.07574 0.00134237 0 -0.0919391 0 0 0 0 0 0 0 0 0.0832814 0.079416 0.329615 0.260843 -0.37 -0.343163
TYR_41 -4.9361 0.308351 1.78576 0.0237602 0 0 0 0 0 0 0 0 0 0 -0.14202 0.0217355 0.432933 -0.17663 0.51 -2.17221
PHE_42 -3.68981 0.167863 1.15981 0.0304162 0 0 0 0 0 0 0 0 0 0 -0.0418788 0.0558879 0.814059 0.00201013 0.63 -0.871638
LYS_43 -4.00489 0.216766 2.23859 0.00477181 0 -0.166864 0 0 -0.542683 0 0 0 0 0 0.11421 0.0437441 0.843334 -0.0040109 -0.65 -1.90703
LYS_44 -2.00827 0.116688 0.79908 0.00600691 0 -0.237422 0 0 0 0 0 0 0 0 -0.128939 0.0413268 1.64256 -0.0272461 -0.65 -0.446215
VAL_45 -3.91574 0.600677 1.20409 0.0110472 0 0 0 0 0 0 0 0 0 0 -0.0260564 0.0356622 0.0355321 -0.144682 0.29 -1.90947
VAL_46 -2.20939 0.176792 0.87242 0.00901156 0 0 0 0 0 0 0 0 0 0 -0.192119 0.00446858 0.00697884 -0.329898 0.29 -1.37173
LEU_47 -5.82359 0.597417 2.65336 0.00961814 0 0 0 0 0 0 0 0 0 0 0.11583 0.00260239 0.50488 -0.0944622 -0.1 -2.13435
ASP_48 -2.77784 0.237992 2.42608 0.00497434 0 -0.464102 0 0 0 -1.02579 0 0 0 0 -0.0953266 0.0183419 0.638335 -0.293014 -0.67 -2.00036
GLY_49 -1.14868 0.227452 0.53251 1.61058e-05 0 0 0 0 0 0 0 0 0 0 -0.346881 0.0028719 0 -0.792912 -0.17 -1.69562
GLU_50 -3.78311 0.333671 2.43752 0.00592533 0 -0.334875 0 0 0 -0.277039 0 0 0 0 -0.112964 0.00190394 0.923447 0.018706 -0.81 -1.59681
GLU_51 -1.50954 0.18935 0.761799 0.00548484 0 -0.174667 0 0 0 0 0 0 0 0 0.0255511 0.00239648 1.14927 0.0331675 -0.81 -0.327184
VAL_52 -4.57363 0.622161 1.78973 0.0128195 0 0 0 0 0 0 0 0 0 0 -0.0684491 0.0940111 0.0168489 -0.183497 0.29 -2.00001
GLU_53 -4.27601 0.211726 2.2768 0.00526209 0 -0.288723 0 0 0 0 0 0 0 0 -0.0381869 0.0129625 0.730151 0.0431029 -0.81 -2.13292
ILE_54 -4.7836 0.347105 1.13593 0.0205213 0 0 0 0 0 0 0 0 0 0 -0.0992369 0.0509451 1.4922 -0.224905 0.24 -1.82103
GLN_55 -5.35194 0.411669 3.91478 0.00425332 0 -0.296609 0 0 0 -0.0755959 0 0 0 0 0.00268876 0.00274534 1.03911 0.0819071 -0.97 -1.237
ILE_56 -5.29717 0.468842 1.28265 0.0199593 0 0 0 0 0 0 0 0 0 0 -0.186821 0.0204084 0.159139 -0.386476 0.24 -3.67947
TYR_57 -5.19361 0.356737 2.75667 0.0238633 0 0 0 0 0 -0.593905 0 0 0 0 -0.037152 0.0047068 0.694773 0.0157194 0.51 -1.4622
ASP_58 -4.45783 0.162939 3.36482 0.00871726 0 -0.403775 0 0 0 -0.667314 0 0 0 0 -0.0671047 0.0239575 0.286808 -0.124641 -0.67 -2.54342
THR_59 -3.05685 0.20043 1.58125 0.0060682 0 0.00966362 0 0 -0.131892 0 0 0 0 0 -0.0890259 0.202528 0.0976482 -0.385664 -0.27 -1.83584
ALA_60 -2.17198 0.267989 1.32344 0.000796499 0 0 0 0 -0.131892 0 0 0 0 0 -0.322046 0.0338115 0 -0.105232 0.16 -0.945113
GLY_61 -1.37725 0.0870267 0.766845 1.46069e-05 0 0 0 0 0 0 0 0 0 0 -0.00815721 0.0666786 0 0.261115 -0.17 -0.37373
LEU_62 -1.13918 0.201361 0.595765 0.00694884 0 0 0 0 0 0 0 0 0 0 -0.115017 0.000824207 0.137254 -0.104812 -0.1 -0.516854
GLY_63 -0.650036 0.0454877 0.352867 0.000172467 0 0 0 0 0 0 0 0 0 0 1.64457 0.00899918 0 0.553369 -0.17 1.78542
GLN_64 -1.31391 0.0238565 0.624307 0.00685019 0 -0.139331 0 0 0 0 0 0 0 0 -0.155548 0.00214465 1.26451 -0.116064 -0.97 -0.773191
HIS_D_65 -3.12981 0.125431 1.6349 0.00267903 0 -0.0352594 0 0 0 -0.0359526 0 0 0 0 -0.0709525 0.00929771 0.562743 0.0615249 0.56 -0.315404
ALA_66 -2.74774 0.202086 1.94606 0.000750447 0 0 0 0 0 0 0 0 0 0 -0.187787 0.0181459 0 -0.154923 0.16 -0.763409
SER_67 -2.51156 0.220243 1.54345 0.000808524 0 -0.0566647 0 0 0 0 0 0 0 0 -0.112267 0.00204923 0.480821 0.108093 -0.37 -0.695018
MET_68 -4.64933 0.371461 1.85161 0.00534862 0 0 0 0 0 0 0 0 0 0 -0.0889448 0.0904704 1.36246 -0.0662027 -0.34 -1.46313
ARG_69 -6.73614 0.497084 4.67625 0.0233805 0 -0.515056 0 0 0 -0.699772 0 0 0 0 -0.0232925 0.0313511 2.24437 -0.0984029 -0.98 -1.58023
ASP_70 -5.8987 0.389717 4.24214 0.00320886 0 -0.736584 0 0 0 -1.4727 0 0 0 0 -0.169237 0.0102248 0.572319 0.00108819 -0.67 -3.72852
ASP_71 -4.04308 0.421017 2.43718 0.0030713 0 -0.126253 0 0 0 0 0 0 0 0 -0.139051 0.000694777 0.299962 0.0180816 -0.67 -1.79838
PHE_72 -5.3025 0.386095 1.86588 0.0348552 0 0 0 0 -0.64893 0 0 0 0 0 0.00458184 6.83608e-05 1.3463 -0.0517419 0.63 -1.73539
PHE_73 -6.05962 0.33876 1.70856 0.0315021 0 0 0 0 0 0 0 0 0 0 0.0291022 0.058614 1.47643 -0.0839158 0.63 -1.87057
ARG_74 -3.5731 0.638234 2.42352 0.0104445 0 -0.325073 0 0 -1.02186 0 0 0 0 0 -0.219547 0.0151349 2.50005 -0.0747097 -0.98 -0.606897
SER_75 -2.38469 0.179437 1.77611 0.00154514 0 -0.0567796 0 0 -0.746097 0 0 0 0 0 -0.252496 0.000360931 0.137432 -0.185807 -0.37 -1.90098
GLY_76 -2.33154 0.665962 1.27205 1.88656e-05 0 0 0 0 -0.641071 0 0 0 0 0 -0.0441973 0.00031439 0 -0.293999 -0.17 -1.54246
GLU_77 -4.73141 0.224765 3.26993 0.00403799 0 -0.641326 0 0 -0.691342 -0.0791513 0 0 0 0 0.289332 0.00427649 0.842518 -0.0756852 -0.81 -2.39406
GLY_78 -3.08913 0.412804 1.24113 0.000228796 0 0 0 0 0 0 0 0 0 0 0.555234 0.0124554 0 0.351139 -0.17 -0.686141
PHE_79 -7.0287 0.850836 1.4666 0.0255145 0 0 0 0 0 0 0 0 0 0 -0.12944 0.167316 0.560153 -0.112956 0.63 -3.57068
LEU_80 -4.7973 0.563694 1.03661 0.00865064 0 0 0 0 0 0 0 0 0 0 0.07828 0.000895082 0.858579 -0.0966333 -0.1 -2.44722
CYS_81 -3.42746 0.0961917 1.70891 0.00194919 0 0 0 0 0 0 0 0 0 0 0.0300516 0.0236608 0.284819 -0.0277121 1.7 0.390413
VAL_82 -4.01336 0.286179 1.13976 0.0179494 0 0 0 0 0 0 0 0 0 0 -0.190522 0.00450376 0.0985552 -0.246052 0.29 -2.61298
PHE_83 -7.57673 0.674291 1.82956 0.0260963 0 0 0 0 0 0 0 0 0 0 -0.103613 0.0366102 0.467134 -0.179231 0.63 -4.19588
SER_84 -4.24593 0.623804 2.752 0.0018946 0 -0.0943146 0 0 -1.26806 -0.408997 0 0 0 0 0.00851606 0.0821593 0.609155 0.165891 -0.37 -2.14388
ILE_85 -5.89984 0.327377 2.74654 0.0210649 0 0 0 0 0 0 0 0 0 0 -0.0321986 0.000106743 0.573077 0.240043 0.24 -1.78383
THR_86 -3.87786 0.624433 2.06141 0.00527011 0 0.0602721 0 0 -0.506351 -0.408997 0 0 0 0 -0.175908 0.0204668 0.135353 -0.0722886 -0.27 -2.40419
GLU_87 -4.73647 0.399789 3.18558 0.0127212 0 -0.0533465 0 0 -0.449091 0 0 0 0 0 0.324018 0.00150385 1.63862 0.0111945 -0.81 -0.475476
MET_88 -3.91132 0.183136 2.10989 0.00686417 0 0 0 0 -0.465585 0 0 0 0 0 -0.0509859 0.028582 1.30979 -0.0352805 -0.34 -1.16491
GLU_89 -2.98321 0.291657 1.70669 0.00536095 0 0.0600621 0 0 -0.449091 0 0 0 0 0 -0.248465 0.0344568 0.82713 -0.144174 -0.81 -1.70957
SER_90 -4.07429 0.335466 2.41622 0.00113249 0 -0.169663 0 0 -0.761708 0 0 0 0 0 -0.181585 0.12132 0.354812 -0.000987919 -0.37 -2.32929
PHE_91 -8.30115 0.959369 3.06626 0.0259503 0 0 0 0 0 0 0 0 0 0 0.00592466 0.000794432 0.665076 -0.000955365 0.63 -2.94873
ALA_92 -2.93351 0.287385 1.68227 0.000765322 0 0 0 0 0 0 0 0 0 0 -0.18114 0.000150594 0 -0.169484 0.16 -1.15356
ALA_93 -3.5182 0.488448 1.67878 0.000923525 0 0 0 0 0 0 0 0 0 0 -0.256034 0.107878 0 -0.0738425 0.16 -1.41204
THR_94 -5.05163 0.489564 2.85405 0.00402478 0 0.0598622 0 0 0 -0.447125 0 0 0 0 -0.129265 0.159963 0.332556 0.129416 -0.27 -1.86859
ALA_95 -2.92443 0.226786 1.64807 0.000678935 0 0 0 0 0 0 0 0 0 0 -0.174378 0.0225014 0 -0.136845 0.16 -1.17762
ASP_96 -3.09005 0.197826 1.89016 0.00325783 0 0.040761 0 0 0 0 0 0 0 0 -0.165312 0.000199082 0.357273 -0.0286278 -0.67 -1.46452
PHE_97 -6.0009 0.509082 2.24051 0.0210043 0 0 0 0 0 0 0 0 0 0 -0.0457394 0.0225587 1.05181 0.0338992 0.63 -1.53777
ARG_98 -7.61345 0.664092 4.10899 0.0117345 0 -0.00654815 0 0 0 0 0 0 0 0 -0.19792 0.0278158 2.13172 -0.0803788 -0.98 -1.93395
GLU_99 -3.14236 0.273852 1.7995 0.00671423 0 -0.021768 0 0 0 0 0 0 0 0 -0.114799 0.000716672 0.899639 -0.092993 -0.81 -1.2015
GLN_100 -5.2176 0.383259 3.48482 0.00546507 0 -0.198386 0 0 0 0 0 0 0 0 -0.13173 0.00895459 0.934107 -0.0980063 -0.97 -1.79912
ILE_101 -5.68544 0.421733 1.36731 0.0223786 0 0 0 0 0 0 0 0 0 0 -0.0137651 0.0143937 0.187474 -0.0689693 0.24 -3.51489
LEU_102 -4.42029 0.33804 2.15443 0.00737361 0 0 0 0 0 0 0 0 0 0 -0.107585 0.0164125 0.285493 -0.116232 -0.1 -1.94237
ARG_103 -4.47701 0.341001 3.46891 0.015382 0 -0.527249 0 0 0 -0.772933 0 0 0 0 -0.137007 0.00770217 1.96792 -0.058889 -0.98 -1.15217
VAL_104 -5.13811 0.52739 2.67832 0.0185236 0 0 0 0 -1.02186 0 0 0 0 0 -0.0184539 0.00168615 0.0995717 -0.0621272 0.29 -2.62505
LYS_105 -4.0661 0.426246 2.08548 0.00962244 0 -0.18304 0 0 -0.641071 0 0 0 0 0 -0.212886 0.0310943 2.22361 -0.0578497 -0.65 -1.03489
GLU_106 -1.82621 0.261513 1.16881 0.007129 0 -0.134405 0 0 0 0 0 0 0 0 0.000253042 0.111604 0.591812 0.0703555 -0.81 -0.55914
ASP_107 -3.93715 0.430268 2.96501 0.0105973 0 -0.606759 0 0 -0.253552 -0.692275 0 0 0 0 0.153238 0.0214603 0.23092 -0.481534 -0.67 -2.82978
GLU_108 -1.48193 0.212098 0.902838 0.00554648 0 -0.008834 0 0 0 0 0 0 0 0 -0.267437 0.00233108 0.925294 -0.122993 -0.81 -0.643086
ASN_109 -2.59768 0.373579 1.91139 0.00693937 0 -0.16245 0 0 -0.445525 0 0 0 0 0 -0.241629 0.00557052 0.737437 -0.370682 -0.89 -1.67305
VAL_110 -3.84846 0.674756 1.60481 0.0213996 0.0100468 0 0 0 0 0 0 0 0 0 -0.181557 0.0375382 1.24008 0.104043 0.29 -0.0473422
PRO_111 -4.27089 0.643376 1.37072 0.00139802 0.0875366 0 0 0 0 0 0 0 0 0 -0.00114757 0.00554871 0.423046 -0.549995 0.02 -2.27041
PHE_112 -5.78026 0.233452 1.89548 0.0245209 0 0 0 0 -0.112374 0 0 0 0 0 0.0650238 0.0272177 0.505388 -0.0620693 0.63 -2.57362
LEU_113 -4.49142 0.327863 1.43385 0.0079166 0 0 0 0 0 0 0 0 0 0 0.00441542 0.00253273 0.492881 -0.035575 -0.1 -2.35754
LEU_114 -5.35566 0.284615 1.38505 0.00742427 0 0 0 0 0 0 0 0 0 0 -0.107491 0.0359657 0.405958 -0.105542 -0.1 -3.54969
VAL_115 -5.11904 0.228104 1.40168 0.0160882 0 0 0 0 0 0 0 0 0 0 -0.158815 0.0185636 0.0103068 -0.342598 0.29 -3.65571
GLY_116 -3.0823 0.263429 1.49844 1.94481e-05 0 0 0 0 0 0 0 0 0 0 1.28123 0.0502235 0 0.663327 -0.17 0.504367
ASN_117 -5.34517 0.618566 4.14013 0.00606008 0 -0.250054 0 0 -1.3608 -0.329352 0 0 0 0 0.0462686 0.0622242 1.56978 -0.0337885 -0.89 -1.76613
LYS_118 -4.80708 0.843296 3.1625 0.00553317 0 0.0758341 0 0 -1.05202 0 0 0 0 0 0.00465884 0.0260184 0.877013 0.106547 -0.65 -1.4077
SER_119 -2.95499 0.49638 1.95407 0.00146019 0 -0.27185 0 0 0 0 0 0 0 0 -0.246739 0.0686285 0.120409 -0.200405 -0.37 -1.40304
ASP_120 -3.41656 0.579715 2.85052 0.00386178 0 -0.369745 0 0 0 -0.600594 0 0 0 0 -0.219787 0.00500565 1.45269 -0.0797359 -0.67 -0.464631
LEU_121 -4.33294 0.67882 2.07598 0.00878389 0 0 0 0 0 0 0 0 0 0 0.404787 4.72087e-06 0.0220146 0.0730105 -0.1 -1.16954
GLU_122 -3.01392 0.562124 2.37085 0.0138636 0 -0.388088 0 0 0 -0.59813 0 0 0 0 -0.00773056 0.0019364 1.87259 -0.111229 -0.81 -0.107735
ASP_123 -1.26302 0.228678 0.733137 0.00331058 0 -0.000955893 0 0 0 0 0 0 0 0 -0.177936 0.0131266 0.381647 -0.0234321 -0.67 -0.775444
LYS_124 -2.94474 0.415931 1.3276 0.00466931 0 -0.0304683 0 0 0 0 0 0 0 0 -0.185961 0.0476406 0.663213 -0.0854056 -0.65 -1.43752
ARG_125 -6.19557 0.500045 4.52476 0.0153493 0 -0.72936 0 0 -0.507315 -1.85834 0 0 0 0 -0.172854 0.297618 1.6805 0.0681068 -0.98 -3.35706
GLN_126 -3.68573 0.131363 2.39092 0.00411782 0 -0.0813967 0 0 -0.465585 0 0 0 0 0 0.0511784 0.0932845 0.952111 -0.125734 -0.97 -1.70547
VAL_127 -4.99766 0.38773 1.90623 0.0117244 0 0 0 0 -0.507315 0 0 0 0 0 -0.171526 0.0165417 0.0452549 -0.243399 0.29 -3.26241
SER_128 -3.4639 0.336426 2.3128 0.00161173 0 -0.121519 0 0 -0.78956 0 0 0 0 0 -0.267316 0.036864 0.24452 -0.241828 -0.37 -2.3219
VAL_129 -3.20875 0.252265 1.92869 0.0133329 0 0 0 0 0 0 0 0 0 0 -0.0472317 0.0029365 0.0452318 0.0212044 0.29 -0.702317
GLU_130 -2.68404 0.42759 1.66629 0.00547461 0 -0.01803 0 0 0 0 0 0 0 0 -0.207403 0.00653808 0.904441 -0.115824 -0.81 -0.824965
GLU_131 -5.31923 0.443262 3.38043 0.00289221 0 -0.0488835 0 0 -0.78956 0 0 0 0 0 0.0730958 0.17945 1.63317 -0.0986807 -0.81 -1.35405
ALA_132 -4.35008 0.51258 1.37288 0.000796587 0 0 0 0 0 0 0 0 0 0 -0.231251 0.000131152 0 -0.158305 0.16 -2.69325
LYS_133 -4.10843 0.402011 1.85878 0.00316214 0 -0.0285154 0 0 0 0 0 0 0 0 -0.237412 0.0727136 1.12792 -0.0474112 -0.65 -1.60718
ASN_134 -3.8837 0.291225 2.57691 0.0043449 0 -0.0485464 0 0 0 0 0 0 0 0 0.0205289 0.0775638 0.336548 0.109201 -0.89 -1.40592
ARG_135 -7.23185 0.564221 4.16924 0.011244 0 0.0244981 0 0 0 -0.447125 0 0 0 0 -0.127932 0.0366286 2.41876 -0.0627531 -0.98 -1.62507
ALA_136 -4.62829 0.296697 1.8232 0.000782472 0 0 0 0 0 0 0 0 0 0 -0.243907 0.0297674 0 -0.157514 0.16 -2.71927
GLU_137 -3.07009 0.544557 1.84388 0.00719992 0 -0.055716 0 0 0 0 0 0 0 0 -0.154915 0.00480987 0.981022 -0.105506 -0.81 -0.814762
GLN_138 -2.19043 0.185647 1.11 0.00457989 0 -0.0427066 0 0 0 0 0 0 0 0 -0.230373 0.0279766 0.81993 -0.0583565 -0.97 -1.34373
TRP_139 -8.15723 1.16147 2.82056 0.0251183 0 0 0 0 0 0 0 0 0 0 -0.168117 0.0870696 0.905413 0.0139689 0.91 -2.40175
ASN_140 -1.72912 0.367003 1.0724 0.0117671 0 0 0 0 0 0 0 0 0 0 -0.246731 0.00231752 0.758729 -0.508301 -0.89 -1.16193
VAL_141 -3.79934 0.219773 1.44854 0.0131272 0 0 0 0 0 0 0 0 0 0 -0.0684577 0.000474242 0.0394374 -0.184133 0.29 -2.04058
ASN_142 -1.89215 0.0630859 1.1066 0.00387649 0 -0.0951935 0 0 0 0 0 0 0 0 -0.0304786 0.00827082 0.592774 0.0281156 -0.89 -1.1051
TYR_143 -6.14771 0.743579 1.94152 0.0260521 0 0 0 0 0 -0.492313 0 0 0 0 -0.0636193 0.00961641 1.07715 -0.0982368 0.51 -2.49397
VAL_144 -3.88443 0.488678 1.23527 0.0198282 0 0 0 0 0 0 0 0 0 0 -0.0540589 0.0160456 0.667844 -0.143096 0.29 -1.36391
GLU_145 -4.11783 0.64889 3.12753 0.00379553 0 -0.379635 0 0 -0.56918 -1.75252 0 0 0 0 -0.0422894 0.0181116 1.05356 0.0625946 -0.81 -2.75697
THR_146 -4.61798 0.362334 2.78436 0.0109807 0 -0.19093 0 0 0 -0.329352 0 0 0 0 -0.153964 0.167067 0.146681 -0.409221 -0.27 -2.50002
SER_147 -4.77025 0.407182 3.39743 0.00249407 0 -0.211998 0 0 -0.556351 -1.13519 0 0 0 0 0.399068 0.023291 0.172862 -0.0530629 -0.37 -2.69452
ALA_148 -3.09428 0.210058 1.11853 0.000702956 0 0 0 0 -0.0480969 0 0 0 0 0 -0.222871 0.00190326 0 -0.106448 0.16 -1.9805
LYS_149 -3.33773 0.355348 1.64823 0.00543363 0 -0.595702 0 0 0 0 0 0 0 0 -0.109311 0.0199486 0.903173 -0.042735 -0.65 -1.80335
THR_150 -2.56455 0.382139 1.75414 0.0048421 0 -0.111778 0 0 -0.556351 -0.534594 0 0 0 0 -0.141073 0.221574 0.0140876 -0.0690212 -0.27 -1.87059
ARG_151 -2.79167 0.28555 1.69874 0.0117797 0 -0.0720953 0 0 0 0 0 0 0 0 0.106948 0.0415453 0.99594 0.221748 -0.98 -0.481507
ALA_152 -2.85942 0.312877 1.69434 0.00110522 0 0 0 0 0 0 0 0 0 0 -0.110915 0.0150891 0 0.147863 0.16 -0.639063
ASN_153 -3.39052 0.189129 1.95209 0.00669019 0 -0.0996085 0 0 -0.56918 0 0 0 0 0 -0.185819 0.0560358 0.704756 -0.424206 -0.89 -2.65063
VAL_154 -4.22004 0.583461 1.43412 0.0124017 0 0 0 0 0 0 0 0 0 0 0.0455951 0.0154028 0.00849565 -0.123414 0.29 -1.95398
ASP_155 -3.28868 0.368185 1.81561 0.00298214 0 -0.0863732 0 0 0 0 0 0 0 0 -0.169097 0.00528601 0.326724 -0.012155 -0.67 -1.70752
LYS_156 -4.05898 0.523918 2.47645 0.00790074 0 -0.356749 0 0 0 -0.447614 0 0 0 0 0.0369059 0.0739928 1.53147 -0.0753153 -0.65 -0.938028
VAL_157 -4.62531 0.84066 0.990774 0.00924753 0 0 0 0 0 0 0 0 0 0 -0.103196 0.0548715 0.605266 0.152769 0.29 -1.78492
PHE_158 -7.69264 0.89212 1.51185 0.0215775 0 0 0 0 0 0 0 0 0 0 0.0435521 0.00475626 0.308719 0.022781 0.63 -4.25728
PHE_159 -6.06247 0.516449 2.38837 0.0215978 0 0 0 0 0 0 0 0 0 0 -0.089949 0.00193623 0.391035 0.0788188 0.63 -2.12422
ASP_160 -4.45881 0.336671 3.24178 0.00285149 0 -0.534771 0 0 0 -0.537156 0 0 0 0 -0.126657 0.0920052 0.333574 0.0173147 -0.67 -2.30319
LEU_161 -6.14559 0.963515 1.98597 0.00865503 0 0 0 0 0 0 0 0 0 0 -0.112139 0.108579 0.60907 -0.117316 -0.1 -2.79926
MET_162 -6.6523 0.924652 2.23246 0.00350213 0 0 0 0 0 0 0 0 0 0 -0.105256 0.135533 1.2066 -0.0893303 -0.34 -2.68414
ARG_163 -6.00228 0.567579 4.24376 0.0110401 0 -0.494626 0 0 0 -0.756468 0 0 0 0 -0.211597 0.00302003 1.84792 -0.0837254 -0.98 -1.85539
GLU_164 -4.84124 0.284646 2.80666 0.00474274 0 -0.0706809 0 0 -0.112374 0 0 0 0 0 -0.213078 0.0167873 0.878642 -0.142597 -0.81 -2.19849
ILE_165 -6.71962 0.530383 2.34611 0.0177261 0 0 0 0 0 0 0 0 0 0 -0.0438642 0.00130054 0.131863 -0.0682459 0.24 -3.56434
ARG_166 -6.01507 0.464399 4.25624 0.0103057 0 -0.734153 0 0 0 -0.635903 0 0 0 0 -0.161405 0.00667634 1.81193 -0.0765299 -0.98 -2.0535
ALA_167 -3.35025 0.199495 1.63365 0.000783586 0 0 0 0 0 0 0 0 0 0 -0.161467 0.0736098 0 -0.157003 0.16 -1.60118
ARG_168 -5.75471 0.512594 4.0464 0.0155339 0 -0.88694 0 0 -0.191973 -0.716663 0 0 0 0 -0.170856 0.0222825 3.27808 -0.0704198 -0.98 -0.896669
LYS_169 -5.26808 0.381558 3.96323 0.00334761 0 -0.213077 0 0 -0.301825 -0.434536 0 0 0 0 -0.207649 0.0936931 1.08811 -0.0406099 -0.65 -1.58584
MET_170 -3.03005 0.269709 1.51979 0.00852718 0 0 0 0 0 0 0 0 0 0 0.0382225 0.0253443 1.14758 -0.0353599 -0.34 -0.396242
GLU_171 -2.49962 0.0691415 1.49452 0.00550102 0 -0.154412 0 0 0 0 0 0 0 0 -0.269084 0.00140056 0.845178 -0.139913 -0.81 -1.45729
ASP_172 -2.37901 0.170154 1.83506 0.0034616 0 -0.328433 0 0 0 -0.0243882 0 0 0 0 -0.163032 0.0189206 0.57024 -0.0734276 -0.67 -1.04045
SER_p:CtermProteinFull_173 -1.49218 0.0668205 1.15896 0.00480397 0 0 0 0 0 0 0 0 0 0 0 0 0.340913 0 -0.37 -0.290683
GLY_p:NtermProteinFull_174 -0.797545 0.0544358 0.724552 0.000142143 0 0 0 0 -0.139427 0 0 0 0 0 0 0.0296482 0 0 -0.17 -0.298194
GLN_175 -2.12967 0.0828316 1.91265 0.0043952 0 -0.0870419 0 0 0 -0.39765 0 0 0 0 -0.235748 0.14758 1.34636 0.0684883 -0.97 -0.257803
TYR_176 -3.7933 0.200209 1.80463 0.0265585 0 0 0 0 0 0 0 0 0 0 -0.111349 0.0117552 0.267674 -0.304453 0.51 -1.38828
LEU_177 -3.21528 0.164391 1.00521 0.00662645 0 0 0 0 0 0 0 0 0 0 -0.0947577 0.00368755 0.275614 -0.0787745 -0.1 -2.03329
VAL_178 -3.25458 0.144759 0.851798 0.0177362 0 0 0 0 0 0 0 0 0 0 0.083464 0.0126353 0.0284407 -0.0692484 0.29 -1.895
TYR_179 -6.40685 0.496605 2.5198 0.0222801 0 0 0 0 0 -0.30178 0 0 0 0 -0.0339365 0.000311798 0.7929 -0.0928374 0.51 -2.49351
ASN_180 -3.26914 0.172759 1.5855 0.00574697 0 0.00273017 0 0 0 -0.447186 0 0 0 0 0.0601723 0.000392387 1.36637 0.124957 -0.89 -1.2877
GLY_181 -2.84735 0.0952277 1.66306 0.000176322 0 0 0 0 0 0 0 0 0 0 0.248153 0.0177999 0 -0.644225 -0.17 -1.63715
ASP_182 -2.34084 0.0352343 1.71205 0.00280356 0 -0.0937668 0 0 0 -0.424597 0 0 0 0 -0.0873961 1.53584e-05 0.648326 0.0646907 -0.67 -1.15349
LEU_183 -5.18387 0.447248 1.68818 0.00533156 0 0 0 0 0 0 0 0 0 0 -0.00355133 0.118009 0.279446 0.0905051 -0.1 -2.65871
VAL_184 -3.9895 0.100924 1.98669 0.0103948 0 0 0 0 0 0 0 0 0 0 -0.191528 0.00318549 0.0107999 -0.326185 0.29 -2.10522
GLU_185 -5.67879 0.32552 3.32534 0.00701752 0 -0.344591 0 0 0 -1.1457 0 0 0 0 -0.19771 0.126812 1.10319 -0.0181699 -0.81 -3.30708
TYR_186 -7.30633 0.626594 2.72695 0.022859 0 0 0 0 0 -0.551505 0 0 0 0 -0.153148 0.0061429 0.403941 -0.211449 0.51 -3.92594
GLU_187 -4.97867 0.318663 3.17165 0.00787703 0 -0.0622853 0 0 -0.825572 0 0 0 0 0 -0.216114 0.109543 2.2409 0.0206818 -0.81 -1.02333
ALA_188 -2.94806 0.173352 1.51675 0.0010083 0 0 0 0 0 0 0 0 0 0 -0.104631 0.0467195 0 -0.155066 0.16 -1.30992
ASP_189 -3.96531 0.221793 3.12087 0.00316539 0 -0.270405 0 0 -0.475228 -0.593905 0 0 0 0 -0.13575 0.00497556 1.02727 -0.087103 -0.67 -1.81962
HIS_190 -5.22949 0.530277 2.78518 0.00287991 0 -0.560666 0 0 -0.350344 -0.269689 0 0 0 0 -0.0828772 0.0533067 0.34368 -0.251797 0.56 -2.46953
MET_191 -3.85013 0.4295 1.36305 0.0155237 0 0 0 0 0 0 0 0 0 0 0.0994637 0.113633 1.05913 0.192972 -0.34 -0.916854
ALA_192 -2.42704 0.165956 1.25787 0.000951288 0 0 0 0 0 0 0 0 0 0 -0.233082 0.000415261 0 0.00234577 0.16 -1.07259
GLN_193 -2.41783 0.0910096 1.04953 0.00533714 0 -0.0834466 0 0 0 0 0 0 0 0 -0.205784 0.0243097 0.792941 0.0131153 -0.97 -1.70081
LEU_194 -3.60271 0.184184 1.61025 0.00938524 0 0 0 0 0 0 0 0 0 0 2.59574 2.41637e-05 0.159968 0.0888959 -0.1 0.945741
GLN_195 -2.73382 0.155469 1.76642 0.00491924 0 -0.0133851 0 0 0 0 0 0 0 0 -0.0405473 0.0749321 0.95863 0.0113746 -0.97 -0.786007
ARG_196 -2.24944 0.0514581 1.39732 0.01018 0 -0.0615079 0 0 0 0 0 0 0 0 -0.21992 0.00291823 1.42842 -0.00909067 -0.98 -0.629675
VAL_197 -4.32096 0.395522 1.8962 0.0149362 0 0 0 0 0 0 0 0 0 0 -0.0841468 0.039086 0.0440679 -0.197715 0.29 -1.923
HIS_D_198 -6.02616 0.329807 3.01246 0.00376249 0 -0.0302191 0 0 0 -0.871783 0 0 0 0 -0.0297752 0.0107447 1.82925 0.0502443 0.56 -1.16167
GLY_199 -3.08591 0.144152 1.38619 4.18972e-05 0 0 0 0 0 0 0 0 0 0 0.461378 0.0281748 0 0.423696 -0.17 -0.812276
PHE_200 -5.38716 0.292663 1.62569 0.0236225 0 0 0 0 0 0 0 0 0 0 0.0483899 0.0271025 0.334127 -0.193223 0.63 -2.59878
LEU_201 -6.13985 0.735013 1.82943 0.0185962 0 0 0 0 0 0 0 0 0 0 -0.129475 0.0116202 3.09682 -0.0800081 -0.1 -0.757854
MET_202 -5.27362 0.571698 2.4514 0.00403982 0 0 0 0 0 0 0 0 0 0 0.0655109 0.195721 1.12529 0.157283 -0.34 -1.04268
ASN_203 -3.90104 0.115139 2.94031 0.00834865 0 -0.16256 0 0 -0.139427 0 0 0 0 0 -0.0480596 0.109934 0.771871 -0.124019 -0.89 -1.3195
ASP_204 -3.53672 0.376533 2.59939 0.00686736 0 -0.316527 0 0 0 -0.39765 0 0 0 0 0.407823 2.74312e-05 0.17022 -0.225566 -0.67 -1.5856
CYS_205 -4.24435 0.357943 2.1215 0.00193686 0 0 0 0 0 0 0 0 0 0 -0.0146152 0.0799697 0.161721 -0.147762 1.7 0.0163483
LEU_206 -5.01965 0.26294 1.15501 0.00912073 0 0 0 0 0 0 0 0 0 0 -0.00118767 0.028645 0.439326 -0.111462 -0.1 -3.33726
LEU_207 -4.38503 0.188982 1.50658 0.00685014 0 0 0 0 0 0 0 0 0 0 -0.0525362 0.00286901 0.3747 -0.124779 -0.1 -2.58236
VAL_208 -3.88636 0.0403756 1.5468 0.0106524 0 0 0 0 0 0 0 0 0 0 -0.188422 0.00489574 0.0068141 -0.319657 0.29 -2.4949
ALA_209 -2.79173 0.0971278 1.59368 0.000962399 0 0 0 0 0 0 0 0 0 0 0.0788894 0.00748144 0 0.228551 0.16 -0.625043
THR_210 -2.97194 0.113198 1.933 0.00839632 0 0.0177579 0 0 0 0 0 0 0 0 -0.0259379 0.00656981 0.0473408 -0.094218 -0.27 -1.23583
TRP_211 -3.23939 0.118341 1.13601 0.021278 0 0 0 0 0 0 0 0 0 0 -0.0253852 0.127252 0.529231 -0.0504187 0.91 -0.473077
LEU_212 -3.45093 0.357884 1.69772 0.0106972 0.00104289 0 0 0 0 0 0 0 0 0 0.167396 0.00537774 0.3568 -0.0404603 -0.1 -0.994474
PRO_213 -1.69633 0.389195 0.516677 0.000981328 0.0286298 0 0 0 0 0 0 0 0 0 -0.191421 0.208278 0.174361 -0.474788 0.02 -1.02441
GLN_214 -3.27941 0.397816 1.99446 0.00421744 0 0 0 0 0 0 0 0 0 0 -0.0825384 0.176017 1.02384 -0.00354943 -0.97 -0.739149
ARG_215 -1.52804 0.347455 0.991888 0.00955017 0 -0.0881752 0 0 -0.15729 0 0 0 0 0 0.19812 0.00874383 1.2851 -0.0843006 -0.98 0.00304747
ARG_216 -1.62424 0.215696 1.01199 0.0120641 0 -0.0881752 0 0 -0.15729 0 0 0 0 0 0.158727 0.0762774 1.19378 -0.291226 -0.98 -0.472396
GLY_217 -1.61782 0.364058 1.04755 0.000143671 0 0 0 0 0 0 0 0 0 0 2.09652 0.032149 0 -0.236447 -0.17 1.51616
MET_218 -2.51447 0.36739 1.06086 0.00540731 0 0 0 0 0 0 0 0 0 0 0.274373 0.011014 1.062 0.128637 -0.34 0.0552071
TYR_219 -4.2544 0.226336 1.95594 0.0245555 0 0 0 0 0 0 0 0 0 0 -0.151787 0.00236768 0.845567 -0.101633 0.51 -0.943056
ARG_220 -2.58461 0.136389 0.842779 0.0110811 0 0.00187247 0 0 0 0 0 0 0 0 0.00398319 0.0221841 2.65918 -0.0705109 -0.98 0.042352
TYR_221 -3.59513 0.148389 1.88778 0.0247609 0 0 0 0 0 0 0 0 0 0 -0.0245664 0.000204321 0.518789 -0.115306 0.51 -0.645089
ASN_222 -2.20157 0.0594714 1.2573 0.0032063 0 0.00197887 0 0 0 0 0 0 0 0 -0.00260533 0.0447291 0.889156 0.110168 -0.89 -0.72816
ALA_223 -3.14722 0.0845299 1.51383 0.00100156 0 0 0 0 0 0 0 0 0 0 0.237397 0.121233 0 0.358315 0.16 -0.670911
LEU_224 -3.02273 0.127308 0.662853 0.0144999 0 0 0 0 0 0 0 0 0 0 -0.0929563 0.11768 0.510993 -0.146108 -0.1 -1.92846
TYR_225 -6.84902 0.564958 2.58802 0.0239142 0.00129658 0 0 0 0 -1.05002 0 0 0 0 0.0752218 0.0183122 0.180427 -0.114 0.51 -4.05089
PRO_226 -3.53982 0.486656 1.34079 0.000900264 0.0901727 0 0 0 0 0 0 0 0 0 -0.260892 0.0473211 0.169444 -0.617368 0.02 -2.26279
LEU_227 -4.5283 0.445546 1.55923 0.00928036 0 0 0 0 0 0 0 0 0 0 -0.15151 0.0660429 0.0698201 0.0213959 -0.1 -2.6085
ASP_228 -3.4222 0.343416 2.88517 0.00927808 0 -0.302144 0 0 -0.179343 -0.37104 0 0 0 0 -0.252567 0.0102211 0.615983 -0.217149 -0.67 -1.55038
ARG_229 -3.09379 0.48124 1.93857 0.0105284 0 -0.210856 0 0 -0.179343 0 0 0 0 0 0.170918 0.059119 1.36614 -0.102457 -0.98 -0.539932
LEU_230 -4.41637 0.32605 0.769093 0.0102638 0 0 0 0 0 0 0 0 0 0 -0.101115 0.0256687 0.273994 -0.0395913 -0.1 -3.252
ALA_231 -2.54824 0.0736545 1.17405 0.000821846 0 0 0 0 0 0 0 0 0 0 -0.0119175 0.0469554 0 0.142843 0.16 -0.96183
VAL_232 -2.28508 0.0984364 0.459091 0.00908974 0 0 0 0 0 0 0 0 0 0 -0.206795 0.0206047 0.0450638 -0.363755 0.29 -1.93334
VAL_233 -4.05885 0.155314 1.30815 0.0153691 0 0 0 0 0 0 0 0 0 0 -0.19894 0.00448173 0.111065 -0.378707 0.29 -2.75212
ASN_234 -3.2719 0.323431 2.50562 0.0111772 0 -0.295915 0 0 0 -0.547561 0 0 0 0 -0.114064 0.00240037 0.821412 -0.224792 -0.89 -1.68019
VAL_235 -3.7423 0.236675 1.83078 0.0103625 0 0 0 0 -0.0671944 0 0 0 0 0 -0.210964 0.000144781 0.00755398 -0.181297 0.29 -1.82624
LYS_236 -2.10077 0.0508843 1.67411 0.00547722 0 -0.147676 0 0 0 0 0 0 0 0 -0.230502 0.00247294 1.33103 0.0945676 -0.65 0.0295848
ASP_237 -1.18076 0.0364326 1.00065 0.00322067 0 -0.401709 0 0 -0.0285325 0 0 0 0 0 -0.233771 2.57672e-05 0.45446 0.0143253 -0.67 -1.00566
ASN_238 -2.97037 1.08079 1.79139 0.00548882 0.0226321 -0.0511824 0 0 0 0 0 0 0 0 0.298729 0.0291325 1.10707 0.186379 -0.89 0.610063
[truncated: 5,622 more chars]
