# Supplementary material for: A Generic Program for Multistate Protein Design
Source: PLoS One. 2011 Jul 6;6(7):e20937. doi: 10.1371/journal.pone.0020937 (PMC3130737; doi:10.1371/journal.pone.0020937)
Supplement: File S1 — “Protocol capture” file that contains the input files, command lines, and support scripts that were used in this computational study. (BZ2) [file pone.0020937.s001.bz2 › MSD_protocol_capture/Capture_Files/orthogonal_interface_files/input_files/state_versions/v11.2/024.d16_v11.1_1_6dG_RalA2andSec5_0040_0001.pdb]

ATOM      1  N   SER A  11      15.761 -17.974 -25.282  1.00  0.00              
ATOM      2  CA  SER A  11      16.400 -18.935 -24.339  1.00  0.00              
ATOM      3  C   SER A  11      15.513 -19.210 -23.124  1.00  0.00              
ATOM      4  O   SER A  11      15.750 -20.161 -22.371  1.00  0.00              
ATOM      5  CB  SER A  11      17.748 -18.412 -23.884  1.00  0.00              
ATOM      6  OG  SER A  11      17.629 -17.246 -23.116  1.00  0.00              
ATOM      7 1H   SER A  11      16.213 -17.108 -25.495  1.00  0.00              
ATOM      8 2H   SER A  11      15.569 -18.250 -26.224  1.00  0.00              
ATOM      9 3H   SER A  11      14.858 -17.597 -25.076  1.00  0.00              
ATOM     10  HA  SER A  11      16.684 -19.878 -24.808  1.00  0.00              
ATOM     11 1HB  SER A  11      18.237 -19.181 -23.287  1.00  0.00              
ATOM     12 2HB  SER A  11      18.354 -18.196 -24.763  1.00  0.00              
ATOM     13  HG  SER A  11      18.502 -16.948 -22.848  1.00  0.00              
ATOM     14  N   LEU A  12      14.494 -18.377 -22.931  1.00  0.00              
ATOM     15  CA  LEU A  12      13.562 -18.562 -21.824  1.00  0.00              
ATOM     16  C   LEU A  12      12.626 -19.721 -22.132  1.00  0.00              
ATOM     17  O   LEU A  12      12.237 -19.922 -23.285  1.00  0.00              
ATOM     18  CB  LEU A  12      12.726 -17.298 -21.603  1.00  0.00              
ATOM     19  CG  LEU A  12      13.293 -16.164 -20.746  1.00  0.00              
ATOM     20  CD1 LEU A  12      14.597 -15.649 -21.344  1.00  0.00              
ATOM     21  CD2 LEU A  12      12.261 -15.046 -20.660  1.00  0.00              
ATOM     22  H   LEU A  12      14.361 -17.599 -23.561  1.00  0.00              
ATOM     23  HA  LEU A  12      14.114 -18.819 -20.921  1.00  0.00              
ATOM     24 1HB  LEU A  12      12.655 -16.950 -22.633  1.00  0.00              
ATOM     25 2HB  LEU A  12      11.730 -17.533 -21.228  1.00  0.00              
ATOM     26  HG  LEU A  12      13.446 -16.561 -19.743  1.00  0.00              
ATOM     27 1HD1 LEU A  12      14.988 -14.842 -20.723  1.00  0.00              
ATOM     28 2HD1 LEU A  12      15.324 -16.460 -21.385  1.00  0.00              
ATOM     29 3HD1 LEU A  12      14.412 -15.275 -22.350  1.00  0.00              
ATOM     30 1HD2 LEU A  12      12.657 -14.233 -20.050  1.00  0.00              
ATOM     31 2HD2 LEU A  12      12.041 -14.675 -21.661  1.00  0.00              
ATOM     32 3HD2 LEU A  12      11.347 -15.428 -20.206  1.00  0.00              
ATOM     33  N   ALA A  13      12.274 -20.491 -21.107  1.00  0.00              
ATOM     34  CA  ALA A  13      11.361 -21.608 -21.305  1.00  0.00              
ATOM     35  C   ALA A  13      10.017 -20.956 -21.621  1.00  0.00              
ATOM     36  O   ALA A  13       9.688 -19.905 -21.071  1.00  0.00              
ATOM     37  CB  ALA A  13      11.258 -22.447 -20.032  1.00  0.00              
ATOM     38  H   ALA A  13      12.636 -20.309 -20.183  1.00  0.00              
ATOM     39  HA  ALA A  13      11.718 -22.207 -22.143  1.00  0.00              
ATOM     40 1HB  ALA A  13      10.572 -23.277 -20.198  1.00  0.00              
ATOM     41 2HB  ALA A  13      12.242 -22.837 -19.772  1.00  0.00              
ATOM     42 3HB  ALA A  13      10.886 -21.827 -19.218  1.00  0.00              
ATOM     43  N   GLN A  14       9.253 -21.570 -22.517  1.00  0.00              
ATOM     44  CA  GLN A  14       7.937 -21.056 -22.880  1.00  0.00              
ATOM     45  C   GLN A  14       6.883 -22.065 -22.446  1.00  0.00              
ATOM     46  O   GLN A  14       6.831 -23.177 -22.974  1.00  0.00              
ATOM     47  CB  GLN A  14       7.839 -20.798 -24.386  1.00  0.00              
ATOM     48  CG  GLN A  14       6.455 -20.385 -24.858  1.00  0.00              
ATOM     49  CD  GLN A  14       6.415 -20.090 -26.345  1.00  0.00              
ATOM     50  OE1 GLN A  14       7.407 -20.272 -27.055  1.00  0.00              
ATOM     51  NE2 GLN A  14       5.265 -19.629 -26.825  1.00  0.00              
ATOM     52  H   GLN A  14       9.591 -22.413 -22.959  1.00  0.00              
ATOM     53  HA  GLN A  14       7.751 -20.122 -22.350  1.00  0.00              
ATOM     54 1HB  GLN A  14       8.558 -20.013 -24.619  1.00  0.00              
ATOM     55 2HB  GLN A  14       8.136 -21.722 -24.883  1.00  0.00              
ATOM     56 1HG  GLN A  14       5.554 -20.942 -24.602  1.00  0.00              
ATOM     57 2HG  GLN A  14       6.460 -19.437 -24.318  1.00  0.00              
ATOM     58 1HE2 GLN A  14       5.179 -19.416 -27.799  1.00  0.00              
ATOM     59 2HE2 GLN A  14       4.486 -19.494 -26.213  1.00  0.00              
ATOM     60  N   HIS A  15       6.059 -21.676 -21.478  1.00  0.00              
ATOM     61  CA  HIS A  15       5.002 -22.543 -20.974  1.00  0.00              
ATOM     62  C   HIS A  15       3.700 -22.282 -21.731  1.00  0.00              
ATOM     63  O   HIS A  15       3.148 -21.173 -21.687  1.00  0.00              
ATOM     64  CB  HIS A  15       4.823 -22.315 -19.475  1.00  0.00              
ATOM     65  CG  HIS A  15       6.081 -22.526 -18.693  1.00  0.00              
ATOM     66  ND1 HIS A  15       6.719 -23.748 -18.628  1.00  0.00              
ATOM     67  CD2 HIS A  15       6.833 -21.670 -17.961  1.00  0.00              
ATOM     68  CE1 HIS A  15       7.808 -23.634 -17.889  1.00  0.00              
ATOM     69  NE2 HIS A  15       7.901 -22.383 -17.473  1.00  0.00              
ATOM     70  H   HIS A  15       6.169 -20.753 -21.082  1.00  0.00              
ATOM     71  HA  HIS A  15       5.270 -23.585 -21.146  1.00  0.00              
ATOM     72 1HB  HIS A  15       4.501 -21.289 -19.286  1.00  0.00              
ATOM     73 2HB  HIS A  15       4.081 -23.006 -19.077  1.00  0.00              
ATOM     74  HD2 HIS A  15       6.731 -20.610 -17.725  1.00  0.00              
ATOM     75  HE1 HIS A  15       8.454 -24.495 -17.717  1.00  0.00              
ATOM     76  HE2 HIS A  15       8.635 -22.004 -16.891  1.00  0.00              
ATOM     77  N   ARG A  16       3.221 -23.312 -22.425  1.00  0.00              
ATOM     78  CA  ARG A  16       2.036 -23.196 -23.259  1.00  0.00              
ATOM     79  C   ARG A  16       0.751 -23.541 -22.529  1.00  0.00              
ATOM     80  O   ARG A  16       0.329 -24.706 -22.458  1.00  0.00              
ATOM     81  CB  ARG A  16       2.170 -24.013 -24.536  1.00  0.00              
ATOM     82  CG  ARG A  16       3.246 -23.529 -25.495  1.00  0.00              
ATOM     83  CD  ARG A  16       3.326 -24.297 -26.763  1.00  0.00              
ATOM     84  NE  ARG A  16       4.396 -23.879 -27.655  1.00  0.00              
ATOM     85  CZ  ARG A  16       4.301 -22.872 -28.545  1.00  0.00              
ATOM     86  NH1 ARG A  16       3.178 -22.204 -28.694  1.00  0.00              
ATOM     87  NH2 ARG A  16       5.360 -22.589 -29.284  1.00  0.00              
ATOM     88  H   ARG A  16       3.697 -24.200 -22.368  1.00  0.00              
ATOM     89  HA  ARG A  16       1.912 -22.162 -23.582  1.00  0.00              
ATOM     90 1HB  ARG A  16       2.389 -25.037 -24.237  1.00  0.00              
ATOM     91 2HB  ARG A  16       1.203 -23.980 -25.037  1.00  0.00              
ATOM     92 1HG  ARG A  16       3.044 -22.487 -25.746  1.00  0.00              
ATOM     93 2HG  ARG A  16       4.213 -23.601 -24.995  1.00  0.00              
ATOM     94 1HD  ARG A  16       3.489 -25.349 -26.530  1.00  0.00              
ATOM     95 2HD  ARG A  16       2.388 -24.186 -27.305  1.00  0.00              
ATOM     96  HE  ARG A  16       5.334 -24.246 -27.753  1.00  0.00              
ATOM     97 1HH1 ARG A  16       2.372 -22.444 -28.134  1.00  0.00              
ATOM     98 2HH1 ARG A  16       3.127 -21.453 -29.367  1.00  0.00              
ATOM     99 1HH2 ARG A  16       6.209 -23.125 -29.169  1.00  0.00              
ATOM    100 2HH2 ARG A  16       5.315 -21.841 -29.959  1.00  0.00              
ATOM    101  N   VAL A  17       0.128 -22.503 -21.991  1.00  0.00              
ATOM    102  CA  VAL A  17      -1.096 -22.646 -21.225  1.00  0.00              
ATOM    103  C   VAL A  17      -2.322 -22.522 -22.114  1.00  0.00              
ATOM    104  O   VAL A  17      -2.441 -21.593 -22.912  1.00  0.00              
ATOM    105  CB  VAL A  17      -1.141 -21.578 -20.099  1.00  0.00              
ATOM    106  CG1 VAL A  17      -2.486 -21.616 -19.378  1.00  0.00              
ATOM    107  CG2 VAL A  17       0.001 -21.824 -19.120  1.00  0.00              
ATOM    108  H   VAL A  17       0.522 -21.582 -22.120  1.00  0.00              
ATOM    109  HA  VAL A  17      -1.173 -23.640 -20.783  1.00  0.00              
ATOM    110  HB  VAL A  17      -0.987 -20.593 -20.539  1.00  0.00              
ATOM    111 1HG1 VAL A  17      -2.499 -20.859 -18.592  1.00  0.00              
ATOM    112 2HG1 VAL A  17      -3.287 -21.411 -20.090  1.00  0.00              
ATOM    113 3HG1 VAL A  17      -2.635 -22.600 -18.936  1.00  0.00              
ATOM    114 1HG2 VAL A  17      -0.030 -21.074 -18.330  1.00  0.00              
ATOM    115 2HG2 VAL A  17      -0.103 -22.817 -18.683  1.00  0.00              
ATOM    116 3HG2 VAL A  17       0.953 -21.756 -19.647  1.00  0.00              
ATOM    117  N   ILE A  18      -3.239 -23.469 -21.967  1.00  0.00              
ATOM    118  CA  ILE A  18      -4.494 -23.421 -22.686  1.00  0.00              
ATOM    119  C   ILE A  18      -5.658 -23.365 -21.706  1.00  0.00              
ATOM    120  O   ILE A  18      -5.759 -24.189 -20.793  1.00  0.00              
ATOM    121  CB  ILE A  18      -4.653 -24.648 -23.606  1.00  0.00              
ATOM    122  CG1 ILE A  18      -3.541 -24.639 -24.662  1.00  0.00              
ATOM    123  CG2 ILE A  18      -6.034 -24.635 -24.252  1.00  0.00              
ATOM    124  CD1 ILE A  18      -3.547 -25.835 -25.574  1.00  0.00              
ATOM    125  H   ILE A  18      -3.060 -24.240 -21.340  1.00  0.00              
ATOM    126  HA  ILE A  18      -4.567 -22.505 -23.271  1.00  0.00              
ATOM    127  HB  ILE A  18      -4.532 -25.554 -23.014  1.00  0.00              
ATOM    128 1HG1 ILE A  18      -3.663 -23.733 -25.255  1.00  0.00              
ATOM    129 2HG1 ILE A  18      -2.590 -24.598 -24.130  1.00  0.00              
ATOM    130 1HG2 ILE A  18      -6.139 -25.504 -24.902  1.00  0.00              
ATOM    131 2HG2 ILE A  18      -6.799 -24.667 -23.478  1.00  0.00              
ATOM    132 3HG2 ILE A  18      -6.152 -23.726 -24.841  1.00  0.00              
ATOM    133 1HD1 ILE A  18      -2.729 -25.753 -26.290  1.00  0.00              
ATOM    134 2HD1 ILE A  18      -3.421 -26.744 -24.984  1.00  0.00              
ATOM    135 3HD1 ILE A  18      -4.493 -25.879 -26.110  1.00  0.00              
ATOM    136  N   MET A  19      -6.520 -22.371 -21.899  1.00  0.00              
ATOM    137  CA  MET A  19      -7.741 -22.225 -21.113  1.00  0.00              
ATOM    138  C   MET A  19      -8.857 -22.995 -21.803  1.00  0.00              
ATOM    139  O   MET A  19      -9.146 -22.726 -22.962  1.00  0.00              
ATOM    140  CB  MET A  19      -8.173 -20.749 -21.045  1.00  0.00              
ATOM    141  CG  MET A  19      -7.128 -19.773 -20.528  1.00  0.00              
ATOM    142  SD  MET A  19      -6.699 -20.067 -18.816  1.00  0.00              
ATOM    143  CE  MET A  19      -8.165 -19.431 -17.933  1.00  0.00              
ATOM    144  H   MET A  19      -6.315 -21.693 -22.620  1.00  0.00              
ATOM    145  HA  MET A  19      -7.597 -22.651 -20.120  1.00  0.00              
ATOM    146 1HB  MET A  19      -8.457 -20.455 -22.055  1.00  0.00              
ATOM    147 2HB  MET A  19      -9.046 -20.703 -20.394  1.00  0.00              
ATOM    148 1HG  MET A  19      -6.235 -19.874 -21.144  1.00  0.00              
ATOM    149 2HG  MET A  19      -7.527 -18.764 -20.629  1.00  0.00              
ATOM    150 1HE  MET A  19      -8.026 -19.555 -16.859  1.00  0.00              
ATOM    151 2HE  MET A  19      -8.297 -18.373 -18.163  1.00  0.00              
ATOM    152 3HE  MET A  19      -9.050 -19.984 -18.251  1.00  0.00              
ATOM    153  N   VAL A  20      -9.485 -23.937 -21.103  1.00  0.00              
ATOM    154  CA  VAL A  20     -10.592 -24.690 -21.695  1.00  0.00              
ATOM    155  C   VAL A  20     -11.811 -24.629 -20.787  1.00  0.00              
ATOM    156  O   VAL A  20     -11.693 -24.378 -19.584  1.00  0.00              
ATOM    157  CB  VAL A  20     -10.246 -26.178 -21.940  1.00  0.00              
ATOM    158  CG1 VAL A  20      -9.072 -26.294 -22.885  1.00  0.00              
ATOM    159  CG2 VAL A  20      -9.953 -26.869 -20.617  1.00  0.00              
ATOM    160  H   VAL A  20      -9.203 -24.142 -20.155  1.00  0.00              
ATOM    161  HA  VAL A  20     -10.909 -24.251 -22.642  1.00  0.00              
ATOM    162  HB  VAL A  20     -11.113 -26.676 -22.377  1.00  0.00              
ATOM    163 1HG1 VAL A  20      -8.840 -27.347 -23.049  1.00  0.00              
ATOM    164 2HG1 VAL A  20      -9.324 -25.827 -23.836  1.00  0.00              
ATOM    165 3HG1 VAL A  20      -8.206 -25.795 -22.451  1.00  0.00              
ATOM    166 1HG2 VAL A  20      -9.712 -27.916 -20.799  1.00  0.00              
ATOM    167 2HG2 VAL A  20      -9.108 -26.381 -20.132  1.00  0.00              
ATOM    168 3HG2 VAL A  20     -10.829 -26.806 -19.972  1.00  0.00              
ATOM    169  N   GLY A  21     -12.981 -24.864 -21.370  1.00  0.00              
ATOM    170  CA  GLY A  21     -14.212 -24.770 -20.613  1.00  0.00              
ATOM    171  C   GLY A  21     -15.301 -24.104 -21.426  1.00  0.00              
ATOM    172  O   GLY A  21     -15.014 -23.437 -22.417  1.00  0.00              
ATOM    173  H   GLY A  21     -13.023 -25.111 -22.348  1.00  0.00              
ATOM    174 1HA  GLY A  21     -14.537 -25.773 -20.336  1.00  0.00              
ATOM    175 2HA  GLY A  21     -14.032 -24.185 -19.712  1.00  0.00              
ATOM    176  N   SER A  22     -16.548 -24.287 -21.008  1.00  0.00              
ATOM    177  CA  SER A  22     -17.693 -23.723 -21.715  1.00  0.00              
ATOM    178  C   SER A  22     -17.819 -22.215 -21.592  1.00  0.00              
ATOM    179  O   SER A  22     -17.178 -21.589 -20.750  1.00  0.00              
ATOM    180  CB  SER A  22     -18.965 -24.381 -21.219  1.00  0.00              
ATOM    181  OG  SER A  22     -19.258 -24.028 -19.895  1.00  0.00              
ATOM    182  H   SER A  22     -16.706 -24.834 -20.173  1.00  0.00              
ATOM    183  HA  SER A  22     -17.713 -23.974 -22.777  1.00  0.00              
ATOM    184 1HB  SER A  22     -19.790 -24.071 -21.859  1.00  0.00              
ATOM    185 2HB  SER A  22     -18.846 -25.462 -21.280  1.00  0.00              
ATOM    186  HG  SER A  22     -20.068 -24.464 -19.620  1.00  0.00              
ATOM    187  N   GLY A  23     -18.678 -21.643 -22.429  1.00  0.00              
ATOM    188  CA  GLY A  23     -18.890 -20.208 -22.416  1.00  0.00              
ATOM    189  C   GLY A  23     -19.506 -19.661 -21.140  1.00  0.00              
ATOM    190  O   GLY A  23     -20.358 -20.311 -20.531  1.00  0.00              
ATOM    191  H   GLY A  23     -19.194 -22.211 -23.085  1.00  0.00              
ATOM    192 1HA  GLY A  23     -17.932 -19.705 -22.550  1.00  0.00              
ATOM    193 2HA  GLY A  23     -19.557 -19.939 -23.234  1.00  0.00              
ATOM    194  N   GLY A  24     -19.061 -18.474 -20.731  1.00  0.00              
ATOM    195  CA  GLY A  24     -19.570 -17.853 -19.519  1.00  0.00              
ATOM    196  C   GLY A  24     -18.959 -18.231 -18.182  1.00  0.00              
ATOM    197  O   GLY A  24     -19.389 -17.722 -17.148  1.00  0.00              
ATOM    198  H   GLY A  24     -18.355 -17.993 -21.271  1.00  0.00              
ATOM    199 1HA  GLY A  24     -19.440 -16.773 -19.591  1.00  0.00              
ATOM    200 2HA  GLY A  24     -20.630 -18.085 -19.418  1.00  0.00              
ATOM    201  N   VAL A  25     -17.951 -19.094 -18.188  1.00  0.00              
ATOM    202  CA  VAL A  25     -17.329 -19.540 -16.942  1.00  0.00              
ATOM    203  C   VAL A  25     -16.243 -18.589 -16.423  1.00  0.00              
ATOM    204  O   VAL A  25     -15.872 -18.648 -15.249  1.00  0.00              
ATOM    205  CB  VAL A  25     -16.712 -20.942 -17.111  1.00  0.00              
ATOM    206  CG1 VAL A  25     -17.772 -21.940 -17.550  1.00  0.00              
ATOM    207  CG2 VAL A  25     -15.570 -20.904 -18.114  1.00  0.00              
ATOM    208  H   VAL A  25     -17.604 -19.450 -19.067  1.00  0.00              
ATOM    209  HA  VAL A  25     -18.051 -19.565 -16.125  1.00  0.00              
ATOM    210  HB  VAL A  25     -16.287 -21.259 -16.158  1.00  0.00              
ATOM    211 1HG1 VAL A  25     -17.319 -22.926 -17.665  1.00  0.00              
ATOM    212 2HG1 VAL A  25     -18.560 -21.989 -16.799  1.00  0.00              
ATOM    213 3HG1 VAL A  25     -18.197 -21.625 -18.503  1.00  0.00              
ATOM    214 1HG2 VAL A  25     -15.145 -21.902 -18.221  1.00  0.00              
ATOM    215 2HG2 VAL A  25     -15.945 -20.563 -19.079  1.00  0.00              
ATOM    216 3HG2 VAL A  25     -14.799 -20.218 -17.762  1.00  0.00              
ATOM    217  N   GLY A  26     -15.745 -17.720 -17.298  1.00  0.00              
ATOM    218  CA  GLY A  26     -14.716 -16.766 -16.905  1.00  0.00              
ATOM    219  C   GLY A  26     -13.300 -17.044 -17.381  1.00  0.00              
ATOM    220  O   GLY A  26     -12.335 -16.592 -16.753  1.00  0.00              
ATOM    221  H   GLY A  26     -16.080 -17.717 -18.251  1.00  0.00              
ATOM    222 1HA  GLY A  26     -14.976 -15.781 -17.294  1.00  0.00              
ATOM    223 2HA  GLY A  26     -14.665 -16.725 -15.818  1.00  0.00              
ATOM    224  N   LYS A  27     -13.152 -17.784 -18.475  1.00  0.00              
ATOM    225  CA  LYS A  27     -11.817 -18.014 -19.023  1.00  0.00              
ATOM    226  C   LYS A  27     -11.109 -16.689 -19.324  1.00  0.00              
ATOM    227  O   LYS A  27      -9.998 -16.444 -18.844  1.00  0.00              
ATOM    228  CB  LYS A  27     -11.891 -18.870 -20.288  1.00  0.00              
ATOM    229  CG  LYS A  27     -12.485 -20.258 -20.065  1.00  0.00              
ATOM    230  CD  LYS A  27     -12.324 -21.157 -21.303  1.00  0.00              
ATOM    231  CE  LYS A  27     -13.059 -20.604 -22.521  1.00  0.00              
ATOM    232  NZ  LYS A  27     -14.537 -20.608 -22.336  1.00  0.00              
ATOM    233  H   LYS A  27     -13.950 -18.194 -18.939  1.00  0.00              
ATOM    234  HA  LYS A  27     -11.202 -18.536 -18.289  1.00  0.00              
ATOM    235 1HB  LYS A  27     -12.498 -18.323 -21.009  1.00  0.00              
ATOM    236 2HB  LYS A  27     -10.874 -18.966 -20.670  1.00  0.00              
ATOM    237 1HG  LYS A  27     -11.978 -20.720 -19.218  1.00  0.00              
ATOM    238 2HG  LYS A  27     -13.545 -20.148 -19.837  1.00  0.00              
ATOM    239 1HD  LYS A  27     -11.261 -21.240 -21.537  1.00  0.00              
ATOM    240 2HD  LYS A  27     -12.720 -22.145 -21.070  1.00  0.00              
ATOM    241 1HE  LYS A  27     -12.719 -19.583 -22.692  1.00  0.00              
ATOM    242 2HE  LYS A  27     -12.801 -21.220 -23.383  1.00  0.00              
ATOM    243 1HZ  LYS A  27     -14.981 -20.235 -23.164  1.00  0.00              
ATOM    244 2HZ  LYS A  27     -14.855 -21.555 -22.180  1.00  0.00              
ATOM    245 3HZ  LYS A  27     -14.778 -20.037 -21.539  1.00  0.00              
ATOM    246  N   SER A  28     -11.760 -15.826 -20.097  1.00  0.00              
ATOM    247  CA  SER A  28     -11.167 -14.546 -20.468  1.00  0.00              
ATOM    248  C   SER A  28     -10.954 -13.635 -19.283  1.00  0.00              
ATOM    249  O   SER A  28     -10.010 -12.840 -19.265  1.00  0.00              
ATOM    250  CB  SER A  28     -12.039 -13.853 -21.497  1.00  0.00              
ATOM    251  OG  SER A  28     -12.155 -14.600 -22.677  1.00  0.00              
ATOM    252  H   SER A  28     -12.683 -16.059 -20.436  1.00  0.00              
ATOM    253  HA  SER A  28     -10.225 -14.646 -21.009  1.00  0.00              
ATOM    254 1HB  SER A  28     -13.031 -13.707 -21.071  1.00  0.00              
ATOM    255 2HB  SER A  28     -11.600 -12.885 -21.732  1.00  0.00              
ATOM    256  HG  SER A  28     -11.306 -14.993 -22.891  1.00  0.00              
ATOM    257  N   ALA A  29     -11.843 -13.735 -18.303  1.00  0.00              
ATOM    258  CA  ALA A  29     -11.750 -12.910 -17.114  1.00  0.00              
ATOM    259  C   ALA A  29     -10.498 -13.296 -16.336  1.00  0.00              
ATOM    260  O   ALA A  29      -9.767 -12.429 -15.866  1.00  0.00              
ATOM    261  CB  ALA A  29     -12.985 -13.092 -16.249  1.00  0.00              
ATOM    262  H   ALA A  29     -12.602 -14.397 -18.384  1.00  0.00              
ATOM    263  HA  ALA A  29     -11.662 -11.867 -17.418  1.00  0.00              
ATOM    264 1HB  ALA A  29     -12.901 -12.467 -15.361  1.00  0.00              
ATOM    265 2HB  ALA A  29     -13.871 -12.801 -16.814  1.00  0.00              
ATOM    266 3HB  ALA A  29     -13.070 -14.136 -15.951  1.00  0.00              
ATOM    267  N   LEU A  30     -10.256 -14.595 -16.199  1.00  0.00              
ATOM    268  CA  LEU A  30      -9.066 -15.063 -15.485  1.00  0.00              
ATOM    269  C   LEU A  30      -7.813 -14.685 -16.273  1.00  0.00              
ATOM    270  O   LEU A  30      -6.814 -14.291 -15.692  1.00  0.00              
ATOM    271  CB  LEU A  30      -9.105 -16.586 -15.305  1.00  0.00              
ATOM    272  CG  LEU A  30     -10.129 -17.174 -14.328  1.00  0.00              
ATOM    273  CD1 LEU A  30     -10.175 -18.702 -14.489  1.00  0.00              
ATOM    274  CD2 LEU A  30      -9.754 -16.786 -12.898  1.00  0.00              
ATOM    275  H   LEU A  30     -10.896 -15.273 -16.588  1.00  0.00              
ATOM    276  HA  LEU A  30      -9.004 -14.569 -14.516  1.00  0.00              
ATOM    277 1HB  LEU A  30      -9.375 -16.878 -16.318  1.00  0.00              
ATOM    278 2HB  LEU A  30      -8.122 -16.989 -15.060  1.00  0.00              
ATOM    279  HG  LEU A  30     -11.092 -16.717 -14.555  1.00  0.00              
ATOM    280 1HD1 LEU A  30     -10.903 -19.120 -13.794  1.00  0.00              
ATOM    281 2HD1 LEU A  30     -10.463 -18.953 -15.509  1.00  0.00              
ATOM    282 3HD1 LEU A  30      -9.191 -19.120 -14.276  1.00  0.00              
ATOM    283 1HD2 LEU A  30     -10.484 -17.204 -12.205  1.00  0.00              
ATOM    284 2HD2 LEU A  30      -8.764 -17.177 -12.662  1.00  0.00              
ATOM    285 3HD2 LEU A  30      -9.748 -15.700 -12.805  1.00  0.00              
ATOM    286  N   THR A  31      -7.885 -14.815 -17.595  1.00  0.00              
ATOM    287  CA  THR A  31      -6.771 -14.493 -18.480  1.00  0.00              
ATOM    288  C   THR A  31      -6.404 -13.000 -18.423  1.00  0.00              
ATOM    289  O   THR A  31      -5.221 -12.640 -18.380  1.00  0.00              
ATOM    290  CB  THR A  31      -7.090 -14.878 -19.937  1.00  0.00              
ATOM    291  OG1 THR A  31      -7.287 -16.295 -20.027  1.00  0.00              
ATOM    292  CG2 THR A  31      -5.951 -14.468 -20.858  1.00  0.00              
ATOM    293  H   THR A  31      -8.750 -15.152 -17.995  1.00  0.00              
ATOM    294  HA  THR A  31      -5.878 -15.031 -18.160  1.00  0.00              
ATOM    295  HB  THR A  31      -8.005 -14.372 -20.244  1.00  0.00              
ATOM    296  HG1 THR A  31      -7.779 -16.498 -20.827  1.00  0.00              
ATOM    297 1HG2 THR A  31      -6.196 -14.748 -21.883  1.00  0.00              
ATOM    298 2HG2 THR A  31      -5.807 -13.389 -20.800  1.00  0.00              
ATOM    299 3HG2 THR A  31      -5.037 -14.974 -20.552  1.00  0.00              
ATOM    300  N   LEU A  32      -7.422 -12.140 -18.400  1.00  0.00              
ATOM    301  CA  LEU A  32      -7.212 -10.700 -18.353  1.00  0.00              
ATOM    302  C   LEU A  32      -6.835 -10.175 -16.971  1.00  0.00              
ATOM    303  O   LEU A  32      -6.162  -9.155 -16.866  1.00  0.00              
ATOM    304  CB  LEU A  32      -8.445  -9.963 -18.890  1.00  0.00              
ATOM    305  CG  LEU A  32      -8.705 -10.224 -20.379  1.00  0.00              
ATOM    306  CD1 LEU A  32     -10.022  -9.569 -20.792  1.00  0.00              
ATOM    307  CD2 LEU A  32      -7.553  -9.677 -21.221  1.00  0.00              
ATOM    308  H   LEU A  32      -8.365 -12.500 -18.415  1.00  0.00              
ATOM    309  HA  LEU A  32      -6.370 -10.433 -18.991  1.00  0.00              
ATOM    310 1HB  LEU A  32      -9.213 -10.432 -18.276  1.00  0.00              
ATOM    311 2HB  LEU A  32      -8.405  -8.896 -18.671  1.00  0.00              
ATOM    312  HG  LEU A  32      -8.729 -11.305 -20.519  1.00  0.00              
ATOM    313 1HD1 LEU A  32     -10.206  -9.756 -21.850  1.00  0.00              
ATOM    314 2HD1 LEU A  32     -10.838  -9.990 -20.204  1.00  0.00              
ATOM    315 3HD1 LEU A  32      -9.965  -8.495 -20.618  1.00  0.00              
ATOM    316 1HD2 LEU A  32      -7.750  -9.870 -22.276  1.00  0.00              
ATOM    317 2HD2 LEU A  32      -7.461  -8.603 -21.058  1.00  0.00              
ATOM    318 3HD2 LEU A  32      -6.624 -10.169 -20.930  1.00  0.00              
ATOM    319  N   GLN A  33      -7.265 -10.856 -15.915  1.00  0.00              
ATOM    320  CA  GLN A  33      -6.832 -10.469 -14.580  1.00  0.00              
ATOM    321  C   GLN A  33      -5.345 -10.822 -14.463  1.00  0.00              
ATOM    322  O   GLN A  33      -4.544 -10.055 -13.925  1.00  0.00              
ATOM    323  CB  GLN A  33      -7.641 -11.220 -13.517  1.00  0.00              
ATOM    324  CG  GLN A  33      -7.328 -10.838 -12.078  1.00  0.00              
ATOM    325  CD  GLN A  33      -7.628  -9.378 -11.763  1.00  0.00              
ATOM    326  OE1 GLN A  33      -6.719  -8.576 -11.551  1.00  0.00              
ATOM    327  NE2 GLN A  33      -8.911  -9.028 -11.739  1.00  0.00              
ATOM    328  H   GLN A  33      -7.891 -11.642 -16.021  1.00  0.00              
ATOM    329  HA  GLN A  33      -6.950  -9.393 -14.456  1.00  0.00              
ATOM    330 1HB  GLN A  33      -8.693 -11.022 -13.723  1.00  0.00              
ATOM    331 2HB  GLN A  33      -7.437 -12.281 -13.659  1.00  0.00              
ATOM    332 1HG  GLN A  33      -7.663 -11.428 -11.225  1.00  0.00              
ATOM    333 2HG  GLN A  33      -6.249 -10.948 -12.192  1.00  0.00              
ATOM    334 1HE2 GLN A  33      -9.169  -8.082 -11.536  1.00  0.00              
ATOM    335 2HE2 GLN A  33      -9.620  -9.710 -11.924  1.00  0.00              
ATOM    336  N   PHE A  34      -4.969 -11.983 -14.984  1.00  0.00              
ATOM    337  CA  PHE A  34      -3.568 -12.394 -14.938  1.00  0.00              
ATOM    338  C   PHE A  34      -2.700 -11.523 -15.842  1.00  0.00              
ATOM    339  O   PHE A  34      -1.666 -11.009 -15.417  1.00  0.00              
ATOM    340  CB  PHE A  34      -3.427 -13.858 -15.367  1.00  0.00              
ATOM    341  CG  PHE A  34      -2.004 -14.355 -15.374  1.00  0.00              
ATOM    342  CD1 PHE A  34      -1.388 -14.745 -14.198  1.00  0.00              
ATOM    343  CD2 PHE A  34      -1.279 -14.419 -16.565  1.00  0.00              
ATOM    344  CE1 PHE A  34      -0.063 -15.201 -14.190  1.00  0.00              
ATOM    345  CE2 PHE A  34       0.049 -14.872 -16.574  1.00  0.00              
ATOM    346  CZ  PHE A  34       0.656 -15.263 -15.380  1.00  0.00              
ATOM    347  H   PHE A  34      -5.647 -12.594 -15.417  1.00  0.00              
ATOM    348  HA  PHE A  34      -3.179 -12.270 -13.926  1.00  0.00              
ATOM    349 1HB  PHE A  34      -3.980 -14.504 -14.685  1.00  0.00              
ATOM    350 2HB  PHE A  34      -3.808 -13.990 -16.379  1.00  0.00              
ATOM    351  HD1 PHE A  34      -1.947 -14.696 -13.263  1.00  0.00              
ATOM    352  HD2 PHE A  34      -1.757 -14.113 -17.496  1.00  0.00              
ATOM    353  HE1 PHE A  34       0.403 -15.505 -13.253  1.00  0.00              
ATOM    354  HE2 PHE A  34       0.606 -14.919 -17.510  1.00  0.00              
ATOM    355  HZ  PHE A  34       1.687 -15.614 -15.378  1.00  0.00              
ATOM    356  N   MET A  35      -3.135 -11.345 -17.085  1.00  0.00              
ATOM    357  CA  MET A  35      -2.363 -10.593 -18.067  1.00  0.00              
ATOM    358  C   MET A  35      -2.274  -9.095 -17.801  1.00  0.00              
ATOM    359  O   MET A  35      -1.181  -8.511 -17.863  1.00  0.00              
ATOM    360  CB  MET A  35      -2.935 -10.799 -19.476  1.00  0.00              
ATOM    361  CG  MET A  35      -2.626 -12.157 -20.131  1.00  0.00              
ATOM    362  SD  MET A  35      -0.845 -12.411 -20.459  1.00  0.00              
ATOM    363  CE  MET A  35      -0.509 -11.065 -21.585  1.00  0.00              
ATOM    364  H   MET A  35      -4.023 -11.742 -17.357  1.00  0.00              
ATOM    365  HA  MET A  35      -1.326 -10.928 -18.060  1.00  0.00              
ATOM    366 1HB  MET A  35      -4.015 -10.683 -19.399  1.00  0.00              
ATOM    367 2HB  MET A  35      -2.529 -10.005 -20.103  1.00  0.00              
ATOM    368 1HG  MET A  35      -2.977 -12.944 -19.464  1.00  0.00              
ATOM    369 2HG  MET A  35      -3.169 -12.210 -21.074  1.00  0.00              
ATOM    370 1HE  MET A  35       0.542 -11.086 -21.876  1.00  0.00              
ATOM    371 2HE  MET A  35      -1.135 -11.168 -22.472  1.00  0.00              
ATOM    372 3HE  MET A  35      -0.730 -10.117 -21.094  1.00  0.00              
ATOM    373  N   ARG A  36      -3.421  -8.479 -17.507  1.00  0.00              
ATOM    374  CA  ARG A  36      -3.472  -7.042 -17.304  1.00  0.00              
ATOM    375  C   ARG A  36      -3.914  -6.503 -15.948  1.00  0.00              
ATOM    376  O   ARG A  36      -4.039  -5.292 -15.775  1.00  0.00              
ATOM    377  CB  ARG A  36      -4.309  -6.402 -18.402  1.00  0.00              
ATOM    378  CG  ARG A  36      -3.732  -6.530 -19.803  1.00  0.00              
ATOM    379  CD  ARG A  36      -2.624  -5.585 -20.097  1.00  0.00              
ATOM    380  NE  ARG A  36      -1.315  -6.036 -19.655  1.00  0.00              
ATOM    381  CZ  ARG A  36      -0.169  -5.349 -19.833  1.00  0.00              
ATOM    382  NH1 ARG A  36      -0.159  -4.202 -20.475  1.00  0.00              
ATOM    383  NH2 ARG A  36       0.951  -5.872 -19.366  1.00  0.00              
ATOM    384  H   ARG A  36      -4.271  -9.018 -17.424  1.00  0.00              
ATOM    385  HA  ARG A  36      -2.470  -6.621 -17.390  1.00  0.00              
ATOM    386 1HB  ARG A  36      -5.289  -6.877 -18.372  1.00  0.00              
ATOM    387 2HB  ARG A  36      -4.409  -5.346 -18.150  1.00  0.00              
ATOM    388 1HG  ARG A  36      -3.352  -7.543 -19.930  1.00  0.00              
ATOM    389 2HG  ARG A  36      -4.530  -6.348 -20.523  1.00  0.00              
ATOM    390 1HD  ARG A  36      -2.569  -5.429 -21.174  1.00  0.00              
ATOM    391 2HD  ARG A  36      -2.828  -4.636 -19.602  1.00  0.00              
ATOM    392  HE  ARG A  36      -1.055  -6.884 -19.169  1.00  0.00              
ATOM    393 1HH1 ARG A  36      -1.022  -3.824 -20.842  1.00  0.00              
ATOM    394 2HH1 ARG A  36       0.710  -3.703 -20.598  1.00  0.00              
ATOM    395 1HH2 ARG A  36       0.929  -6.764 -18.890  1.00  0.00              
ATOM    396 2HH2 ARG A  36       1.824  -5.380 -19.486  1.00  0.00              
ATOM    397  N   ASP A  37      -4.149  -7.391 -14.985  1.00  0.00              
ATOM    398  CA  ASP A  37      -4.687  -6.975 -13.689  1.00  0.00              
ATOM    399  C   ASP A  37      -6.019  -6.231 -13.795  1.00  0.00              
ATOM    400  O   ASP A  37      -6.236  -5.226 -13.109  1.00  0.00              
ATOM    401  CB  ASP A  37      -3.677  -6.054 -12.996  1.00  0.00              
ATOM    402  CG  ASP A  37      -2.353  -6.740 -12.743  1.00  0.00              
ATOM    403  OD1 ASP A  37      -2.356  -7.856 -12.186  1.00  0.00              
ATOM    404  OD2 ASP A  37      -1.306  -6.168 -13.116  1.00  0.00              
ATOM    405  H   ASP A  37      -3.955  -8.369 -15.146  1.00  0.00              
ATOM    406  HA  ASP A  37      -4.899  -7.853 -13.078  1.00  0.00              
ATOM    407 1HB  ASP A  37      -3.528  -5.106 -13.513  1.00  0.00              
ATOM    408 2HB  ASP A  37      -4.194  -5.877 -12.052  1.00  0.00              
ATOM    409  N   GLU A  38      -6.913  -6.722 -14.638  1.00  0.00              
ATOM    410  CA  GLU A  38      -8.198  -6.064 -14.797  1.00  0.00              
ATOM    411  C   GLU A  38      -9.336  -7.074 -14.877  1.00  0.00              
ATOM    412  O   GLU A  38      -9.128  -8.256 -15.178  1.00  0.00              
ATOM    413  CB  GLU A  38      -8.191  -5.179 -16.045  1.00  0.00              
ATOM    414  CG  GLU A  38      -8.023  -5.939 -17.354  1.00  0.00              
ATOM    415  CD  GLU A  38      -7.916  -4.998 -18.522  1.00  0.00              
ATOM    416  OE1 GLU A  38      -7.958  -3.810 -18.309  1.00  0.00              
ATOM    417  OE2 GLU A  38      -7.680  -5.462 -19.612  1.00  0.00              
ATOM    418  H   GLU A  38      -6.716  -7.553 -15.178  1.00  0.00              
ATOM    419  HA  GLU A  38      -8.404  -5.440 -13.927  1.00  0.00              
ATOM    420 1HB  GLU A  38      -9.138  -4.640 -16.059  1.00  0.00              
ATOM    421 2HB  GLU A  38      -7.371  -4.471 -15.930  1.00  0.00              
ATOM    422 1HG  GLU A  38      -7.170  -6.617 -17.355  1.00  0.00              
ATOM    423 2HG  GLU A  38      -8.944  -6.515 -17.435  1.00  0.00              
ATOM    424  N   PHE A  39     -10.535  -6.571 -14.610  1.00  0.00              
ATOM    425  CA  PHE A  39     -11.760  -7.354 -14.659  1.00  0.00              
ATOM    426  C   PHE A  39     -12.889  -6.397 -15.010  1.00  0.00              
ATOM    427  O   PHE A  39     -13.040  -5.352 -14.390  1.00  0.00              
ATOM    428  CB  PHE A  39     -12.091  -8.010 -13.315  1.00  0.00              
ATOM    429  CG  PHE A  39     -13.412  -8.749 -13.328  1.00  0.00              
ATOM    430  CD1 PHE A  39     -13.492 -10.059 -13.814  1.00  0.00              
ATOM    431  CD2 PHE A  39     -14.582  -8.119 -12.912  1.00  0.00              
ATOM    432  CE1 PHE A  39     -14.715 -10.730 -13.885  1.00  0.00              
ATOM    433  CE2 PHE A  39     -15.820  -8.782 -12.981  1.00  0.00              
ATOM    434  CZ  PHE A  39     -15.882 -10.090 -13.468  1.00  0.00              
ATOM    435  H   PHE A  39     -10.586  -5.593 -14.361  1.00  0.00              
ATOM    436  HA  PHE A  39     -11.682  -8.115 -15.437  1.00  0.00              
ATOM    437 1HB  PHE A  39     -11.322  -8.734 -13.052  1.00  0.00              
ATOM    438 2HB  PHE A  39     -12.157  -7.252 -12.535  1.00  0.00              
ATOM    439  HD1 PHE A  39     -12.583 -10.562 -14.141  1.00  0.00              
ATOM    440  HD2 PHE A  39     -14.532  -7.098 -12.532  1.00  0.00              
ATOM    441  HE1 PHE A  39     -14.755 -11.750 -14.266  1.00  0.00              
ATOM    442  HE2 PHE A  39     -16.729  -8.279 -12.655  1.00  0.00              
ATOM    443  HZ  PHE A  39     -16.839 -10.608 -13.524  1.00  0.00              
ATOM    444  N   VAL A  40     -13.668  -6.732 -16.025  1.00  0.00              
ATOM    445  CA  VAL A  40     -14.818  -5.901 -16.387  1.00  0.00              
ATOM    446  C   VAL A  40     -16.007  -6.829 -16.568  1.00  0.00              
ATOM    447  O   VAL A  40     -15.832  -8.019 -16.813  1.00  0.00              
ATOM    448  CB  VAL A  40     -14.593  -5.090 -17.701  1.00  0.00              
ATOM    449  CG1 VAL A  40     -13.419  -4.129 -17.528  1.00  0.00              
ATOM    450  CG2 VAL A  40     -14.357  -6.028 -18.877  1.00  0.00              
ATOM    451  H   VAL A  40     -13.477  -7.567 -16.561  1.00  0.00              
ATOM    452  HA  VAL A  40     -15.068  -5.200 -15.589  1.00  0.00              
ATOM    453  HB  VAL A  40     -15.496  -4.522 -17.926  1.00  0.00              
ATOM    454 1HG1 VAL A  40     -13.269  -3.567 -18.451  1.00  0.00              
ATOM    455 2HG1 VAL A  40     -13.631  -3.437 -16.714  1.00  0.00              
ATOM    456 3HG1 VAL A  40     -12.516  -4.695 -17.300  1.00  0.00              
ATOM    457 1HG2 VAL A  40     -14.203  -5.444 -19.784  1.00  0.00              
ATOM    458 2HG2 VAL A  40     -13.475  -6.638 -18.684  1.00  0.00              
ATOM    459 3HG2 VAL A  40     -15.225  -6.676 -19.006  1.00  0.00              
ATOM    460  N   GLU A  41     -17.208  -6.285 -16.415  1.00  0.00              
ATOM    461  CA  GLU A  41     -18.425  -7.052 -16.638  1.00  0.00              
ATOM    462  C   GLU A  41     -18.767  -6.898 -18.117  1.00  0.00              
ATOM    463  O   GLU A  41     -19.302  -5.864 -18.535  1.00  0.00              
ATOM    464  CB  GLU A  41     -19.573  -6.569 -15.748  1.00  0.00              
ATOM    465  CG  GLU A  41     -19.328  -6.745 -14.256  1.00  0.00              
ATOM    466  CD  GLU A  41     -20.475  -6.207 -13.447  1.00  0.00              
ATOM    467  OE1 GLU A  41     -21.404  -5.703 -14.031  1.00  0.00              
ATOM    468  OE2 GLU A  41     -20.477  -6.399 -12.254  1.00  0.00              
ATOM    469  H   GLU A  41     -17.281  -5.316 -16.137  1.00  0.00              
ATOM    470  HA  GLU A  41     -18.245  -8.104 -16.414  1.00  0.00              
ATOM    471 1HB  GLU A  41     -19.723  -5.512 -15.968  1.00  0.00              
ATOM    472 2HB  GLU A  41     -20.460  -7.131 -16.039  1.00  0.00              
ATOM    473 1HG  GLU A  41     -19.134  -7.778 -13.967  1.00  0.00              
ATOM    474 2HG  GLU A  41     -18.439  -6.144 -14.069  1.00  0.00              
ATOM    475  N   ASP A  42     -18.451  -7.913 -18.912  1.00  0.00              
ATOM    476  CA  ASP A  42     -18.721  -7.842 -20.340  1.00  0.00              
ATOM    477  C   ASP A  42     -18.942  -9.208 -20.967  1.00  0.00              
ATOM    478  O   ASP A  42     -18.542 -10.233 -20.420  1.00  0.00              
ATOM    479  CB  ASP A  42     -17.573  -7.126 -21.056  1.00  0.00              
ATOM    480  CG  ASP A  42     -17.944  -6.545 -22.414  1.00  0.00              
ATOM    481  OD1 ASP A  42     -19.091  -6.636 -22.784  1.00  0.00              
ATOM    482  OD2 ASP A  42     -17.122  -5.881 -22.998  1.00  0.00              
ATOM    483  H   ASP A  42     -18.020  -8.745 -18.533  1.00  0.00              
ATOM    484  HA  ASP A  42     -19.644  -7.289 -20.514  1.00  0.00              
ATOM    485 1HB  ASP A  42     -17.096  -6.356 -20.450  1.00  0.00              
ATOM    486 2HB  ASP A  42     -16.884  -7.960 -21.195  1.00  0.00              
ATOM    487  N   TYR A  43     -19.585  -9.203 -22.127  1.00  0.00              
ATOM    488  CA  TYR A  43     -19.916 -10.425 -22.845  1.00  0.00              
ATOM    489  C   TYR A  43     -19.130 -10.494 -24.141  1.00  0.00              
ATOM    490  O   TYR A  43     -19.538  -9.916 -25.150  1.00  0.00              
ATOM    491  CB  TYR A  43     -21.418 -10.500 -23.128  1.00  0.00              
ATOM    492  CG  TYR A  43     -21.850 -11.782 -23.806  1.00  0.00              
ATOM    493  CD1 TYR A  43     -21.855 -12.986 -23.117  1.00  0.00              
ATOM    494  CD2 TYR A  43     -22.253 -11.783 -25.133  1.00  0.00              
ATOM    495  CE1 TYR A  43     -22.248 -14.159 -23.731  1.00  0.00              
ATOM    496  CE2 TYR A  43     -22.649 -12.950 -25.757  1.00  0.00              
ATOM    497  CZ  TYR A  43     -22.645 -14.137 -25.052  1.00  0.00              
ATOM    498  OH  TYR A  43     -23.039 -15.302 -25.669  1.00  0.00              
ATOM    499  H   TYR A  43     -19.853  -8.313 -22.522  1.00  0.00              
ATOM    500  HA  TYR A  43     -19.635 -11.293 -22.248  1.00  0.00              
ATOM    501 1HB  TYR A  43     -21.932 -10.404 -22.171  1.00  0.00              
ATOM    502 2HB  TYR A  43     -21.669  -9.651 -23.763  1.00  0.00              
ATOM    503  HD1 TYR A  43     -21.540 -12.996 -22.073  1.00  0.00              
ATOM    504  HD2 TYR A  43     -22.254 -10.843 -25.684  1.00  0.00              
ATOM    505  HE1 TYR A  43     -22.246 -15.098 -23.177  1.00  0.00              
ATOM    506  HE2 TYR A  43     -22.962 -12.931 -26.801  1.00  0.00              
ATOM    507  HH  TYR A  43     -23.295 -15.174 -26.586  1.00  0.00              
ATOM    508  N   GLU A  44     -17.993 -11.185 -24.109  1.00  0.00              
ATOM    509  CA  GLU A  44     -17.172 -11.325 -25.305  1.00  0.00              
ATOM    510  C   GLU A  44     -16.775 -12.772 -25.573  1.00  0.00              
ATOM    511  O   GLU A  44     -15.721 -13.223 -25.136  1.00  0.00              
ATOM    512  CB  GLU A  44     -15.917 -10.457 -25.186  1.00  0.00              
ATOM    513  CG  GLU A  44     -16.187  -8.959 -25.186  1.00  0.00              
ATOM    514  CD  GLU A  44     -14.909  -8.174 -25.088  1.00  0.00              
ATOM    515  OE1 GLU A  44     -13.863  -8.776 -25.082  1.00  0.00              
ATOM    516  OE2 GLU A  44     -14.971  -6.967 -25.131  1.00  0.00              
ATOM    517  H   GLU A  44     -17.690 -11.620 -23.250  1.00  0.00              
ATOM    518  HA  GLU A  44     -17.738 -11.007 -26.181  1.00  0.00              
ATOM    519 1HB  GLU A  44     -15.424 -10.736 -24.255  1.00  0.00              
ATOM    520 2HB  GLU A  44     -15.274 -10.709 -26.029  1.00  0.00              
ATOM    521 1HG  GLU A  44     -16.754  -8.620 -26.053  1.00  0.00              
ATOM    522 2HG  GLU A  44     -16.778  -8.805 -24.284  1.00  0.00              
ATOM    523  N   PRO A  45     -17.618 -13.519 -26.304  1.00  0.00              
ATOM    524  CA  PRO A  45     -17.332 -14.917 -26.639  1.00  0.00              
ATOM    525  C   PRO A  45     -15.997 -15.051 -27.367  1.00  0.00              
ATOM    526  O   PRO A  45     -15.702 -14.299 -28.295  1.00  0.00              
ATOM    527  CB  PRO A  45     -18.511 -15.341 -27.521  1.00  0.00              
ATOM    528  CG  PRO A  45     -19.619 -14.426 -27.124  1.00  0.00              
ATOM    529  CD  PRO A  45     -18.960 -13.106 -26.826  1.00  0.00              
ATOM    530  HA  PRO A  45     -17.234 -15.556 -25.749  1.00  0.00              
ATOM    531 1HB  PRO A  45     -18.273 -15.237 -28.590  1.00  0.00              
ATOM    532 2HB  PRO A  45     -18.783 -16.393 -27.352  1.00  0.00              
ATOM    533 1HG  PRO A  45     -20.360 -14.325 -27.930  1.00  0.00              
ATOM    534 2HG  PRO A  45     -20.154 -14.809 -26.241  1.00  0.00              
ATOM    535 1HD  PRO A  45     -18.861 -12.479 -27.725  1.00  0.00              
ATOM    536 2HD  PRO A  45     -19.520 -12.519 -26.084  1.00  0.00              
ATOM    537  N   THR A  46     -15.200 -16.020 -26.940  1.00  0.00              
ATOM    538  CA  THR A  46     -13.901 -16.285 -27.543  1.00  0.00              
ATOM    539  C   THR A  46     -13.927 -17.314 -28.666  1.00  0.00              
ATOM    540  O   THR A  46     -14.327 -18.455 -28.463  1.00  0.00              
ATOM    541  CB  THR A  46     -12.914 -16.809 -26.476  1.00  0.00              
ATOM    542  OG1 THR A  46     -12.710 -15.800 -25.489  1.00  0.00              
ATOM    543  CG2 THR A  46     -11.569 -17.202 -27.103  1.00  0.00              
ATOM    544  H   THR A  46     -15.511 -16.594 -26.168  1.00  0.00              
ATOM    545  HA  THR A  46     -13.522 -15.378 -28.015  1.00  0.00              
ATOM    546  HB  THR A  46     -13.348 -17.684 -25.991  1.00  0.00              
ATOM    547  HG1 THR A  46     -11.894 -15.977 -25.015  1.00  0.00              
ATOM    548 1HG2 THR A  46     -10.899 -17.567 -26.325  1.00  0.00              
ATOM    549 2HG2 THR A  46     -11.728 -17.986 -27.843  1.00  0.00              
ATOM    550 3HG2 THR A  46     -11.126 -16.332 -27.585  1.00  0.00              
ATOM    551  N   TYR A  47     -13.502 -16.896 -29.853  1.00  0.00              
ATOM    552  CA  TYR A  47     -13.315 -17.815 -30.968  1.00  0.00              
ATOM    553  C   TYR A  47     -11.956 -18.427 -30.640  1.00  0.00              
ATOM    554  O   TYR A  47     -11.843 -19.627 -30.417  1.00  0.00              
ATOM    555  CB  TYR A  47     -13.329 -17.117 -32.330  1.00  0.00              
ATOM    556  CG  TYR A  47     -13.071 -18.044 -33.497  1.00  0.00              
ATOM    557  CD1 TYR A  47     -14.054 -18.914 -33.946  1.00  0.00              
ATOM    558  CD2 TYR A  47     -11.847 -18.045 -34.147  1.00  0.00              
ATOM    559  CE1 TYR A  47     -13.824 -19.763 -35.011  1.00  0.00              
ATOM    560  CE2 TYR A  47     -11.606 -18.889 -35.214  1.00  0.00              
ATOM    561  CZ  TYR A  47     -12.598 -19.747 -35.643  1.00  0.00              
ATOM    562  OH  TYR A  47     -12.363 -20.589 -36.706  1.00  0.00              
ATOM    563  H   TYR A  47     -13.304 -15.914 -29.986  1.00  0.00              
ATOM    564  HA  TYR A  47     -14.116 -18.555 -30.976  1.00  0.00              
ATOM    565 1HB  TYR A  47     -14.309 -16.652 -32.444  1.00  0.00              
ATOM    566 2HB  TYR A  47     -12.561 -16.344 -32.303  1.00  0.00              
ATOM    567  HD1 TYR A  47     -15.021 -18.921 -33.442  1.00  0.00              
ATOM    568  HD2 TYR A  47     -11.067 -17.365 -33.803  1.00  0.00              
ATOM    569  HE1 TYR A  47     -14.606 -20.441 -35.353  1.00  0.00              
ATOM    570  HE2 TYR A  47     -10.636 -18.876 -35.711  1.00  0.00              
ATOM    571  HH  TYR A  47     -11.480 -20.496 -37.071  1.00  0.00              
ATOM    572  N   ALA A  48     -10.933 -17.578 -30.589  1.00  0.00              
ATOM    573  CA  ALA A  48      -9.591 -17.970 -30.161  1.00  0.00              
ATOM    574  C   ALA A  48      -8.802 -16.694 -29.873  1.00  0.00              
ATOM    575  O   ALA A  48      -8.700 -15.816 -30.729  1.00  0.00              
ATOM    576  CB  ALA A  48      -8.889 -18.800 -31.243  1.00  0.00              
ATOM    577  H   ALA A  48     -11.103 -16.620 -30.860  1.00  0.00              
ATOM    578  HA  ALA A  48      -9.674 -18.560 -29.248  1.00  0.00              
ATOM    579 1HB  ALA A  48      -7.892 -19.077 -30.898  1.00  0.00              
ATOM    580 2HB  ALA A  48      -9.467 -19.701 -31.444  1.00  0.00              
ATOM    581 3HB  ALA A  48      -8.805 -18.212 -32.155  1.00  0.00              
ATOM    582  N   ASP A  49      -8.262 -16.593 -28.659  1.00  0.00              
ATOM    583  CA  ASP A  49      -7.466 -15.431 -28.258  1.00  0.00              
ATOM    584  C   ASP A  49      -6.054 -15.860 -27.866  1.00  0.00              
ATOM    585  O   ASP A  49      -5.864 -16.923 -27.262  1.00  0.00              
ATOM    586  CB  ASP A  49      -8.135 -14.689 -27.098  1.00  0.00              
ATOM    587  CG  ASP A  49      -9.445 -14.004 -27.462  1.00  0.00              
ATOM    588  OD1 ASP A  49      -9.742 -13.915 -28.629  1.00  0.00              
ATOM    589  OD2 ASP A  49     -10.209 -13.718 -26.571  1.00  0.00              
ATOM    590  H   ASP A  49      -8.408 -17.341 -27.997  1.00  0.00              
ATOM    591  HA  ASP A  49      -7.368 -14.743 -29.098  1.00  0.00              
ATOM    592 1HB  ASP A  49      -8.283 -15.309 -26.214  1.00  0.00              
ATOM    593 2HB  ASP A  49      -7.376 -13.934 -26.891  1.00  0.00              
ATOM    594  N   SER A  50      -5.072 -15.024 -28.200  1.00  0.00              
ATOM    595  CA  SER A  50      -3.671 -15.296 -27.870  1.00  0.00              
ATOM    596  C   SER A  50      -3.052 -14.200 -27.014  1.00  0.00              
ATOM    597  O   SER A  50      -3.114 -13.009 -27.346  1.00  0.00              
ATOM    598  CB  SER A  50      -2.866 -15.475 -29.143  1.00  0.00              
ATOM    599  OG  SER A  50      -3.249 -16.622 -29.851  1.00  0.00              
ATOM    600  H   SER A  50      -5.304 -14.177 -28.697  1.00  0.00              
ATOM    601  HA  SER A  50      -3.521 -16.259 -27.379  1.00  0.00              
ATOM    602 1HB  SER A  50      -3.017 -14.601 -29.776  1.00  0.00              
ATOM    603 2HB  SER A  50      -1.812 -15.555 -28.881  1.00  0.00              
ATOM    604  HG  SER A  50      -4.048 -16.437 -30.351  1.00  0.00              
ATOM    605  N   TYR A  51      -2.435 -14.629 -25.917  1.00  0.00              
ATOM    606  CA  TYR A  51      -1.705 -13.750 -25.024  1.00  0.00              
ATOM    607  C   TYR A  51      -0.342 -14.367 -24.750  1.00  0.00              
ATOM    608  O   TYR A  51      -0.186 -15.587 -24.778  1.00  0.00              
ATOM    609  CB  TYR A  51      -2.473 -13.525 -23.719  1.00  0.00              
ATOM    610  CG  TYR A  51      -3.816 -12.856 -23.906  1.00  0.00              
ATOM    611  CD1 TYR A  51      -4.962 -13.606 -24.127  1.00  0.00              
ATOM    612  CD2 TYR A  51      -3.935 -11.475 -23.860  1.00  0.00              
ATOM    613  CE1 TYR A  51      -6.191 -12.999 -24.299  1.00  0.00              
ATOM    614  CE2 TYR A  51      -5.159 -10.857 -24.029  1.00  0.00              
ATOM    615  CZ  TYR A  51      -6.285 -11.623 -24.249  1.00  0.00              
ATOM    616  OH  TYR A  51      -7.507 -11.013 -24.418  1.00  0.00              
ATOM    617  H   TYR A  51      -2.482 -15.616 -25.705  1.00  0.00              
ATOM    618  HA  TYR A  51      -1.552 -12.782 -25.501  1.00  0.00              
ATOM    619 1HB  TYR A  51      -2.616 -14.503 -23.256  1.00  0.00              
ATOM    620 2HB  TYR A  51      -1.845 -12.907 -23.078  1.00  0.00              
ATOM    621  HD1 TYR A  51      -4.880 -14.692 -24.165  1.00  0.00              
ATOM    622  HD2 TYR A  51      -3.041 -10.875 -23.686  1.00  0.00              
ATOM    623  HE1 TYR A  51      -7.083 -13.601 -24.472  1.00  0.00              
ATOM    624  HE2 TYR A  51      -5.231  -9.770 -23.990  1.00  0.00              
ATOM    625  HH  TYR A  51      -8.222 -11.638 -24.564  1.00  0.00              
ATOM    626  N   PHE A  52       0.646 -13.520 -24.493  1.00  0.00              
ATOM    627  CA  PHE A  52       1.971 -13.999 -24.157  1.00  0.00              
ATOM    628  C   PHE A  52       2.716 -12.889 -23.456  1.00  0.00              
ATOM    629  O   PHE A  52       2.620 -11.722 -23.844  1.00  0.00              
ATOM    630  CB  PHE A  52       2.729 -14.457 -25.404  1.00  0.00              
ATOM    631  CG  PHE A  52       2.912 -13.378 -26.433  1.00  0.00              
ATOM    632  CD1 PHE A  52       4.051 -12.586 -26.432  1.00  0.00              
ATOM    633  CD2 PHE A  52       1.947 -13.151 -27.402  1.00  0.00              
ATOM    634  CE1 PHE A  52       4.221 -11.592 -27.378  1.00  0.00              
ATOM    635  CE2 PHE A  52       2.115 -12.160 -28.349  1.00  0.00              
ATOM    636  CZ  PHE A  52       3.253 -11.379 -28.336  1.00  0.00              
ATOM    637  H   PHE A  52       0.477 -12.525 -24.531  1.00  0.00              
ATOM    638  HA  PHE A  52       1.896 -14.846 -23.474  1.00  0.00              
ATOM    639 1HB  PHE A  52       3.726 -14.802 -25.133  1.00  0.00              
ATOM    640 2HB  PHE A  52       2.188 -15.266 -25.895  1.00  0.00              
ATOM    641  HD1 PHE A  52       4.817 -12.755 -25.675  1.00  0.00              
ATOM    642  HD2 PHE A  52       1.047 -13.767 -27.412  1.00  0.00              
ATOM    643  HE1 PHE A  52       5.121 -10.977 -27.365  1.00  0.00              
ATOM    644  HE2 PHE A  52       1.349 -11.992 -29.106  1.00  0.00              
ATOM    645  HZ  PHE A  52       3.386 -10.596 -29.081  1.00  0.00              
ATOM    646  N   LYS A  53       3.442 -13.251 -22.405  1.00  0.00              
ATOM    647  CA  LYS A  53       4.293 -12.293 -21.724  1.00  0.00              
ATOM    648  C   LYS A  53       5.335 -13.001 -20.877  1.00  0.00              
ATOM    649  O   LYS A  53       5.234 -14.208 -20.624  1.00  0.00              
ATOM    650  CB  LYS A  53       3.467 -11.356 -20.840  1.00  0.00              
ATOM    651  CG  LYS A  53       2.778 -11.996 -19.647  1.00  0.00              
ATOM    652  CD  LYS A  53       2.124 -10.899 -18.789  1.00  0.00              
ATOM    653  CE  LYS A  53       1.329 -11.455 -17.616  1.00  0.00              
ATOM    654  NZ  LYS A  53       0.792 -10.344 -16.747  1.00  0.00              
ATOM    655  H   LYS A  53       3.408 -14.203 -22.069  1.00  0.00              
ATOM    656  HA  LYS A  53       4.837 -11.696 -22.457  1.00  0.00              
ATOM    657 1HB  LYS A  53       4.143 -10.581 -20.476  1.00  0.00              
ATOM    658 2HB  LYS A  53       2.706 -10.903 -21.477  1.00  0.00              
ATOM    659 1HG  LYS A  53       2.025 -12.693 -20.015  1.00  0.00              
ATOM    660 2HG  LYS A  53       3.523 -12.539 -19.068  1.00  0.00              
ATOM    661 1HD  LYS A  53       2.908 -10.247 -18.402  1.00  0.00              
ATOM    662 2HD  LYS A  53       1.451 -10.320 -19.421  1.00  0.00              
ATOM    663 1HE  LYS A  53       0.505 -12.046 -18.011  1.00  0.00              
ATOM    664 2HE  LYS A  53       1.987 -12.096 -17.031  1.00  0.00              
ATOM    665 1HZ  LYS A  53       0.270 -10.740 -15.978  1.00  0.00              
ATOM    666 2HZ  LYS A  53       1.561  -9.797 -16.386  1.00  0.00              
ATOM    667 3HZ  LYS A  53       0.186  -9.751 -17.296  1.00  0.00              
ATOM    668  N   LYS A  54       6.342 -12.242 -20.455  1.00  0.00              
ATOM    669  CA  LYS A  54       7.381 -12.766 -19.591  1.00  0.00              
ATOM    670  C   LYS A  54       6.919 -12.661 -18.149  1.00  0.00              
ATOM    671  O   LYS A  54       6.365 -11.649 -17.738  1.00  0.00              
ATOM    672  CB  LYS A  54       8.675 -11.963 -19.746  1.00  0.00              
ATOM    673  CG  LYS A  54       9.360 -12.112 -21.091  1.00  0.00              
ATOM    674  CD  LYS A  54      10.608 -11.246 -21.142  1.00  0.00              
ATOM    675  CE  LYS A  54      11.301 -11.345 -22.492  1.00  0.00              
ATOM    676  NZ  LYS A  54      12.516 -10.475 -22.544  1.00  0.00              
ATOM    677  H   LYS A  54       6.383 -11.275 -20.744  1.00  0.00              
ATOM    678  HA  LYS A  54       7.550 -13.820 -19.815  1.00  0.00              
ATOM    679 1HB  LYS A  54       8.422 -10.915 -19.588  1.00  0.00              
ATOM    680 2HB  LYS A  54       9.354 -12.294 -18.960  1.00  0.00              
ATOM    681 1HG  LYS A  54       9.626 -13.161 -21.229  1.00  0.00              
ATOM    682 2HG  LYS A  54       8.662 -11.810 -21.870  1.00  0.00              
ATOM    683 1HD  LYS A  54      10.319 -10.211 -20.957  1.00  0.00              
ATOM    684 2HD  LYS A  54      11.292 -11.576 -20.360  1.00  0.00              
ATOM    685 1HE  LYS A  54      11.584 -12.384 -22.656  1.00  0.00              
ATOM    686 2HE  LYS A  54      10.594 -11.036 -23.262  1.00  0.00              
ATOM    687 1HZ  LYS A  54      12.954 -10.561 -23.450  1.00  0.00              
ATOM    688 2HZ  LYS A  54      12.249  -9.513 -22.389  1.00  0.00              
ATOM    689 3HZ  LYS A  54      13.167 -10.762 -21.827  1.00  0.00              
ATOM    690  N   VAL A  55       7.150 -13.718 -17.388  1.00  0.00              
ATOM    691  CA  VAL A  55       6.754 -13.757 -15.995  1.00  0.00              
ATOM    692  C   VAL A  55       7.961 -14.332 -15.266  1.00  0.00              
ATOM    693  O   VAL A  55       8.867 -14.863 -15.901  1.00  0.00              
ATOM    694  CB  VAL A  55       5.510 -14.670 -15.779  1.00  0.00              
ATOM    695  CG1 VAL A  55       4.306 -14.096 -16.524  1.00  0.00              
ATOM    696  CG2 VAL A  55       5.797 -16.081 -16.273  1.00  0.00              
ATOM    697  H   VAL A  55       7.613 -14.520 -17.790  1.00  0.00              
ATOM    698  HA  VAL A  55       6.551 -12.756 -15.612  1.00  0.00              
ATOM    699  HB  VAL A  55       5.306 -14.744 -14.710  1.00  0.00              
ATOM    700 1HG1 VAL A  55       3.440 -14.740 -16.369  1.00  0.00              
ATOM    701 2HG1 VAL A  55       4.086 -13.096 -16.147  1.00  0.00              
ATOM    702 3HG1 VAL A  55       4.530 -14.041 -17.589  1.00  0.00              
ATOM    703 1HG2 VAL A  55       4.920 -16.707 -16.116  1.00  0.00              
ATOM    704 2HG2 VAL A  55       6.036 -16.051 -17.337  1.00  0.00              
ATOM    705 3HG2 VAL A  55       6.643 -16.495 -15.723  1.00  0.00              
ATOM    706  N   VAL A  56       7.981 -14.214 -13.947  1.00  0.00              
ATOM    707  CA  VAL A  56       9.073 -14.755 -13.157  1.00  0.00              
ATOM    708  C   VAL A  56       8.530 -15.859 -12.272  1.00  0.00              
ATOM    709  O   VAL A  56       7.741 -15.602 -11.365  1.00  0.00              
ATOM    710  CB  VAL A  56       9.754 -13.681 -12.288  1.00  0.00              
ATOM    711  CG1 VAL A  56      10.864 -14.298 -11.451  1.00  0.00              
ATOM    712  CG2 VAL A  56      10.304 -12.562 -13.159  1.00  0.00              
ATOM    713  H   VAL A  56       7.224 -13.737 -13.479  1.00  0.00              
ATOM    714  HA  VAL A  56       9.833 -15.212 -13.792  1.00  0.00              
ATOM    715  HB  VAL A  56       9.009 -13.234 -11.630  1.00  0.00              
ATOM    716 1HG1 VAL A  56      11.335 -13.525 -10.843  1.00  0.00              
ATOM    717 2HG1 VAL A  56      10.446 -15.066 -10.801  1.00  0.00              
ATOM    718 3HG1 VAL A  56      11.610 -14.745 -12.109  1.00  0.00              
ATOM    719 1HG2 VAL A  56      10.781 -11.811 -12.529  1.00  0.00              
ATOM    720 2HG2 VAL A  56      11.036 -12.970 -13.855  1.00  0.00              
ATOM    721 3HG2 VAL A  56       9.489 -12.101 -13.717  1.00  0.00              
ATOM    722  N   LEU A  57       8.945 -17.091 -12.550  1.00  0.00              
ATOM    723  CA  LEU A  57       8.452 -18.250 -11.815  1.00  0.00              
ATOM    724  C   LEU A  57       9.482 -18.720 -10.802  1.00  0.00              
ATOM    725  O   LEU A  57      10.519 -19.270 -11.169  1.00  0.00              
ATOM    726  CB  LEU A  57       8.131 -19.395 -12.778  1.00  0.00              
ATOM    727  CG  LEU A  57       7.635 -20.670 -12.095  1.00  0.00              
ATOM    728  CD1 LEU A  57       6.313 -20.406 -11.381  1.00  0.00              
ATOM    729  CD2 LEU A  57       7.485 -21.769 -13.127  1.00  0.00              
ATOM    730  H   LEU A  57       9.620 -17.228 -13.289  1.00  0.00              
ATOM    731  HA  LEU A  57       7.560 -17.974 -11.254  1.00  0.00              
ATOM    732 1HB  LEU A  57       7.325 -18.929 -13.344  1.00  0.00              
ATOM    733 2HB  LEU A  57       8.966 -19.608 -13.445  1.00  0.00              
ATOM    734  HG  LEU A  57       8.406 -20.979 -11.388  1.00  0.00              
ATOM    735 1HD1 LEU A  57       5.970 -21.320 -10.899  1.00  0.00              
ATOM    736 2HD1 LEU A  57       6.455 -19.630 -10.628  1.00  0.00              
ATOM    737 3HD1 LEU A  57       5.568 -20.078 -12.106  1.00  0.00              
ATOM    738 1HD2 LEU A  57       7.132 -22.679 -12.641  1.00  0.00              
ATOM    739 2HD2 LEU A  57       6.766 -21.460 -13.885  1.00  0.00              
ATOM    740 3HD2 LEU A  57       8.449 -21.960 -13.599  1.00  0.00              
ATOM    741  N   ASP A  58       9.176 -18.518  -9.526  1.00  0.00              
ATOM    742  CA  ASP A  58      10.062 -18.950  -8.460  1.00  0.00              
ATOM    743  C   ASP A  58      11.473 -18.401  -8.676  1.00  0.00              
ATOM    744  O   ASP A  58      12.467 -19.108  -8.502  1.00  0.00              
ATOM    745  CB  ASP A  58      10.069 -20.480  -8.371  1.00  0.00              
ATOM    746  CG  ASP A  58       8.716 -21.039  -7.950  1.00  0.00              
ATOM    747  OD1 ASP A  58       8.132 -20.490  -6.989  1.00  0.00              
ATOM    748  OD2 ASP A  58       8.237 -22.021  -8.560  1.00  0.00              
ATOM    749  H   ASP A  58       8.310 -18.055  -9.289  1.00  0.00              
ATOM    750  HA  ASP A  58       9.713 -18.554  -7.506  1.00  0.00              
ATOM    751 1HB  ASP A  58      10.422 -20.966  -9.281  1.00  0.00              
ATOM    752 2HB  ASP A  58      10.800 -20.622  -7.575  1.00  0.00              
ATOM    753  N   GLY A  59      11.539 -17.133  -9.080  1.00  0.00              
ATOM    754  CA  GLY A  59      12.810 -16.474  -9.329  1.00  0.00              
ATOM    755  C   GLY A  59      13.414 -16.661 -10.707  1.00  0.00              
ATOM    756  O   GLY A  59      14.422 -16.035 -11.036  1.00  0.00              
ATOM    757  H   GLY A  59      10.682 -16.616  -9.216  1.00  0.00              
ATOM    758 1HA  GLY A  59      12.686 -15.399  -9.194  1.00  0.00              
ATOM    759 2HA  GLY A  59      13.549 -16.845  -8.620  1.00  0.00              
ATOM    760  N   GLU A  60      12.813 -17.523 -11.519  1.00  0.00              
ATOM    761  CA  GLU A  60      13.310 -17.730 -12.870  1.00  0.00              
ATOM    762  C   GLU A  60      12.431 -17.108 -13.941  1.00  0.00              
ATOM    763  O   GLU A  60      11.272 -17.488 -14.130  1.00  0.00              
ATOM    764  CB  GLU A  60      13.466 -19.228 -13.143  1.00  0.00              
ATOM    765  CG  GLU A  60      14.009 -19.563 -14.524  1.00  0.00              
ATOM    766  CD  GLU A  60      14.142 -21.048 -14.714  1.00  0.00              
ATOM    767  OE1 GLU A  60      13.812 -21.775 -13.808  1.00  0.00              
ATOM    768  OE2 GLU A  60      14.467 -21.461 -15.802  1.00  0.00              
ATOM    769  H   GLU A  60      12.004 -18.043 -11.207  1.00  0.00              
ATOM    770  HA  GLU A  60      14.281 -17.247 -12.985  1.00  0.00              
ATOM    771 1HB  GLU A  60      14.141 -19.621 -12.382  1.00  0.00              
ATOM    772 2HB  GLU A  60      12.480 -19.678 -13.022  1.00  0.00              
ATOM    773 1HG  GLU A  60      13.415 -19.145 -15.337  1.00  0.00              
ATOM    774 2HG  GLU A  60      14.998 -19.107 -14.528  1.00  0.00              
ATOM    775  N   GLU A  61      12.998 -16.142 -14.649  1.00  0.00              
ATOM    776  CA  GLU A  61      12.259 -15.447 -15.681  1.00  0.00              
ATOM    777  C   GLU A  61      12.001 -16.391 -16.850  1.00  0.00              
ATOM    778  O   GLU A  61      12.933 -16.922 -17.444  1.00  0.00              
ATOM    779  CB  GLU A  61      13.019 -14.204 -16.148  1.00  0.00              
ATOM    780  CG  GLU A  61      12.235 -13.306 -17.095  1.00  0.00              
ATOM    781  CD  GLU A  61      13.029 -12.087 -17.475  1.00  0.00              
ATOM    782  OE1 GLU A  61      14.130 -11.947 -17.000  1.00  0.00              
ATOM    783  OE2 GLU A  61      12.583 -11.354 -18.325  1.00  0.00              
ATOM    784  H   GLU A  61      13.957 -15.882 -14.470  1.00  0.00              
ATOM    785  HA  GLU A  61      11.289 -15.134 -15.294  1.00  0.00              
ATOM    786 1HB  GLU A  61      13.288 -13.641 -15.254  1.00  0.00              
ATOM    787 2HB  GLU A  61      13.925 -14.552 -16.645  1.00  0.00              
ATOM    788 1HG  GLU A  61      11.900 -13.816 -17.997  1.00  0.00              
ATOM    789 2HG  GLU A  61      11.370 -13.006 -16.505  1.00  0.00              
ATOM    790  N   VAL A  62      10.729 -16.611 -17.154  1.00  0.00              
ATOM    791  CA  VAL A  62      10.329 -17.498 -18.238  1.00  0.00              
ATOM    792  C   VAL A  62       9.219 -16.787 -19.008  1.00  0.00              
ATOM    793  O   VAL A  62       8.812 -15.686 -18.651  1.00  0.00              
ATOM    794  CB  VAL A  62       9.745 -18.835 -17.702  1.00  0.00              
ATOM    795  CG1 VAL A  62      10.815 -19.619 -16.936  1.00  0.00              
ATOM    796  CG2 VAL A  62       8.536 -18.551 -16.803  1.00  0.00              
ATOM    797  H   VAL A  62      10.017 -16.143 -16.612  1.00  0.00              
ATOM    798  HA  VAL A  62      11.152 -17.672 -18.932  1.00  0.00              
ATOM    799  HB  VAL A  62       9.389 -19.428 -18.544  1.00  0.00              
ATOM    800 1HG1 VAL A  62      10.389 -20.553 -16.568  1.00  0.00              
ATOM    801 2HG1 VAL A  62      11.650 -19.840 -17.601  1.00  0.00              
ATOM    802 3HG1 VAL A  62      11.169 -19.025 -16.093  1.00  0.00              
ATOM    803 1HG2 VAL A  62       8.131 -19.490 -16.431  1.00  0.00              
ATOM    804 2HG2 VAL A  62       8.847 -17.931 -15.962  1.00  0.00              
ATOM    805 3HG2 VAL A  62       7.771 -18.028 -17.377  1.00  0.00              
ATOM    806  N   THR A  63       8.739 -17.422 -20.067  1.00  0.00              
ATOM    807  CA  THR A  63       7.666 -16.857 -20.862  1.00  0.00              
ATOM    808  C   THR A  63       6.438 -17.736 -20.686  1.00  0.00              
ATOM    809  O   THR A  63       6.552 -18.952 -20.526  1.00  0.00              
ATOM    810  CB  THR A  63       8.032 -16.758 -22.354  1.00  0.00              
ATOM    811  OG1 THR A  63       9.199 -15.940 -22.510  1.00  0.00              
ATOM    812  CG2 THR A  63       6.884 -16.153 -23.147  1.00  0.00              
ATOM    813  H   THR A  63       9.126 -18.318 -20.329  1.00  0.00              
ATOM    814  HA  THR A  63       7.428 -15.856 -20.502  1.00  0.00              
ATOM    815  HB  THR A  63       8.247 -17.757 -22.734  1.00  0.00              
ATOM    816  HG1 THR A  63       9.607 -16.123 -23.359  1.00  0.00              
ATOM    817 1HG2 THR A  63       7.161 -16.092 -24.199  1.00  0.00              
ATOM    818 2HG2 THR A  63       5.998 -16.779 -23.040  1.00  0.00              
ATOM    819 3HG2 THR A  63       6.669 -15.154 -22.769  1.00  0.00              
ATOM    820  N   ILE A  64       5.264 -17.115 -20.694  1.00  0.00              
ATOM    821  CA  ILE A  64       4.025 -17.862 -20.578  1.00  0.00              
ATOM    822  C   ILE A  64       3.162 -17.451 -21.763  1.00  0.00              
ATOM    823  O   ILE A  64       3.086 -16.274 -22.099  1.00  0.00              
ATOM    824  CB  ILE A  64       3.263 -17.527 -19.270  1.00  0.00              
ATOM    825  CG1 ILE A  64       1.995 -18.380 -19.178  1.00  0.00              
ATOM    826  CG2 ILE A  64       2.872 -16.056 -19.244  1.00  0.00              
ATOM    827  CD1 ILE A  64       1.331 -18.335 -17.797  1.00  0.00              
ATOM    828  H   ILE A  64       5.225 -16.110 -20.782  1.00  0.00              
ATOM    829  HA  ILE A  64       4.213 -18.932 -20.660  1.00  0.00              
ATOM    830  HB  ILE A  64       3.905 -17.747 -18.418  1.00  0.00              
ATOM    831 1HG1 ILE A  64       1.300 -18.011 -19.931  1.00  0.00              
ATOM    832 2HG1 ILE A  64       2.277 -19.406 -19.416  1.00  0.00              
ATOM    833 1HG2 ILE A  64       2.338 -15.836 -18.321  1.00  0.00              
ATOM    834 2HG2 ILE A  64       3.769 -15.440 -19.299  1.00  0.00              
ATOM    835 3HG2 ILE A  64       2.229 -15.835 -20.096  1.00  0.00              
ATOM    836 1HD1 ILE A  64       0.438 -18.961 -17.800  1.00  0.00              
ATOM    837 2HD1 ILE A  64       2.029 -18.703 -17.045  1.00  0.00              
ATOM    838 3HD1 ILE A  64       1.052 -17.309 -17.560  1.00  0.00              
ATOM    839  N   THR A  65       2.550 -18.429 -22.413  1.00  0.00              
ATOM    840  CA  THR A  65       1.693 -18.163 -23.548  1.00  0.00              
ATOM    841  C   THR A  65       0.331 -18.683 -23.123  1.00  0.00              
ATOM    842  O   THR A  65       0.215 -19.802 -22.643  1.00  0.00              
ATOM    843  CB  THR A  65       2.164 -18.852 -24.842  1.00  0.00              
ATOM    844  OG1 THR A  65       3.476 -18.386 -25.184  1.00  0.00              
ATOM    845  CG2 THR A  65       1.209 -18.548 -25.986  1.00  0.00              
ATOM    846  H   THR A  65       2.683 -19.384 -22.110  1.00  0.00              
ATOM    847  HA  THR A  65       1.654 -17.090 -23.738  1.00  0.00              
ATOM    848  HB  THR A  65       2.202 -19.928 -24.678  1.00  0.00              
ATOM    849  HG1 THR A  65       3.453 -17.435 -25.318  1.00  0.00              
ATOM    850 1HG2 THR A  65       1.558 -19.043 -26.892  1.00  0.00              
ATOM    851 2HG2 THR A  65       0.213 -18.911 -25.734  1.00  0.00              
ATOM    852 3HG2 THR A  65       1.171 -17.472 -26.152  1.00  0.00              
ATOM    853  N   ILE A  66      -0.695 -17.856 -23.281  1.00  0.00              
ATOM    854  CA  ILE A  66      -2.048 -18.272 -22.950  1.00  0.00              
ATOM    855  C   ILE A  66      -2.943 -18.305 -24.181  1.00  0.00              
ATOM    856  O   ILE A  66      -3.123 -17.299 -24.873  1.00  0.00              
ATOM    857  CB  ILE A  66      -2.696 -17.308 -21.921  1.00  0.00              
ATOM    858  CG1 ILE A  66      -1.858 -17.262 -20.641  1.00  0.00              
ATOM    859  CG2 ILE A  66      -4.123 -17.756 -21.621  1.00  0.00              
ATOM    860  CD1 ILE A  66      -2.249 -16.135 -19.670  1.00  0.00              
ATOM    861  H   ILE A  66      -0.540 -16.924 -23.635  1.00  0.00              
ATOM    862  HA  ILE A  66      -2.055 -19.298 -22.583  1.00  0.00              
ATOM    863  HB  ILE A  66      -2.704 -16.300 -22.334  1.00  0.00              
ATOM    864 1HG1 ILE A  66      -1.974 -18.224 -20.142  1.00  0.00              
ATOM    865 2HG1 ILE A  66      -0.817 -17.134 -20.939  1.00  0.00              
ATOM    866 1HG2 ILE A  66      -4.574 -17.076 -20.898  1.00  0.00              
ATOM    867 2HG2 ILE A  66      -4.708 -17.746 -22.540  1.00  0.00              
ATOM    868 3HG2 ILE A  66      -4.110 -18.766 -21.210  1.00  0.00              
ATOM    869 1HD1 ILE A  66      -1.606 -16.172 -18.790  1.00  0.00              
ATOM    870 2HD1 ILE A  66      -2.129 -15.170 -20.164  1.00  0.00              
ATOM    871 3HD1 ILE A  66      -3.286 -16.260 -19.365  1.00  0.00              
ATOM    872  N   TYR A  67      -3.479 -19.482 -24.468  1.00  0.00              
ATOM    873  CA  TYR A  67      -4.349 -19.647 -25.611  1.00  0.00              
ATOM    874  C   TYR A  67      -5.720 -19.838 -24.965  1.00  0.00              
ATOM    875  O   TYR A  67      -5.922 -20.769 -24.181  1.00  0.00              
ATOM    876  CB  TYR A  67      -3.948 -20.834 -26.490  1.00  0.00              
ATOM    877  CG  TYR A  67      -2.614 -20.663 -27.181  1.00  0.00              
ATOM    878  CD1 TYR A  67      -1.494 -21.358 -26.750  1.00  0.00              
ATOM    879  CD2 TYR A  67      -2.479 -19.807 -28.264  1.00  0.00              
ATOM    880  CE1 TYR A  67      -0.272 -21.205 -27.377  1.00  0.00              
ATOM    881  CE2 TYR A  67      -1.263 -19.646 -28.899  1.00  0.00              
ATOM    882  CZ  TYR A  67      -0.161 -20.347 -28.453  1.00  0.00              
ATOM    883  OH  TYR A  67       1.052 -20.191 -29.082  1.00  0.00              
ATOM    884  H   TYR A  67      -3.280 -20.280 -23.882  1.00  0.00              
ATOM    885  HA  TYR A  67      -4.316 -18.753 -26.234  1.00  0.00              
ATOM    886 1HB  TYR A  67      -3.914 -21.715 -25.847  1.00  0.00              
ATOM    887 2HB  TYR A  67      -4.731 -20.960 -27.237  1.00  0.00              
ATOM    888  HD1 TYR A  67      -1.589 -22.034 -25.899  1.00  0.00              
ATOM    889  HD2 TYR A  67      -3.353 -19.256 -28.611  1.00  0.00              
ATOM    890  HE1 TYR A  67       0.600 -21.757 -27.027  1.00  0.00              
ATOM    891  HE2 TYR A  67      -1.177 -18.968 -29.748  1.00  0.00              
ATOM    892  HH  TYR A  67       1.017 -19.574 -29.817  1.00  0.00              
ATOM    893  N   ASP A  68      -6.632 -18.915 -25.256  1.00  0.00              
ATOM    894  CA  ASP A  68      -8.013 -18.990 -24.791  1.00  0.00              
ATOM    895  C   ASP A  68      -8.760 -19.585 -25.968  1.00  0.00              
ATOM    896  O   ASP A  68      -8.908 -18.942 -27.010  1.00  0.00              
ATOM    897  CB  ASP A  68      -8.510 -17.582 -24.460  1.00  0.00              
ATOM    898  CG  ASP A  68      -9.914 -17.567 -23.903  1.00  0.00              
ATOM    899  OD1 ASP A  68     -10.446 -18.648 -23.566  1.00  0.00              
ATOM    900  OD2 ASP A  68     -10.476 -16.455 -23.792  1.00  0.00              
ATOM    901  H   ASP A  68      -6.347 -18.131 -25.825  1.00  0.00              
ATOM    902  HA  ASP A  68      -8.073 -19.638 -23.916  1.00  0.00              
ATOM    903 1HB  ASP A  68      -7.838 -17.027 -23.804  1.00  0.00              
ATOM    904 2HB  ASP A  68      -8.499 -17.136 -25.455  1.00  0.00              
ATOM    905  N   THR A  69      -9.215 -20.821 -25.798  1.00  0.00              
ATOM    906  CA  THR A  69      -9.912 -21.543 -26.856  1.00  0.00              
ATOM    907  C   THR A  69     -11.423 -21.385 -26.951  1.00  0.00              
ATOM    908  O   THR A  69     -12.080 -20.862 -26.057  1.00  0.00              
ATOM    909  CB  THR A  69      -9.616 -23.049 -26.736  1.00  0.00              
ATOM    910  OG1 THR A  69     -10.136 -23.544 -25.495  1.00  0.00              
ATOM    911  CG2 THR A  69      -8.117 -23.304 -26.790  1.00  0.00              
ATOM    912  H   THR A  69      -9.072 -21.272 -24.906  1.00  0.00              
ATOM    913  HA  THR A  69      -9.581 -21.181 -27.830  1.00  0.00              
ATOM    914  HB  THR A  69     -10.102 -23.573 -27.558  1.00  0.00              
ATOM    915  HG1 THR A  69     -10.238 -24.497 -25.549  1.00  0.00              
ATOM    916 1HG2 THR A  69      -7.927 -24.374 -26.703  1.00  0.00              
ATOM    917 2HG2 THR A  69      -7.720 -22.939 -27.737  1.00  0.00              
ATOM    918 3HG2 THR A  69      -7.630 -22.782 -25.967  1.00  0.00              
ATOM    919  N   ALA A  70     -11.964 -21.897 -28.047  1.00  0.00              
ATOM    920  CA  ALA A  70     -13.389 -21.803 -28.324  1.00  0.00              
ATOM    921  C   ALA A  70     -14.202 -22.573 -27.288  1.00  0.00              
ATOM    922  O   ALA A  70     -13.951 -23.758 -27.036  1.00  0.00              
ATOM    923  CB  ALA A  70     -13.682 -22.343 -29.724  1.00  0.00              
ATOM    924  H   ALA A  70     -11.364 -22.368 -28.710  1.00  0.00              
ATOM    925  HA  ALA A  70     -13.689 -20.757 -28.261  1.00  0.00              
ATOM    926 1HB  ALA A  70     -14.751 -22.270 -29.925  1.00  0.00              
ATOM    927 2HB  ALA A  70     -13.133 -21.758 -30.462  1.00  0.00              
ATOM    928 3HB  ALA A  70     -13.373 -23.386 -29.784  1.00  0.00              
ATOM    929  N   GLY A  71     -15.177 -21.892 -26.694  1.00  0.00              
ATOM    930  CA  GLY A  71     -16.051 -22.536 -25.736  1.00  0.00              
ATOM    931  C   GLY A  71     -17.174 -23.286 -26.420  1.00  0.00              
ATOM    932  O   GLY A  71     -17.781 -24.174 -25.825  1.00  0.00              
ATOM    933  H   GLY A  71     -15.317 -20.915 -26.908  1.00  0.00              
ATOM    934 1HA  GLY A  71     -15.470 -23.241 -25.141  1.00  0.00              
ATOM    935 2HA  GLY A  71     -16.482 -21.779 -25.082  1.00  0.00              
ATOM    936  N   GLN A  72     -17.455 -22.923 -27.668  1.00  0.00              
ATOM    937  CA  GLN A  72     -18.510 -23.568 -28.442  1.00  0.00              
ATOM    938  C   GLN A  72     -18.123 -24.983 -28.856  1.00  0.00              
ATOM    939  O   GLN A  72     -16.941 -25.305 -28.978  1.00  0.00              
ATOM    940  CB  GLN A  72     -18.839 -22.740 -29.687  1.00  0.00              
ATOM    941  CG  GLN A  72     -19.396 -21.359 -29.388  1.00  0.00              
ATOM    942  CD  GLN A  72     -20.703 -21.416 -28.620  1.00  0.00              
ATOM    943  OE1 GLN A  72     -21.641 -22.114 -29.014  1.00  0.00              
ATOM    944  NE2 GLN A  72     -20.774 -20.676 -27.519  1.00  0.00              
ATOM    945  H   GLN A  72     -16.919 -22.178 -28.092  1.00  0.00              
ATOM    946  HA  GLN A  72     -19.405 -23.666 -27.828  1.00  0.00              
ATOM    947 1HB  GLN A  72     -17.915 -22.650 -30.258  1.00  0.00              
ATOM    948 2HB  GLN A  72     -19.566 -23.313 -30.262  1.00  0.00              
ATOM    949 1HG  GLN A  72     -18.791 -20.559 -28.960  1.00  0.00              
ATOM    950 2HG  GLN A  72     -19.618 -21.127 -30.430  1.00  0.00              
ATOM    951 1HE2 GLN A  72     -21.612 -20.672 -26.972  1.00  0.00              
ATOM    952 2HE2 GLN A  72     -19.991 -20.122 -27.237  1.00  0.00              
ATOM    953  N   ASN A  73     -19.129 -25.825 -29.068  1.00  0.00              
ATOM    954  CA  ASN A  73     -18.902 -27.221 -29.421  1.00  0.00              
ATOM    955  C   ASN A  73     -19.071 -27.452 -30.919  1.00  0.00              
ATOM    956  O   ASN A  73     -19.324 -28.573 -31.359  1.00  0.00              
ATOM    957  CB  ASN A  73     -19.820 -28.144 -28.642  1.00  0.00              
ATOM    958  CG  ASN A  73     -19.497 -28.223 -27.175  1.00  0.00              
ATOM    959  OD1 ASN A  73     -18.358 -27.989 -26.757  1.00  0.00              
ATOM    960  ND2 ASN A  73     -20.472 -28.631 -26.403  1.00  0.00              
ATOM    961  H   ASN A  73     -20.077 -25.488 -28.983  1.00  0.00              
ATOM    962  HA  ASN A  73     -17.875 -27.501 -29.182  1.00  0.00              
ATOM    963 1HB  ASN A  73     -20.903 -28.091 -28.767  1.00  0.00              
ATOM    964 2HB  ASN A  73     -19.442 -29.040 -29.133  1.00  0.00              
ATOM    965 1HD2 ASN A  73     -20.329 -28.707 -25.416  1.00  0.00              
ATOM    966 2HD2 ASN A  73     -21.359 -28.865 -26.800  1.00  0.00              
ATOM    967  N   ARG A  74     -18.928 -26.385 -31.697  1.00  0.00              
ATOM    968  CA  ARG A  74     -18.939 -26.492 -33.152  1.00  0.00              
ATOM    969  C   ARG A  74     -17.548 -26.832 -33.677  1.00  0.00              
ATOM    970  O   ARG A  74     -17.353 -26.994 -34.883  1.00  0.00              
ATOM    971  CB  ARG A  74     -19.501 -25.245 -33.819  1.00  0.00              
ATOM    972  CG  ARG A  74     -20.975 -24.986 -33.552  1.00  0.00              
ATOM    973  CD  ARG A  74     -21.507 -23.756 -34.192  1.00  0.00              
ATOM    974  NE  ARG A  74     -22.904 -23.479 -33.898  1.00  0.00              
ATOM    975  CZ  ARG A  74     -23.559 -22.364 -34.277  1.00  0.00              
ATOM    976  NH1 ARG A  74     -22.941 -21.404 -34.929  1.00  0.00              
ATOM    977  NH2 ARG A  74     -24.835 -22.250 -33.954  1.00  0.00              
ATOM    978  H   ARG A  74     -18.809 -25.476 -31.271  1.00  0.00              
ATOM    979  HA  ARG A  74     -19.600 -27.304 -33.457  1.00  0.00              
ATOM    980 1HB  ARG A  74     -18.917 -24.400 -33.457  1.00  0.00              
ATOM    981 2HB  ARG A  74     -19.346 -25.361 -34.892  1.00  0.00              
ATOM    982 1HG  ARG A  74     -21.550 -25.834 -33.926  1.00  0.00              
ATOM    983 2HG  ARG A  74     -21.121 -24.896 -32.475  1.00  0.00              
ATOM    984 1HD  ARG A  74     -20.926 -22.900 -33.849  1.00  0.00              
ATOM    985 2HD  ARG A  74     -21.412 -23.850 -35.273  1.00  0.00              
ATOM    986  HE  ARG A  74     -23.579 -24.038 -33.394  1.00  0.00              
ATOM    987 1HH1 ARG A  74     -21.961 -21.499 -35.153  1.00  0.00              
ATOM    988 2HH1 ARG A  74     -23.450 -20.577 -35.204  1.00  0.00              
ATOM    989 1HH2 ARG A  74     -25.290 -22.990 -33.437  1.00  0.00              
ATOM    990 2HH2 ARG A  74     -25.349 -21.425 -34.225  1.00  0.00              
ATOM    991  N   ASP A  75     -16.588 -26.934 -32.765  1.00  0.00              
ATOM    992  CA  ASP A  75     -15.197 -27.176 -33.134  1.00  0.00              
ATOM    993  C   ASP A  75     -14.765 -28.577 -32.712  1.00  0.00              
ATOM    994  O   ASP A  75     -15.119 -29.046 -31.630  1.00  0.00              
ATOM    995  CB  ASP A  75     -14.280 -26.126 -32.502  1.00  0.00              
ATOM    996  CG  ASP A  75     -14.520 -24.704 -32.992  1.00  0.00              
ATOM    997  OD1 ASP A  75     -14.539 -24.502 -34.183  1.00  0.00              
ATOM    998  OD2 ASP A  75     -14.838 -23.865 -32.183  1.00  0.00              
ATOM    999  H   ASP A  75     -16.829 -26.842 -31.788  1.00  0.00              
ATOM   1000  HA  ASP A  75     -15.088 -27.124 -34.218  1.00  0.00              
ATOM   1001 1HB  ASP A  75     -14.289 -26.141 -31.412  1.00  0.00              
ATOM   1002 2HB  ASP A  75     -13.312 -26.475 -32.863  1.00  0.00              
ATOM   1003  N   ALA A  76     -13.997 -29.239 -33.571  1.00  0.00              
ATOM   1004  CA  ALA A  76     -13.533 -30.594 -33.300  1.00  0.00              
ATOM   1005  C   ALA A  76     -12.053 -30.736 -33.635  1.00  0.00              
ATOM   1006  O   ALA A  76     -11.225 -30.966 -32.755  1.00  0.00              
ATOM   1007  CB  ALA A  76     -14.351 -31.595 -34.105  1.00  0.00              
ATOM   1008  H   ALA A  76     -13.727 -28.791 -34.435  1.00  0.00              
ATOM   1009  HA  ALA A  76     -13.651 -30.798 -32.236  1.00  0.00              
ATOM   1010 1HB  ALA A  76     -13.998 -32.605 -33.894  1.00  0.00              
ATOM   1011 2HB  ALA A  76     -15.402 -31.514 -33.826  1.00  0.00              
ATOM   1012 3HB  ALA A  76     -14.240 -31.385 -35.167  1.00  0.00              
ATOM   1013  N   SER A  77     -11.729 -30.597 -34.917  1.00  0.00              
ATOM   1014  CA  SER A  77     -10.355 -30.730 -35.385  1.00  0.00              
ATOM   1015  C   SER A  77      -9.497 -29.588 -34.853  1.00  0.00              
ATOM   1016  O   SER A  77      -8.321 -29.776 -34.536  1.00  0.00              
ATOM   1017  CB  SER A  77     -10.316 -30.765 -36.900  1.00  0.00              
ATOM   1018  OG  SER A  77     -10.733 -29.553 -37.466  1.00  0.00              
ATOM   1019  H   SER A  77     -12.458 -30.393 -35.586  1.00  0.00              
ATOM   1020  HA  SER A  77      -9.904 -31.692 -35.136  1.00  0.00              
ATOM   1021 1HB  SER A  77      -9.294 -30.971 -37.218  1.00  0.00              
ATOM   1022 2HB  SER A  77     -10.971 -31.562 -37.248  1.00  0.00              
ATOM   1023  HG  SER A  77     -10.410 -29.493 -38.368  1.00  0.00              
ATOM   1024  N   ARG A  78     -10.093 -28.404 -34.763  1.00  0.00              
ATOM   1025  CA  ARG A  78      -9.384 -27.227 -34.280  1.00  0.00              
ATOM   1026  C   ARG A  78      -9.131 -27.384 -32.786  1.00  0.00              
ATOM   1027  O   ARG A  78      -8.026 -27.136 -32.302  1.00  0.00              
ATOM   1028  CB  ARG A  78     -10.105 -25.927 -34.606  1.00  0.00              
ATOM   1029  CG  ARG A  78      -9.897 -25.419 -36.024  1.00  0.00              
ATOM   1030  CD  ARG A  78     -10.370 -24.030 -36.252  1.00  0.00              
ATOM   1031  NE  ARG A  78     -11.804 -23.848 -36.094  1.00  0.00              
ATOM   1032  CZ  ARG A  78     -12.713 -24.046 -37.069  1.00  0.00              
ATOM   1033  NH1 ARG A  78     -12.341 -24.395 -38.280  1.00  0.00              
ATOM   1034  NH2 ARG A  78     -13.989 -23.857 -36.781  1.00  0.00              
ATOM   1035  H   ARG A  78     -11.061 -28.316 -35.037  1.00  0.00              
ATOM   1036  HA  ARG A  78      -8.418 -27.147 -34.779  1.00  0.00              
ATOM   1037 1HB  ARG A  78     -11.167 -26.102 -34.438  1.00  0.00              
ATOM   1038 2HB  ARG A  78      -9.744 -25.178 -33.901  1.00  0.00              
ATOM   1039 1HG  ARG A  78      -8.832 -25.453 -36.253  1.00  0.00              
ATOM   1040 2HG  ARG A  78     -10.437 -26.075 -36.709  1.00  0.00              
ATOM   1041 1HD  ARG A  78      -9.877 -23.367 -35.542  1.00  0.00              
ATOM   1042 2HD  ARG A  78     -10.113 -23.731 -37.268  1.00  0.00              
ATOM   1043  HE  ARG A  78     -12.331 -23.560 -35.280  1.00  0.00              
ATOM   1044 1HH1 ARG A  78     -11.361 -24.519 -38.489  1.00  0.00              
ATOM   1045 2HH1 ARG A  78     -13.038 -24.539 -38.997  1.00  0.00              
ATOM   1046 1HH2 ARG A  78     -14.256 -23.571 -35.849  1.00  0.00              
ATOM   1047 2HH2 ARG A  78     -14.690 -23.998 -37.492  1.00  0.00              
ATOM   1048  N   ARG A  79     -10.169 -27.799 -32.064  1.00  0.00              
ATOM   1049  CA  ARG A  79     -10.049 -28.133 -30.650  1.00  0.00              
ATOM   1050  C   ARG A  79      -8.903 -29.111 -30.431  1.00  0.00              
ATOM   1051  O   ARG A  79      -8.053 -28.907 -29.564  1.00  0.00              
ATOM   1052  CB  ARG A  79     -11.343 -28.773 -30.145  1.00  0.00              
ATOM   1053  CG  ARG A  79     -12.435 -27.795 -29.772  1.00  0.00              
ATOM   1054  CD  ARG A  79     -12.172 -27.165 -28.416  1.00  0.00              
ATOM   1055  NE  ARG A  79     -13.323 -26.402 -27.945  1.00  0.00              
ATOM   1056  CZ  ARG A  79     -14.378 -26.940 -27.339  1.00  0.00              
ATOM   1057  NH1 ARG A  79     -14.428 -28.249 -27.127  1.00  0.00              
ATOM   1058  NH2 ARG A  79     -15.386 -26.170 -26.950  1.00  0.00              
ATOM   1059  H   ARG A  79     -11.069 -27.883 -32.516  1.00  0.00              
ATOM   1060  HA  ARG A  79      -9.817 -27.235 -30.077  1.00  0.00              
ATOM   1061 1HB  ARG A  79     -11.704 -29.428 -30.937  1.00  0.00              
ATOM   1062 2HB  ARG A  79     -11.082 -29.369 -29.270  1.00  0.00              
ATOM   1063 1HG  ARG A  79     -12.477 -27.015 -30.533  1.00  0.00              
ATOM   1064 2HG  ARG A  79     -13.385 -28.329 -29.748  1.00  0.00              
ATOM   1065 1HD  ARG A  79     -11.953 -27.954 -27.696  1.00  0.00              
ATOM   1066 2HD  ARG A  79     -11.314 -26.498 -28.496  1.00  0.00              
ATOM   1067  HE  ARG A  79     -13.501 -25.408 -27.996  1.00  0.00              
ATOM   1068 1HH1 ARG A  79     -13.662 -28.836 -27.425  1.00  0.00              
ATOM   1069 2HH1 ARG A  79     -15.231 -28.651 -26.667  1.00  0.00              
ATOM   1070 1HH2 ARG A  79     -15.349 -25.174 -27.115  1.00  0.00              
ATOM   1071 2HH2 ARG A  79     -16.184 -26.582 -26.491  1.00  0.00              
ATOM   1072  N   ASP A  80      -8.899 -30.177 -31.226  1.00  0.00              
ATOM   1073  CA  ASP A  80      -7.897 -31.226 -31.117  1.00  0.00              
ATOM   1074  C   ASP A  80      -6.483 -30.717 -31.362  1.00  0.00              
ATOM   1075  O   ASP A  80      -5.553 -31.070 -30.637  1.00  0.00              
ATOM   1076  CB  ASP A  80      -8.217 -32.359 -32.095  1.00  0.00              
ATOM   1077  CG  ASP A  80      -9.390 -33.236 -31.681  1.00  0.00              
ATOM   1078  OD1 ASP A  80      -9.802 -33.147 -30.548  1.00  0.00              
ATOM   1079  OD2 ASP A  80      -9.964 -33.869 -32.535  1.00  0.00              
ATOM   1080  H   ASP A  80      -9.619 -30.255 -31.930  1.00  0.00              
ATOM   1081  HA  ASP A  80      -7.891 -31.627 -30.103  1.00  0.00              
ATOM   1082 1HB  ASP A  80      -8.363 -32.019 -33.121  1.00  0.00              
ATOM   1083 2HB  ASP A  80      -7.293 -32.934 -32.030  1.00  0.00              
ATOM   1084  N   ASP A  81      -6.325 -29.884 -32.384  1.00  0.00              
ATOM   1085  CA  ASP A  81      -5.018 -29.333 -32.716  1.00  0.00              
ATOM   1086  C   ASP A  81      -4.486 -28.444 -31.592  1.00  0.00              
ATOM   1087  O   ASP A  81      -3.305 -28.504 -31.244  1.00  0.00              
ATOM   1088  CB  ASP A  81      -5.090 -28.542 -34.024  1.00  0.00              
ATOM   1089  CG  ASP A  81      -5.233 -29.402 -35.273  1.00  0.00              
ATOM   1090  OD1 ASP A  81      -5.045 -30.592 -35.175  1.00  0.00              
ATOM   1091  OD2 ASP A  81      -5.680 -28.893 -36.272  1.00  0.00              
ATOM   1092  H   ASP A  81      -7.125 -29.624 -32.944  1.00  0.00              
ATOM   1093  HA  ASP A  81      -4.296 -30.141 -32.836  1.00  0.00              
ATOM   1094 1HB  ASP A  81      -5.862 -27.772 -34.024  1.00  0.00              
ATOM   1095 2HB  ASP A  81      -4.106 -28.072 -34.018  1.00  0.00              
ATOM   1096  N   PHE A  82      -5.364 -27.619 -31.028  1.00  0.00              
ATOM   1097  CA  PHE A  82      -4.988 -26.738 -29.926  1.00  0.00              
ATOM   1098  C   PHE A  82      -4.504 -27.574 -28.747  1.00  0.00              
ATOM   1099  O   PHE A  82      -3.431 -27.332 -28.193  1.00  0.00              
ATOM   1100  CB  PHE A  82      -6.164 -25.852 -29.509  1.00  0.00              
ATOM   1101  CG  PHE A  82      -6.679 -24.970 -30.610  1.00  0.00              
ATOM   1102  CD1 PHE A  82      -5.944 -24.786 -31.772  1.00  0.00              
ATOM   1103  CD2 PHE A  82      -7.898 -24.323 -30.487  1.00  0.00              
ATOM   1104  CE1 PHE A  82      -6.417 -23.975 -32.786  1.00  0.00              
ATOM   1105  CE2 PHE A  82      -8.374 -23.512 -31.499  1.00  0.00              
ATOM   1106  CZ  PHE A  82      -7.632 -23.338 -32.650  1.00  0.00              
ATOM   1107  H   PHE A  82      -6.314 -27.600 -31.370  1.00  0.00              
ATOM   1108  HA  PHE A  82      -4.164 -26.093 -30.233  1.00  0.00              
ATOM   1109 1HB  PHE A  82      -7.001 -26.469 -29.185  1.00  0.00              
ATOM   1110 2HB  PHE A  82      -5.864 -25.192 -28.696  1.00  0.00              
ATOM   1111  HD1 PHE A  82      -4.983 -25.291 -31.880  1.00  0.00              
ATOM   1112  HD2 PHE A  82      -8.485 -24.460 -29.577  1.00  0.00              
ATOM   1113  HE1 PHE A  82      -5.829 -23.839 -33.693  1.00  0.00              
ATOM   1114  HE2 PHE A  82      -9.335 -23.009 -31.390  1.00  0.00              
ATOM   1115  HZ  PHE A  82      -8.005 -22.698 -33.448  1.00  0.00              
ATOM   1116  N   PHE A  83      -5.308 -28.567 -28.381  1.00  0.00              
ATOM   1117  CA  PHE A  83      -5.012 -29.433 -27.249  1.00  0.00              
ATOM   1118  C   PHE A  83      -3.713 -30.217 -27.389  1.00  0.00              
ATOM   1119  O   PHE A  83      -2.926 -30.304 -26.449  1.00  0.00              
ATOM   1120  CB  PHE A  83      -6.180 -30.398 -27.023  1.00  0.00              
ATOM   1121  CG  PHE A  83      -7.464 -29.721 -26.617  1.00  0.00              
ATOM   1122  CD1 PHE A  83      -8.626 -30.462 -26.432  1.00  0.00              
ATOM   1123  CD2 PHE A  83      -7.511 -28.349 -26.402  1.00  0.00              
ATOM   1124  CE1 PHE A  83      -9.813 -29.844 -26.037  1.00  0.00              
ATOM   1125  CE2 PHE A  83      -8.691 -27.726 -26.010  1.00  0.00              
ATOM   1126  CZ  PHE A  83      -9.844 -28.476 -25.827  1.00  0.00              
ATOM   1127  H   PHE A  83      -6.154 -28.721 -28.911  1.00  0.00              
ATOM   1128  HA  PHE A  83      -4.877 -28.832 -26.349  1.00  0.00              
ATOM   1129 1HB  PHE A  83      -6.396 -30.948 -27.938  1.00  0.00              
ATOM   1130 2HB  PHE A  83      -5.936 -31.101 -26.228  1.00  0.00              
ATOM   1131  HD1 PHE A  83      -8.602 -31.539 -26.597  1.00  0.00              
ATOM   1132  HD2 PHE A  83      -6.605 -27.759 -26.546  1.00  0.00              
ATOM   1133  HE1 PHE A  83     -10.715 -30.439 -25.895  1.00  0.00              
ATOM   1134  HE2 PHE A  83      -8.711 -26.648 -25.847  1.00  0.00              
ATOM   1135  HZ  PHE A  83     -10.770 -27.991 -25.521  1.00  0.00              
ATOM   1136  N   ARG A  84      -3.488 -30.783 -28.565  1.00  0.00              
ATOM   1137  CA  ARG A  84      -2.281 -31.558 -28.815  1.00  0.00              
ATOM   1138  C   ARG A  84      -1.027 -30.690 -28.751  1.00  0.00              
ATOM   1139  O   ARG A  84       0.024 -31.137 -28.292  1.00  0.00              
ATOM   1140  CB  ARG A  84      -2.361 -32.323 -30.128  1.00  0.00              
ATOM   1141  CG  ARG A  84      -1.183 -33.245 -30.403  1.00  0.00              
ATOM   1142  CD  ARG A  84      -1.353 -34.116 -31.595  1.00  0.00              
ATOM   1143  NE  ARG A  84      -0.220 -34.983 -31.874  1.00  0.00              
ATOM   1144  CZ  ARG A  84      -0.123 -35.795 -32.944  1.00  0.00              
ATOM   1145  NH1 ARG A  84      -1.102 -35.883 -33.818  1.00  0.00              
ATOM   1146  NH2 ARG A  84       0.973 -36.520 -33.081  1.00  0.00              
ATOM   1147  H   ARG A  84      -4.166 -30.675 -29.305  1.00  0.00              
ATOM   1148  HA  ARG A  84      -2.163 -32.318 -28.042  1.00  0.00              
ATOM   1149 1HB  ARG A  84      -3.277 -32.910 -30.099  1.00  0.00              
ATOM   1150 2HB  ARG A  84      -2.429 -31.581 -30.924  1.00  0.00              
ATOM   1151 1HG  ARG A  84      -0.293 -32.634 -30.558  1.00  0.00              
ATOM   1152 2HG  ARG A  84      -1.036 -33.887 -29.535  1.00  0.00              
ATOM   1153 1HD  ARG A  84      -2.223 -34.754 -31.445  1.00  0.00              
ATOM   1154 2HD  ARG A  84      -1.509 -33.489 -32.472  1.00  0.00              
ATOM   1155  HE  ARG A  84       0.634 -35.117 -31.348  1.00  0.00              
ATOM   1156 1HH1 ARG A  84      -1.941 -35.336 -33.689  1.00  0.00              
ATOM   1157 2HH1 ARG A  84      -1.010 -36.498 -34.613  1.00  0.00              
ATOM   1158 1HH2 ARG A  84       1.709 -36.454 -32.390  1.00  0.00              
ATOM   1159 2HH2 ARG A  84       1.071 -37.137 -33.873  1.00  0.00              
ATOM   1160  N   SER A  85      -1.140 -29.442 -29.197  1.00  0.00              
ATOM   1161  CA  SER A  85       0.001 -28.529 -29.185  1.00  0.00              
ATOM   1162  C   SER A  85       0.232 -27.870 -27.832  1.00  0.00              
ATOM   1163  O   SER A  85       1.235 -27.187 -27.644  1.00  0.00              
ATOM   1164  CB  SER A  85      -0.189 -27.465 -30.249  1.00  0.00              
ATOM   1165  OG  SER A  85      -1.254 -26.605 -29.950  1.00  0.00              
ATOM   1166  H   SER A  85      -2.028 -29.115 -29.550  1.00  0.00              
ATOM   1167  HA  SER A  85       0.934 -28.997 -29.503  1.00  0.00              
ATOM   1168 1HB  SER A  85       0.728 -26.882 -30.324  1.00  0.00              
ATOM   1169 2HB  SER A  85      -0.386 -27.955 -31.201  1.00  0.00              
ATOM   1170  HG  SER A  85      -1.340 -25.949 -30.645  1.00  0.00              
ATOM   1171  N   GLY A  86      -0.690 -28.068 -26.896  1.00  0.00              
ATOM   1172  CA  GLY A  86      -0.528 -27.479 -25.576  1.00  0.00              
ATOM   1173  C   GLY A  86       0.473 -28.160 -24.663  1.00  0.00              
ATOM   1174  O   GLY A  86       0.940 -29.256 -24.948  1.00  0.00              
ATOM   1175  H   GLY A  86      -1.508 -28.628 -27.088  1.00  0.00              
ATOM   1176 1HA  GLY A  86      -0.196 -26.446 -25.685  1.00  0.00              
ATOM   1177 2HA  GLY A  86      -1.486 -27.499 -25.057  1.00  0.00              
ATOM   1178  N   GLU A  87       0.793 -27.507 -23.549  1.00  0.00              
ATOM   1179  CA  GLU A  87       1.704 -28.072 -22.564  1.00  0.00              
ATOM   1180  C   GLU A  87       1.001 -28.206 -21.216  1.00  0.00              
ATOM   1181  O   GLU A  87       1.244 -29.156 -20.468  1.00  0.00              
ATOM   1182  CB  GLU A  87       2.959 -27.208 -22.428  1.00  0.00              
ATOM   1183  CG  GLU A  87       3.888 -27.254 -23.633  1.00  0.00              
ATOM   1184  CD  GLU A  87       5.023 -26.280 -23.486  1.00  0.00              
ATOM   1185  OE1 GLU A  87       5.028 -25.542 -22.529  1.00  0.00              
ATOM   1186  OE2 GLU A  87       5.943 -26.348 -24.266  1.00  0.00              
ATOM   1187  H   GLU A  87       0.392 -26.595 -23.384  1.00  0.00              
ATOM   1188  HA  GLU A  87       2.005 -29.074 -22.871  1.00  0.00              
ATOM   1189 1HB  GLU A  87       2.624 -26.183 -22.268  1.00  0.00              
ATOM   1190 2HB  GLU A  87       3.493 -27.558 -21.545  1.00  0.00              
ATOM   1191 1HG  GLU A  87       4.287 -28.248 -23.835  1.00  0.00              
ATOM   1192 2HG  GLU A  87       3.250 -26.946 -24.460  1.00  0.00              
ATOM   1193  N   GLY A  88       0.120 -27.257 -20.913  1.00  0.00              
ATOM   1194  CA  GLY A  88      -0.628 -27.293 -19.666  1.00  0.00              
ATOM   1195  C   GLY A  88      -2.033 -26.761 -19.877  1.00  0.00              
ATOM   1196  O   GLY A  88      -2.258 -25.922 -20.759  1.00  0.00              
ATOM   1197  H   GLY A  88      -0.035 -26.495 -21.558  1.00  0.00              
ATOM   1198 1HA  GLY A  88      -0.680 -28.323 -19.311  1.00  0.00              
ATOM   1199 2HA  GLY A  88      -0.116 -26.680 -18.925  1.00  0.00              
ATOM   1200  N   PHE A  89      -2.980 -27.228 -19.064  1.00  0.00              
ATOM   1201  CA  PHE A  89      -4.356 -26.762 -19.159  1.00  0.00              
ATOM   1202  C   PHE A  89      -4.965 -26.225 -17.867  1.00  0.00              
ATOM   1203  O   PHE A  89      -4.690 -26.744 -16.782  1.00  0.00              
ATOM   1204  CB  PHE A  89      -5.261 -27.899 -19.667  1.00  0.00              
ATOM   1205  CG  PHE A  89      -4.915 -28.383 -21.042  1.00  0.00              
ATOM   1206  CD1 PHE A  89      -3.908 -29.324 -21.231  1.00  0.00              
ATOM   1207  CD2 PHE A  89      -5.561 -27.855 -22.160  1.00  0.00              
ATOM   1208  CE1 PHE A  89      -3.543 -29.728 -22.518  1.00  0.00              
ATOM   1209  CE2 PHE A  89      -5.206 -28.252 -23.446  1.00  0.00              
ATOM   1210  CZ  PHE A  89      -4.195 -29.188 -23.628  1.00  0.00              
ATOM   1211  H   PHE A  89      -2.741 -27.918 -18.366  1.00  0.00              
ATOM   1212  HA  PHE A  89      -4.413 -25.913 -19.842  1.00  0.00              
ATOM   1213 1HB  PHE A  89      -5.186 -28.762 -19.007  1.00  0.00              
ATOM   1214 2HB  PHE A  89      -6.296 -27.564 -19.708  1.00  0.00              
ATOM   1215  HD1 PHE A  89      -3.403 -29.746 -20.361  1.00  0.00              
ATOM   1216  HD2 PHE A  89      -6.354 -27.120 -22.015  1.00  0.00              
ATOM   1217  HE1 PHE A  89      -2.750 -30.464 -22.653  1.00  0.00              
ATOM   1218  HE2 PHE A  89      -5.719 -27.829 -24.309  1.00  0.00              
ATOM   1219  HZ  PHE A  89      -3.911 -29.499 -24.632  1.00  0.00              
ATOM   1220  N   LEU A  90      -5.785 -25.178 -17.991  1.00  0.00              
ATOM   1221  CA  LEU A  90      -6.607 -24.708 -16.873  1.00  0.00              
ATOM   1222  C   LEU A  90      -8.032 -24.992 -17.343  1.00  0.00              
ATOM   1223  O   LEU A  90      -8.551 -24.334 -18.256  1.00  0.00              
ATOM   1224  CB  LEU A  90      -6.435 -23.206 -16.607  1.00  0.00              
ATOM   1225  CG  LEU A  90      -5.057 -22.754 -16.116  1.00  0.00              
ATOM   1226  CD1 LEU A  90      -5.066 -21.250 -15.811  1.00  0.00              
ATOM   1227  CD2 LEU A  90      -4.691 -23.544 -14.864  1.00  0.00              
ATOM   1228  H   LEU A  90      -5.840 -24.698 -18.878  1.00  0.00              
ATOM   1229  HA  LEU A  90      -6.362 -25.276 -15.976  1.00  0.00              
ATOM   1230 1HB  LEU A  90      -6.606 -22.826 -17.613  1.00  0.00              
ATOM   1231 2HB  LEU A  90      -7.206 -22.823 -15.938  1.00  0.00              
ATOM   1232  HG  LEU A  90      -4.337 -23.005 -16.895  1.00  0.00              
ATOM   1233 1HD1 LEU A  90      -4.080 -20.943 -15.463  1.00  0.00              
ATOM   1234 2HD1 LEU A  90      -5.320 -20.696 -16.715  1.00  0.00              
ATOM   1235 3HD1 LEU A  90      -5.804 -21.040 -15.037  1.00  0.00              
ATOM   1236 1HD2 LEU A  90      -3.710 -23.227 -14.508  1.00  0.00              
ATOM   1237 2HD2 LEU A  90      -5.435 -23.361 -14.087  1.00  0.00              
ATOM   1238 3HD2 LEU A  90      -4.666 -24.608 -15.098  1.00  0.00              
ATOM   1239  N   CYS A  91      -8.643 -26.003 -16.738  1.00  0.00              
ATOM   1240  CA  CYS A  91      -9.998 -26.406 -17.072  1.00  0.00              
ATOM   1241  C   CYS A  91     -10.919 -25.601 -16.179  1.00  0.00              
ATOM   1242  O   CYS A  91     -11.090 -25.908 -14.997  1.00  0.00              
ATOM   1243  CB  CYS A  91     -10.145 -27.910 -16.819  1.00  0.00              
ATOM   1244  SG  CYS A  91     -11.749 -28.559 -17.233  1.00  0.00              
ATOM   1245  H   CYS A  91      -8.143 -26.506 -16.019  1.00  0.00              
ATOM   1246  HA  CYS A  91     -10.232 -26.303 -18.132  1.00  0.00              
ATOM   1247 1HB  CYS A  91      -9.424 -28.466 -17.418  1.00  0.00              
ATOM   1248 2HB  CYS A  91      -9.988 -28.131 -15.763  1.00  0.00              
ATOM   1249  HG  CYS A  91     -11.530 -28.644 -18.541  1.00  0.00              
ATOM   1250  N   VAL A  92     -11.519 -24.571 -16.759  1.00  0.00              
ATOM   1251  CA  VAL A  92     -12.357 -23.636 -16.019  1.00  0.00              
ATOM   1252  C   VAL A  92     -13.869 -23.857 -16.118  1.00  0.00              
ATOM   1253  O   VAL A  92     -14.415 -24.007 -17.201  1.00  0.00              
ATOM   1254  CB  VAL A  92     -12.061 -22.183 -16.490  1.00  0.00              
ATOM   1255  CG1 VAL A  92     -12.918 -21.181 -15.717  1.00  0.00              
ATOM   1256  CG2 VAL A  92     -10.562 -21.871 -16.334  1.00  0.00              
ATOM   1257  H   VAL A  92     -11.386 -24.436 -17.751  1.00  0.00              
ATOM   1258  HA  VAL A  92     -12.194 -23.722 -14.944  1.00  0.00              
ATOM   1259  HB  VAL A  92     -12.297 -22.100 -17.551  1.00  0.00              
ATOM   1260 1HG1 VAL A  92     -12.696 -20.171 -16.062  1.00  0.00              
ATOM   1261 2HG1 VAL A  92     -13.972 -21.398 -15.885  1.00  0.00              
ATOM   1262 3HG1 VAL A  92     -12.696 -21.258 -14.653  1.00  0.00              
ATOM   1263 1HG2 VAL A  92     -10.365 -20.852 -16.666  1.00  0.00              
ATOM   1264 2HG2 VAL A  92     -10.277 -21.972 -15.286  1.00  0.00              
ATOM   1265 3HG2 VAL A  92      -9.979 -22.568 -16.937  1.00  0.00              
ATOM   1266  N   PHE A  93     -14.524 -23.886 -14.962  1.00  0.00              
ATOM   1267  CA  PHE A  93     -15.970 -24.055 -14.884  1.00  0.00              
ATOM   1268  C   PHE A  93     -16.375 -23.079 -13.793  1.00  0.00              
ATOM   1269  O   PHE A  93     -15.512 -22.571 -13.070  1.00  0.00              
ATOM   1270  CB  PHE A  93     -16.382 -25.501 -14.511  1.00  0.00              
ATOM   1271  CG  PHE A  93     -16.038 -25.906 -13.095  1.00  0.00              
ATOM   1272  CD1 PHE A  93     -14.790 -26.441 -12.795  1.00  0.00              
ATOM   1273  CD2 PHE A  93     -16.960 -25.740 -12.066  1.00  0.00              
ATOM   1274  CE1 PHE A  93     -14.461 -26.806 -11.484  1.00  0.00              
ATOM   1275  CE2 PHE A  93     -16.643 -26.101 -10.748  1.00  0.00              
ATOM   1276  CZ  PHE A  93     -15.391 -26.633 -10.456  1.00  0.00              
ATOM   1277  H   PHE A  93     -13.993 -23.786 -14.108  1.00  0.00              
ATOM   1278  HA  PHE A  93     -16.425 -23.798 -15.842  1.00  0.00              
ATOM   1279 1HB  PHE A  93     -17.460 -25.621 -14.610  1.00  0.00              
ATOM   1280 2HB  PHE A  93     -15.878 -26.213 -15.163  1.00  0.00              
ATOM   1281  HD1 PHE A  93     -14.061 -26.574 -13.594  1.00  0.00              
ATOM   1282  HD2 PHE A  93     -17.941 -25.324 -12.295  1.00  0.00              
ATOM   1283  HE1 PHE A  93     -13.478 -27.226 -11.266  1.00  0.00              
ATOM   1284  HE2 PHE A  93     -17.375 -25.965  -9.952  1.00  0.00              
ATOM   1285  HZ  PHE A  93     -15.136 -26.916  -9.435  1.00  0.00              
ATOM   1286  N   SER A  94     -17.664 -22.779 -13.692  1.00  0.00              
ATOM   1287  CA  SER A  94     -18.135 -21.882 -12.646  1.00  0.00              
ATOM   1288  C   SER A  94     -18.675 -22.701 -11.485  1.00  0.00              
ATOM   1289  O   SER A  94     -19.419 -23.660 -11.700  1.00  0.00              
ATOM   1290  CB  SER A  94     -19.247 -20.977 -13.163  1.00  0.00              
ATOM   1291  OG  SER A  94     -19.851 -20.291 -12.078  1.00  0.00              
ATOM   1292  H   SER A  94     -18.331 -23.171 -14.342  1.00  0.00              
ATOM   1293  HA  SER A  94     -17.377 -21.173 -12.310  1.00  0.00              
ATOM   1294 1HB  SER A  94     -18.817 -20.263 -13.865  1.00  0.00              
ATOM   1295 2HB  SER A  94     -19.986 -21.590 -13.678  1.00  0.00              
ATOM   1296  HG  SER A  94     -20.719 -19.979 -12.341  1.00  0.00              
ATOM   1297  N   ILE A  95     -18.314 -22.335 -10.258  1.00  0.00              
ATOM   1298  CA  ILE A  95     -18.837 -23.063  -9.114  1.00  0.00              
ATOM   1299  C   ILE A  95     -20.336 -22.820  -8.975  1.00  0.00              
ATOM   1300  O   ILE A  95     -21.013 -23.530  -8.238  1.00  0.00              
ATOM   1301  CB  ILE A  95     -18.166 -22.649  -7.778  1.00  0.00              
ATOM   1302  CG1 ILE A  95     -18.500 -21.189  -7.458  1.00  0.00              
ATOM   1303  CG2 ILE A  95     -16.672 -22.915  -7.841  1.00  0.00              
ATOM   1304  CD1 ILE A  95     -18.174 -20.797  -6.031  1.00  0.00              
ATOM   1305  H   ILE A  95     -17.684 -21.561 -10.103  1.00  0.00              
ATOM   1306  HA  ILE A  95     -18.733 -24.137  -9.262  1.00  0.00              
ATOM   1307  HB  ILE A  95     -18.607 -23.226  -6.966  1.00  0.00              
ATOM   1308 1HG1 ILE A  95     -17.932 -20.567  -8.149  1.00  0.00              
ATOM   1309 2HG1 ILE A  95     -19.566 -21.053  -7.641  1.00  0.00              
ATOM   1310 1HG2 ILE A  95     -16.210 -22.621  -6.898  1.00  0.00              
ATOM   1311 2HG2 ILE A  95     -16.497 -23.976  -8.014  1.00  0.00              
ATOM   1312 3HG2 ILE A  95     -16.233 -22.338  -8.655  1.00  0.00              
ATOM   1313 1HD1 ILE A  95     -18.435 -19.751  -5.871  1.00  0.00              
ATOM   1314 2HD1 ILE A  95     -18.742 -21.422  -5.342  1.00  0.00              
ATOM   1315 3HD1 ILE A  95     -17.108 -20.935  -5.851  1.00  0.00              
ATOM   1316  N   THR A  96     -20.857 -21.815  -9.676  1.00  0.00              
ATOM   1317  CA  THR A  96     -22.279 -21.506  -9.597  1.00  0.00              
ATOM   1318  C   THR A  96     -23.115 -22.219 -10.666  1.00  0.00              
ATOM   1319  O   THR A  96     -24.327 -22.029 -10.729  1.00  0.00              
ATOM   1320  CB  THR A  96     -22.543 -19.987  -9.734  1.00  0.00              
ATOM   1321  OG1 THR A  96     -22.211 -19.557 -11.059  1.00  0.00              
ATOM   1322  CG2 THR A  96     -21.718 -19.202  -8.719  1.00  0.00              
ATOM   1323  H   THR A  96     -20.264 -21.255 -10.273  1.00  0.00              
ATOM   1324  HA  THR A  96     -22.680 -21.855  -8.645  1.00  0.00              
ATOM   1325  HB  THR A  96     -23.602 -19.795  -9.563  1.00  0.00              
ATOM   1326  HG1 THR A  96     -22.652 -18.724 -11.245  1.00  0.00              
ATOM   1327 1HG2 THR A  96     -21.920 -18.137  -8.834  1.00  0.00              
ATOM   1328 2HG2 THR A  96     -21.986 -19.516  -7.711  1.00  0.00              
ATOM   1329 3HG2 THR A  96     -20.658 -19.391  -8.889  1.00  0.00              
ATOM   1330  N   GLU A  97     -22.474 -23.029 -11.505  1.00  0.00              
ATOM   1331  CA  GLU A  97     -23.198 -23.735 -12.552  1.00  0.00              
ATOM   1332  C   GLU A  97     -22.746 -25.181 -12.710  1.00  0.00              
ATOM   1333  O   GLU A  97     -21.661 -25.445 -13.232  1.00  0.00              
ATOM   1334  CB  GLU A  97     -23.043 -22.997 -13.884  1.00  0.00              
ATOM   1335  CG  GLU A  97     -23.815 -23.618 -15.040  1.00  0.00              
ATOM   1336  CD  GLU A  97     -23.575 -22.869 -16.322  1.00  0.00              
ATOM   1337  OE1 GLU A  97     -22.843 -21.909 -16.298  1.00  0.00              
ATOM   1338  OE2 GLU A  97     -24.031 -23.322 -17.345  1.00  0.00              
ATOM   1339  H   GLU A  97     -21.476 -23.161 -11.422  1.00  0.00              
ATOM   1340  HA  GLU A  97     -24.257 -23.787 -12.298  1.00  0.00              
ATOM   1341 1HB  GLU A  97     -23.389 -21.976 -13.725  1.00  0.00              
ATOM   1342 2HB  GLU A  97     -21.979 -22.988 -14.122  1.00  0.00              
ATOM   1343 1HG  GLU A  97     -23.594 -24.674 -15.191  1.00  0.00              
ATOM   1344 2HG  GLU A  97     -24.856 -23.505 -14.743  1.00  0.00              
ATOM   1345  N   MET A  98     -23.597 -26.108 -12.265  1.00  0.00              
ATOM   1346  CA  MET A  98     -23.317 -27.539 -12.325  1.00  0.00              
ATOM   1347  C   MET A  98     -23.129 -28.035 -13.754  1.00  0.00              
ATOM   1348  O   MET A  98     -22.407 -29.002 -13.998  1.00  0.00              
ATOM   1349  CB  MET A  98     -24.457 -28.321 -11.661  1.00  0.00              
ATOM   1350  CG  MET A  98     -24.224 -29.825 -11.580  1.00  0.00              
ATOM   1351  SD  MET A  98     -22.776 -30.273 -10.604  1.00  0.00              
ATOM   1352  CE  MET A  98     -23.342 -29.919  -8.933  1.00  0.00              
ATOM   1353  H   MET A  98     -24.471 -25.794 -11.870  1.00  0.00              
ATOM   1354  HA  MET A  98     -22.381 -27.756 -11.811  1.00  0.00              
ATOM   1355 1HB  MET A  98     -24.576 -27.916 -10.657  1.00  0.00              
ATOM   1356 2HB  MET A  98     -25.359 -28.123 -12.242  1.00  0.00              
ATOM   1357 1HG  MET A  98     -25.106 -30.281 -11.131  1.00  0.00              
ATOM   1358 2HG  MET A  98     -24.095 -30.203 -12.594  1.00  0.00              
ATOM   1359 1HE  MET A  98     -22.548 -30.149  -8.223  1.00  0.00              
ATOM   1360 2HE  MET A  98     -23.606 -28.864  -8.854  1.00  0.00              
ATOM   1361 3HE  MET A  98     -24.218 -30.530  -8.708  1.00  0.00              
ATOM   1362  N   GLU A  99     -23.787 -27.378 -14.698  1.00  0.00              
ATOM   1363  CA  GLU A  99     -23.669 -27.760 -16.093  1.00  0.00              
ATOM   1364  C   GLU A  99     -22.251 -27.534 -16.614  1.00  0.00              
ATOM   1365  O   GLU A  99     -21.717 -28.375 -17.338  1.00  0.00              
ATOM   1366  CB  GLU A  99     -24.675 -26.980 -16.943  1.00  0.00              
ATOM   1367  CG  GLU A  99     -26.128 -27.372 -16.714  1.00  0.00              
ATOM   1368  CD  GLU A  99     -27.062 -26.475 -17.478  1.00  0.00              
ATOM   1369  OE1 GLU A  99     -26.595 -25.545 -18.090  1.00  0.00              
ATOM   1370  OE2 GLU A  99     -28.229 -26.783 -17.542  1.00  0.00              
ATOM   1371  H   GLU A  99     -24.380 -26.599 -14.450  1.00  0.00              
ATOM   1372  HA  GLU A  99     -23.869 -28.826 -16.203  1.00  0.00              
ATOM   1373 1HB  GLU A  99     -24.543 -25.925 -16.706  1.00  0.00              
ATOM   1374 2HB  GLU A  99     -24.413 -27.154 -17.987  1.00  0.00              
ATOM   1375 1HG  GLU A  99     -26.341 -28.412 -16.962  1.00  0.00              
ATOM   1376 2HG  GLU A  99     -26.270 -27.218 -15.645  1.00  0.00              
ATOM   1377  N   SER A 100     -21.636 -26.409 -16.245  1.00  0.00              
ATOM   1378  CA  SER A 100     -20.278 -26.107 -16.711  1.00  0.00              
ATOM   1379  C   SER A 100     -19.266 -27.046 -16.049  1.00  0.00              
ATOM   1380  O   SER A 100     -18.240 -27.376 -16.639  1.00  0.00              
ATOM   1381  CB  SER A 100     -19.918 -24.630 -16.438  1.00  0.00              
ATOM   1382  OG  SER A 100     -19.763 -24.357 -15.051  1.00  0.00              
ATOM   1383  H   SER A 100     -22.105 -25.752 -15.637  1.00  0.00              
ATOM   1384  HA  SER A 100     -20.176 -26.139 -17.797  1.00  0.00              
ATOM   1385 1HB  SER A 100     -18.983 -24.400 -16.949  1.00  0.00              
ATOM   1386 2HB  SER A 100     -20.712 -23.998 -16.834  1.00  0.00              
ATOM   1387  HG  SER A 100     -20.584 -24.552 -14.594  1.00  0.00              
ATOM   1388  N   PHE A 101     -19.569 -27.488 -14.831  1.00  0.00              
ATOM   1389  CA  PHE A 101     -18.741 -28.482 -14.146  1.00  0.00              
ATOM   1390  C   PHE A 101     -18.854 -29.848 -14.840  1.00  0.00              
ATOM   1391  O   PHE A 101     -17.861 -30.534 -15.046  1.00  0.00              
ATOM   1392  CB  PHE A 101     -19.190 -28.614 -12.685  1.00  0.00              
ATOM   1393  CG  PHE A 101     -18.460 -29.683 -11.916  1.00  0.00              
ATOM   1394  CD1 PHE A 101     -17.097 -29.574 -11.670  1.00  0.00              
ATOM   1395  CD2 PHE A 101     -19.144 -30.793 -11.428  1.00  0.00              
ATOM   1396  CE1 PHE A 101     -16.419 -30.560 -10.940  1.00  0.00              
ATOM   1397  CE2 PHE A 101     -18.476 -31.791 -10.695  1.00  0.00              
ATOM   1398  CZ  PHE A 101     -17.111 -31.670 -10.451  1.00  0.00              
ATOM   1399  H   PHE A 101     -20.391 -27.129 -14.368  1.00  0.00              
ATOM   1400  HA  PHE A 101     -17.692 -28.187 -14.195  1.00  0.00              
ATOM   1401 1HB  PHE A 101     -19.019 -27.678 -12.154  1.00  0.00              
ATOM   1402 2HB  PHE A 101     -20.248 -28.868 -12.640  1.00  0.00              
ATOM   1403  HD1 PHE A 101     -16.554 -28.709 -12.050  1.00  0.00              
ATOM   1404  HD2 PHE A 101     -20.213 -30.884 -11.622  1.00  0.00              
ATOM   1405  HE1 PHE A 101     -15.350 -30.460 -10.753  1.00  0.00              
ATOM   1406  HE2 PHE A 101     -19.021 -32.656 -10.318  1.00  0.00              
ATOM   1407  HZ  PHE A 101     -16.584 -32.436  -9.884  1.00  0.00              
ATOM   1408  N   ALA A 102     -20.071 -30.242 -15.191  1.00  0.00              
ATOM   1409  CA  ALA A 102     -20.274 -31.514 -15.887  1.00  0.00              
ATOM   1410  C   ALA A 102     -19.546 -31.498 -17.236  1.00  0.00              
ATOM   1411  O   ALA A 102     -19.008 -32.508 -17.681  1.00  0.00              
ATOM   1412  CB  ALA A 102     -21.771 -31.764 -16.095  1.00  0.00              
ATOM   1413  H   ALA A 102     -20.872 -29.664 -14.980  1.00  0.00              
ATOM   1414  HA  ALA A 102     -19.847 -32.315 -15.283  1.00  0.00              
ATOM   1415 1HB  ALA A 102     -21.911 -32.713 -16.613  1.00  0.00              
ATOM   1416 2HB  ALA A 102     -22.272 -31.802 -15.127  1.00  0.00              
ATOM   1417 3HB  ALA A 102     -22.194 -30.959 -16.692  1.00  0.00              
ATOM   1418  N   ALA A 103     -19.522 -30.333 -17.877  1.00  0.00              
ATOM   1419  CA  ALA A 103     -18.860 -30.188 -19.170  1.00  0.00              
ATOM   1420  C   ALA A 103     -17.366 -30.511 -19.125  1.00  0.00              
ATOM   1421  O   ALA A 103     -16.785 -30.918 -20.129  1.00  0.00              
ATOM   1422  CB  ALA A 103     -19.074 -28.771 -19.693  1.00  0.00              
ATOM   1423  H   ALA A 103     -19.972 -29.530 -17.462  1.00  0.00              
ATOM   1424  HA  ALA A 103     -19.300 -30.899 -19.870  1.00  0.00              
ATOM   1425 1HB  ALA A 103     -18.579 -28.663 -20.659  1.00  0.00              
ATOM   1426 2HB  ALA A 103     -20.141 -28.582 -19.809  1.00  0.00              
ATOM   1427 3HB  ALA A 103     -18.652 -28.056 -18.989  1.00  0.00              
ATOM   1428  N   THR A 104     -16.745 -30.342 -17.964  1.00  0.00              
ATOM   1429  CA  THR A 104     -15.301 -30.538 -17.859  1.00  0.00              
ATOM   1430  C   THR A 104     -14.847 -31.964 -18.158  1.00  0.00              
ATOM   1431  O   THR A 104     -13.685 -32.183 -18.504  1.00  0.00              
ATOM   1432  CB  THR A 104     -14.784 -30.152 -16.474  1.00  0.00              
ATOM   1433  OG1 THR A 104     -15.363 -31.017 -15.492  1.00  0.00              
ATOM   1434  CG2 THR A 104     -15.140 -28.712 -16.169  1.00  0.00              
ATOM   1435  H   THR A 104     -17.266 -30.076 -17.141  1.00  0.00              
ATOM   1436  HA  THR A 104     -14.790 -29.924 -18.601  1.00  0.00              
ATOM   1437  HB  THR A 104     -13.701 -30.273 -16.453  1.00  0.00              
ATOM   1438  HG1 THR A 104     -14.828 -30.997 -14.694  1.00  0.00              
ATOM   1439 1HG2 THR A 104     -14.767 -28.448 -15.180  1.00  0.00              
ATOM   1440 2HG2 THR A 104     -14.687 -28.059 -16.915  1.00  0.00              
ATOM   1441 3HG2 THR A 104     -16.223 -28.594 -16.191  1.00  0.00              
ATOM   1442  N   ALA A 105     -15.751 -32.929 -18.016  1.00  0.00              
ATOM   1443  CA  ALA A 105     -15.421 -34.318 -18.329  1.00  0.00              
ATOM   1444  C   ALA A 105     -15.127 -34.458 -19.821  1.00  0.00              
ATOM   1445  O   ALA A 105     -14.266 -35.235 -20.227  1.00  0.00              
ATOM   1446  CB  ALA A 105     -16.572 -35.235 -17.939  1.00  0.00              
ATOM   1447  H   ALA A 105     -16.680 -32.706 -17.688  1.00  0.00              
ATOM   1448  HA  ALA A 105     -14.523 -34.597 -17.778  1.00  0.00              
ATOM   1449 1HB  ALA A 105     -16.311 -36.266 -18.178  1.00  0.00              
ATOM   1450 2HB  ALA A 105     -16.761 -35.147 -16.868  1.00  0.00              
ATOM   1451 3HB  ALA A 105     -17.467 -34.951 -18.490  1.00  0.00              
ATOM   1452  N   ASP A 106     -15.848 -33.694 -20.637  1.00  0.00              
ATOM   1453  CA  ASP A 106     -15.664 -33.742 -22.081  1.00  0.00              
ATOM   1454  C   ASP A 106     -14.342 -33.098 -22.493  1.00  0.00              
ATOM   1455  O   ASP A 106     -13.674 -33.573 -23.410  1.00  0.00              
ATOM   1456  CB  ASP A 106     -16.830 -33.050 -22.792  1.00  0.00              
ATOM   1457  CG  ASP A 106     -18.136 -33.833 -22.765  1.00  0.00              
ATOM   1458  OD1 ASP A 106     -18.104 -34.994 -22.430  1.00  0.00              
ATOM   1459  OD2 ASP A 106     -19.170 -33.230 -22.925  1.00  0.00              
ATOM   1460  H   ASP A 106     -16.537 -33.066 -20.249  1.00  0.00              
ATOM   1461  HA  ASP A 106     -15.618 -34.780 -22.413  1.00  0.00              
ATOM   1462 1HB  ASP A 106     -17.010 -32.033 -22.443  1.00  0.00              
ATOM   1463 2HB  ASP A 106     -16.444 -33.023 -23.811  1.00  0.00              
ATOM   1464  N   PHE A 107     -13.971 -32.013 -21.817  1.00  0.00              
ATOM   1465  CA  PHE A 107     -12.713 -31.328 -22.109  1.00  0.00              
ATOM   1466  C   PHE A 107     -11.521 -32.192 -21.697  1.00  0.00              
ATOM   1467  O   PHE A 107     -10.502 -32.230 -22.390  1.00  0.00              
ATOM   1468  CB  PHE A 107     -12.679 -29.968 -21.395  1.00  0.00              
ATOM   1469  CG  PHE A 107     -13.554 -28.922 -22.046  1.00  0.00              
ATOM   1470  CD1 PHE A 107     -13.117 -28.234 -23.171  1.00  0.00              
ATOM   1471  CD2 PHE A 107     -14.824 -28.646 -21.548  1.00  0.00              
ATOM   1472  CE1 PHE A 107     -13.930 -27.286 -23.795  1.00  0.00              
ATOM   1473  CE2 PHE A 107     -15.644 -27.700 -22.164  1.00  0.00              
ATOM   1474  CZ  PHE A 107     -15.196 -27.020 -23.293  1.00  0.00              
ATOM   1475  H   PHE A 107     -14.569 -31.654 -21.087  1.00  0.00              
ATOM   1476  HA  PHE A 107     -12.625 -31.158 -23.183  1.00  0.00              
ATOM   1477 1HB  PHE A 107     -13.027 -30.074 -20.369  1.00  0.00              
ATOM   1478 2HB  PHE A 107     -11.665 -29.571 -21.394  1.00  0.00              
ATOM   1479  HD1 PHE A 107     -12.123 -28.441 -23.569  1.00  0.00              
ATOM   1480  HD2 PHE A 107     -15.175 -29.178 -20.663  1.00  0.00              
ATOM   1481  HE1 PHE A 107     -13.571 -26.756 -24.677  1.00  0.00              
ATOM   1482  HE2 PHE A 107     -16.636 -27.494 -21.762  1.00  0.00              
ATOM   1483  HZ  PHE A 107     -15.832 -26.282 -23.780  1.00  0.00              
ATOM   1484  N   ARG A 108     -11.670 -32.891 -20.575  1.00  0.00              
ATOM   1485  CA  ARG A 108     -10.664 -33.816 -20.062  1.00  0.00              
ATOM   1486  C   ARG A 108     -10.454 -34.978 -21.038  1.00  0.00              
ATOM   1487  O   ARG A 108      -9.325 -35.366 -21.341  1.00  0.00              
ATOM   1488  CB  ARG A 108     -11.141 -34.352 -18.706  1.00  0.00              
ATOM   1489  CG  ARG A 108     -10.223 -35.353 -18.018  1.00  0.00              
ATOM   1490  CD  ARG A 108      -8.923 -34.714 -17.609  1.00  0.00              
ATOM   1491  NE  ARG A 108      -8.115 -35.598 -16.774  1.00  0.00              
ATOM   1492  CZ  ARG A 108      -6.826 -35.398 -16.527  1.00  0.00              
ATOM   1493  NH1 ARG A 108      -6.208 -34.347 -17.051  1.00  0.00              
ATOM   1494  NH2 ARG A 108      -6.153 -36.242 -15.758  1.00  0.00              
ATOM   1495  H   ARG A 108     -12.530 -32.765 -20.061  1.00  0.00              
ATOM   1496  HA  ARG A 108      -9.706 -33.304 -19.968  1.00  0.00              
ATOM   1497 1HB  ARG A 108     -11.269 -33.492 -18.051  1.00  0.00              
ATOM   1498 2HB  ARG A 108     -12.107 -34.827 -18.873  1.00  0.00              
ATOM   1499 1HG  ARG A 108     -10.730 -35.739 -17.134  1.00  0.00              
ATOM   1500 2HG  ARG A 108     -10.023 -36.173 -18.710  1.00  0.00              
ATOM   1501 1HD  ARG A 108      -8.354 -34.464 -18.504  1.00  0.00              
ATOM   1502 2HD  ARG A 108      -9.137 -33.804 -17.050  1.00  0.00              
ATOM   1503  HE  ARG A 108      -8.381 -36.442 -16.284  1.00  0.00              
ATOM   1504 1HH1 ARG A 108      -6.720 -33.703 -17.636  1.00  0.00              
ATOM   1505 2HH1 ARG A 108      -5.228 -34.196 -16.863  1.00  0.00              
ATOM   1506 1HH2 ARG A 108      -6.625 -37.042 -15.358  1.00  0.00              
ATOM   1507 2HH2 ARG A 108      -5.174 -36.083 -15.576  1.00  0.00              
ATOM   1508  N   GLU A 109     -11.567 -35.517 -21.520  1.00  0.00              
ATOM   1509  CA  GLU A 109     -11.579 -36.627 -22.470  1.00  0.00              
ATOM   1510  C   GLU A 109     -10.814 -36.253 -23.741  1.00  0.00              
ATOM   1511  O   GLU A 109      -9.921 -36.978 -24.191  1.00  0.00              
ATOM   1512  CB  GLU A 109     -13.015 -37.029 -22.814  1.00  0.00              
ATOM   1513  CG  GLU A 109     -13.127 -38.190 -23.791  1.00  0.00              
ATOM   1514  CD  GLU A 109     -14.564 -38.530 -24.074  1.00  0.00              
ATOM   1515  OE1 GLU A 109     -15.426 -37.891 -23.518  1.00  0.00              
ATOM   1516  OE2 GLU A 109     -14.803 -39.350 -24.929  1.00  0.00              
ATOM   1517  H   GLU A 109     -12.445 -35.129 -21.205  1.00  0.00              
ATOM   1518  HA  GLU A 109     -11.072 -37.490 -22.037  1.00  0.00              
ATOM   1519 1HB  GLU A 109     -13.504 -37.295 -21.876  1.00  0.00              
ATOM   1520 2HB  GLU A 109     -13.499 -36.149 -23.239  1.00  0.00              
ATOM   1521 1HG  GLU A 109     -12.603 -38.018 -24.731  1.00  0.00              
ATOM   1522 2HG  GLU A 109     -12.657 -39.017 -23.260  1.00  0.00              
ATOM   1523  N   GLN A 110     -11.169 -35.107 -24.309  1.00  0.00              
ATOM   1524  CA  GLN A 110     -10.579 -34.648 -25.556  1.00  0.00              
ATOM   1525  C   GLN A 110      -9.098 -34.326 -25.413  1.00  0.00              
ATOM   1526  O   GLN A 110      -8.298 -34.662 -26.284  1.00  0.00              
ATOM   1527  CB  GLN A 110     -11.324 -33.412 -26.067  1.00  0.00              
ATOM   1528  CG  GLN A 110     -12.717 -33.700 -26.600  1.00  0.00              
ATOM   1529  CD  GLN A 110     -13.477 -32.434 -26.947  1.00  0.00              
ATOM   1530  OE1 GLN A 110     -13.000 -31.321 -26.706  1.00  0.00              
ATOM   1531  NE2 GLN A 110     -14.668 -32.596 -27.511  1.00  0.00              
ATOM   1532  H   GLN A 110     -11.871 -34.538 -23.858  1.00  0.00              
ATOM   1533  HA  GLN A 110     -10.639 -35.441 -26.302  1.00  0.00              
ATOM   1534 1HB  GLN A 110     -11.385 -32.714 -25.232  1.00  0.00              
ATOM   1535 2HB  GLN A 110     -10.710 -32.979 -26.857  1.00  0.00              
ATOM   1536 1HG  GLN A 110     -12.909 -34.431 -27.385  1.00  0.00              
ATOM   1537 2HG  GLN A 110     -13.096 -34.080 -25.650  1.00  0.00              
ATOM   1538 1HE2 GLN A 110     -15.217 -31.797 -27.762  1.00  0.00              
ATOM   1539 2HE2 GLN A 110     -15.018 -33.516 -27.686  1.00  0.00              
ATOM   1540  N   ILE A 111      -8.728 -33.678 -24.312  1.00  0.00              
ATOM   1541  CA  ILE A 111      -7.325 -33.364 -24.072  1.00  0.00              
ATOM   1542  C   ILE A 111      -6.469 -34.627 -23.941  1.00  0.00              
ATOM   1543  O   ILE A 111      -5.424 -34.741 -24.581  1.00  0.00              
ATOM   1544  CB  ILE A 111      -7.145 -32.499 -22.797  1.00  0.00              
ATOM   1545  CG1 ILE A 111      -7.722 -31.100 -23.026  1.00  0.00              
ATOM   1546  CG2 ILE A 111      -5.667 -32.389 -22.444  1.00  0.00              
ATOM   1547  CD1 ILE A 111      -7.919 -30.306 -21.755  1.00  0.00              
ATOM   1548  H   ILE A 111      -9.418 -33.397 -23.631  1.00  0.00              
ATOM   1549  HA  ILE A 111      -6.897 -32.840 -24.926  1.00  0.00              
ATOM   1550  HB  ILE A 111      -7.686 -32.964 -21.973  1.00  0.00              
ATOM   1551 1HG1 ILE A 111      -7.034 -30.568 -23.684  1.00  0.00              
ATOM   1552 2HG1 ILE A 111      -8.681 -31.223 -23.529  1.00  0.00              
ATOM   1553 1HG2 ILE A 111      -5.551 -31.780 -21.548  1.00  0.00              
ATOM   1554 2HG2 ILE A 111      -5.262 -33.384 -22.261  1.00  0.00              
ATOM   1555 3HG2 ILE A 111      -5.129 -31.925 -23.270  1.00  0.00              
ATOM   1556 1HD1 ILE A 111      -8.330 -29.326 -21.997  1.00  0.00              
ATOM   1557 2HD1 ILE A 111      -8.608 -30.836 -21.097  1.00  0.00              
ATOM   1558 3HD1 ILE A 111      -6.961 -30.180 -21.252  1.00  0.00              
ATOM   1559  N   LEU A 112      -6.916 -35.567 -23.111  1.00  0.00              
ATOM   1560  CA  LEU A 112      -6.187 -36.816 -22.885  1.00  0.00              
ATOM   1561  C   LEU A 112      -6.085 -37.642 -24.163  1.00  0.00              
ATOM   1562  O   LEU A 112      -5.054 -38.262 -24.445  1.00  0.00              
ATOM   1563  CB  LEU A 112      -6.884 -37.649 -21.807  1.00  0.00              
ATOM   1564  CG  LEU A 112      -6.872 -37.116 -20.376  1.00  0.00              
ATOM   1565  CD1 LEU A 112      -7.726 -38.014 -19.502  1.00  0.00              
ATOM   1566  CD2 LEU A 112      -5.447 -37.054 -19.853  1.00  0.00              
ATOM   1567  H   LEU A 112      -7.786 -35.410 -22.623  1.00  0.00              
ATOM   1568  HA  LEU A 112      -5.165 -36.592 -22.582  1.00  0.00              
ATOM   1569 1HB  LEU A 112      -7.902 -37.618 -22.191  1.00  0.00              
ATOM   1570 2HB  LEU A 112      -6.530 -38.680 -21.802  1.00  0.00              
ATOM   1571  HG  LEU A 112      -7.255 -36.096 -20.407  1.00  0.00              
ATOM   1572 1HD1 LEU A 112      -7.721 -37.638 -18.479  1.00  0.00              
ATOM   1573 2HD1 LEU A 112      -8.749 -38.023 -19.879  1.00  0.00              
ATOM   1574 3HD1 LEU A 112      -7.324 -39.027 -19.518  1.00  0.00              
ATOM   1575 1HD2 LEU A 112      -5.452 -36.672 -18.831  1.00  0.00              
ATOM   1576 2HD2 LEU A 112      -5.011 -38.053 -19.866  1.00  0.00              
ATOM   1577 3HD2 LEU A 112      -4.856 -36.392 -20.485  1.00  0.00              
ATOM   1578  N   ARG A 113      -7.172 -37.647 -24.924  1.00  0.00              
ATOM   1579  CA  ARG A 113      -7.235 -38.355 -26.194  1.00  0.00              
ATOM   1580  C   ARG A 113      -6.107 -37.953 -27.148  1.00  0.00              
ATOM   1581  O   ARG A 113      -5.340 -38.801 -27.614  1.00  0.00              
ATOM   1582  CB  ARG A 113      -8.592 -38.083 -26.851  1.00  0.00              
ATOM   1583  CG  ARG A 113      -8.802 -38.769 -28.188  1.00  0.00              
ATOM   1584  CD  ARG A 113     -10.189 -38.469 -28.726  1.00  0.00              
ATOM   1585  NE  ARG A 113     -10.337 -37.057 -29.067  1.00  0.00              
ATOM   1586  CZ  ARG A 113     -11.502 -36.464 -29.297  1.00  0.00              
ATOM   1587  NH1 ARG A 113     -12.627 -37.159 -29.216  1.00  0.00              
ATOM   1588  NH2 ARG A 113     -11.541 -35.178 -29.614  1.00  0.00              
ATOM   1589  H   ARG A 113      -7.982 -37.137 -24.604  1.00  0.00              
ATOM   1590  HA  ARG A 113      -7.109 -39.425 -26.027  1.00  0.00              
ATOM   1591 1HB  ARG A 113      -9.357 -38.417 -26.151  1.00  0.00              
ATOM   1592 2HB  ARG A 113      -8.670 -37.005 -26.986  1.00  0.00              
ATOM   1593 1HG  ARG A 113      -8.046 -38.407 -28.885  1.00  0.00              
ATOM   1594 2HG  ARG A 113      -8.681 -39.844 -28.048  1.00  0.00              
ATOM   1595 1HD  ARG A 113     -10.359 -39.068 -29.620  1.00  0.00              
ATOM   1596 2HD  ARG A 113     -10.927 -38.729 -27.968  1.00  0.00              
ATOM   1597  HE  ARG A 113      -9.630 -36.343 -29.177  1.00  0.00              
ATOM   1598 1HH1 ARG A 113     -12.595 -38.140 -28.978  1.00  0.00              
ATOM   1599 2HH1 ARG A 113     -13.511 -36.705 -29.392  1.00  0.00              
ATOM   1600 1HH2 ARG A 113     -10.680 -34.651 -29.680  1.00  0.00              
ATOM   1601 2HH2 ARG A 113     -12.428 -34.731 -29.789  1.00  0.00              
ATOM   1602  N   VAL A 114      -6.001 -36.658 -27.430  1.00  0.00              
ATOM   1603  CA  VAL A 114      -5.060 -36.174 -28.436  1.00  0.00              
ATOM   1604  C   VAL A 114      -3.626 -36.052 -27.931  1.00  0.00              
ATOM   1605  O   VAL A 114      -2.684 -36.163 -28.712  1.00  0.00              
ATOM   1606  CB  VAL A 114      -5.501 -34.807 -29.023  1.00  0.00              
ATOM   1607  CG1 VAL A 114      -6.935 -34.895 -29.520  1.00  0.00              
ATOM   1608  CG2 VAL A 114      -5.360 -33.716 -27.985  1.00  0.00              
ATOM   1609  H   VAL A 114      -6.583 -35.993 -26.941  1.00  0.00              
ATOM   1610  HA  VAL A 114      -4.972 -36.875 -29.266  1.00  0.00              
ATOM   1611  HB  VAL A 114      -4.840 -34.546 -29.849  1.00  0.00              
ATOM   1612 1HG1 VAL A 114      -7.237 -33.931 -29.931  1.00  0.00              
ATOM   1613 2HG1 VAL A 114      -7.006 -35.657 -30.295  1.00  0.00              
ATOM   1614 3HG1 VAL A 114      -7.592 -35.158 -28.691  1.00  0.00              
ATOM   1615 1HG2 VAL A 114      -5.673 -32.763 -28.412  1.00  0.00              
ATOM   1616 2HG2 VAL A 114      -5.986 -33.951 -27.123  1.00  0.00              
ATOM   1617 3HG2 VAL A 114      -4.319 -33.646 -27.669  1.00  0.00              
ATOM   1618  N   LYS A 115      -3.454 -35.829 -26.634  1.00  0.00              
ATOM   1619  CA  LYS A 115      -2.113 -35.734 -26.075  1.00  0.00              
ATOM   1620  C   LYS A 115      -1.585 -37.091 -25.612  1.00  0.00              
ATOM   1621  O   LYS A 115      -0.378 -37.270 -25.453  1.00  0.00              
ATOM   1622  CB  LYS A 115      -2.092 -34.733 -24.919  1.00  0.00              
ATOM   1623  CG  LYS A 115      -1.982 -33.278 -25.366  1.00  0.00              
ATOM   1624  CD  LYS A 115      -1.475 -32.376 -24.248  1.00  0.00              
ATOM   1625  CE  LYS A 115      -0.022 -32.656 -23.920  1.00  0.00              
ATOM   1626  NZ  LYS A 115       0.877 -32.132 -24.979  1.00  0.00              
ATOM   1627  H   LYS A 115      -4.251 -35.724 -26.022  1.00  0.00              
ATOM   1628  HA  LYS A 115      -1.418 -35.388 -26.841  1.00  0.00              
ATOM   1629 1HB  LYS A 115      -3.014 -34.876 -24.355  1.00  0.00              
ATOM   1630 2HB  LYS A 115      -1.239 -34.989 -24.290  1.00  0.00              
ATOM   1631 1HG  LYS A 115      -1.293 -33.225 -26.209  1.00  0.00              
ATOM   1632 2HG  LYS A 115      -2.968 -32.937 -25.682  1.00  0.00              
ATOM   1633 1HD  LYS A 115      -1.581 -31.337 -24.565  1.00  0.00              
ATOM   1634 2HD  LYS A 115      -2.084 -32.548 -23.361  1.00  0.00              
ATOM   1635 1HE  LYS A 115       0.211 -32.181 -22.968  1.00  0.00              
ATOM   1636 2HE  LYS A 115       0.104 -33.735 -23.826  1.00  0.00              
ATOM   1637 1HZ  LYS A 115       1.837 -32.332 -24.736  1.00  0.00              
ATOM   1638 2HZ  LYS A 115       0.654 -32.575 -25.860  1.00  0.00              
ATOM   1639 3HZ  LYS A 115       0.752 -31.134 -25.063  1.00  0.00              
ATOM   1640  N   GLU A 116      -2.491 -38.047 -25.416  1.00  0.00              
ATOM   1641  CA  GLU A 116      -2.118 -39.387 -24.967  1.00  0.00              
ATOM   1642  C   GLU A 116      -1.164 -39.292 -23.783  1.00  0.00              
ATOM   1643  O   GLU A 116      -0.074 -39.868 -23.794  1.00  0.00              
ATOM   1644  CB  GLU A 116      -1.478 -40.186 -26.105  1.00  0.00              
ATOM   1645  CG  GLU A 116      -2.377 -40.389 -27.315  1.00  0.00              
ATOM   1646  CD  GLU A 116      -1.668 -41.147 -28.402  1.00  0.00              
ATOM   1647  OE1 GLU A 116      -0.553 -41.557 -28.184  1.00  0.00              
ATOM   1648  OE2 GLU A 116      -2.280 -41.414 -29.410  1.00  0.00              
ATOM   1649  H   GLU A 116      -3.465 -37.837 -25.584  1.00  0.00              
ATOM   1650  HA  GLU A 116      -3.005 -39.923 -24.627  1.00  0.00              
ATOM   1651 1HB  GLU A 116      -0.580 -39.646 -26.406  1.00  0.00              
ATOM   1652 2HB  GLU A 116      -1.197 -41.156 -25.695  1.00  0.00              
ATOM   1653 1HG  GLU A 116      -3.316 -40.888 -27.079  1.00  0.00              
ATOM   1654 2HG  GLU A 116      -2.582 -39.374 -27.655  1.00  0.00              
ATOM   1655  N   ASP A 117      -1.592 -38.561 -22.760  1.00  0.00              
ATOM   1656  CA  ASP A 117      -0.771 -38.330 -21.582  1.00  0.00              
ATOM   1657  C   ASP A 117      -1.669 -38.130 -20.367  1.00  0.00              
ATOM   1658  O   ASP A 117      -2.322 -37.096 -20.229  1.00  0.00              
ATOM   1659  CB  ASP A 117       0.094 -37.086 -21.810  1.00  0.00              
ATOM   1660  CG  ASP A 117       1.062 -36.823 -20.676  1.00  0.00              
ATOM   1661  OD1 ASP A 117       1.878 -35.885 -20.810  1.00  0.00              
ATOM   1662  OD2 ASP A 117       1.017 -37.543 -19.656  1.00  0.00              
ATOM   1663  H   ASP A 117      -2.515 -38.154 -22.804  1.00  0.00              
ATOM   1664  HA  ASP A 117      -0.147 -39.203 -21.390  1.00  0.00              
ATOM   1665 1HB  ASP A 117       0.621 -37.094 -22.764  1.00  0.00              
ATOM   1666 2HB  ASP A 117      -0.679 -36.316 -21.827  1.00  0.00              
ATOM   1667  N   GLU A 118      -1.703 -39.127 -19.491  1.00  0.00              
ATOM   1668  CA  GLU A 118      -2.532 -39.074 -18.294  1.00  0.00              
ATOM   1669  C   GLU A 118      -1.947 -38.138 -17.236  1.00  0.00              
ATOM   1670  O   GLU A 118      -2.627 -37.767 -16.278  1.00  0.00              
ATOM   1671  CB  GLU A 118      -2.708 -40.478 -17.710  1.00  0.00              
ATOM   1672  CG  GLU A 118      -3.510 -41.428 -18.589  1.00  0.00              
ATOM   1673  CD  GLU A 118      -4.908 -40.922 -18.807  1.00  0.00              
ATOM   1674  OE1 GLU A 118      -5.586 -40.671 -17.839  1.00  0.00              
ATOM   1675  OE2 GLU A 118      -5.262 -40.679 -19.936  1.00  0.00              
ATOM   1676  H   GLU A 118      -1.136 -39.945 -19.661  1.00  0.00              
ATOM   1677  HA  GLU A 118      -3.514 -38.671 -18.542  1.00  0.00              
ATOM   1678 1HB  GLU A 118      -1.709 -40.885 -17.554  1.00  0.00              
ATOM   1679 2HB  GLU A 118      -3.209 -40.364 -16.749  1.00  0.00              
ATOM   1680 1HG  GLU A 118      -3.042 -41.626 -19.553  1.00  0.00              
ATOM   1681 2HG  GLU A 118      -3.543 -42.348 -18.008  1.00  0.00              
ATOM   1682  N   ASN A 119      -0.683 -37.765 -17.411  1.00  0.00              
ATOM   1683  CA  ASN A 119      -0.033 -36.850 -16.482  1.00  0.00              
ATOM   1684  C   ASN A 119       0.172 -35.452 -17.059  1.00  0.00              
ATOM   1685  O   ASN A 119       1.081 -34.730 -16.647  1.00  0.00              
ATOM   1686  CB  ASN A 119       1.313 -37.422 -16.036  1.00  0.00              
ATOM   1687  CG  ASN A 119       1.162 -38.705 -15.242  1.00  0.00              
ATOM   1688  OD1 ASN A 119       0.627 -38.702 -14.130  1.00  0.00              
ATOM   1689  ND2 ASN A 119       1.629 -39.812 -15.811  1.00  0.00              
ATOM   1690  H   ASN A 119      -0.161 -38.120 -18.199  1.00  0.00              
ATOM   1691  HA  ASN A 119      -0.663 -36.706 -15.603  1.00  0.00              
ATOM   1692 1HB  ASN A 119       2.143 -37.511 -16.739  1.00  0.00              
ATOM   1693 2HB  ASN A 119       1.507 -36.598 -15.348  1.00  0.00              
ATOM   1694 1HD2 ASN A 119       1.555 -40.688 -15.334  1.00  0.00              
ATOM   1695 2HD2 ASN A 119       2.052 -39.769 -16.716  1.00  0.00              
ATOM   1696  N   VAL A 120      -0.669 -35.069 -18.015  1.00  0.00              
ATOM   1697  CA  VAL A 120      -0.546 -33.752 -18.626  1.00  0.00              
ATOM   1698  C   VAL A 120      -0.736 -32.682 -17.546  1.00  0.00              
ATOM   1699  O   VAL A 120      -1.675 -32.761 -16.744  1.00  0.00              
ATOM   1700  CB  VAL A 120      -1.605 -33.553 -19.739  1.00  0.00              
ATOM   1701  CG1 VAL A 120      -2.999 -33.575 -19.143  1.00  0.00              
ATOM   1702  CG2 VAL A 120      -1.366 -32.239 -20.461  1.00  0.00              
ATOM   1703  H   VAL A 120      -1.402 -35.690 -18.325  1.00  0.00              
ATOM   1704  HA  VAL A 120       0.452 -33.597 -19.036  1.00  0.00              
ATOM   1705  HB  VAL A 120      -1.497 -34.348 -20.478  1.00  0.00              
ATOM   1706 1HG1 VAL A 120      -3.735 -33.435 -19.935  1.00  0.00              
ATOM   1707 2HG1 VAL A 120      -3.171 -34.534 -18.655  1.00  0.00              
ATOM   1708 3HG1 VAL A 120      -3.095 -32.772 -18.413  1.00  0.00              
ATOM   1709 1HG2 VAL A 120      -2.116 -32.110 -21.241  1.00  0.00              
ATOM   1710 2HG2 VAL A 120      -1.436 -31.416 -19.749  1.00  0.00              
ATOM   1711 3HG2 VAL A 120      -0.373 -32.246 -20.911  1.00  0.00              
ATOM   1712  N   PRO A 121       0.162 -31.680 -17.497  1.00  0.00              
ATOM   1713  CA  PRO A 121      -0.005 -30.551 -16.569  1.00  0.00              
ATOM   1714  C   PRO A 121      -1.446 -30.048 -16.696  1.00  0.00              
ATOM   1715  O   PRO A 121      -1.871 -29.617 -17.772  1.00  0.00              
ATOM   1716  CB  PRO A 121       1.035 -29.548 -17.061  1.00  0.00              
ATOM   1717  CG  PRO A 121       2.119 -30.452 -17.563  1.00  0.00              
ATOM   1718  CD  PRO A 121       1.344 -31.527 -18.311  1.00  0.00              
ATOM   1719  HA  PRO A 121       0.145 -30.838 -15.518  1.00  0.00              
ATOM   1720 1HB  PRO A 121       0.627 -28.900 -17.851  1.00  0.00              
ATOM   1721 2HB  PRO A 121       1.377 -28.890 -16.249  1.00  0.00              
ATOM   1722 1HG  PRO A 121       2.817 -29.909 -18.217  1.00  0.00              
ATOM   1723 2HG  PRO A 121       2.709 -30.864 -16.732  1.00  0.00              
ATOM   1724 1HD  PRO A 121       1.094 -31.222 -19.338  1.00  0.00              
ATOM   1725 2HD  PRO A 121       1.905 -32.471 -18.384  1.00  0.00              
ATOM   1726  N   PHE A 122      -2.189 -30.107 -15.593  1.00  0.00              
ATOM   1727  CA  PHE A 122      -3.616 -29.821 -15.629  1.00  0.00              
ATOM   1728  C   PHE A 122      -4.119 -29.356 -14.263  1.00  0.00              
ATOM   1729  O   PHE A 122      -3.856 -29.997 -13.241  1.00  0.00              
ATOM   1730  CB  PHE A 122      -4.320 -31.128 -16.043  1.00  0.00              
ATOM   1731  CG  PHE A 122      -5.797 -31.007 -16.305  1.00  0.00              
ATOM   1732  CD1 PHE A 122      -6.268 -30.893 -17.613  1.00  0.00              
ATOM   1733  CD2 PHE A 122      -6.719 -31.082 -15.265  1.00  0.00              
ATOM   1734  CE1 PHE A 122      -7.639 -30.860 -17.880  1.00  0.00              
ATOM   1735  CE2 PHE A 122      -8.089 -31.049 -15.517  1.00  0.00              
ATOM   1736  CZ  PHE A 122      -8.551 -30.940 -16.828  1.00  0.00              
ATOM   1737  H   PHE A 122      -1.758 -30.354 -14.714  1.00  0.00              
ATOM   1738  HA  PHE A 122      -3.813 -29.005 -16.326  1.00  0.00              
ATOM   1739 1HB  PHE A 122      -3.885 -31.514 -16.964  1.00  0.00              
ATOM   1740 2HB  PHE A 122      -4.218 -31.874 -15.254  1.00  0.00              
ATOM   1741  HD1 PHE A 122      -5.552 -30.831 -18.433  1.00  0.00              
ATOM   1742  HD2 PHE A 122      -6.356 -31.167 -14.240  1.00  0.00              
ATOM   1743  HE1 PHE A 122      -7.991 -30.772 -18.908  1.00  0.00              
ATOM   1744  HE2 PHE A 122      -8.800 -31.106 -14.693  1.00  0.00              
ATOM   1745  HZ  PHE A 122      -9.621 -30.916 -17.030  1.00  0.00              
ATOM   1746  N   LEU A 123      -4.842 -28.240 -14.246  1.00  0.00              
ATOM   1747  CA  LEU A 123      -5.523 -27.795 -13.041  1.00  0.00              
ATOM   1748  C   LEU A 123      -7.022 -27.749 -13.294  1.00  0.00              
ATOM   1749  O   LEU A 123      -7.459 -27.377 -14.385  1.00  0.00              
ATOM   1750  CB  LEU A 123      -5.054 -26.404 -12.601  1.00  0.00              
ATOM   1751  CG  LEU A 123      -3.900 -26.289 -11.600  1.00  0.00              
ATOM   1752  CD1 LEU A 123      -2.576 -26.551 -12.302  1.00  0.00              
ATOM   1753  CD2 LEU A 123      -3.900 -24.892 -10.996  1.00  0.00              
ATOM   1754  H   LEU A 123      -4.920 -27.688 -15.089  1.00  0.00              
ATOM   1755  HA  LEU A 123      -5.347 -28.509 -12.237  1.00  0.00              
ATOM   1756 1HB  LEU A 123      -4.718 -26.018 -13.563  1.00  0.00              
ATOM   1757 2HB  LEU A 123      -5.880 -25.796 -12.234  1.00  0.00              
ATOM   1758  HG  LEU A 123      -4.094 -27.002 -10.799  1.00  0.00              
ATOM   1759 1HD1 LEU A 123      -1.760 -26.467 -11.584  1.00  0.00              
ATOM   1760 2HD1 LEU A 123      -2.583 -27.555 -12.728  1.00  0.00              
ATOM   1761 3HD1 LEU A 123      -2.435 -25.820 -13.098  1.00  0.00              
ATOM   1762 1HD2 LEU A 123      -3.081 -24.805 -10.281  1.00  0.00              
ATOM   1763 2HD2 LEU A 123      -3.772 -24.153 -11.787  1.00  0.00              
ATOM   1764 3HD2 LEU A 123      -4.847 -24.716 -10.485  1.00  0.00              
ATOM   1765  N   LEU A 124      -7.803 -28.145 -12.293  1.00  0.00              
ATOM   1766  CA  LEU A 124      -9.254 -28.031 -12.366  1.00  0.00              
ATOM   1767  C   LEU A 124      -9.564 -26.720 -11.650  1.00  0.00              
ATOM   1768  O   LEU A 124      -9.248 -26.560 -10.475  1.00  0.00              
ATOM   1769  CB  LEU A 124      -9.962 -29.227 -11.715  1.00  0.00              
ATOM   1770  CG  LEU A 124     -11.494 -29.159 -11.717  1.00  0.00              
ATOM   1771  CD1 LEU A 124     -12.014 -29.137 -13.148  1.00  0.00              
ATOM   1772  CD2 LEU A 124     -12.057 -30.350 -10.957  1.00  0.00              
ATOM   1773  H   LEU A 124      -7.381 -28.534 -11.463  1.00  0.00              
ATOM   1774  HA  LEU A 124      -9.564 -27.985 -13.409  1.00  0.00              
ATOM   1775 1HB  LEU A 124      -9.622 -30.018 -12.381  1.00  0.00              
ATOM   1776 2HB  LEU A 124      -9.590 -29.416 -10.708  1.00  0.00              
ATOM   1777  HG  LEU A 124     -11.779 -28.255 -11.178  1.00  0.00              
ATOM   1778 1HD1 LEU A 124     -13.103 -29.089 -13.139  1.00  0.00              
ATOM   1779 2HD1 LEU A 124     -11.617 -28.264 -13.666  1.00  0.00              
ATOM   1780 3HD1 LEU A 124     -11.696 -30.042 -13.664  1.00  0.00              
ATOM   1781 1HD2 LEU A 124     -13.146 -30.300 -10.958  1.00  0.00              
ATOM   1782 2HD2 LEU A 124     -11.735 -31.274 -11.437  1.00  0.00              
ATOM   1783 3HD2 LEU A 124     -11.695 -30.331  -9.929  1.00  0.00              
ATOM   1784  N   VAL A 125     -10.166 -25.776 -12.365  1.00  0.00              
ATOM   1785  CA  VAL A 125     -10.406 -24.452 -11.810  1.00  0.00              
ATOM   1786  C   VAL A 125     -11.879 -24.107 -11.602  1.00  0.00              
ATOM   1787  O   VAL A 125     -12.638 -23.985 -12.569  1.00  0.00              
ATOM   1788  CB  VAL A 125      -9.783 -23.368 -12.728  1.00  0.00              
ATOM   1789  CG1 VAL A 125     -10.052 -21.991 -12.167  1.00  0.00              
ATOM   1790  CG2 VAL A 125      -8.283 -23.600 -12.871  1.00  0.00              
ATOM   1791  H   VAL A 125     -10.465 -25.976 -13.309  1.00  0.00              
ATOM   1792  HA  VAL A 125      -9.997 -24.364 -10.803  1.00  0.00              
ATOM   1793  HB  VAL A 125     -10.216 -23.456 -13.724  1.00  0.00              
ATOM   1794 1HG1 VAL A 125      -9.610 -21.239 -12.821  1.00  0.00              
ATOM   1795 2HG1 VAL A 125     -11.128 -21.828 -12.104  1.00  0.00              
ATOM   1796 3HG1 VAL A 125      -9.613 -21.911 -11.173  1.00  0.00              
ATOM   1797 1HG2 VAL A 125      -7.857 -22.834 -13.517  1.00  0.00              
ATOM   1798 2HG2 VAL A 125      -7.813 -23.550 -11.889  1.00  0.00              
ATOM   1799 3HG2 VAL A 125      -8.107 -24.583 -13.308  1.00  0.00              
ATOM   1800  N   GLY A 126     -12.270 -23.948 -10.341  1.00  0.00              
ATOM   1801  CA  GLY A 126     -13.636 -23.575 -10.016  1.00  0.00              
ATOM   1802  C   GLY A 126     -13.660 -22.064  -9.857  1.00  0.00              
ATOM   1803  O   GLY A 126     -13.128 -21.527  -8.884  1.00  0.00              
ATOM   1804  H   GLY A 126     -11.606 -24.087  -9.592  1.00  0.00              
ATOM   1805 1HA  GLY A 126     -14.294 -23.894 -10.824  1.00  0.00              
ATOM   1806 2HA  GLY A 126     -13.930 -24.071  -9.092  1.00  0.00              
ATOM   1807  N   ASN A 127     -14.270 -21.376 -10.817  1.00  0.00              
ATOM   1808  CA  ASN A 127     -14.277 -19.920 -10.831  1.00  0.00              
ATOM   1809  C   ASN A 127     -15.522 -19.285 -10.201  1.00  0.00              
ATOM   1810  O   ASN A 127     -16.526 -19.957  -9.956  1.00  0.00              
ATOM   1811  CB  ASN A 127     -14.108 -19.406 -12.249  1.00  0.00              
ATOM   1812  CG  ASN A 127     -13.707 -17.959 -12.325  1.00  0.00              
ATOM   1813  OD1 ASN A 127     -13.074 -17.421 -11.410  1.00  0.00              
ATOM   1814  ND2 ASN A 127     -14.142 -17.307 -13.373  1.00  0.00              
ATOM   1815  H   ASN A 127     -14.741 -21.877 -11.557  1.00  0.00              
ATOM   1816  HA  ASN A 127     -13.448 -19.540 -10.232  1.00  0.00              
ATOM   1817 1HB  ASN A 127     -13.537 -19.975 -12.984  1.00  0.00              
ATOM   1818 2HB  ASN A 127     -15.172 -19.488 -12.474  1.00  0.00              
ATOM   1819 1HD2 ASN A 127     -13.913 -16.340 -13.489  1.00  0.00              
ATOM   1820 2HD2 ASN A 127     -14.702 -17.774 -14.056  1.00  0.00              
ATOM   1821  N   LYS A 128     -15.427 -17.981  -9.938  1.00  0.00              
ATOM   1822  CA  LYS A 128     -16.490 -17.185  -9.320  1.00  0.00              
ATOM   1823  C   LYS A 128     -16.713 -17.536  -7.859  1.00  0.00              
ATOM   1824  O   LYS A 128     -17.845 -17.568  -7.388  1.00  0.00              
ATOM   1825  CB  LYS A 128     -17.805 -17.336 -10.094  1.00  0.00              
ATOM   1826  CG  LYS A 128     -17.670 -17.071 -11.584  1.00  0.00              
ATOM   1827  CD  LYS A 128     -19.026 -17.034 -12.277  1.00  0.00              
ATOM   1828  CE  LYS A 128     -18.854 -17.006 -13.775  1.00  0.00              
ATOM   1829  NZ  LYS A 128     -20.140 -16.979 -14.498  1.00  0.00              
ATOM   1830  H   LYS A 128     -14.558 -17.530 -10.188  1.00  0.00              
ATOM   1831  HA  LYS A 128     -16.214 -16.130  -9.330  1.00  0.00              
ATOM   1832 1HB  LYS A 128     -18.157 -18.354  -9.930  1.00  0.00              
ATOM   1833 2HB  LYS A 128     -18.515 -16.633  -9.658  1.00  0.00              
ATOM   1834 1HG  LYS A 128     -17.170 -16.112 -11.721  1.00  0.00              
ATOM   1835 2HG  LYS A 128     -17.064 -17.863 -12.022  1.00  0.00              
ATOM   1836 1HD  LYS A 128     -19.589 -17.921 -11.985  1.00  0.00              
ATOM   1837 2HD  LYS A 128     -19.559 -16.142 -11.949  1.00  0.00              
ATOM   1838 1HE  LYS A 128     -18.281 -16.118 -14.037  1.00  0.00              
ATOM   1839 2HE  LYS A 128     -18.298 -17.895 -14.072  1.00  0.00              
ATOM   1840 1HZ  LYS A 128     -19.967 -16.962 -15.493  1.00  0.00              
ATOM   1841 2HZ  LYS A 128     -20.675 -17.804 -14.264  1.00  0.00              
ATOM   1842 3HZ  LYS A 128     -20.658 -16.155 -14.231  1.00  0.00              
ATOM   1843  N   SER A 129     -15.618 -17.772  -7.145  1.00  0.00              
ATOM   1844  CA  SER A 129     -15.666 -18.128  -5.733  1.00  0.00              
ATOM   1845  C   SER A 129     -16.216 -17.004  -4.864  1.00  0.00              
ATOM   1846  O   SER A 129     -16.601 -17.235  -3.718  1.00  0.00              
ATOM   1847  CB  SER A 129     -14.281 -18.522  -5.257  1.00  0.00              
ATOM   1848  OG  SER A 129     -13.397 -17.435  -5.252  1.00  0.00              
ATOM   1849  H   SER A 129     -14.721 -17.700  -7.604  1.00  0.00              
ATOM   1850  HA  SER A 129     -16.235 -19.038  -5.535  1.00  0.00              
ATOM   1851 1HB  SER A 129     -14.360 -18.920  -4.246  1.00  0.00              
ATOM   1852 2HB  SER A 129     -13.890 -19.294  -5.920  1.00  0.00              
ATOM   1853  HG  SER A 129     -12.534 -17.726  -4.945  1.00  0.00              
ATOM   1854  N   ASP A 130     -16.268 -15.791  -5.408  1.00  0.00              
ATOM   1855  CA  ASP A 130     -16.904 -14.684  -4.701  1.00  0.00              
ATOM   1856  C   ASP A 130     -18.425 -14.797  -4.692  1.00  0.00              
ATOM   1857  O   ASP A 130     -19.100 -14.062  -3.967  1.00  0.00              
ATOM   1858  CB  ASP A 130     -16.488 -13.330  -5.307  1.00  0.00              
ATOM   1859  CG  ASP A 130     -16.811 -13.216  -6.785  1.00  0.00              
ATOM   1860  OD1 ASP A 130     -16.216 -13.963  -7.585  1.00  0.00              
ATOM   1861  OD2 ASP A 130     -17.655 -12.375  -7.152  1.00  0.00              
ATOM   1862  H   ASP A 130     -15.864 -15.627  -6.319  1.00  0.00              
ATOM   1863  HA  ASP A 130     -16.600 -14.692  -3.654  1.00  0.00              
ATOM   1864 1HB  ASP A 130     -16.886 -12.471  -4.767  1.00  0.00              
ATOM   1865 2HB  ASP A 130     -15.408 -13.380  -5.165  1.00  0.00              
ATOM   1866  N   LEU A 131     -18.963 -15.711  -5.493  1.00  0.00              
ATOM   1867  CA  LEU A 131     -20.408 -15.953  -5.501  1.00  0.00              
ATOM   1868  C   LEU A 131     -20.759 -17.208  -4.698  1.00  0.00              
ATOM   1869  O   LEU A 131     -21.527 -18.064  -5.151  1.00  0.00              
ATOM   1870  CB  LEU A 131     -20.914 -16.094  -6.941  1.00  0.00              
ATOM   1871  CG  LEU A 131     -20.679 -14.894  -7.867  1.00  0.00              
ATOM   1872  CD1 LEU A 131     -21.158 -15.227  -9.279  1.00  0.00              
ATOM   1873  CD2 LEU A 131     -21.419 -13.673  -7.318  1.00  0.00              
ATOM   1874  H   LEU A 131     -18.370 -16.250  -6.107  1.00  0.00              
ATOM   1875  HA  LEU A 131     -20.920 -15.121  -5.018  1.00  0.00              
ATOM   1876 1HB  LEU A 131     -20.297 -16.931  -7.264  1.00  0.00              
ATOM   1877 2HB  LEU A 131     -21.965 -16.383  -6.974  1.00  0.00              
ATOM   1878  HG  LEU A 131     -19.612 -14.675  -7.847  1.00  0.00              
ATOM   1879 1HD1 LEU A 131     -20.988 -14.370  -9.932  1.00  0.00              
ATOM   1880 2HD1 LEU A 131     -20.604 -16.086  -9.658  1.00  0.00              
ATOM   1881 3HD1 LEU A 131     -22.221 -15.460  -9.258  1.00  0.00              
ATOM   1882 1HD2 LEU A 131     -21.251 -12.820  -7.976  1.00  0.00              
ATOM   1883 2HD2 LEU A 131     -22.487 -13.886  -7.265  1.00  0.00              
ATOM   1884 3HD2 LEU A 131     -21.046 -13.439  -6.321  1.00  0.00              
ATOM   1885  N   GLU A 132     -20.182 -17.306  -3.503  1.00  0.00              
ATOM   1886  CA  GLU A 132     -20.408 -18.437  -2.614  1.00  0.00              
ATOM   1887  C   GLU A 132     -21.884 -18.786  -2.468  1.00  0.00              
ATOM   1888  O   GLU A 132     -22.254 -19.958  -2.488  1.00  0.00              
ATOM   1889  CB  GLU A 132     -19.807 -18.150  -1.237  1.00  0.00              
ATOM   1890  CG  GLU A 132     -19.876 -19.319  -0.264  1.00  0.00              
ATOM   1891  CD  GLU A 132     -19.108 -20.504  -0.780  1.00  0.00              
ATOM   1892  OE1 GLU A 132     -17.998 -20.324  -1.219  1.00  0.00              
ATOM   1893  OE2 GLU A 132     -19.584 -21.605  -0.632  1.00  0.00              
ATOM   1894  H   GLU A 132     -19.566 -16.563  -3.207  1.00  0.00              
ATOM   1895  HA  GLU A 132     -19.936 -19.330  -3.025  1.00  0.00              
ATOM   1896 1HB  GLU A 132     -18.765 -17.872  -1.396  1.00  0.00              
ATOM   1897 2HB  GLU A 132     -20.350 -17.300  -0.822  1.00  0.00              
ATOM   1898 1HG  GLU A 132     -19.528 -19.070   0.738  1.00  0.00              
ATOM   1899 2HG  GLU A 132     -20.937 -19.561  -0.229  1.00  0.00              
ATOM   1900  N   ASP A 133     -22.721 -17.766  -2.317  1.00  0.00              
ATOM   1901  CA  ASP A 133     -24.154 -17.972  -2.139  1.00  0.00              
ATOM   1902  C   ASP A 133     -24.836 -18.600  -3.351  1.00  0.00              
ATOM   1903  O   ASP A 133     -25.896 -19.215  -3.218  1.00  0.00              
ATOM   1904  CB  ASP A 133     -24.832 -16.642  -1.804  1.00  0.00              
ATOM   1905  CG  ASP A 133     -24.548 -16.127  -0.400  1.00  0.00              
ATOM   1906  OD1 ASP A 133     -24.034 -16.879   0.395  1.00  0.00              
ATOM   1907  OD2 ASP A 133     -24.701 -14.950  -0.178  1.00  0.00              
ATOM   1908  H   ASP A 133     -22.357 -16.824  -2.326  1.00  0.00              
ATOM   1909  HA  ASP A 133     -24.328 -18.674  -1.323  1.00  0.00              
ATOM   1910 1HB  ASP A 133     -24.624 -15.853  -2.528  1.00  0.00              
ATOM   1911 2HB  ASP A 133     -25.879 -16.936  -1.878  1.00  0.00              
ATOM   1912  N   LYS A 134     -24.229 -18.449  -4.526  1.00  0.00              
ATOM   1913  CA  LYS A 134     -24.782 -19.007  -5.757  1.00  0.00              
ATOM   1914  C   LYS A 134     -24.174 -20.350  -6.138  1.00  0.00              
ATOM   1915  O   LYS A 134     -24.458 -20.892  -7.207  1.00  0.00              
ATOM   1916  CB  LYS A 134     -24.596 -18.017  -6.908  1.00  0.00              
ATOM   1917  CG  LYS A 134     -25.307 -16.684  -6.713  1.00  0.00              
ATOM   1918  CD  LYS A 134     -25.104 -15.768  -7.910  1.00  0.00              
ATOM   1919  CE  LYS A 134     -25.782 -14.422  -7.700  1.00  0.00              
ATOM   1920  NZ  LYS A 134     -25.633 -13.533  -8.883  1.00  0.00              
ATOM   1921  H   LYS A 134     -23.361 -17.933  -4.566  1.00  0.00              
ATOM   1922  HA  LYS A 134     -25.847 -19.202  -5.628  1.00  0.00              
ATOM   1923 1HB  LYS A 134     -23.524 -17.844  -7.010  1.00  0.00              
ATOM   1924 2HB  LYS A 134     -24.973 -18.499  -7.810  1.00  0.00              
ATOM   1925 1HG  LYS A 134     -26.372 -16.876  -6.578  1.00  0.00              
ATOM   1926 2HG  LYS A 134     -24.908 -16.207  -5.818  1.00  0.00              
ATOM   1927 1HD  LYS A 134     -24.033 -15.617  -8.055  1.00  0.00              
ATOM   1928 2HD  LYS A 134     -25.524 -16.251  -8.792  1.00  0.00              
ATOM   1929 1HE  LYS A 134     -26.840 -14.598  -7.510  1.00  0.00              
ATOM   1930 2HE  LYS A 134     -25.332 -13.945  -6.829  1.00  0.00              
ATOM   1931 1HZ  LYS A 134     -26.095 -12.652  -8.703  1.00  0.00              
ATOM   1932 2HZ  LYS A 134     -24.651 -13.368  -9.060  1.00  0.00              
ATOM   1933 3HZ  LYS A 134     -26.050 -13.973  -9.690  1.00  0.00              
ATOM   1934  N   ARG A 135     -23.337 -20.884  -5.259  1.00  0.00              
ATOM   1935  CA  ARG A 135     -22.632 -22.120  -5.543  1.00  0.00              
ATOM   1936  C   ARG A 135     -23.604 -23.287  -5.745  1.00  0.00              
ATOM   1937  O   ARG A 135     -24.549 -23.472  -4.970  1.00  0.00              
ATOM   1938  CB  ARG A 135     -21.669 -22.441  -4.400  1.00  0.00              
ATOM   1939  CG  ARG A 135     -20.879 -23.727  -4.607  1.00  0.00              
ATOM   1940  CD  ARG A 135     -20.233 -24.196  -3.318  1.00  0.00              
ATOM   1941  NE  ARG A 135     -19.145 -23.329  -2.878  1.00  0.00              
ATOM   1942  CZ  ARG A 135     -17.893 -23.403  -3.321  1.00  0.00              
ATOM   1943  NH1 ARG A 135     -17.553 -24.312  -4.231  1.00  0.00              
ATOM   1944  NH2 ARG A 135     -16.975 -22.577  -2.845  1.00  0.00              
ATOM   1945  H   ARG A 135     -23.184 -20.423  -4.373  1.00  0.00              
ATOM   1946  HA  ARG A 135     -22.076 -22.022  -6.476  1.00  0.00              
ATOM   1947 1HB  ARG A 135     -20.986 -21.597  -4.313  1.00  0.00              
ATOM   1948 2HB  ARG A 135     -22.268 -22.518  -3.492  1.00  0.00              
ATOM   1949 1HG  ARG A 135     -21.559 -24.496  -4.972  1.00  0.00              
ATOM   1950 2HG  ARG A 135     -20.105 -23.541  -5.353  1.00  0.00              
ATOM   1951 1HD  ARG A 135     -20.988 -24.221  -2.533  1.00  0.00              
ATOM   1952 2HD  ARG A 135     -19.833 -25.198  -3.467  1.00  0.00              
ATOM   1953  HE  ARG A 135     -19.154 -22.573  -2.207  1.00  0.00              
ATOM   1954 1HH1 ARG A 135     -18.250 -24.949  -4.589  1.00  0.00              
ATOM   1955 2HH1 ARG A 135     -16.600 -24.360  -4.559  1.00  0.00              
ATOM   1956 1HH2 ARG A 135     -17.230 -21.891  -2.147  1.00  0.00              
ATOM   1957 2HH2 ARG A 135     -16.025 -22.634  -3.181  1.00  0.00              
ATOM   1958  N   GLN A 136     -23.365 -24.059  -6.802  1.00  0.00              
ATOM   1959  CA  GLN A 136     -24.088 -25.305  -7.061  1.00  0.00              
ATOM   1960  C   GLN A 136     -23.109 -26.473  -6.971  1.00  0.00              
ATOM   1961  O   GLN A 136     -23.504 -27.614  -6.711  1.00  0.00              
ATOM   1962  CB  GLN A 136     -24.712 -25.290  -8.457  1.00  0.00              
ATOM   1963  CG  GLN A 136     -25.786 -24.238  -8.678  1.00  0.00              
ATOM   1964  CD  GLN A 136     -26.354 -24.285 -10.083  1.00  0.00              
ATOM   1965  OE1 GLN A 136     -26.032 -25.181 -10.867  1.00  0.00              
ATOM   1966  NE2 GLN A 136     -27.209 -23.326 -10.405  1.00  0.00              
ATOM   1967  H   GLN A 136     -22.649 -23.763  -7.450  1.00  0.00              
ATOM   1968  HA  GLN A 136     -24.853 -25.448  -6.298  1.00  0.00              
ATOM   1969 1HB  GLN A 136     -23.898 -25.126  -9.164  1.00  0.00              
ATOM   1970 2HB  GLN A 136     -25.140 -26.279  -8.621  1.00  0.00              
ATOM   1971 1HG  GLN A 136     -26.613 -24.085  -7.984  1.00  0.00              
ATOM   1972 2HG  GLN A 136     -25.097 -23.396  -8.611  1.00  0.00              
ATOM   1973 1HE2 GLN A 136     -27.617 -23.305 -11.319  1.00  0.00              
ATOM   1974 2HE2 GLN A 136     -27.449 -22.623  -9.735  1.00  0.00              
ATOM   1975  N   VAL A 137     -21.832 -26.187  -7.206  1.00  0.00              
ATOM   1976  CA  VAL A 137     -20.796 -27.219  -7.216  1.00  0.00              
ATOM   1977  C   VAL A 137     -19.988 -27.115  -5.928  1.00  0.00              
ATOM   1978  O   VAL A 137     -19.307 -26.118  -5.695  1.00  0.00              
ATOM   1979  CB  VAL A 137     -19.848 -27.043  -8.429  1.00  0.00              
ATOM   1980  CG1 VAL A 137     -18.793 -28.132  -8.432  1.00  0.00              
ATOM   1981  CG2 VAL A 137     -20.648 -27.067  -9.715  1.00  0.00              
ATOM   1982  H   VAL A 137     -21.572 -25.227  -7.383  1.00  0.00              
ATOM   1983  HA  VAL A 137     -21.232 -28.219  -7.228  1.00  0.00              
ATOM   1984  HB  VAL A 137     -19.369 -26.066  -8.365  1.00  0.00              
ATOM   1985 1HG1 VAL A 137     -18.133 -27.997  -9.290  1.00  0.00              
ATOM   1986 2HG1 VAL A 137     -18.209 -28.076  -7.514  1.00  0.00              
ATOM   1987 3HG1 VAL A 137     -19.276 -29.106  -8.498  1.00  0.00              
ATOM   1988 1HG2 VAL A 137     -19.977 -26.941 -10.564  1.00  0.00              
ATOM   1989 2HG2 VAL A 137     -21.170 -28.020  -9.800  1.00  0.00              
ATOM   1990 3HG2 VAL A 137     -21.376 -26.255  -9.705  1.00  0.00              
ATOM   1991  N   SER A 138     -20.066 -28.141  -5.092  1.00  0.00              
ATOM   1992  CA  SER A 138     -19.374 -28.126  -3.808  1.00  0.00              
ATOM   1993  C   SER A 138     -17.883 -28.343  -3.960  1.00  0.00              
ATOM   1994  O   SER A 138     -17.426 -28.889  -4.962  1.00  0.00              
ATOM   1995  CB  SER A 138     -19.919 -29.220  -2.895  1.00  0.00              
ATOM   1996  OG  SER A 138     -19.550 -30.491  -3.399  1.00  0.00              
ATOM   1997  H   SER A 138     -20.614 -28.950  -5.345  1.00  0.00              
ATOM   1998  HA  SER A 138     -19.548 -27.216  -3.233  1.00  0.00              
ATOM   1999 1HB  SER A 138     -19.506 -29.078  -1.896  1.00  0.00              
ATOM   2000 2HB  SER A 138     -21.004 -29.133  -2.855  1.00  0.00              
ATOM   2001  HG  SER A 138     -20.143 -30.735  -4.113  1.00  0.00              
ATOM   2002  N   VAL A 139     -17.130 -27.930  -2.946  1.00  0.00              
ATOM   2003  CA  VAL A 139     -15.684 -28.080  -2.959  1.00  0.00              
ATOM   2004  C   VAL A 139     -15.331 -29.561  -2.950  1.00  0.00              
ATOM   2005  O   VAL A 139     -14.421 -30.000  -3.654  1.00  0.00              
ATOM   2006  CB  VAL A 139     -15.049 -27.411  -1.725  1.00  0.00              
ATOM   2007  CG1 VAL A 139     -13.560 -27.739  -1.656  1.00  0.00              
ATOM   2008  CG2 VAL A 139     -15.267 -25.900  -1.787  1.00  0.00              
ATOM   2009  H   VAL A 139     -17.574 -27.501  -2.146  1.00  0.00              
ATOM   2010  HA  VAL A 139     -15.251 -27.672  -3.873  1.00  0.00              
ATOM   2011  HB  VAL A 139     -15.550 -27.774  -0.828  1.00  0.00              
ATOM   2012 1HG1 VAL A 139     -13.123 -27.261  -0.779  1.00  0.00              
ATOM   2013 2HG1 VAL A 139     -13.429 -28.818  -1.583  1.00  0.00              
ATOM   2014 3HG1 VAL A 139     -13.064 -27.371  -2.554  1.00  0.00              
ATOM   2015 1HG2 VAL A 139     -14.818 -25.431  -0.912  1.00  0.00              
ATOM   2016 2HG2 VAL A 139     -14.805 -25.503  -2.691  1.00  0.00              
ATOM   2017 3HG2 VAL A 139     -16.337 -25.688  -1.802  1.00  0.00              
ATOM   2018  N   GLU A 140     -16.062 -30.328  -2.145  1.00  0.00              
ATOM   2019  CA  GLU A 140     -15.808 -31.757  -2.020  1.00  0.00              
ATOM   2020  C   GLU A 140     -16.045 -32.487  -3.333  1.00  0.00              
ATOM   2021  O   GLU A 140     -15.248 -33.333  -3.732  1.00  0.00              
ATOM   2022  CB  GLU A 140     -16.686 -32.360  -0.921  1.00  0.00              
ATOM   2023  CG  GLU A 140     -16.305 -31.937   0.491  1.00  0.00              
ATOM   2024  CD  GLU A 140     -17.288 -32.460   1.501  1.00  0.00              
ATOM   2025  OE1 GLU A 140     -18.257 -33.060   1.104  1.00  0.00              
ATOM   2026  OE2 GLU A 140     -17.015 -32.358   2.674  1.00  0.00              
ATOM   2027  H   GLU A 140     -16.810 -29.913  -1.608  1.00  0.00              
ATOM   2028  HA  GLU A 140     -14.762 -31.925  -1.763  1.00  0.00              
ATOM   2029 1HB  GLU A 140     -17.711 -32.052  -1.128  1.00  0.00              
ATOM   2030 2HB  GLU A 140     -16.607 -33.444  -1.009  1.00  0.00              
ATOM   2031 1HG  GLU A 140     -15.297 -32.238   0.776  1.00  0.00              
ATOM   2032 2HG  GLU A 140     -16.363 -30.850   0.457  1.00  0.00              
ATOM   2033  N   GLU A 141     -17.141 -32.159  -4.006  1.00  0.00              
ATOM   2034  CA  GLU A 141     -17.464 -32.808  -5.266  1.00  0.00              
ATOM   2035  C   GLU A 141     -16.399 -32.526  -6.328  1.00  0.00              
ATOM   2036  O   GLU A 141     -15.935 -33.436  -7.016  1.00  0.00              
ATOM   2037  CB  GLU A 141     -18.838 -32.351  -5.760  1.00  0.00              
ATOM   2038  CG  GLU A 141     -19.280 -32.990  -7.069  1.00  0.00              
ATOM   2039  CD  GLU A 141     -20.666 -32.550  -7.451  1.00  0.00              
ATOM   2040  OE1 GLU A 141     -21.258 -31.805  -6.708  1.00  0.00              
ATOM   2041  OE2 GLU A 141     -21.090 -32.867  -8.538  1.00  0.00              
ATOM   2042  H   GLU A 141     -17.762 -31.449  -3.644  1.00  0.00              
ATOM   2043  HA  GLU A 141     -17.482 -33.890  -5.131  1.00  0.00              
ATOM   2044 1HB  GLU A 141     -19.556 -32.595  -4.977  1.00  0.00              
ATOM   2045 2HB  GLU A 141     -18.789 -31.269  -5.883  1.00  0.00              
ATOM   2046 1HG  GLU A 141     -18.598 -32.799  -7.897  1.00  0.00              
ATOM   2047 2HG  GLU A 141     -19.287 -34.056  -6.844  1.00  0.00              
ATOM   2048  N   ALA A 142     -16.015 -31.260  -6.454  1.00  0.00              
ATOM   2049  CA  ALA A 142     -15.020 -30.864  -7.444  1.00  0.00              
ATOM   2050  C   ALA A 142     -13.661 -31.478  -7.140  1.00  0.00              
ATOM   2051  O   ALA A 142     -12.955 -31.897  -8.052  1.00  0.00              
ATOM   2052  CB  ALA A 142     -14.911 -29.345  -7.494  1.00  0.00              
ATOM   2053  H   ALA A 142     -16.418 -30.556  -5.853  1.00  0.00              
ATOM   2054  HA  ALA A 142     -15.331 -31.235  -8.420  1.00  0.00              
ATOM   2055 1HB  ALA A 142     -14.166 -29.059  -8.237  1.00  0.00              
ATOM   2056 2HB  ALA A 142     -15.877 -28.919  -7.768  1.00  0.00              
ATOM   2057 3HB  ALA A 142     -14.612 -28.969  -6.517  1.00  0.00              
ATOM   2058  N   LYS A 143     -13.294 -31.530  -5.862  1.00  0.00              
ATOM   2059  CA  LYS A 143     -12.024 -32.140  -5.470  1.00  0.00              
ATOM   2060  C   LYS A 143     -12.043 -33.659  -5.639  1.00  0.00              
ATOM   2061  O   LYS A 143     -11.005 -34.274  -5.887  1.00  0.00              
ATOM   2062  CB  LYS A 143     -11.685 -31.813  -4.013  1.00  0.00              
ATOM   2063  CG  LYS A 143     -11.193 -30.401  -3.765  1.00  0.00              
ATOM   2064  CD  LYS A 143     -10.821 -30.220  -2.300  1.00  0.00              
ATOM   2065  CE  LYS A 143     -10.159 -28.875  -2.046  1.00  0.00              
ATOM   2066  NZ  LYS A 143      -9.843 -28.689  -0.598  1.00  0.00              
ATOM   2067  H   LYS A 143     -13.897 -31.146  -5.148  1.00  0.00              
ATOM   2068  HA  LYS A 143     -11.224 -31.775  -6.115  1.00  0.00              
ATOM   2069 1HB  LYS A 143     -12.590 -31.981  -3.429  1.00  0.00              
ATOM   2070 2HB  LYS A 143     -10.914 -32.516  -3.698  1.00  0.00              
ATOM   2071 1HG  LYS A 143     -10.322 -30.222  -4.396  1.00  0.00              
ATOM   2072 2HG  LYS A 143     -11.987 -29.705  -4.036  1.00  0.00              
ATOM   2073 1HD  LYS A 143     -11.729 -30.293  -1.700  1.00  0.00              
ATOM   2074 2HD  LYS A 143     -10.134 -31.016  -2.015  1.00  0.00              
ATOM   2075 1HE  LYS A 143      -9.243 -28.830  -2.632  1.00  0.00              
ATOM   2076 2HE  LYS A 143     -10.840 -28.092  -2.378  1.00  0.00              
ATOM   2077 1HZ  LYS A 143      -9.406 -27.788  -0.463  1.00  0.00              
ATOM   2078 2HZ  LYS A 143     -10.696 -28.733  -0.058  1.00  0.00              
ATOM   2079 3HZ  LYS A 143      -9.213 -29.417  -0.295  1.00  0.00              
ATOM   2080  N   ASN A 144     -13.222 -34.262  -5.503  1.00  0.00              
ATOM   2081  CA  ASN A 144     -13.362 -35.693  -5.757  1.00  0.00              
ATOM   2082  C   ASN A 144     -13.144 -36.028  -7.225  1.00  0.00              
ATOM   2083  O   ASN A 144     -12.510 -37.030  -7.552  1.00  0.00              
ATOM   2084  CB  ASN A 144     -14.717 -36.204  -5.303  1.00  0.00              
ATOM   2085  CG  ASN A 144     -14.840 -36.350  -3.811  1.00  0.00              
ATOM   2086  OD1 ASN A 144     -13.839 -36.446  -3.092  1.00  0.00              
ATOM   2087  ND2 ASN A 144     -16.061 -36.451  -3.352  1.00  0.00              
ATOM   2088  H   ASN A 144     -14.033 -33.730  -5.220  1.00  0.00              
ATOM   2089  HA  ASN A 144     -12.600 -36.243  -5.203  1.00  0.00              
ATOM   2090 1HB  ASN A 144     -15.638 -35.772  -5.697  1.00  0.00              
ATOM   2091 2HB  ASN A 144     -14.563 -37.190  -5.741  1.00  0.00              
ATOM   2092 1HD2 ASN A 144     -16.219 -36.550  -2.369  1.00  0.00              
ATOM   2093 2HD2 ASN A 144     -16.836 -36.427  -3.983  1.00  0.00              
ATOM   2094  N   ARG A 145     -13.671 -35.195  -8.115  1.00  0.00              
ATOM   2095  CA  ARG A 145     -13.408 -35.376  -9.535  1.00  0.00              
ATOM   2096  C   ARG A 145     -11.933 -35.165  -9.839  1.00  0.00              
ATOM   2097  O   ARG A 145     -11.333 -35.927 -10.597  1.00  0.00              
ATOM   2098  CB  ARG A 145     -14.259 -34.418 -10.374  1.00  0.00              
ATOM   2099  CG  ARG A 145     -14.083 -34.628 -11.875  1.00  0.00              
ATOM   2100  CD  ARG A 145     -15.241 -34.063 -12.665  1.00  0.00              
ATOM   2101  NE  ARG A 145     -16.475 -34.792 -12.400  1.00  0.00              
ATOM   2102  CZ  ARG A 145     -17.658 -34.470 -12.911  1.00  0.00              
ATOM   2103  NH1 ARG A 145     -17.769 -33.428 -13.724  1.00  0.00              
ATOM   2104  NH2 ARG A 145     -18.732 -35.184 -12.598  1.00  0.00              
ATOM   2105  H   ARG A 145     -14.259 -34.429  -7.817  1.00  0.00              
ATOM   2106  HA  ARG A 145     -13.648 -36.399  -9.827  1.00  0.00              
ATOM   2107 1HB  ARG A 145     -15.297 -34.583 -10.089  1.00  0.00              
ATOM   2108 2HB  ARG A 145     -13.962 -33.406 -10.098  1.00  0.00              
ATOM   2109 1HG  ARG A 145     -13.162 -34.135 -12.189  1.00  0.00              
ATOM   2110 2HG  ARG A 145     -14.006 -35.699 -12.069  1.00  0.00              
ATOM   2111 1HD  ARG A 145     -15.381 -33.018 -12.390  1.00  0.00              
ATOM   2112 2HD  ARG A 145     -15.011 -34.130 -13.728  1.00  0.00              
ATOM   2113  HE  ARG A 145     -16.630 -35.608 -11.823  1.00  0.00              
ATOM   2114 1HH1 ARG A 145     -16.952 -32.881 -13.953  1.00  0.00              
ATOM   2115 2HH1 ARG A 145     -18.670 -33.186 -14.110  1.00  0.00              
ATOM   2116 1HH2 ARG A 145     -18.646 -35.972 -11.972  1.00  0.00              
ATOM   2117 2HH2 ARG A 145     -19.629 -34.937 -12.987  1.00  0.00              
ATOM   2118  N   ALA A 146     -11.346 -34.133  -9.247  1.00  0.00              
ATOM   2119  CA  ALA A 146      -9.923 -33.881  -9.432  1.00  0.00              
ATOM   2120  C   ALA A 146      -9.089 -35.022  -8.841  1.00  0.00              
ATOM   2121  O   ALA A 146      -8.019 -35.352  -9.353  1.00  0.00              
ATOM   2122  CB  ALA A 146      -9.536 -32.552  -8.788  1.00  0.00              
ATOM   2123  H   ALA A 146     -11.884 -33.510  -8.662  1.00  0.00              
ATOM   2124  HA  ALA A 146      -9.712 -33.838 -10.501  1.00  0.00              
ATOM   2125 1HB  ALA A 146      -8.470 -32.375  -8.933  1.00  0.00              
ATOM   2126 2HB  ALA A 146     -10.105 -31.745  -9.250  1.00  0.00              
ATOM   2127 3HB  ALA A 146      -9.756 -32.587  -7.722  1.00  0.00              
ATOM   2128  N   GLU A 147      -9.580 -35.628  -7.767  1.00  0.00              
ATOM   2129  CA  GLU A 147      -8.867 -36.738  -7.150  1.00  0.00              
ATOM   2130  C   GLU A 147      -8.874 -37.957  -8.068  1.00  0.00              
ATOM   2131  O   GLU A 147      -7.862 -38.642  -8.215  1.00  0.00              
ATOM   2132  CB  GLU A 147      -9.485 -37.090  -5.795  1.00  0.00              
ATOM   2133  CG  GLU A 147      -8.779 -38.217  -5.055  1.00  0.00              
ATOM   2134  CD  GLU A 147      -9.403 -38.462  -3.710  1.00  0.00              
ATOM   2135  OE1 GLU A 147     -10.333 -37.769  -3.372  1.00  0.00              
ATOM   2136  OE2 GLU A 147      -9.026 -39.412  -3.066  1.00  0.00              
ATOM   2137  H   GLU A 147     -10.455 -35.323  -7.367  1.00  0.00              
ATOM   2138  HA  GLU A 147      -7.823 -36.466  -6.994  1.00  0.00              
ATOM   2139 1HB  GLU A 147      -9.458 -36.184  -5.189  1.00  0.00              
ATOM   2140 2HB  GLU A 147     -10.522 -37.372  -5.982  1.00  0.00              
ATOM   2141 1HG  GLU A 147      -8.748 -39.151  -5.615  1.00  0.00              
ATOM   2142 2HG  GLU A 147      -7.766 -37.840  -4.922  1.00  0.00              
ATOM   2143  N   GLN A 148     -10.011 -38.215  -8.702  1.00  0.00              
ATOM   2144  CA  GLN A 148     -10.107 -39.316  -9.651  1.00  0.00              
ATOM   2145  C   GLN A 148      -9.192 -39.028 -10.844  1.00  0.00              
ATOM   2146  O   GLN A 148      -8.577 -39.939 -11.401  1.00  0.00              
ATOM   2147  CB  GLN A 148     -11.551 -39.511 -10.121  1.00  0.00              
ATOM   2148  CG  GLN A 148     -11.757 -40.720 -11.017  1.00  0.00              
ATOM   2149  CD  GLN A 148     -11.440 -42.025 -10.312  1.00  0.00              
ATOM   2150  OE1 GLN A 148     -11.856 -42.246  -9.171  1.00  0.00              
ATOM   2151  NE2 GLN A 148     -10.697 -42.896 -10.985  1.00  0.00              
ATOM   2152  H   GLN A 148     -10.825 -37.643  -8.528  1.00  0.00              
ATOM   2153  HA  GLN A 148      -9.761 -40.236  -9.179  1.00  0.00              
ATOM   2154 1HB  GLN A 148     -12.164 -39.608  -9.224  1.00  0.00              
ATOM   2155 2HB  GLN A 148     -11.833 -38.604 -10.655  1.00  0.00              
ATOM   2156 1HG  GLN A 148     -12.660 -40.869 -11.608  1.00  0.00              
ATOM   2157 2HG  GLN A 148     -10.926 -40.477 -11.682  1.00  0.00              
ATOM   2158 1HE2 GLN A 148     -10.456 -43.774 -10.570  1.00  0.00              
ATOM   2159 2HE2 GLN A 148     -10.379 -42.675 -11.907  1.00  0.00              
ATOM   2160  N   TRP A 149      -9.104 -37.755 -11.227  1.00  0.00              
ATOM   2161  CA  TRP A 149      -8.244 -37.335 -12.333  1.00  0.00              
ATOM   2162  C   TRP A 149      -6.788 -37.230 -11.910  1.00  0.00              
ATOM   2163  O   TRP A 149      -5.890 -37.174 -12.749  1.00  0.00              
ATOM   2164  CB  TRP A 149      -8.677 -35.972 -12.883  1.00  0.00              
ATOM   2165  CG  TRP A 149      -9.998 -35.976 -13.561  1.00  0.00              
ATOM   2166  CD1 TRP A 149     -10.772 -37.064 -13.837  1.00  0.00              
ATOM   2167  CD2 TRP A 149     -10.680 -34.846 -14.112  1.00  0.00              
ATOM   2168  NE1 TRP A 149     -11.897 -36.682 -14.526  1.00  0.00              
ATOM   2169  CE2 TRP A 149     -11.866 -35.325 -14.710  1.00  0.00              
ATOM   2170  CE3 TRP A 149     -10.404 -33.472 -14.160  1.00  0.00              
ATOM   2171  CZ2 TRP A 149     -12.778 -34.480 -15.349  1.00  0.00              
ATOM   2172  CZ3 TRP A 149     -11.311 -32.632 -14.797  1.00  0.00              
ATOM   2173  CH2 TRP A 149     -12.481 -33.139 -15.381  1.00  0.00              
ATOM   2174  H   TRP A 149      -9.648 -37.060 -10.737  1.00  0.00              
ATOM   2175  HA  TRP A 149      -8.277 -38.078 -13.130  1.00  0.00              
ATOM   2176 1HB  TRP A 149      -8.753 -35.245 -12.074  1.00  0.00              
ATOM   2177 2HB  TRP A 149      -7.958 -35.619 -13.622  1.00  0.00              
ATOM   2178  HD1 TRP A 149     -10.408 -38.029 -13.489  1.00  0.00              
ATOM   2179  HE1 TRP A 149     -12.628 -37.300 -14.847  1.00  0.00              
ATOM   2180  HE3 TRP A 149      -9.512 -33.029 -13.719  1.00  0.00              
ATOM   2181  HZ2 TRP A 149     -13.677 -34.912 -15.788  1.00  0.00              
ATOM   2182  HZ3 TRP A 149     -11.089 -31.566 -14.832  1.00  0.00              
ATOM   2183  HH2 TRP A 149     -13.170 -32.451 -15.872  1.00  0.00              
ATOM   2184  N   ASN A 150      -6.561 -37.182 -10.607  1.00  0.00              
ATOM   2185  CA  ASN A 150      -5.219 -37.047 -10.062  1.00  0.00              
ATOM   2186  C   ASN A 150      -4.580 -35.699 -10.405  1.00  0.00              
ATOM   2187  O   ASN A 150      -3.394 -35.623 -10.742  1.00  0.00              
ATOM   2188  CB  ASN A 150      -4.327 -38.181 -10.532  1.00  0.00              
ATOM   2189  CG  ASN A 150      -4.798 -39.541 -10.098  1.00  0.00              
ATOM   2190  OD1 ASN A 150      -4.974 -39.808  -8.903  1.00  0.00              
ATOM   2191  ND2 ASN A 150      -4.924 -40.427 -11.053  1.00  0.00              
ATOM   2192  H   ASN A 150      -7.346 -37.241  -9.974  1.00  0.00              
ATOM   2193  HA  ASN A 150      -5.257 -37.084  -8.972  1.00  0.00              
ATOM   2194 1HB  ASN A 150      -3.990 -38.233 -11.568  1.00  0.00              
ATOM   2195 2HB  ASN A 150      -3.497 -37.877  -9.895  1.00  0.00              
ATOM   2196 1HD2 ASN A 150      -5.233 -41.354 -10.838  1.00  0.00              
ATOM   2197 2HD2 ASN A 150      -4.711 -40.177 -11.997  1.00  0.00              
ATOM   2198  N   VAL A 151      -5.377 -34.638 -10.327  1.00  0.00              
ATOM   2199  CA  VAL A 151      -4.913 -33.300 -10.682  1.00  0.00              
ATOM   2200  C   VAL A 151      -5.242 -32.359  -9.535  1.00  0.00              
ATOM   2201  O   VAL A 151      -6.035 -32.697  -8.658  1.00  0.00              
ATOM   2202  CB  VAL A 151      -5.596 -32.763 -11.955  1.00  0.00              
ATOM   2203  CG1 VAL A 151      -5.285 -33.673 -13.135  1.00  0.00              
ATOM   2204  CG2 VAL A 151      -7.096 -32.641 -11.734  1.00  0.00              
ATOM   2205  H   VAL A 151      -6.329 -34.762 -10.014  1.00  0.00              
ATOM   2206  HA  VAL A 151      -3.830 -33.276 -10.807  1.00  0.00              
ATOM   2207  HB  VAL A 151      -5.221 -31.760 -12.162  1.00  0.00              
ATOM   2208 1HG1 VAL A 151      -5.772 -33.286 -14.031  1.00  0.00              
ATOM   2209 2HG1 VAL A 151      -4.208 -33.708 -13.293  1.00  0.00              
ATOM   2210 3HG1 VAL A 151      -5.655 -34.676 -12.927  1.00  0.00              
ATOM   2211 1HG2 VAL A 151      -7.568 -32.260 -12.639  1.00  0.00              
ATOM   2212 2HG2 VAL A 151      -7.508 -33.622 -11.493  1.00  0.00              
ATOM   2213 3HG2 VAL A 151      -7.288 -31.955 -10.909  1.00  0.00              
ATOM   2214  N   ASN A 152      -4.633 -31.179  -9.542  1.00  0.00              
ATOM   2215  CA  ASN A 152      -4.903 -30.191  -8.508  1.00  0.00              
ATOM   2216  C   ASN A 152      -6.199 -29.438  -8.781  1.00  0.00              
ATOM   2217  O   ASN A 152      -6.635 -29.310  -9.930  1.00  0.00              
ATOM   2218  CB  ASN A 152      -3.761 -29.177  -8.415  1.00  0.00              
ATOM   2219  CG  ASN A 152      -2.484 -29.779  -7.878  1.00  0.00              
ATOM   2220  OD1 ASN A 152      -2.436 -30.229  -6.735  1.00  0.00              
ATOM   2221  ND2 ASN A 152      -1.442 -29.787  -8.696  1.00  0.00              
ATOM   2222  H   ASN A 152      -3.972 -30.958 -10.273  1.00  0.00              
ATOM   2223  HA  ASN A 152      -5.036 -30.689  -7.546  1.00  0.00              
ATOM   2224 1HB  ASN A 152      -3.534 -28.515  -9.252  1.00  0.00              
ATOM   2225 2HB  ASN A 152      -4.245 -28.608  -7.623  1.00  0.00              
ATOM   2226 1HD2 ASN A 152      -0.572 -30.175  -8.391  1.00  0.00              
ATOM   2227 2HD2 ASN A 152      -1.525 -29.407  -9.616  1.00  0.00              
ATOM   2228  N   TYR A 153      -6.812 -28.945  -7.711  1.00  0.00              
ATOM   2229  CA  TYR A 153      -8.051 -28.191  -7.814  1.00  0.00              
ATOM   2230  C   TYR A 153      -7.839 -26.879  -7.087  1.00  0.00              
ATOM   2231  O   TYR A 153      -7.390 -26.859  -5.945  1.00  0.00              
ATOM   2232  CB  TYR A 153      -9.225 -28.931  -7.167  1.00  0.00              
ATOM   2233  CG  TYR A 153     -10.512 -28.127  -7.149  1.00  0.00              
ATOM   2234  CD1 TYR A 153     -11.164 -27.782  -8.337  1.00  0.00              
ATOM   2235  CD2 TYR A 153     -11.083 -27.713  -5.943  1.00  0.00              
ATOM   2236  CE1 TYR A 153     -12.351 -27.052  -8.328  1.00  0.00              
ATOM   2237  CE2 TYR A 153     -12.269 -26.976  -5.922  1.00  0.00              
ATOM   2238  CZ  TYR A 153     -12.901 -26.651  -7.117  1.00  0.00              
ATOM   2239  OH  TYR A 153     -14.095 -25.950  -7.100  1.00  0.00              
ATOM   2240  H   TYR A 153      -6.404 -29.100  -6.800  1.00  0.00              
ATOM   2241  HA  TYR A 153      -8.274 -27.987  -8.862  1.00  0.00              
ATOM   2242 1HB  TYR A 153      -9.376 -29.852  -7.732  1.00  0.00              
ATOM   2243 2HB  TYR A 153      -8.930 -29.173  -6.147  1.00  0.00              
ATOM   2244  HD1 TYR A 153     -10.727 -28.094  -9.286  1.00  0.00              
ATOM   2245  HD2 TYR A 153     -10.586 -27.974  -5.009  1.00  0.00              
ATOM   2246  HE1 TYR A 153     -12.845 -26.791  -9.263  1.00  0.00              
ATOM   2247  HE2 TYR A 153     -12.696 -26.658  -4.970  1.00  0.00              
ATOM   2248  HH  TYR A 153     -14.394 -25.741  -6.211  1.00  0.00              
ATOM   2249  N   VAL A 154      -8.174 -25.781  -7.750  1.00  0.00              
ATOM   2250  CA  VAL A 154      -8.064 -24.466  -7.144  1.00  0.00              
ATOM   2251  C   VAL A 154      -9.351 -23.704  -7.409  1.00  0.00              
ATOM   2252  O   VAL A 154      -9.908 -23.788  -8.504  1.00  0.00              
ATOM   2253  CB  VAL A 154      -6.889 -23.681  -7.763  1.00  0.00              
ATOM   2254  CG1 VAL A 154      -6.783 -22.297  -7.138  1.00  0.00              
ATOM   2255  CG2 VAL A 154      -5.596 -24.461  -7.580  1.00  0.00              
ATOM   2256  H   VAL A 154      -8.514 -25.859  -8.698  1.00  0.00              
ATOM   2257  HA  VAL A 154      -7.961 -24.536  -6.061  1.00  0.00              
ATOM   2258  HB  VAL A 154      -7.057 -23.580  -8.836  1.00  0.00              
ATOM   2259 1HG1 VAL A 154      -5.949 -21.757  -7.587  1.00  0.00              
ATOM   2260 2HG1 VAL A 154      -7.707 -21.747  -7.313  1.00  0.00              
ATOM   2261 3HG1 VAL A 154      -6.616 -22.395  -6.065  1.00  0.00              
ATOM   2262 1HG2 VAL A 154      -4.769 -23.904  -8.020  1.00  0.00              
ATOM   2263 2HG2 VAL A 154      -5.410 -24.610  -6.517  1.00  0.00              
ATOM   2264 3HG2 VAL A 154      -5.683 -25.429  -8.073  1.00  0.00              
ATOM   2265  N   GLU A 155      -9.844 -22.986  -6.403  1.00  0.00              
ATOM   2266  CA  GLU A 155     -11.003 -22.133  -6.613  1.00  0.00              
ATOM   2267  C   GLU A 155     -10.469 -20.721  -6.809  1.00  0.00              
ATOM   2268  O   GLU A 155      -9.528 -20.296  -6.138  1.00  0.00              
ATOM   2269  CB  GLU A 155     -11.965 -22.183  -5.427  1.00  0.00              
ATOM   2270  CG  GLU A 155     -12.514 -23.572  -5.159  1.00  0.00              
ATOM   2271  CD  GLU A 155     -13.882 -23.531  -4.514  1.00  0.00              
ATOM   2272  OE1 GLU A 155     -14.052 -22.769  -3.543  1.00  0.00              
ATOM   2273  OE2 GLU A 155     -14.783 -24.262  -4.975  1.00  0.00              
ATOM   2274  H   GLU A 155      -9.421 -23.024  -5.487  1.00  0.00              
ATOM   2275  HA  GLU A 155     -11.536 -22.448  -7.511  1.00  0.00              
ATOM   2276 1HB  GLU A 155     -11.416 -21.825  -4.557  1.00  0.00              
ATOM   2277 2HB  GLU A 155     -12.781 -21.496  -5.650  1.00  0.00              
ATOM   2278 1HG  GLU A 155     -12.562 -24.199  -6.049  1.00  0.00              
ATOM   2279 2HG  GLU A 155     -11.801 -23.997  -4.454  1.00  0.00              
ATOM   2280  N   THR A 156     -11.076 -20.003  -7.739  1.00  0.00              
ATOM   2281  CA  THR A 156     -10.631 -18.661  -8.070  1.00  0.00              
ATOM   2282  C   THR A 156     -11.742 -17.658  -8.165  1.00  0.00              
ATOM   2283  O   THR A 156     -12.919 -18.006  -8.234  1.00  0.00              
ATOM   2284  CB  THR A 156      -9.968 -18.620  -9.448  1.00  0.00              
ATOM   2285  OG1 THR A 156     -10.935 -19.004 -10.436  1.00  0.00              
ATOM   2286  CG2 THR A 156      -8.777 -19.537  -9.511  1.00  0.00              
ATOM   2287  H   THR A 156     -11.867 -20.394  -8.232  1.00  0.00              
ATOM   2288  HA  THR A 156      -9.981 -18.283  -7.281  1.00  0.00              
ATOM   2289  HB  THR A 156      -9.641 -17.601  -9.654  1.00  0.00              
ATOM   2290  HG1 THR A 156     -11.503 -18.256 -10.636  1.00  0.00              
ATOM   2291 1HG2 THR A 156      -8.330 -19.483 -10.504  1.00  0.00              
ATOM   2292 2HG2 THR A 156      -8.044 -19.233  -8.765  1.00  0.00              
ATOM   2293 3HG2 THR A 156      -9.096 -20.560  -9.312  1.00  0.00              
ATOM   2294  N   SER A 157     -11.334 -16.397  -8.209  1.00  0.00              
ATOM   2295  CA  SER A 157     -12.243 -15.301  -8.461  1.00  0.00              
ATOM   2296  C   SER A 157     -11.514 -14.322  -9.373  1.00  0.00              
ATOM   2297  O   SER A 157     -10.571 -13.663  -8.946  1.00  0.00              
ATOM   2298  CB  SER A 157     -12.639 -14.593  -7.171  1.00  0.00              
ATOM   2299  OG  SER A 157     -13.410 -13.443  -7.470  1.00  0.00              
ATOM   2300  H   SER A 157     -10.355 -16.200  -8.059  1.00  0.00              
ATOM   2301  HA  SER A 157     -13.205 -15.620  -8.864  1.00  0.00              
ATOM   2302 1HB  SER A 157     -13.219 -15.284  -6.559  1.00  0.00              
ATOM   2303 2HB  SER A 157     -11.733 -14.308  -6.636  1.00  0.00              
ATOM   2304  HG  SER A 157     -14.317 -13.704  -7.651  1.00  0.00              
ATOM   2305  N   ALA A 158     -11.942 -14.244 -10.629  1.00  0.00              
ATOM   2306  CA  ALA A 158     -11.350 -13.311 -11.579  1.00  0.00              
ATOM   2307  C   ALA A 158     -11.725 -11.884 -11.187  1.00  0.00              
ATOM   2308  O   ALA A 158     -11.006 -10.932 -11.496  1.00  0.00              
ATOM   2309  CB  ALA A 158     -11.836 -13.619 -13.001  1.00  0.00              
ATOM   2310  H   ALA A 158     -12.696 -14.843 -10.934  1.00  0.00              
ATOM   2311  HA  ALA A 158     -10.265 -13.407 -11.534  1.00  0.00              
ATOM   2312 1HB  ALA A 158     -11.385 -12.914 -13.699  1.00  0.00              
ATOM   2313 2HB  ALA A 158     -11.548 -14.634 -13.273  1.00  0.00              
ATOM   2314 3HB  ALA A 158     -12.920 -13.525 -13.042  1.00  0.00              
ATOM   2315  N   LYS A 159     -12.854 -11.746 -10.500  1.00  0.00              
ATOM   2316  CA  LYS A 159     -13.342 -10.439 -10.076  1.00  0.00              
ATOM   2317  C   LYS A 159     -12.521  -9.821  -8.941  1.00  0.00              
ATOM   2318  O   LYS A 159     -12.139  -8.654  -9.000  1.00  0.00              
ATOM   2319  CB  LYS A 159     -14.800 -10.550  -9.646  1.00  0.00              
ATOM   2320  CG  LYS A 159     -15.420  -9.227  -9.247  1.00  0.00              
ATOM   2321  CD  LYS A 159     -16.911  -9.388  -9.001  1.00  0.00              
ATOM   2322  CE  LYS A 159     -17.562  -8.070  -8.615  1.00  0.00              
ATOM   2323  NZ  LYS A 159     -19.025  -8.251  -8.392  1.00  0.00              
ATOM   2324  H   LYS A 159     -13.388 -12.571 -10.265  1.00  0.00              
ATOM   2325  HA  LYS A 159     -13.264  -9.730 -10.901  1.00  0.00              
ATOM   2326 1HB  LYS A 159     -15.349 -10.976 -10.486  1.00  0.00              
ATOM   2327 2HB  LYS A 159     -14.834 -11.242  -8.803  1.00  0.00              
ATOM   2328 1HG  LYS A 159     -14.931  -8.876  -8.337  1.00  0.00              
ATOM   2329 2HG  LYS A 159     -15.252  -8.510 -10.049  1.00  0.00              
ATOM   2330 1HD  LYS A 159     -17.374  -9.765  -9.914  1.00  0.00              
ATOM   2331 2HD  LYS A 159     -17.056 -10.108  -8.197  1.00  0.00              
ATOM   2332 1HE  LYS A 159     -17.087  -7.708  -7.704  1.00  0.00              
ATOM   2333 2HE  LYS A 159     -17.392  -7.356  -9.422  1.00  0.00              
ATOM   2334 1HZ  LYS A 159     -19.438  -7.366  -8.137  1.00  0.00              
ATOM   2335 2HZ  LYS A 159     -19.456  -8.593  -9.240  1.00  0.00              
ATOM   2336 3HZ  LYS A 159     -19.172  -8.918  -7.648  1.00  0.00              
ATOM   2337  N   THR A 160     -12.249 -10.604  -7.904  1.00  0.00              
ATOM   2338  CA  THR A 160     -11.505 -10.094  -6.751  1.00  0.00              
ATOM   2339  C   THR A 160     -10.053 -10.536  -6.842  1.00  0.00              
ATOM   2340  O   THR A 160      -9.244 -10.222  -5.973  1.00  0.00              
ATOM   2341  CB  THR A 160     -12.070 -10.631  -5.433  1.00  0.00              
ATOM   2342  OG1 THR A 160     -11.940 -12.056  -5.420  1.00  0.00              
ATOM   2343  CG2 THR A 160     -13.545 -10.253  -5.285  1.00  0.00              
ATOM   2344  H   THR A 160     -12.557 -11.566  -7.904  1.00  0.00              
ATOM   2345  HA  THR A 160     -11.516  -9.004  -6.758  1.00  0.00              
ATOM   2346  HB  THR A 160     -11.503 -10.206  -4.604  1.00  0.00              
ATOM   2347  HG1 THR A 160     -12.649 -12.446  -5.936  1.00  0.00              
ATOM   2348 1HG2 THR A 160     -13.927 -10.644  -4.341  1.00  0.00              
ATOM   2349 2HG2 THR A 160     -13.645  -9.168  -5.295  1.00  0.00              
ATOM   2350 3HG2 THR A 160     -14.113 -10.678  -6.111  1.00  0.00              
ATOM   2351  N   ARG A 161      -9.748 -11.273  -7.908  1.00  0.00              
ATOM   2352  CA  ARG A 161      -8.396 -11.734  -8.223  1.00  0.00              
ATOM   2353  C   ARG A 161      -7.911 -12.892  -7.341  1.00  0.00              
ATOM   2354  O   ARG A 161      -6.771 -13.343  -7.462  1.00  0.00              
ATOM   2355  CB  ARG A 161      -7.395 -10.575  -8.134  1.00  0.00              
ATOM   2356  CG  ARG A 161      -5.985 -10.970  -8.566  1.00  0.00              
ATOM   2357  CD  ARG A 161      -5.059  -9.767  -8.554  1.00  0.00              
ATOM   2358  NE  ARG A 161      -3.692 -10.139  -8.903  1.00  0.00              
ATOM   2359  CZ  ARG A 161      -2.720  -9.266  -9.154  1.00  0.00              
ATOM   2360  NH1 ARG A 161      -2.963  -7.958  -9.099  1.00  0.00              
ATOM   2361  NH2 ARG A 161      -1.504  -9.702  -9.452  1.00  0.00              
ATOM   2362  H   ARG A 161     -10.508 -11.520  -8.526  1.00  0.00              
ATOM   2363  HA  ARG A 161      -8.368 -12.129  -9.239  1.00  0.00              
ATOM   2364 1HB  ARG A 161      -7.774  -9.778  -8.772  1.00  0.00              
ATOM   2365 2HB  ARG A 161      -7.389 -10.239  -7.097  1.00  0.00              
ATOM   2366 1HG  ARG A 161      -5.611 -11.729  -7.878  1.00  0.00              
ATOM   2367 2HG  ARG A 161      -6.036 -11.386  -9.573  1.00  0.00              
ATOM   2368 1HD  ARG A 161      -5.420  -9.035  -9.275  1.00  0.00              
ATOM   2369 2HD  ARG A 161      -5.062  -9.328  -7.557  1.00  0.00              
ATOM   2370  HE  ARG A 161      -3.280 -11.057  -9.007  1.00  0.00              
ATOM   2371 1HH1 ARG A 161      -3.889  -7.629  -8.865  1.00  0.00              
ATOM   2372 2HH1 ARG A 161      -2.220  -7.302  -9.291  1.00  0.00              
ATOM   2373 1HH2 ARG A 161      -1.322 -10.696  -9.488  1.00  0.00              
ATOM   2374 2HH2 ARG A 161      -0.766  -9.040  -9.643  1.00  0.00              
ATOM   2375  N   ALA A 162      -8.768 -13.380  -6.454  1.00  0.00              
ATOM   2376  CA  ALA A 162      -8.370 -14.467  -5.566  1.00  0.00              
ATOM   2377  C   ALA A 162      -7.864 -15.684  -6.351  1.00  0.00              
ATOM   2378  O   ALA A 162      -8.582 -16.255  -7.177  1.00  0.00              
ATOM   2379  CB  ALA A 162      -9.529 -14.855  -4.669  1.00  0.00              
ATOM   2380  H   ALA A 162      -9.703 -13.005  -6.383  1.00  0.00              
ATOM   2381  HA  ALA A 162      -7.544 -14.125  -4.943  1.00  0.00              
ATOM   2382 1HB  ALA A 162      -9.222 -15.667  -4.010  1.00  0.00              
ATOM   2383 2HB  ALA A 162      -9.830 -13.997  -4.070  1.00  0.00              
ATOM   2384 3HB  ALA A 162     -10.368 -15.183  -5.281  1.00  0.00              
ATOM   2385  N   ASN A 163      -6.609 -16.050  -6.104  1.00  0.00              
ATOM   2386  CA  ASN A 163      -5.985 -17.229  -6.703  1.00  0.00              
ATOM   2387  C   ASN A 163      -5.862 -17.261  -8.229  1.00  0.00              
ATOM   2388  O   ASN A 163      -5.668 -18.325  -8.817  1.00  0.00              
ATOM   2389  CB  ASN A 163      -6.719 -18.478  -6.249  1.00  0.00              
ATOM   2390  CG  ASN A 163      -6.571 -18.767  -4.781  1.00  0.00              
ATOM   2391  OD1 ASN A 163      -5.571 -18.401  -4.153  1.00  0.00              
ATOM   2392  ND2 ASN A 163      -7.522 -19.493  -4.250  1.00  0.00              
ATOM   2393  H   ASN A 163      -6.070 -15.476  -5.470  1.00  0.00              
ATOM   2394  HA  ASN A 163      -4.945 -17.302  -6.380  1.00  0.00              
ATOM   2395 1HB  ASN A 163      -7.754 -18.656  -6.546  1.00  0.00              
ATOM   2396 2HB  ASN A 163      -6.061 -19.144  -6.807  1.00  0.00              
ATOM   2397 1HD2 ASN A 163      -7.489 -19.724  -3.277  1.00  0.00              
ATOM   2398 2HD2 ASN A 163      -8.280 -19.815  -4.815  1.00  0.00              
ATOM   2399  N   VAL A 164      -5.962 -16.105  -8.876  1.00  0.00              
ATOM   2400  CA  VAL A 164      -5.792 -16.057 -10.324  1.00  0.00              
ATOM   2401  C   VAL A 164      -4.326 -16.309 -10.702  1.00  0.00              
ATOM   2402  O   VAL A 164      -4.024 -17.077 -11.621  1.00  0.00              
ATOM   2403  CB  VAL A 164      -6.242 -14.689 -10.880  1.00  0.00              
ATOM   2404  CG1 VAL A 164      -5.873 -14.574 -12.375  1.00  0.00              
ATOM   2405  CG2 VAL A 164      -7.749 -14.529 -10.669  1.00  0.00              
ATOM   2406  H   VAL A 164      -6.156 -15.250  -8.375  1.00  0.00              
ATOM   2407  HA  VAL A 164      -6.355 -16.851 -10.816  1.00  0.00              
ATOM   2408  HB  VAL A 164      -5.746 -13.898 -10.318  1.00  0.00              
ATOM   2409 1HG1 VAL A 164      -6.195 -13.604 -12.756  1.00  0.00              
ATOM   2410 2HG1 VAL A 164      -4.793 -14.668 -12.492  1.00  0.00              
ATOM   2411 3HG1 VAL A 164      -6.369 -15.366 -12.934  1.00  0.00              
ATOM   2412 1HG2 VAL A 164      -8.071 -13.564 -11.060  1.00  0.00              
ATOM   2413 2HG2 VAL A 164      -8.276 -15.327 -11.192  1.00  0.00              
ATOM   2414 3HG2 VAL A 164      -7.975 -14.582  -9.604  1.00  0.00              
ATOM   2415  N   ASP A 165      -3.412 -15.661  -9.990  1.00  0.00              
ATOM   2416  CA  ASP A 165      -1.999 -15.874 -10.254  1.00  0.00              
ATOM   2417  C   ASP A 165      -1.632 -17.307  -9.871  1.00  0.00              
ATOM   2418  O   ASP A 165      -0.756 -17.923 -10.486  1.00  0.00              
ATOM   2419  CB  ASP A 165      -1.140 -14.868  -9.484  1.00  0.00              
ATOM   2420  CG  ASP A 165      -1.199 -13.446 -10.025  1.00  0.00              
ATOM   2421  OD1 ASP A 165      -1.697 -13.264 -11.111  1.00  0.00              
ATOM   2422  OD2 ASP A 165      -0.892 -12.539  -9.289  1.00  0.00              
ATOM   2423  H   ASP A 165      -3.684 -15.017  -9.261  1.00  0.00              
ATOM   2424  HA  ASP A 165      -1.800 -15.751 -11.319  1.00  0.00              
ATOM   2425 1HB  ASP A 165      -1.340 -14.857  -8.412  1.00  0.00              
ATOM   2426 2HB  ASP A 165      -0.149 -15.284  -9.666  1.00  0.00              
ATOM   2427  N   LYS A 166      -2.320 -17.837  -8.866  1.00  0.00              
ATOM   2428  CA  LYS A 166      -2.055 -19.189  -8.373  1.00  0.00              
ATOM   2429  C   LYS A 166      -2.287 -20.263  -9.434  1.00  0.00              
ATOM   2430  O   LYS A 166      -1.483 -21.183  -9.572  1.00  0.00              
ATOM   2431  CB  LYS A 166      -2.921 -19.480  -7.147  1.00  0.00              
ATOM   2432  CG  LYS A 166      -2.744 -20.877  -6.568  1.00  0.00              
ATOM   2433  CD  LYS A 166      -3.451 -21.015  -5.228  1.00  0.00              
ATOM   2434  CE  LYS A 166      -3.431 -22.455  -4.737  1.00  0.00              
ATOM   2435  NZ  LYS A 166      -2.044 -22.972  -4.584  1.00  0.00              
ATOM   2436  H   LYS A 166      -3.048 -17.289  -8.430  1.00  0.00              
ATOM   2437  HA  LYS A 166      -1.006 -19.280  -8.091  1.00  0.00              
ATOM   2438 1HB  LYS A 166      -2.663 -18.738  -6.390  1.00  0.00              
ATOM   2439 2HB  LYS A 166      -3.960 -19.342  -7.449  1.00  0.00              
ATOM   2440 1HG  LYS A 166      -3.157 -21.599  -7.274  1.00  0.00              
ATOM   2441 2HG  LYS A 166      -1.679 -21.066  -6.439  1.00  0.00              
ATOM   2442 1HD  LYS A 166      -2.947 -20.376  -4.502  1.00  0.00              
ATOM   2443 2HD  LYS A 166      -4.483 -20.686  -5.345  1.00  0.00              
ATOM   2444 1HE  LYS A 166      -3.941 -22.495  -3.775  1.00  0.00              
ATOM   2445 2HE  LYS A 166      -3.970 -23.069  -5.458  1.00  0.00              
ATOM   2446 1HZ  LYS A 166      -2.075 -23.928  -4.258  1.00  0.00              
ATOM   2447 2HZ  LYS A 166      -1.571 -22.936  -5.476  1.00  0.00              
ATOM   2448 3HZ  LYS A 166      -1.545 -22.404  -3.915  1.00  0.00              
ATOM   2449  N   VAL A 167      -3.373 -20.165 -10.193  1.00  0.00              
ATOM   2450  CA  VAL A 167      -3.627 -21.210 -11.167  1.00  0.00              
ATOM   2451  C   VAL A 167      -2.643 -21.193 -12.328  1.00  0.00              
ATOM   2452  O   VAL A 167      -2.303 -22.250 -12.862  1.00  0.00              
ATOM   2453  CB  VAL A 167      -5.097 -21.183 -11.680  1.00  0.00              
ATOM   2454  CG1 VAL A 167      -6.036 -21.502 -10.515  1.00  0.00              
ATOM   2455  CG2 VAL A 167      -5.443 -19.829 -12.296  1.00  0.00              
ATOM   2456  H   VAL A 167      -4.024 -19.395 -10.117  1.00  0.00              
ATOM   2457  HA  VAL A 167      -3.493 -22.200 -10.730  1.00  0.00              
ATOM   2458  HB  VAL A 167      -5.209 -21.922 -12.473  1.00  0.00              
ATOM   2459 1HG1 VAL A 167      -7.068 -21.485 -10.865  1.00  0.00              
ATOM   2460 2HG1 VAL A 167      -5.802 -22.491 -10.120  1.00  0.00              
ATOM   2461 3HG1 VAL A 167      -5.908 -20.756  -9.730  1.00  0.00              
ATOM   2462 1HG2 VAL A 167      -6.475 -19.840 -12.646  1.00  0.00              
ATOM   2463 2HG2 VAL A 167      -5.322 -19.048 -11.545  1.00  0.00              
ATOM   2464 3HG2 VAL A 167      -4.777 -19.631 -13.137  1.00  0.00              
ATOM   2465  N   PHE A 168      -2.174 -20.009 -12.718  1.00  0.00              
ATOM   2466  CA  PHE A 168      -1.221 -19.921 -13.815  1.00  0.00              
ATOM   2467  C   PHE A 168       0.178 -20.342 -13.359  1.00  0.00              
ATOM   2468  O   PHE A 168       0.882 -21.053 -14.082  1.00  0.00              
ATOM   2469  CB  PHE A 168      -1.198 -18.498 -14.398  1.00  0.00              
ATOM   2470  CG  PHE A 168      -2.374 -18.200 -15.300  1.00  0.00              
ATOM   2471  CD1 PHE A 168      -2.397 -18.664 -16.615  1.00  0.00              
ATOM   2472  CD2 PHE A 168      -3.472 -17.497 -14.820  1.00  0.00              
ATOM   2473  CE1 PHE A 168      -3.496 -18.436 -17.436  1.00  0.00              
ATOM   2474  CE2 PHE A 168      -4.578 -17.263 -15.630  1.00  0.00              
ATOM   2475  CZ  PHE A 168      -4.594 -17.732 -16.940  1.00  0.00              
ATOM   2476  H   PHE A 168      -2.473 -19.161 -12.257  1.00  0.00              
ATOM   2477  HA  PHE A 168      -1.509 -20.608 -14.612  1.00  0.00              
ATOM   2478 1HB  PHE A 168      -1.221 -17.762 -13.596  1.00  0.00              
ATOM   2479 2HB  PHE A 168      -0.299 -18.353 -14.996  1.00  0.00              
ATOM   2480  HD1 PHE A 168      -1.538 -19.214 -17.000  1.00  0.00              
ATOM   2481  HD2 PHE A 168      -3.461 -17.128 -13.794  1.00  0.00              
ATOM   2482  HE1 PHE A 168      -3.496 -18.807 -18.460  1.00  0.00              
ATOM   2483  HE2 PHE A 168      -5.433 -16.711 -15.240  1.00  0.00              
ATOM   2484  HZ  PHE A 168      -5.458 -17.550 -17.576  1.00  0.00              
ATOM   2485  N   PHE A 169       0.572 -19.912 -12.162  1.00  0.00              
ATOM   2486  CA  PHE A 169       1.887 -20.246 -11.623  1.00  0.00              
ATOM   2487  C   PHE A 169       1.982 -21.738 -11.294  1.00  0.00              
ATOM   2488  O   PHE A 169       2.948 -22.399 -11.669  1.00  0.00              
ATOM   2489  CB  PHE A 169       2.194 -19.405 -10.371  1.00  0.00              
ATOM   2490  CG  PHE A 169       2.864 -18.081 -10.677  1.00  0.00              
ATOM   2491  CD1 PHE A 169       2.185 -17.081 -11.374  1.00  0.00              
ATOM   2492  CD2 PHE A 169       4.182 -17.844 -10.288  1.00  0.00              
ATOM   2493  CE1 PHE A 169       2.810 -15.860 -11.684  1.00  0.00              
ATOM   2494  CE2 PHE A 169       4.817 -16.630 -10.593  1.00  0.00              
ATOM   2495  CZ  PHE A 169       4.127 -15.636 -11.294  1.00  0.00              
ATOM   2496  H   PHE A 169      -0.054 -19.340 -11.614  1.00  0.00              
ATOM   2497  HA  PHE A 169       2.656 -20.042 -12.370  1.00  0.00              
ATOM   2498 1HB  PHE A 169       1.272 -19.174  -9.839  1.00  0.00              
ATOM   2499 2HB  PHE A 169       2.867 -19.950  -9.710  1.00  0.00              
ATOM   2500  HD1 PHE A 169       1.153 -17.253 -11.681  1.00  0.00              
ATOM   2501  HD2 PHE A 169       4.721 -18.619  -9.741  1.00  0.00              
ATOM   2502  HE1 PHE A 169       2.263 -15.092 -12.229  1.00  0.00              
ATOM   2503  HE2 PHE A 169       5.849 -16.462 -10.283  1.00  0.00              
ATOM   2504  HZ  PHE A 169       4.615 -14.693 -11.535  1.00  0.00              
ATOM   2505  N   ASP A 170       0.976 -22.274 -10.611  1.00  0.00              
ATOM   2506  CA  ASP A 170       0.973 -23.696 -10.292  1.00  0.00              
ATOM   2507  C   ASP A 170       0.937 -24.543 -11.554  1.00  0.00              
ATOM   2508  O   ASP A 170       1.538 -25.617 -11.600  1.00  0.00              
ATOM   2509  CB  ASP A 170      -0.205 -24.065  -9.385  1.00  0.00              
ATOM   2510  CG  ASP A 170       0.001 -23.608  -7.952  1.00  0.00              
ATOM   2511  OD1 ASP A 170       1.148 -23.265  -7.595  1.00  0.00              
ATOM   2512  OD2 ASP A 170      -0.971 -23.606  -7.173  1.00  0.00              
ATOM   2513  H   ASP A 170       0.202 -21.700 -10.306  1.00  0.00              
ATOM   2514  HA  ASP A 170       1.893 -23.959  -9.768  1.00  0.00              
ATOM   2515 1HB  ASP A 170      -1.168 -23.721  -9.763  1.00  0.00              
ATOM   2516 2HB  ASP A 170      -0.159 -25.152  -9.443  1.00  0.00              
ATOM   2517  N   LEU A 171       0.239 -24.073 -12.587  1.00  0.00              
ATOM   2518  CA  LEU A 171       0.231 -24.821 -13.835  1.00  0.00              
ATOM   2519  C   LEU A 171       1.629 -24.802 -14.445  1.00  0.00              
ATOM   2520  O   LEU A 171       2.111 -25.829 -14.921  1.00  0.00              
ATOM   2521  CB  LEU A 171      -0.787 -24.251 -14.836  1.00  0.00              
ATOM   2522  CG  LEU A 171      -0.846 -25.002 -16.176  1.00  0.00              
ATOM   2523  CD1 LEU A 171      -1.187 -26.476 -15.909  1.00  0.00              
ATOM   2524  CD2 LEU A 171      -1.893 -24.366 -17.129  1.00  0.00              
ATOM   2525  H   LEU A 171      -0.284 -23.212 -12.526  1.00  0.00              
ATOM   2526  HA  LEU A 171      -0.027 -25.861 -13.636  1.00  0.00              
ATOM   2527 1HB  LEU A 171      -1.702 -24.414 -14.270  1.00  0.00              
ATOM   2528 2HB  LEU A 171      -0.642 -23.182 -14.994  1.00  0.00              
ATOM   2529  HG  LEU A 171       0.129 -24.893 -16.652  1.00  0.00              
ATOM   2530 1HD1 LEU A 171      -1.231 -27.018 -16.854  1.00  0.00              
ATOM   2531 2HD1 LEU A 171      -0.419 -26.918 -15.274  1.00  0.00              
ATOM   2532 3HD1 LEU A 171      -2.153 -26.541 -15.409  1.00  0.00              
ATOM   2533 1HD2 LEU A 171      -1.911 -24.918 -18.069  1.00  0.00              
ATOM   2534 2HD2 LEU A 171      -2.879 -24.405 -16.665  1.00  0.00              
ATOM   2535 3HD2 LEU A 171      -1.624 -23.327 -17.324  1.00  0.00              
ATOM   2536  N   MET A 172       2.286 -23.644 -14.423  1.00  0.00              
ATOM   2537  CA  MET A 172       3.641 -23.556 -14.970  1.00  0.00              
ATOM   2538  C   MET A 172       4.601 -24.455 -14.185  1.00  0.00              
ATOM   2539  O   MET A 172       5.582 -24.951 -14.730  1.00  0.00              
ATOM   2540  CB  MET A 172       4.170 -22.112 -14.939  1.00  0.00              
ATOM   2541  CG  MET A 172       3.540 -21.162 -15.952  1.00  0.00              
ATOM   2542  SD  MET A 172       4.412 -19.560 -16.025  1.00  0.00              
ATOM   2543  CE  MET A 172       3.883 -18.812 -14.486  1.00  0.00              
ATOM   2544  H   MET A 172       1.859 -22.817 -14.031  1.00  0.00              
ATOM   2545  HA  MET A 172       3.649 -23.910 -16.001  1.00  0.00              
ATOM   2546 1HB  MET A 172       3.991 -21.730 -13.935  1.00  0.00              
ATOM   2547 2HB  MET A 172       5.245 -22.163 -15.122  1.00  0.00              
ATOM   2548 1HG  MET A 172       3.573 -21.638 -16.931  1.00  0.00              
ATOM   2549 2HG  MET A 172       2.502 -20.998 -15.661  1.00  0.00              
ATOM   2550 1HE  MET A 172       4.335 -17.825 -14.386  1.00  0.00              
ATOM   2551 2HE  MET A 172       2.796 -18.717 -14.481  1.00  0.00              
ATOM   2552 3HE  MET A 172       4.196 -19.440 -13.651  1.00  0.00              
ATOM   2553  N   ARG A 173       4.323 -24.651 -12.903  1.00  0.00              
ATOM   2554  CA  ARG A 173       5.133 -25.550 -12.099  1.00  0.00              
ATOM   2555  C   ARG A 173       4.901 -26.985 -12.552  1.00  0.00              
ATOM   2556  O   ARG A 173       5.831 -27.780 -12.604  1.00  0.00              
ATOM   2557  CB  ARG A 173       4.800 -25.388 -10.611  1.00  0.00              
ATOM   2558  CG  ARG A 173       5.282 -24.070 -10.039  1.00  0.00              
ATOM   2559  CD  ARG A 173       5.030 -23.967  -8.538  1.00  0.00              
ATOM   2560  NE  ARG A 173       5.499 -22.683  -8.019  1.00  0.00              
ATOM   2561  CZ  ARG A 173       4.708 -21.658  -7.713  1.00  0.00              
ATOM   2562  NH1 ARG A 173       3.389 -21.757  -7.864  1.00  0.00              
ATOM   2563  NH2 ARG A 173       5.240 -20.527  -7.268  1.00  0.00              
ATOM   2564  H   ARG A 173       3.542 -24.176 -12.474  1.00  0.00              
ATOM   2565  HA  ARG A 173       6.190 -25.325 -12.245  1.00  0.00              
ATOM   2566 1HB  ARG A 173       3.718 -25.467 -10.518  1.00  0.00              
ATOM   2567 2HB  ARG A 173       5.271 -26.220 -10.088  1.00  0.00              
ATOM   2568 1HG  ARG A 173       6.353 -23.981 -10.226  1.00  0.00              
ATOM   2569 2HG  ARG A 173       4.757 -23.260 -10.545  1.00  0.00              
ATOM   2570 1HD  ARG A 173       3.961 -24.061  -8.351  1.00  0.00              
ATOM   2571 2HD  ARG A 173       5.560 -24.775  -8.034  1.00  0.00              
ATOM   2572  HE  ARG A 173       6.442 -22.375  -7.817  1.00  0.00              
ATOM   2573 1HH1 ARG A 173       2.986 -22.616  -8.213  1.00  0.00              
ATOM   2574 2HH1 ARG A 173       2.797 -20.974  -7.629  1.00  0.00              
ATOM   2575 1HH2 ARG A 173       6.243 -20.451  -7.165  1.00  0.00              
ATOM   2576 2HH2 ARG A 173       4.643 -19.748  -7.036  1.00  0.00              
ATOM   2577  N   GLU A 174       3.659 -27.309 -12.895  1.00  0.00              
ATOM   2578  CA  GLU A 174       3.354 -28.640 -13.398  1.00  0.00              
ATOM   2579  C   GLU A 174       4.006 -28.830 -14.761  1.00  0.00              
ATOM   2580  O   GLU A 174       4.511 -29.912 -15.077  1.00  0.00              
ATOM   2581  CB  GLU A 174       1.842 -28.842 -13.487  1.00  0.00              
ATOM   2582  CG  GLU A 174       1.222 -29.181 -12.148  1.00  0.00              
ATOM   2583  CD  GLU A 174      -0.240 -29.541 -12.247  1.00  0.00              
ATOM   2584  OE1 GLU A 174      -0.607 -30.316 -13.155  1.00  0.00              
ATOM   2585  OE2 GLU A 174      -1.019 -29.053 -11.401  1.00  0.00              
ATOM   2586  H   GLU A 174       2.914 -26.633 -12.808  1.00  0.00              
ATOM   2587  HA  GLU A 174       3.769 -29.393 -12.727  1.00  0.00              
ATOM   2588 1HB  GLU A 174       1.420 -27.916 -13.877  1.00  0.00              
ATOM   2589 2HB  GLU A 174       1.669 -29.649 -14.200  1.00  0.00              
ATOM   2590 1HG  GLU A 174       1.738 -29.983 -11.621  1.00  0.00              
ATOM   2591 2HG  GLU A 174       1.316 -28.255 -11.581  1.00  0.00              
ATOM   2592  N   ILE A 175       4.007 -27.774 -15.567  1.00  0.00              
ATOM   2593  CA  ILE A 175       4.567 -27.858 -16.904  1.00  0.00              
ATOM   2594  C   ILE A 175       6.075 -28.056 -16.767  1.00  0.00              
ATOM   2595  O   ILE A 175       6.679 -28.872 -17.460  1.00  0.00              
ATOM   2596  CB  ILE A 175       4.271 -26.602 -17.743  1.00  0.00              
ATOM   2597  CG1 ILE A 175       2.774 -26.503 -18.047  1.00  0.00              
ATOM   2598  CG2 ILE A 175       5.079 -26.621 -19.032  1.00  0.00              
ATOM   2599  CD1 ILE A 175       2.352 -25.167 -18.614  1.00  0.00              
ATOM   2600  H   ILE A 175       3.615 -26.897 -15.252  1.00  0.00              
ATOM   2601  HA  ILE A 175       4.181 -28.732 -17.428  1.00  0.00              
ATOM   2602  HB  ILE A 175       4.532 -25.718 -17.163  1.00  0.00              
ATOM   2603 1HG1 ILE A 175       2.535 -27.292 -18.760  1.00  0.00              
ATOM   2604 2HG1 ILE A 175       2.241 -26.686 -17.114  1.00  0.00              
ATOM   2605 1HG2 ILE A 175       4.857 -25.726 -19.613  1.00  0.00              
ATOM   2606 2HG2 ILE A 175       6.142 -26.645 -18.794  1.00  0.00              
ATOM   2607 3HG2 ILE A 175       4.817 -27.505 -19.613  1.00  0.00              
ATOM   2608 1HD1 ILE A 175       1.279 -25.173 -18.804  1.00  0.00              
ATOM   2609 2HD1 ILE A 175       2.590 -24.377 -17.901  1.00  0.00              
ATOM   2610 3HD1 ILE A 175       2.883 -24.984 -19.548  1.00  0.00              
ATOM   2611  N   ARG A 176       6.669 -27.287 -15.861  1.00  0.00              
ATOM   2612  CA  ARG A 176       8.090 -27.389 -15.561  1.00  0.00              
ATOM   2613  C   ARG A 176       8.432 -28.823 -15.162  1.00  0.00              
ATOM   2614  O   ARG A 176       9.375 -29.412 -15.688  1.00  0.00              
ATOM   2615  CB  ARG A 176       8.536 -26.384 -14.509  1.00  0.00              
ATOM   2616  CG  ARG A 176      10.017 -26.429 -14.169  1.00  0.00              
ATOM   2617  CD  ARG A 176      10.480 -25.319 -13.298  1.00  0.00              
ATOM   2618  NE  ARG A 176       9.847 -25.277 -11.989  1.00  0.00              
ATOM   2619  CZ  ARG A 176       9.813 -24.192 -11.190  1.00  0.00              
ATOM   2620  NH1 ARG A 176      10.404 -23.072 -11.543  1.00  0.00              
ATOM   2621  NH2 ARG A 176       9.189 -24.291 -10.030  1.00  0.00              
ATOM   2622  H   ARG A 176       6.109 -26.608 -15.365  1.00  0.00              
ATOM   2623  HA  ARG A 176       8.673 -27.150 -16.451  1.00  0.00              
ATOM   2624 1HB  ARG A 176       8.284 -25.395 -14.888  1.00  0.00              
ATOM   2625 2HB  ARG A 176       7.956 -26.587 -13.609  1.00  0.00              
ATOM   2626 1HG  ARG A 176      10.227 -27.368 -13.657  1.00  0.00              
ATOM   2627 2HG  ARG A 176      10.587 -26.388 -15.098  1.00  0.00              
ATOM   2628 1HD  ARG A 176      11.553 -25.418 -13.138  1.00  0.00              
ATOM   2629 2HD  ARG A 176      10.272 -24.371 -13.792  1.00  0.00              
ATOM   2630  HE  ARG A 176       9.356 -26.004 -11.487  1.00  0.00              
ATOM   2631 1HH1 ARG A 176      10.893 -23.019 -12.426  1.00  0.00              
ATOM   2632 2HH1 ARG A 176      10.368 -22.271 -10.931  1.00  0.00              
ATOM   2633 1HH2 ARG A 176       8.755 -25.165  -9.766  1.00  0.00              
ATOM   2634 2HH2 ARG A 176       9.149 -23.494  -9.412  1.00  0.00              
ATOM   2635  N   ALA A 177       7.660 -29.378 -14.232  1.00  0.00              
ATOM   2636  CA  ALA A 177       7.914 -30.722 -13.735  1.00  0.00              
ATOM   2637  C   ALA A 177       7.860 -31.697 -14.901  1.00  0.00              
ATOM   2638  O   ALA A 177       8.708 -32.580 -15.028  1.00  0.00              
ATOM   2639  CB  ALA A 177       6.872 -31.102 -12.691  1.00  0.00              
ATOM   2640  H   ALA A 177       6.878 -28.856 -13.861  1.00  0.00              
ATOM   2641  HA  ALA A 177       8.913 -30.751 -13.300  1.00  0.00              
ATOM   2642 1HB  ALA A 177       7.074 -32.109 -12.327  1.00  0.00              
ATOM   2643 2HB  ALA A 177       6.918 -30.400 -11.859  1.00  0.00              
ATOM   2644 3HB  ALA A 177       5.880 -31.070 -13.139  1.00  0.00              
ATOM   2645  N   ARG A 178       6.862 -31.513 -15.758  1.00  0.00              
ATOM   2646  CA  ARG A 178       6.667 -32.374 -16.914  1.00  0.00              
ATOM   2647  C   ARG A 178       7.796 -32.238 -17.933  1.00  0.00              
ATOM   2648  O   ARG A 178       8.174 -33.210 -18.583  1.00  0.00              
ATOM   2649  CB  ARG A 178       5.308 -32.149 -17.562  1.00  0.00              
ATOM   2650  CG  ARG A 178       4.992 -33.078 -18.724  1.00  0.00              
ATOM   2651  CD  ARG A 178       5.003 -34.521 -18.374  1.00  0.00              
ATOM   2652  NE  ARG A 178       4.708 -35.412 -19.485  1.00  0.00              
ATOM   2653  CZ  ARG A 178       4.910 -36.744 -19.472  1.00  0.00              
ATOM   2654  NH1 ARG A 178       5.442 -37.338 -18.427  1.00  0.00              
ATOM   2655  NH2 ARG A 178       4.582 -37.436 -20.549  1.00  0.00              
ATOM   2656  H   ARG A 178       6.219 -30.750 -15.599  1.00  0.00              
ATOM   2657  HA  ARG A 178       6.673 -33.419 -16.601  1.00  0.00              
ATOM   2658 1HB  ARG A 178       4.559 -32.280 -16.783  1.00  0.00              
ATOM   2659 2HB  ARG A 178       5.291 -31.117 -17.913  1.00  0.00              
ATOM   2660 1HG  ARG A 178       4.000 -32.832 -19.104  1.00  0.00              
ATOM   2661 2HG  ARG A 178       5.732 -32.915 -19.508  1.00  0.00              
ATOM   2662 1HD  ARG A 178       5.991 -34.787 -17.997  1.00  0.00              
ATOM   2663 2HD  ARG A 178       4.258 -34.704 -17.601  1.00  0.00              
ATOM   2664  HE  ARG A 178       4.325 -35.201 -20.397  1.00  0.00              
ATOM   2665 1HH1 ARG A 178       5.704 -36.793 -17.618  1.00  0.00              
ATOM   2666 2HH1 ARG A 178       5.586 -38.338 -18.437  1.00  0.00              
ATOM   2667 1HH2 ARG A 178       4.191 -36.961 -21.351  1.00  0.00              
ATOM   2668 2HH2 ARG A 178       4.724 -38.435 -20.566  1.00  0.00              
ATOM   2669  N   LYS A 179       8.334 -31.031 -18.073  1.00  0.00              
ATOM   2670  CA  LYS A 179       9.491 -30.816 -18.934  1.00  0.00              
ATOM   2671  C   LYS A 179      10.749 -31.493 -18.394  1.00  0.00              
ATOM   2672  O   LYS A 179      11.603 -31.925 -19.163  1.00  0.00              
ATOM   2673  CB  LYS A 179       9.738 -29.315 -19.128  1.00  0.00              
ATOM   2674  CG  LYS A 179       8.728 -28.643 -20.056  1.00  0.00              
ATOM   2675  CD  LYS A 179       8.916 -27.129 -20.128  1.00  0.00              
ATOM   2676  CE  LYS A 179       8.016 -26.516 -21.206  1.00  0.00              
ATOM   2677  NZ  LYS A 179       7.987 -25.023 -21.175  1.00  0.00              
ATOM   2678  H   LYS A 179       7.938 -30.245 -17.576  1.00  0.00              
ATOM   2679  HA  LYS A 179       9.310 -31.261 -19.913  1.00  0.00              
ATOM   2680 1HB  LYS A 179       9.695 -28.854 -18.141  1.00  0.00              
ATOM   2681 2HB  LYS A 179      10.743 -29.206 -19.535  1.00  0.00              
ATOM   2682 1HG  LYS A 179       8.846 -29.062 -21.056  1.00  0.00              
ATOM   2683 2HG  LYS A 179       7.724 -28.857 -19.689  1.00  0.00              
ATOM   2684 1HD  LYS A 179       8.668 -26.702 -19.155  1.00  0.00              
ATOM   2685 2HD  LYS A 179       9.960 -26.919 -20.360  1.00  0.00              
ATOM   2686 1HE  LYS A 179       8.380 -26.839 -22.180  1.00  0.00              
ATOM   2687 2HE  LYS A 179       7.002 -26.888 -21.057  1.00  0.00              
ATOM   2688 1HZ  LYS A 179       7.379 -24.683 -21.906  1.00  0.00              
ATOM   2689 2HZ  LYS A 179       7.642 -24.712 -20.277  1.00  0.00              
ATOM   2690 3HZ  LYS A 179       8.920 -24.666 -21.319  1.00  0.00              
ATOM   2691  N   MET A 180      10.863 -31.584 -17.071  1.00  0.00              
ATOM   2692  CA  MET A 180      11.974 -32.308 -16.460  1.00  0.00              
ATOM   2693  C   MET A 180      11.830 -33.782 -16.795  1.00  0.00              
ATOM   2694  O   MET A 180      12.803 -34.462 -17.110  1.00  0.00              
ATOM   2695  CB  MET A 180      12.003 -32.095 -14.947  1.00  0.00              
ATOM   2696  CG  MET A 180      12.376 -30.684 -14.517  1.00  0.00              
ATOM   2697  SD  MET A 180      12.294 -30.458 -12.729  1.00  0.00              
ATOM   2698  CE  MET A 180      13.698 -31.436 -12.200  1.00  0.00              
ATOM   2699  H   MET A 180      10.173 -31.148 -16.477  1.00  0.00              
ATOM   2700  HA  MET A 180      12.919 -31.954 -16.872  1.00  0.00              
ATOM   2701 1HB  MET A 180      11.009 -32.338 -14.574  1.00  0.00              
ATOM   2702 2HB  MET A 180      12.727 -32.802 -14.541  1.00  0.00              
ATOM   2703 1HG  MET A 180      13.391 -30.482 -14.857  1.00  0.00              
ATOM   2704 2HG  MET A 180      11.686 -29.989 -14.997  1.00  0.00              
ATOM   2705 1HE  MET A 180      13.781 -31.395 -11.114  1.00  0.00              
ATOM   2706 2HE  MET A 180      13.560 -32.470 -12.516  1.00  0.00              
ATOM   2707 3HE  MET A 180      14.608 -31.037 -12.649  1.00  0.00              
ATOM   2708  N   GLU A 181      10.591 -34.257 -16.726  1.00  0.00              
ATOM   2709  CA  GLU A 181      10.244 -35.623 -17.087  1.00  0.00              
ATOM   2710  C   GLU A 181      10.464 -35.927 -18.566  1.00  0.00              
ATOM   2711  O   GLU A 181      10.853 -37.038 -18.924  1.00  0.00              
ATOM   2712  CB  GLU A 181       8.787 -35.905 -16.715  1.00  0.00              
ATOM   2713  CG  GLU A 181       8.529 -36.005 -15.218  1.00  0.00              
ATOM   2714  CD  GLU A 181       7.064 -36.178 -14.926  1.00  0.00              
ATOM   2715  OE1 GLU A 181       6.287 -36.152 -15.850  1.00  0.00              
ATOM   2716  OE2 GLU A 181       6.731 -36.449 -13.797  1.00  0.00              
ATOM   2717  H   GLU A 181       9.864 -33.632 -16.406  1.00  0.00              
ATOM   2718  HA  GLU A 181      10.888 -36.322 -16.552  1.00  0.00              
ATOM   2719 1HB  GLU A 181       8.189 -35.094 -17.132  1.00  0.00              
ATOM   2720 2HB  GLU A 181       8.510 -36.844 -17.194  1.00  0.00              
ATOM   2721 1HG  GLU A 181       9.091 -36.803 -14.734  1.00  0.00              
ATOM   2722 2HG  GLU A 181       8.863 -35.042 -14.835  1.00  0.00              
ATOM   2723  N   ASP A 182      10.213 -34.938 -19.416  1.00  0.00              
ATOM   2724  CA  ASP A 182      10.384 -35.097 -20.857  1.00  0.00              
ATOM   2725  C   ASP A 182      11.806 -34.858 -21.356  1.00  0.00              
ATOM   2726  O   ASP A 182      12.110 -35.130 -22.517  1.00  0.00              
ATOM   2727  CB  ASP A 182       9.427 -34.157 -21.594  1.00  0.00              
ATOM   2728  CG  ASP A 182       7.963 -34.568 -21.524  1.00  0.00              
ATOM   2729  OD1 ASP A 182       7.698 -35.689 -21.158  1.00  0.00              
ATOM   2730  OD2 ASP A 182       7.120 -33.718 -21.682  1.00  0.00              
ATOM   2731  H   ASP A 182       9.894 -34.051 -19.054  1.00  0.00              
ATOM   2732  HA  ASP A 182      10.165 -36.126 -21.143  1.00  0.00              
ATOM   2733 1HB  ASP A 182       9.526 -33.113 -21.294  1.00  0.00              
ATOM   2734 2HB  ASP A 182       9.789 -34.277 -22.616  1.00  0.00              
ATOM   2735  N   SER A 183      12.674 -34.350 -20.492  1.00  0.00              
ATOM   2736  CA  SER A 183      14.045 -34.074 -20.896  1.00  0.00              
ATOM   2737  C   SER A 183      15.047 -34.688 -19.930  1.00  0.00              
ATOM   2738  O   SER A 183      15.774 -35.610 -20.359  1.00  0.00              
ATOM   2739  OXT SER A 183      15.118 -34.284 -18.802  1.00  0.00              
ATOM   2740  CB  SER A 183      14.264 -32.577 -21.001  1.00  0.00              
ATOM   2741  OG  SER A 183      15.577 -32.262 -21.377  1.00  0.00              
ATOM   2742  H   SER A 183      12.391 -34.150 -19.543  1.00  0.00              
ATOM   2743  HA  SER A 183      14.270 -34.398 -21.913  1.00  0.00              
ATOM   2744 1HB  SER A 183      13.576 -32.176 -21.744  1.00  0.00              
ATOM   2745 2HB  SER A 183      14.055 -32.125 -20.032  1.00  0.00              
ATOM   2746  HG  SER A 183      15.674 -31.309 -21.432  1.00  0.00              
ATOM   2747  N   SER C   4       6.930  17.548 -36.199  1.00  0.00              
ATOM   2748  CA  SER C   4       7.264  17.694 -34.752  1.00  0.00              
ATOM   2749  C   SER C   4       7.871  16.396 -34.223  1.00  0.00              
ATOM   2750  O   SER C   4       9.095  16.237 -34.193  1.00  0.00              
ATOM   2751  CB  SER C   4       6.034  18.065 -33.947  1.00  0.00              
ATOM   2752  OG  SER C   4       5.546  19.334 -34.285  1.00  0.00              
ATOM   2753 1H   SER C   4       5.986  17.661 -36.508  1.00  0.00              
ATOM   2754 2H   SER C   4       7.355  18.152 -36.874  1.00  0.00              
ATOM   2755 3H   SER C   4       7.114  16.686 -36.670  1.00  0.00              
ATOM   2756  HA  SER C   4       7.916  18.544 -34.542  1.00  0.00              
ATOM   2757 1HB  SER C   4       5.258  17.324 -34.135  1.00  0.00              
ATOM   2758 2HB  SER C   4       6.294  18.055 -32.889  1.00  0.00              
ATOM   2759  HG  SER C   4       4.770  19.530 -33.755  1.00  0.00              
ATOM   2760  N   ARG C   5       7.011  15.469 -33.812  1.00  0.00              
ATOM   2761  CA  ARG C   5       7.474  14.214 -33.238  1.00  0.00              
ATOM   2762  C   ARG C   5       7.732  13.182 -34.327  1.00  0.00              
ATOM   2763  O   ARG C   5       7.550  13.452 -35.514  1.00  0.00              
ATOM   2764  CB  ARG C   5       6.449  13.666 -32.242  1.00  0.00              
ATOM   2765  CG  ARG C   5       6.116  14.619 -31.102  1.00  0.00              
ATOM   2766  CD  ARG C   5       7.319  14.877 -30.202  1.00  0.00              
ATOM   2767  NE  ARG C   5       6.991  15.790 -29.108  1.00  0.00              
ATOM   2768  CZ  ARG C   5       6.459  15.411 -27.948  1.00  0.00              
ATOM   2769  NH1 ARG C   5       6.194  14.129 -27.723  1.00  0.00              
ATOM   2770  NH2 ARG C   5       6.182  16.313 -27.017  1.00  0.00              
ATOM   2771  H   ARG C   5       6.018  15.634 -33.897  1.00  0.00              
ATOM   2772  HA  ARG C   5       8.422  14.372 -32.723  1.00  0.00              
ATOM   2773 1HB  ARG C   5       5.546  13.442 -32.806  1.00  0.00              
ATOM   2774 2HB  ARG C   5       6.862  12.744 -31.835  1.00  0.00              
ATOM   2775 1HG  ARG C   5       5.778  15.565 -31.527  1.00  0.00              
ATOM   2776 2HG  ARG C   5       5.313  14.180 -30.508  1.00  0.00              
ATOM   2777 1HD  ARG C   5       7.656  13.931 -29.781  1.00  0.00              
ATOM   2778 2HD  ARG C   5       8.119  15.315 -30.797  1.00  0.00              
ATOM   2779  HE  ARG C   5       7.105  16.793 -29.049  1.00  0.00              
ATOM   2780 1HH1 ARG C   5       6.400  13.442 -28.434  1.00  0.00              
ATOM   2781 2HH1 ARG C   5       5.790  13.847 -26.841  1.00  0.00              
ATOM   2782 1HH2 ARG C   5       6.377  17.290 -27.189  1.00  0.00              
ATOM   2783 2HH2 ARG C   5       5.779  16.021 -26.140  1.00  0.00              
ATOM   2784  N   GLN C   6       8.163  11.997 -33.911  1.00  0.00              
ATOM   2785  CA  GLN C   6       8.396  10.912 -34.844  1.00  0.00              
ATOM   2786  C   GLN C   6       7.119  10.124 -35.111  1.00  0.00              
ATOM   2787  O   GLN C   6       6.196  10.109 -34.297  1.00  0.00              
ATOM   2788  CB  GLN C   6       9.483   9.975 -34.307  1.00  0.00              
ATOM   2789  CG  GLN C   6      10.828  10.645 -34.086  1.00  0.00              
ATOM   2790  CD  GLN C   6      11.421  11.192 -35.370  1.00  0.00              
ATOM   2791  OE1 GLN C   6      11.550  10.474 -36.366  1.00  0.00              
ATOM   2792  NE2 GLN C   6      11.787  12.468 -35.355  1.00  0.00              
ATOM   2793  H   GLN C   6       8.332  11.845 -32.927  1.00  0.00              
ATOM   2794  HA  GLN C   6       8.712  11.319 -35.805  1.00  0.00              
ATOM   2795 1HB  GLN C   6       9.112   9.570 -33.366  1.00  0.00              
ATOM   2796 2HB  GLN C   6       9.587   9.168 -35.032  1.00  0.00              
ATOM   2797 1HG  GLN C   6      10.998  11.379 -33.299  1.00  0.00              
ATOM   2798 2HG  GLN C   6      11.345   9.718 -33.835  1.00  0.00              
ATOM   2799 1HE2 GLN C   6      12.185  12.885 -36.173  1.00  0.00              
ATOM   2800 2HE2 GLN C   6      11.666  13.014 -34.526  1.00  0.00              
ATOM   2801  N   PRO C   7       7.040   9.474 -36.277  1.00  0.00              
ATOM   2802  CA  PRO C   7       5.861   8.666 -36.607  1.00  0.00              
ATOM   2803  C   PRO C   7       5.547   7.606 -35.558  1.00  0.00              
ATOM   2804  O   PRO C   7       6.434   6.899 -35.079  1.00  0.00              
ATOM   2805  CB  PRO C   7       6.233   8.032 -37.948  1.00  0.00              
ATOM   2806  CG  PRO C   7       7.185   9.028 -38.563  1.00  0.00              
ATOM   2807  CD  PRO C   7       8.016   9.451 -37.387  1.00  0.00              
ATOM   2808  HA  PRO C   7       4.938   9.262 -36.661  1.00  0.00              
ATOM   2809 1HB  PRO C   7       6.708   7.049 -37.809  1.00  0.00              
ATOM   2810 2HB  PRO C   7       5.346   7.875 -38.579  1.00  0.00              
ATOM   2811 1HG  PRO C   7       7.787   8.566 -39.358  1.00  0.00              
ATOM   2812 2HG  PRO C   7       6.642   9.868 -39.019  1.00  0.00              
ATOM   2813 1HD  PRO C   7       8.836   8.748 -37.183  1.00  0.00              
ATOM   2814 2HD  PRO C   7       8.471  10.442 -37.533  1.00  0.00              
ATOM   2815  N   PRO C   8       4.273   7.506 -35.168  1.00  0.00              
ATOM   2816  CA  PRO C   8       3.869   6.489 -34.197  1.00  0.00              
ATOM   2817  C   PRO C   8       4.344   5.120 -34.680  1.00  0.00              
ATOM   2818  O   PRO C   8       4.203   4.787 -35.862  1.00  0.00              
ATOM   2819  CB  PRO C   8       2.342   6.593 -34.136  1.00  0.00              
ATOM   2820  CG  PRO C   8       2.049   7.999 -34.533  1.00  0.00              
ATOM   2821  CD  PRO C   8       3.079   8.342 -35.577  1.00  0.00              
ATOM   2822  HA  PRO C   8       4.325   6.641 -33.207  1.00  0.00              
ATOM   2823 1HB  PRO C   8       1.862   5.878 -34.820  1.00  0.00              
ATOM   2824 2HB  PRO C   8       1.963   6.377 -33.126  1.00  0.00              
ATOM   2825 1HG  PRO C   8       1.030   8.095 -34.936  1.00  0.00              
ATOM   2826 2HG  PRO C   8       2.119   8.678 -33.670  1.00  0.00              
ATOM   2827 1HD  PRO C   8       2.743   8.086 -36.592  1.00  0.00              
ATOM   2828 2HD  PRO C   8       3.326   9.414 -35.581  1.00  0.00              
ATOM   2829  N   LEU C   9       4.900   4.334 -33.766  1.00  0.00              
ATOM   2830  CA  LEU C   9       5.381   3.001 -34.103  1.00  0.00              
ATOM   2831  C   LEU C   9       4.768   1.991 -33.138  1.00  0.00              
ATOM   2832  O   LEU C   9       5.106   1.970 -31.959  1.00  0.00              
ATOM   2833  CB  LEU C   9       6.913   2.946 -34.054  1.00  0.00              
ATOM   2834  CG  LEU C   9       7.531   1.586 -34.403  1.00  0.00              
ATOM   2835  CD1 LEU C   9       7.176   1.204 -35.833  1.00  0.00              
ATOM   2836  CD2 LEU C   9       9.039   1.650 -34.220  1.00  0.00              
ATOM   2837  H   LEU C   9       4.992   4.664 -32.815  1.00  0.00              
ATOM   2838  HA  LEU C   9       5.056   2.740 -35.110  1.00  0.00              
ATOM   2839 1HB  LEU C   9       7.141   3.671 -34.833  1.00  0.00              
ATOM   2840 2HB  LEU C   9       7.299   3.306 -33.100  1.00  0.00              
ATOM   2841  HG  LEU C   9       7.138   0.860 -33.690  1.00  0.00              
ATOM   2842 1HD1 LEU C   9       7.617   0.236 -36.072  1.00  0.00              
ATOM   2843 2HD1 LEU C   9       6.093   1.141 -35.936  1.00  0.00              
ATOM   2844 3HD1 LEU C   9       7.563   1.958 -36.518  1.00  0.00              
ATOM   2845 1HD2 LEU C   9       9.476   0.682 -34.468  1.00  0.00              
ATOM   2846 2HD2 LEU C   9       9.454   2.414 -34.876  1.00  0.00              
ATOM   2847 3HD2 LEU C   9       9.271   1.896 -33.183  1.00  0.00              
ATOM   2848  N   VAL C  10       3.867   1.152 -33.635  1.00  0.00              
ATOM   2849  CA  VAL C  10       3.308   0.106 -32.801  1.00  0.00              
ATOM   2850  C   VAL C  10       4.285  -1.064 -32.787  1.00  0.00              
ATOM   2851  O   VAL C  10       4.789  -1.477 -33.839  1.00  0.00              
ATOM   2852  CB  VAL C  10       1.935  -0.340 -33.326  1.00  0.00              
ATOM   2853  CG1 VAL C  10       1.415  -1.530 -32.521  1.00  0.00              
ATOM   2854  CG2 VAL C  10       0.964   0.840 -33.236  1.00  0.00              
ATOM   2855  H   VAL C  10       3.562   1.231 -34.594  1.00  0.00              
ATOM   2856  HA  VAL C  10       3.200   0.438 -31.767  1.00  0.00              
ATOM   2857  HB  VAL C  10       2.029  -0.611 -34.377  1.00  0.00              
ATOM   2858 1HG1 VAL C  10       0.441  -1.833 -32.907  1.00  0.00              
ATOM   2859 2HG1 VAL C  10       2.115  -2.360 -32.608  1.00  0.00              
ATOM   2860 3HG1 VAL C  10       1.318  -1.245 -31.473  1.00  0.00              
ATOM   2861 1HG2 VAL C  10      -0.015   0.537 -33.607  1.00  0.00              
ATOM   2862 2HG2 VAL C  10       0.875   1.160 -32.197  1.00  0.00              
ATOM   2863 3HG2 VAL C  10       1.339   1.667 -33.839  1.00  0.00              
ATOM   2864  N   THR C  11       4.553  -1.589 -31.593  1.00  0.00              
ATOM   2865  CA  THR C  11       5.540  -2.648 -31.429  1.00  0.00              
ATOM   2866  C   THR C  11       5.025  -3.849 -30.633  1.00  0.00              
ATOM   2867  O   THR C  11       5.743  -4.827 -30.470  1.00  0.00              
ATOM   2868  CB  THR C  11       6.807  -2.110 -30.739  1.00  0.00              
ATOM   2869  OG1 THR C  11       6.468  -1.599 -29.443  1.00  0.00              
ATOM   2870  CG2 THR C  11       7.436  -1.000 -31.569  1.00  0.00              
ATOM   2871  H   THR C  11       4.061  -1.244 -30.781  1.00  0.00              
ATOM   2872  HA  THR C  11       5.810  -3.055 -32.404  1.00  0.00              
ATOM   2873  HB  THR C  11       7.521  -2.925 -30.623  1.00  0.00              
ATOM   2874  HG1 THR C  11       7.259  -1.556 -28.900  1.00  0.00              
ATOM   2875 1HG2 THR C  11       8.330  -0.633 -31.065  1.00  0.00              
ATOM   2876 2HG2 THR C  11       7.705  -1.389 -32.551  1.00  0.00              
ATOM   2877 3HG2 THR C  11       6.723  -0.185 -31.684  1.00  0.00              
ATOM   2878  N   GLY C  12       3.799  -3.763 -30.124  1.00  0.00              
ATOM   2879  CA  GLY C  12       3.189  -4.904 -29.457  1.00  0.00              
ATOM   2880  C   GLY C  12       1.676  -4.878 -29.598  1.00  0.00              
ATOM   2881  O   GLY C  12       1.093  -3.806 -29.681  1.00  0.00              
ATOM   2882  H   GLY C  12       3.279  -2.900 -30.199  1.00  0.00              
ATOM   2883 1HA  GLY C  12       3.571  -5.823 -29.902  1.00  0.00              
ATOM   2884 2HA  GLY C  12       3.448  -4.878 -28.400  1.00  0.00              
ATOM   2885  N   ILE C  13       1.043  -6.049 -29.621  1.00  0.00              
ATOM   2886  CA  ILE C  13      -0.413  -6.143 -29.729  1.00  0.00              
ATOM   2887  C   ILE C  13      -0.885  -7.309 -28.857  1.00  0.00              
ATOM   2888  O   ILE C  13      -0.317  -8.408 -28.905  1.00  0.00              
ATOM   2889  CB  ILE C  13      -0.839  -6.340 -31.212  1.00  0.00              
ATOM   2890  CG1 ILE C  13      -2.365  -6.434 -31.315  1.00  0.00              
ATOM   2891  CG2 ILE C  13      -0.177  -7.582 -31.799  1.00  0.00              
ATOM   2892  CD1 ILE C  13      -3.079  -5.125 -31.084  1.00  0.00              
ATOM   2893  H   ILE C  13       1.588  -6.897 -29.563  1.00  0.00              
ATOM   2894  HA  ILE C  13      -0.886  -5.246 -29.331  1.00  0.00              
ATOM   2895  HB  ILE C  13      -0.539  -5.464 -31.787  1.00  0.00              
ATOM   2896 1HG1 ILE C  13      -2.601  -6.802 -32.312  1.00  0.00              
ATOM   2897 2HG1 ILE C  13      -2.696  -7.161 -30.573  1.00  0.00              
ATOM   2898 1HG2 ILE C  13      -0.487  -7.704 -32.837  1.00  0.00              
ATOM   2899 2HG2 ILE C  13       0.906  -7.474 -31.755  1.00  0.00              
ATOM   2900 3HG2 ILE C  13      -0.478  -8.460 -31.226  1.00  0.00              
ATOM   2901 1HD1 ILE C  13      -4.156  -5.275 -31.172  1.00  0.00              
ATOM   2902 2HD1 ILE C  13      -2.847  -4.754 -30.083  1.00  0.00              
ATOM   2903 3HD1 ILE C  13      -2.754  -4.396 -31.824  1.00  0.00              
ATOM   2904  N   SER C  14      -1.916  -7.064 -28.051  1.00  0.00              
ATOM   2905  CA  SER C  14      -2.473  -8.089 -27.178  1.00  0.00              
ATOM   2906  C   SER C  14      -3.994  -8.020 -27.044  1.00  0.00              
ATOM   2907  O   SER C  14      -4.530  -7.027 -26.556  1.00  0.00              
ATOM   2908  CB  SER C  14      -1.831  -7.986 -25.809  1.00  0.00              
ATOM   2909  OG  SER C  14      -2.356  -8.922 -24.909  1.00  0.00              
ATOM   2910  H   SER C  14      -2.323  -6.139 -28.046  1.00  0.00              
ATOM   2911  HA  SER C  14      -2.205  -9.104 -27.475  1.00  0.00              
ATOM   2912 1HB  SER C  14      -0.760  -8.156 -25.913  1.00  0.00              
ATOM   2913 2HB  SER C  14      -2.002  -6.984 -25.417  1.00  0.00              
ATOM   2914  HG  SER C  14      -1.924  -8.824 -24.057  1.00  0.00              
ATOM   2915  N   PRO C  15      -4.712  -9.074 -27.486  1.00  0.00              
ATOM   2916  CA  PRO C  15      -4.204 -10.300 -28.116  1.00  0.00              
ATOM   2917  C   PRO C  15      -3.788 -10.009 -29.555  1.00  0.00              
ATOM   2918  O   PRO C  15      -4.202  -9.001 -30.118  1.00  0.00              
ATOM   2919  CB  PRO C  15      -5.409 -11.233 -28.057  1.00  0.00              
ATOM   2920  CG  PRO C  15      -6.544 -10.267 -28.269  1.00  0.00              
ATOM   2921  CD  PRO C  15      -6.153  -9.116 -27.352  1.00  0.00              
ATOM   2922  HA  PRO C  15      -3.306 -10.694 -27.617  1.00  0.00              
ATOM   2923 1HB  PRO C  15      -5.359 -12.007 -28.836  1.00  0.00              
ATOM   2924 2HB  PRO C  15      -5.469 -11.754 -27.090  1.00  0.00              
ATOM   2925 1HG  PRO C  15      -6.618  -9.965 -29.324  1.00  0.00              
ATOM   2926 2HG  PRO C  15      -7.508 -10.720 -27.996  1.00  0.00              
ATOM   2927 1HD  PRO C  15      -6.607  -8.164 -27.664  1.00  0.00              
ATOM   2928 2HD  PRO C  15      -6.459  -9.292 -26.311  1.00  0.00              
ATOM   2929  N   ASN C  16      -2.990 -10.891 -30.156  1.00  0.00              
ATOM   2930  CA  ASN C  16      -2.539 -10.677 -31.529  1.00  0.00              
ATOM   2931  C   ASN C  16      -3.549 -11.138 -32.588  1.00  0.00              
ATOM   2932  O   ASN C  16      -3.305 -11.031 -33.791  1.00  0.00              
ATOM   2933  CB  ASN C  16      -1.204 -11.358 -31.764  1.00  0.00              
ATOM   2934  CG  ASN C  16      -1.266 -12.858 -31.680  1.00  0.00              
ATOM   2935  OD1 ASN C  16      -2.346 -13.458 -31.722  1.00  0.00              
ATOM   2936  ND2 ASN C  16      -0.122 -13.460 -31.479  1.00  0.00              
ATOM   2937  H   ASN C  16      -2.690 -11.719 -29.663  1.00  0.00              
ATOM   2938  HA  ASN C  16      -2.409  -9.609 -31.713  1.00  0.00              
ATOM   2939 1HB  ASN C  16      -0.572 -11.073 -32.607  1.00  0.00              
ATOM   2940 2HB  ASN C  16      -0.772 -10.972 -30.841  1.00  0.00              
ATOM   2941 1HD2 ASN C  16      -0.088 -14.458 -31.413  1.00  0.00              
ATOM   2942 2HD2 ASN C  16       0.717 -12.924 -31.393  1.00  0.00              
ATOM   2943  N   GLU C  17      -4.684 -11.650 -32.136  1.00  0.00              
ATOM   2944  CA  GLU C  17      -5.706 -12.144 -33.049  1.00  0.00              
ATOM   2945  C   GLU C  17      -7.039 -12.058 -32.337  1.00  0.00              
ATOM   2946  O   GLU C  17      -7.099 -12.090 -31.105  1.00  0.00              
ATOM   2947  CB  GLU C  17      -5.418 -13.579 -33.494  1.00  0.00              
ATOM   2948  CG  GLU C  17      -5.448 -14.605 -32.370  1.00  0.00              
ATOM   2949  CD  GLU C  17      -5.064 -15.971 -32.866  1.00  0.00              
ATOM   2950  OE1 GLU C  17      -4.800 -16.105 -34.037  1.00  0.00              
ATOM   2951  OE2 GLU C  17      -4.926 -16.858 -32.056  1.00  0.00              
ATOM   2952  H   GLU C  17      -4.848 -11.701 -31.141  1.00  0.00              
ATOM   2953  HA  GLU C  17      -5.742 -11.515 -33.939  1.00  0.00              
ATOM   2954 1HB  GLU C  17      -6.169 -13.838 -34.241  1.00  0.00              
ATOM   2955 2HB  GLU C  17      -4.431 -13.578 -33.957  1.00  0.00              
ATOM   2956 1HG  GLU C  17      -4.818 -14.337 -31.522  1.00  0.00              
ATOM   2957 2HG  GLU C  17      -6.491 -14.612 -32.057  1.00  0.00              
ATOM   2958  N   GLY C  18      -8.110 -11.959 -33.117  1.00  0.00              
ATOM   2959  CA  GLY C  18      -9.428 -11.874 -32.528  1.00  0.00              
ATOM   2960  C   GLY C  18     -10.495 -11.498 -33.529  1.00  0.00              
ATOM   2961  O   GLY C  18     -10.209 -11.016 -34.627  1.00  0.00              
ATOM   2962  H   GLY C  18      -8.018 -11.941 -34.122  1.00  0.00              
ATOM   2963 1HA  GLY C  18      -9.689 -12.841 -32.099  1.00  0.00              
ATOM   2964 2HA  GLY C  18      -9.418 -11.120 -31.741  1.00  0.00              
ATOM   2965  N   ILE C  19     -11.738 -11.729 -33.136  1.00  0.00              
ATOM   2966  CA  ILE C  19     -12.881 -11.570 -34.016  1.00  0.00              
ATOM   2967  C   ILE C  19     -13.302 -10.104 -34.007  1.00  0.00              
ATOM   2968  O   ILE C  19     -12.862  -9.330 -33.156  1.00  0.00              
ATOM   2969  CB  ILE C  19     -14.066 -12.457 -33.594  1.00  0.00              
ATOM   2970  CG1 ILE C  19     -14.568 -12.054 -32.205  1.00  0.00              
ATOM   2971  CG2 ILE C  19     -13.665 -13.924 -33.613  1.00  0.00              
ATOM   2972  CD1 ILE C  19     -15.875 -12.705 -31.815  1.00  0.00              
ATOM   2973  H   ILE C  19     -11.889 -12.029 -32.184  1.00  0.00              
ATOM   2974  HA  ILE C  19     -12.610 -11.803 -35.045  1.00  0.00              
ATOM   2975  HB  ILE C  19     -14.894 -12.298 -34.285  1.00  0.00              
ATOM   2976 1HG1 ILE C  19     -13.796 -12.331 -31.488  1.00  0.00              
ATOM   2977 2HG1 ILE C  19     -14.688 -10.970 -32.206  1.00  0.00              
ATOM   2978 1HG2 ILE C  19     -14.514 -14.538 -33.311  1.00  0.00              
ATOM   2979 2HG2 ILE C  19     -13.355 -14.204 -34.619  1.00  0.00              
ATOM   2980 3HG2 ILE C  19     -12.838 -14.085 -32.921  1.00  0.00              
ATOM   2981 1HD1 ILE C  19     -16.166 -12.370 -30.819  1.00  0.00              
ATOM   2982 2HD1 ILE C  19     -16.649 -12.427 -32.531  1.00  0.00              
ATOM   2983 3HD1 ILE C  19     -15.756 -13.787 -31.811  1.00  0.00              
ATOM   2984  N   PRO C  20     -14.148  -9.696 -34.965  1.00  0.00              
ATOM   2985  CA  PRO C  20     -14.659  -8.327 -34.938  1.00  0.00              
ATOM   2986  C   PRO C  20     -15.253  -7.975 -33.573  1.00  0.00              
ATOM   2987  O   PRO C  20     -15.916  -8.798 -32.929  1.00  0.00              
ATOM   2988  CB  PRO C  20     -15.694  -8.331 -36.054  1.00  0.00              
ATOM   2989  CG  PRO C  20     -15.123  -9.341 -37.010  1.00  0.00              
ATOM   2990  CD  PRO C  20     -14.681 -10.443 -36.072  1.00  0.00              
ATOM   2991  HA  PRO C  20     -13.872  -7.576 -35.101  1.00  0.00              
ATOM   2992 1HB  PRO C  20     -16.688  -8.622 -35.680  1.00  0.00              
ATOM   2993 2HB  PRO C  20     -15.800  -7.334 -36.510  1.00  0.00              
ATOM   2994 1HG  PRO C  20     -15.880  -9.676 -37.735  1.00  0.00              
ATOM   2995 2HG  PRO C  20     -14.290  -8.914 -37.588  1.00  0.00              
ATOM   2996 1HD  PRO C  20     -15.516 -11.091 -35.768  1.00  0.00              
ATOM   2997 2HD  PRO C  20     -13.918 -11.094 -36.524  1.00  0.00              
ATOM   2998  N   TRP C  21     -14.985  -6.747 -33.144  1.00  0.00              
ATOM   2999  CA  TRP C  21     -15.447  -6.213 -31.871  1.00  0.00              
ATOM   3000  C   TRP C  21     -14.675  -6.726 -30.656  1.00  0.00              
ATOM   3001  O   TRP C  21     -15.124  -6.607 -29.518  1.00  0.00              
ATOM   3002  CB  TRP C  21     -16.951  -6.434 -31.700  1.00  0.00              
ATOM   3003  CG  TRP C  21     -17.534  -5.293 -30.954  1.00  0.00              
ATOM   3004  CD1 TRP C  21     -18.115  -5.329 -29.715  1.00  0.00              
ATOM   3005  CD2 TRP C  21     -17.433  -3.911 -31.309  1.00  0.00              
ATOM   3006  NE1 TRP C  21     -18.365  -4.053 -29.275  1.00  0.00              
ATOM   3007  CE2 TRP C  21     -17.956  -3.163 -30.232  1.00  0.00              
ATOM   3008  CE3 TRP C  21     -16.943  -3.231 -32.432  1.00  0.00              
ATOM   3009  CZ2 TRP C  21     -18.002  -1.764 -30.243  1.00  0.00              
ATOM   3010  CZ3 TRP C  21     -16.988  -1.841 -32.444  1.00  0.00              
ATOM   3011  CH2 TRP C  21     -17.514  -1.123 -31.351  1.00  0.00              
ATOM   3012  H   TRP C  21     -14.426  -6.162 -33.749  1.00  0.00              
ATOM   3013  HA  TRP C  21     -15.306  -5.132 -31.851  1.00  0.00              
ATOM   3014 1HB  TRP C  21     -17.436  -6.500 -32.675  1.00  0.00              
ATOM   3015 2HB  TRP C  21     -17.133  -7.351 -31.140  1.00  0.00              
ATOM   3016  HD1 TRP C  21     -18.287  -6.312 -29.279  1.00  0.00              
ATOM   3017  HE1 TRP C  21     -18.784  -3.808 -28.388  1.00  0.00              
ATOM   3018  HE3 TRP C  21     -16.525  -3.741 -33.299  1.00  0.00              
ATOM   3019  HZ2 TRP C  21     -18.417  -1.245 -29.378  1.00  0.00              
ATOM   3020  HZ3 TRP C  21     -16.606  -1.320 -33.321  1.00  0.00              
ATOM   3021  HH2 TRP C  21     -17.533  -0.033 -31.392  1.00  0.00              
ATOM   3022  N   THR C  22     -13.501  -7.295 -30.915  1.00  0.00              
ATOM   3023  CA  THR C  22     -12.602  -7.735 -29.849  1.00  0.00              
ATOM   3024  C   THR C  22     -11.799  -6.503 -29.434  1.00  0.00              
ATOM   3025  O   THR C  22     -11.227  -5.824 -30.284  1.00  0.00              
ATOM   3026  CB  THR C  22     -11.655  -8.867 -30.292  1.00  0.00              
ATOM   3027  OG1 THR C  22     -12.425 -10.008 -30.692  1.00  0.00              
ATOM   3028  CG2 THR C  22     -10.726  -9.261 -29.154  1.00  0.00              
ATOM   3029  H   THR C  22     -13.224  -7.426 -31.876  1.00  0.00              
ATOM   3030  HA  THR C  22     -13.184  -8.097 -29.001  1.00  0.00              
ATOM   3031  HB  THR C  22     -11.064  -8.523 -31.140  1.00  0.00              
ATOM   3032  HG1 THR C  22     -13.167 -10.119 -30.092  1.00  0.00              
ATOM   3033 1HG2 THR C  22     -10.065 -10.061 -29.486  1.00  0.00              
ATOM   3034 2HG2 THR C  22     -10.131  -8.397 -28.855  1.00  0.00              
ATOM   3035 3HG2 THR C  22     -11.316  -9.606 -28.306  1.00  0.00              
ATOM   3036  N   LYS C  23     -11.762  -6.218 -28.140  1.00  0.00              
ATOM   3037  CA  LYS C  23     -11.001  -5.088 -27.626  1.00  0.00              
ATOM   3038  C   LYS C  23      -9.535  -5.499 -27.522  1.00  0.00              
ATOM   3039  O   LYS C  23      -9.223  -6.511 -26.905  1.00  0.00              
ATOM   3040  CB  LYS C  23     -11.536  -4.631 -26.268  1.00  0.00              
ATOM   3041  CG  LYS C  23     -10.920  -3.338 -25.751  1.00  0.00              
ATOM   3042  CD  LYS C  23     -11.634  -2.844 -24.502  1.00  0.00              
ATOM   3043  CE  LYS C  23     -11.133  -3.562 -23.257  1.00  0.00              
ATOM   3044  NZ  LYS C  23     -11.735  -3.007 -22.015  1.00  0.00              
ATOM   3045  H   LYS C  23     -12.275  -6.802 -27.494  1.00  0.00              
ATOM   3046  HA  LYS C  23     -11.071  -4.249 -28.320  1.00  0.00              
ATOM   3047 1HB  LYS C  23     -12.613  -4.502 -26.376  1.00  0.00              
ATOM   3048 2HB  LYS C  23     -11.337  -5.435 -25.559  1.00  0.00              
ATOM   3049 1HG  LYS C  23      -9.870  -3.522 -25.521  1.00  0.00              
ATOM   3050 2HG  LYS C  23     -10.992  -2.583 -26.534  1.00  0.00              
ATOM   3051 1HD  LYS C  23     -11.457  -1.773 -24.401  1.00  0.00              
ATOM   3052 2HD  LYS C  23     -12.703  -3.025 -24.619  1.00  0.00              
ATOM   3053 1HE  LYS C  23     -11.389  -4.617 -23.344  1.00  0.00              
ATOM   3054 2HE  LYS C  23     -10.050  -3.454 -23.214  1.00  0.00              
ATOM   3055 1HZ  LYS C  23     -11.378  -3.509 -21.214  1.00  0.00              
ATOM   3056 2HZ  LYS C  23     -11.497  -2.028 -21.933  1.00  0.00              
ATOM   3057 3HZ  LYS C  23     -12.739  -3.107 -22.054  1.00  0.00              
ATOM   3058  N   VAL C  24      -8.638  -4.720 -28.118  1.00  0.00              
ATOM   3059  CA  VAL C  24      -7.212  -5.030 -28.053  1.00  0.00              
ATOM   3060  C   VAL C  24      -6.372  -3.915 -27.441  1.00  0.00              
ATOM   3061  O   VAL C  24      -6.736  -2.736 -27.493  1.00  0.00              
ATOM   3062  CB  VAL C  24      -6.630  -5.328 -29.453  1.00  0.00              
ATOM   3063  CG1 VAL C  24      -7.363  -6.509 -30.097  1.00  0.00              
ATOM   3064  CG2 VAL C  24      -6.732  -4.098 -30.326  1.00  0.00              
ATOM   3065  H   VAL C  24      -8.940  -3.901 -28.625  1.00  0.00              
ATOM   3066  HA  VAL C  24      -7.021  -5.878 -27.395  1.00  0.00              
ATOM   3067  HB  VAL C  24      -5.571  -5.565 -29.353  1.00  0.00              
ATOM   3068 1HG1 VAL C  24      -6.940  -6.708 -31.082  1.00  0.00              
ATOM   3069 2HG1 VAL C  24      -7.250  -7.394 -29.469  1.00  0.00              
ATOM   3070 3HG1 VAL C  24      -8.422  -6.269 -30.198  1.00  0.00              
ATOM   3071 1HG2 VAL C  24      -6.319  -4.315 -31.311  1.00  0.00              
ATOM   3072 2HG2 VAL C  24      -7.779  -3.808 -30.426  1.00  0.00              
ATOM   3073 3HG2 VAL C  24      -6.172  -3.281 -29.871  1.00  0.00              
ATOM   3074  N   THR C  25      -5.247  -4.301 -26.849  1.00  0.00              
ATOM   3075  CA  THR C  25      -4.314  -3.336 -26.308  1.00  0.00              
ATOM   3076  C   THR C  25      -3.197  -3.175 -27.334  1.00  0.00              
ATOM   3077  O   THR C  25      -2.574  -4.157 -27.739  1.00  0.00              
ATOM   3078  CB  THR C  25      -3.725  -3.817 -24.990  1.00  0.00              
ATOM   3079  OG1 THR C  25      -4.777  -3.960 -24.041  1.00  0.00              
ATOM   3080  CG2 THR C  25      -2.702  -2.822 -24.464  1.00  0.00              
ATOM   3081  H   THR C  25      -5.034  -5.286 -26.774  1.00  0.00              
ATOM   3082  HA  THR C  25      -4.814  -2.376 -26.173  1.00  0.00              
ATOM   3083  HB  THR C  25      -3.243  -4.782 -25.149  1.00  0.00              
ATOM   3084  HG1 THR C  25      -5.235  -4.790 -24.192  1.00  0.00              
ATOM   3085 1HG2 THR C  25      -2.293  -3.187 -23.523  1.00  0.00              
ATOM   3086 2HG2 THR C  25      -1.897  -2.709 -25.191  1.00  0.00              
ATOM   3087 3HG2 THR C  25      -3.184  -1.858 -24.304  1.00  0.00              
ATOM   3088  N   ILE C  26      -2.977  -1.935 -27.768  1.00  0.00              
ATOM   3089  CA  ILE C  26      -1.922  -1.603 -28.719  1.00  0.00              
ATOM   3090  C   ILE C  26      -0.770  -0.915 -27.990  1.00  0.00              
ATOM   3091  O   ILE C  26      -0.946   0.170 -27.426  1.00  0.00              
ATOM   3092  CB  ILE C  26      -2.451  -0.639 -29.805  1.00  0.00              
ATOM   3093  CG1 ILE C  26      -3.594  -1.299 -30.584  1.00  0.00              
ATOM   3094  CG2 ILE C  26      -1.332  -0.250 -30.750  1.00  0.00              
ATOM   3095  CD1 ILE C  26      -4.331  -0.353 -31.531  1.00  0.00              
ATOM   3096  H   ILE C  26      -3.573  -1.199 -27.417  1.00  0.00              
ATOM   3097  HA  ILE C  26      -1.497  -2.507 -29.152  1.00  0.00              
ATOM   3098  HB  ILE C  26      -2.852   0.254 -29.324  1.00  0.00              
ATOM   3099 1HG1 ILE C  26      -3.164  -2.121 -31.155  1.00  0.00              
ATOM   3100 2HG1 ILE C  26      -4.297  -1.697 -29.852  1.00  0.00              
ATOM   3101 1HG2 ILE C  26      -1.716   0.428 -31.510  1.00  0.00              
ATOM   3102 2HG2 ILE C  26      -0.539   0.244 -30.190  1.00  0.00              
ATOM   3103 3HG2 ILE C  26      -0.933  -1.145 -31.229  1.00  0.00              
ATOM   3104 1HD1 ILE C  26      -5.125  -0.897 -32.045  1.00  0.00              
ATOM   3105 2HD1 ILE C  26      -4.765   0.469 -30.962  1.00  0.00              
ATOM   3106 3HD1 ILE C  26      -3.633   0.044 -32.266  1.00  0.00              
ATOM   3107  N   ARG C  27       0.402  -1.548 -27.992  1.00  0.00              
ATOM   3108  CA  ARG C  27       1.568  -1.001 -27.296  1.00  0.00              
ATOM   3109  C   ARG C  27       2.597  -0.537 -28.322  1.00  0.00              
ATOM   3110  O   ARG C  27       2.805  -1.184 -29.353  1.00  0.00              
ATOM   3111  CB  ARG C  27       2.206  -2.050 -26.386  1.00  0.00              
ATOM   3112  CG  ARG C  27       1.274  -2.618 -25.320  1.00  0.00              
ATOM   3113  CD  ARG C  27       0.666  -1.518 -24.466  1.00  0.00              
ATOM   3114  NE  ARG C  27       1.647  -0.555 -23.963  1.00  0.00              
ATOM   3115  CZ  ARG C  27       2.409  -0.748 -22.891  1.00  0.00              
ATOM   3116  NH1 ARG C  27       2.320  -1.878 -22.198  1.00  0.00              
ATOM   3117  NH2 ARG C  27       3.241   0.199 -22.489  1.00  0.00              
ATOM   3118  H   ARG C  27       0.489  -2.425 -28.482  1.00  0.00              
ATOM   3119  HA  ARG C  27       1.272  -0.133 -26.706  1.00  0.00              
ATOM   3120 1HB  ARG C  27       2.557  -2.856 -27.028  1.00  0.00              
ATOM   3121 2HB  ARG C  27       3.059  -1.575 -25.902  1.00  0.00              
ATOM   3122 1HG  ARG C  27       0.476  -3.171 -25.816  1.00  0.00              
ATOM   3123 2HG  ARG C  27       1.845  -3.296 -24.685  1.00  0.00              
ATOM   3124 1HD  ARG C  27      -0.064  -0.969 -25.062  1.00  0.00              
ATOM   3125 2HD  ARG C  27       0.170  -1.969 -23.607  1.00  0.00              
ATOM   3126  HE  ARG C  27       1.894   0.359 -24.320  1.00  0.00              
ATOM   3127 1HH1 ARG C  27       1.670  -2.594 -22.487  1.00  0.00              
ATOM   3128 2HH1 ARG C  27       2.904  -2.015 -21.386  1.00  0.00              
ATOM   3129 1HH2 ARG C  27       3.295   1.070 -22.999  1.00  0.00              
ATOM   3130 2HH2 ARG C  27       3.818   0.048 -21.675  1.00  0.00              
ATOM   3131  N   GLY C  28       3.236   0.587 -28.036  1.00  0.00              
ATOM   3132  CA  GLY C  28       4.201   1.123 -28.972  1.00  0.00              
ATOM   3133  C   GLY C  28       4.932   2.339 -28.441  1.00  0.00              
ATOM   3134  O   GLY C  28       5.013   2.554 -27.224  1.00  0.00              
ATOM   3135  H   GLY C  28       3.063   1.080 -27.172  1.00  0.00              
ATOM   3136 1HA  GLY C  28       4.942   0.356 -29.198  1.00  0.00              
ATOM   3137 2HA  GLY C  28       3.687   1.411 -29.888  1.00  0.00              
ATOM   3138  N   GLU C  29       5.453   3.133 -29.369  1.00  0.00              
ATOM   3139  CA  GLU C  29       6.166   4.363 -29.057  1.00  0.00              
ATOM   3140  C   GLU C  29       5.577   5.503 -29.855  1.00  0.00              
ATOM   3141  O   GLU C  29       5.175   5.317 -31.003  1.00  0.00              
ATOM   3142  CB  GLU C  29       7.661   4.223 -29.351  1.00  0.00              
ATOM   3143  CG  GLU C  29       8.377   3.192 -28.490  1.00  0.00              
ATOM   3144  CD  GLU C  29       9.842   3.124 -28.824  1.00  0.00              
ATOM   3145  OE1 GLU C  29      10.263   3.828 -29.710  1.00  0.00              
ATOM   3146  OE2 GLU C  29      10.560   2.452 -28.122  1.00  0.00              
ATOM   3147  H   GLU C  29       5.343   2.858 -30.335  1.00  0.00              
ATOM   3148  HA  GLU C  29       6.044   4.603 -28.000  1.00  0.00              
ATOM   3149 1HB  GLU C  29       7.755   3.947 -30.401  1.00  0.00              
ATOM   3150 2HB  GLU C  29       8.111   5.204 -29.191  1.00  0.00              
ATOM   3151 1HG  GLU C  29       8.258   3.362 -27.420  1.00  0.00              
ATOM   3152 2HG  GLU C  29       7.898   2.253 -28.764  1.00  0.00              
ATOM   3153  N   ASN C  30       5.555   6.683 -29.242  1.00  0.00              
ATOM   3154  CA  ASN C  30       5.055   7.892 -29.885  1.00  0.00              
ATOM   3155  C   ASN C  30       3.638   7.708 -30.403  1.00  0.00              
ATOM   3156  O   ASN C  30       3.330   8.106 -31.537  1.00  0.00              
ATOM   3157  CB  ASN C  30       5.970   8.280 -31.045  1.00  0.00              
ATOM   3158  CG  ASN C  30       7.391   8.566 -30.595  1.00  0.00              
ATOM   3159  OD1 ASN C  30       7.628   9.422 -29.746  1.00  0.00              
ATOM   3160  ND2 ASN C  30       8.346   7.842 -31.166  1.00  0.00              
ATOM   3161  H   ASN C  30       5.900   6.736 -28.294  1.00  0.00              
ATOM   3162  HA  ASN C  30       5.009   8.705 -29.160  1.00  0.00              
ATOM   3163 1HB  ASN C  30       5.980   7.696 -31.966  1.00  0.00              
ATOM   3164 2HB  ASN C  30       5.455   9.225 -31.218  1.00  0.00              
ATOM   3165 1HD2 ASN C  30       9.302   7.986 -30.910  1.00  0.00              
ATOM   3166 2HD2 ASN C  30       8.109   7.153 -31.852  1.00  0.00              
ATOM   3167  N   LEU C  31       2.776   7.115 -29.582  1.00  0.00              
ATOM   3168  CA  LEU C  31       1.422   6.844 -30.044  1.00  0.00              
ATOM   3169  C   LEU C  31       0.479   8.005 -29.735  1.00  0.00              
ATOM   3170  O   LEU C  31      -0.725   7.912 -29.957  1.00  0.00              
ATOM   3171  CB  LEU C  31       0.892   5.531 -29.448  1.00  0.00              
ATOM   3172  CG  LEU C  31       1.735   4.275 -29.751  1.00  0.00              
ATOM   3173  CD1 LEU C  31       1.042   3.035 -29.180  1.00  0.00              
ATOM   3174  CD2 LEU C  31       1.944   4.118 -31.266  1.00  0.00              
ATOM   3175  H   LEU C  31       3.038   6.847 -28.644  1.00  0.00              
ATOM   3176  HA  LEU C  31       1.422   6.733 -31.128  1.00  0.00              
ATOM   3177 1HB  LEU C  31       0.962   5.777 -28.389  1.00  0.00              
ATOM   3178 2HB  LEU C  31      -0.150   5.359 -29.712  1.00  0.00              
ATOM   3179  HG  LEU C  31       2.717   4.425 -29.301  1.00  0.00              
ATOM   3180 1HD1 LEU C  31       1.641   2.150 -29.399  1.00  0.00              
ATOM   3181 2HD1 LEU C  31       0.933   3.143 -28.101  1.00  0.00              
ATOM   3182 3HD1 LEU C  31       0.058   2.927 -29.636  1.00  0.00              
ATOM   3183 1HD2 LEU C  31       2.541   3.226 -31.460  1.00  0.00              
ATOM   3184 2HD2 LEU C  31       0.976   4.022 -31.759  1.00  0.00              
ATOM   3185 3HD2 LEU C  31       2.464   4.992 -31.654  1.00  0.00              
ATOM   3186  N   GLY C  32       1.033   9.102 -29.231  1.00  0.00              
ATOM   3187  CA  GLY C  32       0.227  10.278 -28.962  1.00  0.00              
ATOM   3188  C   GLY C  32       0.519  10.916 -27.621  1.00  0.00              
ATOM   3189  O   GLY C  32       0.875  10.236 -26.657  1.00  0.00              
ATOM   3190  H   GLY C  32       2.022   9.127 -29.031  1.00  0.00              
ATOM   3191 1HA  GLY C  32       0.417  11.024 -29.735  1.00  0.00              
ATOM   3192 2HA  GLY C  32      -0.826  10.000 -28.978  1.00  0.00              
ATOM   3193  N   THR C  33       0.369  12.230 -27.562  1.00  0.00              
ATOM   3194  CA  THR C  33       0.674  12.971 -26.351  1.00  0.00              
ATOM   3195  C   THR C  33      -0.571  13.088 -25.476  1.00  0.00              
ATOM   3196  O   THR C  33      -0.476  13.432 -24.310  1.00  0.00              
ATOM   3197  CB  THR C  33       1.242  14.376 -26.697  1.00  0.00              
ATOM   3198  OG1 THR C  33       0.251  15.147 -27.385  1.00  0.00              
ATOM   3199  CG2 THR C  33       2.459  14.246 -27.612  1.00  0.00              
ATOM   3200  H   THR C  33       0.035  12.731 -28.374  1.00  0.00              
ATOM   3201  HA  THR C  33       1.422  12.433 -25.768  1.00  0.00              
ATOM   3202  HB  THR C  33       1.532  14.878 -25.773  1.00  0.00              
ATOM   3203  HG1 THR C  33       0.470  16.080 -27.322  1.00  0.00              
ATOM   3204 1HG2 THR C  33       2.845  15.238 -27.846  1.00  0.00              
ATOM   3205 2HG2 THR C  33       3.231  13.663 -27.110  1.00  0.00              
ATOM   3206 3HG2 THR C  33       2.167  13.744 -28.533  1.00  0.00              
ATOM   3207  N   GLY C  34      -1.735  12.774 -26.036  1.00  0.00              
ATOM   3208  CA  GLY C  34      -2.975  12.853 -25.281  1.00  0.00              
ATOM   3209  C   GLY C  34      -4.158  12.448 -26.136  1.00  0.00              
ATOM   3210  O   GLY C  34      -4.006  12.261 -27.339  1.00  0.00              
ATOM   3211  H   GLY C  34      -1.765  12.474 -27.000  1.00  0.00              
ATOM   3212 1HA  GLY C  34      -2.912  12.187 -24.421  1.00  0.00              
ATOM   3213 2HA  GLY C  34      -3.118  13.877 -24.937  1.00  0.00              
ATOM   3214  N   PRO C  35      -5.359  12.316 -25.549  1.00  0.00              
ATOM   3215  CA  PRO C  35      -6.586  11.947 -26.271  1.00  0.00              
ATOM   3216  C   PRO C  35      -6.914  12.864 -27.444  1.00  0.00              
ATOM   3217  O   PRO C  35      -7.432  12.429 -28.480  1.00  0.00              
ATOM   3218  CB  PRO C  35      -7.654  12.016 -25.181  1.00  0.00              
ATOM   3219  CG  PRO C  35      -6.898  11.686 -23.927  1.00  0.00              
ATOM   3220  CD  PRO C  35      -5.615  12.455 -24.116  1.00  0.00              
ATOM   3221  HA  PRO C  35      -6.523  10.953 -26.737  1.00  0.00              
ATOM   3222 1HB  PRO C  35      -8.112  13.014 -25.129  1.00  0.00              
ATOM   3223 2HB  PRO C  35      -8.468  11.298 -25.366  1.00  0.00              
ATOM   3224 1HG  PRO C  35      -7.453  12.001 -23.032  1.00  0.00              
ATOM   3225 2HG  PRO C  35      -6.731  10.603 -23.838  1.00  0.00              
ATOM   3226 1HD  PRO C  35      -5.717  13.511 -23.824  1.00  0.00              
ATOM   3227 2HD  PRO C  35      -4.788  12.038 -23.522  1.00  0.00              
ATOM   3228  N   THR C  36      -6.585  14.137 -27.282  1.00  0.00              
ATOM   3229  CA  THR C  36      -6.816  15.128 -28.319  1.00  0.00              
ATOM   3230  C   THR C  36      -5.758  15.137 -29.417  1.00  0.00              
ATOM   3231  O   THR C  36      -6.004  15.643 -30.516  1.00  0.00              
ATOM   3232  CB  THR C  36      -6.883  16.522 -27.690  1.00  0.00              
ATOM   3233  OG1 THR C  36      -5.629  16.825 -27.076  1.00  0.00              
ATOM   3234  CG2 THR C  36      -7.959  16.561 -26.629  1.00  0.00              
ATOM   3235  H   THR C  36      -6.163  14.426 -26.411  1.00  0.00              
ATOM   3236  HA  THR C  36      -7.748  14.908 -28.839  1.00  0.00              
ATOM   3237  HB  THR C  36      -7.110  17.251 -28.468  1.00  0.00              
ATOM   3238  HG1 THR C  36      -5.549  17.775 -26.961  1.00  0.00              
ATOM   3239 1HG2 THR C  36      -7.999  17.556 -26.189  1.00  0.00              
ATOM   3240 2HG2 THR C  36      -8.921  16.322 -27.079  1.00  0.00              
ATOM   3241 3HG2 THR C  36      -7.730  15.830 -25.854  1.00  0.00              
ATOM   3242  N   ASP C  37      -4.592  14.565 -29.121  1.00  0.00              
ATOM   3243  CA  ASP C  37      -3.523  14.419 -30.111  1.00  0.00              
ATOM   3244  C   ASP C  37      -3.754  13.268 -31.098  1.00  0.00              
ATOM   3245  O   ASP C  37      -3.433  13.364 -32.283  1.00  0.00              
ATOM   3246  CB  ASP C  37      -2.182  14.225 -29.401  1.00  0.00              
ATOM   3247  CG  ASP C  37      -0.976  14.199 -30.330  1.00  0.00              
ATOM   3248  OD1 ASP C  37      -0.823  15.118 -31.099  1.00  0.00              
ATOM   3249  OD2 ASP C  37      -0.137  13.347 -30.157  1.00  0.00              
ATOM   3250  H   ASP C  37      -4.445  14.220 -28.184  1.00  0.00              
ATOM   3251  HA  ASP C  37      -3.469  15.315 -30.730  1.00  0.00              
ATOM   3252 1HB  ASP C  37      -2.007  14.943 -28.599  1.00  0.00              
ATOM   3253 2HB  ASP C  37      -2.334  13.233 -28.974  1.00  0.00              
ATOM   3254  N   LEU C  38      -4.330  12.186 -30.600  1.00  0.00              
ATOM   3255  CA  LEU C  38      -4.756  11.064 -31.433  1.00  0.00              
ATOM   3256  C   LEU C  38      -5.956  11.394 -32.335  1.00  0.00              
ATOM   3257  O   LEU C  38      -7.044  11.696 -31.847  1.00  0.00              
ATOM   3258  CB  LEU C  38      -5.078   9.882 -30.507  1.00  0.00              
ATOM   3259  CG  LEU C  38      -5.570   8.577 -31.116  1.00  0.00              
ATOM   3260  CD1 LEU C  38      -4.481   7.996 -32.018  1.00  0.00              
ATOM   3261  CD2 LEU C  38      -5.929   7.607 -29.993  1.00  0.00              
ATOM   3262  H   LEU C  38      -4.479  12.143 -29.601  1.00  0.00              
ATOM   3263  HA  LEU C  38      -3.953  10.793 -32.118  1.00  0.00              
ATOM   3264 1HB  LEU C  38      -4.089   9.717 -30.082  1.00  0.00              
ATOM   3265 2HB  LEU C  38      -5.770  10.168 -29.716  1.00  0.00              
ATOM   3266  HG  LEU C  38      -6.480   8.803 -31.672  1.00  0.00              
ATOM   3267 1HD1 LEU C  38      -4.830   7.061 -32.456  1.00  0.00              
ATOM   3268 2HD1 LEU C  38      -4.251   8.704 -32.814  1.00  0.00              
ATOM   3269 3HD1 LEU C  38      -3.583   7.807 -31.429  1.00  0.00              
ATOM   3270 1HD2 LEU C  38      -6.283   6.669 -30.422  1.00  0.00              
ATOM   3271 2HD2 LEU C  38      -5.047   7.416 -29.380  1.00  0.00              
ATOM   3272 3HD2 LEU C  38      -6.714   8.042 -29.374  1.00  0.00              
ATOM   3273  N   ILE C  39      -5.760  11.338 -33.651  1.00  0.00              
ATOM   3274  CA  ILE C  39      -6.785  11.798 -34.594  1.00  0.00              
ATOM   3275  C   ILE C  39      -7.201  10.767 -35.627  1.00  0.00              
ATOM   3276  O   ILE C  39      -8.113  11.001 -36.424  1.00  0.00              
ATOM   3277  CB  ILE C  39      -6.330  13.045 -35.380  1.00  0.00              
ATOM   3278  CG1 ILE C  39      -5.051  12.733 -36.163  1.00  0.00              
ATOM   3279  CG2 ILE C  39      -6.130  14.205 -34.433  1.00  0.00              
ATOM   3280  CD1 ILE C  39      -4.658  13.826 -37.157  1.00  0.00              
ATOM   3281  H   ILE C  39      -4.890  10.970 -34.010  1.00  0.00              
ATOM   3282  HA  ILE C  39      -7.720  12.006 -34.074  1.00  0.00              
ATOM   3283  HB  ILE C  39      -7.091  13.298 -36.117  1.00  0.00              
ATOM   3284 1HG1 ILE C  39      -4.251  12.596 -35.435  1.00  0.00              
ATOM   3285 2HG1 ILE C  39      -5.218  11.797 -36.697  1.00  0.00              
ATOM   3286 1HG2 ILE C  39      -5.807  15.081 -34.994  1.00  0.00              
ATOM   3287 2HG2 ILE C  39      -7.067  14.426 -33.924  1.00  0.00              
ATOM   3288 3HG2 ILE C  39      -5.369  13.946 -33.695  1.00  0.00              
ATOM   3289 1HD1 ILE C  39      -3.743  13.535 -37.675  1.00  0.00              
ATOM   3290 2HD1 ILE C  39      -5.459  13.962 -37.884  1.00  0.00              
ATOM   3291 3HD1 ILE C  39      -4.491  14.761 -36.624  1.00  0.00              
ATOM   3292  N   GLY C  40      -6.523   9.628 -35.619  1.00  0.00              
ATOM   3293  CA  GLY C  40      -6.941   8.526 -36.460  1.00  0.00              
ATOM   3294  C   GLY C  40      -6.359   7.205 -35.985  1.00  0.00              
ATOM   3295  O   GLY C  40      -5.301   7.169 -35.355  1.00  0.00              
ATOM   3296  H   GLY C  40      -5.711   9.517 -35.029  1.00  0.00              
ATOM   3297 1HA  GLY C  40      -8.029   8.456 -36.441  1.00  0.00              
ATOM   3298 2HA  GLY C  40      -6.608   8.709 -37.480  1.00  0.00              
ATOM   3299  N   LEU C  41      -7.066   6.123 -36.274  1.00  0.00              
ATOM   3300  CA  LEU C  41      -6.575   4.782 -35.992  1.00  0.00              
ATOM   3301  C   LEU C  41      -7.134   3.825 -37.038  1.00  0.00              
ATOM   3302  O   LEU C  41      -8.349   3.623 -37.148  1.00  0.00              
ATOM   3303  CB  LEU C  41      -6.973   4.345 -34.580  1.00  0.00              
ATOM   3304  CG  LEU C  41      -6.551   2.947 -34.113  1.00  0.00              
ATOM   3305  CD1 LEU C  41      -5.035   2.822 -34.063  1.00  0.00              
ATOM   3306  CD2 LEU C  41      -7.171   2.679 -32.747  1.00  0.00              
ATOM   3307  H   LEU C  41      -7.972   6.234 -36.706  1.00  0.00              
ATOM   3308  HA  LEU C  41      -5.489   4.768 -36.071  1.00  0.00              
ATOM   3309 1HB  LEU C  41      -6.428   5.091 -34.004  1.00  0.00              
ATOM   3310 2HB  LEU C  41      -8.043   4.463 -34.408  1.00  0.00              
ATOM   3311  HG  LEU C  41      -6.967   2.229 -34.820  1.00  0.00              
ATOM   3312 1HD1 LEU C  41      -4.764   1.821 -33.729  1.00  0.00              
ATOM   3313 2HD1 LEU C  41      -4.624   2.996 -35.057  1.00  0.00              
ATOM   3314 3HD1 LEU C  41      -4.634   3.558 -33.368  1.00  0.00              
ATOM   3315 1HD2 LEU C  41      -6.878   1.687 -32.404  1.00  0.00              
ATOM   3316 2HD2 LEU C  41      -6.821   3.427 -32.036  1.00  0.00              
ATOM   3317 3HD2 LEU C  41      -8.257   2.730 -32.824  1.00  0.00              
ATOM   3318  N   THR C  42      -6.224   3.252 -37.818  1.00  0.00              
ATOM   3319  CA  THR C  42      -6.585   2.335 -38.887  1.00  0.00              
ATOM   3320  C   THR C  42      -5.936   0.971 -38.667  1.00  0.00              
ATOM   3321  O   THR C  42      -4.716   0.833 -38.743  1.00  0.00              
ATOM   3322  CB  THR C  42      -6.123   2.875 -40.260  1.00  0.00              
ATOM   3323  OG1 THR C  42      -6.746   4.143 -40.516  1.00  0.00              
ATOM   3324  CG2 THR C  42      -6.496   1.908 -41.362  1.00  0.00              
ATOM   3325  H   THR C  42      -5.250   3.465 -37.660  1.00  0.00              
ATOM   3326  HA  THR C  42      -7.663   2.173 -38.887  1.00  0.00              
ATOM   3327  HB  THR C  42      -5.042   3.006 -40.243  1.00  0.00              
ATOM   3328  HG1 THR C  42      -6.276   4.832 -40.041  1.00  0.00              
ATOM   3329 1HG2 THR C  42      -6.164   2.305 -42.320  1.00  0.00              
ATOM   3330 2HG2 THR C  42      -6.018   0.946 -41.179  1.00  0.00              
ATOM   3331 3HG2 THR C  42      -7.578   1.778 -41.378  1.00  0.00              
ATOM   3332  N   ILE C  43      -6.762  -0.028 -38.388  1.00  0.00              
ATOM   3333  CA  ILE C  43      -6.280  -1.365 -38.065  1.00  0.00              
ATOM   3334  C   ILE C  43      -6.884  -2.309 -39.098  1.00  0.00              
ATOM   3335  O   ILE C  43      -8.103  -2.461 -39.164  1.00  0.00              
ATOM   3336  CB  ILE C  43      -6.732  -1.811 -36.665  1.00  0.00              
ATOM   3337  CG1 ILE C  43      -6.234  -0.815 -35.617  1.00  0.00              
ATOM   3338  CG2 ILE C  43      -6.205  -3.204 -36.369  1.00  0.00              
ATOM   3339  CD1 ILE C  43      -6.799  -1.062 -34.219  1.00  0.00              
ATOM   3340  H   ILE C  43      -7.757   0.146 -38.399  1.00  0.00              
ATOM   3341  HA  ILE C  43      -5.197  -1.417 -38.165  1.00  0.00              
ATOM   3342  HB  ILE C  43      -7.822  -1.815 -36.628  1.00  0.00              
ATOM   3343 1HG1 ILE C  43      -5.148  -0.889 -35.590  1.00  0.00              
ATOM   3344 2HG1 ILE C  43      -6.521   0.181 -35.955  1.00  0.00              
ATOM   3345 1HG2 ILE C  43      -6.530  -3.512 -35.375  1.00  0.00              
ATOM   3346 2HG2 ILE C  43      -6.590  -3.904 -37.109  1.00  0.00              
ATOM   3347 3HG2 ILE C  43      -5.116  -3.197 -36.408  1.00  0.00              
ATOM   3348 1HD1 ILE C  43      -6.402  -0.318 -33.529  1.00  0.00              
ATOM   3349 2HD1 ILE C  43      -7.885  -0.987 -34.247  1.00  0.00              
ATOM   3350 3HD1 ILE C  43      -6.511  -2.057 -33.881  1.00  0.00              
ATOM   3351  N   CYS C  44      -6.033  -2.936 -39.906  1.00  0.00              
ATOM   3352  CA  CYS C  44      -6.512  -3.825 -40.957  1.00  0.00              
ATOM   3353  C   CYS C  44      -7.411  -3.043 -41.910  1.00  0.00              
ATOM   3354  O   CYS C  44      -8.306  -3.611 -42.533  1.00  0.00              
ATOM   3355  CB  CYS C  44      -7.316  -4.982 -40.362  1.00  0.00              
ATOM   3356  SG  CYS C  44      -6.475  -5.911 -39.073  1.00  0.00              
ATOM   3357  H   CYS C  44      -5.039  -2.796 -39.795  1.00  0.00              
ATOM   3358  HA  CYS C  44      -5.710  -4.330 -41.497  1.00  0.00              
ATOM   3359 1HB  CYS C  44      -8.233  -4.608 -39.906  1.00  0.00              
ATOM   3360 2HB  CYS C  44      -7.562  -5.708 -41.136  1.00  0.00              
ATOM   3361  HG  CYS C  44      -7.234  -6.999 -39.169  1.00  0.00              
ATOM   3362  N   GLY C  45      -7.178  -1.738 -42.002  1.00  0.00              
ATOM   3363  CA  GLY C  45      -8.007  -0.893 -42.839  1.00  0.00              
ATOM   3364  C   GLY C  45      -9.224  -0.339 -42.131  1.00  0.00              
ATOM   3365  O   GLY C  45      -9.801   0.653 -42.576  1.00  0.00              
ATOM   3366  H   GLY C  45      -6.416  -1.323 -41.485  1.00  0.00              
ATOM   3367 1HA  GLY C  45      -7.414  -0.048 -43.190  1.00  0.00              
ATOM   3368 2HA  GLY C  45      -8.355  -1.470 -43.695  1.00  0.00              
ATOM   3369  N   HIS C  46      -9.623  -0.964 -41.026  1.00  0.00              
ATOM   3370  CA  HIS C  46     -10.821  -0.524 -40.320  1.00  0.00              
ATOM   3371  C   HIS C  46     -10.607   0.742 -39.480  1.00  0.00              
ATOM   3372  O   HIS C  46      -9.616   0.869 -38.750  1.00  0.00              
ATOM   3373  CB  HIS C  46     -11.355  -1.631 -39.417  1.00  0.00              
ATOM   3374  CG  HIS C  46     -12.690  -1.316 -38.826  1.00  0.00              
ATOM   3375  ND1 HIS C  46     -13.869  -1.500 -39.516  1.00  0.00              
ATOM   3376  CD2 HIS C  46     -13.032  -0.751 -37.644  1.00  0.00              
ATOM   3377  CE1 HIS C  46     -14.879  -1.059 -38.787  1.00  0.00              
ATOM   3378  NE2 HIS C  46     -14.397  -0.598 -37.646  1.00  0.00              
ATOM   3379  H   HIS C  46      -9.100  -1.751 -40.666  1.00  0.00              
ATOM   3380  HA  HIS C  46     -11.593  -0.256 -41.040  1.00  0.00              
ATOM   3381 1HB  HIS C  46     -11.471  -2.555 -39.982  1.00  0.00              
ATOM   3382 2HB  HIS C  46     -10.672  -1.798 -38.584  1.00  0.00              
ATOM   3383  HD1 HIS C  46     -13.973  -1.969 -40.394  1.00  0.00              
ATOM   3384  HD2 HIS C  46     -12.447  -0.427 -36.782  1.00  0.00              
ATOM   3385  HE1 HIS C  46     -15.900  -1.116 -39.162  1.00  0.00              
ATOM   3386  N   ASN C  47     -11.562   1.667 -39.584  1.00  0.00              
ATOM   3387  CA  ASN C  47     -11.545   2.909 -38.817  1.00  0.00              
ATOM   3388  C   ASN C  47     -11.918   2.595 -37.378  1.00  0.00              
ATOM   3389  O   ASN C  47     -13.096   2.436 -37.059  1.00  0.00              
ATOM   3390  CB  ASN C  47     -12.476   3.957 -39.400  1.00  0.00              
ATOM   3391  CG  ASN C  47     -12.370   5.299 -38.731  1.00  0.00              
ATOM   3392  OD1 ASN C  47     -11.951   5.407 -37.574  1.00  0.00              
ATOM   3393  ND2 ASN C  47     -12.823   6.312 -39.425  1.00  0.00              
ATOM   3394  H   ASN C  47     -12.325   1.493 -40.222  1.00  0.00              
ATOM   3395  HA  ASN C  47     -10.540   3.333 -38.822  1.00  0.00              
ATOM   3396 1HB  ASN C  47     -12.550   4.099 -40.479  1.00  0.00              
ATOM   3397 2HB  ASN C  47     -13.372   3.453 -39.037  1.00  0.00              
ATOM   3398 1HD2 ASN C  47     -12.784   7.236 -39.043  1.00  0.00              
ATOM   3399 2HD2 ASN C  47     -13.208   6.163 -40.335  1.00  0.00              
ATOM   3400  N   CYS C  48     -10.918   2.519 -36.511  1.00  0.00              
ATOM   3401  CA  CYS C  48     -11.147   2.164 -35.112  1.00  0.00              
ATOM   3402  C   CYS C  48     -11.086   3.378 -34.184  1.00  0.00              
ATOM   3403  O   CYS C  48     -11.220   3.241 -32.972  1.00  0.00              
ATOM   3404  CB  CYS C  48      -9.987   1.211 -34.821  1.00  0.00              
ATOM   3405  SG  CYS C  48      -9.991  -0.299 -35.816  1.00  0.00              
ATOM   3406  H   CYS C  48      -9.976   2.708 -36.823  1.00  0.00              
ATOM   3407  HA  CYS C  48     -12.086   1.636 -34.947  1.00  0.00              
ATOM   3408 1HB  CYS C  48      -9.035   1.703 -35.022  1.00  0.00              
ATOM   3409 2HB  CYS C  48     -10.018   0.888 -33.781  1.00  0.00              
ATOM   3410  HG  CYS C  48     -10.901  -0.941 -35.090  1.00  0.00              
ATOM   3411  N   LEU C  49     -10.893   4.559 -34.754  1.00  0.00              
ATOM   3412  CA  LEU C  49     -10.837   5.782 -33.952  1.00  0.00              
ATOM   3413  C   LEU C  49     -11.995   5.977 -32.964  1.00  0.00              
ATOM   3414  O   LEU C  49     -11.782   6.416 -31.836  1.00  0.00              
ATOM   3415  CB  LEU C  49     -10.727   7.009 -34.864  1.00  0.00              
ATOM   3416  CG  LEU C  49     -10.600   8.338 -34.105  1.00  0.00              
ATOM   3417  CD1 LEU C  49      -9.292   8.365 -33.309  1.00  0.00              
ATOM   3418  CD2 LEU C  49     -10.650   9.479 -35.069  1.00  0.00              
ATOM   3419  H   LEU C  49     -10.781   4.622 -35.756  1.00  0.00              
ATOM   3420  HA  LEU C  49      -9.954   5.761 -33.315  1.00  0.00              
ATOM   3421 1HB  LEU C  49      -9.793   6.769 -35.371  1.00  0.00              
ATOM   3422 2HB  LEU C  49     -11.536   7.045 -35.593  1.00  0.00              
ATOM   3423  HG  LEU C  49     -11.469   8.419 -33.451  1.00  0.00              
ATOM   3424 1HD1 LEU C  49      -9.209   9.311 -32.774  1.00  0.00              
ATOM   3425 2HD1 LEU C  49      -9.282   7.542 -32.595  1.00  0.00              
ATOM   3426 3HD1 LEU C  49      -8.449   8.261 -33.993  1.00  0.00              
ATOM   3427 1HD2 LEU C  49     -10.561  10.419 -34.525  1.00  0.00              
ATOM   3428 2HD2 LEU C  49      -9.826   9.391 -35.779  1.00  0.00              
ATOM   3429 3HD2 LEU C  49     -11.597   9.460 -35.608  1.00  0.00              
ATOM   3430  N   LEU C  50     -13.213   5.636 -33.375  1.00  0.00              
ATOM   3431  CA  LEU C  50     -14.373   5.759 -32.492  1.00  0.00              
ATOM   3432  C   LEU C  50     -14.343   4.921 -31.217  1.00  0.00              
ATOM   3433  O   LEU C  50     -15.084   5.205 -30.273  1.00  0.00              
ATOM   3434  CB  LEU C  50     -15.639   5.416 -33.285  1.00  0.00              
ATOM   3435  CG  LEU C  50     -15.995   6.400 -34.406  1.00  0.00              
ATOM   3436  CD1 LEU C  50     -17.196   5.889 -35.190  1.00  0.00              
ATOM   3437  CD2 LEU C  50     -16.284   7.769 -33.808  1.00  0.00              
ATOM   3438  H   LEU C  50     -13.344   5.283 -34.313  1.00  0.00              
ATOM   3439  HA  LEU C  50     -14.441   6.781 -32.119  1.00  0.00              
ATOM   3440 1HB  LEU C  50     -15.328   4.463 -33.712  1.00  0.00              
ATOM   3441 2HB  LEU C  50     -16.496   5.258 -32.632  1.00  0.00              
ATOM   3442  HG  LEU C  50     -15.116   6.496 -35.045  1.00  0.00              
ATOM   3443 1HD1 LEU C  50     -17.441   6.595 -35.983  1.00  0.00              
ATOM   3444 2HD1 LEU C  50     -16.958   4.920 -35.629  1.00  0.00              
ATOM   3445 3HD1 LEU C  50     -18.049   5.786 -34.521  1.00  0.00              
ATOM   3446 1HD2 LEU C  50     -16.536   8.469 -34.605  1.00  0.00              
ATOM   3447 2HD2 LEU C  50     -17.121   7.693 -33.113  1.00  0.00              
ATOM   3448 3HD2 LEU C  50     -15.403   8.128 -33.275  1.00  0.00              
ATOM   3449  N   THR C  51     -13.504   3.892 -31.185  1.00  0.00              
ATOM   3450  CA  THR C  51     -13.338   3.097 -29.970  1.00  0.00              
ATOM   3451  C   THR C  51     -11.954   3.302 -29.346  1.00  0.00              
ATOM   3452  O   THR C  51     -11.651   2.763 -28.284  1.00  0.00              
ATOM   3453  CB  THR C  51     -13.525   1.599 -30.276  1.00  0.00              
ATOM   3454  OG1 THR C  51     -12.514   1.174 -31.200  1.00  0.00              
ATOM   3455  CG2 THR C  51     -14.902   1.358 -30.891  1.00  0.00              
ATOM   3456  H   THR C  51     -12.970   3.651 -32.008  1.00  0.00              
ATOM   3457  HA  THR C  51     -14.060   3.417 -29.218  1.00  0.00              
ATOM   3458  HB  THR C  51     -13.433   1.033 -29.348  1.00  0.00              
ATOM   3459  HG1 THR C  51     -12.766   1.431 -32.090  1.00  0.00              
ATOM   3460 1HG2 THR C  51     -15.024   0.298 -31.103  1.00  0.00              
ATOM   3461 2HG2 THR C  51     -15.674   1.682 -30.193  1.00  0.00              
ATOM   3462 3HG2 THR C  51     -14.989   1.927 -31.816  1.00  0.00              
ATOM   3463  N   ALA C  52     -11.120   4.083 -30.018  1.00  0.00              
ATOM   3464  CA  ALA C  52      -9.757   4.328 -29.558  1.00  0.00              
ATOM   3465  C   ALA C  52      -9.711   5.149 -28.271  1.00  0.00              
ATOM   3466  O   ALA C  52     -10.252   6.254 -28.207  1.00  0.00              
ATOM   3467  CB  ALA C  52      -8.979   5.036 -30.640  1.00  0.00              
ATOM   3468  H   ALA C  52     -11.437   4.521 -30.870  1.00  0.00              
ATOM   3469  HA  ALA C  52      -9.288   3.371 -29.330  1.00  0.00              
ATOM   3470 1HB  ALA C  52      -7.962   5.218 -30.294  1.00  0.00              
ATOM   3471 2HB  ALA C  52      -8.953   4.415 -31.535  1.00  0.00              
ATOM   3472 3HB  ALA C  52      -9.459   5.986 -30.870  1.00  0.00              
ATOM   3473  N   GLU C  53      -9.060   4.601 -27.253  1.00  0.00              
ATOM   3474  CA  GLU C  53      -8.857   5.307 -25.999  1.00  0.00              
ATOM   3475  C   GLU C  53      -7.361   5.432 -25.706  1.00  0.00              
ATOM   3476  O   GLU C  53      -6.679   4.439 -25.474  1.00  0.00              
ATOM   3477  CB  GLU C  53      -9.572   4.590 -24.852  1.00  0.00              
ATOM   3478  CG  GLU C  53      -9.446   5.282 -23.502  1.00  0.00              
ATOM   3479  CD  GLU C  53     -10.189   4.532 -22.432  1.00  0.00              
ATOM   3480  OE1 GLU C  53     -10.721   3.488 -22.726  1.00  0.00              
ATOM   3481  OE2 GLU C  53     -10.129   4.941 -21.297  1.00  0.00              
ATOM   3482  H   GLU C  53      -8.695   3.664 -27.353  1.00  0.00              
ATOM   3483  HA  GLU C  53      -9.256   6.320 -26.077  1.00  0.00              
ATOM   3484 1HB  GLU C  53     -10.626   4.521 -25.127  1.00  0.00              
ATOM   3485 2HB  GLU C  53      -9.147   3.589 -24.787  1.00  0.00              
ATOM   3486 1HG  GLU C  53      -8.415   5.436 -23.188  1.00  0.00              
ATOM   3487 2HG  GLU C  53      -9.923   6.248 -23.664  1.00  0.00              
ATOM   3488  N   TRP C  54      -6.859   6.661 -25.740  1.00  0.00              
ATOM   3489  CA  TRP C  54      -5.466   6.942 -25.406  1.00  0.00              
ATOM   3490  C   TRP C  54      -5.256   6.648 -23.924  1.00  0.00              
ATOM   3491  O   TRP C  54      -5.976   7.183 -23.078  1.00  0.00              
ATOM   3492  CB  TRP C  54      -5.161   8.418 -25.687  1.00  0.00              
ATOM   3493  CG  TRP C  54      -3.748   8.828 -25.386  1.00  0.00              
ATOM   3494  CD1 TRP C  54      -2.677   8.765 -26.233  1.00  0.00              
ATOM   3495  CD2 TRP C  54      -3.249   9.349 -24.148  1.00  0.00              
ATOM   3496  NE1 TRP C  54      -1.543   9.212 -25.599  1.00  0.00              
ATOM   3497  CE2 TRP C  54      -1.866   9.578 -24.318  1.00  0.00              
ATOM   3498  CE3 TRP C  54      -3.836   9.640 -22.912  1.00  0.00              
ATOM   3499  CZ2 TRP C  54      -1.059  10.089 -23.297  1.00  0.00              
ATOM   3500  CZ3 TRP C  54      -3.032  10.146 -21.893  1.00  0.00              
ATOM   3501  CH2 TRP C  54      -1.661  10.366 -22.092  1.00  0.00              
ATOM   3502  H   TRP C  54      -7.464   7.424 -26.006  1.00  0.00              
ATOM   3503  HA  TRP C  54      -4.809   6.291 -25.983  1.00  0.00              
ATOM   3504 1HB  TRP C  54      -5.324   8.645 -26.740  1.00  0.00              
ATOM   3505 2HB  TRP C  54      -5.798   9.057 -25.076  1.00  0.00              
ATOM   3506  HD1 TRP C  54      -2.866   8.388 -27.237  1.00  0.00              
ATOM   3507  HE1 TRP C  54      -0.621   9.262 -26.009  1.00  0.00              
ATOM   3508  HE3 TRP C  54      -4.896   9.493 -22.707  1.00  0.00              
ATOM   3509  HZ2 TRP C  54       0.002  10.248 -23.493  1.00  0.00              
ATOM   3510  HZ3 TRP C  54      -3.500  10.365 -20.933  1.00  0.00              
ATOM   3511  HH2 TRP C  54      -1.062  10.766 -21.273  1.00  0.00              
ATOM   3512  N   MET C  55      -4.289   5.791 -23.611  1.00  0.00              
ATOM   3513  CA  MET C  55      -3.987   5.455 -22.220  1.00  0.00              
ATOM   3514  C   MET C  55      -2.696   6.165 -21.793  1.00  0.00              
ATOM   3515  O   MET C  55      -2.625   6.762 -20.715  1.00  0.00              
ATOM   3516  CB  MET C  55      -3.857   3.943 -22.048  1.00  0.00              
ATOM   3517  CG  MET C  55      -5.098   3.156 -22.440  1.00  0.00              
ATOM   3518  SD  MET C  55      -6.551   3.624 -21.478  1.00  0.00              
ATOM   3519  CE  MET C  55      -6.110   2.984 -19.865  1.00  0.00              
ATOM   3520  H   MET C  55      -3.751   5.362 -24.350  1.00  0.00              
ATOM   3521  HA  MET C  55      -4.787   5.808 -21.570  1.00  0.00              
ATOM   3522 1HB  MET C  55      -3.016   3.626 -22.663  1.00  0.00              
ATOM   3523 2HB  MET C  55      -3.629   3.761 -20.997  1.00  0.00              
ATOM   3524 1HG  MET C  55      -5.296   3.335 -23.497  1.00  0.00              
ATOM   3525 2HG  MET C  55      -4.892   2.097 -22.283  1.00  0.00              
ATOM   3526 1HE  MET C  55      -6.911   3.196 -19.157  1.00  0.00              
ATOM   3527 2HE  MET C  55      -5.958   1.906 -19.931  1.00  0.00              
ATOM   3528 3HE  MET C  55      -5.190   3.460 -19.525  1.00  0.00              
ATOM   3529  N   SER C  56      -1.679   6.075 -22.644  1.00  0.00              
ATOM   3530  CA  SER C  56      -0.400   6.746 -22.419  1.00  0.00              
ATOM   3531  C   SER C  56       0.243   6.919 -23.782  1.00  0.00              
ATOM   3532  O   SER C  56      -0.319   6.498 -24.787  1.00  0.00              
ATOM   3533  CB  SER C  56       0.527   5.893 -21.560  1.00  0.00              
ATOM   3534  OG  SER C  56       1.023   4.795 -22.312  1.00  0.00              
ATOM   3535  H   SER C  56      -1.802   5.519 -23.478  1.00  0.00              
ATOM   3536  HA  SER C  56      -0.493   7.680 -21.864  1.00  0.00              
ATOM   3537 1HB  SER C  56       1.356   6.514 -21.220  1.00  0.00              
ATOM   3538 2HB  SER C  56      -0.031   5.531 -20.697  1.00  0.00              
ATOM   3539  HG  SER C  56       0.357   4.104 -22.344  1.00  0.00              
ATOM   3540  N   ALA C  57       1.428   7.525 -23.812  1.00  0.00              
ATOM   3541  CA  ALA C  57       2.144   7.707 -25.070  1.00  0.00              
ATOM   3542  C   ALA C  57       2.607   6.363 -25.660  1.00  0.00              
ATOM   3543  O   ALA C  57       3.015   6.296 -26.821  1.00  0.00              
ATOM   3544  CB  ALA C  57       3.349   8.645 -24.859  1.00  0.00              
ATOM   3545  H   ALA C  57       1.843   7.866 -22.956  1.00  0.00              
ATOM   3546  HA  ALA C  57       1.466   8.156 -25.796  1.00  0.00              
ATOM   3547 1HB  ALA C  57       3.877   8.775 -25.804  1.00  0.00              
ATOM   3548 2HB  ALA C  57       2.999   9.614 -24.503  1.00  0.00              
ATOM   3549 3HB  ALA C  57       4.024   8.209 -24.124  1.00  0.00              
ATOM   3550  N   SER C  58       2.536   5.297 -24.866  1.00  0.00              
ATOM   3551  CA  SER C  58       2.922   3.968 -25.343  1.00  0.00              
ATOM   3552  C   SER C  58       1.725   3.030 -25.429  1.00  0.00              
ATOM   3553  O   SER C  58       1.874   1.846 -25.765  1.00  0.00              
ATOM   3554  CB  SER C  58       3.950   3.341 -24.397  1.00  0.00              
ATOM   3555  OG  SER C  58       3.370   3.117 -23.122  1.00  0.00              
ATOM   3556  H   SER C  58       2.210   5.402 -23.917  1.00  0.00              
ATOM   3557  HA  SER C  58       3.441   3.986 -26.302  1.00  0.00              
ATOM   3558 1HB  SER C  58       4.286   2.396 -24.825  1.00  0.00              
ATOM   3559 2HB  SER C  58       4.799   4.019 -24.306  1.00  0.00              
ATOM   3560  HG  SER C  58       2.806   3.861 -22.894  1.00  0.00              
ATOM   3561  N   LYS C  59       0.532   3.543 -25.157  1.00  0.00              
ATOM   3562  CA  LYS C  59      -0.612   2.649 -25.075  1.00  0.00              
ATOM   3563  C   LYS C  59      -1.949   3.210 -25.532  1.00  0.00              
ATOM   3564  O   LYS C  59      -2.394   4.261 -25.061  1.00  0.00              
ATOM   3565  CB  LYS C  59      -0.736   2.157 -23.628  1.00  0.00              
ATOM   3566  CG  LYS C  59      -1.819   1.100 -23.387  1.00  0.00              
ATOM   3567  CD  LYS C  59      -1.790   0.636 -21.929  1.00  0.00              
ATOM   3568  CE  LYS C  59      -2.913  -0.333 -21.632  1.00  0.00              
ATOM   3569  NZ  LYS C  59      -2.859  -0.848 -20.225  1.00  0.00              
ATOM   3570  H   LYS C  59       0.396   4.533 -25.006  1.00  0.00              
ATOM   3571  HA  LYS C  59      -0.462   1.796 -25.737  1.00  0.00              
ATOM   3572 1HB  LYS C  59       0.233   1.742 -23.348  1.00  0.00              
ATOM   3573 2HB  LYS C  59      -0.948   3.029 -23.011  1.00  0.00              
ATOM   3574 1HG  LYS C  59      -2.790   1.540 -23.621  1.00  0.00              
ATOM   3575 2HG  LYS C  59      -1.634   0.256 -24.051  1.00  0.00              
ATOM   3576 1HD  LYS C  59      -0.833   0.150 -21.738  1.00  0.00              
ATOM   3577 2HD  LYS C  59      -1.889   1.510 -21.285  1.00  0.00              
ATOM   3578 1HE  LYS C  59      -3.860   0.180 -21.792  1.00  0.00              
ATOM   3579 2HE  LYS C  59      -2.835  -1.171 -22.326  1.00  0.00              
ATOM   3580 1HZ  LYS C  59      -3.624  -1.490 -20.073  1.00  0.00              
ATOM   3581 2HZ  LYS C  59      -1.982  -1.328 -20.075  1.00  0.00              
ATOM   3582 3HZ  LYS C  59      -2.935  -0.075 -19.582  1.00  0.00              
ATOM   3583  N   ILE C  60      -2.584   2.485 -26.443  1.00  0.00              
ATOM   3584  CA  ILE C  60      -3.910   2.824 -26.935  1.00  0.00              
ATOM   3585  C   ILE C  60      -4.736   1.547 -26.875  1.00  0.00              
ATOM   3586  O   ILE C  60      -4.296   0.494 -27.337  1.00  0.00              
ATOM   3587  CB  ILE C  60      -3.891   3.288 -28.403  1.00  0.00              
ATOM   3588  CG1 ILE C  60      -3.049   4.561 -28.548  1.00  0.00              
ATOM   3589  CG2 ILE C  60      -5.318   3.548 -28.877  1.00  0.00              
ATOM   3590  CD1 ILE C  60      -2.870   4.999 -30.009  1.00  0.00              
ATOM   3591  H   ILE C  60      -2.120   1.664 -26.805  1.00  0.00              
ATOM   3592  HA  ILE C  60      -4.386   3.555 -26.283  1.00  0.00              
ATOM   3593  HB  ILE C  60      -3.432   2.511 -29.015  1.00  0.00              
ATOM   3594 1HG1 ILE C  60      -3.550   5.347 -27.983  1.00  0.00              
ATOM   3595 2HG1 ILE C  60      -2.075   4.358 -28.100  1.00  0.00              
ATOM   3596 1HG2 ILE C  60      -5.302   3.877 -29.916  1.00  0.00              
ATOM   3597 2HG2 ILE C  60      -5.903   2.633 -28.796  1.00  0.00              
ATOM   3598 3HG2 ILE C  60      -5.772   4.323 -28.259  1.00  0.00              
ATOM   3599 1HD1 ILE C  60      -2.265   5.905 -30.048  1.00  0.00              
ATOM   3600 2HD1 ILE C  60      -2.373   4.206 -30.569  1.00  0.00              
ATOM   3601 3HD1 ILE C  60      -3.845   5.196 -30.452  1.00  0.00              
ATOM   3602  N   VAL C  61      -5.924   1.633 -26.283  1.00  0.00              
ATOM   3603  CA  VAL C  61      -6.815   0.481 -26.219  1.00  0.00              
ATOM   3604  C   VAL C  61      -8.029   0.778 -27.100  1.00  0.00              
ATOM   3605  O   VAL C  61      -8.609   1.863 -27.023  1.00  0.00              
ATOM   3606  CB  VAL C  61      -7.271   0.171 -24.781  1.00  0.00              
ATOM   3607  CG1 VAL C  61      -8.262  -0.984 -24.774  1.00  0.00              
ATOM   3608  CG2 VAL C  61      -6.072  -0.151 -23.901  1.00  0.00              
ATOM   3609  H   VAL C  61      -6.217   2.505 -25.868  1.00  0.00              
ATOM   3610  HA  VAL C  61      -6.338  -0.412 -26.625  1.00  0.00              
ATOM   3611  HB  VAL C  61      -7.743   1.058 -24.360  1.00  0.00              
ATOM   3612 1HG1 VAL C  61      -8.573  -1.189 -23.749  1.00  0.00              
ATOM   3613 2HG1 VAL C  61      -9.134  -0.719 -25.372  1.00  0.00              
ATOM   3614 3HG1 VAL C  61      -7.789  -1.872 -25.194  1.00  0.00              
ATOM   3615 1HG2 VAL C  61      -6.412  -0.367 -22.889  1.00  0.00              
ATOM   3616 2HG2 VAL C  61      -5.551  -1.020 -24.302  1.00  0.00              
ATOM   3617 3HG2 VAL C  61      -5.395   0.703 -23.881  1.00  0.00              
ATOM   3618  N   CYS C  62      -8.395  -0.172 -27.951  1.00  0.00              
ATOM   3619  CA  CYS C  62      -9.492   0.037 -28.890  1.00  0.00              
ATOM   3620  C   CYS C  62     -10.145  -1.292 -29.248  1.00  0.00              
ATOM   3621  O   CYS C  62      -9.749  -2.349 -28.752  1.00  0.00              
ATOM   3622  CB  CYS C  62      -8.791   0.642 -30.107  1.00  0.00              
ATOM   3623  SG  CYS C  62      -7.668  -0.489 -30.963  1.00  0.00              
ATOM   3624  H   CYS C  62      -7.909  -1.058 -27.952  1.00  0.00              
ATOM   3625  HA  CYS C  62     -10.239   0.745 -28.532  1.00  0.00              
ATOM   3626 1HB  CYS C  62      -9.526   0.956 -30.849  1.00  0.00              
ATOM   3627 2HB  CYS C  62      -8.187   1.498 -29.807  1.00  0.00              
ATOM   3628  HG  CYS C  62      -8.611  -1.137 -31.639  1.00  0.00              
ATOM   3629  N   ARG C  63     -11.162  -1.227 -30.099  1.00  0.00              
ATOM   3630  CA  ARG C  63     -11.819  -2.429 -30.589  1.00  0.00              
ATOM   3631  C   ARG C  63     -11.608  -2.524 -32.082  1.00  0.00              
ATOM   3632  O   ARG C  63     -11.748  -1.539 -32.797  1.00  0.00              
ATOM   3633  CB  ARG C  63     -13.313  -2.404 -30.251  1.00  0.00              
ATOM   3634  CG  ARG C  63     -13.572  -2.669 -28.776  1.00  0.00              
ATOM   3635  CD  ARG C  63     -15.039  -2.648 -28.431  1.00  0.00              
ATOM   3636  NE  ARG C  63     -15.255  -2.856 -27.002  1.00  0.00              
ATOM   3637  CZ  ARG C  63     -15.387  -4.049 -26.435  1.00  0.00              
ATOM   3638  NH1 ARG C  63     -15.327  -5.148 -27.175  1.00  0.00              
ATOM   3639  NH2 ARG C  63     -15.584  -4.148 -25.126  1.00  0.00              
ATOM   3640  H   ARG C  63     -11.488  -0.324 -30.413  1.00  0.00              
ATOM   3641  HA  ARG C  63     -11.371  -3.309 -30.126  1.00  0.00              
ATOM   3642 1HB  ARG C  63     -13.687  -1.422 -30.536  1.00  0.00              
ATOM   3643 2HB  ARG C  63     -13.790  -3.167 -30.866  1.00  0.00              
ATOM   3644 1HG  ARG C  63     -13.167  -3.649 -28.521  1.00  0.00              
ATOM   3645 2HG  ARG C  63     -13.063  -1.902 -28.192  1.00  0.00              
ATOM   3646 1HD  ARG C  63     -15.455  -1.681 -28.716  1.00  0.00              
ATOM   3647 2HD  ARG C  63     -15.544  -3.438 -28.985  1.00  0.00              
ATOM   3648  HE  ARG C  63     -15.334  -2.177 -26.257  1.00  0.00              
ATOM   3649 1HH1 ARG C  63     -15.179  -5.075 -28.172  1.00  0.00              
ATOM   3650 2HH1 ARG C  63     -15.429  -6.053 -26.741  1.00  0.00              
ATOM   3651 1HH2 ARG C  63     -15.631  -3.312 -24.561  1.00  0.00              
ATOM   3652 2HH2 ARG C  63     -15.685  -5.058 -24.701  1.00  0.00              
ATOM   3653  N   VAL C  64     -11.240  -3.710 -32.546  1.00  0.00              
ATOM   3654  CA  VAL C  64     -10.976  -3.912 -33.958  1.00  0.00              
ATOM   3655  C   VAL C  64     -12.238  -4.401 -34.648  1.00  0.00              
ATOM   3656  O   VAL C  64     -12.840  -5.396 -34.237  1.00  0.00              
ATOM   3657  CB  VAL C  64      -9.836  -4.921 -34.192  1.00  0.00              
ATOM   3658  CG1 VAL C  64      -9.594  -5.117 -35.681  1.00  0.00              
ATOM   3659  CG2 VAL C  64      -8.562  -4.455 -33.504  1.00  0.00              
ATOM   3660  H   VAL C  64     -11.140  -4.488 -31.910  1.00  0.00              
ATOM   3661  HA  VAL C  64     -10.711  -2.975 -34.450  1.00  0.00              
ATOM   3662  HB  VAL C  64     -10.110  -5.875 -33.740  1.00  0.00              
ATOM   3663 1HG1 VAL C  64      -8.786  -5.833 -35.828  1.00  0.00              
ATOM   3664 2HG1 VAL C  64     -10.502  -5.494 -36.151  1.00  0.00              
ATOM   3665 3HG1 VAL C  64      -9.319  -4.164 -36.133  1.00  0.00              
ATOM   3666 1HG2 VAL C  64      -7.768  -5.180 -33.678  1.00  0.00              
ATOM   3667 2HG2 VAL C  64      -8.265  -3.486 -33.906  1.00  0.00              
ATOM   3668 3HG2 VAL C  64      -8.740  -4.363 -32.432  1.00  0.00              
ATOM   3669  N   GLY C  65     -12.641  -3.680 -35.686  1.00  0.00              
ATOM   3670  CA  GLY C  65     -13.862  -4.002 -36.395  1.00  0.00              
ATOM   3671  C   GLY C  65     -13.532  -4.782 -37.651  1.00  0.00              
ATOM   3672  O   GLY C  65     -12.467  -5.382 -37.751  1.00  0.00              
ATOM   3673  H   GLY C  65     -12.089  -2.891 -35.992  1.00  0.00              
ATOM   3674 1HA  GLY C  65     -14.503  -4.600 -35.746  1.00  0.00              
ATOM   3675 2HA  GLY C  65     -14.376  -3.078 -36.658  1.00  0.00              
ATOM   3676  N   GLN C  66     -14.445  -4.771 -38.613  1.00  0.00              
ATOM   3677  CA  GLN C  66     -14.288  -5.537 -39.846  1.00  0.00              
ATOM   3678  C   GLN C  66     -13.232  -4.915 -40.750  1.00  0.00              
ATOM   3679  O   GLN C  66     -13.258  -3.718 -41.028  1.00  0.00              
ATOM   3680  CB  GLN C  66     -15.620  -5.628 -40.595  1.00  0.00              
ATOM   3681  CG  GLN C  66     -15.559  -6.439 -41.877  1.00  0.00              
ATOM   3682  CD  GLN C  66     -16.926  -6.629 -42.507  1.00  0.00              
ATOM   3683  OE1 GLN C  66     -17.946  -6.218 -41.948  1.00  0.00              
ATOM   3684  NE2 GLN C  66     -16.955  -7.258 -43.678  1.00  0.00              
ATOM   3685  H   GLN C  66     -15.275  -4.210 -38.484  1.00  0.00              
ATOM   3686  HA  GLN C  66     -13.940  -6.542 -39.609  1.00  0.00              
ATOM   3687 1HB  GLN C  66     -16.337  -6.077 -39.908  1.00  0.00              
ATOM   3688 2HB  GLN C  66     -15.925  -4.606 -40.820  1.00  0.00              
ATOM   3689 1HG  GLN C  66     -14.850  -6.227 -42.676  1.00  0.00              
ATOM   3690 2HG  GLN C  66     -15.276  -7.368 -41.380  1.00  0.00              
ATOM   3691 1HE2 GLN C  66     -17.829  -7.414 -44.141  1.00  0.00              
ATOM   3692 2HE2 GLN C  66     -16.104  -7.577 -44.096  1.00  0.00              
ATOM   3693  N   ALA C  67     -12.293  -5.737 -41.201  1.00  0.00              
ATOM   3694  CA  ALA C  67     -11.206  -5.276 -42.057  1.00  0.00              
ATOM   3695  C   ALA C  67     -11.584  -4.830 -43.466  1.00  0.00              
ATOM   3696  O   ALA C  67     -12.526  -5.342 -44.072  1.00  0.00              
ATOM   3697  CB  ALA C  67     -10.134  -6.352 -42.142  1.00  0.00              
ATOM   3698  H   ALA C  67     -12.335  -6.713 -40.943  1.00  0.00              
ATOM   3699  HA  ALA C  67     -10.763  -4.386 -41.610  1.00  0.00              
ATOM   3700 1HB  ALA C  67      -9.322  -6.006 -42.782  1.00  0.00              
ATOM   3701 2HB  ALA C  67      -9.747  -6.561 -41.145  1.00  0.00              
ATOM   3702 3HB  ALA C  67     -10.563  -7.260 -42.562  1.00  0.00              
ATOM   3703  N   LYS C  68     -10.831  -3.855 -43.964  1.00  0.00              
ATOM   3704  CA  LYS C  68     -11.089  -3.226 -45.254  1.00  0.00              
ATOM   3705  C   LYS C  68      -9.882  -3.589 -46.103  1.00  0.00              
ATOM   3706  O   LYS C  68      -9.959  -3.654 -47.329  1.00  0.00              
ATOM   3707  CB  LYS C  68     -11.265  -1.711 -45.138  1.00  0.00              
ATOM   3708  CG  LYS C  68     -12.454  -1.279 -44.292  1.00  0.00              
ATOM   3709  CD  LYS C  68     -12.642   0.230 -44.331  1.00  0.00              
ATOM   3710  CE  LYS C  68     -13.807   0.667 -43.455  1.00  0.00              
ATOM   3711  NZ  LYS C  68     -13.989   2.143 -43.465  1.00  0.00              
ATOM   3712  H   LYS C  68     -10.044  -3.544 -43.413  1.00  0.00              
ATOM   3713  HA  LYS C  68     -12.003  -3.633 -45.687  1.00  0.00              
ATOM   3714 1HB  LYS C  68     -10.347  -1.315 -44.703  1.00  0.00              
ATOM   3715 2HB  LYS C  68     -11.382  -1.325 -46.151  1.00  0.00              
ATOM   3716 1HG  LYS C  68     -13.350  -1.768 -44.679  1.00  0.00              
ATOM   3717 2HG  LYS C  68     -12.283  -1.597 -43.264  1.00  0.00              
ATOM   3718 1HD  LYS C  68     -11.725   0.703 -43.980  1.00  0.00              
ATOM   3719 2HD  LYS C  68     -12.832   0.530 -45.361  1.00  0.00              
ATOM   3720 1HE  LYS C  68     -14.712   0.187 -43.825  1.00  0.00              
ATOM   3721 2HE  LYS C  68     -13.611   0.334 -42.435  1.00  0.00              
ATOM   3722 1HZ  LYS C  68     -14.769   2.391 -42.873  1.00  0.00              
ATOM   3723 2HZ  LYS C  68     -13.150   2.589 -43.121  1.00  0.00              
ATOM   3724 3HZ  LYS C  68     -14.171   2.453 -44.409  1.00  0.00              
ATOM   3725  N   ASN C  69      -8.770  -3.833 -45.414  1.00  0.00              
ATOM   3726  CA  ASN C  69      -7.490  -4.194 -46.021  1.00  0.00              
ATOM   3727  C   ASN C  69      -7.208  -5.657 -45.721  1.00  0.00              
ATOM   3728  O   ASN C  69      -7.674  -6.190 -44.715  1.00  0.00              
ATOM   3729  CB  ASN C  69      -6.354  -3.314 -45.533  1.00  0.00              
ATOM   3730  CG  ASN C  69      -6.442  -1.891 -46.008  1.00  0.00              
ATOM   3731  OD1 ASN C  69      -7.033  -1.600 -47.055  1.00  0.00              
ATOM   3732  ND2 ASN C  69      -5.791  -1.014 -45.289  1.00  0.00              
ATOM   3733  H   ASN C  69      -8.834  -3.759 -44.409  1.00  0.00              
ATOM   3734  HA  ASN C  69      -7.548  -4.073 -47.104  1.00  0.00              
ATOM   3735 1HB  ASN C  69      -6.051  -3.323 -44.485  1.00  0.00              
ATOM   3736 2HB  ASN C  69      -5.607  -3.838 -46.131  1.00  0.00              
ATOM   3737 1HD2 ASN C  69      -5.805  -0.047 -45.546  1.00  0.00              
ATOM   3738 2HD2 ASN C  69      -5.278  -1.309 -44.484  1.00  0.00              
ATOM   3739  N   ASP C  70      -6.433  -6.298 -46.589  1.00  0.00              
ATOM   3740  CA  ASP C  70      -6.055  -7.690 -46.380  1.00  0.00              
ATOM   3741  C   ASP C  70      -4.733  -7.787 -45.614  1.00  0.00              
ATOM   3742  O   ASP C  70      -4.233  -8.881 -45.355  1.00  0.00              
ATOM   3743  CB  ASP C  70      -5.947  -8.425 -47.719  1.00  0.00              
ATOM   3744  CG  ASP C  70      -4.867  -7.885 -48.648  1.00  0.00              
ATOM   3745  OD1 ASP C  70      -4.231  -6.922 -48.289  1.00  0.00              
ATOM   3746  OD2 ASP C  70      -4.581  -8.527 -49.629  1.00  0.00              
ATOM   3747  H   ASP C  70      -6.097  -5.816 -47.411  1.00  0.00              
ATOM   3748  HA  ASP C  70      -6.808  -8.189 -45.769  1.00  0.00              
ATOM   3749 1HB  ASP C  70      -5.830  -9.504 -47.615  1.00  0.00              
ATOM   3750 2HB  ASP C  70      -6.929  -8.203 -48.138  1.00  0.00              
ATOM   3751  N   LYS C  71      -4.168  -6.633 -45.263  1.00  0.00              
ATOM   3752  CA  LYS C  71      -2.961  -6.593 -44.439  1.00  0.00              
ATOM   3753  C   LYS C  71      -3.406  -6.215 -43.031  1.00  0.00              
ATOM   3754  O   LYS C  71      -4.274  -5.362 -42.859  1.00  0.00              
ATOM   3755  CB  LYS C  71      -1.935  -5.596 -44.981  1.00  0.00              
ATOM   3756  CG  LYS C  71      -1.338  -5.980 -46.329  1.00  0.00              
ATOM   3757  CD  LYS C  71      -0.372  -4.914 -46.830  1.00  0.00              
ATOM   3758  CE  LYS C  71       0.187  -5.274 -48.198  1.00  0.00              
ATOM   3759  NZ  LYS C  71       1.095  -4.218 -48.722  1.00  0.00              
ATOM   3760  H   LYS C  71      -4.582  -5.764 -45.572  1.00  0.00              
ATOM   3761  HA  LYS C  71      -2.495  -7.578 -44.420  1.00  0.00              
ATOM   3762 1HB  LYS C  71      -2.439  -4.634 -45.069  1.00  0.00              
ATOM   3763 2HB  LYS C  71      -1.139  -5.522 -44.241  1.00  0.00              
ATOM   3764 1HG  LYS C  71      -0.809  -6.926 -46.217  1.00  0.00              
ATOM   3765 2HG  LYS C  71      -2.149  -6.099 -47.046  1.00  0.00              
ATOM   3766 1HD  LYS C  71      -0.905  -3.965 -46.892  1.00  0.00              
ATOM   3767 2HD  LYS C  71       0.446  -4.825 -46.115  1.00  0.00              
ATOM   3768 1HE  LYS C  71       0.734  -6.211 -48.109  1.00  0.00              
ATOM   3769 2HE  LYS C  71      -0.649  -5.405 -48.885  1.00  0.00              
ATOM   3770 1HZ  LYS C  71       1.444  -4.493 -49.629  1.00  0.00              
ATOM   3771 2HZ  LYS C  71       0.589  -3.348 -48.806  1.00  0.00              
ATOM   3772 3HZ  LYS C  71       1.871  -4.095 -48.086  1.00  0.00              
ATOM   3773  N   GLY C  72      -2.823  -6.860 -42.028  1.00  0.00              
ATOM   3774  CA  GLY C  72      -3.255  -6.637 -40.657  1.00  0.00              
ATOM   3775  C   GLY C  72      -2.440  -5.604 -39.909  1.00  0.00              
ATOM   3776  O   GLY C  72      -2.297  -5.681 -38.693  1.00  0.00              
ATOM   3777  H   GLY C  72      -2.072  -7.511 -42.207  1.00  0.00              
ATOM   3778 1HA  GLY C  72      -4.291  -6.297 -40.662  1.00  0.00              
ATOM   3779 2HA  GLY C  72      -3.184  -7.574 -40.105  1.00  0.00              
ATOM   3780  N   ASP C  73      -1.920  -4.624 -40.642  1.00  0.00              
ATOM   3781  CA  ASP C  73      -1.113  -3.550 -40.073  1.00  0.00              
ATOM   3782  C   ASP C  73      -1.913  -2.651 -39.114  1.00  0.00              
ATOM   3783  O   ASP C  73      -3.123  -2.466 -39.275  1.00  0.00              
ATOM   3784  CB  ASP C  73      -0.506  -2.705 -41.194  1.00  0.00              
ATOM   3785  CG  ASP C  73       0.619  -3.390 -41.959  1.00  0.00              
ATOM   3786  OD1 ASP C  73       1.063  -4.426 -41.523  1.00  0.00              
ATOM   3787  OD2 ASP C  73       0.917  -2.962 -43.049  1.00  0.00              
ATOM   3788  H   ASP C  73      -2.097  -4.632 -41.637  1.00  0.00              
ATOM   3789  HA  ASP C  73      -0.307  -3.972 -39.472  1.00  0.00              
ATOM   3790 1HB  ASP C  73      -1.243  -2.323 -41.900  1.00  0.00              
ATOM   3791 2HB  ASP C  73      -0.096  -1.878 -40.612  1.00  0.00              
ATOM   3792  N   ILE C  74      -1.223  -2.097 -38.123  1.00  0.00              
ATOM   3793  CA  ILE C  74      -1.835  -1.251 -37.102  1.00  0.00              
ATOM   3794  C   ILE C  74      -1.264   0.165 -37.266  1.00  0.00              
ATOM   3795  O   ILE C  74      -0.117   0.431 -36.908  1.00  0.00              
ATOM   3796  CB  ILE C  74      -1.509  -1.796 -35.698  1.00  0.00              
ATOM   3797  CG1 ILE C  74      -2.012  -3.242 -35.590  1.00  0.00              
ATOM   3798  CG2 ILE C  74      -2.157  -0.921 -34.621  1.00  0.00              
ATOM   3799  CD1 ILE C  74      -1.547  -3.973 -34.359  1.00  0.00              
ATOM   3800  H   ILE C  74      -0.230  -2.274 -38.084  1.00  0.00              
ATOM   3801  HA  ILE C  74      -2.910  -1.179 -37.258  1.00  0.00              
ATOM   3802  HB  ILE C  74      -0.428  -1.801 -35.560  1.00  0.00              
ATOM   3803 1HG1 ILE C  74      -3.101  -3.207 -35.595  1.00  0.00              
ATOM   3804 2HG1 ILE C  74      -1.662  -3.774 -36.475  1.00  0.00              
ATOM   3805 1HG2 ILE C  74      -1.917  -1.322 -33.635  1.00  0.00              
ATOM   3806 2HG2 ILE C  74      -1.776   0.096 -34.701  1.00  0.00              
ATOM   3807 3HG2 ILE C  74      -3.238  -0.917 -34.757  1.00  0.00              
ATOM   3808 1HD1 ILE C  74      -1.948  -4.987 -34.363  1.00  0.00              
ATOM   3809 2HD1 ILE C  74      -0.457  -4.015 -34.350  1.00  0.00              
ATOM   3810 3HD1 ILE C  74      -1.896  -3.450 -33.470  1.00  0.00              
ATOM   3811  N   ILE C  75      -2.082   1.064 -37.806  1.00  0.00              
ATOM   3812  CA  ILE C  75      -1.667   2.446 -38.052  1.00  0.00              
ATOM   3813  C   ILE C  75      -2.271   3.485 -37.106  1.00  0.00              
ATOM   3814  O   ILE C  75      -3.487   3.701 -37.092  1.00  0.00              
ATOM   3815  CB  ILE C  75      -2.008   2.858 -39.496  1.00  0.00              
ATOM   3816  CG1 ILE C  75      -1.251   1.980 -40.496  1.00  0.00              
ATOM   3817  CG2 ILE C  75      -1.682   4.328 -39.721  1.00  0.00              
ATOM   3818  CD1 ILE C  75      -1.696   2.162 -41.929  1.00  0.00              
ATOM   3819  H   ILE C  75      -3.019   0.781 -38.053  1.00  0.00              
ATOM   3820  HA  ILE C  75      -0.599   2.565 -37.872  1.00  0.00              
ATOM   3821  HB  ILE C  75      -3.070   2.691 -39.672  1.00  0.00              
ATOM   3822 1HG1 ILE C  75      -0.193   2.228 -40.409  1.00  0.00              
ATOM   3823 2HG1 ILE C  75      -1.405   0.943 -40.196  1.00  0.00              
ATOM   3824 1HG2 ILE C  75      -1.929   4.603 -40.745  1.00  0.00              
ATOM   3825 2HG2 ILE C  75      -2.264   4.938 -39.032  1.00  0.00              
ATOM   3826 3HG2 ILE C  75      -0.620   4.496 -39.546  1.00  0.00              
ATOM   3827 1HD1 ILE C  75      -1.116   1.506 -42.577  1.00  0.00              
ATOM   3828 2HD1 ILE C  75      -2.754   1.912 -42.016  1.00  0.00              
ATOM   3829 3HD1 ILE C  75      -1.542   3.197 -42.229  1.00  0.00              
ATOM   3830  N   VAL C  76      -1.408   4.136 -36.333  1.00  0.00              
ATOM   3831  CA  VAL C  76      -1.834   5.188 -35.422  1.00  0.00              
ATOM   3832  C   VAL C  76      -1.509   6.537 -36.049  1.00  0.00              
ATOM   3833  O   VAL C  76      -0.402   6.755 -36.538  1.00  0.00              
ATOM   3834  CB  VAL C  76      -1.103   5.096 -34.055  1.00  0.00              
ATOM   3835  CG1 VAL C  76      -1.516   6.274 -33.164  1.00  0.00              
ATOM   3836  CG2 VAL C  76      -1.431   3.771 -33.373  1.00  0.00              
ATOM   3837  H   VAL C  76      -0.429   3.893 -36.382  1.00  0.00              
ATOM   3838  HA  VAL C  76      -2.914   5.169 -35.271  1.00  0.00              
ATOM   3839  HB  VAL C  76      -0.027   5.109 -34.228  1.00  0.00              
ATOM   3840 1HG1 VAL C  76      -1.000   6.204 -32.205  1.00  0.00              
ATOM   3841 2HG1 VAL C  76      -1.250   7.212 -33.651  1.00  0.00              
ATOM   3842 3HG1 VAL C  76      -2.593   6.244 -32.997  1.00  0.00              
ATOM   3843 1HG2 VAL C  76      -0.912   3.716 -32.415  1.00  0.00              
ATOM   3844 2HG2 VAL C  76      -2.506   3.703 -33.208  1.00  0.00              
ATOM   3845 3HG2 VAL C  76      -1.108   2.944 -34.006  1.00  0.00              
ATOM   3846  N   THR C  77      -2.483   7.438 -36.046  1.00  0.00              
ATOM   3847  CA  THR C  77      -2.299   8.758 -36.635  1.00  0.00              
ATOM   3848  C   THR C  77      -2.558   9.831 -35.580  1.00  0.00              
ATOM   3849  O   THR C  77      -3.642   9.894 -34.995  1.00  0.00              
ATOM   3850  CB  THR C  77      -3.230   8.984 -37.840  1.00  0.00              
ATOM   3851  OG1 THR C  77      -2.968   7.993 -38.843  1.00  0.00              
ATOM   3852  CG2 THR C  77      -3.010  10.368 -38.431  1.00  0.00              
ATOM   3853  H   THR C  77      -3.372   7.207 -35.626  1.00  0.00              
ATOM   3854  HA  THR C  77      -1.268   8.872 -36.970  1.00  0.00              
ATOM   3855  HB  THR C  77      -4.265   8.891 -37.511  1.00  0.00              
ATOM   3856  HG1 THR C  77      -3.408   7.174 -38.605  1.00  0.00              
ATOM   3857 1HG2 THR C  77      -3.678  10.510 -39.281  1.00  0.00              
ATOM   3858 2HG2 THR C  77      -3.220  11.124 -37.674  1.00  0.00              
ATOM   3859 3HG2 THR C  77      -1.977  10.462 -38.762  1.00  0.00              
ATOM   3860  N   THR C  78      -1.552  10.661 -35.334  1.00  0.00              
ATOM   3861  CA  THR C  78      -1.646  11.716 -34.337  1.00  0.00              
ATOM   3862  C   THR C  78      -1.256  13.042 -34.987  1.00  0.00              
ATOM   3863  O   THR C  78      -0.632  13.065 -36.051  1.00  0.00              
ATOM   3864  CB  THR C  78      -0.673  11.490 -33.185  1.00  0.00              
ATOM   3865  OG1 THR C  78       0.660  11.559 -33.700  1.00  0.00              
ATOM   3866  CG2 THR C  78      -0.912  10.121 -32.499  1.00  0.00              
ATOM   3867  H   THR C  78      -0.696  10.553 -35.858  1.00  0.00              
ATOM   3868  HA  THR C  78      -2.675  11.803 -33.988  1.00  0.00              
ATOM   3869  HB  THR C  78      -0.806  12.283 -32.448  1.00  0.00              
ATOM   3870  HG1 THR C  78       0.884  10.725 -34.118  1.00  0.00              
ATOM   3871 1HG2 THR C  78      -0.201   9.995 -31.683  1.00  0.00              
ATOM   3872 2HG2 THR C  78      -1.928  10.083 -32.105  1.00  0.00              
ATOM   3873 3HG2 THR C  78      -0.775   9.322 -33.226  1.00  0.00              
ATOM   3874  N   LYS C  79      -1.616  14.142 -34.342  1.00  0.00              
ATOM   3875  CA  LYS C  79      -1.276  15.456 -34.865  1.00  0.00              
ATOM   3876  C   LYS C  79       0.231  15.634 -34.747  1.00  0.00              
ATOM   3877  O   LYS C  79       0.907  15.953 -35.723  1.00  0.00              
ATOM   3878  CB  LYS C  79      -1.991  16.545 -34.059  1.00  0.00              
ATOM   3879  CG  LYS C  79      -3.500  16.578 -34.258  1.00  0.00              
ATOM   3880  CD  LYS C  79      -4.143  17.710 -33.458  1.00  0.00              
ATOM   3881  CE  LYS C  79      -5.669  17.732 -33.633  1.00  0.00              
ATOM   3882  NZ  LYS C  79      -6.316  18.864 -32.908  1.00  0.00              
ATOM   3883  H   LYS C  79      -2.130  14.075 -33.477  1.00  0.00              
ATOM   3884  HA  LYS C  79      -1.552  15.516 -35.918  1.00  0.00              
ATOM   3885 1HB  LYS C  79      -1.767  16.365 -33.008  1.00  0.00              
ATOM   3886 2HB  LYS C  79      -1.564  17.501 -34.364  1.00  0.00              
ATOM   3887 1HG  LYS C  79      -3.706  16.721 -35.319  1.00  0.00              
ATOM   3888 2HG  LYS C  79      -3.913  15.623 -33.933  1.00  0.00              
ATOM   3889 1HD  LYS C  79      -3.903  17.570 -32.403  1.00  0.00              
ATOM   3890 2HD  LYS C  79      -3.729  18.658 -33.801  1.00  0.00              
ATOM   3891 1HE  LYS C  79      -5.889  17.817 -34.697  1.00  0.00              
ATOM   3892 2HE  LYS C  79      -6.069  16.792 -33.254  1.00  0.00              
ATOM   3893 1HZ  LYS C  79      -7.315  18.832 -33.055  1.00  0.00              
ATOM   3894 2HZ  LYS C  79      -6.119  18.789 -31.921  1.00  0.00              
ATOM   3895 3HZ  LYS C  79      -5.953  19.740 -33.258  1.00  0.00              
ATOM   3896  N   SER C  80       0.747  15.395 -33.546  1.00  0.00              
ATOM   3897  CA  SER C  80       2.162  15.570 -33.250  1.00  0.00              
ATOM   3898  C   SER C  80       3.154  14.682 -34.008  1.00  0.00              
ATOM   3899  O   SER C  80       4.227  15.149 -34.394  1.00  0.00              
ATOM   3900  CB  SER C  80       2.360  15.372 -31.760  1.00  0.00              
ATOM   3901  OG  SER C  80       1.700  16.352 -31.007  1.00  0.00              
ATOM   3902  H   SER C  80       0.127  15.081 -32.813  1.00  0.00              
ATOM   3903  HA  SER C  80       2.512  16.592 -33.401  1.00  0.00              
ATOM   3904 1HB  SER C  80       1.974  14.392 -31.484  1.00  0.00              
ATOM   3905 2HB  SER C  80       3.426  15.416 -31.542  1.00  0.00              
ATOM   3906  HG  SER C  80       0.769  16.129 -30.939  1.00  0.00              
ATOM   3907  N   GLY C  81       2.813  13.413 -34.217  1.00  0.00              
ATOM   3908  CA  GLY C  81       3.706  12.543 -34.967  1.00  0.00              
ATOM   3909  C   GLY C  81       3.281  12.136 -36.364  1.00  0.00              
ATOM   3910  O   GLY C  81       4.047  11.485 -37.070  1.00  0.00              
ATOM   3911  H   GLY C  81       1.944  13.039 -33.864  1.00  0.00              
ATOM   3912 1HA  GLY C  81       4.669  13.039 -35.085  1.00  0.00              
ATOM   3913 2HA  GLY C  81       3.842  11.612 -34.418  1.00  0.00              
ATOM   3914  N   GLY C  82       2.069  12.494 -36.769  1.00  0.00              
ATOM   3915  CA  GLY C  82       1.589  12.090 -38.081  1.00  0.00              
ATOM   3916  C   GLY C  82       1.126  10.646 -38.201  1.00  0.00              
ATOM   3917  O   GLY C  82       0.751  10.010 -37.213  1.00  0.00              
ATOM   3918  H   GLY C  82       1.469  13.047 -36.174  1.00  0.00              
ATOM   3919 1HA  GLY C  82       0.739  12.714 -38.356  1.00  0.00              
ATOM   3920 2HA  GLY C  82       2.388  12.224 -38.809  1.00  0.00              
ATOM   3921  N   ARG C  83       1.149  10.129 -39.428  1.00  0.00              
ATOM   3922  CA  ARG C  83       0.756   8.751 -39.691  1.00  0.00              
ATOM   3923  C   ARG C  83       1.857   7.770 -39.320  1.00  0.00              
ATOM   3924  O   ARG C  83       2.996   7.902 -39.769  1.00  0.00              
ATOM   3925  CB  ARG C  83       0.302   8.553 -41.130  1.00  0.00              
ATOM   3926  CG  ARG C  83      -0.350   7.209 -41.415  1.00  0.00              
ATOM   3927  CD  ARG C  83      -0.936   7.089 -42.775  1.00  0.00              
ATOM   3928  NE  ARG C  83       0.043   7.020 -43.848  1.00  0.00              
ATOM   3929  CZ  ARG C  83      -0.259   7.039 -45.161  1.00  0.00              
ATOM   3930  NH1 ARG C  83      -1.508   7.087 -45.568  1.00  0.00              
ATOM   3931  NH2 ARG C  83       0.735   6.984 -46.031  1.00  0.00              
ATOM   3932  H   ARG C  83       1.448  10.711 -40.197  1.00  0.00              
ATOM   3933  HA  ARG C  83      -0.106   8.489 -39.076  1.00  0.00              
ATOM   3934 1HB  ARG C  83      -0.405   9.350 -41.353  1.00  0.00              
ATOM   3935 2HB  ARG C  83       1.185   8.664 -41.759  1.00  0.00              
ATOM   3936 1HG  ARG C  83       0.402   6.427 -41.303  1.00  0.00              
ATOM   3937 2HG  ARG C  83      -1.148   7.051 -40.690  1.00  0.00              
ATOM   3938 1HD  ARG C  83      -1.537   6.181 -42.823  1.00  0.00              
ATOM   3939 2HD  ARG C  83      -1.569   7.954 -42.966  1.00  0.00              
ATOM   3940  HE  ARG C  83       1.051   6.950 -43.799  1.00  0.00              
ATOM   3941 1HH1 ARG C  83      -2.257   7.110 -44.890  1.00  0.00              
ATOM   3942 2HH1 ARG C  83      -1.714   7.101 -46.556  1.00  0.00              
ATOM   3943 1HH2 ARG C  83       1.688   6.929 -45.701  1.00  0.00              
ATOM   3944 2HH2 ARG C  83       0.536   6.996 -47.020  1.00  0.00              
ATOM   3945  N   GLY C  84       1.509   6.778 -38.506  1.00  0.00              
ATOM   3946  CA  GLY C  84       2.497   5.807 -38.080  1.00  0.00              
ATOM   3947  C   GLY C  84       2.436   4.483 -38.812  1.00  0.00              
ATOM   3948  O   GLY C  84       1.803   4.357 -39.858  1.00  0.00              
ATOM   3949  H   GLY C  84       0.558   6.690 -38.176  1.00  0.00              
ATOM   3950 1HA  GLY C  84       3.493   6.220 -38.239  1.00  0.00              
ATOM   3951 2HA  GLY C  84       2.357   5.598 -37.020  1.00  0.00              
ATOM   3952  N   THR C  85       3.103   3.487 -38.237  1.00  0.00              
ATOM   3953  CA  THR C  85       3.140   2.135 -38.782  1.00  0.00              
ATOM   3954  C   THR C  85       3.274   1.145 -37.631  1.00  0.00              
ATOM   3955  O   THR C  85       3.157   1.517 -36.465  1.00  0.00              
ATOM   3956  CB  THR C  85       4.304   1.938 -39.771  1.00  0.00              
ATOM   3957  OG1 THR C  85       4.163   0.674 -40.433  1.00  0.00              
ATOM   3958  CG2 THR C  85       5.637   1.980 -39.043  1.00  0.00              
ATOM   3959  H   THR C  85       3.603   3.687 -37.384  1.00  0.00              
ATOM   3960  HA  THR C  85       2.206   1.921 -39.302  1.00  0.00              
ATOM   3961  HB  THR C  85       4.273   2.734 -40.517  1.00  0.00              
ATOM   3962  HG1 THR C  85       3.520   0.754 -41.141  1.00  0.00              
ATOM   3963 1HG2 THR C  85       6.447   1.840 -39.759  1.00  0.00              
ATOM   3964 2HG2 THR C  85       5.752   2.945 -38.549  1.00  0.00              
ATOM   3965 3HG2 THR C  85       5.669   1.185 -38.299  1.00  0.00              
ATOM   3966  N   SER C  86       3.507  -0.121 -37.959  1.00  0.00              
ATOM   3967  CA  SER C  86       3.625  -1.139 -36.927  1.00  0.00              
ATOM   3968  C   SER C  86       4.650  -2.196 -37.326  1.00  0.00              
ATOM   3969  O   SER C  86       4.893  -2.430 -38.513  1.00  0.00              
ATOM   3970  CB  SER C  86       2.274  -1.808 -36.643  1.00  0.00              
ATOM   3971  OG  SER C  86       1.796  -2.512 -37.767  1.00  0.00              
ATOM   3972  H   SER C  86       3.604  -0.389 -38.928  1.00  0.00              
ATOM   3973  HA  SER C  86       3.867  -0.733 -35.944  1.00  0.00              
ATOM   3974 1HB  SER C  86       2.398  -2.500 -35.811  1.00  0.00              
ATOM   3975 2HB  SER C  86       1.554  -1.036 -36.369  1.00  0.00              
ATOM   3976  HG  SER C  86       2.237  -3.363 -37.822  1.00  0.00              
ATOM   3977  N   THR C  87       5.242  -2.827 -36.321  1.00  0.00              
ATOM   3978  CA  THR C  87       6.138  -3.954 -36.539  1.00  0.00              
ATOM   3979  C   THR C  87       5.356  -5.248 -36.339  1.00  0.00              
ATOM   3980  O   THR C  87       5.807  -6.322 -36.719  1.00  0.00              
ATOM   3981  CB  THR C  87       7.349  -3.926 -35.588  1.00  0.00              
ATOM   3982  OG1 THR C  87       6.896  -4.009 -34.231  1.00  0.00              
ATOM   3983  CG2 THR C  87       8.145  -2.643 -35.776  1.00  0.00              
ATOM   3984  H   THR C  87       5.066  -2.516 -35.377  1.00  0.00              
ATOM   3985  HA  THR C  87       6.507  -3.939 -37.564  1.00  0.00              
ATOM   3986  HB  THR C  87       7.988  -4.783 -35.802  1.00  0.00              
ATOM   3987  HG1 THR C  87       7.619  -4.303 -33.670  1.00  0.00              
ATOM   3988 1HG2 THR C  87       8.996  -2.642 -35.096  1.00  0.00              
ATOM   3989 2HG2 THR C  87       8.500  -2.583 -36.804  1.00  0.00              
ATOM   3990 3HG2 THR C  87       7.507  -1.786 -35.561  1.00  0.00              
ATOM   3991  N   VAL C  88       4.189  -5.140 -35.715  1.00  0.00              
ATOM   3992  CA  VAL C  88       3.349  -6.303 -35.477  1.00  0.00              
ATOM   3993  C   VAL C  88       2.034  -6.166 -36.216  1.00  0.00              
ATOM   3994  O   VAL C  88       1.715  -5.110 -36.756  1.00  0.00              
ATOM   3995  CB  VAL C  88       3.039  -6.479 -33.983  1.00  0.00              
ATOM   3996  CG1 VAL C  88       4.344  -6.695 -33.192  1.00  0.00              
ATOM   3997  CG2 VAL C  88       2.292  -5.259 -33.477  1.00  0.00              
ATOM   3998  H   VAL C  88       3.876  -4.233 -35.397  1.00  0.00              
ATOM   3999  HA  VAL C  88       3.808  -7.211 -35.870  1.00  0.00              
ATOM   4000  HB  VAL C  88       2.383  -7.340 -33.857  1.00  0.00              
ATOM   4001 1HG1 VAL C  88       4.112  -6.820 -32.134  1.00  0.00              
ATOM   4002 2HG1 VAL C  88       4.848  -7.589 -33.560  1.00  0.00              
ATOM   4003 3HG1 VAL C  88       4.994  -5.830 -33.322  1.00  0.00              
ATOM   4004 1HG2 VAL C  88       2.069  -5.381 -32.418  1.00  0.00              
ATOM   4005 2HG2 VAL C  88       2.908  -4.371 -33.620  1.00  0.00              
ATOM   4006 3HG2 VAL C  88       1.360  -5.147 -34.033  1.00  0.00              
ATOM   4007  N   SER C  89       1.262  -7.239 -36.223  1.00  0.00              
ATOM   4008  CA  SER C  89       0.023  -7.256 -36.965  1.00  0.00              
ATOM   4009  C   SER C  89      -1.067  -7.916 -36.146  1.00  0.00              
ATOM   4010  O   SER C  89      -0.794  -8.682 -35.222  1.00  0.00              
ATOM   4011  CB  SER C  89       0.226  -8.012 -38.278  1.00  0.00              
ATOM   4012  OG  SER C  89       0.545  -9.366 -38.010  1.00  0.00              
ATOM   4013  H   SER C  89       1.536  -8.060 -35.703  1.00  0.00              
ATOM   4014  HA  SER C  89      -0.294  -6.267 -37.300  1.00  0.00              
ATOM   4015 1HB  SER C  89      -0.692  -7.951 -38.859  1.00  0.00              
ATOM   4016 2HB  SER C  89       1.038  -7.539 -38.830  1.00  0.00              
ATOM   4017  HG  SER C  89       0.671  -9.836 -38.838  1.00  0.00              
ATOM   4018  N   PHE C  90      -2.307  -7.600 -36.482  1.00  0.00              
ATOM   4019  CA  PHE C  90      -3.445  -8.174 -35.791  1.00  0.00              
ATOM   4020  C   PHE C  90      -4.200  -9.056 -36.778  1.00  0.00              
ATOM   4021  O   PHE C  90      -4.604  -8.589 -37.834  1.00  0.00              
ATOM   4022  CB  PHE C  90      -4.378  -7.075 -35.289  1.00  0.00              
ATOM   4023  CG  PHE C  90      -5.605  -7.603 -34.627  1.00  0.00              
ATOM   4024  CD1 PHE C  90      -5.549  -8.097 -33.332  1.00  0.00              
ATOM   4025  CD2 PHE C  90      -6.807  -7.678 -35.323  1.00  0.00              
ATOM   4026  CE1 PHE C  90      -6.670  -8.664 -32.730  1.00  0.00              
ATOM   4027  CE2 PHE C  90      -7.937  -8.243 -34.734  1.00  0.00              
ATOM   4028  CZ  PHE C  90      -7.865  -8.740 -33.428  1.00  0.00              
ATOM   4029  H   PHE C  90      -2.467  -6.946 -37.235  1.00  0.00              
ATOM   4030  HA  PHE C  90      -3.100  -8.797 -34.964  1.00  0.00              
ATOM   4031 1HB  PHE C  90      -3.866  -6.453 -34.557  1.00  0.00              
ATOM   4032 2HB  PHE C  90      -4.708  -6.455 -36.122  1.00  0.00              
ATOM   4033  HD1 PHE C  90      -4.610  -8.037 -32.780  1.00  0.00              
ATOM   4034  HD2 PHE C  90      -6.860  -7.289 -36.341  1.00  0.00              
ATOM   4035  HE1 PHE C  90      -6.605  -9.048 -31.712  1.00  0.00              
ATOM   4036  HE2 PHE C  90      -8.875  -8.299 -35.287  1.00  0.00              
ATOM   4037  HZ  PHE C  90      -8.742  -9.187 -32.961  1.00  0.00              
ATOM   4038  N   LYS C  91      -4.394 -10.321 -36.427  1.00  0.00              
ATOM   4039  CA  LYS C  91      -5.112 -11.242 -37.295  1.00  0.00              
ATOM   4040  C   LYS C  91      -6.592 -11.231 -36.947  1.00  0.00              
ATOM   4041  O   LYS C  91      -6.997 -11.681 -35.879  1.00  0.00              
ATOM   4042  CB  LYS C  91      -4.546 -12.658 -37.177  1.00  0.00              
ATOM   4043  CG  LYS C  91      -5.187 -13.672 -38.116  1.00  0.00              
ATOM   4044  CD  LYS C  91      -4.569 -15.051 -37.945  1.00  0.00              
ATOM   4045  CE  LYS C  91      -5.161 -16.049 -38.929  1.00  0.00              
ATOM   4046  NZ  LYS C  91      -4.581 -17.410 -38.759  1.00  0.00              
ATOM   4047  H   LYS C  91      -4.039 -10.656 -35.542  1.00  0.00              
ATOM   4048  HA  LYS C  91      -5.019 -10.919 -38.333  1.00  0.00              
ATOM   4049 1HB  LYS C  91      -3.478 -12.593 -37.387  1.00  0.00              
ATOM   4050 2HB  LYS C  91      -4.694 -12.976 -36.145  1.00  0.00              
ATOM   4051 1HG  LYS C  91      -6.254 -13.721 -37.896  1.00  0.00              
ATOM   4052 2HG  LYS C  91      -5.043 -13.333 -39.141  1.00  0.00              
ATOM   4053 1HD  LYS C  91      -3.493 -14.973 -38.108  1.00  0.00              
ATOM   4054 2HD  LYS C  91      -4.757 -15.392 -36.927  1.00  0.00              
ATOM   4055 1HE  LYS C  91      -6.237 -16.091 -38.769  1.00  0.00              
ATOM   4056 2HE  LYS C  91      -4.958 -15.693 -39.939  1.00  0.00              
ATOM   4057 1HZ  LYS C  91      -4.999 -18.040 -39.429  1.00  0.00              
ATOM   4058 2HZ  LYS C  91      -3.583 -17.372 -38.908  1.00  0.00              
ATOM   4059 3HZ  LYS C  91      -4.769 -17.740 -37.823  1.00  0.00              
ATOM   4060  N   LEU C  92      -7.398 -10.698 -37.856  1.00  0.00              
ATOM   4061  CA  LEU C  92      -8.841 -10.685 -37.668  1.00  0.00              
ATOM   4062  C   LEU C  92      -9.417 -12.081 -37.904  1.00  0.00              
ATOM   4063  O   LEU C  92      -9.161 -12.697 -38.937  1.00  0.00              
ATOM   4064  CB  LEU C  92      -9.493  -9.662 -38.608  1.00  0.00              
ATOM   4065  CG  LEU C  92     -10.989  -9.421 -38.373  1.00  0.00              
ATOM   4066  CD1 LEU C  92     -11.201  -8.719 -37.038  1.00  0.00              
ATOM   4067  CD2 LEU C  92     -11.556  -8.590 -39.514  1.00  0.00              
ATOM   4068  H   LEU C  92      -7.008 -10.296 -38.696  1.00  0.00              
ATOM   4069  HA  LEU C  92      -9.073 -10.414 -36.638  1.00  0.00              
ATOM   4070 1HB  LEU C  92      -8.923  -8.778 -38.329  1.00  0.00              
ATOM   4071 2HB  LEU C  92      -9.306  -9.900 -39.654  1.00  0.00              
ATOM   4072  HG  LEU C  92     -11.481 -10.394 -38.391  1.00  0.00              
ATOM   4073 1HD1 LEU C  92     -12.267  -8.552 -36.880  1.00  0.00              
ATOM   4074 2HD1 LEU C  92     -10.809  -9.342 -36.233  1.00  0.00              
ATOM   4075 3HD1 LEU C  92     -10.681  -7.762 -37.044  1.00  0.00              
ATOM   4076 1HD2 LEU C  92     -12.620  -8.420 -39.346  1.00  0.00              
ATOM   4077 2HD2 LEU C  92     -11.038  -7.632 -39.562  1.00  0.00              
ATOM   4078 3HD2 LEU C  92     -11.419  -9.123 -40.455  1.00  0.00              
ATOM   4079  N   LEU C  93     -10.182 -12.581 -36.939  1.00  0.00              
ATOM   4080  CA  LEU C  93     -10.725 -13.935 -37.025  1.00  0.00              
ATOM   4081  C   LEU C  93     -12.205 -13.943 -37.410  1.00  0.00              
ATOM   4082  O   LEU C  93     -12.861 -12.900 -37.440  1.00  0.00              
ATOM   4083  CB  LEU C  93     -10.524 -14.664 -35.691  1.00  0.00              
ATOM   4084  CG  LEU C  93      -9.097 -14.613 -35.129  1.00  0.00              
ATOM   4085  CD1 LEU C  93      -9.047 -15.298 -33.770  1.00  0.00              
ATOM   4086  CD2 LEU C  93      -8.141 -15.282 -36.105  1.00  0.00              
ATOM   4087  H   LEU C  93     -10.393 -12.017 -36.128  1.00  0.00              
ATOM   4088  HA  LEU C  93     -10.211 -14.484 -37.813  1.00  0.00              
ATOM   4089 1HB  LEU C  93     -11.193 -14.076 -35.065  1.00  0.00              
ATOM   4090 2HB  LEU C  93     -10.879 -15.693 -35.736  1.00  0.00              
ATOM   4091  HG  LEU C  93      -8.816 -13.562 -35.053  1.00  0.00              
ATOM   4092 1HD1 LEU C  93      -8.031 -15.257 -33.378  1.00  0.00              
ATOM   4093 2HD1 LEU C  93      -9.721 -14.789 -33.081  1.00  0.00              
ATOM   4094 3HD1 LEU C  93      -9.353 -16.338 -33.876  1.00  0.00              
ATOM   4095 1HD2 LEU C  93      -7.128 -15.244 -35.704  1.00  0.00              
ATOM   4096 2HD2 LEU C  93      -8.437 -16.321 -36.250  1.00  0.00              
ATOM   4097 3HD2 LEU C  93      -8.172 -14.759 -37.061  1.00  0.00              
ATOM   4098  N   LYS C  94     -12.722 -15.133 -37.703  1.00  0.00              
ATOM   4099  CA  LYS C  94     -14.136 -15.304 -38.012  1.00  0.00              
ATOM   4100  C   LYS C  94     -14.856 -15.859 -36.781  1.00  0.00              
ATOM   4101  O   LYS C  94     -14.449 -16.876 -36.220  1.00  0.00              
ATOM   4102  CB  LYS C  94     -14.325 -16.231 -39.214  1.00  0.00              
ATOM   4103  CG  LYS C  94     -15.773 -16.404 -39.653  1.00  0.00              
ATOM   4104  CD  LYS C  94     -15.883 -17.362 -40.830  1.00  0.00              
ATOM   4105  CE  LYS C  94     -17.331 -17.544 -41.262  1.00  0.00              
ATOM   4106  NZ  LYS C  94     -17.453 -18.465 -42.425  1.00  0.00              
ATOM   4107  H   LYS C  94     -12.115 -15.940 -37.710  1.00  0.00              
ATOM   4108  HA  LYS C  94     -14.581 -14.337 -38.251  1.00  0.00              
ATOM   4109 1HB  LYS C  94     -13.744 -15.811 -40.036  1.00  0.00              
ATOM   4110 2HB  LYS C  94     -13.912 -17.201 -38.937  1.00  0.00              
ATOM   4111 1HG  LYS C  94     -16.346 -16.794 -38.811  1.00  0.00              
ATOM   4112 2HG  LYS C  94     -16.167 -15.429 -39.939  1.00  0.00              
ATOM   4113 1HD  LYS C  94     -15.303 -16.960 -41.661  1.00  0.00              
ATOM   4114 2HD  LYS C  94     -15.470 -18.326 -40.533  1.00  0.00              
ATOM   4115 1HE  LYS C  94     -17.891 -17.948 -40.420  1.00  0.00              
ATOM   4116 2HE  LYS C  94     -17.733 -16.567 -41.530  1.00  0.00              
ATOM   4117 1HZ  LYS C  94     -18.426 -18.558 -42.680  1.00  0.00              
ATOM   4118 2HZ  LYS C  94     -16.934 -18.090 -43.207  1.00  0.00              
ATOM   4119 3HZ  LYS C  94     -17.081 -19.371 -42.178  1.00  0.00              
ATOM   4120  N   PRO C  95     -15.932 -15.185 -36.337  1.00  0.00              
ATOM   4121  CA  PRO C  95     -16.749 -15.619 -35.199  1.00  0.00              
ATOM   4122  C   PRO C  95     -17.327 -17.026 -35.345  1.00  0.00              
ATOM   4123  O   PRO C  95     -18.571 -17.155 -35.351  1.00  0.00              
ATOM   4124  OXT PRO C  95     -16.593 -17.969 -35.450  1.00  0.00              
ATOM   4125  CB  PRO C  95     -17.856 -14.562 -35.130  1.00  0.00              
ATOM   4126  CG  PRO C  95     -17.263 -13.362 -35.785  1.00  0.00              
ATOM   4127  CD  PRO C  95     -16.406 -13.897 -36.901  1.00  0.00              
ATOM   4128  HA  PRO C  95     -16.175 -15.681 -34.262  1.00  0.00              
ATOM   4129 1HB  PRO C  95     -18.763 -14.896 -35.655  1.00  0.00              
ATOM   4130 2HB  PRO C  95     -18.145 -14.348 -34.092  1.00  0.00              
ATOM   4131 1HG  PRO C  95     -18.046 -12.693 -36.174  1.00  0.00              
ATOM   4132 2HG  PRO C  95     -16.664 -12.776 -35.073  1.00  0.00              
ATOM   4133 1HD  PRO C  95     -16.977 -14.044 -37.830  1.00  0.00              
ATOM   4134 2HD  PRO C  95     -15.569 -13.226 -37.141  1.00  0.00              
TER                                                                             
# All scores below are weighted scores, not raw scores.
#BEGIN_POSE_ENERGIES_TABLE 024.d16_v11.1_1_6dG_RalA2andSec5_0040_0001.pdb
label fa_atr fa_rep fa_sol fa_intra_rep pro_close fa_pair hbond_sr_bb hbond_lr_bb hbond_bb_sc hbond_sc dslf_ss_dst dslf_cs_ang dslf_ss_dih dslf_ca_dih rama omega fa_dun p_aa_pp ref total
weights 0.8 0.44 0.65 0.004 1 0.49 0.585 1.17 1.17 1.1 0.5 2 5 5 0.2 0.5 0.56 0.32 1 NA
pose -998.894 93.6769 498.447 2.1393 0.748727 -26.1205 -51.7694 -110.755 -35.4021 -26.193 0 0 0 0 -11.142 12.436 161.416 -26.4063 -61.01 -578.828
SER_p:NtermProteinFull_1 -0.598573 0.14338 0.593958 0.00144488 0 0 0 0 0 0 0 0 0 0 0 0.0122648 0.159073 0 -0.37 -0.058452
LEU_2 -2.57929 0.282293 1.39854 0.00878846 0 0 0 0 0 0 0 0 0 0 -0.276526 0.00686987 1.67133 -0.0646904 -0.1 0.347322
ALA_3 -2.12655 0.115251 1.35693 0.000950196 0 0 0 0 0 0 0 0 0 0 -0.330856 0.00773803 0 -0.101098 0.16 -0.917633
GLN_4 -3.48962 0.113816 2.78804 0.00619699 0 -0.198147 0 0 -0.345099 -0.332029 0 0 0 0 0.0777585 0.000367892 1.28643 0.21572 -0.97 -0.846555
HIS_5 -6.34523 0.232502 3.29592 0.00319992 0 0.0661095 0 0 0 -0.317464 0 0 0 0 -0.0291615 0.0693969 0.911687 -0.0120085 0.56 -1.56505
ARG_6 -5.00206 0.141756 3.20848 0.00950656 0 -0.492628 0 0 -0.724252 -0.187627 0 0 0 0 0.171434 0.0139994 1.23249 0.152946 -0.98 -2.45596
VAL_7 -4.36733 0.513315 1.36411 0.0125393 0 0 0 0 0 0 0 0 0 0 -0.206441 0.0889731 0.0957831 -0.189504 0.29 -2.39856
ILE_8 -5.16647 0.752874 1.56377 0.0187543 0 0 0 0 0 0 0 0 0 0 -0.186246 0.0996844 0.280875 -0.364611 0.24 -2.76138
MET_9 -4.87012 0.22356 1.9259 0.00407356 0 0 0 0 0 0 0 0 0 0 -0.0712541 0.0138347 0.999259 0.0568656 -0.34 -2.05789
VAL_10 -4.39465 0.62671 1.23307 0.0131663 0 0 0 0 0 0 0 0 0 0 -0.136637 0.0420237 0.0974227 -0.19761 0.29 -2.4265
GLY_11 -2.40034 0.211478 1.31142 0.000204189 0 0 0 0 -0.796391 0 0 0 0 0 0.243662 0.00763024 0 -0.802263 -0.17 -2.3946
SER_12 -2.29992 0.214016 1.70592 0.00136386 0 -0.0896755 0 0 0 0 0 0 0 0 -0.219241 6.62836e-05 0.103267 -0.266656 -0.37 -1.22086
GLY_13 -0.952942 0.0653355 0.714492 1.62206e-05 0 0 0 0 0 0 0 0 0 0 0.00342175 0.000736489 0 0.317947 -0.17 -0.0209928
GLY_14 -0.916405 0.0512283 0.746757 1.7232e-05 0 0 0 0 -0.50101 0 0 0 0 0 -0.391124 0.01429 0 -0.788608 -0.17 -1.95485
VAL_15 -4.38511 0.470425 1.97181 0.0130569 0 0 0 0 -0.820876 0 0 0 0 0 0.0379255 0.000970725 0.219291 0.230013 0.29 -1.9725
GLY_16 -2.35155 0.324019 1.28614 3.63167e-05 0 0 0 0 0 0 0 0 0 0 -0.0091646 0.0694128 0 -0.808888 -0.17 -1.66
LYS_17 -5.59692 0.472775 3.52988 0.00759927 0 -0.0462808 0 0 -0.796391 0 0 0 0 0 -0.0169081 0.00756151 2.33181 -0.0547714 -0.65 -0.811645
SER_18 -2.81083 0.2629 2.02467 0.00108411 0 -0.21692 0 0 0 -0.49705 0 0 0 0 -0.211903 0.000307536 0.648401 0.0167169 -0.37 -1.15262
ALA_19 -3.14003 0.413589 1.27659 0.000761581 0 0 0 0 0 0 0 0 0 0 -0.11283 0.00442186 0 -0.128157 0.16 -1.52565
LEU_20 -5.55961 0.329334 2.02624 0.00482332 0 0 0 0 0 0 0 0 0 0 -0.103716 2.78381e-06 0.336343 -0.115326 -0.1 -3.18192
THR_21 -4.70375 0.332336 2.26263 0.0106662 0 -0.11452 0 0 0 0 0 0 0 0 -0.0362659 0.000499801 0.0762435 0.100836 -0.27 -2.34132
LEU_22 -4.66964 0.267494 2.27514 0.00868075 0 0 0 0 0 0 0 0 0 0 -0.138399 0.157923 0.121634 -0.0962559 -0.1 -2.17342
GLN_23 -6.36502 0.351784 4.09043 0.0102109 0 -0.170095 0 0 -0.576835 0 0 0 0 0 -0.137607 0.00454499 2.55473 -0.10519 -0.97 -1.31304
PHE_24 -6.57168 0.455982 2.00833 0.0243853 0 0 0 0 -0.351583 0 0 0 0 0 0.0342931 0.053267 0.206027 -0.0414349 0.63 -3.55241
MET_25 -5.28112 0.520312 2.44412 0.00495706 0 0 0 0 -0.887227 0 0 0 0 0 -0.0298745 0.0542017 1.18371 -0.0438901 -0.34 -2.3748
ARG_26 -3.40774 0.268387 2.40907 0.0110467 0 -0.0995799 0 0 -0.382221 0 0 0 0 0 -0.0268516 0.141739 2.49234 -0.0522922 -0.98 0.373898
ASP_27 -2.77909 0.257772 2.28065 0.00534101 0 -0.559662 0 0 0 -0.00126628 0 0 0 0 -0.120576 0.000573062 0.644582 -0.246467 -0.67 -1.18815
GLU_28 -3.28166 0.131091 2.11785 0.00830374 0 -0.515244 0 0 0 0 0 0 0 0 0.0173329 0.0100681 1.134 0.0952 -0.81 -1.09306
PHE_29 -4.15993 0.250668 1.08969 0.0260536 0 0 0 0 0 0 0 0 0 0 0.117765 0.0467117 0.291728 -0.0965537 0.63 -1.80388
VAL_30 -1.88976 0.0669208 0.884285 0.0112095 0 0 0 0 0 0 0 0 0 0 -0.141992 0.0636275 0.11683 -0.198846 0.29 -0.797728
GLU_31 -0.821749 0.011792 0.462589 0.00578039 0 -0.334788 0 0 0 0 0 0 0 0 0.066562 0.00518092 1.06449 0.0865765 -0.81 -0.263567
ASP_32 -2.03663 0.120995 1.56626 0.00507207 0 -0.255843 0 0 -0.160025 -0.0559662 0 0 0 0 0.159175 0.0177772 0.554366 0.259012 -0.67 -0.495806
TYR_33 -1.87593 0.219161 0.735357 0.0257384 0 0 0 0 -0.160025 0 0 0 0 0 0.0498644 0.00260465 0.814767 -0.155784 0.51 0.165753
GLU_34 -2.37874 0.202579 2.09066 0.0064186 0.000172408 -0.348446 0 0 0 -0.607704 0 0 0 0 0.303395 0.00324612 1.04764 0.108528 -0.81 -0.382252
PRO_35 -1.54794 0.198627 0.533332 0.000928744 0.0512811 0 0 0 0 0 0 0 0 0 -0.244802 0.00290768 0.148827 -0.55346 0.02 -1.3903
THR_36 -3.20915 0.314298 2.29613 0.0131188 0 -0.148184 0 0 0 -0.770839 0 0 0 0 -0.0335071 0.308869 0.0687714 -0.0247805 -0.27 -1.45527
TYR_37 -4.27701 0.405415 2.02165 0.0235296 0 0 0 0 0 0 0 0 0 0 0.293385 0.192553 0.344004 -0.0104654 0.51 -0.496937
ALA_38 -2.49871 0.175303 1.27204 0.000985788 0 0 0 0 0 0 0 0 0 0 0.766567 0.0035377 0 -0.0196494 0.16 -0.139928
ASP_39 -3.80612 0.144677 2.73 0.00287466 0 -0.288151 0 0 0 0 0 0 0 0 0.176456 0.00443042 0.633449 0.333882 -0.67 -0.738504
SER_40 -3.08672 0.339459 2.13535 0.00087552 0 -0.18516 0 0 0 -0.381573 0 0 0 0 0.0722121 0.0978609 0.55822 0.214152 -0.37 -0.605324
TYR_41 -6.0369 0.498025 1.91458 0.0237875 0 0 0 0 0 0 0 0 0 0 -0.14979 0.0417836 0.167304 -0.209381 0.51 -3.24059
PHE_42 -2.07743 0.121023 0.856721 0.0309087 0 0 0 0 0 0 0 0 0 0 0.15876 0.149001 0.742919 -0.0137376 0.63 0.598161
LYS_43 -4.4951 0.341574 2.78301 0.00673695 0 -0.157014 0 0 -0.856589 0 0 0 0 0 0.121725 0.0355003 0.697518 0.137193 -0.65 -2.03544
LYS_44 -2.06376 0.10847 1.08835 0.00351991 0 -0.168448 0 0 0 0 0 0 0 0 -0.149281 0.000794883 0.89136 -0.0452915 -0.65 -0.98429
VAL_45 -3.73321 0.447969 1.27155 0.0121892 0 0 0 0 0 0 0 0 0 0 -0.114359 0.00924377 0.0425119 -0.229459 0.29 -2.00356
VAL_46 -2.60377 0.1782 0.848629 0.0111913 0 0 0 0 0 0 0 0 0 0 -0.147953 0.0403006 0.00758878 -0.314134 0.29 -1.68994
LEU_47 -5.42463 0.478003 2.48939 0.0107748 0 0 0 0 0 0 0 0 0 0 0.0190051 0.010729 0.37838 -0.0967625 -0.1 -2.23511
ASP_48 -2.83787 0.2924 2.4795 0.00420543 0 -0.465604 0 0 0 -1.03123 0 0 0 0 -0.119336 5.09254e-05 0.628656 -0.274006 -0.67 -1.99323
GLY_49 -1.1143 0.258685 0.499485 1.0972e-05 0 0 0 0 0 0 0 0 0 0 -0.32096 0.0147428 0 -0.789001 -0.17 -1.62134
GLU_50 -3.09413 0.199323 1.70823 0.008041 0 -0.214173 0 0 0 0 0 0 0 0 0.0238827 0.00917694 0.903806 0.0863433 -0.81 -1.17949
GLU_51 -2.68675 0.167796 1.27945 0.00610955 0 -0.19687 0 0 0 0 0 0 0 0 -0.138105 0.00147684 0.801036 0.0612916 -0.81 -1.51457
VAL_52 -4.7524 0.436776 2.09315 0.0136312 0 0 0 0 0 0 0 0 0 0 0.103241 0.00675471 0.0345981 -0.0460698 0.29 -1.82032
THR_53 -3.72523 0.229504 2.01052 0.00651252 0 0.091333 0 0 0 0 0 0 0 0 -0.049653 0.0207868 0.492665 -0.0558068 -0.27 -1.24937
ILE_54 -4.6997 0.45446 1.20102 0.0264781 0 0 0 0 0 0 0 0 0 0 -0.122427 0.00166107 1.24268 -0.301522 0.24 -1.95734
THR_55 -4.1093 0.567169 2.49874 0.0056427 0 -0.112649 0 0 0 -0.332029 0 0 0 0 -0.0142458 0.0239538 0.0690822 -0.10716 -0.27 -1.78079
ILE_56 -5.03018 0.34405 1.27705 0.017562 0 0 0 0 0 0 0 0 0 0 -0.192573 1.2547e-05 0.196422 -0.392488 0.24 -3.54014
TYR_57 -4.50795 0.449674 2.1167 0.0227387 0 0 0 0 0 -0.187627 0 0 0 0 -0.0422771 0.0751596 0.644413 0.00918298 0.51 -0.909981
ASP_58 -4.51763 0.340708 3.50903 0.00585191 0 -0.480536 0 0 0 -1.26789 0 0 0 0 -0.161831 0.0232757 0.552543 -0.208964 -0.67 -2.87544
THR_59 -3.1688 0.151694 1.86092 0.00487169 0 0.00893083 0 0 0 0 0 0 0 0 -0.165023 0.0170393 0.0160347 -0.300027 -0.27 -1.84436
ALA_60 -2.5113 0.245692 1.80925 0.000987069 0 0 0 0 -0.936552 0 0 0 0 0 -0.240274 0.0359119 0 0.0516904 0.16 -1.3846
GLY_61 -1.77287 0.0815784 1.312 1.45767e-05 0 0 0 0 -0.00318331 0 0 0 0 0 0.0276021 0.000280277 0 0.26615 -0.17 -0.258428
GLN_62 -2.181 0.265007 1.63431 0.00481552 0 -0.0450048 0 0 -0.0450637 0 0 0 0 0 -0.179027 0.0258835 0.877309 0.147784 -0.97 -0.464987
ASN_63 -1.40628 0.267805 1.21661 0.00634156 0 -0.237262 0 0 0 -0.0365315 0 0 0 0 -0.180812 0.173554 0.77066 -0.363359 -0.89 -0.679272
ARG_64 -1.09928 0.206846 0.755841 0.00734305 0 -0.0310674 0 0 0 0 0 0 0 0 -0.188782 0.067955 0.958142 0.011134 -0.98 -0.291866
ASP_65 -2.77943 0.440549 2.23379 0.00220058 0 -0.307505 0 0 0 -0.266256 0 0 0 0 0.132286 0.00513919 0.540775 0.282083 -0.67 -0.386374
ALA_66 -2.12345 0.18808 1.25686 0.00056108 0 0 0 0 0 0 0 0 0 0 1.13873 0.00560983 0 -0.170776 0.16 0.455619
SER_67 -2.27909 0.109074 1.48285 0.00119913 0 -0.00308987 0 0 -0.0286812 0 0 0 0 0 -0.165791 0.00108977 0.48501 0.0655223 -0.37 -0.701908
ARG_68 -4.45845 0.426098 2.76999 0.00941336 0 -0.12169 0 0 -0.0286812 -0.266256 0 0 0 0 -0.0830576 0.221386 1.63334 -0.058267 -0.98 -0.936171
ARG_69 -7.45743 0.531199 4.86183 0.0114515 0 -0.34963 0 0 -0.984799 -0.0819754 0 0 0 0 0.0492542 0.0190145 3.45062 -0.0858926 -0.98 -1.01636
ASP_70 -4.8929 0.333917 3.25421 0.00343415 0 -0.259621 0 0 0 -0.324735 0 0 0 0 -0.0727306 2.15571e-05 0.305394 0.0522226 -0.67 -2.27079
ASP_71 -3.50737 0.232747 2.10764 0.00319354 0 -0.0540717 0 0 0 0 0 0 0 0 -0.100243 0.0079556 0.297024 0.0496799 -0.67 -1.63344
PHE_72 -5.1606 0.414648 1.92596 0.0367992 0 0 0 0 0 0 0 0 0 0 0.0375388 0.0181149 1.69257 -0.0979203 0.63 -0.502894
PHE_73 -7.57073 0.788303 2.05101 0.0378708 0 0 0 0 0 0 0 0 0 0 -0.0267572 2.19493e-05 1.44865 0.00708631 0.63 -2.63454
ARG_74 -2.99862 0.198332 1.52254 0.0087975 0 -0.0661549 0 0 -0.0133979 0 0 0 0 0 -0.232133 0.000250799 1.6649 -0.0914892 -0.98 -0.986984
SER_75 -2.08751 0.134842 1.50846 0.00156148 0 -0.197441 0 0 0 0 0 0 0 0 -0.239024 0.00167353 0.126372 -0.149375 -0.37 -1.27044
GLY_76 -2.25396 0.314153 1.28839 3.89214e-05 0 0 0 0 -0.62887 0 0 0 0 0 -0.0889161 0.0260843 0 -0.113229 -0.17 -1.62632
GLU_77 -4.659 0.259832 3.06254 0.005214 0 -0.637283 0 0 -0.724252 -0.0556988 0 0 0 0 0.262978 0.00598176 0.665607 -0.0753513 -0.81 -2.69943
GLY_78 -3.12286 0.461828 1.27965 0.000190298 0 0 0 0 0 0 0 0 0 0 0.599566 0.01009 0 0.333842 -0.17 -0.607698
PHE_79 -7.46088 1.01099 1.51445 0.022915 0 0 0 0 0 0 0 0 0 0 -0.13891 0.544078 0.340683 -0.142577 0.63 -3.67926
LEU_80 -5.20078 0.474087 1.04617 0.00862422 0 0 0 0 0 0 0 0 0 0 0.0932806 0.000308446 0.767053 -0.0968281 -0.1 -3.00808
CYS_81 -3.6971 0.452763 1.76491 0.00171151 0 0 0 0 0 0 0 0 0 0 0.022335 0.110835 0.275858 -0.0306754 1.7 0.600633
VAL_82 -4.29309 0.266187 1.15546 0.0145588 0 0 0 0 0 0 0 0 0 0 -0.197677 0.0113842 0.0907874 -0.250435 0.29 -2.91283
PHE_83 -7.75014 0.795786 1.91642 0.0272084 0 0 0 0 0 0 0 0 0 0 -0.106798 0.0167765 0.346158 -0.210577 0.63 -4.33516
SER_84 -4.39276 0.780918 2.87626 0.00218441 0 -0.107613 0 0 -1.31784 -0.472986 0 0 0 0 -0.00767492 0.016671 0.521243 0.120462 -0.37 -2.35114
ILE_85 -6.16848 0.411847 2.87415 0.0213294 0 0 0 0 0 0 0 0 0 0 -0.0421622 0.000744426 0.589409 0.24399 0.24 -1.82917
THR_86 -4.07993 0.830568 2.12619 0.00488845 0 0.0505199 0 0 -0.525762 -0.472986 0 0 0 0 -0.165646 0.000692043 0.215354 -0.0442928 -0.27 -2.3304
GLU_87 -4.51404 0.372804 2.93504 0.00801855 0 -0.184695 0 0 0 0 0 0 0 0 0.317059 0.0023487 0.815766 0.0256841 -0.81 -1.03202
MET_88 -3.76198 0.211814 1.83028 0.00656131 0 0 0 0 -0.435841 0 0 0 0 0 -0.112162 0.00157217 1.4487 -0.072001 -0.34 -1.22305
GLU_89 -2.76221 0.314534 1.47789 0.00549321 0 -0.0399037 0 0 0 0 0 0 0 0 -0.2158 0.00184511 0.895179 -0.122425 -0.81 -1.2554
SER_90 -4.32988 0.323566 2.7481 0.00106422 0 -0.199732 0 0 -0.792079 0 0 0 0 0 -0.223705 0.152964 0.321932 -0.0243421 -0.37 -2.39211
PHE_91 -8.06296 0.753367 2.84387 0.0230677 0 0 0 0 0 0 0 0 0 0 -0.0270298 0.0114162 0.615872 0.0262858 0.63 -3.18611
ALA_92 -2.74373 0.313668 1.55245 0.000696438 0 0 0 0 0 0 0 0 0 0 -0.211582 6.31315e-07 0 -0.167767 0.16 -1.09626
ALA_93 -3.20377 0.453199 1.58472 0.000869938 0 0 0 0 0 0 0 0 0 0 -0.228657 0.0924112 0 -0.122454 0.16 -1.26369
THR_94 -4.66116 0.617604 2.53339 0.00514994 0 0.0157747 0 0 0 0 0 0 0 0 -0.0976066 0.0274471 0.238688 0.15426 -0.27 -1.43646
ALA_95 -2.84653 0.28638 1.58231 0.000753404 0 0 0 0 0 0 0 0 0 0 -0.231662 0.000385609 0 -0.166346 0.16 -1.21472
ASP_96 -3.18425 0.263242 1.95183 0.00318792 0 -0.0427958 0 0 0 0 0 0 0 0 -0.147041 0.00619549 0.33532 -0.00720937 -0.67 -1.49152
PHE_97 -6.47289 0.524627 2.5254 0.0208106 0 0 0 0 0 0 0 0 0 0 -0.0856087 0.0437715 0.605598 0.0861443 0.63 -2.12214
ARG_98 -7.82675 0.397255 4.36875 0.0124865 0 -0.23886 0 0 -0.0325175 0 0 0 0 0 -0.137479 0.00101322 2.07201 -0.0708655 -0.98 -2.43495
GLU_99 -3.1448 0.211244 1.80254 0.00698086 0 -0.123781 0 0 0 0 0 0 0 0 -0.0720241 0.0451354 0.919591 -0.102134 -0.81 -1.26725
GLN_100 -4.89988 0.23845 3.24345 0.00494858 0 -0.43736 0 0 0 -0.0454439 0 0 0 0 -0.13599 0.0173719 0.861319 -0.101136 -0.97 -2.22427
ILE_101 -5.94214 0.695919 1.33185 0.0205696 0 0 0 0 0 0 0 0 0 0 0.0301436 0.00175205 0.204939 -0.102336 0.24 -3.5193
LEU_102 -4.95407 0.384156 2.81311 0.00586814 0 0 0 0 0 0 0 0 0 0 -0.0990744 0.0130325 0.316489 -0.108495 -0.1 -1.72898
ARG_103 -3.98621 0.296032 2.76742 0.012546 0 -0.352512 0 0 0 -0.324735 0 0 0 0 0.119312 0.225884 1.32857 -0.0810579 -0.98 -0.974762
VAL_104 -4.13722 0.329055 1.57355 0.0140494 0 0 0 0 0 0 0 0 0 0 -0.014958 0.0114869 0.64767 0.108288 0.29 -1.17808
LYS_105 -4.12641 0.596485 2.16274 0.01012 0 -0.339979 0 0 -0.642268 0 0 0 0 0 -0.166166 0.000463843 2.56984 -0.0226196 -0.65 -0.6078
GLU_106 -1.70715 0.311702 1.05649 0.0071735 0 -0.0661549 0 0 0 0 0 0 0 0 0.097908 0.0349347 0.577614 -0.0457487 -0.81 -0.54323
ASP_107 -4.1006 0.342348 3.17454 0.0106049 0 -0.667971 0 0 -0.28052 -0.068624 0 0 0 0 0.139051 0.00296261 0.216125 -0.384422 -0.67 -2.28651
GLU_108 -2.18475 0.124513 1.69828 0.00526427 0 -0.234937 0 0 0 0 0 0 0 0 -0.265531 0.010679 1.21827 -0.089833 -0.81 -0.528048
ASN_109 -2.21406 0.295622 1.61862 0.00537792 0 -0.180087 0 0 -0.28052 0 0 0 0 0 -0.167046 0.000128272 0.757213 -0.380068 -0.89 -1.43483
VAL_110 -3.58651 0.582181 1.49452 0.0234386 0.0101762 0 0 0 0 0 0 0 0 0 -0.218141 0.13597 1.26285 0.0731385 0.29 0.0676142
PRO_111 -4.35329 0.828145 1.34858 0.00125833 0.118625 0 0 0 0 0 0 0 0 0 0.0306477 0.317909 0.333835 -0.519491 0.02 -1.87378
PHE_112 -6.71347 0.542905 2.34986 0.0237479 0 0 0 0 -0.697591 0 0 0 0 0 0.155315 0.344775 0.596746 -0.091035 0.63 -2.85875
LEU_113 -5.29759 0.396571 1.76114 0.0061279 0 0 0 0 0 0 0 0 0 0 -0.0956529 0.166535 1.63669 -0.0841343 -0.1 -1.61031
LEU_114 -5.12827 0.391794 1.2988 0.00763568 0 0 0 0 0 0 0 0 0 0 -0.0648029 0.131046 0.375885 -0.120884 -0.1 -3.20879
VAL_115 -5.11457 0.227372 1.52365 0.0158255 0 0 0 0 0 0 0 0 0 0 -0.167129 0.0210771 0.00775895 -0.32241 0.29 -3.51843
GLY_116 -3.15533 0.195061 1.56712 7.64951e-06 0 0 0 0 0 0 0 0 0 0 1.57398 0.102385 0 0.606793 -0.17 0.720004
ASN_117 -5.81022 0.617382 4.52019 0.00592016 0 -0.250141 0 0 -1.36084 -0.687801 0 0 0 0 0.0292007 0.00438595 1.67993 -0.0219042 -0.89 -2.16389
LYS_118 -4.73714 0.850056 3.10627 0.0059684 0 0.0374343 0 0 -0.970026 0 0 0 0 0 0.0283578 0.000621544 0.983648 0.136129 -0.65 -1.20868
SER_119 -2.88778 0.412818 1.88262 0.00145775 0 -0.287962 0 0 0 0 0 0 0 0 -0.249458 0.19678 0.120126 -0.194564 -0.37 -1.37595
ASP_120 -3.02972 0.473721 2.55317 0.00423276 0 -0.354925 0 0 0 -0.59803 0 0 0 0 -0.214775 0.0649198 1.44043 -0.108544 -0.67 -0.43952
LEU_121 -4.17297 0.604473 1.91915 0.00792315 0 0 0 0 0 0 0 0 0 0 0.55658 2.77401e-05 0.033235 0.0780092 -0.1 -1.07357
GLU_122 -2.93537 0.491756 2.31439 0.00962986 0 -0.403856 0 0 0 -0.793962 0 0 0 0 -0.0105677 0.0087018 1.81806 -0.108452 -0.81 -0.419678
ASP_123 -1.2752 0.249445 0.735004 0.00352033 0 -0.00106382 0 0 0 0 0 0 0 0 -0.170076 0.000113737 0.364827 -0.0168189 -0.67 -0.780249
LYS_124 -2.91563 0.406938 1.31673 0.00428302 0 0.0330027 0 0 0 0 0 0 0 0 -0.169802 0.0714105 0.646436 -0.0676208 -0.65 -1.32425
ARG_125 -6.38486 0.495611 4.57361 0.0153909 0 -0.727575 0 0 -0.540215 -1.98844 0 0 0 0 -0.26479 0.282043 2.02017 0.0445651 -0.98 -3.45449
GLN_126 -3.45905 0.209271 2.09744 0.00443688 0 -0.054952 0 0 -0.435841 0 0 0 0 0 0.0935173 0.0433426 0.906706 -0.0854385 -0.97 -1.65057
VAL_127 -4.57834 0.36586 1.51864 0.0110129 0 0 0 0 -0.540215 0 0 0 0 0 -0.173744 0.0268655 0.0476793 -0.30441 0.29 -3.33665
SER_128 -2.91171 0.234097 1.93499 0.00193034 0 -0.122506 0 0 -0.354522 0 0 0 0 0 -0.27893 0.000134766 0.201424 -0.223349 -0.37 -1.88844
VAL_129 -3.36946 0.235632 1.98477 0.0151178 0 0 0 0 0 0 0 0 0 0 -0.0481563 0.00959618 0.041083 -0.00242663 0.29 -0.843851
GLU_130 -2.63242 0.290462 1.58478 0.00546787 0 -0.004417 0 0 0 0 0 0 0 0 -0.188349 0.00158959 0.915507 -0.11061 -0.81 -0.947992
GLU_131 -4.16413 0.262982 2.57982 0.00708579 0 -0.194962 0 0 -0.354522 0 0 0 0 0 -0.153824 0.00357867 0.981111 -0.106119 -0.81 -1.94898
ALA_132 -4.37723 0.42343 1.44234 0.000780252 0 0 0 0 0 0 0 0 0 0 -0.185869 0.0182655 0 -0.153418 0.16 -2.6717
LYS_133 -4.32196 0.375332 1.89426 0.00331171 0 -0.0490186 0 0 0 0 0 0 0 0 -0.250184 0.134734 0.903244 -0.0457384 -0.65 -2.00602
ASN_134 -3.73088 0.27433 2.42597 0.00444554 0 -0.0287159 0 0 0 0 0 0 0 0 0.0305554 0.151981 0.359654 0.134644 -0.89 -1.26801
ARG_135 -6.086 0.386272 3.21617 0.0111512 0 -0.157395 0 0 0 0 0 0 0 0 -0.168266 0.0324501 2.33074 -0.0698045 -0.98 -1.48468
ALA_136 -4.60218 0.284696 1.82395 0.000738699 0 0 0 0 0 0 0 0 0 0 -0.245719 0.00519864 0 -0.153922 0.16 -2.72724
GLU_137 -3.11148 0.437183 1.94497 0.00689402 0 -0.0341267 0 0 0 0 0 0 0 0 -0.205364 0.0445415 1.08677 -0.134545 -0.81 -0.775165
GLN_138 -2.38864 0.191862 1.25915 0.013049 0 -0.0309845 0 0 0 0 0 0 0 0 -0.175839 0.00934447 1.1127 -0.132875 -0.97 -1.11223
TRP_139 -8.29107 0.64037 2.99949 0.0262602 0 0 0 0 -0.0325175 0 0 0 0 0 -0.207465 0.0126068 0.94158 0.0167926 0.91 -2.98396
ASN_140 -2.38262 0.350688 1.69606 0.00521253 0 -0.0390756 0 0 0 0 0 0 0 0 -0.243527 0.0354284 0.824189 -0.483 -0.89 -1.12665
VAL_141 -3.9913 0.285211 1.46735 0.0145377 0 0 0 0 0 0 0 0 0 0 -0.119843 0.0120775 0.0311527 -0.230916 0.29 -2.24173
ASN_142 -2.23103 0.0406142 1.51166 0.00315099 0 -0.114882 0 0 0 -0.591263 0 0 0 0 -0.0824882 0.00202275 0.750518 0.0940697 -0.89 -1.50763
TYR_143 -6.29717 0.841575 2.05323 0.0234793 0 0 0 0 0 -0.504877 0 0 0 0 -0.0513379 0.02584 0.792781 -0.0703011 0.51 -2.67678
VAL_144 -3.97778 0.315414 1.37035 0.0113834 0 0 0 0 0 0 0 0 0 0 -0.135956 0.158098 0.226893 -0.31749 0.29 -2.05909
GLU_145 -4.06797 0.437311 3.14097 0.0034539 0 -0.399455 0 0 -0.601253 -1.69935 0 0 0 0 -0.0898972 0.0366592 2.32663 0.0365731 -0.81 -1.68633
THR_146 -4.89715 0.238729 2.9503 0.00576921 0 -0.181508 0 0 0 -0.687801 0 0 0 0 -0.186007 0.284538 0.0826313 -0.357872 -0.27 -3.01838
SER_147 -4.80248 0.486428 3.38253 0.00216857 0 -0.203479 0 0 -0.503106 -1.11443 0 0 0 0 0.387674 0.0210914 0.144891 -0.0448771 -0.37 -2.61359
ALA_148 -3.44837 0.290026 1.38311 0.000724922 0 0 0 0 -0.64778 0 0 0 0 0 -0.261506 0.00341657 0 -0.0819467 0.16 -2.60233
LYS_149 -3.29003 0.44376 1.48698 0.00627162 0 -0.449326 0 0 0 0 0 0 0 0 -0.0838177 0.017211 0.887742 -0.052137 -0.65 -1.68334
THR_150 -2.38516 0.681452 1.60746 0.00495878 0 -0.109255 0 0 -0.60183 -0.516402 0 0 0 0 -0.168093 0.0655586 0.0151234 -0.1104 -0.27 -1.78659
ARG_151 -4.32264 0.726698 3.1283 0.0285987 0 -0.721414 0 0 0 -0.524146 0 0 0 0 0.307228 0.00497601 3.76985 0.269404 -0.98 1.68686
ALA_152 -2.90337 0.488837 1.75105 0.00103364 0 0 0 0 -0.0987246 0 0 0 0 0 -0.0918026 0.062004 0 0.0643152 0.16 -0.566655
ASN_153 -3.78947 0.20603 2.1567 0.00811928 0 -0.0728598 0 0 -0.601253 0 0 0 0 0 -0.122584 0.0407285 0.580473 -0.38477 -0.89 -2.86888
VAL_154 -4.91078 0.781054 1.58958 0.0138592 0 0 0 0 0 0 0 0 0 0 -0.0106151 0.018438 0.0271971 -0.0895355 0.29 -2.29081
ASP_155 -3.45014 0.252194 2.24507 0.00299912 0 -0.427838 0 0 0 -0.52288 0 0 0 0 -0.174757 0.00965617 0.310917 -0.00692995 -0.67 -2.43171
LYS_156 -4.4075 0.437935 2.54157 0.00791247 0 -0.345167 0 0 0 -0.443414 0 0 0 0 -0.161077 0.028474 1.71308 -0.0410211 -0.65 -1.3192
VAL_157 -5.02147 0.548803 1.16454 0.00849029 0 0 0 0 0 0 0 0 0 0 -0.0771768 0.0013149 1.15328 0.071753 0.29 -1.86047
PHE_158 -7.58447 0.733034 1.41345 0.0207453 0 0 0 0 0 0 0 0 0 0 -0.0250704 0.000183269 0.474074 0.0460649 0.63 -4.29199
PHE_159 -6.09685 0.646086 2.48125 0.020445 0 0 0 0 0 0 0 0 0 0 0.00692149 0.0157569 2.02777 -0.0162917 0.63 -0.284908
ASP_160 -4.8488 0.290857 3.28896 0.00397834 0 -0.570005 0 0 0 -0.628748 0 0 0 0 -0.146289 0.0423483 0.322023 0.0122484 -0.67 -2.90343
LEU_161 -6.74117 1.25926 2.02288 0.0107795 0 0 0 0 0 0 0 0 0 0 -0.0886685 0.00528542 0.581007 -0.111777 -0.1 -3.1624
MET_162 -6.48662 0.541498 2.10097 0.00245616 0 0 0 0 0 0 0 0 0 0 -0.129372 0.0640033 1.20162 -0.089157 -0.34 -3.1346
ARG_163 -6.41968 0.549045 4.46543 0.01177 0 -0.558656 0 0 0 -0.838282 0 0 0 0 -0.184397 0.039003 1.97828 -0.0865654 -0.98 -2.02405
GLU_164 -5.5407 0.431579 3.44605 0.00321427 0 -0.0696026 0 0 -0.697591 -0.591263 0 0 0 0 -0.232409 0.017166 1.91641 -0.141118 -0.81 -2.26827
ILE_165 -6.92936 0.742845 2.33219 0.0175818 0 0 0 0 0 0 0 0 0 0 -0.0350262 0.0388701 0.121484 -0.0971446 0.24 -3.56856
ARG_166 -5.21502 0.437546 3.50036 0.00970976 0 -0.608812 0 0 0 -0.378279 0 0 0 0 -0.00830335 0.023601 1.5918 -0.0903382 -0.98 -1.71774
ALA_167 -3.34061 0.311993 1.70108 0.000757191 0 0 0 0 0 0 0 0 0 0 -0.111601 0.00303494 0 -0.150332 0.16 -1.42567
ARG_168 -6.37028 0.369272 4.53892 0.0128556 0 -1.08774 0 0 0 -0.385504 0 0 0 0 -0.226099 0.137813 2.13094 -0.092503 -0.98 -1.95233
LYS_169 -5.43412 0.39537 4.02394 0.00320771 0 -0.242886 0 0 -0.345099 -0.373163 0 0 0 0 -0.251995 0.124196 1.02689 -0.0405064 -0.65 -1.76417
MET_170 -2.93096 0.265759 1.5957 0.00308951 0 0 0 0 0 0 0 0 0 0 -0.107684 0.0691519 0.934395 -0.0930782 -0.34 -0.603633
GLU_171 -3.39305 0.247926 2.29885 0.00551356 0 -0.322024 0 0 0 -0.31688 0 0 0 0 -0.264033 1.26739e-05 0.868492 -0.135288 -0.81 -1.82048
ASP_172 -2.94138 0.13038 2.28216 0.00391849 0 -0.427415 0 0 0 0 0 0 0 0 -0.249398 0.00418699 0.554096 -0.12356 -0.67 -1.43702
SER_p:CtermProteinFull_173 -1.43768 0.10166 1.10387 0.0017629 0 0 0 0 0 0 0 0 0 0 0 0 0.295135 0 -0.37 -0.305246
SER_p:NtermProteinFull_174 -0.80622 0.105111 0.604059 0.000794416 0 -0.0564215 0 0 0 0 0 0 0 0 0 0.0316754 0.515642 0 -0.37 0.0246406
ARG_175 -2.41112 0.136078 1.36047 0.0123873 0 -0.0242559 0 0 0 0 0 0 0 0 0.145485 0.0292936 1.5942 0.225968 -0.98 0.0884981
GLN_176 -2.07018 0.229416 1.30248 0.00467189 5.05088e-06 -0.00247965 0 0 0 0 0 0 0 0 -0.16341 0.00913721 0.770996 0.00185087 -0.97 -0.887517
PRO_177 -1.97969 0.576165 0.95606 0.00105123 0.0187157 0 0 0 0 0 0 0 0 0 -0.242636 0.0192615 0.25902 -0.565008 0.02 -0.937063
PRO_178 -4.73573 0.805604 1.58825 0.000904908 0.163401 0 0 0 0 0 0 0 0 0 -0.233137 0.00149049 0.122705 -0.591389 0.02 -2.85791
LEU_179 -3.72784 0.145292 1.51598 0.00860128 0 0 0 0 0 0 0 0 0 0 0.163051 0.0874074 0.296533 -0.0295568 -0.1 -1.64053
VAL_180 -4.88492 0.528674 1.54362 0.0113726 0 0 0 0 0 0 0 0 0 0 -0.230302 0.0960424 0.0482676 -0.114805 0.29 -2.71205
THR_181 -2.56135 0.202608 1.29298 0.00410628 0 -0.141337 0 0 0 0 0 0 0 0 0.0315739 0.151897 0.0153376 -0.354246 -0.27 -1.62843
GLY_182 -2.31077 0.135488 1.16737 0.000188268 0 0 0 0 0 0 0 0 0 0 0.592074 0.00612642 0 0.292888 -0.17 -0.286628
ILE_183 -3.82281 0.181603 0.741256 0.0190256 0 0 0 0 0 0 0 0 0 0 0.0339256 0.00179352 1.70622 -0.143782 0.24 -1.04277
SER_184 -2.56267 0.275962 1.60542 0.00171094 2.07655e-05 -0.077956 0 0 0 0 0 0 0 0 0.203345 0.00661959 0.112899 -0.0187433 -0.37 -0.823393
PRO_185 -4.36827 0.61889 1.61571 0.00360273 0.0770297 0 0 0 0 0 0 0 0 0 -0.154401 0.001402 0.746252 -0.523167 0.02 -1.96295
ASN_186 -3.4786 0.123905 2.3063 0.0136777 0 -0.163102 0 0 0 0 0 0 0 0 -0.2202 0.0069362 1.11972 -0.186956 -0.89 -1.36831
GLU_187 -4.97427 0.469385 2.9411 0.00893158 0 -0.482253 0 0 0 -0.381573 0 0 0 0 0.0752529 6.89729e-05 0.901421 0.113997 -0.81 -2.13794
GLY_188 -3.11523 0.329363 1.57532 0.000210733 0 0 0 0 0 0 0 0 0 0 0.266149 0.24242 0 -0.684152 -0.17 -1.55592
ILE_189 -4.4502 0.682621 1.68172 0.0186324 0.00647469 0 0 0 -0.163652 0 0 0 0 0 0.186602 0.106554 0.112226 0.496506 0.24 -1.08252
PRO_190 -2.72014 0.67498 0.731349 0.00104124 0.181866 0 0 0 0 0 0 0 0 0 -0.211152 0.000525062 0.549504 -0.635334 0.02 -1.40736
TRP_191 -3.69423 0.278292 1.831 0.0302277 0 0 0 0 -0.246004 0 0 0 0 0 0.387998 0.126523 1.81316 0.471899 0.91 1.90886
THR_192 -3.53706 0.235451 2.3857 0.00635184 0 -0.0141798 0 0 -0.163652 0 0 0 0 0 -0.0957075 0.0120505 0.0812582 0.00573974 -0.27 -1.35405
LYS_193 -3.28958 0.231283 1.88954 0.00517896 0 -0.785261 0 0 0 0 0 0 0 0 -0.156145 0.0033427 1.57999 -0.0226471 -0.65 -1.1943
VAL_194 -4.42504 0.406398 1.46129 0.014392 0 0 0 0 0 0 0 0 0 0 -0.126518 0.0896505 0.277535 -0.161072 0.29 -2.17337
THR_195 -3.24536 0.176795 1.63605 0.0075481 0 0.00700393 0 0 0 0 0 0 0 0 -0.028644 0.016554 0.0564575 -0.0533985 -0.27 -1.69699
ILE_196 -4.5209 0.512329 1.17334 0.0175243 0 0 0 0 0 0 0 0 0 0 -0.223575 0.012935 0.190788 -0.361757 0.24 -2.95931
ARG_197 -5.0828 0.28993 3.18079 0.0146449 0 -0.365403 0 0 0 -0.445569 0 0 0 0 -0.0739216 0.0169517 2.07918 -0.0050227 -0.98 -1.37122
GLY_198 -2.37414 0.262928 1.20758 0.000195294 0 0 0 0 0 0 0 0 0 0 0.386229 0.00933936 0 -0.772778 -0.17 -1.45065
GLU_199 -2.77231 0.180658 1.74366 0.00530695 0 -0.0397516 0 0 0 0 0 0 0 0 -0.0460081 0.0154473 0.775037 0.0173379 -0.81 -0.930621
ASN_200 -2.80572 0.342585 1.79226 0.00542171 0 -0.0329534 0 0 0 0 0 0 0 0 -0.305691 0.0533707 0.842601 -0.569088 -0.89 -1.56722
LEU_201 -5.54774 0.441799 1.3937 0.00788652 0 0 0 0 0 0 0 0 0 0 -0.12675 0.0390246 0.387065 0.0193705 -0.1 -3.48564
GLY_202 -2.28881 0.485193 1.41749 7.19107e-05 0 0 0 0 -0.657081 0 0 0 0 0 0.478158 0.0377555 0 -0.804269 -0.17 -1.5015
THR_203 -2.41209 0.0971185 1.69853 0.00434165 0 -0.122746 0 0 -0.580089 0 0 0 0 0 -0.193822 2.89152e-05 0.033131 -0.165413 -0.27 -1.911
GLY_204 -3.0687 0.367492 1.46157 0.000353174 0.0035905 0 0 0 0 0 0 0 0 0 0.165992 0.00385202 0 -0.61486 -0.17 -1.85071
PRO_205 -2.37546 0.242727 0.579326 0.000940996 0.0237678 0 0 0 0 0 0 0 0 0 -0.0474672 0.00440077 0.374969 -0.287407 0.02 -1.46421
THR_206 -1.51423 0.163911 0.929635 0.00582908 0 -0.00897924 0 0 0 0 0 0 0 0 -0.181117 0.0973849 0.0444972 -0.0445179 -0.27 -0.777586
ASP_207 -5.54254 0.331129 4.1826 0.00365471 0 -0.279581 0 0 -1.08751 -0.522342 0 0 0 0 -0.149202 0.250114 1.57031 -0.0511488 -0.67 -1.96451
LEU_208 -3.96494 0.151241 1.13526 0.00693525 0 0 0 0 0 0 0 0 0 0 -0.0889412 0.310778 0.309329 -0.0459527 -0.1 -2.28629
ILE_209 -3.44512 0.342729 1.06256 0.0165585 0 0 0 0 0 0 0 0 0 0 0.276797 0.247565 0.09291 -0.0994513 0.24 -1.26546
GLY_210 -2.45479 0.135265 1.2497 0.000206902 0 0 0 0 0 0 0 0 0 0 0.520171 0.165099 0 0.11773 -0.17 -0.436616
LEU_211 -4.44615 0.253885 1.28216 0.00633718 0 0 0 0 0 0 0 0 0 0 0.351056 0.00933009 0.102674 0.0108796 -0.1 -2.52983
THR_212 -3.30905 0.244708 1.74674 0.00897042 0 -0.0407671 0 0 0 0 0 0 0 0 0.0939728 0.0896583 0.0322455 0.0101912 -0.27 -1.39333
ILE_213 -4.74688 0.926589 1.30863 0.0158629 0 0 0 0 0 0 0 0 0 0 -0.138859 0.0216193 0.164493 -0.380704 0.24 -2.58925
CYS_214 -3.95459 0.681038 2.052 0.00221821 0 0 0 0 0 0 0 0 0 0 0.0522048 0.0285799 0.116502 0.164428 1.7 0.842374
GLY_215 -2.6518 0.642788 1.32627 1.99011e-05 0 0 0 0 0 0 0 0 0 0 -0.167811 0.0344038 0 -0.782716 -0.17 -1.76885
HIS_D_216 -6.45914 0.658093 3.38593 0.00501971 0 -0.0382411 0 0 -0.289865 0 0 0 0 0 -0.224228 0.0288066 1.32899 0.00376878 0.56 -1.04086
ASN_217 -2.45479 0.119109 1.83958 0.0132786 0 -0.0608959 0 0 -0.0978799 0 0 0 0 0 -0.0280181 0.0389303 0.494466 -0.225444 -0.89 -1.25166
CYS_218 -4.62151 0.400133 2.54752 0.00162454 0 0 0 0 0 0 0 0 0 0 -0.080093 0.00312527 0.169434 0.10224 1.7 0.222473
LEU_219 -3.89214 0.447969 1.6915 0.011801 0 0 0 0 -0.0978799 0 0 0 0 0 0.0527214 0.00930251 0.479874 -0.0250255 -0.1 -1.42187
LEU_220 -1.23685 0.147113 0.67068 0.00790934 0 0 0 0 0 0 0 0 0 0 -0.0877677 0.104848 0.108494 0.034928 -0.1 -0.35065
THR_221 -3.17778 0.327909 1.86235 0.00508359 0 0.00694811 0 0 -0.583783 0 0 0 0 0 -0.132267 0.0195857 0.0376948 -0.235861 -0.27 -2.14012
ALA_222 -2.59603 0.221949 0.821033 0.00118863 0 0 0 0 0 0 0 0 0 0 -0.172448 0.0938053 0 0.104954 0.16 -1.36555
GLU_223 -2.78844 0.0479982 1.64808 0.00684569 0 -0.107975 0 0 0 0 0 0 0 0 0.109013 0.064605 0.920026 0.115105 -0.81 -0.794736
TRP_224 -8.39637 0.51207 2.82896 0.024302 0 0 0 0 -0.657081 0 0 0 0 0 -0.244061 0.00554906 1.17421 -0.0252143 0.91 -3.86764
MET_225 -3.8749 0.120127 1.56816 0.00418844 0 0 0 0 0 0 0 0 0 0 0.311626 0.0435456 0.967804 -0.0386791 -0.34 -1.23813
SER_226 -4.21557 0.828359 2.47184 0.00294335 0 -0.155913 0 0 -0.379026 -0.320244 0 0 0 0 0.0215512 0.0135688 0.191614 -0.302957 -0.37 -2.21383
ALA_227 -2.4801 0.130885 1.42367 0.000828069 0 0 0 0 0 0 0 0 0 0 -0.210199 0.011016 0 -0.05409 0.16 -1.018
SER_228 -3.44727 0.727922 2.4284 0.0025808 0 -0.0461621 0 0 -0.379026 -0.765813 0 0 0 0 -0.00631285 0.252526 0.223526 -0.0169921 -0.37 -1.39662
LYS_229 -5.27484 0.528204 2.8886 0.00552096 0 -0.180035 0 0 0 0 0 0 0 0 0.11641 0.0746612 0.778473 -0.0420349 -0.65 -1.75505
ILE_230 -4.63734 0.233922 1.2129 0.0180117 0 0 0 0 0 0 0 0 0 0 -0.0855191 0.029156 0.211933 -0.288527 0.24 -3.06546
VAL_231 -3.49886 0.165887 1.56784 0.0106336 0 0 0 0 0 0 0 0 0 0 -0.195516 0.0612637 0.0643042 -0.325172 0.29 -1.85962
CYS_232 -3.78336 0.432707 1.91431 0.00230786 0 0 0 0 0 0 0 0 0 0 -0.0307404 0.0774273 0.231124 -0.225804 1.7 0.317972
ARG_233 -6.51202 0.344339 3.94356 0.0108089 0 -0.544159 0 0 -0.829787 -0.66367 0 0 0 0 -0.036503 0.0120959 1.54186 0.0314708 -0.98 -3.68201
VAL_234 -3.58414 0.228752 0.940059 0.0111722 0 0 0 0 0 0 0 0 0 0 -0.228082 0.0393308 0.043907 -0.243967 0.29 -2.50296
GLY_235 -2.25456 0.10602 1.05248 0.000147124 0 0 0 0 0 0 0 0 0 0 0.0282508 0.0547147 0 -0.648013 -0.17 -1.83097
GLN_236 -2.07658 0.108692 1.10967 0.00564257 0 -0.00849821 0 0 -0.289865 0 0 0 0 0 -0.219174 0.00560398 0.818183 0.00410096 -0.97 -1.51222
ALA_237 -2.10076 0.241197 0.841255 0.000857834 0 0 0 0 0 0 0 0 0 0 -0.32628 0.0991644 0 -0.10762 0.16 -1.19219
LYS_238 -2.55159 0.292035 1.46988 0.00299194 0 -0.0496461 0 0 0 0 0 0 0 0 0.0867735 0.000368027 0.845823 -0.0940943 -0.65 -0.647454
ASN_239 -2.9763 0.434395 1.93071 0.00350122 0 -0.0277107 0 0 0 0 0 0 0 0 0.0605428 0.0247385 0.635399 0.147495 -0.89 -0.657233
ASP_240 -0.984059 0.0696751 0.782307 0.00994399 0 -0.122928 0 0 0 0 0 0 0 0 -0.249234 0.117972 0.578363 -0.216604 -0.67 -0.684564
LYS_241 -2.04238 0.472871 1.42962 0.00307974 0 -0.15727 0 0 0 0 0 0 0 0 -0.103878 0.106285 0.785333 -0.0275957 -0.65 -0.183932
GLY_242 -1.91574 0.103867 1.16316 3.28401e-05 0 0 0 0 0 0 0 0 0 0 0.288996 0.000103283 0 0.0418754 -0.17 -0.487706
ASP_243 -2.35309 0.244378 1.6554 0.00325389 0 -0.20537 0 0 0 0 0 0 0 0 -0.204701 0.0184642 0.394583 0.0346692 -0.67 -1.08241
ILE_244 -4.3045 0.298613 0.882833 0.0149594 0 0 0 0 -0.7075 0 0 0 0 0 -0.098902 0.00988304 0.199499 -0.293875 0.24 -3.75899
ILE_245 -3.59872 0.163242 1.65467 0.0228325 0 0 0 0 0 0 0 0 0 0 -0.214442 0.0291088 0.210532 -0.37121 0.24 -1.86399
VAL_246 -3.90454 0.340859 0.831044 0.0118424 0 0 0 0 0 0 0 0 0 0 -0.189062 0.00440092 0.0463641 -0.251276 0.29 -2.82037
THR_247 -4.19098 0.235956 2.18211 0.0074071 0 -0.0203254 0 0 0 0 0 0 0 0 0.0379497 0.00693423 0.0431891 -0.073958 -0.27 -2.04171
THR_248 -5.05239 0.285441 2.78503 0.00483773 0 -0.133214 0 0 -0.667692 0 0 0 0 0 -0.187064 0.00432928 0.0520294 -0.292468 -0.27 -3.47116
LYS_249 -2.88036 0.299852 1.55817 0.00304781 0 -0.00938005 0 0 0 0 0 0 0 0 -0.0445339 0.0312463 1.01399 -0.0560149 -0.65 -0.733984
SER_250 -2.77957 0.169303 2.01468 0.00111247 0 -0.257018 0 0 -0.507422 -0.522342 0 0 0 0 -0.124442 0.0166637 0.497699 0.0922643 -0.37 -1.76907
GLY_251 -2.38186 0.106969 1.27185 1.54972e-05 0 0 0 0 -0.667692 0 0 0 0 0 0.177343 0.0246891 0 0.377488 -0.17 -1.26119
GLY_252 -2.39765 0.116445 1.48108 2.12772e-05 0 0 0 0 0 0 0 0 0 0 -0.0122104 0.00598136 0 -0.804867 -0.17 -1.7812
ARG_253 -1.94276 0.0683368 0.847457 0.0085701 0 0.0264504 0 0 0 0 0 0 0 0 -0.156395 0.00519014 1.51337 0.0408728 -0.98 -0.568913
GLY_254 -2.32711 0.257128 1.12903 4.76218e-05 0 0 0 0 0 0 0 0 0 0 0.0177533 0.00616629 0 -0.594195 -0.17 -1.68118
THR_255 -2.37221 0.147856 1.3743 0.0113152 0 -0.0885566 0 0 -0.390394 0 0 0 0 0 0.184027 0.00630937 0.12983 -0.312158 -0.27 -1.57969
SER_256 -3.12777 0.426901 1.89288 0.00130266 0 -0.205652 0 0 -1.30743 0 0 0 0 0 -0.0871358 0.209811 0.308423 -0.221901 -0.37 -2.48057
THR_257 -1.85858 0.16715 1.1841 0.0036541 0 -0.0903231 0 0 0 0 0 0 0 0 -0.169393 0.0014015 0.0180063 -0.241675 -0.27 -1.25567
VAL_258 -3.163 0.157544 1.31055 0.0151078 0 0 0 0 -0.209536 0 0 0 0 0 0.0135022 0.0754876 0.026245 -0.0725333 0.29 -1.55664
SER_259 -1.61925 0.0491241 0.852205 0.00134777 0 -0.0800288 0 0 0 0 0 0 0 0 -0.0674393 0.00331477 0.302275 -0.119252 -0.37 -1.0477
PHE_260 -6.4838 0.539414 1.61932 0.0256677 0 0 0 0 0 0 0 0 0 0 -0.0812209 0.00103679 0.759923 -0.0425227 0.63 -3.03219
LYS_261 -3.39022 0.136359 1.60241 0.0053487 0 -0.198436 0 0 0 0 0 0 0 0 0.0117981 0.0420814 0.801354 0.109965 -0.65 -1.52934
LEU_262 -3.66502 0.259312 1.00308 0.00730987 0 0 0 0 0 0 0 0 0 0 -0.217715 0.0577673 0.503652 -0.0691832 -0.1 -2.2208
LEU_263 -5.16519 0.426902 1.72949 0.00770779 0 0 0 0 0 0 0 0 0 0 0.0362528 0.0643683 0.337239 -0.0440969 -0.1 -2.70733
LYS_264 -1.82056 0.656571 0.9815 0.00491279 0.0290992 0 0 0 0 0 0 0 0 0 -0.0480214 0.022959 0.908345 0.0714231 -0.65 0.156233
PRO_p:CtermProteinFull_265 -2.20779 0.698369 0.719498 0.00454478 0.0645011 0 0 0 0 0 0 0 0 0 0 0 0.143601 0 0.02 -0.557279
#END_POSE_ENERGIES_TABLE 024.d16_v11.1_1_6dG_RalA2andSec5_0040_0001.pdb
