# Supplementary material for: A Generic Program for Multistate Protein Design
Source: PLoS One. 2011 Jul 6;6(7):e20937. doi: 10.1371/journal.pone.0020937 (PMC3130737; doi:10.1371/journal.pone.0020937)
Supplement: File S1 — “Protocol capture” file that contains the input files, command lines, and support scripts that were used in this computational study. (BZ2) [file pone.0020937.s001.bz2 › MSD_protocol_capture/Capture_Files/orthogonal_interface_files/input_files/state_versions/v11.2/024.d16_v11.1_1_7dG_RalA3andExo84_0047_0001.pdb]

ATOM      1  N   SER A  11      18.084 -20.105 -21.847  1.00  0.00              
ATOM      2  CA  SER A  11      16.963 -19.464 -22.604  1.00  0.00              
ATOM      3  C   SER A  11      15.615 -19.675 -21.918  1.00  0.00              
ATOM      4  O   SER A  11      15.405 -20.690 -21.252  1.00  0.00              
ATOM      5  CB  SER A  11      16.894 -20.035 -24.023  1.00  0.00              
ATOM      6  OG  SER A  11      18.056 -19.711 -24.759  1.00  0.00              
ATOM      7 1H   SER A  11      18.641 -20.813 -22.282  1.00  0.00              
ATOM      8 2H   SER A  11      18.839 -19.546 -21.503  1.00  0.00              
ATOM      9 3H   SER A  11      17.896 -20.598 -20.998  1.00  0.00              
ATOM     10  HA  SER A  11      17.117 -18.400 -22.787  1.00  0.00              
ATOM     11 1HB  SER A  11      16.796 -21.119 -23.958  1.00  0.00              
ATOM     12 2HB  SER A  11      16.020 -19.622 -24.523  1.00  0.00              
ATOM     13  HG  SER A  11      17.987 -20.080 -25.643  1.00  0.00              
ATOM     14  N   LEU A  12      14.708 -18.712 -22.086  1.00  0.00              
ATOM     15  CA  LEU A  12      13.384 -18.763 -21.454  1.00  0.00              
ATOM     16  C   LEU A  12      12.469 -19.813 -22.116  1.00  0.00              
ATOM     17  O   LEU A  12      12.403 -19.909 -23.342  1.00  0.00              
ATOM     18  CB  LEU A  12      12.728 -17.377 -21.506  1.00  0.00              
ATOM     19  CG  LEU A  12      13.544 -16.245 -20.871  1.00  0.00              
ATOM     20  CD1 LEU A  12      12.746 -14.948 -20.896  1.00  0.00              
ATOM     21  CD2 LEU A  12      13.914 -16.622 -19.444  1.00  0.00              
ATOM     22  H   LEU A  12      14.945 -17.922 -22.670  1.00  0.00              
ATOM     23  HA  LEU A  12      13.488 -19.070 -20.414  1.00  0.00              
ATOM     24 1HB  LEU A  12      12.681 -17.244 -22.585  1.00  0.00              
ATOM     25 2HB  LEU A  12      11.718 -17.394 -21.097  1.00  0.00              
ATOM     26  HG  LEU A  12      14.469 -16.152 -21.441  1.00  0.00              
ATOM     27 1HD1 LEU A  12      13.334 -14.149 -20.443  1.00  0.00              
ATOM     28 2HD1 LEU A  12      12.512 -14.685 -21.928  1.00  0.00              
ATOM     29 3HD1 LEU A  12      11.821 -15.080 -20.336  1.00  0.00              
ATOM     30 1HD2 LEU A  12      14.495 -15.816 -18.994  1.00  0.00              
ATOM     31 2HD2 LEU A  12      13.006 -16.784 -18.863  1.00  0.00              
ATOM     32 3HD2 LEU A  12      14.508 -17.536 -19.451  1.00  0.00              
ATOM     33  N   ALA A  13      11.770 -20.601 -21.306  1.00  0.00              
ATOM     34  CA  ALA A  13      10.847 -21.584 -21.847  1.00  0.00              
ATOM     35  C   ALA A  13       9.561 -20.825 -22.206  1.00  0.00              
ATOM     36  O   ALA A  13       9.246 -19.789 -21.606  1.00  0.00              
ATOM     37  CB  ALA A  13      10.566 -22.698 -20.812  1.00  0.00              
ATOM     38  H   ALA A  13      11.874 -20.523 -20.304  1.00  0.00              
ATOM     39  HA  ALA A  13      11.287 -22.020 -22.744  1.00  0.00              
ATOM     40 1HB  ALA A  13       9.873 -23.423 -21.239  1.00  0.00              
ATOM     41 2HB  ALA A  13      11.499 -23.198 -20.553  1.00  0.00              
ATOM     42 3HB  ALA A  13      10.127 -22.261 -19.917  1.00  0.00              
ATOM     43  N   TRP A  14       8.836 -21.343 -23.190  1.00  0.00              
ATOM     44  CA  TRP A  14       7.571 -20.762 -23.617  1.00  0.00              
ATOM     45  C   TRP A  14       6.481 -21.822 -23.459  1.00  0.00              
ATOM     46  O   TRP A  14       6.518 -22.860 -24.109  1.00  0.00              
ATOM     47  CB  TRP A  14       7.649 -20.271 -25.064  1.00  0.00              
ATOM     48  CG  TRP A  14       8.670 -19.195 -25.276  1.00  0.00              
ATOM     49  CD1 TRP A  14       8.491 -17.855 -25.101  1.00  0.00              
ATOM     50  CD2 TRP A  14      10.027 -19.366 -25.703  1.00  0.00              
ATOM     51  NE1 TRP A  14       9.651 -17.181 -25.392  1.00  0.00              
ATOM     52  CE2 TRP A  14      10.610 -18.088 -25.763  1.00  0.00              
ATOM     53  CE3 TRP A  14      10.806 -20.481 -26.039  1.00  0.00              
ATOM     54  CZ2 TRP A  14      11.928 -17.890 -26.145  1.00  0.00              
ATOM     55  CZ3 TRP A  14      12.128 -20.281 -26.421  1.00  0.00              
ATOM     56  CH2 TRP A  14      12.672 -19.023 -26.472  1.00  0.00              
ATOM     57  H   TRP A  14       9.180 -22.171 -23.655  1.00  0.00              
ATOM     58  HA  TRP A  14       7.321 -19.912 -22.982  1.00  0.00              
ATOM     59 1HB  TRP A  14       7.920 -21.093 -25.727  1.00  0.00              
ATOM     60 2HB  TRP A  14       6.690 -19.857 -25.373  1.00  0.00              
ATOM     61  HD1 TRP A  14       7.506 -17.529 -24.772  1.00  0.00              
ATOM     62  HE1 TRP A  14       9.777 -16.180 -25.342  1.00  0.00              
ATOM     63  HE3 TRP A  14      10.425 -21.501 -26.012  1.00  0.00              
ATOM     64  HZ2 TRP A  14      12.320 -16.873 -26.173  1.00  0.00              
ATOM     65  HZ3 TRP A  14      12.723 -21.157 -26.681  1.00  0.00              
ATOM     66  HH2 TRP A  14      13.713 -18.910 -26.777  1.00  0.00              
ATOM     67  N   HIS A  15       5.527 -21.565 -22.572  1.00  0.00              
ATOM     68  CA  HIS A  15       4.445 -22.508 -22.322  1.00  0.00              
ATOM     69  C   HIS A  15       3.237 -22.094 -23.141  1.00  0.00              
ATOM     70  O   HIS A  15       2.710 -20.993 -22.979  1.00  0.00              
ATOM     71  CB  HIS A  15       4.114 -22.532 -20.828  1.00  0.00              
ATOM     72  CG  HIS A  15       5.280 -22.924 -19.972  1.00  0.00              
ATOM     73  ND1 HIS A  15       5.768 -24.214 -19.929  1.00  0.00              
ATOM     74  CD2 HIS A  15       6.064 -22.198 -19.141  1.00  0.00              
ATOM     75  CE1 HIS A  15       6.799 -24.264 -19.106  1.00  0.00              
ATOM     76  NE2 HIS A  15       7.001 -23.054 -18.615  1.00  0.00              
ATOM     77  H   HIS A  15       5.551 -20.696 -22.058  1.00  0.00              
ATOM     78  HA  HIS A  15       4.746 -23.505 -22.644  1.00  0.00              
ATOM     79 1HB  HIS A  15       3.798 -21.542 -20.497  1.00  0.00              
ATOM     80 2HB  HIS A  15       3.319 -23.251 -20.631  1.00  0.00              
ATOM     81  HD2 HIS A  15       6.064 -21.146 -18.855  1.00  0.00              
ATOM     82  HE1 HIS A  15       7.327 -25.201 -18.933  1.00  0.00              
ATOM     83  HE2 HIS A  15       7.724 -22.792 -17.960  1.00  0.00              
ATOM     84  N   ARG A  16       2.786 -22.993 -24.006  1.00  0.00              
ATOM     85  CA  ARG A  16       1.748 -22.676 -24.991  1.00  0.00              
ATOM     86  C   ARG A  16       0.358 -23.092 -24.537  1.00  0.00              
ATOM     87  O   ARG A  16      -0.010 -24.272 -24.624  1.00  0.00              
ATOM     88  CB  ARG A  16       2.068 -23.260 -26.359  1.00  0.00              
ATOM     89  CG  ARG A  16       3.374 -22.778 -26.970  1.00  0.00              
ATOM     90  CD  ARG A  16       3.718 -23.420 -28.265  1.00  0.00              
ATOM     91  NE  ARG A  16       4.990 -22.998 -28.828  1.00  0.00              
ATOM     92  CZ  ARG A  16       5.166 -21.895 -29.581  1.00  0.00              
ATOM     93  NH1 ARG A  16       4.151 -21.121 -29.895  1.00  0.00              
ATOM     94  NH2 ARG A  16       6.384 -21.623 -30.016  1.00  0.00              
ATOM     95  H   ARG A  16       3.174 -23.925 -23.981  1.00  0.00              
ATOM     96  HA  ARG A  16       1.697 -21.597 -25.139  1.00  0.00              
ATOM     97 1HB  ARG A  16       2.104 -24.342 -26.242  1.00  0.00              
ATOM     98 2HB  ARG A  16       1.243 -22.993 -27.020  1.00  0.00              
ATOM     99 1HG  ARG A  16       3.304 -21.703 -27.137  1.00  0.00              
ATOM    100 2HG  ARG A  16       4.182 -22.985 -26.268  1.00  0.00              
ATOM    101 1HD  ARG A  16       3.765 -24.499 -28.124  1.00  0.00              
ATOM    102 2HD  ARG A  16       2.944 -23.183 -28.994  1.00  0.00              
ATOM    103  HE  ARG A  16       5.902 -23.430 -28.756  1.00  0.00              
ATOM    104 1HH1 ARG A  16       3.223 -21.352 -29.570  1.00  0.00              
ATOM    105 2HH1 ARG A  16       4.303 -20.299 -30.461  1.00  0.00              
ATOM    106 1HH2 ARG A  16       7.150 -22.238 -29.780  1.00  0.00              
ATOM    107 2HH2 ARG A  16       6.543 -20.803 -30.583  1.00  0.00              
ATOM    108  N   VAL A  17      -0.413 -22.116 -24.060  1.00  0.00              
ATOM    109  CA  VAL A  17      -1.762 -22.363 -23.551  1.00  0.00              
ATOM    110  C   VAL A  17      -2.809 -22.141 -24.637  1.00  0.00              
ATOM    111  O   VAL A  17      -2.837 -21.078 -25.269  1.00  0.00              
ATOM    112  CB  VAL A  17      -2.091 -21.410 -22.358  1.00  0.00              
ATOM    113  CG1 VAL A  17      -3.528 -21.611 -21.884  1.00  0.00              
ATOM    114  CG2 VAL A  17      -1.117 -21.677 -21.194  1.00  0.00              
ATOM    115  H   VAL A  17      -0.048 -21.174 -24.051  1.00  0.00              
ATOM    116  HA  VAL A  17      -1.887 -23.403 -23.249  1.00  0.00              
ATOM    117  HB  VAL A  17      -1.939 -20.378 -22.676  1.00  0.00              
ATOM    118 1HG1 VAL A  17      -3.735 -20.937 -21.052  1.00  0.00              
ATOM    119 2HG1 VAL A  17      -4.215 -21.398 -22.703  1.00  0.00              
ATOM    120 3HG1 VAL A  17      -3.663 -22.642 -21.556  1.00  0.00              
ATOM    121 1HG2 VAL A  17      -1.350 -21.011 -20.364  1.00  0.00              
ATOM    122 2HG2 VAL A  17      -1.216 -22.712 -20.867  1.00  0.00              
ATOM    123 3HG2 VAL A  17      -0.094 -21.498 -21.527  1.00  0.00              
ATOM    124  N   ILE A  18      -3.673 -23.132 -24.840  1.00  0.00              
ATOM    125  CA  ILE A  18      -4.777 -23.005 -25.802  1.00  0.00              
ATOM    126  C   ILE A  18      -6.073 -22.840 -25.027  1.00  0.00              
ATOM    127  O   ILE A  18      -6.395 -23.677 -24.170  1.00  0.00              
ATOM    128  CB  ILE A  18      -4.950 -24.276 -26.693  1.00  0.00              
ATOM    129  CG1 ILE A  18      -3.631 -24.627 -27.395  1.00  0.00              
ATOM    130  CG2 ILE A  18      -6.078 -24.047 -27.720  1.00  0.00              
ATOM    131  CD1 ILE A  18      -3.089 -23.547 -28.304  1.00  0.00              
ATOM    132  H   ILE A  18      -3.570 -23.993 -24.321  1.00  0.00              
ATOM    133  HA  ILE A  18      -4.659 -22.106 -26.405  1.00  0.00              
ATOM    134  HB  ILE A  18      -5.198 -25.125 -26.057  1.00  0.00              
ATOM    135 1HG1 ILE A  18      -2.897 -24.839 -26.619  1.00  0.00              
ATOM    136 2HG1 ILE A  18      -3.807 -25.529 -27.983  1.00  0.00              
ATOM    137 1HG2 ILE A  18      -6.192 -24.936 -28.339  1.00  0.00              
ATOM    138 2HG2 ILE A  18      -7.011 -23.846 -27.197  1.00  0.00              
ATOM    139 3HG2 ILE A  18      -5.826 -23.195 -28.353  1.00  0.00              
ATOM    140 1HD1 ILE A  18      -2.156 -23.884 -28.756  1.00  0.00              
ATOM    141 2HD1 ILE A  18      -3.815 -23.333 -29.089  1.00  0.00              
ATOM    142 3HD1 ILE A  18      -2.904 -22.643 -27.726  1.00  0.00              
ATOM    143  N   MET A  19      -6.809 -21.765 -25.304  1.00  0.00              
ATOM    144  CA  MET A  19      -8.119 -21.583 -24.680  1.00  0.00              
ATOM    145  C   MET A  19      -9.123 -22.359 -25.529  1.00  0.00              
ATOM    146  O   MET A  19      -9.213 -22.149 -26.738  1.00  0.00              
ATOM    147  CB  MET A  19      -8.527 -20.106 -24.662  1.00  0.00              
ATOM    148  CG  MET A  19      -7.537 -19.179 -23.971  1.00  0.00              
ATOM    149  SD  MET A  19      -7.329 -19.602 -22.239  1.00  0.00              
ATOM    150  CE  MET A  19      -8.901 -19.076 -21.532  1.00  0.00              
ATOM    151  H   MET A  19      -6.470 -21.064 -25.948  1.00  0.00              
ATOM    152  HA  MET A  19      -8.109 -21.991 -23.670  1.00  0.00              
ATOM    153 1HB  MET A  19      -8.645 -19.797 -25.699  1.00  0.00              
ATOM    154 2HB  MET A  19      -9.489 -20.047 -24.152  1.00  0.00              
ATOM    155 1HG  MET A  19      -6.580 -19.259 -24.485  1.00  0.00              
ATOM    156 2HG  MET A  19      -7.910 -18.159 -24.057  1.00  0.00              
ATOM    157 1HE  MET A  19      -8.906 -19.281 -20.461  1.00  0.00              
ATOM    158 2HE  MET A  19      -9.034 -18.006 -21.698  1.00  0.00              
ATOM    159 3HE  MET A  19      -9.715 -19.622 -22.010  1.00  0.00              
ATOM    160  N   VAL A  20      -9.867 -23.263 -24.905  1.00  0.00              
ATOM    161  CA  VAL A  20     -10.868 -24.050 -25.625  1.00  0.00              
ATOM    162  C   VAL A  20     -12.234 -23.903 -24.958  1.00  0.00              
ATOM    163  O   VAL A  20     -12.339 -23.974 -23.727  1.00  0.00              
ATOM    164  CB  VAL A  20     -10.448 -25.551 -25.663  1.00  0.00              
ATOM    165  CG1 VAL A  20     -11.509 -26.390 -26.351  1.00  0.00              
ATOM    166  CG2 VAL A  20      -9.112 -25.689 -26.384  1.00  0.00              
ATOM    167  H   VAL A  20      -9.743 -23.413 -23.914  1.00  0.00              
ATOM    168  HA  VAL A  20     -11.000 -23.686 -26.645  1.00  0.00              
ATOM    169  HB  VAL A  20     -10.303 -25.904 -24.642  1.00  0.00              
ATOM    170 1HG1 VAL A  20     -11.195 -27.435 -26.365  1.00  0.00              
ATOM    171 2HG1 VAL A  20     -12.451 -26.303 -25.808  1.00  0.00              
ATOM    172 3HG1 VAL A  20     -11.645 -26.039 -27.373  1.00  0.00              
ATOM    173 1HG2 VAL A  20      -8.818 -26.738 -26.410  1.00  0.00              
ATOM    174 2HG2 VAL A  20      -9.210 -25.314 -27.403  1.00  0.00              
ATOM    175 3HG2 VAL A  20      -8.352 -25.114 -25.856  1.00  0.00              
ATOM    176  N   GLY A  21     -13.270 -23.684 -25.772  1.00  0.00              
ATOM    177  CA  GLY A  21     -14.618 -23.538 -25.248  1.00  0.00              
ATOM    178  C   GLY A  21     -15.559 -22.763 -26.156  1.00  0.00              
ATOM    179  O   GLY A  21     -15.111 -22.073 -27.070  1.00  0.00              
ATOM    180  H   GLY A  21     -13.120 -23.618 -26.769  1.00  0.00              
ATOM    181 1HA  GLY A  21     -15.050 -24.527 -25.096  1.00  0.00              
ATOM    182 2HA  GLY A  21     -14.575 -23.012 -24.295  1.00  0.00              
ATOM    183  N   SER A  22     -16.863 -22.879 -25.890  1.00  0.00              
ATOM    184  CA  SER A  22     -17.904 -22.251 -26.701  1.00  0.00              
ATOM    185  C   SER A  22     -17.841 -20.732 -26.609  1.00  0.00              
ATOM    186  O   SER A  22     -17.341 -20.180 -25.630  1.00  0.00              
ATOM    187  CB  SER A  22     -19.271 -22.746 -26.272  1.00  0.00              
ATOM    188  OG  SER A  22     -19.415 -24.127 -26.464  1.00  0.00              
ATOM    189  H   SER A  22     -17.130 -23.430 -25.087  1.00  0.00              
ATOM    190  HA  SER A  22     -17.882 -22.558 -27.748  1.00  0.00              
ATOM    191 1HB  SER A  22     -19.407 -22.520 -25.214  1.00  0.00              
ATOM    192 2HB  SER A  22     -20.030 -22.226 -26.854  1.00  0.00              
ATOM    193  HG  SER A  22     -20.291 -24.399 -26.181  1.00  0.00              
ATOM    194  N   GLY A  23     -18.373 -20.068 -27.631  1.00  0.00              
ATOM    195  CA  GLY A  23     -18.396 -18.617 -27.634  1.00  0.00              
ATOM    196  C   GLY A  23     -19.190 -18.069 -26.462  1.00  0.00              
ATOM    197  O   GLY A  23     -20.284 -18.555 -26.159  1.00  0.00              
ATOM    198  H   GLY A  23     -18.767 -20.568 -28.416  1.00  0.00              
ATOM    199 1HA  GLY A  23     -17.373 -18.244 -27.571  1.00  0.00              
ATOM    200 2HA  GLY A  23     -18.852 -18.270 -28.561  1.00  0.00              
ATOM    201  N   GLY A  24     -18.629 -17.070 -25.786  1.00  0.00              
ATOM    202  CA  GLY A  24     -19.271 -16.528 -24.601  1.00  0.00              
ATOM    203  C   GLY A  24     -18.955 -17.119 -23.233  1.00  0.00              
ATOM    204  O   GLY A  24     -19.408 -16.577 -22.228  1.00  0.00              
ATOM    205  H   GLY A  24     -17.750 -16.678 -26.091  1.00  0.00              
ATOM    206 1HA  GLY A  24     -19.016 -15.472 -24.509  1.00  0.00              
ATOM    207 2HA  GLY A  24     -20.351 -16.632 -24.702  1.00  0.00              
ATOM    208  N   VAL A  25     -18.191 -18.201 -23.154  1.00  0.00              
ATOM    209  CA  VAL A  25     -17.848 -18.728 -21.834  1.00  0.00              
ATOM    210  C   VAL A  25     -16.865 -17.883 -21.015  1.00  0.00              
ATOM    211  O   VAL A  25     -16.758 -18.075 -19.804  1.00  0.00              
ATOM    212  CB  VAL A  25     -17.309 -20.185 -21.907  1.00  0.00              
ATOM    213  CG1 VAL A  25     -18.357 -21.089 -22.554  1.00  0.00              
ATOM    214  CG2 VAL A  25     -15.987 -20.230 -22.659  1.00  0.00              
ATOM    215  H   VAL A  25     -17.840 -18.669 -23.977  1.00  0.00              
ATOM    216  HA  VAL A  25     -18.720 -18.756 -21.179  1.00  0.00              
ATOM    217  HB  VAL A  25     -17.109 -20.539 -20.896  1.00  0.00              
ATOM    218 1HG1 VAL A  25     -17.976 -22.109 -22.603  1.00  0.00              
ATOM    219 2HG1 VAL A  25     -19.270 -21.071 -21.958  1.00  0.00              
ATOM    220 3HG1 VAL A  25     -18.573 -20.733 -23.561  1.00  0.00              
ATOM    221 1HG2 VAL A  25     -15.626 -21.257 -22.699  1.00  0.00              
ATOM    222 2HG2 VAL A  25     -16.133 -19.856 -23.673  1.00  0.00              
ATOM    223 3HG2 VAL A  25     -15.254 -19.608 -22.145  1.00  0.00              
ATOM    224  N   GLY A  26     -16.147 -16.965 -21.660  1.00  0.00              
ATOM    225  CA  GLY A  26     -15.211 -16.114 -20.935  1.00  0.00              
ATOM    226  C   GLY A  26     -13.733 -16.401 -21.179  1.00  0.00              
ATOM    227  O   GLY A  26     -12.881 -16.060 -20.357  1.00  0.00              
ATOM    228  H   GLY A  26     -16.245 -16.849 -22.658  1.00  0.00              
ATOM    229 1HA  GLY A  26     -15.380 -15.075 -21.219  1.00  0.00              
ATOM    230 2HA  GLY A  26     -15.381 -16.229 -19.865  1.00  0.00              
ATOM    231  N   LYS A  27     -13.413 -17.021 -22.311  1.00  0.00              
ATOM    232  CA  LYS A  27     -12.016 -17.254 -22.670  1.00  0.00              
ATOM    233  C   LYS A  27     -11.252 -15.923 -22.769  1.00  0.00              
ATOM    234  O   LYS A  27     -10.197 -15.748 -22.148  1.00  0.00              
ATOM    235  CB  LYS A  27     -11.935 -18.007 -24.004  1.00  0.00              
ATOM    236  CG  LYS A  27     -12.628 -19.363 -23.972  1.00  0.00              
ATOM    237  CD  LYS A  27     -12.326 -20.202 -25.231  1.00  0.00              
ATOM    238  CE  LYS A  27     -12.802 -19.522 -26.514  1.00  0.00              
ATOM    239  NZ  LYS A  27     -14.290 -19.377 -26.581  1.00  0.00              
ATOM    240  H   LYS A  27     -14.141 -17.337 -22.936  1.00  0.00              
ATOM    241  HA  LYS A  27     -11.528 -17.841 -21.891  1.00  0.00              
ATOM    242 1HB  LYS A  27     -12.396 -17.370 -24.759  1.00  0.00              
ATOM    243 2HB  LYS A  27     -10.877 -18.135 -24.236  1.00  0.00              
ATOM    244 1HG  LYS A  27     -12.285 -19.906 -23.091  1.00  0.00              
ATOM    245 2HG  LYS A  27     -13.704 -19.201 -23.903  1.00  0.00              
ATOM    246 1HD  LYS A  27     -11.248 -20.358 -25.293  1.00  0.00              
ATOM    247 2HD  LYS A  27     -12.827 -21.164 -25.135  1.00  0.00              
ATOM    248 1HE  LYS A  27     -12.349 -18.533 -26.566  1.00  0.00              
ATOM    249 2HE  LYS A  27     -12.467 -20.119 -27.362  1.00  0.00              
ATOM    250 1HZ  LYS A  27     -14.545 -18.924 -27.448  1.00  0.00              
ATOM    251 2HZ  LYS A  27     -14.720 -20.291 -26.540  1.00  0.00              
ATOM    252 3HZ  LYS A  27     -14.610 -18.820 -25.802  1.00  0.00              
ATOM    253  N   SER A  28     -11.797 -14.984 -23.536  1.00  0.00              
ATOM    254  CA  SER A  28     -11.150 -13.687 -23.699  1.00  0.00              
ATOM    255  C   SER A  28     -11.096 -12.904 -22.399  1.00  0.00              
ATOM    256  O   SER A  28     -10.156 -12.132 -22.159  1.00  0.00              
ATOM    257  CB  SER A  28     -11.871 -12.880 -24.762  1.00  0.00              
ATOM    258  OG  SER A  28     -11.796 -13.485 -26.023  1.00  0.00              
ATOM    259  H   SER A  28     -12.668 -15.162 -24.015  1.00  0.00              
ATOM    260  HA  SER A  28     -10.145 -13.754 -24.119  1.00  0.00              
ATOM    261 1HB  SER A  28     -12.918 -12.784 -24.476  1.00  0.00              
ATOM    262 2HB  SER A  28     -11.418 -11.891 -24.816  1.00  0.00              
ATOM    263  HG  SER A  28     -10.918 -13.851 -26.151  1.00  0.00              
ATOM    264  N   ALA A  29     -12.108 -13.099 -21.560  1.00  0.00              
ATOM    265  CA  ALA A  29     -12.153 -12.430 -20.267  1.00  0.00              
ATOM    266  C   ALA A  29     -11.008 -12.908 -19.380  1.00  0.00              
ATOM    267  O   ALA A  29     -10.349 -12.107 -18.734  1.00  0.00              
ATOM    268  CB  ALA A  29     -13.497 -12.686 -19.585  1.00  0.00              
ATOM    269  H   ALA A  29     -12.861 -13.721 -21.818  1.00  0.00              
ATOM    270  HA  ALA A  29     -12.028 -11.358 -20.423  1.00  0.00              
ATOM    271 1HB  ALA A  29     -13.517 -12.179 -18.620  1.00  0.00              
ATOM    272 2HB  ALA A  29     -14.303 -12.304 -20.212  1.00  0.00              
ATOM    273 3HB  ALA A  29     -13.631 -13.756 -19.435  1.00  0.00              
ATOM    274  N   LEU A  30     -10.776 -14.217 -19.349  1.00  0.00              
ATOM    275  CA  LEU A  30      -9.701 -14.752 -18.526  1.00  0.00              
ATOM    276  C   LEU A  30      -8.355 -14.321 -19.115  1.00  0.00              
ATOM    277  O   LEU A  30      -7.432 -13.953 -18.381  1.00  0.00              
ATOM    278  CB  LEU A  30      -9.780 -16.283 -18.456  1.00  0.00              
ATOM    279  CG  LEU A  30     -10.951 -16.871 -17.667  1.00  0.00              
ATOM    280  CD1 LEU A  30     -11.021 -18.389 -17.858  1.00  0.00              
ATOM    281  CD2 LEU A  30     -10.793 -16.506 -16.177  1.00  0.00              
ATOM    282  H   LEU A  30     -11.341 -14.851 -19.894  1.00  0.00              
ATOM    283  HA  LEU A  30      -9.770 -14.338 -17.521  1.00  0.00              
ATOM    284 1HB  LEU A  30      -9.907 -16.502 -19.515  1.00  0.00              
ATOM    285 2HB  LEU A  30      -8.845 -16.719 -18.105  1.00  0.00              
ATOM    286  HG  LEU A  30     -11.861 -16.396 -18.035  1.00  0.00              
ATOM    287 1HD1 LEU A  30     -11.860 -18.790 -17.289  1.00  0.00              
ATOM    288 2HD1 LEU A  30     -11.160 -18.616 -18.915  1.00  0.00              
ATOM    289 3HD1 LEU A  30     -10.096 -18.843 -17.506  1.00  0.00              
ATOM    290 1HD2 LEU A  30     -11.627 -16.923 -15.610  1.00  0.00              
ATOM    291 2HD2 LEU A  30      -9.856 -16.915 -15.799  1.00  0.00              
ATOM    292 3HD2 LEU A  30     -10.787 -15.422 -16.066  1.00  0.00              
ATOM    293  N   THR A  31      -8.257 -14.351 -20.440  1.00  0.00              
ATOM    294  CA  THR A  31      -7.016 -14.032 -21.140  1.00  0.00              
ATOM    295  C   THR A  31      -6.611 -12.573 -20.954  1.00  0.00              
ATOM    296  O   THR A  31      -5.442 -12.266 -20.746  1.00  0.00              
ATOM    297  CB  THR A  31      -7.132 -14.327 -22.647  1.00  0.00              
ATOM    298  OG1 THR A  31      -7.367 -15.728 -22.845  1.00  0.00              
ATOM    299  CG2 THR A  31      -5.856 -13.924 -23.369  1.00  0.00              
ATOM    300  H   THR A  31      -9.074 -14.604 -20.977  1.00  0.00              
ATOM    301  HA  THR A  31      -6.198 -14.623 -20.728  1.00  0.00              
ATOM    302  HB  THR A  31      -7.973 -13.766 -23.054  1.00  0.00              
ATOM    303  HG1 THR A  31      -7.743 -15.868 -23.718  1.00  0.00              
ATOM    304 1HG2 THR A  31      -5.958 -14.140 -24.433  1.00  0.00              
ATOM    305 2HG2 THR A  31      -5.681 -12.857 -23.230  1.00  0.00              
ATOM    306 3HG2 THR A  31      -5.016 -14.486 -22.963  1.00  0.00              
ATOM    307  N   LEU A  32      -7.591 -11.679 -21.035  1.00  0.00              
ATOM    308  CA  LEU A  32      -7.328 -10.261 -20.907  1.00  0.00              
ATOM    309  C   LEU A  32      -7.172  -9.804 -19.464  1.00  0.00              
ATOM    310  O   LEU A  32      -6.472  -8.822 -19.199  1.00  0.00              
ATOM    311  CB  LEU A  32      -8.422  -9.451 -21.626  1.00  0.00              
ATOM    312  CG  LEU A  32      -8.477  -9.645 -23.149  1.00  0.00              
ATOM    313  CD1 LEU A  32      -9.675  -8.896 -23.721  1.00  0.00              
ATOM    314  CD2 LEU A  32      -7.182  -9.152 -23.783  1.00  0.00              
ATOM    315  H   LEU A  32      -8.539 -11.992 -21.189  1.00  0.00              
ATOM    316  HA  LEU A  32      -6.378 -10.021 -21.384  1.00  0.00              
ATOM    317 1HB  LEU A  32      -9.303  -9.891 -21.159  1.00  0.00              
ATOM    318 2HB  LEU A  32      -8.369  -8.392 -21.376  1.00  0.00              
ATOM    319  HG  LEU A  32      -8.549 -10.717 -23.337  1.00  0.00              
ATOM    320 1HD1 LEU A  32      -9.710  -9.036 -24.802  1.00  0.00              
ATOM    321 2HD1 LEU A  32     -10.592  -9.283 -23.276  1.00  0.00              
ATOM    322 3HD1 LEU A  32      -9.581  -7.834 -23.497  1.00  0.00              
ATOM    323 1HD2 LEU A  32      -7.230  -9.294 -24.863  1.00  0.00              
ATOM    324 2HD2 LEU A  32      -7.047  -8.093 -23.562  1.00  0.00              
ATOM    325 3HD2 LEU A  32      -6.341  -9.717 -23.380  1.00  0.00              
ATOM    326  N   GLN A  33      -7.819 -10.494 -18.534  1.00  0.00              
ATOM    327  CA  GLN A  33      -7.621 -10.184 -17.116  1.00  0.00              
ATOM    328  C   GLN A  33      -6.202 -10.628 -16.765  1.00  0.00              
ATOM    329  O   GLN A  33      -5.476  -9.946 -16.040  1.00  0.00              
ATOM    330  CB  GLN A  33      -8.648 -10.893 -16.230  1.00  0.00              
ATOM    331  CG  GLN A  33      -8.538 -10.552 -14.753  1.00  0.00              
ATOM    332  CD  GLN A  33      -8.791  -9.081 -14.479  1.00  0.00              
ATOM    333  OE1 GLN A  33      -9.749  -8.496 -14.990  1.00  0.00              
ATOM    334  NE2 GLN A  33      -7.929  -8.474 -13.672  1.00  0.00              
ATOM    335  H   GLN A  33      -8.453 -11.237 -18.791  1.00  0.00              
ATOM    336  HA  GLN A  33      -7.713  -9.109 -16.961  1.00  0.00              
ATOM    337 1HB  GLN A  33      -9.633 -10.611 -16.601  1.00  0.00              
ATOM    338 2HB  GLN A  33      -8.501 -11.963 -16.372  1.00  0.00              
ATOM    339 1HG  GLN A  33      -9.039 -11.128 -13.976  1.00  0.00              
ATOM    340 2HG  GLN A  33      -7.464 -10.732 -14.703  1.00  0.00              
ATOM    341 1HE2 GLN A  33      -8.044  -7.504 -13.454  1.00  0.00              
ATOM    342 2HE2 GLN A  33      -7.164  -8.987 -13.280  1.00  0.00              
ATOM    343  N   PHE A  34      -5.808 -11.785 -17.289  1.00  0.00              
ATOM    344  CA  PHE A  34      -4.466 -12.304 -17.047  1.00  0.00              
ATOM    345  C   PHE A  34      -3.369 -11.415 -17.658  1.00  0.00              
ATOM    346  O   PHE A  34      -2.462 -10.957 -16.964  1.00  0.00              
ATOM    347  CB  PHE A  34      -4.346 -13.730 -17.607  1.00  0.00              
ATOM    348  CG  PHE A  34      -2.971 -14.311 -17.479  1.00  0.00              
ATOM    349  CD1 PHE A  34      -2.095 -14.305 -18.548  1.00  0.00              
ATOM    350  CD2 PHE A  34      -2.542 -14.840 -16.267  1.00  0.00              
ATOM    351  CE1 PHE A  34      -0.797 -14.819 -18.419  1.00  0.00              
ATOM    352  CE2 PHE A  34      -1.250 -15.353 -16.126  1.00  0.00              
ATOM    353  CZ  PHE A  34      -0.377 -15.340 -17.209  1.00  0.00              
ATOM    354  H   PHE A  34      -6.444 -12.315 -17.866  1.00  0.00              
ATOM    355  HA  PHE A  34      -4.264 -12.322 -15.975  1.00  0.00              
ATOM    356 1HB  PHE A  34      -5.020 -14.400 -17.076  1.00  0.00              
ATOM    357 2HB  PHE A  34      -4.591 -13.737 -18.669  1.00  0.00              
ATOM    358  HD1 PHE A  34      -2.423 -13.893 -19.503  1.00  0.00              
ATOM    359  HD2 PHE A  34      -3.227 -14.849 -15.418  1.00  0.00              
ATOM    360  HE1 PHE A  34      -0.120 -14.807 -19.273  1.00  0.00              
ATOM    361  HE2 PHE A  34      -0.926 -15.764 -15.170  1.00  0.00              
ATOM    362  HZ  PHE A  34       0.632 -15.738 -17.107  1.00  0.00              
ATOM    363  N   MET A  35      -3.470 -11.163 -18.955  1.00  0.00              
ATOM    364  CA  MET A  35      -2.474 -10.371 -19.676  1.00  0.00              
ATOM    365  C   MET A  35      -2.447  -8.887 -19.347  1.00  0.00              
ATOM    366  O   MET A  35      -1.380  -8.294 -19.150  1.00  0.00              
ATOM    367  CB  MET A  35      -2.714 -10.470 -21.187  1.00  0.00              
ATOM    368  CG  MET A  35      -2.423 -11.826 -21.801  1.00  0.00              
ATOM    369  SD  MET A  35      -0.655 -11.997 -22.071  1.00  0.00              
ATOM    370  CE  MET A  35      -0.510 -13.727 -22.233  1.00  0.00              
ATOM    371  H   MET A  35      -4.264 -11.532 -19.459  1.00  0.00              
ATOM    372  HA  MET A  35      -1.471 -10.711 -19.418  1.00  0.00              
ATOM    373 1HB  MET A  35      -3.759 -10.219 -21.360  1.00  0.00              
ATOM    374 2HB  MET A  35      -2.077  -9.722 -21.660  1.00  0.00              
ATOM    375 1HG  MET A  35      -2.783 -12.593 -21.116  1.00  0.00              
ATOM    376 2HG  MET A  35      -2.965 -11.895 -22.743  1.00  0.00              
ATOM    377 1HE  MET A  35       0.533 -13.991 -22.406  1.00  0.00              
ATOM    378 2HE  MET A  35      -0.860 -14.209 -21.318  1.00  0.00              
ATOM    379 3HE  MET A  35      -1.115 -14.066 -23.075  1.00  0.00              
ATOM    380  N   ARG A  36      -3.627  -8.288 -19.303  1.00  0.00              
ATOM    381  CA  ARG A  36      -3.708  -6.856 -19.097  1.00  0.00              
ATOM    382  C   ARG A  36      -4.472  -6.348 -17.888  1.00  0.00              
ATOM    383  O   ARG A  36      -4.637  -5.141 -17.733  1.00  0.00              
ATOM    384  CB  ARG A  36      -4.235  -6.181 -20.355  1.00  0.00              
ATOM    385  CG  ARG A  36      -3.350  -6.336 -21.582  1.00  0.00              
ATOM    386  CD  ARG A  36      -3.739  -5.476 -22.729  1.00  0.00              
ATOM    387  NE  ARG A  36      -5.079  -5.719 -23.238  1.00  0.00              
ATOM    388  CZ  ARG A  36      -5.737  -4.900 -24.082  1.00  0.00              
ATOM    389  NH1 ARG A  36      -5.200  -3.770 -24.485  1.00  0.00              
ATOM    390  NH2 ARG A  36      -6.948  -5.253 -24.477  1.00  0.00              
ATOM    391  H   ARG A  36      -4.480  -8.818 -19.413  1.00  0.00              
ATOM    392  HA  ARG A  36      -2.710  -6.451 -18.924  1.00  0.00              
ATOM    393 1HB  ARG A  36      -5.214  -6.612 -20.561  1.00  0.00              
ATOM    394 2HB  ARG A  36      -4.345  -5.122 -20.125  1.00  0.00              
ATOM    395 1HG  ARG A  36      -2.326  -6.085 -21.306  1.00  0.00              
ATOM    396 2HG  ARG A  36      -3.394  -7.375 -21.911  1.00  0.00              
ATOM    397 1HD  ARG A  36      -3.691  -4.432 -22.421  1.00  0.00              
ATOM    398 2HD  ARG A  36      -3.042  -5.645 -23.550  1.00  0.00              
ATOM    399  HE  ARG A  36      -5.706  -6.491 -23.058  1.00  0.00              
ATOM    400 1HH1 ARG A  36      -4.280  -3.506 -24.161  1.00  0.00              
ATOM    401 2HH1 ARG A  36      -5.709  -3.171 -25.118  1.00  0.00              
ATOM    402 1HH2 ARG A  36      -7.353  -6.117 -24.143  1.00  0.00              
ATOM    403 2HH2 ARG A  36      -7.463  -4.658 -25.108  1.00  0.00              
ATOM    404  N   ASP A  37      -4.935  -7.251 -17.034  1.00  0.00              
ATOM    405  CA  ASP A  37      -5.810  -6.840 -15.946  1.00  0.00              
ATOM    406  C   ASP A  37      -7.074  -6.154 -16.434  1.00  0.00              
ATOM    407  O   ASP A  37      -7.555  -5.235 -15.783  1.00  0.00              
ATOM    408  CB  ASP A  37      -5.058  -5.912 -14.989  1.00  0.00              
ATOM    409  CG  ASP A  37      -3.872  -6.560 -14.287  1.00  0.00              
ATOM    410  OD1 ASP A  37      -4.042  -7.618 -13.729  1.00  0.00              
ATOM    411  OD2 ASP A  37      -2.776  -6.077 -14.447  1.00  0.00              
ATOM    412  H   ASP A  37      -4.689  -8.227 -17.126  1.00  0.00              
ATOM    413  HA  ASP A  37      -6.149  -7.717 -15.393  1.00  0.00              
ATOM    414 1HB  ASP A  37      -4.740  -4.977 -15.450  1.00  0.00              
ATOM    415 2HB  ASP A  37      -5.844  -5.710 -14.261  1.00  0.00              
ATOM    416  N   GLU A  38      -7.615  -6.591 -17.565  1.00  0.00              
ATOM    417  CA  GLU A  38      -8.841  -5.989 -18.069  1.00  0.00              
ATOM    418  C   GLU A  38     -10.000  -6.992 -18.168  1.00  0.00              
ATOM    419  O   GLU A  38      -9.788  -8.190 -18.384  1.00  0.00              
ATOM    420  CB  GLU A  38      -8.583  -5.355 -19.438  1.00  0.00              
ATOM    421  CG  GLU A  38      -7.605  -4.188 -19.416  1.00  0.00              
ATOM    422  CD  GLU A  38      -7.462  -3.570 -20.779  1.00  0.00              
ATOM    423  OE1 GLU A  38      -8.077  -4.055 -21.698  1.00  0.00              
ATOM    424  OE2 GLU A  38      -6.829  -2.545 -20.881  1.00  0.00              
ATOM    425  H   GLU A  38      -7.184  -7.341 -18.087  1.00  0.00              
ATOM    426  HA  GLU A  38      -9.185  -5.217 -17.379  1.00  0.00              
ATOM    427 1HB  GLU A  38      -8.195  -6.141 -20.085  1.00  0.00              
ATOM    428 2HB  GLU A  38      -9.546  -5.013 -19.818  1.00  0.00              
ATOM    429 1HG  GLU A  38      -7.867  -3.416 -18.693  1.00  0.00              
ATOM    430 2HG  GLU A  38      -6.662  -4.650 -19.127  1.00  0.00              
ATOM    431  N   PHE A  39     -11.221  -6.487 -17.998  1.00  0.00              
ATOM    432  CA  PHE A  39     -12.428  -7.305 -18.046  1.00  0.00              
ATOM    433  C   PHE A  39     -13.587  -6.473 -18.566  1.00  0.00              
ATOM    434  O   PHE A  39     -13.810  -5.356 -18.101  1.00  0.00              
ATOM    435  CB  PHE A  39     -12.798  -7.861 -16.657  1.00  0.00              
ATOM    436  CG  PHE A  39     -14.127  -8.594 -16.630  1.00  0.00              
ATOM    437  CD1 PHE A  39     -15.292  -7.945 -16.227  1.00  0.00              
ATOM    438  CD2 PHE A  39     -14.224  -9.909 -17.065  1.00  0.00              
ATOM    439  CE1 PHE A  39     -16.536  -8.596 -16.261  1.00  0.00              
ATOM    440  CE2 PHE A  39     -15.461 -10.574 -17.105  1.00  0.00              
ATOM    441  CZ  PHE A  39     -16.619  -9.912 -16.701  1.00  0.00              
ATOM    442  H   PHE A  39     -11.305  -5.494 -17.830  1.00  0.00              
ATOM    443  HA  PHE A  39     -12.284  -8.137 -18.737  1.00  0.00              
ATOM    444 1HB  PHE A  39     -12.042  -8.571 -16.324  1.00  0.00              
ATOM    445 2HB  PHE A  39     -12.873  -7.048 -15.936  1.00  0.00              
ATOM    446  HD1 PHE A  39     -15.235  -6.914 -15.881  1.00  0.00              
ATOM    447  HD2 PHE A  39     -13.317 -10.426 -17.380  1.00  0.00              
ATOM    448  HE1 PHE A  39     -17.435  -8.070 -15.942  1.00  0.00              
ATOM    449  HE2 PHE A  39     -15.516 -11.606 -17.451  1.00  0.00              
ATOM    450  HZ  PHE A  39     -17.583 -10.419 -16.728  1.00  0.00              
ATOM    451  N   VAL A  40     -14.314  -7.018 -19.534  1.00  0.00              
ATOM    452  CA  VAL A  40     -15.568  -6.422 -19.982  1.00  0.00              
ATOM    453  C   VAL A  40     -16.676  -7.459 -19.887  1.00  0.00              
ATOM    454  O   VAL A  40     -16.425  -8.664 -19.914  1.00  0.00              
ATOM    455  CB  VAL A  40     -15.472  -5.923 -21.431  1.00  0.00              
ATOM    456  CG1 VAL A  40     -14.416  -4.839 -21.538  1.00  0.00              
ATOM    457  CG2 VAL A  40     -15.126  -7.085 -22.345  1.00  0.00              
ATOM    458  H   VAL A  40     -13.991  -7.869 -19.970  1.00  0.00              
ATOM    459  HA  VAL A  40     -15.868  -5.596 -19.336  1.00  0.00              
ATOM    460  HB  VAL A  40     -16.447  -5.545 -21.740  1.00  0.00              
ATOM    461 1HG1 VAL A  40     -14.355  -4.491 -22.569  1.00  0.00              
ATOM    462 2HG1 VAL A  40     -14.684  -4.005 -20.890  1.00  0.00              
ATOM    463 3HG1 VAL A  40     -13.449  -5.240 -21.233  1.00  0.00              
ATOM    464 1HG2 VAL A  40     -15.059  -6.731 -23.373  1.00  0.00              
ATOM    465 2HG2 VAL A  40     -14.169  -7.511 -22.044  1.00  0.00              
ATOM    466 3HG2 VAL A  40     -15.902  -7.847 -22.274  1.00  0.00              
ATOM    467  N   GLU A  41     -17.909  -6.986 -19.782  1.00  0.00              
ATOM    468  CA  GLU A  41     -19.045  -7.882 -19.675  1.00  0.00              
ATOM    469  C   GLU A  41     -19.511  -8.456 -21.016  1.00  0.00              
ATOM    470  O   GLU A  41     -19.832  -9.637 -21.103  1.00  0.00              
ATOM    471  CB  GLU A  41     -20.207  -7.154 -18.995  1.00  0.00              
ATOM    472  CG  GLU A  41     -19.968  -6.817 -17.530  1.00  0.00              
ATOM    473  CD  GLU A  41     -21.130  -6.063 -16.946  1.00  0.00              
ATOM    474  OE1 GLU A  41     -22.050  -5.773 -17.672  1.00  0.00              
ATOM    475  OE2 GLU A  41     -21.150  -5.874 -15.753  1.00  0.00              
ATOM    476  H   GLU A  41     -18.067  -5.989 -19.776  1.00  0.00              
ATOM    477  HA  GLU A  41     -18.773  -8.755 -19.080  1.00  0.00              
ATOM    478 1HB  GLU A  41     -20.378  -6.234 -19.556  1.00  0.00              
ATOM    479 2HB  GLU A  41     -21.082  -7.799 -19.081  1.00  0.00              
ATOM    480 1HG  GLU A  41     -19.756  -7.690 -16.914  1.00  0.00              
ATOM    481 2HG  GLU A  41     -19.092  -6.170 -17.556  1.00  0.00              
ATOM    482  N   ASP A  42     -19.523  -7.644 -22.069  1.00  0.00              
ATOM    483  CA  ASP A  42     -19.876  -8.161 -23.395  1.00  0.00              
ATOM    484  C   ASP A  42     -18.807  -9.003 -24.095  1.00  0.00              
ATOM    485  O   ASP A  42     -17.612  -8.746 -23.967  1.00  0.00              
ATOM    486  CB  ASP A  42     -20.257  -6.991 -24.305  1.00  0.00              
ATOM    487  CG  ASP A  42     -21.604  -6.357 -23.984  1.00  0.00              
ATOM    488  OD1 ASP A  42     -22.340  -6.930 -23.217  1.00  0.00              
ATOM    489  OD2 ASP A  42     -21.820  -5.237 -24.380  1.00  0.00              
ATOM    490  H   ASP A  42     -19.290  -6.666 -21.968  1.00  0.00              
ATOM    491  HA  ASP A  42     -20.723  -8.843 -23.312  1.00  0.00              
ATOM    492 1HB  ASP A  42     -19.494  -6.214 -24.357  1.00  0.00              
ATOM    493 2HB  ASP A  42     -20.318  -7.506 -25.264  1.00  0.00              
ATOM    494  N   TYR A  43     -19.267 -10.006 -24.840  1.00  0.00              
ATOM    495  CA  TYR A  43     -18.407 -10.904 -25.614  1.00  0.00              
ATOM    496  C   TYR A  43     -17.757 -10.156 -26.779  1.00  0.00              
ATOM    497  O   TYR A  43     -18.424  -9.436 -27.517  1.00  0.00              
ATOM    498  CB  TYR A  43     -19.206 -12.101 -26.133  1.00  0.00              
ATOM    499  CG  TYR A  43     -18.439 -12.978 -27.098  1.00  0.00              
ATOM    500  CD1 TYR A  43     -17.422 -13.808 -26.652  1.00  0.00              
ATOM    501  CD2 TYR A  43     -18.737 -12.973 -28.453  1.00  0.00              
ATOM    502  CE1 TYR A  43     -16.718 -14.611 -27.529  1.00  0.00              
ATOM    503  CE2 TYR A  43     -18.040 -13.772 -29.339  1.00  0.00              
ATOM    504  CZ  TYR A  43     -17.031 -14.590 -28.873  1.00  0.00              
ATOM    505  OH  TYR A  43     -16.334 -15.388 -29.752  1.00  0.00              
ATOM    506  H   TYR A  43     -20.267 -10.141 -24.864  1.00  0.00              
ATOM    507  HA  TYR A  43     -17.598 -11.276 -24.984  1.00  0.00              
ATOM    508 1HB  TYR A  43     -19.505 -12.691 -25.266  1.00  0.00              
ATOM    509 2HB  TYR A  43     -20.093 -11.706 -26.628  1.00  0.00              
ATOM    510  HD1 TYR A  43     -17.180 -13.819 -25.589  1.00  0.00              
ATOM    511  HD2 TYR A  43     -19.535 -12.325 -28.815  1.00  0.00              
ATOM    512  HE1 TYR A  43     -15.920 -15.258 -27.165  1.00  0.00              
ATOM    513  HE2 TYR A  43     -18.288 -13.754 -30.401  1.00  0.00              
ATOM    514  HH  TYR A  43     -15.656 -15.915 -29.323  1.00  0.00              
ATOM    515  N   GLU A  44     -16.454 -10.352 -26.949  1.00  0.00              
ATOM    516  CA  GLU A  44     -15.726  -9.811 -28.091  1.00  0.00              
ATOM    517  C   GLU A  44     -15.499 -10.877 -29.173  1.00  0.00              
ATOM    518  O   GLU A  44     -14.732 -11.814 -28.970  1.00  0.00              
ATOM    519  CB  GLU A  44     -14.387  -9.228 -27.636  1.00  0.00              
ATOM    520  CG  GLU A  44     -13.555  -8.615 -28.754  1.00  0.00              
ATOM    521  CD  GLU A  44     -12.295  -7.992 -28.219  1.00  0.00              
ATOM    522  OE1 GLU A  44     -12.082  -8.054 -27.032  1.00  0.00              
ATOM    523  OE2 GLU A  44     -11.492  -7.554 -29.008  1.00  0.00              
ATOM    524  H   GLU A  44     -15.954 -10.895 -26.259  1.00  0.00              
ATOM    525  HA  GLU A  44     -16.311  -9.020 -28.562  1.00  0.00              
ATOM    526 1HB  GLU A  44     -14.609  -8.465 -26.889  1.00  0.00              
ATOM    527 2HB  GLU A  44     -13.827 -10.039 -27.170  1.00  0.00              
ATOM    528 1HG  GLU A  44     -13.303  -9.321 -29.544  1.00  0.00              
ATOM    529 2HG  GLU A  44     -14.202  -7.836 -29.157  1.00  0.00              
ATOM    530  N   PRO A  45     -16.160 -10.737 -30.339  1.00  0.00              
ATOM    531  CA  PRO A  45     -15.998 -11.682 -31.449  1.00  0.00              
ATOM    532  C   PRO A  45     -14.534 -11.973 -31.757  1.00  0.00              
ATOM    533  O   PRO A  45     -13.788 -11.115 -32.226  1.00  0.00              
ATOM    534  CB  PRO A  45     -16.727 -10.992 -32.595  1.00  0.00              
ATOM    535  CG  PRO A  45     -17.848 -10.308 -31.879  1.00  0.00              
ATOM    536  CD  PRO A  45     -17.146  -9.716 -30.674  1.00  0.00              
ATOM    537  HA  PRO A  45     -16.430 -12.670 -31.233  1.00  0.00              
ATOM    538 1HB  PRO A  45     -16.070 -10.284 -33.121  1.00  0.00              
ATOM    539 2HB  PRO A  45     -17.083 -11.717 -33.341  1.00  0.00              
ATOM    540 1HG  PRO A  45     -18.317  -9.543 -32.515  1.00  0.00              
ATOM    541 2HG  PRO A  45     -18.636 -11.023 -31.600  1.00  0.00              
ATOM    542 1HD  PRO A  45     -16.664  -8.754 -30.904  1.00  0.00              
ATOM    543 2HD  PRO A  45     -17.836  -9.536 -29.837  1.00  0.00              
ATOM    544  N   THR A  46     -14.137 -13.204 -31.470  1.00  0.00              
ATOM    545  CA  THR A  46     -12.757 -13.641 -31.644  1.00  0.00              
ATOM    546  C   THR A  46     -12.629 -14.773 -32.660  1.00  0.00              
ATOM    547  O   THR A  46     -13.287 -15.793 -32.522  1.00  0.00              
ATOM    548  CB  THR A  46     -12.148 -14.103 -30.307  1.00  0.00              
ATOM    549  OG1 THR A  46     -12.161 -13.016 -29.372  1.00  0.00              
ATOM    550  CG2 THR A  46     -10.716 -14.576 -30.508  1.00  0.00              
ATOM    551  H   THR A  46     -14.821 -13.858 -31.118  1.00  0.00              
ATOM    552  HA  THR A  46     -12.158 -12.821 -32.040  1.00  0.00              
ATOM    553  HB  THR A  46     -12.747 -14.921 -29.908  1.00  0.00              
ATOM    554  HG1 THR A  46     -13.066 -12.729 -29.229  1.00  0.00              
ATOM    555 1HG2 THR A  46     -10.303 -14.898 -29.553  1.00  0.00              
ATOM    556 2HG2 THR A  46     -10.704 -15.410 -31.210  1.00  0.00              
ATOM    557 3HG2 THR A  46     -10.116 -13.758 -30.906  1.00  0.00              
ATOM    558  N   ILE A  47     -11.783 -14.588 -33.675  1.00  0.00              
ATOM    559  CA  ILE A  47     -11.573 -15.640 -34.660  1.00  0.00              
ATOM    560  C   ILE A  47     -10.371 -16.394 -34.089  1.00  0.00              
ATOM    561  O   ILE A  47     -10.481 -17.570 -33.744  1.00  0.00              
ATOM    562  CB  ILE A  47     -11.285 -15.115 -36.079  1.00  0.00              
ATOM    563  CG1 ILE A  47     -12.485 -14.327 -36.610  1.00  0.00              
ATOM    564  CG2 ILE A  47     -10.945 -16.266 -37.013  1.00  0.00              
ATOM    565  CD1 ILE A  47     -12.209 -13.589 -37.900  1.00  0.00              
ATOM    566  H   ILE A  47     -11.281 -13.718 -33.770  1.00  0.00              
ATOM    567  HA  ILE A  47     -12.440 -16.298 -34.710  1.00  0.00              
ATOM    568  HB  ILE A  47     -10.447 -14.421 -36.037  1.00  0.00              
ATOM    569 1HG1 ILE A  47     -13.297 -15.037 -36.764  1.00  0.00              
ATOM    570 2HG1 ILE A  47     -12.771 -13.612 -35.837  1.00  0.00              
ATOM    571 1HG2 ILE A  47     -10.745 -15.878 -38.011  1.00  0.00              
ATOM    572 2HG2 ILE A  47     -10.062 -16.786 -36.643  1.00  0.00              
ATOM    573 3HG2 ILE A  47     -11.784 -16.961 -37.055  1.00  0.00              
ATOM    574 1HD1 ILE A  47     -13.105 -13.054 -38.213  1.00  0.00              
ATOM    575 2HD1 ILE A  47     -11.397 -12.877 -37.746  1.00  0.00              
ATOM    576 3HD1 ILE A  47     -11.924 -14.301 -38.673  1.00  0.00              
ATOM    577  N   ALA A  48      -9.235 -15.700 -33.962  1.00  0.00              
ATOM    578  CA  ALA A  48      -8.026 -16.262 -33.336  1.00  0.00              
ATOM    579  C   ALA A  48      -7.035 -15.148 -32.999  1.00  0.00              
ATOM    580  O   ALA A  48      -6.558 -14.436 -33.886  1.00  0.00              
ATOM    581  CB  ALA A  48      -7.367 -17.298 -34.270  1.00  0.00              
ATOM    582  H   ALA A  48      -9.213 -14.753 -34.312  1.00  0.00              
ATOM    583  HA  ALA A  48      -8.310 -16.752 -32.404  1.00  0.00              
ATOM    584 1HB  ALA A  48      -6.475 -17.702 -33.791  1.00  0.00              
ATOM    585 2HB  ALA A  48      -8.070 -18.107 -34.470  1.00  0.00              
ATOM    586 3HB  ALA A  48      -7.089 -16.817 -35.207  1.00  0.00              
ATOM    587  N   ASP A  49      -6.735 -15.005 -31.711  1.00  0.00              
ATOM    588  CA  ASP A  49      -5.763 -14.014 -31.238  1.00  0.00              
ATOM    589  C   ASP A  49      -4.643 -14.694 -30.455  1.00  0.00              
ATOM    590  O   ASP A  49      -4.899 -15.613 -29.687  1.00  0.00              
ATOM    591  CB  ASP A  49      -6.446 -12.954 -30.370  1.00  0.00              
ATOM    592  CG  ASP A  49      -7.415 -12.053 -31.123  1.00  0.00              
ATOM    593  OD1 ASP A  49      -7.419 -12.095 -32.330  1.00  0.00              
ATOM    594  OD2 ASP A  49      -8.249 -11.451 -30.489  1.00  0.00              
ATOM    595  H   ASP A  49      -7.194 -15.604 -31.040  1.00  0.00              
ATOM    596  HA  ASP A  49      -5.299 -13.516 -32.090  1.00  0.00              
ATOM    597 1HB  ASP A  49      -6.942 -13.367 -29.491  1.00  0.00              
ATOM    598 2HB  ASP A  49      -5.578 -12.373 -30.059  1.00  0.00              
ATOM    599  N   SER A  50      -3.416 -14.214 -30.656  1.00  0.00              
ATOM    600  CA  SER A  50      -2.231 -14.734 -29.971  1.00  0.00              
ATOM    601  C   SER A  50      -1.700 -13.680 -29.001  1.00  0.00              
ATOM    602  O   SER A  50      -1.406 -12.547 -29.402  1.00  0.00              
ATOM    603  CB  SER A  50      -1.164 -15.129 -30.973  1.00  0.00              
ATOM    604  OG  SER A  50       0.015 -15.555 -30.347  1.00  0.00              
ATOM    605  H   SER A  50      -3.310 -13.456 -31.315  1.00  0.00              
ATOM    606  HA  SER A  50      -2.406 -15.683 -29.463  1.00  0.00              
ATOM    607 1HB  SER A  50      -1.550 -15.940 -31.591  1.00  0.00              
ATOM    608 2HB  SER A  50      -0.940 -14.269 -31.603  1.00  0.00              
ATOM    609  HG  SER A  50      -0.206 -16.089 -29.580  1.00  0.00              
ATOM    610  N   TYR A  51      -1.586 -14.056 -27.731  1.00  0.00              
ATOM    611  CA  TYR A  51      -1.014 -13.187 -26.705  1.00  0.00              
ATOM    612  C   TYR A  51       0.267 -13.818 -26.167  1.00  0.00              
ATOM    613  O   TYR A  51       0.400 -15.048 -26.166  1.00  0.00              
ATOM    614  CB  TYR A  51      -2.012 -12.947 -25.570  1.00  0.00              
ATOM    615  CG  TYR A  51      -3.255 -12.197 -25.994  1.00  0.00              
ATOM    616  CD1 TYR A  51      -4.392 -12.876 -26.405  1.00  0.00              
ATOM    617  CD2 TYR A  51      -3.287 -10.810 -25.981  1.00  0.00              
ATOM    618  CE1 TYR A  51      -5.530 -12.196 -26.795  1.00  0.00              
ATOM    619  CE2 TYR A  51      -4.419 -10.119 -26.367  1.00  0.00              
ATOM    620  CZ  TYR A  51      -5.539 -10.816 -26.774  1.00  0.00              
ATOM    621  OH  TYR A  51      -6.670 -10.133 -27.159  1.00  0.00              
ATOM    622  H   TYR A  51      -1.910 -14.977 -27.471  1.00  0.00              
ATOM    623  HA  TYR A  51      -0.752 -12.222 -27.141  1.00  0.00              
ATOM    624 1HB  TYR A  51      -2.294 -13.925 -25.176  1.00  0.00              
ATOM    625 2HB  TYR A  51      -1.492 -12.381 -24.798  1.00  0.00              
ATOM    626  HD1 TYR A  51      -4.377 -13.966 -26.419  1.00  0.00              
ATOM    627  HD2 TYR A  51      -2.399 -10.266 -25.659  1.00  0.00              
ATOM    628  HE1 TYR A  51      -6.416 -12.743 -27.116  1.00  0.00              
ATOM    629  HE2 TYR A  51      -4.425  -9.029 -26.351  1.00  0.00              
ATOM    630  HH  TYR A  51      -6.568  -9.179 -27.106  1.00  0.00              
ATOM    631  N   PHE A  52       1.212 -12.989 -25.725  1.00  0.00              
ATOM    632  CA  PHE A  52       2.448 -13.517 -25.153  1.00  0.00              
ATOM    633  C   PHE A  52       2.914 -12.596 -24.021  1.00  0.00              
ATOM    634  O   PHE A  52       2.814 -11.373 -24.125  1.00  0.00              
ATOM    635  CB  PHE A  52       3.533 -13.649 -26.224  1.00  0.00              
ATOM    636  CG  PHE A  52       3.918 -12.344 -26.860  1.00  0.00              
ATOM    637  CD1 PHE A  52       4.966 -11.591 -26.351  1.00  0.00              
ATOM    638  CD2 PHE A  52       3.234 -11.867 -27.968  1.00  0.00              
ATOM    639  CE1 PHE A  52       5.321 -10.390 -26.936  1.00  0.00              
ATOM    640  CE2 PHE A  52       3.588 -10.668 -28.555  1.00  0.00              
ATOM    641  CZ  PHE A  52       4.633  -9.928 -28.038  1.00  0.00              
ATOM    642  H   PHE A  52       1.083 -11.988 -25.781  1.00  0.00              
ATOM    643  HA  PHE A  52       2.266 -14.504 -24.725  1.00  0.00              
ATOM    644 1HB  PHE A  52       4.441 -14.064 -25.789  1.00  0.00              
ATOM    645 2HB  PHE A  52       3.188 -14.298 -27.028  1.00  0.00              
ATOM    646  HD1 PHE A  52       5.511 -11.956 -25.481  1.00  0.00              
ATOM    647  HD2 PHE A  52       2.409 -12.451 -28.376  1.00  0.00              
ATOM    648  HE1 PHE A  52       6.146  -9.808 -26.526  1.00  0.00              
ATOM    649  HE2 PHE A  52       3.043 -10.304 -29.426  1.00  0.00              
ATOM    650  HZ  PHE A  52       4.912  -8.982 -28.498  1.00  0.00              
ATOM    651  N   LYS A  53       3.402 -13.182 -22.932  1.00  0.00              
ATOM    652  CA  LYS A  53       3.801 -12.380 -21.777  1.00  0.00              
ATOM    653  C   LYS A  53       4.878 -13.070 -20.964  1.00  0.00              
ATOM    654  O   LYS A  53       4.815 -14.283 -20.727  1.00  0.00              
ATOM    655  CB  LYS A  53       2.593 -12.080 -20.888  1.00  0.00              
ATOM    656  CG  LYS A  53       2.879 -11.123 -19.739  1.00  0.00              
ATOM    657  CD  LYS A  53       1.603 -10.745 -19.001  1.00  0.00              
ATOM    658  CE  LYS A  53       1.865  -9.671 -17.956  1.00  0.00              
ATOM    659  NZ  LYS A  53       0.616  -9.255 -17.261  1.00  0.00              
ATOM    660  H   LYS A  53       3.501 -14.186 -22.892  1.00  0.00              
ATOM    661  HA  LYS A  53       4.228 -11.435 -22.114  1.00  0.00              
ATOM    662 1HB  LYS A  53       1.822 -11.654 -21.531  1.00  0.00              
ATOM    663 2HB  LYS A  53       2.245 -13.032 -20.488  1.00  0.00              
ATOM    664 1HG  LYS A  53       3.569 -11.608 -19.048  1.00  0.00              
ATOM    665 2HG  LYS A  53       3.345 -10.224 -20.144  1.00  0.00              
ATOM    666 1HD  LYS A  53       0.878 -10.377 -19.728  1.00  0.00              
ATOM    667 2HD  LYS A  53       1.207 -11.636 -18.514  1.00  0.00              
ATOM    668 1HE  LYS A  53       2.570 -10.067 -17.227  1.00  0.00              
ATOM    669 2HE  LYS A  53       2.306  -8.808 -18.455  1.00  0.00              
ATOM    670 1HZ  LYS A  53       0.832  -8.543 -16.578  1.00  0.00              
ATOM    671 2HZ  LYS A  53      -0.039  -8.886 -17.936  1.00  0.00              
ATOM    672 3HZ  LYS A  53       0.207 -10.054 -16.797  1.00  0.00              
ATOM    673  N   LYS A  54       5.870 -12.296 -20.536  1.00  0.00              
ATOM    674  CA  LYS A  54       6.921 -12.844 -19.694  1.00  0.00              
ATOM    675  C   LYS A  54       6.399 -12.830 -18.268  1.00  0.00              
ATOM    676  O   LYS A  54       5.955 -11.804 -17.779  1.00  0.00              
ATOM    677  CB  LYS A  54       8.218 -12.043 -19.815  1.00  0.00              
ATOM    678  CG  LYS A  54       9.313 -12.469 -18.846  1.00  0.00              
ATOM    679  CD  LYS A  54      10.585 -11.661 -19.059  1.00  0.00              
ATOM    680  CE  LYS A  54      11.680 -12.086 -18.091  1.00  0.00              
ATOM    681  NZ  LYS A  54      12.930 -11.303 -18.286  1.00  0.00              
ATOM    682  H   LYS A  54       5.902 -11.320 -20.791  1.00  0.00              
ATOM    683  HA  LYS A  54       7.132 -13.873 -19.989  1.00  0.00              
ATOM    684 1HB  LYS A  54       8.573 -12.163 -20.839  1.00  0.00              
ATOM    685 2HB  LYS A  54       7.966 -10.997 -19.639  1.00  0.00              
ATOM    686 1HG  LYS A  54       8.953 -12.319 -17.828  1.00  0.00              
ATOM    687 2HG  LYS A  54       9.523 -13.526 -19.004  1.00  0.00              
ATOM    688 1HD  LYS A  54      10.926 -11.813 -20.084  1.00  0.00              
ATOM    689 2HD  LYS A  54      10.356 -10.607 -18.906  1.00  0.00              
ATOM    690 1HE  LYS A  54      11.315 -11.940 -17.076  1.00  0.00              
ATOM    691 2HE  LYS A  54      11.886 -13.144 -18.253  1.00  0.00              
ATOM    692 1HZ  LYS A  54      13.629 -11.615 -17.627  1.00  0.00              
ATOM    693 2HZ  LYS A  54      13.270 -11.439 -19.228  1.00  0.00              
ATOM    694 3HZ  LYS A  54      12.739 -10.322 -18.136  1.00  0.00              
ATOM    695  N   VAL A  55       6.422 -13.980 -17.615  1.00  0.00              
ATOM    696  CA  VAL A  55       5.887 -14.079 -16.270  1.00  0.00              
ATOM    697  C   VAL A  55       6.862 -14.860 -15.419  1.00  0.00              
ATOM    698  O   VAL A  55       7.841 -15.412 -15.927  1.00  0.00              
ATOM    699  CB  VAL A  55       4.507 -14.763 -16.239  1.00  0.00              
ATOM    700  CG1 VAL A  55       3.484 -13.933 -17.000  1.00  0.00              
ATOM    701  CG2 VAL A  55       4.594 -16.165 -16.824  1.00  0.00              
ATOM    702  H   VAL A  55       6.814 -14.802 -18.051  1.00  0.00              
ATOM    703  HA  VAL A  55       5.790 -13.096 -15.808  1.00  0.00              
ATOM    704  HB  VAL A  55       4.189 -14.872 -15.202  1.00  0.00              
ATOM    705 1HG1 VAL A  55       2.514 -14.431 -16.967  1.00  0.00              
ATOM    706 2HG1 VAL A  55       3.400 -12.948 -16.540  1.00  0.00              
ATOM    707 3HG1 VAL A  55       3.801 -13.825 -18.037  1.00  0.00              
ATOM    708 1HG2 VAL A  55       3.611 -16.634 -16.793  1.00  0.00              
ATOM    709 2HG2 VAL A  55       4.937 -16.107 -17.857  1.00  0.00              
ATOM    710 3HG2 VAL A  55       5.297 -16.760 -16.240  1.00  0.00              
ATOM    711  N   VAL A  56       6.597 -14.898 -14.119  1.00  0.00              
ATOM    712  CA  VAL A  56       7.500 -15.571 -13.208  1.00  0.00              
ATOM    713  C   VAL A  56       6.754 -16.812 -12.756  1.00  0.00              
ATOM    714  O   VAL A  56       5.668 -16.716 -12.173  1.00  0.00              
ATOM    715  CB  VAL A  56       7.897 -14.705 -11.997  1.00  0.00              
ATOM    716  CG1 VAL A  56       8.813 -15.482 -11.064  1.00  0.00              
ATOM    717  CG2 VAL A  56       8.571 -13.422 -12.458  1.00  0.00              
ATOM    718  H   VAL A  56       5.765 -14.458 -13.752  1.00  0.00              
ATOM    719  HA  VAL A  56       8.417 -15.877 -13.712  1.00  0.00              
ATOM    720  HB  VAL A  56       6.994 -14.413 -11.460  1.00  0.00              
ATOM    721 1HG1 VAL A  56       9.083 -14.855 -10.214  1.00  0.00              
ATOM    722 2HG1 VAL A  56       8.298 -16.374 -10.707  1.00  0.00              
ATOM    723 3HG1 VAL A  56       9.716 -15.773 -11.600  1.00  0.00              
ATOM    724 1HG2 VAL A  56       8.844 -12.822 -11.590  1.00  0.00              
ATOM    725 2HG2 VAL A  56       9.468 -13.668 -13.027  1.00  0.00              
ATOM    726 3HG2 VAL A  56       7.885 -12.856 -13.088  1.00  0.00              
ATOM    727  N   LEU A  57       7.323 -17.976 -13.055  1.00  0.00              
ATOM    728  CA  LEU A  57       6.723 -19.246 -12.662  1.00  0.00              
ATOM    729  C   LEU A  57       7.577 -19.843 -11.548  1.00  0.00              
ATOM    730  O   LEU A  57       8.657 -20.372 -11.808  1.00  0.00              
ATOM    731  CB  LEU A  57       6.673 -20.221 -13.855  1.00  0.00              
ATOM    732  CG  LEU A  57       6.102 -21.605 -13.523  1.00  0.00              
ATOM    733  CD1 LEU A  57       4.642 -21.453 -13.085  1.00  0.00              
ATOM    734  CD2 LEU A  57       6.204 -22.529 -14.723  1.00  0.00              
ATOM    735  H   LEU A  57       8.193 -17.981 -13.568  1.00  0.00              
ATOM    736  HA  LEU A  57       5.720 -19.071 -12.274  1.00  0.00              
ATOM    737 1HB  LEU A  57       5.989 -19.675 -14.503  1.00  0.00              
ATOM    738 2HB  LEU A  57       7.644 -20.309 -14.344  1.00  0.00              
ATOM    739  HG  LEU A  57       6.720 -22.030 -12.732  1.00  0.00              
ATOM    740 1HD1 LEU A  57       4.229 -22.434 -12.846  1.00  0.00              
ATOM    741 2HD1 LEU A  57       4.591 -20.816 -12.202  1.00  0.00              
ATOM    742 3HD1 LEU A  57       4.065 -21.004 -13.892  1.00  0.00              
ATOM    743 1HD2 LEU A  57       5.794 -23.505 -14.465  1.00  0.00              
ATOM    744 2HD2 LEU A  57       5.643 -22.106 -15.557  1.00  0.00              
ATOM    745 3HD2 LEU A  57       7.250 -22.640 -15.009  1.00  0.00              
ATOM    746  N   ASP A  58       7.091 -19.743 -10.313  1.00  0.00              
ATOM    747  CA  ASP A  58       7.803 -20.254  -9.143  1.00  0.00              
ATOM    748  C   ASP A  58       9.240 -19.774  -9.064  1.00  0.00              
ATOM    749  O   ASP A  58      10.155 -20.541  -8.760  1.00  0.00              
ATOM    750  CB  ASP A  58       7.751 -21.785  -9.115  1.00  0.00              
ATOM    751  CG  ASP A  58       6.331 -22.303  -8.965  1.00  0.00              
ATOM    752  OD1 ASP A  58       5.591 -21.748  -8.124  1.00  0.00              
ATOM    753  OD2 ASP A  58       5.949 -23.261  -9.672  1.00  0.00              
ATOM    754  H   ASP A  58       6.195 -19.296 -10.187  1.00  0.00              
ATOM    755  HA  ASP A  58       7.326 -19.890  -8.232  1.00  0.00              
ATOM    756 1HB  ASP A  58       8.249 -22.252  -9.966  1.00  0.00              
ATOM    757 2HB  ASP A  58       8.323 -21.979  -8.206  1.00  0.00              
ATOM    758  N   GLY A  59       9.424 -18.494  -9.358  1.00  0.00              
ATOM    759  CA  GLY A  59      10.747 -17.913  -9.363  1.00  0.00              
ATOM    760  C   GLY A  59      11.505 -17.994 -10.671  1.00  0.00              
ATOM    761  O   GLY A  59      12.573 -17.407 -10.780  1.00  0.00              
ATOM    762  H   GLY A  59       8.630 -17.912  -9.582  1.00  0.00              
ATOM    763 1HA  GLY A  59      10.672 -16.854  -9.114  1.00  0.00              
ATOM    764 2HA  GLY A  59      11.361 -18.418  -8.618  1.00  0.00              
ATOM    765  N   GLU A  60      10.961 -18.694 -11.661  1.00  0.00              
ATOM    766  CA  GLU A  60      11.634 -18.839 -12.957  1.00  0.00              
ATOM    767  C   GLU A  60      11.190 -17.841 -14.018  1.00  0.00              
ATOM    768  O   GLU A  60      10.018 -17.516 -14.118  1.00  0.00              
ATOM    769  CB  GLU A  60      11.427 -20.259 -13.488  1.00  0.00              
ATOM    770  CG  GLU A  60      12.013 -21.352 -12.606  1.00  0.00              
ATOM    771  CD  GLU A  60      11.715 -22.718 -13.158  1.00  0.00              
ATOM    772  OE1 GLU A  60      10.985 -22.805 -14.117  1.00  0.00              
ATOM    773  OE2 GLU A  60      12.304 -23.666 -12.694  1.00  0.00              
ATOM    774  H   GLU A  60      10.064 -19.137 -11.520  1.00  0.00              
ATOM    775  HA  GLU A  60      12.703 -18.655 -12.841  1.00  0.00              
ATOM    776 1HB  GLU A  60      10.351 -20.409 -13.585  1.00  0.00              
ATOM    777 2HB  GLU A  60      11.890 -20.301 -14.474  1.00  0.00              
ATOM    778 1HG  GLU A  60      13.087 -21.252 -12.448  1.00  0.00              
ATOM    779 2HG  GLU A  60      11.494 -21.223 -11.658  1.00  0.00              
ATOM    780  N   GLU A  61      12.132 -17.362 -14.814  1.00  0.00              
ATOM    781  CA  GLU A  61      11.806 -16.412 -15.869  1.00  0.00              
ATOM    782  C   GLU A  61      11.289 -17.265 -17.023  1.00  0.00              
ATOM    783  O   GLU A  61      12.060 -17.969 -17.663  1.00  0.00              
ATOM    784  CB  GLU A  61      13.015 -15.572 -16.285  1.00  0.00              
ATOM    785  CG  GLU A  61      13.560 -14.667 -15.189  1.00  0.00              
ATOM    786  CD  GLU A  61      14.757 -13.891 -15.665  1.00  0.00              
ATOM    787  OE1 GLU A  61      15.163 -14.090 -16.785  1.00  0.00              
ATOM    788  OE2 GLU A  61      15.197 -13.021 -14.952  1.00  0.00              
ATOM    789  H   GLU A  61      13.092 -17.653 -14.694  1.00  0.00              
ATOM    790  HA  GLU A  61      11.029 -15.729 -15.524  1.00  0.00              
ATOM    791 1HB  GLU A  61      13.793 -16.268 -16.600  1.00  0.00              
ATOM    792 2HB  GLU A  61      12.705 -14.964 -17.136  1.00  0.00              
ATOM    793 1HG  GLU A  61      12.818 -13.977 -14.788  1.00  0.00              
ATOM    794 2HG  GLU A  61      13.865 -15.364 -14.410  1.00  0.00              
ATOM    795  N   VAL A  62       9.988 -17.228 -17.270  1.00  0.00              
ATOM    796  CA  VAL A  62       9.414 -18.003 -18.366  1.00  0.00              
ATOM    797  C   VAL A  62       8.435 -17.111 -19.128  1.00  0.00              
ATOM    798  O   VAL A  62       8.103 -16.004 -18.676  1.00  0.00              
ATOM    799  CB  VAL A  62       8.650 -19.244 -17.828  1.00  0.00              
ATOM    800  CG1 VAL A  62       9.610 -20.175 -17.091  1.00  0.00              
ATOM    801  CG2 VAL A  62       7.552 -18.807 -16.881  1.00  0.00              
ATOM    802  H   VAL A  62       9.380 -16.660 -16.699  1.00  0.00              
ATOM    803  HA  VAL A  62      10.180 -18.307 -19.080  1.00  0.00              
ATOM    804  HB  VAL A  62       8.168 -19.754 -18.663  1.00  0.00              
ATOM    805 1HG1 VAL A  62       9.063 -21.041 -16.718  1.00  0.00              
ATOM    806 2HG1 VAL A  62      10.392 -20.507 -17.774  1.00  0.00              
ATOM    807 3HG1 VAL A  62      10.061 -19.644 -16.252  1.00  0.00              
ATOM    808 1HG2 VAL A  62       7.021 -19.683 -16.510  1.00  0.00              
ATOM    809 2HG2 VAL A  62       7.991 -18.264 -16.044  1.00  0.00              
ATOM    810 3HG2 VAL A  62       6.854 -18.157 -17.408  1.00  0.00              
ATOM    811  N   HIS A  63       7.984 -17.583 -20.284  1.00  0.00              
ATOM    812  CA  HIS A  63       6.982 -16.847 -21.026  1.00  0.00              
ATOM    813  C   HIS A  63       5.769 -17.728 -21.228  1.00  0.00              
ATOM    814  O   HIS A  63       5.876 -18.958 -21.264  1.00  0.00              
ATOM    815  CB  HIS A  63       7.529 -16.369 -22.375  1.00  0.00              
ATOM    816  CG  HIS A  63       8.578 -15.307 -22.257  1.00  0.00              
ATOM    817  ND1 HIS A  63       8.979 -14.535 -23.327  1.00  0.00              
ATOM    818  CD2 HIS A  63       9.310 -14.891 -21.197  1.00  0.00              
ATOM    819  CE1 HIS A  63       9.912 -13.688 -22.928  1.00  0.00              
ATOM    820  NE2 HIS A  63      10.131 -13.884 -21.641  1.00  0.00              
ATOM    821  H   HIS A  63       8.331 -18.455 -20.657  1.00  0.00              
ATOM    822  HA  HIS A  63       6.669 -15.975 -20.453  1.00  0.00              
ATOM    823 1HB  HIS A  63       7.986 -17.200 -22.912  1.00  0.00              
ATOM    824 2HB  HIS A  63       6.725 -15.947 -22.977  1.00  0.00              
ATOM    825  HD1 HIS A  63       8.578 -14.541 -24.243  1.00  0.00              
ATOM    826  HD2 HIS A  63       9.343 -15.202 -20.152  1.00  0.00              
ATOM    827  HE1 HIS A  63      10.360 -12.985 -23.631  1.00  0.00              
ATOM    828  N   ILE A  64       4.607 -17.100 -21.352  1.00  0.00              
ATOM    829  CA  ILE A  64       3.396 -17.865 -21.584  1.00  0.00              
ATOM    830  C   ILE A  64       2.834 -17.312 -22.888  1.00  0.00              
ATOM    831  O   ILE A  64       2.923 -16.115 -23.133  1.00  0.00              
ATOM    832  CB  ILE A  64       2.387 -17.691 -20.430  1.00  0.00              
ATOM    833  CG1 ILE A  64       1.054 -18.335 -20.808  1.00  0.00              
ATOM    834  CG2 ILE A  64       2.197 -16.222 -20.110  1.00  0.00              
ATOM    835  CD1 ILE A  64       0.094 -18.452 -19.647  1.00  0.00              
ATOM    836  H   ILE A  64       4.547 -16.094 -21.288  1.00  0.00              
ATOM    837  HA  ILE A  64       3.629 -18.920 -21.721  1.00  0.00              
ATOM    838  HB  ILE A  64       2.763 -18.209 -19.548  1.00  0.00              
ATOM    839 1HG1 ILE A  64       0.610 -17.724 -21.593  1.00  0.00              
ATOM    840 2HG1 ILE A  64       1.274 -19.326 -21.204  1.00  0.00              
ATOM    841 1HG2 ILE A  64       1.481 -16.118 -19.294  1.00  0.00              
ATOM    842 2HG2 ILE A  64       3.150 -15.788 -19.813  1.00  0.00              
ATOM    843 3HG2 ILE A  64       1.819 -15.703 -20.991  1.00  0.00              
ATOM    844 1HD1 ILE A  64      -0.832 -18.918 -19.986  1.00  0.00              
ATOM    845 2HD1 ILE A  64       0.541 -19.064 -18.863  1.00  0.00              
ATOM    846 3HD1 ILE A  64      -0.125 -17.461 -19.253  1.00  0.00              
ATOM    847  N   ASP A  65       2.318 -18.192 -23.736  1.00  0.00              
ATOM    848  CA  ASP A  65       1.685 -17.783 -24.991  1.00  0.00              
ATOM    849  C   ASP A  65       0.240 -18.277 -24.890  1.00  0.00              
ATOM    850  O   ASP A  65      -0.002 -19.434 -24.562  1.00  0.00              
ATOM    851  CB  ASP A  65       2.396 -18.366 -26.215  1.00  0.00              
ATOM    852  CG  ASP A  65       1.838 -17.894 -27.551  1.00  0.00              
ATOM    853  OD1 ASP A  65       0.705 -17.477 -27.585  1.00  0.00              
ATOM    854  OD2 ASP A  65       2.594 -17.806 -28.489  1.00  0.00              
ATOM    855  H   ASP A  65       2.366 -19.174 -23.507  1.00  0.00              
ATOM    856  HA  ASP A  65       1.709 -16.696 -25.079  1.00  0.00              
ATOM    857 1HB  ASP A  65       3.476 -18.220 -26.200  1.00  0.00              
ATOM    858 2HB  ASP A  65       2.170 -19.425 -26.081  1.00  0.00              
ATOM    859  N   ILE A  66      -0.723 -17.403 -25.139  1.00  0.00              
ATOM    860  CA  ILE A  66      -2.122 -17.821 -25.074  1.00  0.00              
ATOM    861  C   ILE A  66      -2.792 -17.674 -26.439  1.00  0.00              
ATOM    862  O   ILE A  66      -2.813 -16.583 -27.006  1.00  0.00              
ATOM    863  CB  ILE A  66      -2.916 -16.965 -24.064  1.00  0.00              
ATOM    864  CG1 ILE A  66      -2.329 -17.103 -22.660  1.00  0.00              
ATOM    865  CG2 ILE A  66      -4.372 -17.397 -24.046  1.00  0.00              
ATOM    866  CD1 ILE A  66      -2.984 -16.160 -21.642  1.00  0.00              
ATOM    867  H   ILE A  66      -0.505 -16.446 -25.375  1.00  0.00              
ATOM    868  HA  ILE A  66      -2.195 -18.881 -24.836  1.00  0.00              
ATOM    869  HB  ILE A  66      -2.847 -15.917 -24.356  1.00  0.00              
ATOM    870 1HG1 ILE A  66      -2.469 -18.138 -22.351  1.00  0.00              
ATOM    871 2HG1 ILE A  66      -1.263 -16.888 -22.732  1.00  0.00              
ATOM    872 1HG2 ILE A  66      -4.924 -16.789 -23.331  1.00  0.00              
ATOM    873 2HG2 ILE A  66      -4.802 -17.269 -25.038  1.00  0.00              
ATOM    874 3HG2 ILE A  66      -4.437 -18.446 -23.756  1.00  0.00              
ATOM    875 1HD1 ILE A  66      -2.525 -16.304 -20.663  1.00  0.00              
ATOM    876 2HD1 ILE A  66      -2.843 -15.126 -21.959  1.00  0.00              
ATOM    877 3HD1 ILE A  66      -4.049 -16.377 -21.577  1.00  0.00              
ATOM    878  N   TYR A  67      -3.303 -18.781 -26.968  1.00  0.00              
ATOM    879  CA  TYR A  67      -4.001 -18.753 -28.240  1.00  0.00              
ATOM    880  C   TYR A  67      -5.475 -18.842 -27.877  1.00  0.00              
ATOM    881  O   TYR A  67      -5.946 -19.854 -27.368  1.00  0.00              
ATOM    882  CB  TYR A  67      -3.574 -19.900 -29.159  1.00  0.00              
ATOM    883  CG  TYR A  67      -2.141 -19.805 -29.633  1.00  0.00              
ATOM    884  CD1 TYR A  67      -1.116 -20.420 -28.929  1.00  0.00              
ATOM    885  CD2 TYR A  67      -1.817 -19.101 -30.783  1.00  0.00              
ATOM    886  CE1 TYR A  67       0.195 -20.337 -29.357  1.00  0.00              
ATOM    887  CE2 TYR A  67      -0.510 -19.011 -31.220  1.00  0.00              
ATOM    888  CZ  TYR A  67       0.494 -19.630 -30.504  1.00  0.00              
ATOM    889  OH  TYR A  67       1.798 -19.545 -30.936  1.00  0.00              
ATOM    890  H   TYR A  67      -3.206 -19.660 -26.479  1.00  0.00              
ATOM    891  HA  TYR A  67      -3.790 -17.817 -28.757  1.00  0.00              
ATOM    892 1HB  TYR A  67      -3.713 -20.828 -28.603  1.00  0.00              
ATOM    893 2HB  TYR A  67      -4.242 -19.888 -30.020  1.00  0.00              
ATOM    894  HD1 TYR A  67      -1.359 -20.976 -28.024  1.00  0.00              
ATOM    895  HD2 TYR A  67      -2.614 -18.614 -31.344  1.00  0.00              
ATOM    896  HE1 TYR A  67       0.990 -20.825 -28.794  1.00  0.00              
ATOM    897  HE2 TYR A  67      -0.275 -18.452 -32.127  1.00  0.00              
ATOM    898  HH  TYR A  67       1.893 -19.032 -31.742  1.00  0.00              
ATOM    899  N   ASP A  68      -6.180 -17.751 -28.124  1.00  0.00              
ATOM    900  CA  ASP A  68      -7.590 -17.630 -27.831  1.00  0.00              
ATOM    901  C   ASP A  68      -8.332 -17.631 -29.164  1.00  0.00              
ATOM    902  O   ASP A  68      -8.238 -16.670 -29.922  1.00  0.00              
ATOM    903  CB  ASP A  68      -7.887 -16.360 -27.031  1.00  0.00              
ATOM    904  CG  ASP A  68      -9.352 -16.183 -26.653  1.00  0.00              
ATOM    905  OD1 ASP A  68     -10.151 -16.996 -27.053  1.00  0.00              
ATOM    906  OD2 ASP A  68      -9.637 -15.332 -25.844  1.00  0.00              
ATOM    907  H   ASP A  68      -5.696 -16.968 -28.539  1.00  0.00              
ATOM    908  HA  ASP A  68      -7.920 -18.487 -27.243  1.00  0.00              
ATOM    909 1HB  ASP A  68      -7.268 -16.252 -26.140  1.00  0.00              
ATOM    910 2HB  ASP A  68      -7.608 -15.602 -27.763  1.00  0.00              
ATOM    911  N   THR A  69      -9.066 -18.700 -29.450  1.00  0.00              
ATOM    912  CA  THR A  69      -9.765 -18.793 -30.726  1.00  0.00              
ATOM    913  C   THR A  69     -11.273 -18.893 -30.566  1.00  0.00              
ATOM    914  O   THR A  69     -11.786 -18.977 -29.451  1.00  0.00              
ATOM    915  CB  THR A  69      -9.297 -20.021 -31.531  1.00  0.00              
ATOM    916  OG1 THR A  69      -9.737 -21.211 -30.875  1.00  0.00              
ATOM    917  CG2 THR A  69      -7.785 -20.047 -31.644  1.00  0.00              
ATOM    918  H   THR A  69      -9.147 -19.459 -28.788  1.00  0.00              
ATOM    919  HA  THR A  69      -9.595 -17.886 -31.307  1.00  0.00              
ATOM    920  HB  THR A  69      -9.732 -19.977 -32.529  1.00  0.00              
ATOM    921  HG1 THR A  69     -10.660 -21.370 -31.087  1.00  0.00              
ATOM    922 1HG2 THR A  69      -7.479 -20.922 -32.217  1.00  0.00              
ATOM    923 2HG2 THR A  69      -7.443 -19.143 -32.150  1.00  0.00              
ATOM    924 3HG2 THR A  69      -7.348 -20.094 -30.648  1.00  0.00              
ATOM    925  N   ALA A  70     -11.973 -18.889 -31.697  1.00  0.00              
ATOM    926  CA  ALA A  70     -13.421 -19.114 -31.735  1.00  0.00              
ATOM    927  C   ALA A  70     -13.789 -20.500 -31.237  1.00  0.00              
ATOM    928  O   ALA A  70     -13.039 -21.459 -31.426  1.00  0.00              
ATOM    929  CB  ALA A  70     -13.941 -18.921 -33.166  1.00  0.00              
ATOM    930  H   ALA A  70     -11.479 -18.725 -32.563  1.00  0.00              
ATOM    931  HA  ALA A  70     -13.904 -18.397 -31.071  1.00  0.00              
ATOM    932 1HB  ALA A  70     -15.017 -19.089 -33.187  1.00  0.00              
ATOM    933 2HB  ALA A  70     -13.726 -17.905 -33.497  1.00  0.00              
ATOM    934 3HB  ALA A  70     -13.450 -19.631 -33.829  1.00  0.00              
ATOM    935  N   GLY A  71     -14.949 -20.608 -30.603  1.00  0.00              
ATOM    936  CA  GLY A  71     -15.405 -21.904 -30.144  1.00  0.00              
ATOM    937  C   GLY A  71     -15.840 -22.784 -31.302  1.00  0.00              
ATOM    938  O   GLY A  71     -15.840 -24.008 -31.203  1.00  0.00              
ATOM    939  H   GLY A  71     -15.525 -19.795 -30.433  1.00  0.00              
ATOM    940 1HA  GLY A  71     -14.593 -22.399 -29.611  1.00  0.00              
ATOM    941 2HA  GLY A  71     -16.250 -21.766 -29.470  1.00  0.00              
ATOM    942  N   LEU A  72     -16.188 -22.157 -32.418  1.00  0.00              
ATOM    943  CA  LEU A  72     -16.547 -22.899 -33.619  1.00  0.00              
ATOM    944  C   LEU A  72     -15.621 -22.607 -34.793  1.00  0.00              
ATOM    945  O   LEU A  72     -15.131 -21.493 -34.926  1.00  0.00              
ATOM    946  CB  LEU A  72     -17.998 -22.587 -34.004  1.00  0.00              
ATOM    947  CG  LEU A  72     -19.050 -22.969 -32.955  1.00  0.00              
ATOM    948  CD1 LEU A  72     -20.424 -22.480 -33.390  1.00  0.00              
ATOM    949  CD2 LEU A  72     -19.050 -24.479 -32.762  1.00  0.00              
ATOM    950  H   LEU A  72     -16.207 -21.148 -32.440  1.00  0.00              
ATOM    951  HA  LEU A  72     -16.449 -23.968 -33.431  1.00  0.00              
ATOM    952 1HB  LEU A  72     -17.930 -21.504 -34.088  1.00  0.00              
ATOM    953 2HB  LEU A  72     -18.258 -23.010 -34.975  1.00  0.00              
ATOM    954  HG  LEU A  72     -18.747 -22.513 -32.012  1.00  0.00              
ATOM    955 1HD1 LEU A  72     -21.164 -22.756 -32.639  1.00  0.00              
ATOM    956 2HD1 LEU A  72     -20.407 -21.396 -33.499  1.00  0.00              
ATOM    957 3HD1 LEU A  72     -20.688 -22.937 -34.343  1.00  0.00              
ATOM    958 1HD2 LEU A  72     -19.798 -24.749 -32.015  1.00  0.00              
ATOM    959 2HD2 LEU A  72     -19.288 -24.967 -33.707  1.00  0.00              
ATOM    960 3HD2 LEU A  72     -18.066 -24.803 -32.424  1.00  0.00              
ATOM    961  N   ASN A  73     -15.376 -23.607 -35.636  1.00  0.00              
ATOM    962  CA  ASN A  73     -14.492 -23.428 -36.790  1.00  0.00              
ATOM    963  C   ASN A  73     -15.041 -24.253 -37.940  1.00  0.00              
ATOM    964  O   ASN A  73     -15.374 -25.426 -37.773  1.00  0.00              
ATOM    965  CB  ASN A  73     -13.056 -23.813 -36.487  1.00  0.00              
ATOM    966  CG  ASN A  73     -12.081 -23.408 -37.558  1.00  0.00              
ATOM    967  OD1 ASN A  73     -12.088 -23.951 -38.668  1.00  0.00              
ATOM    968  ND2 ASN A  73     -11.192 -22.516 -37.203  1.00  0.00              
ATOM    969  H   ASN A  73     -15.805 -24.508 -35.479  1.00  0.00              
ATOM    970  HA  ASN A  73     -14.484 -22.379 -37.090  1.00  0.00              
ATOM    971 1HB  ASN A  73     -12.618 -23.610 -35.509  1.00  0.00              
ATOM    972 2HB  ASN A  73     -13.256 -24.881 -36.580  1.00  0.00              
ATOM    973 1HD2 ASN A  73     -10.512 -22.199 -37.865  1.00  0.00              
ATOM    974 2HD2 ASN A  73     -11.193 -22.151 -36.273  1.00  0.00              
ATOM    975  N   GLN A  74     -15.127 -23.627 -39.108  1.00  0.00              
ATOM    976  CA  GLN A  74     -15.661 -24.275 -40.302  1.00  0.00              
ATOM    977  C   GLN A  74     -14.847 -25.448 -40.822  1.00  0.00              
ATOM    978  O   GLN A  74     -15.416 -26.448 -41.268  1.00  0.00              
ATOM    979  CB  GLN A  74     -15.800 -23.241 -41.423  1.00  0.00              
ATOM    980  CG  GLN A  74     -16.901 -22.220 -41.195  1.00  0.00              
ATOM    981  CD  GLN A  74     -16.933 -21.153 -42.273  1.00  0.00              
ATOM    982  OE1 GLN A  74     -16.071 -21.117 -43.156  1.00  0.00              
ATOM    983  NE2 GLN A  74     -17.927 -20.275 -42.205  1.00  0.00              
ATOM    984  H   GLN A  74     -14.810 -22.670 -39.168  1.00  0.00              
ATOM    985  HA  GLN A  74     -16.635 -24.709 -40.077  1.00  0.00              
ATOM    986 1HB  GLN A  74     -14.838 -22.735 -41.505  1.00  0.00              
ATOM    987 2HB  GLN A  74     -15.997 -23.796 -42.340  1.00  0.00              
ATOM    988 1HG  GLN A  74     -17.930 -22.502 -40.973  1.00  0.00              
ATOM    989 2HG  GLN A  74     -16.442 -21.795 -40.302  1.00  0.00              
ATOM    990 1HE2 GLN A  74     -18.000 -19.547 -42.889  1.00  0.00              
ATOM    991 2HE2 GLN A  74     -18.603 -20.340 -41.471  1.00  0.00              
ATOM    992  N   GLN A  75     -13.523 -25.326 -40.772  1.00  0.00              
ATOM    993  CA  GLN A  75     -12.660 -26.398 -41.232  1.00  0.00              
ATOM    994  C   GLN A  75     -12.046 -27.216 -40.116  1.00  0.00              
ATOM    995  O   GLN A  75     -11.485 -26.665 -39.167  1.00  0.00              
ATOM    996  CB  GLN A  75     -11.539 -25.822 -42.102  1.00  0.00              
ATOM    997  CG  GLN A  75     -12.025 -25.126 -43.362  1.00  0.00              
ATOM    998  CD  GLN A  75     -12.724 -26.077 -44.315  1.00  0.00              
ATOM    999  OE1 GLN A  75     -12.193 -27.138 -44.656  1.00  0.00              
ATOM   1000  NE2 GLN A  75     -13.919 -25.700 -44.755  1.00  0.00              
ATOM   1001  H   GLN A  75     -13.106 -24.480 -40.410  1.00  0.00              
ATOM   1002  HA  GLN A  75     -13.243 -27.113 -41.812  1.00  0.00              
ATOM   1003 1HB  GLN A  75     -10.989 -25.117 -41.480  1.00  0.00              
ATOM   1004 2HB  GLN A  75     -10.889 -26.655 -42.369  1.00  0.00              
ATOM   1005 1HG  GLN A  75     -12.592 -24.196 -43.341  1.00  0.00              
ATOM   1006 2HG  GLN A  75     -11.022 -24.930 -43.744  1.00  0.00              
ATOM   1007 1HE2 GLN A  75     -14.428 -26.286 -45.387  1.00  0.00              
ATOM   1008 2HE2 GLN A  75     -14.311 -24.831 -44.455  1.00  0.00              
ATOM   1009  N   ALA A  76     -12.134 -28.536 -40.248  1.00  0.00              
ATOM   1010  CA  ALA A  76     -11.616 -29.449 -39.242  1.00  0.00              
ATOM   1011  C   ALA A  76     -10.097 -29.337 -39.137  1.00  0.00              
ATOM   1012  O   ALA A  76      -9.539 -29.379 -38.038  1.00  0.00              
ATOM   1013  CB  ALA A  76     -12.009 -30.886 -39.578  1.00  0.00              
ATOM   1014  H   ALA A  76     -12.574 -28.914 -41.075  1.00  0.00              
ATOM   1015  HA  ALA A  76     -12.033 -29.174 -38.273  1.00  0.00              
ATOM   1016 1HB  ALA A  76     -11.614 -31.558 -38.815  1.00  0.00              
ATOM   1017 2HB  ALA A  76     -13.096 -30.969 -39.607  1.00  0.00              
ATOM   1018 3HB  ALA A  76     -11.597 -31.158 -40.548  1.00  0.00              
ATOM   1019  N   SER A  77      -9.426 -29.188 -40.278  1.00  0.00              
ATOM   1020  CA  SER A  77      -7.968 -29.113 -40.289  1.00  0.00              
ATOM   1021  C   SER A  77      -7.467 -27.841 -39.603  1.00  0.00              
ATOM   1022  O   SER A  77      -6.480 -27.880 -38.876  1.00  0.00              
ATOM   1023  CB  SER A  77      -7.456 -29.180 -41.715  1.00  0.00              
ATOM   1024  OG  SER A  77      -7.851 -28.068 -42.469  1.00  0.00              
ATOM   1025  H   SER A  77      -9.929 -29.125 -41.153  1.00  0.00              
ATOM   1026  HA  SER A  77      -7.486 -29.984 -39.843  1.00  0.00              
ATOM   1027 1HB  SER A  77      -6.368 -29.225 -41.692  1.00  0.00              
ATOM   1028 2HB  SER A  77      -7.846 -30.083 -42.183  1.00  0.00              
ATOM   1029  HG  SER A  77      -7.277 -27.980 -43.233  1.00  0.00              
ATOM   1030  N   THR A  78      -8.146 -26.725 -39.838  1.00  0.00              
ATOM   1031  CA  THR A  78      -7.759 -25.459 -39.221  1.00  0.00              
ATOM   1032  C   THR A  78      -7.947 -25.556 -37.705  1.00  0.00              
ATOM   1033  O   THR A  78      -7.073 -25.156 -36.935  1.00  0.00              
ATOM   1034  CB  THR A  78      -8.579 -24.276 -39.769  1.00  0.00              
ATOM   1035  OG1 THR A  78      -8.344 -24.140 -41.176  1.00  0.00              
ATOM   1036  CG2 THR A  78      -8.188 -22.985 -39.066  1.00  0.00              
ATOM   1037  H   THR A  78      -8.945 -26.747 -40.455  1.00  0.00              
ATOM   1038  HA  THR A  78      -6.703 -25.264 -39.410  1.00  0.00              
ATOM   1039  HB  THR A  78      -9.638 -24.472 -39.604  1.00  0.00              
ATOM   1040  HG1 THR A  78      -9.059 -23.635 -41.572  1.00  0.00              
ATOM   1041 1HG2 THR A  78      -8.778 -22.161 -39.466  1.00  0.00              
ATOM   1042 2HG2 THR A  78      -8.376 -23.082 -37.997  1.00  0.00              
ATOM   1043 3HG2 THR A  78      -7.129 -22.788 -39.232  1.00  0.00              
ATOM   1044  N   ARG A  79      -9.088 -26.099 -37.289  1.00  0.00              
ATOM   1045  CA  ARG A  79      -9.354 -26.334 -35.878  1.00  0.00              
ATOM   1046  C   ARG A  79      -8.234 -27.182 -35.270  1.00  0.00              
ATOM   1047  O   ARG A  79      -7.690 -26.839 -34.215  1.00  0.00              
ATOM   1048  CB  ARG A  79     -10.700 -27.048 -35.697  1.00  0.00              
ATOM   1049  CG  ARG A  79     -10.988 -27.441 -34.244  1.00  0.00              
ATOM   1050  CD  ARG A  79     -11.989 -28.568 -34.184  1.00  0.00              
ATOM   1051  NE  ARG A  79     -11.498 -29.741 -34.905  1.00  0.00              
ATOM   1052  CZ  ARG A  79     -12.284 -30.597 -35.545  1.00  0.00              
ATOM   1053  NH1 ARG A  79     -13.595 -30.408 -35.544  1.00  0.00              
ATOM   1054  NH2 ARG A  79     -11.761 -31.619 -36.208  1.00  0.00              
ATOM   1055  H   ARG A  79      -9.788 -26.355 -37.970  1.00  0.00              
ATOM   1056  HA  ARG A  79      -9.368 -25.384 -35.342  1.00  0.00              
ATOM   1057 1HB  ARG A  79     -11.471 -26.370 -36.060  1.00  0.00              
ATOM   1058 2HB  ARG A  79     -10.674 -27.939 -36.325  1.00  0.00              
ATOM   1059 1HG  ARG A  79     -10.053 -27.754 -33.777  1.00  0.00              
ATOM   1060 2HG  ARG A  79     -11.381 -26.569 -33.721  1.00  0.00              
ATOM   1061 1HD  ARG A  79     -12.160 -28.834 -33.141  1.00  0.00              
ATOM   1062 2HD  ARG A  79     -12.924 -28.235 -34.633  1.00  0.00              
ATOM   1063  HE  ARG A  79     -10.550 -30.072 -35.029  1.00  0.00              
ATOM   1064 1HH1 ARG A  79     -13.988 -29.614 -35.058  1.00  0.00              
ATOM   1065 2HH1 ARG A  79     -14.196 -31.057 -36.030  1.00  0.00              
ATOM   1066 1HH2 ARG A  79     -10.758 -31.746 -36.225  1.00  0.00              
ATOM   1067 2HH2 ARG A  79     -12.366 -32.266 -36.691  1.00  0.00              
ATOM   1068  N   ASP A  80      -7.884 -28.275 -35.939  1.00  0.00              
ATOM   1069  CA  ASP A  80      -6.867 -29.191 -35.432  1.00  0.00              
ATOM   1070  C   ASP A  80      -5.491 -28.522 -35.382  1.00  0.00              
ATOM   1071  O   ASP A  80      -4.672 -28.833 -34.509  1.00  0.00              
ATOM   1072  CB  ASP A  80      -6.773 -30.442 -36.314  1.00  0.00              
ATOM   1073  CG  ASP A  80      -7.999 -31.336 -36.203  1.00  0.00              
ATOM   1074  OD1 ASP A  80      -8.903 -31.043 -35.390  1.00  0.00              
ATOM   1075  OD2 ASP A  80      -8.060 -32.339 -36.943  1.00  0.00              
ATOM   1076  H   ASP A  80      -8.334 -28.477 -36.821  1.00  0.00              
ATOM   1077  HA  ASP A  80      -7.107 -29.479 -34.408  1.00  0.00              
ATOM   1078 1HB  ASP A  80      -6.558 -30.222 -37.359  1.00  0.00              
ATOM   1079 2HB  ASP A  80      -5.912 -30.933 -35.859  1.00  0.00              
ATOM   1080  N   ASP A  81      -5.223 -27.629 -36.329  1.00  0.00              
ATOM   1081  CA  ASP A  81      -3.944 -26.929 -36.326  1.00  0.00              
ATOM   1082  C   ASP A  81      -3.846 -25.991 -35.111  1.00  0.00              
ATOM   1083  O   ASP A  81      -2.789 -25.878 -34.485  1.00  0.00              
ATOM   1084  CB  ASP A  81      -3.760 -26.142 -37.626  1.00  0.00              
ATOM   1085  CG  ASP A  81      -2.394 -25.488 -37.778  1.00  0.00              
ATOM   1086  OD1 ASP A  81      -1.417 -26.198 -37.808  1.00  0.00              
ATOM   1087  OD2 ASP A  81      -2.347 -24.305 -38.019  1.00  0.00              
ATOM   1088  H   ASP A  81      -5.894 -27.426 -37.056  1.00  0.00              
ATOM   1089  HA  ASP A  81      -3.130 -27.648 -36.236  1.00  0.00              
ATOM   1090 1HB  ASP A  81      -3.986 -26.723 -38.521  1.00  0.00              
ATOM   1091 2HB  ASP A  81      -4.519 -25.371 -37.492  1.00  0.00              
ATOM   1092  N   PHE A  82      -4.950 -25.339 -34.765  1.00  0.00              
ATOM   1093  CA  PHE A  82      -4.953 -24.419 -33.629  1.00  0.00              
ATOM   1094  C   PHE A  82      -4.585 -25.192 -32.359  1.00  0.00              
ATOM   1095  O   PHE A  82      -3.767 -24.754 -31.550  1.00  0.00              
ATOM   1096  CB  PHE A  82      -6.316 -23.742 -33.475  1.00  0.00              
ATOM   1097  CG  PHE A  82      -6.635 -22.766 -34.571  1.00  0.00              
ATOM   1098  CD1 PHE A  82      -5.644 -22.318 -35.431  1.00  0.00              
ATOM   1099  CD2 PHE A  82      -7.927 -22.292 -34.743  1.00  0.00              
ATOM   1100  CE1 PHE A  82      -5.936 -21.419 -36.439  1.00  0.00              
ATOM   1101  CE2 PHE A  82      -8.222 -21.394 -35.751  1.00  0.00              
ATOM   1102  CZ  PHE A  82      -7.225 -20.957 -36.600  1.00  0.00              
ATOM   1103  H   PHE A  82      -5.803 -25.477 -35.289  1.00  0.00              
ATOM   1104  HA  PHE A  82      -4.200 -23.644 -33.779  1.00  0.00              
ATOM   1105 1HB  PHE A  82      -7.109 -24.489 -33.483  1.00  0.00              
ATOM   1106 2HB  PHE A  82      -6.354 -23.185 -32.540  1.00  0.00              
ATOM   1107  HD1 PHE A  82      -4.624 -22.684 -35.304  1.00  0.00              
ATOM   1108  HD2 PHE A  82      -8.715 -22.637 -34.073  1.00  0.00              
ATOM   1109  HE1 PHE A  82      -5.147 -21.075 -37.107  1.00  0.00              
ATOM   1110  HE2 PHE A  82      -9.242 -21.030 -35.876  1.00  0.00              
ATOM   1111  HZ  PHE A  82      -7.456 -20.248 -37.393  1.00  0.00              
ATOM   1112  N   PHE A  83      -5.242 -26.337 -32.187  1.00  0.00              
ATOM   1113  CA  PHE A  83      -5.027 -27.213 -31.040  1.00  0.00              
ATOM   1114  C   PHE A  83      -3.615 -27.769 -30.978  1.00  0.00              
ATOM   1115  O   PHE A  83      -2.955 -27.705 -29.940  1.00  0.00              
ATOM   1116  CB  PHE A  83      -6.020 -28.382 -31.088  1.00  0.00              
ATOM   1117  CG  PHE A  83      -7.447 -28.002 -30.776  1.00  0.00              
ATOM   1118  CD1 PHE A  83      -7.777 -26.720 -30.361  1.00  0.00              
ATOM   1119  CD2 PHE A  83      -8.466 -28.942 -30.909  1.00  0.00              
ATOM   1120  CE1 PHE A  83      -9.092 -26.375 -30.084  1.00  0.00              
ATOM   1121  CE2 PHE A  83      -9.787 -28.603 -30.631  1.00  0.00              
ATOM   1122  CZ  PHE A  83     -10.100 -27.319 -30.219  1.00  0.00              
ATOM   1123  H   PHE A  83      -5.919 -26.603 -32.888  1.00  0.00              
ATOM   1124  HA  PHE A  83      -5.160 -26.651 -30.115  1.00  0.00              
ATOM   1125 1HB  PHE A  83      -6.032 -28.824 -32.084  1.00  0.00              
ATOM   1126 2HB  PHE A  83      -5.740 -29.142 -30.360  1.00  0.00              
ATOM   1127  HD1 PHE A  83      -6.987 -25.976 -30.254  1.00  0.00              
ATOM   1128  HD2 PHE A  83      -8.220 -29.954 -31.233  1.00  0.00              
ATOM   1129  HE1 PHE A  83      -9.333 -25.363 -29.760  1.00  0.00              
ATOM   1130  HE2 PHE A  83     -10.576 -29.349 -30.736  1.00  0.00              
ATOM   1131  HZ  PHE A  83     -11.133 -27.050 -29.999  1.00  0.00              
ATOM   1132  N   ARG A  84      -3.152 -28.316 -32.099  1.00  0.00              
ATOM   1133  CA  ARG A  84      -1.846 -28.952 -32.163  1.00  0.00              
ATOM   1134  C   ARG A  84      -0.678 -28.003 -31.913  1.00  0.00              
ATOM   1135  O   ARG A  84       0.360 -28.415 -31.403  1.00  0.00              
ATOM   1136  CB  ARG A  84      -1.663 -29.701 -33.475  1.00  0.00              
ATOM   1137  CG  ARG A  84      -0.472 -30.645 -33.512  1.00  0.00              
ATOM   1138  CD  ARG A  84      -0.521 -31.650 -34.605  1.00  0.00              
ATOM   1139  NE  ARG A  84      -1.522 -32.689 -34.423  1.00  0.00              
ATOM   1140  CZ  ARG A  84      -2.086 -33.391 -35.424  1.00  0.00              
ATOM   1141  NH1 ARG A  84      -1.782 -33.145 -36.679  1.00  0.00              
ATOM   1142  NH2 ARG A  84      -2.974 -34.320 -35.113  1.00  0.00              
ATOM   1143  H   ARG A  84      -3.725 -28.287 -32.930  1.00  0.00              
ATOM   1144  HA  ARG A  84      -1.763 -29.704 -31.378  1.00  0.00              
ATOM   1145 1HB  ARG A  84      -2.577 -30.268 -33.648  1.00  0.00              
ATOM   1146 2HB  ARG A  84      -1.549 -28.949 -34.256  1.00  0.00              
ATOM   1147 1HG  ARG A  84       0.435 -30.054 -33.641  1.00  0.00              
ATOM   1148 2HG  ARG A  84      -0.425 -31.180 -32.564  1.00  0.00              
ATOM   1149 1HD  ARG A  84      -0.745 -31.143 -35.543  1.00  0.00              
ATOM   1150 2HD  ARG A  84       0.449 -32.140 -34.679  1.00  0.00              
ATOM   1151  HE  ARG A  84      -1.938 -33.041 -33.571  1.00  0.00              
ATOM   1152 1HH1 ARG A  84      -1.115 -32.420 -36.902  1.00  0.00              
ATOM   1153 2HH1 ARG A  84      -2.217 -33.683 -37.415  1.00  0.00              
ATOM   1154 1HH2 ARG A  84      -3.210 -34.484 -34.143  1.00  0.00              
ATOM   1155 2HH2 ARG A  84      -3.413 -34.860 -35.843  1.00  0.00              
ATOM   1156  N   SER A  85      -0.843 -26.734 -32.271  1.00  0.00              
ATOM   1157  CA  SER A  85       0.208 -25.750 -32.034  1.00  0.00              
ATOM   1158  C   SER A  85       0.444 -25.539 -30.533  1.00  0.00              
ATOM   1159  O   SER A  85       1.474 -25.008 -30.142  1.00  0.00              
ATOM   1160  CB  SER A  85      -0.150 -24.438 -32.704  1.00  0.00              
ATOM   1161  OG  SER A  85      -1.239 -23.810 -32.085  1.00  0.00              
ATOM   1162  H   SER A  85      -1.702 -26.439 -32.713  1.00  0.00              
ATOM   1163  HA  SER A  85       1.151 -25.996 -32.525  1.00  0.00              
ATOM   1164 1HB  SER A  85       0.714 -23.776 -32.658  1.00  0.00              
ATOM   1165 2HB  SER A  85      -0.400 -24.635 -33.746  1.00  0.00              
ATOM   1166  HG  SER A  85      -2.006 -24.386 -32.126  1.00  0.00              
ATOM   1167  N   GLY A  86      -0.497 -25.966 -29.701  1.00  0.00              
ATOM   1168  CA  GLY A  86      -0.335 -25.790 -28.267  1.00  0.00              
ATOM   1169  C   GLY A  86       0.350 -26.887 -27.484  1.00  0.00              
ATOM   1170  O   GLY A  86       0.736 -27.926 -28.032  1.00  0.00              
ATOM   1171  H   GLY A  86      -1.332 -26.414 -30.050  1.00  0.00              
ATOM   1172 1HA  GLY A  86       0.255 -24.892 -28.083  1.00  0.00              
ATOM   1173 2HA  GLY A  86      -1.317 -25.678 -27.809  1.00  0.00              
ATOM   1174  N   GLU A  87       0.495 -26.653 -26.183  1.00  0.00              
ATOM   1175  CA  GLU A  87       1.141 -27.611 -25.289  1.00  0.00              
ATOM   1176  C   GLU A  87       0.187 -28.032 -24.176  1.00  0.00              
ATOM   1177  O   GLU A  87       0.197 -29.183 -23.736  1.00  0.00              
ATOM   1178  CB  GLU A  87       2.410 -26.994 -24.687  1.00  0.00              
ATOM   1179  CG  GLU A  87       3.532 -26.784 -25.702  1.00  0.00              
ATOM   1180  CD  GLU A  87       4.680 -25.922 -25.180  1.00  0.00              
ATOM   1181  OE1 GLU A  87       5.730 -25.869 -25.864  1.00  0.00              
ATOM   1182  OE2 GLU A  87       4.537 -25.285 -24.105  1.00  0.00              
ATOM   1183  H   GLU A  87       0.146 -25.784 -25.803  1.00  0.00              
ATOM   1184  HA  GLU A  87       1.402 -28.514 -25.841  1.00  0.00              
ATOM   1185 1HB  GLU A  87       2.122 -26.037 -24.252  1.00  0.00              
ATOM   1186 2HB  GLU A  87       2.747 -27.665 -23.897  1.00  0.00              
ATOM   1187 1HG  GLU A  87       3.955 -27.715 -26.079  1.00  0.00              
ATOM   1188 2HG  GLU A  87       3.044 -26.253 -26.518  1.00  0.00              
ATOM   1189  N   GLY A  88      -0.640 -27.093 -23.724  1.00  0.00              
ATOM   1190  CA  GLY A  88      -1.578 -27.373 -22.653  1.00  0.00              
ATOM   1191  C   GLY A  88      -2.906 -26.729 -22.963  1.00  0.00              
ATOM   1192  O   GLY A  88      -2.972 -25.748 -23.700  1.00  0.00              
ATOM   1193  H   GLY A  88      -0.619 -26.168 -24.130  1.00  0.00              
ATOM   1194 1HA  GLY A  88      -1.703 -28.452 -22.562  1.00  0.00              
ATOM   1195 2HA  GLY A  88      -1.182 -26.974 -21.720  1.00  0.00              
ATOM   1196  N   PHE A  89      -3.970 -27.253 -22.379  1.00  0.00              
ATOM   1197  CA  PHE A  89      -5.286 -26.718 -22.648  1.00  0.00              
ATOM   1198  C   PHE A  89      -6.098 -26.291 -21.436  1.00  0.00              
ATOM   1199  O   PHE A  89      -6.103 -26.968 -20.429  1.00  0.00              
ATOM   1200  CB  PHE A  89      -6.100 -27.775 -23.410  1.00  0.00              
ATOM   1201  CG  PHE A  89      -5.510 -28.152 -24.738  1.00  0.00              
ATOM   1202  CD1 PHE A  89      -4.439 -29.037 -24.813  1.00  0.00              
ATOM   1203  CD2 PHE A  89      -5.987 -27.571 -25.908  1.00  0.00              
ATOM   1204  CE1 PHE A  89      -3.845 -29.334 -26.035  1.00  0.00              
ATOM   1205  CE2 PHE A  89      -5.402 -27.858 -27.137  1.00  0.00              
ATOM   1206  CZ  PHE A  89      -4.328 -28.741 -27.201  1.00  0.00              
ATOM   1207  H   PHE A  89      -3.875 -28.030 -21.741  1.00  0.00              
ATOM   1208  HA  PHE A  89      -5.200 -25.799 -23.229  1.00  0.00              
ATOM   1209 1HB  PHE A  89      -6.164 -28.693 -22.827  1.00  0.00              
ATOM   1210 2HB  PHE A  89      -7.104 -27.403 -23.611  1.00  0.00              
ATOM   1211  HD1 PHE A  89      -4.067 -29.500 -23.898  1.00  0.00              
ATOM   1212  HD2 PHE A  89      -6.829 -26.879 -25.855  1.00  0.00              
ATOM   1213  HE1 PHE A  89      -3.006 -30.028 -26.078  1.00  0.00              
ATOM   1214  HE2 PHE A  89      -5.780 -27.394 -28.048  1.00  0.00              
ATOM   1215  HZ  PHE A  89      -3.864 -28.966 -28.161  1.00  0.00              
ATOM   1216  N   LEU A  90      -6.790 -25.167 -21.559  1.00  0.00              
ATOM   1217  CA  LEU A  90      -7.703 -24.710 -20.525  1.00  0.00              
ATOM   1218  C   LEU A  90      -9.062 -24.930 -21.171  1.00  0.00              
ATOM   1219  O   LEU A  90      -9.435 -24.216 -22.109  1.00  0.00              
ATOM   1220  CB  LEU A  90      -7.523 -23.221 -20.216  1.00  0.00              
ATOM   1221  CG  LEU A  90      -6.211 -22.854 -19.514  1.00  0.00              
ATOM   1222  CD1 LEU A  90      -6.187 -21.353 -19.237  1.00  0.00              
ATOM   1223  CD2 LEU A  90      -6.082 -23.639 -18.200  1.00  0.00              
ATOM   1224  H   LEU A  90      -6.680 -24.613 -22.396  1.00  0.00              
ATOM   1225  HA  LEU A  90      -7.574 -25.317 -19.630  1.00  0.00              
ATOM   1226 1HB  LEU A  90      -7.525 -22.828 -21.232  1.00  0.00              
ATOM   1227 2HB  LEU A  90      -8.374 -22.816 -19.668  1.00  0.00              
ATOM   1228  HG  LEU A  90      -5.395 -23.168 -20.167  1.00  0.00              
ATOM   1229 1HD1 LEU A  90      -5.254 -21.090 -18.737  1.00  0.00              
ATOM   1230 2HD1 LEU A  90      -6.260 -20.808 -20.177  1.00  0.00              
ATOM   1231 3HD1 LEU A  90      -7.027 -21.089 -18.597  1.00  0.00              
ATOM   1232 1HD2 LEU A  90      -5.146 -23.373 -17.708  1.00  0.00              
ATOM   1233 2HD2 LEU A  90      -6.919 -23.393 -17.546  1.00  0.00              
ATOM   1234 3HD2 LEU A  90      -6.088 -24.708 -18.412  1.00  0.00              
ATOM   1235  N   CYS A  91      -9.780 -25.938 -20.694  1.00  0.00              
ATOM   1236  CA  CYS A  91     -11.102 -26.241 -21.227  1.00  0.00              
ATOM   1237  C   CYS A  91     -12.078 -25.428 -20.408  1.00  0.00              
ATOM   1238  O   CYS A  91     -12.418 -25.789 -19.281  1.00  0.00              
ATOM   1239  CB  CYS A  91     -11.400 -27.732 -21.093  1.00  0.00              
ATOM   1240  SG  CYS A  91     -13.004 -28.180 -21.766  1.00  0.00              
ATOM   1241  H   CYS A  91      -9.408 -26.509 -19.948  1.00  0.00              
ATOM   1242  HA  CYS A  91     -11.186 -26.069 -22.300  1.00  0.00              
ATOM   1243 1HB  CYS A  91     -10.653 -28.316 -21.632  1.00  0.00              
ATOM   1244 2HB  CYS A  91     -11.401 -28.023 -20.043  1.00  0.00              
ATOM   1245  HG  CYS A  91     -12.618 -28.209 -23.038  1.00  0.00              
ATOM   1246  N   VAL A  92     -12.515 -24.322 -20.986  1.00  0.00              
ATOM   1247  CA  VAL A  92     -13.418 -23.414 -20.310  1.00  0.00              
ATOM   1248  C   VAL A  92     -14.893 -23.502 -20.677  1.00  0.00              
ATOM   1249  O   VAL A  92     -15.260 -23.515 -21.844  1.00  0.00              
ATOM   1250  CB  VAL A  92     -12.967 -21.964 -20.548  1.00  0.00              
ATOM   1251  CG1 VAL A  92     -13.904 -20.992 -19.828  1.00  0.00              
ATOM   1252  CG2 VAL A  92     -11.535 -21.791 -20.073  1.00  0.00              
ATOM   1253  H   VAL A  92     -12.210 -24.105 -21.924  1.00  0.00              
ATOM   1254  HA  VAL A  92     -13.458 -23.618 -19.239  1.00  0.00              
ATOM   1255  HB  VAL A  92     -12.981 -21.760 -21.619  1.00  0.00              
ATOM   1256 1HG1 VAL A  92     -13.572 -19.968 -20.005  1.00  0.00              
ATOM   1257 2HG1 VAL A  92     -14.918 -21.116 -20.206  1.00  0.00              
ATOM   1258 3HG1 VAL A  92     -13.888 -21.197 -18.757  1.00  0.00              
ATOM   1259 1HG2 VAL A  92     -11.216 -20.763 -20.243  1.00  0.00              
ATOM   1260 2HG2 VAL A  92     -11.476 -22.019 -19.009  1.00  0.00              
ATOM   1261 3HG2 VAL A  92     -10.883 -22.467 -20.626  1.00  0.00              
ATOM   1262  N   PHE A  93     -15.729 -23.561 -19.647  1.00  0.00              
ATOM   1263  CA  PHE A  93     -17.168 -23.628 -19.812  1.00  0.00              
ATOM   1264  C   PHE A  93     -17.717 -22.662 -18.761  1.00  0.00              
ATOM   1265  O   PHE A  93     -16.982 -22.201 -17.884  1.00  0.00              
ATOM   1266  CB  PHE A  93     -17.691 -25.068 -19.612  1.00  0.00              
ATOM   1267  CG  PHE A  93     -17.638 -25.565 -18.190  1.00  0.00              
ATOM   1268  CD1 PHE A  93     -18.736 -25.410 -17.338  1.00  0.00              
ATOM   1269  CD2 PHE A  93     -16.506 -26.225 -17.714  1.00  0.00              
ATOM   1270  CE1 PHE A  93     -18.705 -25.909 -16.038  1.00  0.00              
ATOM   1271  CE2 PHE A  93     -16.464 -26.727 -16.421  1.00  0.00              
ATOM   1272  CZ  PHE A  93     -17.569 -26.570 -15.575  1.00  0.00              
ATOM   1273  H   PHE A  93     -15.340 -23.559 -18.715  1.00  0.00              
ATOM   1274  HA  PHE A  93     -17.441 -23.301 -20.816  1.00  0.00              
ATOM   1275 1HB  PHE A  93     -18.734 -25.135 -19.918  1.00  0.00              
ATOM   1276 2HB  PHE A  93     -17.097 -25.766 -20.199  1.00  0.00              
ATOM   1277  HD1 PHE A  93     -19.623 -24.892 -17.702  1.00  0.00              
ATOM   1278  HD2 PHE A  93     -15.647 -26.346 -18.375  1.00  0.00              
ATOM   1279  HE1 PHE A  93     -19.568 -25.782 -15.386  1.00  0.00              
ATOM   1280  HE2 PHE A  93     -15.573 -27.242 -16.061  1.00  0.00              
ATOM   1281  HZ  PHE A  93     -17.542 -26.961 -14.558  1.00  0.00              
ATOM   1282  N   SER A  94     -18.985 -22.312 -18.886  1.00  0.00              
ATOM   1283  CA  SER A  94     -19.627 -21.444 -17.909  1.00  0.00              
ATOM   1284  C   SER A  94     -20.469 -22.303 -16.979  1.00  0.00              
ATOM   1285  O   SER A  94     -21.197 -23.189 -17.433  1.00  0.00              
ATOM   1286  CB  SER A  94     -20.513 -20.423 -18.617  1.00  0.00              
ATOM   1287  OG  SER A  94     -21.352 -19.766 -17.690  1.00  0.00              
ATOM   1288  H   SER A  94     -19.522 -22.652 -19.671  1.00  0.00              
ATOM   1289  HA  SER A  94     -18.924 -20.819 -17.357  1.00  0.00              
ATOM   1290 1HB  SER A  94     -19.874 -19.695 -19.116  1.00  0.00              
ATOM   1291 2HB  SER A  94     -21.119 -20.942 -19.359  1.00  0.00              
ATOM   1292  HG  SER A  94     -22.096 -19.376 -18.154  1.00  0.00              
ATOM   1293  N   ILE A  95     -20.369 -22.050 -15.679  1.00  0.00              
ATOM   1294  CA  ILE A  95     -21.210 -22.771 -14.737  1.00  0.00              
ATOM   1295  C   ILE A  95     -22.688 -22.401 -14.871  1.00  0.00              
ATOM   1296  O   ILE A  95     -23.555 -23.088 -14.332  1.00  0.00              
ATOM   1297  CB  ILE A  95     -20.784 -22.523 -13.276  1.00  0.00              
ATOM   1298  CG1 ILE A  95     -21.012 -21.062 -12.903  1.00  0.00              
ATOM   1299  CG2 ILE A  95     -19.332 -22.928 -13.079  1.00  0.00              
ATOM   1300  CD1 ILE A  95     -20.913 -20.824 -11.407  1.00  0.00              
ATOM   1301  H   ILE A  95     -19.716 -21.362 -15.329  1.00  0.00              
ATOM   1302  HA  ILE A  95     -21.190 -23.840 -14.945  1.00  0.00              
ATOM   1303  HB  ILE A  95     -21.421 -23.111 -12.615  1.00  0.00              
ATOM   1304 1HG1 ILE A  95     -20.262 -20.472 -13.428  1.00  0.00              
ATOM   1305 2HG1 ILE A  95     -22.004 -20.787 -13.262  1.00  0.00              
ATOM   1306 1HG2 ILE A  95     -19.041 -22.748 -12.044  1.00  0.00              
ATOM   1307 2HG2 ILE A  95     -19.214 -23.985 -13.310  1.00  0.00              
ATOM   1308 3HG2 ILE A  95     -18.697 -22.339 -13.741  1.00  0.00              
ATOM   1309 1HD1 ILE A  95     -21.084 -19.769 -11.193  1.00  0.00              
ATOM   1310 2HD1 ILE A  95     -21.664 -21.424 -10.892  1.00  0.00              
ATOM   1311 3HD1 ILE A  95     -19.922 -21.108 -11.057  1.00  0.00              
ATOM   1312  N   THR A  96     -22.975 -21.320 -15.593  1.00  0.00              
ATOM   1313  CA  THR A  96     -24.350 -20.874 -15.784  1.00  0.00              
ATOM   1314  C   THR A  96     -24.966 -21.395 -17.086  1.00  0.00              
ATOM   1315  O   THR A  96     -26.111 -21.085 -17.406  1.00  0.00              
ATOM   1316  CB  THR A  96     -24.428 -19.337 -15.804  1.00  0.00              
ATOM   1317  OG1 THR A  96     -23.738 -18.842 -16.955  1.00  0.00              
ATOM   1318  CG2 THR A  96     -23.792 -18.750 -14.548  1.00  0.00              
ATOM   1319  H   THR A  96     -22.223 -20.795 -16.018  1.00  0.00              
ATOM   1320  HA  THR A  96     -24.980 -21.270 -14.987  1.00  0.00              
ATOM   1321  HB  THR A  96     -25.474 -19.036 -15.855  1.00  0.00              
ATOM   1322  HG1 THR A  96     -24.037 -17.950 -17.147  1.00  0.00              
ATOM   1323 1HG2 THR A  96     -23.859 -17.662 -14.582  1.00  0.00              
ATOM   1324 2HG2 THR A  96     -24.319 -19.119 -13.668  1.00  0.00              
ATOM   1325 3HG2 THR A  96     -22.746 -19.048 -14.497  1.00  0.00              
ATOM   1326  N   GLU A  97     -24.214 -22.184 -17.842  1.00  0.00              
ATOM   1327  CA  GLU A  97     -24.754 -22.747 -19.067  1.00  0.00              
ATOM   1328  C   GLU A  97     -24.431 -24.235 -19.198  1.00  0.00              
ATOM   1329  O   GLU A  97     -23.299 -24.623 -19.506  1.00  0.00              
ATOM   1330  CB  GLU A  97     -24.218 -21.984 -20.280  1.00  0.00              
ATOM   1331  CG  GLU A  97     -24.599 -22.590 -21.624  1.00  0.00              
ATOM   1332  CD  GLU A  97     -26.091 -22.693 -21.773  1.00  0.00              
ATOM   1333  OE1 GLU A  97     -26.731 -21.673 -21.869  1.00  0.00              
ATOM   1334  OE2 GLU A  97     -26.581 -23.790 -21.903  1.00  0.00              
ATOM   1335  H   GLU A  97     -23.263 -22.402 -17.578  1.00  0.00              
ATOM   1336  HA  GLU A  97     -25.842 -22.674 -19.059  1.00  0.00              
ATOM   1337 1HB  GLU A  97     -24.610 -20.969 -20.217  1.00  0.00              
ATOM   1338 2HB  GLU A  97     -23.132 -21.961 -20.188  1.00  0.00              
ATOM   1339 1HG  GLU A  97     -24.186 -22.051 -22.476  1.00  0.00              
ATOM   1340 2HG  GLU A  97     -24.169 -23.590 -21.585  1.00  0.00              
ATOM   1341  N   MET A  98     -25.441 -25.065 -18.958  1.00  0.00              
ATOM   1342  CA  MET A  98     -25.291 -26.511 -19.030  1.00  0.00              
ATOM   1343  C   MET A  98     -24.761 -27.017 -20.378  1.00  0.00              
ATOM   1344  O   MET A  98     -24.046 -28.015 -20.426  1.00  0.00              
ATOM   1345  CB  MET A  98     -26.633 -27.170 -18.722  1.00  0.00              
ATOM   1346  CG  MET A  98     -26.583 -28.689 -18.631  1.00  0.00              
ATOM   1347  SD  MET A  98     -25.561 -29.270 -17.263  1.00  0.00              
ATOM   1348  CE  MET A  98     -26.606 -28.867 -15.866  1.00  0.00              
ATOM   1349  H   MET A  98     -26.341 -24.675 -18.717  1.00  0.00              
ATOM   1350  HA  MET A  98     -24.553 -26.845 -18.301  1.00  0.00              
ATOM   1351 1HB  MET A  98     -26.977 -26.761 -17.773  1.00  0.00              
ATOM   1352 2HB  MET A  98     -27.321 -26.877 -19.516  1.00  0.00              
ATOM   1353 1HG  MET A  98     -27.600 -29.056 -18.500  1.00  0.00              
ATOM   1354 2HG  MET A  98     -26.177 -29.071 -19.568  1.00  0.00              
ATOM   1355 1HE  MET A  98     -26.111 -29.167 -14.942  1.00  0.00              
ATOM   1356 2HE  MET A  98     -26.791 -27.792 -15.847  1.00  0.00              
ATOM   1357 3HE  MET A  98     -27.555 -29.397 -15.957  1.00  0.00              
ATOM   1358  N   GLU A  99     -25.083 -26.335 -21.473  1.00  0.00              
ATOM   1359  CA  GLU A  99     -24.641 -26.815 -22.781  1.00  0.00              
ATOM   1360  C   GLU A  99     -23.134 -26.633 -22.988  1.00  0.00              
ATOM   1361  O   GLU A  99     -22.506 -27.418 -23.700  1.00  0.00              
ATOM   1362  CB  GLU A  99     -25.410 -26.095 -23.892  1.00  0.00              
ATOM   1363  CG  GLU A  99     -26.884 -26.462 -23.976  1.00  0.00              
ATOM   1364  CD  GLU A  99     -27.581 -25.679 -25.054  1.00  0.00              
ATOM   1365  OE1 GLU A  99     -26.942 -24.870 -25.682  1.00  0.00              
ATOM   1366  OE2 GLU A  99     -28.722 -25.969 -25.327  1.00  0.00              
ATOM   1367  H   GLU A  99     -25.631 -25.488 -21.418  1.00  0.00              
ATOM   1368  HA  GLU A  99     -24.824 -27.887 -22.863  1.00  0.00              
ATOM   1369 1HB  GLU A  99     -25.313 -25.025 -23.704  1.00  0.00              
ATOM   1370 2HB  GLU A  99     -24.919 -26.345 -24.833  1.00  0.00              
ATOM   1371 1HG  GLU A  99     -27.058 -27.527 -24.132  1.00  0.00              
ATOM   1372 2HG  GLU A  99     -27.277 -26.170 -23.003  1.00  0.00              
ATOM   1373  N   SER A 100     -22.549 -25.614 -22.357  1.00  0.00              
ATOM   1374  CA  SER A 100     -21.122 -25.332 -22.544  1.00  0.00              
ATOM   1375  C   SER A 100     -20.349 -26.378 -21.742  1.00  0.00              
ATOM   1376  O   SER A 100     -19.252 -26.799 -22.130  1.00  0.00              
ATOM   1377  CB  SER A 100     -20.764 -23.915 -22.059  1.00  0.00              
ATOM   1378  OG  SER A 100     -20.882 -23.777 -20.651  1.00  0.00              
ATOM   1379  H   SER A 100     -23.091 -25.023 -21.742  1.00  0.00              
ATOM   1380  HA  SER A 100     -20.822 -25.294 -23.592  1.00  0.00              
ATOM   1381 1HB  SER A 100     -19.736 -23.698 -22.348  1.00  0.00              
ATOM   1382 2HB  SER A 100     -21.433 -23.202 -22.538  1.00  0.00              
ATOM   1383  HG  SER A 100     -21.805 -23.648 -20.419  1.00  0.00              
ATOM   1384  N   PHE A 101     -20.943 -26.818 -20.633  1.00  0.00              
ATOM   1385  CA  PHE A 101     -20.363 -27.887 -19.840  1.00  0.00              
ATOM   1386  C   PHE A 101     -20.464 -29.205 -20.596  1.00  0.00              
ATOM   1387  O   PHE A 101     -19.493 -29.962 -20.689  1.00  0.00              
ATOM   1388  CB  PHE A 101     -21.059 -27.993 -18.482  1.00  0.00              
ATOM   1389  CG  PHE A 101     -20.619 -29.175 -17.666  1.00  0.00              
ATOM   1390  CD1 PHE A 101     -19.313 -29.271 -17.207  1.00  0.00              
ATOM   1391  CD2 PHE A 101     -21.507 -30.193 -17.357  1.00  0.00              
ATOM   1392  CE1 PHE A 101     -18.907 -30.358 -16.456  1.00  0.00              
ATOM   1393  CE2 PHE A 101     -21.104 -31.280 -16.606  1.00  0.00              
ATOM   1394  CZ  PHE A 101     -19.802 -31.362 -16.155  1.00  0.00              
ATOM   1395  H   PHE A 101     -21.814 -26.402 -20.335  1.00  0.00              
ATOM   1396  HA  PHE A 101     -19.303 -27.690 -19.671  1.00  0.00              
ATOM   1397 1HB  PHE A 101     -20.851 -27.107 -17.884  1.00  0.00              
ATOM   1398 2HB  PHE A 101     -22.135 -28.093 -18.619  1.00  0.00              
ATOM   1399  HD1 PHE A 101     -18.606 -28.476 -17.443  1.00  0.00              
ATOM   1400  HD2 PHE A 101     -22.536 -30.128 -17.713  1.00  0.00              
ATOM   1401  HE1 PHE A 101     -17.878 -30.421 -16.101  1.00  0.00              
ATOM   1402  HE2 PHE A 101     -21.813 -32.073 -16.369  1.00  0.00              
ATOM   1403  HZ  PHE A 101     -19.483 -32.220 -15.565  1.00  0.00              
ATOM   1404  N   ALA A 102     -21.648 -29.470 -21.139  1.00  0.00              
ATOM   1405  CA  ALA A 102     -21.878 -30.704 -21.882  1.00  0.00              
ATOM   1406  C   ALA A 102     -20.888 -30.798 -23.039  1.00  0.00              
ATOM   1407  O   ALA A 102     -20.401 -31.880 -23.372  1.00  0.00              
ATOM   1408  CB  ALA A 102     -23.304 -30.739 -22.410  1.00  0.00              
ATOM   1409  H   ALA A 102     -22.404 -28.808 -21.038  1.00  0.00              
ATOM   1410  HA  ALA A 102     -21.707 -31.550 -21.216  1.00  0.00              
ATOM   1411 1HB  ALA A 102     -23.463 -31.664 -22.962  1.00  0.00              
ATOM   1412 2HB  ALA A 102     -24.003 -30.690 -21.575  1.00  0.00              
ATOM   1413 3HB  ALA A 102     -23.468 -29.889 -23.071  1.00  0.00              
ATOM   1414  N   ALA A 103     -20.573 -29.651 -23.630  1.00  0.00              
ATOM   1415  CA  ALA A 103     -19.644 -29.605 -24.747  1.00  0.00              
ATOM   1416  C   ALA A 103     -18.201 -29.995 -24.404  1.00  0.00              
ATOM   1417  O   ALA A 103     -17.426 -30.345 -25.293  1.00  0.00              
ATOM   1418  CB  ALA A 103     -19.673 -28.210 -25.380  1.00  0.00              
ATOM   1419  H   ALA A 103     -20.986 -28.791 -23.298  1.00  0.00              
ATOM   1420  HA  ALA A 103     -19.961 -30.331 -25.496  1.00  0.00              
ATOM   1421 1HB  ALA A 103     -18.976 -28.177 -26.217  1.00  0.00              
ATOM   1422 2HB  ALA A 103     -20.680 -27.993 -25.737  1.00  0.00              
ATOM   1423 3HB  ALA A 103     -19.384 -27.468 -24.637  1.00  0.00              
ATOM   1424  N   THR A 104     -17.839 -29.952 -23.126  1.00  0.00              
ATOM   1425  CA  THR A 104     -16.455 -30.213 -22.748  1.00  0.00              
ATOM   1426  C   THR A 104     -15.978 -31.629 -23.040  1.00  0.00              
ATOM   1427  O   THR A 104     -14.784 -31.861 -23.227  1.00  0.00              
ATOM   1428  CB  THR A 104     -16.203 -29.903 -21.246  1.00  0.00              
ATOM   1429  OG1 THR A 104     -16.985 -30.776 -20.425  1.00  0.00              
ATOM   1430  CG2 THR A 104     -16.570 -28.452 -20.928  1.00  0.00              
ATOM   1431  H   THR A 104     -18.514 -29.739 -22.405  1.00  0.00              
ATOM   1432  HA  THR A 104     -15.787 -29.577 -23.330  1.00  0.00              
ATOM   1433  HB  THR A 104     -15.150 -30.067 -21.021  1.00  0.00              
ATOM   1434  HG1 THR A 104     -16.822 -30.576 -19.500  1.00  0.00              
ATOM   1435 1HG2 THR A 104     -16.387 -28.255 -19.872  1.00  0.00              
ATOM   1436 2HG2 THR A 104     -15.961 -27.782 -21.535  1.00  0.00              
ATOM   1437 3HG2 THR A 104     -17.623 -28.286 -21.151  1.00  0.00              
ATOM   1438  N   ALA A 105     -16.900 -32.582 -23.081  1.00  0.00              
ATOM   1439  CA  ALA A 105     -16.539 -33.941 -23.476  1.00  0.00              
ATOM   1440  C   ALA A 105     -16.115 -34.008 -24.946  1.00  0.00              
ATOM   1441  O   ALA A 105     -15.160 -34.717 -25.296  1.00  0.00              
ATOM   1442  CB  ALA A 105     -17.713 -34.897 -23.218  1.00  0.00              
ATOM   1443  H   ALA A 105     -17.859 -32.379 -22.841  1.00  0.00              
ATOM   1444  HA  ALA A 105     -15.683 -34.262 -22.882  1.00  0.00              
ATOM   1445 1HB  ALA A 105     -17.431 -35.907 -23.516  1.00  0.00              
ATOM   1446 2HB  ALA A 105     -17.963 -34.889 -22.157  1.00  0.00              
ATOM   1447 3HB  ALA A 105     -18.577 -34.576 -23.798  1.00  0.00              
ATOM   1448  N   ASP A 106     -16.810 -33.266 -25.804  1.00  0.00              
ATOM   1449  CA  ASP A 106     -16.449 -33.231 -27.216  1.00  0.00              
ATOM   1450  C   ASP A 106     -15.170 -32.438 -27.457  1.00  0.00              
ATOM   1451  O   ASP A 106     -14.381 -32.786 -28.339  1.00  0.00              
ATOM   1452  CB  ASP A 106     -17.594 -32.639 -28.042  1.00  0.00              
ATOM   1453  CG  ASP A 106     -18.798 -33.557 -28.198  1.00  0.00              
ATOM   1454  OD1 ASP A 106     -18.678 -34.720 -27.891  1.00  0.00              
ATOM   1455  OD2 ASP A 106     -19.866 -33.063 -28.471  1.00  0.00              
ATOM   1456  H   ASP A 106     -17.595 -32.718 -25.483  1.00  0.00              
ATOM   1457  HA  ASP A 106     -16.248 -34.242 -27.571  1.00  0.00              
ATOM   1458 1HB  ASP A 106     -17.926 -31.663 -27.687  1.00  0.00              
ATOM   1459 2HB  ASP A 106     -17.096 -32.526 -29.006  1.00  0.00              
ATOM   1460  N   PHE A 107     -14.970 -31.367 -26.687  1.00  0.00              
ATOM   1461  CA  PHE A 107     -13.775 -30.542 -26.847  1.00  0.00              
ATOM   1462  C   PHE A 107     -12.572 -31.377 -26.431  1.00  0.00              
ATOM   1463  O   PHE A 107     -11.549 -31.369 -27.102  1.00  0.00              
ATOM   1464  CB  PHE A 107     -13.841 -29.279 -25.972  1.00  0.00              
ATOM   1465  CG  PHE A 107     -14.691 -28.176 -26.550  1.00  0.00              
ATOM   1466  CD1 PHE A 107     -14.373 -27.602 -27.775  1.00  0.00              
ATOM   1467  CD2 PHE A 107     -15.782 -27.674 -25.840  1.00  0.00              
ATOM   1468  CE1 PHE A 107     -15.122 -26.537 -28.288  1.00  0.00              
ATOM   1469  CE2 PHE A 107     -16.539 -26.615 -26.340  1.00  0.00              
ATOM   1470  CZ  PHE A 107     -16.209 -26.042 -27.565  1.00  0.00              
ATOM   1471  H   PHE A 107     -15.649 -31.118 -25.982  1.00  0.00              
ATOM   1472  HA  PHE A 107     -13.658 -30.259 -27.894  1.00  0.00              
ATOM   1473 1HB  PHE A 107     -14.264 -29.519 -24.999  1.00  0.00              
ATOM   1474 2HB  PHE A 107     -12.843 -28.863 -25.841  1.00  0.00              
ATOM   1475  HD1 PHE A 107     -13.527 -27.992 -28.341  1.00  0.00              
ATOM   1476  HD2 PHE A 107     -16.039 -28.123 -24.881  1.00  0.00              
ATOM   1477  HE1 PHE A 107     -14.856 -26.097 -29.249  1.00  0.00              
ATOM   1478  HE2 PHE A 107     -17.387 -26.234 -25.772  1.00  0.00              
ATOM   1479  HZ  PHE A 107     -16.793 -25.212 -27.959  1.00  0.00              
ATOM   1480  N   ARG A 108     -12.701 -32.111 -25.331  1.00  0.00              
ATOM   1481  CA  ARG A 108     -11.613 -32.976 -24.887  1.00  0.00              
ATOM   1482  C   ARG A 108     -11.359 -34.109 -25.890  1.00  0.00              
ATOM   1483  O   ARG A 108     -10.207 -34.468 -26.152  1.00  0.00              
ATOM   1484  CB  ARG A 108     -11.914 -33.556 -23.497  1.00  0.00              
ATOM   1485  CG  ARG A 108     -10.810 -34.474 -22.979  1.00  0.00              
ATOM   1486  CD  ARG A 108     -11.088 -34.979 -21.572  1.00  0.00              
ATOM   1487  NE  ARG A 108     -10.129 -36.005 -21.154  1.00  0.00              
ATOM   1488  CZ  ARG A 108      -8.909 -35.762 -20.668  1.00  0.00              
ATOM   1489  NH1 ARG A 108      -8.475 -34.512 -20.525  1.00  0.00              
ATOM   1490  NH2 ARG A 108      -8.115 -36.772 -20.318  1.00  0.00              
ATOM   1491  H   ARG A 108     -13.554 -32.078 -24.790  1.00  0.00              
ATOM   1492  HA  ARG A 108     -10.687 -32.403 -24.827  1.00  0.00              
ATOM   1493 1HB  ARG A 108     -12.047 -32.712 -22.823  1.00  0.00              
ATOM   1494 2HB  ARG A 108     -12.851 -34.107 -23.579  1.00  0.00              
ATOM   1495 1HG  ARG A 108     -10.725 -35.328 -23.651  1.00  0.00              
ATOM   1496 2HG  ARG A 108      -9.871 -33.918 -22.977  1.00  0.00              
ATOM   1497 1HD  ARG A 108     -11.027 -34.142 -20.877  1.00  0.00              
ATOM   1498 2HD  ARG A 108     -12.089 -35.406 -21.542  1.00  0.00              
ATOM   1499  HE  ARG A 108     -10.218 -37.012 -21.161  1.00  0.00              
ATOM   1500 1HH1 ARG A 108      -9.073 -33.739 -20.784  1.00  0.00              
ATOM   1501 2HH1 ARG A 108      -7.551 -34.340 -20.156  1.00  0.00              
ATOM   1502 1HH2 ARG A 108      -8.439 -37.724 -20.420  1.00  0.00              
ATOM   1503 2HH2 ARG A 108      -7.193 -36.583 -19.952  1.00  0.00              
ATOM   1504  N   GLU A 109     -12.424 -34.673 -26.456  1.00  0.00              
ATOM   1505  CA  GLU A 109     -12.248 -35.723 -27.459  1.00  0.00              
ATOM   1506  C   GLU A 109     -11.372 -35.199 -28.591  1.00  0.00              
ATOM   1507  O   GLU A 109     -10.426 -35.862 -29.024  1.00  0.00              
ATOM   1508  CB  GLU A 109     -13.598 -36.198 -28.001  1.00  0.00              
ATOM   1509  CG  GLU A 109     -13.504 -37.306 -29.041  1.00  0.00              
ATOM   1510  CD  GLU A 109     -14.868 -37.737 -29.504  1.00  0.00              
ATOM   1511  OE1 GLU A 109     -15.836 -37.208 -29.014  1.00  0.00              
ATOM   1512  OE2 GLU A 109     -14.941 -38.514 -30.427  1.00  0.00              
ATOM   1513  H   GLU A 109     -13.358 -34.385 -26.203  1.00  0.00              
ATOM   1514  HA  GLU A 109     -11.738 -36.578 -27.014  1.00  0.00              
ATOM   1515 1HB  GLU A 109     -14.178 -36.550 -27.148  1.00  0.00              
ATOM   1516 2HB  GLU A 109     -14.089 -35.329 -28.440  1.00  0.00              
ATOM   1517 1HG  GLU A 109     -12.895 -37.039 -29.904  1.00  0.00              
ATOM   1518 2HG  GLU A 109     -13.028 -38.123 -28.501  1.00  0.00              
ATOM   1519  N   GLN A 110     -11.689 -33.999 -29.068  1.00  0.00              
ATOM   1520  CA  GLN A 110     -10.917 -33.395 -30.144  1.00  0.00              
ATOM   1521  C   GLN A 110      -9.472 -33.104 -29.731  1.00  0.00              
ATOM   1522  O   GLN A 110      -8.532 -33.346 -30.507  1.00  0.00              
ATOM   1523  CB  GLN A 110     -11.588 -32.099 -30.607  1.00  0.00              
ATOM   1524  CG  GLN A 110     -12.890 -32.308 -31.361  1.00  0.00              
ATOM   1525  CD  GLN A 110     -13.655 -31.014 -31.566  1.00  0.00              
ATOM   1526  OE1 GLN A 110     -13.269 -29.961 -31.051  1.00  0.00              
ATOM   1527  NE2 GLN A 110     -14.747 -31.085 -32.318  1.00  0.00              
ATOM   1528  H   GLN A 110     -12.474 -33.495 -28.683  1.00  0.00              
ATOM   1529  HA  GLN A 110     -10.851 -34.090 -30.981  1.00  0.00              
ATOM   1530 1HB  GLN A 110     -11.771 -31.502 -29.713  1.00  0.00              
ATOM   1531 2HB  GLN A 110     -10.871 -31.584 -31.246  1.00  0.00              
ATOM   1532 1HG  GLN A 110     -12.951 -32.882 -32.286  1.00  0.00              
ATOM   1533 2HG  GLN A 110     -13.368 -32.867 -30.556  1.00  0.00              
ATOM   1534 1HE2 GLN A 110     -15.293 -30.264 -32.489  1.00  0.00              
ATOM   1535 2HE2 GLN A 110     -15.025 -31.960 -32.716  1.00  0.00              
ATOM   1536  N   ILE A 111      -9.290 -32.602 -28.510  1.00  0.00              
ATOM   1537  CA  ILE A 111      -7.958 -32.310 -27.991  1.00  0.00              
ATOM   1538  C   ILE A 111      -7.088 -33.567 -27.896  1.00  0.00              
ATOM   1539  O   ILE A 111      -5.909 -33.543 -28.253  1.00  0.00              
ATOM   1540  CB  ILE A 111      -8.023 -31.649 -26.578  1.00  0.00              
ATOM   1541  CG1 ILE A 111      -8.596 -30.230 -26.682  1.00  0.00              
ATOM   1542  CG2 ILE A 111      -6.638 -31.602 -25.967  1.00  0.00              
ATOM   1543  CD1 ILE A 111      -9.001 -29.615 -25.347  1.00  0.00              
ATOM   1544  H   ILE A 111     -10.095 -32.418 -27.928  1.00  0.00              
ATOM   1545  HA  ILE A 111      -7.413 -31.662 -28.676  1.00  0.00              
ATOM   1546  HB  ILE A 111      -8.686 -32.234 -25.942  1.00  0.00              
ATOM   1547 1HG1 ILE A 111      -7.835 -29.605 -27.148  1.00  0.00              
ATOM   1548 2HG1 ILE A 111      -9.471 -30.281 -27.331  1.00  0.00              
ATOM   1549 1HG2 ILE A 111      -6.691 -31.139 -24.982  1.00  0.00              
ATOM   1550 2HG2 ILE A 111      -6.247 -32.614 -25.871  1.00  0.00              
ATOM   1551 3HG2 ILE A 111      -5.977 -31.017 -26.607  1.00  0.00              
ATOM   1552 1HD1 ILE A 111      -9.396 -28.613 -25.512  1.00  0.00              
ATOM   1553 2HD1 ILE A 111      -9.767 -30.234 -24.877  1.00  0.00              
ATOM   1554 3HD1 ILE A 111      -8.132 -29.557 -24.694  1.00  0.00              
ATOM   1555  N   LEU A 112      -7.666 -34.656 -27.395  1.00  0.00              
ATOM   1556  CA  LEU A 112      -6.914 -35.901 -27.226  1.00  0.00              
ATOM   1557  C   LEU A 112      -6.557 -36.514 -28.584  1.00  0.00              
ATOM   1558  O   LEU A 112      -5.459 -37.042 -28.762  1.00  0.00              
ATOM   1559  CB  LEU A 112      -7.720 -36.897 -26.383  1.00  0.00              
ATOM   1560  CG  LEU A 112      -7.918 -36.500 -24.914  1.00  0.00              
ATOM   1561  CD1 LEU A 112      -8.838 -37.497 -24.223  1.00  0.00              
ATOM   1562  CD2 LEU A 112      -6.567 -36.440 -24.217  1.00  0.00              
ATOM   1563  H   LEU A 112      -8.638 -34.628 -27.127  1.00  0.00              
ATOM   1564  HA  LEU A 112      -5.972 -35.692 -26.721  1.00  0.00              
ATOM   1565 1HB  LEU A 112      -8.669 -36.851 -26.914  1.00  0.00              
ATOM   1566 2HB  LEU A 112      -7.314 -37.906 -26.452  1.00  0.00              
ATOM   1567  HG  LEU A 112      -8.343 -35.496 -24.905  1.00  0.00              
ATOM   1568 1HD1 LEU A 112      -8.973 -37.206 -23.181  1.00  0.00              
ATOM   1569 2HD1 LEU A 112      -9.806 -37.506 -24.724  1.00  0.00              
ATOM   1570 3HD1 LEU A 112      -8.396 -38.491 -24.268  1.00  0.00              
ATOM   1571 1HD2 LEU A 112      -6.709 -36.156 -23.174  1.00  0.00              
ATOM   1572 2HD2 LEU A 112      -6.088 -37.418 -24.266  1.00  0.00              
ATOM   1573 3HD2 LEU A 112      -5.935 -35.701 -24.710  1.00  0.00              
ATOM   1574  N   ARG A 113      -7.482 -36.426 -29.534  1.00  0.00              
ATOM   1575  CA  ARG A 113      -7.257 -36.936 -30.892  1.00  0.00              
ATOM   1576  C   ARG A 113      -6.146 -36.167 -31.620  1.00  0.00              
ATOM   1577  O   ARG A 113      -5.264 -36.757 -32.247  1.00  0.00              
ATOM   1578  CB  ARG A 113      -8.557 -36.840 -31.702  1.00  0.00              
ATOM   1579  CG  ARG A 113      -8.415 -37.265 -33.165  1.00  0.00              
ATOM   1580  CD  ARG A 113      -9.693 -37.004 -33.956  1.00  0.00              
ATOM   1581  NE  ARG A 113     -10.200 -35.632 -33.840  1.00  0.00              
ATOM   1582  CZ  ARG A 113      -9.715 -34.572 -34.490  1.00  0.00              
ATOM   1583  NH1 ARG A 113      -8.690 -34.704 -35.320  1.00  0.00              
ATOM   1584  NH2 ARG A 113     -10.268 -33.371 -34.315  1.00  0.00              
ATOM   1585  H   ARG A 113      -8.367 -35.995 -29.312  1.00  0.00              
ATOM   1586  HA  ARG A 113      -6.924 -37.973 -30.846  1.00  0.00              
ATOM   1587 1HB  ARG A 113      -9.288 -37.476 -31.206  1.00  0.00              
ATOM   1588 2HB  ARG A 113      -8.886 -35.802 -31.654  1.00  0.00              
ATOM   1589 1HG  ARG A 113      -7.595 -36.703 -33.612  1.00  0.00              
ATOM   1590 2HG  ARG A 113      -8.184 -38.331 -33.195  1.00  0.00              
ATOM   1591 1HD  ARG A 113      -9.501 -37.196 -35.011  1.00  0.00              
ATOM   1592 2HD  ARG A 113     -10.473 -37.675 -33.601  1.00  0.00              
ATOM   1593  HE  ARG A 113     -10.961 -35.272 -33.280  1.00  0.00              
ATOM   1594 1HH1 ARG A 113      -8.272 -35.613 -35.462  1.00  0.00              
ATOM   1595 2HH1 ARG A 113      -8.331 -33.895 -35.806  1.00  0.00              
ATOM   1596 1HH2 ARG A 113     -11.055 -33.267 -33.689  1.00  0.00              
ATOM   1597 2HH2 ARG A 113      -9.898 -32.572 -34.807  1.00  0.00              
ATOM   1598  N   VAL A 114      -6.202 -34.841 -31.531  1.00  0.00              
ATOM   1599  CA  VAL A 114      -5.234 -33.973 -32.190  1.00  0.00              
ATOM   1600  C   VAL A 114      -3.842 -34.109 -31.583  1.00  0.00              
ATOM   1601  O   VAL A 114      -2.841 -34.199 -32.309  1.00  0.00              
ATOM   1602  CB  VAL A 114      -5.676 -32.493 -32.101  1.00  0.00              
ATOM   1603  CG1 VAL A 114      -4.558 -31.584 -32.554  1.00  0.00              
ATOM   1604  CG2 VAL A 114      -6.911 -32.271 -32.949  1.00  0.00              
ATOM   1605  H   VAL A 114      -6.944 -34.426 -30.985  1.00  0.00              
ATOM   1606  HA  VAL A 114      -5.101 -34.250 -33.237  1.00  0.00              
ATOM   1607  HB  VAL A 114      -5.948 -32.267 -31.070  1.00  0.00              
ATOM   1608 1HG1 VAL A 114      -4.883 -30.546 -32.485  1.00  0.00              
ATOM   1609 2HG1 VAL A 114      -3.686 -31.734 -31.917  1.00  0.00              
ATOM   1610 3HG1 VAL A 114      -4.298 -31.814 -33.587  1.00  0.00              
ATOM   1611 1HG2 VAL A 114      -7.217 -31.228 -32.881  1.00  0.00              
ATOM   1612 2HG2 VAL A 114      -6.687 -32.518 -33.987  1.00  0.00              
ATOM   1613 3HG2 VAL A 114      -7.718 -32.909 -32.590  1.00  0.00              
ATOM   1614  N   LYS A 115      -3.778 -34.126 -30.254  1.00  0.00              
ATOM   1615  CA  LYS A 115      -2.504 -34.239 -29.555  1.00  0.00              
ATOM   1616  C   LYS A 115      -1.996 -35.681 -29.463  1.00  0.00              
ATOM   1617  O   LYS A 115      -0.793 -35.908 -29.308  1.00  0.00              
ATOM   1618  CB  LYS A 115      -2.628 -33.643 -28.152  1.00  0.00              
ATOM   1619  CG  LYS A 115      -2.861 -32.138 -28.126  1.00  0.00              
ATOM   1620  CD  LYS A 115      -1.606 -31.376 -28.525  1.00  0.00              
ATOM   1621  CE  LYS A 115      -0.535 -31.469 -27.448  1.00  0.00              
ATOM   1622  NZ  LYS A 115       0.721 -30.782 -27.852  1.00  0.00              
ATOM   1623  H   LYS A 115      -4.631 -34.059 -29.716  1.00  0.00              
ATOM   1624  HA  LYS A 115      -1.733 -33.696 -30.103  1.00  0.00              
ATOM   1625 1HB  LYS A 115      -3.461 -34.147 -27.663  1.00  0.00              
ATOM   1626 2HB  LYS A 115      -1.703 -33.875 -27.623  1.00  0.00              
ATOM   1627 1HG  LYS A 115      -3.667 -31.900 -28.821  1.00  0.00              
ATOM   1628 2HG  LYS A 115      -3.156 -31.850 -27.117  1.00  0.00              
ATOM   1629 1HD  LYS A 115      -1.224 -31.799 -29.456  1.00  0.00              
ATOM   1630 2HD  LYS A 115      -1.870 -30.331 -28.684  1.00  0.00              
ATOM   1631 1HE  LYS A 115      -0.923 -31.011 -26.540  1.00  0.00              
ATOM   1632 2HE  LYS A 115      -0.328 -32.523 -27.263  1.00  0.00              
ATOM   1633 1HZ  LYS A 115       1.404 -30.867 -27.112  1.00  0.00              
ATOM   1634 2HZ  LYS A 115       1.083 -31.207 -28.695  1.00  0.00              
ATOM   1635 3HZ  LYS A 115       0.530 -29.805 -28.023  1.00  0.00              
ATOM   1636  N   GLU A 116      -2.906 -36.648 -29.555  1.00  0.00              
ATOM   1637  CA  GLU A 116      -2.537 -38.058 -29.426  1.00  0.00              
ATOM   1638  C   GLU A 116      -1.796 -38.292 -28.111  1.00  0.00              
ATOM   1639  O   GLU A 116      -0.779 -38.982 -28.074  1.00  0.00              
ATOM   1640  CB  GLU A 116      -1.674 -38.504 -30.608  1.00  0.00              
ATOM   1641  CG  GLU A 116      -2.357 -38.389 -31.964  1.00  0.00              
ATOM   1642  CD  GLU A 116      -1.448 -38.841 -33.073  1.00  0.00              
ATOM   1643  OE1 GLU A 116      -0.335 -39.212 -32.789  1.00  0.00              
ATOM   1644  OE2 GLU A 116      -1.902 -38.921 -34.190  1.00  0.00              
ATOM   1645  H   GLU A 116      -3.873 -36.405 -29.718  1.00  0.00              
ATOM   1646  HA  GLU A 116      -3.436 -38.675 -29.402  1.00  0.00              
ATOM   1647 1HB  GLU A 116      -0.778 -37.883 -30.600  1.00  0.00              
ATOM   1648 2HB  GLU A 116      -1.399 -39.543 -30.428  1.00  0.00              
ATOM   1649 1HG  GLU A 116      -3.299 -38.935 -32.022  1.00  0.00              
ATOM   1650 2HG  GLU A 116      -2.550 -37.322 -32.064  1.00  0.00              
ATOM   1651  N   ASP A 117      -2.321 -37.713 -27.034  1.00  0.00              
ATOM   1652  CA  ASP A 117      -1.664 -37.768 -25.735  1.00  0.00              
ATOM   1653  C   ASP A 117      -2.671 -37.613 -24.589  1.00  0.00              
ATOM   1654  O   ASP A 117      -3.155 -36.515 -24.315  1.00  0.00              
ATOM   1655  CB  ASP A 117      -0.587 -36.685 -25.641  1.00  0.00              
ATOM   1656  CG  ASP A 117       0.232 -36.722 -24.357  1.00  0.00              
ATOM   1657  OD1 ASP A 117      -0.056 -37.540 -23.516  1.00  0.00              
ATOM   1658  OD2 ASP A 117       1.229 -36.044 -24.293  1.00  0.00              
ATOM   1659  H   ASP A 117      -3.199 -37.223 -27.122  1.00  0.00              
ATOM   1660  HA  ASP A 117      -1.195 -38.743 -25.599  1.00  0.00              
ATOM   1661 1HB  ASP A 117       0.086 -36.665 -26.499  1.00  0.00              
ATOM   1662 2HB  ASP A 117      -1.212 -35.791 -25.647  1.00  0.00              
ATOM   1663  N   GLU A 118      -2.972 -38.730 -23.928  1.00  0.00              
ATOM   1664  CA  GLU A 118      -3.878 -38.768 -22.779  1.00  0.00              
ATOM   1665  C   GLU A 118      -3.390 -37.979 -21.580  1.00  0.00              
ATOM   1666  O   GLU A 118      -4.178 -37.598 -20.716  1.00  0.00              
ATOM   1667  CB  GLU A 118      -4.124 -40.219 -22.359  1.00  0.00              
ATOM   1668  CG  GLU A 118      -4.990 -41.015 -23.325  1.00  0.00              
ATOM   1669  CD  GLU A 118      -5.145 -42.440 -22.872  1.00  0.00              
ATOM   1670  OE1 GLU A 118      -4.552 -42.797 -21.882  1.00  0.00              
ATOM   1671  OE2 GLU A 118      -5.944 -43.141 -23.447  1.00  0.00              
ATOM   1672  H   GLU A 118      -2.546 -39.588 -24.247  1.00  0.00              
ATOM   1673  HA  GLU A 118      -4.831 -38.310 -23.044  1.00  0.00              
ATOM   1674 1HB  GLU A 118      -3.147 -40.695 -22.271  1.00  0.00              
ATOM   1675 2HB  GLU A 118      -4.603 -40.191 -21.380  1.00  0.00              
ATOM   1676 1HG  GLU A 118      -5.974 -40.577 -23.487  1.00  0.00              
ATOM   1677 2HG  GLU A 118      -4.425 -40.990 -24.256  1.00  0.00              
ATOM   1678  N   ASN A 119      -2.082 -37.761 -21.517  1.00  0.00              
ATOM   1679  CA  ASN A 119      -1.492 -37.005 -20.425  1.00  0.00              
ATOM   1680  C   ASN A 119      -1.245 -35.551 -20.786  1.00  0.00              
ATOM   1681  O   ASN A 119      -0.507 -34.857 -20.088  1.00  0.00              
ATOM   1682  CB  ASN A 119      -0.200 -37.646 -19.954  1.00  0.00              
ATOM   1683  CG  ASN A 119      -0.398 -38.952 -19.237  1.00  0.00              
ATOM   1684  OD1 ASN A 119      -1.450 -39.200 -18.637  1.00  0.00              
ATOM   1685  ND2 ASN A 119       0.637 -39.753 -19.225  1.00  0.00              
ATOM   1686  H   ASN A 119      -1.482 -38.128 -22.242  1.00  0.00              
ATOM   1687  HA  ASN A 119      -2.178 -36.983 -19.577  1.00  0.00              
ATOM   1688 1HB  ASN A 119       0.657 -37.732 -20.624  1.00  0.00              
ATOM   1689 2HB  ASN A 119      -0.007 -36.866 -19.217  1.00  0.00              
ATOM   1690 1HD2 ASN A 119       0.577 -40.640 -18.766  1.00  0.00              
ATOM   1691 2HD2 ASN A 119       1.486 -39.478 -19.675  1.00  0.00              
ATOM   1692  N   VAL A 120      -1.853 -35.088 -21.874  1.00  0.00              
ATOM   1693  CA  VAL A 120      -1.688 -33.692 -22.281  1.00  0.00              
ATOM   1694  C   VAL A 120      -2.150 -32.772 -21.140  1.00  0.00              
ATOM   1695  O   VAL A 120      -3.218 -32.979 -20.575  1.00  0.00              
ATOM   1696  CB  VAL A 120      -2.481 -33.368 -23.562  1.00  0.00              
ATOM   1697  CG1 VAL A 120      -3.977 -33.451 -23.298  1.00  0.00              
ATOM   1698  CG2 VAL A 120      -2.109 -31.989 -24.084  1.00  0.00              
ATOM   1699  H   VAL A 120      -2.436 -35.697 -22.429  1.00  0.00              
ATOM   1700  HA  VAL A 120      -0.639 -33.451 -22.456  1.00  0.00              
ATOM   1701  HB  VAL A 120      -2.208 -34.084 -24.337  1.00  0.00              
ATOM   1702 1HG1 VAL A 120      -4.521 -33.219 -24.213  1.00  0.00              
ATOM   1703 2HG1 VAL A 120      -4.233 -34.458 -22.968  1.00  0.00              
ATOM   1704 3HG1 VAL A 120      -4.250 -32.734 -22.523  1.00  0.00              
ATOM   1705 1HG2 VAL A 120      -2.677 -31.776 -24.989  1.00  0.00              
ATOM   1706 2HG2 VAL A 120      -2.339 -31.239 -23.326  1.00  0.00              
ATOM   1707 3HG2 VAL A 120      -1.043 -31.960 -24.310  1.00  0.00              
ATOM   1708  N   PRO A 121      -1.325 -31.778 -20.758  1.00  0.00              
ATOM   1709  CA  PRO A 121      -1.706 -30.809 -19.714  1.00  0.00              
ATOM   1710  C   PRO A 121      -3.112 -30.329 -20.019  1.00  0.00              
ATOM   1711  O   PRO A 121      -3.365 -29.774 -21.084  1.00  0.00              
ATOM   1712  CB  PRO A 121      -0.660 -29.723 -19.858  1.00  0.00              
ATOM   1713  CG  PRO A 121       0.549 -30.522 -20.256  1.00  0.00              
ATOM   1714  CD  PRO A 121      -0.005 -31.492 -21.282  1.00  0.00              
ATOM   1715  HA  PRO A 121      -1.725 -31.253 -18.708  1.00  0.00              
ATOM   1716 1HB  PRO A 121      -0.948 -28.984 -20.620  1.00  0.00              
ATOM   1717 2HB  PRO A 121      -0.515 -29.176 -18.915  1.00  0.00              
ATOM   1718 1HG  PRO A 121       1.334 -29.875 -20.675  1.00  0.00              
ATOM   1719 2HG  PRO A 121       0.987 -31.038 -19.388  1.00  0.00              
ATOM   1720 1HD  PRO A 121      -0.052 -31.051 -22.288  1.00  0.00              
ATOM   1721 2HD  PRO A 121       0.602 -32.406 -21.360  1.00  0.00              
ATOM   1722  N   PHE A 122      -4.015 -30.527 -19.070  1.00  0.00              
ATOM   1723  CA  PHE A 122      -5.401 -30.134 -19.247  1.00  0.00              
ATOM   1724  C   PHE A 122      -6.011 -29.725 -17.909  1.00  0.00              
ATOM   1725  O   PHE A 122      -5.900 -30.441 -16.917  1.00  0.00              
ATOM   1726  CB  PHE A 122      -6.120 -31.363 -19.828  1.00  0.00              
ATOM   1727  CG  PHE A 122      -7.584 -31.176 -20.132  1.00  0.00              
ATOM   1728  CD1 PHE A 122      -8.547 -31.325 -19.142  1.00  0.00              
ATOM   1729  CD2 PHE A 122      -8.002 -30.968 -21.446  1.00  0.00              
ATOM   1730  CE1 PHE A 122      -9.911 -31.278 -19.457  1.00  0.00              
ATOM   1731  CE2 PHE A 122      -9.357 -30.919 -21.774  1.00  0.00              
ATOM   1732  CZ  PHE A 122     -10.318 -31.077 -20.780  1.00  0.00              
ATOM   1733  H   PHE A 122      -3.734 -30.961 -18.202  1.00  0.00              
ATOM   1734  HA  PHE A 122      -5.458 -29.264 -19.903  1.00  0.00              
ATOM   1735 1HB  PHE A 122      -5.659 -31.656 -20.770  1.00  0.00              
ATOM   1736 2HB  PHE A 122      -6.069 -32.193 -19.125  1.00  0.00              
ATOM   1737  HD1 PHE A 122      -8.231 -31.479 -18.109  1.00  0.00              
ATOM   1738  HD2 PHE A 122      -7.248 -30.844 -22.225  1.00  0.00              
ATOM   1739  HE1 PHE A 122     -10.656 -31.397 -18.671  1.00  0.00              
ATOM   1740  HE2 PHE A 122      -9.665 -30.758 -22.807  1.00  0.00              
ATOM   1741  HZ  PHE A 122     -11.378 -31.048 -21.027  1.00  0.00              
ATOM   1742  N   LEU A 123      -6.647 -28.564 -17.880  1.00  0.00              
ATOM   1743  CA  LEU A 123      -7.304 -28.110 -16.669  1.00  0.00              
ATOM   1744  C   LEU A 123      -8.751 -27.825 -17.036  1.00  0.00              
ATOM   1745  O   LEU A 123      -9.014 -27.155 -18.031  1.00  0.00              
ATOM   1746  CB  LEU A 123      -6.633 -26.835 -16.156  1.00  0.00              
ATOM   1747  CG  LEU A 123      -7.244 -26.191 -14.916  1.00  0.00              
ATOM   1748  CD1 LEU A 123      -7.103 -27.142 -13.750  1.00  0.00              
ATOM   1749  CD2 LEU A 123      -6.549 -24.874 -14.611  1.00  0.00              
ATOM   1750  H   LEU A 123      -6.681 -27.983 -18.705  1.00  0.00              
ATOM   1751  HA  LEU A 123      -7.273 -28.900 -15.919  1.00  0.00              
ATOM   1752 1HB  LEU A 123      -5.651 -27.237 -15.910  1.00  0.00              
ATOM   1753 2HB  LEU A 123      -6.533 -26.087 -16.942  1.00  0.00              
ATOM   1754  HG  LEU A 123      -8.285 -25.966 -15.147  1.00  0.00              
ATOM   1755 1HD1 LEU A 123      -7.537 -26.692 -12.858  1.00  0.00              
ATOM   1756 2HD1 LEU A 123      -7.623 -28.073 -13.975  1.00  0.00              
ATOM   1757 3HD1 LEU A 123      -6.048 -27.348 -13.575  1.00  0.00              
ATOM   1758 1HD2 LEU A 123      -6.996 -24.425 -13.724  1.00  0.00              
ATOM   1759 2HD2 LEU A 123      -5.489 -25.054 -14.432  1.00  0.00              
ATOM   1760 3HD2 LEU A 123      -6.664 -24.197 -15.457  1.00  0.00              
ATOM   1761  N   LEU A 124      -9.696 -28.358 -16.268  1.00  0.00              
ATOM   1762  CA  LEU A 124     -11.096 -28.103 -16.567  1.00  0.00              
ATOM   1763  C   LEU A 124     -11.419 -26.839 -15.783  1.00  0.00              
ATOM   1764  O   LEU A 124     -11.210 -26.793 -14.566  1.00  0.00              
ATOM   1765  CB  LEU A 124     -11.998 -29.277 -16.167  1.00  0.00              
ATOM   1766  CG  LEU A 124     -13.496 -29.067 -16.421  1.00  0.00              
ATOM   1767  CD1 LEU A 124     -13.755 -28.910 -17.914  1.00  0.00              
ATOM   1768  CD2 LEU A 124     -14.278 -30.245 -15.860  1.00  0.00              
ATOM   1769  H   LEU A 124      -9.460 -28.939 -15.477  1.00  0.00              
ATOM   1770  HA  LEU A 124     -11.216 -27.938 -17.637  1.00  0.00              
ATOM   1771 1HB  LEU A 124     -11.607 -30.038 -16.841  1.00  0.00              
ATOM   1772 2HB  LEU A 124     -11.826 -29.584 -15.135  1.00  0.00              
ATOM   1773  HG  LEU A 124     -13.796 -28.175 -15.871  1.00  0.00              
ATOM   1774 1HD1 LEU A 124     -14.821 -28.761 -18.085  1.00  0.00              
ATOM   1775 2HD1 LEU A 124     -13.204 -28.048 -18.290  1.00  0.00              
ATOM   1776 3HD1 LEU A 124     -13.426 -29.807 -18.436  1.00  0.00              
ATOM   1777 1HD2 LEU A 124     -15.342 -30.094 -16.041  1.00  0.00              
ATOM   1778 2HD2 LEU A 124     -13.953 -31.164 -16.348  1.00  0.00              
ATOM   1779 3HD2 LEU A 124     -14.100 -30.322 -14.787  1.00  0.00              
ATOM   1780  N   VAL A 125     -11.918 -25.819 -16.475  1.00  0.00              
ATOM   1781  CA  VAL A 125     -12.211 -24.541 -15.844  1.00  0.00              
ATOM   1782  C   VAL A 125     -13.672 -24.113 -15.902  1.00  0.00              
ATOM   1783  O   VAL A 125     -14.217 -23.881 -16.980  1.00  0.00              
ATOM   1784  CB  VAL A 125     -11.359 -23.423 -16.474  1.00  0.00              
ATOM   1785  CG1 VAL A 125     -11.684 -22.081 -15.835  1.00  0.00              
ATOM   1786  CG2 VAL A 125      -9.878 -23.736 -16.328  1.00  0.00              
ATOM   1787  H   VAL A 125     -12.097 -25.933 -17.463  1.00  0.00              
ATOM   1788  HA  VAL A 125     -12.021 -24.576 -14.771  1.00  0.00              
ATOM   1789  HB  VAL A 125     -11.569 -23.377 -17.543  1.00  0.00              
ATOM   1790 1HG1 VAL A 125     -11.073 -21.303 -16.293  1.00  0.00              
ATOM   1791 2HG1 VAL A 125     -12.739 -21.851 -15.989  1.00  0.00              
ATOM   1792 3HG1 VAL A 125     -11.473 -22.126 -14.767  1.00  0.00              
ATOM   1793 1HG2 VAL A 125      -9.290 -22.937 -16.779  1.00  0.00              
ATOM   1794 2HG2 VAL A 125      -9.627 -23.819 -15.270  1.00  0.00              
ATOM   1795 3HG2 VAL A 125      -9.653 -24.678 -16.830  1.00  0.00              
ATOM   1796  N   GLY A 126     -14.302 -24.010 -14.733  1.00  0.00              
ATOM   1797  CA  GLY A 126     -15.684 -23.569 -14.675  1.00  0.00              
ATOM   1798  C   GLY A 126     -15.636 -22.076 -14.414  1.00  0.00              
ATOM   1799  O   GLY A 126     -15.174 -21.638 -13.362  1.00  0.00              
ATOM   1800  H   GLY A 126     -13.822 -24.239 -13.874  1.00  0.00              
ATOM   1801 1HA  GLY A 126     -16.170 -23.794 -15.624  1.00  0.00              
ATOM   1802 2HA  GLY A 126     -16.194 -24.100 -13.872  1.00  0.00              
ATOM   1803  N   ASN A 127     -16.103 -21.287 -15.369  1.00  0.00              
ATOM   1804  CA  ASN A 127     -16.039 -19.837 -15.245  1.00  0.00              
ATOM   1805  C   ASN A 127     -17.342 -19.215 -14.754  1.00  0.00              
ATOM   1806  O   ASN A 127     -18.384 -19.877 -14.726  1.00  0.00              
ATOM   1807  CB  ASN A 127     -15.632 -19.202 -16.561  1.00  0.00              
ATOM   1808  CG  ASN A 127     -15.181 -17.774 -16.430  1.00  0.00              
ATOM   1809  OD1 ASN A 127     -14.726 -17.341 -15.365  1.00  0.00              
ATOM   1810  ND2 ASN A 127     -15.379 -17.020 -17.481  1.00  0.00              
ATOM   1811  H   ASN A 127     -16.511 -21.693 -16.200  1.00  0.00              
ATOM   1812  HA  ASN A 127     -15.294 -19.562 -14.497  1.00  0.00              
ATOM   1813 1HB  ASN A 127     -14.970 -19.724 -17.252  1.00  0.00              
ATOM   1814 2HB  ASN A 127     -16.649 -19.213 -16.954  1.00  0.00              
ATOM   1815 1HD2 ASN A 127     -15.103 -16.058 -17.465  1.00  0.00              
ATOM   1816 2HD2 ASN A 127     -15.806 -17.404 -18.299  1.00  0.00              
ATOM   1817  N   LYS A 128     -17.265 -17.932 -14.385  1.00  0.00              
ATOM   1818  CA  LYS A 128     -18.412 -17.134 -13.957  1.00  0.00              
ATOM   1819  C   LYS A 128     -18.950 -17.590 -12.597  1.00  0.00              
ATOM   1820  O   LYS A 128     -20.165 -17.584 -12.366  1.00  0.00              
ATOM   1821  CB  LYS A 128     -19.529 -17.172 -15.006  1.00  0.00              
ATOM   1822  CG  LYS A 128     -19.060 -16.786 -16.403  1.00  0.00              
ATOM   1823  CD  LYS A 128     -20.214 -16.616 -17.369  1.00  0.00              
ATOM   1824  CE  LYS A 128     -19.707 -16.460 -18.787  1.00  0.00              
ATOM   1825  NZ  LYS A 128     -20.829 -16.275 -19.744  1.00  0.00              
ATOM   1826  H   LYS A 128     -16.350 -17.505 -14.409  1.00  0.00              
ATOM   1827  HA  LYS A 128     -18.111 -16.094 -13.829  1.00  0.00              
ATOM   1828 1HB  LYS A 128     -19.924 -18.189 -15.015  1.00  0.00              
ATOM   1829 2HB  LYS A 128     -20.305 -16.485 -14.673  1.00  0.00              
ATOM   1830 1HG  LYS A 128     -18.510 -15.847 -16.336  1.00  0.00              
ATOM   1831 2HG  LYS A 128     -18.398 -17.568 -16.774  1.00  0.00              
ATOM   1832 1HD  LYS A 128     -20.857 -17.495 -17.301  1.00  0.00              
ATOM   1833 2HD  LYS A 128     -20.780 -15.730 -17.081  1.00  0.00              
ATOM   1834 1HE  LYS A 128     -19.047 -15.595 -18.821  1.00  0.00              
ATOM   1835 2HE  LYS A 128     -19.144 -17.356 -19.048  1.00  0.00              
ATOM   1836 1HZ  LYS A 128     -20.459 -16.174 -20.679  1.00  0.00              
ATOM   1837 2HZ  LYS A 128     -21.439 -17.080 -19.707  1.00  0.00              
ATOM   1838 3HZ  LYS A 128     -21.349 -15.446 -19.496  1.00  0.00              
ATOM   1839  N   SER A 129     -18.041 -17.961 -11.697  1.00  0.00              
ATOM   1840  CA  SER A 129     -18.418 -18.372 -10.340  1.00  0.00              
ATOM   1841  C   SER A 129     -19.042 -17.236  -9.529  1.00  0.00              
ATOM   1842  O   SER A 129     -19.642 -17.485  -8.492  1.00  0.00              
ATOM   1843  CB  SER A 129     -17.210 -18.925  -9.574  1.00  0.00              
ATOM   1844  OG  SER A 129     -16.259 -17.902  -9.303  1.00  0.00              
ATOM   1845  H   SER A 129     -17.065 -17.960 -11.957  1.00  0.00              
ATOM   1846  HA  SER A 129     -19.092 -19.230 -10.319  1.00  0.00              
ATOM   1847 1HB  SER A 129     -17.559 -19.353  -8.635  1.00  0.00              
ATOM   1848 2HB  SER A 129     -16.742 -19.704 -10.175  1.00  0.00              
ATOM   1849  HG  SER A 129     -15.515 -18.276  -8.824  1.00  0.00              
ATOM   1850  N   ASP A 130     -18.895 -15.996  -9.989  1.00  0.00              
ATOM   1851  CA  ASP A 130     -19.528 -14.862  -9.318  1.00  0.00              
ATOM   1852  C   ASP A 130     -21.041 -14.885  -9.565  1.00  0.00              
ATOM   1853  O   ASP A 130     -21.801 -14.190  -8.889  1.00  0.00              
ATOM   1854  CB  ASP A 130     -18.926 -13.540  -9.802  1.00  0.00              
ATOM   1855  CG  ASP A 130     -19.047 -13.306 -11.302  1.00  0.00              
ATOM   1856  OD1 ASP A 130     -18.409 -14.011 -12.047  1.00  0.00              
ATOM   1857  OD2 ASP A 130     -19.888 -12.534 -11.696  1.00  0.00              
ATOM   1858  H   ASP A 130     -18.338 -15.831 -10.816  1.00  0.00              
ATOM   1859  HA  ASP A 130     -19.375 -14.938  -8.241  1.00  0.00              
ATOM   1860 1HB  ASP A 130     -19.304 -12.669  -9.267  1.00  0.00              
ATOM   1861 2HB  ASP A 130     -17.878 -13.701  -9.543  1.00  0.00              
ATOM   1862  N   LEU A 131     -21.475 -15.691 -10.532  1.00  0.00              
ATOM   1863  CA  LEU A 131     -22.896 -15.815 -10.846  1.00  0.00              
ATOM   1864  C   LEU A 131     -23.484 -17.078 -10.217  1.00  0.00              
ATOM   1865  O   LEU A 131     -24.260 -17.788 -10.850  1.00  0.00              
ATOM   1866  CB  LEU A 131     -23.101 -15.865 -12.365  1.00  0.00              
ATOM   1867  CG  LEU A 131     -22.605 -14.661 -13.158  1.00  0.00              
ATOM   1868  CD1 LEU A 131     -22.820 -14.903 -14.641  1.00  0.00              
ATOM   1869  CD2 LEU A 131     -23.336 -13.410 -12.687  1.00  0.00              
ATOM   1870  H   LEU A 131     -20.806 -16.230 -11.062  1.00  0.00              
ATOM   1871  HA  LEU A 131     -23.439 -14.972 -10.420  1.00  0.00              
ATOM   1872 1HB  LEU A 131     -22.488 -16.734 -12.598  1.00  0.00              
ATOM   1873 2HB  LEU A 131     -24.139 -16.074 -12.626  1.00  0.00              
ATOM   1874  HG  LEU A 131     -21.547 -14.536 -12.929  1.00  0.00              
ATOM   1875 1HD1 LEU A 131     -22.465 -14.041 -15.206  1.00  0.00              
ATOM   1876 2HD1 LEU A 131     -22.267 -15.790 -14.949  1.00  0.00              
ATOM   1877 3HD1 LEU A 131     -23.882 -15.051 -14.836  1.00  0.00              
ATOM   1878 1HD2 LEU A 131     -22.982 -12.547 -13.253  1.00  0.00              
ATOM   1879 2HD2 LEU A 131     -24.408 -13.533 -12.845  1.00  0.00              
ATOM   1880 3HD2 LEU A 131     -23.142 -13.252 -11.626  1.00  0.00              
ATOM   1881  N   GLU A 132     -23.114 -17.342  -8.968  1.00  0.00              
ATOM   1882  CA  GLU A 132     -23.591 -18.510  -8.233  1.00  0.00              
ATOM   1883  C   GLU A 132     -25.101 -18.736  -8.312  1.00  0.00              
ATOM   1884  O   GLU A 132     -25.562 -19.872  -8.457  1.00  0.00              
ATOM   1885  CB  GLU A 132     -23.183 -18.405  -6.761  1.00  0.00              
ATOM   1886  CG  GLU A 132     -23.539 -19.630  -5.938  1.00  0.00              
ATOM   1887  CD  GLU A 132     -22.659 -20.830  -6.264  1.00  0.00              
ATOM   1888  OE1 GLU A 132     -23.080 -21.977  -5.977  1.00  0.00              
ATOM   1889  OE2 GLU A 132     -21.544 -20.626  -6.797  1.00  0.00              
ATOM   1890  H   GLU A 132     -22.477 -16.702  -8.516  1.00  0.00              
ATOM   1891  HA  GLU A 132     -23.159 -19.416  -8.658  1.00  0.00              
ATOM   1892 1HB  GLU A 132     -22.105 -18.247  -6.740  1.00  0.00              
ATOM   1893 2HB  GLU A 132     -23.687 -17.529  -6.353  1.00  0.00              
ATOM   1894 1HG  GLU A 132     -23.504 -19.455  -4.863  1.00  0.00              
ATOM   1895 2HG  GLU A 132     -24.562 -19.851  -6.236  1.00  0.00              
ATOM   1896  N   ASP A 133     -25.871 -17.659  -8.214  1.00  0.00              
ATOM   1897  CA  ASP A 133     -27.321 -17.780  -8.265  1.00  0.00              
ATOM   1898  C   ASP A 133     -27.811 -18.257  -9.636  1.00  0.00              
ATOM   1899  O   ASP A 133     -28.907 -18.806  -9.749  1.00  0.00              
ATOM   1900  CB  ASP A 133     -27.973 -16.441  -7.912  1.00  0.00              
ATOM   1901  CG  ASP A 133     -27.877 -16.063  -6.440  1.00  0.00              
ATOM   1902  OD1 ASP A 133     -27.530 -16.910  -5.651  1.00  0.00              
ATOM   1903  OD2 ASP A 133     -27.997 -14.900  -6.137  1.00  0.00              
ATOM   1904  H   ASP A 133     -25.458 -16.744  -8.103  1.00  0.00              
ATOM   1905  HA  ASP A 133     -27.654 -18.533  -7.550  1.00  0.00              
ATOM   1906 1HB  ASP A 133     -27.620 -15.610  -8.524  1.00  0.00              
ATOM   1907 2HB  ASP A 133     -29.011 -16.661  -8.163  1.00  0.00              
ATOM   1908  N   LYS A 134     -26.990 -18.063 -10.666  1.00  0.00              
ATOM   1909  CA  LYS A 134     -27.333 -18.507 -12.015  1.00  0.00              
ATOM   1910  C   LYS A 134     -26.762 -19.878 -12.363  1.00  0.00              
ATOM   1911  O   LYS A 134     -26.893 -20.338 -13.493  1.00  0.00              
ATOM   1912  CB  LYS A 134     -26.838 -17.484 -13.036  1.00  0.00              
ATOM   1913  CG  LYS A 134     -27.459 -16.110 -12.871  1.00  0.00              
ATOM   1914  CD  LYS A 134     -26.925 -15.139 -13.913  1.00  0.00              
ATOM   1915  CE  LYS A 134     -27.494 -13.737 -13.710  1.00  0.00              
ATOM   1916  NZ  LYS A 134     -27.000 -12.782 -14.743  1.00  0.00              
ATOM   1917  H   LYS A 134     -26.107 -17.596 -10.511  1.00  0.00              
ATOM   1918  HA  LYS A 134     -28.414 -18.616 -12.104  1.00  0.00              
ATOM   1919 1HB  LYS A 134     -25.756 -17.416 -12.921  1.00  0.00              
ATOM   1920 2HB  LYS A 134     -27.073 -17.878 -14.025  1.00  0.00              
ATOM   1921 1HG  LYS A 134     -28.540 -16.204 -12.978  1.00  0.00              
ATOM   1922 2HG  LYS A 134     -27.224 -15.741 -11.873  1.00  0.00              
ATOM   1923 1HD  LYS A 134     -25.838 -15.106 -13.832  1.00  0.00              
ATOM   1924 2HD  LYS A 134     -27.203 -15.503 -14.902  1.00  0.00              
ATOM   1925 1HE  LYS A 134     -28.580 -13.798 -13.760  1.00  0.00              
ATOM   1926 2HE  LYS A 134     -27.196 -13.388 -12.721  1.00  0.00              
ATOM   1927 1HZ  LYS A 134     -27.398 -11.868 -14.574  1.00  0.00              
ATOM   1928 2HZ  LYS A 134     -25.992 -12.724 -14.696  1.00  0.00              
ATOM   1929 3HZ  LYS A 134     -27.276 -13.104 -15.659  1.00  0.00              
ATOM   1930  N   ARG A 135     -26.138 -20.532 -11.394  1.00  0.00              
ATOM   1931  CA  ARG A 135     -25.499 -21.818 -11.637  1.00  0.00              
ATOM   1932  C   ARG A 135     -26.463 -22.903 -12.128  1.00  0.00              
ATOM   1933  O   ARG A 135     -27.480 -23.181 -11.493  1.00  0.00              
ATOM   1934  CB  ARG A 135     -24.802 -22.306 -10.367  1.00  0.00              
ATOM   1935  CG  ARG A 135     -24.071 -23.627 -10.539  1.00  0.00              
ATOM   1936  CD  ARG A 135     -23.647 -24.211  -9.207  1.00  0.00              
ATOM   1937  NE  ARG A 135     -22.571 -23.447  -8.574  1.00  0.00              
ATOM   1938  CZ  ARG A 135     -21.275 -23.586  -8.845  1.00  0.00              
ATOM   1939  NH1 ARG A 135     -20.860 -24.470  -9.748  1.00  0.00              
ATOM   1940  NH2 ARG A 135     -20.388 -22.840  -8.201  1.00  0.00              
ATOM   1941  H   ARG A 135     -26.102 -20.133 -10.466  1.00  0.00              
ATOM   1942  HA  ARG A 135     -24.761 -21.719 -12.434  1.00  0.00              
ATOM   1943 1HB  ARG A 135     -24.097 -21.529 -10.072  1.00  0.00              
ATOM   1944 2HB  ARG A 135     -25.570 -22.408  -9.601  1.00  0.00              
ATOM   1945 1HG  ARG A 135     -24.736 -24.328 -11.044  1.00  0.00              
ATOM   1946 2HG  ARG A 135     -23.188 -23.456 -11.156  1.00  0.00              
ATOM   1947 1HD  ARG A 135     -24.504 -24.219  -8.534  1.00  0.00              
ATOM   1948 2HD  ARG A 135     -23.299 -25.232  -9.363  1.00  0.00              
ATOM   1949  HE  ARG A 135     -22.622 -22.726  -7.867  1.00  0.00              
ATOM   1950 1HH1 ARG A 135     -21.533 -25.043 -10.235  1.00  0.00              
ATOM   1951 2HH1 ARG A 135     -19.874 -24.563  -9.942  1.00  0.00              
ATOM   1952 1HH2 ARG A 135     -20.700 -22.172  -7.510  1.00  0.00              
ATOM   1953 2HH2 ARG A 135     -19.405 -22.943  -8.403  1.00  0.00              
ATOM   1954  N   GLN A 136     -26.128 -23.510 -13.265  1.00  0.00              
ATOM   1955  CA  GLN A 136     -26.854 -24.670 -13.770  1.00  0.00              
ATOM   1956  C   GLN A 136     -26.004 -25.916 -13.528  1.00  0.00              
ATOM   1957  O   GLN A 136     -26.527 -27.001 -13.270  1.00  0.00              
ATOM   1958  CB  GLN A 136     -27.140 -24.524 -15.271  1.00  0.00              
ATOM   1959  CG  GLN A 136     -28.034 -23.345 -15.630  1.00  0.00              
ATOM   1960  CD  GLN A 136     -28.354 -23.273 -17.117  1.00  0.00              
ATOM   1961  OE1 GLN A 136     -27.984 -24.163 -17.891  1.00  0.00              
ATOM   1962  NE2 GLN A 136     -29.060 -22.221 -17.522  1.00  0.00              
ATOM   1963  H   GLN A 136     -25.344 -23.153 -13.792  1.00  0.00              
ATOM   1964  HA  GLN A 136     -27.788 -24.783 -13.221  1.00  0.00              
ATOM   1965 1HB  GLN A 136     -26.174 -24.418 -15.767  1.00  0.00              
ATOM   1966 2HB  GLN A 136     -27.612 -25.453 -15.593  1.00  0.00              
ATOM   1967 1HG  GLN A 136     -28.949 -23.112 -15.087  1.00  0.00              
ATOM   1968 2HG  GLN A 136     -27.278 -22.591 -15.404  1.00  0.00              
ATOM   1969 1HE2 GLN A 136     -29.299 -22.121 -18.488  1.00  0.00              
ATOM   1970 2HE2 GLN A 136     -29.353 -21.531 -16.861  1.00  0.00              
ATOM   1971  N   VAL A 137     -24.686 -25.748 -13.620  1.00  0.00              
ATOM   1972  CA  VAL A 137     -23.750 -26.864 -13.506  1.00  0.00              
ATOM   1973  C   VAL A 137     -23.230 -26.928 -12.076  1.00  0.00              
ATOM   1974  O   VAL A 137     -22.540 -26.017 -11.626  1.00  0.00              
ATOM   1975  CB  VAL A 137     -22.534 -26.691 -14.450  1.00  0.00              
ATOM   1976  CG1 VAL A 137     -21.594 -27.887 -14.301  1.00  0.00              
ATOM   1977  CG2 VAL A 137     -22.996 -26.551 -15.891  1.00  0.00              
ATOM   1978  H   VAL A 137     -24.325 -24.817 -13.774  1.00  0.00              
ATOM   1979  HA  VAL A 137     -24.244 -27.817 -13.696  1.00  0.00              
ATOM   1980  HB  VAL A 137     -22.015 -25.767 -14.192  1.00  0.00              
ATOM   1981 1HG1 VAL A 137     -20.739 -27.762 -14.966  1.00  0.00              
ATOM   1982 2HG1 VAL A 137     -21.246 -27.950 -13.271  1.00  0.00              
ATOM   1983 3HG1 VAL A 137     -22.125 -28.802 -14.561  1.00  0.00              
ATOM   1984 1HG2 VAL A 137     -22.131 -26.429 -16.542  1.00  0.00              
ATOM   1985 2HG2 VAL A 137     -23.548 -27.445 -16.183  1.00  0.00              
ATOM   1986 3HG2 VAL A 137     -23.644 -25.679 -15.982  1.00  0.00              
ATOM   1987  N   SER A 138     -23.551 -28.003 -11.360  1.00  0.00              
ATOM   1988  CA  SER A 138     -23.119 -28.108  -9.973  1.00  0.00              
ATOM   1989  C   SER A 138     -21.630 -28.412  -9.887  1.00  0.00              
ATOM   1990  O   SER A 138     -21.014 -28.846 -10.862  1.00  0.00              
ATOM   1991  CB  SER A 138     -23.903 -29.201  -9.241  1.00  0.00              
ATOM   1992  OG  SER A 138     -23.502 -30.494  -9.659  1.00  0.00              
ATOM   1993  H   SER A 138     -24.092 -28.753 -11.765  1.00  0.00              
ATOM   1994  HA  SER A 138     -23.355 -27.225  -9.378  1.00  0.00              
ATOM   1995 1HB  SER A 138     -23.727 -29.098  -8.170  1.00  0.00              
ATOM   1996 2HB  SER A 138     -24.964 -29.069  -9.448  1.00  0.00              
ATOM   1997  HG  SER A 138     -24.189 -31.128  -9.440  1.00  0.00              
ATOM   1998  N   VAL A 139     -21.064 -28.180  -8.711  1.00  0.00              
ATOM   1999  CA  VAL A 139     -19.661 -28.477  -8.459  1.00  0.00              
ATOM   2000  C   VAL A 139     -19.422 -29.982  -8.578  1.00  0.00              
ATOM   2001  O   VAL A 139     -18.411 -30.418  -9.132  1.00  0.00              
ATOM   2002  CB  VAL A 139     -19.244 -27.991  -7.043  1.00  0.00              
ATOM   2003  CG1 VAL A 139     -17.843 -28.472  -6.703  1.00  0.00              
ATOM   2004  CG2 VAL A 139     -19.309 -26.473  -6.983  1.00  0.00              
ATOM   2005  H   VAL A 139     -21.624 -27.784  -7.970  1.00  0.00              
ATOM   2006  HA  VAL A 139     -19.017 -28.015  -9.208  1.00  0.00              
ATOM   2007  HB  VAL A 139     -19.957 -28.375  -6.313  1.00  0.00              
ATOM   2008 1HG1 VAL A 139     -17.569 -28.122  -5.708  1.00  0.00              
ATOM   2009 2HG1 VAL A 139     -17.817 -29.561  -6.724  1.00  0.00              
ATOM   2010 3HG1 VAL A 139     -17.136 -28.078  -7.433  1.00  0.00              
ATOM   2011 1HG2 VAL A 139     -19.017 -26.135  -5.990  1.00  0.00              
ATOM   2012 2HG2 VAL A 139     -18.629 -26.051  -7.725  1.00  0.00              
ATOM   2013 3HG2 VAL A 139     -20.326 -26.143  -7.194  1.00  0.00              
ATOM   2014  N   GLU A 140     -20.360 -30.777  -8.067  1.00  0.00              
ATOM   2015  CA  GLU A 140     -20.218 -32.229  -8.115  1.00  0.00              
ATOM   2016  C   GLU A 140     -20.202 -32.752  -9.544  1.00  0.00              
ATOM   2017  O   GLU A 140     -19.413 -33.638  -9.864  1.00  0.00              
ATOM   2018  CB  GLU A 140     -21.345 -32.900  -7.328  1.00  0.00              
ATOM   2019  CG  GLU A 140     -21.256 -32.714  -5.820  1.00  0.00              
ATOM   2020  CD  GLU A 140     -22.461 -33.288  -5.127  1.00  0.00              
ATOM   2021  OE1 GLU A 140     -23.353 -33.739  -5.803  1.00  0.00              
ATOM   2022  OE2 GLU A 140     -22.441 -33.378  -3.922  1.00  0.00              
ATOM   2023  H   GLU A 140     -21.183 -30.377  -7.638  1.00  0.00              
ATOM   2024  HA  GLU A 140     -19.264 -32.522  -7.676  1.00  0.00              
ATOM   2025 1HB  GLU A 140     -22.282 -32.477  -7.690  1.00  0.00              
ATOM   2026 2HB  GLU A 140     -21.311 -33.963  -7.565  1.00  0.00              
ATOM   2027 1HG  GLU A 140     -20.352 -33.137  -5.383  1.00  0.00              
ATOM   2028 2HG  GLU A 140     -21.247 -31.632  -5.695  1.00  0.00              
ATOM   2029  N   GLU A 141     -21.076 -32.213 -10.394  1.00  0.00              
ATOM   2030  CA  GLU A 141     -21.129 -32.626 -11.801  1.00  0.00              
ATOM   2031  C   GLU A 141     -19.737 -32.528 -12.414  1.00  0.00              
ATOM   2032  O   GLU A 141     -19.186 -33.513 -12.916  1.00  0.00              
ATOM   2033  CB  GLU A 141     -22.035 -31.712 -12.628  1.00  0.00              
ATOM   2034  CG  GLU A 141     -23.511 -31.964 -12.555  1.00  0.00              
ATOM   2035  CD  GLU A 141     -24.289 -30.891 -13.295  1.00  0.00              
ATOM   2036  OE1 GLU A 141     -24.114 -30.788 -14.527  1.00  0.00              
ATOM   2037  OE2 GLU A 141     -25.065 -30.146 -12.657  1.00  0.00              
ATOM   2038  H   GLU A 141     -21.716 -31.505 -10.064  1.00  0.00              
ATOM   2039  HA  GLU A 141     -21.447 -33.667 -11.869  1.00  0.00              
ATOM   2040 1HB  GLU A 141     -21.850 -30.691 -12.292  1.00  0.00              
ATOM   2041 2HB  GLU A 141     -21.726 -31.813 -13.669  1.00  0.00              
ATOM   2042 1HG  GLU A 141     -23.801 -32.946 -12.929  1.00  0.00              
ATOM   2043 2HG  GLU A 141     -23.729 -31.903 -11.490  1.00  0.00              
ATOM   2044  N   ALA A 142     -19.190 -31.314 -12.374  1.00  0.00              
ATOM   2045  CA  ALA A 142     -17.922 -30.997 -13.022  1.00  0.00              
ATOM   2046  C   ALA A 142     -16.738 -31.723 -12.405  1.00  0.00              
ATOM   2047  O   ALA A 142     -15.806 -32.092 -13.117  1.00  0.00              
ATOM   2048  CB  ALA A 142     -17.689 -29.486 -13.000  1.00  0.00              
ATOM   2049  H   ALA A 142     -19.681 -30.588 -11.873  1.00  0.00              
ATOM   2050  HA  ALA A 142     -17.970 -31.322 -14.061  1.00  0.00              
ATOM   2051 1HB  ALA A 142     -16.741 -29.258 -13.486  1.00  0.00              
ATOM   2052 2HB  ALA A 142     -18.498 -28.984 -13.532  1.00  0.00              
ATOM   2053 3HB  ALA A 142     -17.661 -29.137 -11.969  1.00  0.00              
ATOM   2054  N   LYS A 143     -16.762 -31.928 -11.088  1.00  0.00              
ATOM   2055  CA  LYS A 143     -15.659 -32.617 -10.412  1.00  0.00              
ATOM   2056  C   LYS A 143     -15.710 -34.106 -10.717  1.00  0.00              
ATOM   2057  O   LYS A 143     -14.677 -34.780 -10.767  1.00  0.00              
ATOM   2058  CB  LYS A 143     -15.735 -32.429  -8.895  1.00  0.00              
ATOM   2059  CG  LYS A 143     -15.267 -31.083  -8.378  1.00  0.00              
ATOM   2060  CD  LYS A 143     -15.250 -31.064  -6.852  1.00  0.00              
ATOM   2061  CE  LYS A 143     -14.571 -29.806  -6.308  1.00  0.00              
ATOM   2062  NZ  LYS A 143     -14.607 -29.748  -4.815  1.00  0.00              
ATOM   2063  H   LYS A 143     -17.548 -31.606 -10.542  1.00  0.00              
ATOM   2064  HA  LYS A 143     -14.705 -32.241 -10.785  1.00  0.00              
ATOM   2065 1HB  LYS A 143     -16.776 -32.574  -8.606  1.00  0.00              
ATOM   2066 2HB  LYS A 143     -15.121 -33.210  -8.444  1.00  0.00              
ATOM   2067 1HG  LYS A 143     -14.263 -30.895  -8.761  1.00  0.00              
ATOM   2068 2HG  LYS A 143     -15.945 -30.315  -8.749  1.00  0.00              
ATOM   2069 1HD  LYS A 143     -16.279 -31.102  -6.492  1.00  0.00              
ATOM   2070 2HD  LYS A 143     -14.710 -31.944  -6.499  1.00  0.00              
ATOM   2071 1HE  LYS A 143     -13.536 -29.804  -6.645  1.00  0.00              
ATOM   2072 2HE  LYS A 143     -15.087 -28.937  -6.716  1.00  0.00              
ATOM   2073 1HZ  LYS A 143     -14.150 -28.904  -4.501  1.00  0.00              
ATOM   2074 2HZ  LYS A 143     -15.567 -29.748  -4.500  1.00  0.00              
ATOM   2075 3HZ  LYS A 143     -14.127 -30.551  -4.435  1.00  0.00              
ATOM   2076  N   ASN A 144     -16.922 -34.618 -10.900  1.00  0.00              
ATOM   2077  CA  ASN A 144     -17.086 -36.011 -11.278  1.00  0.00              
ATOM   2078  C   ASN A 144     -16.634 -36.249 -12.703  1.00  0.00              
ATOM   2079  O   ASN A 144     -16.009 -37.270 -13.003  1.00  0.00              
ATOM   2080  CB  ASN A 144     -18.522 -36.470 -11.102  1.00  0.00              
ATOM   2081  CG  ASN A 144     -18.917 -36.685  -9.668  1.00  0.00              
ATOM   2082  OD1 ASN A 144     -18.067 -36.874  -8.790  1.00  0.00              
ATOM   2083  ND2 ASN A 144     -20.205 -36.738  -9.438  1.00  0.00              
ATOM   2084  H   ASN A 144     -17.742 -34.041 -10.777  1.00  0.00              
ATOM   2085  HA  ASN A 144     -16.460 -36.642 -10.645  1.00  0.00              
ATOM   2086 1HB  ASN A 144     -19.337 -35.968 -11.626  1.00  0.00              
ATOM   2087 2HB  ASN A 144     -18.336 -37.439 -11.564  1.00  0.00              
ATOM   2088 1HD2 ASN A 144     -20.541 -36.878  -8.506  1.00  0.00              
ATOM   2089 2HD2 ASN A 144     -20.852 -36.638 -10.194  1.00  0.00              
ATOM   2090  N   ARG A 145     -16.930 -35.301 -13.584  1.00  0.00              
ATOM   2091  CA  ARG A 145     -16.457 -35.412 -14.956  1.00  0.00              
ATOM   2092  C   ARG A 145     -14.933 -35.363 -14.990  1.00  0.00              
ATOM   2093  O   ARG A 145     -14.294 -36.168 -15.657  1.00  0.00              
ATOM   2094  CB  ARG A 145     -17.018 -34.280 -15.821  1.00  0.00              
ATOM   2095  CG  ARG A 145     -16.630 -34.433 -17.279  1.00  0.00              
ATOM   2096  CD  ARG A 145     -17.443 -33.552 -18.204  1.00  0.00              
ATOM   2097  NE  ARG A 145     -18.843 -33.966 -18.299  1.00  0.00              
ATOM   2098  CZ  ARG A 145     -19.698 -33.483 -19.197  1.00  0.00              
ATOM   2099  NH1 ARG A 145     -19.294 -32.574 -20.080  1.00  0.00              
ATOM   2100  NH2 ARG A 145     -20.960 -33.898 -19.208  1.00  0.00              
ATOM   2101  H   ARG A 145     -17.481 -34.497 -13.316  1.00  0.00              
ATOM   2102  HA  ARG A 145     -16.758 -36.373 -15.374  1.00  0.00              
ATOM   2103 1HB  ARG A 145     -18.101 -34.300 -15.707  1.00  0.00              
ATOM   2104 2HB  ARG A 145     -16.628 -33.346 -15.416  1.00  0.00              
ATOM   2105 1HG  ARG A 145     -15.577 -34.172 -17.387  1.00  0.00              
ATOM   2106 2HG  ARG A 145     -16.777 -35.474 -17.569  1.00  0.00              
ATOM   2107 1HD  ARG A 145     -17.415 -32.528 -17.833  1.00  0.00              
ATOM   2108 2HD  ARG A 145     -17.007 -33.587 -19.201  1.00  0.00              
ATOM   2109  HE  ARG A 145     -19.356 -34.638 -17.744  1.00  0.00              
ATOM   2110 1HH1 ARG A 145     -18.336 -32.253 -20.067  1.00  0.00              
ATOM   2111 2HH1 ARG A 145     -19.946 -32.209 -20.759  1.00  0.00              
ATOM   2112 1HH2 ARG A 145     -21.268 -34.582 -18.532  1.00  0.00              
ATOM   2113 2HH2 ARG A 145     -21.604 -33.526 -19.891  1.00  0.00              
ATOM   2114  N   ALA A 146     -14.355 -34.413 -14.263  1.00  0.00              
ATOM   2115  CA  ALA A 146     -12.900 -34.307 -14.173  1.00  0.00              
ATOM   2116  C   ALA A 146     -12.282 -35.510 -13.477  1.00  0.00              
ATOM   2117  O   ALA A 146     -11.166 -35.918 -13.804  1.00  0.00              
ATOM   2118  CB  ALA A 146     -12.507 -33.024 -13.442  1.00  0.00              
ATOM   2119  H   ALA A 146     -14.928 -33.750 -13.762  1.00  0.00              
ATOM   2120  HA  ALA A 146     -12.488 -34.280 -15.182  1.00  0.00              
ATOM   2121 1HB  ALA A 146     -11.421 -32.958 -13.382  1.00  0.00              
ATOM   2122 2HB  ALA A 146     -12.894 -32.162 -13.985  1.00  0.00              
ATOM   2123 3HB  ALA A 146     -12.925 -33.036 -12.436  1.00  0.00              
ATOM   2124  N   GLU A 147     -12.998 -36.071 -12.507  1.00  0.00              
ATOM   2125  CA  GLU A 147     -12.510 -37.259 -11.821  1.00  0.00              
ATOM   2126  C   GLU A 147     -12.369 -38.428 -12.790  1.00  0.00              
ATOM   2127  O   GLU A 147     -11.341 -39.105 -12.804  1.00  0.00              
ATOM   2128  CB  GLU A 147     -13.446 -37.635 -10.670  1.00  0.00              
ATOM   2129  CG  GLU A 147     -13.013 -38.865  -9.885  1.00  0.00              
ATOM   2130  CD  GLU A 147     -13.963 -39.153  -8.755  1.00  0.00              
ATOM   2131  OE1 GLU A 147     -14.905 -38.416  -8.594  1.00  0.00              
ATOM   2132  OE2 GLU A 147     -13.811 -40.173  -8.124  1.00  0.00              
ATOM   2133  H   GLU A 147     -13.888 -35.678 -12.238  1.00  0.00              
ATOM   2134  HA  GLU A 147     -11.516 -37.069 -11.414  1.00  0.00              
ATOM   2135 1HB  GLU A 147     -13.490 -36.775 -10.002  1.00  0.00              
ATOM   2136 2HB  GLU A 147     -14.431 -37.810 -11.104  1.00  0.00              
ATOM   2137 1HG  GLU A 147     -12.902 -39.756 -10.501  1.00  0.00              
ATOM   2138 2HG  GLU A 147     -12.043 -38.581  -9.479  1.00  0.00              
ATOM   2139  N   GLN A 148     -13.385 -38.661 -13.612  1.00  0.00              
ATOM   2140  CA  GLN A 148     -13.296 -39.752 -14.574  1.00  0.00              
ATOM   2141  C   GLN A 148     -12.227 -39.469 -15.630  1.00  0.00              
ATOM   2142  O   GLN A 148     -11.669 -40.395 -16.227  1.00  0.00              
ATOM   2143  CB  GLN A 148     -14.650 -39.978 -15.252  1.00  0.00              
ATOM   2144  CG  GLN A 148     -15.717 -40.552 -14.336  1.00  0.00              
ATOM   2145  CD  GLN A 148     -17.053 -40.716 -15.035  1.00  0.00              
ATOM   2146  OE1 GLN A 148     -17.184 -40.431 -16.228  1.00  0.00              
ATOM   2147  NE2 GLN A 148     -18.055 -41.175 -14.294  1.00  0.00              
ATOM   2148  H   GLN A 148     -14.222 -38.096 -13.586  1.00  0.00              
ATOM   2149  HA  GLN A 148     -12.993 -40.666 -14.063  1.00  0.00              
ATOM   2150 1HB  GLN A 148     -14.974 -39.011 -15.637  1.00  0.00              
ATOM   2151 2HB  GLN A 148     -14.475 -40.659 -16.085  1.00  0.00              
ATOM   2152 1HG  GLN A 148     -15.552 -41.434 -13.718  1.00  0.00              
ATOM   2153 2HG  GLN A 148     -15.768 -39.668 -13.698  1.00  0.00              
ATOM   2154 1HE2 GLN A 148     -18.960 -41.304 -14.700  1.00  0.00              
ATOM   2155 2HE2 GLN A 148     -17.906 -41.392 -13.329  1.00  0.00              
ATOM   2156  N   TRP A 149     -11.934 -38.187 -15.846  1.00  0.00              
ATOM   2157  CA  TRP A 149     -10.894 -37.790 -16.793  1.00  0.00              
ATOM   2158  C   TRP A 149      -9.533 -37.834 -16.118  1.00  0.00              
ATOM   2159  O   TRP A 149      -8.499 -37.848 -16.785  1.00  0.00              
ATOM   2160  CB  TRP A 149     -11.135 -36.369 -17.305  1.00  0.00              
ATOM   2161  CG  TRP A 149     -12.312 -36.226 -18.202  1.00  0.00              
ATOM   2162  CD1 TRP A 149     -13.053 -37.230 -18.754  1.00  0.00              
ATOM   2163  CD2 TRP A 149     -12.860 -35.004 -18.696  1.00  0.00              
ATOM   2164  NE1 TRP A 149     -14.029 -36.707 -19.563  1.00  0.00              
ATOM   2165  CE2 TRP A 149     -13.933 -35.342 -19.548  1.00  0.00              
ATOM   2166  CE3 TRP A 149     -12.548 -33.654 -18.508  1.00  0.00              
ATOM   2167  CZ2 TRP A 149     -14.699 -34.376 -20.209  1.00  0.00              
ATOM   2168  CZ3 TRP A 149     -13.305 -32.697 -19.161  1.00  0.00              
ATOM   2169  CH2 TRP A 149     -14.370 -33.061 -20.002  1.00  0.00              
ATOM   2170  H   TRP A 149     -12.443 -37.473 -15.346  1.00  0.00              
ATOM   2171  HA  TRP A 149     -10.868 -38.490 -17.628  1.00  0.00              
ATOM   2172 1HB  TRP A 149     -11.308 -35.691 -16.469  1.00  0.00              
ATOM   2173 2HB  TRP A 149     -10.274 -36.026 -17.878  1.00  0.00              
ATOM   2174  HD1 TRP A 149     -12.779 -38.249 -18.487  1.00  0.00              
ATOM   2175  HE1 TRP A 149     -14.708 -37.241 -20.087  1.00  0.00              
ATOM   2176  HE3 TRP A 149     -11.734 -33.319 -17.866  1.00  0.00              
ATOM   2177  HZ2 TRP A 149     -15.517 -34.703 -20.851  1.00  0.00              
ATOM   2178  HZ3 TRP A 149     -13.053 -31.647 -19.005  1.00  0.00              
ATOM   2179  HH2 TRP A 149     -14.945 -32.281 -20.500  1.00  0.00              
ATOM   2180  N   ASN A 150      -9.547 -37.848 -14.790  1.00  0.00              
ATOM   2181  CA  ASN A 150      -8.328 -37.800 -13.998  1.00  0.00              
ATOM   2182  C   ASN A 150      -7.569 -36.490 -14.206  1.00  0.00              
ATOM   2183  O   ASN A 150      -6.344 -36.483 -14.351  1.00  0.00              
ATOM   2184  CB  ASN A 150      -7.427 -38.982 -14.307  1.00  0.00              
ATOM   2185  CG  ASN A 150      -6.410 -39.264 -13.237  1.00  0.00              
ATOM   2186  OD1 ASN A 150      -6.622 -38.965 -12.056  1.00  0.00              
ATOM   2187  ND2 ASN A 150      -5.274 -39.763 -13.654  1.00  0.00              
ATOM   2188  H   ASN A 150     -10.439 -37.893 -14.318  1.00  0.00              
ATOM   2189  HA  ASN A 150      -8.575 -37.840 -12.936  1.00  0.00              
ATOM   2190 1HB  ASN A 150      -7.846 -39.926 -14.660  1.00  0.00              
ATOM   2191 2HB  ASN A 150      -6.934 -38.472 -15.134  1.00  0.00              
ATOM   2192 1HD2 ASN A 150      -4.551 -39.976 -12.997  1.00  0.00              
ATOM   2193 2HD2 ASN A 150      -5.130 -39.932 -14.629  1.00  0.00              
ATOM   2194  N   VAL A 151      -8.312 -35.388 -14.227  1.00  0.00              
ATOM   2195  CA  VAL A 151      -7.733 -34.058 -14.402  1.00  0.00              
ATOM   2196  C   VAL A 151      -8.239 -33.154 -13.278  1.00  0.00              
ATOM   2197  O   VAL A 151      -9.153 -33.526 -12.538  1.00  0.00              
ATOM   2198  CB  VAL A 151      -8.128 -33.409 -15.767  1.00  0.00              
ATOM   2199  CG1 VAL A 151      -7.647 -34.273 -16.916  1.00  0.00              
ATOM   2200  CG2 VAL A 151      -9.621 -33.187 -15.832  1.00  0.00              
ATOM   2201  H   VAL A 151      -9.312 -35.478 -14.117  1.00  0.00              
ATOM   2202  HA  VAL A 151      -6.646 -34.084 -14.314  1.00  0.00              
ATOM   2203  HB  VAL A 151      -7.657 -32.430 -15.843  1.00  0.00              
ATOM   2204 1HG1 VAL A 151      -7.928 -33.811 -17.862  1.00  0.00              
ATOM   2205 2HG1 VAL A 151      -6.563 -34.371 -16.868  1.00  0.00              
ATOM   2206 3HG1 VAL A 151      -8.105 -35.260 -16.845  1.00  0.00              
ATOM   2207 1HG2 VAL A 151      -9.880 -32.733 -16.789  1.00  0.00              
ATOM   2208 2HG2 VAL A 151     -10.135 -34.143 -15.732  1.00  0.00              
ATOM   2209 3HG2 VAL A 151      -9.926 -32.524 -15.023  1.00  0.00              
ATOM   2210  N   ASN A 152      -7.650 -31.970 -13.146  1.00  0.00              
ATOM   2211  CA  ASN A 152      -8.068 -31.056 -12.099  1.00  0.00              
ATOM   2212  C   ASN A 152      -9.199 -30.178 -12.572  1.00  0.00              
ATOM   2213  O   ASN A 152      -9.367 -29.949 -13.764  1.00  0.00              
ATOM   2214  CB  ASN A 152      -6.914 -30.202 -11.607  1.00  0.00              
ATOM   2215  CG  ASN A 152      -5.874 -30.973 -10.842  1.00  0.00              
ATOM   2216  OD1 ASN A 152      -6.161 -32.017 -10.245  1.00  0.00              
ATOM   2217  ND2 ASN A 152      -4.689 -30.422 -10.788  1.00  0.00              
ATOM   2218  H   ASN A 152      -6.907 -31.694 -13.772  1.00  0.00              
ATOM   2219  HA  ASN A 152      -8.445 -31.620 -11.244  1.00  0.00              
ATOM   2220 1HB  ASN A 152      -6.417 -29.497 -12.274  1.00  0.00              
ATOM   2221 2HB  ASN A 152      -7.537 -29.655 -10.900  1.00  0.00              
ATOM   2222 1HD2 ASN A 152      -3.947 -30.879 -10.295  1.00  0.00              
ATOM   2223 2HD2 ASN A 152      -4.524 -29.545 -11.238  1.00  0.00              
ATOM   2224  N   TYR A 153      -9.994 -29.719 -11.618  1.00  0.00              
ATOM   2225  CA  TYR A 153     -11.117 -28.839 -11.879  1.00  0.00              
ATOM   2226  C   TYR A 153     -11.031 -27.634 -10.955  1.00  0.00              
ATOM   2227  O   TYR A 153     -10.831 -27.780  -9.744  1.00  0.00              
ATOM   2228  CB  TYR A 153     -12.438 -29.550 -11.606  1.00  0.00              
ATOM   2229  CG  TYR A 153     -13.627 -28.624 -11.700  1.00  0.00              
ATOM   2230  CD1 TYR A 153     -14.452 -28.397 -10.599  1.00  0.00              
ATOM   2231  CD2 TYR A 153     -13.941 -27.987 -12.900  1.00  0.00              
ATOM   2232  CE1 TYR A 153     -15.568 -27.561 -10.694  1.00  0.00              
ATOM   2233  CE2 TYR A 153     -15.046 -27.152 -13.005  1.00  0.00              
ATOM   2234  CZ  TYR A 153     -15.857 -26.946 -11.900  1.00  0.00              
ATOM   2235  OH  TYR A 153     -16.970 -26.147 -12.017  1.00  0.00              
ATOM   2236  H   TYR A 153      -9.801 -30.000 -10.668  1.00  0.00              
ATOM   2237  HA  TYR A 153     -11.072 -28.476 -12.906  1.00  0.00              
ATOM   2238 1HB  TYR A 153     -12.530 -30.353 -12.339  1.00  0.00              
ATOM   2239 2HB  TYR A 153     -12.373 -29.976 -10.605  1.00  0.00              
ATOM   2240  HD1 TYR A 153     -14.214 -28.887  -9.654  1.00  0.00              
ATOM   2241  HD2 TYR A 153     -13.302 -28.155 -13.768  1.00  0.00              
ATOM   2242  HE1 TYR A 153     -16.205 -27.391  -9.826  1.00  0.00              
ATOM   2243  HE2 TYR A 153     -15.271 -26.663 -13.953  1.00  0.00              
ATOM   2244  HH  TYR A 153     -17.464 -26.068 -11.197  1.00  0.00              
ATOM   2245  N   VAL A 154     -11.200 -26.445 -11.519  1.00  0.00              
ATOM   2246  CA  VAL A 154     -11.167 -25.232 -10.722  1.00  0.00              
ATOM   2247  C   VAL A 154     -12.186 -24.255 -11.252  1.00  0.00              
ATOM   2248  O   VAL A 154     -12.463 -24.234 -12.449  1.00  0.00              
ATOM   2249  CB  VAL A 154      -9.768 -24.576 -10.758  1.00  0.00              
ATOM   2250  CG1 VAL A 154      -9.412 -24.254 -12.179  1.00  0.00              
ATOM   2251  CG2 VAL A 154      -9.752 -23.295  -9.898  1.00  0.00              
ATOM   2252  H   VAL A 154     -11.355 -26.376 -12.515  1.00  0.00              
ATOM   2253  HA  VAL A 154     -11.448 -25.430  -9.687  1.00  0.00              
ATOM   2254  HB  VAL A 154      -9.044 -25.262 -10.319  1.00  0.00              
ATOM   2255 1HG1 VAL A 154      -8.426 -23.791 -12.211  1.00  0.00              
ATOM   2256 2HG1 VAL A 154      -9.401 -25.171 -12.768  1.00  0.00              
ATOM   2257 3HG1 VAL A 154     -10.149 -23.565 -12.591  1.00  0.00              
ATOM   2258 1HG2 VAL A 154      -8.759 -22.845  -9.933  1.00  0.00              
ATOM   2259 2HG2 VAL A 154     -10.485 -22.589 -10.286  1.00  0.00              
ATOM   2260 3HG2 VAL A 154     -10.000 -23.547  -8.867  1.00  0.00              
ATOM   2261  N   GLU A 155     -12.771 -23.471 -10.355  1.00  0.00              
ATOM   2262  CA  GLU A 155     -13.796 -22.521 -10.756  1.00  0.00              
ATOM   2263  C   GLU A 155     -13.179 -21.149 -10.617  1.00  0.00              
ATOM   2264  O   GLU A 155     -12.441 -20.885  -9.676  1.00  0.00              
ATOM   2265  CB  GLU A 155     -15.047 -22.631  -9.883  1.00  0.00              
ATOM   2266  CG  GLU A 155     -15.829 -23.912 -10.107  1.00  0.00              
ATOM   2267  CD  GLU A 155     -17.218 -23.883  -9.483  1.00  0.00              
ATOM   2268  OE1 GLU A 155     -17.526 -22.938  -8.722  1.00  0.00              
ATOM   2269  OE2 GLU A 155     -17.994 -24.821  -9.752  1.00  0.00              
ATOM   2270  H   GLU A 155     -12.507 -23.528  -9.381  1.00  0.00              
ATOM   2271  HA  GLU A 155     -14.075 -22.695 -11.796  1.00  0.00              
ATOM   2272 1HB  GLU A 155     -14.717 -22.574  -8.846  1.00  0.00              
ATOM   2273 2HB  GLU A 155     -15.673 -21.769 -10.114  1.00  0.00              
ATOM   2274 1HG  GLU A 155     -15.932 -24.179 -11.159  1.00  0.00              
ATOM   2275 2HG  GLU A 155     -15.233 -24.668  -9.598  1.00  0.00              
ATOM   2276  N   THR A 156     -13.481 -20.282 -11.568  1.00  0.00              
ATOM   2277  CA  THR A 156     -12.921 -18.949 -11.570  1.00  0.00              
ATOM   2278  C   THR A 156     -13.983 -17.905 -11.807  1.00  0.00              
ATOM   2279  O   THR A 156     -15.137 -18.215 -12.106  1.00  0.00              
ATOM   2280  CB  THR A 156     -11.905 -18.783 -12.725  1.00  0.00              
ATOM   2281  OG1 THR A 156     -12.611 -18.795 -13.979  1.00  0.00              
ATOM   2282  CG2 THR A 156     -10.885 -19.915 -12.721  1.00  0.00              
ATOM   2283  H   THR A 156     -14.114 -20.552 -12.307  1.00  0.00              
ATOM   2284  HA  THR A 156     -12.489 -18.729 -10.594  1.00  0.00              
ATOM   2285  HB  THR A 156     -11.386 -17.833 -12.607  1.00  0.00              
ATOM   2286  HG1 THR A 156     -13.242 -18.072 -13.998  1.00  0.00              
ATOM   2287 1HG2 THR A 156     -10.183 -19.774 -13.543  1.00  0.00              
ATOM   2288 2HG2 THR A 156     -10.344 -19.913 -11.775  1.00  0.00              
ATOM   2289 3HG2 THR A 156     -11.400 -20.867 -12.843  1.00  0.00              
ATOM   2290  N   SER A 157     -13.571 -16.656 -11.656  1.00  0.00              
ATOM   2291  CA  SER A 157     -14.424 -15.531 -11.964  1.00  0.00              
ATOM   2292  C   SER A 157     -13.530 -14.472 -12.588  1.00  0.00              
ATOM   2293  O   SER A 157     -12.682 -13.891 -11.916  1.00  0.00              
ATOM   2294  CB  SER A 157     -15.092 -14.936 -10.731  1.00  0.00              
ATOM   2295  OG  SER A 157     -15.770 -13.745 -11.109  1.00  0.00              
ATOM   2296  H   SER A 157     -12.635 -16.485 -11.315  1.00  0.00              
ATOM   2297  HA  SER A 157     -15.279 -15.794 -12.588  1.00  0.00              
ATOM   2298 1HB  SER A 157     -15.794 -15.666 -10.329  1.00  0.00              
ATOM   2299 2HB  SER A 157     -14.326 -14.722  -9.986  1.00  0.00              
ATOM   2300  HG  SER A 157     -16.612 -13.970 -11.513  1.00  0.00              
ATOM   2301  N   ALA A 158     -13.695 -14.241 -13.883  1.00  0.00              
ATOM   2302  CA  ALA A 158     -12.912 -13.210 -14.548  1.00  0.00              
ATOM   2303  C   ALA A 158     -13.386 -11.837 -14.042  1.00  0.00              
ATOM   2304  O   ALA A 158     -12.610 -10.886 -13.946  1.00  0.00              
ATOM   2305  CB  ALA A 158     -13.103 -13.322 -16.064  1.00  0.00              
ATOM   2306  H   ALA A 158     -14.363 -14.774 -14.420  1.00  0.00              
ATOM   2307  HA  ALA A 158     -11.863 -13.342 -14.282  1.00  0.00              
ATOM   2308 1HB  ALA A 158     -12.516 -12.549 -16.560  1.00  0.00              
ATOM   2309 2HB  ALA A 158     -12.770 -14.303 -16.401  1.00  0.00              
ATOM   2310 3HB  ALA A 158     -14.156 -13.190 -16.308  1.00  0.00              
ATOM   2311  N   LYS A 159     -14.674 -11.742 -13.722  1.00  0.00              
ATOM   2312  CA  LYS A 159     -15.261 -10.491 -13.240  1.00  0.00              
ATOM   2313  C   LYS A 159     -14.733 -10.026 -11.879  1.00  0.00              
ATOM   2314  O   LYS A 159     -14.357  -8.866 -11.723  1.00  0.00              
ATOM   2315  CB  LYS A 159     -16.786 -10.622 -13.177  1.00  0.00              
ATOM   2316  CG  LYS A 159     -17.509  -9.335 -12.796  1.00  0.00              
ATOM   2317  CD  LYS A 159     -19.023  -9.469 -12.919  1.00  0.00              
ATOM   2318  CE  LYS A 159     -19.712  -8.154 -12.561  1.00  0.00              
ATOM   2319  NZ  LYS A 159     -21.195  -8.231 -12.652  1.00  0.00              
ATOM   2320  H   LYS A 159     -15.262 -12.558 -13.814  1.00  0.00              
ATOM   2321  HA  LYS A 159     -15.009  -9.678 -13.922  1.00  0.00              
ATOM   2322 1HB  LYS A 159     -17.120 -10.949 -14.162  1.00  0.00              
ATOM   2323 2HB  LYS A 159     -17.011 -11.396 -12.443  1.00  0.00              
ATOM   2324 1HG  LYS A 159     -17.255  -9.089 -11.764  1.00  0.00              
ATOM   2325 2HG  LYS A 159     -17.166  -8.538 -13.454  1.00  0.00              
ATOM   2326 1HD  LYS A 159     -19.265  -9.746 -13.946  1.00  0.00              
ATOM   2327 2HD  LYS A 159     -19.359 -10.256 -12.243  1.00  0.00              
ATOM   2328 1HE  LYS A 159     -19.433  -7.888 -11.543  1.00  0.00              
ATOM   2329 2HE  LYS A 159     -19.356  -7.385 -13.247  1.00  0.00              
ATOM   2330 1HZ  LYS A 159     -21.595  -7.337 -12.407  1.00  0.00              
ATOM   2331 2HZ  LYS A 159     -21.463  -8.472 -13.596  1.00  0.00              
ATOM   2332 3HZ  LYS A 159     -21.535  -8.939 -12.015  1.00  0.00              
ATOM   2333  N   THR A 160     -14.704 -10.922 -10.898  1.00  0.00              
ATOM   2334  CA  THR A 160     -14.174 -10.580  -9.572  1.00  0.00              
ATOM   2335  C   THR A 160     -12.738 -11.050  -9.339  1.00  0.00              
ATOM   2336  O   THR A 160     -12.228 -10.951  -8.229  1.00  0.00              
ATOM   2337  CB  THR A 160     -15.061 -11.169  -8.459  1.00  0.00              
ATOM   2338  OG1 THR A 160     -15.079 -12.598  -8.565  1.00  0.00              
ATOM   2339  CG2 THR A 160     -16.482 -10.638  -8.572  1.00  0.00              
ATOM   2340  H   THR A 160     -15.051 -11.855 -11.064  1.00  0.00              
ATOM   2341  HA  THR A 160     -14.133  -9.496  -9.459  1.00  0.00              
ATOM   2342  HB  THR A 160     -14.646 -10.891  -7.490  1.00  0.00              
ATOM   2343  HG1 THR A 160     -15.432 -12.851  -9.422  1.00  0.00              
ATOM   2344 1HG2 THR A 160     -17.093 -11.064  -7.777  1.00  0.00              
ATOM   2345 2HG2 THR A 160     -16.472  -9.552  -8.480  1.00  0.00              
ATOM   2346 3HG2 THR A 160     -16.897 -10.916  -9.540  1.00  0.00              
ATOM   2347  N   ARG A 161     -12.104 -11.564 -10.392  1.00  0.00              
ATOM   2348  CA  ARG A 161     -10.683 -11.931 -10.380  1.00  0.00              
ATOM   2349  C   ARG A 161     -10.342 -13.139  -9.522  1.00  0.00              
ATOM   2350  O   ARG A 161      -9.174 -13.367  -9.208  1.00  0.00              
ATOM   2351  CB  ARG A 161      -9.811 -10.746  -9.993  1.00  0.00              
ATOM   2352  CG  ARG A 161     -10.044  -9.486 -10.811  1.00  0.00              
ATOM   2353  CD  ARG A 161      -9.101  -8.378 -10.511  1.00  0.00              
ATOM   2354  NE  ARG A 161      -9.024  -8.016  -9.105  1.00  0.00              
ATOM   2355  CZ  ARG A 161      -9.845  -7.140  -8.494  1.00  0.00              
ATOM   2356  NH1 ARG A 161     -10.780  -6.506  -9.166  1.00  0.00              
ATOM   2357  NH2 ARG A 161      -9.670  -6.916  -7.203  1.00  0.00              
ATOM   2358  H   ARG A 161     -12.642 -11.703 -11.236  1.00  0.00              
ATOM   2359  HA  ARG A 161     -10.367 -12.216 -11.384  1.00  0.00              
ATOM   2360 1HB  ARG A 161     -10.009 -10.535  -8.943  1.00  0.00              
ATOM   2361 2HB  ARG A 161      -8.774 -11.063 -10.110  1.00  0.00              
ATOM   2362 1HG  ARG A 161      -9.944  -9.734 -11.868  1.00  0.00              
ATOM   2363 2HG  ARG A 161     -11.056  -9.128 -10.615  1.00  0.00              
ATOM   2364 1HD  ARG A 161      -8.100  -8.670 -10.828  1.00  0.00              
ATOM   2365 2HD  ARG A 161      -9.412  -7.490 -11.060  1.00  0.00              
ATOM   2366  HE  ARG A 161      -8.384  -8.338  -8.391  1.00  0.00              
ATOM   2367 1HH1 ARG A 161     -10.889  -6.675 -10.156  1.00  0.00              
ATOM   2368 2HH1 ARG A 161     -11.385  -5.853  -8.690  1.00  0.00              
ATOM   2369 1HH2 ARG A 161      -8.934  -7.398  -6.705  1.00  0.00              
ATOM   2370 2HH2 ARG A 161     -10.270  -6.264  -6.721  1.00  0.00              
ATOM   2371  N   ALA A 162     -11.359 -13.920  -9.163  1.00  0.00              
ATOM   2372  CA  ALA A 162     -11.153 -15.148  -8.389  1.00  0.00              
ATOM   2373  C   ALA A 162     -10.516 -16.240  -9.254  1.00  0.00              
ATOM   2374  O   ALA A 162     -11.070 -16.628 -10.270  1.00  0.00              
ATOM   2375  CB  ALA A 162     -12.487 -15.638  -7.836  1.00  0.00              
ATOM   2376  H   ALA A 162     -12.297 -13.660  -9.432  1.00  0.00              
ATOM   2377  HA  ALA A 162     -10.465 -14.934  -7.571  1.00  0.00              
ATOM   2378 1HB  ALA A 162     -12.330 -16.550  -7.261  1.00  0.00              
ATOM   2379 2HB  ALA A 162     -12.917 -14.872  -7.189  1.00  0.00              
ATOM   2380 3HB  ALA A 162     -13.169 -15.842  -8.660  1.00  0.00              
ATOM   2381  N   ASN A 163      -9.357 -16.724  -8.815  1.00  0.00              
ATOM   2382  CA  ASN A 163      -8.610 -17.790  -9.472  1.00  0.00              
ATOM   2383  C   ASN A 163      -8.224 -17.565 -10.950  1.00  0.00              
ATOM   2384  O   ASN A 163      -8.021 -18.529 -11.688  1.00  0.00              
ATOM   2385  CB  ASN A 163      -9.355 -19.134  -9.347  1.00  0.00              
ATOM   2386  CG  ASN A 163      -9.467 -19.623  -7.895  1.00  0.00              
ATOM   2387  OD1 ASN A 163      -8.611 -19.315  -7.071  1.00  0.00              
ATOM   2388  ND2 ASN A 163     -10.511 -20.391  -7.587  1.00  0.00              
ATOM   2389  H   ASN A 163      -8.987 -16.313  -7.970  1.00  0.00              
ATOM   2390  HA  ASN A 163      -7.640 -17.915  -8.987  1.00  0.00              
ATOM   2391 1HB  ASN A 163     -10.300 -19.298  -9.867  1.00  0.00              
ATOM   2392 2HB  ASN A 163      -8.563 -19.692  -9.849  1.00  0.00              
ATOM   2393 1HD2 ASN A 163     -10.622 -20.731  -6.653  1.00  0.00              
ATOM   2394 2HD2 ASN A 163     -11.182 -20.627  -8.290  1.00  0.00              
ATOM   2395  N   VAL A 164      -8.083 -16.317 -11.388  1.00  0.00              
ATOM   2396  CA  VAL A 164      -7.791 -16.073 -12.796  1.00  0.00              
ATOM   2397  C   VAL A 164      -6.361 -16.442 -13.193  1.00  0.00              
ATOM   2398  O   VAL A 164      -6.158 -17.155 -14.174  1.00  0.00              
ATOM   2399  CB  VAL A 164      -8.118 -14.605 -13.187  1.00  0.00              
ATOM   2400  CG1 VAL A 164      -7.650 -14.301 -14.633  1.00  0.00              
ATOM   2401  CG2 VAL A 164      -9.618 -14.388 -13.086  1.00  0.00              
ATOM   2402  H   VAL A 164      -8.175 -15.532 -10.761  1.00  0.00              
ATOM   2403  HA  VAL A 164      -8.403 -16.703 -13.443  1.00  0.00              
ATOM   2404  HB  VAL A 164      -7.640 -13.934 -12.474  1.00  0.00              
ATOM   2405 1HG1 VAL A 164      -7.889 -13.267 -14.883  1.00  0.00              
ATOM   2406 2HG1 VAL A 164      -6.572 -14.450 -14.706  1.00  0.00              
ATOM   2407 3HG1 VAL A 164      -8.158 -14.969 -15.328  1.00  0.00              
ATOM   2408 1HG2 VAL A 164      -9.856 -13.361 -13.359  1.00  0.00              
ATOM   2409 2HG2 VAL A 164     -10.129 -15.072 -13.764  1.00  0.00              
ATOM   2410 3HG2 VAL A 164      -9.945 -14.578 -12.064  1.00  0.00              
ATOM   2411  N   ASP A 165      -5.369 -15.979 -12.438  1.00  0.00              
ATOM   2412  CA  ASP A 165      -3.983 -16.323 -12.736  1.00  0.00              
ATOM   2413  C   ASP A 165      -3.777 -17.809 -12.460  1.00  0.00              
ATOM   2414  O   ASP A 165      -3.022 -18.478 -13.159  1.00  0.00              
ATOM   2415  CB  ASP A 165      -3.004 -15.530 -11.855  1.00  0.00              
ATOM   2416  CG  ASP A 165      -2.927 -14.052 -12.229  1.00  0.00              
ATOM   2417  OD1 ASP A 165      -3.451 -13.666 -13.301  1.00  0.00              
ATOM   2418  OD2 ASP A 165      -2.317 -13.276 -11.458  1.00  0.00              
ATOM   2419  H   ASP A 165      -5.568 -15.382 -11.648  1.00  0.00              
ATOM   2420  HA  ASP A 165      -3.777 -16.143 -13.791  1.00  0.00              
ATOM   2421 1HB  ASP A 165      -3.194 -15.641 -10.787  1.00  0.00              
ATOM   2422 2HB  ASP A 165      -2.068 -16.028 -12.112  1.00  0.00              
ATOM   2423  N   LYS A 166      -4.459 -18.317 -11.440  1.00  0.00              
ATOM   2424  CA  LYS A 166      -4.331 -19.713 -11.064  1.00  0.00              
ATOM   2425  C   LYS A 166      -4.425 -20.689 -12.242  1.00  0.00              
ATOM   2426  O   LYS A 166      -3.617 -21.602 -12.340  1.00  0.00              
ATOM   2427  CB  LYS A 166      -5.381 -20.091 -10.007  1.00  0.00              
ATOM   2428  CG  LYS A 166      -5.316 -21.552  -9.553  1.00  0.00              
ATOM   2429  CD  LYS A 166      -6.280 -21.839  -8.411  1.00  0.00              
ATOM   2430  CE  LYS A 166      -6.375 -23.336  -8.143  1.00  0.00              
ATOM   2431  NZ  LYS A 166      -5.069 -23.917  -7.713  1.00  0.00              
ATOM   2432  H   LYS A 166      -5.082 -17.721 -10.912  1.00  0.00              
ATOM   2433  HA  LYS A 166      -3.343 -19.891 -10.637  1.00  0.00              
ATOM   2434 1HB  LYS A 166      -5.222 -19.436  -9.149  1.00  0.00              
ATOM   2435 2HB  LYS A 166      -6.360 -19.888 -10.441  1.00  0.00              
ATOM   2436 1HG  LYS A 166      -5.568 -22.189 -10.402  1.00  0.00              
ATOM   2437 2HG  LYS A 166      -4.300 -21.768  -9.226  1.00  0.00              
ATOM   2438 1HD  LYS A 166      -5.921 -21.326  -7.517  1.00  0.00              
ATOM   2439 2HD  LYS A 166      -7.262 -21.452  -8.679  1.00  0.00              
ATOM   2440 1HE  LYS A 166      -7.115 -23.496  -7.362  1.00  0.00              
ATOM   2441 2HE  LYS A 166      -6.703 -23.826  -9.060  1.00  0.00              
ATOM   2442 1HZ  LYS A 166      -5.179 -24.908  -7.549  1.00  0.00              
ATOM   2443 2HZ  LYS A 166      -4.380 -23.771  -8.438  1.00  0.00              
ATOM   2444 3HZ  LYS A 166      -4.764 -23.466  -6.863  1.00  0.00              
ATOM   2445  N   VAL A 167      -5.403 -20.509 -13.127  1.00  0.00              
ATOM   2446  CA  VAL A 167      -5.563 -21.480 -14.213  1.00  0.00              
ATOM   2447  C   VAL A 167      -4.402 -21.452 -15.199  1.00  0.00              
ATOM   2448  O   VAL A 167      -4.098 -22.465 -15.831  1.00  0.00              
ATOM   2449  CB  VAL A 167      -6.928 -21.311 -14.964  1.00  0.00              
ATOM   2450  CG1 VAL A 167      -8.053 -21.435 -13.970  1.00  0.00              
ATOM   2451  CG2 VAL A 167      -7.019 -19.974 -15.679  1.00  0.00              
ATOM   2452  H   VAL A 167      -6.035 -19.723 -13.071  1.00  0.00              
ATOM   2453  HA  VAL A 167      -5.563 -22.503 -13.834  1.00  0.00              
ATOM   2454  HB  VAL A 167      -7.003 -22.076 -15.738  1.00  0.00              
ATOM   2455 1HG1 VAL A 167      -9.008 -21.319 -14.483  1.00  0.00              
ATOM   2456 2HG1 VAL A 167      -8.013 -22.416 -13.496  1.00  0.00              
ATOM   2457 3HG1 VAL A 167      -7.954 -20.660 -13.211  1.00  0.00              
ATOM   2458 1HG2 VAL A 167      -7.980 -19.897 -16.188  1.00  0.00              
ATOM   2459 2HG2 VAL A 167      -6.928 -19.167 -14.952  1.00  0.00              
ATOM   2460 3HG2 VAL A 167      -6.215 -19.896 -16.411  1.00  0.00              
ATOM   2461  N   PHE A 168      -3.707 -20.322 -15.293  1.00  0.00              
ATOM   2462  CA  PHE A 168      -2.628 -20.208 -16.272  1.00  0.00              
ATOM   2463  C   PHE A 168      -1.309 -20.735 -15.715  1.00  0.00              
ATOM   2464  O   PHE A 168      -0.556 -21.411 -16.417  1.00  0.00              
ATOM   2465  CB  PHE A 168      -2.479 -18.756 -16.711  1.00  0.00              
ATOM   2466  CG  PHE A 168      -3.629 -18.266 -17.528  1.00  0.00              
ATOM   2467  CD1 PHE A 168      -3.732 -18.607 -18.874  1.00  0.00              
ATOM   2468  CD2 PHE A 168      -4.619 -17.484 -16.951  1.00  0.00              
ATOM   2469  CE1 PHE A 168      -4.811 -18.172 -19.638  1.00  0.00              
ATOM   2470  CE2 PHE A 168      -5.699 -17.041 -17.697  1.00  0.00              
ATOM   2471  CZ  PHE A 168      -5.799 -17.386 -19.051  1.00  0.00              
ATOM   2472  H   PHE A 168      -3.913 -19.535 -14.695  1.00  0.00              
ATOM   2473  HA  PHE A 168      -2.857 -20.818 -17.147  1.00  0.00              
ATOM   2474 1HB  PHE A 168      -2.408 -18.105 -15.841  1.00  0.00              
ATOM   2475 2HB  PHE A 168      -1.585 -18.640 -17.323  1.00  0.00              
ATOM   2476  HD1 PHE A 168      -2.955 -19.223 -19.328  1.00  0.00              
ATOM   2477  HD2 PHE A 168      -4.538 -17.217 -15.897  1.00  0.00              
ATOM   2478  HE1 PHE A 168      -4.880 -18.448 -20.690  1.00  0.00              
ATOM   2479  HE2 PHE A 168      -6.470 -16.426 -17.234  1.00  0.00              
ATOM   2480  HZ  PHE A 168      -6.644 -17.039 -19.644  1.00  0.00              
ATOM   2481  N   PHE A 169      -1.029 -20.431 -14.451  1.00  0.00              
ATOM   2482  CA  PHE A 169       0.220 -20.878 -13.851  1.00  0.00              
ATOM   2483  C   PHE A 169       0.182 -22.373 -13.520  1.00  0.00              
ATOM   2484  O   PHE A 169       1.205 -23.047 -13.608  1.00  0.00              
ATOM   2485  CB  PHE A 169       0.534 -20.054 -12.603  1.00  0.00              
ATOM   2486  CG  PHE A 169       1.036 -18.680 -12.915  1.00  0.00              
ATOM   2487  CD1 PHE A 169       2.322 -18.490 -13.416  1.00  0.00              
ATOM   2488  CD2 PHE A 169       0.206 -17.576 -12.767  1.00  0.00              
ATOM   2489  CE1 PHE A 169       2.768 -17.218 -13.770  1.00  0.00              
ATOM   2490  CE2 PHE A 169       0.644 -16.303 -13.117  1.00  0.00              
ATOM   2491  CZ  PHE A 169       1.919 -16.121 -13.621  1.00  0.00              
ATOM   2492  H   PHE A 169      -1.676 -19.890 -13.896  1.00  0.00              
ATOM   2493  HA  PHE A 169       1.039 -20.743 -14.558  1.00  0.00              
ATOM   2494 1HB  PHE A 169      -0.363 -19.934 -11.998  1.00  0.00              
ATOM   2495 2HB  PHE A 169       1.306 -20.547 -12.014  1.00  0.00              
ATOM   2496  HD1 PHE A 169       2.982 -19.350 -13.530  1.00  0.00              
ATOM   2497  HD2 PHE A 169      -0.800 -17.716 -12.370  1.00  0.00              
ATOM   2498  HE1 PHE A 169       3.776 -17.085 -14.163  1.00  0.00              
ATOM   2499  HE2 PHE A 169      -0.020 -15.448 -12.993  1.00  0.00              
ATOM   2500  HZ  PHE A 169       2.261 -15.125 -13.898  1.00  0.00              
ATOM   2501  N   ASP A 170      -0.982 -22.892 -13.137  1.00  0.00              
ATOM   2502  CA  ASP A 170      -1.081 -24.310 -12.794  1.00  0.00              
ATOM   2503  C   ASP A 170      -0.921 -25.125 -14.088  1.00  0.00              
ATOM   2504  O   ASP A 170      -0.275 -26.163 -14.092  1.00  0.00              
ATOM   2505  CB  ASP A 170      -2.435 -24.634 -12.148  1.00  0.00              
ATOM   2506  CG  ASP A 170      -2.540 -24.146 -10.698  1.00  0.00              
ATOM   2507  OD1 ASP A 170      -1.510 -23.763 -10.096  1.00  0.00              
ATOM   2508  OD2 ASP A 170      -3.666 -24.149 -10.161  1.00  0.00              
ATOM   2509  H   ASP A 170      -1.808 -22.313 -13.077  1.00  0.00              
ATOM   2510  HA  ASP A 170      -0.274 -24.582 -12.113  1.00  0.00              
ATOM   2511 1HB  ASP A 170      -3.289 -24.281 -12.728  1.00  0.00              
ATOM   2512 2HB  ASP A 170      -2.403 -25.724 -12.172  1.00  0.00              
ATOM   2513  N   LEU A 171      -1.514 -24.661 -15.186  1.00  0.00              
ATOM   2514  CA  LEU A 171      -1.318 -25.345 -16.468  1.00  0.00              
ATOM   2515  C   LEU A 171       0.139 -25.218 -16.891  1.00  0.00              
ATOM   2516  O   LEU A 171       0.722 -26.160 -17.430  1.00  0.00              
ATOM   2517  CB  LEU A 171      -2.247 -24.767 -17.544  1.00  0.00              
ATOM   2518  CG  LEU A 171      -2.164 -25.452 -18.914  1.00  0.00              
ATOM   2519  CD1 LEU A 171      -2.545 -26.921 -18.788  1.00  0.00              
ATOM   2520  CD2 LEU A 171      -3.082 -24.739 -19.895  1.00  0.00              
ATOM   2521  H   LEU A 171      -2.100 -23.839 -15.151  1.00  0.00              
ATOM   2522  HA  LEU A 171      -1.538 -26.406 -16.353  1.00  0.00              
ATOM   2523 1HB  LEU A 171      -3.208 -24.977 -17.079  1.00  0.00              
ATOM   2524 2HB  LEU A 171      -2.121 -23.690 -17.649  1.00  0.00              
ATOM   2525  HG  LEU A 171      -1.140 -25.337 -19.272  1.00  0.00              
ATOM   2526 1HD1 LEU A 171      -2.483 -27.398 -19.766  1.00  0.00              
ATOM   2527 2HD1 LEU A 171      -1.861 -27.416 -18.099  1.00  0.00              
ATOM   2528 3HD1 LEU A 171      -3.563 -27.001 -18.409  1.00  0.00              
ATOM   2529 1HD2 LEU A 171      -3.021 -25.226 -20.869  1.00  0.00              
ATOM   2530 2HD2 LEU A 171      -4.108 -24.781 -19.531  1.00  0.00              
ATOM   2531 3HD2 LEU A 171      -2.774 -23.697 -19.992  1.00  0.00              
ATOM   2532  N   MET A 172       0.739 -24.054 -16.659  1.00  0.00              
ATOM   2533  CA  MET A 172       2.159 -23.931 -16.956  1.00  0.00              
ATOM   2534  C   MET A 172       2.968 -24.936 -16.140  1.00  0.00              
ATOM   2535  O   MET A 172       3.969 -25.449 -16.623  1.00  0.00              
ATOM   2536  CB  MET A 172       2.674 -22.515 -16.682  1.00  0.00              
ATOM   2537  CG  MET A 172       2.201 -21.480 -17.711  1.00  0.00              
ATOM   2538  SD  MET A 172       2.512 -19.798 -17.153  1.00  0.00              
ATOM   2539  CE  MET A 172       4.232 -19.727 -17.203  1.00  0.00              
ATOM   2540  H   MET A 172       0.243 -23.257 -16.286  1.00  0.00              
ATOM   2541  HA  MET A 172       2.340 -24.158 -18.006  1.00  0.00              
ATOM   2542 1HB  MET A 172       2.323 -22.237 -15.689  1.00  0.00              
ATOM   2543 2HB  MET A 172       3.764 -22.567 -16.682  1.00  0.00              
ATOM   2544 1HG  MET A 172       2.734 -21.662 -18.644  1.00  0.00              
ATOM   2545 2HG  MET A 172       1.132 -21.623 -17.870  1.00  0.00              
ATOM   2546 1HE  MET A 172       4.565 -18.740 -16.882  1.00  0.00              
ATOM   2547 2HE  MET A 172       4.647 -20.485 -16.537  1.00  0.00              
ATOM   2548 3HE  MET A 172       4.574 -19.912 -18.222  1.00  0.00              
ATOM   2549  N   ARG A 173       2.547 -25.220 -14.911  1.00  0.00              
ATOM   2550  CA  ARG A 173       3.216 -26.259 -14.126  1.00  0.00              
ATOM   2551  C   ARG A 173       3.070 -27.659 -14.734  1.00  0.00              
ATOM   2552  O   ARG A 173       4.008 -28.467 -14.702  1.00  0.00              
ATOM   2553  CB  ARG A 173       2.719 -26.246 -12.675  1.00  0.00              
ATOM   2554  CG  ARG A 173       3.199 -25.011 -11.898  1.00  0.00              
ATOM   2555  CD  ARG A 173       2.754 -25.006 -10.433  1.00  0.00              
ATOM   2556  NE  ARG A 173       3.167 -23.764  -9.769  1.00  0.00              
ATOM   2557  CZ  ARG A 173       2.381 -22.705  -9.591  1.00  0.00              
ATOM   2558  NH1 ARG A 173       1.132 -22.730 -10.013  1.00  0.00              
ATOM   2559  NH2 ARG A 173       2.851 -21.601  -9.016  1.00  0.00              
ATOM   2560  H   ARG A 173       1.765 -24.725 -14.507  1.00  0.00              
ATOM   2561  HA  ARG A 173       4.289 -26.067 -14.099  1.00  0.00              
ATOM   2562 1HB  ARG A 173       1.630 -26.272 -12.712  1.00  0.00              
ATOM   2563 2HB  ARG A 173       3.088 -27.157 -12.204  1.00  0.00              
ATOM   2564 1HG  ARG A 173       4.289 -24.984 -11.928  1.00  0.00              
ATOM   2565 2HG  ARG A 173       2.801 -24.120 -12.384  1.00  0.00              
ATOM   2566 1HD  ARG A 173       1.669 -25.093 -10.392  1.00  0.00              
ATOM   2567 2HD  ARG A 173       3.206 -25.856  -9.922  1.00  0.00              
ATOM   2568  HE  ARG A 173       4.058 -23.518  -9.360  1.00  0.00              
ATOM   2569 1HH1 ARG A 173       0.773 -23.555 -10.471  1.00  0.00              
ATOM   2570 2HH1 ARG A 173       0.540 -21.924  -9.877  1.00  0.00              
ATOM   2571 1HH2 ARG A 173       3.813 -21.565  -8.711  1.00  0.00              
ATOM   2572 2HH2 ARG A 173       2.244 -20.805  -8.888  1.00  0.00              
ATOM   2573  N   GLU A 174       1.903 -27.955 -15.294  1.00  0.00              
ATOM   2574  CA  GLU A 174       1.705 -29.263 -15.905  1.00  0.00              
ATOM   2575  C   GLU A 174       2.561 -29.345 -17.153  1.00  0.00              
ATOM   2576  O   GLU A 174       3.170 -30.379 -17.421  1.00  0.00              
ATOM   2577  CB  GLU A 174       0.244 -29.490 -16.253  1.00  0.00              
ATOM   2578  CG  GLU A 174      -0.634 -29.668 -15.028  1.00  0.00              
ATOM   2579  CD  GLU A 174      -2.092 -29.838 -15.382  1.00  0.00              
ATOM   2580  OE1 GLU A 174      -2.908 -30.042 -14.456  1.00  0.00              
ATOM   2581  OE2 GLU A 174      -2.424 -29.768 -16.588  1.00  0.00              
ATOM   2582  H   GLU A 174       1.146 -27.286 -15.306  1.00  0.00              
ATOM   2583  HA  GLU A 174       2.028 -30.045 -15.217  1.00  0.00              
ATOM   2584 1HB  GLU A 174      -0.084 -28.625 -16.829  1.00  0.00              
ATOM   2585 2HB  GLU A 174       0.200 -30.382 -16.879  1.00  0.00              
ATOM   2586 1HG  GLU A 174      -0.329 -30.499 -14.394  1.00  0.00              
ATOM   2587 2HG  GLU A 174      -0.508 -28.732 -14.486  1.00  0.00              
ATOM   2588  N   ILE A 175       2.633 -28.246 -17.903  1.00  0.00              
ATOM   2589  CA  ILE A 175       3.398 -28.231 -19.146  1.00  0.00              
ATOM   2590  C   ILE A 175       4.874 -28.366 -18.796  1.00  0.00              
ATOM   2591  O   ILE A 175       5.627 -29.103 -19.442  1.00  0.00              
ATOM   2592  CB  ILE A 175       3.166 -26.917 -19.926  1.00  0.00              
ATOM   2593  CG1 ILE A 175       1.719 -26.860 -20.416  1.00  0.00              
ATOM   2594  CG2 ILE A 175       4.138 -26.816 -21.086  1.00  0.00              
ATOM   2595  CD1 ILE A 175       1.310 -25.486 -20.942  1.00  0.00              
ATOM   2596  H   ILE A 175       2.151 -27.407 -17.612  1.00  0.00              
ATOM   2597  HA  ILE A 175       3.143 -29.091 -19.764  1.00  0.00              
ATOM   2598  HB  ILE A 175       3.312 -26.073 -19.253  1.00  0.00              
ATOM   2599 1HG1 ILE A 175       1.615 -27.602 -21.208  1.00  0.00              
ATOM   2600 2HG1 ILE A 175       1.081 -27.136 -19.576  1.00  0.00              
ATOM   2601 1HG2 ILE A 175       3.963 -25.886 -21.628  1.00  0.00              
ATOM   2602 2HG2 ILE A 175       5.159 -26.827 -20.708  1.00  0.00              
ATOM   2603 3HG2 ILE A 175       3.991 -27.660 -21.760  1.00  0.00              
ATOM   2604 1HD1 ILE A 175       0.272 -25.516 -21.273  1.00  0.00              
ATOM   2605 2HD1 ILE A 175       1.416 -24.745 -20.149  1.00  0.00              
ATOM   2606 3HD1 ILE A 175       1.949 -25.213 -21.781  1.00  0.00              
ATOM   2607  N   ARG A 176       5.288 -27.662 -17.757  1.00  0.00              
ATOM   2608  CA  ARG A 176       6.675 -27.730 -17.335  1.00  0.00              
ATOM   2609  C   ARG A 176       7.053 -29.160 -16.884  1.00  0.00              
ATOM   2610  O   ARG A 176       8.127 -29.666 -17.217  1.00  0.00              
ATOM   2611  CB  ARG A 176       6.989 -26.694 -16.266  1.00  0.00              
ATOM   2612  CG  ARG A 176       8.422 -26.714 -15.758  1.00  0.00              
ATOM   2613  CD  ARG A 176       8.719 -25.690 -14.724  1.00  0.00              
ATOM   2614  NE  ARG A 176       7.914 -25.800 -13.518  1.00  0.00              
ATOM   2615  CZ  ARG A 176       7.895 -24.890 -12.524  1.00  0.00              
ATOM   2616  NH1 ARG A 176       8.660 -23.821 -12.570  1.00  0.00              
ATOM   2617  NH2 ARG A 176       7.103 -25.111 -11.490  1.00  0.00              
ATOM   2618  H   ARG A 176       4.647 -27.071 -17.246  1.00  0.00              
ATOM   2619  HA  ARG A 176       7.328 -27.491 -18.175  1.00  0.00              
ATOM   2620 1HB  ARG A 176       6.774 -25.717 -16.697  1.00  0.00              
ATOM   2621 2HB  ARG A 176       6.311 -26.881 -15.434  1.00  0.00              
ATOM   2622 1HG  ARG A 176       8.624 -27.694 -15.326  1.00  0.00              
ATOM   2623 2HG  ARG A 176       9.091 -26.543 -16.602  1.00  0.00              
ATOM   2624 1HD  ARG A 176       9.764 -25.778 -14.428  1.00  0.00              
ATOM   2625 2HD  ARG A 176       8.543 -24.700 -15.144  1.00  0.00              
ATOM   2626  HE  ARG A 176       7.273 -26.530 -13.235  1.00  0.00              
ATOM   2627 1HH1 ARG A 176       9.273 -23.676 -13.360  1.00  0.00              
ATOM   2628 2HH1 ARG A 176       8.631 -23.151 -11.816  1.00  0.00              
ATOM   2629 1HH2 ARG A 176       6.535 -25.947 -11.462  1.00  0.00              
ATOM   2630 2HH2 ARG A 176       7.070 -24.446 -10.732  1.00  0.00              
ATOM   2631  N   ALA A 177       6.159 -29.807 -16.142  1.00  0.00              
ATOM   2632  CA  ALA A 177       6.393 -31.176 -15.676  1.00  0.00              
ATOM   2633  C   ALA A 177       6.558 -32.130 -16.852  1.00  0.00              
ATOM   2634  O   ALA A 177       7.392 -33.029 -16.804  1.00  0.00              
ATOM   2635  CB  ALA A 177       5.238 -31.641 -14.799  1.00  0.00              
ATOM   2636  H   ALA A 177       5.297 -29.342 -15.892  1.00  0.00              
ATOM   2637  HA  ALA A 177       7.320 -31.197 -15.103  1.00  0.00              
ATOM   2638 1HB  ALA A 177       5.426 -32.659 -14.461  1.00  0.00              
ATOM   2639 2HB  ALA A 177       5.150 -30.982 -13.935  1.00  0.00              
ATOM   2640 3HB  ALA A 177       4.313 -31.614 -15.372  1.00  0.00              
ATOM   2641  N   ARG A 178       5.752 -31.938 -17.892  1.00  0.00              
ATOM   2642  CA  ARG A 178       5.868 -32.736 -19.117  1.00  0.00              
ATOM   2643  C   ARG A 178       7.196 -32.480 -19.818  1.00  0.00              
ATOM   2644  O   ARG A 178       7.853 -33.411 -20.288  1.00  0.00              
ATOM   2645  CB  ARG A 178       4.724 -32.420 -20.089  1.00  0.00              
ATOM   2646  CG  ARG A 178       3.366 -32.927 -19.643  1.00  0.00              
ATOM   2647  CD  ARG A 178       3.366 -34.438 -19.479  1.00  0.00              
ATOM   2648  NE  ARG A 178       3.832 -35.110 -20.688  1.00  0.00              
ATOM   2649  CZ  ARG A 178       3.080 -35.345 -21.761  1.00  0.00              
ATOM   2650  NH1 ARG A 178       1.808 -34.965 -21.783  1.00  0.00              
ATOM   2651  NH2 ARG A 178       3.603 -35.957 -22.817  1.00  0.00              
ATOM   2652  H   ARG A 178       5.040 -31.222 -17.837  1.00  0.00              
ATOM   2653  HA  ARG A 178       5.846 -33.798 -18.869  1.00  0.00              
ATOM   2654 1HB  ARG A 178       4.690 -31.337 -20.198  1.00  0.00              
ATOM   2655 2HB  ARG A 178       4.985 -32.873 -21.045  1.00  0.00              
ATOM   2656 1HG  ARG A 178       3.116 -32.459 -18.691  1.00  0.00              
ATOM   2657 2HG  ARG A 178       2.627 -32.643 -20.394  1.00  0.00              
ATOM   2658 1HD  ARG A 178       4.022 -34.704 -18.652  1.00  0.00              
ATOM   2659 2HD  ARG A 178       2.352 -34.769 -19.259  1.00  0.00              
ATOM   2660  HE  ARG A 178       4.746 -35.486 -20.905  1.00  0.00              
ATOM   2661 1HH1 ARG A 178       1.410 -34.496 -20.982  1.00  0.00              
ATOM   2662 2HH1 ARG A 178       1.244 -35.147 -22.600  1.00  0.00              
ATOM   2663 1HH2 ARG A 178       4.573 -36.242 -22.803  1.00  0.00              
ATOM   2664 2HH2 ARG A 178       3.031 -36.134 -23.629  1.00  0.00              
ATOM   2665  N   LYS A 179       7.592 -31.215 -19.888  1.00  0.00              
ATOM   2666  CA  LYS A 179       8.866 -30.860 -20.495  1.00  0.00              
ATOM   2667  C   LYS A 179      10.039 -31.479 -19.741  1.00  0.00              
ATOM   2668  O   LYS A 179      11.017 -31.913 -20.340  1.00  0.00              
ATOM   2669  CB  LYS A 179       9.027 -29.336 -20.531  1.00  0.00              
ATOM   2670  CG  LYS A 179       8.134 -28.648 -21.564  1.00  0.00              
ATOM   2671  CD  LYS A 179       8.225 -27.130 -21.489  1.00  0.00              
ATOM   2672  CE  LYS A 179       7.418 -26.495 -22.627  1.00  0.00              
ATOM   2673  NZ  LYS A 179       7.271 -25.017 -22.465  1.00  0.00              
ATOM   2674  H   LYS A 179       7.004 -30.483 -19.515  1.00  0.00              
ATOM   2675  HA  LYS A 179       8.914 -31.254 -21.511  1.00  0.00              
ATOM   2676 1HB  LYS A 179       8.788 -28.966 -19.533  1.00  0.00              
ATOM   2677 2HB  LYS A 179      10.073 -29.130 -20.753  1.00  0.00              
ATOM   2678 1HG  LYS A 179       8.441 -28.974 -22.558  1.00  0.00              
ATOM   2679 2HG  LYS A 179       7.102 -28.951 -21.386  1.00  0.00              
ATOM   2680 1HD  LYS A 179       7.831 -26.806 -20.525  1.00  0.00              
ATOM   2681 2HD  LYS A 179       9.272 -26.841 -21.569  1.00  0.00              
ATOM   2682 1HE  LYS A 179       7.928 -26.705 -23.565  1.00  0.00              
ATOM   2683 2HE  LYS A 179       6.429 -26.954 -22.641  1.00  0.00              
ATOM   2684 1HZ  LYS A 179       6.733 -24.647 -23.236  1.00  0.00              
ATOM   2685 2HZ  LYS A 179       6.795 -24.818 -21.597  1.00  0.00              
ATOM   2686 3HZ  LYS A 179       8.185 -24.588 -22.455  1.00  0.00              
ATOM   2687  N   MET A 180       9.928 -31.515 -18.422  1.00  0.00              
ATOM   2688  CA  MET A 180      10.925 -32.158 -17.585  1.00  0.00              
ATOM   2689  C   MET A 180      11.052 -33.656 -17.872  1.00  0.00              
ATOM   2690  O   MET A 180      12.149 -34.162 -18.110  1.00  0.00              
ATOM   2691  CB  MET A 180      10.584 -31.932 -16.113  1.00  0.00              
ATOM   2692  CG  MET A 180      11.512 -32.639 -15.136  1.00  0.00              
ATOM   2693  SD  MET A 180      10.976 -32.469 -13.422  1.00  0.00              
ATOM   2694  CE  MET A 180       9.507 -33.493 -13.423  1.00  0.00              
ATOM   2695  H   MET A 180       9.125 -31.083 -17.987  1.00  0.00              
ATOM   2696  HA  MET A 180      11.909 -31.736 -17.788  1.00  0.00              
ATOM   2697 1HB  MET A 180      10.624 -30.857 -15.940  1.00  0.00              
ATOM   2698 2HB  MET A 180       9.563 -32.286 -15.966  1.00  0.00              
ATOM   2699 1HG  MET A 180      11.540 -33.696 -15.399  1.00  0.00              
ATOM   2700 2HG  MET A 180      12.508 -32.211 -15.243  1.00  0.00              
ATOM   2701 1HE  MET A 180       9.060 -33.490 -12.429  1.00  0.00              
ATOM   2702 2HE  MET A 180       8.791 -33.101 -14.146  1.00  0.00              
ATOM   2703 3HE  MET A 180       9.777 -34.514 -13.696  1.00  0.00              
ATOM   2704  N   GLU A 181       9.924 -34.356 -17.851  1.00  0.00              
ATOM   2705  CA  GLU A 181       9.908 -35.795 -18.059  1.00  0.00              
ATOM   2706  C   GLU A 181      10.300 -36.182 -19.480  1.00  0.00              
ATOM   2707  O   GLU A 181      10.877 -37.245 -19.702  1.00  0.00              
ATOM   2708  CB  GLU A 181       8.523 -36.358 -17.731  1.00  0.00              
ATOM   2709  CG  GLU A 181       8.162 -36.316 -16.253  1.00  0.00              
ATOM   2710  CD  GLU A 181       6.756 -36.797 -16.021  1.00  0.00              
ATOM   2711  OE1 GLU A 181       6.095 -37.126 -16.976  1.00  0.00              
ATOM   2712  OE2 GLU A 181       6.381 -36.943 -14.881  1.00  0.00              
ATOM   2713  H   GLU A 181       9.053 -33.874 -17.687  1.00  0.00              
ATOM   2714  HA  GLU A 181      10.644 -36.271 -17.410  1.00  0.00              
ATOM   2715 1HB  GLU A 181       7.799 -35.772 -18.298  1.00  0.00              
ATOM   2716 2HB  GLU A 181       8.508 -37.391 -18.079  1.00  0.00              
ATOM   2717 1HG  GLU A 181       8.847 -36.882 -15.623  1.00  0.00              
ATOM   2718 2HG  GLU A 181       8.229 -35.258 -16.003  1.00  0.00              
ATOM   2719  N   ASP A 182       9.985 -35.310 -20.434  1.00  0.00              
ATOM   2720  CA  ASP A 182      10.288 -35.551 -21.844  1.00  0.00              
ATOM   2721  C   ASP A 182      11.698 -35.117 -22.257  1.00  0.00              
ATOM   2722  O   ASP A 182      12.255 -35.655 -23.216  1.00  0.00              
ATOM   2723  CB  ASP A 182       9.255 -34.849 -22.740  1.00  0.00              
ATOM   2724  CG  ASP A 182       7.881 -35.516 -22.697  1.00  0.00              
ATOM   2725  OD1 ASP A 182       6.900 -34.897 -23.162  1.00  0.00              
ATOM   2726  OD2 ASP A 182       7.781 -36.656 -22.197  1.00  0.00              
ATOM   2727  H   ASP A 182       9.520 -34.453 -20.170  1.00  0.00              
ATOM   2728  HA  ASP A 182      10.253 -36.621 -22.051  1.00  0.00              
ATOM   2729 1HB  ASP A 182       9.164 -33.780 -22.543  1.00  0.00              
ATOM   2730 2HB  ASP A 182       9.713 -35.001 -23.717  1.00  0.00              
ATOM   2731  N   SER A 183      12.271 -34.150 -21.543  1.00  0.00              
ATOM   2732  CA  SER A 183      13.632 -33.691 -21.828  1.00  0.00              
ATOM   2733  C   SER A 183      14.531 -33.864 -20.601  1.00  0.00              
ATOM   2734  O   SER A 183      15.236 -32.898 -20.229  1.00  0.00              
ATOM   2735  OXT SER A 183      14.551 -34.911 -20.015  1.00  0.00              
ATOM   2736  CB  SER A 183      13.616 -32.242 -22.275  1.00  0.00              
ATOM   2737  OG  SER A 183      14.905 -31.752 -22.522  1.00  0.00              
ATOM   2738  H   SER A 183      11.756 -33.722 -20.786  1.00  0.00              
ATOM   2739  HA  SER A 183      14.080 -34.178 -22.695  1.00  0.00              
ATOM   2740 1HB  SER A 183      13.026 -32.166 -23.188  1.00  0.00              
ATOM   2741 2HB  SER A 183      13.152 -31.641 -21.493  1.00  0.00              
ATOM   2742  HG  SER A 183      14.849 -30.975 -23.083  1.00  0.00              
ATOM   2743  N   GLY D 171      -3.020 -28.481 -64.463  1.00  0.00              
ATOM   2744  CA  GLY D 171      -2.864 -28.924 -63.050  1.00  0.00              
ATOM   2745  C   GLY D 171      -2.332 -27.805 -62.177  1.00  0.00              
ATOM   2746  O   GLY D 171      -2.794 -26.667 -62.255  1.00  0.00              
ATOM   2747 1H   GLY D 171      -2.516 -28.945 -65.191  1.00  0.00              
ATOM   2748 2H   GLY D 171      -3.920 -28.506 -64.898  1.00  0.00              
ATOM   2749 3H   GLY D 171      -2.782 -27.545 -64.723  1.00  0.00              
ATOM   2750 1HA  GLY D 171      -3.834 -29.241 -62.667  1.00  0.00              
ATOM   2751 2HA  GLY D 171      -2.169 -29.762 -63.014  1.00  0.00              
ATOM   2752  N   GLN D 172      -1.343 -28.125 -61.355  1.00  0.00              
ATOM   2753  CA  GLN D 172      -0.700 -27.137 -60.497  1.00  0.00              
ATOM   2754  C   GLN D 172       0.041 -26.051 -61.290  1.00  0.00              
ATOM   2755  O   GLN D 172       0.801 -26.354 -62.214  1.00  0.00              
ATOM   2756  CB  GLN D 172       0.279 -27.833 -59.547  1.00  0.00              
ATOM   2757  CG  GLN D 172       0.917 -26.909 -58.523  1.00  0.00              
ATOM   2758  CD  GLN D 172       1.930 -27.624 -57.649  1.00  0.00              
ATOM   2759  OE1 GLN D 172       3.025 -27.971 -58.101  1.00  0.00              
ATOM   2760  NE2 GLN D 172       1.570 -27.851 -56.391  1.00  0.00              
ATOM   2761  H   GLN D 172      -1.026 -29.083 -61.325  1.00  0.00              
ATOM   2762  HA  GLN D 172      -1.457 -26.608 -59.918  1.00  0.00              
ATOM   2763 1HB  GLN D 172      -0.281 -28.617 -59.036  1.00  0.00              
ATOM   2764 2HB  GLN D 172       1.053 -28.285 -60.167  1.00  0.00              
ATOM   2765 1HG  GLN D 172       1.329 -25.934 -58.784  1.00  0.00              
ATOM   2766 2HG  GLN D 172       0.001 -26.772 -57.947  1.00  0.00              
ATOM   2767 1HE2 GLN D 172       2.197 -28.320 -55.768  1.00  0.00              
ATOM   2768 2HE2 GLN D 172       0.672 -27.554 -56.067  1.00  0.00              
ATOM   2769  N   TYR D 173      -0.196 -24.786 -60.941  1.00  0.00              
ATOM   2770  CA  TYR D 173       0.539 -23.672 -61.546  1.00  0.00              
ATOM   2771  C   TYR D 173       0.710 -22.499 -60.578  1.00  0.00              
ATOM   2772  O   TYR D 173       0.038 -22.434 -59.556  1.00  0.00              
ATOM   2773  CB  TYR D 173      -0.160 -23.187 -62.821  1.00  0.00              
ATOM   2774  CG  TYR D 173      -1.470 -22.490 -62.581  1.00  0.00              
ATOM   2775  CD1 TYR D 173      -2.651 -23.215 -62.420  1.00  0.00              
ATOM   2776  CD2 TYR D 173      -1.531 -21.094 -62.514  1.00  0.00              
ATOM   2777  CE1 TYR D 173      -3.867 -22.567 -62.196  1.00  0.00              
ATOM   2778  CE2 TYR D 173      -2.740 -20.436 -62.291  1.00  0.00              
ATOM   2779  CZ  TYR D 173      -3.903 -21.180 -62.134  1.00  0.00              
ATOM   2780  OH  TYR D 173      -5.101 -20.536 -61.926  1.00  0.00              
ATOM   2781  H   TYR D 173      -0.899 -24.591 -60.243  1.00  0.00              
ATOM   2782  HA  TYR D 173       1.547 -23.993 -61.808  1.00  0.00              
ATOM   2783 1HB  TYR D 173       0.525 -22.504 -63.325  1.00  0.00              
ATOM   2784 2HB  TYR D 173      -0.327 -24.062 -63.449  1.00  0.00              
ATOM   2785  HD1 TYR D 173      -2.611 -24.303 -62.472  1.00  0.00              
ATOM   2786  HD2 TYR D 173      -0.614 -20.520 -62.640  1.00  0.00              
ATOM   2787  HE1 TYR D 173      -4.784 -23.143 -62.071  1.00  0.00              
ATOM   2788  HE2 TYR D 173      -2.765 -19.347 -62.240  1.00  0.00              
ATOM   2789  HH  TYR D 173      -5.840 -21.141 -61.831  1.00  0.00              
ATOM   2790  N   LEU D 174       1.615 -21.580 -60.904  1.00  0.00              
ATOM   2791  CA  LEU D 174       1.885 -20.438 -60.039  1.00  0.00              
ATOM   2792  C   LEU D 174       0.782 -19.397 -60.218  1.00  0.00              
ATOM   2793  O   LEU D 174       0.594 -18.840 -61.300  1.00  0.00              
ATOM   2794  CB  LEU D 174       3.255 -19.834 -60.369  1.00  0.00              
ATOM   2795  CG  LEU D 174       3.716 -18.647 -59.510  1.00  0.00              
ATOM   2796  CD1 LEU D 174       3.924 -19.087 -58.059  1.00  0.00              
ATOM   2797  CD2 LEU D 174       5.016 -18.094 -60.077  1.00  0.00              
ATOM   2798  H   LEU D 174       2.127 -21.673 -61.769  1.00  0.00              
ATOM   2799  HA  LEU D 174       1.871 -20.757 -58.998  1.00  0.00              
ATOM   2800 1HB  LEU D 174       3.883 -20.698 -60.161  1.00  0.00              
ATOM   2801 2HB  LEU D 174       3.336 -19.571 -61.424  1.00  0.00              
ATOM   2802  HG  LEU D 174       2.956 -17.871 -59.596  1.00  0.00              
ATOM   2803 1HD1 LEU D 174       4.251 -18.234 -57.464  1.00  0.00              
ATOM   2804 2HD1 LEU D 174       2.986 -19.470 -57.657  1.00  0.00              
ATOM   2805 3HD1 LEU D 174       4.683 -19.868 -58.021  1.00  0.00              
ATOM   2806 1HD2 LEU D 174       5.347 -17.250 -59.469  1.00  0.00              
ATOM   2807 2HD2 LEU D 174       5.779 -18.872 -60.064  1.00  0.00              
ATOM   2808 3HD2 LEU D 174       4.854 -17.761 -61.102  1.00  0.00              
ATOM   2809  N   VAL D 175       0.052 -19.144 -59.141  1.00  0.00              
ATOM   2810  CA  VAL D 175      -1.024 -18.164 -59.147  1.00  0.00              
ATOM   2811  C   VAL D 175      -0.590 -16.754 -58.763  1.00  0.00              
ATOM   2812  O   VAL D 175      -1.019 -15.780 -59.384  1.00  0.00              
ATOM   2813  CB  VAL D 175      -2.157 -18.599 -58.198  1.00  0.00              
ATOM   2814  CG1 VAL D 175      -3.231 -17.523 -58.122  1.00  0.00              
ATOM   2815  CG2 VAL D 175      -2.758 -19.919 -58.655  1.00  0.00              
ATOM   2816  H   VAL D 175       0.252 -19.650 -58.290  1.00  0.00              
ATOM   2817  HA  VAL D 175      -1.430 -18.027 -60.150  1.00  0.00              
ATOM   2818  HB  VAL D 175      -1.741 -18.768 -57.204  1.00  0.00              
ATOM   2819 1HG1 VAL D 175      -4.023 -17.847 -57.446  1.00  0.00              
ATOM   2820 2HG1 VAL D 175      -2.793 -16.597 -57.749  1.00  0.00              
ATOM   2821 3HG1 VAL D 175      -3.647 -17.355 -59.115  1.00  0.00              
ATOM   2822 1HG2 VAL D 175      -3.557 -20.212 -57.973  1.00  0.00              
ATOM   2823 2HG2 VAL D 175      -3.163 -19.804 -59.661  1.00  0.00              
ATOM   2824 3HG2 VAL D 175      -1.986 -20.688 -58.660  1.00  0.00              
ATOM   2825  N   TYR D 176       0.268 -16.641 -57.756  1.00  0.00              
ATOM   2826  CA  TYR D 176       0.710 -15.334 -57.300  1.00  0.00              
ATOM   2827  C   TYR D 176       2.048 -15.456 -56.578  1.00  0.00              
ATOM   2828  O   TYR D 176       2.351 -16.494 -55.976  1.00  0.00              
ATOM   2829  CB  TYR D 176      -0.367 -14.771 -56.350  1.00  0.00              
ATOM   2830  CG  TYR D 176      -0.145 -13.355 -55.874  1.00  0.00              
ATOM   2831  CD1 TYR D 176       0.467 -13.093 -54.648  1.00  0.00              
ATOM   2832  CD2 TYR D 176      -0.543 -12.268 -56.661  1.00  0.00              
ATOM   2833  CE1 TYR D 176       0.678 -11.792 -54.216  1.00  0.00              
ATOM   2834  CE2 TYR D 176      -0.331 -10.958 -56.240  1.00  0.00              
ATOM   2835  CZ  TYR D 176       0.276 -10.722 -55.024  1.00  0.00              
ATOM   2836  OH  TYR D 176       0.498  -9.422 -54.627  1.00  0.00              
ATOM   2837  H   TYR D 176       0.622 -17.469 -57.299  1.00  0.00              
ATOM   2838  HA  TYR D 176       0.864 -14.675 -58.155  1.00  0.00              
ATOM   2839 1HB  TYR D 176      -1.319 -14.814 -56.881  1.00  0.00              
ATOM   2840 2HB  TYR D 176      -0.404 -15.428 -55.481  1.00  0.00              
ATOM   2841  HD1 TYR D 176       0.779 -13.932 -54.026  1.00  0.00              
ATOM   2842  HD2 TYR D 176      -1.027 -12.461 -57.618  1.00  0.00              
ATOM   2843  HE1 TYR D 176       1.157 -11.601 -53.255  1.00  0.00              
ATOM   2844  HE2 TYR D 176      -0.646 -10.126 -56.870  1.00  0.00              
ATOM   2845  HH  TYR D 176       0.193  -8.777 -55.269  1.00  0.00              
ATOM   2846  N   ASN D 177       2.860 -14.407 -56.654  1.00  0.00              
ATOM   2847  CA  ASN D 177       4.166 -14.418 -56.005  1.00  0.00              
ATOM   2848  C   ASN D 177       4.593 -13.009 -55.614  1.00  0.00              
ATOM   2849  O   ASN D 177       4.050 -12.027 -56.123  1.00  0.00              
ATOM   2850  CB  ASN D 177       5.232 -15.068 -56.895  1.00  0.00              
ATOM   2851  CG  ASN D 177       5.597 -14.220 -58.096  1.00  0.00              
ATOM   2852  OD1 ASN D 177       4.773 -13.984 -58.979  1.00  0.00              
ATOM   2853  ND2 ASN D 177       6.843 -13.765 -58.137  1.00  0.00              
ATOM   2854  H   ASN D 177       2.573 -13.586 -57.168  1.00  0.00              
ATOM   2855  HA  ASN D 177       4.115 -14.996 -55.081  1.00  0.00              
ATOM   2856 1HB  ASN D 177       6.135 -15.499 -56.461  1.00  0.00              
ATOM   2857 2HB  ASN D 177       4.566 -15.870 -57.215  1.00  0.00              
ATOM   2858 1HD2 ASN D 177       7.143 -13.199 -58.907  1.00  0.00              
ATOM   2859 2HD2 ASN D 177       7.481 -13.987 -57.401  1.00  0.00              
ATOM   2860  N   GLY D 178       5.552 -12.914 -54.695  1.00  0.00              
ATOM   2861  CA  GLY D 178       6.036 -11.617 -54.256  1.00  0.00              
ATOM   2862  C   GLY D 178       6.989 -11.684 -53.078  1.00  0.00              
ATOM   2863  O   GLY D 178       7.078 -12.709 -52.402  1.00  0.00              
ATOM   2864  H   GLY D 178       5.952 -13.751 -54.294  1.00  0.00              
ATOM   2865 1HA  GLY D 178       6.563 -11.136 -55.080  1.00  0.00              
ATOM   2866 2HA  GLY D 178       5.187 -11.002 -53.960  1.00  0.00              
ATOM   2867  N   ASP D 179       7.710 -10.590 -52.842  1.00  0.00              
ATOM   2868  CA  ASP D 179       8.695 -10.522 -51.770  1.00  0.00              
ATOM   2869  C   ASP D 179       8.018 -10.188 -50.445  1.00  0.00              
ATOM   2870  O   ASP D 179       7.116  -9.354 -50.380  1.00  0.00              
ATOM   2871  CB  ASP D 179       9.733  -9.433 -52.052  1.00  0.00              
ATOM   2872  CG  ASP D 179      10.610  -9.757 -53.233  1.00  0.00              
ATOM   2873  OD1 ASP D 179      11.140 -10.885 -53.275  1.00  0.00              
ATOM   2874  OD2 ASP D 179      10.769  -8.885 -54.112  1.00  0.00              
ATOM   2875  H   ASP D 179       7.566  -9.781 -53.430  1.00  0.00              
ATOM   2876  HA  ASP D 179       9.174 -11.493 -51.647  1.00  0.00              
ATOM   2877 1HB  ASP D 179       9.300  -8.438 -52.161  1.00  0.00              
ATOM   2878 2HB  ASP D 179      10.314  -9.478 -51.131  1.00  0.00              
ATOM   2879  N   LEU D 180       8.479 -10.837 -49.386  1.00  0.00              
ATOM   2880  CA  LEU D 180       7.930 -10.624 -48.059  1.00  0.00              
ATOM   2881  C   LEU D 180       9.106 -10.469 -47.115  1.00  0.00              
ATOM   2882  O   LEU D 180      10.192 -10.995 -47.380  1.00  0.00              
ATOM   2883  CB  LEU D 180       7.086 -11.831 -47.628  1.00  0.00              
ATOM   2884  CG  LEU D 180       5.794 -12.102 -48.397  1.00  0.00              
ATOM   2885  CD1 LEU D 180       5.250 -13.459 -48.018  1.00  0.00              
ATOM   2886  CD2 LEU D 180       4.782 -11.002 -48.108  1.00  0.00              
ATOM   2887  H   LEU D 180       9.233 -11.501 -49.506  1.00  0.00              
ATOM   2888  HA  LEU D 180       7.341  -9.707 -48.051  1.00  0.00              
ATOM   2889 1HB  LEU D 180       7.799 -12.628 -47.833  1.00  0.00              
ATOM   2890 2HB  LEU D 180       6.865 -11.809 -46.560  1.00  0.00              
ATOM   2891  HG  LEU D 180       6.035 -12.059 -49.459  1.00  0.00              
ATOM   2892 1HD1 LEU D 180       4.329 -13.648 -48.568  1.00  0.00              
ATOM   2893 2HD1 LEU D 180       5.983 -14.226 -48.264  1.00  0.00              
ATOM   2894 3HD1 LEU D 180       5.044 -13.481 -46.948  1.00  0.00              
ATOM   2895 1HD2 LEU D 180       3.863 -11.201 -48.661  1.00  0.00              
ATOM   2896 2HD2 LEU D 180       4.566 -10.976 -47.041  1.00  0.00              
ATOM   2897 3HD2 LEU D 180       5.191 -10.040 -48.418  1.00  0.00              
ATOM   2898  N   VAL D 181       8.907  -9.733 -46.025  1.00  0.00              
ATOM   2899  CA  VAL D 181       9.943  -9.619 -45.019  1.00  0.00              
ATOM   2900  C   VAL D 181       9.454 -10.410 -43.807  1.00  0.00              
ATOM   2901  O   VAL D 181       8.414 -10.102 -43.227  1.00  0.00              
ATOM   2902  CB  VAL D 181      10.205  -8.158 -44.607  1.00  0.00              
ATOM   2903  CG1 VAL D 181      11.292  -8.119 -43.531  1.00  0.00              
ATOM   2904  CG2 VAL D 181      10.641  -7.351 -45.823  1.00  0.00              
ATOM   2905  H   VAL D 181       8.031  -9.246 -45.889  1.00  0.00              
ATOM   2906  HA  VAL D 181      10.876 -10.069 -45.358  1.00  0.00              
ATOM   2907  HB  VAL D 181       9.276  -7.720 -44.245  1.00  0.00              
ATOM   2908 1HG1 VAL D 181      11.478  -7.085 -43.239  1.00  0.00              
ATOM   2909 2HG1 VAL D 181      10.964  -8.687 -42.661  1.00  0.00              
ATOM   2910 3HG1 VAL D 181      12.211  -8.555 -43.926  1.00  0.00              
ATOM   2911 1HG2 VAL D 181      10.825  -6.319 -45.529  1.00  0.00              
ATOM   2912 2HG2 VAL D 181      11.556  -7.780 -46.235  1.00  0.00              
ATOM   2913 3HG2 VAL D 181       9.855  -7.377 -46.579  1.00  0.00              
ATOM   2914  N   GLU D 182      10.204 -11.440 -43.436  1.00  0.00              
ATOM   2915  CA  GLU D 182       9.819 -12.267 -42.308  1.00  0.00              
ATOM   2916  C   GLU D 182      10.241 -11.670 -40.973  1.00  0.00              
ATOM   2917  O   GLU D 182      11.334 -11.131 -40.839  1.00  0.00              
ATOM   2918  CB  GLU D 182      10.414 -13.675 -42.462  1.00  0.00              
ATOM   2919  CG  GLU D 182      10.014 -14.605 -41.339  1.00  0.00              
ATOM   2920  CD  GLU D 182      10.633 -15.989 -41.450  1.00  0.00              
ATOM   2921  OE1 GLU D 182      11.408 -16.249 -42.404  1.00  0.00              
ATOM   2922  OE2 GLU D 182      10.331 -16.820 -40.574  1.00  0.00              
ATOM   2923  H   GLU D 182      11.052 -11.658 -43.938  1.00  0.00              
ATOM   2924  HA  GLU D 182       8.733 -12.347 -42.262  1.00  0.00              
ATOM   2925 1HB  GLU D 182      10.064 -14.065 -43.418  1.00  0.00              
ATOM   2926 2HB  GLU D 182      11.498 -13.562 -42.490  1.00  0.00              
ATOM   2927 1HG  GLU D 182      10.240 -14.212 -40.348  1.00  0.00              
ATOM   2928 2HG  GLU D 182       8.935 -14.697 -41.454  1.00  0.00              
ATOM   2929  N   TYR D 183       9.344 -11.760 -39.996  1.00  0.00              
ATOM   2930  CA  TYR D 183       9.620 -11.339 -38.630  1.00  0.00              
ATOM   2931  C   TYR D 183       9.278 -12.501 -37.707  1.00  0.00              
ATOM   2932  O   TYR D 183       8.345 -13.253 -37.986  1.00  0.00              
ATOM   2933  CB  TYR D 183       8.744 -10.140 -38.238  1.00  0.00              
ATOM   2934  CG  TYR D 183       9.062  -8.863 -38.976  1.00  0.00              
ATOM   2935  CD1 TYR D 183       8.586  -8.642 -40.268  1.00  0.00              
ATOM   2936  CD2 TYR D 183       9.845  -7.872 -38.382  1.00  0.00              
ATOM   2937  CE1 TYR D 183       8.876  -7.472 -40.946  1.00  0.00              
ATOM   2938  CE2 TYR D 183      10.149  -6.693 -39.059  1.00  0.00              
ATOM   2939  CZ  TYR D 183       9.660  -6.502 -40.341  1.00  0.00              
ATOM   2940  OH  TYR D 183       9.968  -5.354 -41.023  1.00  0.00              
ATOM   2941  H   TYR D 183       8.435 -12.139 -40.219  1.00  0.00              
ATOM   2942  HA  TYR D 183      10.680 -11.106 -38.521  1.00  0.00              
ATOM   2943 1HB  TYR D 183       7.708 -10.418 -38.436  1.00  0.00              
ATOM   2944 2HB  TYR D 183       8.878  -9.978 -37.169  1.00  0.00              
ATOM   2945  HD1 TYR D 183       7.978  -9.412 -40.743  1.00  0.00              
ATOM   2946  HD2 TYR D 183      10.221  -8.034 -37.372  1.00  0.00              
ATOM   2947  HE1 TYR D 183       8.498  -7.312 -41.954  1.00  0.00              
ATOM   2948  HE2 TYR D 183      10.768  -5.933 -38.580  1.00  0.00              
ATOM   2949  HH  TYR D 183       9.579  -5.322 -41.901  1.00  0.00              
ATOM   2950  N   GLU D 184      10.033 -12.646 -36.618  1.00  0.00              
ATOM   2951  CA  GLU D 184       9.780 -13.712 -35.651  1.00  0.00              
ATOM   2952  C   GLU D 184       8.420 -13.329 -35.024  1.00  0.00              
ATOM   2953  O   GLU D 184       8.236 -12.213 -34.535  1.00  0.00              
ATOM   2954  CB  GLU D 184      10.890 -13.820 -34.603  1.00  0.00              
ATOM   2955  CG  GLU D 184      10.830 -15.079 -33.752  1.00  0.00              
ATOM   2956  CD  GLU D 184       9.830 -14.938 -32.639  1.00  0.00              
ATOM   2957  OE1 GLU D 184       9.904 -13.973 -31.918  1.00  0.00              
ATOM   2958  OE2 GLU D 184       8.923 -15.735 -32.577  1.00  0.00              
ATOM   2959  H   GLU D 184      10.797 -12.005 -36.457  1.00  0.00              
ATOM   2960  HA  GLU D 184       9.716 -14.671 -36.166  1.00  0.00              
ATOM   2961 1HB  GLU D 184      11.838 -13.790 -35.141  1.00  0.00              
ATOM   2962 2HB  GLU D 184      10.808 -12.943 -33.961  1.00  0.00              
ATOM   2963 1HG  GLU D 184      10.610 -15.980 -34.324  1.00  0.00              
ATOM   2964 2HG  GLU D 184      11.832 -15.153 -33.332  1.00  0.00              
ATOM   2965  N   ALA D 185       7.480 -14.262 -35.062  1.00  0.00              
ATOM   2966  CA  ALA D 185       6.109 -14.053 -34.610  1.00  0.00              
ATOM   2967  C   ALA D 185       5.860 -13.541 -33.202  1.00  0.00              
ATOM   2968  O   ALA D 185       4.992 -12.694 -33.003  1.00  0.00              
ATOM   2969  CB  ALA D 185       5.303 -15.341 -34.826  1.00  0.00              
ATOM   2970  H   ALA D 185       7.744 -15.166 -35.428  1.00  0.00              
ATOM   2971  HA  ALA D 185       5.653 -13.277 -35.225  1.00  0.00              
ATOM   2972 1HB  ALA D 185       4.278 -15.189 -34.490  1.00  0.00              
ATOM   2973 2HB  ALA D 185       5.304 -15.598 -35.886  1.00  0.00              
ATOM   2974 3HB  ALA D 185       5.755 -16.153 -34.256  1.00  0.00              
ATOM   2975  N   ASP D 186       6.595 -14.048 -32.223  1.00  0.00              
ATOM   2976  CA  ASP D 186       6.332 -13.624 -30.851  1.00  0.00              
ATOM   2977  C   ASP D 186       6.954 -12.311 -30.425  1.00  0.00              
ATOM   2978  O   ASP D 186       6.328 -11.567 -29.653  1.00  0.00              
ATOM   2979  CB  ASP D 186       6.795 -14.719 -29.887  1.00  0.00              
ATOM   2980  CG  ASP D 186       6.015 -16.023 -29.995  1.00  0.00              
ATOM   2981  OD1 ASP D 186       4.810 -15.979 -29.919  1.00  0.00              
ATOM   2982  OD2 ASP D 186       6.612 -17.025 -30.308  1.00  0.00              
ATOM   2983  H   ASP D 186       7.332 -14.717 -32.398  1.00  0.00              
ATOM   2984  HA  ASP D 186       5.264 -13.454 -30.716  1.00  0.00              
ATOM   2985 1HB  ASP D 186       7.863 -14.930 -29.949  1.00  0.00              
ATOM   2986 2HB  ASP D 186       6.573 -14.241 -28.933  1.00  0.00              
ATOM   2987  N   HIS D 187       8.154 -11.996 -30.916  1.00  0.00              
ATOM   2988  CA  HIS D 187       8.805 -10.747 -30.514  1.00  0.00              
ATOM   2989  C   HIS D 187       8.998  -9.767 -31.655  1.00  0.00              
ATOM   2990  O   HIS D 187       9.531  -8.671 -31.458  1.00  0.00              
ATOM   2991  CB  HIS D 187      10.164 -11.042 -29.870  1.00  0.00              
ATOM   2992  CG  HIS D 187      10.074 -11.882 -28.634  1.00  0.00              
ATOM   2993  ND1 HIS D 187       9.511 -11.421 -27.462  1.00  0.00              
ATOM   2994  CD2 HIS D 187      10.475 -13.150 -28.386  1.00  0.00              
ATOM   2995  CE1 HIS D 187       9.570 -12.373 -26.546  1.00  0.00              
ATOM   2996  NE2 HIS D 187      10.150 -13.431 -27.082  1.00  0.00              
ATOM   2997  H   HIS D 187       8.625 -12.609 -31.565  1.00  0.00              
ATOM   2998  HA  HIS D 187       8.178 -10.222 -29.794  1.00  0.00              
ATOM   2999 1HB  HIS D 187      10.801 -11.584 -30.569  1.00  0.00              
ATOM   3000 2HB  HIS D 187      10.652 -10.112 -29.581  1.00  0.00              
ATOM   3001  HD2 HIS D 187      10.966 -13.905 -29.001  1.00  0.00              
ATOM   3002  HE1 HIS D 187       9.174 -12.205 -25.545  1.00  0.00              
ATOM   3003  HE2 HIS D 187      10.330 -14.309 -26.616  1.00  0.00              
ATOM   3004  N   MET D 188       8.567 -10.154 -32.847  1.00  0.00              
ATOM   3005  CA  MET D 188       8.640  -9.257 -34.007  1.00  0.00              
ATOM   3006  C   MET D 188      10.045  -8.785 -34.390  1.00  0.00              
ATOM   3007  O   MET D 188      10.222  -7.684 -34.912  1.00  0.00              
ATOM   3008  CB  MET D 188       7.757  -8.038 -33.749  1.00  0.00              
ATOM   3009  CG  MET D 188       6.270  -8.348 -33.647  1.00  0.00              
ATOM   3010  SD  MET D 188       5.320  -6.979 -32.957  1.00  0.00              
ATOM   3011  CE  MET D 188       5.735  -7.118 -31.222  1.00  0.00              
ATOM   3012  H   MET D 188       8.183 -11.081 -32.966  1.00  0.00              
ATOM   3013  HA  MET D 188       8.286  -9.773 -34.899  1.00  0.00              
ATOM   3014 1HB  MET D 188       8.099  -7.590 -32.817  1.00  0.00              
ATOM   3015 2HB  MET D 188       7.926  -7.343 -34.572  1.00  0.00              
ATOM   3016 1HG  MET D 188       5.900  -8.573 -34.647  1.00  0.00              
ATOM   3017 2HG  MET D 188       6.149  -9.224 -33.009  1.00  0.00              
ATOM   3018 1HE  MET D 188       5.223  -6.337 -30.660  1.00  0.00              
ATOM   3019 2HE  MET D 188       5.425  -8.096 -30.851  1.00  0.00              
ATOM   3020 3HE  MET D 188       6.813  -7.008 -31.096  1.00  0.00              
ATOM   3021  N   ALA D 189      11.049  -9.609 -34.131  1.00  0.00              
ATOM   3022  CA  ALA D 189      12.399  -9.278 -34.559  1.00  0.00              
ATOM   3023  C   ALA D 189      12.495  -9.578 -36.058  1.00  0.00              
ATOM   3024  O   ALA D 189      11.999 -10.602 -36.529  1.00  0.00              
ATOM   3025  CB  ALA D 189      13.402 -10.103 -33.796  1.00  0.00              
ATOM   3026  H   ALA D 189      10.889 -10.474 -33.635  1.00  0.00              
ATOM   3027  HA  ALA D 189      12.569  -8.215 -34.389  1.00  0.00              
ATOM   3028 1HB  ALA D 189      14.409  -9.845 -34.126  1.00  0.00              
ATOM   3029 2HB  ALA D 189      13.306  -9.899 -32.729  1.00  0.00              
ATOM   3030 3HB  ALA D 189      13.220 -11.160 -33.981  1.00  0.00              
ATOM   3031  N   GLN D 190      13.130  -8.686 -36.805  1.00  0.00              
ATOM   3032  CA  GLN D 190      13.269  -8.876 -38.241  1.00  0.00              
ATOM   3033  C   GLN D 190      14.236 -10.008 -38.554  1.00  0.00              
ATOM   3034  O   GLN D 190      15.361 -10.030 -38.059  1.00  0.00              
ATOM   3035  CB  GLN D 190      13.750  -7.585 -38.909  1.00  0.00              
ATOM   3036  CG  GLN D 190      13.831  -7.660 -40.424  1.00  0.00              
ATOM   3037  CD  GLN D 190      14.176  -6.324 -41.052  1.00  0.00              
ATOM   3038  OE1 GLN D 190      14.336  -5.317 -40.356  1.00  0.00              
ATOM   3039  NE2 GLN D 190      14.288  -6.304 -42.376  1.00  0.00              
ATOM   3040  H   GLN D 190      13.526  -7.862 -36.378  1.00  0.00              
ATOM   3041  HA  GLN D 190      12.307  -9.163 -38.666  1.00  0.00              
ATOM   3042 1HB  GLN D 190      13.052  -6.800 -38.616  1.00  0.00              
ATOM   3043 2HB  GLN D 190      14.735  -7.366 -38.497  1.00  0.00              
ATOM   3044 1HG  GLN D 190      14.397  -8.431 -40.946  1.00  0.00              
ATOM   3045 2HG  GLN D 190      12.765  -7.841 -40.559  1.00  0.00              
ATOM   3046 1HE2 GLN D 190      14.513  -5.450 -42.846  1.00  0.00              
ATOM   3047 2HE2 GLN D 190      14.148  -7.143 -42.902  1.00  0.00              
ATOM   3048  N   LEU D 191      13.788 -10.958 -39.366  1.00  0.00              
ATOM   3049  CA  LEU D 191      14.604 -12.115 -39.699  1.00  0.00              
ATOM   3050  C   LEU D 191      15.111 -11.908 -41.126  1.00  0.00              
ATOM   3051  O   LEU D 191      15.999 -11.086 -41.339  1.00  0.00              
ATOM   3052  CB  LEU D 191      13.779 -13.394 -39.564  1.00  0.00              
ATOM   3053  CG  LEU D 191      13.242 -13.611 -38.143  1.00  0.00              
ATOM   3054  CD1 LEU D 191      12.386 -14.878 -38.091  1.00  0.00              
ATOM   3055  CD2 LEU D 191      14.404 -13.707 -37.158  1.00  0.00              
ATOM   3056  H   LEU D 191      12.863 -10.879 -39.762  1.00  0.00              
ATOM   3057  HA  LEU D 191      15.456 -12.167 -39.023  1.00  0.00              
ATOM   3058 1HB  LEU D 191      12.970 -13.156 -40.252  1.00  0.00              
ATOM   3059 2HB  LEU D 191      14.321 -14.265 -39.930  1.00  0.00              
ATOM   3060  HG  LEU D 191      12.658 -12.729 -37.879  1.00  0.00              
ATOM   3061 1HD1 LEU D 191      12.011 -15.021 -37.078  1.00  0.00              
ATOM   3062 2HD1 LEU D 191      11.546 -14.777 -38.778  1.00  0.00              
ATOM   3063 3HD1 LEU D 191      12.990 -15.737 -38.379  1.00  0.00              
ATOM   3064 1HD2 LEU D 191      14.014 -13.860 -36.151  1.00  0.00              
ATOM   3065 2HD2 LEU D 191      15.045 -14.544 -37.430  1.00  0.00              
ATOM   3066 3HD2 LEU D 191      14.981 -12.783 -37.185  1.00  0.00              
ATOM   3067  N   GLN D 192      14.570 -12.609 -42.111  1.00  0.00              
ATOM   3068  CA  GLN D 192      15.067 -12.396 -43.471  1.00  0.00              
ATOM   3069  C   GLN D 192      14.004 -12.121 -44.536  1.00  0.00              
ATOM   3070  O   GLN D 192      12.816 -12.337 -44.313  1.00  0.00              
ATOM   3071  CB  GLN D 192      15.886 -13.617 -43.902  1.00  0.00              
ATOM   3072  CG  GLN D 192      17.119 -13.871 -43.052  1.00  0.00              
ATOM   3073  CD  GLN D 192      18.156 -12.774 -43.194  1.00  0.00              
ATOM   3074  OE1 GLN D 192      18.297 -12.167 -44.259  1.00  0.00              
ATOM   3075  NE2 GLN D 192      18.892 -12.515 -42.119  1.00  0.00              
ATOM   3076  H   GLN D 192      13.831 -13.280 -41.956  1.00  0.00              
ATOM   3077  HA  GLN D 192      15.692 -11.503 -43.496  1.00  0.00              
ATOM   3078 1HB  GLN D 192      15.218 -14.477 -43.851  1.00  0.00              
ATOM   3079 2HB  GLN D 192      16.181 -13.447 -44.938  1.00  0.00              
ATOM   3080 1HG  GLN D 192      17.062 -14.145 -41.999  1.00  0.00              
ATOM   3081 2HG  GLN D 192      17.447 -14.734 -43.634  1.00  0.00              
ATOM   3082 1HE2 GLN D 192      19.594 -11.801 -42.153  1.00  0.00              
ATOM   3083 2HE2 GLN D 192      18.747 -13.032 -41.276  1.00  0.00              
ATOM   3084  N   ARG D 193      14.447 -11.602 -45.678  1.00  0.00              
ATOM   3085  CA  ARG D 193      13.570 -11.360 -46.819  1.00  0.00              
ATOM   3086  C   ARG D 193      13.344 -12.719 -47.467  1.00  0.00              
ATOM   3087  O   ARG D 193      14.285 -13.470 -47.683  1.00  0.00              
ATOM   3088  CB  ARG D 193      14.101 -10.321 -47.794  1.00  0.00              
ATOM   3089  CG  ARG D 193      13.155  -9.966 -48.929  1.00  0.00              
ATOM   3090  CD  ARG D 193      13.689  -8.955 -49.878  1.00  0.00              
ATOM   3091  NE  ARG D 193      13.904  -7.639 -49.298  1.00  0.00              
ATOM   3092  CZ  ARG D 193      12.945  -6.708 -49.134  1.00  0.00              
ATOM   3093  NH1 ARG D 193      11.713  -6.927 -49.537  1.00  0.00              
ATOM   3094  NH2 ARG D 193      13.280  -5.557 -48.577  1.00  0.00              
ATOM   3095  H   ARG D 193      15.428 -11.368 -45.752  1.00  0.00              
ATOM   3096  HA  ARG D 193      12.620 -10.950 -46.473  1.00  0.00              
ATOM   3097 1HB  ARG D 193      14.321  -9.424 -47.216  1.00  0.00              
ATOM   3098 2HB  ARG D 193      15.027 -10.720 -48.210  1.00  0.00              
ATOM   3099 1HG  ARG D 193      12.935 -10.873 -49.494  1.00  0.00              
ATOM   3100 2HG  ARG D 193      12.232  -9.572 -48.501  1.00  0.00              
ATOM   3101 1HD  ARG D 193      14.646  -9.302 -50.264  1.00  0.00              
ATOM   3102 2HD  ARG D 193      12.985  -8.837 -50.702  1.00  0.00              
ATOM   3103  HE  ARG D 193      14.755  -7.224 -48.941  1.00  0.00              
ATOM   3104 1HH1 ARG D 193      11.477  -7.806 -49.977  1.00  0.00              
ATOM   3105 2HH1 ARG D 193      11.008  -6.217 -49.405  1.00  0.00              
ATOM   3106 1HH2 ARG D 193      14.235  -5.399 -48.289  1.00  0.00              
ATOM   3107 2HH2 ARG D 193      12.580  -4.843 -48.443  1.00  0.00              
ATOM   3108  N   VAL D 194      12.094 -13.041 -47.758  1.00  0.00              
ATOM   3109  CA  VAL D 194      11.777 -14.322 -48.363  1.00  0.00              
ATOM   3110  C   VAL D 194      10.940 -14.024 -49.590  1.00  0.00              
ATOM   3111  O   VAL D 194      10.489 -12.886 -49.783  1.00  0.00              
ATOM   3112  CB  VAL D 194      10.954 -15.231 -47.403  1.00  0.00              
ATOM   3113  CG1 VAL D 194      11.735 -15.495 -46.143  1.00  0.00              
ATOM   3114  CG2 VAL D 194       9.634 -14.591 -47.076  1.00  0.00              
ATOM   3115  H   VAL D 194      11.346 -12.392 -47.560  1.00  0.00              
ATOM   3116  HA  VAL D 194      12.679 -14.840 -48.690  1.00  0.00              
ATOM   3117  HB  VAL D 194      10.733 -16.173 -47.907  1.00  0.00              
ATOM   3118 1HG1 VAL D 194      11.150 -16.132 -45.478  1.00  0.00              
ATOM   3119 2HG1 VAL D 194      12.670 -15.995 -46.392  1.00  0.00              
ATOM   3120 3HG1 VAL D 194      11.948 -14.550 -45.643  1.00  0.00              
ATOM   3121 1HG2 VAL D 194       9.071 -15.239 -46.405  1.00  0.00              
ATOM   3122 2HG2 VAL D 194       9.807 -13.630 -46.594  1.00  0.00              
ATOM   3123 3HG2 VAL D 194       9.066 -14.439 -47.995  1.00  0.00              
ATOM   3124  N   HIS D 195      10.741 -15.030 -50.431  1.00  0.00              
ATOM   3125  CA  HIS D 195       9.901 -14.843 -51.596  1.00  0.00              
ATOM   3126  C   HIS D 195       8.821 -15.914 -51.575  1.00  0.00              
ATOM   3127  O   HIS D 195       9.118 -17.099 -51.448  1.00  0.00              
ATOM   3128  CB  HIS D 195      10.705 -14.935 -52.902  1.00  0.00              
ATOM   3129  CG  HIS D 195       9.927 -14.488 -54.103  1.00  0.00              
ATOM   3130  ND1 HIS D 195       9.862 -13.169 -54.494  1.00  0.00              
ATOM   3131  CD2 HIS D 195       9.097 -15.166 -54.931  1.00  0.00              
ATOM   3132  CE1 HIS D 195       9.022 -13.053 -55.510  1.00  0.00              
ATOM   3133  NE2 HIS D 195       8.545 -14.252 -55.794  1.00  0.00              
ATOM   3134  H   HIS D 195      11.168 -15.932 -50.271  1.00  0.00              
ATOM   3135  HA  HIS D 195       9.420 -13.867 -51.548  1.00  0.00              
ATOM   3136 1HB  HIS D 195      11.591 -14.301 -52.844  1.00  0.00              
ATOM   3137 2HB  HIS D 195      11.009 -15.965 -53.084  1.00  0.00              
ATOM   3138  HD1 HIS D 195      10.417 -12.417 -54.136  1.00  0.00              
ATOM   3139  HD2 HIS D 195       8.825 -16.219 -55.007  1.00  0.00              
ATOM   3140  HE1 HIS D 195       8.830 -12.080 -55.964  1.00  0.00              
ATOM   3141  N   GLY D 196       7.570 -15.487 -51.690  1.00  0.00              
ATOM   3142  CA  GLY D 196       6.466 -16.420 -51.650  1.00  0.00              
ATOM   3143  C   GLY D 196       6.023 -16.843 -53.037  1.00  0.00              
ATOM   3144  O   GLY D 196       6.044 -16.042 -53.970  1.00  0.00              
ATOM   3145  H   GLY D 196       7.378 -14.502 -51.808  1.00  0.00              
ATOM   3146 1HA  GLY D 196       6.771 -17.309 -51.098  1.00  0.00              
ATOM   3147 2HA  GLY D 196       5.622 -15.952 -51.145  1.00  0.00              
ATOM   3148  N   PHE D 197       5.626 -18.108 -53.163  1.00  0.00              
ATOM   3149  CA  PHE D 197       5.125 -18.652 -54.418  1.00  0.00              
ATOM   3150  C   PHE D 197       3.789 -19.326 -54.151  1.00  0.00              
ATOM   3151  O   PHE D 197       3.731 -20.514 -53.808  1.00  0.00              
ATOM   3152  CB  PHE D 197       6.071 -19.703 -55.007  1.00  0.00              
ATOM   3153  CG  PHE D 197       7.433 -19.188 -55.355  1.00  0.00              
ATOM   3154  CD1 PHE D 197       8.482 -19.297 -54.458  1.00  0.00              
ATOM   3155  CD2 PHE D 197       7.682 -18.657 -56.617  1.00  0.00              
ATOM   3156  CE1 PHE D 197       9.763 -18.901 -54.809  1.00  0.00              
ATOM   3157  CE2 PHE D 197       8.953 -18.256 -56.978  1.00  0.00              
ATOM   3158  CZ  PHE D 197      10.000 -18.377 -56.084  1.00  0.00              
ATOM   3159  H   PHE D 197       5.679 -18.709 -52.352  1.00  0.00              
ATOM   3160  HA  PHE D 197       4.962 -17.844 -55.133  1.00  0.00              
ATOM   3161 1HB  PHE D 197       6.223 -20.511 -54.293  1.00  0.00              
ATOM   3162 2HB  PHE D 197       5.653 -20.108 -55.928  1.00  0.00              
ATOM   3163  HD1 PHE D 197       8.291 -19.704 -53.464  1.00  0.00              
ATOM   3164  HD2 PHE D 197       6.859 -18.560 -57.324  1.00  0.00              
ATOM   3165  HE1 PHE D 197      10.579 -18.999 -54.092  1.00  0.00              
ATOM   3166  HE2 PHE D 197       9.130 -17.844 -57.971  1.00  0.00              
ATOM   3167  HZ  PHE D 197      11.004 -18.066 -56.368  1.00  0.00              
ATOM   3168  N   LEU D 198       2.716 -18.572 -54.326  1.00  0.00              
ATOM   3169  CA  LEU D 198       1.374 -19.100 -54.156  1.00  0.00              
ATOM   3170  C   LEU D 198       0.958 -19.876 -55.398  1.00  0.00              
ATOM   3171  O   LEU D 198       0.916 -19.304 -56.494  1.00  0.00              
ATOM   3172  CB  LEU D 198       0.381 -17.949 -53.959  1.00  0.00              
ATOM   3173  CG  LEU D 198      -0.918 -18.180 -53.177  1.00  0.00              
ATOM   3174  CD1 LEU D 198      -2.090 -17.882 -54.071  1.00  0.00              
ATOM   3175  CD2 LEU D 198      -1.001 -19.568 -52.646  1.00  0.00              
ATOM   3176  H   LEU D 198       2.834 -17.603 -54.584  1.00  0.00              
ATOM   3177  HA  LEU D 198       1.361 -19.800 -53.320  1.00  0.00              
ATOM   3178 1HB  LEU D 198       1.007 -17.270 -53.383  1.00  0.00              
ATOM   3179 2HB  LEU D 198       0.112 -17.481 -54.905  1.00  0.00              
ATOM   3180  HG  LEU D 198      -0.901 -17.512 -52.315  1.00  0.00              
ATOM   3181 1HD1 LEU D 198      -3.018 -18.045 -53.522  1.00  0.00              
ATOM   3182 2HD1 LEU D 198      -2.042 -16.845 -54.401  1.00  0.00              
ATOM   3183 3HD1 LEU D 198      -2.062 -18.540 -54.938  1.00  0.00              
ATOM   3184 1HD2 LEU D 198      -1.935 -19.693 -52.098  1.00  0.00              
ATOM   3185 2HD2 LEU D 198      -0.968 -20.277 -53.474  1.00  0.00              
ATOM   3186 3HD2 LEU D 198      -0.161 -19.753 -51.977  1.00  0.00              
ATOM   3187  N   MET D 199       0.652 -21.162 -55.221  1.00  0.00              
ATOM   3188  CA  MET D 199       0.267 -22.037 -56.319  1.00  0.00              
ATOM   3189  C   MET D 199      -1.193 -22.439 -56.043  1.00  0.00              
ATOM   3190  O   MET D 199      -1.707 -22.148 -54.959  1.00  0.00              
ATOM   3191  CB  MET D 199       1.262 -23.203 -56.408  1.00  0.00              
ATOM   3192  CG  MET D 199       2.645 -22.674 -56.884  1.00  0.00              
ATOM   3193  SD  MET D 199       3.924 -23.858 -56.828  1.00  0.00              
ATOM   3194  CE  MET D 199       4.221 -23.943 -55.064  1.00  0.00              
ATOM   3195  H   MET D 199       0.689 -21.537 -54.284  1.00  0.00              
ATOM   3196  HA  MET D 199       0.329 -21.497 -57.264  1.00  0.00              
ATOM   3197 1HB  MET D 199       1.318 -23.648 -55.415  1.00  0.00              
ATOM   3198 2HB  MET D 199       0.843 -23.926 -57.109  1.00  0.00              
ATOM   3199 1HG  MET D 199       2.541 -22.328 -57.912  1.00  0.00              
ATOM   3200 2HG  MET D 199       2.926 -21.836 -56.246  1.00  0.00              
ATOM   3201 1HE  MET D 199       5.017 -24.662 -54.863  1.00  0.00              
ATOM   3202 2HE  MET D 199       4.519 -22.960 -54.698  1.00  0.00              
ATOM   3203 3HE  MET D 199       3.309 -24.259 -54.558  1.00  0.00              
ATOM   3204  N   ASN D 200      -1.874 -23.073 -56.994  1.00  0.00              
ATOM   3205  CA  ASN D 200      -3.302 -23.332 -56.785  1.00  0.00              
ATOM   3206  C   ASN D 200      -3.715 -24.348 -55.712  1.00  0.00              
ATOM   3207  O   ASN D 200      -4.917 -24.556 -55.458  1.00  0.00              
ATOM   3208  CB  ASN D 200      -3.982 -23.655 -58.126  1.00  0.00              
ATOM   3209  CG  ASN D 200      -3.510 -24.945 -58.722  1.00  0.00              
ATOM   3210  OD1 ASN D 200      -2.707 -25.651 -58.120  1.00  0.00              
ATOM   3211  ND2 ASN D 200      -4.015 -25.275 -59.904  1.00  0.00              
ATOM   3212  H   ASN D 200      -1.439 -23.380 -57.852  1.00  0.00              
ATOM   3213  HA  ASN D 200      -3.795 -22.424 -56.433  1.00  0.00              
ATOM   3214 1HB  ASN D 200      -5.064 -23.570 -58.238  1.00  0.00              
ATOM   3215 2HB  ASN D 200      -3.499 -22.828 -58.643  1.00  0.00              
ATOM   3216 1HD2 ASN D 200      -3.733 -26.128 -60.347  1.00  0.00              
ATOM   3217 2HD2 ASN D 200      -4.676 -24.674 -60.353  1.00  0.00              
ATOM   3218  N   ASP D 201      -2.738 -24.952 -55.057  1.00  0.00              
ATOM   3219  CA  ASP D 201      -3.092 -25.838 -53.972  1.00  0.00              
ATOM   3220  C   ASP D 201      -2.177 -25.741 -52.763  1.00  0.00              
ATOM   3221  O   ASP D 201      -2.410 -26.420 -51.781  1.00  0.00              
ATOM   3222  CB  ASP D 201      -3.201 -27.288 -54.484  1.00  0.00              
ATOM   3223  CG  ASP D 201      -1.898 -27.830 -55.053  1.00  0.00              
ATOM   3224  OD1 ASP D 201      -0.857 -27.136 -55.011  1.00  0.00              
ATOM   3225  OD2 ASP D 201      -1.942 -28.969 -55.564  1.00  0.00              
ATOM   3226  H   ASP D 201      -1.763 -24.818 -55.286  1.00  0.00              
ATOM   3227  HA  ASP D 201      -4.078 -25.577 -53.589  1.00  0.00              
ATOM   3228 1HB  ASP D 201      -3.600 -27.982 -53.744  1.00  0.00              
ATOM   3229 2HB  ASP D 201      -3.926 -27.154 -55.288  1.00  0.00              
ATOM   3230  N   CYS D 202      -1.175 -24.863 -52.814  1.00  0.00              
ATOM   3231  CA  CYS D 202      -0.232 -24.688 -51.704  1.00  0.00              
ATOM   3232  C   CYS D 202       0.570 -23.398 -51.859  1.00  0.00              
ATOM   3233  O   CYS D 202       0.728 -22.877 -52.968  1.00  0.00              
ATOM   3234  CB  CYS D 202       0.681 -25.908 -51.839  1.00  0.00              
ATOM   3235  SG  CYS D 202       1.594 -25.991 -53.398  1.00  0.00              
ATOM   3236  H   CYS D 202      -1.065 -24.300 -53.646  1.00  0.00              
ATOM   3237  HA  CYS D 202      -0.708 -24.716 -50.724  1.00  0.00              
ATOM   3238 1HB  CYS D 202       1.431 -25.907 -51.048  1.00  0.00              
ATOM   3239 2HB  CYS D 202       0.094 -26.825 -51.784  1.00  0.00              
ATOM   3240  HG  CYS D 202       1.854 -27.293 -53.337  1.00  0.00              
ATOM   3241  N   LEU D 203       1.073 -22.894 -50.734  1.00  0.00              
ATOM   3242  CA  LEU D 203       1.933 -21.721 -50.705  1.00  0.00              
ATOM   3243  C   LEU D 203       3.338 -22.182 -50.369  1.00  0.00              
ATOM   3244  O   LEU D 203       3.585 -22.715 -49.282  1.00  0.00              
ATOM   3245  CB  LEU D 203       1.464 -20.730 -49.639  1.00  0.00              
ATOM   3246  CG  LEU D 203       2.364 -19.514 -49.421  1.00  0.00              
ATOM   3247  CD1 LEU D 203       2.429 -18.680 -50.706  1.00  0.00              
ATOM   3248  CD2 LEU D 203       1.819 -18.676 -48.265  1.00  0.00              
ATOM   3249  H   LEU D 203       0.841 -23.355 -49.866  1.00  0.00              
ATOM   3250  HA  LEU D 203       1.946 -21.254 -51.690  1.00  0.00              
ATOM   3251 1HB  LEU D 203       0.522 -20.419 -50.087  1.00  0.00              
ATOM   3252 2HB  LEU D 203       1.266 -21.225 -48.687  1.00  0.00              
ATOM   3253  HG  LEU D 203       3.346 -19.886 -49.128  1.00  0.00              
ATOM   3254 1HD1 LEU D 203       3.072 -17.815 -50.546  1.00  0.00              
ATOM   3255 2HD1 LEU D 203       2.835 -19.288 -51.514  1.00  0.00              
ATOM   3256 3HD1 LEU D 203       1.428 -18.344 -50.972  1.00  0.00              
ATOM   3257 1HD2 LEU D 203       2.462 -17.810 -48.111  1.00  0.00              
ATOM   3258 2HD2 LEU D 203       0.810 -18.342 -48.503  1.00  0.00              
ATOM   3259 3HD2 LEU D 203       1.799 -19.279 -47.357  1.00  0.00              
ATOM   3260  N   LEU D 204       4.257 -21.995 -51.310  1.00  0.00              
ATOM   3261  CA  LEU D 204       5.648 -22.347 -51.088  1.00  0.00              
ATOM   3262  C   LEU D 204       6.407 -21.078 -50.748  1.00  0.00              
ATOM   3263  O   LEU D 204       6.429 -20.127 -51.541  1.00  0.00              
ATOM   3264  CB  LEU D 204       6.255 -22.991 -52.345  1.00  0.00              
ATOM   3265  CG  LEU D 204       7.734 -23.394 -52.282  1.00  0.00              
ATOM   3266  CD1 LEU D 204       7.933 -24.512 -51.287  1.00  0.00              
ATOM   3267  CD2 LEU D 204       8.207 -23.834 -53.667  1.00  0.00              
ATOM   3268  H   LEU D 204       3.985 -21.600 -52.197  1.00  0.00              
ATOM   3269  HA  LEU D 204       5.722 -23.029 -50.242  1.00  0.00              
ATOM   3270 1HB  LEU D 204       5.639 -23.887 -52.400  1.00  0.00              
ATOM   3271 2HB  LEU D 204       6.088 -22.380 -53.231  1.00  0.00              
ATOM   3272  HG  LEU D 204       8.301 -22.505 -52.004  1.00  0.00              
ATOM   3273 1HD1 LEU D 204       8.988 -24.787 -51.254  1.00  0.00              
ATOM   3274 2HD1 LEU D 204       7.615 -24.180 -50.298  1.00  0.00              
ATOM   3275 3HD1 LEU D 204       7.343 -25.376 -51.588  1.00  0.00              
ATOM   3276 1HD2 LEU D 204       9.259 -24.119 -53.618  1.00  0.00              
ATOM   3277 2HD2 LEU D 204       7.614 -24.686 -54.001  1.00  0.00              
ATOM   3278 3HD2 LEU D 204       8.087 -23.010 -54.372  1.00  0.00              
ATOM   3279  N   VAL D 205       7.016 -21.064 -49.568  1.00  0.00              
ATOM   3280  CA  VAL D 205       7.768 -19.903 -49.104  1.00  0.00              
ATOM   3281  C   VAL D 205       9.252 -20.239 -49.161  1.00  0.00              
ATOM   3282  O   VAL D 205       9.715 -21.165 -48.494  1.00  0.00              
ATOM   3283  CB  VAL D 205       7.383 -19.489 -47.671  1.00  0.00              
ATOM   3284  CG1 VAL D 205       8.213 -18.297 -47.219  1.00  0.00              
ATOM   3285  CG2 VAL D 205       5.899 -19.164 -47.592  1.00  0.00              
ATOM   3286  H   VAL D 205       6.956 -21.879 -48.976  1.00  0.00              
ATOM   3287  HA  VAL D 205       7.615 -19.044 -49.758  1.00  0.00              
ATOM   3288  HB  VAL D 205       7.559 -20.330 -47.000  1.00  0.00              
ATOM   3289 1HG1 VAL D 205       7.927 -18.017 -46.205  1.00  0.00              
ATOM   3290 2HG1 VAL D 205       9.270 -18.562 -47.239  1.00  0.00              
ATOM   3291 3HG1 VAL D 205       8.037 -17.456 -47.889  1.00  0.00              
ATOM   3292 1HG2 VAL D 205       5.643 -18.874 -46.573  1.00  0.00              
ATOM   3293 2HG2 VAL D 205       5.670 -18.342 -48.271  1.00  0.00              
ATOM   3294 3HG2 VAL D 205       5.319 -20.042 -47.875  1.00  0.00              
ATOM   3295  N   ALA D 206       9.992 -19.492 -49.975  1.00  0.00              
ATOM   3296  CA  ALA D 206      11.424 -19.723 -50.139  1.00  0.00              
ATOM   3297  C   ALA D 206      12.208 -18.717 -49.325  1.00  0.00              
ATOM   3298  O   ALA D 206      11.981 -17.515 -49.432  1.00  0.00              
ATOM   3299  CB  ALA D 206      11.813 -19.605 -51.604  1.00  0.00              
ATOM   3300  H   ALA D 206       9.551 -18.745 -50.493  1.00  0.00              
ATOM   3301  HA  ALA D 206      11.663 -20.720 -49.768  1.00  0.00              
ATOM   3302 1HB  ALA D 206      12.884 -19.780 -51.710  1.00  0.00              
ATOM   3303 2HB  ALA D 206      11.265 -20.345 -52.188  1.00  0.00              
ATOM   3304 3HB  ALA D 206      11.572 -18.606 -51.965  1.00  0.00              
ATOM   3305  N   THR D 207      13.135 -19.224 -48.522  1.00  0.00              
ATOM   3306  CA  THR D 207      13.995 -18.392 -47.691  1.00  0.00              
ATOM   3307  C   THR D 207      15.447 -18.514 -48.136  1.00  0.00              
ATOM   3308  O   THR D 207      15.997 -19.610 -48.199  1.00  0.00              
ATOM   3309  CB  THR D 207      13.888 -18.771 -46.202  1.00  0.00              
ATOM   3310  OG1 THR D 207      12.536 -18.592 -45.757  1.00  0.00              
ATOM   3311  CG2 THR D 207      14.812 -17.903 -45.362  1.00  0.00              
ATOM   3312  H   THR D 207      13.244 -20.228 -48.491  1.00  0.00              
ATOM   3313  HA  THR D 207      13.716 -17.345 -47.804  1.00  0.00              
ATOM   3314  HB  THR D 207      14.165 -19.818 -46.081  1.00  0.00              
ATOM   3315  HG1 THR D 207      12.008 -19.346 -46.030  1.00  0.00              
ATOM   3316 1HG2 THR D 207      14.723 -18.185 -44.314  1.00  0.00              
ATOM   3317 2HG2 THR D 207      15.841 -18.045 -45.690  1.00  0.00              
ATOM   3318 3HG2 THR D 207      14.534 -16.856 -45.482  1.00  0.00              
ATOM   3319  N   TRP D 208      16.060 -17.374 -48.426  1.00  0.00              
ATOM   3320  CA  TRP D 208      17.442 -17.324 -48.890  1.00  0.00              
ATOM   3321  C   TRP D 208      18.283 -16.537 -47.883  1.00  0.00              
ATOM   3322  O   TRP D 208      17.881 -15.459 -47.445  1.00  0.00              
ATOM   3323  CB  TRP D 208      17.529 -16.686 -50.278  1.00  0.00              
ATOM   3324  CG  TRP D 208      17.035 -17.578 -51.377  1.00  0.00              
ATOM   3325  CD1 TRP D 208      15.748 -17.705 -51.808  1.00  0.00              
ATOM   3326  CD2 TRP D 208      17.819 -18.464 -52.185  1.00  0.00              
ATOM   3327  NE1 TRP D 208      15.680 -18.615 -52.833  1.00  0.00              
ATOM   3328  CE2 TRP D 208      16.940 -19.095 -53.084  1.00  0.00              
ATOM   3329  CE3 TRP D 208      19.181 -18.784 -52.235  1.00  0.00              
ATOM   3330  CZ2 TRP D 208      17.373 -20.025 -54.016  1.00  0.00              
ATOM   3331  CZ3 TRP D 208      19.614 -19.715 -53.171  1.00  0.00              
ATOM   3332  CH2 TRP D 208      18.737 -20.318 -54.037  1.00  0.00              
ATOM   3333  H   TRP D 208      15.545 -16.511 -48.319  1.00  0.00              
ATOM   3334  HA  TRP D 208      17.849 -18.333 -48.949  1.00  0.00              
ATOM   3335 1HB  TRP D 208      16.925 -15.780 -50.316  1.00  0.00              
ATOM   3336 2HB  TRP D 208      18.564 -16.442 -50.515  1.00  0.00              
ATOM   3337  HD1 TRP D 208      14.998 -17.097 -51.304  1.00  0.00              
ATOM   3338  HE1 TRP D 208      14.840 -18.889 -53.322  1.00  0.00              
ATOM   3339  HE3 TRP D 208      19.921 -18.335 -51.573  1.00  0.00              
ATOM   3340  HZ2 TRP D 208      16.642 -20.479 -54.685  1.00  0.00              
ATOM   3341  HZ3 TRP D 208      20.678 -19.957 -53.198  1.00  0.00              
ATOM   3342  HH2 TRP D 208      19.118 -21.043 -54.756  1.00  0.00              
ATOM   3343  N   LEU D 209      19.440 -17.083 -47.508  1.00  0.00              
ATOM   3344  CA  LEU D 209      20.370 -16.365 -46.635  1.00  0.00              
ATOM   3345  C   LEU D 209      21.776 -16.247 -47.214  1.00  0.00              
ATOM   3346  O   LEU D 209      22.528 -17.225 -47.284  1.00  0.00              
ATOM   3347  CB  LEU D 209      20.430 -17.055 -45.267  1.00  0.00              
ATOM   3348  CG  LEU D 209      21.441 -16.460 -44.279  1.00  0.00              
ATOM   3349  CD1 LEU D 209      21.071 -15.018 -43.959  1.00  0.00              
ATOM   3350  CD2 LEU D 209      21.471 -17.301 -43.012  1.00  0.00              
ATOM   3351  H   LEU D 209      19.684 -18.009 -47.829  1.00  0.00              
ATOM   3352  HA  LEU D 209      20.029 -15.339 -46.505  1.00  0.00              
ATOM   3353 1HB  LEU D 209      19.414 -16.860 -44.926  1.00  0.00              
ATOM   3354 2HB  LEU D 209      20.579 -18.130 -45.363  1.00  0.00              
ATOM   3355  HG  LEU D 209      22.424 -16.522 -44.744  1.00  0.00              
ATOM   3356 1HD1 LEU D 209      21.795 -14.603 -43.257  1.00  0.00              
ATOM   3357 2HD1 LEU D 209      21.078 -14.428 -44.876  1.00  0.00              
ATOM   3358 3HD1 LEU D 209      20.077 -14.987 -43.515  1.00  0.00              
ATOM   3359 1HD2 LEU D 209      22.190 -16.878 -42.311  1.00  0.00              
ATOM   3360 2HD2 LEU D 209      20.480 -17.310 -42.556  1.00  0.00              
ATOM   3361 3HD2 LEU D 209      21.764 -18.322 -43.259  1.00  0.00              
ATOM   3362  N   PRO D 210      22.150 -15.029 -47.634  1.00  0.00              
ATOM   3363  CA  PRO D 210      23.468 -14.803 -48.226  1.00  0.00              
ATOM   3364  C   PRO D 210      24.573 -15.169 -47.240  1.00  0.00              
ATOM   3365  O   PRO D 210      24.543 -14.752 -46.081  1.00  0.00              
ATOM   3366  CB  PRO D 210      23.474 -13.311 -48.575  1.00  0.00              
ATOM   3367  CG  PRO D 210      22.033 -12.955 -48.708  1.00  0.00              
ATOM   3368  CD  PRO D 210      21.318 -13.792 -47.682  1.00  0.00              
ATOM   3369  HA  PRO D 210      23.650 -15.431 -49.110  1.00  0.00              
ATOM   3370 1HB  PRO D 210      23.961 -12.716 -47.789  1.00  0.00              
ATOM   3371 2HB  PRO D 210      24.020 -13.119 -49.511  1.00  0.00              
ATOM   3372 1HG  PRO D 210      21.870 -11.882 -48.527  1.00  0.00              
ATOM   3373 2HG  PRO D 210      21.661 -13.170 -49.721  1.00  0.00              
ATOM   3374 1HD  PRO D 210      21.277 -13.300 -46.699  1.00  0.00              
ATOM   3375 2HD  PRO D 210      20.281 -14.012 -47.973  1.00  0.00              
ATOM   3376  N   GLN D 211      25.531 -15.967 -47.696  1.00  0.00              
ATOM   3377  CA  GLN D 211      26.713 -16.279 -46.901  1.00  0.00              
ATOM   3378  C   GLN D 211      27.933 -16.185 -47.808  1.00  0.00              
ATOM   3379  O   GLN D 211      27.822 -16.396 -49.020  1.00  0.00              
ATOM   3380  CB  GLN D 211      26.615 -17.674 -46.277  1.00  0.00              
ATOM   3381  CG  GLN D 211      25.481 -17.831 -45.280  1.00  0.00              
ATOM   3382  CD  GLN D 211      25.538 -19.156 -44.543  1.00  0.00              
ATOM   3383  OE1 GLN D 211      26.466 -19.948 -44.732  1.00  0.00              
ATOM   3384  NE2 GLN D 211      24.542 -19.407 -43.702  1.00  0.00              
ATOM   3385  H   GLN D 211      25.438 -16.369 -48.617  1.00  0.00              
ATOM   3386  HA  GLN D 211      26.820 -15.544 -46.102  1.00  0.00              
ATOM   3387 1HB  GLN D 211      26.484 -18.378 -47.100  1.00  0.00              
ATOM   3388 2HB  GLN D 211      27.568 -17.865 -45.785  1.00  0.00              
ATOM   3389 1HG  GLN D 211      25.218 -17.058 -44.559  1.00  0.00              
ATOM   3390 2HG  GLN D 211      24.703 -17.893 -46.043  1.00  0.00              
ATOM   3391 1HE2 GLN D 211      24.525 -20.266 -43.187  1.00  0.00              
ATOM   3392 2HE2 GLN D 211      23.808 -18.738 -43.580  1.00  0.00              
ATOM   3393  N   ARG D 212      29.082 -15.859 -47.221  1.00  0.00              
ATOM   3394  CA  ARG D 212      30.300 -15.610 -47.987  1.00  0.00              
ATOM   3395  C   ARG D 212      30.566 -16.720 -49.002  1.00  0.00              
ATOM   3396  O   ARG D 212      30.688 -16.456 -50.201  1.00  0.00              
ATOM   3397  CB  ARG D 212      31.505 -15.387 -47.083  1.00  0.00              
ATOM   3398  CG  ARG D 212      32.772 -14.953 -47.802  1.00  0.00              
ATOM   3399  CD  ARG D 212      33.948 -14.772 -46.914  1.00  0.00              
ATOM   3400  NE  ARG D 212      34.432 -15.996 -46.296  1.00  0.00              
ATOM   3401  CZ  ARG D 212      35.273 -16.043 -45.245  1.00  0.00              
ATOM   3402  NH1 ARG D 212      35.757 -14.940 -44.715  1.00  0.00              
ATOM   3403  NH2 ARG D 212      35.619 -17.228 -44.774  1.00  0.00              
ATOM   3404  H   ARG D 212      29.110 -15.779 -46.214  1.00  0.00              
ATOM   3405  HA  ARG D 212      30.193 -14.690 -48.562  1.00  0.00              
ATOM   3406 1HB  ARG D 212      31.222 -14.623 -46.360  1.00  0.00              
ATOM   3407 2HB  ARG D 212      31.691 -16.327 -46.563  1.00  0.00              
ATOM   3408 1HG  ARG D 212      33.026 -15.709 -48.545  1.00  0.00              
ATOM   3409 2HG  ARG D 212      32.579 -14.003 -48.302  1.00  0.00              
ATOM   3410 1HD  ARG D 212      34.770 -14.354 -47.495  1.00  0.00              
ATOM   3411 2HD  ARG D 212      33.685 -14.083 -46.112  1.00  0.00              
ATOM   3412  HE  ARG D 212      34.232 -16.959 -46.533  1.00  0.00              
ATOM   3413 1HH1 ARG D 212      35.496 -14.043 -45.098  1.00  0.00              
ATOM   3414 2HH1 ARG D 212      36.386 -14.997 -43.927  1.00  0.00              
ATOM   3415 1HH2 ARG D 212      35.252 -18.066 -45.204  1.00  0.00              
ATOM   3416 2HH2 ARG D 212      36.249 -17.292 -43.988  1.00  0.00              
ATOM   3417  N   ARG D 213      30.638 -17.960 -48.529  1.00  0.00              
ATOM   3418  CA  ARG D 213      30.860 -19.091 -49.426  1.00  0.00              
ATOM   3419  C   ARG D 213      29.948 -20.277 -49.132  1.00  0.00              
ATOM   3420  O   ARG D 213      30.329 -21.435 -49.330  1.00  0.00              
ATOM   3421  CB  ARG D 213      32.321 -19.520 -49.435  1.00  0.00              
ATOM   3422  CG  ARG D 213      33.290 -18.473 -49.960  1.00  0.00              
ATOM   3423  CD  ARG D 213      33.193 -18.225 -51.421  1.00  0.00              
ATOM   3424  NE  ARG D 213      34.208 -17.327 -51.949  1.00  0.00              
ATOM   3425  CZ  ARG D 213      34.094 -15.986 -51.993  1.00  0.00              
ATOM   3426  NH1 ARG D 213      33.001 -15.384 -51.580  1.00  0.00              
ATOM   3427  NH2 ARG D 213      35.103 -15.289 -52.488  1.00  0.00              
ATOM   3428  H   ARG D 213      30.539 -18.130 -47.538  1.00  0.00              
ATOM   3429  HA  ARG D 213      30.632 -18.799 -50.451  1.00  0.00              
ATOM   3430 1HB  ARG D 213      32.585 -19.773 -48.410  1.00  0.00              
ATOM   3431 2HB  ARG D 213      32.386 -20.412 -50.058  1.00  0.00              
ATOM   3432 1HG  ARG D 213      33.096 -17.531 -49.446  1.00  0.00              
ATOM   3433 2HG  ARG D 213      34.307 -18.802 -49.741  1.00  0.00              
ATOM   3434 1HD  ARG D 213      33.290 -19.174 -51.948  1.00  0.00              
ATOM   3435 2HD  ARG D 213      32.222 -17.785 -51.642  1.00  0.00              
ATOM   3436  HE  ARG D 213      35.113 -17.540 -52.347  1.00  0.00              
ATOM   3437 1HH1 ARG D 213      32.231 -15.933 -51.222  1.00  0.00              
ATOM   3438 2HH1 ARG D 213      32.934 -14.378 -51.622  1.00  0.00              
ATOM   3439 1HH2 ARG D 213      35.929 -15.769 -52.819  1.00  0.00              
ATOM   3440 2HH2 ARG D 213      35.043 -14.283 -52.534  1.00  0.00              
ATOM   3441  N   GLY D 214      28.734 -19.982 -48.679  1.00  0.00              
ATOM   3442  CA  GLY D 214      27.827 -21.047 -48.293  1.00  0.00              
ATOM   3443  C   GLY D 214      26.366 -20.658 -48.377  1.00  0.00              
ATOM   3444  O   GLY D 214      25.599 -20.952 -47.463  1.00  0.00              
ATOM   3445  H   GLY D 214      28.428 -19.023 -48.599  1.00  0.00              
ATOM   3446 1HA  GLY D 214      27.983 -21.903 -48.949  1.00  0.00              
ATOM   3447 2HA  GLY D 214      28.036 -21.336 -47.263  1.00  0.00              
ATOM   3448  N   MET D 215      25.978 -20.003 -49.472  1.00  0.00              
ATOM   3449  CA  MET D 215      24.602 -19.519 -49.657  1.00  0.00              
ATOM   3450  C   MET D 215      23.578 -20.549 -49.170  1.00  0.00              
ATOM   3451  O   MET D 215      23.515 -21.674 -49.667  1.00  0.00              
ATOM   3452  CB  MET D 215      24.375 -19.188 -51.137  1.00  0.00              
ATOM   3453  CG  MET D 215      22.984 -18.656 -51.495  1.00  0.00              
ATOM   3454  SD  MET D 215      22.618 -17.011 -50.854  1.00  0.00              
ATOM   3455  CE  MET D 215      23.698 -15.994 -51.892  1.00  0.00              
ATOM   3456  H   MET D 215      26.660 -19.836 -50.197  1.00  0.00              
ATOM   3457  HA  MET D 215      24.442 -18.619 -49.064  1.00  0.00              
ATOM   3458 1HB  MET D 215      25.117 -18.441 -51.413  1.00  0.00              
ATOM   3459 2HB  MET D 215      24.555 -20.106 -51.699  1.00  0.00              
ATOM   3460 1HG  MET D 215      22.903 -18.623 -52.581  1.00  0.00              
ATOM   3461 2HG  MET D 215      22.244 -19.348 -51.095  1.00  0.00              
ATOM   3462 1HE  MET D 215      23.586 -14.946 -51.616  1.00  0.00              
ATOM   3463 2HE  MET D 215      24.735 -16.298 -51.746  1.00  0.00              
ATOM   3464 3HE  MET D 215      23.425 -16.124 -52.939  1.00  0.00              
ATOM   3465  N   TYR D 216      22.770 -20.145 -48.192  1.00  0.00              
ATOM   3466  CA  TYR D 216      21.766 -21.027 -47.607  1.00  0.00              
ATOM   3467  C   TYR D 216      20.371 -20.847 -48.204  1.00  0.00              
ATOM   3468  O   TYR D 216      19.913 -19.727 -48.440  1.00  0.00              
ATOM   3469  CB  TYR D 216      21.692 -20.824 -46.096  1.00  0.00              
ATOM   3470  CG  TYR D 216      20.663 -21.692 -45.409  1.00  0.00              
ATOM   3471  CD1 TYR D 216      20.904 -23.044 -45.177  1.00  0.00              
ATOM   3472  CD2 TYR D 216      19.430 -21.166 -45.011  1.00  0.00              
ATOM   3473  CE1 TYR D 216      19.946 -23.852 -44.567  1.00  0.00              
ATOM   3474  CE2 TYR D 216      18.458 -21.967 -44.399  1.00  0.00              
ATOM   3475  CZ  TYR D 216      18.726 -23.312 -44.180  1.00  0.00              
ATOM   3476  OH  TYR D 216      17.782 -24.118 -43.576  1.00  0.00              
ATOM   3477  H   TYR D 216      22.856 -19.199 -47.846  1.00  0.00              
ATOM   3478  HA  TYR D 216      22.027 -22.067 -47.805  1.00  0.00              
ATOM   3479 1HB  TYR D 216      22.681 -21.045 -45.691  1.00  0.00              
ATOM   3480 2HB  TYR D 216      21.455 -19.775 -45.923  1.00  0.00              
ATOM   3481  HD1 TYR D 216      21.860 -23.467 -45.482  1.00  0.00              
ATOM   3482  HD2 TYR D 216      19.226 -20.110 -45.187  1.00  0.00              
ATOM   3483  HE1 TYR D 216      20.149 -24.910 -44.392  1.00  0.00              
ATOM   3484  HE2 TYR D 216      17.504 -21.534 -44.099  1.00  0.00              
ATOM   3485  HH  TYR D 216      18.074 -25.027 -43.475  1.00  0.00              
ATOM   3486  N   ARG D 217      19.697 -21.967 -48.441  1.00  0.00              
ATOM   3487  CA  ARG D 217      18.362 -21.951 -49.022  1.00  0.00              
ATOM   3488  C   ARG D 217      17.466 -22.994 -48.362  1.00  0.00              
ATOM   3489  O   ARG D 217      17.831 -24.162 -48.259  1.00  0.00              
ATOM   3490  CB  ARG D 217      18.394 -22.114 -50.534  1.00  0.00              
ATOM   3491  CG  ARG D 217      18.886 -23.468 -51.022  1.00  0.00              
ATOM   3492  CD  ARG D 217      18.934 -23.606 -52.500  1.00  0.00              
ATOM   3493  NE  ARG D 217      19.442 -24.885 -52.969  1.00  0.00              
ATOM   3494  CZ  ARG D 217      19.659 -25.193 -54.263  1.00  0.00              
ATOM   3495  NH1 ARG D 217      19.379 -24.337 -55.220  1.00  0.00              
ATOM   3496  NH2 ARG D 217      20.139 -26.392 -54.546  1.00  0.00              
ATOM   3497  H   ARG D 217      20.122 -22.853 -48.211  1.00  0.00              
ATOM   3498  HA  ARG D 217      17.894 -20.981 -48.845  1.00  0.00              
ATOM   3499 1HB  ARG D 217      17.379 -21.949 -50.894  1.00  0.00              
ATOM   3500 2HB  ARG D 217      19.047 -21.334 -50.925  1.00  0.00              
ATOM   3501 1HG  ARG D 217      19.892 -23.630 -50.636  1.00  0.00              
ATOM   3502 2HG  ARG D 217      18.219 -24.238 -50.633  1.00  0.00              
ATOM   3503 1HD  ARG D 217      17.928 -23.488 -52.900  1.00  0.00              
ATOM   3504 2HD  ARG D 217      19.580 -22.828 -52.907  1.00  0.00              
ATOM   3505  HE  ARG D 217      19.703 -25.707 -52.442  1.00  0.00              
ATOM   3506 1HH1 ARG D 217      18.997 -23.431 -54.987  1.00  0.00              
ATOM   3507 2HH1 ARG D 217      19.549 -24.588 -56.183  1.00  0.00              
ATOM   3508 1HH2 ARG D 217      20.331 -27.045 -53.799  1.00  0.00              
ATOM   3509 2HH2 ARG D 217      20.310 -26.650 -55.507  1.00  0.00              
ATOM   3510  N   TYR D 218      16.294 -22.554 -47.915  1.00  0.00              
ATOM   3511  CA  TYR D 218      15.300 -23.432 -47.299  1.00  0.00              
ATOM   3512  C   TYR D 218      13.921 -23.139 -47.890  1.00  0.00              
ATOM   3513  O   TYR D 218      13.501 -21.983 -47.957  1.00  0.00              
ATOM   3514  CB  TYR D 218      15.281 -23.254 -45.780  1.00  0.00              
ATOM   3515  CG  TYR D 218      14.258 -24.117 -45.074  1.00  0.00              
ATOM   3516  CD1 TYR D 218      14.434 -25.488 -44.970  1.00  0.00              
ATOM   3517  CD2 TYR D 218      13.120 -23.556 -44.513  1.00  0.00              
ATOM   3518  CE1 TYR D 218      13.504 -26.281 -44.327  1.00  0.00              
ATOM   3519  CE2 TYR D 218      12.184 -24.339 -43.868  1.00  0.00              
ATOM   3520  CZ  TYR D 218      12.378 -25.702 -43.776  1.00  0.00              
ATOM   3521  OH  TYR D 218      11.448 -26.487 -43.133  1.00  0.00              
ATOM   3522  H   TYR D 218      16.090 -21.569 -48.008  1.00  0.00              
ATOM   3523  HA  TYR D 218      15.538 -24.473 -47.520  1.00  0.00              
ATOM   3524 1HB  TYR D 218      16.279 -23.500 -45.414  1.00  0.00              
ATOM   3525 2HB  TYR D 218      15.069 -22.203 -45.581  1.00  0.00              
ATOM   3526  HD1 TYR D 218      15.326 -25.939 -45.406  1.00  0.00              
ATOM   3527  HD2 TYR D 218      12.972 -22.479 -44.590  1.00  0.00              
ATOM   3528  HE1 TYR D 218      13.655 -27.358 -44.252  1.00  0.00              
ATOM   3529  HE2 TYR D 218      11.295 -23.879 -43.434  1.00  0.00              
ATOM   3530  HH  TYR D 218      10.707 -25.983 -42.788  1.00  0.00              
ATOM   3531  N   ASN D 219      13.229 -24.185 -48.327  1.00  0.00              
ATOM   3532  CA  ASN D 219      11.898 -24.067 -48.922  1.00  0.00              
ATOM   3533  C   ASN D 219      10.889 -24.705 -47.989  1.00  0.00              
ATOM   3534  O   ASN D 219      10.974 -25.900 -47.702  1.00  0.00              
ATOM   3535  CB  ASN D 219      11.854 -24.780 -50.282  1.00  0.00              
ATOM   3536  CG  ASN D 219      12.823 -24.183 -51.270  1.00  0.00              
ATOM   3537  OD1 ASN D 219      12.681 -23.031 -51.659  1.00  0.00              
ATOM   3538  ND2 ASN D 219      13.817 -24.961 -51.682  1.00  0.00              
ATOM   3539  H   ASN D 219      13.651 -25.098 -48.241  1.00  0.00              
ATOM   3540  HA  ASN D 219      11.635 -23.014 -49.037  1.00  0.00              
ATOM   3541 1HB  ASN D 219      11.876 -25.869 -50.342  1.00  0.00              
ATOM   3542 2HB  ASN D 219      10.849 -24.424 -50.508  1.00  0.00              
ATOM   3543 1HD2 ASN D 219      14.486 -24.611 -52.338  1.00  0.00              
ATOM   3544 2HD2 ASN D 219      13.894 -25.896 -51.337  1.00  0.00              
ATOM   3545  N   ALA D 220       9.931 -23.906 -47.531  1.00  0.00              
ATOM   3546  CA  ALA D 220       8.858 -24.393 -46.678  1.00  0.00              
ATOM   3547  C   ALA D 220       7.537 -24.425 -47.428  1.00  0.00              
ATOM   3548  O   ALA D 220       7.054 -23.397 -47.919  1.00  0.00              
ATOM   3549  CB  ALA D 220       8.726 -23.500 -45.449  1.00  0.00              
ATOM   3550  H   ALA D 220       9.952 -22.928 -47.784  1.00  0.00              
ATOM   3551  HA  ALA D 220       9.088 -25.415 -46.377  1.00  0.00              
ATOM   3552 1HB  ALA D 220       7.921 -23.871 -44.815  1.00  0.00              
ATOM   3553 2HB  ALA D 220       9.662 -23.511 -44.889  1.00  0.00              
ATOM   3554 3HB  ALA D 220       8.501 -22.481 -45.761  1.00  0.00              
ATOM   3555  N   LEU D 221       6.953 -25.614 -47.497  1.00  0.00              
ATOM   3556  CA  LEU D 221       5.741 -25.818 -48.271  1.00  0.00              
ATOM   3557  C   LEU D 221       4.569 -25.783 -47.317  1.00  0.00              
ATOM   3558  O   LEU D 221       4.562 -26.481 -46.299  1.00  0.00              
ATOM   3559  CB  LEU D 221       5.775 -27.162 -49.006  1.00  0.00              
ATOM   3560  CG  LEU D 221       4.498 -27.360 -49.825  1.00  0.00              
ATOM   3561  CD1 LEU D 221       4.467 -26.322 -50.942  1.00  0.00              
ATOM   3562  CD2 LEU D 221       4.452 -28.759 -50.404  1.00  0.00              
ATOM   3563  H   LEU D 221       7.358 -26.395 -47.002  1.00  0.00              
ATOM   3564  HA  LEU D 221       5.627 -25.008 -48.990  1.00  0.00              
ATOM   3565 1HB  LEU D 221       6.640 -26.993 -49.646  1.00  0.00              
ATOM   3566 2HB  LEU D 221       5.982 -27.990 -48.327  1.00  0.00              
ATOM   3567  HG  LEU D 221       3.656 -27.265 -49.139  1.00  0.00              
ATOM   3568 1HD1 LEU D 221       3.561 -26.451 -51.534  1.00  0.00              
ATOM   3569 2HD1 LEU D 221       4.476 -25.322 -50.509  1.00  0.00              
ATOM   3570 3HD1 LEU D 221       5.340 -26.449 -51.581  1.00  0.00              
ATOM   3571 1HD2 LEU D 221       3.536 -28.882 -50.983  1.00  0.00              
ATOM   3572 2HD2 LEU D 221       5.315 -28.913 -51.053  1.00  0.00              
ATOM   3573 3HD2 LEU D 221       4.470 -29.490 -49.597  1.00  0.00              
ATOM   3574  N   TYR D 222       3.582 -24.961 -47.644  1.00  0.00              
ATOM   3575  CA  TYR D 222       2.350 -24.905 -46.872  1.00  0.00              
ATOM   3576  C   TYR D 222       1.115 -25.250 -47.688  1.00  0.00              
ATOM   3577  O   TYR D 222       0.515 -24.377 -48.302  1.00  0.00              
ATOM   3578  CB  TYR D 222       2.177 -23.500 -46.272  1.00  0.00              
ATOM   3579  CG  TYR D 222       3.302 -23.078 -45.361  1.00  0.00              
ATOM   3580  CD1 TYR D 222       4.323 -22.258 -45.816  1.00  0.00              
ATOM   3581  CD2 TYR D 222       3.374 -23.548 -44.050  1.00  0.00              
ATOM   3582  CE1 TYR D 222       5.398 -21.915 -44.988  1.00  0.00              
ATOM   3583  CE2 TYR D 222       4.432 -23.214 -43.223  1.00  0.00              
ATOM   3584  CZ  TYR D 222       5.443 -22.401 -43.690  1.00  0.00              
ATOM   3585  OH  TYR D 222       6.507 -22.081 -42.869  1.00  0.00              
ATOM   3586  H   TYR D 222       3.685 -24.359 -48.447  1.00  0.00              
ATOM   3587  HA  TYR D 222       2.381 -25.646 -46.072  1.00  0.00              
ATOM   3588 1HB  TYR D 222       2.103 -22.799 -47.106  1.00  0.00              
ATOM   3589 2HB  TYR D 222       1.241 -23.501 -45.714  1.00  0.00              
ATOM   3590  HD1 TYR D 222       4.280 -21.881 -46.838  1.00  0.00              
ATOM   3591  HD2 TYR D 222       2.578 -24.192 -43.676  1.00  0.00              
ATOM   3592  HE1 TYR D 222       6.194 -21.270 -45.359  1.00  0.00              
ATOM   3593  HE2 TYR D 222       4.468 -23.597 -42.202  1.00  0.00              
ATOM   3594  HH  TYR D 222       6.440 -22.478 -41.997  1.00  0.00              
ATOM   3595  N   PRO D 223       0.726 -26.534 -47.713  1.00  0.00              
ATOM   3596  CA  PRO D 223      -0.476 -26.979 -48.434  1.00  0.00              
ATOM   3597  C   PRO D 223      -1.689 -26.187 -47.923  1.00  0.00              
ATOM   3598  O   PRO D 223      -1.837 -25.975 -46.711  1.00  0.00              
ATOM   3599  CB  PRO D 223      -0.581 -28.476 -48.127  1.00  0.00              
ATOM   3600  CG  PRO D 223       0.813 -28.886 -47.797  1.00  0.00              
ATOM   3601  CD  PRO D 223       1.415 -27.709 -47.077  1.00  0.00              
ATOM   3602  HA  PRO D 223      -0.418 -26.790 -49.516  1.00  0.00              
ATOM   3603 1HB  PRO D 223      -1.263 -28.668 -47.286  1.00  0.00              
ATOM   3604 2HB  PRO D 223      -0.968 -29.038 -48.991  1.00  0.00              
ATOM   3605 1HG  PRO D 223       0.823 -29.785 -47.163  1.00  0.00              
ATOM   3606 2HG  PRO D 223       1.383 -29.128 -48.707  1.00  0.00              
ATOM   3607 1HD  PRO D 223       1.227 -27.743 -45.993  1.00  0.00              
ATOM   3608 2HD  PRO D 223       2.506 -27.653 -47.211  1.00  0.00              
ATOM   3609  N   LEU D 224      -2.564 -25.772 -48.836  1.00  0.00              
ATOM   3610  CA  LEU D 224      -3.703 -24.961 -48.449  1.00  0.00              
ATOM   3611  C   LEU D 224      -4.775 -25.684 -47.644  1.00  0.00              
ATOM   3612  O   LEU D 224      -5.654 -25.039 -47.065  1.00  0.00              
ATOM   3613  CB  LEU D 224      -4.324 -24.300 -49.680  1.00  0.00              
ATOM   3614  CG  LEU D 224      -3.418 -23.260 -50.341  1.00  0.00              
ATOM   3615  CD1 LEU D 224      -4.065 -22.772 -51.630  1.00  0.00              
ATOM   3616  CD2 LEU D 224      -3.181 -22.094 -49.391  1.00  0.00              
ATOM   3617  H   LEU D 224      -2.442 -26.018 -49.807  1.00  0.00              
ATOM   3618  HA  LEU D 224      -3.374 -24.161 -47.786  1.00  0.00              
ATOM   3619 1HB  LEU D 224      -4.430 -25.176 -50.318  1.00  0.00              
ATOM   3620 2HB  LEU D 224      -5.309 -23.887 -49.463  1.00  0.00              
ATOM   3621  HG  LEU D 224      -2.454 -23.738 -50.521  1.00  0.00              
ATOM   3622 1HD1 LEU D 224      -3.421 -22.030 -52.103  1.00  0.00              
ATOM   3623 2HD1 LEU D 224      -4.207 -23.614 -52.308  1.00  0.00              
ATOM   3624 3HD1 LEU D 224      -5.032 -22.321 -51.405  1.00  0.00              
ATOM   3625 1HD2 LEU D 224      -2.534 -21.360 -49.872  1.00  0.00              
ATOM   3626 2HD2 LEU D 224      -4.135 -21.628 -49.141  1.00  0.00              
ATOM   3627 3HD2 LEU D 224      -2.704 -22.457 -48.480  1.00  0.00              
ATOM   3628  N   ASP D 225      -4.717 -27.010 -47.586  1.00  0.00              
ATOM   3629  CA  ASP D 225      -5.679 -27.721 -46.760  1.00  0.00              
ATOM   3630  C   ASP D 225      -5.204 -27.833 -45.312  1.00  0.00              
ATOM   3631  O   ASP D 225      -5.902 -28.392 -44.472  1.00  0.00              
ATOM   3632  CB  ASP D 225      -5.986 -29.113 -47.340  1.00  0.00              
ATOM   3633  CG  ASP D 225      -4.774 -30.018 -47.382  1.00  0.00              
ATOM   3634  OD1 ASP D 225      -4.935 -31.190 -47.774  1.00  0.00              
ATOM   3635  OD2 ASP D 225      -3.667 -29.575 -47.025  1.00  0.00              
ATOM   3636  H   ASP D 225      -4.024 -27.537 -48.098  1.00  0.00              
ATOM   3637  HA  ASP D 225      -6.619 -27.169 -46.730  1.00  0.00              
ATOM   3638 1HB  ASP D 225      -6.815 -29.616 -46.844  1.00  0.00              
ATOM   3639 2HB  ASP D 225      -6.279 -28.838 -48.353  1.00  0.00              
ATOM   3640  N   ARG D 226      -4.017 -27.295 -45.027  1.00  0.00              
ATOM   3641  CA  ARG D 226      -3.454 -27.304 -43.670  1.00  0.00              
ATOM   3642  C   ARG D 226      -3.126 -25.874 -43.193  1.00  0.00              
ATOM   3643  O   ARG D 226      -3.213 -25.564 -41.998  1.00  0.00              
ATOM   3644  CB  ARG D 226      -2.246 -28.222 -43.559  1.00  0.00              
ATOM   3645  CG  ARG D 226      -2.543 -29.698 -43.770  1.00  0.00              
ATOM   3646  CD  ARG D 226      -3.350 -30.321 -42.689  1.00  0.00              
ATOM   3647  NE  ARG D 226      -3.606 -31.741 -42.870  1.00  0.00              
ATOM   3648  CZ  ARG D 226      -4.667 -32.249 -43.528  1.00  0.00              
ATOM   3649  NH1 ARG D 226      -5.590 -31.462 -44.035  1.00  0.00              
ATOM   3650  NH2 ARG D 226      -4.768 -33.563 -43.629  1.00  0.00              
ATOM   3651  H   ARG D 226      -3.491 -26.867 -45.774  1.00  0.00              
ATOM   3652  HA  ARG D 226      -4.187 -27.704 -42.969  1.00  0.00              
ATOM   3653 1HB  ARG D 226      -1.525 -27.891 -44.305  1.00  0.00              
ATOM   3654 2HB  ARG D 226      -1.829 -28.080 -42.562  1.00  0.00              
ATOM   3655 1HG  ARG D 226      -3.091 -29.812 -44.706  1.00  0.00              
ATOM   3656 2HG  ARG D 226      -1.597 -30.236 -43.836  1.00  0.00              
ATOM   3657 1HD  ARG D 226      -2.824 -30.203 -41.742  1.00  0.00              
ATOM   3658 2HD  ARG D 226      -4.315 -29.819 -42.634  1.00  0.00              
ATOM   3659  HE  ARG D 226      -3.070 -32.538 -42.556  1.00  0.00              
ATOM   3660 1HH1 ARG D 226      -5.508 -30.460 -43.933  1.00  0.00              
ATOM   3661 2HH1 ARG D 226      -6.377 -31.863 -44.524  1.00  0.00              
ATOM   3662 1HH2 ARG D 226      -4.058 -34.154 -43.218  1.00  0.00              
ATOM   3663 2HH2 ARG D 226      -5.552 -33.970 -44.116  1.00  0.00              
ATOM   3664  N   LEU D 227      -2.751 -25.015 -44.133  1.00  0.00              
ATOM   3665  CA  LEU D 227      -2.340 -23.651 -43.819  1.00  0.00              
ATOM   3666  C   LEU D 227      -3.398 -22.696 -43.293  1.00  0.00              
ATOM   3667  O   LEU D 227      -4.363 -22.378 -43.987  1.00  0.00              
ATOM   3668  CB  LEU D 227      -1.699 -23.010 -45.049  1.00  0.00              
ATOM   3669  CG  LEU D 227      -1.190 -21.572 -44.892  1.00  0.00              
ATOM   3670  CD1 LEU D 227      -0.058 -21.519 -43.843  1.00  0.00              
ATOM   3671  CD2 LEU D 227      -0.674 -21.088 -46.229  1.00  0.00              
ATOM   3672  H   LEU D 227      -2.752 -25.320 -45.096  1.00  0.00              
ATOM   3673  HA  LEU D 227      -1.614 -23.666 -43.007  1.00  0.00              
ATOM   3674 1HB  LEU D 227      -0.852 -23.682 -45.178  1.00  0.00              
ATOM   3675 2HB  LEU D 227      -2.349 -23.070 -45.921  1.00  0.00              
ATOM   3676  HG  LEU D 227      -2.044 -20.954 -44.615  1.00  0.00              
ATOM   3677 1HD1 LEU D 227       0.295 -20.493 -43.740  1.00  0.00              
ATOM   3678 2HD1 LEU D 227      -0.437 -21.868 -42.883  1.00  0.00              
ATOM   3679 3HD1 LEU D 227       0.766 -22.156 -44.163  1.00  0.00              
ATOM   3680 1HD2 LEU D 227      -0.310 -20.065 -46.127  1.00  0.00              
ATOM   3681 2HD2 LEU D 227       0.139 -21.733 -46.561  1.00  0.00              
ATOM   3682 3HD2 LEU D 227      -1.481 -21.115 -46.961  1.00  0.00              
ATOM   3683  N   ALA D 228      -3.195 -22.219 -42.067  1.00  0.00              
ATOM   3684  CA  ALA D 228      -4.109 -21.256 -41.464  1.00  0.00              
ATOM   3685  C   ALA D 228      -3.518 -19.892 -41.758  1.00  0.00              
ATOM   3686  O   ALA D 228      -2.331 -19.662 -41.552  1.00  0.00              
ATOM   3687  CB  ALA D 228      -4.206 -21.476 -39.936  1.00  0.00              
ATOM   3688  H   ALA D 228      -2.391 -22.531 -41.542  1.00  0.00              
ATOM   3689  HA  ALA D 228      -5.088 -21.363 -41.931  1.00  0.00              
ATOM   3690 1HB  ALA D 228      -4.895 -20.747 -39.507  1.00  0.00              
ATOM   3691 2HB  ALA D 228      -4.575 -22.482 -39.735  1.00  0.00              
ATOM   3692 3HB  ALA D 228      -3.222 -21.352 -39.488  1.00  0.00              
ATOM   3693  N   VAL D 229      -4.344 -18.984 -42.255  1.00  0.00              
ATOM   3694  CA  VAL D 229      -3.871 -17.659 -42.638  1.00  0.00              
ATOM   3695  C   VAL D 229      -4.582 -16.681 -41.711  1.00  0.00              
ATOM   3696  O   VAL D 229      -5.810 -16.736 -41.562  1.00  0.00              
ATOM   3697  CB  VAL D 229      -4.167 -17.317 -44.111  1.00  0.00              
ATOM   3698  CG1 VAL D 229      -3.677 -15.915 -44.440  1.00  0.00              
ATOM   3699  CG2 VAL D 229      -3.520 -18.338 -45.036  1.00  0.00              
ATOM   3700  H   VAL D 229      -5.322 -19.210 -42.372  1.00  0.00              
ATOM   3701  HA  VAL D 229      -2.796 -17.561 -42.483  1.00  0.00              
ATOM   3702  HB  VAL D 229      -5.242 -17.375 -44.279  1.00  0.00              
ATOM   3703 1HG1 VAL D 229      -3.895 -15.690 -45.485  1.00  0.00              
ATOM   3704 2HG1 VAL D 229      -4.183 -15.193 -43.801  1.00  0.00              
ATOM   3705 3HG1 VAL D 229      -2.601 -15.857 -44.274  1.00  0.00              
ATOM   3706 1HG2 VAL D 229      -3.739 -18.081 -46.071  1.00  0.00              
ATOM   3707 2HG2 VAL D 229      -2.441 -18.334 -44.881  1.00  0.00              
ATOM   3708 3HG2 VAL D 229      -3.915 -19.329 -44.817  1.00  0.00              
ATOM   3709  N   VAL D 230      -3.805 -15.799 -41.084  1.00  0.00              
ATOM   3710  CA  VAL D 230      -4.353 -14.840 -40.138  1.00  0.00              
ATOM   3711  C   VAL D 230      -4.020 -13.395 -40.456  1.00  0.00              
ATOM   3712  O   VAL D 230      -2.878 -13.049 -40.751  1.00  0.00              
ATOM   3713  CB  VAL D 230      -3.866 -15.145 -38.709  1.00  0.00              
ATOM   3714  CG1 VAL D 230      -4.406 -14.112 -37.731  1.00  0.00              
ATOM   3715  CG2 VAL D 230      -4.287 -16.545 -38.290  1.00  0.00              
ATOM   3716  H   VAL D 230      -2.813 -15.795 -41.269  1.00  0.00              
ATOM   3717  HA  VAL D 230      -5.444 -14.848 -40.151  1.00  0.00              
ATOM   3718  HB  VAL D 230      -2.776 -15.124 -38.694  1.00  0.00              
ATOM   3719 1HG1 VAL D 230      -4.052 -14.343 -36.726  1.00  0.00              
ATOM   3720 2HG1 VAL D 230      -4.057 -13.121 -38.019  1.00  0.00              
ATOM   3721 3HG1 VAL D 230      -5.495 -14.133 -37.744  1.00  0.00              
ATOM   3722 1HG2 VAL D 230      -3.934 -16.744 -37.278  1.00  0.00              
ATOM   3723 2HG2 VAL D 230      -5.374 -16.620 -38.317  1.00  0.00              
ATOM   3724 3HG2 VAL D 230      -3.855 -17.275 -38.974  1.00  0.00              
ATOM   3725  N   ASN D 231      -5.034 -12.550 -40.375  1.00  0.00              
ATOM   3726  CA  ASN D 231      -4.868 -11.127 -40.631  1.00  0.00              
ATOM   3727  C   ASN D 231      -4.311 -10.506 -39.353  1.00  0.00              
ATOM   3728  O   ASN D 231      -5.006 -10.426 -38.350  1.00  0.00              
ATOM   3729  CB  ASN D 231      -6.228 -10.512 -40.949  1.00  0.00              
ATOM   3730  CG  ASN D 231      -6.140  -9.053 -41.326  1.00  0.00              
ATOM   3731  OD1 ASN D 231      -5.233  -8.344 -40.908  1.00  0.00              
ATOM   3732  ND2 ASN D 231      -7.104  -8.591 -42.116  1.00  0.00              
ATOM   3733  H   ASN D 231      -5.947 -12.902 -40.129  1.00  0.00              
ATOM   3734  HA  ASN D 231      -4.152 -10.978 -41.441  1.00  0.00              
ATOM   3735 1HB  ASN D 231      -6.931 -11.021 -41.609  1.00  0.00              
ATOM   3736 2HB  ASN D 231      -6.576 -10.591 -39.918  1.00  0.00              
ATOM   3737 1HD2 ASN D 231      -7.100  -7.632 -42.401  1.00  0.00              
ATOM   3738 2HD2 ASN D 231      -7.833  -9.202 -42.424  1.00  0.00              
ATOM   3739  N   VAL D 232      -3.056 -10.087 -39.386  1.00  0.00              
ATOM   3740  CA  VAL D 232      -2.434  -9.465 -38.220  1.00  0.00              
ATOM   3741  C   VAL D 232      -2.881  -8.005 -38.188  1.00  0.00              
ATOM   3742  O   VAL D 232      -2.634  -7.249 -39.129  1.00  0.00              
ATOM   3743  CB  VAL D 232      -0.896  -9.546 -38.256  1.00  0.00              
ATOM   3744  CG1 VAL D 232      -0.296  -8.826 -37.058  1.00  0.00              
ATOM   3745  CG2 VAL D 232      -0.440 -10.997 -38.287  1.00  0.00              
ATOM   3746  H   VAL D 232      -2.515 -10.197 -40.232  1.00  0.00              
ATOM   3747  HA  VAL D 232      -2.774  -9.929 -37.294  1.00  0.00              
ATOM   3748  HB  VAL D 232      -0.539  -9.083 -39.176  1.00  0.00              
ATOM   3749 1HG1 VAL D 232       0.791  -8.893 -37.100  1.00  0.00              
ATOM   3750 2HG1 VAL D 232      -0.596  -7.778 -37.077  1.00  0.00              
ATOM   3751 3HG1 VAL D 232      -0.653  -9.290 -36.139  1.00  0.00              
ATOM   3752 1HG2 VAL D 232       0.649 -11.036 -38.313  1.00  0.00              
ATOM   3753 2HG2 VAL D 232      -0.801 -11.510 -37.395  1.00  0.00              
ATOM   3754 3HG2 VAL D 232      -0.841 -11.486 -39.174  1.00  0.00              
ATOM   3755  N   LYS D 233      -3.556  -7.618 -37.112  1.00  0.00              
ATOM   3756  CA  LYS D 233      -4.021  -6.248 -36.986  1.00  0.00              
ATOM   3757  C   LYS D 233      -2.884  -5.251 -36.747  1.00  0.00              
ATOM   3758  O   LYS D 233      -1.884  -5.572 -36.109  1.00  0.00              
ATOM   3759  CB  LYS D 233      -5.045  -6.152 -35.854  1.00  0.00              
ATOM   3760  CG  LYS D 233      -6.357  -6.876 -36.129  1.00  0.00              
ATOM   3761  CD  LYS D 233      -7.335  -6.704 -34.976  1.00  0.00              
ATOM   3762  CE  LYS D 233      -8.640  -7.440 -35.243  1.00  0.00              
ATOM   3763  NZ  LYS D 233      -9.611  -7.272 -34.128  1.00  0.00              
ATOM   3764  H   LYS D 233      -3.751  -8.275 -36.370  1.00  0.00              
ATOM   3765  HA  LYS D 233      -4.492  -5.931 -37.918  1.00  0.00              
ATOM   3766 1HB  LYS D 233      -4.578  -6.574 -34.964  1.00  0.00              
ATOM   3767 2HB  LYS D 233      -5.244  -5.092 -35.691  1.00  0.00              
ATOM   3768 1HG  LYS D 233      -6.793  -6.467 -37.041  1.00  0.00              
ATOM   3769 2HG  LYS D 233      -6.144  -7.935 -36.271  1.00  0.00              
ATOM   3770 1HD  LYS D 233      -6.875  -7.097 -34.069  1.00  0.00              
ATOM   3771 2HD  LYS D 233      -7.538  -5.641 -34.848  1.00  0.00              
ATOM   3772 1HE  LYS D 233      -9.072  -7.048 -36.163  1.00  0.00              
ATOM   3773 2HE  LYS D 233      -8.415  -8.499 -35.371  1.00  0.00              
ATOM   3774 1HZ  LYS D 233     -10.461  -7.775 -34.344  1.00  0.00              
ATOM   3775 2HZ  LYS D 233      -9.212  -7.637 -33.275  1.00  0.00              
ATOM   3776 3HZ  LYS D 233      -9.821  -6.292 -34.010  1.00  0.00              
ATOM   3777  N   ASP D 234      -3.031  -4.039 -37.276  1.00  0.00              
ATOM   3778  CA  ASP D 234      -2.000  -3.015 -37.120  1.00  0.00              
ATOM   3779  C   ASP D 234      -1.848  -2.606 -35.659  1.00  0.00              
ATOM   3780  O   ASP D 234      -2.834  -2.494 -34.930  1.00  0.00              
ATOM   3781  CB  ASP D 234      -2.325  -1.789 -37.979  1.00  0.00              
ATOM   3782  CG  ASP D 234      -2.126  -1.999 -39.474  1.00  0.00              
ATOM   3783  OD1 ASP D 234      -1.550  -2.994 -39.844  1.00  0.00              
ATOM   3784  OD2 ASP D 234      -2.685  -1.248 -40.237  1.00  0.00              
ATOM   3785  H   ASP D 234      -3.870  -3.818 -37.793  1.00  0.00              
ATOM   3786  HA  ASP D 234      -1.035  -3.413 -37.434  1.00  0.00              
ATOM   3787 1HB  ASP D 234      -3.321  -1.384 -37.798  1.00  0.00              
ATOM   3788 2HB  ASP D 234      -1.574  -1.091 -37.607  1.00  0.00              
ATOM   3789  N   ASN D 235      -0.592  -2.399 -35.266  1.00  0.00              
ATOM   3790  CA  ASN D 235      -0.160  -2.001 -33.922  1.00  0.00              
ATOM   3791  C   ASN D 235       1.267  -1.496 -34.197  1.00  0.00              
ATOM   3792  O   ASN D 235       1.987  -2.073 -35.001  1.00  0.00              
ATOM   3793  CB  ASN D 235      -0.201  -3.121 -32.899  1.00  0.00              
ATOM   3794  CG  ASN D 235      -0.128  -2.644 -31.475  1.00  0.00              
ATOM   3795  OD1 ASN D 235      -1.040  -1.974 -30.977  1.00  0.00              
ATOM   3796  ND2 ASN D 235       0.986  -2.916 -30.845  1.00  0.00              
ATOM   3797  H   ASN D 235       0.104  -2.537 -35.985  1.00  0.00              
ATOM   3798  HA  ASN D 235      -0.816  -1.218 -33.539  1.00  0.00              
ATOM   3799 1HB  ASN D 235      -0.943  -3.917 -32.972  1.00  0.00              
ATOM   3800 2HB  ASN D 235       0.776  -3.508 -33.190  1.00  0.00              
ATOM   3801 1HD2 ASN D 235       1.104  -2.629 -29.894  1.00  0.00              
ATOM   3802 2HD2 ASN D 235       1.718  -3.410 -31.313  1.00  0.00              
ATOM   3803  N   PRO D 236       1.688  -0.402 -33.540  1.00  0.00              
ATOM   3804  CA  PRO D 236       3.008   0.208 -33.752  1.00  0.00              
ATOM   3805  C   PRO D 236       4.228  -0.531 -34.334  1.00  0.00              
ATOM   3806  O   PRO D 236       4.839  -0.034 -35.273  1.00  0.00              
ATOM   3807  CB  PRO D 236       3.263   0.878 -32.422  1.00  0.00              
ATOM   3808  CG  PRO D 236       1.905   1.527 -32.224  1.00  0.00              
ATOM   3809  CD  PRO D 236       0.923   0.396 -32.606  1.00  0.00              
ATOM   3810  HA  PRO D 236       2.987   1.022 -34.492  1.00  0.00              
ATOM   3811 1HB  PRO D 236       3.525   0.145 -31.644  1.00  0.00              
ATOM   3812 2HB  PRO D 236       4.096   1.594 -32.484  1.00  0.00              
ATOM   3813 1HG  PRO D 236       1.772   1.863 -31.185  1.00  0.00              
ATOM   3814 2HG  PRO D 236       1.790   2.413 -32.866  1.00  0.00              
ATOM   3815 1HD  PRO D 236       0.618  -0.202 -31.734  1.00  0.00              
ATOM   3816 2HD  PRO D 236       0.003   0.782 -33.069  1.00  0.00              
ATOM   3817  N   PRO D 237       4.630  -1.688 -33.785  1.00  0.00              
ATOM   3818  CA  PRO D 237       5.884  -2.171 -34.386  1.00  0.00              
ATOM   3819  C   PRO D 237       5.529  -2.854 -35.706  1.00  0.00              
ATOM   3820  O   PRO D 237       6.376  -3.063 -36.583  1.00  0.00              
ATOM   3821  CB  PRO D 237       6.406  -3.157 -33.343  1.00  0.00              
ATOM   3822  CG  PRO D 237       5.126  -3.741 -32.779  1.00  0.00              
ATOM   3823  CD  PRO D 237       4.232  -2.522 -32.651  1.00  0.00              
ATOM   3824  HA  PRO D 237       6.586  -1.357 -34.618  1.00  0.00              
ATOM   3825 1HB  PRO D 237       7.047  -3.925 -33.801  1.00  0.00              
ATOM   3826 2HB  PRO D 237       7.006  -2.650 -32.574  1.00  0.00              
ATOM   3827 1HG  PRO D 237       4.703  -4.501 -33.452  1.00  0.00              
ATOM   3828 2HG  PRO D 237       5.305  -4.233 -31.811  1.00  0.00              
ATOM   3829 1HD  PRO D 237       3.164  -2.780 -32.710  1.00  0.00              
ATOM   3830 2HD  PRO D 237       4.381  -1.995 -31.697  1.00  0.00              
ATOM   3831  N   MET D 238       4.245  -3.172 -35.829  1.00  0.00              
ATOM   3832  CA  MET D 238       3.699  -3.876 -36.973  1.00  0.00              
ATOM   3833  C   MET D 238       2.980  -2.983 -37.975  1.00  0.00              
ATOM   3834  O   MET D 238       2.197  -2.094 -37.610  1.00  0.00              
ATOM   3835  CB  MET D 238       2.747  -4.966 -36.484  1.00  0.00              
ATOM   3836  CG  MET D 238       3.414  -6.065 -35.669  1.00  0.00              
ATOM   3837  SD  MET D 238       2.256  -7.347 -35.152  1.00  0.00              
ATOM   3838  CE  MET D 238       1.378  -6.501 -33.841  1.00  0.00              
ATOM   3839  H   MET D 238       3.628  -2.902 -35.077  1.00  0.00              
ATOM   3840  HA  MET D 238       4.504  -4.335 -37.546  1.00  0.00              
ATOM   3841 1HB  MET D 238       1.987  -4.475 -35.878  1.00  0.00              
ATOM   3842 2HB  MET D 238       2.282  -5.402 -37.369  1.00  0.00              
ATOM   3843 1HG  MET D 238       4.196  -6.515 -36.281  1.00  0.00              
ATOM   3844 2HG  MET D 238       3.861  -5.609 -34.786  1.00  0.00              
ATOM   3845 1HE  MET D 238       0.624  -7.166 -33.418  1.00  0.00              
ATOM   3846 2HE  MET D 238       2.082  -6.208 -33.061  1.00  0.00              
ATOM   3847 3HE  MET D 238       0.892  -5.611 -34.244  1.00  0.00              
ATOM   3848  N   LYS D 239       3.239  -3.260 -39.247  1.00  0.00              
ATOM   3849  CA  LYS D 239       2.634  -2.529 -40.342  1.00  0.00              
ATOM   3850  C   LYS D 239       2.531  -3.462 -41.549  1.00  0.00              
ATOM   3851  O   LYS D 239       3.516  -4.060 -41.960  1.00  0.00              
ATOM   3852  CB  LYS D 239       3.447  -1.280 -40.684  1.00  0.00              
ATOM   3853  CG  LYS D 239       2.874  -0.448 -41.824  1.00  0.00              
ATOM   3854  CD  LYS D 239       3.680   0.823 -42.042  1.00  0.00              
ATOM   3855  CE  LYS D 239       3.032   1.719 -43.088  1.00  0.00              
ATOM   3856  NZ  LYS D 239       3.051   1.097 -44.440  1.00  0.00              
ATOM   3857  H   LYS D 239       3.883  -4.010 -39.454  1.00  0.00              
ATOM   3858  HA  LYS D 239       1.626  -2.218 -40.066  1.00  0.00              
ATOM   3859 1HB  LYS D 239       3.494  -0.671 -39.780  1.00  0.00              
ATOM   3860 2HB  LYS D 239       4.450  -1.612 -40.948  1.00  0.00              
ATOM   3861 1HG  LYS D 239       2.890  -1.050 -42.733  1.00  0.00              
ATOM   3862 2HG  LYS D 239       1.844  -0.188 -41.580  1.00  0.00              
ATOM   3863 1HD  LYS D 239       3.745   1.360 -41.093  1.00  0.00              
ATOM   3864 2HD  LYS D 239       4.682   0.547 -42.371  1.00  0.00              
ATOM   3865 1HE  LYS D 239       2.001   1.904 -42.788  1.00  0.00              
ATOM   3866 2HE  LYS D 239       3.577   2.663 -43.114  1.00  0.00              
ATOM   3867 1HZ  LYS D 239       2.614   1.722 -45.103  1.00  0.00              
ATOM   3868 2HZ  LYS D 239       4.007   0.927 -44.718  1.00  0.00              
ATOM   3869 3HZ  LYS D 239       2.546   0.224 -44.417  1.00  0.00              
ATOM   3870  N   ASP D 240       1.320  -3.590 -42.085  1.00  0.00              
ATOM   3871  CA  ASP D 240       1.033  -4.420 -43.259  1.00  0.00              
ATOM   3872  C   ASP D 240       1.472  -5.875 -43.146  1.00  0.00              
ATOM   3873  O   ASP D 240       2.060  -6.431 -44.076  1.00  0.00              
ATOM   3874  CB  ASP D 240       1.684  -3.806 -44.497  1.00  0.00              
ATOM   3875  CG  ASP D 240       1.179  -2.411 -44.779  1.00  0.00              
ATOM   3876  OD1 ASP D 240      -0.057  -2.220 -44.760  1.00  0.00              
ATOM   3877  OD2 ASP D 240       2.024  -1.522 -45.015  1.00  0.00              
ATOM   3878  H   ASP D 240       0.566  -3.082 -41.645  1.00  0.00              
ATOM   3879  HA  ASP D 240      -0.044  -4.479 -43.415  1.00  0.00              
ATOM   3880 1HB  ASP D 240       2.772  -3.824 -44.470  1.00  0.00              
ATOM   3881 2HB  ASP D 240       1.327  -4.496 -45.263  1.00  0.00              
ATOM   3882  N   MET D 241       1.154  -6.502 -42.024  1.00  0.00              
ATOM   3883  CA  MET D 241       1.601  -7.862 -41.822  1.00  0.00              
ATOM   3884  C   MET D 241       0.494  -8.871 -41.807  1.00  0.00              
ATOM   3885  O   MET D 241      -0.654  -8.555 -41.500  1.00  0.00              
ATOM   3886  CB  MET D 241       2.387  -7.954 -40.515  1.00  0.00              
ATOM   3887  CG  MET D 241       3.657  -7.114 -40.484  1.00  0.00              
ATOM   3888  SD  MET D 241       4.526  -7.227 -38.908  1.00  0.00              
ATOM   3889  CE  MET D 241       5.909  -6.128 -39.204  1.00  0.00              
ATOM   3890  H   MET D 241       0.604  -6.053 -41.305  1.00  0.00              
ATOM   3891  HA  MET D 241       2.246  -8.167 -42.646  1.00  0.00              
ATOM   3892 1HB  MET D 241       1.718  -7.630 -39.719  1.00  0.00              
ATOM   3893 2HB  MET D 241       2.644  -9.004 -40.372  1.00  0.00              
ATOM   3894 1HG  MET D 241       4.313  -7.460 -41.281  1.00  0.00              
ATOM   3895 2HG  MET D 241       3.381  -6.075 -40.666  1.00  0.00              
ATOM   3896 1HE  MET D 241       6.542  -6.092 -38.318  1.00  0.00              
ATOM   3897 2HE  MET D 241       6.490  -6.495 -40.051  1.00  0.00              
ATOM   3898 3HE  MET D 241       5.537  -5.127 -39.426  1.00  0.00              
ATOM   3899  N   PHE D 242       0.843 -10.095 -42.181  1.00  0.00              
ATOM   3900  CA  PHE D 242      -0.107 -11.185 -42.134  1.00  0.00              
ATOM   3901  C   PHE D 242       0.677 -12.376 -41.585  1.00  0.00              
ATOM   3902  O   PHE D 242       1.915 -12.396 -41.619  1.00  0.00              
ATOM   3903  CB  PHE D 242      -0.773 -11.481 -43.488  1.00  0.00              
ATOM   3904  CG  PHE D 242       0.168 -11.908 -44.580  1.00  0.00              
ATOM   3905  CD1 PHE D 242       0.759 -10.966 -45.415  1.00  0.00              
ATOM   3906  CD2 PHE D 242       0.393 -13.257 -44.828  1.00  0.00              
ATOM   3907  CE1 PHE D 242       1.564 -11.363 -46.498  1.00  0.00              
ATOM   3908  CE2 PHE D 242       1.197 -13.670 -45.908  1.00  0.00              
ATOM   3909  CZ  PHE D 242       1.780 -12.718 -46.742  1.00  0.00              
ATOM   3910  H   PHE D 242       1.784 -10.275 -42.504  1.00  0.00              
ATOM   3911  HA  PHE D 242      -0.928 -10.932 -41.462  1.00  0.00              
ATOM   3912 1HB  PHE D 242      -1.496 -12.288 -43.382  1.00  0.00              
ATOM   3913 2HB  PHE D 242      -1.277 -10.590 -43.858  1.00  0.00              
ATOM   3914  HD1 PHE D 242       0.593  -9.906 -45.222  1.00  0.00              
ATOM   3915  HD2 PHE D 242      -0.065 -13.998 -44.173  1.00  0.00              
ATOM   3916  HE1 PHE D 242       2.017 -10.613 -47.143  1.00  0.00              
ATOM   3917  HE2 PHE D 242       1.364 -14.732 -46.093  1.00  0.00              
ATOM   3918  HZ  PHE D 242       2.400 -13.028 -47.583  1.00  0.00              
ATOM   3919  N   LYS D 243      -0.042 -13.363 -41.073  1.00  0.00              
ATOM   3920  CA  LYS D 243       0.610 -14.475 -40.421  1.00  0.00              
ATOM   3921  C   LYS D 243       0.198 -15.821 -40.967  1.00  0.00              
ATOM   3922  O   LYS D 243      -0.974 -16.053 -41.278  1.00  0.00              
ATOM   3923  CB  LYS D 243       0.335 -14.428 -38.917  1.00  0.00              
ATOM   3924  CG  LYS D 243       0.940 -15.583 -38.130  1.00  0.00              
ATOM   3925  CD  LYS D 243       0.924 -15.303 -36.635  1.00  0.00              
ATOM   3926  CE  LYS D 243      -0.479 -15.437 -36.061  1.00  0.00              
ATOM   3927  NZ  LYS D 243      -0.484 -15.337 -34.576  1.00  0.00              
ATOM   3928  H   LYS D 243      -1.051 -13.350 -41.132  1.00  0.00              
ATOM   3929  HA  LYS D 243       1.687 -14.420 -40.586  1.00  0.00              
ATOM   3930 1HB  LYS D 243       0.741 -13.486 -38.548  1.00  0.00              
ATOM   3931 2HB  LYS D 243      -0.748 -14.430 -38.790  1.00  0.00              
ATOM   3932 1HG  LYS D 243       0.361 -16.484 -38.338  1.00  0.00              
ATOM   3933 2HG  LYS D 243       1.967 -15.728 -38.462  1.00  0.00              
ATOM   3934 1HD  LYS D 243       1.589 -16.013 -36.142  1.00  0.00              
ATOM   3935 2HD  LYS D 243       1.288 -14.289 -36.468  1.00  0.00              
ATOM   3936 1HE  LYS D 243      -1.097 -14.645 -36.480  1.00  0.00              
ATOM   3937 2HE  LYS D 243      -0.879 -16.406 -36.361  1.00  0.00              
ATOM   3938 1HZ  LYS D 243      -1.431 -15.432 -34.236  1.00  0.00              
ATOM   3939 2HZ  LYS D 243       0.088 -16.073 -34.187  1.00  0.00              
ATOM   3940 3HZ  LYS D 243      -0.115 -14.440 -34.298  1.00  0.00              
ATOM   3941  N   LEU D 244       1.183 -16.697 -41.083  1.00  0.00              
ATOM   3942  CA  LEU D 244       0.957 -18.067 -41.487  1.00  0.00              
ATOM   3943  C   LEU D 244       1.148 -18.977 -40.266  1.00  0.00              
ATOM   3944  O   LEU D 244       2.176 -18.924 -39.594  1.00  0.00              
ATOM   3945  CB  LEU D 244       1.939 -18.469 -42.592  1.00  0.00              
ATOM   3946  CG  LEU D 244       1.923 -17.653 -43.894  1.00  0.00              
ATOM   3947  CD1 LEU D 244       2.880 -18.312 -44.888  1.00  0.00              
ATOM   3948  CD2 LEU D 244       0.503 -17.585 -44.487  1.00  0.00              
ATOM   3949  H   LEU D 244       2.124 -16.393 -40.881  1.00  0.00              
ATOM   3950  HA  LEU D 244      -0.070 -18.181 -41.831  1.00  0.00              
ATOM   3951 1HB  LEU D 244       2.877 -18.288 -42.070  1.00  0.00              
ATOM   3952 2HB  LEU D 244       1.858 -19.528 -42.839  1.00  0.00              
ATOM   3953  HG  LEU D 244       2.213 -16.633 -43.641  1.00  0.00              
ATOM   3954 1HD1 LEU D 244       2.883 -17.748 -45.821  1.00  0.00              
ATOM   3955 2HD1 LEU D 244       3.886 -18.326 -44.470  1.00  0.00              
ATOM   3956 3HD1 LEU D 244       2.554 -19.333 -45.083  1.00  0.00              
ATOM   3957 1HD2 LEU D 244       0.522 -17.001 -45.407  1.00  0.00              
ATOM   3958 2HD2 LEU D 244       0.151 -18.594 -44.704  1.00  0.00              
ATOM   3959 3HD2 LEU D 244      -0.169 -17.111 -43.771  1.00  0.00              
ATOM   3960  N   LEU D 245       0.147 -19.801 -39.992  1.00  0.00              
ATOM   3961  CA  LEU D 245       0.194 -20.726 -38.869  1.00  0.00              
ATOM   3962  C   LEU D 245       0.060 -22.147 -39.402  1.00  0.00              
ATOM   3963  O   LEU D 245      -0.935 -22.476 -40.056  1.00  0.00              
ATOM   3964  CB  LEU D 245      -0.913 -20.412 -37.855  1.00  0.00              
ATOM   3965  CG  LEU D 245      -0.992 -21.368 -36.658  1.00  0.00              
ATOM   3966  CD1 LEU D 245       0.280 -21.269 -35.826  1.00  0.00              
ATOM   3967  CD2 LEU D 245      -2.214 -21.030 -35.817  1.00  0.00              
ATOM   3968  H   LEU D 245      -0.672 -19.784 -40.582  1.00  0.00              
ATOM   3969  HA  LEU D 245       1.157 -20.643 -38.368  1.00  0.00              
ATOM   3970 1HB  LEU D 245      -0.579 -19.429 -37.527  1.00  0.00              
ATOM   3971 2HB  LEU D 245      -1.887 -20.322 -38.335  1.00  0.00              
ATOM   3972  HG  LEU D 245      -1.129 -22.374 -37.055  1.00  0.00              
ATOM   3973 1HD1 LEU D 245       0.214 -21.951 -34.978  1.00  0.00              
ATOM   3974 2HD1 LEU D 245       1.138 -21.537 -36.441  1.00  0.00              
ATOM   3975 3HD1 LEU D 245       0.398 -20.249 -35.462  1.00  0.00              
ATOM   3976 1HD2 LEU D 245      -2.269 -21.710 -34.967  1.00  0.00              
ATOM   3977 2HD2 LEU D 245      -2.136 -20.004 -35.457  1.00  0.00              
ATOM   3978 3HD2 LEU D 245      -3.114 -21.134 -36.423  1.00  0.00              
ATOM   3979  N   MET D 246       1.079 -22.965 -39.163  1.00  0.00              
ATOM   3980  CA  MET D 246       1.034 -24.385 -39.508  1.00  0.00              
ATOM   3981  C   MET D 246       1.986 -25.078 -38.539  1.00  0.00              
ATOM   3982  O   MET D 246       3.183 -24.775 -38.509  1.00  0.00              
ATOM   3983  CB  MET D 246       1.471 -24.674 -40.957  1.00  0.00              
ATOM   3984  CG  MET D 246       1.340 -26.177 -41.263  1.00  0.00              
ATOM   3985  SD  MET D 246       1.761 -26.674 -42.941  1.00  0.00              
ATOM   3986  CE  MET D 246       0.516 -25.894 -43.845  1.00  0.00              
ATOM   3987  H   MET D 246       1.911 -22.591 -38.727  1.00  0.00              
ATOM   3988  HA  MET D 246       0.022 -24.768 -39.374  1.00  0.00              
ATOM   3989 1HB  MET D 246       0.833 -24.076 -41.607  1.00  0.00              
ATOM   3990 2HB  MET D 246       2.505 -24.337 -41.051  1.00  0.00              
ATOM   3991 1HG  MET D 246       1.996 -26.721 -40.584  1.00  0.00              
ATOM   3992 2HG  MET D 246       0.306 -26.470 -41.083  1.00  0.00              
ATOM   3993 1HE  MET D 246       0.646 -26.110 -44.906  1.00  0.00              
ATOM   3994 2HE  MET D 246      -0.456 -26.261 -43.515  1.00  0.00              
ATOM   3995 3HE  MET D 246       0.571 -24.817 -43.686  1.00  0.00              
ATOM   3996  N   PHE D 247       1.446 -25.998 -37.742  1.00  0.00              
ATOM   3997  CA  PHE D 247       2.248 -26.728 -36.759  1.00  0.00              
ATOM   3998  C   PHE D 247       3.532 -27.255 -37.346  1.00  0.00              
ATOM   3999  O   PHE D 247       3.527 -27.885 -38.397  1.00  0.00              
ATOM   4000  CB  PHE D 247       1.443 -27.887 -36.168  1.00  0.00              
ATOM   4001  CG  PHE D 247       2.253 -28.808 -35.301  1.00  0.00              
ATOM   4002  CD1 PHE D 247       2.561 -28.462 -33.994  1.00  0.00              
ATOM   4003  CD2 PHE D 247       2.711 -30.022 -35.791  1.00  0.00              
ATOM   4004  CE1 PHE D 247       3.307 -29.308 -33.196  1.00  0.00              
ATOM   4005  CE2 PHE D 247       3.456 -30.871 -34.995  1.00  0.00              
ATOM   4006  CZ  PHE D 247       3.754 -30.513 -33.696  1.00  0.00              
ATOM   4007  H   PHE D 247       0.459 -26.197 -37.817  1.00  0.00              
ATOM   4008  HA  PHE D 247       2.540 -26.059 -35.949  1.00  0.00              
ATOM   4009 1HB  PHE D 247       0.635 -27.504 -35.546  1.00  0.00              
ATOM   4010 2HB  PHE D 247       1.025 -28.499 -36.967  1.00  0.00              
ATOM   4011  HD1 PHE D 247       2.206 -27.510 -33.598  1.00  0.00              
ATOM   4012  HD2 PHE D 247       2.475 -30.304 -36.818  1.00  0.00              
ATOM   4013  HE1 PHE D 247       3.541 -29.023 -32.170  1.00  0.00              
ATOM   4014  HE2 PHE D 247       3.809 -31.822 -35.393  1.00  0.00              
ATOM   4015  HZ  PHE D 247       4.343 -31.180 -33.068  1.00  0.00              
ATOM   4016  N   PRO D 248       4.662 -27.014 -36.664  1.00  0.00              
ATOM   4017  CA  PRO D 248       4.785 -26.341 -35.366  1.00  0.00              
ATOM   4018  C   PRO D 248       5.027 -24.837 -35.485  1.00  0.00              
ATOM   4019  O   PRO D 248       5.235 -24.155 -34.480  1.00  0.00              
ATOM   4020  CB  PRO D 248       5.986 -27.037 -34.757  1.00  0.00              
ATOM   4021  CG  PRO D 248       6.902 -27.140 -35.962  1.00  0.00              
ATOM   4022  CD  PRO D 248       5.948 -27.549 -37.090  1.00  0.00              
ATOM   4023  HA  PRO D 248       3.867 -26.408 -34.763  1.00  0.00              
ATOM   4024 1HB  PRO D 248       6.422 -26.447 -33.935  1.00  0.00              
ATOM   4025 2HB  PRO D 248       5.714 -28.018 -34.339  1.00  0.00              
ATOM   4026 1HG  PRO D 248       7.401 -26.180 -36.166  1.00  0.00              
ATOM   4027 2HG  PRO D 248       7.695 -27.885 -35.796  1.00  0.00              
ATOM   4028 1HD  PRO D 248       6.244 -27.124 -38.060  1.00  0.00              
ATOM   4029 2HD  PRO D 248       5.900 -28.640 -37.219  1.00  0.00              
ATOM   4030  N   GLU D 249       4.987 -24.315 -36.705  1.00  0.00              
ATOM   4031  CA  GLU D 249       5.351 -22.924 -36.933  1.00  0.00              
ATOM   4032  C   GLU D 249       4.288 -21.837 -36.940  1.00  0.00              
ATOM   4033  O   GLU D 249       3.118 -22.061 -37.210  1.00  0.00              
ATOM   4034  CB  GLU D 249       6.084 -22.797 -38.267  1.00  0.00              
ATOM   4035  CG  GLU D 249       7.376 -23.537 -38.372  1.00  0.00              
ATOM   4036  CD  GLU D 249       7.981 -23.361 -39.747  1.00  0.00              
ATOM   4037  OE1 GLU D 249       7.305 -23.719 -40.734  1.00  0.00              
ATOM   4038  OE2 GLU D 249       9.119 -22.850 -39.836  1.00  0.00              
ATOM   4039  H   GLU D 249       4.702 -24.883 -37.490  1.00  0.00              
ATOM   4040  HA  GLU D 249       5.994 -22.573 -36.125  1.00  0.00              
ATOM   4041 1HB  GLU D 249       5.406 -23.166 -39.037  1.00  0.00              
ATOM   4042 2HB  GLU D 249       6.273 -21.737 -38.427  1.00  0.00              
ATOM   4043 1HG  GLU D 249       8.101 -23.252 -37.610  1.00  0.00              
ATOM   4044 2HG  GLU D 249       7.088 -24.577 -38.227  1.00  0.00              
ATOM   4045  N   SER D 250       4.775 -20.629 -36.685  1.00  0.00              
ATOM   4046  CA  SER D 250       3.991 -19.414 -36.649  1.00  0.00              
ATOM   4047  C   SER D 250       4.998 -18.430 -37.260  1.00  0.00              
ATOM   4048  O   SER D 250       6.061 -18.211 -36.694  1.00  0.00              
ATOM   4049  CB  SER D 250       3.551 -19.034 -35.249  1.00  0.00              
ATOM   4050  OG  SER D 250       2.827 -17.835 -35.231  1.00  0.00              
ATOM   4051  H   SER D 250       5.768 -20.580 -36.507  1.00  0.00              
ATOM   4052  HA  SER D 250       3.018 -19.511 -37.133  1.00  0.00              
ATOM   4053 1HB  SER D 250       2.924 -19.833 -34.852  1.00  0.00              
ATOM   4054 2HB  SER D 250       4.435 -18.924 -34.622  1.00  0.00              
ATOM   4055  HG  SER D 250       2.310 -17.785 -34.424  1.00  0.00              
ATOM   4056  N   ARG D 251       4.688 -17.865 -38.426  1.00  0.00              
ATOM   4057  CA  ARG D 251       5.606 -16.922 -39.051  1.00  0.00              
ATOM   4058  C   ARG D 251       4.838 -15.727 -39.560  1.00  0.00              
ATOM   4059  O   ARG D 251       3.842 -15.875 -40.253  1.00  0.00              
ATOM   4060  CB  ARG D 251       6.344 -17.585 -40.226  1.00  0.00              
ATOM   4061  CG  ARG D 251       7.180 -18.807 -39.837  1.00  0.00              
ATOM   4062  CD  ARG D 251       7.647 -19.594 -41.064  1.00  0.00              
ATOM   4063  NE  ARG D 251       8.764 -18.947 -41.750  1.00  0.00              
ATOM   4064  CZ  ARG D 251       9.213 -19.306 -42.948  1.00  0.00              
ATOM   4065  NH1 ARG D 251       8.642 -20.310 -43.603  1.00  0.00              
ATOM   4066  NH2 ARG D 251      10.242 -18.670 -43.484  1.00  0.00              
ATOM   4067  H   ARG D 251       3.818 -18.084 -38.888  1.00  0.00              
ATOM   4068  HA  ARG D 251       6.325 -16.563 -38.314  1.00  0.00              
ATOM   4069 1HB  ARG D 251       5.588 -17.879 -40.953  1.00  0.00              
ATOM   4070 2HB  ARG D 251       6.992 -16.826 -40.664  1.00  0.00              
ATOM   4071 1HG  ARG D 251       8.052 -18.467 -39.278  1.00  0.00              
ATOM   4072 2HG  ARG D 251       6.572 -19.455 -39.205  1.00  0.00              
ATOM   4073 1HD  ARG D 251       7.965 -20.587 -40.746  1.00  0.00              
ATOM   4074 2HD  ARG D 251       6.817 -19.685 -41.763  1.00  0.00              
ATOM   4075  HE  ARG D 251       9.342 -18.173 -41.451  1.00  0.00              
ATOM   4076 1HH1 ARG D 251       7.862 -20.802 -43.188  1.00  0.00              
ATOM   4077 2HH1 ARG D 251       8.989 -20.577 -44.513  1.00  0.00              
ATOM   4078 1HH2 ARG D 251      10.683 -17.913 -42.977  1.00  0.00              
ATOM   4079 2HH2 ARG D 251      10.584 -18.944 -44.392  1.00  0.00              
ATOM   4080  N   ILE D 252       5.295 -14.539 -39.195  1.00  0.00              
ATOM   4081  CA  ILE D 252       4.639 -13.315 -39.617  1.00  0.00              
ATOM   4082  C   ILE D 252       5.427 -12.690 -40.768  1.00  0.00              
ATOM   4083  O   ILE D 252       6.656 -12.558 -40.693  1.00  0.00              
ATOM   4084  CB  ILE D 252       4.513 -12.304 -38.463  1.00  0.00              
ATOM   4085  CG1 ILE D 252       3.659 -12.887 -37.333  1.00  0.00              
ATOM   4086  CG2 ILE D 252       3.918 -10.997 -38.963  1.00  0.00              
ATOM   4087  CD1 ILE D 252       3.509 -11.966 -36.144  1.00  0.00              
ATOM   4088  H   ILE D 252       6.118 -14.481 -38.611  1.00  0.00              
ATOM   4089  HA  ILE D 252       3.648 -13.528 -40.016  1.00  0.00              
ATOM   4090  HB  ILE D 252       5.501 -12.117 -38.045  1.00  0.00              
ATOM   4091 1HG1 ILE D 252       2.677 -13.106 -37.749  1.00  0.00              
ATOM   4092 2HG1 ILE D 252       4.134 -13.816 -37.015  1.00  0.00              
ATOM   4093 1HG2 ILE D 252       3.835 -10.294 -38.135  1.00  0.00              
ATOM   4094 2HG2 ILE D 252       4.563 -10.575 -39.733  1.00  0.00              
ATOM   4095 3HG2 ILE D 252       2.928 -11.183 -39.381  1.00  0.00              
ATOM   4096 1HD1 ILE D 252       2.892 -12.448 -35.385  1.00  0.00              
ATOM   4097 2HD1 ILE D 252       4.492 -11.747 -35.726  1.00  0.00              
ATOM   4098 3HD1 ILE D 252       3.035 -11.038 -36.459  1.00  0.00              
ATOM   4099  N   PHE D 253       4.716 -12.338 -41.833  1.00  0.00              
ATOM   4100  CA  PHE D 253       5.335 -11.751 -43.020  1.00  0.00              
ATOM   4101  C   PHE D 253       4.775 -10.362 -43.301  1.00  0.00              
ATOM   4102  O   PHE D 253       3.560 -10.166 -43.361  1.00  0.00              
ATOM   4103  CB  PHE D 253       5.094 -12.650 -44.243  1.00  0.00              
ATOM   4104  CG  PHE D 253       5.647 -14.034 -44.086  1.00  0.00              
ATOM   4105  CD1 PHE D 253       6.974 -14.303 -44.394  1.00  0.00              
ATOM   4106  CD2 PHE D 253       4.851 -15.058 -43.564  1.00  0.00              
ATOM   4107  CE1 PHE D 253       7.510 -15.580 -44.183  1.00  0.00              
ATOM   4108  CE2 PHE D 253       5.377 -16.334 -43.352  1.00  0.00              
ATOM   4109  CZ  PHE D 253       6.709 -16.593 -43.662  1.00  0.00              
ATOM   4110  H   PHE D 253       3.718 -12.483 -41.821  1.00  0.00              
ATOM   4111  HA  PHE D 253       6.406 -11.626 -42.856  1.00  0.00              
ATOM   4112 1HB  PHE D 253       4.025 -12.757 -44.425  1.00  0.00              
ATOM   4113 2HB  PHE D 253       5.569 -12.218 -45.123  1.00  0.00              
ATOM   4114  HD1 PHE D 253       7.597 -13.507 -44.802  1.00  0.00              
ATOM   4115  HD2 PHE D 253       3.809 -14.850 -43.323  1.00  0.00              
ATOM   4116  HE1 PHE D 253       8.553 -15.779 -44.428  1.00  0.00              
ATOM   4117  HE2 PHE D 253       4.748 -17.125 -42.945  1.00  0.00              
ATOM   4118  HZ  PHE D 253       7.125 -17.586 -43.498  1.00  0.00              
ATOM   4119  N   GLN D 254       5.675  -9.405 -43.474  1.00  0.00              
ATOM   4120  CA  GLN D 254       5.294  -8.051 -43.840  1.00  0.00              
ATOM   4121  C   GLN D 254       5.251  -7.917 -45.358  1.00  0.00              
ATOM   4122  O   GLN D 254       6.214  -8.258 -46.041  1.00  0.00              
ATOM   4123  CB  GLN D 254       6.300  -7.055 -43.274  1.00  0.00              
ATOM   4124  CG  GLN D 254       5.979  -5.608 -43.587  1.00  0.00              
ATOM   4125  CD  GLN D 254       6.934  -4.646 -42.909  1.00  0.00              
ATOM   4126  OE1 GLN D 254       8.145  -4.698 -43.121  1.00  0.00              
ATOM   4127  NE2 GLN D 254       6.392  -3.767 -42.080  1.00  0.00              
ATOM   4128  H   GLN D 254       6.653  -9.623 -43.347  1.00  0.00              
ATOM   4129  HA  GLN D 254       4.291  -7.841 -43.468  1.00  0.00              
ATOM   4130 1HB  GLN D 254       6.319  -7.204 -42.195  1.00  0.00              
ATOM   4131 2HB  GLN D 254       7.271  -7.316 -43.694  1.00  0.00              
ATOM   4132 1HG  GLN D 254       5.804  -5.248 -44.601  1.00  0.00              
ATOM   4133 2HG  GLN D 254       5.038  -5.607 -43.035  1.00  0.00              
ATOM   4134 1HE2 GLN D 254       6.972  -3.107 -41.603  1.00  0.00              
ATOM   4135 2HE2 GLN D 254       5.403  -3.761 -41.931  1.00  0.00              
ATOM   4136  N   ALA D 255       4.130  -7.433 -45.877  1.00  0.00              
ATOM   4137  CA  ALA D 255       3.977  -7.235 -47.314  1.00  0.00              
ATOM   4138  C   ALA D 255       4.536  -5.848 -47.651  1.00  0.00              
ATOM   4139  O   ALA D 255       4.650  -4.989 -46.766  1.00  0.00              
ATOM   4140  CB  ALA D 255       2.507  -7.333 -47.701  1.00  0.00              
ATOM   4141  H   ALA D 255       3.363  -7.194 -45.264  1.00  0.00              
ATOM   4142  HA  ALA D 255       4.555  -7.997 -47.836  1.00  0.00              
ATOM   4143 1HB  ALA D 255       2.404  -7.185 -48.776  1.00  0.00              
ATOM   4144 2HB  ALA D 255       2.125  -8.319 -47.432  1.00  0.00              
ATOM   4145 3HB  ALA D 255       1.940  -6.568 -47.173  1.00  0.00              
ATOM   4146  N   GLU D 256       4.887  -5.620 -48.914  1.00  0.00              
ATOM   4147  CA  GLU D 256       5.415  -4.321 -49.312  1.00  0.00              
ATOM   4148  C   GLU D 256       4.542  -3.152 -48.869  1.00  0.00              
ATOM   4149  O   GLU D 256       5.042  -2.155 -48.353  1.00  0.00              
ATOM   4150  CB  GLU D 256       5.596  -4.275 -50.832  1.00  0.00              
ATOM   4151  CG  GLU D 256       6.172  -2.968 -51.358  1.00  0.00              
ATOM   4152  CD  GLU D 256       6.382  -3.025 -52.845  1.00  0.00              
ATOM   4153  OE1 GLU D 256       6.119  -4.050 -53.425  1.00  0.00              
ATOM   4154  OE2 GLU D 256       6.700  -2.009 -53.418  1.00  0.00              
ATOM   4155  H   GLU D 256       4.789  -6.347 -49.610  1.00  0.00              
ATOM   4156  HA  GLU D 256       6.381  -4.152 -48.835  1.00  0.00              
ATOM   4157 1HB  GLU D 256       6.261  -5.098 -51.097  1.00  0.00              
ATOM   4158 2HB  GLU D 256       4.615  -4.444 -51.276  1.00  0.00              
ATOM   4159 1HG  GLU D 256       5.567  -2.097 -51.110  1.00  0.00              
ATOM   4160 2HG  GLU D 256       7.137  -2.894 -50.857  1.00  0.00              
ATOM   4161  N   ASN D 257       3.238  -3.273 -49.065  1.00  0.00              
ATOM   4162  CA  ASN D 257       2.306  -2.246 -48.612  1.00  0.00              
ATOM   4163  C   ASN D 257       0.936  -2.859 -48.390  1.00  0.00              
ATOM   4164  O   ASN D 257       0.760  -4.060 -48.560  1.00  0.00              
ATOM   4165  CB  ASN D 257       2.218  -1.120 -49.645  1.00  0.00              
ATOM   4166  CG  ASN D 257       1.753  -1.613 -50.996  1.00  0.00              
ATOM   4167  OD1 ASN D 257       0.694  -2.249 -51.112  1.00  0.00              
ATOM   4168  ND2 ASN D 257       2.534  -1.322 -52.034  1.00  0.00              
ATOM   4169  H   ASN D 257       2.878  -4.090 -49.537  1.00  0.00              
ATOM   4170  HA  ASN D 257       2.641  -1.839 -47.656  1.00  0.00              
ATOM   4171 1HB  ASN D 257       1.730  -0.175 -49.402  1.00  0.00              
ATOM   4172 2HB  ASN D 257       3.298  -0.975 -49.673  1.00  0.00              
ATOM   4173 1HD2 ASN D 257       2.277  -1.623 -52.953  1.00  0.00              
ATOM   4174 2HD2 ASN D 257       3.378  -0.805 -51.895  1.00  0.00              
ATOM   4175  N   ALA D 258      -0.036  -2.032 -48.021  1.00  0.00              
ATOM   4176  CA  ALA D 258      -1.379  -2.511 -47.714  1.00  0.00              
ATOM   4177  C   ALA D 258      -2.070  -3.193 -48.892  1.00  0.00              
ATOM   4178  O   ALA D 258      -2.785  -4.187 -48.716  1.00  0.00              
ATOM   4179  CB  ALA D 258      -2.241  -1.356 -47.210  1.00  0.00              
ATOM   4180  H   ALA D 258       0.163  -1.043 -47.951  1.00  0.00              
ATOM   4181  HA  ALA D 258      -1.311  -3.267 -46.931  1.00  0.00              
ATOM   4182 1HB  ALA D 258      -3.242  -1.724 -46.983  1.00  0.00              
ATOM   4183 2HB  ALA D 258      -1.796  -0.937 -46.307  1.00  0.00              
ATOM   4184 3HB  ALA D 258      -2.303  -0.585 -47.977  1.00  0.00              
ATOM   4185  N   LYS D 259      -1.871  -2.657 -50.092  1.00  0.00              
ATOM   4186  CA  LYS D 259      -2.481  -3.250 -51.270  1.00  0.00              
ATOM   4187  C   LYS D 259      -1.924  -4.643 -51.525  1.00  0.00              
ATOM   4188  O   LYS D 259      -2.666  -5.568 -51.850  1.00  0.00              
ATOM   4189  CB  LYS D 259      -2.260  -2.359 -52.494  1.00  0.00              
ATOM   4190  CG  LYS D 259      -2.915  -2.870 -53.770  1.00  0.00              
ATOM   4191  CD  LYS D 259      -2.737  -1.885 -54.916  1.00  0.00              
ATOM   4192  CE  LYS D 259      -3.373  -2.404 -56.197  1.00  0.00              
ATOM   4193  NZ  LYS D 259      -3.190  -1.458 -57.332  1.00  0.00              
ATOM   4194  H   LYS D 259      -1.296  -1.834 -50.196  1.00  0.00              
ATOM   4195  HA  LYS D 259      -3.554  -3.365 -51.111  1.00  0.00              
ATOM   4196 1HB  LYS D 259      -2.661  -1.375 -52.249  1.00  0.00              
ATOM   4197 2HB  LYS D 259      -1.183  -2.284 -52.644  1.00  0.00              
ATOM   4198 1HG  LYS D 259      -2.458  -3.823 -54.036  1.00  0.00              
ATOM   4199 2HG  LYS D 259      -3.978  -3.016 -53.579  1.00  0.00              
ATOM   4200 1HD  LYS D 259      -3.201  -0.938 -54.636  1.00  0.00              
ATOM   4201 2HD  LYS D 259      -1.670  -1.730 -55.079  1.00  0.00              
ATOM   4202 1HE  LYS D 259      -2.915  -3.360 -56.443  1.00  0.00              
ATOM   4203 2HE  LYS D 259      -4.438  -2.548 -56.014  1.00  0.00              
ATOM   4204 1HZ  LYS D 259      -3.626  -1.838 -58.160  1.00  0.00              
ATOM   4205 2HZ  LYS D 259      -3.616  -0.571 -57.104  1.00  0.00              
ATOM   4206 3HZ  LYS D 259      -2.204  -1.325 -57.502  1.00  0.00              
ATOM   4207  N   ILE D 260      -0.616  -4.793 -51.384  1.00  0.00              
ATOM   4208  CA  ILE D 260       0.017  -6.092 -51.584  1.00  0.00              
ATOM   4209  C   ILE D 260      -0.451  -7.104 -50.527  1.00  0.00              
ATOM   4210  O   ILE D 260      -0.696  -8.270 -50.843  1.00  0.00              
ATOM   4211  CB  ILE D 260       1.548  -5.977 -51.522  1.00  0.00              
ATOM   4212  CG1 ILE D 260       2.049  -5.095 -52.671  1.00  0.00              
ATOM   4213  CG2 ILE D 260       2.185  -7.366 -51.603  1.00  0.00              
ATOM   4214  CD1 ILE D 260       1.693  -5.608 -54.047  1.00  0.00              
ATOM   4215  H   ILE D 260      -0.043  -4.000 -51.134  1.00  0.00              
ATOM   4216  HA  ILE D 260      -0.288  -6.525 -52.535  1.00  0.00              
ATOM   4217  HB  ILE D 260       1.832  -5.497 -50.586  1.00  0.00              
ATOM   4218 1HG1 ILE D 260       1.616  -4.104 -52.533  1.00  0.00              
ATOM   4219 2HG1 ILE D 260       3.133  -5.030 -52.582  1.00  0.00              
ATOM   4220 1HG2 ILE D 260       3.270  -7.272 -51.559  1.00  0.00              
ATOM   4221 2HG2 ILE D 260       1.840  -7.973 -50.767  1.00  0.00              
ATOM   4222 3HG2 ILE D 260       1.900  -7.843 -52.540  1.00  0.00              
ATOM   4223 1HD1 ILE D 260       2.084  -4.926 -54.803  1.00  0.00              
ATOM   4224 2HD1 ILE D 260       2.128  -6.597 -54.192  1.00  0.00              
ATOM   4225 3HD1 ILE D 260       0.610  -5.670 -54.143  1.00  0.00              
ATOM   4226  N   LYS D 261      -0.584  -6.656 -49.279  1.00  0.00              
ATOM   4227  CA  LYS D 261      -1.104  -7.526 -48.234  1.00  0.00              
ATOM   4228  C   LYS D 261      -2.493  -7.987 -48.605  1.00  0.00              
ATOM   4229  O   LYS D 261      -2.811  -9.179 -48.496  1.00  0.00              
ATOM   4230  CB  LYS D 261      -1.168  -6.812 -46.873  1.00  0.00              
ATOM   4231  CG  LYS D 261      -1.865  -7.666 -45.814  1.00  0.00              
ATOM   4232  CD  LYS D 261      -1.917  -6.985 -44.441  1.00  0.00              
ATOM   4233  CE  LYS D 261      -2.936  -7.672 -43.545  1.00  0.00              
ATOM   4234  NZ  LYS D 261      -2.937  -7.127 -42.147  1.00  0.00              
ATOM   4235  H   LYS D 261      -0.323  -5.708 -49.047  1.00  0.00              
ATOM   4236  HA  LYS D 261      -0.474  -8.412 -48.143  1.00  0.00              
ATOM   4237 1HB  LYS D 261      -0.140  -6.594 -46.579  1.00  0.00              
ATOM   4238 2HB  LYS D 261      -1.706  -5.876 -47.028  1.00  0.00              
ATOM   4239 1HG  LYS D 261      -2.885  -7.865 -46.145  1.00  0.00              
ATOM   4240 2HG  LYS D 261      -1.327  -8.608 -45.717  1.00  0.00              
ATOM   4241 1HD  LYS D 261      -0.926  -7.038 -43.989  1.00  0.00              
ATOM   4242 2HD  LYS D 261      -2.193  -5.940 -44.583  1.00  0.00              
ATOM   4243 1HE  LYS D 261      -3.924  -7.535 -43.981  1.00  0.00              
ATOM   4244 2HE  LYS D 261      -2.699  -8.735 -43.512  1.00  0.00              
ATOM   4245 1HZ  LYS D 261      -3.627  -7.616 -41.595  1.00  0.00              
ATOM   4246 2HZ  LYS D 261      -2.023  -7.254 -41.734  1.00  0.00              
ATOM   4247 3HZ  LYS D 261      -3.160  -6.142 -42.171  1.00  0.00              
ATOM   4248  N   ARG D 262      -3.319  -7.045 -49.060  1.00  0.00              
ATOM   4249  CA  ARG D 262      -4.697  -7.353 -49.417  1.00  0.00              
ATOM   4250  C   ARG D 262      -4.748  -8.351 -50.573  1.00  0.00              
ATOM   4251  O   ARG D 262      -5.571  -9.265 -50.577  1.00  0.00              
ATOM   4252  CB  ARG D 262      -5.505  -6.101 -49.719  1.00  0.00              
ATOM   4253  CG  ARG D 262      -5.860  -5.259 -48.504  1.00  0.00              
ATOM   4254  CD  ARG D 262      -6.527  -3.971 -48.824  1.00  0.00              
ATOM   4255  NE  ARG D 262      -6.846  -3.153 -47.665  1.00  0.00              
ATOM   4256  CZ  ARG D 262      -7.384  -1.920 -47.724  1.00  0.00              
ATOM   4257  NH1 ARG D 262      -7.631  -1.343 -48.879  1.00  0.00              
ATOM   4258  NH2 ARG D 262      -7.636  -1.294 -46.587  1.00  0.00              
ATOM   4259  H   ARG D 262      -2.986  -6.098 -49.160  1.00  0.00              
ATOM   4260  HA  ARG D 262      -5.201  -7.825 -48.573  1.00  0.00              
ATOM   4261 1HB  ARG D 262      -4.916  -5.501 -50.412  1.00  0.00              
ATOM   4262 2HB  ARG D 262      -6.422  -6.425 -50.210  1.00  0.00              
ATOM   4263 1HG  ARG D 262      -6.530  -5.836 -47.866  1.00  0.00              
ATOM   4264 2HG  ARG D 262      -4.942  -5.036 -47.958  1.00  0.00              
ATOM   4265 1HD  ARG D 262      -5.873  -3.384 -49.468  1.00  0.00              
ATOM   4266 2HD  ARG D 262      -7.461  -4.177 -49.345  1.00  0.00              
ATOM   4267  HE  ARG D 262      -6.726  -3.355 -46.681  1.00  0.00              
ATOM   4268 1HH1 ARG D 262      -7.416  -1.828 -49.739  1.00  0.00              
ATOM   4269 2HH1 ARG D 262      -8.035  -0.418 -48.902  1.00  0.00              
ATOM   4270 1HH2 ARG D 262      -7.424  -1.744 -45.708  1.00  0.00              
ATOM   4271 2HH2 ARG D 262      -8.039  -0.369 -46.602  1.00  0.00              
ATOM   4272  N   GLU D 263      -3.863  -8.174 -51.546  1.00  0.00              
ATOM   4273  CA  GLU D 263      -3.783  -9.091 -52.678  1.00  0.00              
ATOM   4274  C   GLU D 263      -3.340 -10.491 -52.253  1.00  0.00              
ATOM   4275  O   GLU D 263      -3.823 -11.490 -52.795  1.00  0.00              
ATOM   4276  CB  GLU D 263      -2.809  -8.560 -53.729  1.00  0.00              
ATOM   4277  CG  GLU D 263      -3.325  -7.382 -54.524  1.00  0.00              
ATOM   4278  CD  GLU D 263      -2.271  -6.816 -55.461  1.00  0.00              
ATOM   4279  OE1 GLU D 263      -1.109  -7.281 -55.408  1.00  0.00              
ATOM   4280  OE2 GLU D 263      -2.609  -5.898 -56.242  1.00  0.00              
ATOM   4281  H   GLU D 263      -3.229  -7.388 -51.503  1.00  0.00              
ATOM   4282  HA  GLU D 263      -4.770  -9.213 -53.126  1.00  0.00              
ATOM   4283 1HB  GLU D 263      -1.900  -8.269 -53.201  1.00  0.00              
ATOM   4284 2HB  GLU D 263      -2.588  -9.385 -54.406  1.00  0.00              
ATOM   4285 1HG  GLU D 263      -4.224  -7.606 -55.098  1.00  0.00              
ATOM   4286 2HG  GLU D 263      -3.559  -6.640 -53.762  1.00  0.00              
ATOM   4287  N   TRP D 264      -2.422 -10.563 -51.291  1.00  0.00              
ATOM   4288  CA  TRP D 264      -1.995 -11.858 -50.763  1.00  0.00              
ATOM   4289  C   TRP D 264      -3.182 -12.549 -50.132  1.00  0.00              
ATOM   4290  O   TRP D 264      -3.416 -13.724 -50.381  1.00  0.00              
ATOM   4291  CB  TRP D 264      -0.875 -11.703 -49.715  1.00  0.00              
ATOM   4292  CG  TRP D 264       0.525 -11.778 -50.273  1.00  0.00              
ATOM   4293  CD1 TRP D 264       1.434 -10.764 -50.346  1.00  0.00              
ATOM   4294  CD2 TRP D 264       1.185 -12.944 -50.795  1.00  0.00              
ATOM   4295  NE1 TRP D 264       2.617 -11.225 -50.876  1.00  0.00              
ATOM   4296  CE2 TRP D 264       2.491 -12.558 -51.161  1.00  0.00              
ATOM   4297  CE3 TRP D 264       0.795 -14.278 -50.989  1.00  0.00              
ATOM   4298  CZ2 TRP D 264       3.413 -13.456 -51.702  1.00  0.00              
ATOM   4299  CZ3 TRP D 264       1.716 -15.175 -51.529  1.00  0.00              
ATOM   4300  CH2 TRP D 264       3.005 -14.760 -51.879  1.00  0.00              
ATOM   4301  H   TRP D 264      -2.012  -9.720 -50.917  1.00  0.00              
ATOM   4302  HA  TRP D 264      -1.631 -12.486 -51.576  1.00  0.00              
ATOM   4303 1HB  TRP D 264      -0.948 -10.733 -49.223  1.00  0.00              
ATOM   4304 2HB  TRP D 264      -0.945 -12.494 -48.970  1.00  0.00              
ATOM   4305  HD1 TRP D 264       1.109  -9.786 -49.995  1.00  0.00              
ATOM   4306  HE1 TRP D 264       3.448 -10.670 -51.031  1.00  0.00              
ATOM   4307  HE3 TRP D 264      -0.197 -14.649 -50.734  1.00  0.00              
ATOM   4308  HZ2 TRP D 264       4.409 -13.095 -51.960  1.00  0.00              
ATOM   4309  HZ3 TRP D 264       1.406 -16.210 -51.674  1.00  0.00              
ATOM   4310  HH2 TRP D 264       3.701 -15.486 -52.301  1.00  0.00              
ATOM   4311  N   LEU D 265      -3.949 -11.813 -49.326  1.00  0.00              
ATOM   4312  CA  LEU D 265      -5.095 -12.404 -48.654  1.00  0.00              
ATOM   4313  C   LEU D 265      -6.182 -12.856 -49.628  1.00  0.00              
ATOM   4314  O   LEU D 265      -6.811 -13.899 -49.423  1.00  0.00              
ATOM   4315  CB  LEU D 265      -5.674 -11.404 -47.644  1.00  0.00              
ATOM   4316  CG  LEU D 265      -4.762 -11.074 -46.456  1.00  0.00              
ATOM   4317  CD1 LEU D 265      -5.361  -9.937 -45.638  1.00  0.00              
ATOM   4318  CD2 LEU D 265      -4.577 -12.316 -45.597  1.00  0.00              
ATOM   4319  H   LEU D 265      -3.739 -10.837 -49.175  1.00  0.00              
ATOM   4320  HA  LEU D 265      -4.784 -13.305 -48.126  1.00  0.00              
ATOM   4321 1HB  LEU D 265      -5.772 -10.535 -48.293  1.00  0.00              
ATOM   4322 2HB  LEU D 265      -6.661 -11.709 -47.295  1.00  0.00              
ATOM   4323  HG  LEU D 265      -3.788 -10.801 -46.861  1.00  0.00              
ATOM   4324 1HD1 LEU D 265      -4.707  -9.710 -44.797  1.00  0.00              
ATOM   4325 2HD1 LEU D 265      -5.463  -9.053 -46.266  1.00  0.00              
ATOM   4326 3HD1 LEU D 265      -6.340 -10.234 -45.266  1.00  0.00              
ATOM   4327 1HD2 LEU D 265      -3.928 -12.080 -44.753  1.00  0.00              
ATOM   4328 2HD2 LEU D 265      -5.546 -12.652 -45.228  1.00  0.00              
ATOM   4329 3HD2 LEU D 265      -4.123 -13.107 -46.193  1.00  0.00              
ATOM   4330  N   GLU D 266      -6.395 -12.078 -50.686  1.00  0.00              
ATOM   4331  CA  GLU D 266      -7.391 -12.412 -51.704  1.00  0.00              
ATOM   4332  C   GLU D 266      -6.998 -13.671 -52.493  1.00  0.00              
ATOM   4333  O   GLU D 266      -7.843 -14.527 -52.773  1.00  0.00              
ATOM   4334  CB  GLU D 266      -7.588 -11.234 -52.660  1.00  0.00              
ATOM   4335  CG  GLU D 266      -8.342 -10.057 -52.059  1.00  0.00              
ATOM   4336  CD  GLU D 266      -8.313  -8.865 -52.975  1.00  0.00              
ATOM   4337  OE1 GLU D 266      -7.668  -8.938 -53.993  1.00  0.00              
ATOM   4338  OE2 GLU D 266      -9.025  -7.924 -52.715  1.00  0.00              
ATOM   4339  H   GLU D 266      -5.852 -11.232 -50.787  1.00  0.00              
ATOM   4340  HA  GLU D 266      -8.345 -12.640 -51.227  1.00  0.00              
ATOM   4341 1HB  GLU D 266      -6.596 -10.908 -52.972  1.00  0.00              
ATOM   4342 2HB  GLU D 266      -8.135 -11.612 -53.523  1.00  0.00              
ATOM   4343 1HG  GLU D 266      -9.374 -10.289 -51.799  1.00  0.00              
ATOM   4344 2HG  GLU D 266      -7.782  -9.830 -51.152  1.00  0.00              
ATOM   4345  N   VAL D 267      -5.724 -13.792 -52.858  1.00  0.00              
ATOM   4346  CA  VAL D 267      -5.315 -14.954 -53.635  1.00  0.00              
ATOM   4347  C   VAL D 267      -5.202 -16.196 -52.765  1.00  0.00              
ATOM   4348  O   VAL D 267      -5.394 -17.304 -53.244  1.00  0.00              
ATOM   4349  CB  VAL D 267      -3.980 -14.730 -54.401  1.00  0.00              
ATOM   4350  CG1 VAL D 267      -4.135 -13.561 -55.350  1.00  0.00              
ATOM   4351  CG2 VAL D 267      -2.822 -14.490 -53.431  1.00  0.00              
ATOM   4352  H   VAL D 267      -5.033 -13.099 -52.610  1.00  0.00              
ATOM   4353  HA  VAL D 267      -6.062 -15.211 -54.387  1.00  0.00              
ATOM   4354  HB  VAL D 267      -3.736 -15.635 -54.959  1.00  0.00              
ATOM   4355 1HG1 VAL D 267      -3.200 -13.402 -55.889  1.00  0.00              
ATOM   4356 2HG1 VAL D 267      -4.932 -13.773 -56.062  1.00  0.00              
ATOM   4357 3HG1 VAL D 267      -4.383 -12.664 -54.784  1.00  0.00              
ATOM   4358 1HG2 VAL D 267      -1.900 -14.338 -53.994  1.00  0.00              
ATOM   4359 2HG2 VAL D 267      -3.030 -13.605 -52.829  1.00  0.00              
ATOM   4360 3HG2 VAL D 267      -2.708 -15.355 -52.777  1.00  0.00              
ATOM   4361  N   LEU D 268      -4.907 -16.025 -51.480  1.00  0.00              
ATOM   4362  CA  LEU D 268      -4.840 -17.189 -50.605  1.00  0.00              
ATOM   4363  C   LEU D 268      -6.241 -17.746 -50.429  1.00  0.00              
ATOM   4364  O   LEU D 268      -6.452 -18.959 -50.476  1.00  0.00              
ATOM   4365  CB  LEU D 268      -4.239 -16.809 -49.245  1.00  0.00              
ATOM   4366  CG  LEU D 268      -2.732 -16.538 -49.275  1.00  0.00              
ATOM   4367  CD1 LEU D 268      -2.276 -15.889 -47.963  1.00  0.00              
ATOM   4368  CD2 LEU D 268      -1.992 -17.865 -49.535  1.00  0.00              
ATOM   4369  H   LEU D 268      -4.730 -15.109 -51.094  1.00  0.00              
ATOM   4370  HA  LEU D 268      -4.225 -17.959 -51.069  1.00  0.00              
ATOM   4371 1HB  LEU D 268      -4.787 -15.886 -49.059  1.00  0.00              
ATOM   4372 2HB  LEU D 268      -4.487 -17.540 -48.475  1.00  0.00              
ATOM   4373  HG  LEU D 268      -2.540 -15.872 -50.117  1.00  0.00              
ATOM   4374 1HD1 LEU D 268      -1.202 -15.703 -48.003  1.00  0.00              
ATOM   4375 2HD1 LEU D 268      -2.802 -14.945 -47.823  1.00  0.00              
ATOM   4376 3HD1 LEU D 268      -2.498 -16.556 -47.132  1.00  0.00              
ATOM   4377 1HD2 LEU D 268      -0.917 -17.682 -49.560  1.00  0.00              
ATOM   4378 2HD2 LEU D 268      -2.223 -18.573 -48.739  1.00  0.00              
ATOM   4379 3HD2 LEU D 268      -2.311 -18.278 -50.492  1.00  0.00              
ATOM   4380  N   GLU D 269      -7.210 -16.855 -50.238  1.00  0.00              
ATOM   4381  CA  GLU D 269      -8.604 -17.272 -50.130  1.00  0.00              
ATOM   4382  C   GLU D 269      -9.119 -17.879 -51.443  1.00  0.00              
ATOM   4383  O   GLU D 269      -9.811 -18.900 -51.432  1.00  0.00              
ATOM   4384  CB  GLU D 269      -9.477 -16.079 -49.723  1.00  0.00              
ATOM   4385  CG  GLU D 269     -10.969 -16.380 -49.571  1.00  0.00              
ATOM   4386  CD  GLU D 269     -11.300 -17.328 -48.419  1.00  0.00              
ATOM   4387  OE1 GLU D 269     -10.403 -17.644 -47.600  1.00  0.00              
ATOM   4388  OE2 GLU D 269     -12.476 -17.762 -48.339  1.00  0.00              
ATOM   4389  H   GLU D 269      -6.983 -15.873 -50.167  1.00  0.00              
ATOM   4390  HA  GLU D 269      -8.698 -18.055 -49.377  1.00  0.00              
ATOM   4391 1HB  GLU D 269      -9.091 -15.711 -48.772  1.00  0.00              
ATOM   4392 2HB  GLU D 269      -9.347 -15.313 -50.488  1.00  0.00              
ATOM   4393 1HG  GLU D 269     -11.581 -15.486 -49.452  1.00  0.00              
ATOM   4394 2HG  GLU D 269     -11.227 -16.873 -50.507  1.00  0.00              
ATOM   4395  N   GLU D 270      -8.778 -17.259 -52.566  1.00  0.00              
ATOM   4396  CA  GLU D 270      -9.217 -17.787 -53.856  1.00  0.00              
ATOM   4397  C   GLU D 270      -8.652 -19.177 -54.164  1.00  0.00              
ATOM   4398  O   GLU D 270      -9.381 -20.042 -54.663  1.00  0.00              
ATOM   4399  CB  GLU D 270      -8.830 -16.816 -54.973  1.00  0.00              
ATOM   4400  CG  GLU D 270      -9.275 -17.248 -56.364  1.00  0.00              
ATOM   4401  CD  GLU D 270      -8.931 -16.210 -57.394  1.00  0.00              
ATOM   4402  OE1 GLU D 270      -8.391 -15.192 -57.028  1.00  0.00              
ATOM   4403  OE2 GLU D 270      -9.102 -16.479 -58.560  1.00  0.00              
ATOM   4404  H   GLU D 270      -8.214 -16.421 -52.543  1.00  0.00              
ATOM   4405  HA  GLU D 270     -10.300 -17.913 -53.855  1.00  0.00              
ATOM   4406 1HB  GLU D 270      -9.284 -15.854 -54.731  1.00  0.00              
ATOM   4407 2HB  GLU D 270      -7.745 -16.722 -54.953  1.00  0.00              
ATOM   4408 1HG  GLU D 270      -8.868 -18.211 -56.670  1.00  0.00              
ATOM   4409 2HG  GLU D 270     -10.358 -17.324 -56.274  1.00  0.00              
ATOM   4410  N   THR D 271      -7.376 -19.415 -53.854  1.00  0.00              
ATOM   4411  CA  THR D 271      -6.801 -20.715 -54.186  1.00  0.00              
ATOM   4412  C   THR D 271      -7.251 -21.752 -53.150  1.00  0.00              
ATOM   4413  O   THR D 271      -7.321 -22.949 -53.454  1.00  0.00              
ATOM   4414  CB  THR D 271      -5.244 -20.659 -54.290  1.00  0.00              
ATOM   4415  OG1 THR D 271      -4.695 -20.120 -53.086  1.00  0.00              
ATOM   4416  CG2 THR D 271      -4.829 -19.767 -55.445  1.00  0.00              
ATOM   4417  H   THR D 271      -6.799 -18.722 -53.399  1.00  0.00              
ATOM   4418  HA  THR D 271      -7.168 -21.043 -55.159  1.00  0.00              
ATOM   4419  HB  THR D 271      -4.864 -21.667 -54.451  1.00  0.00              
ATOM   4420  HG1 THR D 271      -5.036 -19.232 -52.949  1.00  0.00              
ATOM   4421 1HG2 THR D 271      -3.742 -19.737 -55.507  1.00  0.00              
ATOM   4422 2HG2 THR D 271      -5.236 -20.164 -56.375  1.00  0.00              
ATOM   4423 3HG2 THR D 271      -5.211 -18.761 -55.282  1.00  0.00              
ATOM   4424  N   LYS D 272      -7.599 -21.302 -51.941  1.00  0.00              
ATOM   4425  CA  LYS D 272      -8.180 -22.216 -50.965  1.00  0.00              
ATOM   4426  C   LYS D 272      -9.528 -22.687 -51.500  1.00  0.00              
ATOM   4427  O   LYS D 272      -9.868 -23.862 -51.415  1.00  0.00              
ATOM   4428  CB  LYS D 272      -8.396 -21.526 -49.610  1.00  0.00              
ATOM   4429  CG  LYS D 272      -8.977 -22.450 -48.538  1.00  0.00              
ATOM   4430  CD  LYS D 272      -9.210 -21.707 -47.217  1.00  0.00              
ATOM   4431  CE  LYS D 272      -9.801 -22.622 -46.145  1.00  0.00              
ATOM   4432  NZ  LYS D 272     -10.148 -21.882 -44.889  1.00  0.00              
ATOM   4433  H   LYS D 272      -7.467 -20.333 -51.689  1.00  0.00              
ATOM   4434  HA  LYS D 272      -7.534 -23.086 -50.844  1.00  0.00              
ATOM   4435 1HB  LYS D 272      -7.426 -21.147 -49.286  1.00  0.00              
ATOM   4436 2HB  LYS D 272      -9.072 -20.688 -49.782  1.00  0.00              
ATOM   4437 1HG  LYS D 272      -9.926 -22.848 -48.901  1.00  0.00              
ATOM   4438 2HG  LYS D 272      -8.280 -23.270 -48.373  1.00  0.00              
ATOM   4439 1HD  LYS D 272      -8.255 -21.313 -46.866  1.00  0.00              
ATOM   4440 2HD  LYS D 272      -9.896 -20.880 -47.399  1.00  0.00              
ATOM   4441 1HE  LYS D 272     -10.699 -23.085 -46.549  1.00  0.00              
ATOM   4442 2HE  LYS D 272      -9.068 -23.395 -45.915  1.00  0.00              
ATOM   4443 1HZ  LYS D 272     -10.533 -22.527 -44.214  1.00  0.00              
ATOM   4444 2HZ  LYS D 272      -9.315 -21.453 -44.509  1.00  0.00              
ATOM   4445 3HZ  LYS D 272     -10.830 -21.166 -45.098  1.00  0.00              
ATOM   4446  N   ARG D 273     -10.295 -21.756 -52.047  1.00  0.00              
ATOM   4447  CA  ARG D 273     -11.613 -22.074 -52.580  1.00  0.00              
ATOM   4448  C   ARG D 273     -11.472 -22.978 -53.808  1.00  0.00              
ATOM   4449  O   ARG D 273     -12.285 -23.877 -54.015  1.00  0.00              
ATOM   4450  CB  ARG D 273     -12.433 -20.828 -52.881  1.00  0.00              
ATOM   4451  CG  ARG D 273     -12.880 -20.044 -51.657  1.00  0.00              
ATOM   4452  CD  ARG D 273     -13.606 -18.786 -51.966  1.00  0.00              
ATOM   4453  NE  ARG D 273     -13.859 -17.938 -50.813  1.00  0.00              
ATOM   4454  CZ  ARG D 273     -14.521 -16.765 -50.856  1.00  0.00              
ATOM   4455  NH1 ARG D 273     -14.965 -16.280 -51.994  1.00  0.00              
ATOM   4456  NH2 ARG D 273     -14.693 -16.102 -49.726  1.00  0.00              
ATOM   4457  H   ARG D 273      -9.960 -20.804 -52.095  1.00  0.00              
ATOM   4458  HA  ARG D 273     -12.190 -22.624 -51.836  1.00  0.00              
ATOM   4459 1HB  ARG D 273     -11.819 -20.188 -53.513  1.00  0.00              
ATOM   4460 2HB  ARG D 273     -13.312 -21.153 -53.438  1.00  0.00              
ATOM   4461 1HG  ARG D 273     -13.542 -20.676 -51.063  1.00  0.00              
ATOM   4462 2HG  ARG D 273     -11.998 -19.789 -51.069  1.00  0.00              
ATOM   4463 1HD  ARG D 273     -13.018 -18.205 -52.677  1.00  0.00              
ATOM   4464 2HD  ARG D 273     -14.570 -19.032 -52.408  1.00  0.00              
ATOM   4465  HE  ARG D 273     -13.599 -18.072 -49.845  1.00  0.00              
ATOM   4466 1HH1 ARG D 273     -14.811 -16.790 -52.853  1.00  0.00              
ATOM   4467 2HH1 ARG D 273     -15.460 -15.399 -52.005  1.00  0.00              
ATOM   4468 1HH2 ARG D 273     -14.329 -16.481 -48.862  1.00  0.00              
ATOM   4469 2HH2 ARG D 273     -15.184 -15.222 -49.730  1.00  0.00              
ATOM   4470  N   ALA D 274     -10.435 -22.732 -54.607  1.00  0.00              
ATOM   4471  CA  ALA D 274     -10.136 -23.548 -55.786  1.00  0.00              
ATOM   4472  C   ALA D 274      -9.822 -24.983 -55.394  1.00  0.00              
ATOM   4473  O   ALA D 274     -10.253 -25.928 -56.051  1.00  0.00              
ATOM   4474  CB  ALA D 274      -8.964 -22.952 -56.543  1.00  0.00              
ATOM   4475  H   ALA D 274      -9.835 -21.951 -54.386  1.00  0.00              
ATOM   4476  HA  ALA D 274     -11.017 -23.570 -56.428  1.00  0.00              
ATOM   4477 1HB  ALA D 274      -8.749 -23.565 -57.418  1.00  0.00              
ATOM   4478 2HB  ALA D 274      -9.212 -21.939 -56.861  1.00  0.00              
ATOM   4479 3HB  ALA D 274      -8.089 -22.926 -55.896  1.00  0.00              
ATOM   4480  N   LEU D 275      -9.056 -25.143 -54.322  1.00  0.00              
ATOM   4481  CA  LEU D 275      -8.719 -26.465 -53.814  1.00  0.00              
ATOM   4482  C   LEU D 275     -10.004 -27.142 -53.356  1.00  0.00              
ATOM   4483  O   LEU D 275     -10.255 -28.309 -53.661  1.00  0.00              
ATOM   4484  CB  LEU D 275      -7.704 -26.370 -52.667  1.00  0.00              
ATOM   4485  CG  LEU D 275      -7.282 -27.712 -52.057  1.00  0.00              
ATOM   4486  CD1 LEU D 275      -6.675 -28.606 -53.130  1.00  0.00              
ATOM   4487  CD2 LEU D 275      -6.288 -27.469 -50.931  1.00  0.00              
ATOM   4488  H   LEU D 275      -8.699 -24.328 -53.845  1.00  0.00              
ATOM   4489  HA  LEU D 275      -8.283 -27.063 -54.614  1.00  0.00              
ATOM   4490 1HB  LEU D 275      -6.868 -25.925 -53.206  1.00  0.00              
ATOM   4491 2HB  LEU D 275      -8.039 -25.685 -51.888  1.00  0.00              
ATOM   4492  HG  LEU D 275      -8.173 -28.165 -51.622  1.00  0.00              
ATOM   4493 1HD1 LEU D 275      -6.378 -29.556 -52.687  1.00  0.00              
ATOM   4494 2HD1 LEU D 275      -7.411 -28.785 -53.913  1.00  0.00              
ATOM   4495 3HD1 LEU D 275      -5.800 -28.116 -53.558  1.00  0.00              
ATOM   4496 1HD2 LEU D 275      -5.989 -28.424 -50.497  1.00  0.00              
ATOM   4497 2HD2 LEU D 275      -5.410 -26.957 -51.325  1.00  0.00              
ATOM   4498 3HD2 LEU D 275      -6.752 -26.852 -50.162  1.00  0.00              
ATOM   4499  N   SER D 276     -10.821 -26.381 -52.636  1.00  0.00              
ATOM   4500  CA  SER D 276     -12.118 -26.848 -52.165  1.00  0.00              
ATOM   4501  C   SER D 276     -13.054 -27.226 -53.312  1.00  0.00              
ATOM   4502  O   SER D 276     -13.884 -28.126 -53.169  1.00  0.00              
ATOM   4503  CB  SER D 276     -12.759 -25.784 -51.296  1.00  0.00              
ATOM   4504  OG  SER D 276     -12.033 -25.556 -50.120  1.00  0.00              
ATOM   4505  H   SER D 276     -10.524 -25.443 -52.408  1.00  0.00              
ATOM   4506  HA  SER D 276     -12.051 -27.687 -51.472  1.00  0.00              
ATOM   4507 1HB  SER D 276     -12.812 -24.856 -51.865  1.00  0.00              
ATOM   4508 2HB  SER D 276     -13.766 -26.106 -51.035  1.00  0.00              
ATOM   4509  HG  SER D 276     -12.471 -24.878 -49.600  1.00  0.00              
ATOM   4510  N   ASP D 277     -12.924 -26.540 -54.447  1.00  0.00              
ATOM   4511  CA  ASP D 277     -13.772 -26.831 -55.599  1.00  0.00              
ATOM   4512  C   ASP D 277     -13.153 -27.932 -56.458  1.00  0.00              
ATOM   4513  O   ASP D 277     -13.793 -28.470 -57.364  1.00  0.00              
ATOM   4514  CB  ASP D 277     -13.997 -25.570 -56.437  1.00  0.00              
ATOM   4515  CG  ASP D 277     -14.913 -24.540 -55.788  1.00  0.00              
ATOM   4516  OD1 ASP D 277     -15.598 -24.888 -54.855  1.00  0.00              
ATOM   4517  OD2 ASP D 277     -14.807 -23.385 -56.126  1.00  0.00              
ATOM   4518  H   ASP D 277     -12.231 -25.809 -54.518  1.00  0.00              
ATOM   4519  HA  ASP D 277     -14.740 -27.201 -55.261  1.00  0.00              
ATOM   4520 1HB  ASP D 277     -13.072 -25.085 -56.750  1.00  0.00              
ATOM   4521 2HB  ASP D 277     -14.495 -26.003 -57.305  1.00  0.00              
ATOM   4522  N   LYS D 278     -11.898 -28.257 -56.158  1.00  0.00              
ATOM   4523  CA  LYS D 278     -11.168 -29.309 -56.857  1.00  0.00              
ATOM   4524  C   LYS D 278     -11.519 -30.644 -56.207  1.00  0.00              
ATOM   4525  O   LYS D 278     -11.730 -31.646 -56.891  1.00  0.00              
ATOM   4526  CB  LYS D 278      -9.657 -29.066 -56.756  1.00  0.00              
ATOM   4527  CG  LYS D 278      -8.805 -30.109 -57.469  1.00  0.00              
ATOM   4528  CD  LYS D 278      -7.327 -29.740 -57.438  1.00  0.00              
ATOM   4529  CE  LYS D 278      -6.488 -30.781 -58.164  1.00  0.00              
ATOM   4530  NZ  LYS D 278      -5.052 -30.389 -58.228  1.00  0.00              
ATOM   4531  H   LYS D 278     -11.440 -27.749 -55.415  1.00  0.00              
ATOM   4532  HA  LYS D 278     -11.479 -29.342 -57.902  1.00  0.00              
ATOM   4533 1HB  LYS D 278      -9.462 -28.084 -57.185  1.00  0.00              
ATOM   4534 2HB  LYS D 278      -9.404 -29.057 -55.695  1.00  0.00              
ATOM   4535 1HG  LYS D 278      -8.949 -31.070 -56.974  1.00  0.00              
ATOM   4536 2HG  LYS D 278      -9.138 -30.180 -58.503  1.00  0.00              
ATOM   4537 1HD  LYS D 278      -7.202 -28.769 -57.917  1.00  0.00              
ATOM   4538 2HD  LYS D 278      -7.007 -29.676 -56.398  1.00  0.00              
ATOM   4539 1HE  LYS D 278      -6.584 -31.727 -57.636  1.00  0.00              
ATOM   4540 2HE  LYS D 278      -6.880 -30.889 -59.176  1.00  0.00              
ATOM   4541 1HZ  LYS D 278      -4.530 -31.103 -58.717  1.00  0.00              
ATOM   4542 2HZ  LYS D 278      -4.964 -29.511 -58.719  1.00  0.00              
ATOM   4543 3HZ  LYS D 278      -4.691 -30.287 -57.290  1.00  0.00              
ATOM   4544  N   ARG D 279     -11.577 -30.646 -54.880  1.00  0.00              
ATOM   4545  CA  ARG D 279     -11.899 -31.849 -54.123  1.00  0.00              
ATOM   4546  C   ARG D 279     -13.408 -32.016 -53.965  1.00  0.00              
ATOM   4547  O   ARG D 279     -13.927 -33.069 -54.393  1.00  0.00              
ATOM   4548  OXT ARG D 279     -14.056 -31.152 -53.442  1.00  0.00              
ATOM   4549  CB  ARG D 279     -11.237 -31.795 -52.745  1.00  0.00              
ATOM   4550  CG  ARG D 279      -9.722 -31.808 -52.796  1.00  0.00              
ATOM   4551  CD  ARG D 279      -9.117 -31.731 -51.406  1.00  0.00              
ATOM   4552  NE  ARG D 279      -7.659 -31.718 -51.457  1.00  0.00              
ATOM   4553  CZ  ARG D 279      -6.868 -31.673 -50.390  1.00  0.00              
ATOM   4554  NH1 ARG D 279      -7.396 -31.632 -49.172  1.00  0.00              
ATOM   4555  NH2 ARG D 279      -5.549 -31.669 -50.540  1.00  0.00              
ATOM   4556  H   ARG D 279     -11.394 -29.787 -54.382  1.00  0.00              
ATOM   4557  HA  ARG D 279     -11.546 -32.729 -54.661  1.00  0.00              
ATOM   4558 1HB  ARG D 279     -11.583 -30.883 -52.260  1.00  0.00              
ATOM   4559 2HB  ARG D 279     -11.594 -32.661 -52.187  1.00  0.00              
ATOM   4560 1HG  ARG D 279      -9.399 -32.730 -53.279  1.00  0.00              
ATOM   4561 2HG  ARG D 279      -9.388 -30.954 -53.385  1.00  0.00              
ATOM   4562 1HD  ARG D 279      -9.461 -30.818 -50.921  1.00  0.00              
ATOM   4563 2HD  ARG D 279      -9.443 -32.595 -50.829  1.00  0.00              
ATOM   4564  HE  ARG D 279      -7.042 -31.743 -52.257  1.00  0.00              
ATOM   4565 1HH1 ARG D 279      -8.400 -31.637 -49.059  1.00  0.00              
ATOM   4566 2HH1 ARG D 279      -6.793 -31.597 -48.364  1.00  0.00              
ATOM   4567 1HH2 ARG D 279      -5.150 -31.702 -51.469  1.00  0.00              
ATOM   4568 2HH2 ARG D 279      -4.951 -31.633 -49.729  1.00  0.00              
TER                                                                             
# All scores below are weighted scores, not raw scores.
#BEGIN_POSE_ENERGIES_TABLE 024.d16_v11.1_1_7dG_RalA3andExo84_0047_0001.pdb
label fa_atr fa_rep fa_sol fa_intra_rep pro_close fa_pair hbond_sr_bb hbond_lr_bb hbond_bb_sc hbond_sc dslf_ss_dst dslf_cs_ang dslf_ss_dih dslf_ca_dih rama omega fa_dun p_aa_pp ref total
weights 0.8 0.44 0.65 0.004 1 0.49 0.585 1.17 1.17 1.1 0.5 2 5 5 0.2 0.5 0.56 0.32 1 NA
pose -1091.36 107.601 545.547 2.44231 0.559373 -27.2346 -65.689 -113.588 -33.5063 -32.6334 0 0 0 0 -8.29953 12.0513 193.368 -22.1915 -68.73 -601.661
SER_p:NtermProteinFull_1 -0.452075 0.00589813 0.213797 0.000873276 0 0 0 0 0 0 0 0 0 0 0 0.0158486 0.571486 0 -0.37 -0.0141726
LEU_2 -3.32676 2.48189 1.38092 0.00910709 0 0 0 0 0 0 0 0 0 0 -0.263868 0.0255452 0.860755 -0.063647 -0.1 1.00394
ALA_3 -2.53183 0.0387403 1.35623 0.000677522 0 0 0 0 0 0 0 0 0 0 -0.241606 0.018986 0 -0.0713188 0.16 -1.27012
TRP_4 -4.60282 0.982693 2.52309 0.0217972 0 0 0 0 -0.289506 0 0 0 0 0 0.0540284 0.00313815 1.83645 -0.0251542 0.91 1.41372
HIS_5 -6.53903 0.41543 3.36707 0.00293947 0 0.072263 0 0 0 -0.355385 0 0 0 0 -0.0541135 0.36121 0.664084 0.00556785 0.56 -1.49997
ARG_6 -4.7509 0.0756764 2.83963 0.00961931 0 -0.489676 0 0 -0.691342 -0.190867 0 0 0 0 0.136791 0.0139387 1.77961 0.125016 -0.98 -2.1225
VAL_7 -4.27772 0.334364 1.26928 0.0119046 0 0 0 0 0 0 0 0 0 0 -0.213577 0.0690908 0.0245862 -0.233042 0.29 -2.72512
ILE_8 -5.18196 0.538409 1.65617 0.015693 0 0 0 0 0 0 0 0 0 0 -0.239064 0.113085 0.826378 -0.373807 0.24 -2.40509
MET_9 -4.44655 0.235623 1.555 0.00425046 0 0 0 0 0 0 0 0 0 0 -0.109672 0.00201484 0.878676 0.0336939 -0.34 -2.18697
VAL_10 -3.96083 0.495072 1.03375 0.010595 0 0 0 0 0 0 0 0 0 0 -0.197825 0.0010287 0.117943 -0.37759 0.29 -2.58785
GLY_11 -2.31824 0.231323 1.24132 0.000136632 0 0 0 0 -0.775907 0 0 0 0 0 0.200949 0.041718 0 -0.77003 -0.17 -2.31873
SER_12 -2.34002 0.218749 1.54113 0.000805534 0 -0.0623576 0 0 0 0 0 0 0 0 -0.2752 0.0102407 0.751491 -0.160362 -0.37 -0.685528
GLY_13 -1.06034 0.073135 0.606307 2.10886e-05 0 0 0 0 0 0 0 0 0 0 0.102607 0.0656381 0 0.466885 -0.17 0.0842506
GLY_14 -1.45268 0.138483 0.942818 2.3921e-05 0 0 0 0 -0.55854 0 0 0 0 0 -0.354584 0.0314237 0 -0.794702 -0.17 -2.21776
VAL_15 -4.28249 0.322961 1.81883 0.0101445 0 0 0 0 -0.81923 0 0 0 0 0 -0.0467844 0.00522612 0.294771 0.248525 0.29 -2.15805
GLY_16 -2.30954 0.338456 1.28628 2.31858e-05 0 0 0 0 0 0 0 0 0 0 0.00687749 0.0895542 0 -0.795795 -0.17 -1.55414
LYS_17 -5.8244 0.488 3.71318 0.00754351 0 -0.0465677 0 0 -0.775907 0 0 0 0 0 -0.055921 9.52473e-05 2.45866 -0.0481234 -0.65 -0.73344
SER_18 -2.97553 0.28905 2.14121 0.0010489 0 -0.144523 0 0 0 -0.607321 0 0 0 0 -0.217286 0.0113651 0.617153 0.00670272 -0.37 -1.24813
ALA_19 -3.08206 0.358206 1.2916 0.000711667 0 0 0 0 0 0 0 0 0 0 -0.111818 3.97459e-06 0 -0.139904 0.16 -1.52326
LEU_20 -5.21848 0.19381 1.88586 0.00572363 0 0 0 0 0 0 0 0 0 0 -0.0962835 0.0485245 0.297926 -0.113821 -0.1 -3.09674
THR_21 -4.86378 0.236736 2.40004 0.0113626 0 -0.123914 0 0 0 -0.018121 0 0 0 0 -0.0428789 0.0106666 0.0765629 0.092242 -0.27 -2.49109
LEU_22 -4.99839 0.272253 2.58305 0.00740394 0 0 0 0 0 0 0 0 0 0 -0.123762 0.145475 0.117743 -0.0915639 -0.1 -2.18779
GLN_23 -5.74047 0.395812 3.60257 0.0121047 0 -0.201183 0 0 0 0 0 0 0 0 -0.141561 0.00625898 1.12876 -0.107691 -0.97 -2.01539
PHE_24 -6.49229 0.66098 1.6712 0.0258356 0 0 0 0 -0.0204249 0 0 0 0 0 0.129823 0.0223654 0.155849 -0.156701 0.63 -3.37336
MET_25 -5.01251 0.408541 1.69707 0.00294252 0 0 0 0 -0.522258 0 0 0 0 0 -0.0438025 0.106366 2.58218 -0.0592215 -0.34 -1.18068
ARG_26 -3.5597 0.342141 2.45896 0.00972914 0 -0.258805 0 0 0 0 0 0 0 0 -0.0060395 0.273866 1.29249 -0.0350284 -0.98 -0.462395
ASP_27 -2.63204 0.286991 1.86034 0.00499871 0 -0.262718 0 0 0 0 0 0 0 0 -0.122329 0.00673355 0.581719 -0.178111 -0.67 -1.12441
GLU_28 -3.80441 0.240483 2.60391 0.0053156 0 -0.239957 0 0 0 0 0 0 0 0 -0.0385712 0.00247077 0.747298 0.043633 -0.81 -1.24983
PHE_29 -4.41007 0.226911 1.16358 0.0254872 0 0 0 0 0 0 0 0 0 0 0.0662129 0.446482 0.388307 -0.05569 0.63 -1.51878
VAL_30 -2.05477 0.0602902 0.866781 0.0145044 0 0 0 0 0 0 0 0 0 0 -0.140582 0.000984699 0.11261 -0.182932 0.29 -1.03312
GLU_31 -1.32044 0.011952 0.782214 0.00557474 0 -0.419248 0 0 0 0 0 0 0 0 -0.117245 0.07935 0.839098 -0.160025 -0.81 -1.10877
ASP_32 -1.19268 0.0276994 0.807389 0.00359697 0 -0.00142468 0 0 0 0 0 0 0 0 -0.18435 0.0121515 0.466936 0.0352666 -0.67 -0.695417
TYR_33 -3.52942 0.147557 1.24601 0.0263103 0 0 0 0 -0.0812545 0 0 0 0 0 -0.280613 0.185507 0.468725 0.0141536 0.51 -1.29303
GLU_34 -2.20959 0.22155 1.25281 0.00732737 0.00024859 -0.104294 0 0 -0.433373 0 0 0 0 0 0.0301308 0.00695071 0.81995 0.108775 -0.81 -1.10952
PRO_35 -1.71384 0.293857 0.497341 0.00131411 0.030923 0 0 0 0 0 0 0 0 0 0.195517 0.0376989 0.411024 -0.462901 0.02 -0.689062
THR_36 -3.04056 0.114995 2.1538 0.00982129 0 -0.112641 0 0 -0.514627 0 0 0 0 0 -0.010081 0.0211438 0.0506081 -0.0974582 -0.27 -1.69499
ILE_37 -1.64005 0.0535559 0.770672 0.0128013 0 0 0 0 0 0 0 0 0 0 0.194846 0.109147 0.176381 -0.193047 0.24 -0.275689
ALA_38 -1.93619 0.160208 0.728018 0.000934295 0 0 0 0 0 0 0 0 0 0 1.05147 0.0271026 0 0.00908472 0.16 0.200635
ASP_39 -2.73697 0.0795653 1.81968 0.00289028 0 -0.264618 0 0 0 0 0 0 0 0 0.185972 0.00515456 0.691789 0.380239 -0.67 -0.506295
SER_40 -1.91989 0.0170647 1.4315 0.00155761 0 -0.151452 0 0 0 -0.0665399 0 0 0 0 0.0832814 0.079416 0.329615 0.260843 -0.37 -0.304612
TYR_41 -4.66408 0.236199 1.85282 0.0232663 0 0 0 0 0 0 0 0 0 0 -0.14202 0.0217355 0.118791 -0.17663 0.51 -2.21993
PHE_42 -2.86963 0.373994 1.16185 0.0304162 0 0 0 0 0 0 0 0 0 0 -0.0418788 0.0558879 0.814059 0.00201013 0.63 0.15671
LYS_43 -4.00799 0.216447 2.13301 0.00477181 0 -0.173609 0 0 -0.542683 0 0 0 0 0 0.11421 0.0437441 0.843334 -0.0040109 -0.65 -2.02277
LYS_44 -3.17249 0.812101 1.60322 0.00593242 0 -0.285313 0 0 0 0 0 0 0 0 -0.128939 0.0413268 1.08831 -0.0272461 -0.65 -0.713095
VAL_45 -3.9677 0.601957 1.2314 0.0110472 0 0 0 0 0 0 0 0 0 0 -0.0260564 0.0356622 0.0355321 -0.144682 0.29 -1.93284
VAL_46 -2.20941 0.176792 0.872438 0.00901156 0 0 0 0 0 0 0 0 0 0 -0.192119 0.00446858 0.00697884 -0.329898 0.29 -1.37174
LEU_47 -5.82359 0.597417 2.65336 0.00961814 0 0 0 0 0 0 0 0 0 0 0.11583 0.00260239 0.50488 -0.0944622 -0.1 -2.13435
ASP_48 -2.77784 0.237992 2.42608 0.00497434 0 -0.464102 0 0 0 -1.02579 0 0 0 0 -0.0953266 0.0183419 0.638335 -0.293014 -0.67 -2.00036
GLY_49 -1.14868 0.227452 0.53251 1.61058e-05 0 0 0 0 0 0 0 0 0 0 -0.346881 0.0028719 0 -0.792912 -0.17 -1.69562
GLU_50 -3.78311 0.333671 2.43752 0.00592533 0 -0.334875 0 0 0 -0.277039 0 0 0 0 -0.112964 0.00190394 0.923447 0.018706 -0.81 -1.59681
GLU_51 -1.98846 1.59193 1.21512 0.00548484 0 -0.300398 0 0 0 0 0 0 0 0 0.0255511 0.00239648 1.14927 0.0331675 -0.81 0.924061
VAL_52 -4.78822 1.87262 1.89577 0.0128195 0 0 0 0 0 0 0 0 0 0 -0.0684491 0.0940111 0.0168489 -0.183497 0.29 -0.858101
HIS_D_53 -6.15152 3.74858 2.75832 0.00550226 0 0.0150849 0 0 0 0 0 0 0 0 -0.111958 0.0129625 1.39994 0.0103993 0.56 2.2473
ILE_54 -4.73369 0.344693 1.13981 0.0205213 0 0 0 0 0 0 0 0 0 0 -0.0992369 0.0509451 1.4922 -0.224905 0.24 -1.76966
ASP_55 -4.99631 0.268082 3.63032 0.0083989 0 -0.274745 0 0 0 -0.0665399 0 0 0 0 0.134172 0.00274534 1.26466 0.371373 -0.67 -0.327842
ILE_56 -5.47178 0.472168 1.56454 0.0199593 0 0 0 0 0 0 0 0 0 0 -0.186821 0.0204084 0.159139 -0.386476 0.24 -3.56887
TYR_57 -5.24193 0.14931 2.93913 0.0231237 0 0 0 0 0 -0.190867 0 0 0 0 -0.037152 0.0047068 0.414773 0.0157194 0.51 -1.41319
ASP_58 -4.39377 0.163575 3.33365 0.00909932 0 -0.403423 0 0 0 -0.625442 0 0 0 0 -0.0671047 0.0239575 0.272664 -0.124641 -0.67 -2.48143
THR_59 -3.05917 0.200462 1.58331 0.0060682 0 -0.0040058 0 0 -0.131892 0 0 0 0 0 -0.0890259 0.202528 0.0976482 -0.385664 -0.27 -1.84974
ALA_60 -2.14433 0.267998 1.32485 0.000796499 0 0 0 0 -0.131892 0 0 0 0 0 -0.322046 0.0338115 0 -0.105232 0.16 -0.916049
GLY_61 -1.37728 0.0870267 0.76685 1.46069e-05 0 0 0 0 0 0 0 0 0 0 -0.00815721 0.0666786 0 0.261115 -0.17 -0.37375
LEU_62 -1.23183 0.200079 0.682232 0.00694884 0 0 0 0 0 0 0 0 0 0 -0.115017 0.000824207 0.137254 -0.104812 -0.1 -0.52432
ASN_63 -2.80995 0.105344 2.52377 0.00642238 0 -0.100179 0 0 -0.222162 0 0 0 0 0 0.138107 0.00899918 1.16317 0.111239 -0.89 0.0347553
GLN_64 -1.11504 0.0277861 0.80662 0.00521077 0 -0.128354 0 0 0 0 0 0 0 0 -0.155548 0.00214465 0.848278 -0.116064 -0.97 -0.794967
GLN_65 -3.12806 0.145761 2.39329 0.00477524 0 -0.243902 0 0 -0.222162 0 0 0 0 0 -0.0695622 0.00929771 1.01226 0.0628462 -0.97 -1.00546
ALA_66 -2.76317 0.202086 1.97887 0.000750447 0 0 0 0 0 0 0 0 0 0 -0.187787 0.0181459 0 -0.154923 0.16 -0.746032
SER_67 -2.87453 0.204353 2.03 0.00117933 0 -0.286586 0 0 -0.533238 0 0 0 0 0 -0.112267 0.00204923 0.666312 0.108093 -0.37 -1.16463
THR_68 -4.16353 0.484346 2.43512 0.00838065 0 -0.0322686 0 0 -0.0787475 0 0 0 0 0 -0.0110578 0.0904704 0.0513276 0.0772533 -0.27 -1.40871
ARG_69 -7.14181 0.499169 4.91163 0.0233805 0 -0.519464 0 0 0 -0.770936 0 0 0 0 -0.0232925 0.0313511 2.24437 -0.0984029 -0.98 -1.82401
ASP_70 -5.77721 0.389717 4.11674 0.00320886 0 -0.66433 0 0 0 -1.61257 0 0 0 0 -0.169237 0.0102248 0.572319 0.00108819 -0.67 -3.80006
ASP_71 -4.83111 0.324852 3.38612 0.00296465 0 -0.0617232 0 0 -0.557487 0 0 0 0 0 -0.139051 0.000694777 1.22322 0.0180816 -0.67 -1.30343
PHE_72 -5.43479 0.524685 2.01551 0.034868 0 0 0 0 -0.665785 0 0 0 0 0 0.00458184 6.83608e-05 1.34631 -0.0517419 0.63 -1.59629
PHE_73 -6.05957 0.338759 1.70857 0.0315021 0 0 0 0 0 0 0 0 0 0 0.0291022 0.058614 1.47643 -0.0839158 0.63 -1.87051
ARG_74 -4.75155 0.757077 2.51409 0.0104445 0 -0.270921 0 0 -1.12578 0 0 0 0 0 -0.219547 0.0151349 2.50005 -0.0747097 -0.98 -1.62571
SER_75 -2.62946 0.186555 1.71606 0.00154514 0 -0.0832345 0 0 -0.665785 0 0 0 0 0 -0.252496 0.000360931 0.137432 -0.185807 -0.37 -2.14484
GLY_76 -2.3115 0.665628 1.26654 1.88656e-05 0 0 0 0 -0.676198 0 0 0 0 0 -0.0441973 0.00031439 0 -0.293999 -0.17 -1.56339
GLU_77 -4.78908 0.220587 3.30089 0.00403799 0 -0.612608 0 0 -0.691342 -0.0791513 0 0 0 0 0.289332 0.00427649 0.842518 -0.0756852 -0.81 -2.39622
GLY_78 -3.08913 0.412804 1.24113 0.000228796 0 0 0 0 0 0 0 0 0 0 0.555234 0.0124554 0 0.351139 -0.17 -0.686141
PHE_79 -7.0287 0.850836 1.4666 0.0255145 0 0 0 0 0 0 0 0 0 0 -0.12944 0.167316 0.560153 -0.112956 0.63 -3.57068
LEU_80 -4.7973 0.563694 1.03661 0.00865064 0 0 0 0 0 0 0 0 0 0 0.07828 0.000895082 0.858579 -0.0966333 -0.1 -2.44722
CYS_81 -3.42746 0.0961917 1.70891 0.00194919 0 0 0 0 0 0 0 0 0 0 0.0300516 0.0236608 0.284819 -0.0277121 1.7 0.390413
VAL_82 -4.01336 0.286179 1.13976 0.0179494 0 0 0 0 0 0 0 0 0 0 -0.190522 0.00450376 0.0985552 -0.246052 0.29 -2.61298
PHE_83 -7.57673 0.674291 1.82956 0.0260963 0 0 0 0 0 0 0 0 0 0 -0.103613 0.0366102 0.467134 -0.179231 0.63 -4.19588
SER_84 -4.24593 0.623804 2.752 0.0018946 0 -0.0943146 0 0 -1.26806 -0.408997 0 0 0 0 0.00851606 0.0821593 0.609155 0.165891 -0.37 -2.14388
ILE_85 -5.89984 0.327377 2.74654 0.0210649 0 0 0 0 0 0 0 0 0 0 -0.0321986 0.000106743 0.573077 0.240043 0.24 -1.78383
THR_86 -3.87786 0.624433 2.06141 0.00527011 0 0.0602721 0 0 -0.506351 -0.408997 0 0 0 0 -0.175908 0.0204668 0.135353 -0.0722886 -0.27 -2.40419
GLU_87 -4.73647 0.399789 3.18558 0.0127212 0 -0.0533465 0 0 -0.449091 0 0 0 0 0 0.324018 0.00150385 1.63862 0.0111945 -0.81 -0.475476
MET_88 -3.91132 0.183136 2.10989 0.00686417 0 0 0 0 -0.465585 0 0 0 0 0 -0.0509859 0.028582 1.30979 -0.0352805 -0.34 -1.16491
GLU_89 -2.98321 0.291657 1.70669 0.00536095 0 0.0600621 0 0 -0.449091 0 0 0 0 0 -0.248465 0.0344568 0.82713 -0.144174 -0.81 -1.70957
SER_90 -4.07429 0.335466 2.41622 0.00113249 0 -0.169663 0 0 -0.761708 0 0 0 0 0 -0.181585 0.12132 0.354812 -0.000987919 -0.37 -2.32929
PHE_91 -8.30115 0.959369 3.06626 0.0259503 0 0 0 0 0 0 0 0 0 0 0.00592466 0.000794432 0.665076 -0.000955365 0.63 -2.94873
ALA_92 -2.93351 0.287385 1.68227 0.000765322 0 0 0 0 0 0 0 0 0 0 -0.18114 0.000150594 0 -0.169484 0.16 -1.15356
ALA_93 -3.5182 0.488448 1.67878 0.000923525 0 0 0 0 0 0 0 0 0 0 -0.256034 0.107878 0 -0.0738425 0.16 -1.41204
THR_94 -5.05163 0.489564 2.85405 0.00402478 0 0.0598622 0 0 0 -0.447125 0 0 0 0 -0.129265 0.159963 0.332556 0.129416 -0.27 -1.86859
ALA_95 -2.92443 0.226786 1.64807 0.000678935 0 0 0 0 0 0 0 0 0 0 -0.174378 0.0225014 0 -0.136845 0.16 -1.17762
ASP_96 -3.09005 0.197826 1.89016 0.00325783 0 0.040761 0 0 0 0 0 0 0 0 -0.165312 0.000199082 0.357273 -0.0286278 -0.67 -1.46452
PHE_97 -6.0009 0.509082 2.24051 0.0210043 0 0 0 0 0 0 0 0 0 0 -0.0457394 0.0225587 1.05181 0.0338992 0.63 -1.53777
ARG_98 -7.61345 0.664092 4.10899 0.0117345 0 -0.00654815 0 0 0 0 0 0 0 0 -0.19792 0.0278158 2.13172 -0.0803788 -0.98 -1.93395
GLU_99 -3.14236 0.273852 1.7995 0.00671423 0 -0.021768 0 0 0 0 0 0 0 0 -0.114799 0.000716672 0.899639 -0.092993 -0.81 -1.2015
GLN_100 -5.2176 0.383259 3.48482 0.00546507 0 -0.198386 0 0 0 0 0 0 0 0 -0.13173 0.00895459 0.934107 -0.0980063 -0.97 -1.79912
ILE_101 -5.68544 0.421733 1.36731 0.0223786 0 0 0 0 0 0 0 0 0 0 -0.0137651 0.0143937 0.187474 -0.0689693 0.24 -3.51489
LEU_102 -4.42029 0.33804 2.15443 0.00737361 0 0 0 0 0 0 0 0 0 0 -0.107585 0.0164125 0.285493 -0.116232 -0.1 -1.94237
ARG_103 -4.47701 0.341001 3.46891 0.015382 0 -0.527249 0 0 0 -0.841638 0 0 0 0 -0.137007 0.00770217 1.96792 -0.058889 -0.98 -1.22087
VAL_104 -5.13811 0.52739 2.67832 0.0185236 0 0 0 0 -1.12578 0 0 0 0 0 -0.0184539 0.00168615 0.0995717 -0.0621272 0.29 -2.72897
LYS_105 -4.0661 0.426246 2.08548 0.00962244 0 -0.18304 0 0 -0.676198 0 0 0 0 0 -0.212886 0.0310943 2.22361 -0.0578497 -0.65 -1.07002
GLU_106 -1.82621 0.261513 1.16881 0.007129 0 -0.134405 0 0 0 0 0 0 0 0 0.000253042 0.111604 0.591812 0.0703555 -0.81 -0.55914
ASP_107 -3.93715 0.430268 2.96501 0.0105973 0 -0.606759 0 0 -0.253552 -0.692275 0 0 0 0 0.153238 0.0214603 0.23092 -0.481534 -0.67 -2.82978
GLU_108 -1.48193 0.212098 0.902838 0.00554648 0 -0.008834 0 0 0 0 0 0 0 0 -0.267437 0.00233108 0.925294 -0.122993 -0.81 -0.643086
ASN_109 -2.59768 0.373579 1.91139 0.00693937 0 -0.16245 0 0 -0.445525 0 0 0 0 0 -0.241629 0.00557052 0.737437 -0.370682 -0.89 -1.67305
VAL_110 -3.84846 0.674756 1.60481 0.0213996 0.0100468 0 0 0 0 0 0 0 0 0 -0.181557 0.0375382 1.24008 0.104043 0.29 -0.0473422
PRO_111 -4.27089 0.643376 1.37072 0.00139802 0.0875366 0 0 0 0 0 0 0 0 0 -0.00114757 0.00554871 0.423046 -0.549995 0.02 -2.27041
PHE_112 -5.78026 0.233452 1.89548 0.0245209 0 0 0 0 -0.112374 0 0 0 0 0 0.0650238 0.0272177 0.505388 -0.0620693 0.63 -2.57362
LEU_113 -4.49142 0.327863 1.43385 0.0079166 0 0 0 0 0 0 0 0 0 0 0.00441542 0.00253273 0.492881 -0.035575 -0.1 -2.35754
LEU_114 -5.35566 0.284615 1.38505 0.00742427 0 0 0 0 0 0 0 0 0 0 -0.107491 0.0359657 0.405958 -0.105542 -0.1 -3.54969
VAL_115 -5.11904 0.228104 1.40168 0.0160882 0 0 0 0 0 0 0 0 0 0 -0.158815 0.0185636 0.0103068 -0.342598 0.29 -3.65571
GLY_116 -3.0823 0.263429 1.49844 1.94481e-05 0 0 0 0 0 0 0 0 0 0 1.28123 0.0502235 0 0.663327 -0.17 0.504367
ASN_117 -5.34517 0.618566 4.14013 0.00606008 0 -0.250054 0 0 -1.3608 -0.329352 0 0 0 0 0.0462686 0.0622242 1.56978 -0.0337885 -0.89 -1.76613
LYS_118 -4.80708 0.843296 3.1625 0.00553317 0 0.0758341 0 0 -1.05202 0 0 0 0 0 0.00465884 0.0260184 0.877013 0.106547 -0.65 -1.4077
SER_119 -2.95499 0.49638 1.95407 0.00146019 0 -0.27185 0 0 0 0 0 0 0 0 -0.246739 0.0686285 0.120409 -0.200405 -0.37 -1.40304
ASP_120 -3.41656 0.579715 2.85052 0.00386178 0 -0.369745 0 0 0 -0.600594 0 0 0 0 -0.219787 0.00500565 1.45269 -0.0797359 -0.67 -0.464631
LEU_121 -4.33294 0.67882 2.07598 0.00878389 0 0 0 0 0 0 0 0 0 0 0.404787 4.72087e-06 0.0220146 0.0730105 -0.1 -1.16954
GLU_122 -3.01392 0.562124 2.37085 0.0138636 0 -0.388088 0 0 0 -0.59813 0 0 0 0 -0.00773056 0.0019364 1.87259 -0.111229 -0.81 -0.107735
ASP_123 -1.26302 0.228678 0.733137 0.00331058 0 -0.000955893 0 0 0 0 0 0 0 0 -0.177936 0.0131266 0.381647 -0.0234321 -0.67 -0.775444
LYS_124 -2.94474 0.415931 1.3276 0.00466931 0 -0.0304683 0 0 0 0 0 0 0 0 -0.185961 0.0476406 0.663213 -0.0854056 -0.65 -1.43752
ARG_125 -6.19557 0.500045 4.52476 0.0153493 0 -0.72936 0 0 -0.507315 -1.85834 0 0 0 0 -0.172854 0.297618 1.6805 0.0681068 -0.98 -3.35706
GLN_126 -3.68573 0.131363 2.39092 0.00411782 0 -0.0813967 0 0 -0.465585 0 0 0 0 0 0.0511784 0.0932845 0.952111 -0.125734 -0.97 -1.70547
VAL_127 -4.99766 0.38773 1.90623 0.0117244 0 0 0 0 -0.507315 0 0 0 0 0 -0.171526 0.0165417 0.0452549 -0.243399 0.29 -3.26241
SER_128 -3.4639 0.336426 2.3128 0.00161173 0 -0.121519 0 0 -0.78956 0 0 0 0 0 -0.267316 0.036864 0.24452 -0.241828 -0.37 -2.3219
VAL_129 -3.20875 0.252265 1.92869 0.0133329 0 0 0 0 0 0 0 0 0 0 -0.0472317 0.0029365 0.0452318 0.0212044 0.29 -0.702317
GLU_130 -2.68404 0.42759 1.66629 0.00547461 0 -0.01803 0 0 0 0 0 0 0 0 -0.207403 0.00653808 0.904441 -0.115824 -0.81 -0.824965
GLU_131 -5.31923 0.443262 3.38043 0.00289221 0 -0.0488835 0 0 -0.78956 0 0 0 0 0 0.0730958 0.17945 1.63317 -0.0986807 -0.81 -1.35405
ALA_132 -4.35008 0.51258 1.37288 0.000796587 0 0 0 0 0 0 0 0 0 0 -0.231251 0.000131152 0 -0.158305 0.16 -2.69325
LYS_133 -4.10843 0.402011 1.85878 0.00316214 0 -0.0285154 0 0 0 0 0 0 0 0 -0.237412 0.0727136 1.12792 -0.0474112 -0.65 -1.60718
ASN_134 -3.8837 0.291225 2.57691 0.0043449 0 -0.0485464 0 0 0 0 0 0 0 0 0.0205289 0.0775638 0.336548 0.109201 -0.89 -1.40592
ARG_135 -7.23185 0.564221 4.16924 0.011244 0 0.0244981 0 0 0 -0.447125 0 0 0 0 -0.127932 0.0366286 2.41876 -0.0627531 -0.98 -1.62507
ALA_136 -4.62829 0.296697 1.8232 0.000782472 0 0 0 0 0 0 0 0 0 0 -0.243907 0.0297674 0 -0.157514 0.16 -2.71927
GLU_137 -3.07009 0.544557 1.84388 0.00719992 0 -0.055716 0 0 0 0 0 0 0 0 -0.154915 0.00480987 0.981022 -0.105506 -0.81 -0.814762
GLN_138 -2.19043 0.185647 1.11 0.00457989 0 -0.0427066 0 0 0 0 0 0 0 0 -0.230373 0.0279766 0.81993 -0.0583565 -0.97 -1.34373
TRP_139 -8.15723 1.16147 2.82056 0.0251183 0 0 0 0 0 0 0 0 0 0 -0.168117 0.0870696 0.905413 0.0139689 0.91 -2.40175
ASN_140 -1.72912 0.367003 1.0724 0.0117671 0 0 0 0 0 0 0 0 0 0 -0.246731 0.00231752 0.758729 -0.508301 -0.89 -1.16193
VAL_141 -3.79934 0.219773 1.44854 0.0131272 0 0 0 0 0 0 0 0 0 0 -0.0684577 0.000474242 0.0394374 -0.184133 0.29 -2.04058
ASN_142 -1.89215 0.0630859 1.1066 0.00387649 0 -0.0951935 0 0 0 0 0 0 0 0 -0.0304786 0.00827082 0.592774 0.0281156 -0.89 -1.1051
TYR_143 -6.14771 0.743579 1.94152 0.0260521 0 0 0 0 0 -0.492313 0 0 0 0 -0.0636193 0.00961641 1.07715 -0.0982368 0.51 -2.49397
VAL_144 -3.88443 0.488678 1.23527 0.0198282 0 0 0 0 0 0 0 0 0 0 -0.0540589 0.0160456 0.667844 -0.143096 0.29 -1.36391
GLU_145 -4.11783 0.64889 3.12753 0.00379553 0 -0.379635 0 0 -0.56918 -1.75252 0 0 0 0 -0.0422894 0.0181116 1.05356 0.0625946 -0.81 -2.75697
THR_146 -4.61798 0.362334 2.78436 0.0109807 0 -0.19093 0 0 0 -0.329352 0 0 0 0 -0.153964 0.167067 0.146681 -0.409221 -0.27 -2.50002
SER_147 -4.77025 0.407182 3.39743 0.00249407 0 -0.211998 0 0 -0.556351 -1.13519 0 0 0 0 0.399068 0.023291 0.172862 -0.0530629 -0.37 -2.69452
ALA_148 -3.09428 0.210058 1.11853 0.000702956 0 0 0 0 -0.0480969 0 0 0 0 0 -0.222871 0.00190326 0 -0.106448 0.16 -1.9805
LYS_149 -3.33773 0.355348 1.64823 0.00543363 0 -0.595702 0 0 0 0 0 0 0 0 -0.109311 0.0199486 0.903173 -0.042735 -0.65 -1.80335
THR_150 -2.56455 0.382139 1.75414 0.0048421 0 -0.111778 0 0 -0.556351 -0.534594 0 0 0 0 -0.141073 0.221574 0.0140876 -0.0690212 -0.27 -1.87059
ARG_151 -2.79167 0.28555 1.69874 0.0117797 0 -0.0720953 0 0 0 0 0 0 0 0 0.106948 0.0415453 0.99594 0.221748 -0.98 -0.481507
ALA_152 -2.85942 0.312877 1.69434 0.00110522 0 0 0 0 0 0 0 0 0 0 -0.110915 0.0150891 0 0.147863 0.16 -0.639063
ASN_153 -3.39052 0.189129 1.95209 0.00669019 0 -0.0996085 0 0 -0.56918 0 0 0 0 0 -0.185819 0.0560358 0.704756 -0.424206 -0.89 -2.65063
VAL_154 -4.22004 0.583461 1.43412 0.0124017 0 0 0 0 0 0 0 0 0 0 0.0455951 0.0154028 0.00849565 -0.123414 0.29 -1.95398
ASP_155 -3.28868 0.368185 1.81561 0.00298214 0 -0.0863732 0 0 0 0 0 0 0 0 -0.169097 0.00528601 0.326724 -0.012155 -0.67 -1.70752
LYS_156 -4.05898 0.523918 2.47645 0.00790074 0 -0.356749 0 0 0 -0.447614 0 0 0 0 0.0369059 0.0739928 1.53147 -0.0753153 -0.65 -0.938028
VAL_157 -4.62531 0.84066 0.990774 0.00924753 0 0 0 0 0 0 0 0 0 0 -0.103196 0.0548715 0.605266 0.152769 0.29 -1.78492
PHE_158 -7.69264 0.89212 1.51185 0.0215775 0 0 0 0 0 0 0 0 0 0 0.0435521 0.00475626 0.308719 0.022781 0.63 -4.25728
PHE_159 -6.06247 0.516449 2.38837 0.0215978 0 0 0 0 0 0 0 0 0 0 -0.089949 0.00193623 0.391035 0.0788188 0.63 -2.12422
ASP_160 -4.45881 0.336671 3.24178 0.00285149 0 -0.534771 0 0 0 -0.537156 0 0 0 0 -0.126657 0.0920052 0.333574 0.0173147 -0.67 -2.30319
LEU_161 -6.14559 0.963515 1.98597 0.00865503 0 0 0 0 0 0 0 0 0 0 -0.112139 0.108579 0.60907 -0.117316 -0.1 -2.79926
MET_162 -6.6523 0.924652 2.23246 0.00350213 0 0 0 0 0 0 0 0 0 0 -0.105256 0.135533 1.2066 -0.0893303 -0.34 -2.68414
ARG_163 -6.00228 0.567579 4.24376 0.0110401 0 -0.494626 0 0 0 -0.756468 0 0 0 0 -0.211597 0.00302003 1.84792 -0.0837254 -0.98 -1.85539
GLU_164 -4.84124 0.284646 2.80666 0.00474274 0 -0.0706809 0 0 -0.112374 0 0 0 0 0 -0.213078 0.0167873 0.878642 -0.142597 -0.81 -2.19849
ILE_165 -6.71962 0.530383 2.34611 0.0177261 0 0 0 0 0 0 0 0 0 0 -0.0438642 0.00130054 0.131863 -0.0682459 0.24 -3.56434
ARG_166 -6.01507 0.464399 4.25624 0.0103057 0 -0.734153 0 0 0 -0.635903 0 0 0 0 -0.161405 0.00667634 1.81193 -0.0765299 -0.98 -2.0535
ALA_167 -3.35025 0.199495 1.63365 0.000783586 0 0 0 0 0 0 0 0 0 0 -0.161467 0.0736098 0 -0.157003 0.16 -1.60118
ARG_168 -5.75471 0.512594 4.0464 0.0155339 0 -0.88694 0 0 -0.191973 -0.716663 0 0 0 0 -0.170856 0.0222825 3.27808 -0.0704198 -0.98 -0.896669
LYS_169 -5.26813 0.381558 3.96339 0.00334761 0 -0.193475 0 0 -0.289506 -0.434536 0 0 0 0 -0.207649 0.0936931 1.08811 -0.0406099 -0.65 -1.55382
MET_170 -3.03005 0.269709 1.51979 0.00852718 0 0 0 0 0 0 0 0 0 0 0.0382225 0.0253443 1.14758 -0.0353599 -0.34 -0.396242
GLU_171 -2.49962 0.0691415 1.49452 0.00550102 0 -0.154412 0 0 0 0 0 0 0 0 -0.269084 0.00140056 0.845178 -0.139913 -0.81 -1.45729
ASP_172 -2.37901 0.170154 1.83506 0.0034616 0 -0.328433 0 0 0 -0.0243882 0 0 0 0 -0.163032 0.0189206 0.57024 -0.0734276 -0.67 -1.04045
SER_p:CtermProteinFull_173 -1.49218 0.0668205 1.15896 0.00480397 0 0 0 0 0 0 0 0 0 0 0 0 0.340913 0 -0.37 -0.290683
GLY_p:NtermProteinFull_174 -0.797696 0.054482 0.724783 0.000140669 0 0 0 0 -0.139719 0 0 0 0 0 0 0.0307728 0 0 -0.17 -0.297237
GLN_175 -2.12972 0.0828287 1.91283 0.00438956 0 -0.0870422 0 0 0 -0.397894 0 0 0 0 -0.236195 0.145249 1.34724 0.0683371 -0.97 -0.259978
TYR_176 -3.79296 0.199893 1.80426 0.0265253 0 0 0 0 0 0 0 0 0 0 -0.111242 0.0122124 0.264073 -0.30411 0.51 -1.39134
LEU_177 -3.21548 0.164574 1.00518 0.00663085 0 0 0 0 0 0 0 0 0 0 -0.095413 0.003809 0.275347 -0.0788052 -0.1 -2.03416
VAL_178 -3.25483 0.144662 0.851977 0.017658 0 0 0 0 0 0 0 0 0 0 0.0835363 0.0122277 0.0283341 -0.0702004 0.29 -1.89664
TYR_179 -6.40793 0.496886 2.52028 0.0222851 0 0 0 0 0 -0.30164 0 0 0 0 -0.0348295 0.000281714 0.795797 -0.0927243 0.51 -2.4916
ASN_180 -3.26884 0.172925 1.58536 0.00574889 0 0.00272543 0 0 0 -0.447498 0 0 0 0 0.0601569 0.000368285 1.3666 0.124625 -0.89 -1.28782
GLY_181 -2.84654 0.0948852 1.66266 0.000176025 0 0 0 0 0 0 0 0 0 0 0.246711 0.0176197 0 -0.643928 -0.17 -1.63842
ASP_182 -2.34103 0.0353347 1.71215 0.00280502 0 -0.0937725 0 0 0 -0.424501 0 0 0 0 -0.0871613 7.31791e-05 0.648026 0.0651312 -0.67 -1.15295
LEU_183 -5.18388 0.447583 1.68799 0.00533452 0 0 0 0 0 0 0 0 0 0 -0.00293842 0.116693 0.278272 0.0917192 -0.1 -2.65923
VAL_184 -3.98983 0.100432 1.98707 0.0103844 0 0 0 0 0 0 0 0 0 0 -0.191449 0.00328423 0.0105543 -0.326248 0.29 -2.1058
GLU_185 -5.6792 0.326149 3.32577 0.00701259 0 -0.344581 0 0 0 -1.14556 0 0 0 0 -0.197085 0.126773 1.10439 -0.018281 -0.81 -3.30461
TYR_186 -7.01261 0.577421 2.76071 0.0228747 0 0 0 0 0 -0.551758 0 0 0 0 -0.153216 0.00587444 0.4027 -0.2116 0.51 -3.6496
GLU_187 -4.82644 0.319133 3.06417 0.00788409 0 0.0332233 0 0 -0.718601 0 0 0 0 0 -0.216518 0.106897 2.24251 0.020649 -0.81 -0.777095
ALA_188 -2.72556 0.208544 1.35191 0.00100702 0 0 0 0 0 0 0 0 0 0 -0.104295 0.0460355 0 -0.154984 0.16 -1.21734
ASP_189 -3.60699 0.451425 2.39031 0.00280712 0 -0.25114 0 0 -0.419354 0 0 0 0 0 -0.136045 0.00559451 0.468233 -0.086597 -0.67 -1.85176
HIS_190 -3.23027 0.333951 1.72037 0.00286545 0 -0.141187 0 0 -0.299248 0 0 0 0 0 -0.0822235 0.0515449 0.343763 -0.252267 0.56 -0.9927
MET_191 -3.11482 0.604753 1.26969 0.00582047 0 0 0 0 0 0 0 0 0 0 0.0998123 0.115047 1.59549 0.192321 -0.34 0.428115
ALA_192 -2.41246 0.165779 1.24782 0.00095202 0 0 0 0 0 0 0 0 0 0 -0.233042 0.000483823 0 0.00271893 0.16 -1.06775
GLN_193 -2.41755 0.0906764 1.04968 0.00535275 0 -0.0834947 0 0 0 0 0 0 0 0 -0.205297 0.0254474 0.792839 0.0126482 -0.97 -1.6997
LEU_194 -3.60317 0.184761 1.61061 0.00940243 0 0 0 0 0 0 0 0 0 0 2.59433 3.57863e-05 0.160017 0.090531 -0.1 0.946525
GLN_195 -2.73438 0.156011 1.76687 0.00492934 0 -0.0133985 0 0 0 0 0 0 0 0 -0.0401149 0.0738482 0.959856 0.0118499 -0.97 -0.784526
ARG_196 -2.24927 0.0515713 1.39719 0.0101652 0 -0.0615163 0 0 0 0 0 0 0 0 -0.220306 0.00272367 1.42806 -0.00923046 -0.98 -0.630617
VAL_197 -4.32122 0.395561 1.89607 0.0149225 0 0 0 0 0 0 0 0 0 0 -0.0840496 0.0400607 0.0417222 -0.197638 0.29 -1.92457
HIS_D_198 -6.02536 0.328876 3.01191 0.00376428 0 -0.0302121 0 0 0 -0.871999 0 0 0 0 -0.0298743 0.0107803 1.82751 0.0504218 0.56 -1.16418
GLY_199 -3.08558 0.144091 1.38602 4.17119e-05 0 0 0 0 0 0 0 0 0 0 0.461819 0.0271832 0 0.423745 -0.17 -0.812677
PHE_200 -5.38689 0.29163 1.62585 0.0236182 0 0 0 0 0 0 0 0 0 0 0.0489247 0.0281262 0.335005 -0.192382 0.63 -2.59612
LEU_201 -6.14013 0.735035 1.82995 0.0186144 0 0 0 0 0 0 0 0 0 0 -0.12946 0.0103254 3.09811 -0.0799925 -0.1 -0.757547
MET_202 -5.27362 0.572634 2.45175 0.00404004 0 0 0 0 0 0 0 0 0 0 0.0656219 0.195441 1.12475 0.156906 -0.34 -1.04248
ASN_203 -3.90081 0.114751 2.94013 0.00834987 0 -0.162553 0 0 -0.139719 0 0 0 0 0 -0.0471768 0.105968 0.774782 -0.122989 -0.89 -1.31927
ASP_204 -3.53686 0.377794 2.59921 0.00685672 0 -0.316529 0 0 0 -0.397894 0 0 0 0 0.409966 8.91568e-06 0.171698 -0.225824 -0.67 -1.58157
CYS_205 -4.24454 0.35855 2.12162 0.0019368 0 0 0 0 0 0 0 0 0 0 -0.0150138 0.0825546 0.161655 -0.148204 1.7 0.0185542
LEU_206 -5.02002 0.262547 1.15519 0.00912461 0 0 0 0 0 0 0 0 0 0 -0.00157481 0.0290787 0.437405 -0.111233 -0.1 -3.33948
LEU_207 -4.38524 0.188873 1.50657 0.00684591 0 0 0 0 0 0 0 0 0 0 -0.0526926 0.00304578 0.375687 -0.12495 -0.1 -2.58187
VAL_208 -3.88665 0.0405051 1.54698 0.0106452 0 0 0 0 0 0 0 0 0 0 -0.188386 0.00496832 0.00688462 -0.31967 0.29 -2.49472
ALA_209 -2.79167 0.0965706 1.59361 0.000965606 0 0 0 0 0 0 0 0 0 0 0.0794273 0.00780162 0 0.228449 0.16 -0.624852
THR_210 -2.97179 0.113767 1.93309 0.00838075 0 0.0177401 0 0 0 0 0 0 0 0 -0.0259458 0.00673634 0.0472555 -0.0942372 -0.27 -1.23501
TRP_211 -3.23917 0.118199 1.13586 0.0212727 0 0 0 0 0 0 0 0 0 0 -0.0252233 0.126967 0.527957 -0.0501148 0.91 -0.474253
LEU_212 -3.4512 0.35684 1.6976 0.0107035 0.00119433 0 0 0 0 0 0 0 0 0 0.167511 0.00475984 0.356925 -0.0405672 -0.1 -0.996227
PRO_213 -1.69679 0.388555 0.516854 0.000982891 0.0277573 0 0 0 0 0 0 0 0 0 -0.191246 0.208766 0.175346 -0.47536 0.02 -1.02513
GLN_214 -3.28 0.39847 1.99449 0.00422938 0 0 0 0 0 0 0 0 0 0 -0.0828159 0.176027 1.02245 -0.00335235 -0.97 -0.740506
ARG_215 -1.52801 0.34753 0.991805 0.00953769 0 -0.088193 0 0 -0.157133 0 0 0 0 0 0.197138 0.00898165 1.28581 -0.0841236 -0.98 0.00333772
ARG_216 -1.62432 0.215362 1.01185 0.0120325 0 -0.088193 0 0 -0.157133 0 0 0 0 0 0.159597 0.0739353 1.19245 -0.289887 -0.98 -0.474298
GLY_217 -1.61827 0.365202 1.04773 0.000143843 0 0 0 0 0 0 0 0 0 0 2.09724 0.0322775 0 -0.237297 -0.17 1.51703
MET_218 -2.51463 0.367636 1.06079 0.00540154 0 0 0 0 0 0 0 0 0 0 0.270101 0.0100321 1.06334 0.129763 -0.34 0.0524425
TYR_219 -4.25516 0.225824 1.95613 0.0245673 0 0 0 0 0 0 0 0 0 0 -0.151992 0.00242455 0.845457 -0.101837 0.51 -0.944587
ARG_220 -2.58463 0.136683 0.842862 0.0110741 0 0.00187255 0 0 0 0 0 0 0 0 0.00394755 0.022937 2.65919 -0.0705729 -0.98 0.0433543
TYR_221 -3.59498 0.148799 1.888 0.0248357 0 0 0 0 0 0 0 0 0 0 -0.0241571 0.000239256 0.518118 -0.115074 0.51 -0.644213
ASN_222 -2.20165 0.0598272 1.25731 0.00320918 0 0.00197912 0 0 0 0 0 0 0 0 -0.00302183 0.0435097 0.890071 0.109175 -0.89 -0.729595
ALA_223 -3.1476 0.0848397 1.51404 0.00100064 0 0 0 0 0 0 0 0 0 0 0.237286 0.121183 0 0.358393 0.16 -0.670857
LEU_224 -3.02247 0.127237 0.662604 0.0145318 0 0 0 0 0 0 0 0 0 0 -0.0927225 0.117596 0.510588 -0.146043 -0.1 -1.92868
TYR_225 -6.84905 0.565968 2.58825 0.0238721 0.00104511 0 0 0 0 -1.0629 0 0 0 0 0.0752455 0.0182972 0.18023 -0.114275 0.51 -4.06332
PRO_226 -3.53949 0.486779 1.34064 0.000901161 0.0866422 0 0 0 0 0 0 0 0 0 -0.260957 0.0472218 0.16852 -0.61773 0.02 -2.26747
LEU_227 -4.49754 0.444858 1.54239 0.00930756 0 0 0 0 0 0 0 0 0 0 -0.151202 0.0664921 0.0704349 0.0214815 -0.1 -2.59378
ASP_228 -3.67261 0.365265 3.14742 0.00926462 0 -0.481178 0 0 -0.709539 -0.473048 0 0 0 0 -0.252541 0.0102262 0.615016 -0.217162 -0.67 -2.32889
ARG_229 -3.52791 0.480368 2.35141 0.010534 0 -0.488249 0 0 -0.255049 0 0 0 0 0 0.1717 0.0592053 1.36528 -0.102888 -0.98 -0.9156
LEU_230 -4.41903 0.326784 0.764943 0.0102563 0 0 0 0 0 0 0 0 0 0 -0.100482 0.0259651 0.273832 -0.0396859 -0.1 -3.25742
ALA_231 -2.82473 0.0784371 1.2706 0.000823642 0 0 0 0 0 0 0 0 0 0 -0.0124563 0.0476406 0 0.142885 0.16 -1.1368
VAL_232 -2.06329 0.0985432 0.349693 0.00909797 0 0 0 0 0 0 0 0 0 0 -0.206727 0.0215197 0.0450034 -0.363734 0.29 -1.8199
VAL_233 -2.79243 0.147265 1.26478 0.0153429 0 0 0 0 0 0 0 0 0 0 -0.198859 0.00455595 0.11011 -0.37888 0.29 -1.53811
ASN_234 -2.02865 0.0865352 1.77581 0.0137879 0 -0.249306 0 0 0 -0.506556 0 0 0 0 -0.113658 0.00230533 0.564829 -0.224711 -0.89 -1.56961
VAL_235 -3.64231 0.23542 1.75494 0.010339 0 0 0 0 -0.0620143 0 0 0 0 0 -0.211164 0.000154778 0.00754721 -0.181362 0.29 -1.79845
[truncated: 6,021 more chars]
