# Supplementary material for: A Generic Program for Multistate Protein Design
Source: PLoS One. 2011 Jul 6;6(7):e20937. doi: 10.1371/journal.pone.0020937 (PMC3130737; doi:10.1371/journal.pone.0020937)
Supplement: File S1 — “Protocol capture” file that contains the input files, command lines, and support scripts that were used in this computational study. (BZ2) [file pone.0020937.s001.bz2 › MSD_protocol_capture/Capture_Files/orthogonal_interface_files/input_files/state_versions/v11.2/024.d16_v11.1_1_8dG_RalA2andSec5_0002_0001.pdb]

ATOM      1  N   SER A  11      15.761 -17.974 -25.282  1.00  0.00              
ATOM      2  CA  SER A  11      16.400 -18.935 -24.339  1.00  0.00              
ATOM      3  C   SER A  11      15.513 -19.210 -23.124  1.00  0.00              
ATOM      4  O   SER A  11      15.750 -20.161 -22.371  1.00  0.00              
ATOM      5  CB  SER A  11      17.748 -18.412 -23.884  1.00  0.00              
ATOM      6  OG  SER A  11      17.629 -17.246 -23.116  1.00  0.00              
ATOM      7 1H   SER A  11      16.213 -17.108 -25.495  1.00  0.00              
ATOM      8 2H   SER A  11      15.569 -18.250 -26.224  1.00  0.00              
ATOM      9 3H   SER A  11      14.858 -17.597 -25.076  1.00  0.00              
ATOM     10  HA  SER A  11      16.684 -19.878 -24.808  1.00  0.00              
ATOM     11 1HB  SER A  11      18.237 -19.181 -23.287  1.00  0.00              
ATOM     12 2HB  SER A  11      18.354 -18.196 -24.763  1.00  0.00              
ATOM     13  HG  SER A  11      18.502 -16.948 -22.848  1.00  0.00              
ATOM     14  N   LEU A  12      14.494 -18.377 -22.931  1.00  0.00              
ATOM     15  CA  LEU A  12      13.562 -18.562 -21.824  1.00  0.00              
ATOM     16  C   LEU A  12      12.626 -19.721 -22.132  1.00  0.00              
ATOM     17  O   LEU A  12      12.237 -19.922 -23.285  1.00  0.00              
ATOM     18  CB  LEU A  12      12.726 -17.298 -21.603  1.00  0.00              
ATOM     19  CG  LEU A  12      13.293 -16.164 -20.746  1.00  0.00              
ATOM     20  CD1 LEU A  12      14.597 -15.649 -21.344  1.00  0.00              
ATOM     21  CD2 LEU A  12      12.261 -15.046 -20.660  1.00  0.00              
ATOM     22  H   LEU A  12      14.361 -17.599 -23.561  1.00  0.00              
ATOM     23  HA  LEU A  12      14.114 -18.819 -20.921  1.00  0.00              
ATOM     24 1HB  LEU A  12      12.655 -16.950 -22.633  1.00  0.00              
ATOM     25 2HB  LEU A  12      11.730 -17.533 -21.228  1.00  0.00              
ATOM     26  HG  LEU A  12      13.446 -16.561 -19.743  1.00  0.00              
ATOM     27 1HD1 LEU A  12      14.988 -14.842 -20.723  1.00  0.00              
ATOM     28 2HD1 LEU A  12      15.324 -16.460 -21.385  1.00  0.00              
ATOM     29 3HD1 LEU A  12      14.412 -15.275 -22.350  1.00  0.00              
ATOM     30 1HD2 LEU A  12      12.657 -14.233 -20.050  1.00  0.00              
ATOM     31 2HD2 LEU A  12      12.041 -14.675 -21.661  1.00  0.00              
ATOM     32 3HD2 LEU A  12      11.347 -15.428 -20.206  1.00  0.00              
ATOM     33  N   ALA A  13      12.274 -20.491 -21.107  1.00  0.00              
ATOM     34  CA  ALA A  13      11.361 -21.608 -21.305  1.00  0.00              
ATOM     35  C   ALA A  13      10.017 -20.956 -21.621  1.00  0.00              
ATOM     36  O   ALA A  13       9.688 -19.905 -21.071  1.00  0.00              
ATOM     37  CB  ALA A  13      11.258 -22.447 -20.032  1.00  0.00              
ATOM     38  H   ALA A  13      12.636 -20.309 -20.183  1.00  0.00              
ATOM     39  HA  ALA A  13      11.718 -22.207 -22.143  1.00  0.00              
ATOM     40 1HB  ALA A  13      10.572 -23.277 -20.198  1.00  0.00              
ATOM     41 2HB  ALA A  13      12.242 -22.837 -19.772  1.00  0.00              
ATOM     42 3HB  ALA A  13      10.886 -21.827 -19.218  1.00  0.00              
ATOM     43  N   MET A  14       9.253 -21.570 -22.517  1.00  0.00              
ATOM     44  CA  MET A  14       7.937 -21.056 -22.880  1.00  0.00              
ATOM     45  C   MET A  14       6.883 -22.065 -22.446  1.00  0.00              
ATOM     46  O   MET A  14       6.831 -23.177 -22.974  1.00  0.00              
ATOM     47  CB  MET A  14       7.849 -20.790 -24.382  1.00  0.00              
ATOM     48  CG  MET A  14       6.513 -20.227 -24.844  1.00  0.00              
ATOM     49  SD  MET A  14       6.476 -19.894 -26.617  1.00  0.00              
ATOM     50  CE  MET A  14       7.509 -18.435 -26.709  1.00  0.00              
ATOM     51  H   MET A  14       9.591 -22.413 -22.959  1.00  0.00              
ATOM     52  HA  MET A  14       7.746 -20.120 -22.356  1.00  0.00              
ATOM     53 1HB  MET A  14       8.645 -20.088 -24.626  1.00  0.00              
ATOM     54 2HB  MET A  14       8.036 -21.740 -24.884  1.00  0.00              
ATOM     55 1HG  MET A  14       5.736 -20.950 -24.600  1.00  0.00              
ATOM     56 2HG  MET A  14       6.331 -19.299 -24.302  1.00  0.00              
ATOM     57 1HE  MET A  14       7.584 -18.106 -27.746  1.00  0.00              
ATOM     58 2HE  MET A  14       7.070 -17.639 -26.106  1.00  0.00              
ATOM     59 3HE  MET A  14       8.505 -18.670 -26.331  1.00  0.00              
ATOM     60  N   HIS A  15       6.059 -21.676 -21.478  1.00  0.00              
ATOM     61  CA  HIS A  15       5.002 -22.543 -20.974  1.00  0.00              
ATOM     62  C   HIS A  15       3.700 -22.282 -21.731  1.00  0.00              
ATOM     63  O   HIS A  15       3.148 -21.173 -21.687  1.00  0.00              
ATOM     64  CB  HIS A  15       4.823 -22.315 -19.475  1.00  0.00              
ATOM     65  CG  HIS A  15       6.081 -22.526 -18.693  1.00  0.00              
ATOM     66  ND1 HIS A  15       6.719 -23.748 -18.628  1.00  0.00              
ATOM     67  CD2 HIS A  15       6.833 -21.670 -17.961  1.00  0.00              
ATOM     68  CE1 HIS A  15       7.808 -23.634 -17.889  1.00  0.00              
ATOM     69  NE2 HIS A  15       7.901 -22.383 -17.473  1.00  0.00              
ATOM     70  H   HIS A  15       6.169 -20.753 -21.082  1.00  0.00              
ATOM     71  HA  HIS A  15       5.270 -23.585 -21.146  1.00  0.00              
ATOM     72 1HB  HIS A  15       4.501 -21.289 -19.286  1.00  0.00              
ATOM     73 2HB  HIS A  15       4.081 -23.006 -19.077  1.00  0.00              
ATOM     74  HD2 HIS A  15       6.731 -20.610 -17.725  1.00  0.00              
ATOM     75  HE1 HIS A  15       8.454 -24.495 -17.717  1.00  0.00              
ATOM     76  HE2 HIS A  15       8.635 -22.004 -16.891  1.00  0.00              
ATOM     77  N   ARG A  16       3.221 -23.312 -22.425  1.00  0.00              
ATOM     78  CA  ARG A  16       2.036 -23.196 -23.259  1.00  0.00              
ATOM     79  C   ARG A  16       0.751 -23.541 -22.529  1.00  0.00              
ATOM     80  O   ARG A  16       0.329 -24.706 -22.458  1.00  0.00              
ATOM     81  CB  ARG A  16       2.170 -24.013 -24.536  1.00  0.00              
ATOM     82  CG  ARG A  16       3.246 -23.529 -25.495  1.00  0.00              
ATOM     83  CD  ARG A  16       3.326 -24.297 -26.763  1.00  0.00              
ATOM     84  NE  ARG A  16       4.396 -23.879 -27.655  1.00  0.00              
ATOM     85  CZ  ARG A  16       4.301 -22.872 -28.545  1.00  0.00              
ATOM     86  NH1 ARG A  16       3.178 -22.204 -28.694  1.00  0.00              
ATOM     87  NH2 ARG A  16       5.360 -22.589 -29.284  1.00  0.00              
ATOM     88  H   ARG A  16       3.697 -24.200 -22.368  1.00  0.00              
ATOM     89  HA  ARG A  16       1.912 -22.162 -23.582  1.00  0.00              
ATOM     90 1HB  ARG A  16       2.389 -25.037 -24.237  1.00  0.00              
ATOM     91 2HB  ARG A  16       1.203 -23.980 -25.037  1.00  0.00              
ATOM     92 1HG  ARG A  16       3.044 -22.487 -25.746  1.00  0.00              
ATOM     93 2HG  ARG A  16       4.213 -23.601 -24.995  1.00  0.00              
ATOM     94 1HD  ARG A  16       3.489 -25.349 -26.530  1.00  0.00              
ATOM     95 2HD  ARG A  16       2.388 -24.186 -27.305  1.00  0.00              
ATOM     96  HE  ARG A  16       5.334 -24.246 -27.753  1.00  0.00              
ATOM     97 1HH1 ARG A  16       2.372 -22.444 -28.134  1.00  0.00              
ATOM     98 2HH1 ARG A  16       3.127 -21.453 -29.367  1.00  0.00              
ATOM     99 1HH2 ARG A  16       6.209 -23.125 -29.169  1.00  0.00              
ATOM    100 2HH2 ARG A  16       5.315 -21.841 -29.959  1.00  0.00              
ATOM    101  N   VAL A  17       0.128 -22.503 -21.991  1.00  0.00              
ATOM    102  CA  VAL A  17      -1.096 -22.646 -21.225  1.00  0.00              
ATOM    103  C   VAL A  17      -2.322 -22.522 -22.114  1.00  0.00              
ATOM    104  O   VAL A  17      -2.441 -21.593 -22.912  1.00  0.00              
ATOM    105  CB  VAL A  17      -1.141 -21.578 -20.099  1.00  0.00              
ATOM    106  CG1 VAL A  17      -2.486 -21.616 -19.378  1.00  0.00              
ATOM    107  CG2 VAL A  17       0.001 -21.824 -19.120  1.00  0.00              
ATOM    108  H   VAL A  17       0.522 -21.582 -22.120  1.00  0.00              
ATOM    109  HA  VAL A  17      -1.173 -23.640 -20.783  1.00  0.00              
ATOM    110  HB  VAL A  17      -0.987 -20.593 -20.539  1.00  0.00              
ATOM    111 1HG1 VAL A  17      -2.499 -20.859 -18.592  1.00  0.00              
ATOM    112 2HG1 VAL A  17      -3.287 -21.411 -20.090  1.00  0.00              
ATOM    113 3HG1 VAL A  17      -2.635 -22.600 -18.936  1.00  0.00              
ATOM    114 1HG2 VAL A  17      -0.030 -21.074 -18.330  1.00  0.00              
ATOM    115 2HG2 VAL A  17      -0.103 -22.817 -18.683  1.00  0.00              
ATOM    116 3HG2 VAL A  17       0.953 -21.756 -19.647  1.00  0.00              
ATOM    117  N   ILE A  18      -3.239 -23.469 -21.967  1.00  0.00              
ATOM    118  CA  ILE A  18      -4.494 -23.421 -22.686  1.00  0.00              
ATOM    119  C   ILE A  18      -5.658 -23.365 -21.706  1.00  0.00              
ATOM    120  O   ILE A  18      -5.759 -24.189 -20.793  1.00  0.00              
ATOM    121  CB  ILE A  18      -4.653 -24.648 -23.606  1.00  0.00              
ATOM    122  CG1 ILE A  18      -3.541 -24.639 -24.662  1.00  0.00              
ATOM    123  CG2 ILE A  18      -6.034 -24.635 -24.252  1.00  0.00              
ATOM    124  CD1 ILE A  18      -3.547 -25.835 -25.574  1.00  0.00              
ATOM    125  H   ILE A  18      -3.060 -24.240 -21.340  1.00  0.00              
ATOM    126  HA  ILE A  18      -4.567 -22.505 -23.271  1.00  0.00              
ATOM    127  HB  ILE A  18      -4.532 -25.554 -23.014  1.00  0.00              
ATOM    128 1HG1 ILE A  18      -3.663 -23.733 -25.255  1.00  0.00              
ATOM    129 2HG1 ILE A  18      -2.590 -24.598 -24.130  1.00  0.00              
ATOM    130 1HG2 ILE A  18      -6.139 -25.504 -24.902  1.00  0.00              
ATOM    131 2HG2 ILE A  18      -6.799 -24.667 -23.478  1.00  0.00              
ATOM    132 3HG2 ILE A  18      -6.152 -23.726 -24.841  1.00  0.00              
ATOM    133 1HD1 ILE A  18      -2.729 -25.753 -26.290  1.00  0.00              
ATOM    134 2HD1 ILE A  18      -3.421 -26.744 -24.984  1.00  0.00              
ATOM    135 3HD1 ILE A  18      -4.493 -25.879 -26.110  1.00  0.00              
ATOM    136  N   MET A  19      -6.520 -22.371 -21.899  1.00  0.00              
ATOM    137  CA  MET A  19      -7.741 -22.225 -21.113  1.00  0.00              
ATOM    138  C   MET A  19      -8.857 -22.995 -21.803  1.00  0.00              
ATOM    139  O   MET A  19      -9.146 -22.726 -22.962  1.00  0.00              
ATOM    140  CB  MET A  19      -8.173 -20.749 -21.045  1.00  0.00              
ATOM    141  CG  MET A  19      -7.128 -19.773 -20.528  1.00  0.00              
ATOM    142  SD  MET A  19      -6.699 -20.067 -18.816  1.00  0.00              
ATOM    143  CE  MET A  19      -8.165 -19.431 -17.933  1.00  0.00              
ATOM    144  H   MET A  19      -6.315 -21.693 -22.620  1.00  0.00              
ATOM    145  HA  MET A  19      -7.597 -22.651 -20.120  1.00  0.00              
ATOM    146 1HB  MET A  19      -8.457 -20.455 -22.055  1.00  0.00              
ATOM    147 2HB  MET A  19      -9.046 -20.703 -20.394  1.00  0.00              
ATOM    148 1HG  MET A  19      -6.235 -19.874 -21.144  1.00  0.00              
ATOM    149 2HG  MET A  19      -7.527 -18.764 -20.629  1.00  0.00              
ATOM    150 1HE  MET A  19      -8.026 -19.555 -16.859  1.00  0.00              
ATOM    151 2HE  MET A  19      -8.297 -18.373 -18.163  1.00  0.00              
ATOM    152 3HE  MET A  19      -9.050 -19.984 -18.251  1.00  0.00              
ATOM    153  N   VAL A  20      -9.485 -23.937 -21.103  1.00  0.00              
ATOM    154  CA  VAL A  20     -10.592 -24.690 -21.695  1.00  0.00              
ATOM    155  C   VAL A  20     -11.811 -24.629 -20.787  1.00  0.00              
ATOM    156  O   VAL A  20     -11.693 -24.378 -19.584  1.00  0.00              
ATOM    157  CB  VAL A  20     -10.246 -26.178 -21.940  1.00  0.00              
ATOM    158  CG1 VAL A  20      -9.072 -26.294 -22.885  1.00  0.00              
ATOM    159  CG2 VAL A  20      -9.953 -26.869 -20.617  1.00  0.00              
ATOM    160  H   VAL A  20      -9.203 -24.142 -20.155  1.00  0.00              
ATOM    161  HA  VAL A  20     -10.909 -24.251 -22.642  1.00  0.00              
ATOM    162  HB  VAL A  20     -11.113 -26.676 -22.377  1.00  0.00              
ATOM    163 1HG1 VAL A  20      -8.840 -27.347 -23.049  1.00  0.00              
ATOM    164 2HG1 VAL A  20      -9.324 -25.827 -23.836  1.00  0.00              
ATOM    165 3HG1 VAL A  20      -8.206 -25.795 -22.451  1.00  0.00              
ATOM    166 1HG2 VAL A  20      -9.712 -27.916 -20.799  1.00  0.00              
ATOM    167 2HG2 VAL A  20      -9.108 -26.381 -20.132  1.00  0.00              
ATOM    168 3HG2 VAL A  20     -10.829 -26.806 -19.972  1.00  0.00              
ATOM    169  N   GLY A  21     -12.981 -24.864 -21.370  1.00  0.00              
ATOM    170  CA  GLY A  21     -14.212 -24.770 -20.613  1.00  0.00              
ATOM    171  C   GLY A  21     -15.301 -24.104 -21.426  1.00  0.00              
ATOM    172  O   GLY A  21     -15.014 -23.437 -22.417  1.00  0.00              
ATOM    173  H   GLY A  21     -13.023 -25.111 -22.348  1.00  0.00              
ATOM    174 1HA  GLY A  21     -14.537 -25.773 -20.336  1.00  0.00              
ATOM    175 2HA  GLY A  21     -14.032 -24.185 -19.712  1.00  0.00              
ATOM    176  N   SER A  22     -16.548 -24.287 -21.008  1.00  0.00              
ATOM    177  CA  SER A  22     -17.693 -23.723 -21.715  1.00  0.00              
ATOM    178  C   SER A  22     -17.819 -22.215 -21.592  1.00  0.00              
ATOM    179  O   SER A  22     -17.178 -21.589 -20.750  1.00  0.00              
ATOM    180  CB  SER A  22     -18.965 -24.381 -21.219  1.00  0.00              
ATOM    181  OG  SER A  22     -19.258 -24.028 -19.895  1.00  0.00              
ATOM    182  H   SER A  22     -16.706 -24.834 -20.173  1.00  0.00              
ATOM    183  HA  SER A  22     -17.713 -23.974 -22.777  1.00  0.00              
ATOM    184 1HB  SER A  22     -19.790 -24.071 -21.859  1.00  0.00              
ATOM    185 2HB  SER A  22     -18.846 -25.462 -21.280  1.00  0.00              
ATOM    186  HG  SER A  22     -20.068 -24.464 -19.620  1.00  0.00              
ATOM    187  N   GLY A  23     -18.678 -21.643 -22.429  1.00  0.00              
ATOM    188  CA  GLY A  23     -18.890 -20.208 -22.416  1.00  0.00              
ATOM    189  C   GLY A  23     -19.506 -19.661 -21.140  1.00  0.00              
ATOM    190  O   GLY A  23     -20.358 -20.311 -20.531  1.00  0.00              
ATOM    191  H   GLY A  23     -19.194 -22.211 -23.085  1.00  0.00              
ATOM    192 1HA  GLY A  23     -17.932 -19.705 -22.550  1.00  0.00              
ATOM    193 2HA  GLY A  23     -19.557 -19.939 -23.234  1.00  0.00              
ATOM    194  N   GLY A  24     -19.061 -18.474 -20.731  1.00  0.00              
ATOM    195  CA  GLY A  24     -19.570 -17.853 -19.519  1.00  0.00              
ATOM    196  C   GLY A  24     -18.959 -18.231 -18.182  1.00  0.00              
ATOM    197  O   GLY A  24     -19.389 -17.722 -17.148  1.00  0.00              
ATOM    198  H   GLY A  24     -18.355 -17.993 -21.271  1.00  0.00              
ATOM    199 1HA  GLY A  24     -19.440 -16.773 -19.591  1.00  0.00              
ATOM    200 2HA  GLY A  24     -20.630 -18.085 -19.418  1.00  0.00              
ATOM    201  N   VAL A  25     -17.951 -19.094 -18.188  1.00  0.00              
ATOM    202  CA  VAL A  25     -17.329 -19.540 -16.942  1.00  0.00              
ATOM    203  C   VAL A  25     -16.243 -18.589 -16.423  1.00  0.00              
ATOM    204  O   VAL A  25     -15.872 -18.648 -15.249  1.00  0.00              
ATOM    205  CB  VAL A  25     -16.712 -20.942 -17.111  1.00  0.00              
ATOM    206  CG1 VAL A  25     -17.772 -21.940 -17.550  1.00  0.00              
ATOM    207  CG2 VAL A  25     -15.570 -20.904 -18.114  1.00  0.00              
ATOM    208  H   VAL A  25     -17.604 -19.450 -19.067  1.00  0.00              
ATOM    209  HA  VAL A  25     -18.051 -19.565 -16.125  1.00  0.00              
ATOM    210  HB  VAL A  25     -16.287 -21.259 -16.158  1.00  0.00              
ATOM    211 1HG1 VAL A  25     -17.319 -22.926 -17.665  1.00  0.00              
ATOM    212 2HG1 VAL A  25     -18.560 -21.989 -16.799  1.00  0.00              
ATOM    213 3HG1 VAL A  25     -18.197 -21.625 -18.503  1.00  0.00              
ATOM    214 1HG2 VAL A  25     -15.145 -21.902 -18.221  1.00  0.00              
ATOM    215 2HG2 VAL A  25     -15.945 -20.563 -19.079  1.00  0.00              
ATOM    216 3HG2 VAL A  25     -14.799 -20.218 -17.762  1.00  0.00              
ATOM    217  N   GLY A  26     -15.745 -17.720 -17.298  1.00  0.00              
ATOM    218  CA  GLY A  26     -14.716 -16.766 -16.905  1.00  0.00              
ATOM    219  C   GLY A  26     -13.300 -17.044 -17.381  1.00  0.00              
ATOM    220  O   GLY A  26     -12.335 -16.592 -16.753  1.00  0.00              
ATOM    221  H   GLY A  26     -16.080 -17.717 -18.251  1.00  0.00              
ATOM    222 1HA  GLY A  26     -14.976 -15.781 -17.294  1.00  0.00              
ATOM    223 2HA  GLY A  26     -14.665 -16.725 -15.818  1.00  0.00              
ATOM    224  N   LYS A  27     -13.152 -17.784 -18.475  1.00  0.00              
ATOM    225  CA  LYS A  27     -11.817 -18.014 -19.023  1.00  0.00              
ATOM    226  C   LYS A  27     -11.109 -16.689 -19.324  1.00  0.00              
ATOM    227  O   LYS A  27      -9.998 -16.444 -18.844  1.00  0.00              
ATOM    228  CB  LYS A  27     -11.891 -18.870 -20.288  1.00  0.00              
ATOM    229  CG  LYS A  27     -12.485 -20.258 -20.065  1.00  0.00              
ATOM    230  CD  LYS A  27     -12.324 -21.157 -21.303  1.00  0.00              
ATOM    231  CE  LYS A  27     -13.059 -20.604 -22.521  1.00  0.00              
ATOM    232  NZ  LYS A  27     -14.537 -20.608 -22.336  1.00  0.00              
ATOM    233  H   LYS A  27     -13.950 -18.194 -18.939  1.00  0.00              
ATOM    234  HA  LYS A  27     -11.202 -18.536 -18.289  1.00  0.00              
ATOM    235 1HB  LYS A  27     -12.498 -18.323 -21.009  1.00  0.00              
ATOM    236 2HB  LYS A  27     -10.874 -18.966 -20.670  1.00  0.00              
ATOM    237 1HG  LYS A  27     -11.978 -20.720 -19.218  1.00  0.00              
ATOM    238 2HG  LYS A  27     -13.545 -20.148 -19.837  1.00  0.00              
ATOM    239 1HD  LYS A  27     -11.261 -21.240 -21.537  1.00  0.00              
ATOM    240 2HD  LYS A  27     -12.720 -22.145 -21.070  1.00  0.00              
ATOM    241 1HE  LYS A  27     -12.719 -19.583 -22.692  1.00  0.00              
ATOM    242 2HE  LYS A  27     -12.801 -21.220 -23.383  1.00  0.00              
ATOM    243 1HZ  LYS A  27     -14.981 -20.235 -23.164  1.00  0.00              
ATOM    244 2HZ  LYS A  27     -14.855 -21.555 -22.180  1.00  0.00              
ATOM    245 3HZ  LYS A  27     -14.778 -20.037 -21.539  1.00  0.00              
ATOM    246  N   SER A  28     -11.760 -15.826 -20.097  1.00  0.00              
ATOM    247  CA  SER A  28     -11.167 -14.546 -20.468  1.00  0.00              
ATOM    248  C   SER A  28     -10.954 -13.635 -19.283  1.00  0.00              
ATOM    249  O   SER A  28     -10.010 -12.840 -19.265  1.00  0.00              
ATOM    250  CB  SER A  28     -12.038 -13.853 -21.498  1.00  0.00              
ATOM    251  OG  SER A  28     -12.242 -14.647 -22.634  1.00  0.00              
ATOM    252  H   SER A  28     -12.683 -16.059 -20.436  1.00  0.00              
ATOM    253  HA  SER A  28     -10.225 -14.646 -21.009  1.00  0.00              
ATOM    254 1HB  SER A  28     -13.003 -13.629 -21.044  1.00  0.00              
ATOM    255 2HB  SER A  28     -11.554 -12.924 -21.796  1.00  0.00              
ATOM    256  HG  SER A  28     -11.426 -15.099 -22.859  1.00  0.00              
ATOM    257  N   ALA A  29     -11.843 -13.735 -18.303  1.00  0.00              
ATOM    258  CA  ALA A  29     -11.750 -12.910 -17.114  1.00  0.00              
ATOM    259  C   ALA A  29     -10.498 -13.296 -16.336  1.00  0.00              
ATOM    260  O   ALA A  29      -9.767 -12.429 -15.866  1.00  0.00              
ATOM    261  CB  ALA A  29     -12.985 -13.092 -16.249  1.00  0.00              
ATOM    262  H   ALA A  29     -12.602 -14.397 -18.384  1.00  0.00              
ATOM    263  HA  ALA A  29     -11.662 -11.867 -17.418  1.00  0.00              
ATOM    264 1HB  ALA A  29     -12.901 -12.467 -15.361  1.00  0.00              
ATOM    265 2HB  ALA A  29     -13.871 -12.801 -16.814  1.00  0.00              
ATOM    266 3HB  ALA A  29     -13.070 -14.136 -15.951  1.00  0.00              
ATOM    267  N   LEU A  30     -10.256 -14.595 -16.199  1.00  0.00              
ATOM    268  CA  LEU A  30      -9.066 -15.063 -15.485  1.00  0.00              
ATOM    269  C   LEU A  30      -7.813 -14.685 -16.273  1.00  0.00              
ATOM    270  O   LEU A  30      -6.814 -14.291 -15.692  1.00  0.00              
ATOM    271  CB  LEU A  30      -9.105 -16.586 -15.305  1.00  0.00              
ATOM    272  CG  LEU A  30     -10.129 -17.174 -14.328  1.00  0.00              
ATOM    273  CD1 LEU A  30     -10.175 -18.702 -14.489  1.00  0.00              
ATOM    274  CD2 LEU A  30      -9.754 -16.786 -12.898  1.00  0.00              
ATOM    275  H   LEU A  30     -10.896 -15.273 -16.588  1.00  0.00              
ATOM    276  HA  LEU A  30      -9.004 -14.569 -14.516  1.00  0.00              
ATOM    277 1HB  LEU A  30      -9.375 -16.878 -16.318  1.00  0.00              
ATOM    278 2HB  LEU A  30      -8.122 -16.989 -15.060  1.00  0.00              
ATOM    279  HG  LEU A  30     -11.092 -16.717 -14.555  1.00  0.00              
ATOM    280 1HD1 LEU A  30     -10.903 -19.120 -13.794  1.00  0.00              
ATOM    281 2HD1 LEU A  30     -10.463 -18.953 -15.509  1.00  0.00              
ATOM    282 3HD1 LEU A  30      -9.191 -19.120 -14.276  1.00  0.00              
ATOM    283 1HD2 LEU A  30     -10.484 -17.204 -12.205  1.00  0.00              
ATOM    284 2HD2 LEU A  30      -8.764 -17.177 -12.662  1.00  0.00              
ATOM    285 3HD2 LEU A  30      -9.748 -15.700 -12.805  1.00  0.00              
ATOM    286  N   THR A  31      -7.885 -14.815 -17.595  1.00  0.00              
ATOM    287  CA  THR A  31      -6.771 -14.493 -18.480  1.00  0.00              
ATOM    288  C   THR A  31      -6.404 -13.000 -18.423  1.00  0.00              
ATOM    289  O   THR A  31      -5.221 -12.640 -18.380  1.00  0.00              
ATOM    290  CB  THR A  31      -7.090 -14.878 -19.937  1.00  0.00              
ATOM    291  OG1 THR A  31      -7.287 -16.295 -20.027  1.00  0.00              
ATOM    292  CG2 THR A  31      -5.951 -14.468 -20.858  1.00  0.00              
ATOM    293  H   THR A  31      -8.750 -15.152 -17.995  1.00  0.00              
ATOM    294  HA  THR A  31      -5.878 -15.031 -18.160  1.00  0.00              
ATOM    295  HB  THR A  31      -8.005 -14.372 -20.244  1.00  0.00              
ATOM    296  HG1 THR A  31      -7.779 -16.498 -20.827  1.00  0.00              
ATOM    297 1HG2 THR A  31      -6.196 -14.748 -21.883  1.00  0.00              
ATOM    298 2HG2 THR A  31      -5.807 -13.389 -20.800  1.00  0.00              
ATOM    299 3HG2 THR A  31      -5.037 -14.974 -20.552  1.00  0.00              
ATOM    300  N   LEU A  32      -7.422 -12.140 -18.400  1.00  0.00              
ATOM    301  CA  LEU A  32      -7.212 -10.700 -18.353  1.00  0.00              
ATOM    302  C   LEU A  32      -6.835 -10.175 -16.971  1.00  0.00              
ATOM    303  O   LEU A  32      -6.162  -9.155 -16.866  1.00  0.00              
ATOM    304  CB  LEU A  32      -8.474  -9.986 -18.852  1.00  0.00              
ATOM    305  CG  LEU A  32      -8.814 -10.217 -20.330  1.00  0.00              
ATOM    306  CD1 LEU A  32     -10.140  -9.552 -20.671  1.00  0.00              
ATOM    307  CD2 LEU A  32      -7.695  -9.667 -21.202  1.00  0.00              
ATOM    308  H   LEU A  32      -8.365 -12.500 -18.415  1.00  0.00              
ATOM    309  HA  LEU A  32      -6.370 -10.433 -18.991  1.00  0.00              
ATOM    310 1HB  LEU A  32      -9.215 -10.471 -18.218  1.00  0.00              
ATOM    311 2HB  LEU A  32      -8.449  -8.919 -18.630  1.00  0.00              
ATOM    312  HG  LEU A  32      -8.859 -11.295 -20.487  1.00  0.00              
ATOM    313 1HD1 LEU A  32     -10.373  -9.721 -21.723  1.00  0.00              
ATOM    314 2HD1 LEU A  32     -10.930  -9.977 -20.053  1.00  0.00              
ATOM    315 3HD1 LEU A  32     -10.069  -8.481 -20.485  1.00  0.00              
ATOM    316 1HD2 LEU A  32      -7.937  -9.832 -22.252  1.00  0.00              
ATOM    317 2HD2 LEU A  32      -7.582  -8.598 -21.019  1.00  0.00              
ATOM    318 3HD2 LEU A  32      -6.761 -10.176 -20.961  1.00  0.00              
ATOM    319  N   GLN A  33      -7.265 -10.856 -15.915  1.00  0.00              
ATOM    320  CA  GLN A  33      -6.832 -10.469 -14.580  1.00  0.00              
ATOM    321  C   GLN A  33      -5.345 -10.822 -14.463  1.00  0.00              
ATOM    322  O   GLN A  33      -4.544 -10.055 -13.925  1.00  0.00              
ATOM    323  CB  GLN A  33      -7.641 -11.220 -13.517  1.00  0.00              
ATOM    324  CG  GLN A  33      -7.328 -10.838 -12.078  1.00  0.00              
ATOM    325  CD  GLN A  33      -7.628  -9.378 -11.763  1.00  0.00              
ATOM    326  OE1 GLN A  33      -6.719  -8.576 -11.551  1.00  0.00              
ATOM    327  NE2 GLN A  33      -8.911  -9.028 -11.739  1.00  0.00              
ATOM    328  H   GLN A  33      -7.891 -11.642 -16.021  1.00  0.00              
ATOM    329  HA  GLN A  33      -6.950  -9.393 -14.456  1.00  0.00              
ATOM    330 1HB  GLN A  33      -8.693 -11.022 -13.723  1.00  0.00              
ATOM    331 2HB  GLN A  33      -7.437 -12.281 -13.659  1.00  0.00              
ATOM    332 1HG  GLN A  33      -7.663 -11.428 -11.225  1.00  0.00              
ATOM    333 2HG  GLN A  33      -6.249 -10.948 -12.192  1.00  0.00              
ATOM    334 1HE2 GLN A  33      -9.169  -8.082 -11.536  1.00  0.00              
ATOM    335 2HE2 GLN A  33      -9.620  -9.710 -11.924  1.00  0.00              
ATOM    336  N   PHE A  34      -4.969 -11.983 -14.984  1.00  0.00              
ATOM    337  CA  PHE A  34      -3.568 -12.394 -14.938  1.00  0.00              
ATOM    338  C   PHE A  34      -2.700 -11.523 -15.842  1.00  0.00              
ATOM    339  O   PHE A  34      -1.666 -11.009 -15.417  1.00  0.00              
ATOM    340  CB  PHE A  34      -3.427 -13.858 -15.367  1.00  0.00              
ATOM    341  CG  PHE A  34      -2.004 -14.355 -15.374  1.00  0.00              
ATOM    342  CD1 PHE A  34      -1.388 -14.745 -14.198  1.00  0.00              
ATOM    343  CD2 PHE A  34      -1.279 -14.419 -16.565  1.00  0.00              
ATOM    344  CE1 PHE A  34      -0.063 -15.201 -14.190  1.00  0.00              
ATOM    345  CE2 PHE A  34       0.049 -14.872 -16.574  1.00  0.00              
ATOM    346  CZ  PHE A  34       0.656 -15.263 -15.380  1.00  0.00              
ATOM    347  H   PHE A  34      -5.647 -12.594 -15.417  1.00  0.00              
ATOM    348  HA  PHE A  34      -3.179 -12.270 -13.926  1.00  0.00              
ATOM    349 1HB  PHE A  34      -3.980 -14.504 -14.685  1.00  0.00              
ATOM    350 2HB  PHE A  34      -3.808 -13.990 -16.379  1.00  0.00              
ATOM    351  HD1 PHE A  34      -1.947 -14.696 -13.263  1.00  0.00              
ATOM    352  HD2 PHE A  34      -1.757 -14.113 -17.496  1.00  0.00              
ATOM    353  HE1 PHE A  34       0.403 -15.505 -13.253  1.00  0.00              
ATOM    354  HE2 PHE A  34       0.606 -14.919 -17.510  1.00  0.00              
ATOM    355  HZ  PHE A  34       1.687 -15.614 -15.378  1.00  0.00              
ATOM    356  N   MET A  35      -3.135 -11.345 -17.085  1.00  0.00              
ATOM    357  CA  MET A  35      -2.363 -10.593 -18.067  1.00  0.00              
ATOM    358  C   MET A  35      -2.274  -9.095 -17.801  1.00  0.00              
ATOM    359  O   MET A  35      -1.181  -8.511 -17.863  1.00  0.00              
ATOM    360  CB  MET A  35      -2.956 -10.826 -19.455  1.00  0.00              
ATOM    361  CG  MET A  35      -2.554 -12.145 -20.099  1.00  0.00              
ATOM    362  SD  MET A  35      -0.778 -12.264 -20.390  1.00  0.00              
ATOM    363  CE  MET A  35      -0.565 -11.043 -21.683  1.00  0.00              
ATOM    364  H   MET A  35      -4.023 -11.742 -17.357  1.00  0.00              
ATOM    365  HA  MET A  35      -1.326 -10.928 -18.060  1.00  0.00              
ATOM    366 1HB  MET A  35      -4.039 -10.789 -19.347  1.00  0.00              
ATOM    367 2HB  MET A  35      -2.625  -9.999 -20.085  1.00  0.00              
ATOM    368 1HG  MET A  35      -2.863 -12.954 -19.437  1.00  0.00              
ATOM    369 2HG  MET A  35      -3.079 -12.232 -21.050  1.00  0.00              
ATOM    370 1HE  MET A  35       0.486 -10.998 -21.972  1.00  0.00              
ATOM    371 2HE  MET A  35      -1.168 -11.320 -22.548  1.00  0.00              
ATOM    372 3HE  MET A  35      -0.882 -10.066 -21.316  1.00  0.00              
ATOM    373  N   TRP A  36      -3.421  -8.479 -17.507  1.00  0.00              
ATOM    374  CA  TRP A  36      -3.472  -7.042 -17.304  1.00  0.00              
ATOM    375  C   TRP A  36      -3.914  -6.503 -15.948  1.00  0.00              
ATOM    376  O   TRP A  36      -4.039  -5.292 -15.775  1.00  0.00              
ATOM    377  CB  TRP A  36      -4.385  -6.446 -18.377  1.00  0.00              
ATOM    378  CG  TRP A  36      -3.977  -6.799 -19.775  1.00  0.00              
ATOM    379  CD1 TRP A  36      -4.639  -7.625 -20.633  1.00  0.00              
ATOM    380  CD2 TRP A  36      -2.816  -6.337 -20.476  1.00  0.00              
ATOM    381  NE1 TRP A  36      -3.963  -7.709 -21.825  1.00  0.00              
ATOM    382  CE2 TRP A  36      -2.839  -6.924 -21.753  1.00  0.00              
ATOM    383  CE3 TRP A  36      -1.758  -5.481 -20.145  1.00  0.00              
ATOM    384  CZ2 TRP A  36      -1.852  -6.689 -22.697  1.00  0.00              
ATOM    385  CZ3 TRP A  36      -0.769  -5.245 -21.092  1.00  0.00              
ATOM    386  CH2 TRP A  36      -0.815  -5.830 -22.332  1.00  0.00              
ATOM    387  H   TRP A  36      -4.271  -9.018 -17.424  1.00  0.00              
ATOM    388  HA  TRP A  36      -2.471  -6.620 -17.394  1.00  0.00              
ATOM    389 1HB  TRP A  36      -5.405  -6.808 -18.248  1.00  0.00              
ATOM    390 2HB  TRP A  36      -4.377  -5.358 -18.314  1.00  0.00              
ATOM    391  HD1 TRP A  36      -5.560  -8.077 -20.270  1.00  0.00              
ATOM    392  HE1 TRP A  36      -4.245  -8.258 -22.624  1.00  0.00              
ATOM    393  HE3 TRP A  36      -1.674  -4.988 -19.177  1.00  0.00              
ATOM    394  HZ2 TRP A  36      -1.927  -7.175 -23.670  1.00  0.00              
ATOM    395  HZ3 TRP A  36       0.050  -4.577 -20.821  1.00  0.00              
ATOM    396  HH2 TRP A  36      -0.019  -5.618 -23.046  1.00  0.00              
ATOM    397  N   ASP A  37      -4.149  -7.391 -14.985  1.00  0.00              
ATOM    398  CA  ASP A  37      -4.687  -6.975 -13.689  1.00  0.00              
ATOM    399  C   ASP A  37      -6.019  -6.231 -13.795  1.00  0.00              
ATOM    400  O   ASP A  37      -6.236  -5.226 -13.109  1.00  0.00              
ATOM    401  CB  ASP A  37      -3.677  -6.054 -12.996  1.00  0.00              
ATOM    402  CG  ASP A  37      -2.353  -6.740 -12.743  1.00  0.00              
ATOM    403  OD1 ASP A  37      -2.356  -7.856 -12.186  1.00  0.00              
ATOM    404  OD2 ASP A  37      -1.306  -6.168 -13.116  1.00  0.00              
ATOM    405  H   ASP A  37      -3.955  -8.369 -15.146  1.00  0.00              
ATOM    406  HA  ASP A  37      -4.899  -7.853 -13.078  1.00  0.00              
ATOM    407 1HB  ASP A  37      -3.528  -5.106 -13.513  1.00  0.00              
ATOM    408 2HB  ASP A  37      -4.194  -5.877 -12.052  1.00  0.00              
ATOM    409  N   GLU A  38      -6.913  -6.722 -14.638  1.00  0.00              
ATOM    410  CA  GLU A  38      -8.198  -6.064 -14.797  1.00  0.00              
ATOM    411  C   GLU A  38      -9.336  -7.074 -14.877  1.00  0.00              
ATOM    412  O   GLU A  38      -9.128  -8.256 -15.178  1.00  0.00              
ATOM    413  CB  GLU A  38      -8.191  -5.179 -16.045  1.00  0.00              
ATOM    414  CG  GLU A  38      -8.023  -5.939 -17.354  1.00  0.00              
ATOM    415  CD  GLU A  38      -7.916  -4.998 -18.522  1.00  0.00              
ATOM    416  OE1 GLU A  38      -7.958  -3.810 -18.309  1.00  0.00              
ATOM    417  OE2 GLU A  38      -7.680  -5.462 -19.612  1.00  0.00              
ATOM    418  H   GLU A  38      -6.716  -7.553 -15.178  1.00  0.00              
ATOM    419  HA  GLU A  38      -8.404  -5.440 -13.927  1.00  0.00              
ATOM    420 1HB  GLU A  38      -9.138  -4.640 -16.059  1.00  0.00              
ATOM    421 2HB  GLU A  38      -7.371  -4.471 -15.930  1.00  0.00              
ATOM    422 1HG  GLU A  38      -7.170  -6.617 -17.355  1.00  0.00              
ATOM    423 2HG  GLU A  38      -8.944  -6.515 -17.435  1.00  0.00              
ATOM    424  N   PHE A  39     -10.535  -6.571 -14.610  1.00  0.00              
ATOM    425  CA  PHE A  39     -11.760  -7.354 -14.659  1.00  0.00              
ATOM    426  C   PHE A  39     -12.889  -6.397 -15.010  1.00  0.00              
ATOM    427  O   PHE A  39     -13.040  -5.352 -14.390  1.00  0.00              
ATOM    428  CB  PHE A  39     -12.091  -8.010 -13.315  1.00  0.00              
ATOM    429  CG  PHE A  39     -13.412  -8.749 -13.328  1.00  0.00              
ATOM    430  CD1 PHE A  39     -13.492 -10.059 -13.814  1.00  0.00              
ATOM    431  CD2 PHE A  39     -14.582  -8.119 -12.912  1.00  0.00              
ATOM    432  CE1 PHE A  39     -14.715 -10.730 -13.885  1.00  0.00              
ATOM    433  CE2 PHE A  39     -15.820  -8.782 -12.981  1.00  0.00              
ATOM    434  CZ  PHE A  39     -15.882 -10.090 -13.468  1.00  0.00              
ATOM    435  H   PHE A  39     -10.586  -5.593 -14.361  1.00  0.00              
ATOM    436  HA  PHE A  39     -11.682  -8.115 -15.437  1.00  0.00              
ATOM    437 1HB  PHE A  39     -11.322  -8.734 -13.052  1.00  0.00              
ATOM    438 2HB  PHE A  39     -12.157  -7.252 -12.535  1.00  0.00              
ATOM    439  HD1 PHE A  39     -12.583 -10.562 -14.141  1.00  0.00              
ATOM    440  HD2 PHE A  39     -14.532  -7.098 -12.532  1.00  0.00              
ATOM    441  HE1 PHE A  39     -14.755 -11.750 -14.266  1.00  0.00              
ATOM    442  HE2 PHE A  39     -16.729  -8.279 -12.655  1.00  0.00              
ATOM    443  HZ  PHE A  39     -16.839 -10.608 -13.524  1.00  0.00              
ATOM    444  N   VAL A  40     -13.668  -6.732 -16.025  1.00  0.00              
ATOM    445  CA  VAL A  40     -14.818  -5.901 -16.387  1.00  0.00              
ATOM    446  C   VAL A  40     -16.007  -6.829 -16.568  1.00  0.00              
ATOM    447  O   VAL A  40     -15.832  -8.019 -16.813  1.00  0.00              
ATOM    448  CB  VAL A  40     -14.593  -5.090 -17.701  1.00  0.00              
ATOM    449  CG1 VAL A  40     -13.419  -4.129 -17.528  1.00  0.00              
ATOM    450  CG2 VAL A  40     -14.357  -6.028 -18.877  1.00  0.00              
ATOM    451  H   VAL A  40     -13.477  -7.567 -16.561  1.00  0.00              
ATOM    452  HA  VAL A  40     -15.068  -5.200 -15.589  1.00  0.00              
ATOM    453  HB  VAL A  40     -15.496  -4.522 -17.926  1.00  0.00              
ATOM    454 1HG1 VAL A  40     -13.269  -3.567 -18.451  1.00  0.00              
ATOM    455 2HG1 VAL A  40     -13.631  -3.437 -16.714  1.00  0.00              
ATOM    456 3HG1 VAL A  40     -12.516  -4.695 -17.300  1.00  0.00              
ATOM    457 1HG2 VAL A  40     -14.203  -5.444 -19.784  1.00  0.00              
ATOM    458 2HG2 VAL A  40     -13.475  -6.638 -18.684  1.00  0.00              
ATOM    459 3HG2 VAL A  40     -15.225  -6.676 -19.006  1.00  0.00              
ATOM    460  N   GLU A  41     -17.208  -6.285 -16.415  1.00  0.00              
ATOM    461  CA  GLU A  41     -18.425  -7.052 -16.638  1.00  0.00              
ATOM    462  C   GLU A  41     -18.767  -6.898 -18.117  1.00  0.00              
ATOM    463  O   GLU A  41     -19.302  -5.864 -18.535  1.00  0.00              
ATOM    464  CB  GLU A  41     -19.573  -6.569 -15.748  1.00  0.00              
ATOM    465  CG  GLU A  41     -19.328  -6.745 -14.256  1.00  0.00              
ATOM    466  CD  GLU A  41     -20.475  -6.207 -13.447  1.00  0.00              
ATOM    467  OE1 GLU A  41     -21.404  -5.703 -14.031  1.00  0.00              
ATOM    468  OE2 GLU A  41     -20.477  -6.399 -12.254  1.00  0.00              
ATOM    469  H   GLU A  41     -17.281  -5.316 -16.137  1.00  0.00              
ATOM    470  HA  GLU A  41     -18.245  -8.104 -16.414  1.00  0.00              
ATOM    471 1HB  GLU A  41     -19.723  -5.512 -15.968  1.00  0.00              
ATOM    472 2HB  GLU A  41     -20.460  -7.131 -16.039  1.00  0.00              
ATOM    473 1HG  GLU A  41     -19.134  -7.778 -13.967  1.00  0.00              
ATOM    474 2HG  GLU A  41     -18.439  -6.144 -14.069  1.00  0.00              
ATOM    475  N   ASP A  42     -18.451  -7.913 -18.912  1.00  0.00              
ATOM    476  CA  ASP A  42     -18.721  -7.842 -20.340  1.00  0.00              
ATOM    477  C   ASP A  42     -18.942  -9.208 -20.967  1.00  0.00              
ATOM    478  O   ASP A  42     -18.542 -10.233 -20.420  1.00  0.00              
ATOM    479  CB  ASP A  42     -17.572  -7.127 -21.057  1.00  0.00              
ATOM    480  CG  ASP A  42     -17.958  -6.492 -22.386  1.00  0.00              
ATOM    481  OD1 ASP A  42     -19.118  -6.523 -22.722  1.00  0.00              
ATOM    482  OD2 ASP A  42     -17.125  -5.848 -22.978  1.00  0.00              
ATOM    483  H   ASP A  42     -18.020  -8.745 -18.533  1.00  0.00              
ATOM    484  HA  ASP A  42     -19.644  -7.289 -20.514  1.00  0.00              
ATOM    485 1HB  ASP A  42     -17.065  -6.388 -20.436  1.00  0.00              
ATOM    486 2HB  ASP A  42     -16.905  -7.970 -21.238  1.00  0.00              
ATOM    487  N   TYR A  43     -19.585  -9.203 -22.127  1.00  0.00              
ATOM    488  CA  TYR A  43     -19.916 -10.425 -22.845  1.00  0.00              
ATOM    489  C   TYR A  43     -19.130 -10.494 -24.141  1.00  0.00              
ATOM    490  O   TYR A  43     -19.538  -9.916 -25.150  1.00  0.00              
ATOM    491  CB  TYR A  43     -21.418 -10.500 -23.128  1.00  0.00              
ATOM    492  CG  TYR A  43     -21.850 -11.782 -23.806  1.00  0.00              
ATOM    493  CD1 TYR A  43     -21.855 -12.986 -23.117  1.00  0.00              
ATOM    494  CD2 TYR A  43     -22.253 -11.783 -25.133  1.00  0.00              
ATOM    495  CE1 TYR A  43     -22.248 -14.159 -23.731  1.00  0.00              
ATOM    496  CE2 TYR A  43     -22.649 -12.950 -25.757  1.00  0.00              
ATOM    497  CZ  TYR A  43     -22.645 -14.137 -25.052  1.00  0.00              
ATOM    498  OH  TYR A  43     -23.039 -15.302 -25.669  1.00  0.00              
ATOM    499  H   TYR A  43     -19.853  -8.313 -22.522  1.00  0.00              
ATOM    500  HA  TYR A  43     -19.635 -11.293 -22.248  1.00  0.00              
ATOM    501 1HB  TYR A  43     -21.932 -10.404 -22.171  1.00  0.00              
ATOM    502 2HB  TYR A  43     -21.669  -9.651 -23.763  1.00  0.00              
ATOM    503  HD1 TYR A  43     -21.540 -12.996 -22.073  1.00  0.00              
ATOM    504  HD2 TYR A  43     -22.254 -10.843 -25.684  1.00  0.00              
ATOM    505  HE1 TYR A  43     -22.246 -15.098 -23.177  1.00  0.00              
ATOM    506  HE2 TYR A  43     -22.962 -12.931 -26.801  1.00  0.00              
ATOM    507  HH  TYR A  43     -23.295 -15.174 -26.586  1.00  0.00              
ATOM    508  N   GLU A  44     -17.993 -11.185 -24.109  1.00  0.00              
ATOM    509  CA  GLU A  44     -17.172 -11.325 -25.305  1.00  0.00              
ATOM    510  C   GLU A  44     -16.775 -12.772 -25.573  1.00  0.00              
ATOM    511  O   GLU A  44     -15.721 -13.223 -25.136  1.00  0.00              
ATOM    512  CB  GLU A  44     -15.917 -10.457 -25.186  1.00  0.00              
ATOM    513  CG  GLU A  44     -16.187  -8.959 -25.186  1.00  0.00              
ATOM    514  CD  GLU A  44     -14.909  -8.174 -25.088  1.00  0.00              
ATOM    515  OE1 GLU A  44     -13.863  -8.776 -25.082  1.00  0.00              
ATOM    516  OE2 GLU A  44     -14.971  -6.967 -25.131  1.00  0.00              
ATOM    517  H   GLU A  44     -17.690 -11.620 -23.250  1.00  0.00              
ATOM    518  HA  GLU A  44     -17.738 -11.007 -26.181  1.00  0.00              
ATOM    519 1HB  GLU A  44     -15.424 -10.736 -24.255  1.00  0.00              
ATOM    520 2HB  GLU A  44     -15.274 -10.709 -26.029  1.00  0.00              
ATOM    521 1HG  GLU A  44     -16.754  -8.620 -26.053  1.00  0.00              
ATOM    522 2HG  GLU A  44     -16.778  -8.805 -24.284  1.00  0.00              
ATOM    523  N   PRO A  45     -17.618 -13.519 -26.304  1.00  0.00              
ATOM    524  CA  PRO A  45     -17.332 -14.917 -26.639  1.00  0.00              
ATOM    525  C   PRO A  45     -15.997 -15.051 -27.367  1.00  0.00              
ATOM    526  O   PRO A  45     -15.702 -14.299 -28.295  1.00  0.00              
ATOM    527  CB  PRO A  45     -18.511 -15.341 -27.521  1.00  0.00              
ATOM    528  CG  PRO A  45     -19.619 -14.426 -27.124  1.00  0.00              
ATOM    529  CD  PRO A  45     -18.960 -13.106 -26.826  1.00  0.00              
ATOM    530  HA  PRO A  45     -17.234 -15.556 -25.749  1.00  0.00              
ATOM    531 1HB  PRO A  45     -18.273 -15.237 -28.590  1.00  0.00              
ATOM    532 2HB  PRO A  45     -18.783 -16.393 -27.352  1.00  0.00              
ATOM    533 1HG  PRO A  45     -20.360 -14.325 -27.930  1.00  0.00              
ATOM    534 2HG  PRO A  45     -20.154 -14.809 -26.241  1.00  0.00              
ATOM    535 1HD  PRO A  45     -18.861 -12.479 -27.725  1.00  0.00              
ATOM    536 2HD  PRO A  45     -19.520 -12.519 -26.084  1.00  0.00              
ATOM    537  N   THR A  46     -15.200 -16.020 -26.940  1.00  0.00              
ATOM    538  CA  THR A  46     -13.901 -16.285 -27.543  1.00  0.00              
ATOM    539  C   THR A  46     -13.927 -17.314 -28.666  1.00  0.00              
ATOM    540  O   THR A  46     -14.327 -18.455 -28.463  1.00  0.00              
ATOM    541  CB  THR A  46     -12.896 -16.759 -26.477  1.00  0.00              
ATOM    542  OG1 THR A  46     -12.605 -15.681 -25.578  1.00  0.00              
ATOM    543  CG2 THR A  46     -11.606 -17.229 -27.132  1.00  0.00              
ATOM    544  H   THR A  46     -15.511 -16.594 -26.168  1.00  0.00              
ATOM    545  HA  THR A  46     -13.522 -15.378 -28.015  1.00  0.00              
ATOM    546  HB  THR A  46     -13.337 -17.581 -25.914  1.00  0.00              
ATOM    547  HG1 THR A  46     -11.963 -15.092 -25.981  1.00  0.00              
ATOM    548 1HG2 THR A  46     -10.908 -17.560 -26.363  1.00  0.00              
ATOM    549 2HG2 THR A  46     -11.822 -18.056 -27.808  1.00  0.00              
ATOM    550 3HG2 THR A  46     -11.164 -16.407 -27.694  1.00  0.00              
ATOM    551  N   ILE A  47     -13.502 -16.896 -29.853  1.00  0.00              
ATOM    552  CA  ILE A  47     -13.315 -17.815 -30.968  1.00  0.00              
ATOM    553  C   ILE A  47     -11.956 -18.427 -30.640  1.00  0.00              
ATOM    554  O   ILE A  47     -11.843 -19.627 -30.417  1.00  0.00              
ATOM    555  CB  ILE A  47     -13.311 -17.135 -32.349  1.00  0.00              
ATOM    556  CG1 ILE A  47     -14.672 -16.493 -32.632  1.00  0.00              
ATOM    557  CG2 ILE A  47     -12.956 -18.139 -33.435  1.00  0.00              
ATOM    558  CD1 ILE A  47     -14.690 -15.618 -33.865  1.00  0.00              
ATOM    559  H   ILE A  47     -13.304 -15.914 -29.986  1.00  0.00              
ATOM    560  HA  ILE A  47     -14.092 -18.579 -30.970  1.00  0.00              
ATOM    561  HB  ILE A  47     -12.578 -16.328 -32.346  1.00  0.00              
ATOM    562 1HG1 ILE A  47     -15.393 -17.301 -32.749  1.00  0.00              
ATOM    563 2HG1 ILE A  47     -14.936 -15.895 -31.759  1.00  0.00              
ATOM    564 1HG2 ILE A  47     -12.959 -17.642 -34.405  1.00  0.00              
ATOM    565 2HG2 ILE A  47     -11.967 -18.550 -33.241  1.00  0.00              
ATOM    566 3HG2 ILE A  47     -13.690 -18.945 -33.440  1.00  0.00              
ATOM    567 1HD1 ILE A  47     -15.687 -15.198 -33.999  1.00  0.00              
ATOM    568 2HD1 ILE A  47     -13.969 -14.808 -33.748  1.00  0.00              
ATOM    569 3HD1 ILE A  47     -14.427 -16.213 -34.738  1.00  0.00              
ATOM    570  N   ALA A  48     -10.933 -17.578 -30.589  1.00  0.00              
ATOM    571  CA  ALA A  48      -9.591 -17.970 -30.161  1.00  0.00              
ATOM    572  C   ALA A  48      -8.802 -16.694 -29.873  1.00  0.00              
ATOM    573  O   ALA A  48      -8.700 -15.816 -30.729  1.00  0.00              
ATOM    574  CB  ALA A  48      -8.889 -18.800 -31.243  1.00  0.00              
ATOM    575  H   ALA A  48     -11.103 -16.620 -30.860  1.00  0.00              
ATOM    576  HA  ALA A  48      -9.674 -18.560 -29.248  1.00  0.00              
ATOM    577 1HB  ALA A  48      -7.892 -19.077 -30.898  1.00  0.00              
ATOM    578 2HB  ALA A  48      -9.467 -19.701 -31.444  1.00  0.00              
ATOM    579 3HB  ALA A  48      -8.805 -18.212 -32.155  1.00  0.00              
ATOM    580  N   ASP A  49      -8.262 -16.593 -28.659  1.00  0.00              
ATOM    581  CA  ASP A  49      -7.466 -15.431 -28.258  1.00  0.00              
ATOM    582  C   ASP A  49      -6.054 -15.860 -27.866  1.00  0.00              
ATOM    583  O   ASP A  49      -5.864 -16.923 -27.262  1.00  0.00              
ATOM    584  CB  ASP A  49      -8.135 -14.689 -27.098  1.00  0.00              
ATOM    585  CG  ASP A  49      -9.487 -14.078 -27.438  1.00  0.00              
ATOM    586  OD1 ASP A  49      -9.634 -13.578 -28.528  1.00  0.00              
ATOM    587  OD2 ASP A  49     -10.405 -14.255 -26.674  1.00  0.00              
ATOM    588  H   ASP A  49      -8.408 -17.341 -27.997  1.00  0.00              
ATOM    589  HA  ASP A  49      -7.368 -14.743 -29.098  1.00  0.00              
ATOM    590 1HB  ASP A  49      -8.226 -15.290 -26.193  1.00  0.00              
ATOM    591 2HB  ASP A  49      -7.408 -13.893 -26.935  1.00  0.00              
ATOM    592  N   SER A  50      -5.072 -15.024 -28.200  1.00  0.00              
ATOM    593  CA  SER A  50      -3.671 -15.296 -27.870  1.00  0.00              
ATOM    594  C   SER A  50      -3.052 -14.200 -27.014  1.00  0.00              
ATOM    595  O   SER A  50      -3.114 -13.009 -27.346  1.00  0.00              
ATOM    596  CB  SER A  50      -2.866 -15.475 -29.143  1.00  0.00              
ATOM    597  OG  SER A  50      -3.249 -16.622 -29.851  1.00  0.00              
ATOM    598  H   SER A  50      -5.304 -14.177 -28.697  1.00  0.00              
ATOM    599  HA  SER A  50      -3.521 -16.259 -27.379  1.00  0.00              
ATOM    600 1HB  SER A  50      -3.017 -14.601 -29.776  1.00  0.00              
ATOM    601 2HB  SER A  50      -1.812 -15.555 -28.881  1.00  0.00              
ATOM    602  HG  SER A  50      -2.840 -17.394 -29.453  1.00  0.00              
ATOM    603  N   TYR A  51      -2.435 -14.629 -25.917  1.00  0.00              
ATOM    604  CA  TYR A  51      -1.705 -13.750 -25.024  1.00  0.00              
ATOM    605  C   TYR A  51      -0.342 -14.367 -24.750  1.00  0.00              
ATOM    606  O   TYR A  51      -0.186 -15.587 -24.778  1.00  0.00              
ATOM    607  CB  TYR A  51      -2.473 -13.525 -23.719  1.00  0.00              
ATOM    608  CG  TYR A  51      -3.816 -12.856 -23.906  1.00  0.00              
ATOM    609  CD1 TYR A  51      -4.962 -13.606 -24.127  1.00  0.00              
ATOM    610  CD2 TYR A  51      -3.935 -11.475 -23.860  1.00  0.00              
ATOM    611  CE1 TYR A  51      -6.191 -12.999 -24.299  1.00  0.00              
ATOM    612  CE2 TYR A  51      -5.159 -10.857 -24.029  1.00  0.00              
ATOM    613  CZ  TYR A  51      -6.285 -11.623 -24.249  1.00  0.00              
ATOM    614  OH  TYR A  51      -7.507 -11.013 -24.418  1.00  0.00              
ATOM    615  H   TYR A  51      -2.482 -15.616 -25.705  1.00  0.00              
ATOM    616  HA  TYR A  51      -1.552 -12.782 -25.501  1.00  0.00              
ATOM    617 1HB  TYR A  51      -2.616 -14.503 -23.256  1.00  0.00              
ATOM    618 2HB  TYR A  51      -1.845 -12.907 -23.078  1.00  0.00              
ATOM    619  HD1 TYR A  51      -4.880 -14.692 -24.165  1.00  0.00              
ATOM    620  HD2 TYR A  51      -3.041 -10.875 -23.686  1.00  0.00              
ATOM    621  HE1 TYR A  51      -7.083 -13.601 -24.472  1.00  0.00              
ATOM    622  HE2 TYR A  51      -5.231  -9.770 -23.990  1.00  0.00              
ATOM    623  HH  TYR A  51      -8.222 -11.638 -24.564  1.00  0.00              
ATOM    624  N   LEU A  52       0.646 -13.520 -24.493  1.00  0.00              
ATOM    625  CA  LEU A  52       1.971 -13.999 -24.157  1.00  0.00              
ATOM    626  C   LEU A  52       2.716 -12.889 -23.456  1.00  0.00              
ATOM    627  O   LEU A  52       2.620 -11.722 -23.844  1.00  0.00              
ATOM    628  CB  LEU A  52       2.725 -14.461 -25.411  1.00  0.00              
ATOM    629  CG  LEU A  52       3.943 -15.354 -25.148  1.00  0.00              
ATOM    630  CD1 LEU A  52       4.270 -16.170 -26.391  1.00  0.00              
ATOM    631  CD2 LEU A  52       5.129 -14.491 -24.742  1.00  0.00              
ATOM    632  H   LEU A  52       0.477 -12.525 -24.531  1.00  0.00              
ATOM    633  HA  LEU A  52       1.891 -14.842 -23.472  1.00  0.00              
ATOM    634 1HB  LEU A  52       1.935 -15.037 -25.890  1.00  0.00              
ATOM    635 2HB  LEU A  52       2.999 -13.621 -26.049  1.00  0.00              
ATOM    636  HG  LEU A  52       3.696 -15.999 -24.304  1.00  0.00              
ATOM    637 1HD1 LEU A  52       5.137 -16.802 -26.195  1.00  0.00              
ATOM    638 2HD1 LEU A  52       3.417 -16.797 -26.649  1.00  0.00              
ATOM    639 3HD1 LEU A  52       4.492 -15.498 -27.219  1.00  0.00              
ATOM    640 1HD2 LEU A  52       5.994 -15.128 -24.554  1.00  0.00              
ATOM    641 2HD2 LEU A  52       5.360 -13.790 -25.544  1.00  0.00              
ATOM    642 3HD2 LEU A  52       4.883 -13.938 -23.835  1.00  0.00              
ATOM    643  N   LYS A  53       3.442 -13.251 -22.405  1.00  0.00              
ATOM    644  CA  LYS A  53       4.293 -12.293 -21.724  1.00  0.00              
ATOM    645  C   LYS A  53       5.335 -13.001 -20.877  1.00  0.00              
ATOM    646  O   LYS A  53       5.234 -14.208 -20.624  1.00  0.00              
ATOM    647  CB  LYS A  53       3.456 -11.353 -20.855  1.00  0.00              
ATOM    648  CG  LYS A  53       2.743 -12.036 -19.696  1.00  0.00              
ATOM    649  CD  LYS A  53       2.109 -11.018 -18.759  1.00  0.00              
ATOM    650  CE  LYS A  53       1.374 -11.700 -17.614  1.00  0.00              
ATOM    651  NZ  LYS A  53       0.766 -10.716 -16.678  1.00  0.00              
ATOM    652  H   LYS A  53       3.408 -14.203 -22.069  1.00  0.00              
ATOM    653  HA  LYS A  53       4.837 -11.696 -22.457  1.00  0.00              
ATOM    654 1HB  LYS A  53       4.131 -10.590 -20.467  1.00  0.00              
ATOM    655 2HB  LYS A  53       2.719 -10.885 -21.508  1.00  0.00              
ATOM    656 1HG  LYS A  53       1.969 -12.689 -20.101  1.00  0.00              
ATOM    657 2HG  LYS A  53       3.469 -12.633 -19.146  1.00  0.00              
ATOM    658 1HD  LYS A  53       2.897 -10.379 -18.357  1.00  0.00              
ATOM    659 2HD  LYS A  53       1.407 -10.411 -19.330  1.00  0.00              
ATOM    660 1HE  LYS A  53       0.593 -12.330 -18.037  1.00  0.00              
ATOM    661 2HE  LYS A  53       2.088 -12.322 -17.074  1.00  0.00              
ATOM    662 1HZ  LYS A  53       0.290 -11.208 -15.936  1.00  0.00              
ATOM    663 2HZ  LYS A  53       1.491 -10.132 -16.285  1.00  0.00              
ATOM    664 3HZ  LYS A  53       0.105 -10.140 -17.179  1.00  0.00              
ATOM    665  N   LYS A  54       6.342 -12.242 -20.455  1.00  0.00              
ATOM    666  CA  LYS A  54       7.381 -12.766 -19.591  1.00  0.00              
ATOM    667  C   LYS A  54       6.919 -12.661 -18.149  1.00  0.00              
ATOM    668  O   LYS A  54       6.365 -11.649 -17.738  1.00  0.00              
ATOM    669  CB  LYS A  54       8.675 -11.963 -19.746  1.00  0.00              
ATOM    670  CG  LYS A  54       9.360 -12.112 -21.091  1.00  0.00              
ATOM    671  CD  LYS A  54      10.608 -11.246 -21.142  1.00  0.00              
ATOM    672  CE  LYS A  54      11.301 -11.345 -22.492  1.00  0.00              
ATOM    673  NZ  LYS A  54      12.516 -10.475 -22.544  1.00  0.00              
ATOM    674  H   LYS A  54       6.383 -11.275 -20.744  1.00  0.00              
ATOM    675  HA  LYS A  54       7.550 -13.820 -19.815  1.00  0.00              
ATOM    676 1HB  LYS A  54       8.422 -10.915 -19.588  1.00  0.00              
ATOM    677 2HB  LYS A  54       9.354 -12.294 -18.960  1.00  0.00              
ATOM    678 1HG  LYS A  54       9.626 -13.161 -21.229  1.00  0.00              
ATOM    679 2HG  LYS A  54       8.662 -11.810 -21.870  1.00  0.00              
ATOM    680 1HD  LYS A  54      10.319 -10.211 -20.957  1.00  0.00              
ATOM    681 2HD  LYS A  54      11.292 -11.576 -20.360  1.00  0.00              
ATOM    682 1HE  LYS A  54      11.584 -12.384 -22.656  1.00  0.00              
ATOM    683 2HE  LYS A  54      10.594 -11.036 -23.262  1.00  0.00              
ATOM    684 1HZ  LYS A  54      12.954 -10.561 -23.450  1.00  0.00              
ATOM    685 2HZ  LYS A  54      12.249  -9.513 -22.389  1.00  0.00              
ATOM    686 3HZ  LYS A  54      13.167 -10.762 -21.827  1.00  0.00              
ATOM    687  N   VAL A  55       7.150 -13.718 -17.388  1.00  0.00              
ATOM    688  CA  VAL A  55       6.754 -13.757 -15.995  1.00  0.00              
ATOM    689  C   VAL A  55       7.961 -14.332 -15.266  1.00  0.00              
ATOM    690  O   VAL A  55       8.867 -14.863 -15.901  1.00  0.00              
ATOM    691  CB  VAL A  55       5.510 -14.670 -15.779  1.00  0.00              
ATOM    692  CG1 VAL A  55       4.306 -14.096 -16.524  1.00  0.00              
ATOM    693  CG2 VAL A  55       5.797 -16.081 -16.273  1.00  0.00              
ATOM    694  H   VAL A  55       7.613 -14.520 -17.790  1.00  0.00              
ATOM    695  HA  VAL A  55       6.551 -12.756 -15.612  1.00  0.00              
ATOM    696  HB  VAL A  55       5.306 -14.744 -14.710  1.00  0.00              
ATOM    697 1HG1 VAL A  55       3.440 -14.740 -16.369  1.00  0.00              
ATOM    698 2HG1 VAL A  55       4.086 -13.096 -16.147  1.00  0.00              
ATOM    699 3HG1 VAL A  55       4.530 -14.041 -17.589  1.00  0.00              
ATOM    700 1HG2 VAL A  55       4.920 -16.707 -16.116  1.00  0.00              
ATOM    701 2HG2 VAL A  55       6.036 -16.051 -17.337  1.00  0.00              
ATOM    702 3HG2 VAL A  55       6.643 -16.495 -15.723  1.00  0.00              
ATOM    703  N   VAL A  56       7.981 -14.214 -13.947  1.00  0.00              
ATOM    704  CA  VAL A  56       9.073 -14.755 -13.157  1.00  0.00              
ATOM    705  C   VAL A  56       8.530 -15.859 -12.272  1.00  0.00              
ATOM    706  O   VAL A  56       7.741 -15.602 -11.365  1.00  0.00              
ATOM    707  CB  VAL A  56       9.754 -13.681 -12.288  1.00  0.00              
ATOM    708  CG1 VAL A  56      10.864 -14.298 -11.451  1.00  0.00              
ATOM    709  CG2 VAL A  56      10.304 -12.562 -13.159  1.00  0.00              
ATOM    710  H   VAL A  56       7.224 -13.737 -13.479  1.00  0.00              
ATOM    711  HA  VAL A  56       9.833 -15.212 -13.792  1.00  0.00              
ATOM    712  HB  VAL A  56       9.009 -13.234 -11.630  1.00  0.00              
ATOM    713 1HG1 VAL A  56      11.335 -13.525 -10.843  1.00  0.00              
ATOM    714 2HG1 VAL A  56      10.446 -15.066 -10.801  1.00  0.00              
ATOM    715 3HG1 VAL A  56      11.610 -14.745 -12.109  1.00  0.00              
ATOM    716 1HG2 VAL A  56      10.781 -11.811 -12.529  1.00  0.00              
ATOM    717 2HG2 VAL A  56      11.036 -12.970 -13.855  1.00  0.00              
ATOM    718 3HG2 VAL A  56       9.489 -12.101 -13.717  1.00  0.00              
ATOM    719  N   LEU A  57       8.945 -17.091 -12.550  1.00  0.00              
ATOM    720  CA  LEU A  57       8.452 -18.250 -11.815  1.00  0.00              
ATOM    721  C   LEU A  57       9.482 -18.720 -10.802  1.00  0.00              
ATOM    722  O   LEU A  57      10.519 -19.270 -11.169  1.00  0.00              
ATOM    723  CB  LEU A  57       8.131 -19.395 -12.778  1.00  0.00              
ATOM    724  CG  LEU A  57       7.635 -20.670 -12.095  1.00  0.00              
ATOM    725  CD1 LEU A  57       6.313 -20.406 -11.381  1.00  0.00              
ATOM    726  CD2 LEU A  57       7.485 -21.769 -13.127  1.00  0.00              
ATOM    727  H   LEU A  57       9.620 -17.228 -13.289  1.00  0.00              
ATOM    728  HA  LEU A  57       7.560 -17.974 -11.254  1.00  0.00              
ATOM    729 1HB  LEU A  57       7.325 -18.929 -13.344  1.00  0.00              
ATOM    730 2HB  LEU A  57       8.966 -19.608 -13.445  1.00  0.00              
ATOM    731  HG  LEU A  57       8.406 -20.979 -11.388  1.00  0.00              
ATOM    732 1HD1 LEU A  57       5.970 -21.320 -10.899  1.00  0.00              
ATOM    733 2HD1 LEU A  57       6.455 -19.630 -10.628  1.00  0.00              
ATOM    734 3HD1 LEU A  57       5.568 -20.078 -12.106  1.00  0.00              
ATOM    735 1HD2 LEU A  57       7.132 -22.679 -12.641  1.00  0.00              
ATOM    736 2HD2 LEU A  57       6.766 -21.460 -13.885  1.00  0.00              
ATOM    737 3HD2 LEU A  57       8.449 -21.960 -13.599  1.00  0.00              
ATOM    738  N   ASP A  58       9.176 -18.518  -9.526  1.00  0.00              
ATOM    739  CA  ASP A  58      10.062 -18.950  -8.460  1.00  0.00              
ATOM    740  C   ASP A  58      11.473 -18.401  -8.676  1.00  0.00              
ATOM    741  O   ASP A  58      12.467 -19.108  -8.502  1.00  0.00              
ATOM    742  CB  ASP A  58      10.069 -20.480  -8.371  1.00  0.00              
ATOM    743  CG  ASP A  58       8.716 -21.039  -7.950  1.00  0.00              
ATOM    744  OD1 ASP A  58       8.132 -20.490  -6.989  1.00  0.00              
ATOM    745  OD2 ASP A  58       8.237 -22.021  -8.560  1.00  0.00              
ATOM    746  H   ASP A  58       8.310 -18.055  -9.289  1.00  0.00              
ATOM    747  HA  ASP A  58       9.713 -18.554  -7.506  1.00  0.00              
ATOM    748 1HB  ASP A  58      10.422 -20.966  -9.281  1.00  0.00              
ATOM    749 2HB  ASP A  58      10.800 -20.622  -7.575  1.00  0.00              
ATOM    750  N   GLY A  59      11.539 -17.133  -9.080  1.00  0.00              
ATOM    751  CA  GLY A  59      12.810 -16.474  -9.329  1.00  0.00              
ATOM    752  C   GLY A  59      13.414 -16.661 -10.707  1.00  0.00              
ATOM    753  O   GLY A  59      14.422 -16.035 -11.036  1.00  0.00              
ATOM    754  H   GLY A  59      10.682 -16.616  -9.216  1.00  0.00              
ATOM    755 1HA  GLY A  59      12.686 -15.399  -9.194  1.00  0.00              
ATOM    756 2HA  GLY A  59      13.549 -16.845  -8.620  1.00  0.00              
ATOM    757  N   GLU A  60      12.813 -17.523 -11.519  1.00  0.00              
ATOM    758  CA  GLU A  60      13.310 -17.730 -12.870  1.00  0.00              
ATOM    759  C   GLU A  60      12.431 -17.108 -13.941  1.00  0.00              
ATOM    760  O   GLU A  60      11.272 -17.488 -14.130  1.00  0.00              
ATOM    761  CB  GLU A  60      13.466 -19.228 -13.143  1.00  0.00              
ATOM    762  CG  GLU A  60      14.009 -19.563 -14.524  1.00  0.00              
ATOM    763  CD  GLU A  60      14.142 -21.048 -14.714  1.00  0.00              
ATOM    764  OE1 GLU A  60      13.812 -21.775 -13.808  1.00  0.00              
ATOM    765  OE2 GLU A  60      14.467 -21.461 -15.802  1.00  0.00              
ATOM    766  H   GLU A  60      12.004 -18.043 -11.207  1.00  0.00              
ATOM    767  HA  GLU A  60      14.281 -17.247 -12.985  1.00  0.00              
ATOM    768 1HB  GLU A  60      14.141 -19.621 -12.382  1.00  0.00              
ATOM    769 2HB  GLU A  60      12.480 -19.678 -13.022  1.00  0.00              
ATOM    770 1HG  GLU A  60      13.415 -19.145 -15.337  1.00  0.00              
ATOM    771 2HG  GLU A  60      14.998 -19.107 -14.528  1.00  0.00              
ATOM    772  N   GLU A  61      12.998 -16.142 -14.649  1.00  0.00              
ATOM    773  CA  GLU A  61      12.259 -15.447 -15.681  1.00  0.00              
ATOM    774  C   GLU A  61      12.001 -16.391 -16.850  1.00  0.00              
ATOM    775  O   GLU A  61      12.933 -16.922 -17.444  1.00  0.00              
ATOM    776  CB  GLU A  61      13.019 -14.204 -16.148  1.00  0.00              
ATOM    777  CG  GLU A  61      12.235 -13.306 -17.095  1.00  0.00              
ATOM    778  CD  GLU A  61      13.029 -12.087 -17.475  1.00  0.00              
ATOM    779  OE1 GLU A  61      14.130 -11.947 -17.000  1.00  0.00              
ATOM    780  OE2 GLU A  61      12.583 -11.354 -18.325  1.00  0.00              
ATOM    781  H   GLU A  61      13.957 -15.882 -14.470  1.00  0.00              
ATOM    782  HA  GLU A  61      11.289 -15.134 -15.294  1.00  0.00              
ATOM    783 1HB  GLU A  61      13.288 -13.641 -15.254  1.00  0.00              
ATOM    784 2HB  GLU A  61      13.925 -14.552 -16.645  1.00  0.00              
ATOM    785 1HG  GLU A  61      11.900 -13.816 -17.997  1.00  0.00              
ATOM    786 2HG  GLU A  61      11.370 -13.006 -16.505  1.00  0.00              
ATOM    787  N   VAL A  62      10.729 -16.611 -17.154  1.00  0.00              
ATOM    788  CA  VAL A  62      10.329 -17.498 -18.238  1.00  0.00              
ATOM    789  C   VAL A  62       9.219 -16.787 -19.008  1.00  0.00              
ATOM    790  O   VAL A  62       8.812 -15.686 -18.651  1.00  0.00              
ATOM    791  CB  VAL A  62       9.745 -18.835 -17.702  1.00  0.00              
ATOM    792  CG1 VAL A  62      10.815 -19.619 -16.936  1.00  0.00              
ATOM    793  CG2 VAL A  62       8.536 -18.551 -16.803  1.00  0.00              
ATOM    794  H   VAL A  62      10.017 -16.143 -16.612  1.00  0.00              
ATOM    795  HA  VAL A  62      11.152 -17.672 -18.932  1.00  0.00              
ATOM    796  HB  VAL A  62       9.389 -19.428 -18.544  1.00  0.00              
ATOM    797 1HG1 VAL A  62      10.389 -20.553 -16.568  1.00  0.00              
ATOM    798 2HG1 VAL A  62      11.650 -19.840 -17.601  1.00  0.00              
ATOM    799 3HG1 VAL A  62      11.169 -19.025 -16.093  1.00  0.00              
ATOM    800 1HG2 VAL A  62       8.131 -19.490 -16.431  1.00  0.00              
ATOM    801 2HG2 VAL A  62       8.847 -17.931 -15.962  1.00  0.00              
ATOM    802 3HG2 VAL A  62       7.771 -18.028 -17.377  1.00  0.00              
ATOM    803  N   ARG A  63       8.739 -17.422 -20.067  1.00  0.00              
ATOM    804  CA  ARG A  63       7.666 -16.857 -20.862  1.00  0.00              
ATOM    805  C   ARG A  63       6.438 -17.736 -20.686  1.00  0.00              
ATOM    806  O   ARG A  63       6.552 -18.952 -20.526  1.00  0.00              
ATOM    807  CB  ARG A  63       8.042 -16.671 -22.325  1.00  0.00              
ATOM    808  CG  ARG A  63       9.139 -15.649 -22.578  1.00  0.00              
ATOM    809  CD  ARG A  63       9.727 -15.707 -23.941  1.00  0.00              
ATOM    810  NE  ARG A  63      10.466 -16.926 -24.228  1.00  0.00              
ATOM    811  CZ  ARG A  63      10.916 -17.278 -25.448  1.00  0.00              
ATOM    812  NH1 ARG A  63      10.675 -16.530 -26.501  1.00  0.00              
ATOM    813  NH2 ARG A  63      11.589 -18.411 -25.562  1.00  0.00              
ATOM    814  H   ARG A  63       9.126 -18.318 -20.329  1.00  0.00              
ATOM    815  HA  ARG A  63       7.429 -15.855 -20.503  1.00  0.00              
ATOM    816 1HB  ARG A  63       8.363 -17.643 -22.697  1.00  0.00              
ATOM    817 2HB  ARG A  63       7.137 -16.362 -22.848  1.00  0.00              
ATOM    818 1HG  ARG A  63       8.725 -14.652 -22.433  1.00  0.00              
ATOM    819 2HG  ARG A  63       9.941 -15.818 -21.859  1.00  0.00              
ATOM    820 1HD  ARG A  63       8.925 -15.631 -24.675  1.00  0.00              
ATOM    821 2HD  ARG A  63      10.414 -14.871 -24.066  1.00  0.00              
ATOM    822  HE  ARG A  63      10.750 -17.669 -23.604  1.00  0.00              
ATOM    823 1HH1 ARG A  63      10.144 -15.677 -26.400  1.00  0.00              
ATOM    824 2HH1 ARG A  63      11.021 -16.812 -27.407  1.00  0.00              
ATOM    825 1HH2 ARG A  63      11.750 -18.983 -24.744  1.00  0.00              
ATOM    826 2HH2 ARG A  63      11.937 -18.699 -26.464  1.00  0.00              
ATOM    827  N   ILE A  64       5.264 -17.115 -20.694  1.00  0.00              
ATOM    828  CA  ILE A  64       4.025 -17.862 -20.578  1.00  0.00              
ATOM    829  C   ILE A  64       3.162 -17.451 -21.763  1.00  0.00              
ATOM    830  O   ILE A  64       3.086 -16.274 -22.099  1.00  0.00              
ATOM    831  CB  ILE A  64       3.263 -17.527 -19.270  1.00  0.00              
ATOM    832  CG1 ILE A  64       1.995 -18.380 -19.178  1.00  0.00              
ATOM    833  CG2 ILE A  64       2.872 -16.056 -19.244  1.00  0.00              
ATOM    834  CD1 ILE A  64       1.331 -18.335 -17.797  1.00  0.00              
ATOM    835  H   ILE A  64       5.225 -16.110 -20.782  1.00  0.00              
ATOM    836  HA  ILE A  64       4.213 -18.932 -20.660  1.00  0.00              
ATOM    837  HB  ILE A  64       3.905 -17.747 -18.418  1.00  0.00              
ATOM    838 1HG1 ILE A  64       1.300 -18.011 -19.931  1.00  0.00              
ATOM    839 2HG1 ILE A  64       2.277 -19.406 -19.416  1.00  0.00              
ATOM    840 1HG2 ILE A  64       2.338 -15.836 -18.321  1.00  0.00              
ATOM    841 2HG2 ILE A  64       3.769 -15.440 -19.299  1.00  0.00              
ATOM    842 3HG2 ILE A  64       2.229 -15.835 -20.096  1.00  0.00              
ATOM    843 1HD1 ILE A  64       0.438 -18.961 -17.800  1.00  0.00              
ATOM    844 2HD1 ILE A  64       2.029 -18.703 -17.045  1.00  0.00              
ATOM    845 3HD1 ILE A  64       1.052 -17.309 -17.560  1.00  0.00              
ATOM    846  N   ASP A  65       2.550 -18.429 -22.413  1.00  0.00              
ATOM    847  CA  ASP A  65       1.693 -18.163 -23.548  1.00  0.00              
ATOM    848  C   ASP A  65       0.331 -18.683 -23.123  1.00  0.00              
ATOM    849  O   ASP A  65       0.215 -19.802 -22.643  1.00  0.00              
ATOM    850  CB  ASP A  65       2.190 -18.844 -24.825  1.00  0.00              
ATOM    851  CG  ASP A  65       1.379 -18.515 -26.071  1.00  0.00              
ATOM    852  OD1 ASP A  65       0.242 -18.130 -25.931  1.00  0.00              
ATOM    853  OD2 ASP A  65       1.946 -18.500 -27.137  1.00  0.00              
ATOM    854  H   ASP A  65       2.683 -19.384 -22.110  1.00  0.00              
ATOM    855  HA  ASP A  65       1.655 -17.090 -23.738  1.00  0.00              
ATOM    856 1HB  ASP A  65       3.248 -18.672 -25.026  1.00  0.00              
ATOM    857 2HB  ASP A  65       2.036 -19.890 -24.557  1.00  0.00              
ATOM    858  N   ILE A  66      -0.695 -17.856 -23.281  1.00  0.00              
ATOM    859  CA  ILE A  66      -2.048 -18.272 -22.950  1.00  0.00              
ATOM    860  C   ILE A  66      -2.943 -18.305 -24.181  1.00  0.00              
ATOM    861  O   ILE A  66      -3.123 -17.299 -24.873  1.00  0.00              
ATOM    862  CB  ILE A  66      -2.696 -17.308 -21.921  1.00  0.00              
ATOM    863  CG1 ILE A  66      -1.858 -17.262 -20.641  1.00  0.00              
ATOM    864  CG2 ILE A  66      -4.123 -17.756 -21.621  1.00  0.00              
ATOM    865  CD1 ILE A  66      -2.249 -16.135 -19.670  1.00  0.00              
ATOM    866  H   ILE A  66      -0.540 -16.924 -23.635  1.00  0.00              
ATOM    867  HA  ILE A  66      -2.055 -19.298 -22.583  1.00  0.00              
ATOM    868  HB  ILE A  66      -2.704 -16.300 -22.334  1.00  0.00              
ATOM    869 1HG1 ILE A  66      -1.974 -18.224 -20.142  1.00  0.00              
ATOM    870 2HG1 ILE A  66      -0.817 -17.134 -20.939  1.00  0.00              
ATOM    871 1HG2 ILE A  66      -4.574 -17.076 -20.898  1.00  0.00              
ATOM    872 2HG2 ILE A  66      -4.708 -17.746 -22.540  1.00  0.00              
ATOM    873 3HG2 ILE A  66      -4.110 -18.766 -21.210  1.00  0.00              
ATOM    874 1HD1 ILE A  66      -1.606 -16.172 -18.790  1.00  0.00              
ATOM    875 2HD1 ILE A  66      -2.129 -15.170 -20.164  1.00  0.00              
ATOM    876 3HD1 ILE A  66      -3.286 -16.260 -19.365  1.00  0.00              
ATOM    877  N   PHE A  67      -3.479 -19.482 -24.468  1.00  0.00              
ATOM    878  CA  PHE A  67      -4.349 -19.647 -25.611  1.00  0.00              
ATOM    879  C   PHE A  67      -5.720 -19.838 -24.965  1.00  0.00              
ATOM    880  O   PHE A  67      -5.922 -20.769 -24.181  1.00  0.00              
ATOM    881  CB  PHE A  67      -3.947 -20.833 -26.490  1.00  0.00              
ATOM    882  CG  PHE A  67      -2.627 -20.653 -27.184  1.00  0.00              
ATOM    883  CD1 PHE A  67      -1.495 -21.317 -26.734  1.00  0.00              
ATOM    884  CD2 PHE A  67      -2.514 -19.820 -28.286  1.00  0.00              
ATOM    885  CE1 PHE A  67      -0.280 -21.152 -27.372  1.00  0.00              
ATOM    886  CE2 PHE A  67      -1.301 -19.654 -28.926  1.00  0.00              
ATOM    887  CZ  PHE A  67      -0.182 -20.321 -28.467  1.00  0.00              
ATOM    888  H   PHE A  67      -3.280 -20.280 -23.882  1.00  0.00              
ATOM    889  HA  PHE A  67      -4.316 -18.752 -26.233  1.00  0.00              
ATOM    890 1HB  PHE A  67      -3.862 -21.736 -25.886  1.00  0.00              
ATOM    891 2HB  PHE A  67      -4.690 -20.989 -27.271  1.00  0.00              
ATOM    892  HD1 PHE A  67      -1.572 -21.975 -25.869  1.00  0.00              
ATOM    893  HD2 PHE A  67      -3.397 -19.292 -28.648  1.00  0.00              
ATOM    894  HE1 PHE A  67       0.602 -21.680 -27.008  1.00  0.00              
ATOM    895  HE2 PHE A  67      -1.225 -18.996 -29.791  1.00  0.00              
ATOM    896  HZ  PHE A  67       0.775 -20.190 -28.970  1.00  0.00              
ATOM    897  N   ASP A  68      -6.632 -18.915 -25.256  1.00  0.00              
ATOM    898  CA  ASP A  68      -8.013 -18.990 -24.791  1.00  0.00              
ATOM    899  C   ASP A  68      -8.760 -19.585 -25.968  1.00  0.00              
ATOM    900  O   ASP A  68      -8.908 -18.942 -27.010  1.00  0.00              
ATOM    901  CB  ASP A  68      -8.577 -17.624 -24.391  1.00  0.00              
ATOM    902  CG  ASP A  68     -10.004 -17.663 -23.862  1.00  0.00              
ATOM    903  OD1 ASP A  68     -10.595 -18.717 -23.881  1.00  0.00              
ATOM    904  OD2 ASP A  68     -10.435 -16.684 -23.301  1.00  0.00              
ATOM    905  H   ASP A  68      -6.347 -18.131 -25.825  1.00  0.00              
ATOM    906  HA  ASP A  68      -8.073 -19.638 -23.916  1.00  0.00              
ATOM    907 1HB  ASP A  68      -7.944 -17.082 -23.688  1.00  0.00              
ATOM    908 2HB  ASP A  68      -8.562 -17.121 -25.358  1.00  0.00              
ATOM    909  N   THR A  69      -9.215 -20.821 -25.798  1.00  0.00              
ATOM    910  CA  THR A  69      -9.912 -21.543 -26.856  1.00  0.00              
ATOM    911  C   THR A  69     -11.423 -21.385 -26.951  1.00  0.00              
ATOM    912  O   THR A  69     -12.080 -20.862 -26.057  1.00  0.00              
ATOM    913  CB  THR A  69      -9.616 -23.049 -26.736  1.00  0.00              
ATOM    914  OG1 THR A  69     -10.136 -23.544 -25.495  1.00  0.00              
ATOM    915  CG2 THR A  69      -8.117 -23.304 -26.790  1.00  0.00              
ATOM    916  H   THR A  69      -9.072 -21.272 -24.906  1.00  0.00              
ATOM    917  HA  THR A  69      -9.581 -21.181 -27.830  1.00  0.00              
ATOM    918  HB  THR A  69     -10.102 -23.573 -27.558  1.00  0.00              
ATOM    919  HG1 THR A  69     -10.238 -24.497 -25.549  1.00  0.00              
ATOM    920 1HG2 THR A  69      -7.927 -24.374 -26.703  1.00  0.00              
ATOM    921 2HG2 THR A  69      -7.720 -22.939 -27.737  1.00  0.00              
ATOM    922 3HG2 THR A  69      -7.630 -22.782 -25.967  1.00  0.00              
ATOM    923  N   ALA A  70     -11.964 -21.897 -28.047  1.00  0.00              
ATOM    924  CA  ALA A  70     -13.389 -21.803 -28.324  1.00  0.00              
ATOM    925  C   ALA A  70     -14.202 -22.573 -27.288  1.00  0.00              
ATOM    926  O   ALA A  70     -13.951 -23.758 -27.036  1.00  0.00              
ATOM    927  CB  ALA A  70     -13.682 -22.343 -29.724  1.00  0.00              
ATOM    928  H   ALA A  70     -11.364 -22.368 -28.710  1.00  0.00              
ATOM    929  HA  ALA A  70     -13.689 -20.757 -28.261  1.00  0.00              
ATOM    930 1HB  ALA A  70     -14.751 -22.270 -29.925  1.00  0.00              
ATOM    931 2HB  ALA A  70     -13.133 -21.758 -30.462  1.00  0.00              
ATOM    932 3HB  ALA A  70     -13.373 -23.386 -29.784  1.00  0.00              
ATOM    933  N   GLY A  71     -15.177 -21.892 -26.694  1.00  0.00              
ATOM    934  CA  GLY A  71     -16.051 -22.536 -25.736  1.00  0.00              
ATOM    935  C   GLY A  71     -17.174 -23.286 -26.420  1.00  0.00              
ATOM    936  O   GLY A  71     -17.781 -24.174 -25.825  1.00  0.00              
ATOM    937  H   GLY A  71     -15.317 -20.915 -26.908  1.00  0.00              
ATOM    938 1HA  GLY A  71     -15.470 -23.241 -25.141  1.00  0.00              
ATOM    939 2HA  GLY A  71     -16.482 -21.779 -25.082  1.00  0.00              
ATOM    940  N   GLN A  72     -17.455 -22.923 -27.668  1.00  0.00              
ATOM    941  CA  GLN A  72     -18.510 -23.568 -28.442  1.00  0.00              
ATOM    942  C   GLN A  72     -18.123 -24.983 -28.856  1.00  0.00              
ATOM    943  O   GLN A  72     -16.941 -25.305 -28.978  1.00  0.00              
ATOM    944  CB  GLN A  72     -18.839 -22.740 -29.687  1.00  0.00              
ATOM    945  CG  GLN A  72     -19.396 -21.359 -29.388  1.00  0.00              
ATOM    946  CD  GLN A  72     -20.703 -21.416 -28.620  1.00  0.00              
ATOM    947  OE1 GLN A  72     -21.641 -22.114 -29.014  1.00  0.00              
ATOM    948  NE2 GLN A  72     -20.774 -20.676 -27.519  1.00  0.00              
ATOM    949  H   GLN A  72     -16.919 -22.178 -28.092  1.00  0.00              
ATOM    950  HA  GLN A  72     -19.405 -23.666 -27.828  1.00  0.00              
ATOM    951 1HB  GLN A  72     -17.915 -22.650 -30.258  1.00  0.00              
ATOM    952 2HB  GLN A  72     -19.566 -23.313 -30.262  1.00  0.00              
ATOM    953 1HG  GLN A  72     -18.791 -20.559 -28.960  1.00  0.00              
ATOM    954 2HG  GLN A  72     -19.618 -21.127 -30.430  1.00  0.00              
ATOM    955 1HE2 GLN A  72     -21.612 -20.672 -26.972  1.00  0.00              
ATOM    956 2HE2 GLN A  72     -19.991 -20.122 -27.237  1.00  0.00              
ATOM    957  N   ASP A  73     -19.129 -25.825 -29.068  1.00  0.00              
ATOM    958  CA  ASP A  73     -18.902 -27.221 -29.421  1.00  0.00              
ATOM    959  C   ASP A  73     -19.071 -27.452 -30.919  1.00  0.00              
ATOM    960  O   ASP A  73     -19.324 -28.573 -31.359  1.00  0.00              
ATOM    961  CB  ASP A  73     -19.853 -28.131 -28.639  1.00  0.00              
ATOM    962  CG  ASP A  73     -21.330 -27.871 -28.901  1.00  0.00              
ATOM    963  OD1 ASP A  73     -21.633 -26.939 -29.608  1.00  0.00              
ATOM    964  OD2 ASP A  73     -22.133 -28.692 -28.526  1.00  0.00              
ATOM    965  H   ASP A  73     -20.077 -25.488 -28.983  1.00  0.00              
ATOM    966  HA  ASP A  73     -17.876 -27.500 -29.181  1.00  0.00              
ATOM    967 1HB  ASP A  73     -19.643 -29.193 -28.769  1.00  0.00              
ATOM    968 2HB  ASP A  73     -19.607 -27.833 -27.619  1.00  0.00              
ATOM    969  N   GLN A  74     -18.928 -26.385 -31.697  1.00  0.00              
ATOM    970  CA  GLN A  74     -18.939 -26.492 -33.152  1.00  0.00              
ATOM    971  C   GLN A  74     -17.548 -26.832 -33.677  1.00  0.00              
ATOM    972  O   GLN A  74     -17.353 -26.994 -34.883  1.00  0.00              
ATOM    973  CB  GLN A  74     -19.430 -25.187 -33.785  1.00  0.00              
ATOM    974  CG  GLN A  74     -20.853 -24.810 -33.410  1.00  0.00              
ATOM    975  CD  GLN A  74     -21.861 -25.860 -33.835  1.00  0.00              
ATOM    976  OE1 GLN A  74     -21.827 -26.352 -34.967  1.00  0.00              
ATOM    977  NE2 GLN A  74     -22.769 -26.208 -32.930  1.00  0.00              
ATOM    978  H   GLN A  74     -18.809 -25.476 -31.271  1.00  0.00              
ATOM    979  HA  GLN A  74     -19.598 -27.306 -33.453  1.00  0.00              
ATOM    980 1HB  GLN A  74     -18.743 -24.404 -33.464  1.00  0.00              
ATOM    981 2HB  GLN A  74     -19.355 -25.314 -34.865  1.00  0.00              
ATOM    982 1HG  GLN A  74     -21.128 -24.465 -32.414  1.00  0.00              
ATOM    983 2HG  GLN A  74     -20.908 -23.975 -34.110  1.00  0.00              
ATOM    984 1HE2 GLN A  74     -23.460 -26.897 -33.154  1.00  0.00              
ATOM    985 2HE2 GLN A  74     -22.761 -25.783 -32.025  1.00  0.00              
ATOM    986  N   LEU A  75     -16.588 -26.934 -32.765  1.00  0.00              
ATOM    987  CA  LEU A  75     -15.197 -27.176 -33.134  1.00  0.00              
ATOM    988  C   LEU A  75     -14.765 -28.577 -32.712  1.00  0.00              
ATOM    989  O   LEU A  75     -15.119 -29.046 -31.630  1.00  0.00              
ATOM    990  CB  LEU A  75     -14.285 -26.118 -32.500  1.00  0.00              
ATOM    991  CG  LEU A  75     -14.203 -24.787 -33.258  1.00  0.00              
ATOM    992  CD1 LEU A  75     -15.433 -23.940 -32.960  1.00  0.00              
ATOM    993  CD2 LEU A  75     -12.932 -24.052 -32.860  1.00  0.00              
ATOM    994  H   LEU A  75     -16.829 -26.842 -31.788  1.00  0.00              
ATOM    995  HA  LEU A  75     -15.093 -27.127 -34.217  1.00  0.00              
ATOM    996 1HB  LEU A  75     -14.806 -25.978 -31.555  1.00  0.00              
ATOM    997 2HB  LEU A  75     -13.285 -26.509 -32.309  1.00  0.00              
ATOM    998  HG  LEU A  75     -14.133 -25.024 -34.321  1.00  0.00              
ATOM    999 1HD1 LEU A  75     -15.367 -22.997 -33.503  1.00  0.00              
ATOM   1000 2HD1 LEU A  75     -16.329 -24.476 -33.274  1.00  0.00              
ATOM   1001 3HD1 LEU A  75     -15.486 -23.740 -31.891  1.00  0.00              
ATOM   1002 1HD2 LEU A  75     -12.875 -23.106 -33.401  1.00  0.00              
ATOM   1003 2HD2 LEU A  75     -12.945 -23.857 -31.788  1.00  0.00              
ATOM   1004 3HD2 LEU A  75     -12.065 -24.663 -33.108  1.00  0.00              
ATOM   1005  N   ALA A  76     -13.997 -29.239 -33.571  1.00  0.00              
ATOM   1006  CA  ALA A  76     -13.533 -30.594 -33.300  1.00  0.00              
ATOM   1007  C   ALA A  76     -12.053 -30.736 -33.635  1.00  0.00              
ATOM   1008  O   ALA A  76     -11.225 -30.966 -32.755  1.00  0.00              
ATOM   1009  CB  ALA A  76     -14.351 -31.595 -34.105  1.00  0.00              
ATOM   1010  H   ALA A  76     -13.727 -28.791 -34.435  1.00  0.00              
ATOM   1011  HA  ALA A  76     -13.651 -30.798 -32.236  1.00  0.00              
ATOM   1012 1HB  ALA A  76     -13.998 -32.605 -33.894  1.00  0.00              
ATOM   1013 2HB  ALA A  76     -15.402 -31.514 -33.826  1.00  0.00              
ATOM   1014 3HB  ALA A  76     -14.240 -31.385 -35.167  1.00  0.00              
ATOM   1015  N   SER A  77     -11.729 -30.597 -34.917  1.00  0.00              
ATOM   1016  CA  SER A  77     -10.355 -30.730 -35.385  1.00  0.00              
ATOM   1017  C   SER A  77      -9.497 -29.588 -34.853  1.00  0.00              
ATOM   1018  O   SER A  77      -8.321 -29.776 -34.536  1.00  0.00              
ATOM   1019  CB  SER A  77     -10.316 -30.765 -36.900  1.00  0.00              
ATOM   1020  OG  SER A  77     -10.733 -29.553 -37.466  1.00  0.00              
ATOM   1021  H   SER A  77     -12.458 -30.393 -35.586  1.00  0.00              
ATOM   1022  HA  SER A  77      -9.904 -31.692 -35.136  1.00  0.00              
ATOM   1023 1HB  SER A  77      -9.294 -30.971 -37.218  1.00  0.00              
ATOM   1024 2HB  SER A  77     -10.971 -31.562 -37.248  1.00  0.00              
ATOM   1025  HG  SER A  77     -10.410 -29.493 -38.368  1.00  0.00              
ATOM   1026  N   LEU A  78     -10.093 -28.404 -34.763  1.00  0.00              
ATOM   1027  CA  LEU A  78      -9.384 -27.227 -34.280  1.00  0.00              
ATOM   1028  C   LEU A  78      -9.131 -27.384 -32.786  1.00  0.00              
ATOM   1029  O   LEU A  78      -8.026 -27.136 -32.302  1.00  0.00              
ATOM   1030  CB  LEU A  78     -10.183 -25.950 -34.570  1.00  0.00              
ATOM   1031  CG  LEU A  78     -10.284 -25.566 -36.052  1.00  0.00              
ATOM   1032  CD1 LEU A  78     -11.246 -24.399 -36.225  1.00  0.00              
ATOM   1033  CD2 LEU A  78      -8.903 -25.209 -36.581  1.00  0.00              
ATOM   1034  H   LEU A  78     -11.061 -28.316 -35.037  1.00  0.00              
ATOM   1035  HA  LEU A  78      -8.418 -27.153 -34.778  1.00  0.00              
ATOM   1036 1HB  LEU A  78     -11.157 -26.263 -34.198  1.00  0.00              
ATOM   1037 2HB  LEU A  78      -9.823 -25.106 -33.982  1.00  0.00              
ATOM   1038  HG  LEU A  78     -10.630 -26.448 -36.592  1.00  0.00              
ATOM   1039 1HD1 LEU A  78     -11.311 -24.133 -37.280  1.00  0.00              
ATOM   1040 2HD1 LEU A  78     -12.233 -24.684 -35.862  1.00  0.00              
ATOM   1041 3HD1 LEU A  78     -10.884 -23.542 -35.657  1.00  0.00              
ATOM   1042 1HD2 LEU A  78      -8.976 -24.937 -37.634  1.00  0.00              
ATOM   1043 2HD2 LEU A  78      -8.502 -24.368 -36.015  1.00  0.00              
ATOM   1044 3HD2 LEU A  78      -8.239 -26.067 -36.473  1.00  0.00              
ATOM   1045  N   ARG A  79     -10.169 -27.799 -32.064  1.00  0.00              
ATOM   1046  CA  ARG A  79     -10.049 -28.133 -30.650  1.00  0.00              
ATOM   1047  C   ARG A  79      -8.903 -29.111 -30.431  1.00  0.00              
ATOM   1048  O   ARG A  79      -8.053 -28.907 -29.564  1.00  0.00              
ATOM   1049  CB  ARG A  79     -11.343 -28.773 -30.145  1.00  0.00              
ATOM   1050  CG  ARG A  79     -12.435 -27.795 -29.772  1.00  0.00              
ATOM   1051  CD  ARG A  79     -12.172 -27.165 -28.416  1.00  0.00              
ATOM   1052  NE  ARG A  79     -13.323 -26.402 -27.945  1.00  0.00              
ATOM   1053  CZ  ARG A  79     -14.378 -26.940 -27.339  1.00  0.00              
ATOM   1054  NH1 ARG A  79     -14.428 -28.249 -27.127  1.00  0.00              
ATOM   1055  NH2 ARG A  79     -15.386 -26.170 -26.950  1.00  0.00              
ATOM   1056  H   ARG A  79     -11.069 -27.883 -32.516  1.00  0.00              
ATOM   1057  HA  ARG A  79      -9.817 -27.235 -30.077  1.00  0.00              
ATOM   1058 1HB  ARG A  79     -11.704 -29.428 -30.937  1.00  0.00              
ATOM   1059 2HB  ARG A  79     -11.082 -29.369 -29.270  1.00  0.00              
ATOM   1060 1HG  ARG A  79     -12.477 -27.015 -30.533  1.00  0.00              
ATOM   1061 2HG  ARG A  79     -13.385 -28.329 -29.748  1.00  0.00              
ATOM   1062 1HD  ARG A  79     -11.953 -27.954 -27.696  1.00  0.00              
ATOM   1063 2HD  ARG A  79     -11.314 -26.498 -28.496  1.00  0.00              
ATOM   1064  HE  ARG A  79     -13.501 -25.408 -27.996  1.00  0.00              
ATOM   1065 1HH1 ARG A  79     -13.662 -28.836 -27.425  1.00  0.00              
ATOM   1066 2HH1 ARG A  79     -15.231 -28.651 -26.667  1.00  0.00              
ATOM   1067 1HH2 ARG A  79     -15.349 -25.174 -27.115  1.00  0.00              
ATOM   1068 2HH2 ARG A  79     -16.184 -26.582 -26.491  1.00  0.00              
ATOM   1069  N   ASP A  80      -8.899 -30.177 -31.226  1.00  0.00              
ATOM   1070  CA  ASP A  80      -7.897 -31.226 -31.117  1.00  0.00              
ATOM   1071  C   ASP A  80      -6.483 -30.717 -31.362  1.00  0.00              
ATOM   1072  O   ASP A  80      -5.553 -31.070 -30.637  1.00  0.00              
ATOM   1073  CB  ASP A  80      -8.217 -32.359 -32.095  1.00  0.00              
ATOM   1074  CG  ASP A  80      -9.390 -33.236 -31.681  1.00  0.00              
ATOM   1075  OD1 ASP A  80      -9.802 -33.147 -30.548  1.00  0.00              
ATOM   1076  OD2 ASP A  80      -9.964 -33.869 -32.535  1.00  0.00              
ATOM   1077  H   ASP A  80      -9.619 -30.255 -31.930  1.00  0.00              
ATOM   1078  HA  ASP A  80      -7.891 -31.627 -30.103  1.00  0.00              
ATOM   1079 1HB  ASP A  80      -8.363 -32.019 -33.121  1.00  0.00              
ATOM   1080 2HB  ASP A  80      -7.293 -32.934 -32.030  1.00  0.00              
ATOM   1081  N   ASP A  81      -6.325 -29.884 -32.384  1.00  0.00              
ATOM   1082  CA  ASP A  81      -5.018 -29.333 -32.716  1.00  0.00              
ATOM   1083  C   ASP A  81      -4.486 -28.444 -31.592  1.00  0.00              
ATOM   1084  O   ASP A  81      -3.305 -28.504 -31.244  1.00  0.00              
ATOM   1085  CB  ASP A  81      -5.090 -28.542 -34.024  1.00  0.00              
ATOM   1086  CG  ASP A  81      -5.233 -29.402 -35.273  1.00  0.00              
ATOM   1087  OD1 ASP A  81      -5.045 -30.592 -35.175  1.00  0.00              
ATOM   1088  OD2 ASP A  81      -5.680 -28.893 -36.272  1.00  0.00              
ATOM   1089  H   ASP A  81      -7.125 -29.624 -32.944  1.00  0.00              
ATOM   1090  HA  ASP A  81      -4.296 -30.141 -32.836  1.00  0.00              
ATOM   1091 1HB  ASP A  81      -5.862 -27.772 -34.024  1.00  0.00              
ATOM   1092 2HB  ASP A  81      -4.106 -28.072 -34.018  1.00  0.00              
ATOM   1093  N   PHE A  82      -5.364 -27.619 -31.028  1.00  0.00              
ATOM   1094  CA  PHE A  82      -4.988 -26.738 -29.926  1.00  0.00              
ATOM   1095  C   PHE A  82      -4.504 -27.574 -28.747  1.00  0.00              
ATOM   1096  O   PHE A  82      -3.431 -27.332 -28.193  1.00  0.00              
ATOM   1097  CB  PHE A  82      -6.164 -25.852 -29.509  1.00  0.00              
ATOM   1098  CG  PHE A  82      -6.679 -24.970 -30.610  1.00  0.00              
ATOM   1099  CD1 PHE A  82      -5.944 -24.786 -31.772  1.00  0.00              
ATOM   1100  CD2 PHE A  82      -7.898 -24.323 -30.487  1.00  0.00              
ATOM   1101  CE1 PHE A  82      -6.417 -23.975 -32.786  1.00  0.00              
ATOM   1102  CE2 PHE A  82      -8.374 -23.512 -31.499  1.00  0.00              
ATOM   1103  CZ  PHE A  82      -7.632 -23.338 -32.650  1.00  0.00              
ATOM   1104  H   PHE A  82      -6.314 -27.600 -31.370  1.00  0.00              
ATOM   1105  HA  PHE A  82      -4.164 -26.093 -30.233  1.00  0.00              
ATOM   1106 1HB  PHE A  82      -7.001 -26.469 -29.185  1.00  0.00              
ATOM   1107 2HB  PHE A  82      -5.864 -25.192 -28.696  1.00  0.00              
ATOM   1108  HD1 PHE A  82      -4.983 -25.291 -31.880  1.00  0.00              
ATOM   1109  HD2 PHE A  82      -8.485 -24.460 -29.577  1.00  0.00              
ATOM   1110  HE1 PHE A  82      -5.829 -23.839 -33.693  1.00  0.00              
ATOM   1111  HE2 PHE A  82      -9.335 -23.009 -31.390  1.00  0.00              
ATOM   1112  HZ  PHE A  82      -8.005 -22.698 -33.448  1.00  0.00              
ATOM   1113  N   PHE A  83      -5.308 -28.567 -28.381  1.00  0.00              
ATOM   1114  CA  PHE A  83      -5.012 -29.433 -27.249  1.00  0.00              
ATOM   1115  C   PHE A  83      -3.713 -30.217 -27.389  1.00  0.00              
ATOM   1116  O   PHE A  83      -2.926 -30.304 -26.449  1.00  0.00              
ATOM   1117  CB  PHE A  83      -6.180 -30.398 -27.023  1.00  0.00              
ATOM   1118  CG  PHE A  83      -7.464 -29.721 -26.617  1.00  0.00              
ATOM   1119  CD1 PHE A  83      -8.626 -30.462 -26.432  1.00  0.00              
ATOM   1120  CD2 PHE A  83      -7.511 -28.349 -26.402  1.00  0.00              
ATOM   1121  CE1 PHE A  83      -9.813 -29.844 -26.037  1.00  0.00              
ATOM   1122  CE2 PHE A  83      -8.691 -27.726 -26.010  1.00  0.00              
ATOM   1123  CZ  PHE A  83      -9.844 -28.476 -25.827  1.00  0.00              
ATOM   1124  H   PHE A  83      -6.154 -28.721 -28.911  1.00  0.00              
ATOM   1125  HA  PHE A  83      -4.877 -28.832 -26.349  1.00  0.00              
ATOM   1126 1HB  PHE A  83      -6.396 -30.948 -27.938  1.00  0.00              
ATOM   1127 2HB  PHE A  83      -5.936 -31.101 -26.228  1.00  0.00              
ATOM   1128  HD1 PHE A  83      -8.602 -31.539 -26.597  1.00  0.00              
ATOM   1129  HD2 PHE A  83      -6.605 -27.759 -26.546  1.00  0.00              
ATOM   1130  HE1 PHE A  83     -10.715 -30.439 -25.895  1.00  0.00              
ATOM   1131  HE2 PHE A  83      -8.711 -26.648 -25.847  1.00  0.00              
ATOM   1132  HZ  PHE A  83     -10.770 -27.991 -25.521  1.00  0.00              
ATOM   1133  N   ARG A  84      -3.488 -30.783 -28.565  1.00  0.00              
ATOM   1134  CA  ARG A  84      -2.281 -31.558 -28.815  1.00  0.00              
ATOM   1135  C   ARG A  84      -1.027 -30.690 -28.751  1.00  0.00              
ATOM   1136  O   ARG A  84       0.024 -31.137 -28.292  1.00  0.00              
ATOM   1137  CB  ARG A  84      -2.361 -32.323 -30.128  1.00  0.00              
ATOM   1138  CG  ARG A  84      -1.183 -33.245 -30.403  1.00  0.00              
ATOM   1139  CD  ARG A  84      -1.353 -34.116 -31.595  1.00  0.00              
ATOM   1140  NE  ARG A  84      -0.220 -34.983 -31.874  1.00  0.00              
ATOM   1141  CZ  ARG A  84      -0.123 -35.795 -32.944  1.00  0.00              
ATOM   1142  NH1 ARG A  84      -1.102 -35.883 -33.818  1.00  0.00              
ATOM   1143  NH2 ARG A  84       0.973 -36.520 -33.081  1.00  0.00              
ATOM   1144  H   ARG A  84      -4.166 -30.675 -29.305  1.00  0.00              
ATOM   1145  HA  ARG A  84      -2.163 -32.318 -28.042  1.00  0.00              
ATOM   1146 1HB  ARG A  84      -3.277 -32.910 -30.099  1.00  0.00              
ATOM   1147 2HB  ARG A  84      -2.429 -31.581 -30.924  1.00  0.00              
ATOM   1148 1HG  ARG A  84      -0.293 -32.634 -30.558  1.00  0.00              
ATOM   1149 2HG  ARG A  84      -1.036 -33.887 -29.535  1.00  0.00              
ATOM   1150 1HD  ARG A  84      -2.223 -34.754 -31.445  1.00  0.00              
ATOM   1151 2HD  ARG A  84      -1.509 -33.489 -32.472  1.00  0.00              
ATOM   1152  HE  ARG A  84       0.634 -35.117 -31.348  1.00  0.00              
ATOM   1153 1HH1 ARG A  84      -1.941 -35.336 -33.689  1.00  0.00              
ATOM   1154 2HH1 ARG A  84      -1.010 -36.498 -34.613  1.00  0.00              
ATOM   1155 1HH2 ARG A  84       1.709 -36.454 -32.390  1.00  0.00              
ATOM   1156 2HH2 ARG A  84       1.071 -37.137 -33.873  1.00  0.00              
ATOM   1157  N   SER A  85      -1.140 -29.442 -29.197  1.00  0.00              
ATOM   1158  CA  SER A  85       0.001 -28.529 -29.185  1.00  0.00              
ATOM   1159  C   SER A  85       0.232 -27.870 -27.832  1.00  0.00              
ATOM   1160  O   SER A  85       1.235 -27.187 -27.644  1.00  0.00              
ATOM   1161  CB  SER A  85      -0.189 -27.465 -30.249  1.00  0.00              
ATOM   1162  OG  SER A  85      -1.254 -26.605 -29.950  1.00  0.00              
ATOM   1163  H   SER A  85      -2.028 -29.115 -29.550  1.00  0.00              
ATOM   1164  HA  SER A  85       0.934 -28.997 -29.503  1.00  0.00              
ATOM   1165 1HB  SER A  85       0.728 -26.882 -30.324  1.00  0.00              
ATOM   1166 2HB  SER A  85      -0.386 -27.955 -31.201  1.00  0.00              
ATOM   1167  HG  SER A  85      -1.340 -25.949 -30.645  1.00  0.00              
ATOM   1168  N   GLY A  86      -0.690 -28.068 -26.896  1.00  0.00              
ATOM   1169  CA  GLY A  86      -0.528 -27.479 -25.576  1.00  0.00              
ATOM   1170  C   GLY A  86       0.473 -28.160 -24.663  1.00  0.00              
ATOM   1171  O   GLY A  86       0.940 -29.256 -24.948  1.00  0.00              
ATOM   1172  H   GLY A  86      -1.508 -28.628 -27.088  1.00  0.00              
ATOM   1173 1HA  GLY A  86      -0.196 -26.446 -25.685  1.00  0.00              
ATOM   1174 2HA  GLY A  86      -1.486 -27.499 -25.057  1.00  0.00              
ATOM   1175  N   GLU A  87       0.793 -27.507 -23.549  1.00  0.00              
ATOM   1176  CA  GLU A  87       1.704 -28.072 -22.564  1.00  0.00              
ATOM   1177  C   GLU A  87       1.001 -28.206 -21.216  1.00  0.00              
ATOM   1178  O   GLU A  87       1.244 -29.156 -20.468  1.00  0.00              
ATOM   1179  CB  GLU A  87       2.959 -27.208 -22.428  1.00  0.00              
ATOM   1180  CG  GLU A  87       3.888 -27.254 -23.633  1.00  0.00              
ATOM   1181  CD  GLU A  87       5.023 -26.280 -23.486  1.00  0.00              
ATOM   1182  OE1 GLU A  87       5.028 -25.542 -22.529  1.00  0.00              
ATOM   1183  OE2 GLU A  87       5.943 -26.348 -24.266  1.00  0.00              
ATOM   1184  H   GLU A  87       0.392 -26.595 -23.384  1.00  0.00              
ATOM   1185  HA  GLU A  87       2.005 -29.074 -22.871  1.00  0.00              
ATOM   1186 1HB  GLU A  87       2.624 -26.183 -22.268  1.00  0.00              
ATOM   1187 2HB  GLU A  87       3.493 -27.558 -21.545  1.00  0.00              
ATOM   1188 1HG  GLU A  87       4.287 -28.248 -23.835  1.00  0.00              
ATOM   1189 2HG  GLU A  87       3.250 -26.946 -24.460  1.00  0.00              
ATOM   1190  N   GLY A  88       0.120 -27.257 -20.913  1.00  0.00              
ATOM   1191  CA  GLY A  88      -0.628 -27.293 -19.666  1.00  0.00              
ATOM   1192  C   GLY A  88      -2.033 -26.761 -19.877  1.00  0.00              
ATOM   1193  O   GLY A  88      -2.258 -25.922 -20.759  1.00  0.00              
ATOM   1194  H   GLY A  88      -0.035 -26.495 -21.558  1.00  0.00              
ATOM   1195 1HA  GLY A  88      -0.680 -28.323 -19.311  1.00  0.00              
ATOM   1196 2HA  GLY A  88      -0.116 -26.680 -18.925  1.00  0.00              
ATOM   1197  N   PHE A  89      -2.980 -27.228 -19.064  1.00  0.00              
ATOM   1198  CA  PHE A  89      -4.356 -26.762 -19.159  1.00  0.00              
ATOM   1199  C   PHE A  89      -4.965 -26.225 -17.867  1.00  0.00              
ATOM   1200  O   PHE A  89      -4.690 -26.744 -16.782  1.00  0.00              
ATOM   1201  CB  PHE A  89      -5.261 -27.899 -19.667  1.00  0.00              
ATOM   1202  CG  PHE A  89      -4.915 -28.383 -21.042  1.00  0.00              
ATOM   1203  CD1 PHE A  89      -3.908 -29.324 -21.231  1.00  0.00              
ATOM   1204  CD2 PHE A  89      -5.561 -27.855 -22.160  1.00  0.00              
ATOM   1205  CE1 PHE A  89      -3.543 -29.728 -22.518  1.00  0.00              
ATOM   1206  CE2 PHE A  89      -5.206 -28.252 -23.446  1.00  0.00              
ATOM   1207  CZ  PHE A  89      -4.195 -29.188 -23.628  1.00  0.00              
ATOM   1208  H   PHE A  89      -2.741 -27.918 -18.366  1.00  0.00              
ATOM   1209  HA  PHE A  89      -4.413 -25.913 -19.842  1.00  0.00              
ATOM   1210 1HB  PHE A  89      -5.186 -28.762 -19.007  1.00  0.00              
ATOM   1211 2HB  PHE A  89      -6.296 -27.564 -19.708  1.00  0.00              
ATOM   1212  HD1 PHE A  89      -3.403 -29.746 -20.361  1.00  0.00              
ATOM   1213  HD2 PHE A  89      -6.354 -27.120 -22.015  1.00  0.00              
ATOM   1214  HE1 PHE A  89      -2.750 -30.464 -22.653  1.00  0.00              
ATOM   1215  HE2 PHE A  89      -5.719 -27.829 -24.309  1.00  0.00              
ATOM   1216  HZ  PHE A  89      -3.911 -29.499 -24.632  1.00  0.00              
ATOM   1217  N   LEU A  90      -5.785 -25.178 -17.991  1.00  0.00              
ATOM   1218  CA  LEU A  90      -6.607 -24.708 -16.873  1.00  0.00              
ATOM   1219  C   LEU A  90      -8.032 -24.992 -17.343  1.00  0.00              
ATOM   1220  O   LEU A  90      -8.551 -24.334 -18.256  1.00  0.00              
ATOM   1221  CB  LEU A  90      -6.435 -23.206 -16.607  1.00  0.00              
ATOM   1222  CG  LEU A  90      -5.057 -22.754 -16.116  1.00  0.00              
ATOM   1223  CD1 LEU A  90      -5.066 -21.250 -15.811  1.00  0.00              
ATOM   1224  CD2 LEU A  90      -4.691 -23.544 -14.864  1.00  0.00              
ATOM   1225  H   LEU A  90      -5.840 -24.698 -18.878  1.00  0.00              
ATOM   1226  HA  LEU A  90      -6.362 -25.276 -15.976  1.00  0.00              
ATOM   1227 1HB  LEU A  90      -6.606 -22.826 -17.613  1.00  0.00              
ATOM   1228 2HB  LEU A  90      -7.206 -22.823 -15.938  1.00  0.00              
ATOM   1229  HG  LEU A  90      -4.337 -23.005 -16.895  1.00  0.00              
ATOM   1230 1HD1 LEU A  90      -4.080 -20.943 -15.463  1.00  0.00              
ATOM   1231 2HD1 LEU A  90      -5.320 -20.696 -16.715  1.00  0.00              
ATOM   1232 3HD1 LEU A  90      -5.804 -21.040 -15.037  1.00  0.00              
ATOM   1233 1HD2 LEU A  90      -3.710 -23.227 -14.508  1.00  0.00              
ATOM   1234 2HD2 LEU A  90      -5.435 -23.361 -14.087  1.00  0.00              
ATOM   1235 3HD2 LEU A  90      -4.666 -24.608 -15.098  1.00  0.00              
ATOM   1236  N   CYS A  91      -8.643 -26.003 -16.738  1.00  0.00              
ATOM   1237  CA  CYS A  91      -9.998 -26.406 -17.072  1.00  0.00              
ATOM   1238  C   CYS A  91     -10.919 -25.601 -16.179  1.00  0.00              
ATOM   1239  O   CYS A  91     -11.090 -25.908 -14.997  1.00  0.00              
ATOM   1240  CB  CYS A  91     -10.145 -27.910 -16.819  1.00  0.00              
ATOM   1241  SG  CYS A  91     -11.749 -28.559 -17.233  1.00  0.00              
ATOM   1242  H   CYS A  91      -8.143 -26.506 -16.019  1.00  0.00              
ATOM   1243  HA  CYS A  91     -10.232 -26.303 -18.132  1.00  0.00              
ATOM   1244 1HB  CYS A  91      -9.424 -28.466 -17.418  1.00  0.00              
ATOM   1245 2HB  CYS A  91      -9.988 -28.131 -15.763  1.00  0.00              
ATOM   1246  HG  CYS A  91     -11.530 -28.644 -18.541  1.00  0.00              
ATOM   1247  N   VAL A  92     -11.519 -24.571 -16.759  1.00  0.00              
ATOM   1248  CA  VAL A  92     -12.357 -23.636 -16.019  1.00  0.00              
ATOM   1249  C   VAL A  92     -13.869 -23.857 -16.118  1.00  0.00              
ATOM   1250  O   VAL A  92     -14.415 -24.007 -17.201  1.00  0.00              
ATOM   1251  CB  VAL A  92     -12.061 -22.183 -16.490  1.00  0.00              
ATOM   1252  CG1 VAL A  92     -12.918 -21.181 -15.717  1.00  0.00              
ATOM   1253  CG2 VAL A  92     -10.562 -21.871 -16.334  1.00  0.00              
ATOM   1254  H   VAL A  92     -11.386 -24.436 -17.751  1.00  0.00              
ATOM   1255  HA  VAL A  92     -12.194 -23.722 -14.944  1.00  0.00              
ATOM   1256  HB  VAL A  92     -12.297 -22.100 -17.551  1.00  0.00              
ATOM   1257 1HG1 VAL A  92     -12.696 -20.171 -16.062  1.00  0.00              
ATOM   1258 2HG1 VAL A  92     -13.972 -21.398 -15.885  1.00  0.00              
ATOM   1259 3HG1 VAL A  92     -12.696 -21.258 -14.653  1.00  0.00              
ATOM   1260 1HG2 VAL A  92     -10.365 -20.852 -16.666  1.00  0.00              
ATOM   1261 2HG2 VAL A  92     -10.277 -21.972 -15.286  1.00  0.00              
ATOM   1262 3HG2 VAL A  92      -9.979 -22.568 -16.937  1.00  0.00              
ATOM   1263  N   PHE A  93     -14.524 -23.886 -14.962  1.00  0.00              
ATOM   1264  CA  PHE A  93     -15.970 -24.055 -14.884  1.00  0.00              
ATOM   1265  C   PHE A  93     -16.375 -23.079 -13.793  1.00  0.00              
ATOM   1266  O   PHE A  93     -15.512 -22.571 -13.070  1.00  0.00              
ATOM   1267  CB  PHE A  93     -16.382 -25.501 -14.511  1.00  0.00              
ATOM   1268  CG  PHE A  93     -16.038 -25.906 -13.095  1.00  0.00              
ATOM   1269  CD1 PHE A  93     -14.790 -26.441 -12.795  1.00  0.00              
ATOM   1270  CD2 PHE A  93     -16.960 -25.740 -12.066  1.00  0.00              
ATOM   1271  CE1 PHE A  93     -14.461 -26.806 -11.484  1.00  0.00              
ATOM   1272  CE2 PHE A  93     -16.643 -26.101 -10.748  1.00  0.00              
ATOM   1273  CZ  PHE A  93     -15.391 -26.633 -10.456  1.00  0.00              
ATOM   1274  H   PHE A  93     -13.993 -23.786 -14.108  1.00  0.00              
ATOM   1275  HA  PHE A  93     -16.425 -23.798 -15.842  1.00  0.00              
ATOM   1276 1HB  PHE A  93     -17.460 -25.621 -14.610  1.00  0.00              
ATOM   1277 2HB  PHE A  93     -15.878 -26.213 -15.163  1.00  0.00              
ATOM   1278  HD1 PHE A  93     -14.061 -26.574 -13.594  1.00  0.00              
ATOM   1279  HD2 PHE A  93     -17.941 -25.324 -12.295  1.00  0.00              
ATOM   1280  HE1 PHE A  93     -13.478 -27.226 -11.266  1.00  0.00              
ATOM   1281  HE2 PHE A  93     -17.375 -25.965  -9.952  1.00  0.00              
ATOM   1282  HZ  PHE A  93     -15.136 -26.916  -9.435  1.00  0.00              
ATOM   1283  N   SER A  94     -17.664 -22.779 -13.692  1.00  0.00              
ATOM   1284  CA  SER A  94     -18.135 -21.882 -12.646  1.00  0.00              
ATOM   1285  C   SER A  94     -18.675 -22.701 -11.485  1.00  0.00              
ATOM   1286  O   SER A  94     -19.419 -23.660 -11.700  1.00  0.00              
ATOM   1287  CB  SER A  94     -19.247 -20.977 -13.163  1.00  0.00              
ATOM   1288  OG  SER A  94     -19.851 -20.291 -12.078  1.00  0.00              
ATOM   1289  H   SER A  94     -18.331 -23.171 -14.342  1.00  0.00              
ATOM   1290  HA  SER A  94     -17.377 -21.173 -12.310  1.00  0.00              
ATOM   1291 1HB  SER A  94     -18.817 -20.263 -13.865  1.00  0.00              
ATOM   1292 2HB  SER A  94     -19.986 -21.590 -13.678  1.00  0.00              
ATOM   1293  HG  SER A  94     -20.719 -19.979 -12.341  1.00  0.00              
ATOM   1294  N   ILE A  95     -18.314 -22.335 -10.258  1.00  0.00              
ATOM   1295  CA  ILE A  95     -18.837 -23.063  -9.114  1.00  0.00              
ATOM   1296  C   ILE A  95     -20.336 -22.820  -8.975  1.00  0.00              
ATOM   1297  O   ILE A  95     -21.013 -23.530  -8.238  1.00  0.00              
ATOM   1298  CB  ILE A  95     -18.166 -22.649  -7.778  1.00  0.00              
ATOM   1299  CG1 ILE A  95     -18.500 -21.189  -7.458  1.00  0.00              
ATOM   1300  CG2 ILE A  95     -16.672 -22.915  -7.841  1.00  0.00              
ATOM   1301  CD1 ILE A  95     -18.174 -20.797  -6.031  1.00  0.00              
ATOM   1302  H   ILE A  95     -17.684 -21.561 -10.103  1.00  0.00              
ATOM   1303  HA  ILE A  95     -18.733 -24.137  -9.262  1.00  0.00              
ATOM   1304  HB  ILE A  95     -18.607 -23.226  -6.966  1.00  0.00              
ATOM   1305 1HG1 ILE A  95     -17.932 -20.567  -8.149  1.00  0.00              
ATOM   1306 2HG1 ILE A  95     -19.566 -21.053  -7.641  1.00  0.00              
ATOM   1307 1HG2 ILE A  95     -16.210 -22.621  -6.898  1.00  0.00              
ATOM   1308 2HG2 ILE A  95     -16.497 -23.976  -8.014  1.00  0.00              
ATOM   1309 3HG2 ILE A  95     -16.233 -22.338  -8.655  1.00  0.00              
ATOM   1310 1HD1 ILE A  95     -18.435 -19.751  -5.871  1.00  0.00              
ATOM   1311 2HD1 ILE A  95     -18.742 -21.422  -5.342  1.00  0.00              
ATOM   1312 3HD1 ILE A  95     -17.108 -20.935  -5.851  1.00  0.00              
ATOM   1313  N   THR A  96     -20.857 -21.815  -9.676  1.00  0.00              
ATOM   1314  CA  THR A  96     -22.279 -21.506  -9.597  1.00  0.00              
ATOM   1315  C   THR A  96     -23.115 -22.219 -10.666  1.00  0.00              
ATOM   1316  O   THR A  96     -24.327 -22.029 -10.729  1.00  0.00              
ATOM   1317  CB  THR A  96     -22.543 -19.987  -9.734  1.00  0.00              
ATOM   1318  OG1 THR A  96     -22.211 -19.557 -11.059  1.00  0.00              
ATOM   1319  CG2 THR A  96     -21.718 -19.202  -8.719  1.00  0.00              
ATOM   1320  H   THR A  96     -20.264 -21.255 -10.273  1.00  0.00              
ATOM   1321  HA  THR A  96     -22.680 -21.855  -8.645  1.00  0.00              
ATOM   1322  HB  THR A  96     -23.602 -19.795  -9.563  1.00  0.00              
ATOM   1323  HG1 THR A  96     -22.652 -18.724 -11.245  1.00  0.00              
ATOM   1324 1HG2 THR A  96     -21.920 -18.137  -8.834  1.00  0.00              
ATOM   1325 2HG2 THR A  96     -21.986 -19.516  -7.711  1.00  0.00              
ATOM   1326 3HG2 THR A  96     -20.658 -19.391  -8.889  1.00  0.00              
ATOM   1327  N   GLU A  97     -22.474 -23.029 -11.505  1.00  0.00              
ATOM   1328  CA  GLU A  97     -23.198 -23.735 -12.552  1.00  0.00              
ATOM   1329  C   GLU A  97     -22.746 -25.181 -12.710  1.00  0.00              
ATOM   1330  O   GLU A  97     -21.661 -25.445 -13.232  1.00  0.00              
ATOM   1331  CB  GLU A  97     -23.043 -22.997 -13.884  1.00  0.00              
ATOM   1332  CG  GLU A  97     -23.815 -23.618 -15.040  1.00  0.00              
ATOM   1333  CD  GLU A  97     -23.575 -22.869 -16.322  1.00  0.00              
ATOM   1334  OE1 GLU A  97     -22.843 -21.909 -16.298  1.00  0.00              
ATOM   1335  OE2 GLU A  97     -24.031 -23.322 -17.345  1.00  0.00              
ATOM   1336  H   GLU A  97     -21.476 -23.161 -11.422  1.00  0.00              
ATOM   1337  HA  GLU A  97     -24.257 -23.787 -12.298  1.00  0.00              
ATOM   1338 1HB  GLU A  97     -23.389 -21.976 -13.725  1.00  0.00              
ATOM   1339 2HB  GLU A  97     -21.979 -22.988 -14.122  1.00  0.00              
ATOM   1340 1HG  GLU A  97     -23.594 -24.674 -15.191  1.00  0.00              
ATOM   1341 2HG  GLU A  97     -24.856 -23.505 -14.743  1.00  0.00              
ATOM   1342  N   MET A  98     -23.597 -26.108 -12.265  1.00  0.00              
ATOM   1343  CA  MET A  98     -23.317 -27.539 -12.325  1.00  0.00              
ATOM   1344  C   MET A  98     -23.129 -28.035 -13.754  1.00  0.00              
ATOM   1345  O   MET A  98     -22.407 -29.002 -13.998  1.00  0.00              
ATOM   1346  CB  MET A  98     -24.457 -28.321 -11.661  1.00  0.00              
ATOM   1347  CG  MET A  98     -24.224 -29.825 -11.580  1.00  0.00              
ATOM   1348  SD  MET A  98     -22.776 -30.273 -10.604  1.00  0.00              
ATOM   1349  CE  MET A  98     -23.342 -29.919  -8.933  1.00  0.00              
ATOM   1350  H   MET A  98     -24.471 -25.794 -11.870  1.00  0.00              
ATOM   1351  HA  MET A  98     -22.381 -27.756 -11.811  1.00  0.00              
ATOM   1352 1HB  MET A  98     -24.576 -27.916 -10.657  1.00  0.00              
ATOM   1353 2HB  MET A  98     -25.359 -28.123 -12.242  1.00  0.00              
ATOM   1354 1HG  MET A  98     -25.106 -30.281 -11.131  1.00  0.00              
ATOM   1355 2HG  MET A  98     -24.095 -30.203 -12.594  1.00  0.00              
ATOM   1356 1HE  MET A  98     -22.548 -30.149  -8.223  1.00  0.00              
ATOM   1357 2HE  MET A  98     -23.606 -28.864  -8.854  1.00  0.00              
ATOM   1358 3HE  MET A  98     -24.218 -30.530  -8.708  1.00  0.00              
ATOM   1359  N   GLU A  99     -23.787 -27.378 -14.698  1.00  0.00              
ATOM   1360  CA  GLU A  99     -23.669 -27.760 -16.093  1.00  0.00              
ATOM   1361  C   GLU A  99     -22.251 -27.534 -16.614  1.00  0.00              
ATOM   1362  O   GLU A  99     -21.717 -28.375 -17.338  1.00  0.00              
ATOM   1363  CB  GLU A  99     -24.675 -26.980 -16.943  1.00  0.00              
ATOM   1364  CG  GLU A  99     -26.128 -27.372 -16.714  1.00  0.00              
ATOM   1365  CD  GLU A  99     -27.062 -26.475 -17.478  1.00  0.00              
ATOM   1366  OE1 GLU A  99     -26.595 -25.545 -18.090  1.00  0.00              
ATOM   1367  OE2 GLU A  99     -28.229 -26.783 -17.542  1.00  0.00              
ATOM   1368  H   GLU A  99     -24.380 -26.599 -14.450  1.00  0.00              
ATOM   1369  HA  GLU A  99     -23.869 -28.826 -16.203  1.00  0.00              
ATOM   1370 1HB  GLU A  99     -24.543 -25.925 -16.706  1.00  0.00              
ATOM   1371 2HB  GLU A  99     -24.413 -27.154 -17.987  1.00  0.00              
ATOM   1372 1HG  GLU A  99     -26.341 -28.412 -16.962  1.00  0.00              
ATOM   1373 2HG  GLU A  99     -26.270 -27.218 -15.645  1.00  0.00              
ATOM   1374  N   SER A 100     -21.636 -26.409 -16.245  1.00  0.00              
ATOM   1375  CA  SER A 100     -20.278 -26.107 -16.711  1.00  0.00              
ATOM   1376  C   SER A 100     -19.266 -27.046 -16.049  1.00  0.00              
ATOM   1377  O   SER A 100     -18.240 -27.376 -16.639  1.00  0.00              
ATOM   1378  CB  SER A 100     -19.918 -24.630 -16.438  1.00  0.00              
ATOM   1379  OG  SER A 100     -19.763 -24.357 -15.051  1.00  0.00              
ATOM   1380  H   SER A 100     -22.105 -25.752 -15.637  1.00  0.00              
ATOM   1381  HA  SER A 100     -20.176 -26.139 -17.797  1.00  0.00              
ATOM   1382 1HB  SER A 100     -18.983 -24.400 -16.949  1.00  0.00              
ATOM   1383 2HB  SER A 100     -20.712 -23.998 -16.834  1.00  0.00              
ATOM   1384  HG  SER A 100     -20.584 -24.552 -14.594  1.00  0.00              
ATOM   1385  N   PHE A 101     -19.569 -27.488 -14.831  1.00  0.00              
ATOM   1386  CA  PHE A 101     -18.741 -28.482 -14.146  1.00  0.00              
ATOM   1387  C   PHE A 101     -18.854 -29.848 -14.840  1.00  0.00              
ATOM   1388  O   PHE A 101     -17.861 -30.534 -15.046  1.00  0.00              
ATOM   1389  CB  PHE A 101     -19.190 -28.614 -12.685  1.00  0.00              
ATOM   1390  CG  PHE A 101     -18.460 -29.683 -11.916  1.00  0.00              
ATOM   1391  CD1 PHE A 101     -17.097 -29.574 -11.670  1.00  0.00              
ATOM   1392  CD2 PHE A 101     -19.144 -30.793 -11.428  1.00  0.00              
ATOM   1393  CE1 PHE A 101     -16.419 -30.560 -10.940  1.00  0.00              
ATOM   1394  CE2 PHE A 101     -18.476 -31.791 -10.695  1.00  0.00              
ATOM   1395  CZ  PHE A 101     -17.111 -31.670 -10.451  1.00  0.00              
ATOM   1396  H   PHE A 101     -20.391 -27.129 -14.368  1.00  0.00              
ATOM   1397  HA  PHE A 101     -17.692 -28.187 -14.195  1.00  0.00              
ATOM   1398 1HB  PHE A 101     -19.019 -27.678 -12.154  1.00  0.00              
ATOM   1399 2HB  PHE A 101     -20.248 -28.868 -12.640  1.00  0.00              
ATOM   1400  HD1 PHE A 101     -16.554 -28.709 -12.050  1.00  0.00              
ATOM   1401  HD2 PHE A 101     -20.213 -30.884 -11.622  1.00  0.00              
ATOM   1402  HE1 PHE A 101     -15.350 -30.460 -10.753  1.00  0.00              
ATOM   1403  HE2 PHE A 101     -19.021 -32.656 -10.318  1.00  0.00              
ATOM   1404  HZ  PHE A 101     -16.584 -32.436  -9.884  1.00  0.00              
ATOM   1405  N   ALA A 102     -20.071 -30.242 -15.191  1.00  0.00              
ATOM   1406  CA  ALA A 102     -20.274 -31.514 -15.887  1.00  0.00              
ATOM   1407  C   ALA A 102     -19.546 -31.498 -17.236  1.00  0.00              
ATOM   1408  O   ALA A 102     -19.008 -32.508 -17.681  1.00  0.00              
ATOM   1409  CB  ALA A 102     -21.771 -31.764 -16.095  1.00  0.00              
ATOM   1410  H   ALA A 102     -20.872 -29.664 -14.980  1.00  0.00              
ATOM   1411  HA  ALA A 102     -19.847 -32.315 -15.283  1.00  0.00              
ATOM   1412 1HB  ALA A 102     -21.911 -32.713 -16.613  1.00  0.00              
ATOM   1413 2HB  ALA A 102     -22.272 -31.802 -15.127  1.00  0.00              
ATOM   1414 3HB  ALA A 102     -22.194 -30.959 -16.692  1.00  0.00              
ATOM   1415  N   ALA A 103     -19.522 -30.333 -17.877  1.00  0.00              
ATOM   1416  CA  ALA A 103     -18.860 -30.188 -19.170  1.00  0.00              
ATOM   1417  C   ALA A 103     -17.366 -30.511 -19.125  1.00  0.00              
ATOM   1418  O   ALA A 103     -16.785 -30.918 -20.129  1.00  0.00              
ATOM   1419  CB  ALA A 103     -19.074 -28.771 -19.693  1.00  0.00              
ATOM   1420  H   ALA A 103     -19.972 -29.530 -17.462  1.00  0.00              
ATOM   1421  HA  ALA A 103     -19.300 -30.899 -19.870  1.00  0.00              
ATOM   1422 1HB  ALA A 103     -18.579 -28.663 -20.659  1.00  0.00              
ATOM   1423 2HB  ALA A 103     -20.141 -28.582 -19.809  1.00  0.00              
ATOM   1424 3HB  ALA A 103     -18.652 -28.056 -18.989  1.00  0.00              
ATOM   1425  N   THR A 104     -16.745 -30.342 -17.964  1.00  0.00              
ATOM   1426  CA  THR A 104     -15.301 -30.538 -17.859  1.00  0.00              
ATOM   1427  C   THR A 104     -14.847 -31.964 -18.158  1.00  0.00              
ATOM   1428  O   THR A 104     -13.685 -32.183 -18.504  1.00  0.00              
ATOM   1429  CB  THR A 104     -14.784 -30.152 -16.474  1.00  0.00              
ATOM   1430  OG1 THR A 104     -15.363 -31.017 -15.492  1.00  0.00              
ATOM   1431  CG2 THR A 104     -15.140 -28.712 -16.169  1.00  0.00              
ATOM   1432  H   THR A 104     -17.266 -30.076 -17.141  1.00  0.00              
ATOM   1433  HA  THR A 104     -14.790 -29.924 -18.601  1.00  0.00              
ATOM   1434  HB  THR A 104     -13.701 -30.273 -16.453  1.00  0.00              
ATOM   1435  HG1 THR A 104     -14.828 -30.997 -14.694  1.00  0.00              
ATOM   1436 1HG2 THR A 104     -14.767 -28.448 -15.180  1.00  0.00              
ATOM   1437 2HG2 THR A 104     -14.687 -28.059 -16.915  1.00  0.00              
ATOM   1438 3HG2 THR A 104     -16.223 -28.594 -16.191  1.00  0.00              
ATOM   1439  N   ALA A 105     -15.751 -32.929 -18.016  1.00  0.00              
ATOM   1440  CA  ALA A 105     -15.421 -34.318 -18.329  1.00  0.00              
ATOM   1441  C   ALA A 105     -15.127 -34.458 -19.821  1.00  0.00              
ATOM   1442  O   ALA A 105     -14.266 -35.235 -20.227  1.00  0.00              
ATOM   1443  CB  ALA A 105     -16.572 -35.235 -17.939  1.00  0.00              
ATOM   1444  H   ALA A 105     -16.680 -32.706 -17.688  1.00  0.00              
ATOM   1445  HA  ALA A 105     -14.523 -34.597 -17.778  1.00  0.00              
ATOM   1446 1HB  ALA A 105     -16.311 -36.266 -18.178  1.00  0.00              
ATOM   1447 2HB  ALA A 105     -16.761 -35.147 -16.868  1.00  0.00              
ATOM   1448 3HB  ALA A 105     -17.467 -34.951 -18.490  1.00  0.00              
ATOM   1449  N   ASP A 106     -15.848 -33.694 -20.637  1.00  0.00              
ATOM   1450  CA  ASP A 106     -15.664 -33.742 -22.081  1.00  0.00              
ATOM   1451  C   ASP A 106     -14.342 -33.098 -22.493  1.00  0.00              
ATOM   1452  O   ASP A 106     -13.674 -33.573 -23.410  1.00  0.00              
ATOM   1453  CB  ASP A 106     -16.830 -33.050 -22.792  1.00  0.00              
ATOM   1454  CG  ASP A 106     -18.136 -33.833 -22.765  1.00  0.00              
ATOM   1455  OD1 ASP A 106     -18.104 -34.994 -22.430  1.00  0.00              
ATOM   1456  OD2 ASP A 106     -19.170 -33.230 -22.925  1.00  0.00              
ATOM   1457  H   ASP A 106     -16.537 -33.066 -20.249  1.00  0.00              
ATOM   1458  HA  ASP A 106     -15.618 -34.780 -22.413  1.00  0.00              
ATOM   1459 1HB  ASP A 106     -17.010 -32.033 -22.443  1.00  0.00              
ATOM   1460 2HB  ASP A 106     -16.444 -33.023 -23.811  1.00  0.00              
ATOM   1461  N   PHE A 107     -13.971 -32.013 -21.817  1.00  0.00              
ATOM   1462  CA  PHE A 107     -12.713 -31.328 -22.109  1.00  0.00              
ATOM   1463  C   PHE A 107     -11.521 -32.192 -21.697  1.00  0.00              
ATOM   1464  O   PHE A 107     -10.502 -32.230 -22.390  1.00  0.00              
ATOM   1465  CB  PHE A 107     -12.679 -29.968 -21.395  1.00  0.00              
ATOM   1466  CG  PHE A 107     -13.554 -28.922 -22.046  1.00  0.00              
ATOM   1467  CD1 PHE A 107     -13.117 -28.234 -23.171  1.00  0.00              
ATOM   1468  CD2 PHE A 107     -14.824 -28.646 -21.548  1.00  0.00              
ATOM   1469  CE1 PHE A 107     -13.930 -27.286 -23.795  1.00  0.00              
ATOM   1470  CE2 PHE A 107     -15.644 -27.700 -22.164  1.00  0.00              
ATOM   1471  CZ  PHE A 107     -15.196 -27.020 -23.293  1.00  0.00              
ATOM   1472  H   PHE A 107     -14.569 -31.654 -21.087  1.00  0.00              
ATOM   1473  HA  PHE A 107     -12.625 -31.158 -23.183  1.00  0.00              
ATOM   1474 1HB  PHE A 107     -13.027 -30.074 -20.369  1.00  0.00              
ATOM   1475 2HB  PHE A 107     -11.665 -29.571 -21.394  1.00  0.00              
ATOM   1476  HD1 PHE A 107     -12.123 -28.441 -23.569  1.00  0.00              
ATOM   1477  HD2 PHE A 107     -15.175 -29.178 -20.663  1.00  0.00              
ATOM   1478  HE1 PHE A 107     -13.571 -26.756 -24.677  1.00  0.00              
ATOM   1479  HE2 PHE A 107     -16.636 -27.494 -21.762  1.00  0.00              
ATOM   1480  HZ  PHE A 107     -15.832 -26.282 -23.780  1.00  0.00              
ATOM   1481  N   ARG A 108     -11.670 -32.891 -20.575  1.00  0.00              
ATOM   1482  CA  ARG A 108     -10.664 -33.816 -20.062  1.00  0.00              
ATOM   1483  C   ARG A 108     -10.454 -34.978 -21.038  1.00  0.00              
ATOM   1484  O   ARG A 108      -9.325 -35.366 -21.341  1.00  0.00              
ATOM   1485  CB  ARG A 108     -11.141 -34.352 -18.706  1.00  0.00              
ATOM   1486  CG  ARG A 108     -10.223 -35.353 -18.018  1.00  0.00              
ATOM   1487  CD  ARG A 108      -8.923 -34.714 -17.609  1.00  0.00              
ATOM   1488  NE  ARG A 108      -8.115 -35.598 -16.774  1.00  0.00              
ATOM   1489  CZ  ARG A 108      -6.826 -35.398 -16.527  1.00  0.00              
ATOM   1490  NH1 ARG A 108      -6.208 -34.347 -17.051  1.00  0.00              
ATOM   1491  NH2 ARG A 108      -6.153 -36.242 -15.758  1.00  0.00              
ATOM   1492  H   ARG A 108     -12.530 -32.765 -20.061  1.00  0.00              
ATOM   1493  HA  ARG A 108      -9.706 -33.304 -19.968  1.00  0.00              
ATOM   1494 1HB  ARG A 108     -11.269 -33.492 -18.051  1.00  0.00              
ATOM   1495 2HB  ARG A 108     -12.107 -34.827 -18.873  1.00  0.00              
ATOM   1496 1HG  ARG A 108     -10.730 -35.739 -17.134  1.00  0.00              
ATOM   1497 2HG  ARG A 108     -10.023 -36.173 -18.710  1.00  0.00              
ATOM   1498 1HD  ARG A 108      -8.354 -34.464 -18.504  1.00  0.00              
ATOM   1499 2HD  ARG A 108      -9.137 -33.804 -17.050  1.00  0.00              
ATOM   1500  HE  ARG A 108      -8.381 -36.442 -16.284  1.00  0.00              
ATOM   1501 1HH1 ARG A 108      -6.720 -33.703 -17.636  1.00  0.00              
ATOM   1502 2HH1 ARG A 108      -5.228 -34.196 -16.863  1.00  0.00              
ATOM   1503 1HH2 ARG A 108      -6.625 -37.042 -15.358  1.00  0.00              
ATOM   1504 2HH2 ARG A 108      -5.174 -36.083 -15.576  1.00  0.00              
ATOM   1505  N   GLU A 109     -11.567 -35.517 -21.520  1.00  0.00              
ATOM   1506  CA  GLU A 109     -11.579 -36.627 -22.470  1.00  0.00              
ATOM   1507  C   GLU A 109     -10.814 -36.253 -23.741  1.00  0.00              
ATOM   1508  O   GLU A 109      -9.921 -36.978 -24.191  1.00  0.00              
ATOM   1509  CB  GLU A 109     -13.015 -37.029 -22.814  1.00  0.00              
ATOM   1510  CG  GLU A 109     -13.127 -38.190 -23.791  1.00  0.00              
ATOM   1511  CD  GLU A 109     -14.564 -38.530 -24.074  1.00  0.00              
ATOM   1512  OE1 GLU A 109     -15.426 -37.891 -23.518  1.00  0.00              
ATOM   1513  OE2 GLU A 109     -14.803 -39.350 -24.929  1.00  0.00              
ATOM   1514  H   GLU A 109     -12.445 -35.129 -21.205  1.00  0.00              
ATOM   1515  HA  GLU A 109     -11.072 -37.490 -22.037  1.00  0.00              
ATOM   1516 1HB  GLU A 109     -13.504 -37.295 -21.876  1.00  0.00              
ATOM   1517 2HB  GLU A 109     -13.499 -36.149 -23.239  1.00  0.00              
ATOM   1518 1HG  GLU A 109     -12.603 -38.018 -24.731  1.00  0.00              
ATOM   1519 2HG  GLU A 109     -12.657 -39.017 -23.260  1.00  0.00              
ATOM   1520  N   GLN A 110     -11.169 -35.107 -24.309  1.00  0.00              
ATOM   1521  CA  GLN A 110     -10.579 -34.648 -25.556  1.00  0.00              
ATOM   1522  C   GLN A 110      -9.098 -34.326 -25.413  1.00  0.00              
ATOM   1523  O   GLN A 110      -8.298 -34.662 -26.284  1.00  0.00              
ATOM   1524  CB  GLN A 110     -11.324 -33.412 -26.067  1.00  0.00              
ATOM   1525  CG  GLN A 110     -12.717 -33.700 -26.600  1.00  0.00              
ATOM   1526  CD  GLN A 110     -13.477 -32.434 -26.947  1.00  0.00              
ATOM   1527  OE1 GLN A 110     -13.000 -31.321 -26.706  1.00  0.00              
ATOM   1528  NE2 GLN A 110     -14.668 -32.596 -27.511  1.00  0.00              
ATOM   1529  H   GLN A 110     -11.871 -34.538 -23.858  1.00  0.00              
ATOM   1530  HA  GLN A 110     -10.639 -35.441 -26.302  1.00  0.00              
ATOM   1531 1HB  GLN A 110     -11.385 -32.714 -25.232  1.00  0.00              
ATOM   1532 2HB  GLN A 110     -10.710 -32.979 -26.857  1.00  0.00              
ATOM   1533 1HG  GLN A 110     -12.909 -34.431 -27.385  1.00  0.00              
ATOM   1534 2HG  GLN A 110     -13.096 -34.080 -25.650  1.00  0.00              
ATOM   1535 1HE2 GLN A 110     -15.217 -31.797 -27.762  1.00  0.00              
ATOM   1536 2HE2 GLN A 110     -15.018 -33.516 -27.686  1.00  0.00              
ATOM   1537  N   ILE A 111      -8.728 -33.678 -24.312  1.00  0.00              
ATOM   1538  CA  ILE A 111      -7.325 -33.364 -24.072  1.00  0.00              
ATOM   1539  C   ILE A 111      -6.469 -34.627 -23.941  1.00  0.00              
ATOM   1540  O   ILE A 111      -5.424 -34.741 -24.581  1.00  0.00              
ATOM   1541  CB  ILE A 111      -7.145 -32.499 -22.797  1.00  0.00              
ATOM   1542  CG1 ILE A 111      -7.722 -31.100 -23.026  1.00  0.00              
ATOM   1543  CG2 ILE A 111      -5.667 -32.389 -22.444  1.00  0.00              
ATOM   1544  CD1 ILE A 111      -7.919 -30.306 -21.755  1.00  0.00              
ATOM   1545  H   ILE A 111      -9.418 -33.397 -23.631  1.00  0.00              
ATOM   1546  HA  ILE A 111      -6.897 -32.840 -24.926  1.00  0.00              
ATOM   1547  HB  ILE A 111      -7.686 -32.964 -21.973  1.00  0.00              
ATOM   1548 1HG1 ILE A 111      -7.034 -30.568 -23.684  1.00  0.00              
ATOM   1549 2HG1 ILE A 111      -8.681 -31.223 -23.529  1.00  0.00              
ATOM   1550 1HG2 ILE A 111      -5.551 -31.780 -21.548  1.00  0.00              
ATOM   1551 2HG2 ILE A 111      -5.262 -33.384 -22.261  1.00  0.00              
ATOM   1552 3HG2 ILE A 111      -5.129 -31.925 -23.270  1.00  0.00              
ATOM   1553 1HD1 ILE A 111      -8.330 -29.326 -21.997  1.00  0.00              
ATOM   1554 2HD1 ILE A 111      -8.608 -30.836 -21.097  1.00  0.00              
ATOM   1555 3HD1 ILE A 111      -6.961 -30.180 -21.252  1.00  0.00              
ATOM   1556  N   LEU A 112      -6.916 -35.567 -23.111  1.00  0.00              
ATOM   1557  CA  LEU A 112      -6.187 -36.816 -22.885  1.00  0.00              
ATOM   1558  C   LEU A 112      -6.085 -37.642 -24.163  1.00  0.00              
ATOM   1559  O   LEU A 112      -5.054 -38.262 -24.445  1.00  0.00              
ATOM   1560  CB  LEU A 112      -6.884 -37.649 -21.807  1.00  0.00              
ATOM   1561  CG  LEU A 112      -6.872 -37.116 -20.376  1.00  0.00              
ATOM   1562  CD1 LEU A 112      -7.726 -38.014 -19.502  1.00  0.00              
ATOM   1563  CD2 LEU A 112      -5.447 -37.054 -19.853  1.00  0.00              
ATOM   1564  H   LEU A 112      -7.786 -35.410 -22.623  1.00  0.00              
ATOM   1565  HA  LEU A 112      -5.165 -36.592 -22.582  1.00  0.00              
ATOM   1566 1HB  LEU A 112      -7.902 -37.618 -22.191  1.00  0.00              
ATOM   1567 2HB  LEU A 112      -6.530 -38.680 -21.802  1.00  0.00              
ATOM   1568  HG  LEU A 112      -7.255 -36.096 -20.407  1.00  0.00              
ATOM   1569 1HD1 LEU A 112      -7.721 -37.638 -18.479  1.00  0.00              
ATOM   1570 2HD1 LEU A 112      -8.749 -38.023 -19.879  1.00  0.00              
ATOM   1571 3HD1 LEU A 112      -7.324 -39.027 -19.518  1.00  0.00              
ATOM   1572 1HD2 LEU A 112      -5.452 -36.672 -18.831  1.00  0.00              
ATOM   1573 2HD2 LEU A 112      -5.011 -38.053 -19.866  1.00  0.00              
ATOM   1574 3HD2 LEU A 112      -4.856 -36.392 -20.485  1.00  0.00              
ATOM   1575  N   ARG A 113      -7.172 -37.647 -24.924  1.00  0.00              
ATOM   1576  CA  ARG A 113      -7.235 -38.355 -26.194  1.00  0.00              
ATOM   1577  C   ARG A 113      -6.107 -37.953 -27.148  1.00  0.00              
ATOM   1578  O   ARG A 113      -5.340 -38.801 -27.614  1.00  0.00              
ATOM   1579  CB  ARG A 113      -8.592 -38.083 -26.851  1.00  0.00              
ATOM   1580  CG  ARG A 113      -8.802 -38.769 -28.188  1.00  0.00              
ATOM   1581  CD  ARG A 113     -10.189 -38.469 -28.726  1.00  0.00              
ATOM   1582  NE  ARG A 113     -10.337 -37.057 -29.067  1.00  0.00              
ATOM   1583  CZ  ARG A 113     -11.502 -36.464 -29.297  1.00  0.00              
ATOM   1584  NH1 ARG A 113     -12.627 -37.159 -29.216  1.00  0.00              
ATOM   1585  NH2 ARG A 113     -11.541 -35.178 -29.614  1.00  0.00              
ATOM   1586  H   ARG A 113      -7.982 -37.137 -24.604  1.00  0.00              
ATOM   1587  HA  ARG A 113      -7.109 -39.425 -26.027  1.00  0.00              
ATOM   1588 1HB  ARG A 113      -9.357 -38.417 -26.151  1.00  0.00              
ATOM   1589 2HB  ARG A 113      -8.670 -37.005 -26.986  1.00  0.00              
ATOM   1590 1HG  ARG A 113      -8.046 -38.407 -28.885  1.00  0.00              
ATOM   1591 2HG  ARG A 113      -8.681 -39.844 -28.048  1.00  0.00              
ATOM   1592 1HD  ARG A 113     -10.359 -39.068 -29.620  1.00  0.00              
ATOM   1593 2HD  ARG A 113     -10.927 -38.729 -27.968  1.00  0.00              
ATOM   1594  HE  ARG A 113      -9.630 -36.343 -29.177  1.00  0.00              
ATOM   1595 1HH1 ARG A 113     -12.595 -38.140 -28.978  1.00  0.00              
ATOM   1596 2HH1 ARG A 113     -13.511 -36.705 -29.392  1.00  0.00              
ATOM   1597 1HH2 ARG A 113     -10.680 -34.651 -29.680  1.00  0.00              
ATOM   1598 2HH2 ARG A 113     -12.428 -34.731 -29.789  1.00  0.00              
ATOM   1599  N   VAL A 114      -6.001 -36.658 -27.430  1.00  0.00              
ATOM   1600  CA  VAL A 114      -5.060 -36.174 -28.436  1.00  0.00              
ATOM   1601  C   VAL A 114      -3.626 -36.052 -27.931  1.00  0.00              
ATOM   1602  O   VAL A 114      -2.684 -36.163 -28.712  1.00  0.00              
ATOM   1603  CB  VAL A 114      -5.501 -34.807 -29.023  1.00  0.00              
ATOM   1604  CG1 VAL A 114      -6.935 -34.895 -29.520  1.00  0.00              
ATOM   1605  CG2 VAL A 114      -5.360 -33.716 -27.985  1.00  0.00              
ATOM   1606  H   VAL A 114      -6.583 -35.993 -26.941  1.00  0.00              
ATOM   1607  HA  VAL A 114      -4.972 -36.875 -29.266  1.00  0.00              
ATOM   1608  HB  VAL A 114      -4.840 -34.546 -29.849  1.00  0.00              
ATOM   1609 1HG1 VAL A 114      -7.237 -33.931 -29.931  1.00  0.00              
ATOM   1610 2HG1 VAL A 114      -7.006 -35.657 -30.295  1.00  0.00              
ATOM   1611 3HG1 VAL A 114      -7.592 -35.158 -28.691  1.00  0.00              
ATOM   1612 1HG2 VAL A 114      -5.673 -32.763 -28.412  1.00  0.00              
ATOM   1613 2HG2 VAL A 114      -5.986 -33.951 -27.123  1.00  0.00              
ATOM   1614 3HG2 VAL A 114      -4.319 -33.646 -27.669  1.00  0.00              
ATOM   1615  N   LYS A 115      -3.454 -35.829 -26.634  1.00  0.00              
ATOM   1616  CA  LYS A 115      -2.113 -35.734 -26.075  1.00  0.00              
ATOM   1617  C   LYS A 115      -1.585 -37.091 -25.612  1.00  0.00              
ATOM   1618  O   LYS A 115      -0.378 -37.270 -25.453  1.00  0.00              
ATOM   1619  CB  LYS A 115      -2.092 -34.733 -24.919  1.00  0.00              
ATOM   1620  CG  LYS A 115      -1.982 -33.278 -25.366  1.00  0.00              
ATOM   1621  CD  LYS A 115      -1.475 -32.376 -24.248  1.00  0.00              
ATOM   1622  CE  LYS A 115      -0.022 -32.656 -23.920  1.00  0.00              
ATOM   1623  NZ  LYS A 115       0.877 -32.132 -24.979  1.00  0.00              
ATOM   1624  H   LYS A 115      -4.251 -35.724 -26.022  1.00  0.00              
ATOM   1625  HA  LYS A 115      -1.418 -35.388 -26.841  1.00  0.00              
ATOM   1626 1HB  LYS A 115      -3.014 -34.876 -24.355  1.00  0.00              
ATOM   1627 2HB  LYS A 115      -1.239 -34.989 -24.290  1.00  0.00              
ATOM   1628 1HG  LYS A 115      -1.293 -33.225 -26.209  1.00  0.00              
ATOM   1629 2HG  LYS A 115      -2.968 -32.937 -25.682  1.00  0.00              
ATOM   1630 1HD  LYS A 115      -1.581 -31.337 -24.565  1.00  0.00              
ATOM   1631 2HD  LYS A 115      -2.084 -32.548 -23.361  1.00  0.00              
ATOM   1632 1HE  LYS A 115       0.211 -32.181 -22.968  1.00  0.00              
ATOM   1633 2HE  LYS A 115       0.104 -33.735 -23.826  1.00  0.00              
ATOM   1634 1HZ  LYS A 115       1.837 -32.332 -24.736  1.00  0.00              
ATOM   1635 2HZ  LYS A 115       0.654 -32.575 -25.860  1.00  0.00              
ATOM   1636 3HZ  LYS A 115       0.752 -31.134 -25.063  1.00  0.00              
ATOM   1637  N   GLU A 116      -2.491 -38.047 -25.416  1.00  0.00              
ATOM   1638  CA  GLU A 116      -2.118 -39.387 -24.967  1.00  0.00              
ATOM   1639  C   GLU A 116      -1.164 -39.292 -23.783  1.00  0.00              
ATOM   1640  O   GLU A 116      -0.074 -39.868 -23.794  1.00  0.00              
ATOM   1641  CB  GLU A 116      -1.478 -40.186 -26.105  1.00  0.00              
ATOM   1642  CG  GLU A 116      -2.377 -40.389 -27.315  1.00  0.00              
ATOM   1643  CD  GLU A 116      -1.668 -41.147 -28.402  1.00  0.00              
ATOM   1644  OE1 GLU A 116      -0.553 -41.557 -28.184  1.00  0.00              
ATOM   1645  OE2 GLU A 116      -2.280 -41.414 -29.410  1.00  0.00              
ATOM   1646  H   GLU A 116      -3.465 -37.837 -25.584  1.00  0.00              
ATOM   1647  HA  GLU A 116      -3.005 -39.923 -24.627  1.00  0.00              
ATOM   1648 1HB  GLU A 116      -0.580 -39.646 -26.406  1.00  0.00              
ATOM   1649 2HB  GLU A 116      -1.197 -41.156 -25.695  1.00  0.00              
ATOM   1650 1HG  GLU A 116      -3.316 -40.888 -27.079  1.00  0.00              
ATOM   1651 2HG  GLU A 116      -2.582 -39.374 -27.655  1.00  0.00              
ATOM   1652  N   ASP A 117      -1.592 -38.561 -22.760  1.00  0.00              
ATOM   1653  CA  ASP A 117      -0.771 -38.330 -21.582  1.00  0.00              
ATOM   1654  C   ASP A 117      -1.669 -38.130 -20.367  1.00  0.00              
ATOM   1655  O   ASP A 117      -2.322 -37.096 -20.229  1.00  0.00              
ATOM   1656  CB  ASP A 117       0.094 -37.086 -21.810  1.00  0.00              
ATOM   1657  CG  ASP A 117       1.062 -36.823 -20.676  1.00  0.00              
ATOM   1658  OD1 ASP A 117       1.878 -35.885 -20.810  1.00  0.00              
ATOM   1659  OD2 ASP A 117       1.017 -37.543 -19.656  1.00  0.00              
ATOM   1660  H   ASP A 117      -2.515 -38.154 -22.804  1.00  0.00              
ATOM   1661  HA  ASP A 117      -0.147 -39.203 -21.390  1.00  0.00              
ATOM   1662 1HB  ASP A 117       0.621 -37.094 -22.764  1.00  0.00              
ATOM   1663 2HB  ASP A 117      -0.679 -36.316 -21.827  1.00  0.00              
ATOM   1664  N   GLU A 118      -1.703 -39.127 -19.491  1.00  0.00              
ATOM   1665  CA  GLU A 118      -2.532 -39.074 -18.294  1.00  0.00              
ATOM   1666  C   GLU A 118      -1.947 -38.138 -17.236  1.00  0.00              
ATOM   1667  O   GLU A 118      -2.627 -37.767 -16.278  1.00  0.00              
ATOM   1668  CB  GLU A 118      -2.708 -40.478 -17.710  1.00  0.00              
ATOM   1669  CG  GLU A 118      -3.510 -41.428 -18.589  1.00  0.00              
ATOM   1670  CD  GLU A 118      -4.908 -40.922 -18.807  1.00  0.00              
ATOM   1671  OE1 GLU A 118      -5.586 -40.671 -17.839  1.00  0.00              
ATOM   1672  OE2 GLU A 118      -5.262 -40.679 -19.936  1.00  0.00              
ATOM   1673  H   GLU A 118      -1.136 -39.945 -19.661  1.00  0.00              
ATOM   1674  HA  GLU A 118      -3.514 -38.671 -18.542  1.00  0.00              
ATOM   1675 1HB  GLU A 118      -1.709 -40.885 -17.554  1.00  0.00              
ATOM   1676 2HB  GLU A 118      -3.209 -40.364 -16.749  1.00  0.00              
ATOM   1677 1HG  GLU A 118      -3.042 -41.626 -19.553  1.00  0.00              
ATOM   1678 2HG  GLU A 118      -3.543 -42.348 -18.008  1.00  0.00              
ATOM   1679  N   ASN A 119      -0.683 -37.765 -17.411  1.00  0.00              
ATOM   1680  CA  ASN A 119      -0.033 -36.850 -16.482  1.00  0.00              
ATOM   1681  C   ASN A 119       0.172 -35.452 -17.059  1.00  0.00              
ATOM   1682  O   ASN A 119       1.081 -34.730 -16.647  1.00  0.00              
ATOM   1683  CB  ASN A 119       1.313 -37.422 -16.036  1.00  0.00              
ATOM   1684  CG  ASN A 119       1.162 -38.705 -15.242  1.00  0.00              
ATOM   1685  OD1 ASN A 119       0.627 -38.702 -14.130  1.00  0.00              
ATOM   1686  ND2 ASN A 119       1.629 -39.812 -15.811  1.00  0.00              
ATOM   1687  H   ASN A 119      -0.161 -38.120 -18.199  1.00  0.00              
ATOM   1688  HA  ASN A 119      -0.663 -36.706 -15.603  1.00  0.00              
ATOM   1689 1HB  ASN A 119       2.143 -37.511 -16.739  1.00  0.00              
ATOM   1690 2HB  ASN A 119       1.507 -36.598 -15.348  1.00  0.00              
ATOM   1691 1HD2 ASN A 119       1.555 -40.688 -15.334  1.00  0.00              
ATOM   1692 2HD2 ASN A 119       2.052 -39.769 -16.716  1.00  0.00              
ATOM   1693  N   VAL A 120      -0.669 -35.069 -18.015  1.00  0.00              
ATOM   1694  CA  VAL A 120      -0.546 -33.752 -18.626  1.00  0.00              
ATOM   1695  C   VAL A 120      -0.736 -32.682 -17.546  1.00  0.00              
ATOM   1696  O   VAL A 120      -1.675 -32.761 -16.744  1.00  0.00              
ATOM   1697  CB  VAL A 120      -1.605 -33.553 -19.739  1.00  0.00              
ATOM   1698  CG1 VAL A 120      -2.999 -33.575 -19.143  1.00  0.00              
ATOM   1699  CG2 VAL A 120      -1.366 -32.239 -20.461  1.00  0.00              
ATOM   1700  H   VAL A 120      -1.402 -35.690 -18.325  1.00  0.00              
ATOM   1701  HA  VAL A 120       0.452 -33.597 -19.036  1.00  0.00              
ATOM   1702  HB  VAL A 120      -1.497 -34.348 -20.478  1.00  0.00              
ATOM   1703 1HG1 VAL A 120      -3.735 -33.435 -19.935  1.00  0.00              
ATOM   1704 2HG1 VAL A 120      -3.171 -34.534 -18.655  1.00  0.00              
ATOM   1705 3HG1 VAL A 120      -3.095 -32.772 -18.413  1.00  0.00              
ATOM   1706 1HG2 VAL A 120      -2.116 -32.110 -21.241  1.00  0.00              
ATOM   1707 2HG2 VAL A 120      -1.436 -31.416 -19.749  1.00  0.00              
ATOM   1708 3HG2 VAL A 120      -0.373 -32.246 -20.911  1.00  0.00              
ATOM   1709  N   PRO A 121       0.162 -31.680 -17.497  1.00  0.00              
ATOM   1710  CA  PRO A 121      -0.005 -30.551 -16.569  1.00  0.00              
ATOM   1711  C   PRO A 121      -1.446 -30.048 -16.696  1.00  0.00              
ATOM   1712  O   PRO A 121      -1.871 -29.617 -17.772  1.00  0.00              
ATOM   1713  CB  PRO A 121       1.035 -29.548 -17.061  1.00  0.00              
ATOM   1714  CG  PRO A 121       2.119 -30.452 -17.563  1.00  0.00              
ATOM   1715  CD  PRO A 121       1.344 -31.527 -18.311  1.00  0.00              
ATOM   1716  HA  PRO A 121       0.145 -30.838 -15.518  1.00  0.00              
ATOM   1717 1HB  PRO A 121       0.627 -28.900 -17.851  1.00  0.00              
ATOM   1718 2HB  PRO A 121       1.377 -28.890 -16.249  1.00  0.00              
ATOM   1719 1HG  PRO A 121       2.817 -29.909 -18.217  1.00  0.00              
ATOM   1720 2HG  PRO A 121       2.709 -30.864 -16.732  1.00  0.00              
ATOM   1721 1HD  PRO A 121       1.094 -31.222 -19.338  1.00  0.00              
ATOM   1722 2HD  PRO A 121       1.905 -32.471 -18.384  1.00  0.00              
ATOM   1723  N   PHE A 122      -2.189 -30.107 -15.593  1.00  0.00              
ATOM   1724  CA  PHE A 122      -3.616 -29.821 -15.629  1.00  0.00              
ATOM   1725  C   PHE A 122      -4.119 -29.356 -14.263  1.00  0.00              
ATOM   1726  O   PHE A 122      -3.856 -29.997 -13.241  1.00  0.00              
ATOM   1727  CB  PHE A 122      -4.320 -31.128 -16.043  1.00  0.00              
ATOM   1728  CG  PHE A 122      -5.797 -31.007 -16.305  1.00  0.00              
ATOM   1729  CD1 PHE A 122      -6.268 -30.893 -17.613  1.00  0.00              
ATOM   1730  CD2 PHE A 122      -6.719 -31.082 -15.265  1.00  0.00              
ATOM   1731  CE1 PHE A 122      -7.639 -30.860 -17.880  1.00  0.00              
ATOM   1732  CE2 PHE A 122      -8.089 -31.049 -15.517  1.00  0.00              
ATOM   1733  CZ  PHE A 122      -8.551 -30.940 -16.828  1.00  0.00              
ATOM   1734  H   PHE A 122      -1.758 -30.354 -14.714  1.00  0.00              
ATOM   1735  HA  PHE A 122      -3.813 -29.005 -16.326  1.00  0.00              
ATOM   1736 1HB  PHE A 122      -3.885 -31.514 -16.964  1.00  0.00              
ATOM   1737 2HB  PHE A 122      -4.218 -31.874 -15.254  1.00  0.00              
ATOM   1738  HD1 PHE A 122      -5.552 -30.831 -18.433  1.00  0.00              
ATOM   1739  HD2 PHE A 122      -6.356 -31.167 -14.240  1.00  0.00              
ATOM   1740  HE1 PHE A 122      -7.991 -30.772 -18.908  1.00  0.00              
ATOM   1741  HE2 PHE A 122      -8.800 -31.106 -14.693  1.00  0.00              
ATOM   1742  HZ  PHE A 122      -9.621 -30.916 -17.030  1.00  0.00              
ATOM   1743  N   LEU A 123      -4.842 -28.240 -14.246  1.00  0.00              
ATOM   1744  CA  LEU A 123      -5.523 -27.795 -13.041  1.00  0.00              
ATOM   1745  C   LEU A 123      -7.022 -27.749 -13.294  1.00  0.00              
ATOM   1746  O   LEU A 123      -7.459 -27.377 -14.385  1.00  0.00              
ATOM   1747  CB  LEU A 123      -5.054 -26.404 -12.601  1.00  0.00              
ATOM   1748  CG  LEU A 123      -3.900 -26.289 -11.600  1.00  0.00              
ATOM   1749  CD1 LEU A 123      -2.576 -26.551 -12.302  1.00  0.00              
ATOM   1750  CD2 LEU A 123      -3.900 -24.892 -10.996  1.00  0.00              
ATOM   1751  H   LEU A 123      -4.920 -27.688 -15.089  1.00  0.00              
ATOM   1752  HA  LEU A 123      -5.347 -28.509 -12.237  1.00  0.00              
ATOM   1753 1HB  LEU A 123      -4.718 -26.018 -13.563  1.00  0.00              
ATOM   1754 2HB  LEU A 123      -5.880 -25.796 -12.234  1.00  0.00              
ATOM   1755  HG  LEU A 123      -4.094 -27.002 -10.799  1.00  0.00              
ATOM   1756 1HD1 LEU A 123      -1.760 -26.467 -11.584  1.00  0.00              
ATOM   1757 2HD1 LEU A 123      -2.583 -27.555 -12.728  1.00  0.00              
ATOM   1758 3HD1 LEU A 123      -2.435 -25.820 -13.098  1.00  0.00              
ATOM   1759 1HD2 LEU A 123      -3.081 -24.805 -10.281  1.00  0.00              
ATOM   1760 2HD2 LEU A 123      -3.772 -24.153 -11.787  1.00  0.00              
ATOM   1761 3HD2 LEU A 123      -4.847 -24.716 -10.485  1.00  0.00              
ATOM   1762  N   LEU A 124      -7.803 -28.145 -12.293  1.00  0.00              
ATOM   1763  CA  LEU A 124      -9.254 -28.031 -12.366  1.00  0.00              
ATOM   1764  C   LEU A 124      -9.564 -26.720 -11.650  1.00  0.00              
ATOM   1765  O   LEU A 124      -9.248 -26.560 -10.475  1.00  0.00              
ATOM   1766  CB  LEU A 124      -9.962 -29.227 -11.715  1.00  0.00              
ATOM   1767  CG  LEU A 124     -11.494 -29.159 -11.717  1.00  0.00              
ATOM   1768  CD1 LEU A 124     -12.014 -29.137 -13.148  1.00  0.00              
ATOM   1769  CD2 LEU A 124     -12.057 -30.350 -10.957  1.00  0.00              
ATOM   1770  H   LEU A 124      -7.381 -28.534 -11.463  1.00  0.00              
ATOM   1771  HA  LEU A 124      -9.564 -27.985 -13.409  1.00  0.00              
ATOM   1772 1HB  LEU A 124      -9.622 -30.018 -12.381  1.00  0.00              
ATOM   1773 2HB  LEU A 124      -9.590 -29.416 -10.708  1.00  0.00              
ATOM   1774  HG  LEU A 124     -11.779 -28.255 -11.178  1.00  0.00              
ATOM   1775 1HD1 LEU A 124     -13.103 -29.089 -13.139  1.00  0.00              
ATOM   1776 2HD1 LEU A 124     -11.617 -28.264 -13.666  1.00  0.00              
ATOM   1777 3HD1 LEU A 124     -11.696 -30.042 -13.664  1.00  0.00              
ATOM   1778 1HD2 LEU A 124     -13.146 -30.300 -10.958  1.00  0.00              
ATOM   1779 2HD2 LEU A 124     -11.735 -31.274 -11.437  1.00  0.00              
ATOM   1780 3HD2 LEU A 124     -11.695 -30.331  -9.929  1.00  0.00              
ATOM   1781  N   VAL A 125     -10.166 -25.776 -12.365  1.00  0.00              
ATOM   1782  CA  VAL A 125     -10.406 -24.452 -11.810  1.00  0.00              
ATOM   1783  C   VAL A 125     -11.879 -24.107 -11.602  1.00  0.00              
ATOM   1784  O   VAL A 125     -12.638 -23.985 -12.569  1.00  0.00              
ATOM   1785  CB  VAL A 125      -9.783 -23.368 -12.728  1.00  0.00              
ATOM   1786  CG1 VAL A 125     -10.052 -21.991 -12.167  1.00  0.00              
ATOM   1787  CG2 VAL A 125      -8.283 -23.600 -12.871  1.00  0.00              
ATOM   1788  H   VAL A 125     -10.465 -25.976 -13.309  1.00  0.00              
ATOM   1789  HA  VAL A 125      -9.997 -24.364 -10.803  1.00  0.00              
ATOM   1790  HB  VAL A 125     -10.216 -23.456 -13.724  1.00  0.00              
ATOM   1791 1HG1 VAL A 125      -9.610 -21.239 -12.821  1.00  0.00              
ATOM   1792 2HG1 VAL A 125     -11.128 -21.828 -12.104  1.00  0.00              
ATOM   1793 3HG1 VAL A 125      -9.613 -21.911 -11.173  1.00  0.00              
ATOM   1794 1HG2 VAL A 125      -7.857 -22.834 -13.517  1.00  0.00              
ATOM   1795 2HG2 VAL A 125      -7.813 -23.550 -11.889  1.00  0.00              
ATOM   1796 3HG2 VAL A 125      -8.107 -24.583 -13.308  1.00  0.00              
ATOM   1797  N   GLY A 126     -12.270 -23.948 -10.341  1.00  0.00              
ATOM   1798  CA  GLY A 126     -13.636 -23.575 -10.016  1.00  0.00              
ATOM   1799  C   GLY A 126     -13.660 -22.064  -9.857  1.00  0.00              
ATOM   1800  O   GLY A 126     -13.128 -21.527  -8.884  1.00  0.00              
ATOM   1801  H   GLY A 126     -11.606 -24.087  -9.592  1.00  0.00              
ATOM   1802 1HA  GLY A 126     -14.294 -23.894 -10.824  1.00  0.00              
ATOM   1803 2HA  GLY A 126     -13.930 -24.071  -9.092  1.00  0.00              
ATOM   1804  N   ASN A 127     -14.270 -21.376 -10.817  1.00  0.00              
ATOM   1805  CA  ASN A 127     -14.277 -19.920 -10.831  1.00  0.00              
ATOM   1806  C   ASN A 127     -15.522 -19.285 -10.201  1.00  0.00              
ATOM   1807  O   ASN A 127     -16.526 -19.957  -9.956  1.00  0.00              
ATOM   1808  CB  ASN A 127     -14.108 -19.406 -12.249  1.00  0.00              
ATOM   1809  CG  ASN A 127     -13.707 -17.959 -12.325  1.00  0.00              
ATOM   1810  OD1 ASN A 127     -13.074 -17.421 -11.410  1.00  0.00              
ATOM   1811  ND2 ASN A 127     -14.142 -17.307 -13.373  1.00  0.00              
ATOM   1812  H   ASN A 127     -14.741 -21.877 -11.557  1.00  0.00              
ATOM   1813  HA  ASN A 127     -13.448 -19.540 -10.232  1.00  0.00              
ATOM   1814 1HB  ASN A 127     -13.537 -19.975 -12.984  1.00  0.00              
ATOM   1815 2HB  ASN A 127     -15.172 -19.488 -12.474  1.00  0.00              
ATOM   1816 1HD2 ASN A 127     -13.913 -16.340 -13.489  1.00  0.00              
ATOM   1817 2HD2 ASN A 127     -14.702 -17.774 -14.056  1.00  0.00              
ATOM   1818  N   LYS A 128     -15.427 -17.981  -9.938  1.00  0.00              
ATOM   1819  CA  LYS A 128     -16.490 -17.185  -9.320  1.00  0.00              
ATOM   1820  C   LYS A 128     -16.713 -17.536  -7.859  1.00  0.00              
ATOM   1821  O   LYS A 128     -17.845 -17.568  -7.388  1.00  0.00              
ATOM   1822  CB  LYS A 128     -17.805 -17.336 -10.094  1.00  0.00              
ATOM   1823  CG  LYS A 128     -17.670 -17.071 -11.584  1.00  0.00              
ATOM   1824  CD  LYS A 128     -19.026 -17.034 -12.277  1.00  0.00              
ATOM   1825  CE  LYS A 128     -18.854 -17.006 -13.775  1.00  0.00              
ATOM   1826  NZ  LYS A 128     -20.140 -16.979 -14.498  1.00  0.00              
ATOM   1827  H   LYS A 128     -14.558 -17.530 -10.188  1.00  0.00              
ATOM   1828  HA  LYS A 128     -16.214 -16.130  -9.330  1.00  0.00              
ATOM   1829 1HB  LYS A 128     -18.157 -18.354  -9.930  1.00  0.00              
ATOM   1830 2HB  LYS A 128     -18.515 -16.633  -9.658  1.00  0.00              
ATOM   1831 1HG  LYS A 128     -17.170 -16.112 -11.721  1.00  0.00              
ATOM   1832 2HG  LYS A 128     -17.064 -17.863 -12.022  1.00  0.00              
ATOM   1833 1HD  LYS A 128     -19.589 -17.921 -11.985  1.00  0.00              
ATOM   1834 2HD  LYS A 128     -19.559 -16.142 -11.949  1.00  0.00              
ATOM   1835 1HE  LYS A 128     -18.281 -16.118 -14.037  1.00  0.00              
ATOM   1836 2HE  LYS A 128     -18.298 -17.895 -14.072  1.00  0.00              
ATOM   1837 1HZ  LYS A 128     -19.967 -16.962 -15.493  1.00  0.00              
ATOM   1838 2HZ  LYS A 128     -20.675 -17.804 -14.264  1.00  0.00              
ATOM   1839 3HZ  LYS A 128     -20.658 -16.155 -14.231  1.00  0.00              
ATOM   1840  N   SER A 129     -15.618 -17.772  -7.145  1.00  0.00              
ATOM   1841  CA  SER A 129     -15.666 -18.128  -5.733  1.00  0.00              
ATOM   1842  C   SER A 129     -16.216 -17.004  -4.864  1.00  0.00              
ATOM   1843  O   SER A 129     -16.601 -17.235  -3.718  1.00  0.00              
ATOM   1844  CB  SER A 129     -14.281 -18.522  -5.257  1.00  0.00              
ATOM   1845  OG  SER A 129     -13.397 -17.435  -5.252  1.00  0.00              
ATOM   1846  H   SER A 129     -14.721 -17.700  -7.604  1.00  0.00              
ATOM   1847  HA  SER A 129     -16.235 -19.038  -5.535  1.00  0.00              
ATOM   1848 1HB  SER A 129     -14.360 -18.920  -4.246  1.00  0.00              
ATOM   1849 2HB  SER A 129     -13.890 -19.294  -5.920  1.00  0.00              
ATOM   1850  HG  SER A 129     -12.534 -17.726  -4.945  1.00  0.00              
ATOM   1851  N   ASP A 130     -16.268 -15.791  -5.408  1.00  0.00              
ATOM   1852  CA  ASP A 130     -16.904 -14.684  -4.701  1.00  0.00              
ATOM   1853  C   ASP A 130     -18.425 -14.797  -4.692  1.00  0.00              
ATOM   1854  O   ASP A 130     -19.100 -14.062  -3.967  1.00  0.00              
ATOM   1855  CB  ASP A 130     -16.488 -13.330  -5.307  1.00  0.00              
ATOM   1856  CG  ASP A 130     -16.811 -13.216  -6.785  1.00  0.00              
ATOM   1857  OD1 ASP A 130     -16.216 -13.963  -7.585  1.00  0.00              
ATOM   1858  OD2 ASP A 130     -17.655 -12.375  -7.152  1.00  0.00              
ATOM   1859  H   ASP A 130     -15.864 -15.627  -6.319  1.00  0.00              
ATOM   1860  HA  ASP A 130     -16.600 -14.692  -3.654  1.00  0.00              
ATOM   1861 1HB  ASP A 130     -16.886 -12.471  -4.767  1.00  0.00              
ATOM   1862 2HB  ASP A 130     -15.408 -13.380  -5.165  1.00  0.00              
ATOM   1863  N   LEU A 131     -18.963 -15.711  -5.493  1.00  0.00              
ATOM   1864  CA  LEU A 131     -20.408 -15.953  -5.501  1.00  0.00              
ATOM   1865  C   LEU A 131     -20.759 -17.208  -4.698  1.00  0.00              
ATOM   1866  O   LEU A 131     -21.527 -18.064  -5.151  1.00  0.00              
ATOM   1867  CB  LEU A 131     -20.914 -16.094  -6.941  1.00  0.00              
ATOM   1868  CG  LEU A 131     -20.679 -14.894  -7.867  1.00  0.00              
ATOM   1869  CD1 LEU A 131     -21.158 -15.227  -9.279  1.00  0.00              
ATOM   1870  CD2 LEU A 131     -21.419 -13.673  -7.318  1.00  0.00              
ATOM   1871  H   LEU A 131     -18.370 -16.250  -6.107  1.00  0.00              
ATOM   1872  HA  LEU A 131     -20.920 -15.121  -5.018  1.00  0.00              
ATOM   1873 1HB  LEU A 131     -20.297 -16.931  -7.264  1.00  0.00              
ATOM   1874 2HB  LEU A 131     -21.965 -16.383  -6.974  1.00  0.00              
ATOM   1875  HG  LEU A 131     -19.612 -14.675  -7.847  1.00  0.00              
ATOM   1876 1HD1 LEU A 131     -20.988 -14.370  -9.932  1.00  0.00              
ATOM   1877 2HD1 LEU A 131     -20.604 -16.086  -9.658  1.00  0.00              
ATOM   1878 3HD1 LEU A 131     -22.221 -15.460  -9.258  1.00  0.00              
ATOM   1879 1HD2 LEU A 131     -21.251 -12.820  -7.976  1.00  0.00              
ATOM   1880 2HD2 LEU A 131     -22.487 -13.886  -7.265  1.00  0.00              
ATOM   1881 3HD2 LEU A 131     -21.046 -13.439  -6.321  1.00  0.00              
ATOM   1882  N   GLU A 132     -20.182 -17.306  -3.503  1.00  0.00              
ATOM   1883  CA  GLU A 132     -20.408 -18.437  -2.614  1.00  0.00              
ATOM   1884  C   GLU A 132     -21.884 -18.786  -2.468  1.00  0.00              
ATOM   1885  O   GLU A 132     -22.254 -19.958  -2.488  1.00  0.00              
ATOM   1886  CB  GLU A 132     -19.807 -18.150  -1.237  1.00  0.00              
ATOM   1887  CG  GLU A 132     -19.876 -19.319  -0.264  1.00  0.00              
ATOM   1888  CD  GLU A 132     -19.108 -20.504  -0.780  1.00  0.00              
ATOM   1889  OE1 GLU A 132     -17.998 -20.324  -1.219  1.00  0.00              
ATOM   1890  OE2 GLU A 132     -19.584 -21.605  -0.632  1.00  0.00              
ATOM   1891  H   GLU A 132     -19.566 -16.563  -3.207  1.00  0.00              
ATOM   1892  HA  GLU A 132     -19.936 -19.330  -3.025  1.00  0.00              
ATOM   1893 1HB  GLU A 132     -18.765 -17.872  -1.396  1.00  0.00              
ATOM   1894 2HB  GLU A 132     -20.350 -17.300  -0.822  1.00  0.00              
ATOM   1895 1HG  GLU A 132     -19.528 -19.070   0.738  1.00  0.00              
ATOM   1896 2HG  GLU A 132     -20.937 -19.561  -0.229  1.00  0.00              
ATOM   1897  N   ASP A 133     -22.721 -17.766  -2.317  1.00  0.00              
ATOM   1898  CA  ASP A 133     -24.154 -17.972  -2.139  1.00  0.00              
ATOM   1899  C   ASP A 133     -24.836 -18.600  -3.351  1.00  0.00              
ATOM   1900  O   ASP A 133     -25.896 -19.215  -3.218  1.00  0.00              
ATOM   1901  CB  ASP A 133     -24.832 -16.642  -1.804  1.00  0.00              
ATOM   1902  CG  ASP A 133     -24.548 -16.127  -0.400  1.00  0.00              
ATOM   1903  OD1 ASP A 133     -24.034 -16.879   0.395  1.00  0.00              
ATOM   1904  OD2 ASP A 133     -24.701 -14.950  -0.178  1.00  0.00              
ATOM   1905  H   ASP A 133     -22.357 -16.824  -2.326  1.00  0.00              
ATOM   1906  HA  ASP A 133     -24.328 -18.674  -1.323  1.00  0.00              
ATOM   1907 1HB  ASP A 133     -24.624 -15.853  -2.528  1.00  0.00              
ATOM   1908 2HB  ASP A 133     -25.879 -16.936  -1.878  1.00  0.00              
ATOM   1909  N   LYS A 134     -24.229 -18.449  -4.526  1.00  0.00              
ATOM   1910  CA  LYS A 134     -24.782 -19.007  -5.757  1.00  0.00              
ATOM   1911  C   LYS A 134     -24.174 -20.350  -6.138  1.00  0.00              
ATOM   1912  O   LYS A 134     -24.458 -20.892  -7.207  1.00  0.00              
ATOM   1913  CB  LYS A 134     -24.596 -18.017  -6.908  1.00  0.00              
ATOM   1914  CG  LYS A 134     -25.307 -16.684  -6.713  1.00  0.00              
ATOM   1915  CD  LYS A 134     -25.104 -15.768  -7.910  1.00  0.00              
ATOM   1916  CE  LYS A 134     -25.782 -14.422  -7.700  1.00  0.00              
ATOM   1917  NZ  LYS A 134     -25.633 -13.533  -8.883  1.00  0.00              
ATOM   1918  H   LYS A 134     -23.361 -17.933  -4.566  1.00  0.00              
ATOM   1919  HA  LYS A 134     -25.847 -19.202  -5.628  1.00  0.00              
ATOM   1920 1HB  LYS A 134     -23.524 -17.844  -7.010  1.00  0.00              
ATOM   1921 2HB  LYS A 134     -24.973 -18.499  -7.810  1.00  0.00              
ATOM   1922 1HG  LYS A 134     -26.372 -16.876  -6.578  1.00  0.00              
ATOM   1923 2HG  LYS A 134     -24.908 -16.207  -5.818  1.00  0.00              
ATOM   1924 1HD  LYS A 134     -24.033 -15.617  -8.055  1.00  0.00              
ATOM   1925 2HD  LYS A 134     -25.524 -16.251  -8.792  1.00  0.00              
ATOM   1926 1HE  LYS A 134     -26.840 -14.598  -7.510  1.00  0.00              
ATOM   1927 2HE  LYS A 134     -25.332 -13.945  -6.829  1.00  0.00              
ATOM   1928 1HZ  LYS A 134     -26.095 -12.652  -8.703  1.00  0.00              
ATOM   1929 2HZ  LYS A 134     -24.651 -13.368  -9.060  1.00  0.00              
ATOM   1930 3HZ  LYS A 134     -26.050 -13.973  -9.690  1.00  0.00              
ATOM   1931  N   ARG A 135     -23.337 -20.884  -5.259  1.00  0.00              
ATOM   1932  CA  ARG A 135     -22.632 -22.120  -5.543  1.00  0.00              
ATOM   1933  C   ARG A 135     -23.604 -23.287  -5.745  1.00  0.00              
ATOM   1934  O   ARG A 135     -24.549 -23.472  -4.970  1.00  0.00              
ATOM   1935  CB  ARG A 135     -21.669 -22.441  -4.400  1.00  0.00              
ATOM   1936  CG  ARG A 135     -20.879 -23.727  -4.607  1.00  0.00              
ATOM   1937  CD  ARG A 135     -20.233 -24.196  -3.318  1.00  0.00              
ATOM   1938  NE  ARG A 135     -19.145 -23.329  -2.878  1.00  0.00              
ATOM   1939  CZ  ARG A 135     -17.893 -23.403  -3.321  1.00  0.00              
ATOM   1940  NH1 ARG A 135     -17.553 -24.312  -4.231  1.00  0.00              
ATOM   1941  NH2 ARG A 135     -16.975 -22.577  -2.845  1.00  0.00              
ATOM   1942  H   ARG A 135     -23.184 -20.423  -4.373  1.00  0.00              
ATOM   1943  HA  ARG A 135     -22.076 -22.022  -6.476  1.00  0.00              
ATOM   1944 1HB  ARG A 135     -20.986 -21.597  -4.313  1.00  0.00              
ATOM   1945 2HB  ARG A 135     -22.268 -22.518  -3.492  1.00  0.00              
ATOM   1946 1HG  ARG A 135     -21.559 -24.496  -4.972  1.00  0.00              
ATOM   1947 2HG  ARG A 135     -20.105 -23.541  -5.353  1.00  0.00              
ATOM   1948 1HD  ARG A 135     -20.988 -24.221  -2.533  1.00  0.00              
ATOM   1949 2HD  ARG A 135     -19.833 -25.198  -3.467  1.00  0.00              
ATOM   1950  HE  ARG A 135     -19.154 -22.573  -2.207  1.00  0.00              
ATOM   1951 1HH1 ARG A 135     -18.250 -24.949  -4.589  1.00  0.00              
ATOM   1952 2HH1 ARG A 135     -16.600 -24.360  -4.559  1.00  0.00              
ATOM   1953 1HH2 ARG A 135     -17.230 -21.891  -2.147  1.00  0.00              
ATOM   1954 2HH2 ARG A 135     -16.025 -22.634  -3.181  1.00  0.00              
ATOM   1955  N   GLN A 136     -23.365 -24.059  -6.802  1.00  0.00              
ATOM   1956  CA  GLN A 136     -24.088 -25.305  -7.061  1.00  0.00              
ATOM   1957  C   GLN A 136     -23.109 -26.473  -6.971  1.00  0.00              
ATOM   1958  O   GLN A 136     -23.504 -27.614  -6.711  1.00  0.00              
ATOM   1959  CB  GLN A 136     -24.712 -25.290  -8.457  1.00  0.00              
ATOM   1960  CG  GLN A 136     -25.786 -24.238  -8.678  1.00  0.00              
ATOM   1961  CD  GLN A 136     -26.354 -24.285 -10.083  1.00  0.00              
ATOM   1962  OE1 GLN A 136     -26.032 -25.181 -10.867  1.00  0.00              
ATOM   1963  NE2 GLN A 136     -27.209 -23.326 -10.405  1.00  0.00              
ATOM   1964  H   GLN A 136     -22.649 -23.763  -7.450  1.00  0.00              
ATOM   1965  HA  GLN A 136     -24.853 -25.448  -6.298  1.00  0.00              
ATOM   1966 1HB  GLN A 136     -23.898 -25.126  -9.164  1.00  0.00              
ATOM   1967 2HB  GLN A 136     -25.140 -26.279  -8.621  1.00  0.00              
ATOM   1968 1HG  GLN A 136     -26.613 -24.085  -7.984  1.00  0.00              
ATOM   1969 2HG  GLN A 136     -25.097 -23.396  -8.611  1.00  0.00              
ATOM   1970 1HE2 GLN A 136     -27.617 -23.305 -11.319  1.00  0.00              
ATOM   1971 2HE2 GLN A 136     -27.449 -22.623  -9.735  1.00  0.00              
ATOM   1972  N   VAL A 137     -21.832 -26.187  -7.206  1.00  0.00              
ATOM   1973  CA  VAL A 137     -20.796 -27.219  -7.216  1.00  0.00              
ATOM   1974  C   VAL A 137     -19.988 -27.115  -5.928  1.00  0.00              
ATOM   1975  O   VAL A 137     -19.307 -26.118  -5.695  1.00  0.00              
ATOM   1976  CB  VAL A 137     -19.848 -27.043  -8.429  1.00  0.00              
ATOM   1977  CG1 VAL A 137     -18.793 -28.132  -8.432  1.00  0.00              
ATOM   1978  CG2 VAL A 137     -20.648 -27.067  -9.715  1.00  0.00              
ATOM   1979  H   VAL A 137     -21.572 -25.227  -7.383  1.00  0.00              
ATOM   1980  HA  VAL A 137     -21.232 -28.219  -7.228  1.00  0.00              
ATOM   1981  HB  VAL A 137     -19.369 -26.066  -8.365  1.00  0.00              
ATOM   1982 1HG1 VAL A 137     -18.133 -27.997  -9.290  1.00  0.00              
ATOM   1983 2HG1 VAL A 137     -18.209 -28.076  -7.514  1.00  0.00              
ATOM   1984 3HG1 VAL A 137     -19.276 -29.106  -8.498  1.00  0.00              
ATOM   1985 1HG2 VAL A 137     -19.977 -26.941 -10.564  1.00  0.00              
ATOM   1986 2HG2 VAL A 137     -21.170 -28.020  -9.800  1.00  0.00              
ATOM   1987 3HG2 VAL A 137     -21.376 -26.255  -9.705  1.00  0.00              
ATOM   1988  N   SER A 138     -20.066 -28.141  -5.092  1.00  0.00              
ATOM   1989  CA  SER A 138     -19.374 -28.126  -3.808  1.00  0.00              
ATOM   1990  C   SER A 138     -17.883 -28.343  -3.960  1.00  0.00              
ATOM   1991  O   SER A 138     -17.426 -28.889  -4.962  1.00  0.00              
ATOM   1992  CB  SER A 138     -19.919 -29.220  -2.895  1.00  0.00              
ATOM   1993  OG  SER A 138     -19.550 -30.491  -3.399  1.00  0.00              
ATOM   1994  H   SER A 138     -20.614 -28.950  -5.345  1.00  0.00              
ATOM   1995  HA  SER A 138     -19.548 -27.216  -3.233  1.00  0.00              
ATOM   1996 1HB  SER A 138     -19.506 -29.078  -1.896  1.00  0.00              
ATOM   1997 2HB  SER A 138     -21.004 -29.133  -2.855  1.00  0.00              
ATOM   1998  HG  SER A 138     -20.143 -30.735  -4.113  1.00  0.00              
ATOM   1999  N   VAL A 139     -17.130 -27.930  -2.946  1.00  0.00              
ATOM   2000  CA  VAL A 139     -15.684 -28.080  -2.959  1.00  0.00              
ATOM   2001  C   VAL A 139     -15.331 -29.561  -2.950  1.00  0.00              
ATOM   2002  O   VAL A 139     -14.421 -30.000  -3.654  1.00  0.00              
ATOM   2003  CB  VAL A 139     -15.049 -27.411  -1.725  1.00  0.00              
ATOM   2004  CG1 VAL A 139     -13.560 -27.739  -1.656  1.00  0.00              
ATOM   2005  CG2 VAL A 139     -15.267 -25.900  -1.787  1.00  0.00              
ATOM   2006  H   VAL A 139     -17.574 -27.501  -2.146  1.00  0.00              
ATOM   2007  HA  VAL A 139     -15.251 -27.672  -3.873  1.00  0.00              
ATOM   2008  HB  VAL A 139     -15.550 -27.774  -0.828  1.00  0.00              
ATOM   2009 1HG1 VAL A 139     -13.123 -27.261  -0.779  1.00  0.00              
ATOM   2010 2HG1 VAL A 139     -13.429 -28.818  -1.583  1.00  0.00              
ATOM   2011 3HG1 VAL A 139     -13.064 -27.371  -2.554  1.00  0.00              
ATOM   2012 1HG2 VAL A 139     -14.818 -25.431  -0.912  1.00  0.00              
ATOM   2013 2HG2 VAL A 139     -14.805 -25.503  -2.691  1.00  0.00              
ATOM   2014 3HG2 VAL A 139     -16.337 -25.688  -1.802  1.00  0.00              
ATOM   2015  N   GLU A 140     -16.062 -30.328  -2.145  1.00  0.00              
ATOM   2016  CA  GLU A 140     -15.808 -31.757  -2.020  1.00  0.00              
ATOM   2017  C   GLU A 140     -16.045 -32.487  -3.333  1.00  0.00              
ATOM   2018  O   GLU A 140     -15.248 -33.333  -3.732  1.00  0.00              
ATOM   2019  CB  GLU A 140     -16.686 -32.360  -0.921  1.00  0.00              
ATOM   2020  CG  GLU A 140     -16.305 -31.937   0.491  1.00  0.00              
ATOM   2021  CD  GLU A 140     -17.288 -32.460   1.501  1.00  0.00              
ATOM   2022  OE1 GLU A 140     -18.257 -33.060   1.104  1.00  0.00              
ATOM   2023  OE2 GLU A 140     -17.015 -32.358   2.674  1.00  0.00              
ATOM   2024  H   GLU A 140     -16.810 -29.913  -1.608  1.00  0.00              
ATOM   2025  HA  GLU A 140     -14.762 -31.925  -1.763  1.00  0.00              
ATOM   2026 1HB  GLU A 140     -17.711 -32.052  -1.128  1.00  0.00              
ATOM   2027 2HB  GLU A 140     -16.607 -33.444  -1.009  1.00  0.00              
ATOM   2028 1HG  GLU A 140     -15.297 -32.238   0.776  1.00  0.00              
ATOM   2029 2HG  GLU A 140     -16.363 -30.850   0.457  1.00  0.00              
ATOM   2030  N   GLU A 141     -17.141 -32.159  -4.006  1.00  0.00              
ATOM   2031  CA  GLU A 141     -17.464 -32.808  -5.266  1.00  0.00              
ATOM   2032  C   GLU A 141     -16.399 -32.526  -6.328  1.00  0.00              
ATOM   2033  O   GLU A 141     -15.935 -33.436  -7.016  1.00  0.00              
ATOM   2034  CB  GLU A 141     -18.838 -32.351  -5.760  1.00  0.00              
ATOM   2035  CG  GLU A 141     -19.280 -32.990  -7.069  1.00  0.00              
ATOM   2036  CD  GLU A 141     -20.666 -32.550  -7.451  1.00  0.00              
ATOM   2037  OE1 GLU A 141     -21.258 -31.805  -6.708  1.00  0.00              
ATOM   2038  OE2 GLU A 141     -21.090 -32.867  -8.538  1.00  0.00              
ATOM   2039  H   GLU A 141     -17.762 -31.449  -3.644  1.00  0.00              
ATOM   2040  HA  GLU A 141     -17.482 -33.890  -5.131  1.00  0.00              
ATOM   2041 1HB  GLU A 141     -19.556 -32.595  -4.977  1.00  0.00              
ATOM   2042 2HB  GLU A 141     -18.789 -31.269  -5.883  1.00  0.00              
ATOM   2043 1HG  GLU A 141     -18.598 -32.799  -7.897  1.00  0.00              
ATOM   2044 2HG  GLU A 141     -19.287 -34.056  -6.844  1.00  0.00              
ATOM   2045  N   ALA A 142     -16.015 -31.260  -6.454  1.00  0.00              
ATOM   2046  CA  ALA A 142     -15.020 -30.864  -7.444  1.00  0.00              
ATOM   2047  C   ALA A 142     -13.661 -31.478  -7.140  1.00  0.00              
ATOM   2048  O   ALA A 142     -12.955 -31.897  -8.052  1.00  0.00              
ATOM   2049  CB  ALA A 142     -14.911 -29.345  -7.494  1.00  0.00              
ATOM   2050  H   ALA A 142     -16.418 -30.556  -5.853  1.00  0.00              
ATOM   2051  HA  ALA A 142     -15.331 -31.235  -8.420  1.00  0.00              
ATOM   2052 1HB  ALA A 142     -14.166 -29.059  -8.237  1.00  0.00              
ATOM   2053 2HB  ALA A 142     -15.877 -28.919  -7.768  1.00  0.00              
ATOM   2054 3HB  ALA A 142     -14.612 -28.969  -6.517  1.00  0.00              
ATOM   2055  N   LYS A 143     -13.294 -31.530  -5.862  1.00  0.00              
ATOM   2056  CA  LYS A 143     -12.024 -32.140  -5.470  1.00  0.00              
ATOM   2057  C   LYS A 143     -12.043 -33.659  -5.639  1.00  0.00              
ATOM   2058  O   LYS A 143     -11.005 -34.274  -5.887  1.00  0.00              
ATOM   2059  CB  LYS A 143     -11.685 -31.813  -4.013  1.00  0.00              
ATOM   2060  CG  LYS A 143     -11.193 -30.401  -3.765  1.00  0.00              
ATOM   2061  CD  LYS A 143     -10.821 -30.220  -2.300  1.00  0.00              
ATOM   2062  CE  LYS A 143     -10.159 -28.875  -2.046  1.00  0.00              
ATOM   2063  NZ  LYS A 143      -9.843 -28.689  -0.598  1.00  0.00              
ATOM   2064  H   LYS A 143     -13.897 -31.146  -5.148  1.00  0.00              
ATOM   2065  HA  LYS A 143     -11.224 -31.775  -6.115  1.00  0.00              
ATOM   2066 1HB  LYS A 143     -12.590 -31.981  -3.429  1.00  0.00              
ATOM   2067 2HB  LYS A 143     -10.914 -32.516  -3.698  1.00  0.00              
ATOM   2068 1HG  LYS A 143     -10.322 -30.222  -4.396  1.00  0.00              
ATOM   2069 2HG  LYS A 143     -11.987 -29.705  -4.036  1.00  0.00              
ATOM   2070 1HD  LYS A 143     -11.729 -30.293  -1.700  1.00  0.00              
ATOM   2071 2HD  LYS A 143     -10.134 -31.016  -2.015  1.00  0.00              
ATOM   2072 1HE  LYS A 143      -9.243 -28.830  -2.632  1.00  0.00              
ATOM   2073 2HE  LYS A 143     -10.840 -28.092  -2.378  1.00  0.00              
ATOM   2074 1HZ  LYS A 143      -9.406 -27.788  -0.463  1.00  0.00              
ATOM   2075 2HZ  LYS A 143     -10.696 -28.733  -0.058  1.00  0.00              
ATOM   2076 3HZ  LYS A 143      -9.213 -29.417  -0.295  1.00  0.00              
ATOM   2077  N   ASN A 144     -13.222 -34.262  -5.503  1.00  0.00              
ATOM   2078  CA  ASN A 144     -13.362 -35.693  -5.757  1.00  0.00              
ATOM   2079  C   ASN A 144     -13.144 -36.028  -7.225  1.00  0.00              
ATOM   2080  O   ASN A 144     -12.510 -37.030  -7.552  1.00  0.00              
ATOM   2081  CB  ASN A 144     -14.717 -36.204  -5.303  1.00  0.00              
ATOM   2082  CG  ASN A 144     -14.840 -36.350  -3.811  1.00  0.00              
ATOM   2083  OD1 ASN A 144     -13.839 -36.446  -3.092  1.00  0.00              
ATOM   2084  ND2 ASN A 144     -16.061 -36.451  -3.352  1.00  0.00              
ATOM   2085  H   ASN A 144     -14.033 -33.730  -5.220  1.00  0.00              
ATOM   2086  HA  ASN A 144     -12.600 -36.243  -5.203  1.00  0.00              
ATOM   2087 1HB  ASN A 144     -15.638 -35.772  -5.697  1.00  0.00              
ATOM   2088 2HB  ASN A 144     -14.563 -37.190  -5.741  1.00  0.00              
ATOM   2089 1HD2 ASN A 144     -16.219 -36.550  -2.369  1.00  0.00              
ATOM   2090 2HD2 ASN A 144     -16.836 -36.427  -3.983  1.00  0.00              
ATOM   2091  N   ARG A 145     -13.671 -35.195  -8.115  1.00  0.00              
ATOM   2092  CA  ARG A 145     -13.408 -35.376  -9.535  1.00  0.00              
ATOM   2093  C   ARG A 145     -11.933 -35.165  -9.839  1.00  0.00              
ATOM   2094  O   ARG A 145     -11.333 -35.927 -10.597  1.00  0.00              
ATOM   2095  CB  ARG A 145     -14.259 -34.418 -10.374  1.00  0.00              
ATOM   2096  CG  ARG A 145     -14.083 -34.628 -11.875  1.00  0.00              
ATOM   2097  CD  ARG A 145     -15.241 -34.063 -12.665  1.00  0.00              
ATOM   2098  NE  ARG A 145     -16.475 -34.792 -12.400  1.00  0.00              
ATOM   2099  CZ  ARG A 145     -17.658 -34.470 -12.911  1.00  0.00              
ATOM   2100  NH1 ARG A 145     -17.769 -33.428 -13.724  1.00  0.00              
ATOM   2101  NH2 ARG A 145     -18.732 -35.184 -12.598  1.00  0.00              
ATOM   2102  H   ARG A 145     -14.259 -34.429  -7.817  1.00  0.00              
ATOM   2103  HA  ARG A 145     -13.648 -36.399  -9.827  1.00  0.00              
ATOM   2104 1HB  ARG A 145     -15.297 -34.583 -10.089  1.00  0.00              
ATOM   2105 2HB  ARG A 145     -13.962 -33.406 -10.098  1.00  0.00              
ATOM   2106 1HG  ARG A 145     -13.162 -34.135 -12.189  1.00  0.00              
ATOM   2107 2HG  ARG A 145     -14.006 -35.699 -12.069  1.00  0.00              
ATOM   2108 1HD  ARG A 145     -15.381 -33.018 -12.390  1.00  0.00              
ATOM   2109 2HD  ARG A 145     -15.011 -34.130 -13.728  1.00  0.00              
ATOM   2110  HE  ARG A 145     -16.630 -35.608 -11.823  1.00  0.00              
ATOM   2111 1HH1 ARG A 145     -16.952 -32.881 -13.953  1.00  0.00              
ATOM   2112 2HH1 ARG A 145     -18.670 -33.186 -14.110  1.00  0.00              
ATOM   2113 1HH2 ARG A 145     -18.646 -35.972 -11.972  1.00  0.00              
ATOM   2114 2HH2 ARG A 145     -19.629 -34.937 -12.987  1.00  0.00              
ATOM   2115  N   ALA A 146     -11.346 -34.133  -9.247  1.00  0.00              
ATOM   2116  CA  ALA A 146      -9.923 -33.881  -9.432  1.00  0.00              
ATOM   2117  C   ALA A 146      -9.089 -35.022  -8.841  1.00  0.00              
ATOM   2118  O   ALA A 146      -8.019 -35.352  -9.353  1.00  0.00              
ATOM   2119  CB  ALA A 146      -9.536 -32.552  -8.788  1.00  0.00              
ATOM   2120  H   ALA A 146     -11.884 -33.510  -8.662  1.00  0.00              
ATOM   2121  HA  ALA A 146      -9.712 -33.838 -10.501  1.00  0.00              
ATOM   2122 1HB  ALA A 146      -8.470 -32.375  -8.933  1.00  0.00              
ATOM   2123 2HB  ALA A 146     -10.105 -31.745  -9.250  1.00  0.00              
ATOM   2124 3HB  ALA A 146      -9.756 -32.587  -7.722  1.00  0.00              
ATOM   2125  N   GLU A 147      -9.580 -35.628  -7.767  1.00  0.00              
ATOM   2126  CA  GLU A 147      -8.867 -36.738  -7.150  1.00  0.00              
ATOM   2127  C   GLU A 147      -8.874 -37.957  -8.068  1.00  0.00              
ATOM   2128  O   GLU A 147      -7.862 -38.642  -8.215  1.00  0.00              
ATOM   2129  CB  GLU A 147      -9.485 -37.090  -5.795  1.00  0.00              
ATOM   2130  CG  GLU A 147      -8.779 -38.217  -5.055  1.00  0.00              
ATOM   2131  CD  GLU A 147      -9.403 -38.462  -3.710  1.00  0.00              
ATOM   2132  OE1 GLU A 147     -10.333 -37.769  -3.372  1.00  0.00              
ATOM   2133  OE2 GLU A 147      -9.026 -39.412  -3.066  1.00  0.00              
ATOM   2134  H   GLU A 147     -10.455 -35.323  -7.367  1.00  0.00              
ATOM   2135  HA  GLU A 147      -7.823 -36.466  -6.994  1.00  0.00              
ATOM   2136 1HB  GLU A 147      -9.458 -36.184  -5.189  1.00  0.00              
ATOM   2137 2HB  GLU A 147     -10.522 -37.372  -5.982  1.00  0.00              
ATOM   2138 1HG  GLU A 147      -8.748 -39.151  -5.615  1.00  0.00              
ATOM   2139 2HG  GLU A 147      -7.766 -37.840  -4.922  1.00  0.00              
ATOM   2140  N   GLN A 148     -10.011 -38.215  -8.702  1.00  0.00              
ATOM   2141  CA  GLN A 148     -10.107 -39.316  -9.651  1.00  0.00              
ATOM   2142  C   GLN A 148      -9.192 -39.028 -10.844  1.00  0.00              
ATOM   2143  O   GLN A 148      -8.577 -39.939 -11.401  1.00  0.00              
ATOM   2144  CB  GLN A 148     -11.551 -39.511 -10.121  1.00  0.00              
ATOM   2145  CG  GLN A 148     -11.757 -40.720 -11.017  1.00  0.00              
ATOM   2146  CD  GLN A 148     -11.440 -42.025 -10.312  1.00  0.00              
ATOM   2147  OE1 GLN A 148     -11.856 -42.246  -9.171  1.00  0.00              
ATOM   2148  NE2 GLN A 148     -10.697 -42.896 -10.985  1.00  0.00              
ATOM   2149  H   GLN A 148     -10.825 -37.643  -8.528  1.00  0.00              
ATOM   2150  HA  GLN A 148      -9.761 -40.236  -9.179  1.00  0.00              
ATOM   2151 1HB  GLN A 148     -12.164 -39.608  -9.224  1.00  0.00              
ATOM   2152 2HB  GLN A 148     -11.833 -38.604 -10.655  1.00  0.00              
ATOM   2153 1HG  GLN A 148     -12.660 -40.869 -11.608  1.00  0.00              
ATOM   2154 2HG  GLN A 148     -10.926 -40.477 -11.682  1.00  0.00              
ATOM   2155 1HE2 GLN A 148     -10.456 -43.774 -10.570  1.00  0.00              
ATOM   2156 2HE2 GLN A 148     -10.379 -42.675 -11.907  1.00  0.00              
ATOM   2157  N   TRP A 149      -9.104 -37.755 -11.227  1.00  0.00              
ATOM   2158  CA  TRP A 149      -8.244 -37.335 -12.333  1.00  0.00              
ATOM   2159  C   TRP A 149      -6.788 -37.230 -11.910  1.00  0.00              
ATOM   2160  O   TRP A 149      -5.890 -37.174 -12.749  1.00  0.00              
ATOM   2161  CB  TRP A 149      -8.677 -35.972 -12.883  1.00  0.00              
ATOM   2162  CG  TRP A 149      -9.998 -35.976 -13.561  1.00  0.00              
ATOM   2163  CD1 TRP A 149     -10.772 -37.064 -13.837  1.00  0.00              
ATOM   2164  CD2 TRP A 149     -10.680 -34.846 -14.112  1.00  0.00              
ATOM   2165  NE1 TRP A 149     -11.897 -36.682 -14.526  1.00  0.00              
ATOM   2166  CE2 TRP A 149     -11.866 -35.325 -14.710  1.00  0.00              
ATOM   2167  CE3 TRP A 149     -10.404 -33.472 -14.160  1.00  0.00              
ATOM   2168  CZ2 TRP A 149     -12.778 -34.480 -15.349  1.00  0.00              
ATOM   2169  CZ3 TRP A 149     -11.311 -32.632 -14.797  1.00  0.00              
ATOM   2170  CH2 TRP A 149     -12.481 -33.139 -15.381  1.00  0.00              
ATOM   2171  H   TRP A 149      -9.648 -37.060 -10.737  1.00  0.00              
ATOM   2172  HA  TRP A 149      -8.277 -38.078 -13.130  1.00  0.00              
ATOM   2173 1HB  TRP A 149      -8.753 -35.245 -12.074  1.00  0.00              
ATOM   2174 2HB  TRP A 149      -7.958 -35.619 -13.622  1.00  0.00              
ATOM   2175  HD1 TRP A 149     -10.408 -38.029 -13.489  1.00  0.00              
ATOM   2176  HE1 TRP A 149     -12.628 -37.300 -14.847  1.00  0.00              
ATOM   2177  HE3 TRP A 149      -9.512 -33.029 -13.719  1.00  0.00              
ATOM   2178  HZ2 TRP A 149     -13.677 -34.912 -15.788  1.00  0.00              
ATOM   2179  HZ3 TRP A 149     -11.089 -31.566 -14.832  1.00  0.00              
ATOM   2180  HH2 TRP A 149     -13.170 -32.451 -15.872  1.00  0.00              
ATOM   2181  N   ASN A 150      -6.561 -37.182 -10.607  1.00  0.00              
ATOM   2182  CA  ASN A 150      -5.219 -37.047 -10.062  1.00  0.00              
ATOM   2183  C   ASN A 150      -4.580 -35.699 -10.405  1.00  0.00              
ATOM   2184  O   ASN A 150      -3.394 -35.623 -10.742  1.00  0.00              
ATOM   2185  CB  ASN A 150      -4.327 -38.181 -10.532  1.00  0.00              
ATOM   2186  CG  ASN A 150      -4.798 -39.541 -10.098  1.00  0.00              
ATOM   2187  OD1 ASN A 150      -4.974 -39.808  -8.903  1.00  0.00              
ATOM   2188  ND2 ASN A 150      -4.924 -40.427 -11.053  1.00  0.00              
ATOM   2189  H   ASN A 150      -7.346 -37.241  -9.974  1.00  0.00              
ATOM   2190  HA  ASN A 150      -5.257 -37.084  -8.972  1.00  0.00              
ATOM   2191 1HB  ASN A 150      -3.990 -38.233 -11.568  1.00  0.00              
ATOM   2192 2HB  ASN A 150      -3.497 -37.877  -9.895  1.00  0.00              
ATOM   2193 1HD2 ASN A 150      -5.233 -41.354 -10.838  1.00  0.00              
ATOM   2194 2HD2 ASN A 150      -4.711 -40.177 -11.997  1.00  0.00              
ATOM   2195  N   VAL A 151      -5.377 -34.638 -10.327  1.00  0.00              
ATOM   2196  CA  VAL A 151      -4.913 -33.300 -10.682  1.00  0.00              
ATOM   2197  C   VAL A 151      -5.242 -32.359  -9.535  1.00  0.00              
ATOM   2198  O   VAL A 151      -6.035 -32.697  -8.658  1.00  0.00              
ATOM   2199  CB  VAL A 151      -5.596 -32.763 -11.955  1.00  0.00              
ATOM   2200  CG1 VAL A 151      -5.285 -33.673 -13.135  1.00  0.00              
ATOM   2201  CG2 VAL A 151      -7.096 -32.641 -11.734  1.00  0.00              
ATOM   2202  H   VAL A 151      -6.329 -34.762 -10.014  1.00  0.00              
ATOM   2203  HA  VAL A 151      -3.830 -33.276 -10.807  1.00  0.00              
ATOM   2204  HB  VAL A 151      -5.221 -31.760 -12.162  1.00  0.00              
ATOM   2205 1HG1 VAL A 151      -5.772 -33.286 -14.031  1.00  0.00              
ATOM   2206 2HG1 VAL A 151      -4.208 -33.708 -13.293  1.00  0.00              
ATOM   2207 3HG1 VAL A 151      -5.655 -34.676 -12.927  1.00  0.00              
ATOM   2208 1HG2 VAL A 151      -7.568 -32.260 -12.639  1.00  0.00              
ATOM   2209 2HG2 VAL A 151      -7.508 -33.622 -11.493  1.00  0.00              
ATOM   2210 3HG2 VAL A 151      -7.288 -31.955 -10.909  1.00  0.00              
ATOM   2211  N   ASN A 152      -4.633 -31.179  -9.542  1.00  0.00              
ATOM   2212  CA  ASN A 152      -4.903 -30.191  -8.508  1.00  0.00              
ATOM   2213  C   ASN A 152      -6.199 -29.438  -8.781  1.00  0.00              
ATOM   2214  O   ASN A 152      -6.635 -29.310  -9.930  1.00  0.00              
ATOM   2215  CB  ASN A 152      -3.761 -29.177  -8.415  1.00  0.00              
ATOM   2216  CG  ASN A 152      -2.484 -29.779  -7.878  1.00  0.00              
ATOM   2217  OD1 ASN A 152      -2.436 -30.229  -6.735  1.00  0.00              
ATOM   2218  ND2 ASN A 152      -1.442 -29.787  -8.696  1.00  0.00              
ATOM   2219  H   ASN A 152      -3.972 -30.958 -10.273  1.00  0.00              
ATOM   2220  HA  ASN A 152      -5.036 -30.689  -7.546  1.00  0.00              
ATOM   2221 1HB  ASN A 152      -3.534 -28.515  -9.252  1.00  0.00              
ATOM   2222 2HB  ASN A 152      -4.245 -28.608  -7.623  1.00  0.00              
ATOM   2223 1HD2 ASN A 152      -0.572 -30.175  -8.391  1.00  0.00              
ATOM   2224 2HD2 ASN A 152      -1.525 -29.407  -9.616  1.00  0.00              
ATOM   2225  N   TYR A 153      -6.812 -28.945  -7.711  1.00  0.00              
ATOM   2226  CA  TYR A 153      -8.051 -28.191  -7.814  1.00  0.00              
ATOM   2227  C   TYR A 153      -7.839 -26.879  -7.087  1.00  0.00              
ATOM   2228  O   TYR A 153      -7.390 -26.859  -5.945  1.00  0.00              
ATOM   2229  CB  TYR A 153      -9.225 -28.931  -7.167  1.00  0.00              
ATOM   2230  CG  TYR A 153     -10.512 -28.127  -7.149  1.00  0.00              
ATOM   2231  CD1 TYR A 153     -11.164 -27.782  -8.337  1.00  0.00              
ATOM   2232  CD2 TYR A 153     -11.083 -27.713  -5.943  1.00  0.00              
ATOM   2233  CE1 TYR A 153     -12.351 -27.052  -8.328  1.00  0.00              
ATOM   2234  CE2 TYR A 153     -12.269 -26.976  -5.922  1.00  0.00              
ATOM   2235  CZ  TYR A 153     -12.901 -26.651  -7.117  1.00  0.00              
ATOM   2236  OH  TYR A 153     -14.095 -25.950  -7.100  1.00  0.00              
ATOM   2237  H   TYR A 153      -6.404 -29.100  -6.800  1.00  0.00              
ATOM   2238  HA  TYR A 153      -8.274 -27.987  -8.862  1.00  0.00              
ATOM   2239 1HB  TYR A 153      -9.376 -29.852  -7.732  1.00  0.00              
ATOM   2240 2HB  TYR A 153      -8.930 -29.173  -6.147  1.00  0.00              
ATOM   2241  HD1 TYR A 153     -10.727 -28.094  -9.286  1.00  0.00              
ATOM   2242  HD2 TYR A 153     -10.586 -27.974  -5.009  1.00  0.00              
ATOM   2243  HE1 TYR A 153     -12.845 -26.791  -9.263  1.00  0.00              
ATOM   2244  HE2 TYR A 153     -12.696 -26.658  -4.970  1.00  0.00              
ATOM   2245  HH  TYR A 153     -14.394 -25.741  -6.211  1.00  0.00              
ATOM   2246  N   VAL A 154      -8.174 -25.781  -7.750  1.00  0.00              
ATOM   2247  CA  VAL A 154      -8.064 -24.466  -7.144  1.00  0.00              
ATOM   2248  C   VAL A 154      -9.351 -23.704  -7.409  1.00  0.00              
ATOM   2249  O   VAL A 154      -9.908 -23.788  -8.504  1.00  0.00              
ATOM   2250  CB  VAL A 154      -6.889 -23.681  -7.763  1.00  0.00              
ATOM   2251  CG1 VAL A 154      -6.783 -22.297  -7.138  1.00  0.00              
ATOM   2252  CG2 VAL A 154      -5.596 -24.461  -7.580  1.00  0.00              
ATOM   2253  H   VAL A 154      -8.514 -25.859  -8.698  1.00  0.00              
ATOM   2254  HA  VAL A 154      -7.961 -24.536  -6.061  1.00  0.00              
ATOM   2255  HB  VAL A 154      -7.057 -23.580  -8.836  1.00  0.00              
ATOM   2256 1HG1 VAL A 154      -5.949 -21.757  -7.587  1.00  0.00              
ATOM   2257 2HG1 VAL A 154      -7.707 -21.747  -7.313  1.00  0.00              
ATOM   2258 3HG1 VAL A 154      -6.616 -22.395  -6.065  1.00  0.00              
ATOM   2259 1HG2 VAL A 154      -4.769 -23.904  -8.020  1.00  0.00              
ATOM   2260 2HG2 VAL A 154      -5.410 -24.610  -6.517  1.00  0.00              
ATOM   2261 3HG2 VAL A 154      -5.683 -25.429  -8.073  1.00  0.00              
ATOM   2262  N   GLU A 155      -9.844 -22.986  -6.403  1.00  0.00              
ATOM   2263  CA  GLU A 155     -11.003 -22.133  -6.613  1.00  0.00              
ATOM   2264  C   GLU A 155     -10.469 -20.721  -6.809  1.00  0.00              
ATOM   2265  O   GLU A 155      -9.528 -20.296  -6.138  1.00  0.00              
ATOM   2266  CB  GLU A 155     -11.965 -22.183  -5.427  1.00  0.00              
ATOM   2267  CG  GLU A 155     -12.514 -23.572  -5.159  1.00  0.00              
ATOM   2268  CD  GLU A 155     -13.882 -23.531  -4.514  1.00  0.00              
ATOM   2269  OE1 GLU A 155     -14.052 -22.769  -3.543  1.00  0.00              
ATOM   2270  OE2 GLU A 155     -14.783 -24.262  -4.975  1.00  0.00              
ATOM   2271  H   GLU A 155      -9.421 -23.024  -5.487  1.00  0.00              
ATOM   2272  HA  GLU A 155     -11.536 -22.448  -7.511  1.00  0.00              
ATOM   2273 1HB  GLU A 155     -11.416 -21.825  -4.557  1.00  0.00              
ATOM   2274 2HB  GLU A 155     -12.781 -21.496  -5.650  1.00  0.00              
ATOM   2275 1HG  GLU A 155     -12.562 -24.199  -6.049  1.00  0.00              
ATOM   2276 2HG  GLU A 155     -11.801 -23.997  -4.454  1.00  0.00              
ATOM   2277  N   THR A 156     -11.076 -20.003  -7.739  1.00  0.00              
ATOM   2278  CA  THR A 156     -10.631 -18.661  -8.070  1.00  0.00              
ATOM   2279  C   THR A 156     -11.742 -17.658  -8.165  1.00  0.00              
ATOM   2280  O   THR A 156     -12.919 -18.006  -8.234  1.00  0.00              
ATOM   2281  CB  THR A 156      -9.968 -18.620  -9.448  1.00  0.00              
ATOM   2282  OG1 THR A 156     -10.935 -19.004 -10.436  1.00  0.00              
ATOM   2283  CG2 THR A 156      -8.777 -19.537  -9.511  1.00  0.00              
ATOM   2284  H   THR A 156     -11.867 -20.394  -8.232  1.00  0.00              
ATOM   2285  HA  THR A 156      -9.981 -18.283  -7.281  1.00  0.00              
ATOM   2286  HB  THR A 156      -9.641 -17.601  -9.654  1.00  0.00              
ATOM   2287  HG1 THR A 156     -11.503 -18.256 -10.636  1.00  0.00              
ATOM   2288 1HG2 THR A 156      -8.330 -19.483 -10.504  1.00  0.00              
ATOM   2289 2HG2 THR A 156      -8.044 -19.233  -8.765  1.00  0.00              
ATOM   2290 3HG2 THR A 156      -9.096 -20.560  -9.312  1.00  0.00              
ATOM   2291  N   SER A 157     -11.334 -16.397  -8.209  1.00  0.00              
ATOM   2292  CA  SER A 157     -12.243 -15.301  -8.461  1.00  0.00              
ATOM   2293  C   SER A 157     -11.514 -14.322  -9.373  1.00  0.00              
ATOM   2294  O   SER A 157     -10.571 -13.663  -8.946  1.00  0.00              
ATOM   2295  CB  SER A 157     -12.639 -14.593  -7.171  1.00  0.00              
ATOM   2296  OG  SER A 157     -13.410 -13.443  -7.470  1.00  0.00              
ATOM   2297  H   SER A 157     -10.355 -16.200  -8.059  1.00  0.00              
ATOM   2298  HA  SER A 157     -13.205 -15.620  -8.864  1.00  0.00              
ATOM   2299 1HB  SER A 157     -13.219 -15.284  -6.559  1.00  0.00              
ATOM   2300 2HB  SER A 157     -11.733 -14.308  -6.636  1.00  0.00              
ATOM   2301  HG  SER A 157     -14.317 -13.704  -7.651  1.00  0.00              
ATOM   2302  N   ALA A 158     -11.942 -14.244 -10.629  1.00  0.00              
ATOM   2303  CA  ALA A 158     -11.350 -13.311 -11.579  1.00  0.00              
ATOM   2304  C   ALA A 158     -11.725 -11.884 -11.187  1.00  0.00              
ATOM   2305  O   ALA A 158     -11.006 -10.932 -11.496  1.00  0.00              
ATOM   2306  CB  ALA A 158     -11.836 -13.619 -13.001  1.00  0.00              
ATOM   2307  H   ALA A 158     -12.696 -14.843 -10.934  1.00  0.00              
ATOM   2308  HA  ALA A 158     -10.265 -13.407 -11.534  1.00  0.00              
ATOM   2309 1HB  ALA A 158     -11.385 -12.914 -13.699  1.00  0.00              
ATOM   2310 2HB  ALA A 158     -11.548 -14.634 -13.273  1.00  0.00              
ATOM   2311 3HB  ALA A 158     -12.920 -13.525 -13.042  1.00  0.00              
ATOM   2312  N   LYS A 159     -12.854 -11.746 -10.500  1.00  0.00              
ATOM   2313  CA  LYS A 159     -13.342 -10.439 -10.076  1.00  0.00              
ATOM   2314  C   LYS A 159     -12.521  -9.821  -8.941  1.00  0.00              
ATOM   2315  O   LYS A 159     -12.139  -8.654  -9.000  1.00  0.00              
ATOM   2316  CB  LYS A 159     -14.800 -10.550  -9.646  1.00  0.00              
ATOM   2317  CG  LYS A 159     -15.420  -9.227  -9.247  1.00  0.00              
ATOM   2318  CD  LYS A 159     -16.911  -9.388  -9.001  1.00  0.00              
ATOM   2319  CE  LYS A 159     -17.562  -8.070  -8.615  1.00  0.00              
ATOM   2320  NZ  LYS A 159     -19.025  -8.251  -8.392  1.00  0.00              
ATOM   2321  H   LYS A 159     -13.388 -12.571 -10.265  1.00  0.00              
ATOM   2322  HA  LYS A 159     -13.264  -9.730 -10.901  1.00  0.00              
ATOM   2323 1HB  LYS A 159     -15.349 -10.976 -10.486  1.00  0.00              
ATOM   2324 2HB  LYS A 159     -14.834 -11.242  -8.803  1.00  0.00              
ATOM   2325 1HG  LYS A 159     -14.931  -8.876  -8.337  1.00  0.00              
ATOM   2326 2HG  LYS A 159     -15.252  -8.510 -10.049  1.00  0.00              
ATOM   2327 1HD  LYS A 159     -17.374  -9.765  -9.914  1.00  0.00              
ATOM   2328 2HD  LYS A 159     -17.056 -10.108  -8.197  1.00  0.00              
ATOM   2329 1HE  LYS A 159     -17.087  -7.708  -7.704  1.00  0.00              
ATOM   2330 2HE  LYS A 159     -17.392  -7.356  -9.422  1.00  0.00              
ATOM   2331 1HZ  LYS A 159     -19.438  -7.366  -8.137  1.00  0.00              
ATOM   2332 2HZ  LYS A 159     -19.456  -8.593  -9.240  1.00  0.00              
ATOM   2333 3HZ  LYS A 159     -19.172  -8.918  -7.648  1.00  0.00              
ATOM   2334  N   THR A 160     -12.249 -10.604  -7.904  1.00  0.00              
ATOM   2335  CA  THR A 160     -11.505 -10.094  -6.751  1.00  0.00              
ATOM   2336  C   THR A 160     -10.053 -10.536  -6.842  1.00  0.00              
ATOM   2337  O   THR A 160      -9.244 -10.222  -5.973  1.00  0.00              
ATOM   2338  CB  THR A 160     -12.070 -10.631  -5.433  1.00  0.00              
ATOM   2339  OG1 THR A 160     -11.940 -12.056  -5.420  1.00  0.00              
ATOM   2340  CG2 THR A 160     -13.545 -10.253  -5.285  1.00  0.00              
ATOM   2341  H   THR A 160     -12.557 -11.566  -7.904  1.00  0.00              
ATOM   2342  HA  THR A 160     -11.516  -9.004  -6.758  1.00  0.00              
ATOM   2343  HB  THR A 160     -11.503 -10.206  -4.604  1.00  0.00              
ATOM   2344  HG1 THR A 160     -12.649 -12.446  -5.936  1.00  0.00              
ATOM   2345 1HG2 THR A 160     -13.927 -10.644  -4.341  1.00  0.00              
ATOM   2346 2HG2 THR A 160     -13.645  -9.168  -5.295  1.00  0.00              
ATOM   2347 3HG2 THR A 160     -14.113 -10.678  -6.111  1.00  0.00              
ATOM   2348  N   ARG A 161      -9.748 -11.273  -7.908  1.00  0.00              
ATOM   2349  CA  ARG A 161      -8.396 -11.734  -8.223  1.00  0.00              
ATOM   2350  C   ARG A 161      -7.911 -12.892  -7.341  1.00  0.00              
ATOM   2351  O   ARG A 161      -6.771 -13.343  -7.462  1.00  0.00              
ATOM   2352  CB  ARG A 161      -7.395 -10.575  -8.134  1.00  0.00              
ATOM   2353  CG  ARG A 161      -5.985 -10.970  -8.566  1.00  0.00              
ATOM   2354  CD  ARG A 161      -5.059  -9.767  -8.554  1.00  0.00              
ATOM   2355  NE  ARG A 161      -3.692 -10.139  -8.903  1.00  0.00              
ATOM   2356  CZ  ARG A 161      -2.720  -9.266  -9.154  1.00  0.00              
ATOM   2357  NH1 ARG A 161      -2.963  -7.958  -9.099  1.00  0.00              
ATOM   2358  NH2 ARG A 161      -1.504  -9.702  -9.452  1.00  0.00              
ATOM   2359  H   ARG A 161     -10.508 -11.520  -8.526  1.00  0.00              
ATOM   2360  HA  ARG A 161      -8.368 -12.129  -9.239  1.00  0.00              
ATOM   2361 1HB  ARG A 161      -7.774  -9.778  -8.772  1.00  0.00              
ATOM   2362 2HB  ARG A 161      -7.389 -10.239  -7.097  1.00  0.00              
ATOM   2363 1HG  ARG A 161      -5.611 -11.729  -7.878  1.00  0.00              
ATOM   2364 2HG  ARG A 161      -6.036 -11.386  -9.573  1.00  0.00              
ATOM   2365 1HD  ARG A 161      -5.420  -9.035  -9.275  1.00  0.00              
ATOM   2366 2HD  ARG A 161      -5.062  -9.328  -7.557  1.00  0.00              
ATOM   2367  HE  ARG A 161      -3.280 -11.057  -9.007  1.00  0.00              
ATOM   2368 1HH1 ARG A 161      -3.889  -7.629  -8.865  1.00  0.00              
ATOM   2369 2HH1 ARG A 161      -2.220  -7.302  -9.291  1.00  0.00              
ATOM   2370 1HH2 ARG A 161      -1.322 -10.696  -9.488  1.00  0.00              
ATOM   2371 2HH2 ARG A 161      -0.766  -9.040  -9.643  1.00  0.00              
ATOM   2372  N   ALA A 162      -8.768 -13.380  -6.454  1.00  0.00              
ATOM   2373  CA  ALA A 162      -8.370 -14.467  -5.566  1.00  0.00              
ATOM   2374  C   ALA A 162      -7.864 -15.684  -6.351  1.00  0.00              
ATOM   2375  O   ALA A 162      -8.582 -16.255  -7.177  1.00  0.00              
ATOM   2376  CB  ALA A 162      -9.529 -14.855  -4.669  1.00  0.00              
ATOM   2377  H   ALA A 162      -9.703 -13.005  -6.383  1.00  0.00              
ATOM   2378  HA  ALA A 162      -7.544 -14.125  -4.943  1.00  0.00              
ATOM   2379 1HB  ALA A 162      -9.222 -15.667  -4.010  1.00  0.00              
ATOM   2380 2HB  ALA A 162      -9.830 -13.997  -4.070  1.00  0.00              
ATOM   2381 3HB  ALA A 162     -10.368 -15.183  -5.281  1.00  0.00              
ATOM   2382  N   ASN A 163      -6.609 -16.050  -6.104  1.00  0.00              
ATOM   2383  CA  ASN A 163      -5.985 -17.229  -6.703  1.00  0.00              
ATOM   2384  C   ASN A 163      -5.862 -17.261  -8.229  1.00  0.00              
ATOM   2385  O   ASN A 163      -5.668 -18.325  -8.817  1.00  0.00              
ATOM   2386  CB  ASN A 163      -6.719 -18.478  -6.249  1.00  0.00              
ATOM   2387  CG  ASN A 163      -6.571 -18.767  -4.781  1.00  0.00              
ATOM   2388  OD1 ASN A 163      -5.571 -18.401  -4.153  1.00  0.00              
ATOM   2389  ND2 ASN A 163      -7.522 -19.493  -4.250  1.00  0.00              
ATOM   2390  H   ASN A 163      -6.070 -15.476  -5.470  1.00  0.00              
ATOM   2391  HA  ASN A 163      -4.945 -17.302  -6.380  1.00  0.00              
ATOM   2392 1HB  ASN A 163      -7.754 -18.656  -6.546  1.00  0.00              
ATOM   2393 2HB  ASN A 163      -6.061 -19.144  -6.807  1.00  0.00              
ATOM   2394 1HD2 ASN A 163      -7.489 -19.724  -3.277  1.00  0.00              
ATOM   2395 2HD2 ASN A 163      -8.280 -19.815  -4.815  1.00  0.00              
ATOM   2396  N   VAL A 164      -5.962 -16.105  -8.876  1.00  0.00              
ATOM   2397  CA  VAL A 164      -5.792 -16.057 -10.324  1.00  0.00              
ATOM   2398  C   VAL A 164      -4.326 -16.309 -10.702  1.00  0.00              
ATOM   2399  O   VAL A 164      -4.024 -17.077 -11.621  1.00  0.00              
ATOM   2400  CB  VAL A 164      -6.242 -14.689 -10.880  1.00  0.00              
ATOM   2401  CG1 VAL A 164      -5.873 -14.574 -12.375  1.00  0.00              
ATOM   2402  CG2 VAL A 164      -7.749 -14.529 -10.669  1.00  0.00              
ATOM   2403  H   VAL A 164      -6.156 -15.250  -8.375  1.00  0.00              
ATOM   2404  HA  VAL A 164      -6.355 -16.851 -10.816  1.00  0.00              
ATOM   2405  HB  VAL A 164      -5.746 -13.898 -10.318  1.00  0.00              
ATOM   2406 1HG1 VAL A 164      -6.195 -13.604 -12.756  1.00  0.00              
ATOM   2407 2HG1 VAL A 164      -4.793 -14.668 -12.492  1.00  0.00              
ATOM   2408 3HG1 VAL A 164      -6.369 -15.366 -12.934  1.00  0.00              
ATOM   2409 1HG2 VAL A 164      -8.071 -13.564 -11.060  1.00  0.00              
ATOM   2410 2HG2 VAL A 164      -8.276 -15.327 -11.192  1.00  0.00              
ATOM   2411 3HG2 VAL A 164      -7.975 -14.582  -9.604  1.00  0.00              
ATOM   2412  N   ASP A 165      -3.412 -15.661  -9.990  1.00  0.00              
ATOM   2413  CA  ASP A 165      -1.999 -15.874 -10.254  1.00  0.00              
ATOM   2414  C   ASP A 165      -1.632 -17.307  -9.871  1.00  0.00              
ATOM   2415  O   ASP A 165      -0.756 -17.923 -10.486  1.00  0.00              
ATOM   2416  CB  ASP A 165      -1.140 -14.868  -9.484  1.00  0.00              
ATOM   2417  CG  ASP A 165      -1.199 -13.446 -10.025  1.00  0.00              
ATOM   2418  OD1 ASP A 165      -1.697 -13.264 -11.111  1.00  0.00              
ATOM   2419  OD2 ASP A 165      -0.892 -12.539  -9.289  1.00  0.00              
ATOM   2420  H   ASP A 165      -3.684 -15.017  -9.261  1.00  0.00              
ATOM   2421  HA  ASP A 165      -1.800 -15.751 -11.319  1.00  0.00              
ATOM   2422 1HB  ASP A 165      -1.340 -14.857  -8.412  1.00  0.00              
ATOM   2423 2HB  ASP A 165      -0.149 -15.284  -9.666  1.00  0.00              
ATOM   2424  N   LYS A 166      -2.320 -17.837  -8.866  1.00  0.00              
ATOM   2425  CA  LYS A 166      -2.055 -19.189  -8.373  1.00  0.00              
ATOM   2426  C   LYS A 166      -2.287 -20.263  -9.434  1.00  0.00              
ATOM   2427  O   LYS A 166      -1.483 -21.183  -9.572  1.00  0.00              
ATOM   2428  CB  LYS A 166      -2.921 -19.480  -7.147  1.00  0.00              
ATOM   2429  CG  LYS A 166      -2.744 -20.877  -6.568  1.00  0.00              
ATOM   2430  CD  LYS A 166      -3.451 -21.015  -5.228  1.00  0.00              
ATOM   2431  CE  LYS A 166      -3.431 -22.455  -4.737  1.00  0.00              
ATOM   2432  NZ  LYS A 166      -2.044 -22.972  -4.584  1.00  0.00              
ATOM   2433  H   LYS A 166      -3.048 -17.289  -8.430  1.00  0.00              
ATOM   2434  HA  LYS A 166      -1.006 -19.280  -8.091  1.00  0.00              
ATOM   2435 1HB  LYS A 166      -2.663 -18.738  -6.390  1.00  0.00              
ATOM   2436 2HB  LYS A 166      -3.960 -19.342  -7.449  1.00  0.00              
ATOM   2437 1HG  LYS A 166      -3.157 -21.599  -7.274  1.00  0.00              
ATOM   2438 2HG  LYS A 166      -1.679 -21.066  -6.439  1.00  0.00              
ATOM   2439 1HD  LYS A 166      -2.947 -20.376  -4.502  1.00  0.00              
ATOM   2440 2HD  LYS A 166      -4.483 -20.686  -5.345  1.00  0.00              
ATOM   2441 1HE  LYS A 166      -3.941 -22.495  -3.775  1.00  0.00              
ATOM   2442 2HE  LYS A 166      -3.970 -23.069  -5.458  1.00  0.00              
ATOM   2443 1HZ  LYS A 166      -2.075 -23.928  -4.258  1.00  0.00              
ATOM   2444 2HZ  LYS A 166      -1.571 -22.936  -5.476  1.00  0.00              
ATOM   2445 3HZ  LYS A 166      -1.545 -22.404  -3.915  1.00  0.00              
ATOM   2446  N   VAL A 167      -3.373 -20.165 -10.193  1.00  0.00              
ATOM   2447  CA  VAL A 167      -3.627 -21.210 -11.167  1.00  0.00              
ATOM   2448  C   VAL A 167      -2.643 -21.193 -12.328  1.00  0.00              
ATOM   2449  O   VAL A 167      -2.303 -22.250 -12.862  1.00  0.00              
ATOM   2450  CB  VAL A 167      -5.097 -21.183 -11.680  1.00  0.00              
ATOM   2451  CG1 VAL A 167      -6.036 -21.502 -10.515  1.00  0.00              
ATOM   2452  CG2 VAL A 167      -5.443 -19.829 -12.296  1.00  0.00              
ATOM   2453  H   VAL A 167      -4.024 -19.395 -10.117  1.00  0.00              
ATOM   2454  HA  VAL A 167      -3.493 -22.200 -10.730  1.00  0.00              
ATOM   2455  HB  VAL A 167      -5.209 -21.922 -12.473  1.00  0.00              
ATOM   2456 1HG1 VAL A 167      -7.068 -21.485 -10.865  1.00  0.00              
ATOM   2457 2HG1 VAL A 167      -5.802 -22.491 -10.120  1.00  0.00              
ATOM   2458 3HG1 VAL A 167      -5.908 -20.756  -9.730  1.00  0.00              
ATOM   2459 1HG2 VAL A 167      -6.475 -19.840 -12.646  1.00  0.00              
ATOM   2460 2HG2 VAL A 167      -5.322 -19.048 -11.545  1.00  0.00              
ATOM   2461 3HG2 VAL A 167      -4.777 -19.631 -13.137  1.00  0.00              
ATOM   2462  N   PHE A 168      -2.174 -20.009 -12.718  1.00  0.00              
ATOM   2463  CA  PHE A 168      -1.221 -19.921 -13.815  1.00  0.00              
ATOM   2464  C   PHE A 168       0.178 -20.342 -13.359  1.00  0.00              
ATOM   2465  O   PHE A 168       0.882 -21.053 -14.082  1.00  0.00              
ATOM   2466  CB  PHE A 168      -1.198 -18.498 -14.398  1.00  0.00              
ATOM   2467  CG  PHE A 168      -2.374 -18.200 -15.300  1.00  0.00              
ATOM   2468  CD1 PHE A 168      -2.397 -18.664 -16.615  1.00  0.00              
ATOM   2469  CD2 PHE A 168      -3.472 -17.497 -14.820  1.00  0.00              
ATOM   2470  CE1 PHE A 168      -3.496 -18.436 -17.436  1.00  0.00              
ATOM   2471  CE2 PHE A 168      -4.578 -17.263 -15.630  1.00  0.00              
ATOM   2472  CZ  PHE A 168      -4.594 -17.732 -16.940  1.00  0.00              
ATOM   2473  H   PHE A 168      -2.473 -19.161 -12.257  1.00  0.00              
ATOM   2474  HA  PHE A 168      -1.509 -20.608 -14.612  1.00  0.00              
ATOM   2475 1HB  PHE A 168      -1.221 -17.762 -13.596  1.00  0.00              
ATOM   2476 2HB  PHE A 168      -0.299 -18.353 -14.996  1.00  0.00              
ATOM   2477  HD1 PHE A 168      -1.538 -19.214 -17.000  1.00  0.00              
ATOM   2478  HD2 PHE A 168      -3.461 -17.128 -13.794  1.00  0.00              
ATOM   2479  HE1 PHE A 168      -3.496 -18.807 -18.460  1.00  0.00              
ATOM   2480  HE2 PHE A 168      -5.433 -16.711 -15.240  1.00  0.00              
ATOM   2481  HZ  PHE A 168      -5.458 -17.550 -17.576  1.00  0.00              
ATOM   2482  N   PHE A 169       0.572 -19.912 -12.162  1.00  0.00              
ATOM   2483  CA  PHE A 169       1.887 -20.246 -11.623  1.00  0.00              
ATOM   2484  C   PHE A 169       1.982 -21.738 -11.294  1.00  0.00              
ATOM   2485  O   PHE A 169       2.948 -22.399 -11.669  1.00  0.00              
ATOM   2486  CB  PHE A 169       2.194 -19.405 -10.371  1.00  0.00              
ATOM   2487  CG  PHE A 169       2.864 -18.081 -10.677  1.00  0.00              
ATOM   2488  CD1 PHE A 169       2.185 -17.081 -11.374  1.00  0.00              
ATOM   2489  CD2 PHE A 169       4.182 -17.844 -10.288  1.00  0.00              
ATOM   2490  CE1 PHE A 169       2.810 -15.860 -11.684  1.00  0.00              
ATOM   2491  CE2 PHE A 169       4.817 -16.630 -10.593  1.00  0.00              
ATOM   2492  CZ  PHE A 169       4.127 -15.636 -11.294  1.00  0.00              
ATOM   2493  H   PHE A 169      -0.054 -19.340 -11.614  1.00  0.00              
ATOM   2494  HA  PHE A 169       2.656 -20.042 -12.370  1.00  0.00              
ATOM   2495 1HB  PHE A 169       1.272 -19.174  -9.839  1.00  0.00              
ATOM   2496 2HB  PHE A 169       2.867 -19.950  -9.710  1.00  0.00              
ATOM   2497  HD1 PHE A 169       1.153 -17.253 -11.681  1.00  0.00              
ATOM   2498  HD2 PHE A 169       4.721 -18.619  -9.741  1.00  0.00              
ATOM   2499  HE1 PHE A 169       2.263 -15.092 -12.229  1.00  0.00              
ATOM   2500  HE2 PHE A 169       5.849 -16.462 -10.283  1.00  0.00              
ATOM   2501  HZ  PHE A 169       4.615 -14.693 -11.535  1.00  0.00              
ATOM   2502  N   ASP A 170       0.976 -22.274 -10.611  1.00  0.00              
ATOM   2503  CA  ASP A 170       0.973 -23.696 -10.292  1.00  0.00              
ATOM   2504  C   ASP A 170       0.937 -24.543 -11.554  1.00  0.00              
ATOM   2505  O   ASP A 170       1.538 -25.617 -11.600  1.00  0.00              
ATOM   2506  CB  ASP A 170      -0.205 -24.065  -9.385  1.00  0.00              
ATOM   2507  CG  ASP A 170       0.001 -23.608  -7.952  1.00  0.00              
ATOM   2508  OD1 ASP A 170       1.148 -23.265  -7.595  1.00  0.00              
ATOM   2509  OD2 ASP A 170      -0.971 -23.606  -7.173  1.00  0.00              
ATOM   2510  H   ASP A 170       0.202 -21.700 -10.306  1.00  0.00              
ATOM   2511  HA  ASP A 170       1.893 -23.959  -9.768  1.00  0.00              
ATOM   2512 1HB  ASP A 170      -1.168 -23.721  -9.763  1.00  0.00              
ATOM   2513 2HB  ASP A 170      -0.159 -25.152  -9.443  1.00  0.00              
ATOM   2514  N   LEU A 171       0.239 -24.073 -12.587  1.00  0.00              
ATOM   2515  CA  LEU A 171       0.231 -24.821 -13.835  1.00  0.00              
ATOM   2516  C   LEU A 171       1.629 -24.802 -14.445  1.00  0.00              
ATOM   2517  O   LEU A 171       2.111 -25.829 -14.921  1.00  0.00              
ATOM   2518  CB  LEU A 171      -0.787 -24.251 -14.836  1.00  0.00              
ATOM   2519  CG  LEU A 171      -0.846 -25.002 -16.176  1.00  0.00              
ATOM   2520  CD1 LEU A 171      -1.187 -26.476 -15.909  1.00  0.00              
ATOM   2521  CD2 LEU A 171      -1.893 -24.366 -17.129  1.00  0.00              
ATOM   2522  H   LEU A 171      -0.284 -23.212 -12.526  1.00  0.00              
ATOM   2523  HA  LEU A 171      -0.027 -25.861 -13.636  1.00  0.00              
ATOM   2524 1HB  LEU A 171      -1.702 -24.414 -14.270  1.00  0.00              
ATOM   2525 2HB  LEU A 171      -0.642 -23.182 -14.994  1.00  0.00              
ATOM   2526  HG  LEU A 171       0.129 -24.893 -16.652  1.00  0.00              
ATOM   2527 1HD1 LEU A 171      -1.231 -27.018 -16.854  1.00  0.00              
ATOM   2528 2HD1 LEU A 171      -0.419 -26.918 -15.274  1.00  0.00              
ATOM   2529 3HD1 LEU A 171      -2.153 -26.541 -15.409  1.00  0.00              
ATOM   2530 1HD2 LEU A 171      -1.911 -24.918 -18.069  1.00  0.00              
ATOM   2531 2HD2 LEU A 171      -2.879 -24.405 -16.665  1.00  0.00              
ATOM   2532 3HD2 LEU A 171      -1.624 -23.327 -17.324  1.00  0.00              
ATOM   2533  N   MET A 172       2.286 -23.644 -14.423  1.00  0.00              
ATOM   2534  CA  MET A 172       3.641 -23.556 -14.970  1.00  0.00              
ATOM   2535  C   MET A 172       4.601 -24.455 -14.185  1.00  0.00              
ATOM   2536  O   MET A 172       5.582 -24.951 -14.730  1.00  0.00              
ATOM   2537  CB  MET A 172       4.170 -22.112 -14.939  1.00  0.00              
ATOM   2538  CG  MET A 172       3.540 -21.162 -15.952  1.00  0.00              
ATOM   2539  SD  MET A 172       4.412 -19.560 -16.025  1.00  0.00              
ATOM   2540  CE  MET A 172       3.883 -18.812 -14.486  1.00  0.00              
ATOM   2541  H   MET A 172       1.859 -22.817 -14.031  1.00  0.00              
ATOM   2542  HA  MET A 172       3.649 -23.910 -16.001  1.00  0.00              
ATOM   2543 1HB  MET A 172       3.991 -21.730 -13.935  1.00  0.00              
ATOM   2544 2HB  MET A 172       5.245 -22.163 -15.122  1.00  0.00              
ATOM   2545 1HG  MET A 172       3.573 -21.638 -16.931  1.00  0.00              
ATOM   2546 2HG  MET A 172       2.502 -20.998 -15.661  1.00  0.00              
ATOM   2547 1HE  MET A 172       4.335 -17.825 -14.386  1.00  0.00              
ATOM   2548 2HE  MET A 172       2.796 -18.717 -14.481  1.00  0.00              
ATOM   2549 3HE  MET A 172       4.196 -19.440 -13.651  1.00  0.00              
ATOM   2550  N   ARG A 173       4.323 -24.651 -12.903  1.00  0.00              
ATOM   2551  CA  ARG A 173       5.133 -25.550 -12.099  1.00  0.00              
ATOM   2552  C   ARG A 173       4.901 -26.985 -12.552  1.00  0.00              
ATOM   2553  O   ARG A 173       5.831 -27.780 -12.604  1.00  0.00              
ATOM   2554  CB  ARG A 173       4.800 -25.388 -10.611  1.00  0.00              
ATOM   2555  CG  ARG A 173       5.282 -24.070 -10.039  1.00  0.00              
ATOM   2556  CD  ARG A 173       5.030 -23.967  -8.538  1.00  0.00              
ATOM   2557  NE  ARG A 173       5.499 -22.683  -8.019  1.00  0.00              
ATOM   2558  CZ  ARG A 173       4.708 -21.658  -7.713  1.00  0.00              
ATOM   2559  NH1 ARG A 173       3.389 -21.757  -7.864  1.00  0.00              
ATOM   2560  NH2 ARG A 173       5.240 -20.527  -7.268  1.00  0.00              
ATOM   2561  H   ARG A 173       3.542 -24.176 -12.474  1.00  0.00              
ATOM   2562  HA  ARG A 173       6.190 -25.325 -12.245  1.00  0.00              
ATOM   2563 1HB  ARG A 173       3.718 -25.467 -10.518  1.00  0.00              
ATOM   2564 2HB  ARG A 173       5.271 -26.220 -10.088  1.00  0.00              
ATOM   2565 1HG  ARG A 173       6.353 -23.981 -10.226  1.00  0.00              
ATOM   2566 2HG  ARG A 173       4.757 -23.260 -10.545  1.00  0.00              
ATOM   2567 1HD  ARG A 173       3.961 -24.061  -8.351  1.00  0.00              
ATOM   2568 2HD  ARG A 173       5.560 -24.775  -8.034  1.00  0.00              
ATOM   2569  HE  ARG A 173       6.442 -22.375  -7.817  1.00  0.00              
ATOM   2570 1HH1 ARG A 173       2.986 -22.616  -8.213  1.00  0.00              
ATOM   2571 2HH1 ARG A 173       2.797 -20.974  -7.629  1.00  0.00              
ATOM   2572 1HH2 ARG A 173       6.243 -20.451  -7.165  1.00  0.00              
ATOM   2573 2HH2 ARG A 173       4.643 -19.748  -7.036  1.00  0.00              
ATOM   2574  N   GLU A 174       3.659 -27.309 -12.895  1.00  0.00              
ATOM   2575  CA  GLU A 174       3.354 -28.640 -13.398  1.00  0.00              
ATOM   2576  C   GLU A 174       4.006 -28.830 -14.761  1.00  0.00              
ATOM   2577  O   GLU A 174       4.511 -29.912 -15.077  1.00  0.00              
ATOM   2578  CB  GLU A 174       1.842 -28.842 -13.487  1.00  0.00              
ATOM   2579  CG  GLU A 174       1.222 -29.181 -12.148  1.00  0.00              
ATOM   2580  CD  GLU A 174      -0.240 -29.541 -12.247  1.00  0.00              
ATOM   2581  OE1 GLU A 174      -0.607 -30.316 -13.155  1.00  0.00              
ATOM   2582  OE2 GLU A 174      -1.019 -29.053 -11.401  1.00  0.00              
ATOM   2583  H   GLU A 174       2.914 -26.633 -12.808  1.00  0.00              
ATOM   2584  HA  GLU A 174       3.769 -29.393 -12.727  1.00  0.00              
ATOM   2585 1HB  GLU A 174       1.420 -27.916 -13.877  1.00  0.00              
ATOM   2586 2HB  GLU A 174       1.669 -29.649 -14.200  1.00  0.00              
ATOM   2587 1HG  GLU A 174       1.738 -29.983 -11.621  1.00  0.00              
ATOM   2588 2HG  GLU A 174       1.316 -28.255 -11.581  1.00  0.00              
ATOM   2589  N   ILE A 175       4.007 -27.774 -15.567  1.00  0.00              
ATOM   2590  CA  ILE A 175       4.567 -27.858 -16.904  1.00  0.00              
ATOM   2591  C   ILE A 175       6.075 -28.056 -16.767  1.00  0.00              
ATOM   2592  O   ILE A 175       6.679 -28.872 -17.460  1.00  0.00              
ATOM   2593  CB  ILE A 175       4.271 -26.602 -17.743  1.00  0.00              
ATOM   2594  CG1 ILE A 175       2.774 -26.503 -18.047  1.00  0.00              
ATOM   2595  CG2 ILE A 175       5.079 -26.621 -19.032  1.00  0.00              
ATOM   2596  CD1 ILE A 175       2.352 -25.167 -18.614  1.00  0.00              
ATOM   2597  H   ILE A 175       3.615 -26.897 -15.252  1.00  0.00              
ATOM   2598  HA  ILE A 175       4.181 -28.732 -17.428  1.00  0.00              
ATOM   2599  HB  ILE A 175       4.532 -25.718 -17.163  1.00  0.00              
ATOM   2600 1HG1 ILE A 175       2.535 -27.292 -18.760  1.00  0.00              
ATOM   2601 2HG1 ILE A 175       2.241 -26.686 -17.114  1.00  0.00              
ATOM   2602 1HG2 ILE A 175       4.857 -25.726 -19.613  1.00  0.00              
ATOM   2603 2HG2 ILE A 175       6.142 -26.645 -18.794  1.00  0.00              
ATOM   2604 3HG2 ILE A 175       4.817 -27.505 -19.613  1.00  0.00              
ATOM   2605 1HD1 ILE A 175       1.279 -25.173 -18.804  1.00  0.00              
ATOM   2606 2HD1 ILE A 175       2.590 -24.377 -17.901  1.00  0.00              
ATOM   2607 3HD1 ILE A 175       2.883 -24.984 -19.548  1.00  0.00              
ATOM   2608  N   ARG A 176       6.669 -27.287 -15.861  1.00  0.00              
ATOM   2609  CA  ARG A 176       8.090 -27.389 -15.561  1.00  0.00              
ATOM   2610  C   ARG A 176       8.432 -28.823 -15.162  1.00  0.00              
ATOM   2611  O   ARG A 176       9.375 -29.412 -15.688  1.00  0.00              
ATOM   2612  CB  ARG A 176       8.536 -26.384 -14.509  1.00  0.00              
ATOM   2613  CG  ARG A 176      10.017 -26.429 -14.169  1.00  0.00              
ATOM   2614  CD  ARG A 176      10.480 -25.319 -13.298  1.00  0.00              
ATOM   2615  NE  ARG A 176       9.847 -25.277 -11.989  1.00  0.00              
ATOM   2616  CZ  ARG A 176       9.813 -24.192 -11.190  1.00  0.00              
ATOM   2617  NH1 ARG A 176      10.404 -23.072 -11.543  1.00  0.00              
ATOM   2618  NH2 ARG A 176       9.189 -24.291 -10.030  1.00  0.00              
ATOM   2619  H   ARG A 176       6.109 -26.608 -15.365  1.00  0.00              
ATOM   2620  HA  ARG A 176       8.673 -27.150 -16.451  1.00  0.00              
ATOM   2621 1HB  ARG A 176       8.284 -25.395 -14.888  1.00  0.00              
ATOM   2622 2HB  ARG A 176       7.956 -26.587 -13.609  1.00  0.00              
ATOM   2623 1HG  ARG A 176      10.227 -27.368 -13.657  1.00  0.00              
ATOM   2624 2HG  ARG A 176      10.587 -26.388 -15.098  1.00  0.00              
ATOM   2625 1HD  ARG A 176      11.553 -25.418 -13.138  1.00  0.00              
ATOM   2626 2HD  ARG A 176      10.272 -24.371 -13.792  1.00  0.00              
ATOM   2627  HE  ARG A 176       9.356 -26.004 -11.487  1.00  0.00              
ATOM   2628 1HH1 ARG A 176      10.893 -23.019 -12.426  1.00  0.00              
ATOM   2629 2HH1 ARG A 176      10.368 -22.271 -10.931  1.00  0.00              
ATOM   2630 1HH2 ARG A 176       8.755 -25.165  -9.766  1.00  0.00              
ATOM   2631 2HH2 ARG A 176       9.149 -23.494  -9.412  1.00  0.00              
ATOM   2632  N   ALA A 177       7.660 -29.378 -14.232  1.00  0.00              
ATOM   2633  CA  ALA A 177       7.914 -30.722 -13.735  1.00  0.00              
ATOM   2634  C   ALA A 177       7.860 -31.697 -14.901  1.00  0.00              
ATOM   2635  O   ALA A 177       8.708 -32.580 -15.028  1.00  0.00              
ATOM   2636  CB  ALA A 177       6.872 -31.102 -12.691  1.00  0.00              
ATOM   2637  H   ALA A 177       6.878 -28.856 -13.861  1.00  0.00              
ATOM   2638  HA  ALA A 177       8.913 -30.751 -13.300  1.00  0.00              
ATOM   2639 1HB  ALA A 177       7.074 -32.109 -12.327  1.00  0.00              
ATOM   2640 2HB  ALA A 177       6.918 -30.400 -11.859  1.00  0.00              
ATOM   2641 3HB  ALA A 177       5.880 -31.070 -13.139  1.00  0.00              
ATOM   2642  N   ARG A 178       6.862 -31.513 -15.758  1.00  0.00              
ATOM   2643  CA  ARG A 178       6.667 -32.374 -16.914  1.00  0.00              
ATOM   2644  C   ARG A 178       7.796 -32.238 -17.933  1.00  0.00              
ATOM   2645  O   ARG A 178       8.174 -33.210 -18.583  1.00  0.00              
ATOM   2646  CB  ARG A 178       5.308 -32.149 -17.562  1.00  0.00              
ATOM   2647  CG  ARG A 178       4.992 -33.078 -18.724  1.00  0.00              
ATOM   2648  CD  ARG A 178       5.003 -34.521 -18.374  1.00  0.00              
ATOM   2649  NE  ARG A 178       4.708 -35.412 -19.485  1.00  0.00              
ATOM   2650  CZ  ARG A 178       4.910 -36.744 -19.472  1.00  0.00              
ATOM   2651  NH1 ARG A 178       5.442 -37.338 -18.427  1.00  0.00              
ATOM   2652  NH2 ARG A 178       4.582 -37.436 -20.549  1.00  0.00              
ATOM   2653  H   ARG A 178       6.219 -30.750 -15.599  1.00  0.00              
ATOM   2654  HA  ARG A 178       6.673 -33.419 -16.601  1.00  0.00              
ATOM   2655 1HB  ARG A 178       4.559 -32.280 -16.783  1.00  0.00              
ATOM   2656 2HB  ARG A 178       5.291 -31.117 -17.913  1.00  0.00              
ATOM   2657 1HG  ARG A 178       4.000 -32.832 -19.104  1.00  0.00              
ATOM   2658 2HG  ARG A 178       5.732 -32.915 -19.508  1.00  0.00              
ATOM   2659 1HD  ARG A 178       5.991 -34.787 -17.997  1.00  0.00              
ATOM   2660 2HD  ARG A 178       4.258 -34.704 -17.601  1.00  0.00              
ATOM   2661  HE  ARG A 178       4.325 -35.201 -20.397  1.00  0.00              
ATOM   2662 1HH1 ARG A 178       5.704 -36.793 -17.618  1.00  0.00              
ATOM   2663 2HH1 ARG A 178       5.586 -38.338 -18.437  1.00  0.00              
ATOM   2664 1HH2 ARG A 178       4.191 -36.961 -21.351  1.00  0.00              
ATOM   2665 2HH2 ARG A 178       4.724 -38.435 -20.566  1.00  0.00              
ATOM   2666  N   LYS A 179       8.334 -31.031 -18.073  1.00  0.00              
ATOM   2667  CA  LYS A 179       9.491 -30.816 -18.934  1.00  0.00              
ATOM   2668  C   LYS A 179      10.749 -31.493 -18.394  1.00  0.00              
ATOM   2669  O   LYS A 179      11.603 -31.925 -19.163  1.00  0.00              
ATOM   2670  CB  LYS A 179       9.738 -29.315 -19.128  1.00  0.00              
ATOM   2671  CG  LYS A 179       8.728 -28.643 -20.056  1.00  0.00              
ATOM   2672  CD  LYS A 179       8.916 -27.129 -20.128  1.00  0.00              
ATOM   2673  CE  LYS A 179       8.016 -26.516 -21.206  1.00  0.00              
ATOM   2674  NZ  LYS A 179       7.987 -25.023 -21.175  1.00  0.00              
ATOM   2675  H   LYS A 179       7.938 -30.245 -17.576  1.00  0.00              
ATOM   2676  HA  LYS A 179       9.310 -31.261 -19.913  1.00  0.00              
ATOM   2677 1HB  LYS A 179       9.695 -28.854 -18.141  1.00  0.00              
ATOM   2678 2HB  LYS A 179      10.743 -29.206 -19.535  1.00  0.00              
ATOM   2679 1HG  LYS A 179       8.846 -29.062 -21.056  1.00  0.00              
ATOM   2680 2HG  LYS A 179       7.724 -28.857 -19.689  1.00  0.00              
ATOM   2681 1HD  LYS A 179       8.668 -26.702 -19.155  1.00  0.00              
ATOM   2682 2HD  LYS A 179       9.960 -26.919 -20.360  1.00  0.00              
ATOM   2683 1HE  LYS A 179       8.380 -26.839 -22.180  1.00  0.00              
ATOM   2684 2HE  LYS A 179       7.002 -26.888 -21.057  1.00  0.00              
ATOM   2685 1HZ  LYS A 179       7.379 -24.683 -21.906  1.00  0.00              
ATOM   2686 2HZ  LYS A 179       7.642 -24.712 -20.277  1.00  0.00              
ATOM   2687 3HZ  LYS A 179       8.920 -24.666 -21.319  1.00  0.00              
ATOM   2688  N   MET A 180      10.863 -31.584 -17.071  1.00  0.00              
ATOM   2689  CA  MET A 180      11.974 -32.308 -16.460  1.00  0.00              
ATOM   2690  C   MET A 180      11.830 -33.782 -16.795  1.00  0.00              
ATOM   2691  O   MET A 180      12.803 -34.462 -17.110  1.00  0.00              
ATOM   2692  CB  MET A 180      12.003 -32.095 -14.947  1.00  0.00              
ATOM   2693  CG  MET A 180      12.376 -30.684 -14.517  1.00  0.00              
ATOM   2694  SD  MET A 180      12.294 -30.458 -12.729  1.00  0.00              
ATOM   2695  CE  MET A 180      13.698 -31.436 -12.200  1.00  0.00              
ATOM   2696  H   MET A 180      10.173 -31.148 -16.477  1.00  0.00              
ATOM   2697  HA  MET A 180      12.919 -31.954 -16.872  1.00  0.00              
ATOM   2698 1HB  MET A 180      11.009 -32.338 -14.574  1.00  0.00              
ATOM   2699 2HB  MET A 180      12.727 -32.802 -14.541  1.00  0.00              
ATOM   2700 1HG  MET A 180      13.391 -30.482 -14.857  1.00  0.00              
ATOM   2701 2HG  MET A 180      11.686 -29.989 -14.997  1.00  0.00              
ATOM   2702 1HE  MET A 180      13.781 -31.395 -11.114  1.00  0.00              
ATOM   2703 2HE  MET A 180      13.560 -32.470 -12.516  1.00  0.00              
ATOM   2704 3HE  MET A 180      14.608 -31.037 -12.649  1.00  0.00              
ATOM   2705  N   GLU A 181      10.591 -34.257 -16.726  1.00  0.00              
ATOM   2706  CA  GLU A 181      10.244 -35.623 -17.087  1.00  0.00              
ATOM   2707  C   GLU A 181      10.464 -35.927 -18.566  1.00  0.00              
ATOM   2708  O   GLU A 181      10.853 -37.038 -18.924  1.00  0.00              
ATOM   2709  CB  GLU A 181       8.787 -35.905 -16.715  1.00  0.00              
ATOM   2710  CG  GLU A 181       8.529 -36.005 -15.218  1.00  0.00              
ATOM   2711  CD  GLU A 181       7.064 -36.178 -14.926  1.00  0.00              
ATOM   2712  OE1 GLU A 181       6.287 -36.152 -15.850  1.00  0.00              
ATOM   2713  OE2 GLU A 181       6.731 -36.449 -13.797  1.00  0.00              
ATOM   2714  H   GLU A 181       9.864 -33.632 -16.406  1.00  0.00              
ATOM   2715  HA  GLU A 181      10.888 -36.322 -16.552  1.00  0.00              
ATOM   2716 1HB  GLU A 181       8.189 -35.094 -17.132  1.00  0.00              
ATOM   2717 2HB  GLU A 181       8.510 -36.844 -17.194  1.00  0.00              
ATOM   2718 1HG  GLU A 181       9.091 -36.803 -14.734  1.00  0.00              
ATOM   2719 2HG  GLU A 181       8.863 -35.042 -14.835  1.00  0.00              
ATOM   2720  N   ASP A 182      10.213 -34.938 -19.416  1.00  0.00              
ATOM   2721  CA  ASP A 182      10.384 -35.097 -20.857  1.00  0.00              
ATOM   2722  C   ASP A 182      11.806 -34.858 -21.356  1.00  0.00              
ATOM   2723  O   ASP A 182      12.110 -35.130 -22.517  1.00  0.00              
ATOM   2724  CB  ASP A 182       9.427 -34.157 -21.594  1.00  0.00              
ATOM   2725  CG  ASP A 182       7.963 -34.568 -21.524  1.00  0.00              
ATOM   2726  OD1 ASP A 182       7.698 -35.689 -21.158  1.00  0.00              
ATOM   2727  OD2 ASP A 182       7.120 -33.718 -21.682  1.00  0.00              
ATOM   2728  H   ASP A 182       9.894 -34.051 -19.054  1.00  0.00              
ATOM   2729  HA  ASP A 182      10.165 -36.126 -21.143  1.00  0.00              
ATOM   2730 1HB  ASP A 182       9.526 -33.113 -21.294  1.00  0.00              
ATOM   2731 2HB  ASP A 182       9.789 -34.277 -22.616  1.00  0.00              
ATOM   2732  N   SER A 183      12.674 -34.350 -20.492  1.00  0.00              
ATOM   2733  CA  SER A 183      14.045 -34.074 -20.896  1.00  0.00              
ATOM   2734  C   SER A 183      15.047 -34.688 -19.930  1.00  0.00              
ATOM   2735  O   SER A 183      15.774 -35.610 -20.359  1.00  0.00              
ATOM   2736  OXT SER A 183      15.118 -34.284 -18.802  1.00  0.00              
ATOM   2737  CB  SER A 183      14.264 -32.577 -21.001  1.00  0.00              
ATOM   2738  OG  SER A 183      15.577 -32.262 -21.377  1.00  0.00              
ATOM   2739  H   SER A 183      12.391 -34.150 -19.543  1.00  0.00              
ATOM   2740  HA  SER A 183      14.270 -34.398 -21.913  1.00  0.00              
ATOM   2741 1HB  SER A 183      13.576 -32.176 -21.744  1.00  0.00              
ATOM   2742 2HB  SER A 183      14.055 -32.125 -20.032  1.00  0.00              
ATOM   2743  HG  SER A 183      15.674 -31.309 -21.432  1.00  0.00              
ATOM   2744  N   SER C   4      13.240   8.155 -26.780  1.00  0.00              
ATOM   2745  CA  SER C   4      12.413   8.572 -25.610  1.00  0.00              
ATOM   2746  C   SER C   4      11.878   7.339 -24.884  1.00  0.00              
ATOM   2747  O   SER C   4      12.483   6.863 -23.919  1.00  0.00              
ATOM   2748  CB  SER C   4      11.266   9.462 -26.048  1.00  0.00              
ATOM   2749  OG  SER C   4      11.716  10.683 -26.566  1.00  0.00              
ATOM   2750 1H   SER C   4      12.981   8.439 -27.703  1.00  0.00              
ATOM   2751 2H   SER C   4      14.202   8.422 -26.833  1.00  0.00              
ATOM   2752 3H   SER C   4      13.369   7.183 -26.981  1.00  0.00              
ATOM   2753  HA  SER C   4      12.940   9.233 -24.921  1.00  0.00              
ATOM   2754 1HB  SER C   4      10.693   8.941 -26.815  1.00  0.00              
ATOM   2755 2HB  SER C   4      10.626   9.655 -25.188  1.00  0.00              
ATOM   2756  HG  SER C   4      10.962  11.216 -26.830  1.00  0.00              
ATOM   2757  N   ARG C   5      10.745   6.824 -25.354  1.00  0.00              
ATOM   2758  CA  ARG C   5      10.113   5.683 -24.709  1.00  0.00              
ATOM   2759  C   ARG C   5      10.677   4.375 -25.244  1.00  0.00              
ATOM   2760  O   ARG C   5      11.553   4.368 -26.110  1.00  0.00              
ATOM   2761  CB  ARG C   5       8.597   5.716 -24.921  1.00  0.00              
ATOM   2762  CG  ARG C   5       7.923   6.984 -24.416  1.00  0.00              
ATOM   2763  CD  ARG C   5       8.030   7.124 -22.902  1.00  0.00              
ATOM   2764  NE  ARG C   5       7.378   8.342 -22.423  1.00  0.00              
ATOM   2765  CZ  ARG C   5       6.081   8.438 -22.140  1.00  0.00              
ATOM   2766  NH1 ARG C   5       5.288   7.382 -22.282  1.00  0.00              
ATOM   2767  NH2 ARG C   5       5.574   9.590 -21.724  1.00  0.00              
ATOM   2768  H   ARG C   5      10.313   7.228 -26.172  1.00  0.00              
ATOM   2769  HA  ARG C   5      10.323   5.701 -23.639  1.00  0.00              
ATOM   2770 1HB  ARG C   5       8.424   5.611 -25.990  1.00  0.00              
ATOM   2771 2HB  ARG C   5       8.184   4.852 -24.399  1.00  0.00              
ATOM   2772 1HG  ARG C   5       8.401   7.843 -24.889  1.00  0.00              
ATOM   2773 2HG  ARG C   5       6.870   6.952 -24.699  1.00  0.00              
ATOM   2774 1HD  ARG C   5       7.554   6.264 -22.432  1.00  0.00              
ATOM   2775 2HD  ARG C   5       9.082   7.156 -22.622  1.00  0.00              
ATOM   2776  HE  ARG C   5       7.773   9.256 -22.239  1.00  0.00              
ATOM   2777 1HH1 ARG C   5       5.672   6.505 -22.604  1.00  0.00              
ATOM   2778 2HH1 ARG C   5       4.304   7.461 -22.064  1.00  0.00              
ATOM   2779 1HH2 ARG C   5       6.175  10.397 -21.622  1.00  0.00              
ATOM   2780 2HH2 ARG C   5       4.590   9.658 -21.510  1.00  0.00              
ATOM   2781  N   GLN C   6      10.169   3.266 -24.719  1.00  0.00              
ATOM   2782  CA  GLN C   6      10.585   1.956 -25.181  1.00  0.00              
ATOM   2783  C   GLN C   6       9.772   1.509 -26.390  1.00  0.00              
ATOM   2784  O   GLN C   6       8.647   1.960 -26.605  1.00  0.00              
ATOM   2785  CB  GLN C   6      10.448   0.929 -24.053  1.00  0.00              
ATOM   2786  CG  GLN C   6      11.289   1.235 -22.826  1.00  0.00              
ATOM   2787  CD  GLN C   6      12.775   1.246 -23.131  1.00  0.00              
ATOM   2788  OE1 GLN C   6      13.315   0.288 -23.691  1.00  0.00              
ATOM   2789  NE2 GLN C   6      13.445   2.331 -22.761  1.00  0.00              
ATOM   2790  H   GLN C   6       9.480   3.333 -23.983  1.00  0.00              
ATOM   2791  HA  GLN C   6      11.624   1.998 -25.508  1.00  0.00              
ATOM   2792 1HB  GLN C   6       9.393   0.899 -23.781  1.00  0.00              
ATOM   2793 2HB  GLN C   6      10.741  -0.035 -24.470  1.00  0.00              
ATOM   2794 1HG  GLN C   6      11.077   2.072 -22.161  1.00  0.00              
ATOM   2795 2HG  GLN C   6      11.048   0.299 -22.320  1.00  0.00              
ATOM   2796 1HE2 GLN C   6      14.429   2.396 -22.934  1.00  0.00              
ATOM   2797 2HE2 GLN C   6      12.968   3.085 -22.308  1.00  0.00              
ATOM   2798  N   PRO C   7      10.347   0.628 -27.216  1.00  0.00              
ATOM   2799  CA  PRO C   7       9.628   0.119 -28.388  1.00  0.00              
ATOM   2800  C   PRO C   7       8.281  -0.504 -28.043  1.00  0.00              
ATOM   2801  O   PRO C   7       8.161  -1.279 -27.094  1.00  0.00              
ATOM   2802  CB  PRO C   7      10.590  -0.917 -28.969  1.00  0.00              
ATOM   2803  CG  PRO C   7      11.951  -0.416 -28.550  1.00  0.00              
ATOM   2804  CD  PRO C   7      11.706   0.051 -27.145  1.00  0.00              
ATOM   2805  HA  PRO C   7       9.372   0.911 -29.108  1.00  0.00              
ATOM   2806 1HB  PRO C   7      10.388  -1.923 -28.569  1.00  0.00              
ATOM   2807 2HB  PRO C   7      10.501  -0.982 -30.064  1.00  0.00              
ATOM   2808 1HG  PRO C   7      12.704  -1.215 -28.602  1.00  0.00              
ATOM   2809 2HG  PRO C   7      12.297   0.394 -29.209  1.00  0.00              
ATOM   2810 1HD  PRO C   7      11.752  -0.773 -26.420  1.00  0.00              
ATOM   2811 2HD  PRO C   7      12.439   0.805 -26.823  1.00  0.00              
ATOM   2812  N   PRO C   8       7.240  -0.145 -28.801  1.00  0.00              
ATOM   2813  CA  PRO C   8       5.917  -0.725 -28.571  1.00  0.00              
ATOM   2814  C   PRO C   8       6.029  -2.248 -28.581  1.00  0.00              
ATOM   2815  O   PRO C   8       6.700  -2.823 -29.446  1.00  0.00              
ATOM   2816  CB  PRO C   8       5.054  -0.193 -29.719  1.00  0.00              
ATOM   2817  CG  PRO C   8       5.708   1.087 -30.113  1.00  0.00              
ATOM   2818  CD  PRO C   8       7.185   0.852 -29.938  1.00  0.00              
ATOM   2819  HA  PRO C   8       5.498  -0.454 -27.591  1.00  0.00              
ATOM   2820 1HB  PRO C   8       5.024  -0.900 -30.561  1.00  0.00              
ATOM   2821 2HB  PRO C   8       4.014  -0.027 -29.400  1.00  0.00              
ATOM   2822 1HG  PRO C   8       5.470   1.352 -31.154  1.00  0.00              
ATOM   2823 2HG  PRO C   8       5.363   1.920 -29.482  1.00  0.00              
ATOM   2824 1HD  PRO C   8       7.651   0.444 -30.847  1.00  0.00              
ATOM   2825 2HD  PRO C   8       7.726   1.775 -29.685  1.00  0.00              
ATOM   2826  N   LEU C   9       5.372  -2.893 -27.625  1.00  0.00              
ATOM   2827  CA  LEU C   9       5.395  -4.347 -27.537  1.00  0.00              
ATOM   2828  C   LEU C   9       3.960  -4.864 -27.473  1.00  0.00              
ATOM   2829  O   LEU C   9       3.270  -4.671 -26.478  1.00  0.00              
ATOM   2830  CB  LEU C   9       6.199  -4.805 -26.314  1.00  0.00              
ATOM   2831  CG  LEU C   9       6.266  -6.324 -26.109  1.00  0.00              
ATOM   2832  CD1 LEU C   9       6.969  -6.980 -27.290  1.00  0.00              
ATOM   2833  CD2 LEU C   9       6.996  -6.630 -24.810  1.00  0.00              
ATOM   2834  H   LEU C   9       4.844  -2.367 -26.942  1.00  0.00              
ATOM   2835  HA  LEU C   9       5.858  -4.760 -28.432  1.00  0.00              
ATOM   2836 1HB  LEU C   9       7.179  -4.422 -26.592  1.00  0.00              
ATOM   2837 2HB  LEU C   9       5.862  -4.313 -25.402  1.00  0.00              
ATOM   2838  HG  LEU C   9       5.242  -6.683 -26.008  1.00  0.00              
ATOM   2839 1HD1 LEU C   9       7.012  -8.058 -27.136  1.00  0.00              
ATOM   2840 2HD1 LEU C   9       6.416  -6.767 -28.205  1.00  0.00              
ATOM   2841 3HD1 LEU C   9       7.981  -6.585 -27.376  1.00  0.00              
ATOM   2842 1HD2 LEU C   9       7.043  -7.710 -24.665  1.00  0.00              
ATOM   2843 2HD2 LEU C   9       8.008  -6.226 -24.856  1.00  0.00              
ATOM   2844 3HD2 LEU C   9       6.462  -6.176 -23.975  1.00  0.00              
ATOM   2845  N   VAL C  10       3.509  -5.521 -28.535  1.00  0.00              
ATOM   2846  CA  VAL C  10       2.188  -6.120 -28.514  1.00  0.00              
ATOM   2847  C   VAL C  10       2.290  -7.469 -27.811  1.00  0.00              
ATOM   2848  O   VAL C  10       3.196  -8.262 -28.096  1.00  0.00              
ATOM   2849  CB  VAL C  10       1.640  -6.290 -29.939  1.00  0.00              
ATOM   2850  CG1 VAL C  10       0.309  -7.041 -29.913  1.00  0.00              
ATOM   2851  CG2 VAL C  10       1.470  -4.907 -30.572  1.00  0.00              
ATOM   2852  H   VAL C  10       4.076  -5.611 -29.366  1.00  0.00              
ATOM   2853  HA  VAL C  10       1.488  -5.516 -27.936  1.00  0.00              
ATOM   2854  HB  VAL C  10       2.369  -6.840 -30.535  1.00  0.00              
ATOM   2855 1HG1 VAL C  10      -0.064  -7.153 -30.931  1.00  0.00              
ATOM   2856 2HG1 VAL C  10       0.457  -8.025 -29.470  1.00  0.00              
ATOM   2857 3HG1 VAL C  10      -0.413  -6.479 -29.321  1.00  0.00              
ATOM   2858 1HG2 VAL C  10       1.081  -5.014 -31.584  1.00  0.00              
ATOM   2859 2HG2 VAL C  10       0.771  -4.318 -29.977  1.00  0.00              
ATOM   2860 3HG2 VAL C  10       2.434  -4.401 -30.606  1.00  0.00              
ATOM   2861  N   THR C  11       1.363  -7.720 -26.890  1.00  0.00              
ATOM   2862  CA  THR C  11       1.400  -8.930 -26.079  1.00  0.00              
ATOM   2863  C   THR C  11       0.074  -9.694 -26.056  1.00  0.00              
ATOM   2864  O   THR C  11      -0.009 -10.756 -25.451  1.00  0.00              
ATOM   2865  CB  THR C  11       1.802  -8.602 -24.629  1.00  0.00              
ATOM   2866  OG1 THR C  11       0.845  -7.700 -24.058  1.00  0.00              
ATOM   2867  CG2 THR C  11       3.182  -7.963 -24.590  1.00  0.00              
ATOM   2868  H   THR C  11       0.615  -7.056 -26.748  1.00  0.00              
ATOM   2869  HA  THR C  11       2.119  -9.634 -26.499  1.00  0.00              
ATOM   2870  HB  THR C  11       1.813  -9.523 -24.047  1.00  0.00              
ATOM   2871  HG1 THR C  11      -0.038  -7.954 -24.336  1.00  0.00              
ATOM   2872 1HG2 THR C  11       3.448  -7.739 -23.557  1.00  0.00              
ATOM   2873 2HG2 THR C  11       3.913  -8.651 -25.014  1.00  0.00              
ATOM   2874 3HG2 THR C  11       3.171  -7.041 -25.171  1.00  0.00              
ATOM   2875  N   GLY C  12      -0.957  -9.145 -26.692  1.00  0.00              
ATOM   2876  CA  GLY C  12      -2.218  -9.862 -26.820  1.00  0.00              
ATOM   2877  C   GLY C  12      -2.953  -9.457 -28.087  1.00  0.00              
ATOM   2878  O   GLY C  12      -2.819  -8.326 -28.531  1.00  0.00              
ATOM   2879  H   GLY C  12      -0.872  -8.223 -27.094  1.00  0.00              
ATOM   2880 1HA  GLY C  12      -2.018 -10.933 -26.852  1.00  0.00              
ATOM   2881 2HA  GLY C  12      -2.845  -9.636 -25.959  1.00  0.00              
ATOM   2882  N   ILE C  13      -3.728 -10.373 -28.665  1.00  0.00              
ATOM   2883  CA  ILE C  13      -4.500 -10.088 -29.873  1.00  0.00              
ATOM   2884  C   ILE C  13      -5.844 -10.811 -29.768  1.00  0.00              
ATOM   2885  O   ILE C  13      -5.901 -11.998 -29.418  1.00  0.00              
ATOM   2886  CB  ILE C  13      -3.767 -10.530 -31.153  1.00  0.00              
ATOM   2887  CG1 ILE C  13      -4.564 -10.120 -32.394  1.00  0.00              
ATOM   2888  CG2 ILE C  13      -3.532 -12.033 -31.139  1.00  0.00              
ATOM   2889  CD1 ILE C  13      -4.490  -8.642 -32.706  1.00  0.00              
ATOM   2890  H   ILE C  13      -3.782 -11.294 -28.252  1.00  0.00              
ATOM   2891  HA  ILE C  13      -4.725  -9.024 -29.943  1.00  0.00              
ATOM   2892  HB  ILE C  13      -2.809 -10.013 -31.210  1.00  0.00              
ATOM   2893 1HG1 ILE C  13      -4.170 -10.689 -33.235  1.00  0.00              
ATOM   2894 2HG1 ILE C  13      -5.602 -10.403 -32.219  1.00  0.00              
ATOM   2895 1HG2 ILE C  13      -3.013 -12.328 -32.051  1.00  0.00              
ATOM   2896 2HG2 ILE C  13      -2.925 -12.298 -30.275  1.00  0.00              
ATOM   2897 3HG2 ILE C  13      -4.490 -12.550 -31.083  1.00  0.00              
ATOM   2898 1HD1 ILE C  13      -5.080  -8.428 -33.598  1.00  0.00              
ATOM   2899 2HD1 ILE C  13      -4.886  -8.072 -31.865  1.00  0.00              
ATOM   2900 3HD1 ILE C  13      -3.454  -8.358 -32.881  1.00  0.00              
ATOM   2901  N   SER C  14      -6.927 -10.093 -30.057  1.00  0.00              
ATOM   2902  CA  SER C  14      -8.267 -10.663 -30.009  1.00  0.00              
ATOM   2903  C   SER C  14      -9.194 -10.146 -31.109  1.00  0.00              
ATOM   2904  O   SER C  14      -9.484  -8.952 -31.165  1.00  0.00              
ATOM   2905  CB  SER C  14      -8.881 -10.390 -28.649  1.00  0.00              
ATOM   2906  OG  SER C  14     -10.190 -10.880 -28.554  1.00  0.00              
ATOM   2907  H   SER C  14      -6.814  -9.123 -30.317  1.00  0.00              
ATOM   2908  HA  SER C  14      -8.276 -11.753 -30.044  1.00  0.00              
ATOM   2909 1HB  SER C  14      -8.266 -10.870 -27.888  1.00  0.00              
ATOM   2910 2HB  SER C  14      -8.892  -9.314 -28.481  1.00  0.00              
ATOM   2911  HG  SER C  14     -10.187 -11.829 -28.696  1.00  0.00              
ATOM   2912  N   PRO C  15      -9.663 -11.038 -32.006  1.00  0.00              
ATOM   2913  CA  PRO C  15      -9.370 -12.476 -32.073  1.00  0.00              
ATOM   2914  C   PRO C  15      -7.965 -12.693 -32.626  1.00  0.00              
ATOM   2915  O   PRO C  15      -7.404 -11.791 -33.241  1.00  0.00              
ATOM   2916  CB  PRO C  15     -10.438 -12.993 -33.032  1.00  0.00              
ATOM   2917  CG  PRO C  15     -10.557 -11.840 -33.993  1.00  0.00              
ATOM   2918  CD  PRO C  15     -10.587 -10.645 -33.050  1.00  0.00              
ATOM   2919  HA  PRO C  15      -9.382 -12.959 -31.085  1.00  0.00              
ATOM   2920 1HB  PRO C  15     -10.122 -13.924 -33.522  1.00  0.00              
ATOM   2921 2HB  PRO C  15     -11.381 -13.208 -32.507  1.00  0.00              
ATOM   2922 1HG  PRO C  15      -9.706 -11.813 -34.689  1.00  0.00              
ATOM   2923 2HG  PRO C  15     -11.469 -11.924 -34.603  1.00  0.00              
ATOM   2924 1HD  PRO C  15     -10.255  -9.719 -33.543  1.00  0.00              
ATOM   2925 2HD  PRO C  15     -11.593 -10.455 -32.652  1.00  0.00              
ATOM   2926  N   ASN C  16      -7.403 -13.884 -32.429  1.00  0.00              
ATOM   2927  CA  ASN C  16      -6.055 -14.165 -32.918  1.00  0.00              
ATOM   2928  C   ASN C  16      -6.011 -14.588 -34.393  1.00  0.00              
ATOM   2929  O   ASN C  16      -4.945 -14.867 -34.945  1.00  0.00              
ATOM   2930  CB  ASN C  16      -5.386 -15.225 -32.062  1.00  0.00              
ATOM   2931  CG  ASN C  16      -5.926 -16.610 -32.282  1.00  0.00              
ATOM   2932  OD1 ASN C  16      -6.832 -16.824 -33.096  1.00  0.00              
ATOM   2933  ND2 ASN C  16      -5.434 -17.539 -31.502  1.00  0.00              
ATOM   2934  H   ASN C  16      -7.907 -14.607 -31.936  1.00  0.00              
ATOM   2935  HA  ASN C  16      -5.447 -13.260 -32.869  1.00  0.00              
ATOM   2936 1HB  ASN C  16      -4.299 -15.273 -31.982  1.00  0.00              
ATOM   2937 2HB  ASN C  16      -5.801 -14.829 -31.135  1.00  0.00              
ATOM   2938 1HD2 ASN C  16      -5.747 -18.485 -31.592  1.00  0.00              
ATOM   2939 2HD2 ASN C  16      -4.745 -17.303 -30.817  1.00  0.00              
ATOM   2940  N   GLU C  17      -7.172 -14.633 -35.028  1.00  0.00              
ATOM   2941  CA  GLU C  17      -7.255 -15.045 -36.423  1.00  0.00              
ATOM   2942  C   GLU C  17      -8.497 -14.414 -37.015  1.00  0.00              
ATOM   2943  O   GLU C  17      -9.453 -14.108 -36.298  1.00  0.00              
ATOM   2944  CB  GLU C  17      -7.300 -16.569 -36.559  1.00  0.00              
ATOM   2945  CG  GLU C  17      -8.530 -17.219 -35.943  1.00  0.00              
ATOM   2946  CD  GLU C  17      -8.459 -18.718 -36.033  1.00  0.00              
ATOM   2947  OE1 GLU C  17      -7.495 -19.217 -36.563  1.00  0.00              
ATOM   2948  OE2 GLU C  17      -9.310 -19.368 -35.473  1.00  0.00              
ATOM   2949  H   GLU C  17      -8.018 -14.377 -34.539  1.00  0.00              
ATOM   2950  HA  GLU C  17      -6.383 -14.683 -36.968  1.00  0.00              
ATOM   2951 1HB  GLU C  17      -7.266 -16.794 -37.625  1.00  0.00              
ATOM   2952 2HB  GLU C  17      -6.404 -16.958 -36.077  1.00  0.00              
ATOM   2953 1HG  GLU C  17      -8.703 -16.926 -34.908  1.00  0.00              
ATOM   2954 2HG  GLU C  17      -9.349 -16.857 -36.563  1.00  0.00              
ATOM   2955  N   GLY C  18      -8.485 -14.229 -38.331  1.00  0.00              
ATOM   2956  CA  GLY C  18      -9.627 -13.635 -38.988  1.00  0.00              
ATOM   2957  C   GLY C  18      -9.346 -13.252 -40.422  1.00  0.00              
ATOM   2958  O   GLY C  18      -8.194 -13.168 -40.854  1.00  0.00              
ATOM   2959  H   GLY C  18      -7.684 -14.498 -38.884  1.00  0.00              
ATOM   2960 1HA  GLY C  18     -10.452 -14.348 -38.982  1.00  0.00              
ATOM   2961 2HA  GLY C  18      -9.922 -12.736 -38.447  1.00  0.00              
ATOM   2962  N   ILE C  19     -10.420 -13.022 -41.162  1.00  0.00              
ATOM   2963  CA  ILE C  19     -10.351 -12.787 -42.592  1.00  0.00              
ATOM   2964  C   ILE C  19     -10.047 -11.311 -42.829  1.00  0.00              
ATOM   2965  O   ILE C  19     -10.140 -10.496 -41.911  1.00  0.00              
ATOM   2966  CB  ILE C  19     -11.660 -13.174 -43.306  1.00  0.00              
ATOM   2967  CG1 ILE C  19     -12.811 -12.282 -42.832  1.00  0.00              
ATOM   2968  CG2 ILE C  19     -11.983 -14.640 -43.065  1.00  0.00              
ATOM   2969  CD1 ILE C  19     -14.069 -12.420 -43.658  1.00  0.00              
ATOM   2970  H   ILE C  19     -11.320 -13.011 -40.704  1.00  0.00              
ATOM   2971  HA  ILE C  19      -9.526 -13.344 -43.034  1.00  0.00              
ATOM   2972  HB  ILE C  19     -11.546 -12.998 -44.375  1.00  0.00              
ATOM   2973 1HG1 ILE C  19     -13.024 -12.551 -41.797  1.00  0.00              
ATOM   2974 2HG1 ILE C  19     -12.460 -11.251 -42.874  1.00  0.00              
ATOM   2975 1HG2 ILE C  19     -12.911 -14.897 -43.575  1.00  0.00              
ATOM   2976 2HG2 ILE C  19     -11.174 -15.260 -43.449  1.00  0.00              
ATOM   2977 3HG2 ILE C  19     -12.098 -14.817 -41.995  1.00  0.00              
ATOM   2978 1HD1 ILE C  19     -14.840 -11.758 -43.261  1.00  0.00              
ATOM   2979 2HD1 ILE C  19     -13.857 -12.151 -44.693  1.00  0.00              
ATOM   2980 3HD1 ILE C  19     -14.422 -13.450 -43.617  1.00  0.00              
ATOM   2981  N   PRO C  20      -9.662 -10.949 -44.062  1.00  0.00              
ATOM   2982  CA  PRO C  20      -9.457  -9.533 -44.364  1.00  0.00              
ATOM   2983  C   PRO C  20     -10.668  -8.691 -43.958  1.00  0.00              
ATOM   2984  O   PRO C  20     -11.823  -9.103 -44.123  1.00  0.00              
ATOM   2985  CB  PRO C  20      -9.215  -9.540 -45.867  1.00  0.00              
ATOM   2986  CG  PRO C  20      -8.565 -10.880 -46.075  1.00  0.00              
ATOM   2987  CD  PRO C  20      -9.421 -11.780 -45.210  1.00  0.00              
ATOM   2988  HA  PRO C  20      -8.615  -9.096 -43.808  1.00  0.00              
ATOM   2989 1HB  PRO C  20     -10.156  -9.439 -46.427  1.00  0.00              
ATOM   2990 2HB  PRO C  20      -8.565  -8.706 -46.174  1.00  0.00              
ATOM   2991 1HG  PRO C  20      -8.579 -11.169 -47.136  1.00  0.00              
ATOM   2992 2HG  PRO C  20      -7.511 -10.864 -45.760  1.00  0.00              
ATOM   2993 1HD  PRO C  20     -10.355 -12.071 -45.711  1.00  0.00              
ATOM   2994 2HD  PRO C  20      -8.902 -12.709 -44.934  1.00  0.00              
ATOM   2995  N   TRP C  21     -10.376  -7.516 -43.410  1.00  0.00              
ATOM   2996  CA  TRP C  21     -11.377  -6.566 -42.948  1.00  0.00              
ATOM   2997  C   TRP C  21     -12.033  -6.939 -41.619  1.00  0.00              
ATOM   2998  O   TRP C  21     -13.082  -6.411 -41.254  1.00  0.00              
ATOM   2999  CB  TRP C  21     -12.429  -6.312 -44.028  1.00  0.00              
ATOM   3000  CG  TRP C  21     -12.882  -4.902 -43.953  1.00  0.00              
ATOM   3001  CD1 TRP C  21     -14.137  -4.456 -43.637  1.00  0.00              
ATOM   3002  CD2 TRP C  21     -12.047  -3.742 -44.014  1.00  0.00              
ATOM   3003  NE1 TRP C  21     -14.126  -3.092 -43.484  1.00  0.00              
ATOM   3004  CE2 TRP C  21     -12.857  -2.627 -43.708  1.00  0.00              
ATOM   3005  CE3 TRP C  21     -10.689  -3.538 -44.290  1.00  0.00              
ATOM   3006  CZ2 TRP C  21     -12.353  -1.323 -43.669  1.00  0.00              
ATOM   3007  CZ3 TRP C  21     -10.187  -2.242 -44.251  1.00  0.00              
ATOM   3008  CH2 TRP C  21     -11.021  -1.149 -43.940  1.00  0.00              
ATOM   3009  H   TRP C  21      -9.397  -7.285 -43.316  1.00  0.00              
ATOM   3010  HA  TRP C  21     -10.910  -5.599 -42.762  1.00  0.00              
ATOM   3011 1HB  TRP C  21     -12.006  -6.492 -45.017  1.00  0.00              
ATOM   3012 2HB  TRP C  21     -13.287  -6.966 -43.876  1.00  0.00              
ATOM   3013  HD1 TRP C  21     -14.922  -5.206 -43.557  1.00  0.00              
ATOM   3014  HE1 TRP C  21     -14.925  -2.520 -43.245  1.00  0.00              
ATOM   3015  HE3 TRP C  21     -10.004  -4.349 -44.533  1.00  0.00              
ATOM   3016  HZ2 TRP C  21     -13.032  -0.504 -43.424  1.00  0.00              
ATOM   3017  HZ3 TRP C  21      -9.130  -2.091 -44.468  1.00  0.00              
ATOM   3018  HH2 TRP C  21     -10.596  -0.145 -43.917  1.00  0.00              
ATOM   3019  N   THR C  22     -11.396  -7.857 -40.896  1.00  0.00              
ATOM   3020  CA  THR C  22     -11.843  -8.237 -39.557  1.00  0.00              
ATOM   3021  C   THR C  22     -11.240  -7.209 -38.601  1.00  0.00              
ATOM   3022  O   THR C  22     -10.038  -6.958 -38.643  1.00  0.00              
ATOM   3023  CB  THR C  22     -11.306  -9.628 -39.147  1.00  0.00              
ATOM   3024  OG1 THR C  22     -11.850 -10.633 -40.007  1.00  0.00              
ATOM   3025  CG2 THR C  22     -11.686  -9.944 -37.703  1.00  0.00              
ATOM   3026  H   THR C  22     -10.578  -8.303 -41.286  1.00  0.00              
ATOM   3027  HA  THR C  22     -12.931  -8.192 -39.505  1.00  0.00              
ATOM   3028  HB  THR C  22     -10.220  -9.633 -39.245  1.00  0.00              
ATOM   3029  HG1 THR C  22     -12.774 -10.436 -40.183  1.00  0.00              
ATOM   3030 1HG2 THR C  22     -11.299 -10.926 -37.433  1.00  0.00              
ATOM   3031 2HG2 THR C  22     -11.259  -9.190 -37.041  1.00  0.00              
ATOM   3032 3HG2 THR C  22     -12.770  -9.941 -37.604  1.00  0.00              
ATOM   3033  N   LYS C  23     -12.069  -6.621 -37.750  1.00  0.00              
ATOM   3034  CA  LYS C  23     -11.600  -5.651 -36.769  1.00  0.00              
ATOM   3035  C   LYS C  23     -11.009  -6.409 -35.584  1.00  0.00              
ATOM   3036  O   LYS C  23     -11.667  -7.272 -35.016  1.00  0.00              
ATOM   3037  CB  LYS C  23     -12.733  -4.730 -36.315  1.00  0.00              
ATOM   3038  CG  LYS C  23     -12.287  -3.568 -35.437  1.00  0.00              
ATOM   3039  CD  LYS C  23     -13.427  -2.592 -35.189  1.00  0.00              
ATOM   3040  CE  LYS C  23     -14.333  -3.072 -34.066  1.00  0.00              
ATOM   3041  NZ  LYS C  23     -15.382  -2.071 -33.730  1.00  0.00              
ATOM   3042  H   LYS C  23     -13.052  -6.853 -37.782  1.00  0.00              
ATOM   3043  HA  LYS C  23     -10.814  -5.035 -37.207  1.00  0.00              
ATOM   3044 1HB  LYS C  23     -13.209  -4.341 -37.216  1.00  0.00              
ATOM   3045 2HB  LYS C  23     -13.446  -5.346 -35.766  1.00  0.00              
ATOM   3046 1HG  LYS C  23     -11.937  -3.969 -34.485  1.00  0.00              
ATOM   3047 2HG  LYS C  23     -11.468  -3.052 -35.937  1.00  0.00              
ATOM   3048 1HD  LYS C  23     -13.002  -1.622 -34.925  1.00  0.00              
ATOM   3049 2HD  LYS C  23     -14.007  -2.495 -36.107  1.00  0.00              
ATOM   3050 1HE  LYS C  23     -14.806  -4.001 -34.381  1.00  0.00              
ATOM   3051 2HE  LYS C  23     -13.717  -3.260 -33.186  1.00  0.00              
ATOM   3052 1HZ  LYS C  23     -15.960  -2.428 -32.982  1.00  0.00              
ATOM   3053 2HZ  LYS C  23     -14.944  -1.210 -33.436  1.00  0.00              
ATOM   3054 3HZ  LYS C  23     -15.954  -1.898 -34.544  1.00  0.00              
ATOM   3055  N   VAL C  24      -9.774  -6.088 -35.210  1.00  0.00              
ATOM   3056  CA  VAL C  24      -9.138  -6.751 -34.074  1.00  0.00              
ATOM   3057  C   VAL C  24      -8.702  -5.792 -32.972  1.00  0.00              
ATOM   3058  O   VAL C  24      -8.428  -4.614 -33.220  1.00  0.00              
ATOM   3059  CB  VAL C  24      -7.888  -7.550 -34.507  1.00  0.00              
ATOM   3060  CG1 VAL C  24      -8.264  -8.608 -35.550  1.00  0.00              
ATOM   3061  CG2 VAL C  24      -6.841  -6.608 -35.059  1.00  0.00              
ATOM   3062  H   VAL C  24      -9.263  -5.378 -35.713  1.00  0.00              
ATOM   3063  HA  VAL C  24      -9.833  -7.419 -33.565  1.00  0.00              
ATOM   3064  HB  VAL C  24      -7.457  -8.034 -33.633  1.00  0.00              
ATOM   3065 1HG1 VAL C  24      -7.373  -9.162 -35.844  1.00  0.00              
ATOM   3066 2HG1 VAL C  24      -8.995  -9.295 -35.123  1.00  0.00              
ATOM   3067 3HG1 VAL C  24      -8.693  -8.120 -36.425  1.00  0.00              
ATOM   3068 1HG2 VAL C  24      -5.963  -7.177 -35.362  1.00  0.00              
ATOM   3069 2HG2 VAL C  24      -7.246  -6.078 -35.921  1.00  0.00              
ATOM   3070 3HG2 VAL C  24      -6.558  -5.889 -34.290  1.00  0.00              
ATOM   3071  N   THR C  25      -8.653  -6.306 -31.748  1.00  0.00              
ATOM   3072  CA  THR C  25      -8.169  -5.529 -30.627  1.00  0.00              
ATOM   3073  C   THR C  25      -6.725  -5.954 -30.383  1.00  0.00              
ATOM   3074  O   THR C  25      -6.442  -7.139 -30.206  1.00  0.00              
ATOM   3075  CB  THR C  25      -8.993  -5.797 -29.375  1.00  0.00              
ATOM   3076  OG1 THR C  25     -10.337  -5.394 -29.614  1.00  0.00              
ATOM   3077  CG2 THR C  25      -8.436  -5.021 -28.191  1.00  0.00              
ATOM   3078  H   THR C  25      -8.957  -7.258 -31.592  1.00  0.00              
ATOM   3079  HA  THR C  25      -8.191  -4.468 -30.876  1.00  0.00              
ATOM   3080  HB  THR C  25      -8.965  -6.863 -29.154  1.00  0.00              
ATOM   3081  HG1 THR C  25     -10.792  -6.076 -30.114  1.00  0.00              
ATOM   3082 1HG2 THR C  25      -9.038  -5.228 -27.307  1.00  0.00              
ATOM   3083 2HG2 THR C  25      -7.405  -5.326 -28.009  1.00  0.00              
ATOM   3084 3HG2 THR C  25      -8.465  -3.954 -28.410  1.00  0.00              
ATOM   3085  N   ILE C  26      -5.818  -4.978 -30.409  1.00  0.00              
ATOM   3086  CA  ILE C  26      -4.399  -5.207 -30.157  1.00  0.00              
ATOM   3087  C   ILE C  26      -4.035  -4.699 -28.764  1.00  0.00              
ATOM   3088  O   ILE C  26      -4.146  -3.499 -28.488  1.00  0.00              
ATOM   3089  CB  ILE C  26      -3.534  -4.449 -31.190  1.00  0.00              
ATOM   3090  CG1 ILE C  26      -3.845  -4.947 -32.605  1.00  0.00              
ATOM   3091  CG2 ILE C  26      -2.062  -4.642 -30.881  1.00  0.00              
ATOM   3092  CD1 ILE C  26      -3.206  -4.114 -33.715  1.00  0.00              
ATOM   3093  H   ILE C  26      -6.137  -4.041 -30.613  1.00  0.00              
ATOM   3094  HA  ILE C  26      -4.178  -6.273 -30.148  1.00  0.00              
ATOM   3095  HB  ILE C  26      -3.781  -3.388 -31.151  1.00  0.00              
ATOM   3096 1HG1 ILE C  26      -3.489  -5.974 -32.674  1.00  0.00              
ATOM   3097 2HG1 ILE C  26      -4.929  -4.933 -32.722  1.00  0.00              
ATOM   3098 1HG2 ILE C  26      -1.463  -4.105 -31.614  1.00  0.00              
ATOM   3099 2HG2 ILE C  26      -1.847  -4.258 -29.885  1.00  0.00              
ATOM   3100 3HG2 ILE C  26      -1.818  -5.704 -30.921  1.00  0.00              
ATOM   3101 1HD1 ILE C  26      -3.475  -4.531 -34.686  1.00  0.00              
ATOM   3102 2HD1 ILE C  26      -3.564  -3.086 -33.652  1.00  0.00              
ATOM   3103 3HD1 ILE C  26      -2.123  -4.128 -33.604  1.00  0.00              
ATOM   3104  N   ARG C  27      -3.613  -5.608 -27.888  1.00  0.00              
ATOM   3105  CA  ARG C  27      -3.268  -5.242 -26.512  1.00  0.00              
ATOM   3106  C   ARG C  27      -1.760  -5.361 -26.320  1.00  0.00              
ATOM   3107  O   ARG C  27      -1.123  -6.285 -26.837  1.00  0.00              
ATOM   3108  CB  ARG C  27      -4.037  -6.049 -25.476  1.00  0.00              
ATOM   3109  CG  ARG C  27      -5.532  -5.775 -25.433  1.00  0.00              
ATOM   3110  CD  ARG C  27      -5.889  -4.391 -25.027  1.00  0.00              
ATOM   3111  NE  ARG C  27      -5.339  -3.978 -23.746  1.00  0.00              
ATOM   3112  CZ  ARG C  27      -5.873  -4.290 -22.548  1.00  0.00              
ATOM   3113  NH1 ARG C  27      -6.987  -4.982 -22.462  1.00  0.00              
ATOM   3114  NH2 ARG C  27      -5.258  -3.859 -21.460  1.00  0.00              
ATOM   3115  H   ARG C  27      -3.528  -6.571 -28.177  1.00  0.00              
ATOM   3116  HA  ARG C  27      -3.546  -4.205 -26.326  1.00  0.00              
ATOM   3117 1HB  ARG C  27      -3.871  -7.101 -25.705  1.00  0.00              
ATOM   3118 2HB  ARG C  27      -3.602  -5.816 -24.505  1.00  0.00              
ATOM   3119 1HG  ARG C  27      -5.946  -5.951 -26.426  1.00  0.00              
ATOM   3120 2HG  ARG C  27      -5.989  -6.463 -24.722  1.00  0.00              
ATOM   3121 1HD  ARG C  27      -5.521  -3.695 -25.780  1.00  0.00              
ATOM   3122 2HD  ARG C  27      -6.973  -4.312 -24.958  1.00  0.00              
ATOM   3123  HE  ARG C  27      -4.517  -3.424 -23.546  1.00  0.00              
ATOM   3124 1HH1 ARG C  27      -7.454  -5.289 -23.304  1.00  0.00              
ATOM   3125 2HH1 ARG C  27      -7.370  -5.205 -21.555  1.00  0.00              
ATOM   3126 1HH2 ARG C  27      -4.412  -3.312 -21.545  1.00  0.00              
ATOM   3127 2HH2 ARG C  27      -5.637  -4.077 -20.551  1.00  0.00              
ATOM   3128  N   GLY C  28      -1.194  -4.423 -25.578  1.00  0.00              
ATOM   3129  CA  GLY C  28       0.240  -4.435 -25.375  1.00  0.00              
ATOM   3130  C   GLY C  28       0.711  -3.372 -24.404  1.00  0.00              
ATOM   3131  O   GLY C  28      -0.062  -2.881 -23.570  1.00  0.00              
ATOM   3132  H   GLY C  28      -1.745  -3.695 -25.146  1.00  0.00              
ATOM   3133 1HA  GLY C  28       0.536  -5.408 -24.982  1.00  0.00              
ATOM   3134 2HA  GLY C  28       0.736  -4.264 -26.330  1.00  0.00              
ATOM   3135  N   GLU C  29       1.985  -3.021 -24.528  1.00  0.00              
ATOM   3136  CA  GLU C  29       2.614  -1.997 -23.705  1.00  0.00              
ATOM   3137  C   GLU C  29       3.299  -0.986 -24.594  1.00  0.00              
ATOM   3138  O   GLU C  29       3.852  -1.345 -25.634  1.00  0.00              
ATOM   3139  CB  GLU C  29       3.695  -2.616 -22.812  1.00  0.00              
ATOM   3140  CG  GLU C  29       3.213  -3.621 -21.802  1.00  0.00              
ATOM   3141  CD  GLU C  29       4.362  -4.159 -20.960  1.00  0.00              
ATOM   3142  OE1 GLU C  29       5.512  -3.740 -21.195  1.00  0.00              
ATOM   3143  OE2 GLU C  29       4.110  -4.991 -20.065  1.00  0.00              
ATOM   3144  H   GLU C  29       2.535  -3.495 -25.230  1.00  0.00              
ATOM   3145  HA  GLU C  29       1.854  -1.469 -23.128  1.00  0.00              
ATOM   3146 1HB  GLU C  29       4.414  -3.102 -23.473  1.00  0.00              
ATOM   3147 2HB  GLU C  29       4.182  -1.795 -22.285  1.00  0.00              
ATOM   3148 1HG  GLU C  29       2.434  -3.237 -21.146  1.00  0.00              
ATOM   3149 2HG  GLU C  29       2.805  -4.425 -22.414  1.00  0.00              
ATOM   3150  N   ASN C  30       3.274   0.271 -24.161  1.00  0.00              
ATOM   3151  CA  ASN C  30       3.919   1.362 -24.881  1.00  0.00              
ATOM   3152  C   ASN C  30       3.438   1.448 -26.320  1.00  0.00              
ATOM   3153  O   ASN C  30       4.253   1.608 -27.243  1.00  0.00              
ATOM   3154  CB  ASN C  30       5.434   1.169 -24.865  1.00  0.00              
ATOM   3155  CG  ASN C  30       6.006   1.159 -23.460  1.00  0.00              
ATOM   3156  OD1 ASN C  30       5.831   2.106 -22.696  1.00  0.00              
ATOM   3157  ND2 ASN C  30       6.694   0.078 -23.111  1.00  0.00              
ATOM   3158  H   ASN C  30       2.786   0.470 -23.298  1.00  0.00              
ATOM   3159  HA  ASN C  30       3.661   2.315 -24.417  1.00  0.00              
ATOM   3160 1HB  ASN C  30       5.903   0.388 -25.465  1.00  0.00              
ATOM   3161 2HB  ASN C  30       5.626   2.142 -25.320  1.00  0.00              
ATOM   3162 1HD2 ASN C  30       7.094   0.015 -22.197  1.00  0.00              
ATOM   3163 2HD2 ASN C  30       6.810  -0.672 -23.763  1.00  0.00              
ATOM   3164  N   LEU C  31       2.127   1.349 -26.517  1.00  0.00              
ATOM   3165  CA  LEU C  31       1.608   1.351 -27.877  1.00  0.00              
ATOM   3166  C   LEU C  31       1.283   2.765 -28.353  1.00  0.00              
ATOM   3167  O   LEU C  31       0.737   2.954 -29.437  1.00  0.00              
ATOM   3168  CB  LEU C  31       0.380   0.436 -27.997  1.00  0.00              
ATOM   3169  CG  LEU C  31       0.608  -1.038 -27.601  1.00  0.00              
ATOM   3170  CD1 LEU C  31      -0.665  -1.848 -27.859  1.00  0.00              
ATOM   3171  CD2 LEU C  31       1.786  -1.633 -28.390  1.00  0.00              
ATOM   3172  H   LEU C  31       1.481   1.271 -25.745  1.00  0.00              
ATOM   3173  HA  LEU C  31       2.367   0.968 -28.558  1.00  0.00              
ATOM   3174 1HB  LEU C  31      -0.272   0.917 -27.269  1.00  0.00              
ATOM   3175 2HB  LEU C  31      -0.074   0.495 -28.985  1.00  0.00              
ATOM   3176  HG  LEU C  31       0.882  -1.053 -26.545  1.00  0.00              
ATOM   3177 1HD1 LEU C  31      -0.498  -2.888 -27.580  1.00  0.00              
ATOM   3178 2HD1 LEU C  31      -1.483  -1.439 -27.267  1.00  0.00              
ATOM   3179 3HD1 LEU C  31      -0.921  -1.795 -28.918  1.00  0.00              
ATOM   3180 1HD2 LEU C  31       1.931  -2.674 -28.096  1.00  0.00              
ATOM   3181 2HD2 LEU C  31       1.572  -1.583 -29.458  1.00  0.00              
ATOM   3182 3HD2 LEU C  31       2.691  -1.067 -28.174  1.00  0.00              
ATOM   3183  N   GLY C  32       1.631   3.759 -27.544  1.00  0.00              
ATOM   3184  CA  GLY C  32       1.420   5.139 -27.936  1.00  0.00              
ATOM   3185  C   GLY C  32       0.830   5.996 -26.836  1.00  0.00              
ATOM   3186  O   GLY C  32       0.063   5.518 -25.998  1.00  0.00              
ATOM   3187  H   GLY C  32       2.048   3.561 -26.645  1.00  0.00              
ATOM   3188 1HA  GLY C  32       2.375   5.578 -28.225  1.00  0.00              
ATOM   3189 2HA  GLY C  32       0.737   5.168 -28.784  1.00  0.00              
ATOM   3190  N   THR C  33       1.192   7.270 -26.840  1.00  0.00              
ATOM   3191  CA  THR C  33       0.745   8.185 -25.805  1.00  0.00              
ATOM   3192  C   THR C  33      -0.556   8.863 -26.226  1.00  0.00              
ATOM   3193  O   THR C  33      -1.236   9.456 -25.406  1.00  0.00              
ATOM   3194  CB  THR C  33       1.844   9.240 -25.495  1.00  0.00              
ATOM   3195  OG1 THR C  33       2.085  10.049 -26.652  1.00  0.00              
ATOM   3196  CG2 THR C  33       3.154   8.548 -25.122  1.00  0.00              
ATOM   3197  H   THR C  33       1.792   7.615 -27.576  1.00  0.00              
ATOM   3198  HA  THR C  33       0.533   7.631 -24.890  1.00  0.00              
ATOM   3199  HB  THR C  33       1.511   9.864 -24.665  1.00  0.00              
ATOM   3200  HG1 THR C  33       2.508  10.869 -26.386  1.00  0.00              
ATOM   3201 1HG2 THR C  33       3.914   9.300 -24.908  1.00  0.00              
ATOM   3202 2HG2 THR C  33       2.998   7.925 -24.241  1.00  0.00              
ATOM   3203 3HG2 THR C  33       3.484   7.925 -25.952  1.00  0.00              
ATOM   3204  N   GLY C  34      -0.913   8.747 -27.502  1.00  0.00              
ATOM   3205  CA  GLY C  34      -2.136   9.357 -27.995  1.00  0.00              
ATOM   3206  C   GLY C  34      -2.320   9.086 -29.475  1.00  0.00              
ATOM   3207  O   GLY C  34      -1.415   8.560 -30.115  1.00  0.00              
ATOM   3208  H   GLY C  34      -0.329   8.228 -28.142  1.00  0.00              
ATOM   3209 1HA  GLY C  34      -2.985   8.945 -27.449  1.00  0.00              
ATOM   3210 2HA  GLY C  34      -2.089  10.433 -27.833  1.00  0.00              
ATOM   3211  N   PRO C  35      -3.476   9.447 -30.055  1.00  0.00              
ATOM   3212  CA  PRO C  35      -3.769   9.256 -31.483  1.00  0.00              
ATOM   3213  C   PRO C  35      -2.743   9.893 -32.415  1.00  0.00              
ATOM   3214  O   PRO C  35      -2.431   9.364 -33.490  1.00  0.00              
ATOM   3215  CB  PRO C  35      -5.148   9.896 -31.635  1.00  0.00              
ATOM   3216  CG  PRO C  35      -5.773   9.706 -30.284  1.00  0.00              
ATOM   3217  CD  PRO C  35      -4.627  10.017 -29.354  1.00  0.00              
ATOM   3218  HA  PRO C  35      -3.760   8.198 -31.782  1.00  0.00              
ATOM   3219 1HB  PRO C  35      -5.070  10.960 -31.901  1.00  0.00              
ATOM   3220 2HB  PRO C  35      -5.735   9.408 -32.427  1.00  0.00              
ATOM   3221 1HG  PRO C  35      -6.628  10.383 -30.142  1.00  0.00              
ATOM   3222 2HG  PRO C  35      -6.150   8.680 -30.161  1.00  0.00              
ATOM   3223 1HD  PRO C  35      -4.505  11.098 -29.191  1.00  0.00              
ATOM   3224 2HD  PRO C  35      -4.758   9.556 -28.364  1.00  0.00              
ATOM   3225  N   THR C  36      -2.204  11.023 -31.984  1.00  0.00              
ATOM   3226  CA  THR C  36      -1.197  11.736 -32.751  1.00  0.00              
ATOM   3227  C   THR C  36       0.211  11.169 -32.608  1.00  0.00              
ATOM   3228  O   THR C  36       1.074  11.421 -33.454  1.00  0.00              
ATOM   3229  CB  THR C  36      -1.179  13.208 -32.331  1.00  0.00              
ATOM   3230  OG1 THR C  36      -0.817  13.301 -30.951  1.00  0.00              
ATOM   3231  CG2 THR C  36      -2.553  13.814 -32.508  1.00  0.00              
ATOM   3232  H   THR C  36      -2.503  11.399 -31.095  1.00  0.00              
ATOM   3233  HA  THR C  36      -1.418  11.654 -33.815  1.00  0.00              
ATOM   3234  HB  THR C  36      -0.460  13.744 -32.949  1.00  0.00              
ATOM   3235  HG1 THR C  36      -0.502  14.189 -30.763  1.00  0.00              
ATOM   3236 1HG2 THR C  36      -2.529  14.860 -32.207  1.00  0.00              
ATOM   3237 2HG2 THR C  36      -2.849  13.742 -33.553  1.00  0.00              
ATOM   3238 3HG2 THR C  36      -3.269  13.274 -31.890  1.00  0.00              
ATOM   3239  N   ASP C  37       0.433  10.394 -31.547  1.00  0.00              
ATOM   3240  CA  ASP C  37       1.710   9.710 -31.337  1.00  0.00              
ATOM   3241  C   ASP C  37       1.880   8.452 -32.198  1.00  0.00              
ATOM   3242  O   ASP C  37       2.972   8.146 -32.679  1.00  0.00              
ATOM   3243  CB  ASP C  37       1.865   9.344 -29.859  1.00  0.00              
ATOM   3244  CG  ASP C  37       3.218   8.747 -29.497  1.00  0.00              
ATOM   3245  OD1 ASP C  37       4.215   9.358 -29.802  1.00  0.00              
ATOM   3246  OD2 ASP C  37       3.243   7.772 -28.785  1.00  0.00              
ATOM   3247  H   ASP C  37      -0.306  10.277 -30.869  1.00  0.00              
ATOM   3248  HA  ASP C  37       2.532  10.364 -31.627  1.00  0.00              
ATOM   3249 1HB  ASP C  37       1.639  10.168 -29.181  1.00  0.00              
ATOM   3250 2HB  ASP C  37       1.095   8.578 -29.770  1.00  0.00              
ATOM   3251  N   LEU C  38       0.785   7.738 -32.401  1.00  0.00              
ATOM   3252  CA  LEU C  38       0.743   6.600 -33.318  1.00  0.00              
ATOM   3253  C   LEU C  38       0.860   7.003 -34.797  1.00  0.00              
ATOM   3254  O   LEU C  38       0.001   7.709 -35.325  1.00  0.00              
ATOM   3255  CB  LEU C  38      -0.562   5.834 -33.062  1.00  0.00              
ATOM   3256  CG  LEU C  38      -0.875   4.604 -33.901  1.00  0.00              
ATOM   3257  CD1 LEU C  38       0.185   3.533 -33.646  1.00  0.00              
ATOM   3258  CD2 LEU C  38      -2.269   4.095 -33.540  1.00  0.00              
ATOM   3259  H   LEU C  38      -0.053   7.996 -31.899  1.00  0.00              
ATOM   3260  HA  LEU C  38       1.599   5.951 -33.133  1.00  0.00              
ATOM   3261 1HB  LEU C  38      -0.383   5.519 -32.035  1.00  0.00              
ATOM   3262 2HB  LEU C  38      -1.429   6.494 -33.094  1.00  0.00              
ATOM   3263  HG  LEU C  38      -0.891   4.920 -34.945  1.00  0.00              
ATOM   3264 1HD1 LEU C  38      -0.037   2.650 -34.246  1.00  0.00              
ATOM   3265 2HD1 LEU C  38       1.166   3.919 -33.921  1.00  0.00              
ATOM   3266 3HD1 LEU C  38       0.183   3.262 -32.590  1.00  0.00              
ATOM   3267 1HD2 LEU C  38      -2.500   3.213 -34.138  1.00  0.00              
ATOM   3268 2HD2 LEU C  38      -2.298   3.834 -32.481  1.00  0.00              
ATOM   3269 3HD2 LEU C  38      -3.004   4.874 -33.742  1.00  0.00              
ATOM   3270  N   ILE C  39       1.921   6.557 -35.465  1.00  0.00              
ATOM   3271  CA  ILE C  39       2.215   7.022 -36.826  1.00  0.00              
ATOM   3272  C   ILE C  39       2.360   5.914 -37.853  1.00  0.00              
ATOM   3273  O   ILE C  39       2.525   6.177 -39.048  1.00  0.00              
ATOM   3274  CB  ILE C  39       3.516   7.848 -36.886  1.00  0.00              
ATOM   3275  CG1 ILE C  39       4.696   7.005 -36.393  1.00  0.00              
ATOM   3276  CG2 ILE C  39       3.361   9.112 -36.073  1.00  0.00              
ATOM   3277  CD1 ILE C  39       6.059   7.651 -36.641  1.00  0.00              
ATOM   3278  H   ILE C  39       2.538   5.885 -35.031  1.00  0.00              
ATOM   3279  HA  ILE C  39       1.384   7.607 -37.219  1.00  0.00              
ATOM   3280  HB  ILE C  39       3.729   8.101 -37.924  1.00  0.00              
ATOM   3281 1HG1 ILE C  39       4.555   6.845 -35.324  1.00  0.00              
ATOM   3282 2HG1 ILE C  39       4.648   6.046 -36.911  1.00  0.00              
ATOM   3283 1HG2 ILE C  39       4.284   9.689 -36.119  1.00  0.00              
ATOM   3284 2HG2 ILE C  39       2.542   9.706 -36.475  1.00  0.00              
ATOM   3285 3HG2 ILE C  39       3.146   8.853 -35.035  1.00  0.00              
ATOM   3286 1HD1 ILE C  39       6.846   6.997 -36.266  1.00  0.00              
ATOM   3287 2HD1 ILE C  39       6.197   7.810 -37.711  1.00  0.00              
ATOM   3288 3HD1 ILE C  39       6.107   8.609 -36.124  1.00  0.00              
ATOM   3289  N   GLY C  40       2.310   4.676 -37.386  1.00  0.00              
ATOM   3290  CA  GLY C  40       2.285   3.553 -38.300  1.00  0.00              
ATOM   3291  C   GLY C  40       1.768   2.292 -37.627  1.00  0.00              
ATOM   3292  O   GLY C  40       1.883   2.131 -36.411  1.00  0.00              
ATOM   3293  H   GLY C  40       2.288   4.501 -36.391  1.00  0.00              
ATOM   3294 1HA  GLY C  40       1.635   3.792 -39.141  1.00  0.00              
ATOM   3295 2HA  GLY C  40       3.295   3.367 -38.663  1.00  0.00              
ATOM   3296  N   LEU C  41       1.182   1.410 -38.422  1.00  0.00              
ATOM   3297  CA  LEU C  41       0.748   0.107 -37.942  1.00  0.00              
ATOM   3298  C   LEU C  41       0.850  -0.897 -39.085  1.00  0.00              
ATOM   3299  O   LEU C  41       0.174  -0.777 -40.114  1.00  0.00              
ATOM   3300  CB  LEU C  41      -0.682   0.177 -37.400  1.00  0.00              
ATOM   3301  CG  LEU C  41      -1.313  -1.114 -36.861  1.00  0.00              
ATOM   3302  CD1 LEU C  41      -0.546  -1.634 -35.654  1.00  0.00              
ATOM   3303  CD2 LEU C  41      -2.769  -0.838 -36.511  1.00  0.00              
ATOM   3304  H   LEU C  41       1.034   1.651 -39.391  1.00  0.00              
ATOM   3305  HA  LEU C  41       1.410  -0.227 -37.143  1.00  0.00              
ATOM   3306 1HB  LEU C  41      -0.524   0.866 -36.572  1.00  0.00              
ATOM   3307 2HB  LEU C  41      -1.365   0.624 -38.120  1.00  0.00              
ATOM   3308  HG  LEU C  41      -1.290  -1.847 -37.668  1.00  0.00              
ATOM   3309 1HD1 LEU C  41      -1.014  -2.549 -35.293  1.00  0.00              
ATOM   3310 2HD1 LEU C  41       0.485  -1.843 -35.942  1.00  0.00              
ATOM   3311 3HD1 LEU C  41      -0.559  -0.884 -34.866  1.00  0.00              
ATOM   3312 1HD2 LEU C  41      -3.228  -1.749 -36.127  1.00  0.00              
ATOM   3313 2HD2 LEU C  41      -2.819  -0.058 -35.752  1.00  0.00              
ATOM   3314 3HD2 LEU C  41      -3.302  -0.511 -37.404  1.00  0.00              
ATOM   3315  N   THR C  42       1.723  -1.879 -38.894  1.00  0.00              
ATOM   3316  CA  THR C  42       1.969  -2.905 -39.894  1.00  0.00              
ATOM   3317  C   THR C  42       1.661  -4.290 -39.330  1.00  0.00              
ATOM   3318  O   THR C  42       2.350  -4.773 -38.433  1.00  0.00              
ATOM   3319  CB  THR C  42       3.444  -2.888 -40.355  1.00  0.00              
ATOM   3320  OG1 THR C  42       3.757  -1.607 -40.927  1.00  0.00              
ATOM   3321  CG2 THR C  42       3.688  -3.965 -41.389  1.00  0.00              
ATOM   3322  H   THR C  42       2.232  -1.910 -38.023  1.00  0.00              
ATOM   3323  HA  THR C  42       1.304  -2.758 -40.745  1.00  0.00              
ATOM   3324  HB  THR C  42       4.087  -3.059 -39.493  1.00  0.00              
ATOM   3325  HG1 THR C  42       3.927  -0.976 -40.224  1.00  0.00              
ATOM   3326 1HG2 THR C  42       4.731  -3.936 -41.703  1.00  0.00              
ATOM   3327 2HG2 THR C  42       3.462  -4.939 -40.958  1.00  0.00              
ATOM   3328 3HG2 THR C  42       3.044  -3.791 -42.252  1.00  0.00              
ATOM   3329  N   ILE C  43       0.618  -4.915 -39.860  1.00  0.00              
ATOM   3330  CA  ILE C  43       0.151  -6.202 -39.361  1.00  0.00              
ATOM   3331  C   ILE C  43       0.224  -7.177 -40.530  1.00  0.00              
ATOM   3332  O   ILE C  43      -0.468  -7.000 -41.532  1.00  0.00              
ATOM   3333  CB  ILE C  43      -1.303  -6.129 -38.869  1.00  0.00              
ATOM   3334  CG1 ILE C  43      -1.426  -5.073 -37.770  1.00  0.00              
ATOM   3335  CG2 ILE C  43      -1.746  -7.487 -38.354  1.00  0.00              
ATOM   3336  CD1 ILE C  43      -2.868  -4.785 -37.356  1.00  0.00              
ATOM   3337  H   ILE C  43       0.134  -4.483 -40.634  1.00  0.00              
ATOM   3338  HA  ILE C  43       0.814  -6.574 -38.580  1.00  0.00              
ATOM   3339  HB  ILE C  43      -1.943  -5.823 -39.697  1.00  0.00              
ATOM   3340 1HG1 ILE C  43      -0.865  -5.433 -36.909  1.00  0.00              
ATOM   3341 2HG1 ILE C  43      -0.966  -4.159 -38.146  1.00  0.00              
ATOM   3342 1HG2 ILE C  43      -2.778  -7.426 -38.008  1.00  0.00              
ATOM   3343 2HG2 ILE C  43      -1.676  -8.221 -39.156  1.00  0.00              
ATOM   3344 3HG2 ILE C  43      -1.103  -7.792 -37.528  1.00  0.00              
ATOM   3345 1HD1 ILE C  43      -2.879  -4.026 -36.573  1.00  0.00              
ATOM   3346 2HD1 ILE C  43      -3.430  -4.424 -38.216  1.00  0.00              
ATOM   3347 3HD1 ILE C  43      -3.328  -5.698 -36.979  1.00  0.00              
ATOM   3348  N   CYS C  44       1.065  -8.201 -40.405  1.00  0.00              
ATOM   3349  CA  CYS C  44       1.241  -9.164 -41.485  1.00  0.00              
ATOM   3350  C   CYS C  44       1.732  -8.439 -42.733  1.00  0.00              
ATOM   3351  O   CYS C  44       1.479  -8.879 -43.854  1.00  0.00              
ATOM   3352  CB  CYS C  44      -0.082  -9.860 -41.810  1.00  0.00              
ATOM   3353  SG  CYS C  44      -0.910 -10.618 -40.406  1.00  0.00              
ATOM   3354  H   CYS C  44       1.592  -8.316 -39.552  1.00  0.00              
ATOM   3355  HA  CYS C  44       1.901  -9.992 -41.225  1.00  0.00              
ATOM   3356 1HB  CYS C  44      -0.793  -9.144 -42.221  1.00  0.00              
ATOM   3357 2HB  CYS C  44       0.081 -10.665 -42.527  1.00  0.00              
ATOM   3358  HG  CYS C  44      -1.670 -11.442 -41.122  1.00  0.00              
ATOM   3359  N   GLY C  45       2.418  -7.319 -42.533  1.00  0.00              
ATOM   3360  CA  GLY C  45       2.887  -6.524 -43.652  1.00  0.00              
ATOM   3361  C   GLY C  45       1.888  -5.493 -44.128  1.00  0.00              
ATOM   3362  O   GLY C  45       2.263  -4.531 -44.798  1.00  0.00              
ATOM   3363  H   GLY C  45       2.618  -7.010 -41.592  1.00  0.00              
ATOM   3364 1HA  GLY C  45       3.794  -5.995 -43.357  1.00  0.00              
ATOM   3365 2HA  GLY C  45       3.108  -7.184 -44.490  1.00  0.00              
ATOM   3366  N   HIS C  46       0.614  -5.677 -43.790  1.00  0.00              
ATOM   3367  CA  HIS C  46      -0.415  -4.756 -44.259  1.00  0.00              
ATOM   3368  C   HIS C  46      -0.444  -3.425 -43.496  1.00  0.00              
ATOM   3369  O   HIS C  46      -0.380  -3.392 -42.261  1.00  0.00              
ATOM   3370  CB  HIS C  46      -1.796  -5.400 -44.180  1.00  0.00              
ATOM   3371  CG  HIS C  46      -2.864  -4.589 -44.836  1.00  0.00              
ATOM   3372  ND1 HIS C  46      -3.083  -4.613 -46.197  1.00  0.00              
ATOM   3373  CD2 HIS C  46      -3.718  -3.666 -44.335  1.00  0.00              
ATOM   3374  CE1 HIS C  46      -4.024  -3.738 -46.505  1.00  0.00              
ATOM   3375  NE2 HIS C  46      -4.425  -3.149 -45.393  1.00  0.00              
ATOM   3376  H   HIS C  46       0.348  -6.456 -43.204  1.00  0.00              
ATOM   3377  HA  HIS C  46      -0.217  -4.482 -45.295  1.00  0.00              
ATOM   3378 1HB  HIS C  46      -1.788  -6.371 -44.676  1.00  0.00              
ATOM   3379 2HB  HIS C  46      -2.090  -5.528 -43.138  1.00  0.00              
ATOM   3380  HD1 HIS C  46      -2.668  -5.245 -46.851  1.00  0.00              
ATOM   3381  HD2 HIS C  46      -3.906  -3.304 -43.323  1.00  0.00              
ATOM   3382  HE1 HIS C  46      -4.341  -3.606 -47.540  1.00  0.00              
ATOM   3383  N   ASN C  47      -0.558  -2.333 -44.252  1.00  0.00              
ATOM   3384  CA  ASN C  47      -0.652  -0.990 -43.689  1.00  0.00              
ATOM   3385  C   ASN C  47      -2.041  -0.805 -43.104  1.00  0.00              
ATOM   3386  O   ASN C  47      -2.997  -0.546 -43.834  1.00  0.00              
ATOM   3387  CB  ASN C  47      -0.352   0.086 -44.717  1.00  0.00              
ATOM   3388  CG  ASN C  47      -0.286   1.473 -44.140  1.00  0.00              
ATOM   3389  OD1 ASN C  47      -0.866   1.756 -43.086  1.00  0.00              
ATOM   3390  ND2 ASN C  47       0.350   2.356 -44.866  1.00  0.00              
ATOM   3391  H   ASN C  47      -0.579  -2.449 -45.255  1.00  0.00              
ATOM   3392  HA  ASN C  47       0.074  -0.875 -42.883  1.00  0.00              
ATOM   3393 1HB  ASN C  47       0.457  -0.041 -45.438  1.00  0.00              
ATOM   3394 2HB  ASN C  47      -1.311  -0.039 -45.221  1.00  0.00              
ATOM   3395 1HD2 ASN C  47       0.435   3.300 -44.544  1.00  0.00              
ATOM   3396 2HD2 ASN C  47       0.752   2.089 -45.742  1.00  0.00              
ATOM   3397  N   CYS C  48      -2.149  -0.928 -41.788  1.00  0.00              
ATOM   3398  CA  CYS C  48      -3.444  -0.831 -41.117  1.00  0.00              
ATOM   3399  C   CYS C  48      -3.642   0.516 -40.421  1.00  0.00              
ATOM   3400  O   CYS C  48      -4.665   0.740 -39.779  1.00  0.00              
ATOM   3401  CB  CYS C  48      -3.364  -1.958 -40.086  1.00  0.00              
ATOM   3402  SG  CYS C  48      -3.194  -3.612 -40.796  1.00  0.00              
ATOM   3403  H   CYS C  48      -1.320  -1.092 -41.235  1.00  0.00              
ATOM   3404  HA  CYS C  48      -4.290  -1.019 -41.778  1.00  0.00              
ATOM   3405 1HB  CYS C  48      -2.498  -1.816 -39.439  1.00  0.00              
ATOM   3406 2HB  CYS C  48      -4.270  -1.980 -39.482  1.00  0.00              
ATOM   3407  HG  CYS C  48      -4.481  -3.769 -41.093  1.00  0.00              
ATOM   3408  N   LEU C  49      -2.672   1.409 -40.556  1.00  0.00              
ATOM   3409  CA  LEU C  49      -2.778   2.734 -39.942  1.00  0.00              
ATOM   3410  C   LEU C  49      -4.084   3.488 -40.219  1.00  0.00              
ATOM   3411  O   LEU C  49      -4.635   4.127 -39.326  1.00  0.00              
ATOM   3412  CB  LEU C  49      -1.583   3.604 -40.351  1.00  0.00              
ATOM   3413  CG  LEU C  49      -1.578   4.995 -39.702  1.00  0.00              
ATOM   3414  CD1 LEU C  49      -1.422   4.865 -38.184  1.00  0.00              
ATOM   3415  CD2 LEU C  49      -0.467   5.816 -40.274  1.00  0.00              
ATOM   3416  H   LEU C  49      -1.846   1.177 -41.088  1.00  0.00              
ATOM   3417  HA  LEU C  49      -2.760   2.635 -38.857  1.00  0.00              
ATOM   3418 1HB  LEU C  49      -0.775   2.992 -39.952  1.00  0.00              
ATOM   3419 2HB  LEU C  49      -1.485   3.671 -41.434  1.00  0.00              
ATOM   3420  HG  LEU C  49      -2.518   5.479 -39.969  1.00  0.00              
ATOM   3421 1HD1 LEU C  49      -1.418   5.857 -37.731  1.00  0.00              
ATOM   3422 2HD1 LEU C  49      -2.251   4.286 -37.780  1.00  0.00              
ATOM   3423 3HD1 LEU C  49      -0.482   4.361 -37.957  1.00  0.00              
ATOM   3424 1HD2 LEU C  49      -0.469   6.802 -39.811  1.00  0.00              
ATOM   3425 2HD2 LEU C  49       0.486   5.324 -40.078  1.00  0.00              
ATOM   3426 3HD2 LEU C  49      -0.607   5.920 -41.350  1.00  0.00              
ATOM   3427  N   LEU C  50      -4.591   3.401 -41.446  1.00  0.00              
ATOM   3428  CA  LEU C  50      -5.849   4.063 -41.795  1.00  0.00              
ATOM   3429  C   LEU C  50      -7.086   3.608 -41.028  1.00  0.00              
ATOM   3430  O   LEU C  50      -8.094   4.320 -41.002  1.00  0.00              
ATOM   3431  CB  LEU C  50      -6.100   3.889 -43.297  1.00  0.00              
ATOM   3432  CG  LEU C  50      -5.104   4.609 -44.215  1.00  0.00              
ATOM   3433  CD1 LEU C  50      -5.390   4.263 -45.670  1.00  0.00              
ATOM   3434  CD2 LEU C  50      -5.198   6.110 -43.988  1.00  0.00              
ATOM   3435  H   LEU C  50      -4.103   2.869 -42.153  1.00  0.00              
ATOM   3436  HA  LEU C  50      -5.781   5.124 -41.557  1.00  0.00              
ATOM   3437 1HB  LEU C  50      -5.966   2.810 -43.375  1.00  0.00              
ATOM   3438 2HB  LEU C  50      -7.123   4.148 -43.569  1.00  0.00              
ATOM   3439  HG  LEU C  50      -4.104   4.290 -43.921  1.00  0.00              
ATOM   3440 1HD1 LEU C  50      -4.677   4.780 -46.313  1.00  0.00              
ATOM   3441 2HD1 LEU C  50      -5.293   3.187 -45.814  1.00  0.00              
ATOM   3442 3HD1 LEU C  50      -6.401   4.576 -45.925  1.00  0.00              
ATOM   3443 1HD2 LEU C  50      -4.489   6.622 -44.639  1.00  0.00              
ATOM   3444 2HD2 LEU C  50      -6.209   6.450 -44.213  1.00  0.00              
ATOM   3445 3HD2 LEU C  50      -4.963   6.338 -42.948  1.00  0.00              
ATOM   3446  N   THR C  51      -7.023   2.433 -40.413  1.00  0.00              
ATOM   3447  CA  THR C  51      -8.125   1.965 -39.574  1.00  0.00              
ATOM   3448  C   THR C  51      -7.733   1.935 -38.093  1.00  0.00              
ATOM   3449  O   THR C  51      -8.549   1.627 -37.227  1.00  0.00              
ATOM   3450  CB  THR C  51      -8.563   0.550 -39.998  1.00  0.00              
ATOM   3451  OG1 THR C  51      -7.471  -0.360 -39.808  1.00  0.00              
ATOM   3452  CG2 THR C  51      -8.970   0.548 -41.470  1.00  0.00              
ATOM   3453  H   THR C  51      -6.206   1.850 -40.522  1.00  0.00              
ATOM   3454  HA  THR C  51      -8.966   2.654 -39.651  1.00  0.00              
ATOM   3455  HB  THR C  51      -9.408   0.241 -39.382  1.00  0.00              
ATOM   3456  HG1 THR C  51      -6.859  -0.283 -40.544  1.00  0.00              
ATOM   3457 1HG2 THR C  51      -9.278  -0.455 -41.759  1.00  0.00              
ATOM   3458 2HG2 THR C  51      -9.799   1.240 -41.619  1.00  0.00              
ATOM   3459 3HG2 THR C  51      -8.123   0.859 -42.080  1.00  0.00              
ATOM   3460  N   ALA C  52      -6.477   2.255 -37.814  1.00  0.00              
ATOM   3461  CA  ALA C  52      -5.962   2.225 -36.450  1.00  0.00              
ATOM   3462  C   ALA C  52      -6.580   3.306 -35.565  1.00  0.00              
ATOM   3463  O   ALA C  52      -6.519   4.494 -35.883  1.00  0.00              
ATOM   3464  CB  ALA C  52      -4.461   2.387 -36.474  1.00  0.00              
ATOM   3465  H   ALA C  52      -5.862   2.527 -38.566  1.00  0.00              
ATOM   3466  HA  ALA C  52      -6.224   1.269 -35.998  1.00  0.00              
ATOM   3467 1HB  ALA C  52      -4.078   2.365 -35.454  1.00  0.00              
ATOM   3468 2HB  ALA C  52      -4.017   1.574 -37.047  1.00  0.00              
ATOM   3469 3HB  ALA C  52      -4.206   3.339 -36.936  1.00  0.00              
ATOM   3470  N   GLU C  53      -7.172   2.882 -34.455  1.00  0.00              
ATOM   3471  CA  GLU C  53      -7.721   3.804 -33.476  1.00  0.00              
ATOM   3472  C   GLU C  53      -7.051   3.583 -32.118  1.00  0.00              
ATOM   3473  O   GLU C  53      -7.211   2.537 -31.499  1.00  0.00              
ATOM   3474  CB  GLU C  53      -9.237   3.634 -33.362  1.00  0.00              
ATOM   3475  CG  GLU C  53      -9.906   4.589 -32.384  1.00  0.00              
ATOM   3476  CD  GLU C  53     -11.393   4.375 -32.342  1.00  0.00              
ATOM   3477  OE1 GLU C  53     -11.864   3.480 -33.001  1.00  0.00              
ATOM   3478  OE2 GLU C  53     -12.046   5.031 -31.564  1.00  0.00              
ATOM   3479  H   GLU C  53      -7.243   1.888 -34.288  1.00  0.00              
ATOM   3480  HA  GLU C  53      -7.510   4.831 -33.776  1.00  0.00              
ATOM   3481 1HB  GLU C  53      -9.651   3.789 -34.360  1.00  0.00              
ATOM   3482 2HB  GLU C  53      -9.421   2.606 -33.049  1.00  0.00              
ATOM   3483 1HG  GLU C  53      -9.502   4.528 -31.374  1.00  0.00              
ATOM   3484 2HG  GLU C  53      -9.693   5.572 -32.800  1.00  0.00              
ATOM   3485  N   TRP C  54      -6.286   4.575 -31.675  1.00  0.00              
ATOM   3486  CA  TRP C  54      -5.647   4.538 -30.364  1.00  0.00              
ATOM   3487  C   TRP C  54      -6.734   4.590 -29.295  1.00  0.00              
ATOM   3488  O   TRP C  54      -7.564   5.503 -29.299  1.00  0.00              
ATOM   3489  CB  TRP C  54      -4.717   5.748 -30.213  1.00  0.00              
ATOM   3490  CG  TRP C  54      -3.994   5.815 -28.900  1.00  0.00              
ATOM   3491  CD1 TRP C  54      -2.792   5.243 -28.594  1.00  0.00              
ATOM   3492  CD2 TRP C  54      -4.435   6.481 -27.710  1.00  0.00              
ATOM   3493  NE1 TRP C  54      -2.457   5.509 -27.288  1.00  0.00              
ATOM   3494  CE2 TRP C  54      -3.448   6.268 -26.722  1.00  0.00              
ATOM   3495  CE3 TRP C  54      -5.569   7.231 -27.381  1.00  0.00              
ATOM   3496  CZ2 TRP C  54      -3.559   6.783 -25.427  1.00  0.00              
ATOM   3497  CZ3 TRP C  54      -5.682   7.742 -26.091  1.00  0.00              
ATOM   3498  CH2 TRP C  54      -4.684   7.517 -25.131  1.00  0.00              
ATOM   3499  H   TRP C  54      -6.145   5.379 -32.269  1.00  0.00              
ATOM   3500  HA  TRP C  54      -5.095   3.605 -30.248  1.00  0.00              
ATOM   3501 1HB  TRP C  54      -3.946   5.730 -30.983  1.00  0.00              
ATOM   3502 2HB  TRP C  54      -5.289   6.672 -30.294  1.00  0.00              
ATOM   3503  HD1 TRP C  54      -2.296   4.687 -29.388  1.00  0.00              
ATOM   3504  HE1 TRP C  54      -1.618   5.196 -26.821  1.00  0.00              
ATOM   3505  HE3 TRP C  54      -6.370   7.440 -28.090  1.00  0.00              
ATOM   3506  HZ2 TRP C  54      -2.759   6.587 -24.711  1.00  0.00              
ATOM   3507  HZ3 TRP C  54      -6.572   8.321 -25.845  1.00  0.00              
ATOM   3508  HH2 TRP C  54      -4.804   7.933 -24.130  1.00  0.00              
ATOM   3509  N   MET C  55      -6.743   3.612 -28.395  1.00  0.00              
ATOM   3510  CA  MET C  55      -7.726   3.577 -27.313  1.00  0.00              
ATOM   3511  C   MET C  55      -7.053   3.989 -25.998  1.00  0.00              
ATOM   3512  O   MET C  55      -7.587   4.801 -25.238  1.00  0.00              
ATOM   3513  CB  MET C  55      -8.345   2.185 -27.193  1.00  0.00              
ATOM   3514  CG  MET C  55      -9.046   1.697 -28.453  1.00  0.00              
ATOM   3515  SD  MET C  55     -10.396   2.779 -28.961  1.00  0.00              
ATOM   3516  CE  MET C  55     -11.580   2.482 -27.651  1.00  0.00              
ATOM   3517  H   MET C  55      -6.054   2.875 -28.460  1.00  0.00              
ATOM   3518  HA  MET C  55      -8.524   4.292 -27.513  1.00  0.00              
ATOM   3519 1HB  MET C  55      -7.537   1.501 -26.938  1.00  0.00              
ATOM   3520 2HB  MET C  55      -9.061   2.226 -26.372  1.00  0.00              
ATOM   3521 1HG  MET C  55      -8.308   1.644 -29.254  1.00  0.00              
ATOM   3522 2HG  MET C  55      -9.441   0.700 -28.256  1.00  0.00              
ATOM   3523 1HE  MET C  55     -12.473   3.082 -27.823  1.00  0.00              
ATOM   3524 2HE  MET C  55     -11.848   1.426 -27.636  1.00  0.00              
ATOM   3525 3HE  MET C  55     -11.137   2.758 -26.692  1.00  0.00              
ATOM   3526  N   SER C  56      -5.887   3.406 -25.739  1.00  0.00              
ATOM   3527  CA  SER C  56      -5.086   3.733 -24.562  1.00  0.00              
ATOM   3528  C   SER C  56      -3.653   3.364 -24.898  1.00  0.00              
ATOM   3529  O   SER C  56      -3.383   2.868 -25.987  1.00  0.00              
ATOM   3530  CB  SER C  56      -5.518   2.910 -23.353  1.00  0.00              
ATOM   3531  OG  SER C  56      -5.095   1.562 -23.498  1.00  0.00              
ATOM   3532  H   SER C  56      -5.548   2.710 -26.387  1.00  0.00              
ATOM   3533  HA  SER C  56      -5.199   4.767 -24.234  1.00  0.00              
ATOM   3534 1HB  SER C  56      -5.073   3.344 -22.459  1.00  0.00              
ATOM   3535 2HB  SER C  56      -6.604   2.952 -23.274  1.00  0.00              
ATOM   3536  HG  SER C  56      -5.702   1.098 -24.078  1.00  0.00              
ATOM   3537  N   ALA C  57      -2.740   3.591 -23.955  1.00  0.00              
ATOM   3538  CA  ALA C  57      -1.341   3.237 -24.169  1.00  0.00              
ATOM   3539  C   ALA C  57      -1.147   1.712 -24.253  1.00  0.00              
ATOM   3540  O   ALA C  57      -0.085   1.238 -24.661  1.00  0.00              
ATOM   3541  CB  ALA C  57      -0.471   3.828 -23.042  1.00  0.00              
ATOM   3542  H   ALA C  57      -3.013   4.013 -23.079  1.00  0.00              
ATOM   3543  HA  ALA C  57      -1.017   3.652 -25.123  1.00  0.00              
ATOM   3544 1HB  ALA C  57       0.572   3.559 -23.210  1.00  0.00              
ATOM   3545 2HB  ALA C  57      -0.569   4.913 -23.036  1.00  0.00              
ATOM   3546 3HB  ALA C  57      -0.798   3.428 -22.083  1.00  0.00              
ATOM   3547  N   SER C  58      -2.171   0.950 -23.876  1.00  0.00              
ATOM   3548  CA  SER C  58      -2.098  -0.510 -23.950  1.00  0.00              
ATOM   3549  C   SER C  58      -3.056  -1.071 -24.993  1.00  0.00              
ATOM   3550  O   SER C  58      -3.166  -2.296 -25.155  1.00  0.00              
ATOM   3551  CB  SER C  58      -2.454  -1.129 -22.595  1.00  0.00              
ATOM   3552  OG  SER C  58      -3.805  -0.847 -22.268  1.00  0.00              
ATOM   3553  H   SER C  58      -3.016   1.383 -23.534  1.00  0.00              
ATOM   3554  HA  SER C  58      -1.091  -0.884 -24.140  1.00  0.00              
ATOM   3555 1HB  SER C  58      -2.303  -2.207 -22.655  1.00  0.00              
ATOM   3556 2HB  SER C  58      -1.792  -0.712 -21.836  1.00  0.00              
ATOM   3557  HG  SER C  58      -4.013   0.056 -22.522  1.00  0.00              
ATOM   3558  N   LYS C  59      -3.734  -0.197 -25.725  1.00  0.00              
ATOM   3559  CA  LYS C  59      -4.771  -0.689 -26.619  1.00  0.00              
ATOM   3560  C   LYS C  59      -4.974   0.081 -27.915  1.00  0.00              
ATOM   3561  O   LYS C  59      -5.179   1.298 -27.908  1.00  0.00              
ATOM   3562  CB  LYS C  59      -6.098  -0.735 -25.861  1.00  0.00              
ATOM   3563  CG  LYS C  59      -7.245  -1.367 -26.638  1.00  0.00              
ATOM   3564  CD  LYS C  59      -8.560  -1.243 -25.883  1.00  0.00              
ATOM   3565  CE  LYS C  59      -9.718  -1.816 -26.688  1.00  0.00              
ATOM   3566  NZ  LYS C  59     -11.002  -1.749 -25.940  1.00  0.00              
ATOM   3567  H   LYS C  59      -3.553   0.796 -25.680  1.00  0.00              
ATOM   3568  HA  LYS C  59      -4.516  -1.691 -26.964  1.00  0.00              
ATOM   3569 1HB  LYS C  59      -5.924  -1.301 -24.946  1.00  0.00              
ATOM   3570 2HB  LYS C  59      -6.357   0.293 -25.606  1.00  0.00              
ATOM   3571 1HG  LYS C  59      -7.330  -0.864 -27.602  1.00  0.00              
ATOM   3572 2HG  LYS C  59      -7.016  -2.420 -26.798  1.00  0.00              
ATOM   3573 1HD  LYS C  59      -8.471  -1.782 -24.939  1.00  0.00              
ATOM   3574 2HD  LYS C  59      -8.747  -0.188 -25.681  1.00  0.00              
ATOM   3575 1HE  LYS C  59      -9.806  -1.247 -27.612  1.00  0.00              
ATOM   3576 2HE  LYS C  59      -9.489  -2.855 -26.922  1.00  0.00              
ATOM   3577 1HZ  LYS C  59     -11.742  -2.138 -26.507  1.00  0.00              
ATOM   3578 2HZ  LYS C  59     -10.922  -2.277 -25.083  1.00  0.00              
ATOM   3579 3HZ  LYS C  59     -11.215  -0.786 -25.723  1.00  0.00              
ATOM   3580  N   ILE C  60      -4.927  -0.651 -29.020  1.00  0.00              
ATOM   3581  CA  ILE C  60      -5.181  -0.100 -30.341  1.00  0.00              
ATOM   3582  C   ILE C  60      -6.165  -1.039 -31.024  1.00  0.00              
ATOM   3583  O   ILE C  60      -5.969  -2.254 -31.029  1.00  0.00              
ATOM   3584  CB  ILE C  60      -3.912  -0.055 -31.212  1.00  0.00              
ATOM   3585  CG1 ILE C  60      -2.858   0.855 -30.570  1.00  0.00              
ATOM   3586  CG2 ILE C  60      -4.265   0.457 -32.606  1.00  0.00              
ATOM   3587  CD1 ILE C  60      -1.514   0.833 -31.315  1.00  0.00              
ATOM   3588  H   ILE C  60      -4.706  -1.632 -28.930  1.00  0.00              
ATOM   3589  HA  ILE C  60      -5.657   0.877 -30.264  1.00  0.00              
ATOM   3590  HB  ILE C  60      -3.492  -1.058 -31.280  1.00  0.00              
ATOM   3591 1HG1 ILE C  60      -3.263   1.867 -30.564  1.00  0.00              
ATOM   3592 2HG1 ILE C  60      -2.718   0.514 -29.544  1.00  0.00              
ATOM   3593 1HG2 ILE C  60      -3.366   0.489 -33.221  1.00  0.00              
ATOM   3594 2HG2 ILE C  60      -4.995  -0.209 -33.066  1.00  0.00              
ATOM   3595 3HG2 ILE C  60      -4.687   1.459 -32.530  1.00  0.00              
ATOM   3596 1HD1 ILE C  60      -0.808   1.496 -30.814  1.00  0.00              
ATOM   3597 2HD1 ILE C  60      -1.118  -0.182 -31.321  1.00  0.00              
ATOM   3598 3HD1 ILE C  60      -1.660   1.170 -32.340  1.00  0.00              
ATOM   3599  N   VAL C  61      -7.237  -0.479 -31.577  1.00  0.00              
ATOM   3600  CA  VAL C  61      -8.213  -1.284 -32.301  1.00  0.00              
ATOM   3601  C   VAL C  61      -8.132  -0.902 -33.779  1.00  0.00              
ATOM   3602  O   VAL C  61      -8.110   0.282 -34.120  1.00  0.00              
ATOM   3603  CB  VAL C  61      -9.648  -1.073 -31.780  1.00  0.00              
ATOM   3604  CG1 VAL C  61     -10.640  -1.868 -32.616  1.00  0.00              
ATOM   3605  CG2 VAL C  61      -9.746  -1.474 -30.316  1.00  0.00              
ATOM   3606  H   VAL C  61      -7.382   0.516 -31.497  1.00  0.00              
ATOM   3607  HA  VAL C  61      -7.979  -2.347 -32.233  1.00  0.00              
ATOM   3608  HB  VAL C  61      -9.893  -0.013 -31.835  1.00  0.00              
ATOM   3609 1HG1 VAL C  61     -11.648  -1.707 -32.234  1.00  0.00              
ATOM   3610 2HG1 VAL C  61     -10.588  -1.537 -33.654  1.00  0.00              
ATOM   3611 3HG1 VAL C  61     -10.396  -2.929 -32.561  1.00  0.00              
ATOM   3612 1HG2 VAL C  61     -10.765  -1.319 -29.964  1.00  0.00              
ATOM   3613 2HG2 VAL C  61      -9.481  -2.526 -30.209  1.00  0.00              
ATOM   3614 3HG2 VAL C  61      -9.063  -0.865 -29.724  1.00  0.00              
ATOM   3615  N   CYS C  62      -8.064  -1.901 -34.650  1.00  0.00              
ATOM   3616  CA  CYS C  62      -7.907  -1.648 -36.078  1.00  0.00              
ATOM   3617  C   CYS C  62      -8.505  -2.792 -36.888  1.00  0.00              
ATOM   3618  O   CYS C  62      -9.043  -3.751 -36.333  1.00  0.00              
ATOM   3619  CB  CYS C  62      -6.389  -1.596 -36.252  1.00  0.00              
ATOM   3620  SG  CYS C  62      -5.548  -3.174 -35.975  1.00  0.00              
ATOM   3621  H   CYS C  62      -8.121  -2.855 -34.323  1.00  0.00              
ATOM   3622  HA  CYS C  62      -8.327  -0.694 -36.398  1.00  0.00              
ATOM   3623 1HB  CYS C  62      -6.136  -1.294 -37.269  1.00  0.00              
ATOM   3624 2HB  CYS C  62      -5.952  -0.892 -35.545  1.00  0.00              
ATOM   3625  HG  CYS C  62      -5.820  -3.688 -37.169  1.00  0.00              
ATOM   3626  N   ARG C  63      -8.422  -2.671 -38.208  1.00  0.00              
ATOM   3627  CA  ARG C  63      -8.877  -3.730 -39.096  1.00  0.00              
ATOM   3628  C   ARG C  63      -7.691  -4.262 -39.866  1.00  0.00              
ATOM   3629  O   ARG C  63      -6.873  -3.496 -40.363  1.00  0.00              
ATOM   3630  CB  ARG C  63      -9.956  -3.208 -40.051  1.00  0.00              
ATOM   3631  CG  ARG C  63     -11.290  -3.000 -39.351  1.00  0.00              
ATOM   3632  CD  ARG C  63     -12.360  -2.488 -40.280  1.00  0.00              
ATOM   3633  NE  ARG C  63     -13.614  -2.252 -39.572  1.00  0.00              
ATOM   3634  CZ  ARG C  63     -14.554  -3.174 -39.392  1.00  0.00              
ATOM   3635  NH1 ARG C  63     -14.383  -4.399 -39.870  1.00  0.00              
ATOM   3636  NH2 ARG C  63     -15.667  -2.873 -38.737  1.00  0.00              
ATOM   3637  H   ARG C  63      -8.036  -1.826 -38.606  1.00  0.00              
ATOM   3638  HA  ARG C  63      -9.296  -4.549 -38.510  1.00  0.00              
ATOM   3639 1HB  ARG C  63      -9.588  -2.269 -40.463  1.00  0.00              
ATOM   3640 2HB  ARG C  63     -10.054  -3.942 -40.851  1.00  0.00              
ATOM   3641 1HG  ARG C  63     -11.617  -3.953 -38.934  1.00  0.00              
ATOM   3642 2HG  ARG C  63     -11.150  -2.280 -38.545  1.00  0.00              
ATOM   3643 1HD  ARG C  63     -12.022  -1.552 -40.726  1.00  0.00              
ATOM   3644 2HD  ARG C  63     -12.528  -3.224 -41.065  1.00  0.00              
ATOM   3645  HE  ARG C  63     -13.956  -1.409 -39.130  1.00  0.00              
ATOM   3646 1HH1 ARG C  63     -13.535  -4.630 -40.370  1.00  0.00              
ATOM   3647 2HH1 ARG C  63     -15.099  -5.097 -39.732  1.00  0.00              
ATOM   3648 1HH2 ARG C  63     -15.800  -1.939 -38.373  1.00  0.00              
ATOM   3649 2HH2 ARG C  63     -16.378  -3.578 -38.605  1.00  0.00              
ATOM   3650  N   VAL C  64      -7.584  -5.581 -39.936  1.00  0.00              
ATOM   3651  CA  VAL C  64      -6.468  -6.206 -40.621  1.00  0.00              
ATOM   3652  C   VAL C  64      -6.849  -6.490 -42.064  1.00  0.00              
ATOM   3653  O   VAL C  64      -7.861  -7.139 -42.336  1.00  0.00              
ATOM   3654  CB  VAL C  64      -6.032  -7.515 -39.935  1.00  0.00              
ATOM   3655  CG1 VAL C  64      -4.869  -8.148 -40.685  1.00  0.00              
ATOM   3656  CG2 VAL C  64      -5.652  -7.256 -38.485  1.00  0.00              
ATOM   3657  H   VAL C  64      -8.288  -6.165 -39.508  1.00  0.00              
ATOM   3658  HA  VAL C  64      -5.606  -5.539 -40.666  1.00  0.00              
ATOM   3659  HB  VAL C  64      -6.876  -8.206 -39.923  1.00  0.00              
ATOM   3660 1HG1 VAL C  64      -4.574  -9.072 -40.187  1.00  0.00              
ATOM   3661 2HG1 VAL C  64      -5.172  -8.368 -41.708  1.00  0.00              
ATOM   3662 3HG1 VAL C  64      -4.025  -7.458 -40.695  1.00  0.00              
ATOM   3663 1HG2 VAL C  64      -5.348  -8.192 -38.016  1.00  0.00              
ATOM   3664 2HG2 VAL C  64      -4.827  -6.545 -38.447  1.00  0.00              
ATOM   3665 3HG2 VAL C  64      -6.510  -6.845 -37.952  1.00  0.00              
ATOM   3666  N   GLY C  65      -6.038  -5.979 -42.982  1.00  0.00              
ATOM   3667  CA  GLY C  65      -6.320  -6.125 -44.395  1.00  0.00              
ATOM   3668  C   GLY C  65      -5.498  -7.263 -44.965  1.00  0.00              
ATOM   3669  O   GLY C  65      -5.050  -8.138 -44.230  1.00  0.00              
ATOM   3670  H   GLY C  65      -5.208  -5.480 -42.696  1.00  0.00              
ATOM   3671 1HA  GLY C  65      -7.382  -6.335 -44.527  1.00  0.00              
ATOM   3672 2HA  GLY C  65      -6.069  -5.196 -44.906  1.00  0.00              
ATOM   3673  N   GLN C  66      -5.295  -7.250 -46.276  1.00  0.00              
ATOM   3674  CA  GLN C  66      -4.581  -8.321 -46.965  1.00  0.00              
ATOM   3675  C   GLN C  66      -3.088  -8.270 -46.666  1.00  0.00              
ATOM   3676  O   GLN C  66      -2.451  -7.226 -46.790  1.00  0.00              
ATOM   3677  CB  GLN C  66      -4.809  -8.231 -48.476  1.00  0.00              
ATOM   3678  CG  GLN C  66      -4.129  -9.331 -49.274  1.00  0.00              
ATOM   3679  CD  GLN C  66      -4.501  -9.293 -50.744  1.00  0.00              
ATOM   3680  OE1 GLN C  66      -5.334  -8.488 -51.168  1.00  0.00              
ATOM   3681  NE2 GLN C  66      -3.888 -10.170 -51.531  1.00  0.00              
ATOM   3682  H   GLN C  66      -5.646  -6.468 -46.811  1.00  0.00              
ATOM   3683  HA  GLN C  66      -4.936  -9.286 -46.605  1.00  0.00              
ATOM   3684 1HB  GLN C  66      -5.887  -8.272 -48.635  1.00  0.00              
ATOM   3685 2HB  GLN C  66      -4.432  -7.260 -48.794  1.00  0.00              
ATOM   3686 1HG  GLN C  66      -3.062  -9.536 -49.204  1.00  0.00              
ATOM   3687 2HG  GLN C  66      -4.685 -10.140 -48.797  1.00  0.00              
ATOM   3688 1HE2 GLN C  66      -4.093 -10.194 -52.511  1.00  0.00              
ATOM   3689 2HE2 GLN C  66      -3.220 -10.808 -51.145  1.00  0.00              
ATOM   3690  N   ALA C  67      -2.535  -9.406 -46.262  1.00  0.00              
ATOM   3691  CA  ALA C  67      -1.121  -9.499 -45.919  1.00  0.00              
ATOM   3692  C   ALA C  67      -0.125  -9.346 -47.064  1.00  0.00              
ATOM   3693  O   ALA C  67      -0.397  -9.718 -48.208  1.00  0.00              
ATOM   3694  CB  ALA C  67      -0.858 -10.813 -45.198  1.00  0.00              
ATOM   3695  H   ALA C  67      -3.114 -10.231 -46.191  1.00  0.00              
ATOM   3696  HA  ALA C  67      -0.870  -8.681 -45.243  1.00  0.00              
ATOM   3697 1HB  ALA C  67       0.199 -10.881 -44.942  1.00  0.00              
ATOM   3698 2HB  ALA C  67      -1.456 -10.855 -44.288  1.00  0.00              
ATOM   3699 3HB  ALA C  67      -1.128 -11.644 -45.847  1.00  0.00              
ATOM   3700  N   LYS C  68       1.029  -8.780 -46.730  1.00  0.00              
ATOM   3701  CA  LYS C  68       2.072  -8.460 -47.696  1.00  0.00              
ATOM   3702  C   LYS C  68       3.241  -9.348 -47.304  1.00  0.00              
ATOM   3703  O   LYS C  68       4.080  -9.704 -48.131  1.00  0.00              
ATOM   3704  CB  LYS C  68       2.453  -6.979 -47.673  1.00  0.00              
ATOM   3705  CG  LYS C  68       1.322  -6.033 -48.050  1.00  0.00              
ATOM   3706  CD  LYS C  68       1.809  -4.593 -48.133  1.00  0.00              
ATOM   3707  CE  LYS C  68       0.671  -3.641 -48.471  1.00  0.00              
ATOM   3708  NZ  LYS C  68       1.127  -2.227 -48.534  1.00  0.00              
ATOM   3709  H   LYS C  68       1.179  -8.566 -45.755  1.00  0.00              
ATOM   3710  HA  LYS C  68       1.727  -8.697 -48.703  1.00  0.00              
ATOM   3711 1HB  LYS C  68       2.795  -6.752 -46.663  1.00  0.00              
ATOM   3712 2HB  LYS C  68       3.280  -6.850 -48.372  1.00  0.00              
ATOM   3713 1HG  LYS C  68       0.923  -6.338 -49.019  1.00  0.00              
ATOM   3714 2HG  LYS C  68       0.540  -6.109 -47.295  1.00  0.00              
ATOM   3715 1HD  LYS C  68       2.240  -4.317 -47.170  1.00  0.00              
ATOM   3716 2HD  LYS C  68       2.575  -4.529 -48.904  1.00  0.00              
ATOM   3717 1HE  LYS C  68       0.257  -3.932 -49.436  1.00  0.00              
ATOM   3718 2HE  LYS C  68      -0.097  -3.740 -47.703  1.00  0.00              
ATOM   3719 1HZ  LYS C  68       0.345  -1.630 -48.760  1.00  0.00              
ATOM   3720 2HZ  LYS C  68       1.510  -1.956 -47.639  1.00  0.00              
ATOM   3721 3HZ  LYS C  68       1.838  -2.134 -49.245  1.00  0.00              
ATOM   3722  N   ASN C  69       3.265  -9.702 -46.021  1.00  0.00              
ATOM   3723  CA  ASN C  69       4.297 -10.545 -45.421  1.00  0.00              
ATOM   3724  C   ASN C  69       3.687 -11.900 -45.100  1.00  0.00              
ATOM   3725  O   ASN C  69       2.484 -12.005 -44.869  1.00  0.00              
ATOM   3726  CB  ASN C  69       4.902  -9.918 -44.179  1.00  0.00              
ATOM   3727  CG  ASN C  69       5.734  -8.698 -44.460  1.00  0.00              
ATOM   3728  OD1 ASN C  69       6.285  -8.537 -45.556  1.00  0.00              
ATOM   3729  ND2 ASN C  69       5.895  -7.880 -43.453  1.00  0.00              
ATOM   3730  H   ASN C  69       2.514  -9.356 -45.442  1.00  0.00              
ATOM   3731  HA  ASN C  69       5.110 -10.697 -46.132  1.00  0.00              
ATOM   3732 1HB  ASN C  69       4.294  -9.738 -43.290  1.00  0.00              
ATOM   3733 2HB  ASN C  69       5.567 -10.762 -43.998  1.00  0.00              
ATOM   3734 1HD2 ASN C  69       6.438  -7.047 -43.567  1.00  0.00              
ATOM   3735 2HD2 ASN C  69       5.478  -8.086 -42.569  1.00  0.00              
ATOM   3736  N   ASP C  70       4.525 -12.932 -45.072  1.00  0.00              
ATOM   3737  CA  ASP C  70       4.062 -14.271 -44.728  1.00  0.00              
ATOM   3738  C   ASP C  70       4.202 -14.526 -43.225  1.00  0.00              
ATOM   3739  O   ASP C  70       3.883 -15.610 -42.738  1.00  0.00              
ATOM   3740  CB  ASP C  70       4.839 -15.327 -45.520  1.00  0.00              
ATOM   3741  CG  ASP C  70       6.332 -15.364 -45.223  1.00  0.00              
ATOM   3742  OD1 ASP C  70       6.783 -14.555 -44.447  1.00  0.00              
ATOM   3743  OD2 ASP C  70       6.978 -16.291 -45.648  1.00  0.00              
ATOM   3744  H   ASP C  70       5.500 -12.790 -45.293  1.00  0.00              
ATOM   3745  HA  ASP C  70       3.002 -14.368 -44.965  1.00  0.00              
ATOM   3746 1HB  ASP C  70       4.424 -16.331 -45.427  1.00  0.00              
ATOM   3747 2HB  ASP C  70       4.680 -14.959 -46.535  1.00  0.00              
ATOM   3748  N   LYS C  71       4.690 -13.522 -42.498  1.00  0.00              
ATOM   3749  CA  LYS C  71       4.773 -13.605 -41.041  1.00  0.00              
ATOM   3750  C   LYS C  71       3.624 -12.768 -40.490  1.00  0.00              
ATOM   3751  O   LYS C  71       3.328 -11.695 -41.011  1.00  0.00              
ATOM   3752  CB  LYS C  71       6.121 -13.105 -40.519  1.00  0.00              
ATOM   3753  CG  LYS C  71       7.309 -13.973 -40.914  1.00  0.00              
ATOM   3754  CD  LYS C  71       8.618 -13.381 -40.409  1.00  0.00              
ATOM   3755  CE  LYS C  71       9.809 -14.222 -40.845  1.00  0.00              
ATOM   3756  NZ  LYS C  71      11.100 -13.629 -40.400  1.00  0.00              
ATOM   3757  H   LYS C  71       5.010 -12.684 -42.962  1.00  0.00              
ATOM   3758  HA  LYS C  71       4.653 -14.641 -40.723  1.00  0.00              
ATOM   3759 1HB  LYS C  71       6.262 -12.098 -40.911  1.00  0.00              
ATOM   3760 2HB  LYS C  71       6.048 -13.064 -39.433  1.00  0.00              
ATOM   3761 1HG  LYS C  71       7.169 -14.966 -40.487  1.00  0.00              
ATOM   3762 2HG  LYS C  71       7.339 -14.045 -42.001  1.00  0.00              
ATOM   3763 1HD  LYS C  71       8.719 -12.371 -40.808  1.00  0.00              
ATOM   3764 2HD  LYS C  71       8.583 -13.340 -39.321  1.00  0.00              
ATOM   3765 1HE  LYS C  71       9.700 -15.218 -40.418  1.00  0.00              
ATOM   3766 2HE  LYS C  71       9.799 -14.291 -41.933  1.00  0.00              
ATOM   3767 1HZ  LYS C  71      11.863 -14.215 -40.708  1.00  0.00              
ATOM   3768 2HZ  LYS C  71      11.202 -12.707 -40.796  1.00  0.00              
ATOM   3769 3HZ  LYS C  71      11.111 -13.565 -39.392  1.00  0.00              
ATOM   3770  N   GLY C  72       2.969 -13.267 -39.449  1.00  0.00              
ATOM   3771  CA  GLY C  72       1.797 -12.588 -38.921  1.00  0.00              
ATOM   3772  C   GLY C  72       2.087 -11.661 -37.758  1.00  0.00              
ATOM   3773  O   GLY C  72       1.240 -11.458 -36.894  1.00  0.00              
ATOM   3774  H   GLY C  72       3.279 -14.123 -39.012  1.00  0.00              
ATOM   3775 1HA  GLY C  72       1.346 -11.988 -39.712  1.00  0.00              
ATOM   3776 2HA  GLY C  72       1.079 -13.331 -38.576  1.00  0.00              
ATOM   3777  N   ASP C  73       3.286 -11.087 -37.750  1.00  0.00              
ATOM   3778  CA  ASP C  73       3.718 -10.167 -36.704  1.00  0.00              
ATOM   3779  C   ASP C  73       2.897  -8.867 -36.679  1.00  0.00              
ATOM   3780  O   ASP C  73       2.406  -8.404 -37.713  1.00  0.00              
ATOM   3781  CB  ASP C  73       5.203  -9.842 -36.878  1.00  0.00              
ATOM   3782  CG  ASP C  73       6.144 -10.984 -36.516  1.00  0.00              
ATOM   3783  OD1 ASP C  73       5.683 -11.953 -35.958  1.00  0.00              
ATOM   3784  OD2 ASP C  73       7.276 -10.951 -36.936  1.00  0.00              
ATOM   3785  H   ASP C  73       3.918 -11.303 -38.509  1.00  0.00              
ATOM   3786  HA  ASP C  73       3.569 -10.625 -35.725  1.00  0.00              
ATOM   3787 1HB  ASP C  73       5.454  -9.467 -37.870  1.00  0.00              
ATOM   3788 2HB  ASP C  73       5.311  -9.039 -36.148  1.00  0.00              
ATOM   3789  N   ILE C  74       2.759  -8.288 -35.492  1.00  0.00              
ATOM   3790  CA  ILE C  74       1.976  -7.072 -35.285  1.00  0.00              
ATOM   3791  C   ILE C  74       2.946  -5.961 -34.858  1.00  0.00              
ATOM   3792  O   ILE C  74       3.424  -5.937 -33.724  1.00  0.00              
ATOM   3793  CB  ILE C  74       0.918  -7.304 -34.189  1.00  0.00              
ATOM   3794  CG1 ILE C  74       0.017  -8.476 -34.599  1.00  0.00              
ATOM   3795  CG2 ILE C  74       0.085  -6.037 -33.973  1.00  0.00              
ATOM   3796  CD1 ILE C  74      -0.905  -8.962 -33.512  1.00  0.00              
ATOM   3797  H   ILE C  74       3.221  -8.715 -34.702  1.00  0.00              
ATOM   3798  HA  ILE C  74       1.515  -6.749 -36.217  1.00  0.00              
ATOM   3799  HB  ILE C  74       1.420  -7.571 -33.259  1.00  0.00              
ATOM   3800 1HG1 ILE C  74      -0.578  -8.146 -35.450  1.00  0.00              
ATOM   3801 2HG1 ILE C  74       0.669  -9.294 -34.907  1.00  0.00              
ATOM   3802 1HG2 ILE C  74      -0.659  -6.219 -33.195  1.00  0.00              
ATOM   3803 2HG2 ILE C  74       0.737  -5.220 -33.666  1.00  0.00              
ATOM   3804 3HG2 ILE C  74      -0.420  -5.770 -34.901  1.00  0.00              
ATOM   3805 1HD1 ILE C  74      -1.506  -9.792 -33.888  1.00  0.00              
ATOM   3806 2HD1 ILE C  74      -0.317  -9.299 -32.658  1.00  0.00              
ATOM   3807 3HD1 ILE C  74      -1.563  -8.152 -33.201  1.00  0.00              
ATOM   3808  N   ILE C  75       3.222  -5.042 -35.780  1.00  0.00              
ATOM   3809  CA  ILE C  75       4.152  -3.941 -35.529  1.00  0.00              
ATOM   3810  C   ILE C  75       3.501  -2.568 -35.350  1.00  0.00              
ATOM   3811  O   ILE C  75       2.890  -2.029 -36.279  1.00  0.00              
ATOM   3812  CB  ILE C  75       5.182  -3.839 -36.669  1.00  0.00              
ATOM   3813  CG1 ILE C  75       6.017  -5.118 -36.751  1.00  0.00              
ATOM   3814  CG2 ILE C  75       6.078  -2.626 -36.468  1.00  0.00              
ATOM   3815  CD1 ILE C  75       6.894  -5.198 -37.980  1.00  0.00              
ATOM   3816  H   ILE C  75       2.773  -5.110 -36.682  1.00  0.00              
ATOM   3817  HA  ILE C  75       4.662  -4.079 -34.576  1.00  0.00              
ATOM   3818  HB  ILE C  75       4.653  -3.746 -37.617  1.00  0.00              
ATOM   3819 1HG1 ILE C  75       6.639  -5.157 -35.857  1.00  0.00              
ATOM   3820 2HG1 ILE C  75       5.322  -5.959 -36.746  1.00  0.00              
ATOM   3821 1HG2 ILE C  75       6.800  -2.568 -37.283  1.00  0.00              
ATOM   3822 2HG2 ILE C  75       5.471  -1.722 -36.458  1.00  0.00              
ATOM   3823 3HG2 ILE C  75       6.608  -2.717 -35.520  1.00  0.00              
ATOM   3824 1HD1 ILE C  75       7.454  -6.132 -37.968  1.00  0.00              
ATOM   3825 2HD1 ILE C  75       6.272  -5.160 -38.874  1.00  0.00              
ATOM   3826 3HD1 ILE C  75       7.589  -4.360 -37.986  1.00  0.00              
ATOM   3827  N   VAL C  76       3.657  -2.003 -34.158  1.00  0.00              
ATOM   3828  CA  VAL C  76       3.137  -0.676 -33.862  1.00  0.00              
ATOM   3829  C   VAL C  76       4.286   0.322 -33.920  1.00  0.00              
ATOM   3830  O   VAL C  76       5.350   0.092 -33.347  1.00  0.00              
ATOM   3831  CB  VAL C  76       2.503  -0.609 -32.446  1.00  0.00              
ATOM   3832  CG1 VAL C  76       2.052   0.825 -32.146  1.00  0.00              
ATOM   3833  CG2 VAL C  76       1.320  -1.570 -32.355  1.00  0.00              
ATOM   3834  H   VAL C  76       4.152  -2.510 -33.438  1.00  0.00              
ATOM   3835  HA  VAL C  76       2.413  -0.357 -34.613  1.00  0.00              
ATOM   3836  HB  VAL C  76       3.239  -0.938 -31.713  1.00  0.00              
ATOM   3837 1HG1 VAL C  76       1.607   0.867 -31.150  1.00  0.00              
ATOM   3838 2HG1 VAL C  76       2.912   1.495 -32.186  1.00  0.00              
ATOM   3839 3HG1 VAL C  76       1.313   1.138 -32.884  1.00  0.00              
ATOM   3840 1HG2 VAL C  76       0.883  -1.516 -31.358  1.00  0.00              
ATOM   3841 2HG2 VAL C  76       0.570  -1.293 -33.096  1.00  0.00              
ATOM   3842 3HG2 VAL C  76       1.661  -2.587 -32.545  1.00  0.00              
ATOM   3843  N   THR C  77       4.074   1.425 -34.625  1.00  0.00              
ATOM   3844  CA  THR C  77       5.105   2.444 -34.771  1.00  0.00              
ATOM   3845  C   THR C  77       4.581   3.782 -34.254  1.00  0.00              
ATOM   3846  O   THR C  77       3.564   4.289 -34.733  1.00  0.00              
ATOM   3847  CB  THR C  77       5.558   2.598 -36.234  1.00  0.00              
ATOM   3848  OG1 THR C  77       6.076   1.350 -36.712  1.00  0.00              
ATOM   3849  CG2 THR C  77       6.634   3.667 -36.350  1.00  0.00              
ATOM   3850  H   THR C  77       3.179   1.564 -35.071  1.00  0.00              
ATOM   3851  HA  THR C  77       5.974   2.179 -34.167  1.00  0.00              
ATOM   3852  HB  THR C  77       4.700   2.882 -36.843  1.00  0.00              
ATOM   3853  HG1 THR C  77       5.348   0.774 -36.955  1.00  0.00              
ATOM   3854 1HG2 THR C  77       6.940   3.762 -37.391  1.00  0.00              
ATOM   3855 2HG2 THR C  77       6.240   4.620 -35.998  1.00  0.00              
ATOM   3856 3HG2 THR C  77       7.494   3.384 -35.743  1.00  0.00              
ATOM   3857  N   THR C  78       5.273   4.337 -33.267  1.00  0.00              
ATOM   3858  CA  THR C  78       4.877   5.597 -32.658  1.00  0.00              
ATOM   3859  C   THR C  78       6.071   6.550 -32.681  1.00  0.00              
ATOM   3860  O   THR C  78       7.216   6.124 -32.854  1.00  0.00              
ATOM   3861  CB  THR C  78       4.487   5.418 -31.196  1.00  0.00              
ATOM   3862  OG1 THR C  78       5.641   4.982 -30.471  1.00  0.00              
ATOM   3863  CG2 THR C  78       3.335   4.393 -31.035  1.00  0.00              
ATOM   3864  H   THR C  78       6.100   3.866 -32.931  1.00  0.00              
ATOM   3865  HA  THR C  78       4.074   6.052 -33.240  1.00  0.00              
ATOM   3866  HB  THR C  78       4.164   6.379 -30.794  1.00  0.00              
ATOM   3867  HG1 THR C  78       5.764   4.039 -30.605  1.00  0.00              
ATOM   3868 1HG2 THR C  78       3.084   4.292 -29.980  1.00  0.00              
ATOM   3869 2HG2 THR C  78       2.460   4.740 -31.586  1.00  0.00              
ATOM   3870 3HG2 THR C  78       3.651   3.428 -31.427  1.00  0.00              
ATOM   3871  N   LYS C  79       5.803   7.834 -32.496  1.00  0.00              
ATOM   3872  CA  LYS C  79       6.870   8.822 -32.480  1.00  0.00              
ATOM   3873  C   LYS C  79       7.695   8.602 -31.219  1.00  0.00              
ATOM   3874  O   LYS C  79       8.914   8.459 -31.280  1.00  0.00              
ATOM   3875  CB  LYS C  79       6.280  10.236 -32.473  1.00  0.00              
ATOM   3876  CG  LYS C  79       5.593  10.630 -33.773  1.00  0.00              
ATOM   3877  CD  LYS C  79       5.064  12.062 -33.710  1.00  0.00              
ATOM   3878  CE  LYS C  79       4.345  12.457 -35.009  1.00  0.00              
ATOM   3879  NZ  LYS C  79       3.869  13.872 -34.997  1.00  0.00              
ATOM   3880  H   LYS C  79       4.850   8.137 -32.363  1.00  0.00              
ATOM   3881  HA  LYS C  79       7.517   8.681 -33.346  1.00  0.00              
ATOM   3882 1HB  LYS C  79       5.562  10.279 -31.654  1.00  0.00              
ATOM   3883 2HB  LYS C  79       7.102  10.924 -32.273  1.00  0.00              
ATOM   3884 1HG  LYS C  79       6.315  10.545 -34.585  1.00  0.00              
ATOM   3885 2HG  LYS C  79       4.765   9.944 -33.949  1.00  0.00              
ATOM   3886 1HD  LYS C  79       4.367  12.139 -32.875  1.00  0.00              
ATOM   3887 2HD  LYS C  79       5.903  12.737 -33.545  1.00  0.00              
ATOM   3888 1HE  LYS C  79       5.039  12.321 -35.838  1.00  0.00              
ATOM   3889 2HE  LYS C  79       3.489  11.795 -35.141  1.00  0.00              
ATOM   3890 1HZ  LYS C  79       3.405  14.078 -35.870  1.00  0.00              
ATOM   3891 2HZ  LYS C  79       3.222  14.003 -34.234  1.00  0.00              
ATOM   3892 3HZ  LYS C  79       4.658  14.492 -34.880  1.00  0.00              
ATOM   3893  N   SER C  80       7.008   8.549 -30.082  1.00  0.00              
ATOM   3894  CA  SER C  80       7.648   8.398 -28.784  1.00  0.00              
ATOM   3895  C   SER C  80       8.434   7.106 -28.533  1.00  0.00              
ATOM   3896  O   SER C  80       9.494   7.144 -27.908  1.00  0.00              
ATOM   3897  CB  SER C  80       6.584   8.545 -27.713  1.00  0.00              
ATOM   3898  OG  SER C  80       6.023   9.829 -27.703  1.00  0.00              
ATOM   3899  H   SER C  80       6.001   8.618 -30.130  1.00  0.00              
ATOM   3900  HA  SER C  80       8.338   9.208 -28.545  1.00  0.00              
ATOM   3901 1HB  SER C  80       5.797   7.816 -27.901  1.00  0.00              
ATOM   3902 2HB  SER C  80       7.037   8.349 -26.743  1.00  0.00              
ATOM   3903  HG  SER C  80       5.367   9.897 -28.401  1.00  0.00              
ATOM   3904  N   GLY C  81       7.923   5.971 -29.003  1.00  0.00              
ATOM   3905  CA  GLY C  81       8.654   4.726 -28.824  1.00  0.00              
ATOM   3906  C   GLY C  81       9.295   4.105 -30.048  1.00  0.00              
ATOM   3907  O   GLY C  81      10.004   3.110 -29.928  1.00  0.00              
ATOM   3908  H   GLY C  81       7.035   5.956 -29.484  1.00  0.00              
ATOM   3909 1HA  GLY C  81       9.466   4.889 -28.116  1.00  0.00              
ATOM   3910 2HA  GLY C  81       7.977   3.969 -28.430  1.00  0.00              
ATOM   3911  N   GLY C  82       9.048   4.666 -31.225  1.00  0.00              
ATOM   3912  CA  GLY C  82       9.598   4.085 -32.440  1.00  0.00              
ATOM   3913  C   GLY C  82       8.888   2.844 -32.960  1.00  0.00              
ATOM   3914  O   GLY C  82       7.711   2.614 -32.676  1.00  0.00              
ATOM   3915  H   GLY C  82       8.478   5.497 -31.292  1.00  0.00              
ATOM   3916 1HA  GLY C  82       9.558   4.826 -33.239  1.00  0.00              
ATOM   3917 2HA  GLY C  82      10.634   3.800 -32.262  1.00  0.00              
ATOM   3918  N   ARG C  83       9.615   2.042 -33.736  1.00  0.00              
ATOM   3919  CA  ARG C  83       9.075   0.806 -34.288  1.00  0.00              
ATOM   3920  C   ARG C  83       9.052  -0.309 -33.254  1.00  0.00              
ATOM   3921  O   ARG C  83      10.072  -0.617 -32.637  1.00  0.00              
ATOM   3922  CB  ARG C  83       9.809   0.376 -35.549  1.00  0.00              
ATOM   3923  CG  ARG C  83       9.153  -0.763 -36.314  1.00  0.00              
ATOM   3924  CD  ARG C  83       9.784  -1.064 -37.624  1.00  0.00              
ATOM   3925  NE  ARG C  83      11.100  -1.675 -37.532  1.00  0.00              
ATOM   3926  CZ  ARG C  83      11.909  -1.913 -38.583  1.00  0.00              
ATOM   3927  NH1 ARG C  83      11.527  -1.630 -39.809  1.00  0.00              
ATOM   3928  NH2 ARG C  83      13.089  -2.462 -38.352  1.00  0.00              
ATOM   3929  H   ARG C  83      10.568   2.300 -33.947  1.00  0.00              
ATOM   3930  HA  ARG C  83       8.039   0.959 -34.593  1.00  0.00              
ATOM   3931 1HB  ARG C  83       9.875   1.251 -36.193  1.00  0.00              
ATOM   3932 2HB  ARG C  83      10.811   0.073 -35.245  1.00  0.00              
ATOM   3933 1HG  ARG C  83       9.200  -1.665 -35.703  1.00  0.00              
ATOM   3934 2HG  ARG C  83       8.110  -0.502 -36.495  1.00  0.00              
ATOM   3935 1HD  ARG C  83       9.143  -1.751 -38.177  1.00  0.00              
ATOM   3936 2HD  ARG C  83       9.893  -0.138 -38.186  1.00  0.00              
ATOM   3937  HE  ARG C  83      11.604  -2.004 -36.718  1.00  0.00              
ATOM   3938 1HH1 ARG C  83      10.614  -1.227 -39.971  1.00  0.00              
ATOM   3939 2HH1 ARG C  83      12.147  -1.816 -40.584  1.00  0.00              
ATOM   3940 1HH2 ARG C  83      13.359  -2.691 -37.406  1.00  0.00              
ATOM   3941 2HH2 ARG C  83      13.713  -2.652 -39.122  1.00  0.00              
ATOM   3942  N   GLY C  84       7.885  -0.921 -33.078  1.00  0.00              
ATOM   3943  CA  GLY C  84       7.762  -1.982 -32.098  1.00  0.00              
ATOM   3944  C   GLY C  84       7.774  -3.381 -32.679  1.00  0.00              
ATOM   3945  O   GLY C  84       8.146  -3.593 -33.831  1.00  0.00              
ATOM   3946  H   GLY C  84       7.075  -0.656 -33.620  1.00  0.00              
ATOM   3947 1HA  GLY C  84       8.593  -1.916 -31.395  1.00  0.00              
ATOM   3948 2HA  GLY C  84       6.822  -1.863 -31.560  1.00  0.00              
ATOM   3949  N   THR C  85       7.353  -4.338 -31.859  1.00  0.00              
ATOM   3950  CA  THR C  85       7.272  -5.741 -32.248  1.00  0.00              
ATOM   3951  C   THR C  85       6.127  -6.397 -31.485  1.00  0.00              
ATOM   3952  O   THR C  85       5.338  -5.719 -30.829  1.00  0.00              
ATOM   3953  CB  THR C  85       8.582  -6.500 -31.967  1.00  0.00              
ATOM   3954  OG1 THR C  85       8.520  -7.803 -32.562  1.00  0.00              
ATOM   3955  CG2 THR C  85       8.807  -6.640 -30.469  1.00  0.00              
ATOM   3956  H   THR C  85       7.078  -4.070 -30.926  1.00  0.00              
ATOM   3957  HA  THR C  85       7.052  -5.817 -33.313  1.00  0.00              
ATOM   3958  HB  THR C  85       9.412  -5.947 -32.408  1.00  0.00              
ATOM   3959  HG1 THR C  85       8.713  -7.734 -33.500  1.00  0.00              
ATOM   3960 1HG2 THR C  85       9.739  -7.177 -30.291  1.00  0.00              
ATOM   3961 2HG2 THR C  85       8.867  -5.650 -30.016  1.00  0.00              
ATOM   3962 3HG2 THR C  85       7.979  -7.192 -30.028  1.00  0.00              
ATOM   3963  N   SER C  86       6.028  -7.718 -31.581  1.00  0.00              
ATOM   3964  CA  SER C  86       4.952  -8.427 -30.907  1.00  0.00              
ATOM   3965  C   SER C  86       5.427  -9.791 -30.417  1.00  0.00              
ATOM   3966  O   SER C  86       6.352 -10.382 -30.979  1.00  0.00              
ATOM   3967  CB  SER C  86       3.734  -8.600 -31.824  1.00  0.00              
ATOM   3968  OG  SER C  86       4.033  -9.411 -32.937  1.00  0.00              
ATOM   3969  H   SER C  86       6.698  -8.244 -32.124  1.00  0.00              
ATOM   3970  HA  SER C  86       4.512  -7.863 -30.083  1.00  0.00              
ATOM   3971 1HB  SER C  86       2.931  -9.061 -31.250  1.00  0.00              
ATOM   3972 2HB  SER C  86       3.416  -7.617 -32.170  1.00  0.00              
ATOM   3973  HG  SER C  86       4.005 -10.335 -32.677  1.00  0.00              
ATOM   3974  N   THR C  87       4.781 -10.279 -29.366  1.00  0.00              
ATOM   3975  CA  THR C  87       5.024 -11.624 -28.868  1.00  0.00              
ATOM   3976  C   THR C  87       3.954 -12.556 -29.430  1.00  0.00              
ATOM   3977  O   THR C  87       4.088 -13.773 -29.377  1.00  0.00              
ATOM   3978  CB  THR C  87       5.012 -11.684 -27.329  1.00  0.00              
ATOM   3979  OG1 THR C  87       3.723 -11.285 -26.843  1.00  0.00              
ATOM   3980  CG2 THR C  87       6.075 -10.763 -26.751  1.00  0.00              
ATOM   3981  H   THR C  87       4.100  -9.698 -28.898  1.00  0.00              
ATOM   3982  HA  THR C  87       5.994 -11.978 -29.217  1.00  0.00              
ATOM   3983  HB  THR C  87       5.208 -12.708 -27.013  1.00  0.00              
ATOM   3984  HG1 THR C  87       3.605 -11.610 -25.947  1.00  0.00              
ATOM   3985 1HG2 THR C  87       6.051 -10.820 -25.663  1.00  0.00              
ATOM   3986 2HG2 THR C  87       7.057 -11.071 -27.110  1.00  0.00              
ATOM   3987 3HG2 THR C  87       5.879  -9.739 -27.066  1.00  0.00              
ATOM   3988  N   VAL C  88       2.879 -11.973 -29.946  1.00  0.00              
ATOM   3989  CA  VAL C  88       1.798 -12.757 -30.522  1.00  0.00              
ATOM   3990  C   VAL C  88       1.658 -12.459 -32.000  1.00  0.00              
ATOM   3991  O   VAL C  88       2.272 -11.533 -32.524  1.00  0.00              
ATOM   3992  CB  VAL C  88       0.454 -12.449 -29.845  1.00  0.00              
ATOM   3993  CG1 VAL C  88       0.521 -12.804 -28.347  1.00  0.00              
ATOM   3994  CG2 VAL C  88       0.116 -10.983 -30.042  1.00  0.00              
ATOM   3995  H   VAL C  88       2.807 -10.965 -29.940  1.00  0.00              
ATOM   3996  HA  VAL C  88       2.007 -13.826 -30.461  1.00  0.00              
ATOM   3997  HB  VAL C  88      -0.329 -13.033 -30.329  1.00  0.00              
ATOM   3998 1HG1 VAL C  88      -0.437 -12.582 -27.877  1.00  0.00              
ATOM   3999 2HG1 VAL C  88       0.743 -13.865 -28.235  1.00  0.00              
ATOM   4000 3HG1 VAL C  88       1.304 -12.216 -27.869  1.00  0.00              
ATOM   4001 1HG2 VAL C  88      -0.836 -10.760 -29.564  1.00  0.00              
ATOM   4002 2HG2 VAL C  88       0.899 -10.367 -29.598  1.00  0.00              
ATOM   4003 3HG2 VAL C  88       0.046 -10.766 -31.109  1.00  0.00              
ATOM   4004  N   SER C  89       0.829 -13.242 -32.670  1.00  0.00              
ATOM   4005  CA  SER C  89       0.676 -13.108 -34.100  1.00  0.00              
ATOM   4006  C   SER C  89      -0.786 -13.208 -34.480  1.00  0.00              
ATOM   4007  O   SER C  89      -1.602 -13.754 -33.737  1.00  0.00              
ATOM   4008  CB  SER C  89       1.491 -14.166 -34.818  1.00  0.00              
ATOM   4009  OG  SER C  89       1.032 -15.461 -34.543  1.00  0.00              
ATOM   4010  H   SER C  89       0.292 -13.943 -32.181  1.00  0.00              
ATOM   4011  HA  SER C  89       1.114 -12.192 -34.498  1.00  0.00              
ATOM   4012 1HB  SER C  89       1.426 -13.987 -35.891  1.00  0.00              
ATOM   4013 2HB  SER C  89       2.530 -14.083 -34.499  1.00  0.00              
ATOM   4014  HG  SER C  89       1.573 -16.099 -35.016  1.00  0.00              
ATOM   4015  N   PHE C  90      -1.116 -12.661 -35.639  1.00  0.00              
ATOM   4016  CA  PHE C  90      -2.479 -12.700 -36.130  1.00  0.00              
ATOM   4017  C   PHE C  90      -2.502 -13.564 -37.386  1.00  0.00              
ATOM   4018  O   PHE C  90      -1.774 -13.293 -38.332  1.00  0.00              
ATOM   4019  CB  PHE C  90      -2.963 -11.296 -36.482  1.00  0.00              
ATOM   4020  CG  PHE C  90      -4.338 -11.276 -37.060  1.00  0.00              
ATOM   4021  CD1 PHE C  90      -5.448 -11.414 -36.239  1.00  0.00              
ATOM   4022  CD2 PHE C  90      -4.526 -11.194 -38.436  1.00  0.00              
ATOM   4023  CE1 PHE C  90      -6.733 -11.475 -36.773  1.00  0.00              
ATOM   4024  CE2 PHE C  90      -5.806 -11.254 -38.985  1.00  0.00              
ATOM   4025  CZ  PHE C  90      -6.916 -11.396 -38.145  1.00  0.00              
ATOM   4026  H   PHE C  90      -0.405 -12.206 -36.194  1.00  0.00              
ATOM   4027  HA  PHE C  90      -3.129 -13.159 -35.383  1.00  0.00              
ATOM   4028 1HB  PHE C  90      -2.985 -10.672 -35.591  1.00  0.00              
ATOM   4029 2HB  PHE C  90      -2.302 -10.847 -37.223  1.00  0.00              
ATOM   4030  HD1 PHE C  90      -5.307 -11.474 -35.159  1.00  0.00              
ATOM   4031  HD2 PHE C  90      -3.658 -11.082 -39.088  1.00  0.00              
ATOM   4032  HE1 PHE C  90      -7.592 -11.584 -36.112  1.00  0.00              
ATOM   4033  HE2 PHE C  90      -5.944 -11.190 -40.063  1.00  0.00              
ATOM   4034  HZ  PHE C  90      -7.920 -11.448 -38.564  1.00  0.00              
ATOM   4035  N   LYS C  91      -3.343 -14.591 -37.393  1.00  0.00              
ATOM   4036  CA  LYS C  91      -3.448 -15.470 -38.548  1.00  0.00              
ATOM   4037  C   LYS C  91      -4.531 -14.962 -39.486  1.00  0.00              
ATOM   4038  O   LYS C  91      -5.715 -14.991 -39.164  1.00  0.00              
ATOM   4039  CB  LYS C  91      -3.747 -16.907 -38.115  1.00  0.00              
ATOM   4040  CG  LYS C  91      -3.813 -17.908 -39.261  1.00  0.00              
ATOM   4041  CD  LYS C  91      -4.126 -19.308 -38.755  1.00  0.00              
ATOM   4042  CE  LYS C  91      -4.129 -20.320 -39.891  1.00  0.00              
ATOM   4043  NZ  LYS C  91      -4.448 -21.692 -39.413  1.00  0.00              
ATOM   4044  H   LYS C  91      -3.922 -14.770 -36.585  1.00  0.00              
ATOM   4045  HA  LYS C  91      -2.508 -15.466 -39.102  1.00  0.00              
ATOM   4046 1HB  LYS C  91      -2.958 -17.201 -37.422  1.00  0.00              
ATOM   4047 2HB  LYS C  91      -4.702 -16.891 -37.592  1.00  0.00              
ATOM   4048 1HG  LYS C  91      -4.592 -17.589 -39.955  1.00  0.00              
ATOM   4049 2HG  LYS C  91      -2.852 -17.912 -39.774  1.00  0.00              
ATOM   4050 1HD  LYS C  91      -3.370 -19.589 -38.020  1.00  0.00              
ATOM   4051 2HD  LYS C  91      -5.105 -19.294 -38.279  1.00  0.00              
ATOM   4052 1HE  LYS C  91      -4.873 -20.010 -40.623  1.00  0.00              
ATOM   4053 2HE  LYS C  91      -3.142 -20.317 -40.354  1.00  0.00              
ATOM   4054 1HZ  LYS C  91      -4.440 -22.332 -40.195  1.00  0.00              
ATOM   4055 2HZ  LYS C  91      -3.757 -21.982 -38.734  1.00  0.00              
ATOM   4056 3HZ  LYS C  91      -5.363 -21.696 -38.985  1.00  0.00              
ATOM   4057  N   LEU C  92      -4.113 -14.483 -40.650  1.00  0.00              
ATOM   4058  CA  LEU C  92      -5.056 -14.024 -41.659  1.00  0.00              
ATOM   4059  C   LEU C  92      -5.725 -15.220 -42.337  1.00  0.00              
ATOM   4060  O   LEU C  92      -5.048 -16.127 -42.816  1.00  0.00              
ATOM   4061  CB  LEU C  92      -4.346 -13.141 -42.692  1.00  0.00              
ATOM   4062  CG  LEU C  92      -5.268 -12.444 -43.700  1.00  0.00              
ATOM   4063  CD1 LEU C  92      -6.112 -11.391 -42.994  1.00  0.00              
ATOM   4064  CD2 LEU C  92      -4.433 -11.814 -44.804  1.00  0.00              
ATOM   4065  H   LEU C  92      -3.123 -14.435 -40.844  1.00  0.00              
ATOM   4066  HA  LEU C  92      -5.846 -13.444 -41.183  1.00  0.00              
ATOM   4067 1HB  LEU C  92      -3.902 -12.407 -42.023  1.00  0.00              
ATOM   4068 2HB  LEU C  92      -3.556 -13.683 -43.211  1.00  0.00              
ATOM   4069  HG  LEU C  92      -5.894 -13.215 -44.152  1.00  0.00              
ATOM   4070 1HD1 LEU C  92      -6.764 -10.902 -43.718  1.00  0.00              
ATOM   4071 2HD1 LEU C  92      -6.719 -11.867 -42.224  1.00  0.00              
ATOM   4072 3HD1 LEU C  92      -5.459 -10.650 -42.536  1.00  0.00              
ATOM   4073 1HD2 LEU C  92      -5.091 -11.321 -45.521  1.00  0.00              
ATOM   4074 2HD2 LEU C  92      -3.750 -11.083 -44.373  1.00  0.00              
ATOM   4075 3HD2 LEU C  92      -3.860 -12.589 -45.314  1.00  0.00              
ATOM   4076  N   LEU C  93      -7.055 -15.222 -42.363  1.00  0.00              
ATOM   4077  CA  LEU C  93      -7.800 -16.348 -42.920  1.00  0.00              
ATOM   4078  C   LEU C  93      -8.349 -16.048 -44.314  1.00  0.00              
ATOM   4079  O   LEU C  93      -8.306 -14.909 -44.785  1.00  0.00              
ATOM   4080  CB  LEU C  93      -8.946 -16.733 -41.974  1.00  0.00              
ATOM   4081  CG  LEU C  93      -8.527 -17.031 -40.529  1.00  0.00              
ATOM   4082  CD1 LEU C  93      -9.754 -17.348 -39.684  1.00  0.00              
ATOM   4083  CD2 LEU C  93      -7.546 -18.193 -40.512  1.00  0.00              
ATOM   4084  H   LEU C  93      -7.562 -14.432 -41.990  1.00  0.00              
ATOM   4085  HA  LEU C  93      -7.135 -17.202 -43.041  1.00  0.00              
ATOM   4086 1HB  LEU C  93      -9.525 -15.812 -42.014  1.00  0.00              
ATOM   4087 2HB  LEU C  93      -9.540 -17.554 -42.375  1.00  0.00              
ATOM   4088  HG  LEU C  93      -8.006 -16.149 -40.155  1.00  0.00              
ATOM   4089 1HD1 LEU C  93      -9.447 -17.558 -38.660  1.00  0.00              
ATOM   4090 2HD1 LEU C  93     -10.431 -16.494 -39.692  1.00  0.00              
ATOM   4091 3HD1 LEU C  93     -10.263 -18.220 -40.096  1.00  0.00              
ATOM   4092 1HD2 LEU C  93      -7.248 -18.402 -39.484  1.00  0.00              
ATOM   4093 2HD2 LEU C  93      -8.019 -19.077 -40.941  1.00  0.00              
ATOM   4094 3HD2 LEU C  93      -6.664 -17.933 -41.099  1.00  0.00              
ATOM   4095  N   LYS C  94      -8.867 -17.083 -44.970  1.00  0.00              
ATOM   4096  CA  LYS C  94      -9.495 -16.932 -46.276  1.00  0.00              
ATOM   4097  C   LYS C  94     -11.016 -16.929 -46.105  1.00  0.00              
ATOM   4098  O   LYS C  94     -11.581 -17.838 -45.498  1.00  0.00              
ATOM   4099  CB  LYS C  94      -9.060 -18.049 -47.225  1.00  0.00              
ATOM   4100  CG  LYS C  94      -9.623 -17.932 -48.636  1.00  0.00              
ATOM   4101  CD  LYS C  94      -9.172 -19.093 -49.510  1.00  0.00              
ATOM   4102  CE  LYS C  94      -9.752 -18.989 -50.912  1.00  0.00              
ATOM   4103  NZ  LYS C  94      -9.305 -20.109 -51.784  1.00  0.00              
ATOM   4104  H   LYS C  94      -8.822 -17.999 -44.548  1.00  0.00              
ATOM   4105  HA  LYS C  94      -9.208 -15.976 -46.716  1.00  0.00              
ATOM   4106 1HB  LYS C  94      -7.970 -18.026 -47.267  1.00  0.00              
ATOM   4107 2HB  LYS C  94      -9.385 -18.991 -46.782  1.00  0.00              
ATOM   4108 1HG  LYS C  94     -10.711 -17.924 -48.574  1.00  0.00              
ATOM   4109 2HG  LYS C  94      -9.277 -16.995 -49.070  1.00  0.00              
ATOM   4110 1HD  LYS C  94      -8.083 -19.084 -49.565  1.00  0.00              
ATOM   4111 2HD  LYS C  94      -9.503 -20.024 -49.049  1.00  0.00              
ATOM   4112 1HE  LYS C  94     -10.838 -19.000 -50.835  1.00  0.00              
ATOM   4113 2HE  LYS C  94      -9.430 -18.041 -51.346  1.00  0.00              
ATOM   4114 1HZ  LYS C  94      -9.711 -20.003 -52.703  1.00  0.00              
ATOM   4115 2HZ  LYS C  94      -8.298 -20.099 -51.858  1.00  0.00              
ATOM   4116 3HZ  LYS C  94      -9.605 -20.986 -51.384  1.00  0.00              
ATOM   4117  N   PRO C  95     -11.696 -15.894 -46.630  1.00  0.00              
ATOM   4118  CA  PRO C  95     -13.158 -15.777 -46.584  1.00  0.00              
ATOM   4119  C   PRO C  95     -13.899 -16.958 -47.209  1.00  0.00              
ATOM   4120  O   PRO C  95     -14.641 -16.736 -48.191  1.00  0.00              
ATOM   4121  OXT PRO C  95     -13.761 -18.061 -46.756  1.00  0.00              
ATOM   4122  CB  PRO C  95     -13.435 -14.476 -47.344  1.00  0.00              
ATOM   4123  CG  PRO C  95     -12.171 -13.697 -47.219  1.00  0.00              
ATOM   4124  CD  PRO C  95     -11.065 -14.717 -47.275  1.00  0.00              
ATOM   4125  HA  PRO C  95     -13.551 -15.751 -45.557  1.00  0.00              
ATOM   4126 1HB  PRO C  95     -13.680 -14.670 -48.398  1.00  0.00              
ATOM   4127 2HB  PRO C  95     -14.285 -13.929 -46.911  1.00  0.00              
ATOM   4128 1HG  PRO C  95     -12.073 -12.963 -48.032  1.00  0.00              
ATOM   4129 2HG  PRO C  95     -12.142 -13.135 -46.273  1.00  0.00              
ATOM   4130 1HD  PRO C  95     -10.753 -14.936 -48.308  1.00  0.00              
ATOM   4131 2HD  PRO C  95     -10.167 -14.388 -46.731  1.00  0.00              
TER                                                                             
# All scores below are weighted scores, not raw scores.
#BEGIN_POSE_ENERGIES_TABLE 024.d16_v11.1_1_8dG_RalA2andSec5_0002_0001.pdb
label fa_atr fa_rep fa_sol fa_intra_rep pro_close fa_pair hbond_sr_bb hbond_lr_bb hbond_bb_sc hbond_sc dslf_ss_dst dslf_cs_ang dslf_ss_dih dslf_ca_dih rama omega fa_dun p_aa_pp ref total
weights 0.8 0.44 0.65 0.004 1 0.49 0.585 1.17 1.17 1.1 0.5 2 5 5 0.2 0.5 0.56 0.32 1 NA
pose -1011.99 98.034 500.74 2.14819 0.732264 -23.9649 -51.7702 -116.324 -35.5497 -25.267 0 0 0 0 -10.9686 12.4241 162.833 -26.44 -58.8 -584.163
SER_p:NtermProteinFull_1 -0.74112 0.14338 0.81674 0.00144488 0 -0.110661 0 0 0 0 0 0 0 0 0 0.0122648 0.159073 0 -0.37 -0.088878
LEU_2 -3.622 0.39758 1.95891 0.00878846 0 0 0 0 -0.469317 0 0 0 0 0 -0.276526 0.00686987 1.67133 -0.0646904 -0.1 -0.489051
ALA_3 -2.28767 0.114598 1.47289 0.000950196 0 0 0 0 0 0 0 0 0 0 -0.330856 0.00773803 0 -0.101098 0.16 -0.963444
MET_4 -3.48424 0.116983 2.18495 0.00507845 0 0 0 0 -0.36115 0 0 0 0 0 0.0604544 0.000367892 1.0056 0.102849 -0.34 -0.709102
HIS_5 -6.32855 0.232288 3.24356 0.00319992 0 0.0661095 0 0 0 -0.317464 0 0 0 0 -0.0291615 0.0693969 0.911687 -0.0120085 0.56 -1.60094
ARG_6 -4.47948 0.141297 2.53683 0.00949834 0 -0.352358 0 0 -0.724252 0 0 0 0 0 0.171434 0.0139994 1.2325 0.152946 -0.98 -2.27759
VAL_7 -4.37384 0.513315 1.36932 0.0125393 0 0 0 0 0 0 0 0 0 0 -0.206441 0.0889731 0.0957831 -0.189504 0.29 -2.39985
ILE_8 -5.16299 0.755083 1.56415 0.0187543 0 0 0 0 0 0 0 0 0 0 -0.186246 0.0996844 0.280875 -0.364611 0.24 -2.7553
MET_9 -4.86714 0.22356 1.92257 0.00407356 0 0 0 0 0 0 0 0 0 0 -0.0712541 0.0138347 0.999259 0.0568656 -0.34 -2.05822
VAL_10 -4.39459 0.62671 1.23295 0.0131663 0 0 0 0 0 0 0 0 0 0 -0.136637 0.0420237 0.0974227 -0.19761 0.29 -2.42657
GLY_11 -2.40034 0.211478 1.31142 0.000204189 0 0 0 0 -0.796391 0 0 0 0 0 0.243662 0.00763024 0 -0.802263 -0.17 -2.3946
SER_12 -2.29992 0.214016 1.70592 0.00136386 0 -0.0888053 0 0 0 0 0 0 0 0 -0.219241 6.62836e-05 0.103267 -0.266656 -0.37 -1.21999
GLY_13 -0.952942 0.0653355 0.714492 1.62206e-05 0 0 0 0 0 0 0 0 0 0 0.00342175 0.000736489 0 0.317947 -0.17 -0.0209928
GLY_14 -0.916405 0.0512283 0.746757 1.7232e-05 0 0 0 0 -0.50101 0 0 0 0 0 -0.391124 0.01429 0 -0.788608 -0.17 -1.95485
VAL_15 -4.38511 0.470425 1.97181 0.0130569 0 0 0 0 -0.820876 0 0 0 0 0 0.0379255 0.000970725 0.219291 0.230013 0.29 -1.9725
GLY_16 -2.35171 0.324019 1.2863 3.63167e-05 0 0 0 0 0 0 0 0 0 0 -0.0091646 0.0694128 0 -0.808888 -0.17 -1.66
LYS_17 -5.66621 0.475968 3.59335 0.00759927 0 -0.0548843 0 0 -0.796391 0 0 0 0 0 -0.0169081 0.00756151 2.33181 -0.0547714 -0.65 -0.822875
SER_18 -2.85219 0.305696 2.03687 0.00104558 0 -0.25806 0 0 0 -0.530333 0 0 0 0 -0.211903 0.000307536 0.877252 0.0167169 -0.37 -0.984601
ALA_19 -3.15835 0.413589 1.28232 0.000761581 0 0 0 0 0 0 0 0 0 0 -0.11283 0.00442186 0 -0.128157 0.16 -1.53825
LEU_20 -5.56143 0.329334 2.02688 0.00482332 0 0 0 0 0 0 0 0 0 0 -0.103716 2.78381e-06 0.336343 -0.115326 -0.1 -3.18309
THR_21 -4.69659 0.349611 2.28153 0.0106662 0 -0.112139 0 0 0 0 0 0 0 0 -0.0362659 0.000499801 0.0762435 0.100836 -0.27 -2.29561
LEU_22 -4.97391 0.3454 2.40987 0.00764617 0 0 0 0 0 0 0 0 0 0 -0.138399 0.157923 0.116981 -0.0962559 -0.1 -2.27074
GLN_23 -6.36908 0.351784 4.09191 0.0102109 0 -0.170095 0 0 -0.576835 0 0 0 0 0 -0.137607 0.00454499 2.55473 -0.10519 -0.97 -1.31563
PHE_24 -6.68904 0.495044 2.1738 0.0243853 0 0 0 0 -0.352033 0 0 0 0 0 0.0342931 0.053267 0.206027 -0.0414349 0.63 -3.46569
MET_25 -5.84369 0.789722 2.35055 0.0045986 0 0 0 0 -0.27648 0 0 0 0 0 -0.0298745 0.0542017 1.26971 -0.0438901 -0.34 -2.06515
TRP_26 -7.35452 0.790458 3.76331 0.0233141 0 0 0 0 0 0 0 0 0 0 0.0309161 0.141739 1.00043 0.105475 0.91 -0.588882
ASP_27 -2.78024 0.257772 2.27793 0.00534101 0 -0.66994 0 0 0 -0.00126628 0 0 0 0 -0.120576 0.000573062 0.644582 -0.246467 -0.67 -1.30229
GLU_28 -3.86156 0.187449 2.65794 0.00830374 0 -0.261138 0 0 0 -0.497211 0 0 0 0 0.0173329 0.0100681 1.134 0.0952 -0.81 -1.31962
PHE_29 -4.16016 0.250668 1.0898 0.0260536 0 0 0 0 0 0 0 0 0 0 0.117765 0.0467117 0.291728 -0.0965537 0.63 -1.80398
VAL_30 -1.8432 0.0673226 0.734682 0.0112095 0 0 0 0 0 0 0 0 0 0 -0.141992 0.0636275 0.11683 -0.198846 0.29 -0.900362
GLU_31 -0.827712 0.0117435 0.467113 0.00578039 0 -0.334788 0 0 0 0 0 0 0 0 0.066562 0.00518092 1.06449 0.0865765 -0.81 -0.265054
ASP_32 -1.78728 0.0831555 1.25413 0.00502337 0 0.138514 0 0 -0.14037 0 0 0 0 0 0.159175 0.0177772 0.588706 0.259012 -0.67 -0.0921602
TYR_33 -1.85334 0.181093 0.714901 0.0257384 0 0 0 0 -0.14037 0 0 0 0 0 0.0498644 0.00260465 0.814767 -0.155784 0.51 0.149474
GLU_34 -1.5544 0.146938 1.05941 0.0064186 0.000172408 0.11011 0 0 0 0 0 0 0 0 0.303395 0.00324612 1.04764 0.108528 -0.81 0.421458
PRO_35 -1.45793 0.198627 0.49083 0.000928744 0.0512811 0 0 0 0 0 0 0 0 0 -0.244802 0.00290768 0.148827 -0.55346 0.02 -1.3428
THR_36 -3.27485 0.314932 2.35881 0.0168564 0 -0.199483 0 0 0 -0.629614 0 0 0 0 -0.0335071 0.308869 0.323544 -0.0247805 -0.27 -1.10922
ILE_37 -1.52728 0.107359 0.723145 0.0126402 0 0 0 0 0 0 0 0 0 0 0.256909 0.192553 0.18216 -0.202407 0.24 -0.0149167
ALA_38 -2.93103 0.118771 1.92676 0.000985788 0 0 0 0 0 0 0 0 0 0 0.766567 0.0035377 0 -0.0196494 0.16 0.0259355
ASP_39 -4.64039 0.182607 3.50953 0.00241251 0 -0.412 0 0 0 -1.34499 0 0 0 0 0.176456 0.00443042 0.86271 0.333882 -0.67 -1.99535
SER_40 -3.40695 0.130799 2.01355 0.000874323 0 -0.225339 0 0 0 -0.611243 0 0 0 0 0.0722121 0.0978609 0.55822 0.214152 -0.37 -1.52586
TYR_41 -5.79882 0.68312 2.09457 0.0237875 0 0 0 0 0 0 0 0 0 0 -0.14979 0.0417836 0.167304 -0.209381 0.51 -2.63742
LEU_42 -4.62476 1.75082 2.18141 0.0160771 0 0 0 0 -0.166159 0 0 0 0 0 0.422444 0.149001 1.80019 0.0904583 -0.1 1.51948
LYS_43 -4.71537 1.45186 2.90287 0.0074686 0 -0.376178 0 0 -0.628513 0 0 0 0 0 0.121725 0.0355003 0.79065 0.137193 -0.65 -0.922795
LYS_44 -2.18961 0.145058 0.945458 0.00351991 0 -0.224828 0 0 0 0 0 0 0 0 -0.149281 0.000794883 0.89136 -0.0452915 -0.65 -1.27282
VAL_45 -3.74894 0.461416 1.2951 0.0121892 0 0 0 0 0 0 0 0 0 0 -0.114359 0.00924377 0.0425119 -0.229459 0.29 -1.9823
VAL_46 -2.60377 0.1782 0.848629 0.0111913 0 0 0 0 0 0 0 0 0 0 -0.147953 0.0403006 0.00758878 -0.314134 0.29 -1.68994
LEU_47 -5.42463 0.478003 2.48939 0.0107748 0 0 0 0 0 0 0 0 0 0 0.0190051 0.010729 0.37838 -0.0967625 -0.1 -2.23511
ASP_48 -2.83787 0.2924 2.4795 0.00420543 0 -0.465604 0 0 0 -1.03123 0 0 0 0 -0.119336 5.09254e-05 0.628656 -0.274006 -0.67 -1.99323
GLY_49 -1.1143 0.258685 0.499485 1.0972e-05 0 0 0 0 0 0 0 0 0 0 -0.32096 0.0147428 0 -0.789001 -0.17 -1.62134
GLU_50 -3.09413 0.199323 1.70823 0.008041 0 -0.214173 0 0 0 0 0 0 0 0 0.0238827 0.00917694 0.903806 0.0863433 -0.81 -1.17949
GLU_51 -2.68675 0.167796 1.27945 0.00610955 0 -0.209833 0 0 0 0 0 0 0 0 -0.138105 0.00147684 0.801036 0.0612916 -0.81 -1.52753
VAL_52 -4.78689 0.438916 2.03254 0.0136312 0 0 0 0 0 0 0 0 0 0 0.103241 0.00675471 0.0345981 -0.0460698 0.29 -1.91328
ARG_53 -5.46695 0.271346 2.90217 0.00798712 0 -0.125656 0 0 -0.469317 0 0 0 0 0 -0.100356 0.0207868 1.58123 -0.0340796 -0.98 -2.39283
ILE_54 -4.80161 0.409116 1.25769 0.0264781 0 0 0 0 0 0 0 0 0 0 -0.122427 0.00166107 1.24268 -0.301522 0.24 -2.04793
ASP_55 -5.17506 0.588453 3.41652 0.00808126 0 -0.168941 0 0 0 0 0 0 0 0 0.137932 0.0239538 1.33947 0.373896 -0.67 -0.125701
ILE_56 -5.25053 0.34554 1.57315 0.017562 0 0 0 0 0 0 0 0 0 0 -0.192573 1.2547e-05 0.196422 -0.392488 0.24 -3.4629
PHE_57 -4.85375 0.345813 2.52665 0.0226609 0 0 0 0 0 0 0 0 0 0 -0.03044 0.0751596 0.563525 -0.0630289 0.63 -0.783416
ASP_58 -4.6041 0.256808 3.5637 0.00753818 0 -0.488062 0 0 0 -0.530333 0 0 0 0 -0.161831 0.0232757 0.246 -0.208964 -0.67 -2.56597
THR_59 -3.23009 0.151694 1.90579 0.00487169 0 0.00700383 0 0 0 0 0 0 0 0 -0.165023 0.0170393 0.0160347 -0.300027 -0.27 -1.86271
ALA_60 -2.52819 0.306807 1.51278 0.000987069 0 0 0 0 -0.936552 0 0 0 0 0 -0.240274 0.0359119 0 0.0516904 0.16 -1.63685
GLY_61 -1.7009 0.0815784 1.21518 1.45767e-05 0 0 0 0 -0.00318331 0 0 0 0 0 0.0276021 0.000280277 0 0.26615 -0.17 -0.283278
GLN_62 -2.1261 0.26489 1.45746 0.00481552 0 -0.0284264 0 0 -0.0435361 0 0 0 0 0 -0.179027 0.0258835 0.877309 0.147784 -0.97 -0.568949
ASP_63 -1.52836 0.267847 1.22464 0.00930479 0 -0.0754303 0 0 0 -0.00409328 0 0 0 0 -0.115919 0.173554 0.40186 -0.258452 -0.67 -0.57505
GLN_64 -1.57387 0.289374 0.95368 0.00530435 0 -0.0566233 0 0 0 -0.00409328 0 0 0 0 -0.248501 0.067955 0.840892 -0.0535055 -0.97 -0.749386
LEU_65 -2.64881 0.660456 0.700277 0.00811016 0 0 0 0 0 0 0 0 0 0 -0.117909 0.00513919 1.70814 -0.131674 -0.1 0.0837316
ALA_66 -2.13296 0.188073 1.25875 0.00056108 0 0 0 0 0 0 0 0 0 0 1.13873 0.00560983 0 -0.170776 0.16 0.447993
SER_67 -2.34898 0.109188 1.53015 0.00119913 0 -0.0210522 0 0 -0.0286812 0 0 0 0 0 -0.165791 0.00108977 0.48501 0.0655223 -0.37 -0.742343
LEU_68 -3.81629 0.470461 1.53032 0.00689758 0 0 0 0 -0.0286812 0 0 0 0 0 -0.0445446 0.221386 0.349169 -0.106144 -0.1 -1.51743
ARG_69 -7.35312 0.563284 4.57143 0.0114515 0 -0.150745 0 0 -0.983272 -0.0454439 0 0 0 0 0.0492542 0.0190145 3.45062 -0.0858926 -0.98 -0.933423
ASP_70 -4.89326 0.333917 3.25444 0.00343415 0 -0.259618 0 0 0 -0.324735 0 0 0 0 -0.0727306 2.15571e-05 0.305394 0.0522226 -0.67 -2.27091
ASP_71 -3.52743 0.232822 2.13725 0.00319114 0 -0.0540735 0 0 0 0 0 0 0 0 -0.100243 0.0079556 0.297021 0.0496799 -0.67 -1.62382
PHE_72 -5.22397 0.413762 1.91837 0.0367992 0 0 0 0 0 0 0 0 0 0 0.0375388 0.0181149 1.69257 -0.0979203 0.63 -0.57474
PHE_73 -7.57072 0.788303 2.05101 0.0378708 0 0 0 0 0 0 0 0 0 0 -0.0267572 2.19493e-05 1.44865 0.00708631 0.63 -2.63454
ARG_74 -2.99862 0.198332 1.52254 0.0087975 0 -0.0661549 0 0 -0.0133979 0 0 0 0 0 -0.232133 0.000250799 1.6649 -0.0914892 -0.98 -0.986985
SER_75 -2.08756 0.134842 1.5085 0.00156148 0 -0.197423 0 0 0 0 0 0 0 0 -0.239024 0.00167353 0.126372 -0.149375 -0.37 -1.27043
GLY_76 -2.25401 0.314153 1.28839 3.89214e-05 0 0 0 0 -0.62887 0 0 0 0 0 -0.0889161 0.0260843 0 -0.113229 -0.17 -1.62636
GLU_77 -4.65855 0.259795 3.06134 0.005214 0 -0.567466 0 0 -0.724252 -0.0556988 0 0 0 0 0.262978 0.00598176 0.665607 -0.0753513 -0.81 -2.6304
GLY_78 -3.12286 0.461828 1.27965 0.000190298 0 0 0 0 0 0 0 0 0 0 0.599566 0.01009 0 0.333842 -0.17 -0.607698
PHE_79 -7.46088 1.01099 1.51445 0.022915 0 0 0 0 0 0 0 0 0 0 -0.13891 0.544078 0.340683 -0.142577 0.63 -3.67926
LEU_80 -5.20078 0.474087 1.04617 0.00862422 0 0 0 0 0 0 0 0 0 0 0.0932806 0.000308446 0.767053 -0.0968281 -0.1 -3.00808
CYS_81 -3.6971 0.452763 1.76491 0.00171151 0 0 0 0 0 0 0 0 0 0 0.022335 0.110835 0.275858 -0.0306754 1.7 0.600633
VAL_82 -4.29309 0.266187 1.15546 0.0145588 0 0 0 0 0 0 0 0 0 0 -0.197677 0.0113842 0.0907874 -0.250435 0.29 -2.91283
PHE_83 -7.75014 0.795786 1.91642 0.0272084 0 0 0 0 0 0 0 0 0 0 -0.106798 0.0167765 0.346158 -0.210577 0.63 -4.33516
SER_84 -4.39276 0.780918 2.87626 0.00218441 0 -0.107613 0 0 -1.31784 -0.472986 0 0 0 0 -0.00767492 0.016671 0.521243 0.120462 -0.37 -2.35114
ILE_85 -6.16848 0.411847 2.87415 0.0213294 0 0 0 0 0 0 0 0 0 0 -0.0421622 0.000744426 0.589409 0.24399 0.24 -1.82917
THR_86 -4.07993 0.830568 2.12619 0.00488845 0 0.0505199 0 0 -0.525762 -0.472986 0 0 0 0 -0.165646 0.000692043 0.215354 -0.0442928 -0.27 -2.3304
GLU_87 -4.51404 0.372804 2.93504 0.00801855 0 -0.184695 0 0 0 0 0 0 0 0 0.317059 0.0023487 0.815766 0.0256841 -0.81 -1.03202
MET_88 -3.76198 0.211814 1.83028 0.00656131 0 0 0 0 -0.435841 0 0 0 0 0 -0.112162 0.00157217 1.4487 -0.072001 -0.34 -1.22305
GLU_89 -2.76221 0.314534 1.47789 0.00549321 0 -0.0399037 0 0 0 0 0 0 0 0 -0.2158 0.00184511 0.895179 -0.122425 -0.81 -1.2554
SER_90 -4.32988 0.323566 2.7481 0.00106422 0 -0.199732 0 0 -0.792079 0 0 0 0 0 -0.223705 0.152964 0.321932 -0.0243421 -0.37 -2.39211
PHE_91 -8.06296 0.753367 2.84387 0.0230677 0 0 0 0 0 0 0 0 0 0 -0.0270298 0.0114162 0.615872 0.0262858 0.63 -3.18611
ALA_92 -2.74373 0.313668 1.55245 0.000696438 0 0 0 0 0 0 0 0 0 0 -0.211582 6.31315e-07 0 -0.167767 0.16 -1.09626
ALA_93 -3.20377 0.453199 1.58472 0.000869938 0 0 0 0 0 0 0 0 0 0 -0.228657 0.0924112 0 -0.122454 0.16 -1.26369
THR_94 -4.66116 0.617604 2.53339 0.00514994 0 0.0157747 0 0 0 0 0 0 0 0 -0.0976066 0.0274471 0.238688 0.15426 -0.27 -1.43646
ALA_95 -2.84653 0.28638 1.58231 0.000753404 0 0 0 0 0 0 0 0 0 0 -0.231662 0.000385609 0 -0.166346 0.16 -1.21472
ASP_96 -3.18419 0.263242 1.95155 0.00318792 0 -0.0151185 0 0 0 0 0 0 0 0 -0.147041 0.00619549 0.33532 -0.00720937 -0.67 -1.46407
PHE_97 -6.4467 0.524627 2.48019 0.0208106 0 0 0 0 0 0 0 0 0 0 -0.0856087 0.0437715 0.605598 0.0861443 0.63 -2.14117
ARG_98 -7.82675 0.397255 4.36875 0.0124865 0 -0.23886 0 0 -0.0325175 0 0 0 0 0 -0.137479 0.00101322 2.07201 -0.0708655 -0.98 -2.43495
GLU_99 -3.1448 0.211244 1.80254 0.00698086 0 -0.123781 0 0 0 0 0 0 0 0 -0.0720241 0.0451354 0.919591 -0.102134 -0.81 -1.26725
GLN_100 -4.89987 0.23845 3.24337 0.00494858 0 -0.343473 0 0 0 -0.0454439 0 0 0 0 -0.13599 0.0173719 0.861319 -0.101136 -0.97 -2.13045
ILE_101 -5.94214 0.695919 1.33185 0.0205696 0 0 0 0 0 0 0 0 0 0 0.0301436 0.00175205 0.204939 -0.102336 0.24 -3.5193
LEU_102 -4.95407 0.384156 2.81311 0.00586814 0 0 0 0 0 0 0 0 0 0 -0.0990744 0.0130325 0.316489 -0.108495 -0.1 -1.72898
ARG_103 -3.98621 0.296032 2.76742 0.012546 0 -0.352512 0 0 0 -0.324735 0 0 0 0 0.119312 0.225884 1.32857 -0.0810579 -0.98 -0.974762
VAL_104 -4.13722 0.329055 1.57355 0.0140494 0 0 0 0 0 0 0 0 0 0 -0.014958 0.0114869 0.64767 0.108288 0.29 -1.17808
LYS_105 -4.12641 0.596485 2.16274 0.01012 0 -0.339979 0 0 -0.642268 0 0 0 0 0 -0.166166 0.000463843 2.56984 -0.0226196 -0.65 -0.6078
GLU_106 -1.70715 0.311702 1.05649 0.0071735 0 -0.0661549 0 0 0 0 0 0 0 0 0.097908 0.0349347 0.577614 -0.0457487 -0.81 -0.54323
ASP_107 -4.1006 0.342348 3.17454 0.0106049 0 -0.667971 0 0 -0.28052 -0.068624 0 0 0 0 0.139051 0.00296261 0.216125 -0.384422 -0.67 -2.28651
GLU_108 -2.18475 0.124513 1.69828 0.00526427 0 -0.234937 0 0 0 0 0 0 0 0 -0.265531 0.010679 1.21827 -0.089833 -0.81 -0.528048
ASN_109 -2.21406 0.295622 1.61862 0.00537792 0 -0.180087 0 0 -0.28052 0 0 0 0 0 -0.167046 0.000128272 0.757213 -0.380068 -0.89 -1.43483
VAL_110 -3.58651 0.582181 1.49452 0.0234386 0.0101762 0 0 0 0 0 0 0 0 0 -0.218141 0.13597 1.26285 0.0731385 0.29 0.0676142
PRO_111 -4.35329 0.828145 1.34858 0.00125833 0.118625 0 0 0 0 0 0 0 0 0 0.0306477 0.317909 0.333835 -0.519491 0.02 -1.87378
PHE_112 -6.71347 0.542905 2.34986 0.0237479 0 0 0 0 -0.697591 0 0 0 0 0 0.155315 0.344775 0.596746 -0.091035 0.63 -2.85875
LEU_113 -5.29759 0.396571 1.76114 0.0061279 0 0 0 0 0 0 0 0 0 0 -0.0956529 0.166535 1.63669 -0.0841343 -0.1 -1.61031
LEU_114 -5.12827 0.391794 1.2988 0.00763568 0 0 0 0 0 0 0 0 0 0 -0.0648029 0.131046 0.375885 -0.120884 -0.1 -3.20879
VAL_115 -5.11457 0.227372 1.52365 0.0158255 0 0 0 0 0 0 0 0 0 0 -0.167129 0.0210771 0.00775895 -0.32241 0.29 -3.51843
GLY_116 -3.15533 0.195061 1.56712 7.64951e-06 0 0 0 0 0 0 0 0 0 0 1.57398 0.102385 0 0.606793 -0.17 0.720004
ASN_117 -5.81022 0.617382 4.52019 0.00592016 0 -0.250141 0 0 -1.36084 -0.687801 0 0 0 0 0.0292007 0.00438595 1.67993 -0.0219042 -0.89 -2.16389
LYS_118 -4.73714 0.850056 3.10627 0.0059684 0 0.0374343 0 0 -0.970026 0 0 0 0 0 0.0283578 0.000621544 0.983648 0.136129 -0.65 -1.20868
SER_119 -2.88778 0.412818 1.88262 0.00145775 0 -0.287962 0 0 0 0 0 0 0 0 -0.249458 0.19678 0.120126 -0.194564 -0.37 -1.37595
ASP_120 -3.02972 0.473721 2.55317 0.00423276 0 -0.354925 0 0 0 -0.59803 0 0 0 0 -0.214775 0.0649198 1.44043 -0.108544 -0.67 -0.43952
LEU_121 -4.17297 0.604473 1.91915 0.00792315 0 0 0 0 0 0 0 0 0 0 0.55658 2.77401e-05 0.033235 0.0780092 -0.1 -1.07357
GLU_122 -2.93537 0.491756 2.31439 0.00962986 0 -0.403856 0 0 0 -0.793962 0 0 0 0 -0.0105677 0.0087018 1.81806 -0.108452 -0.81 -0.419678
ASP_123 -1.2752 0.249445 0.735004 0.00352033 0 -0.00106382 0 0 0 0 0 0 0 0 -0.170076 0.000113737 0.364827 -0.0168189 -0.67 -0.780249
LYS_124 -2.91563 0.406938 1.31673 0.00428302 0 0.0330027 0 0 0 0 0 0 0 0 -0.169802 0.0714105 0.646436 -0.0676208 -0.65 -1.32425
ARG_125 -6.38486 0.495611 4.57361 0.0153909 0 -0.727575 0 0 -0.540215 -1.98844 0 0 0 0 -0.26479 0.282043 2.02017 0.0445651 -0.98 -3.45449
GLN_126 -3.45905 0.209271 2.09744 0.00443688 0 -0.054952 0 0 -0.435841 0 0 0 0 0 0.0935173 0.0433426 0.906706 -0.0854385 -0.97 -1.65057
VAL_127 -4.57834 0.36586 1.51864 0.0110129 0 0 0 0 -0.540215 0 0 0 0 0 -0.173744 0.0268655 0.0476793 -0.30441 0.29 -3.33665
SER_128 -2.91171 0.234097 1.93499 0.00193034 0 -0.122506 0 0 -0.354522 0 0 0 0 0 -0.27893 0.000134766 0.201424 -0.223349 -0.37 -1.88844
VAL_129 -3.36946 0.235632 1.98477 0.0151178 0 0 0 0 0 0 0 0 0 0 -0.0481563 0.00959618 0.041083 -0.00242663 0.29 -0.843851
GLU_130 -2.63242 0.290462 1.58478 0.00546787 0 -0.004417 0 0 0 0 0 0 0 0 -0.188349 0.00158959 0.915507 -0.11061 -0.81 -0.947992
GLU_131 -4.16413 0.262982 2.57982 0.00708579 0 -0.194962 0 0 -0.354522 0 0 0 0 0 -0.153824 0.00357867 0.981111 -0.106119 -0.81 -1.94898
ALA_132 -4.37723 0.42343 1.44234 0.000780252 0 0 0 0 0 0 0 0 0 0 -0.185869 0.0182655 0 -0.153418 0.16 -2.6717
LYS_133 -4.32196 0.375332 1.89426 0.00331171 0 -0.0490186 0 0 0 0 0 0 0 0 -0.250184 0.134734 0.903244 -0.0457384 -0.65 -2.00602
ASN_134 -3.73088 0.27433 2.42597 0.00444554 0 -0.0287159 0 0 0 0 0 0 0 0 0.0305554 0.151981 0.359654 0.134644 -0.89 -1.26801
ARG_135 -6.086 0.386272 3.21617 0.0111512 0 -0.157395 0 0 0 0 0 0 0 0 -0.168266 0.0324501 2.33074 -0.0698045 -0.98 -1.48468
ALA_136 -4.60218 0.284696 1.82395 0.000738699 0 0 0 0 0 0 0 0 0 0 -0.245719 0.00519864 0 -0.153922 0.16 -2.72724
GLU_137 -3.11148 0.437183 1.94497 0.00689402 0 -0.0341267 0 0 0 0 0 0 0 0 -0.205364 0.0445415 1.08677 -0.134545 -0.81 -0.775165
GLN_138 -2.38864 0.191862 1.25915 0.013049 0 -0.0309845 0 0 0 0 0 0 0 0 -0.175839 0.00934447 1.1127 -0.132875 -0.97 -1.11223
TRP_139 -8.29107 0.64037 2.99949 0.0262602 0 0 0 0 -0.0325175 0 0 0 0 0 -0.207465 0.0126068 0.94158 0.0167926 0.91 -2.98396
ASN_140 -2.38262 0.350688 1.69606 0.00521253 0 -0.0390756 0 0 0 0 0 0 0 0 -0.243527 0.0354284 0.824189 -0.483 -0.89 -1.12665
VAL_141 -3.9913 0.285211 1.46735 0.0145377 0 0 0 0 0 0 0 0 0 0 -0.119843 0.0120775 0.0311527 -0.230916 0.29 -2.24173
ASN_142 -2.23103 0.0406142 1.51166 0.00315099 0 -0.114882 0 0 0 -0.591263 0 0 0 0 -0.0824882 0.00202275 0.750518 0.0940697 -0.89 -1.50763
TYR_143 -6.29717 0.841575 2.05323 0.0234793 0 0 0 0 0 -0.504877 0 0 0 0 -0.0513379 0.02584 0.792781 -0.0703011 0.51 -2.67678
VAL_144 -3.97778 0.315414 1.37035 0.0113834 0 0 0 0 0 0 0 0 0 0 -0.135956 0.158098 0.226893 -0.31749 0.29 -2.05909
GLU_145 -4.06797 0.437311 3.14097 0.0034539 0 -0.399455 0 0 -0.601253 -1.69935 0 0 0 0 -0.0898972 0.0366592 2.32663 0.0365731 -0.81 -1.68633
THR_146 -4.89715 0.238729 2.9503 0.00576921 0 -0.181508 0 0 0 -0.687801 0 0 0 0 -0.186007 0.284538 0.0826313 -0.357872 -0.27 -3.01838
SER_147 -4.80248 0.486428 3.38253 0.00216857 0 -0.203479 0 0 -0.503106 -1.11443 0 0 0 0 0.387674 0.0210914 0.144891 -0.0448771 -0.37 -2.61359
ALA_148 -3.44837 0.290026 1.38311 0.000724922 0 0 0 0 -0.64778 0 0 0 0 0 -0.261506 0.00341657 0 -0.0819467 0.16 -2.60233
LYS_149 -3.29003 0.44376 1.48698 0.00627162 0 -0.449326 0 0 0 0 0 0 0 0 -0.0838177 0.017211 0.887742 -0.052137 -0.65 -1.68334
THR_150 -2.38516 0.681452 1.60746 0.00495878 0 -0.109255 0 0 -0.60183 -0.516402 0 0 0 0 -0.168093 0.0655586 0.0151234 -0.1104 -0.27 -1.78659
ARG_151 -4.32264 0.726698 3.1283 0.0285987 0 -0.721414 0 0 0 -0.524146 0 0 0 0 0.307228 0.00497601 3.76985 0.269404 -0.98 1.68686
ALA_152 -2.90337 0.488837 1.75105 0.00103364 0 0 0 0 -0.0987246 0 0 0 0 0 -0.0918026 0.062004 0 0.0643152 0.16 -0.566655
ASN_153 -3.78947 0.20603 2.1567 0.00811928 0 -0.0728598 0 0 -0.601253 0 0 0 0 0 -0.122584 0.0407285 0.580473 -0.38477 -0.89 -2.86888
VAL_154 -4.91078 0.781054 1.58958 0.0138592 0 0 0 0 0 0 0 0 0 0 -0.0106151 0.018438 0.0271971 -0.0895355 0.29 -2.29081
ASP_155 -3.45014 0.252194 2.24507 0.00299912 0 -0.517008 0 0 0 -0.52288 0 0 0 0 -0.174757 0.00965617 0.310917 -0.00692995 -0.67 -2.52088
LYS_156 -4.4075 0.437935 2.54157 0.00791247 0 -0.345167 0 0 0 -0.443414 0 0 0 0 -0.161077 0.028474 1.71308 -0.0410211 -0.65 -1.3192
VAL_157 -5.02147 0.548803 1.16454 0.00849029 0 0 0 0 0 0 0 0 0 0 -0.0771768 0.0013149 1.15328 0.071753 0.29 -1.86047
PHE_158 -7.58447 0.733034 1.41345 0.0207453 0 0 0 0 0 0 0 0 0 0 -0.0250704 0.000183269 0.474074 0.0460649 0.63 -4.29199
PHE_159 -6.09685 0.646086 2.48125 0.020445 0 0 0 0 0 0 0 0 0 0 0.00692149 0.0157569 2.02777 -0.0162917 0.63 -0.284908
ASP_160 -4.8488 0.290857 3.28896 0.00397834 0 -0.570005 0 0 0 -0.628748 0 0 0 0 -0.146289 0.0423483 0.322023 0.0122484 -0.67 -2.90343
LEU_161 -6.74117 1.25926 2.02288 0.0107795 0 0 0 0 0 0 0 0 0 0 -0.0886685 0.00528542 0.581007 -0.111777 -0.1 -3.1624
MET_162 -6.48662 0.541498 2.10097 0.00245616 0 0 0 0 0 0 0 0 0 0 -0.129372 0.0640033 1.20162 -0.089157 -0.34 -3.1346
ARG_163 -6.41968 0.549045 4.46543 0.01177 0 -0.558656 0 0 0 -0.838282 0 0 0 0 -0.184397 0.039003 1.97828 -0.0865654 -0.98 -2.02405
GLU_164 -5.5407 0.431579 3.44605 0.00321427 0 -0.0696026 0 0 -0.697591 -0.591263 0 0 0 0 -0.232409 0.017166 1.91641 -0.141118 -0.81 -2.26827
ILE_165 -6.92936 0.742845 2.33219 0.0175818 0 0 0 0 0 0 0 0 0 0 -0.0350262 0.0388701 0.121484 -0.0971446 0.24 -3.56856
ARG_166 -5.21502 0.437546 3.50036 0.00970976 0 -0.608812 0 0 0 -0.378279 0 0 0 0 -0.00830335 0.023601 1.5918 -0.0903382 -0.98 -1.71774
ALA_167 -3.34061 0.311993 1.70108 0.000757191 0 0 0 0 0 0 0 0 0 0 -0.111601 0.00303494 0 -0.150332 0.16 -1.42567
ARG_168 -6.37028 0.369272 4.53892 0.0128556 0 -1.08774 0 0 0 -0.385504 0 0 0 0 -0.226099 0.137813 2.13094 -0.092503 -0.98 -1.95233
LYS_169 -5.43402 0.39537 4.02365 0.00320771 0 -0.217573 0 0 -0.36115 -0.373163 0 0 0 0 -0.251995 0.124196 1.02689 -0.0405064 -0.65 -1.75509
MET_170 -2.93096 0.265759 1.5957 0.00308951 0 0 0 0 0 0 0 0 0 0 -0.107684 0.0691519 0.934395 -0.0930782 -0.34 -0.603633
GLU_171 -3.39305 0.247926 2.29885 0.00551356 0 -0.322024 0 0 0 -0.31688 0 0 0 0 -0.264033 1.26739e-05 0.868492 -0.135288 -0.81 -1.82048
ASP_172 -2.94138 0.13038 2.28216 0.00391849 0 -0.427415 0 0 0 0 0 0 0 0 -0.249398 0.00418699 0.554096 -0.12356 -0.67 -1.43702
SER_p:CtermProteinFull_173 -1.43768 0.10166 1.10387 0.0017629 0 0 0 0 0 0 0 0 0 0 0 0 0.295135 0 -0.37 -0.305246
SER_p:NtermProteinFull_174 -0.80589 0.104784 0.603742 0.000791869 0 -0.0564077 0 0 0 0 0 0 0 0 0 0.0321685 0.514956 0 -0.37 0.0241441
ARG_175 -2.41101 0.135921 1.36046 0.0123991 0 -0.0242525 0 0 0 0 0 0 0 0 0.146398 0.0294014 1.59018 0.226953 -0.98 0.0864549
GLN_176 -2.07039 0.229274 1.30277 0.00467863 1.32781e-06 -0.00248087 0 0 0 0 0 0 0 0 -0.163281 0.00959784 0.771127 0.00178161 -0.97 -0.886924
PRO_177 -1.97958 0.575678 0.955632 0.00105086 0.0168074 0 0 0 0 0 0 0 0 0 -0.242665 0.0196361 0.256052 -0.565973 0.02 -0.943366
PRO_178 -4.73334 0.806303 1.58735 0.000909084 0.156825 0 0 0 0 0 0 0 0 0 -0.233489 0.00105148 0.124005 -0.592155 0.02 -2.86254
LEU_179 -3.78859 0.166327 1.55268 0.00863713 0 0 0 0 0 0 0 0 0 0 0.163861 0.0862973 0.284504 -0.0286442 -0.1 -1.65493
VAL_180 -4.89516 0.529657 1.54896 0.0113648 0 0 0 0 0 0 0 0 0 0 -0.230297 0.0953447 0.04866 -0.114991 0.29 -2.71646
THR_181 -4.12527 0.453417 2.27448 0.00614598 0 -0.0528623 0 0 0 0 0 0 0 0 0.0315288 0.153614 0.0153476 -0.353994 -0.27 -1.8676
GLY_182 -2.82738 0.179108 1.32052 0.000189076 0 0 0 0 0 0 0 0 0 0 0.591001 0.00613198 0 0.292658 -0.17 -0.607769
ILE_183 -4.8529 0.369616 1.34787 0.0229578 0 0 0 0 0 0 0 0 0 0 0.0330125 0.00176237 1.64574 -0.144759 0.24 -1.3367
SER_184 -2.63296 0.298063 1.87729 0.00177835 1.14503e-05 -0.173059 0 0 0 -0.715377 0 0 0 0 0.203833 0.0061383 0.112859 -0.0186883 -0.37 -1.4101
PRO_185 -3.1468 0.392452 1.43402 0.00360383 0.0726825 0 0 0 0 0 0 0 0 0 -0.154163 0.001513 0.750556 -0.523078 0.02 -1.14922
ASN_186 -4.96783 0.154267 3.45046 0.0167541 0 -0.231699 0 0 0 -0.611243 0 0 0 0 -0.220622 0.00675381 1.1222 -0.186797 -0.89 -2.35776
GLU_187 -4.02055 0.436083 2.18106 0.00892877 0 -0.265129 0 0 0 0 0 0 0 0 0.0751034 5.32917e-05 0.900961 0.11419 -0.81 -1.3793
GLY_188 -3.03607 0.27995 1.47574 0.000211314 0 0 0 0 0 0 0 0 0 0 0.266953 0.239568 0 -0.684273 -0.17 -1.62792
ILE_189 -3.99842 0.609422 1.62177 0.0193725 0.00767951 0 0 0 -0.110899 0 0 0 0 0 0.186947 0.104625 0.124202 0.497625 0.24 -0.697674
PRO_190 -2.72537 0.67211 0.729416 0.00103926 0.184087 0 0 0 0 0 0 0 0 0 -0.212251 0.000497103 0.550788 -0.636003 0.02 -1.41568
TRP_191 -3.63548 0.278616 1.75135 0.0302768 0 0 0 0 -0.218395 0 0 0 0 0 0.3901 0.125005 1.81449 0.471145 0.91 1.91711
THR_192 -3.49895 0.255554 2.218 0.00862011 0 0.00391438 0 0 -0.110899 0 0 0 0 0 -0.0958947 0.0134395 0.163657 0.00631624 -0.27 -1.30625
LYS_193 -3.07972 0.232853 1.47573 0.00518495 0 -0.157152 0 0 0 0 0 0 0 0 -0.155734 0.00349544 1.58052 -0.0227522 -0.65 -0.767571
VAL_194 -4.44454 0.403363 1.46141 0.0144163 0 0 0 0 0 0 0 0 0 0 -0.126649 0.0884235 0.280179 -0.161261 0.29 -2.19467
THR_195 -3.106 0.139017 1.51732 0.00758603 0 -0.24898 0 0 0 0 0 0 0 0 -0.0286959 0.0164103 0.0576177 -0.053523 -0.27 -1.96924
ILE_196 -4.49653 0.530036 1.1307 0.017486 0 0 0 0 0 0 0 0 0 0 -0.223665 0.0120374 0.191079 -0.361601 0.24 -2.96046
ARG_197 -6.91857 0.3663 4.2746 0.0117949 0 -0.344235 0 0 0 -0.600359 0 0 0 0 -0.074052 0.0163414 2.00875 -0.00516015 -0.98 -2.24459
GLY_198 -2.97537 0.469574 1.42122 0.000195061 0 0 0 0 0 0 0 0 0 0 0.38626 0.00859202 0 -0.773472 -0.17 -1.63299
GLU_199 -3.03904 0.174448 1.85537 0.00526739 0 -0.0589238 0 0 0 0 0 0 0 0 -0.045988 0.0142905 0.779785 0.0174312 -0.81 -1.10736
ASN_200 -2.83036 0.342993 1.81678 0.00542174 0 -0.073545 0 0 0 0 0 0 0 0 -0.305498 0.0543342 0.842893 -0.569022 -0.89 -1.606
LEU_201 -5.54868 0.441044 1.3941 0.00787745 0 0 0 0 0 0 0 0 0 0 -0.126137 0.0406589 0.385452 0.0190641 -0.1 -3.48662
GLY_202 -2.28865 0.486019 1.41739 7.12745e-05 0 0 0 0 -0.657285 0 0 0 0 0 0.474179 0.0388746 0 -0.804333 -0.17 -1.50373
THR_203 -2.41183 0.09726 1.69841 0.00433723 0 -0.122727 0 0 -0.580495 0 0 0 0 0 -0.193834 3.07524e-05 0.0324948 -0.165533 -0.27 -1.91188
GLY_204 -3.06878 0.366716 1.46151 0.000353175 0.00360046 0 0 0 0 0 0 0 0 0 0.165747 0.00379709 0 -0.615647 -0.17 -1.8527
PRO_205 -2.37575 0.242784 0.579411 0.000939801 0.0195357 0 0 0 0 0 0 0 0 0 -0.047555 0.00460664 0.37863 -0.284339 0.02 -1.46174
THR_206 -1.5138 0.163473 0.929447 0.00585046 0 -0.00902092 0 0 0 0 0 0 0 0 -0.181128 0.094111 0.0445637 -0.0435156 -0.27 -0.780022
ASP_207 -5.54214 0.331293 4.18226 0.00365756 0 -0.279606 0 0 -1.08678 -0.522227 0 0 0 0 -0.14935 0.251733 1.57595 -0.052655 -0.67 -1.95787
LEU_208 -3.96518 0.151716 1.13541 0.00694623 0 0 0 0 0 0 0 0 0 0 -0.0890249 0.310806 0.309305 -0.0459731 -0.1 -2.286
ILE_209 -3.44564 0.342929 1.06246 0.0165229 0 0 0 0 0 0 0 0 0 0 0.277207 0.249691 0.0913918 -0.0988785 0.24 -1.26432
GLY_210 -2.45499 0.135485 1.24984 0.000207162 0 0 0 0 0 0 0 0 0 0 0.518179 0.161289 0 0.116788 -0.17 -0.443199
LEU_211 -4.44624 0.253379 1.28205 0.00634145 0 0 0 0 0 0 0 0 0 0 0.353588 0.0100789 0.102381 0.0109931 -0.1 -2.52742
THR_212 -3.30903 0.245055 1.74629 0.00898693 0 -0.0408146 0 0 0 0 0 0 0 0 0.0941496 0.0886939 0.0320967 0.0112088 -0.27 -1.39337
ILE_213 -4.74669 0.926493 1.30856 0.0158911 0 0 0 0 0 0 0 0 0 0 -0.139149 0.0212676 0.16461 -0.380965 0.24 -2.58998
CYS_214 -3.9544 0.681322 2.05212 0.00221304 0 0 0 0 0 0 0 0 0 0 0.0520909 0.0283901 0.117179 0.164502 1.7 0.843419
GLY_215 -2.65159 0.64359 1.32603 2.00266e-05 0 0 0 0 0 0 0 0 0 0 -0.165983 0.0332219 0 -0.782377 -0.17 -1.76709
HIS_D_216 -6.45858 0.656929 3.3855 0.00500868 0 -0.0382616 0 0 -0.289563 0 0 0 0 0 -0.225148 0.0283857 1.3308 0.00363364 0.56 -1.0413
ASN_217 -2.45514 0.118904 1.83996 0.0133241 0 -0.0608966 0 0 -0.098068 0 0 0 0 0 -0.0280152 0.0387714 0.494722 -0.226185 -0.89 -1.25263
CYS_218 -4.62218 0.400469 2.54845 0.00162506 0 0 0 0 0 0 0 0 0 0 -0.0804855 0.00356789 0.168662 0.103408 1.7 0.223512
LEU_219 -3.89239 0.448131 1.69174 0.0118015 0 0 0 0 -0.098068 0 0 0 0 0 0.0536307 0.00903385 0.480816 -0.0246072 -0.1 -1.41992
LEU_220 -1.23707 0.147341 0.670832 0.00791077 0 0 0 0 0 0 0 0 0 0 -0.0883337 0.104679 0.108069 0.0349132 -0.1 -0.35166
THR_221 -3.17758 0.328108 1.86258 0.0050839 0 0.00693155 0 0 -0.56572 0 0 0 0 0 -0.132157 0.0197527 0.0374704 -0.23628 -0.27 -2.12181
ALA_222 -2.59594 0.221343 0.821146 0.00118953 0 0 0 0 0 0 0 0 0 0 -0.172291 0.0917033 0 0.105151 0.16 -1.3677
GLU_223 -2.78849 0.0480766 1.64783 0.00683303 0 -0.0715532 0 0 0 0 0 0 0 0 0.108418 0.065362 0.920052 0.114804 -0.81 -0.758665
TRP_224 -8.39685 0.512569 2.82909 0.0243007 0 0 0 0 -0.657285 0 0 0 0 0 -0.24428 0.00603249 1.17291 -0.0254265 0.91 -3.86895
MET_225 -3.9663 0.168974 1.67536 0.00417533 0 0 0 0 0 0 0 0 0 0 0.311723 0.0439069 0.96879 -0.0388692 -0.34 -1.17224
SER_226 -4.21155 0.811159 2.45514 0.00293142 0 -0.219394 0 0 -0.410885 -0.347487 0 0 0 0 0.0218586 0.013609 0.188733 -0.303121 -0.37 -2.36901
ALA_227 -2.47999 0.131453 1.42348 0.000827686 0 0 0 0 0 0 0 0 0 0 -0.210509 0.0117287 0 -0.0540657 0.16 -1.01708
SER_228 -3.51617 0.718749 2.38113 0.00257305 0 0.145647 0 0 -0.410885 -0.450635 0 0 0 0 -0.00696153 0.255682 0.224656 -0.016819 -0.37 -1.04303
LYS_229 -5.04811 0.654565 2.52963 0.00736418 0 -0.401376 0 0 0 0 0 0 0 0 0.117036 0.0757706 1.04743 -0.0424009 -0.65 -1.7101
ILE_230 -4.65241 0.238841 1.21624 0.0180485 0 0 0 0 0 0 0 0 0 0 -0.085784 0.0297204 0.211371 -0.289102 0.24 -3.07307
VAL_231 -3.53274 0.242202 1.60031 0.0106072 0 0 0 0 0 0 0 0 0 0 -0.195085 0.06201 0.0640563 -0.32418 0.29 -1.78282
CYS_232 -3.78323 0.432279 1.91415 0.00230591 0 0 0 0 0 0 0 0 0 0 -0.031039 0.0774777 0.230733 -0.226155 1.7 0.31652
ARG_233 -5.75866 0.288157 3.01586 0.010787 0 -0.0824644 0 0 -0.784116 0 0 0 0 0 -0.036444 0.011726 1.54177 0.0316314 -0.98 -2.74175
VAL_234 -3.58628 0.229319 0.942806 0.011173 0 0 0 0 0 0 0 0 0 0 -0.22815 0.0390196 0.0441903 -0.243769 0.29 -2.50169
GLY_235 -2.25461 0.105941 1.05237 0.000146202 0 0 0 0 0 0 0 0 0 0 0.0285541 0.0531776 0 -0.648394 -0.17 -1.83282
GLN_236 -2.07653 0.108608 1.10956 0.00564395 0 -0.0085181 0 0 -0.289563 0 0 0 0 0 -0.219303 0.00556001 0.817919 0.00447505 -0.97 -1.51214
ALA_237 -2.10084 0.241575 0.841364 0.000858236 0 0 0 0 0 0 0 0 0 0 -0.325998 0.0995124 0 -0.107453 0.16 -1.19099
LYS_238 -2.55156 0.291404 1.46983 0.00298927 0 -0.0496669 0 0 0 0 0 0 0 0 0.08699 0.000450545 0.847578 -0.0936146 -0.65 -0.645607
ASN_239 -2.97637 0.432816 1.93084 0.00350662 0 -0.0277199 0 0 0 0 0 0 0 0 0.0608184 0.0250587 0.635284 0.147466 -0.89 -0.658304
ASP_240 -0.984164 0.0694386 0.782281 0.00995345 0 -0.122916 0 0 0 0 0 0 0 0 -0.249286 0.118082 0.576986 -0.217212 -0.67 -0.686838
LYS_241 -2.04231 0.472729 1.4295 0.00308229 0 -0.157233 0 0 0 0 0 0 0 0 -0.103726 0.108651 0.785595 -0.0276114 -0.65 -0.181324
GLY_242 -1.92039 0.106425 1.16976 3.28993e-05 0 0 0 0 0 0 0 0 0 0 0.287529 0.000168177 0 0.0427472 -0.17 -0.483721
ASP_243 -2.35676 0.245087 1.65715 0.00325582 0 -0.206996 0 0 0 0 0 0 0 0 -0.204898 0.0194498 0.394744 0.0346104 -0.67 -1.08436
ILE_244 -4.31203 0.418816 0.880594 0.0149515 0 0 0 0 -0.744058 0 0 0 0 0 -0.0989359 0.0100904 0.198342 -0.294205 0.24 -3.68644
ILE_245 -3.59865 0.163334 1.65433 0.0228286 0 0 0 0 0 0 0 0 0 0 -0.214582 0.0296878 0.210279 -0.371024 0.24 -1.8638
VAL_246 -3.90403 0.341168 0.830739 0.0118516 0 0 0 0 0 0 0 0 0 0 -0.189016 0.00454312 0.0459124 -0.251234 0.29 -2.82007
THR_247 -4.19038 0.236289 2.18176 0.00739927 0 -0.0203611 0 0 0 0 0 0 0 0 0.0382903 0.00748262 0.0432593 -0.0737917 -0.27 -2.04005
THR_248 -5.05227 0.285829 2.78502 0.00483061 0 -0.133247 0 0 -0.66758 0 0 0 0 0 -0.187004 0.00416706 0.0520708 -0.292507 -0.27 -3.47069
LYS_249 -2.87984 0.300272 1.55769 0.00304937 0 -0.00934955 0 0 0 0 0 0 0 0 -0.0441315 0.0314676 1.01375 -0.0561809 -0.65 -0.733274
SER_250 -2.77952 0.16901 2.01457 0.0011059 0 -0.256977 0 0 -0.506289 -0.522227 0 0 0 0 -0.123874 0.0172261 0.497388 0.0925668 -0.37 -1.76701
GLY_251 -2.3819 0.106534 1.27167 1.56779e-05 0 0 0 0 -0.66758 0 0 0 0 0 0.176656 0.023568 0 0.376496 -0.17 -1.26454
GLY_252 -2.39776 0.116552 1.48104 2.13245e-05 0 0 0 0 0 0 0 0 0 0 -0.0123569 0.00544451 0 -0.804853 -0.17 -1.78192
ARG_253 -1.94258 0.0682329 0.847482 0.0085367 0 0.0264415 0 0 0 0 0 0 0 0 -0.156631 0.00483954 1.51345 0.0408729 -0.98 -0.569353
GLY_254 -2.32738 0.257779 1.12912 4.77186e-05 0 0 0 0 0 0 0 0 0 0 0.0179784 0.00589734 0 -0.593542 -0.17 -1.6801
THR_255 -2.36542 0.136955 1.37302 0.0113093 0 -0.0885279 0 0 -0.417511 0 0 0 0 0 0.183742 0.00648635 0.131125 -0.312549 -0.27 -1.61137
SER_256 -3.12794 0.427446 1.89292 0.00130593 0 -0.222581 0 0 -1.42848 0 0 0 0 0 -0.0869993 0.207681 0.308361 -0.221688 -0.37 -2.61997
THR_257 -2.72097 0.417625 1.6437 0.00366253 0 -0.105584 0 0 -0.166159 0 0 0 0 0 -0.169224 0.0014978 0.0180511 -0.241663 -0.27 -1.58907
VAL_258 -3.87376 0.151006 1.43539 0.0151002 0 0 0 0 -0.266916 0 0 0 0 0 0.0139779 0.0748579 0.0261408 -0.0720917 0.29 -2.20629
SER_259 -1.63086 0.0508455 0.87897 0.00117701 0 -0.166624 0 0 0 0 0 0 0 0 -0.0675495 0.00272011 0.299473 -0.120165 -0.37 -1.12202
PHE_260 -6.48472 0.53792 1.62033 0.0256261 0 0 0 0 0 0 0 0 0 0 -0.081567 0.00110343 0.761629 -0.0422133 0.63 -3.03189
LYS_261 -3.39179 0.13488 1.6154 0.00554341 0 -0.202542 0 0 0 0 0 0 0 0 0.0111249 0.0412077 0.809423 0.109336 -0.65 -1.51742
LEU_262 -3.65929 0.257045 1.00278 0.00729694 0 0 0 0 0 0 0 0 0 0 -0.217832 0.0560494 0.503353 -0.0696566 -0.1 -2.22025
LEU_263 -4.32721 0.226601 1.66171 0.00759077 0 0 0 0 0 0 0 0 0 0 0.0373392 0.0623987 0.0974954 -0.0439189 -0.1 -2.378
LYS_264 -1.0006 0.5635 0.580277 0.00500125 0.0292195 0 0 0 0 0 0 0 0 0 -0.0480568 0.0219453 0.909614 0.0712771 -0.65 0.482173
PRO_p:CtermProteinFull_265 -1.6366 0.63419 0.329039 0.00454667 0.0615599 0 0 0 0 0 0 0 0 0 0 0 0.142955 0 0.02 -0.444306
#END_POSE_ENERGIES_TABLE 024.d16_v11.1_1_8dG_RalA2andSec5_0002_0001.pdb
