# Supplementary material for: A Generic Program for Multistate Protein Design
Source: PLoS One. 2011 Jul 6;6(7):e20937. doi: 10.1371/journal.pone.0020937 (PMC3130737; doi:10.1371/journal.pone.0020937)
Supplement: File S1 — “Protocol capture” file that contains the input files, command lines, and support scripts that were used in this computational study. (BZ2) [file pone.0020937.s001.bz2 › MSD_protocol_capture/Capture_Files/orthogonal_interface_files/input_files/state_versions/v11.2/024.d16_v11.1_1_8dG_RalA3andExo84_0022_0001.pdb]

ATOM      1  N   SER A  11      18.084 -20.105 -21.847  1.00  0.00              
ATOM      2  CA  SER A  11      16.963 -19.464 -22.604  1.00  0.00              
ATOM      3  C   SER A  11      15.615 -19.675 -21.918  1.00  0.00              
ATOM      4  O   SER A  11      15.405 -20.690 -21.252  1.00  0.00              
ATOM      5  CB  SER A  11      16.904 -20.003 -24.020  1.00  0.00              
ATOM      6  OG  SER A  11      15.808 -19.496 -24.731  1.00  0.00              
ATOM      7 1H   SER A  11      18.641 -20.813 -22.282  1.00  0.00              
ATOM      8 2H   SER A  11      18.839 -19.546 -21.503  1.00  0.00              
ATOM      9 3H   SER A  11      17.896 -20.598 -20.998  1.00  0.00              
ATOM     10  HA  SER A  11      17.117 -18.400 -22.787  1.00  0.00              
ATOM     11 1HB  SER A  11      17.822 -19.724 -24.537  1.00  0.00              
ATOM     12 2HB  SER A  11      16.828 -21.088 -23.978  1.00  0.00              
ATOM     13  HG  SER A  11      15.966 -19.593 -25.673  1.00  0.00              
ATOM     14  N   LEU A  12      14.708 -18.712 -22.086  1.00  0.00              
ATOM     15  CA  LEU A  12      13.384 -18.763 -21.454  1.00  0.00              
ATOM     16  C   LEU A  12      12.469 -19.813 -22.116  1.00  0.00              
ATOM     17  O   LEU A  12      12.403 -19.909 -23.342  1.00  0.00              
ATOM     18  CB  LEU A  12      12.705 -17.381 -21.529  1.00  0.00              
ATOM     19  CG  LEU A  12      12.936 -16.320 -20.438  1.00  0.00              
ATOM     20  CD1 LEU A  12      14.423 -16.016 -20.294  1.00  0.00              
ATOM     21  CD2 LEU A  12      12.153 -15.047 -20.784  1.00  0.00              
ATOM     22  H   LEU A  12      14.945 -17.922 -22.670  1.00  0.00              
ATOM     23  HA  LEU A  12      13.488 -19.070 -20.414  1.00  0.00              
ATOM     24 1HB  LEU A  12      13.152 -17.013 -22.451  1.00  0.00              
ATOM     25 2HB  LEU A  12      11.626 -17.468 -21.658  1.00  0.00              
ATOM     26  HG  LEU A  12      12.530 -16.718 -19.508  1.00  0.00              
ATOM     27 1HD1 LEU A  12      14.568 -15.264 -19.518  1.00  0.00              
ATOM     28 2HD1 LEU A  12      14.956 -16.926 -20.018  1.00  0.00              
ATOM     29 3HD1 LEU A  12      14.810 -15.640 -21.239  1.00  0.00              
ATOM     30 1HD2 LEU A  12      12.318 -14.298 -20.010  1.00  0.00              
ATOM     31 2HD2 LEU A  12      12.494 -14.660 -21.744  1.00  0.00              
ATOM     32 3HD2 LEU A  12      11.089 -15.279 -20.844  1.00  0.00              
ATOM     33  N   ALA A  13      11.770 -20.601 -21.306  1.00  0.00              
ATOM     34  CA  ALA A  13      10.847 -21.584 -21.847  1.00  0.00              
ATOM     35  C   ALA A  13       9.561 -20.825 -22.206  1.00  0.00              
ATOM     36  O   ALA A  13       9.246 -19.789 -21.606  1.00  0.00              
ATOM     37  CB  ALA A  13      10.566 -22.698 -20.812  1.00  0.00              
ATOM     38  H   ALA A  13      11.874 -20.523 -20.304  1.00  0.00              
ATOM     39  HA  ALA A  13      11.287 -22.020 -22.744  1.00  0.00              
ATOM     40 1HB  ALA A  13       9.873 -23.423 -21.239  1.00  0.00              
ATOM     41 2HB  ALA A  13      11.499 -23.198 -20.553  1.00  0.00              
ATOM     42 3HB  ALA A  13      10.127 -22.261 -19.917  1.00  0.00              
ATOM     43  N   MET A  14       8.836 -21.343 -23.190  1.00  0.00              
ATOM     44  CA  MET A  14       7.571 -20.762 -23.617  1.00  0.00              
ATOM     45  C   MET A  14       6.481 -21.822 -23.459  1.00  0.00              
ATOM     46  O   MET A  14       6.518 -22.860 -24.109  1.00  0.00              
ATOM     47  CB  MET A  14       7.655 -20.271 -25.061  1.00  0.00              
ATOM     48  CG  MET A  14       6.332 -19.793 -25.641  1.00  0.00              
ATOM     49  SD  MET A  14       6.491 -19.196 -27.336  1.00  0.00              
ATOM     50  CE  MET A  14       7.304 -17.624 -27.067  1.00  0.00              
ATOM     51  H   MET A  14       9.180 -22.171 -23.655  1.00  0.00              
ATOM     52  HA  MET A  14       7.319 -19.913 -22.982  1.00  0.00              
ATOM     53 1HB  MET A  14       8.375 -19.454 -25.076  1.00  0.00              
ATOM     54 2HB  MET A  14       8.034 -21.102 -25.658  1.00  0.00              
ATOM     55 1HG  MET A  14       5.630 -20.626 -25.619  1.00  0.00              
ATOM     56 2HG  MET A  14       5.957 -18.985 -25.012  1.00  0.00              
ATOM     57 1HE  MET A  14       7.472 -17.132 -28.025  1.00  0.00              
ATOM     58 2HE  MET A  14       6.674 -16.992 -26.439  1.00  0.00              
ATOM     59 3HE  MET A  14       8.261 -17.790 -26.572  1.00  0.00              
ATOM     60  N   HIS A  15       5.527 -21.565 -22.572  1.00  0.00              
ATOM     61  CA  HIS A  15       4.445 -22.508 -22.322  1.00  0.00              
ATOM     62  C   HIS A  15       3.237 -22.094 -23.141  1.00  0.00              
ATOM     63  O   HIS A  15       2.710 -20.993 -22.979  1.00  0.00              
ATOM     64  CB  HIS A  15       4.114 -22.532 -20.828  1.00  0.00              
ATOM     65  CG  HIS A  15       5.280 -22.924 -19.972  1.00  0.00              
ATOM     66  ND1 HIS A  15       5.768 -24.214 -19.929  1.00  0.00              
ATOM     67  CD2 HIS A  15       6.064 -22.198 -19.141  1.00  0.00              
ATOM     68  CE1 HIS A  15       6.799 -24.264 -19.106  1.00  0.00              
ATOM     69  NE2 HIS A  15       7.001 -23.054 -18.615  1.00  0.00              
ATOM     70  H   HIS A  15       5.551 -20.696 -22.058  1.00  0.00              
ATOM     71  HA  HIS A  15       4.746 -23.505 -22.644  1.00  0.00              
ATOM     72 1HB  HIS A  15       3.798 -21.542 -20.497  1.00  0.00              
ATOM     73 2HB  HIS A  15       3.319 -23.251 -20.631  1.00  0.00              
ATOM     74  HD2 HIS A  15       6.064 -21.146 -18.855  1.00  0.00              
ATOM     75  HE1 HIS A  15       7.327 -25.201 -18.933  1.00  0.00              
ATOM     76  HE2 HIS A  15       7.724 -22.792 -17.960  1.00  0.00              
ATOM     77  N   ARG A  16       2.786 -22.993 -24.006  1.00  0.00              
ATOM     78  CA  ARG A  16       1.748 -22.676 -24.991  1.00  0.00              
ATOM     79  C   ARG A  16       0.358 -23.092 -24.537  1.00  0.00              
ATOM     80  O   ARG A  16      -0.010 -24.272 -24.624  1.00  0.00              
ATOM     81  CB  ARG A  16       2.068 -23.260 -26.359  1.00  0.00              
ATOM     82  CG  ARG A  16       3.414 -22.846 -26.932  1.00  0.00              
ATOM     83  CD  ARG A  16       3.834 -23.618 -28.129  1.00  0.00              
ATOM     84  NE  ARG A  16       5.113 -23.213 -28.690  1.00  0.00              
ATOM     85  CZ  ARG A  16       5.677 -23.762 -29.784  1.00  0.00              
ATOM     86  NH1 ARG A  16       5.100 -24.761 -30.415  1.00  0.00              
ATOM     87  NH2 ARG A  16       6.840 -23.285 -30.192  1.00  0.00              
ATOM     88  H   ARG A  16       3.174 -23.925 -23.981  1.00  0.00              
ATOM     89  HA  ARG A  16       1.697 -21.597 -25.139  1.00  0.00              
ATOM     90 1HB  ARG A  16       2.040 -24.344 -26.257  1.00  0.00              
ATOM     91 2HB  ARG A  16       1.276 -22.938 -27.035  1.00  0.00              
ATOM     92 1HG  ARG A  16       3.363 -21.794 -27.213  1.00  0.00              
ATOM     93 2HG  ARG A  16       4.175 -22.980 -26.162  1.00  0.00              
ATOM     94 1HD  ARG A  16       3.914 -24.671 -27.861  1.00  0.00              
ATOM     95 2HD  ARG A  16       3.083 -23.498 -28.909  1.00  0.00              
ATOM     96  HE  ARG A  16       5.756 -22.498 -28.377  1.00  0.00              
ATOM     97 1HH1 ARG A  16       4.220 -25.126 -30.079  1.00  0.00              
ATOM     98 2HH1 ARG A  16       5.539 -25.158 -31.232  1.00  0.00              
ATOM     99 1HH2 ARG A  16       7.278 -22.528 -29.685  1.00  0.00              
ATOM    100 2HH2 ARG A  16       7.285 -23.678 -31.008  1.00  0.00              
ATOM    101  N   VAL A  17      -0.413 -22.116 -24.060  1.00  0.00              
ATOM    102  CA  VAL A  17      -1.762 -22.363 -23.551  1.00  0.00              
ATOM    103  C   VAL A  17      -2.809 -22.141 -24.637  1.00  0.00              
ATOM    104  O   VAL A  17      -2.837 -21.078 -25.269  1.00  0.00              
ATOM    105  CB  VAL A  17      -2.091 -21.410 -22.358  1.00  0.00              
ATOM    106  CG1 VAL A  17      -3.528 -21.611 -21.884  1.00  0.00              
ATOM    107  CG2 VAL A  17      -1.117 -21.677 -21.194  1.00  0.00              
ATOM    108  H   VAL A  17      -0.048 -21.174 -24.051  1.00  0.00              
ATOM    109  HA  VAL A  17      -1.887 -23.403 -23.249  1.00  0.00              
ATOM    110  HB  VAL A  17      -1.939 -20.378 -22.676  1.00  0.00              
ATOM    111 1HG1 VAL A  17      -3.735 -20.937 -21.052  1.00  0.00              
ATOM    112 2HG1 VAL A  17      -4.215 -21.398 -22.703  1.00  0.00              
ATOM    113 3HG1 VAL A  17      -3.663 -22.642 -21.556  1.00  0.00              
ATOM    114 1HG2 VAL A  17      -1.350 -21.011 -20.364  1.00  0.00              
ATOM    115 2HG2 VAL A  17      -1.216 -22.712 -20.867  1.00  0.00              
ATOM    116 3HG2 VAL A  17      -0.094 -21.498 -21.527  1.00  0.00              
ATOM    117  N   ILE A  18      -3.673 -23.132 -24.840  1.00  0.00              
ATOM    118  CA  ILE A  18      -4.777 -23.005 -25.802  1.00  0.00              
ATOM    119  C   ILE A  18      -6.073 -22.840 -25.027  1.00  0.00              
ATOM    120  O   ILE A  18      -6.395 -23.677 -24.170  1.00  0.00              
ATOM    121  CB  ILE A  18      -4.950 -24.276 -26.693  1.00  0.00              
ATOM    122  CG1 ILE A  18      -3.631 -24.627 -27.395  1.00  0.00              
ATOM    123  CG2 ILE A  18      -6.078 -24.047 -27.720  1.00  0.00              
ATOM    124  CD1 ILE A  18      -3.089 -23.547 -28.304  1.00  0.00              
ATOM    125  H   ILE A  18      -3.570 -23.993 -24.321  1.00  0.00              
ATOM    126  HA  ILE A  18      -4.659 -22.106 -26.405  1.00  0.00              
ATOM    127  HB  ILE A  18      -5.198 -25.125 -26.057  1.00  0.00              
ATOM    128 1HG1 ILE A  18      -2.897 -24.839 -26.619  1.00  0.00              
ATOM    129 2HG1 ILE A  18      -3.807 -25.529 -27.983  1.00  0.00              
ATOM    130 1HG2 ILE A  18      -6.192 -24.936 -28.339  1.00  0.00              
ATOM    131 2HG2 ILE A  18      -7.011 -23.846 -27.197  1.00  0.00              
ATOM    132 3HG2 ILE A  18      -5.826 -23.195 -28.353  1.00  0.00              
ATOM    133 1HD1 ILE A  18      -2.156 -23.884 -28.756  1.00  0.00              
ATOM    134 2HD1 ILE A  18      -3.815 -23.333 -29.089  1.00  0.00              
ATOM    135 3HD1 ILE A  18      -2.904 -22.643 -27.726  1.00  0.00              
ATOM    136  N   MET A  19      -6.809 -21.765 -25.304  1.00  0.00              
ATOM    137  CA  MET A  19      -8.119 -21.583 -24.680  1.00  0.00              
ATOM    138  C   MET A  19      -9.123 -22.359 -25.529  1.00  0.00              
ATOM    139  O   MET A  19      -9.213 -22.149 -26.738  1.00  0.00              
ATOM    140  CB  MET A  19      -8.527 -20.106 -24.662  1.00  0.00              
ATOM    141  CG  MET A  19      -7.537 -19.179 -23.971  1.00  0.00              
ATOM    142  SD  MET A  19      -7.329 -19.602 -22.239  1.00  0.00              
ATOM    143  CE  MET A  19      -8.901 -19.076 -21.532  1.00  0.00              
ATOM    144  H   MET A  19      -6.470 -21.064 -25.948  1.00  0.00              
ATOM    145  HA  MET A  19      -8.109 -21.991 -23.670  1.00  0.00              
ATOM    146 1HB  MET A  19      -8.645 -19.797 -25.699  1.00  0.00              
ATOM    147 2HB  MET A  19      -9.489 -20.047 -24.152  1.00  0.00              
ATOM    148 1HG  MET A  19      -6.580 -19.259 -24.485  1.00  0.00              
ATOM    149 2HG  MET A  19      -7.910 -18.159 -24.057  1.00  0.00              
ATOM    150 1HE  MET A  19      -8.906 -19.281 -20.461  1.00  0.00              
ATOM    151 2HE  MET A  19      -9.034 -18.006 -21.698  1.00  0.00              
ATOM    152 3HE  MET A  19      -9.715 -19.622 -22.010  1.00  0.00              
ATOM    153  N   VAL A  20      -9.867 -23.263 -24.905  1.00  0.00              
ATOM    154  CA  VAL A  20     -10.868 -24.050 -25.625  1.00  0.00              
ATOM    155  C   VAL A  20     -12.234 -23.903 -24.958  1.00  0.00              
ATOM    156  O   VAL A  20     -12.339 -23.974 -23.727  1.00  0.00              
ATOM    157  CB  VAL A  20     -10.448 -25.551 -25.663  1.00  0.00              
ATOM    158  CG1 VAL A  20     -11.509 -26.390 -26.351  1.00  0.00              
ATOM    159  CG2 VAL A  20      -9.112 -25.689 -26.384  1.00  0.00              
ATOM    160  H   VAL A  20      -9.743 -23.413 -23.914  1.00  0.00              
ATOM    161  HA  VAL A  20     -11.000 -23.686 -26.645  1.00  0.00              
ATOM    162  HB  VAL A  20     -10.303 -25.904 -24.642  1.00  0.00              
ATOM    163 1HG1 VAL A  20     -11.195 -27.435 -26.365  1.00  0.00              
ATOM    164 2HG1 VAL A  20     -12.451 -26.303 -25.808  1.00  0.00              
ATOM    165 3HG1 VAL A  20     -11.645 -26.039 -27.373  1.00  0.00              
ATOM    166 1HG2 VAL A  20      -8.818 -26.738 -26.410  1.00  0.00              
ATOM    167 2HG2 VAL A  20      -9.210 -25.314 -27.403  1.00  0.00              
ATOM    168 3HG2 VAL A  20      -8.352 -25.114 -25.856  1.00  0.00              
ATOM    169  N   GLY A  21     -13.270 -23.684 -25.772  1.00  0.00              
ATOM    170  CA  GLY A  21     -14.618 -23.538 -25.248  1.00  0.00              
ATOM    171  C   GLY A  21     -15.559 -22.763 -26.156  1.00  0.00              
ATOM    172  O   GLY A  21     -15.111 -22.073 -27.070  1.00  0.00              
ATOM    173  H   GLY A  21     -13.120 -23.618 -26.769  1.00  0.00              
ATOM    174 1HA  GLY A  21     -15.050 -24.527 -25.096  1.00  0.00              
ATOM    175 2HA  GLY A  21     -14.575 -23.012 -24.295  1.00  0.00              
ATOM    176  N   SER A  22     -16.863 -22.879 -25.890  1.00  0.00              
ATOM    177  CA  SER A  22     -17.904 -22.251 -26.701  1.00  0.00              
ATOM    178  C   SER A  22     -17.841 -20.732 -26.609  1.00  0.00              
ATOM    179  O   SER A  22     -17.341 -20.180 -25.630  1.00  0.00              
ATOM    180  CB  SER A  22     -19.271 -22.746 -26.272  1.00  0.00              
ATOM    181  OG  SER A  22     -19.415 -24.127 -26.464  1.00  0.00              
ATOM    182  H   SER A  22     -17.130 -23.430 -25.087  1.00  0.00              
ATOM    183  HA  SER A  22     -17.882 -22.558 -27.748  1.00  0.00              
ATOM    184 1HB  SER A  22     -19.407 -22.520 -25.214  1.00  0.00              
ATOM    185 2HB  SER A  22     -20.030 -22.226 -26.854  1.00  0.00              
ATOM    186  HG  SER A  22     -20.348 -24.351 -26.486  1.00  0.00              
ATOM    187  N   GLY A  23     -18.373 -20.068 -27.631  1.00  0.00              
ATOM    188  CA  GLY A  23     -18.396 -18.617 -27.634  1.00  0.00              
ATOM    189  C   GLY A  23     -19.190 -18.069 -26.462  1.00  0.00              
ATOM    190  O   GLY A  23     -20.284 -18.555 -26.159  1.00  0.00              
ATOM    191  H   GLY A  23     -18.767 -20.568 -28.416  1.00  0.00              
ATOM    192 1HA  GLY A  23     -17.373 -18.244 -27.571  1.00  0.00              
ATOM    193 2HA  GLY A  23     -18.852 -18.270 -28.561  1.00  0.00              
ATOM    194  N   GLY A  24     -18.629 -17.070 -25.786  1.00  0.00              
ATOM    195  CA  GLY A  24     -19.271 -16.528 -24.601  1.00  0.00              
ATOM    196  C   GLY A  24     -18.955 -17.119 -23.233  1.00  0.00              
ATOM    197  O   GLY A  24     -19.408 -16.577 -22.228  1.00  0.00              
ATOM    198  H   GLY A  24     -17.750 -16.678 -26.091  1.00  0.00              
ATOM    199 1HA  GLY A  24     -19.016 -15.472 -24.509  1.00  0.00              
ATOM    200 2HA  GLY A  24     -20.351 -16.632 -24.702  1.00  0.00              
ATOM    201  N   VAL A  25     -18.191 -18.201 -23.154  1.00  0.00              
ATOM    202  CA  VAL A  25     -17.848 -18.728 -21.834  1.00  0.00              
ATOM    203  C   VAL A  25     -16.865 -17.883 -21.015  1.00  0.00              
ATOM    204  O   VAL A  25     -16.758 -18.075 -19.804  1.00  0.00              
ATOM    205  CB  VAL A  25     -17.309 -20.185 -21.907  1.00  0.00              
ATOM    206  CG1 VAL A  25     -18.357 -21.089 -22.554  1.00  0.00              
ATOM    207  CG2 VAL A  25     -15.987 -20.230 -22.659  1.00  0.00              
ATOM    208  H   VAL A  25     -17.840 -18.669 -23.977  1.00  0.00              
ATOM    209  HA  VAL A  25     -18.720 -18.756 -21.179  1.00  0.00              
ATOM    210  HB  VAL A  25     -17.109 -20.539 -20.896  1.00  0.00              
ATOM    211 1HG1 VAL A  25     -17.976 -22.109 -22.603  1.00  0.00              
ATOM    212 2HG1 VAL A  25     -19.270 -21.071 -21.958  1.00  0.00              
ATOM    213 3HG1 VAL A  25     -18.573 -20.733 -23.561  1.00  0.00              
ATOM    214 1HG2 VAL A  25     -15.626 -21.257 -22.699  1.00  0.00              
ATOM    215 2HG2 VAL A  25     -16.133 -19.856 -23.673  1.00  0.00              
ATOM    216 3HG2 VAL A  25     -15.254 -19.608 -22.145  1.00  0.00              
ATOM    217  N   GLY A  26     -16.147 -16.965 -21.660  1.00  0.00              
ATOM    218  CA  GLY A  26     -15.211 -16.114 -20.935  1.00  0.00              
ATOM    219  C   GLY A  26     -13.733 -16.401 -21.179  1.00  0.00              
ATOM    220  O   GLY A  26     -12.881 -16.060 -20.357  1.00  0.00              
ATOM    221  H   GLY A  26     -16.245 -16.849 -22.658  1.00  0.00              
ATOM    222 1HA  GLY A  26     -15.380 -15.075 -21.219  1.00  0.00              
ATOM    223 2HA  GLY A  26     -15.381 -16.229 -19.865  1.00  0.00              
ATOM    224  N   LYS A  27     -13.413 -17.021 -22.311  1.00  0.00              
ATOM    225  CA  LYS A  27     -12.016 -17.254 -22.670  1.00  0.00              
ATOM    226  C   LYS A  27     -11.252 -15.923 -22.769  1.00  0.00              
ATOM    227  O   LYS A  27     -10.197 -15.748 -22.148  1.00  0.00              
ATOM    228  CB  LYS A  27     -11.935 -18.007 -24.004  1.00  0.00              
ATOM    229  CG  LYS A  27     -12.628 -19.363 -23.972  1.00  0.00              
ATOM    230  CD  LYS A  27     -12.326 -20.202 -25.231  1.00  0.00              
ATOM    231  CE  LYS A  27     -12.802 -19.522 -26.514  1.00  0.00              
ATOM    232  NZ  LYS A  27     -14.290 -19.377 -26.581  1.00  0.00              
ATOM    233  H   LYS A  27     -14.141 -17.337 -22.936  1.00  0.00              
ATOM    234  HA  LYS A  27     -11.528 -17.841 -21.891  1.00  0.00              
ATOM    235 1HB  LYS A  27     -12.396 -17.370 -24.759  1.00  0.00              
ATOM    236 2HB  LYS A  27     -10.877 -18.135 -24.236  1.00  0.00              
ATOM    237 1HG  LYS A  27     -12.285 -19.906 -23.091  1.00  0.00              
ATOM    238 2HG  LYS A  27     -13.704 -19.201 -23.903  1.00  0.00              
ATOM    239 1HD  LYS A  27     -11.248 -20.358 -25.293  1.00  0.00              
ATOM    240 2HD  LYS A  27     -12.827 -21.164 -25.135  1.00  0.00              
ATOM    241 1HE  LYS A  27     -12.349 -18.533 -26.566  1.00  0.00              
ATOM    242 2HE  LYS A  27     -12.467 -20.119 -27.362  1.00  0.00              
ATOM    243 1HZ  LYS A  27     -14.545 -18.924 -27.448  1.00  0.00              
ATOM    244 2HZ  LYS A  27     -14.720 -20.291 -26.540  1.00  0.00              
ATOM    245 3HZ  LYS A  27     -14.610 -18.820 -25.802  1.00  0.00              
ATOM    246  N   SER A  28     -11.797 -14.984 -23.536  1.00  0.00              
ATOM    247  CA  SER A  28     -11.150 -13.687 -23.699  1.00  0.00              
ATOM    248  C   SER A  28     -11.096 -12.904 -22.399  1.00  0.00              
ATOM    249  O   SER A  28     -10.156 -12.132 -22.159  1.00  0.00              
ATOM    250  CB  SER A  28     -11.871 -12.880 -24.762  1.00  0.00              
ATOM    251  OG  SER A  28     -11.796 -13.485 -26.023  1.00  0.00              
ATOM    252  H   SER A  28     -12.668 -15.162 -24.015  1.00  0.00              
ATOM    253  HA  SER A  28     -10.145 -13.754 -24.119  1.00  0.00              
ATOM    254 1HB  SER A  28     -12.918 -12.784 -24.476  1.00  0.00              
ATOM    255 2HB  SER A  28     -11.418 -11.891 -24.816  1.00  0.00              
ATOM    256  HG  SER A  28     -10.918 -13.851 -26.151  1.00  0.00              
ATOM    257  N   ALA A  29     -12.108 -13.099 -21.560  1.00  0.00              
ATOM    258  CA  ALA A  29     -12.153 -12.430 -20.267  1.00  0.00              
ATOM    259  C   ALA A  29     -11.008 -12.908 -19.380  1.00  0.00              
ATOM    260  O   ALA A  29     -10.349 -12.107 -18.734  1.00  0.00              
ATOM    261  CB  ALA A  29     -13.497 -12.686 -19.585  1.00  0.00              
ATOM    262  H   ALA A  29     -12.861 -13.721 -21.818  1.00  0.00              
ATOM    263  HA  ALA A  29     -12.028 -11.358 -20.423  1.00  0.00              
ATOM    264 1HB  ALA A  29     -13.517 -12.179 -18.620  1.00  0.00              
ATOM    265 2HB  ALA A  29     -14.303 -12.304 -20.212  1.00  0.00              
ATOM    266 3HB  ALA A  29     -13.631 -13.756 -19.435  1.00  0.00              
ATOM    267  N   LEU A  30     -10.776 -14.217 -19.349  1.00  0.00              
ATOM    268  CA  LEU A  30      -9.701 -14.752 -18.526  1.00  0.00              
ATOM    269  C   LEU A  30      -8.355 -14.321 -19.115  1.00  0.00              
ATOM    270  O   LEU A  30      -7.432 -13.953 -18.381  1.00  0.00              
ATOM    271  CB  LEU A  30      -9.780 -16.283 -18.456  1.00  0.00              
ATOM    272  CG  LEU A  30     -10.951 -16.871 -17.667  1.00  0.00              
ATOM    273  CD1 LEU A  30     -11.021 -18.389 -17.858  1.00  0.00              
ATOM    274  CD2 LEU A  30     -10.793 -16.506 -16.177  1.00  0.00              
ATOM    275  H   LEU A  30     -11.341 -14.851 -19.894  1.00  0.00              
ATOM    276  HA  LEU A  30      -9.770 -14.338 -17.521  1.00  0.00              
ATOM    277 1HB  LEU A  30      -9.907 -16.502 -19.515  1.00  0.00              
ATOM    278 2HB  LEU A  30      -8.845 -16.719 -18.105  1.00  0.00              
ATOM    279  HG  LEU A  30     -11.861 -16.396 -18.035  1.00  0.00              
ATOM    280 1HD1 LEU A  30     -11.860 -18.790 -17.289  1.00  0.00              
ATOM    281 2HD1 LEU A  30     -11.160 -18.616 -18.915  1.00  0.00              
ATOM    282 3HD1 LEU A  30     -10.096 -18.843 -17.506  1.00  0.00              
ATOM    283 1HD2 LEU A  30     -11.627 -16.923 -15.610  1.00  0.00              
ATOM    284 2HD2 LEU A  30      -9.856 -16.915 -15.799  1.00  0.00              
ATOM    285 3HD2 LEU A  30     -10.787 -15.422 -16.066  1.00  0.00              
ATOM    286  N   THR A  31      -8.257 -14.351 -20.440  1.00  0.00              
ATOM    287  CA  THR A  31      -7.016 -14.032 -21.140  1.00  0.00              
ATOM    288  C   THR A  31      -6.611 -12.573 -20.954  1.00  0.00              
ATOM    289  O   THR A  31      -5.442 -12.266 -20.746  1.00  0.00              
ATOM    290  CB  THR A  31      -7.132 -14.327 -22.647  1.00  0.00              
ATOM    291  OG1 THR A  31      -7.367 -15.728 -22.845  1.00  0.00              
ATOM    292  CG2 THR A  31      -5.856 -13.924 -23.369  1.00  0.00              
ATOM    293  H   THR A  31      -9.074 -14.604 -20.977  1.00  0.00              
ATOM    294  HA  THR A  31      -6.198 -14.623 -20.728  1.00  0.00              
ATOM    295  HB  THR A  31      -7.973 -13.766 -23.054  1.00  0.00              
ATOM    296  HG1 THR A  31      -7.743 -15.868 -23.718  1.00  0.00              
ATOM    297 1HG2 THR A  31      -5.958 -14.140 -24.433  1.00  0.00              
ATOM    298 2HG2 THR A  31      -5.681 -12.857 -23.230  1.00  0.00              
ATOM    299 3HG2 THR A  31      -5.016 -14.486 -22.963  1.00  0.00              
ATOM    300  N   LEU A  32      -7.591 -11.679 -21.035  1.00  0.00              
ATOM    301  CA  LEU A  32      -7.328 -10.261 -20.907  1.00  0.00              
ATOM    302  C   LEU A  32      -7.172  -9.804 -19.464  1.00  0.00              
ATOM    303  O   LEU A  32      -6.472  -8.822 -19.199  1.00  0.00              
ATOM    304  CB  LEU A  32      -8.422  -9.451 -21.626  1.00  0.00              
ATOM    305  CG  LEU A  32      -8.477  -9.645 -23.149  1.00  0.00              
ATOM    306  CD1 LEU A  32      -9.675  -8.896 -23.721  1.00  0.00              
ATOM    307  CD2 LEU A  32      -7.182  -9.152 -23.783  1.00  0.00              
ATOM    308  H   LEU A  32      -8.539 -11.992 -21.189  1.00  0.00              
ATOM    309  HA  LEU A  32      -6.378 -10.021 -21.384  1.00  0.00              
ATOM    310 1HB  LEU A  32      -9.303  -9.891 -21.159  1.00  0.00              
ATOM    311 2HB  LEU A  32      -8.369  -8.392 -21.376  1.00  0.00              
ATOM    312  HG  LEU A  32      -8.549 -10.717 -23.337  1.00  0.00              
ATOM    313 1HD1 LEU A  32      -9.710  -9.036 -24.802  1.00  0.00              
ATOM    314 2HD1 LEU A  32     -10.592  -9.283 -23.276  1.00  0.00              
ATOM    315 3HD1 LEU A  32      -9.581  -7.834 -23.497  1.00  0.00              
ATOM    316 1HD2 LEU A  32      -7.230  -9.294 -24.863  1.00  0.00              
ATOM    317 2HD2 LEU A  32      -7.047  -8.093 -23.562  1.00  0.00              
ATOM    318 3HD2 LEU A  32      -6.341  -9.717 -23.380  1.00  0.00              
ATOM    319  N   GLN A  33      -7.819 -10.494 -18.534  1.00  0.00              
ATOM    320  CA  GLN A  33      -7.621 -10.184 -17.116  1.00  0.00              
ATOM    321  C   GLN A  33      -6.202 -10.628 -16.765  1.00  0.00              
ATOM    322  O   GLN A  33      -5.476  -9.946 -16.040  1.00  0.00              
ATOM    323  CB  GLN A  33      -8.648 -10.893 -16.230  1.00  0.00              
ATOM    324  CG  GLN A  33      -8.538 -10.552 -14.753  1.00  0.00              
ATOM    325  CD  GLN A  33      -8.791  -9.081 -14.479  1.00  0.00              
ATOM    326  OE1 GLN A  33      -9.749  -8.496 -14.990  1.00  0.00              
ATOM    327  NE2 GLN A  33      -7.929  -8.474 -13.672  1.00  0.00              
ATOM    328  H   GLN A  33      -8.453 -11.237 -18.791  1.00  0.00              
ATOM    329  HA  GLN A  33      -7.713  -9.109 -16.961  1.00  0.00              
ATOM    330 1HB  GLN A  33      -9.633 -10.611 -16.601  1.00  0.00              
ATOM    331 2HB  GLN A  33      -8.501 -11.963 -16.372  1.00  0.00              
ATOM    332 1HG  GLN A  33      -9.039 -11.128 -13.976  1.00  0.00              
ATOM    333 2HG  GLN A  33      -7.464 -10.732 -14.703  1.00  0.00              
ATOM    334 1HE2 GLN A  33      -8.044  -7.504 -13.454  1.00  0.00              
ATOM    335 2HE2 GLN A  33      -7.164  -8.987 -13.280  1.00  0.00              
ATOM    336  N   PHE A  34      -5.808 -11.785 -17.289  1.00  0.00              
ATOM    337  CA  PHE A  34      -4.466 -12.304 -17.047  1.00  0.00              
ATOM    338  C   PHE A  34      -3.369 -11.415 -17.658  1.00  0.00              
ATOM    339  O   PHE A  34      -2.462 -10.957 -16.964  1.00  0.00              
ATOM    340  CB  PHE A  34      -4.346 -13.730 -17.607  1.00  0.00              
ATOM    341  CG  PHE A  34      -2.971 -14.311 -17.479  1.00  0.00              
ATOM    342  CD1 PHE A  34      -2.095 -14.305 -18.548  1.00  0.00              
ATOM    343  CD2 PHE A  34      -2.542 -14.840 -16.267  1.00  0.00              
ATOM    344  CE1 PHE A  34      -0.797 -14.819 -18.419  1.00  0.00              
ATOM    345  CE2 PHE A  34      -1.250 -15.353 -16.126  1.00  0.00              
ATOM    346  CZ  PHE A  34      -0.377 -15.340 -17.209  1.00  0.00              
ATOM    347  H   PHE A  34      -6.444 -12.315 -17.866  1.00  0.00              
ATOM    348  HA  PHE A  34      -4.264 -12.322 -15.975  1.00  0.00              
ATOM    349 1HB  PHE A  34      -5.020 -14.400 -17.076  1.00  0.00              
ATOM    350 2HB  PHE A  34      -4.591 -13.737 -18.669  1.00  0.00              
ATOM    351  HD1 PHE A  34      -2.423 -13.893 -19.503  1.00  0.00              
ATOM    352  HD2 PHE A  34      -3.227 -14.849 -15.418  1.00  0.00              
ATOM    353  HE1 PHE A  34      -0.120 -14.807 -19.273  1.00  0.00              
ATOM    354  HE2 PHE A  34      -0.926 -15.764 -15.170  1.00  0.00              
ATOM    355  HZ  PHE A  34       0.632 -15.738 -17.107  1.00  0.00              
ATOM    356  N   MET A  35      -3.470 -11.163 -18.955  1.00  0.00              
ATOM    357  CA  MET A  35      -2.474 -10.371 -19.676  1.00  0.00              
ATOM    358  C   MET A  35      -2.447  -8.887 -19.347  1.00  0.00              
ATOM    359  O   MET A  35      -1.380  -8.294 -19.150  1.00  0.00              
ATOM    360  CB  MET A  35      -2.714 -10.470 -21.187  1.00  0.00              
ATOM    361  CG  MET A  35      -2.423 -11.826 -21.801  1.00  0.00              
ATOM    362  SD  MET A  35      -0.655 -11.997 -22.071  1.00  0.00              
ATOM    363  CE  MET A  35      -0.510 -13.727 -22.233  1.00  0.00              
ATOM    364  H   MET A  35      -4.264 -11.532 -19.459  1.00  0.00              
ATOM    365  HA  MET A  35      -1.471 -10.711 -19.418  1.00  0.00              
ATOM    366 1HB  MET A  35      -3.759 -10.219 -21.360  1.00  0.00              
ATOM    367 2HB  MET A  35      -2.077  -9.722 -21.660  1.00  0.00              
ATOM    368 1HG  MET A  35      -2.783 -12.593 -21.116  1.00  0.00              
ATOM    369 2HG  MET A  35      -2.965 -11.895 -22.743  1.00  0.00              
ATOM    370 1HE  MET A  35       0.533 -13.991 -22.406  1.00  0.00              
ATOM    371 2HE  MET A  35      -0.860 -14.209 -21.318  1.00  0.00              
ATOM    372 3HE  MET A  35      -1.115 -14.066 -23.075  1.00  0.00              
ATOM    373  N   TRP A  36      -3.627  -8.288 -19.303  1.00  0.00              
ATOM    374  CA  TRP A  36      -3.708  -6.856 -19.097  1.00  0.00              
ATOM    375  C   TRP A  36      -4.472  -6.348 -17.888  1.00  0.00              
ATOM    376  O   TRP A  36      -4.637  -5.141 -17.733  1.00  0.00              
ATOM    377  CB  TRP A  36      -4.315  -6.224 -20.351  1.00  0.00              
ATOM    378  CG  TRP A  36      -3.575  -6.562 -21.610  1.00  0.00              
ATOM    379  CD1 TRP A  36      -3.910  -7.519 -22.520  1.00  0.00              
ATOM    380  CD2 TRP A  36      -2.377  -5.945 -22.097  1.00  0.00              
ATOM    381  NE1 TRP A  36      -2.995  -7.539 -23.544  1.00  0.00              
ATOM    382  CE2 TRP A  36      -2.044  -6.579 -23.307  1.00  0.00              
ATOM    383  CE3 TRP A  36      -1.555  -4.915 -21.625  1.00  0.00              
ATOM    384  CZ2 TRP A  36      -0.929  -6.223 -24.050  1.00  0.00              
ATOM    385  CZ3 TRP A  36      -0.437  -4.557 -22.371  1.00  0.00              
ATOM    386  CH2 TRP A  36      -0.134  -5.192 -23.549  1.00  0.00              
ATOM    387  H   TRP A  36      -4.480  -8.818 -19.413  1.00  0.00              
ATOM    388  HA  TRP A  36      -2.711  -6.450 -18.927  1.00  0.00              
ATOM    389 1HB  TRP A  36      -5.340  -6.569 -20.489  1.00  0.00              
ATOM    390 2HB  TRP A  36      -4.307  -5.138 -20.266  1.00  0.00              
ATOM    391  HD1 TRP A  36      -4.807  -8.101 -22.316  1.00  0.00              
ATOM    392  HE1 TRP A  36      -3.018  -8.159 -24.341  1.00  0.00              
ATOM    393  HE3 TRP A  36      -1.750  -4.376 -20.699  1.00  0.00              
ATOM    394  HZ2 TRP A  36      -0.726  -6.754 -24.980  1.00  0.00              
ATOM    395  HZ3 TRP A  36       0.195  -3.754 -21.992  1.00  0.00              
ATOM    396  HH2 TRP A  36       0.751  -4.881 -24.103  1.00  0.00              
ATOM    397  N   ASP A  37      -4.935  -7.251 -17.034  1.00  0.00              
ATOM    398  CA  ASP A  37      -5.810  -6.840 -15.946  1.00  0.00              
ATOM    399  C   ASP A  37      -7.074  -6.154 -16.434  1.00  0.00              
ATOM    400  O   ASP A  37      -7.555  -5.235 -15.783  1.00  0.00              
ATOM    401  CB  ASP A  37      -5.058  -5.912 -14.989  1.00  0.00              
ATOM    402  CG  ASP A  37      -3.872  -6.560 -14.287  1.00  0.00              
ATOM    403  OD1 ASP A  37      -4.042  -7.618 -13.729  1.00  0.00              
ATOM    404  OD2 ASP A  37      -2.776  -6.077 -14.447  1.00  0.00              
ATOM    405  H   ASP A  37      -4.689  -8.227 -17.126  1.00  0.00              
ATOM    406  HA  ASP A  37      -6.149  -7.717 -15.393  1.00  0.00              
ATOM    407 1HB  ASP A  37      -4.740  -4.977 -15.450  1.00  0.00              
ATOM    408 2HB  ASP A  37      -5.844  -5.710 -14.261  1.00  0.00              
ATOM    409  N   GLU A  38      -7.615  -6.591 -17.565  1.00  0.00              
ATOM    410  CA  GLU A  38      -8.841  -5.989 -18.069  1.00  0.00              
ATOM    411  C   GLU A  38     -10.000  -6.992 -18.168  1.00  0.00              
ATOM    412  O   GLU A  38      -9.788  -8.190 -18.384  1.00  0.00              
ATOM    413  CB  GLU A  38      -8.582  -5.354 -19.437  1.00  0.00              
ATOM    414  CG  GLU A  38      -7.610  -4.184 -19.414  1.00  0.00              
ATOM    415  CD  GLU A  38      -7.449  -3.580 -20.781  1.00  0.00              
ATOM    416  OE1 GLU A  38      -8.039  -4.085 -21.706  1.00  0.00              
ATOM    417  OE2 GLU A  38      -6.828  -2.548 -20.883  1.00  0.00              
ATOM    418  H   GLU A  38      -7.184  -7.341 -18.087  1.00  0.00              
ATOM    419  HA  GLU A  38      -9.185  -5.217 -17.379  1.00  0.00              
ATOM    420 1HB  GLU A  38      -8.189  -6.140 -20.083  1.00  0.00              
ATOM    421 2HB  GLU A  38      -9.546  -5.018 -19.820  1.00  0.00              
ATOM    422 1HG  GLU A  38      -7.886  -3.405 -18.704  1.00  0.00              
ATOM    423 2HG  GLU A  38      -6.669  -4.638 -19.105  1.00  0.00              
ATOM    424  N   PHE A  39     -11.221  -6.487 -17.998  1.00  0.00              
ATOM    425  CA  PHE A  39     -12.428  -7.305 -18.046  1.00  0.00              
ATOM    426  C   PHE A  39     -13.587  -6.473 -18.566  1.00  0.00              
ATOM    427  O   PHE A  39     -13.810  -5.356 -18.101  1.00  0.00              
ATOM    428  CB  PHE A  39     -12.798  -7.861 -16.657  1.00  0.00              
ATOM    429  CG  PHE A  39     -14.127  -8.594 -16.630  1.00  0.00              
ATOM    430  CD1 PHE A  39     -15.292  -7.945 -16.227  1.00  0.00              
ATOM    431  CD2 PHE A  39     -14.224  -9.909 -17.065  1.00  0.00              
ATOM    432  CE1 PHE A  39     -16.536  -8.596 -16.261  1.00  0.00              
ATOM    433  CE2 PHE A  39     -15.461 -10.574 -17.105  1.00  0.00              
ATOM    434  CZ  PHE A  39     -16.619  -9.912 -16.701  1.00  0.00              
ATOM    435  H   PHE A  39     -11.305  -5.494 -17.830  1.00  0.00              
ATOM    436  HA  PHE A  39     -12.284  -8.137 -18.737  1.00  0.00              
ATOM    437 1HB  PHE A  39     -12.042  -8.571 -16.324  1.00  0.00              
ATOM    438 2HB  PHE A  39     -12.873  -7.048 -15.936  1.00  0.00              
ATOM    439  HD1 PHE A  39     -15.235  -6.914 -15.881  1.00  0.00              
ATOM    440  HD2 PHE A  39     -13.317 -10.426 -17.380  1.00  0.00              
ATOM    441  HE1 PHE A  39     -17.435  -8.070 -15.942  1.00  0.00              
ATOM    442  HE2 PHE A  39     -15.516 -11.606 -17.451  1.00  0.00              
ATOM    443  HZ  PHE A  39     -17.583 -10.419 -16.728  1.00  0.00              
ATOM    444  N   VAL A  40     -14.314  -7.018 -19.534  1.00  0.00              
ATOM    445  CA  VAL A  40     -15.568  -6.422 -19.982  1.00  0.00              
ATOM    446  C   VAL A  40     -16.676  -7.459 -19.887  1.00  0.00              
ATOM    447  O   VAL A  40     -16.425  -8.664 -19.914  1.00  0.00              
ATOM    448  CB  VAL A  40     -15.472  -5.923 -21.431  1.00  0.00              
ATOM    449  CG1 VAL A  40     -14.416  -4.839 -21.538  1.00  0.00              
ATOM    450  CG2 VAL A  40     -15.126  -7.085 -22.345  1.00  0.00              
ATOM    451  H   VAL A  40     -13.991  -7.869 -19.970  1.00  0.00              
ATOM    452  HA  VAL A  40     -15.868  -5.596 -19.336  1.00  0.00              
ATOM    453  HB  VAL A  40     -16.447  -5.545 -21.740  1.00  0.00              
ATOM    454 1HG1 VAL A  40     -14.355  -4.491 -22.569  1.00  0.00              
ATOM    455 2HG1 VAL A  40     -14.684  -4.005 -20.890  1.00  0.00              
ATOM    456 3HG1 VAL A  40     -13.449  -5.240 -21.233  1.00  0.00              
ATOM    457 1HG2 VAL A  40     -15.059  -6.731 -23.373  1.00  0.00              
ATOM    458 2HG2 VAL A  40     -14.169  -7.511 -22.044  1.00  0.00              
ATOM    459 3HG2 VAL A  40     -15.902  -7.847 -22.274  1.00  0.00              
ATOM    460  N   GLU A  41     -17.909  -6.986 -19.782  1.00  0.00              
ATOM    461  CA  GLU A  41     -19.045  -7.882 -19.675  1.00  0.00              
ATOM    462  C   GLU A  41     -19.511  -8.456 -21.016  1.00  0.00              
ATOM    463  O   GLU A  41     -19.832  -9.637 -21.103  1.00  0.00              
ATOM    464  CB  GLU A  41     -20.207  -7.154 -18.995  1.00  0.00              
ATOM    465  CG  GLU A  41     -19.968  -6.817 -17.530  1.00  0.00              
ATOM    466  CD  GLU A  41     -21.130  -6.063 -16.946  1.00  0.00              
ATOM    467  OE1 GLU A  41     -22.050  -5.773 -17.672  1.00  0.00              
ATOM    468  OE2 GLU A  41     -21.150  -5.874 -15.753  1.00  0.00              
ATOM    469  H   GLU A  41     -18.067  -5.989 -19.776  1.00  0.00              
ATOM    470  HA  GLU A  41     -18.773  -8.755 -19.080  1.00  0.00              
ATOM    471 1HB  GLU A  41     -20.378  -6.234 -19.556  1.00  0.00              
ATOM    472 2HB  GLU A  41     -21.082  -7.799 -19.081  1.00  0.00              
ATOM    473 1HG  GLU A  41     -19.756  -7.690 -16.914  1.00  0.00              
ATOM    474 2HG  GLU A  41     -19.092  -6.170 -17.556  1.00  0.00              
ATOM    475  N   ASP A  42     -19.523  -7.644 -22.069  1.00  0.00              
ATOM    476  CA  ASP A  42     -19.876  -8.161 -23.395  1.00  0.00              
ATOM    477  C   ASP A  42     -18.807  -9.003 -24.095  1.00  0.00              
ATOM    478  O   ASP A  42     -17.612  -8.746 -23.967  1.00  0.00              
ATOM    479  CB  ASP A  42     -20.257  -6.991 -24.305  1.00  0.00              
ATOM    480  CG  ASP A  42     -21.604  -6.357 -23.984  1.00  0.00              
ATOM    481  OD1 ASP A  42     -22.340  -6.930 -23.217  1.00  0.00              
ATOM    482  OD2 ASP A  42     -21.820  -5.237 -24.380  1.00  0.00              
ATOM    483  H   ASP A  42     -19.290  -6.666 -21.968  1.00  0.00              
ATOM    484  HA  ASP A  42     -20.723  -8.843 -23.312  1.00  0.00              
ATOM    485 1HB  ASP A  42     -19.494  -6.214 -24.357  1.00  0.00              
ATOM    486 2HB  ASP A  42     -20.318  -7.506 -25.264  1.00  0.00              
ATOM    487  N   TYR A  43     -19.267 -10.006 -24.840  1.00  0.00              
ATOM    488  CA  TYR A  43     -18.407 -10.904 -25.614  1.00  0.00              
ATOM    489  C   TYR A  43     -17.757 -10.156 -26.779  1.00  0.00              
ATOM    490  O   TYR A  43     -18.424  -9.436 -27.517  1.00  0.00              
ATOM    491  CB  TYR A  43     -19.206 -12.101 -26.133  1.00  0.00              
ATOM    492  CG  TYR A  43     -18.439 -12.978 -27.098  1.00  0.00              
ATOM    493  CD1 TYR A  43     -17.422 -13.808 -26.652  1.00  0.00              
ATOM    494  CD2 TYR A  43     -18.737 -12.973 -28.453  1.00  0.00              
ATOM    495  CE1 TYR A  43     -16.718 -14.611 -27.529  1.00  0.00              
ATOM    496  CE2 TYR A  43     -18.040 -13.772 -29.339  1.00  0.00              
ATOM    497  CZ  TYR A  43     -17.031 -14.590 -28.873  1.00  0.00              
ATOM    498  OH  TYR A  43     -16.334 -15.388 -29.752  1.00  0.00              
ATOM    499  H   TYR A  43     -20.267 -10.141 -24.864  1.00  0.00              
ATOM    500  HA  TYR A  43     -17.598 -11.276 -24.984  1.00  0.00              
ATOM    501 1HB  TYR A  43     -19.505 -12.691 -25.266  1.00  0.00              
ATOM    502 2HB  TYR A  43     -20.093 -11.706 -26.628  1.00  0.00              
ATOM    503  HD1 TYR A  43     -17.180 -13.819 -25.589  1.00  0.00              
ATOM    504  HD2 TYR A  43     -19.535 -12.325 -28.815  1.00  0.00              
ATOM    505  HE1 TYR A  43     -15.920 -15.258 -27.165  1.00  0.00              
ATOM    506  HE2 TYR A  43     -18.288 -13.754 -30.401  1.00  0.00              
ATOM    507  HH  TYR A  43     -15.656 -15.915 -29.323  1.00  0.00              
ATOM    508  N   GLU A  44     -16.454 -10.352 -26.949  1.00  0.00              
ATOM    509  CA  GLU A  44     -15.726  -9.811 -28.091  1.00  0.00              
ATOM    510  C   GLU A  44     -15.499 -10.877 -29.173  1.00  0.00              
ATOM    511  O   GLU A  44     -14.732 -11.814 -28.970  1.00  0.00              
ATOM    512  CB  GLU A  44     -14.387  -9.228 -27.636  1.00  0.00              
ATOM    513  CG  GLU A  44     -13.555  -8.615 -28.754  1.00  0.00              
ATOM    514  CD  GLU A  44     -12.295  -7.992 -28.219  1.00  0.00              
ATOM    515  OE1 GLU A  44     -12.082  -8.054 -27.032  1.00  0.00              
ATOM    516  OE2 GLU A  44     -11.492  -7.554 -29.008  1.00  0.00              
ATOM    517  H   GLU A  44     -15.954 -10.895 -26.259  1.00  0.00              
ATOM    518  HA  GLU A  44     -16.311  -9.020 -28.562  1.00  0.00              
ATOM    519 1HB  GLU A  44     -14.609  -8.465 -26.889  1.00  0.00              
ATOM    520 2HB  GLU A  44     -13.827 -10.039 -27.170  1.00  0.00              
ATOM    521 1HG  GLU A  44     -13.303  -9.321 -29.544  1.00  0.00              
ATOM    522 2HG  GLU A  44     -14.202  -7.836 -29.157  1.00  0.00              
ATOM    523  N   PRO A  45     -16.160 -10.737 -30.339  1.00  0.00              
ATOM    524  CA  PRO A  45     -15.998 -11.682 -31.449  1.00  0.00              
ATOM    525  C   PRO A  45     -14.534 -11.973 -31.757  1.00  0.00              
ATOM    526  O   PRO A  45     -13.788 -11.115 -32.226  1.00  0.00              
ATOM    527  CB  PRO A  45     -16.727 -10.992 -32.595  1.00  0.00              
ATOM    528  CG  PRO A  45     -17.848 -10.308 -31.879  1.00  0.00              
ATOM    529  CD  PRO A  45     -17.146  -9.716 -30.674  1.00  0.00              
ATOM    530  HA  PRO A  45     -16.430 -12.670 -31.233  1.00  0.00              
ATOM    531 1HB  PRO A  45     -16.070 -10.284 -33.121  1.00  0.00              
ATOM    532 2HB  PRO A  45     -17.083 -11.717 -33.341  1.00  0.00              
ATOM    533 1HG  PRO A  45     -18.317  -9.543 -32.515  1.00  0.00              
ATOM    534 2HG  PRO A  45     -18.636 -11.023 -31.600  1.00  0.00              
ATOM    535 1HD  PRO A  45     -16.664  -8.754 -30.904  1.00  0.00              
ATOM    536 2HD  PRO A  45     -17.836  -9.536 -29.837  1.00  0.00              
ATOM    537  N   THR A  46     -14.137 -13.204 -31.470  1.00  0.00              
ATOM    538  CA  THR A  46     -12.757 -13.641 -31.644  1.00  0.00              
ATOM    539  C   THR A  46     -12.629 -14.773 -32.660  1.00  0.00              
ATOM    540  O   THR A  46     -13.287 -15.793 -32.522  1.00  0.00              
ATOM    541  CB  THR A  46     -12.191 -14.191 -30.298  1.00  0.00              
ATOM    542  OG1 THR A  46     -12.212 -13.158 -29.308  1.00  0.00              
ATOM    543  CG2 THR A  46     -10.765 -14.724 -30.480  1.00  0.00              
ATOM    544  H   THR A  46     -14.821 -13.858 -31.118  1.00  0.00              
ATOM    545  HA  THR A  46     -12.158 -12.821 -32.040  1.00  0.00              
ATOM    546  HB  THR A  46     -12.834 -14.998 -29.946  1.00  0.00              
ATOM    547  HG1 THR A  46     -13.023 -12.651 -29.391  1.00  0.00              
ATOM    548 1HG2 THR A  46     -10.394 -15.101 -29.528  1.00  0.00              
ATOM    549 2HG2 THR A  46     -10.770 -15.530 -31.215  1.00  0.00              
ATOM    550 3HG2 THR A  46     -10.119 -13.920 -30.829  1.00  0.00              
ATOM    551  N   ILE A  47     -11.783 -14.588 -33.675  1.00  0.00              
ATOM    552  CA  ILE A  47     -11.573 -15.640 -34.660  1.00  0.00              
ATOM    553  C   ILE A  47     -10.371 -16.394 -34.089  1.00  0.00              
ATOM    554  O   ILE A  47     -10.481 -17.570 -33.744  1.00  0.00              
ATOM    555  CB  ILE A  47     -11.285 -15.115 -36.079  1.00  0.00              
ATOM    556  CG1 ILE A  47     -12.485 -14.327 -36.610  1.00  0.00              
ATOM    557  CG2 ILE A  47     -10.945 -16.266 -37.013  1.00  0.00              
ATOM    558  CD1 ILE A  47     -12.209 -13.589 -37.900  1.00  0.00              
ATOM    559  H   ILE A  47     -11.281 -13.718 -33.770  1.00  0.00              
ATOM    560  HA  ILE A  47     -12.440 -16.298 -34.710  1.00  0.00              
ATOM    561  HB  ILE A  47     -10.447 -14.421 -36.037  1.00  0.00              
ATOM    562 1HG1 ILE A  47     -13.297 -15.037 -36.764  1.00  0.00              
ATOM    563 2HG1 ILE A  47     -12.771 -13.612 -35.837  1.00  0.00              
ATOM    564 1HG2 ILE A  47     -10.745 -15.878 -38.011  1.00  0.00              
ATOM    565 2HG2 ILE A  47     -10.062 -16.786 -36.643  1.00  0.00              
ATOM    566 3HG2 ILE A  47     -11.784 -16.961 -37.055  1.00  0.00              
ATOM    567 1HD1 ILE A  47     -13.105 -13.054 -38.213  1.00  0.00              
ATOM    568 2HD1 ILE A  47     -11.397 -12.877 -37.746  1.00  0.00              
ATOM    569 3HD1 ILE A  47     -11.924 -14.301 -38.673  1.00  0.00              
ATOM    570  N   ALA A  48      -9.235 -15.700 -33.962  1.00  0.00              
ATOM    571  CA  ALA A  48      -8.026 -16.262 -33.336  1.00  0.00              
ATOM    572  C   ALA A  48      -7.035 -15.148 -32.999  1.00  0.00              
ATOM    573  O   ALA A  48      -6.558 -14.436 -33.886  1.00  0.00              
ATOM    574  CB  ALA A  48      -7.367 -17.298 -34.270  1.00  0.00              
ATOM    575  H   ALA A  48      -9.213 -14.753 -34.312  1.00  0.00              
ATOM    576  HA  ALA A  48      -8.310 -16.752 -32.404  1.00  0.00              
ATOM    577 1HB  ALA A  48      -6.475 -17.702 -33.791  1.00  0.00              
ATOM    578 2HB  ALA A  48      -8.070 -18.107 -34.470  1.00  0.00              
ATOM    579 3HB  ALA A  48      -7.089 -16.817 -35.207  1.00  0.00              
ATOM    580  N   ASP A  49      -6.735 -15.005 -31.711  1.00  0.00              
ATOM    581  CA  ASP A  49      -5.763 -14.014 -31.238  1.00  0.00              
ATOM    582  C   ASP A  49      -4.643 -14.694 -30.455  1.00  0.00              
ATOM    583  O   ASP A  49      -4.899 -15.613 -29.687  1.00  0.00              
ATOM    584  CB  ASP A  49      -6.446 -12.954 -30.370  1.00  0.00              
ATOM    585  CG  ASP A  49      -7.415 -12.053 -31.123  1.00  0.00              
ATOM    586  OD1 ASP A  49      -7.419 -12.095 -32.330  1.00  0.00              
ATOM    587  OD2 ASP A  49      -8.249 -11.451 -30.489  1.00  0.00              
ATOM    588  H   ASP A  49      -7.194 -15.604 -31.040  1.00  0.00              
ATOM    589  HA  ASP A  49      -5.299 -13.516 -32.090  1.00  0.00              
ATOM    590 1HB  ASP A  49      -6.942 -13.367 -29.491  1.00  0.00              
ATOM    591 2HB  ASP A  49      -5.578 -12.373 -30.059  1.00  0.00              
ATOM    592  N   SER A  50      -3.416 -14.214 -30.656  1.00  0.00              
ATOM    593  CA  SER A  50      -2.231 -14.734 -29.971  1.00  0.00              
ATOM    594  C   SER A  50      -1.700 -13.680 -29.001  1.00  0.00              
ATOM    595  O   SER A  50      -1.406 -12.547 -29.402  1.00  0.00              
ATOM    596  CB  SER A  50      -1.164 -15.129 -30.973  1.00  0.00              
ATOM    597  OG  SER A  50       0.076 -15.356 -30.361  1.00  0.00              
ATOM    598  H   SER A  50      -3.310 -13.456 -31.315  1.00  0.00              
ATOM    599  HA  SER A  50      -2.406 -15.683 -29.463  1.00  0.00              
ATOM    600 1HB  SER A  50      -1.482 -16.041 -31.478  1.00  0.00              
ATOM    601 2HB  SER A  50      -1.057 -14.329 -31.704  1.00  0.00              
ATOM    602  HG  SER A  50      -0.010 -16.065 -29.719  1.00  0.00              
ATOM    603  N   TYR A  51      -1.586 -14.056 -27.731  1.00  0.00              
ATOM    604  CA  TYR A  51      -1.014 -13.187 -26.705  1.00  0.00              
ATOM    605  C   TYR A  51       0.267 -13.818 -26.167  1.00  0.00              
ATOM    606  O   TYR A  51       0.400 -15.048 -26.166  1.00  0.00              
ATOM    607  CB  TYR A  51      -1.999 -13.024 -25.544  1.00  0.00              
ATOM    608  CG  TYR A  51      -3.338 -12.437 -25.938  1.00  0.00              
ATOM    609  CD1 TYR A  51      -3.618 -11.082 -25.735  1.00  0.00              
ATOM    610  CD2 TYR A  51      -4.328 -13.237 -26.514  1.00  0.00              
ATOM    611  CE1 TYR A  51      -4.861 -10.536 -26.096  1.00  0.00              
ATOM    612  CE2 TYR A  51      -5.562 -12.705 -26.876  1.00  0.00              
ATOM    613  CZ  TYR A  51      -5.822 -11.356 -26.667  1.00  0.00              
ATOM    614  OH  TYR A  51      -7.030 -10.832 -27.050  1.00  0.00              
ATOM    615  H   TYR A  51      -1.910 -14.977 -27.471  1.00  0.00              
ATOM    616  HA  TYR A  51      -0.752 -12.222 -27.141  1.00  0.00              
ATOM    617 1HB  TYR A  51      -2.153 -14.013 -25.111  1.00  0.00              
ATOM    618 2HB  TYR A  51      -1.525 -12.376 -24.808  1.00  0.00              
ATOM    619  HD1 TYR A  51      -2.853 -10.448 -25.287  1.00  0.00              
ATOM    620  HD2 TYR A  51      -4.120 -14.295 -26.678  1.00  0.00              
ATOM    621  HE1 TYR A  51      -5.067  -9.478 -25.932  1.00  0.00              
ATOM    622  HE2 TYR A  51      -6.323 -13.346 -27.321  1.00  0.00              
ATOM    623  HH  TYR A  51      -7.612 -11.484 -27.448  1.00  0.00              
ATOM    624  N   LEU A  52       1.212 -12.989 -25.725  1.00  0.00              
ATOM    625  CA  LEU A  52       2.448 -13.517 -25.153  1.00  0.00              
ATOM    626  C   LEU A  52       2.914 -12.596 -24.021  1.00  0.00              
ATOM    627  O   LEU A  52       2.814 -11.373 -24.125  1.00  0.00              
ATOM    628  CB  LEU A  52       3.531 -13.651 -26.231  1.00  0.00              
ATOM    629  CG  LEU A  52       4.945 -13.925 -25.706  1.00  0.00              
ATOM    630  CD1 LEU A  52       5.059 -15.370 -25.241  1.00  0.00              
ATOM    631  CD2 LEU A  52       5.961 -13.629 -26.799  1.00  0.00              
ATOM    632  H   LEU A  52       1.083 -11.988 -25.781  1.00  0.00              
ATOM    633  HA  LEU A  52       2.260 -14.500 -24.723  1.00  0.00              
ATOM    634 1HB  LEU A  52       3.151 -14.526 -26.756  1.00  0.00              
ATOM    635 2HB  LEU A  52       3.535 -12.796 -26.907  1.00  0.00              
ATOM    636  HG  LEU A  52       5.126 -13.229 -24.886  1.00  0.00              
ATOM    637 1HD1 LEU A  52       6.067 -15.555 -24.869  1.00  0.00              
ATOM    638 2HD1 LEU A  52       4.339 -15.553 -24.442  1.00  0.00              
ATOM    639 3HD1 LEU A  52       4.852 -16.038 -26.076  1.00  0.00              
ATOM    640 1HD2 LEU A  52       6.966 -13.823 -26.424  1.00  0.00              
ATOM    641 2HD2 LEU A  52       5.764 -14.267 -27.661  1.00  0.00              
ATOM    642 3HD2 LEU A  52       5.881 -12.583 -27.097  1.00  0.00              
ATOM    643  N   LYS A  53       3.402 -13.182 -22.932  1.00  0.00              
ATOM    644  CA  LYS A  53       3.801 -12.380 -21.777  1.00  0.00              
ATOM    645  C   LYS A  53       4.878 -13.070 -20.964  1.00  0.00              
ATOM    646  O   LYS A  53       4.815 -14.283 -20.727  1.00  0.00              
ATOM    647  CB  LYS A  53       2.593 -12.080 -20.888  1.00  0.00              
ATOM    648  CG  LYS A  53       2.879 -11.123 -19.739  1.00  0.00              
ATOM    649  CD  LYS A  53       1.603 -10.745 -19.001  1.00  0.00              
ATOM    650  CE  LYS A  53       1.865  -9.671 -17.956  1.00  0.00              
ATOM    651  NZ  LYS A  53       0.616  -9.255 -17.261  1.00  0.00              
ATOM    652  H   LYS A  53       3.501 -14.186 -22.892  1.00  0.00              
ATOM    653  HA  LYS A  53       4.228 -11.435 -22.114  1.00  0.00              
ATOM    654 1HB  LYS A  53       1.822 -11.654 -21.531  1.00  0.00              
ATOM    655 2HB  LYS A  53       2.245 -13.032 -20.488  1.00  0.00              
ATOM    656 1HG  LYS A  53       3.569 -11.608 -19.048  1.00  0.00              
ATOM    657 2HG  LYS A  53       3.345 -10.224 -20.144  1.00  0.00              
ATOM    658 1HD  LYS A  53       0.878 -10.377 -19.728  1.00  0.00              
ATOM    659 2HD  LYS A  53       1.207 -11.636 -18.514  1.00  0.00              
ATOM    660 1HE  LYS A  53       2.570 -10.067 -17.227  1.00  0.00              
ATOM    661 2HE  LYS A  53       2.306  -8.808 -18.455  1.00  0.00              
ATOM    662 1HZ  LYS A  53       0.832  -8.543 -16.578  1.00  0.00              
ATOM    663 2HZ  LYS A  53      -0.039  -8.886 -17.936  1.00  0.00              
ATOM    664 3HZ  LYS A  53       0.207 -10.054 -16.797  1.00  0.00              
ATOM    665  N   LYS A  54       5.870 -12.296 -20.536  1.00  0.00              
ATOM    666  CA  LYS A  54       6.921 -12.844 -19.694  1.00  0.00              
ATOM    667  C   LYS A  54       6.399 -12.830 -18.268  1.00  0.00              
ATOM    668  O   LYS A  54       5.955 -11.804 -17.779  1.00  0.00              
ATOM    669  CB  LYS A  54       8.218 -12.042 -19.816  1.00  0.00              
ATOM    670  CG  LYS A  54       9.395 -12.629 -19.048  1.00  0.00              
ATOM    671  CD  LYS A  54      10.687 -11.891 -19.366  1.00  0.00              
ATOM    672  CE  LYS A  54      10.712 -10.514 -18.720  1.00  0.00              
ATOM    673  NZ  LYS A  54      12.010  -9.820 -18.939  1.00  0.00              
ATOM    674  H   LYS A  54       5.902 -11.320 -20.791  1.00  0.00              
ATOM    675  HA  LYS A  54       7.132 -13.873 -19.989  1.00  0.00              
ATOM    676 1HB  LYS A  54       8.466 -11.995 -20.877  1.00  0.00              
ATOM    677 2HB  LYS A  54       8.009 -11.038 -19.448  1.00  0.00              
ATOM    678 1HG  LYS A  54       9.184 -12.551 -17.980  1.00  0.00              
ATOM    679 2HG  LYS A  54       9.499 -13.678 -19.321  1.00  0.00              
ATOM    680 1HD  LYS A  54      11.525 -12.482 -18.994  1.00  0.00              
ATOM    681 2HD  LYS A  54      10.769 -11.786 -20.447  1.00  0.00              
ATOM    682 1HE  LYS A  54       9.906  -9.920 -19.149  1.00  0.00              
ATOM    683 2HE  LYS A  54      10.542 -10.635 -17.650  1.00  0.00              
ATOM    684 1HZ  LYS A  54      11.985  -8.912 -18.496  1.00  0.00              
ATOM    685 2HZ  LYS A  54      12.758 -10.369 -18.540  1.00  0.00              
ATOM    686 3HZ  LYS A  54      12.167  -9.706 -19.930  1.00  0.00              
ATOM    687  N   VAL A  55       6.422 -13.980 -17.615  1.00  0.00              
ATOM    688  CA  VAL A  55       5.887 -14.079 -16.270  1.00  0.00              
ATOM    689  C   VAL A  55       6.862 -14.860 -15.419  1.00  0.00              
ATOM    690  O   VAL A  55       7.841 -15.412 -15.927  1.00  0.00              
ATOM    691  CB  VAL A  55       4.507 -14.763 -16.239  1.00  0.00              
ATOM    692  CG1 VAL A  55       3.484 -13.933 -17.000  1.00  0.00              
ATOM    693  CG2 VAL A  55       4.594 -16.165 -16.824  1.00  0.00              
ATOM    694  H   VAL A  55       6.814 -14.802 -18.051  1.00  0.00              
ATOM    695  HA  VAL A  55       5.790 -13.096 -15.808  1.00  0.00              
ATOM    696  HB  VAL A  55       4.189 -14.872 -15.202  1.00  0.00              
ATOM    697 1HG1 VAL A  55       2.514 -14.431 -16.967  1.00  0.00              
ATOM    698 2HG1 VAL A  55       3.400 -12.948 -16.540  1.00  0.00              
ATOM    699 3HG1 VAL A  55       3.801 -13.825 -18.037  1.00  0.00              
ATOM    700 1HG2 VAL A  55       3.611 -16.634 -16.793  1.00  0.00              
ATOM    701 2HG2 VAL A  55       4.937 -16.107 -17.857  1.00  0.00              
ATOM    702 3HG2 VAL A  55       5.297 -16.760 -16.240  1.00  0.00              
ATOM    703  N   VAL A  56       6.597 -14.898 -14.119  1.00  0.00              
ATOM    704  CA  VAL A  56       7.500 -15.571 -13.208  1.00  0.00              
ATOM    705  C   VAL A  56       6.754 -16.812 -12.756  1.00  0.00              
ATOM    706  O   VAL A  56       5.668 -16.716 -12.173  1.00  0.00              
ATOM    707  CB  VAL A  56       7.897 -14.705 -11.997  1.00  0.00              
ATOM    708  CG1 VAL A  56       8.813 -15.482 -11.064  1.00  0.00              
ATOM    709  CG2 VAL A  56       8.571 -13.422 -12.458  1.00  0.00              
ATOM    710  H   VAL A  56       5.765 -14.458 -13.752  1.00  0.00              
ATOM    711  HA  VAL A  56       8.417 -15.877 -13.712  1.00  0.00              
ATOM    712  HB  VAL A  56       6.994 -14.413 -11.460  1.00  0.00              
ATOM    713 1HG1 VAL A  56       9.083 -14.855 -10.214  1.00  0.00              
ATOM    714 2HG1 VAL A  56       8.298 -16.374 -10.707  1.00  0.00              
ATOM    715 3HG1 VAL A  56       9.716 -15.773 -11.600  1.00  0.00              
ATOM    716 1HG2 VAL A  56       8.844 -12.822 -11.590  1.00  0.00              
ATOM    717 2HG2 VAL A  56       9.468 -13.668 -13.027  1.00  0.00              
ATOM    718 3HG2 VAL A  56       7.885 -12.856 -13.088  1.00  0.00              
ATOM    719  N   LEU A  57       7.323 -17.976 -13.055  1.00  0.00              
ATOM    720  CA  LEU A  57       6.723 -19.246 -12.662  1.00  0.00              
ATOM    721  C   LEU A  57       7.577 -19.843 -11.548  1.00  0.00              
ATOM    722  O   LEU A  57       8.657 -20.372 -11.808  1.00  0.00              
ATOM    723  CB  LEU A  57       6.673 -20.221 -13.855  1.00  0.00              
ATOM    724  CG  LEU A  57       6.102 -21.605 -13.523  1.00  0.00              
ATOM    725  CD1 LEU A  57       4.642 -21.453 -13.085  1.00  0.00              
ATOM    726  CD2 LEU A  57       6.204 -22.529 -14.723  1.00  0.00              
ATOM    727  H   LEU A  57       8.193 -17.981 -13.568  1.00  0.00              
ATOM    728  HA  LEU A  57       5.720 -19.071 -12.274  1.00  0.00              
ATOM    729 1HB  LEU A  57       5.989 -19.675 -14.503  1.00  0.00              
ATOM    730 2HB  LEU A  57       7.644 -20.309 -14.344  1.00  0.00              
ATOM    731  HG  LEU A  57       6.720 -22.030 -12.732  1.00  0.00              
ATOM    732 1HD1 LEU A  57       4.229 -22.434 -12.846  1.00  0.00              
ATOM    733 2HD1 LEU A  57       4.591 -20.816 -12.202  1.00  0.00              
ATOM    734 3HD1 LEU A  57       4.065 -21.004 -13.892  1.00  0.00              
ATOM    735 1HD2 LEU A  57       5.794 -23.505 -14.465  1.00  0.00              
ATOM    736 2HD2 LEU A  57       5.643 -22.106 -15.557  1.00  0.00              
ATOM    737 3HD2 LEU A  57       7.250 -22.640 -15.009  1.00  0.00              
ATOM    738  N   ASP A  58       7.091 -19.743 -10.313  1.00  0.00              
ATOM    739  CA  ASP A  58       7.803 -20.254  -9.143  1.00  0.00              
ATOM    740  C   ASP A  58       9.240 -19.774  -9.064  1.00  0.00              
ATOM    741  O   ASP A  58      10.155 -20.541  -8.760  1.00  0.00              
ATOM    742  CB  ASP A  58       7.751 -21.785  -9.115  1.00  0.00              
ATOM    743  CG  ASP A  58       6.331 -22.303  -8.965  1.00  0.00              
ATOM    744  OD1 ASP A  58       5.591 -21.748  -8.124  1.00  0.00              
ATOM    745  OD2 ASP A  58       5.949 -23.261  -9.672  1.00  0.00              
ATOM    746  H   ASP A  58       6.195 -19.296 -10.187  1.00  0.00              
ATOM    747  HA  ASP A  58       7.326 -19.890  -8.232  1.00  0.00              
ATOM    748 1HB  ASP A  58       8.249 -22.252  -9.966  1.00  0.00              
ATOM    749 2HB  ASP A  58       8.323 -21.979  -8.206  1.00  0.00              
ATOM    750  N   GLY A  59       9.424 -18.494  -9.358  1.00  0.00              
ATOM    751  CA  GLY A  59      10.747 -17.913  -9.363  1.00  0.00              
ATOM    752  C   GLY A  59      11.505 -17.994 -10.671  1.00  0.00              
ATOM    753  O   GLY A  59      12.573 -17.407 -10.780  1.00  0.00              
ATOM    754  H   GLY A  59       8.630 -17.912  -9.582  1.00  0.00              
ATOM    755 1HA  GLY A  59      10.672 -16.854  -9.114  1.00  0.00              
ATOM    756 2HA  GLY A  59      11.361 -18.418  -8.618  1.00  0.00              
ATOM    757  N   GLU A  60      10.961 -18.694 -11.661  1.00  0.00              
ATOM    758  CA  GLU A  60      11.634 -18.839 -12.957  1.00  0.00              
ATOM    759  C   GLU A  60      11.190 -17.841 -14.018  1.00  0.00              
ATOM    760  O   GLU A  60      10.018 -17.516 -14.118  1.00  0.00              
ATOM    761  CB  GLU A  60      11.427 -20.259 -13.488  1.00  0.00              
ATOM    762  CG  GLU A  60      12.013 -21.352 -12.606  1.00  0.00              
ATOM    763  CD  GLU A  60      11.715 -22.718 -13.158  1.00  0.00              
ATOM    764  OE1 GLU A  60      10.985 -22.805 -14.117  1.00  0.00              
ATOM    765  OE2 GLU A  60      12.304 -23.666 -12.694  1.00  0.00              
ATOM    766  H   GLU A  60      10.064 -19.137 -11.520  1.00  0.00              
ATOM    767  HA  GLU A  60      12.703 -18.655 -12.841  1.00  0.00              
ATOM    768 1HB  GLU A  60      10.351 -20.409 -13.585  1.00  0.00              
ATOM    769 2HB  GLU A  60      11.890 -20.301 -14.474  1.00  0.00              
ATOM    770 1HG  GLU A  60      13.087 -21.252 -12.448  1.00  0.00              
ATOM    771 2HG  GLU A  60      11.494 -21.223 -11.658  1.00  0.00              
ATOM    772  N   GLU A  61      12.132 -17.362 -14.814  1.00  0.00              
ATOM    773  CA  GLU A  61      11.806 -16.412 -15.869  1.00  0.00              
ATOM    774  C   GLU A  61      11.289 -17.265 -17.023  1.00  0.00              
ATOM    775  O   GLU A  61      12.060 -17.969 -17.663  1.00  0.00              
ATOM    776  CB  GLU A  61      13.015 -15.572 -16.285  1.00  0.00              
ATOM    777  CG  GLU A  61      13.560 -14.667 -15.189  1.00  0.00              
ATOM    778  CD  GLU A  61      14.757 -13.891 -15.665  1.00  0.00              
ATOM    779  OE1 GLU A  61      15.163 -14.090 -16.785  1.00  0.00              
ATOM    780  OE2 GLU A  61      15.197 -13.021 -14.952  1.00  0.00              
ATOM    781  H   GLU A  61      13.092 -17.653 -14.694  1.00  0.00              
ATOM    782  HA  GLU A  61      11.029 -15.729 -15.524  1.00  0.00              
ATOM    783 1HB  GLU A  61      13.793 -16.268 -16.600  1.00  0.00              
ATOM    784 2HB  GLU A  61      12.705 -14.964 -17.136  1.00  0.00              
ATOM    785 1HG  GLU A  61      12.818 -13.977 -14.788  1.00  0.00              
ATOM    786 2HG  GLU A  61      13.865 -15.364 -14.410  1.00  0.00              
ATOM    787  N   VAL A  62       9.988 -17.228 -17.270  1.00  0.00              
ATOM    788  CA  VAL A  62       9.414 -18.003 -18.366  1.00  0.00              
ATOM    789  C   VAL A  62       8.435 -17.111 -19.128  1.00  0.00              
ATOM    790  O   VAL A  62       8.103 -16.004 -18.676  1.00  0.00              
ATOM    791  CB  VAL A  62       8.650 -19.244 -17.828  1.00  0.00              
ATOM    792  CG1 VAL A  62       9.610 -20.175 -17.091  1.00  0.00              
ATOM    793  CG2 VAL A  62       7.552 -18.807 -16.881  1.00  0.00              
ATOM    794  H   VAL A  62       9.380 -16.660 -16.699  1.00  0.00              
ATOM    795  HA  VAL A  62      10.180 -18.307 -19.080  1.00  0.00              
ATOM    796  HB  VAL A  62       8.168 -19.754 -18.663  1.00  0.00              
ATOM    797 1HG1 VAL A  62       9.063 -21.041 -16.718  1.00  0.00              
ATOM    798 2HG1 VAL A  62      10.392 -20.507 -17.774  1.00  0.00              
ATOM    799 3HG1 VAL A  62      10.061 -19.644 -16.252  1.00  0.00              
ATOM    800 1HG2 VAL A  62       7.021 -19.683 -16.510  1.00  0.00              
ATOM    801 2HG2 VAL A  62       7.991 -18.264 -16.044  1.00  0.00              
ATOM    802 3HG2 VAL A  62       6.854 -18.157 -17.408  1.00  0.00              
ATOM    803  N   ARG A  63       7.984 -17.583 -20.284  1.00  0.00              
ATOM    804  CA  ARG A  63       6.982 -16.847 -21.026  1.00  0.00              
ATOM    805  C   ARG A  63       5.769 -17.728 -21.228  1.00  0.00              
ATOM    806  O   ARG A  63       5.876 -18.958 -21.264  1.00  0.00              
ATOM    807  CB  ARG A  63       7.510 -16.293 -22.341  1.00  0.00              
ATOM    808  CG  ARG A  63       8.593 -15.235 -22.200  1.00  0.00              
ATOM    809  CD  ARG A  63       9.106 -14.708 -23.490  1.00  0.00              
ATOM    810  NE  ARG A  63       9.844 -15.676 -24.286  1.00  0.00              
ATOM    811  CZ  ARG A  63      10.277 -15.461 -25.543  1.00  0.00              
ATOM    812  NH1 ARG A  63      10.019 -14.332 -26.165  1.00  0.00              
ATOM    813  NH2 ARG A  63      10.950 -16.426 -26.145  1.00  0.00              
ATOM    814  H   ARG A  63       8.331 -18.455 -20.657  1.00  0.00              
ATOM    815  HA  ARG A  63       6.669 -15.972 -20.455  1.00  0.00              
ATOM    816 1HB  ARG A  63       7.904 -17.136 -22.907  1.00  0.00              
ATOM    817 2HB  ARG A  63       6.659 -15.865 -22.870  1.00  0.00              
ATOM    818 1HG  ARG A  63       8.188 -14.397 -21.632  1.00  0.00              
ATOM    819 2HG  ARG A  63       9.433 -15.669 -21.656  1.00  0.00              
ATOM    820 1HD  ARG A  63       8.265 -14.364 -24.091  1.00  0.00              
ATOM    821 2HD  ARG A  63       9.776 -13.872 -23.290  1.00  0.00              
ATOM    822  HE  ARG A  63      10.138 -16.614 -24.049  1.00  0.00              
ATOM    823 1HH1 ARG A  63       9.488 -13.611 -25.698  1.00  0.00              
ATOM    824 2HH1 ARG A  63      10.353 -14.190 -27.108  1.00  0.00              
ATOM    825 1HH2 ARG A  63      11.124 -17.295 -25.659  1.00  0.00              
ATOM    826 2HH2 ARG A  63      11.285 -16.292 -27.088  1.00  0.00              
ATOM    827  N   ILE A  64       4.607 -17.100 -21.352  1.00  0.00              
ATOM    828  CA  ILE A  64       3.396 -17.865 -21.584  1.00  0.00              
ATOM    829  C   ILE A  64       2.834 -17.312 -22.888  1.00  0.00              
ATOM    830  O   ILE A  64       2.923 -16.115 -23.133  1.00  0.00              
ATOM    831  CB  ILE A  64       2.387 -17.691 -20.430  1.00  0.00              
ATOM    832  CG1 ILE A  64       1.054 -18.335 -20.808  1.00  0.00              
ATOM    833  CG2 ILE A  64       2.197 -16.222 -20.110  1.00  0.00              
ATOM    834  CD1 ILE A  64       0.094 -18.452 -19.647  1.00  0.00              
ATOM    835  H   ILE A  64       4.547 -16.094 -21.288  1.00  0.00              
ATOM    836  HA  ILE A  64       3.629 -18.920 -21.721  1.00  0.00              
ATOM    837  HB  ILE A  64       2.763 -18.209 -19.548  1.00  0.00              
ATOM    838 1HG1 ILE A  64       0.610 -17.724 -21.593  1.00  0.00              
ATOM    839 2HG1 ILE A  64       1.274 -19.326 -21.204  1.00  0.00              
ATOM    840 1HG2 ILE A  64       1.481 -16.118 -19.294  1.00  0.00              
ATOM    841 2HG2 ILE A  64       3.150 -15.788 -19.813  1.00  0.00              
ATOM    842 3HG2 ILE A  64       1.819 -15.703 -20.991  1.00  0.00              
ATOM    843 1HD1 ILE A  64      -0.832 -18.918 -19.986  1.00  0.00              
ATOM    844 2HD1 ILE A  64       0.541 -19.064 -18.863  1.00  0.00              
ATOM    845 3HD1 ILE A  64      -0.125 -17.461 -19.253  1.00  0.00              
ATOM    846  N   ASP A  65       2.318 -18.192 -23.736  1.00  0.00              
ATOM    847  CA  ASP A  65       1.685 -17.783 -24.991  1.00  0.00              
ATOM    848  C   ASP A  65       0.240 -18.277 -24.890  1.00  0.00              
ATOM    849  O   ASP A  65      -0.002 -19.434 -24.562  1.00  0.00              
ATOM    850  CB  ASP A  65       2.396 -18.366 -26.215  1.00  0.00              
ATOM    851  CG  ASP A  65       2.034 -17.695 -27.532  1.00  0.00              
ATOM    852  OD1 ASP A  65       0.866 -17.601 -27.827  1.00  0.00              
ATOM    853  OD2 ASP A  65       2.909 -17.144 -28.155  1.00  0.00              
ATOM    854  H   ASP A  65       2.366 -19.174 -23.507  1.00  0.00              
ATOM    855  HA  ASP A  65       1.709 -16.696 -25.079  1.00  0.00              
ATOM    856 1HB  ASP A  65       3.481 -18.401 -26.111  1.00  0.00              
ATOM    857 2HB  ASP A  65       1.996 -19.381 -26.203  1.00  0.00              
ATOM    858  N   ILE A  66      -0.723 -17.403 -25.139  1.00  0.00              
ATOM    859  CA  ILE A  66      -2.122 -17.821 -25.074  1.00  0.00              
ATOM    860  C   ILE A  66      -2.792 -17.674 -26.439  1.00  0.00              
ATOM    861  O   ILE A  66      -2.813 -16.583 -27.006  1.00  0.00              
ATOM    862  CB  ILE A  66      -2.916 -16.965 -24.064  1.00  0.00              
ATOM    863  CG1 ILE A  66      -2.329 -17.103 -22.660  1.00  0.00              
ATOM    864  CG2 ILE A  66      -4.372 -17.397 -24.046  1.00  0.00              
ATOM    865  CD1 ILE A  66      -2.984 -16.160 -21.642  1.00  0.00              
ATOM    866  H   ILE A  66      -0.505 -16.446 -25.375  1.00  0.00              
ATOM    867  HA  ILE A  66      -2.195 -18.881 -24.836  1.00  0.00              
ATOM    868  HB  ILE A  66      -2.847 -15.917 -24.356  1.00  0.00              
ATOM    869 1HG1 ILE A  66      -2.469 -18.138 -22.351  1.00  0.00              
ATOM    870 2HG1 ILE A  66      -1.263 -16.888 -22.732  1.00  0.00              
ATOM    871 1HG2 ILE A  66      -4.924 -16.789 -23.331  1.00  0.00              
ATOM    872 2HG2 ILE A  66      -4.802 -17.269 -25.038  1.00  0.00              
ATOM    873 3HG2 ILE A  66      -4.437 -18.446 -23.756  1.00  0.00              
ATOM    874 1HD1 ILE A  66      -2.525 -16.304 -20.663  1.00  0.00              
ATOM    875 2HD1 ILE A  66      -2.843 -15.126 -21.959  1.00  0.00              
ATOM    876 3HD1 ILE A  66      -4.049 -16.377 -21.577  1.00  0.00              
ATOM    877  N   PHE A  67      -3.303 -18.781 -26.968  1.00  0.00              
ATOM    878  CA  PHE A  67      -4.001 -18.753 -28.240  1.00  0.00              
ATOM    879  C   PHE A  67      -5.475 -18.842 -27.877  1.00  0.00              
ATOM    880  O   PHE A  67      -5.946 -19.854 -27.368  1.00  0.00              
ATOM    881  CB  PHE A  67      -3.573 -19.898 -29.159  1.00  0.00              
ATOM    882  CG  PHE A  67      -2.102 -19.912 -29.465  1.00  0.00              
ATOM    883  CD1 PHE A  67      -1.187 -20.358 -28.523  1.00  0.00              
ATOM    884  CD2 PHE A  67      -1.630 -19.479 -30.695  1.00  0.00              
ATOM    885  CE1 PHE A  67       0.166 -20.372 -28.803  1.00  0.00              
ATOM    886  CE2 PHE A  67      -0.279 -19.493 -30.979  1.00  0.00              
ATOM    887  CZ  PHE A  67       0.620 -19.939 -30.031  1.00  0.00              
ATOM    888  H   PHE A  67      -3.206 -19.660 -26.479  1.00  0.00              
ATOM    889  HA  PHE A  67      -3.791 -17.816 -28.757  1.00  0.00              
ATOM    890 1HB  PHE A  67      -3.804 -20.857 -28.697  1.00  0.00              
ATOM    891 2HB  PHE A  67      -4.089 -19.824 -30.115  1.00  0.00              
ATOM    892  HD1 PHE A  67      -1.547 -20.701 -27.552  1.00  0.00              
ATOM    893  HD2 PHE A  67      -2.341 -19.126 -31.444  1.00  0.00              
ATOM    894  HE1 PHE A  67       0.874 -20.724 -28.054  1.00  0.00              
ATOM    895  HE2 PHE A  67       0.079 -19.150 -31.949  1.00  0.00              
ATOM    896  HZ  PHE A  67       1.687 -19.948 -30.252  1.00  0.00              
ATOM    897  N   ASP A  68      -6.180 -17.751 -28.124  1.00  0.00              
ATOM    898  CA  ASP A  68      -7.590 -17.630 -27.831  1.00  0.00              
ATOM    899  C   ASP A  68      -8.332 -17.631 -29.164  1.00  0.00              
ATOM    900  O   ASP A  68      -8.238 -16.670 -29.922  1.00  0.00              
ATOM    901  CB  ASP A  68      -7.887 -16.360 -27.030  1.00  0.00              
ATOM    902  CG  ASP A  68      -9.354 -16.176 -26.663  1.00  0.00              
ATOM    903  OD1 ASP A  68     -10.146 -17.014 -27.024  1.00  0.00              
ATOM    904  OD2 ASP A  68      -9.647 -15.289 -25.897  1.00  0.00              
ATOM    905  H   ASP A  68      -5.696 -16.968 -28.539  1.00  0.00              
ATOM    906  HA  ASP A  68      -7.920 -18.487 -27.243  1.00  0.00              
ATOM    907 1HB  ASP A  68      -7.274 -16.257 -26.135  1.00  0.00              
ATOM    908 2HB  ASP A  68      -7.598 -15.602 -27.759  1.00  0.00              
ATOM    909  N   THR A  69      -9.066 -18.700 -29.450  1.00  0.00              
ATOM    910  CA  THR A  69      -9.765 -18.793 -30.726  1.00  0.00              
ATOM    911  C   THR A  69     -11.273 -18.893 -30.566  1.00  0.00              
ATOM    912  O   THR A  69     -11.786 -18.977 -29.451  1.00  0.00              
ATOM    913  CB  THR A  69      -9.276 -20.006 -31.540  1.00  0.00              
ATOM    914  OG1 THR A  69      -9.776 -21.213 -30.950  1.00  0.00              
ATOM    915  CG2 THR A  69      -7.756 -20.051 -31.568  1.00  0.00              
ATOM    916  H   THR A  69      -9.147 -19.459 -28.788  1.00  0.00              
ATOM    917  HA  THR A  69      -9.595 -17.886 -31.307  1.00  0.00              
ATOM    918  HB  THR A  69      -9.655 -19.925 -32.558  1.00  0.00              
ATOM    919  HG1 THR A  69     -10.688 -21.347 -31.221  1.00  0.00              
ATOM    920 1HG2 THR A  69      -7.430 -20.915 -32.147  1.00  0.00              
ATOM    921 2HG2 THR A  69      -7.373 -19.139 -32.026  1.00  0.00              
ATOM    922 3HG2 THR A  69      -7.377 -20.133 -30.550  1.00  0.00              
ATOM    923  N   ALA A  70     -11.973 -18.889 -31.697  1.00  0.00              
ATOM    924  CA  ALA A  70     -13.421 -19.114 -31.735  1.00  0.00              
ATOM    925  C   ALA A  70     -13.789 -20.500 -31.237  1.00  0.00              
ATOM    926  O   ALA A  70     -13.039 -21.459 -31.426  1.00  0.00              
ATOM    927  CB  ALA A  70     -13.941 -18.921 -33.166  1.00  0.00              
ATOM    928  H   ALA A  70     -11.479 -18.725 -32.563  1.00  0.00              
ATOM    929  HA  ALA A  70     -13.904 -18.397 -31.071  1.00  0.00              
ATOM    930 1HB  ALA A  70     -15.017 -19.089 -33.187  1.00  0.00              
ATOM    931 2HB  ALA A  70     -13.726 -17.905 -33.497  1.00  0.00              
ATOM    932 3HB  ALA A  70     -13.450 -19.631 -33.829  1.00  0.00              
ATOM    933  N   GLY A  71     -14.949 -20.608 -30.603  1.00  0.00              
ATOM    934  CA  GLY A  71     -15.405 -21.904 -30.144  1.00  0.00              
ATOM    935  C   GLY A  71     -15.840 -22.784 -31.302  1.00  0.00              
ATOM    936  O   GLY A  71     -15.840 -24.008 -31.203  1.00  0.00              
ATOM    937  H   GLY A  71     -15.525 -19.795 -30.433  1.00  0.00              
ATOM    938 1HA  GLY A  71     -14.593 -22.399 -29.611  1.00  0.00              
ATOM    939 2HA  GLY A  71     -16.250 -21.766 -29.470  1.00  0.00              
ATOM    940  N   LEU A  72     -16.188 -22.157 -32.418  1.00  0.00              
ATOM    941  CA  LEU A  72     -16.547 -22.899 -33.619  1.00  0.00              
ATOM    942  C   LEU A  72     -15.621 -22.607 -34.793  1.00  0.00              
ATOM    943  O   LEU A  72     -15.131 -21.493 -34.926  1.00  0.00              
ATOM    944  CB  LEU A  72     -17.998 -22.587 -34.004  1.00  0.00              
ATOM    945  CG  LEU A  72     -19.050 -22.969 -32.955  1.00  0.00              
ATOM    946  CD1 LEU A  72     -20.424 -22.480 -33.390  1.00  0.00              
ATOM    947  CD2 LEU A  72     -19.050 -24.479 -32.762  1.00  0.00              
ATOM    948  H   LEU A  72     -16.207 -21.148 -32.440  1.00  0.00              
ATOM    949  HA  LEU A  72     -16.449 -23.968 -33.431  1.00  0.00              
ATOM    950 1HB  LEU A  72     -17.930 -21.504 -34.088  1.00  0.00              
ATOM    951 2HB  LEU A  72     -18.258 -23.010 -34.975  1.00  0.00              
ATOM    952  HG  LEU A  72     -18.747 -22.513 -32.012  1.00  0.00              
ATOM    953 1HD1 LEU A  72     -21.164 -22.756 -32.639  1.00  0.00              
ATOM    954 2HD1 LEU A  72     -20.407 -21.396 -33.499  1.00  0.00              
ATOM    955 3HD1 LEU A  72     -20.688 -22.937 -34.343  1.00  0.00              
ATOM    956 1HD2 LEU A  72     -19.798 -24.749 -32.015  1.00  0.00              
ATOM    957 2HD2 LEU A  72     -19.288 -24.967 -33.707  1.00  0.00              
ATOM    958 3HD2 LEU A  72     -18.066 -24.803 -32.424  1.00  0.00              
ATOM    959  N   ASP A  73     -15.376 -23.607 -35.636  1.00  0.00              
ATOM    960  CA  ASP A  73     -14.492 -23.428 -36.790  1.00  0.00              
ATOM    961  C   ASP A  73     -15.041 -24.253 -37.940  1.00  0.00              
ATOM    962  O   ASP A  73     -15.374 -25.426 -37.773  1.00  0.00              
ATOM    963  CB  ASP A  73     -13.054 -23.842 -36.466  1.00  0.00              
ATOM    964  CG  ASP A  73     -12.024 -23.391 -37.493  1.00  0.00              
ATOM    965  OD1 ASP A  73     -12.139 -23.780 -38.631  1.00  0.00              
ATOM    966  OD2 ASP A  73     -11.226 -22.544 -37.171  1.00  0.00              
ATOM    967  H   ASP A  73     -15.805 -24.508 -35.479  1.00  0.00              
ATOM    968  HA  ASP A  73     -14.483 -22.380 -37.089  1.00  0.00              
ATOM    969 1HB  ASP A  73     -12.729 -23.540 -35.470  1.00  0.00              
ATOM    970 2HB  ASP A  73     -13.154 -24.927 -36.504  1.00  0.00              
ATOM    971  N   GLN A  74     -15.127 -23.627 -39.108  1.00  0.00              
ATOM    972  CA  GLN A  74     -15.661 -24.275 -40.302  1.00  0.00              
ATOM    973  C   GLN A  74     -14.847 -25.448 -40.822  1.00  0.00              
ATOM    974  O   GLN A  74     -15.416 -26.448 -41.268  1.00  0.00              
ATOM    975  CB  GLN A  74     -15.800 -23.241 -41.423  1.00  0.00              
ATOM    976  CG  GLN A  74     -16.901 -22.220 -41.195  1.00  0.00              
ATOM    977  CD  GLN A  74     -16.933 -21.153 -42.273  1.00  0.00              
ATOM    978  OE1 GLN A  74     -16.071 -21.117 -43.156  1.00  0.00              
ATOM    979  NE2 GLN A  74     -17.927 -20.275 -42.205  1.00  0.00              
ATOM    980  H   GLN A  74     -14.810 -22.670 -39.168  1.00  0.00              
ATOM    981  HA  GLN A  74     -16.635 -24.709 -40.077  1.00  0.00              
ATOM    982 1HB  GLN A  74     -14.838 -22.735 -41.505  1.00  0.00              
ATOM    983 2HB  GLN A  74     -15.997 -23.796 -42.340  1.00  0.00              
ATOM    984 1HG  GLN A  74     -17.930 -22.502 -40.973  1.00  0.00              
ATOM    985 2HG  GLN A  74     -16.442 -21.795 -40.302  1.00  0.00              
ATOM    986 1HE2 GLN A  74     -18.000 -19.547 -42.889  1.00  0.00              
ATOM    987 2HE2 GLN A  74     -18.603 -20.340 -41.471  1.00  0.00              
ATOM    988  N   LEU A  75     -13.523 -25.326 -40.772  1.00  0.00              
ATOM    989  CA  LEU A  75     -12.660 -26.398 -41.232  1.00  0.00              
ATOM    990  C   LEU A  75     -12.046 -27.216 -40.116  1.00  0.00              
ATOM    991  O   LEU A  75     -11.485 -26.665 -39.167  1.00  0.00              
ATOM    992  CB  LEU A  75     -11.549 -25.816 -42.115  1.00  0.00              
ATOM    993  CG  LEU A  75     -12.032 -25.091 -43.378  1.00  0.00              
ATOM    994  CD1 LEU A  75     -10.845 -24.492 -44.122  1.00  0.00              
ATOM    995  CD2 LEU A  75     -12.789 -26.066 -44.266  1.00  0.00              
ATOM    996  H   LEU A  75     -13.106 -24.480 -40.410  1.00  0.00              
ATOM    997  HA  LEU A  75     -13.243 -27.113 -41.811  1.00  0.00              
ATOM    998 1HB  LEU A  75     -11.122 -25.101 -41.414  1.00  0.00              
ATOM    999 2HB  LEU A  75     -10.801 -26.566 -42.369  1.00  0.00              
ATOM   1000  HG  LEU A  75     -12.731 -24.317 -43.060  1.00  0.00              
ATOM   1001 1HD1 LEU A  75     -11.198 -23.980 -45.017  1.00  0.00              
ATOM   1002 2HD1 LEU A  75     -10.332 -23.781 -43.475  1.00  0.00              
ATOM   1003 3HD1 LEU A  75     -10.157 -25.287 -44.407  1.00  0.00              
ATOM   1004 1HD2 LEU A  75     -13.132 -25.549 -45.163  1.00  0.00              
ATOM   1005 2HD2 LEU A  75     -12.131 -26.888 -44.549  1.00  0.00              
ATOM   1006 3HD2 LEU A  75     -13.649 -26.460 -43.724  1.00  0.00              
ATOM   1007  N   ALA A  76     -12.134 -28.536 -40.248  1.00  0.00              
ATOM   1008  CA  ALA A  76     -11.616 -29.449 -39.242  1.00  0.00              
ATOM   1009  C   ALA A  76     -10.097 -29.337 -39.137  1.00  0.00              
ATOM   1010  O   ALA A  76      -9.539 -29.379 -38.038  1.00  0.00              
ATOM   1011  CB  ALA A  76     -12.009 -30.886 -39.578  1.00  0.00              
ATOM   1012  H   ALA A  76     -12.574 -28.914 -41.075  1.00  0.00              
ATOM   1013  HA  ALA A  76     -12.033 -29.174 -38.273  1.00  0.00              
ATOM   1014 1HB  ALA A  76     -11.614 -31.558 -38.815  1.00  0.00              
ATOM   1015 2HB  ALA A  76     -13.096 -30.969 -39.607  1.00  0.00              
ATOM   1016 3HB  ALA A  76     -11.597 -31.158 -40.548  1.00  0.00              
ATOM   1017  N   SER A  77      -9.426 -29.188 -40.278  1.00  0.00              
ATOM   1018  CA  SER A  77      -7.968 -29.113 -40.289  1.00  0.00              
ATOM   1019  C   SER A  77      -7.467 -27.841 -39.603  1.00  0.00              
ATOM   1020  O   SER A  77      -6.480 -27.880 -38.876  1.00  0.00              
ATOM   1021  CB  SER A  77      -7.456 -29.180 -41.715  1.00  0.00              
ATOM   1022  OG  SER A  77      -7.715 -30.423 -42.309  1.00  0.00              
ATOM   1023  H   SER A  77      -9.929 -29.125 -41.153  1.00  0.00              
ATOM   1024  HA  SER A  77      -7.486 -29.984 -39.843  1.00  0.00              
ATOM   1025 1HB  SER A  77      -7.945 -28.400 -42.297  1.00  0.00              
ATOM   1026 2HB  SER A  77      -6.381 -29.008 -41.708  1.00  0.00              
ATOM   1027  HG  SER A  77      -7.377 -30.424 -43.207  1.00  0.00              
ATOM   1028  N   LEU A  78      -8.146 -26.725 -39.838  1.00  0.00              
ATOM   1029  CA  LEU A  78      -7.759 -25.459 -39.221  1.00  0.00              
ATOM   1030  C   LEU A  78      -7.947 -25.556 -37.705  1.00  0.00              
ATOM   1031  O   LEU A  78      -7.073 -25.156 -36.935  1.00  0.00              
ATOM   1032  CB  LEU A  78      -8.580 -24.300 -39.801  1.00  0.00              
ATOM   1033  CG  LEU A  78      -7.892 -23.509 -40.921  1.00  0.00              
ATOM   1034  CD1 LEU A  78      -7.562 -24.433 -42.086  1.00  0.00              
ATOM   1035  CD2 LEU A  78      -8.798 -22.373 -41.372  1.00  0.00              
ATOM   1036  H   LEU A  78      -8.945 -26.747 -40.455  1.00  0.00              
ATOM   1037  HA  LEU A  78      -6.703 -25.268 -39.411  1.00  0.00              
ATOM   1038 1HB  LEU A  78      -9.421 -24.863 -40.203  1.00  0.00              
ATOM   1039 2HB  LEU A  78      -8.934 -23.626 -39.021  1.00  0.00              
ATOM   1040  HG  LEU A  78      -6.989 -23.068 -40.498  1.00  0.00              
ATOM   1041 1HD1 LEU A  78      -7.073 -23.862 -42.876  1.00  0.00              
ATOM   1042 2HD1 LEU A  78      -6.894 -25.224 -41.745  1.00  0.00              
ATOM   1043 3HD1 LEU A  78      -8.481 -24.873 -42.472  1.00  0.00              
ATOM   1044 1HD2 LEU A  78      -8.307 -21.812 -42.168  1.00  0.00              
ATOM   1045 2HD2 LEU A  78      -9.738 -22.783 -41.743  1.00  0.00              
ATOM   1046 3HD2 LEU A  78      -8.998 -21.710 -40.531  1.00  0.00              
ATOM   1047  N   ARG A  79      -9.088 -26.099 -37.289  1.00  0.00              
ATOM   1048  CA  ARG A  79      -9.354 -26.334 -35.878  1.00  0.00              
ATOM   1049  C   ARG A  79      -8.234 -27.182 -35.270  1.00  0.00              
ATOM   1050  O   ARG A  79      -7.690 -26.839 -34.215  1.00  0.00              
ATOM   1051  CB  ARG A  79     -10.700 -27.048 -35.697  1.00  0.00              
ATOM   1052  CG  ARG A  79     -10.988 -27.441 -34.244  1.00  0.00              
ATOM   1053  CD  ARG A  79     -11.989 -28.568 -34.184  1.00  0.00              
ATOM   1054  NE  ARG A  79     -11.498 -29.741 -34.905  1.00  0.00              
ATOM   1055  CZ  ARG A  79     -12.284 -30.597 -35.545  1.00  0.00              
ATOM   1056  NH1 ARG A  79     -13.595 -30.408 -35.544  1.00  0.00              
ATOM   1057  NH2 ARG A  79     -11.761 -31.619 -36.208  1.00  0.00              
ATOM   1058  H   ARG A  79      -9.788 -26.355 -37.970  1.00  0.00              
ATOM   1059  HA  ARG A  79      -9.368 -25.384 -35.342  1.00  0.00              
ATOM   1060 1HB  ARG A  79     -11.471 -26.370 -36.060  1.00  0.00              
ATOM   1061 2HB  ARG A  79     -10.674 -27.939 -36.325  1.00  0.00              
ATOM   1062 1HG  ARG A  79     -10.053 -27.754 -33.777  1.00  0.00              
ATOM   1063 2HG  ARG A  79     -11.381 -26.569 -33.721  1.00  0.00              
ATOM   1064 1HD  ARG A  79     -12.160 -28.834 -33.141  1.00  0.00              
ATOM   1065 2HD  ARG A  79     -12.924 -28.235 -34.633  1.00  0.00              
ATOM   1066  HE  ARG A  79     -10.550 -30.072 -35.029  1.00  0.00              
ATOM   1067 1HH1 ARG A  79     -13.988 -29.614 -35.058  1.00  0.00              
ATOM   1068 2HH1 ARG A  79     -14.196 -31.057 -36.030  1.00  0.00              
ATOM   1069 1HH2 ARG A  79     -10.758 -31.746 -36.225  1.00  0.00              
ATOM   1070 2HH2 ARG A  79     -12.366 -32.266 -36.691  1.00  0.00              
ATOM   1071  N   ASP A  80      -7.884 -28.275 -35.939  1.00  0.00              
ATOM   1072  CA  ASP A  80      -6.867 -29.191 -35.432  1.00  0.00              
ATOM   1073  C   ASP A  80      -5.491 -28.522 -35.382  1.00  0.00              
ATOM   1074  O   ASP A  80      -4.672 -28.833 -34.509  1.00  0.00              
ATOM   1075  CB  ASP A  80      -6.773 -30.442 -36.314  1.00  0.00              
ATOM   1076  CG  ASP A  80      -7.999 -31.336 -36.203  1.00  0.00              
ATOM   1077  OD1 ASP A  80      -8.903 -31.043 -35.390  1.00  0.00              
ATOM   1078  OD2 ASP A  80      -8.060 -32.339 -36.943  1.00  0.00              
ATOM   1079  H   ASP A  80      -8.334 -28.477 -36.821  1.00  0.00              
ATOM   1080  HA  ASP A  80      -7.107 -29.479 -34.408  1.00  0.00              
ATOM   1081 1HB  ASP A  80      -6.558 -30.222 -37.359  1.00  0.00              
ATOM   1082 2HB  ASP A  80      -5.912 -30.933 -35.859  1.00  0.00              
ATOM   1083  N   ASP A  81      -5.223 -27.629 -36.329  1.00  0.00              
ATOM   1084  CA  ASP A  81      -3.944 -26.929 -36.326  1.00  0.00              
ATOM   1085  C   ASP A  81      -3.846 -25.991 -35.111  1.00  0.00              
ATOM   1086  O   ASP A  81      -2.789 -25.878 -34.485  1.00  0.00              
ATOM   1087  CB  ASP A  81      -3.760 -26.142 -37.626  1.00  0.00              
ATOM   1088  CG  ASP A  81      -3.472 -27.004 -38.848  1.00  0.00              
ATOM   1089  OD1 ASP A  81      -3.179 -28.164 -38.677  1.00  0.00              
ATOM   1090  OD2 ASP A  81      -3.699 -26.544 -39.941  1.00  0.00              
ATOM   1091  H   ASP A  81      -5.894 -27.426 -37.056  1.00  0.00              
ATOM   1092  HA  ASP A  81      -3.130 -27.648 -36.236  1.00  0.00              
ATOM   1093 1HB  ASP A  81      -4.588 -25.467 -37.846  1.00  0.00              
ATOM   1094 2HB  ASP A  81      -2.873 -25.561 -37.374  1.00  0.00              
ATOM   1095  N   PHE A  82      -4.950 -25.339 -34.765  1.00  0.00              
ATOM   1096  CA  PHE A  82      -4.953 -24.419 -33.629  1.00  0.00              
ATOM   1097  C   PHE A  82      -4.585 -25.192 -32.359  1.00  0.00              
ATOM   1098  O   PHE A  82      -3.767 -24.754 -31.550  1.00  0.00              
ATOM   1099  CB  PHE A  82      -6.316 -23.742 -33.475  1.00  0.00              
ATOM   1100  CG  PHE A  82      -6.541 -22.607 -34.432  1.00  0.00              
ATOM   1101  CD1 PHE A  82      -7.585 -22.646 -35.344  1.00  0.00              
ATOM   1102  CD2 PHE A  82      -5.709 -21.498 -34.424  1.00  0.00              
ATOM   1103  CE1 PHE A  82      -7.793 -21.602 -36.226  1.00  0.00              
ATOM   1104  CE2 PHE A  82      -5.915 -20.452 -35.303  1.00  0.00              
ATOM   1105  CZ  PHE A  82      -6.958 -20.505 -36.205  1.00  0.00              
ATOM   1106  H   PHE A  82      -5.803 -25.477 -35.289  1.00  0.00              
ATOM   1107  HA  PHE A  82      -4.200 -23.644 -33.779  1.00  0.00              
ATOM   1108 1HB  PHE A  82      -7.115 -24.462 -33.652  1.00  0.00              
ATOM   1109 2HB  PHE A  82      -6.418 -23.329 -32.473  1.00  0.00              
ATOM   1110  HD1 PHE A  82      -8.246 -23.513 -35.360  1.00  0.00              
ATOM   1111  HD2 PHE A  82      -4.884 -21.457 -33.711  1.00  0.00              
ATOM   1112  HE1 PHE A  82      -8.617 -21.646 -36.937  1.00  0.00              
ATOM   1113  HE2 PHE A  82      -5.253 -19.586 -35.285  1.00  0.00              
ATOM   1114  HZ  PHE A  82      -7.120 -19.682 -36.900  1.00  0.00              
ATOM   1115  N   PHE A  83      -5.242 -26.337 -32.187  1.00  0.00              
ATOM   1116  CA  PHE A  83      -5.027 -27.213 -31.040  1.00  0.00              
ATOM   1117  C   PHE A  83      -3.615 -27.769 -30.978  1.00  0.00              
ATOM   1118  O   PHE A  83      -2.955 -27.705 -29.940  1.00  0.00              
ATOM   1119  CB  PHE A  83      -6.020 -28.382 -31.088  1.00  0.00              
ATOM   1120  CG  PHE A  83      -7.447 -28.002 -30.776  1.00  0.00              
ATOM   1121  CD1 PHE A  83      -7.777 -26.720 -30.361  1.00  0.00              
ATOM   1122  CD2 PHE A  83      -8.466 -28.942 -30.909  1.00  0.00              
ATOM   1123  CE1 PHE A  83      -9.092 -26.375 -30.084  1.00  0.00              
ATOM   1124  CE2 PHE A  83      -9.787 -28.603 -30.631  1.00  0.00              
ATOM   1125  CZ  PHE A  83     -10.100 -27.319 -30.219  1.00  0.00              
ATOM   1126  H   PHE A  83      -5.919 -26.603 -32.888  1.00  0.00              
ATOM   1127  HA  PHE A  83      -5.160 -26.651 -30.115  1.00  0.00              
ATOM   1128 1HB  PHE A  83      -6.032 -28.824 -32.084  1.00  0.00              
ATOM   1129 2HB  PHE A  83      -5.740 -29.142 -30.360  1.00  0.00              
ATOM   1130  HD1 PHE A  83      -6.987 -25.976 -30.254  1.00  0.00              
ATOM   1131  HD2 PHE A  83      -8.220 -29.954 -31.233  1.00  0.00              
ATOM   1132  HE1 PHE A  83      -9.333 -25.363 -29.760  1.00  0.00              
ATOM   1133  HE2 PHE A  83     -10.576 -29.349 -30.736  1.00  0.00              
ATOM   1134  HZ  PHE A  83     -11.133 -27.050 -29.999  1.00  0.00              
ATOM   1135  N   ARG A  84      -3.152 -28.316 -32.099  1.00  0.00              
ATOM   1136  CA  ARG A  84      -1.846 -28.952 -32.163  1.00  0.00              
ATOM   1137  C   ARG A  84      -0.678 -28.003 -31.913  1.00  0.00              
ATOM   1138  O   ARG A  84       0.360 -28.415 -31.403  1.00  0.00              
ATOM   1139  CB  ARG A  84      -1.663 -29.701 -33.475  1.00  0.00              
ATOM   1140  CG  ARG A  84      -0.472 -30.645 -33.512  1.00  0.00              
ATOM   1141  CD  ARG A  84      -0.521 -31.650 -34.605  1.00  0.00              
ATOM   1142  NE  ARG A  84      -1.522 -32.689 -34.423  1.00  0.00              
ATOM   1143  CZ  ARG A  84      -2.086 -33.391 -35.424  1.00  0.00              
ATOM   1144  NH1 ARG A  84      -1.782 -33.145 -36.679  1.00  0.00              
ATOM   1145  NH2 ARG A  84      -2.974 -34.320 -35.113  1.00  0.00              
ATOM   1146  H   ARG A  84      -3.725 -28.287 -32.930  1.00  0.00              
ATOM   1147  HA  ARG A  84      -1.763 -29.704 -31.378  1.00  0.00              
ATOM   1148 1HB  ARG A  84      -2.577 -30.268 -33.648  1.00  0.00              
ATOM   1149 2HB  ARG A  84      -1.549 -28.949 -34.256  1.00  0.00              
ATOM   1150 1HG  ARG A  84       0.435 -30.054 -33.641  1.00  0.00              
ATOM   1151 2HG  ARG A  84      -0.425 -31.180 -32.564  1.00  0.00              
ATOM   1152 1HD  ARG A  84      -0.745 -31.143 -35.543  1.00  0.00              
ATOM   1153 2HD  ARG A  84       0.449 -32.140 -34.679  1.00  0.00              
ATOM   1154  HE  ARG A  84      -1.938 -33.041 -33.571  1.00  0.00              
ATOM   1155 1HH1 ARG A  84      -1.115 -32.420 -36.902  1.00  0.00              
ATOM   1156 2HH1 ARG A  84      -2.217 -33.683 -37.415  1.00  0.00              
ATOM   1157 1HH2 ARG A  84      -3.210 -34.484 -34.143  1.00  0.00              
ATOM   1158 2HH2 ARG A  84      -3.413 -34.860 -35.843  1.00  0.00              
ATOM   1159  N   SER A  85      -0.843 -26.734 -32.271  1.00  0.00              
ATOM   1160  CA  SER A  85       0.208 -25.750 -32.034  1.00  0.00              
ATOM   1161  C   SER A  85       0.444 -25.539 -30.533  1.00  0.00              
ATOM   1162  O   SER A  85       1.474 -25.008 -30.142  1.00  0.00              
ATOM   1163  CB  SER A  85      -0.150 -24.438 -32.704  1.00  0.00              
ATOM   1164  OG  SER A  85      -1.239 -23.810 -32.085  1.00  0.00              
ATOM   1165  H   SER A  85      -1.702 -26.439 -32.713  1.00  0.00              
ATOM   1166  HA  SER A  85       1.151 -25.996 -32.525  1.00  0.00              
ATOM   1167 1HB  SER A  85       0.714 -23.776 -32.658  1.00  0.00              
ATOM   1168 2HB  SER A  85      -0.400 -24.635 -33.746  1.00  0.00              
ATOM   1169  HG  SER A  85      -2.006 -24.386 -32.126  1.00  0.00              
ATOM   1170  N   GLY A  86      -0.497 -25.966 -29.701  1.00  0.00              
ATOM   1171  CA  GLY A  86      -0.335 -25.790 -28.267  1.00  0.00              
ATOM   1172  C   GLY A  86       0.350 -26.887 -27.484  1.00  0.00              
ATOM   1173  O   GLY A  86       0.736 -27.926 -28.032  1.00  0.00              
ATOM   1174  H   GLY A  86      -1.332 -26.414 -30.050  1.00  0.00              
ATOM   1175 1HA  GLY A  86       0.255 -24.892 -28.083  1.00  0.00              
ATOM   1176 2HA  GLY A  86      -1.317 -25.678 -27.809  1.00  0.00              
ATOM   1177  N   GLU A  87       0.495 -26.653 -26.183  1.00  0.00              
ATOM   1178  CA  GLU A  87       1.141 -27.611 -25.289  1.00  0.00              
ATOM   1179  C   GLU A  87       0.187 -28.032 -24.176  1.00  0.00              
ATOM   1180  O   GLU A  87       0.197 -29.183 -23.736  1.00  0.00              
ATOM   1181  CB  GLU A  87       2.410 -26.994 -24.687  1.00  0.00              
ATOM   1182  CG  GLU A  87       3.532 -26.784 -25.702  1.00  0.00              
ATOM   1183  CD  GLU A  87       4.680 -25.922 -25.180  1.00  0.00              
ATOM   1184  OE1 GLU A  87       5.730 -25.869 -25.864  1.00  0.00              
ATOM   1185  OE2 GLU A  87       4.537 -25.285 -24.105  1.00  0.00              
ATOM   1186  H   GLU A  87       0.146 -25.784 -25.803  1.00  0.00              
ATOM   1187  HA  GLU A  87       1.402 -28.514 -25.841  1.00  0.00              
ATOM   1188 1HB  GLU A  87       2.122 -26.037 -24.252  1.00  0.00              
ATOM   1189 2HB  GLU A  87       2.747 -27.665 -23.897  1.00  0.00              
ATOM   1190 1HG  GLU A  87       3.955 -27.715 -26.079  1.00  0.00              
ATOM   1191 2HG  GLU A  87       3.044 -26.253 -26.518  1.00  0.00              
ATOM   1192  N   GLY A  88      -0.640 -27.093 -23.724  1.00  0.00              
ATOM   1193  CA  GLY A  88      -1.578 -27.373 -22.653  1.00  0.00              
ATOM   1194  C   GLY A  88      -2.906 -26.729 -22.963  1.00  0.00              
ATOM   1195  O   GLY A  88      -2.972 -25.748 -23.700  1.00  0.00              
ATOM   1196  H   GLY A  88      -0.619 -26.168 -24.130  1.00  0.00              
ATOM   1197 1HA  GLY A  88      -1.703 -28.452 -22.562  1.00  0.00              
ATOM   1198 2HA  GLY A  88      -1.182 -26.974 -21.720  1.00  0.00              
ATOM   1199  N   PHE A  89      -3.970 -27.253 -22.379  1.00  0.00              
ATOM   1200  CA  PHE A  89      -5.286 -26.718 -22.648  1.00  0.00              
ATOM   1201  C   PHE A  89      -6.098 -26.291 -21.436  1.00  0.00              
ATOM   1202  O   PHE A  89      -6.103 -26.968 -20.429  1.00  0.00              
ATOM   1203  CB  PHE A  89      -6.100 -27.775 -23.410  1.00  0.00              
ATOM   1204  CG  PHE A  89      -5.510 -28.152 -24.738  1.00  0.00              
ATOM   1205  CD1 PHE A  89      -4.439 -29.037 -24.813  1.00  0.00              
ATOM   1206  CD2 PHE A  89      -5.987 -27.571 -25.908  1.00  0.00              
ATOM   1207  CE1 PHE A  89      -3.845 -29.334 -26.035  1.00  0.00              
ATOM   1208  CE2 PHE A  89      -5.402 -27.858 -27.137  1.00  0.00              
ATOM   1209  CZ  PHE A  89      -4.328 -28.741 -27.201  1.00  0.00              
ATOM   1210  H   PHE A  89      -3.875 -28.030 -21.741  1.00  0.00              
ATOM   1211  HA  PHE A  89      -5.200 -25.799 -23.229  1.00  0.00              
ATOM   1212 1HB  PHE A  89      -6.164 -28.693 -22.827  1.00  0.00              
ATOM   1213 2HB  PHE A  89      -7.104 -27.403 -23.611  1.00  0.00              
ATOM   1214  HD1 PHE A  89      -4.067 -29.500 -23.898  1.00  0.00              
ATOM   1215  HD2 PHE A  89      -6.829 -26.879 -25.855  1.00  0.00              
ATOM   1216  HE1 PHE A  89      -3.006 -30.028 -26.078  1.00  0.00              
ATOM   1217  HE2 PHE A  89      -5.780 -27.394 -28.048  1.00  0.00              
ATOM   1218  HZ  PHE A  89      -3.864 -28.966 -28.161  1.00  0.00              
ATOM   1219  N   LEU A  90      -6.790 -25.167 -21.559  1.00  0.00              
ATOM   1220  CA  LEU A  90      -7.703 -24.710 -20.525  1.00  0.00              
ATOM   1221  C   LEU A  90      -9.062 -24.930 -21.171  1.00  0.00              
ATOM   1222  O   LEU A  90      -9.435 -24.216 -22.109  1.00  0.00              
ATOM   1223  CB  LEU A  90      -7.523 -23.221 -20.216  1.00  0.00              
ATOM   1224  CG  LEU A  90      -6.211 -22.854 -19.514  1.00  0.00              
ATOM   1225  CD1 LEU A  90      -6.187 -21.353 -19.237  1.00  0.00              
ATOM   1226  CD2 LEU A  90      -6.082 -23.639 -18.200  1.00  0.00              
ATOM   1227  H   LEU A  90      -6.680 -24.613 -22.396  1.00  0.00              
ATOM   1228  HA  LEU A  90      -7.574 -25.317 -19.630  1.00  0.00              
ATOM   1229 1HB  LEU A  90      -7.525 -22.828 -21.232  1.00  0.00              
ATOM   1230 2HB  LEU A  90      -8.374 -22.816 -19.668  1.00  0.00              
ATOM   1231  HG  LEU A  90      -5.395 -23.168 -20.167  1.00  0.00              
ATOM   1232 1HD1 LEU A  90      -5.254 -21.090 -18.737  1.00  0.00              
ATOM   1233 2HD1 LEU A  90      -6.260 -20.808 -20.177  1.00  0.00              
ATOM   1234 3HD1 LEU A  90      -7.027 -21.089 -18.597  1.00  0.00              
ATOM   1235 1HD2 LEU A  90      -5.146 -23.373 -17.708  1.00  0.00              
ATOM   1236 2HD2 LEU A  90      -6.919 -23.393 -17.546  1.00  0.00              
ATOM   1237 3HD2 LEU A  90      -6.088 -24.708 -18.412  1.00  0.00              
ATOM   1238  N   CYS A  91      -9.780 -25.938 -20.694  1.00  0.00              
ATOM   1239  CA  CYS A  91     -11.102 -26.241 -21.227  1.00  0.00              
ATOM   1240  C   CYS A  91     -12.078 -25.428 -20.408  1.00  0.00              
ATOM   1241  O   CYS A  91     -12.418 -25.789 -19.281  1.00  0.00              
ATOM   1242  CB  CYS A  91     -11.400 -27.732 -21.093  1.00  0.00              
ATOM   1243  SG  CYS A  91     -13.004 -28.180 -21.766  1.00  0.00              
ATOM   1244  H   CYS A  91      -9.408 -26.509 -19.948  1.00  0.00              
ATOM   1245  HA  CYS A  91     -11.186 -26.069 -22.300  1.00  0.00              
ATOM   1246 1HB  CYS A  91     -10.653 -28.316 -21.632  1.00  0.00              
ATOM   1247 2HB  CYS A  91     -11.401 -28.023 -20.043  1.00  0.00              
ATOM   1248  HG  CYS A  91     -12.618 -28.209 -23.038  1.00  0.00              
ATOM   1249  N   VAL A  92     -12.515 -24.322 -20.986  1.00  0.00              
ATOM   1250  CA  VAL A  92     -13.418 -23.414 -20.310  1.00  0.00              
ATOM   1251  C   VAL A  92     -14.893 -23.502 -20.677  1.00  0.00              
ATOM   1252  O   VAL A  92     -15.260 -23.515 -21.844  1.00  0.00              
ATOM   1253  CB  VAL A  92     -12.967 -21.964 -20.548  1.00  0.00              
ATOM   1254  CG1 VAL A  92     -13.904 -20.992 -19.828  1.00  0.00              
ATOM   1255  CG2 VAL A  92     -11.535 -21.791 -20.073  1.00  0.00              
ATOM   1256  H   VAL A  92     -12.210 -24.105 -21.924  1.00  0.00              
ATOM   1257  HA  VAL A  92     -13.458 -23.618 -19.239  1.00  0.00              
ATOM   1258  HB  VAL A  92     -12.981 -21.760 -21.619  1.00  0.00              
ATOM   1259 1HG1 VAL A  92     -13.572 -19.968 -20.005  1.00  0.00              
ATOM   1260 2HG1 VAL A  92     -14.918 -21.116 -20.206  1.00  0.00              
ATOM   1261 3HG1 VAL A  92     -13.888 -21.197 -18.757  1.00  0.00              
ATOM   1262 1HG2 VAL A  92     -11.216 -20.763 -20.243  1.00  0.00              
ATOM   1263 2HG2 VAL A  92     -11.476 -22.019 -19.009  1.00  0.00              
ATOM   1264 3HG2 VAL A  92     -10.883 -22.467 -20.626  1.00  0.00              
ATOM   1265  N   PHE A  93     -15.729 -23.561 -19.647  1.00  0.00              
ATOM   1266  CA  PHE A  93     -17.168 -23.628 -19.812  1.00  0.00              
ATOM   1267  C   PHE A  93     -17.717 -22.662 -18.761  1.00  0.00              
ATOM   1268  O   PHE A  93     -16.982 -22.201 -17.884  1.00  0.00              
ATOM   1269  CB  PHE A  93     -17.691 -25.068 -19.612  1.00  0.00              
ATOM   1270  CG  PHE A  93     -17.638 -25.565 -18.190  1.00  0.00              
ATOM   1271  CD1 PHE A  93     -18.736 -25.410 -17.338  1.00  0.00              
ATOM   1272  CD2 PHE A  93     -16.506 -26.225 -17.714  1.00  0.00              
ATOM   1273  CE1 PHE A  93     -18.705 -25.909 -16.038  1.00  0.00              
ATOM   1274  CE2 PHE A  93     -16.464 -26.727 -16.421  1.00  0.00              
ATOM   1275  CZ  PHE A  93     -17.569 -26.570 -15.575  1.00  0.00              
ATOM   1276  H   PHE A  93     -15.340 -23.559 -18.715  1.00  0.00              
ATOM   1277  HA  PHE A  93     -17.441 -23.301 -20.816  1.00  0.00              
ATOM   1278 1HB  PHE A  93     -18.734 -25.135 -19.918  1.00  0.00              
ATOM   1279 2HB  PHE A  93     -17.097 -25.766 -20.199  1.00  0.00              
ATOM   1280  HD1 PHE A  93     -19.623 -24.892 -17.702  1.00  0.00              
ATOM   1281  HD2 PHE A  93     -15.647 -26.346 -18.375  1.00  0.00              
ATOM   1282  HE1 PHE A  93     -19.568 -25.782 -15.386  1.00  0.00              
ATOM   1283  HE2 PHE A  93     -15.573 -27.242 -16.061  1.00  0.00              
ATOM   1284  HZ  PHE A  93     -17.542 -26.961 -14.558  1.00  0.00              
ATOM   1285  N   SER A  94     -18.985 -22.312 -18.886  1.00  0.00              
ATOM   1286  CA  SER A  94     -19.627 -21.444 -17.909  1.00  0.00              
ATOM   1287  C   SER A  94     -20.469 -22.303 -16.979  1.00  0.00              
ATOM   1288  O   SER A  94     -21.197 -23.189 -17.433  1.00  0.00              
ATOM   1289  CB  SER A  94     -20.513 -20.423 -18.617  1.00  0.00              
ATOM   1290  OG  SER A  94     -21.352 -19.766 -17.690  1.00  0.00              
ATOM   1291  H   SER A  94     -19.522 -22.652 -19.671  1.00  0.00              
ATOM   1292  HA  SER A  94     -18.924 -20.819 -17.357  1.00  0.00              
ATOM   1293 1HB  SER A  94     -19.874 -19.695 -19.116  1.00  0.00              
ATOM   1294 2HB  SER A  94     -21.119 -20.942 -19.359  1.00  0.00              
ATOM   1295  HG  SER A  94     -22.096 -19.376 -18.154  1.00  0.00              
ATOM   1296  N   ILE A  95     -20.369 -22.050 -15.679  1.00  0.00              
ATOM   1297  CA  ILE A  95     -21.210 -22.771 -14.737  1.00  0.00              
ATOM   1298  C   ILE A  95     -22.688 -22.401 -14.871  1.00  0.00              
ATOM   1299  O   ILE A  95     -23.555 -23.088 -14.332  1.00  0.00              
ATOM   1300  CB  ILE A  95     -20.784 -22.523 -13.276  1.00  0.00              
ATOM   1301  CG1 ILE A  95     -21.012 -21.062 -12.903  1.00  0.00              
ATOM   1302  CG2 ILE A  95     -19.332 -22.928 -13.079  1.00  0.00              
ATOM   1303  CD1 ILE A  95     -20.913 -20.824 -11.407  1.00  0.00              
ATOM   1304  H   ILE A  95     -19.716 -21.362 -15.329  1.00  0.00              
ATOM   1305  HA  ILE A  95     -21.190 -23.840 -14.945  1.00  0.00              
ATOM   1306  HB  ILE A  95     -21.421 -23.111 -12.615  1.00  0.00              
ATOM   1307 1HG1 ILE A  95     -20.262 -20.472 -13.428  1.00  0.00              
ATOM   1308 2HG1 ILE A  95     -22.004 -20.787 -13.262  1.00  0.00              
ATOM   1309 1HG2 ILE A  95     -19.041 -22.748 -12.044  1.00  0.00              
ATOM   1310 2HG2 ILE A  95     -19.214 -23.985 -13.310  1.00  0.00              
ATOM   1311 3HG2 ILE A  95     -18.697 -22.339 -13.741  1.00  0.00              
ATOM   1312 1HD1 ILE A  95     -21.084 -19.769 -11.193  1.00  0.00              
ATOM   1313 2HD1 ILE A  95     -21.664 -21.424 -10.892  1.00  0.00              
ATOM   1314 3HD1 ILE A  95     -19.922 -21.108 -11.057  1.00  0.00              
ATOM   1315  N   THR A  96     -22.975 -21.320 -15.593  1.00  0.00              
ATOM   1316  CA  THR A  96     -24.350 -20.874 -15.784  1.00  0.00              
ATOM   1317  C   THR A  96     -24.966 -21.395 -17.086  1.00  0.00              
ATOM   1318  O   THR A  96     -26.111 -21.085 -17.406  1.00  0.00              
ATOM   1319  CB  THR A  96     -24.428 -19.337 -15.804  1.00  0.00              
ATOM   1320  OG1 THR A  96     -23.738 -18.842 -16.955  1.00  0.00              
ATOM   1321  CG2 THR A  96     -23.792 -18.750 -14.548  1.00  0.00              
ATOM   1322  H   THR A  96     -22.223 -20.795 -16.018  1.00  0.00              
ATOM   1323  HA  THR A  96     -24.980 -21.270 -14.987  1.00  0.00              
ATOM   1324  HB  THR A  96     -25.474 -19.036 -15.855  1.00  0.00              
ATOM   1325  HG1 THR A  96     -24.037 -17.950 -17.147  1.00  0.00              
ATOM   1326 1HG2 THR A  96     -23.859 -17.662 -14.582  1.00  0.00              
ATOM   1327 2HG2 THR A  96     -24.319 -19.119 -13.668  1.00  0.00              
ATOM   1328 3HG2 THR A  96     -22.746 -19.048 -14.497  1.00  0.00              
ATOM   1329  N   GLU A  97     -24.214 -22.184 -17.842  1.00  0.00              
ATOM   1330  CA  GLU A  97     -24.754 -22.747 -19.067  1.00  0.00              
ATOM   1331  C   GLU A  97     -24.431 -24.235 -19.198  1.00  0.00              
ATOM   1332  O   GLU A  97     -23.299 -24.623 -19.506  1.00  0.00              
ATOM   1333  CB  GLU A  97     -24.218 -21.984 -20.280  1.00  0.00              
ATOM   1334  CG  GLU A  97     -24.599 -22.590 -21.624  1.00  0.00              
ATOM   1335  CD  GLU A  97     -26.091 -22.693 -21.773  1.00  0.00              
ATOM   1336  OE1 GLU A  97     -26.731 -21.673 -21.869  1.00  0.00              
ATOM   1337  OE2 GLU A  97     -26.581 -23.790 -21.903  1.00  0.00              
ATOM   1338  H   GLU A  97     -23.263 -22.402 -17.578  1.00  0.00              
ATOM   1339  HA  GLU A  97     -25.842 -22.674 -19.059  1.00  0.00              
ATOM   1340 1HB  GLU A  97     -24.610 -20.969 -20.217  1.00  0.00              
ATOM   1341 2HB  GLU A  97     -23.132 -21.961 -20.188  1.00  0.00              
ATOM   1342 1HG  GLU A  97     -24.186 -22.051 -22.476  1.00  0.00              
ATOM   1343 2HG  GLU A  97     -24.169 -23.590 -21.585  1.00  0.00              
ATOM   1344  N   MET A  98     -25.441 -25.065 -18.958  1.00  0.00              
ATOM   1345  CA  MET A  98     -25.291 -26.511 -19.030  1.00  0.00              
ATOM   1346  C   MET A  98     -24.761 -27.017 -20.378  1.00  0.00              
ATOM   1347  O   MET A  98     -24.046 -28.015 -20.426  1.00  0.00              
ATOM   1348  CB  MET A  98     -26.633 -27.170 -18.722  1.00  0.00              
ATOM   1349  CG  MET A  98     -26.583 -28.689 -18.631  1.00  0.00              
ATOM   1350  SD  MET A  98     -25.561 -29.270 -17.263  1.00  0.00              
ATOM   1351  CE  MET A  98     -26.606 -28.867 -15.866  1.00  0.00              
ATOM   1352  H   MET A  98     -26.341 -24.675 -18.717  1.00  0.00              
ATOM   1353  HA  MET A  98     -24.553 -26.845 -18.301  1.00  0.00              
ATOM   1354 1HB  MET A  98     -26.977 -26.761 -17.773  1.00  0.00              
ATOM   1355 2HB  MET A  98     -27.321 -26.877 -19.516  1.00  0.00              
ATOM   1356 1HG  MET A  98     -27.600 -29.056 -18.500  1.00  0.00              
ATOM   1357 2HG  MET A  98     -26.177 -29.071 -19.568  1.00  0.00              
ATOM   1358 1HE  MET A  98     -26.111 -29.167 -14.942  1.00  0.00              
ATOM   1359 2HE  MET A  98     -26.791 -27.792 -15.847  1.00  0.00              
ATOM   1360 3HE  MET A  98     -27.555 -29.397 -15.957  1.00  0.00              
ATOM   1361  N   GLU A  99     -25.083 -26.335 -21.473  1.00  0.00              
ATOM   1362  CA  GLU A  99     -24.641 -26.815 -22.781  1.00  0.00              
ATOM   1363  C   GLU A  99     -23.134 -26.633 -22.988  1.00  0.00              
ATOM   1364  O   GLU A  99     -22.506 -27.418 -23.700  1.00  0.00              
ATOM   1365  CB  GLU A  99     -25.410 -26.095 -23.892  1.00  0.00              
ATOM   1366  CG  GLU A  99     -26.884 -26.462 -23.976  1.00  0.00              
ATOM   1367  CD  GLU A  99     -27.581 -25.679 -25.054  1.00  0.00              
ATOM   1368  OE1 GLU A  99     -26.942 -24.870 -25.682  1.00  0.00              
ATOM   1369  OE2 GLU A  99     -28.722 -25.969 -25.327  1.00  0.00              
ATOM   1370  H   GLU A  99     -25.631 -25.488 -21.418  1.00  0.00              
ATOM   1371  HA  GLU A  99     -24.824 -27.887 -22.863  1.00  0.00              
ATOM   1372 1HB  GLU A  99     -25.313 -25.025 -23.704  1.00  0.00              
ATOM   1373 2HB  GLU A  99     -24.919 -26.345 -24.833  1.00  0.00              
ATOM   1374 1HG  GLU A  99     -27.058 -27.527 -24.132  1.00  0.00              
ATOM   1375 2HG  GLU A  99     -27.277 -26.170 -23.003  1.00  0.00              
ATOM   1376  N   SER A 100     -22.549 -25.614 -22.357  1.00  0.00              
ATOM   1377  CA  SER A 100     -21.122 -25.332 -22.544  1.00  0.00              
ATOM   1378  C   SER A 100     -20.349 -26.378 -21.742  1.00  0.00              
ATOM   1379  O   SER A 100     -19.252 -26.799 -22.130  1.00  0.00              
ATOM   1380  CB  SER A 100     -20.764 -23.915 -22.059  1.00  0.00              
ATOM   1381  OG  SER A 100     -20.882 -23.777 -20.651  1.00  0.00              
ATOM   1382  H   SER A 100     -23.091 -25.023 -21.742  1.00  0.00              
ATOM   1383  HA  SER A 100     -20.822 -25.294 -23.592  1.00  0.00              
ATOM   1384 1HB  SER A 100     -19.736 -23.698 -22.348  1.00  0.00              
ATOM   1385 2HB  SER A 100     -21.433 -23.202 -22.538  1.00  0.00              
ATOM   1386  HG  SER A 100     -21.805 -23.648 -20.419  1.00  0.00              
ATOM   1387  N   PHE A 101     -20.943 -26.818 -20.633  1.00  0.00              
ATOM   1388  CA  PHE A 101     -20.363 -27.887 -19.840  1.00  0.00              
ATOM   1389  C   PHE A 101     -20.464 -29.205 -20.596  1.00  0.00              
ATOM   1390  O   PHE A 101     -19.493 -29.962 -20.689  1.00  0.00              
ATOM   1391  CB  PHE A 101     -21.059 -27.993 -18.482  1.00  0.00              
ATOM   1392  CG  PHE A 101     -20.619 -29.175 -17.666  1.00  0.00              
ATOM   1393  CD1 PHE A 101     -19.313 -29.271 -17.207  1.00  0.00              
ATOM   1394  CD2 PHE A 101     -21.507 -30.193 -17.357  1.00  0.00              
ATOM   1395  CE1 PHE A 101     -18.907 -30.358 -16.456  1.00  0.00              
ATOM   1396  CE2 PHE A 101     -21.104 -31.280 -16.606  1.00  0.00              
ATOM   1397  CZ  PHE A 101     -19.802 -31.362 -16.155  1.00  0.00              
ATOM   1398  H   PHE A 101     -21.814 -26.402 -20.335  1.00  0.00              
ATOM   1399  HA  PHE A 101     -19.303 -27.690 -19.671  1.00  0.00              
ATOM   1400 1HB  PHE A 101     -20.851 -27.107 -17.884  1.00  0.00              
ATOM   1401 2HB  PHE A 101     -22.135 -28.093 -18.619  1.00  0.00              
ATOM   1402  HD1 PHE A 101     -18.606 -28.476 -17.443  1.00  0.00              
ATOM   1403  HD2 PHE A 101     -22.536 -30.128 -17.713  1.00  0.00              
ATOM   1404  HE1 PHE A 101     -17.878 -30.421 -16.101  1.00  0.00              
ATOM   1405  HE2 PHE A 101     -21.813 -32.073 -16.369  1.00  0.00              
ATOM   1406  HZ  PHE A 101     -19.483 -32.220 -15.565  1.00  0.00              
ATOM   1407  N   ALA A 102     -21.648 -29.470 -21.139  1.00  0.00              
ATOM   1408  CA  ALA A 102     -21.878 -30.704 -21.882  1.00  0.00              
ATOM   1409  C   ALA A 102     -20.888 -30.798 -23.039  1.00  0.00              
ATOM   1410  O   ALA A 102     -20.401 -31.880 -23.372  1.00  0.00              
ATOM   1411  CB  ALA A 102     -23.304 -30.739 -22.410  1.00  0.00              
ATOM   1412  H   ALA A 102     -22.404 -28.808 -21.038  1.00  0.00              
ATOM   1413  HA  ALA A 102     -21.707 -31.550 -21.216  1.00  0.00              
ATOM   1414 1HB  ALA A 102     -23.463 -31.664 -22.962  1.00  0.00              
ATOM   1415 2HB  ALA A 102     -24.003 -30.690 -21.575  1.00  0.00              
ATOM   1416 3HB  ALA A 102     -23.468 -29.889 -23.071  1.00  0.00              
ATOM   1417  N   ALA A 103     -20.573 -29.651 -23.630  1.00  0.00              
ATOM   1418  CA  ALA A 103     -19.644 -29.605 -24.747  1.00  0.00              
ATOM   1419  C   ALA A 103     -18.201 -29.995 -24.404  1.00  0.00              
ATOM   1420  O   ALA A 103     -17.426 -30.345 -25.293  1.00  0.00              
ATOM   1421  CB  ALA A 103     -19.673 -28.210 -25.380  1.00  0.00              
ATOM   1422  H   ALA A 103     -20.986 -28.791 -23.298  1.00  0.00              
ATOM   1423  HA  ALA A 103     -19.961 -30.331 -25.496  1.00  0.00              
ATOM   1424 1HB  ALA A 103     -18.976 -28.177 -26.217  1.00  0.00              
ATOM   1425 2HB  ALA A 103     -20.680 -27.993 -25.737  1.00  0.00              
ATOM   1426 3HB  ALA A 103     -19.384 -27.468 -24.637  1.00  0.00              
ATOM   1427  N   THR A 104     -17.839 -29.952 -23.126  1.00  0.00              
ATOM   1428  CA  THR A 104     -16.455 -30.213 -22.748  1.00  0.00              
ATOM   1429  C   THR A 104     -15.978 -31.629 -23.040  1.00  0.00              
ATOM   1430  O   THR A 104     -14.784 -31.861 -23.227  1.00  0.00              
ATOM   1431  CB  THR A 104     -16.203 -29.903 -21.246  1.00  0.00              
ATOM   1432  OG1 THR A 104     -16.985 -30.776 -20.425  1.00  0.00              
ATOM   1433  CG2 THR A 104     -16.570 -28.452 -20.928  1.00  0.00              
ATOM   1434  H   THR A 104     -18.514 -29.739 -22.405  1.00  0.00              
ATOM   1435  HA  THR A 104     -15.787 -29.577 -23.330  1.00  0.00              
ATOM   1436  HB  THR A 104     -15.150 -30.067 -21.021  1.00  0.00              
ATOM   1437  HG1 THR A 104     -16.822 -30.576 -19.500  1.00  0.00              
ATOM   1438 1HG2 THR A 104     -16.387 -28.255 -19.872  1.00  0.00              
ATOM   1439 2HG2 THR A 104     -15.961 -27.782 -21.535  1.00  0.00              
ATOM   1440 3HG2 THR A 104     -17.623 -28.286 -21.151  1.00  0.00              
ATOM   1441  N   ALA A 105     -16.900 -32.582 -23.081  1.00  0.00              
ATOM   1442  CA  ALA A 105     -16.539 -33.941 -23.476  1.00  0.00              
ATOM   1443  C   ALA A 105     -16.115 -34.008 -24.946  1.00  0.00              
ATOM   1444  O   ALA A 105     -15.160 -34.717 -25.296  1.00  0.00              
ATOM   1445  CB  ALA A 105     -17.713 -34.897 -23.218  1.00  0.00              
ATOM   1446  H   ALA A 105     -17.859 -32.379 -22.841  1.00  0.00              
ATOM   1447  HA  ALA A 105     -15.683 -34.262 -22.882  1.00  0.00              
ATOM   1448 1HB  ALA A 105     -17.431 -35.907 -23.516  1.00  0.00              
ATOM   1449 2HB  ALA A 105     -17.963 -34.889 -22.157  1.00  0.00              
ATOM   1450 3HB  ALA A 105     -18.577 -34.576 -23.798  1.00  0.00              
ATOM   1451  N   ASP A 106     -16.810 -33.266 -25.804  1.00  0.00              
ATOM   1452  CA  ASP A 106     -16.449 -33.231 -27.216  1.00  0.00              
ATOM   1453  C   ASP A 106     -15.170 -32.438 -27.457  1.00  0.00              
ATOM   1454  O   ASP A 106     -14.381 -32.786 -28.339  1.00  0.00              
ATOM   1455  CB  ASP A 106     -17.594 -32.639 -28.042  1.00  0.00              
ATOM   1456  CG  ASP A 106     -18.798 -33.557 -28.198  1.00  0.00              
ATOM   1457  OD1 ASP A 106     -18.678 -34.720 -27.891  1.00  0.00              
ATOM   1458  OD2 ASP A 106     -19.866 -33.063 -28.471  1.00  0.00              
ATOM   1459  H   ASP A 106     -17.595 -32.718 -25.483  1.00  0.00              
ATOM   1460  HA  ASP A 106     -16.248 -34.242 -27.571  1.00  0.00              
ATOM   1461 1HB  ASP A 106     -17.926 -31.663 -27.687  1.00  0.00              
ATOM   1462 2HB  ASP A 106     -17.096 -32.526 -29.006  1.00  0.00              
ATOM   1463  N   PHE A 107     -14.970 -31.367 -26.687  1.00  0.00              
ATOM   1464  CA  PHE A 107     -13.775 -30.542 -26.847  1.00  0.00              
ATOM   1465  C   PHE A 107     -12.572 -31.377 -26.431  1.00  0.00              
ATOM   1466  O   PHE A 107     -11.549 -31.369 -27.102  1.00  0.00              
ATOM   1467  CB  PHE A 107     -13.841 -29.279 -25.972  1.00  0.00              
ATOM   1468  CG  PHE A 107     -14.691 -28.176 -26.550  1.00  0.00              
ATOM   1469  CD1 PHE A 107     -14.373 -27.602 -27.775  1.00  0.00              
ATOM   1470  CD2 PHE A 107     -15.782 -27.674 -25.840  1.00  0.00              
ATOM   1471  CE1 PHE A 107     -15.122 -26.537 -28.288  1.00  0.00              
ATOM   1472  CE2 PHE A 107     -16.539 -26.615 -26.340  1.00  0.00              
ATOM   1473  CZ  PHE A 107     -16.209 -26.042 -27.565  1.00  0.00              
ATOM   1474  H   PHE A 107     -15.649 -31.118 -25.982  1.00  0.00              
ATOM   1475  HA  PHE A 107     -13.658 -30.259 -27.894  1.00  0.00              
ATOM   1476 1HB  PHE A 107     -14.264 -29.519 -24.999  1.00  0.00              
ATOM   1477 2HB  PHE A 107     -12.843 -28.863 -25.841  1.00  0.00              
ATOM   1478  HD1 PHE A 107     -13.527 -27.992 -28.341  1.00  0.00              
ATOM   1479  HD2 PHE A 107     -16.039 -28.123 -24.881  1.00  0.00              
ATOM   1480  HE1 PHE A 107     -14.856 -26.097 -29.249  1.00  0.00              
ATOM   1481  HE2 PHE A 107     -17.387 -26.234 -25.772  1.00  0.00              
ATOM   1482  HZ  PHE A 107     -16.793 -25.212 -27.959  1.00  0.00              
ATOM   1483  N   ARG A 108     -12.701 -32.111 -25.331  1.00  0.00              
ATOM   1484  CA  ARG A 108     -11.613 -32.976 -24.887  1.00  0.00              
ATOM   1485  C   ARG A 108     -11.359 -34.109 -25.890  1.00  0.00              
ATOM   1486  O   ARG A 108     -10.207 -34.468 -26.152  1.00  0.00              
ATOM   1487  CB  ARG A 108     -11.914 -33.556 -23.497  1.00  0.00              
ATOM   1488  CG  ARG A 108     -10.810 -34.474 -22.979  1.00  0.00              
ATOM   1489  CD  ARG A 108     -11.088 -34.979 -21.572  1.00  0.00              
ATOM   1490  NE  ARG A 108     -10.129 -36.005 -21.154  1.00  0.00              
ATOM   1491  CZ  ARG A 108      -8.909 -35.762 -20.668  1.00  0.00              
ATOM   1492  NH1 ARG A 108      -8.475 -34.512 -20.525  1.00  0.00              
ATOM   1493  NH2 ARG A 108      -8.115 -36.772 -20.318  1.00  0.00              
ATOM   1494  H   ARG A 108     -13.554 -32.078 -24.790  1.00  0.00              
ATOM   1495  HA  ARG A 108     -10.687 -32.403 -24.827  1.00  0.00              
ATOM   1496 1HB  ARG A 108     -12.047 -32.712 -22.823  1.00  0.00              
ATOM   1497 2HB  ARG A 108     -12.851 -34.107 -23.579  1.00  0.00              
ATOM   1498 1HG  ARG A 108     -10.725 -35.328 -23.651  1.00  0.00              
ATOM   1499 2HG  ARG A 108      -9.871 -33.918 -22.977  1.00  0.00              
ATOM   1500 1HD  ARG A 108     -11.027 -34.142 -20.877  1.00  0.00              
ATOM   1501 2HD  ARG A 108     -12.089 -35.406 -21.542  1.00  0.00              
ATOM   1502  HE  ARG A 108     -10.218 -37.012 -21.161  1.00  0.00              
ATOM   1503 1HH1 ARG A 108      -9.073 -33.739 -20.784  1.00  0.00              
ATOM   1504 2HH1 ARG A 108      -7.551 -34.340 -20.156  1.00  0.00              
ATOM   1505 1HH2 ARG A 108      -8.439 -37.724 -20.420  1.00  0.00              
ATOM   1506 2HH2 ARG A 108      -7.193 -36.583 -19.952  1.00  0.00              
ATOM   1507  N   GLU A 109     -12.424 -34.673 -26.456  1.00  0.00              
ATOM   1508  CA  GLU A 109     -12.248 -35.723 -27.459  1.00  0.00              
ATOM   1509  C   GLU A 109     -11.372 -35.199 -28.591  1.00  0.00              
ATOM   1510  O   GLU A 109     -10.426 -35.862 -29.024  1.00  0.00              
ATOM   1511  CB  GLU A 109     -13.598 -36.198 -28.001  1.00  0.00              
ATOM   1512  CG  GLU A 109     -13.504 -37.306 -29.041  1.00  0.00              
ATOM   1513  CD  GLU A 109     -14.868 -37.737 -29.504  1.00  0.00              
ATOM   1514  OE1 GLU A 109     -15.836 -37.208 -29.014  1.00  0.00              
ATOM   1515  OE2 GLU A 109     -14.941 -38.514 -30.427  1.00  0.00              
ATOM   1516  H   GLU A 109     -13.358 -34.385 -26.203  1.00  0.00              
ATOM   1517  HA  GLU A 109     -11.738 -36.578 -27.014  1.00  0.00              
ATOM   1518 1HB  GLU A 109     -14.178 -36.550 -27.148  1.00  0.00              
ATOM   1519 2HB  GLU A 109     -14.089 -35.329 -28.440  1.00  0.00              
ATOM   1520 1HG  GLU A 109     -12.895 -37.039 -29.904  1.00  0.00              
ATOM   1521 2HG  GLU A 109     -13.028 -38.123 -28.501  1.00  0.00              
ATOM   1522  N   GLN A 110     -11.689 -33.999 -29.068  1.00  0.00              
ATOM   1523  CA  GLN A 110     -10.917 -33.395 -30.144  1.00  0.00              
ATOM   1524  C   GLN A 110      -9.472 -33.104 -29.731  1.00  0.00              
ATOM   1525  O   GLN A 110      -8.532 -33.346 -30.507  1.00  0.00              
ATOM   1526  CB  GLN A 110     -11.588 -32.099 -30.607  1.00  0.00              
ATOM   1527  CG  GLN A 110     -12.890 -32.308 -31.361  1.00  0.00              
ATOM   1528  CD  GLN A 110     -13.655 -31.014 -31.566  1.00  0.00              
ATOM   1529  OE1 GLN A 110     -13.269 -29.961 -31.051  1.00  0.00              
ATOM   1530  NE2 GLN A 110     -14.747 -31.085 -32.318  1.00  0.00              
ATOM   1531  H   GLN A 110     -12.474 -33.495 -28.683  1.00  0.00              
ATOM   1532  HA  GLN A 110     -10.851 -34.090 -30.981  1.00  0.00              
ATOM   1533 1HB  GLN A 110     -11.771 -31.502 -29.713  1.00  0.00              
ATOM   1534 2HB  GLN A 110     -10.871 -31.584 -31.246  1.00  0.00              
ATOM   1535 1HG  GLN A 110     -12.951 -32.882 -32.286  1.00  0.00              
ATOM   1536 2HG  GLN A 110     -13.368 -32.867 -30.556  1.00  0.00              
ATOM   1537 1HE2 GLN A 110     -15.293 -30.264 -32.489  1.00  0.00              
ATOM   1538 2HE2 GLN A 110     -15.025 -31.960 -32.716  1.00  0.00              
ATOM   1539  N   ILE A 111      -9.290 -32.602 -28.510  1.00  0.00              
ATOM   1540  CA  ILE A 111      -7.958 -32.310 -27.991  1.00  0.00              
ATOM   1541  C   ILE A 111      -7.088 -33.567 -27.896  1.00  0.00              
ATOM   1542  O   ILE A 111      -5.909 -33.543 -28.253  1.00  0.00              
ATOM   1543  CB  ILE A 111      -8.023 -31.649 -26.578  1.00  0.00              
ATOM   1544  CG1 ILE A 111      -8.596 -30.230 -26.682  1.00  0.00              
ATOM   1545  CG2 ILE A 111      -6.638 -31.602 -25.967  1.00  0.00              
ATOM   1546  CD1 ILE A 111      -9.001 -29.615 -25.347  1.00  0.00              
ATOM   1547  H   ILE A 111     -10.095 -32.418 -27.928  1.00  0.00              
ATOM   1548  HA  ILE A 111      -7.413 -31.662 -28.676  1.00  0.00              
ATOM   1549  HB  ILE A 111      -8.686 -32.234 -25.942  1.00  0.00              
ATOM   1550 1HG1 ILE A 111      -7.835 -29.605 -27.148  1.00  0.00              
ATOM   1551 2HG1 ILE A 111      -9.471 -30.281 -27.331  1.00  0.00              
ATOM   1552 1HG2 ILE A 111      -6.691 -31.139 -24.982  1.00  0.00              
ATOM   1553 2HG2 ILE A 111      -6.247 -32.614 -25.871  1.00  0.00              
ATOM   1554 3HG2 ILE A 111      -5.977 -31.017 -26.607  1.00  0.00              
ATOM   1555 1HD1 ILE A 111      -9.396 -28.613 -25.512  1.00  0.00              
ATOM   1556 2HD1 ILE A 111      -9.767 -30.234 -24.877  1.00  0.00              
ATOM   1557 3HD1 ILE A 111      -8.132 -29.557 -24.694  1.00  0.00              
ATOM   1558  N   LEU A 112      -7.666 -34.656 -27.395  1.00  0.00              
ATOM   1559  CA  LEU A 112      -6.914 -35.901 -27.226  1.00  0.00              
ATOM   1560  C   LEU A 112      -6.557 -36.514 -28.584  1.00  0.00              
ATOM   1561  O   LEU A 112      -5.459 -37.042 -28.762  1.00  0.00              
ATOM   1562  CB  LEU A 112      -7.720 -36.897 -26.383  1.00  0.00              
ATOM   1563  CG  LEU A 112      -7.918 -36.500 -24.914  1.00  0.00              
ATOM   1564  CD1 LEU A 112      -8.838 -37.497 -24.223  1.00  0.00              
ATOM   1565  CD2 LEU A 112      -6.567 -36.440 -24.217  1.00  0.00              
ATOM   1566  H   LEU A 112      -8.638 -34.628 -27.127  1.00  0.00              
ATOM   1567  HA  LEU A 112      -5.972 -35.692 -26.721  1.00  0.00              
ATOM   1568 1HB  LEU A 112      -8.669 -36.851 -26.914  1.00  0.00              
ATOM   1569 2HB  LEU A 112      -7.314 -37.906 -26.452  1.00  0.00              
ATOM   1570  HG  LEU A 112      -8.343 -35.496 -24.905  1.00  0.00              
ATOM   1571 1HD1 LEU A 112      -8.973 -37.206 -23.181  1.00  0.00              
ATOM   1572 2HD1 LEU A 112      -9.806 -37.506 -24.724  1.00  0.00              
ATOM   1573 3HD1 LEU A 112      -8.396 -38.491 -24.268  1.00  0.00              
ATOM   1574 1HD2 LEU A 112      -6.709 -36.156 -23.174  1.00  0.00              
ATOM   1575 2HD2 LEU A 112      -6.088 -37.418 -24.266  1.00  0.00              
ATOM   1576 3HD2 LEU A 112      -5.935 -35.701 -24.710  1.00  0.00              
ATOM   1577  N   ARG A 113      -7.482 -36.426 -29.534  1.00  0.00              
ATOM   1578  CA  ARG A 113      -7.257 -36.936 -30.892  1.00  0.00              
ATOM   1579  C   ARG A 113      -6.146 -36.167 -31.620  1.00  0.00              
ATOM   1580  O   ARG A 113      -5.264 -36.757 -32.247  1.00  0.00              
ATOM   1581  CB  ARG A 113      -8.557 -36.840 -31.702  1.00  0.00              
ATOM   1582  CG  ARG A 113      -8.415 -37.265 -33.165  1.00  0.00              
ATOM   1583  CD  ARG A 113      -9.693 -37.004 -33.956  1.00  0.00              
ATOM   1584  NE  ARG A 113     -10.200 -35.632 -33.840  1.00  0.00              
ATOM   1585  CZ  ARG A 113      -9.715 -34.572 -34.490  1.00  0.00              
ATOM   1586  NH1 ARG A 113      -8.690 -34.704 -35.320  1.00  0.00              
ATOM   1587  NH2 ARG A 113     -10.268 -33.371 -34.315  1.00  0.00              
ATOM   1588  H   ARG A 113      -8.367 -35.995 -29.312  1.00  0.00              
ATOM   1589  HA  ARG A 113      -6.924 -37.973 -30.846  1.00  0.00              
ATOM   1590 1HB  ARG A 113      -9.288 -37.476 -31.206  1.00  0.00              
ATOM   1591 2HB  ARG A 113      -8.886 -35.802 -31.654  1.00  0.00              
ATOM   1592 1HG  ARG A 113      -7.595 -36.703 -33.612  1.00  0.00              
ATOM   1593 2HG  ARG A 113      -8.184 -38.331 -33.195  1.00  0.00              
ATOM   1594 1HD  ARG A 113      -9.501 -37.196 -35.011  1.00  0.00              
ATOM   1595 2HD  ARG A 113     -10.473 -37.675 -33.601  1.00  0.00              
ATOM   1596  HE  ARG A 113     -10.961 -35.272 -33.280  1.00  0.00              
ATOM   1597 1HH1 ARG A 113      -8.272 -35.613 -35.462  1.00  0.00              
ATOM   1598 2HH1 ARG A 113      -8.331 -33.895 -35.806  1.00  0.00              
ATOM   1599 1HH2 ARG A 113     -11.055 -33.267 -33.689  1.00  0.00              
ATOM   1600 2HH2 ARG A 113      -9.898 -32.572 -34.807  1.00  0.00              
ATOM   1601  N   VAL A 114      -6.202 -34.841 -31.531  1.00  0.00              
ATOM   1602  CA  VAL A 114      -5.234 -33.973 -32.190  1.00  0.00              
ATOM   1603  C   VAL A 114      -3.842 -34.109 -31.583  1.00  0.00              
ATOM   1604  O   VAL A 114      -2.841 -34.199 -32.309  1.00  0.00              
ATOM   1605  CB  VAL A 114      -5.676 -32.493 -32.101  1.00  0.00              
ATOM   1606  CG1 VAL A 114      -4.558 -31.584 -32.554  1.00  0.00              
ATOM   1607  CG2 VAL A 114      -6.911 -32.271 -32.949  1.00  0.00              
ATOM   1608  H   VAL A 114      -6.944 -34.426 -30.985  1.00  0.00              
ATOM   1609  HA  VAL A 114      -5.101 -34.250 -33.237  1.00  0.00              
ATOM   1610  HB  VAL A 114      -5.948 -32.267 -31.070  1.00  0.00              
ATOM   1611 1HG1 VAL A 114      -4.883 -30.546 -32.485  1.00  0.00              
ATOM   1612 2HG1 VAL A 114      -3.686 -31.734 -31.917  1.00  0.00              
ATOM   1613 3HG1 VAL A 114      -4.298 -31.814 -33.587  1.00  0.00              
ATOM   1614 1HG2 VAL A 114      -7.217 -31.228 -32.881  1.00  0.00              
ATOM   1615 2HG2 VAL A 114      -6.687 -32.518 -33.987  1.00  0.00              
ATOM   1616 3HG2 VAL A 114      -7.718 -32.909 -32.590  1.00  0.00              
ATOM   1617  N   LYS A 115      -3.778 -34.126 -30.254  1.00  0.00              
ATOM   1618  CA  LYS A 115      -2.504 -34.239 -29.555  1.00  0.00              
ATOM   1619  C   LYS A 115      -1.996 -35.681 -29.463  1.00  0.00              
ATOM   1620  O   LYS A 115      -0.793 -35.908 -29.308  1.00  0.00              
ATOM   1621  CB  LYS A 115      -2.628 -33.643 -28.152  1.00  0.00              
ATOM   1622  CG  LYS A 115      -2.861 -32.138 -28.126  1.00  0.00              
ATOM   1623  CD  LYS A 115      -1.606 -31.376 -28.525  1.00  0.00              
ATOM   1624  CE  LYS A 115      -0.535 -31.469 -27.448  1.00  0.00              
ATOM   1625  NZ  LYS A 115       0.721 -30.782 -27.852  1.00  0.00              
ATOM   1626  H   LYS A 115      -4.631 -34.059 -29.716  1.00  0.00              
ATOM   1627  HA  LYS A 115      -1.733 -33.696 -30.103  1.00  0.00              
ATOM   1628 1HB  LYS A 115      -3.461 -34.147 -27.663  1.00  0.00              
ATOM   1629 2HB  LYS A 115      -1.703 -33.875 -27.623  1.00  0.00              
ATOM   1630 1HG  LYS A 115      -3.667 -31.900 -28.821  1.00  0.00              
ATOM   1631 2HG  LYS A 115      -3.156 -31.850 -27.117  1.00  0.00              
ATOM   1632 1HD  LYS A 115      -1.224 -31.799 -29.456  1.00  0.00              
ATOM   1633 2HD  LYS A 115      -1.870 -30.331 -28.684  1.00  0.00              
ATOM   1634 1HE  LYS A 115      -0.923 -31.011 -26.540  1.00  0.00              
ATOM   1635 2HE  LYS A 115      -0.328 -32.523 -27.263  1.00  0.00              
ATOM   1636 1HZ  LYS A 115       1.404 -30.867 -27.112  1.00  0.00              
ATOM   1637 2HZ  LYS A 115       1.083 -31.207 -28.695  1.00  0.00              
ATOM   1638 3HZ  LYS A 115       0.530 -29.805 -28.023  1.00  0.00              
ATOM   1639  N   GLU A 116      -2.906 -36.648 -29.555  1.00  0.00              
ATOM   1640  CA  GLU A 116      -2.537 -38.058 -29.426  1.00  0.00              
ATOM   1641  C   GLU A 116      -1.796 -38.292 -28.111  1.00  0.00              
ATOM   1642  O   GLU A 116      -0.779 -38.982 -28.074  1.00  0.00              
ATOM   1643  CB  GLU A 116      -1.674 -38.504 -30.608  1.00  0.00              
ATOM   1644  CG  GLU A 116      -2.357 -38.389 -31.964  1.00  0.00              
ATOM   1645  CD  GLU A 116      -1.448 -38.841 -33.073  1.00  0.00              
ATOM   1646  OE1 GLU A 116      -0.335 -39.212 -32.789  1.00  0.00              
ATOM   1647  OE2 GLU A 116      -1.902 -38.921 -34.190  1.00  0.00              
ATOM   1648  H   GLU A 116      -3.873 -36.405 -29.718  1.00  0.00              
ATOM   1649  HA  GLU A 116      -3.436 -38.675 -29.402  1.00  0.00              
ATOM   1650 1HB  GLU A 116      -0.778 -37.883 -30.600  1.00  0.00              
ATOM   1651 2HB  GLU A 116      -1.399 -39.543 -30.428  1.00  0.00              
ATOM   1652 1HG  GLU A 116      -3.299 -38.935 -32.022  1.00  0.00              
ATOM   1653 2HG  GLU A 116      -2.550 -37.322 -32.064  1.00  0.00              
ATOM   1654  N   ASP A 117      -2.321 -37.713 -27.034  1.00  0.00              
ATOM   1655  CA  ASP A 117      -1.664 -37.768 -25.735  1.00  0.00              
ATOM   1656  C   ASP A 117      -2.671 -37.613 -24.589  1.00  0.00              
ATOM   1657  O   ASP A 117      -3.155 -36.515 -24.315  1.00  0.00              
ATOM   1658  CB  ASP A 117      -0.587 -36.685 -25.641  1.00  0.00              
ATOM   1659  CG  ASP A 117       0.232 -36.722 -24.357  1.00  0.00              
ATOM   1660  OD1 ASP A 117      -0.056 -37.540 -23.516  1.00  0.00              
ATOM   1661  OD2 ASP A 117       1.229 -36.044 -24.293  1.00  0.00              
ATOM   1662  H   ASP A 117      -3.199 -37.223 -27.122  1.00  0.00              
ATOM   1663  HA  ASP A 117      -1.195 -38.743 -25.599  1.00  0.00              
ATOM   1664 1HB  ASP A 117       0.086 -36.665 -26.499  1.00  0.00              
ATOM   1665 2HB  ASP A 117      -1.212 -35.791 -25.647  1.00  0.00              
ATOM   1666  N   GLU A 118      -2.972 -38.730 -23.928  1.00  0.00              
ATOM   1667  CA  GLU A 118      -3.878 -38.768 -22.779  1.00  0.00              
ATOM   1668  C   GLU A 118      -3.390 -37.979 -21.580  1.00  0.00              
ATOM   1669  O   GLU A 118      -4.178 -37.598 -20.716  1.00  0.00              
ATOM   1670  CB  GLU A 118      -4.124 -40.219 -22.359  1.00  0.00              
ATOM   1671  CG  GLU A 118      -4.990 -41.015 -23.325  1.00  0.00              
ATOM   1672  CD  GLU A 118      -5.145 -42.440 -22.872  1.00  0.00              
ATOM   1673  OE1 GLU A 118      -4.552 -42.797 -21.882  1.00  0.00              
ATOM   1674  OE2 GLU A 118      -5.944 -43.141 -23.447  1.00  0.00              
ATOM   1675  H   GLU A 118      -2.546 -39.588 -24.247  1.00  0.00              
ATOM   1676  HA  GLU A 118      -4.831 -38.310 -23.044  1.00  0.00              
ATOM   1677 1HB  GLU A 118      -3.147 -40.695 -22.271  1.00  0.00              
ATOM   1678 2HB  GLU A 118      -4.603 -40.191 -21.380  1.00  0.00              
ATOM   1679 1HG  GLU A 118      -5.974 -40.577 -23.487  1.00  0.00              
ATOM   1680 2HG  GLU A 118      -4.425 -40.990 -24.256  1.00  0.00              
ATOM   1681  N   ASN A 119      -2.082 -37.761 -21.517  1.00  0.00              
ATOM   1682  CA  ASN A 119      -1.492 -37.005 -20.425  1.00  0.00              
ATOM   1683  C   ASN A 119      -1.245 -35.551 -20.786  1.00  0.00              
ATOM   1684  O   ASN A 119      -0.507 -34.857 -20.088  1.00  0.00              
ATOM   1685  CB  ASN A 119      -0.200 -37.646 -19.954  1.00  0.00              
ATOM   1686  CG  ASN A 119      -0.398 -38.952 -19.237  1.00  0.00              
ATOM   1687  OD1 ASN A 119      -1.450 -39.200 -18.637  1.00  0.00              
ATOM   1688  ND2 ASN A 119       0.637 -39.753 -19.225  1.00  0.00              
ATOM   1689  H   ASN A 119      -1.482 -38.128 -22.242  1.00  0.00              
ATOM   1690  HA  ASN A 119      -2.178 -36.983 -19.577  1.00  0.00              
ATOM   1691 1HB  ASN A 119       0.657 -37.732 -20.624  1.00  0.00              
ATOM   1692 2HB  ASN A 119      -0.007 -36.866 -19.217  1.00  0.00              
ATOM   1693 1HD2 ASN A 119       0.577 -40.640 -18.766  1.00  0.00              
ATOM   1694 2HD2 ASN A 119       1.486 -39.478 -19.675  1.00  0.00              
ATOM   1695  N   VAL A 120      -1.853 -35.088 -21.874  1.00  0.00              
ATOM   1696  CA  VAL A 120      -1.688 -33.692 -22.281  1.00  0.00              
ATOM   1697  C   VAL A 120      -2.150 -32.772 -21.140  1.00  0.00              
ATOM   1698  O   VAL A 120      -3.218 -32.979 -20.575  1.00  0.00              
ATOM   1699  CB  VAL A 120      -2.481 -33.368 -23.562  1.00  0.00              
ATOM   1700  CG1 VAL A 120      -3.977 -33.451 -23.298  1.00  0.00              
ATOM   1701  CG2 VAL A 120      -2.109 -31.989 -24.084  1.00  0.00              
ATOM   1702  H   VAL A 120      -2.436 -35.697 -22.429  1.00  0.00              
ATOM   1703  HA  VAL A 120      -0.639 -33.451 -22.456  1.00  0.00              
ATOM   1704  HB  VAL A 120      -2.208 -34.084 -24.337  1.00  0.00              
ATOM   1705 1HG1 VAL A 120      -4.521 -33.219 -24.213  1.00  0.00              
ATOM   1706 2HG1 VAL A 120      -4.233 -34.458 -22.968  1.00  0.00              
ATOM   1707 3HG1 VAL A 120      -4.250 -32.734 -22.523  1.00  0.00              
ATOM   1708 1HG2 VAL A 120      -2.677 -31.776 -24.989  1.00  0.00              
ATOM   1709 2HG2 VAL A 120      -2.339 -31.239 -23.326  1.00  0.00              
ATOM   1710 3HG2 VAL A 120      -1.043 -31.960 -24.310  1.00  0.00              
ATOM   1711  N   PRO A 121      -1.325 -31.778 -20.758  1.00  0.00              
ATOM   1712  CA  PRO A 121      -1.706 -30.809 -19.714  1.00  0.00              
ATOM   1713  C   PRO A 121      -3.112 -30.329 -20.019  1.00  0.00              
ATOM   1714  O   PRO A 121      -3.365 -29.774 -21.084  1.00  0.00              
ATOM   1715  CB  PRO A 121      -0.660 -29.723 -19.858  1.00  0.00              
ATOM   1716  CG  PRO A 121       0.549 -30.522 -20.256  1.00  0.00              
ATOM   1717  CD  PRO A 121      -0.005 -31.492 -21.282  1.00  0.00              
ATOM   1718  HA  PRO A 121      -1.725 -31.253 -18.708  1.00  0.00              
ATOM   1719 1HB  PRO A 121      -0.948 -28.984 -20.620  1.00  0.00              
ATOM   1720 2HB  PRO A 121      -0.515 -29.176 -18.915  1.00  0.00              
ATOM   1721 1HG  PRO A 121       1.334 -29.875 -20.675  1.00  0.00              
ATOM   1722 2HG  PRO A 121       0.987 -31.038 -19.388  1.00  0.00              
ATOM   1723 1HD  PRO A 121      -0.052 -31.051 -22.288  1.00  0.00              
ATOM   1724 2HD  PRO A 121       0.602 -32.406 -21.360  1.00  0.00              
ATOM   1725  N   PHE A 122      -4.015 -30.527 -19.070  1.00  0.00              
ATOM   1726  CA  PHE A 122      -5.401 -30.134 -19.247  1.00  0.00              
ATOM   1727  C   PHE A 122      -6.011 -29.725 -17.909  1.00  0.00              
ATOM   1728  O   PHE A 122      -5.900 -30.441 -16.917  1.00  0.00              
ATOM   1729  CB  PHE A 122      -6.120 -31.363 -19.828  1.00  0.00              
ATOM   1730  CG  PHE A 122      -7.584 -31.176 -20.132  1.00  0.00              
ATOM   1731  CD1 PHE A 122      -8.547 -31.325 -19.142  1.00  0.00              
ATOM   1732  CD2 PHE A 122      -8.002 -30.968 -21.446  1.00  0.00              
ATOM   1733  CE1 PHE A 122      -9.911 -31.278 -19.457  1.00  0.00              
ATOM   1734  CE2 PHE A 122      -9.357 -30.919 -21.774  1.00  0.00              
ATOM   1735  CZ  PHE A 122     -10.318 -31.077 -20.780  1.00  0.00              
ATOM   1736  H   PHE A 122      -3.734 -30.961 -18.202  1.00  0.00              
ATOM   1737  HA  PHE A 122      -5.458 -29.264 -19.903  1.00  0.00              
ATOM   1738 1HB  PHE A 122      -5.659 -31.656 -20.770  1.00  0.00              
ATOM   1739 2HB  PHE A 122      -6.069 -32.193 -19.125  1.00  0.00              
ATOM   1740  HD1 PHE A 122      -8.231 -31.479 -18.109  1.00  0.00              
ATOM   1741  HD2 PHE A 122      -7.248 -30.844 -22.225  1.00  0.00              
ATOM   1742  HE1 PHE A 122     -10.656 -31.397 -18.671  1.00  0.00              
ATOM   1743  HE2 PHE A 122      -9.665 -30.758 -22.807  1.00  0.00              
ATOM   1744  HZ  PHE A 122     -11.378 -31.048 -21.027  1.00  0.00              
ATOM   1745  N   LEU A 123      -6.647 -28.564 -17.880  1.00  0.00              
ATOM   1746  CA  LEU A 123      -7.304 -28.110 -16.669  1.00  0.00              
ATOM   1747  C   LEU A 123      -8.751 -27.825 -17.036  1.00  0.00              
ATOM   1748  O   LEU A 123      -9.014 -27.155 -18.031  1.00  0.00              
ATOM   1749  CB  LEU A 123      -6.633 -26.835 -16.156  1.00  0.00              
ATOM   1750  CG  LEU A 123      -7.244 -26.191 -14.916  1.00  0.00              
ATOM   1751  CD1 LEU A 123      -7.103 -27.142 -13.750  1.00  0.00              
ATOM   1752  CD2 LEU A 123      -6.549 -24.874 -14.611  1.00  0.00              
ATOM   1753  H   LEU A 123      -6.681 -27.983 -18.705  1.00  0.00              
ATOM   1754  HA  LEU A 123      -7.273 -28.900 -15.919  1.00  0.00              
ATOM   1755 1HB  LEU A 123      -5.651 -27.237 -15.910  1.00  0.00              
ATOM   1756 2HB  LEU A 123      -6.533 -26.087 -16.942  1.00  0.00              
ATOM   1757  HG  LEU A 123      -8.285 -25.966 -15.147  1.00  0.00              
ATOM   1758 1HD1 LEU A 123      -7.537 -26.692 -12.858  1.00  0.00              
ATOM   1759 2HD1 LEU A 123      -7.623 -28.073 -13.975  1.00  0.00              
ATOM   1760 3HD1 LEU A 123      -6.048 -27.348 -13.575  1.00  0.00              
ATOM   1761 1HD2 LEU A 123      -6.996 -24.425 -13.724  1.00  0.00              
ATOM   1762 2HD2 LEU A 123      -5.489 -25.054 -14.432  1.00  0.00              
ATOM   1763 3HD2 LEU A 123      -6.664 -24.197 -15.457  1.00  0.00              
ATOM   1764  N   LEU A 124      -9.696 -28.358 -16.268  1.00  0.00              
ATOM   1765  CA  LEU A 124     -11.096 -28.103 -16.567  1.00  0.00              
ATOM   1766  C   LEU A 124     -11.419 -26.839 -15.783  1.00  0.00              
ATOM   1767  O   LEU A 124     -11.210 -26.793 -14.566  1.00  0.00              
ATOM   1768  CB  LEU A 124     -11.998 -29.277 -16.167  1.00  0.00              
ATOM   1769  CG  LEU A 124     -13.496 -29.067 -16.421  1.00  0.00              
ATOM   1770  CD1 LEU A 124     -13.755 -28.910 -17.914  1.00  0.00              
ATOM   1771  CD2 LEU A 124     -14.278 -30.245 -15.860  1.00  0.00              
ATOM   1772  H   LEU A 124      -9.460 -28.939 -15.477  1.00  0.00              
ATOM   1773  HA  LEU A 124     -11.216 -27.938 -17.637  1.00  0.00              
ATOM   1774 1HB  LEU A 124     -11.607 -30.038 -16.841  1.00  0.00              
ATOM   1775 2HB  LEU A 124     -11.826 -29.584 -15.135  1.00  0.00              
ATOM   1776  HG  LEU A 124     -13.796 -28.175 -15.871  1.00  0.00              
ATOM   1777 1HD1 LEU A 124     -14.821 -28.761 -18.085  1.00  0.00              
ATOM   1778 2HD1 LEU A 124     -13.204 -28.048 -18.290  1.00  0.00              
ATOM   1779 3HD1 LEU A 124     -13.426 -29.807 -18.436  1.00  0.00              
ATOM   1780 1HD2 LEU A 124     -15.342 -30.094 -16.041  1.00  0.00              
ATOM   1781 2HD2 LEU A 124     -13.953 -31.164 -16.348  1.00  0.00              
ATOM   1782 3HD2 LEU A 124     -14.100 -30.322 -14.787  1.00  0.00              
ATOM   1783  N   VAL A 125     -11.918 -25.819 -16.475  1.00  0.00              
ATOM   1784  CA  VAL A 125     -12.211 -24.541 -15.844  1.00  0.00              
ATOM   1785  C   VAL A 125     -13.672 -24.113 -15.902  1.00  0.00              
ATOM   1786  O   VAL A 125     -14.217 -23.881 -16.980  1.00  0.00              
ATOM   1787  CB  VAL A 125     -11.359 -23.423 -16.474  1.00  0.00              
ATOM   1788  CG1 VAL A 125     -11.684 -22.081 -15.835  1.00  0.00              
ATOM   1789  CG2 VAL A 125      -9.878 -23.736 -16.328  1.00  0.00              
ATOM   1790  H   VAL A 125     -12.097 -25.933 -17.463  1.00  0.00              
ATOM   1791  HA  VAL A 125     -12.021 -24.576 -14.771  1.00  0.00              
ATOM   1792  HB  VAL A 125     -11.569 -23.377 -17.543  1.00  0.00              
ATOM   1793 1HG1 VAL A 125     -11.073 -21.303 -16.293  1.00  0.00              
ATOM   1794 2HG1 VAL A 125     -12.739 -21.851 -15.989  1.00  0.00              
ATOM   1795 3HG1 VAL A 125     -11.473 -22.126 -14.767  1.00  0.00              
ATOM   1796 1HG2 VAL A 125      -9.290 -22.937 -16.779  1.00  0.00              
ATOM   1797 2HG2 VAL A 125      -9.627 -23.819 -15.270  1.00  0.00              
ATOM   1798 3HG2 VAL A 125      -9.653 -24.678 -16.830  1.00  0.00              
ATOM   1799  N   GLY A 126     -14.302 -24.010 -14.733  1.00  0.00              
ATOM   1800  CA  GLY A 126     -15.684 -23.569 -14.675  1.00  0.00              
ATOM   1801  C   GLY A 126     -15.636 -22.076 -14.414  1.00  0.00              
ATOM   1802  O   GLY A 126     -15.174 -21.638 -13.362  1.00  0.00              
ATOM   1803  H   GLY A 126     -13.822 -24.239 -13.874  1.00  0.00              
ATOM   1804 1HA  GLY A 126     -16.170 -23.794 -15.624  1.00  0.00              
ATOM   1805 2HA  GLY A 126     -16.194 -24.100 -13.872  1.00  0.00              
ATOM   1806  N   ASN A 127     -16.103 -21.287 -15.369  1.00  0.00              
ATOM   1807  CA  ASN A 127     -16.039 -19.837 -15.245  1.00  0.00              
ATOM   1808  C   ASN A 127     -17.342 -19.215 -14.754  1.00  0.00              
ATOM   1809  O   ASN A 127     -18.384 -19.877 -14.726  1.00  0.00              
ATOM   1810  CB  ASN A 127     -15.632 -19.202 -16.561  1.00  0.00              
ATOM   1811  CG  ASN A 127     -15.181 -17.774 -16.430  1.00  0.00              
ATOM   1812  OD1 ASN A 127     -14.726 -17.341 -15.365  1.00  0.00              
ATOM   1813  ND2 ASN A 127     -15.379 -17.020 -17.481  1.00  0.00              
ATOM   1814  H   ASN A 127     -16.511 -21.693 -16.200  1.00  0.00              
ATOM   1815  HA  ASN A 127     -15.294 -19.562 -14.497  1.00  0.00              
ATOM   1816 1HB  ASN A 127     -14.970 -19.724 -17.252  1.00  0.00              
ATOM   1817 2HB  ASN A 127     -16.649 -19.213 -16.954  1.00  0.00              
ATOM   1818 1HD2 ASN A 127     -15.103 -16.058 -17.465  1.00  0.00              
ATOM   1819 2HD2 ASN A 127     -15.806 -17.404 -18.299  1.00  0.00              
ATOM   1820  N   LYS A 128     -17.265 -17.932 -14.385  1.00  0.00              
ATOM   1821  CA  LYS A 128     -18.412 -17.134 -13.957  1.00  0.00              
ATOM   1822  C   LYS A 128     -18.950 -17.590 -12.597  1.00  0.00              
ATOM   1823  O   LYS A 128     -20.165 -17.584 -12.366  1.00  0.00              
ATOM   1824  CB  LYS A 128     -19.529 -17.172 -15.006  1.00  0.00              
ATOM   1825  CG  LYS A 128     -19.060 -16.786 -16.403  1.00  0.00              
ATOM   1826  CD  LYS A 128     -20.214 -16.616 -17.369  1.00  0.00              
ATOM   1827  CE  LYS A 128     -19.707 -16.460 -18.787  1.00  0.00              
ATOM   1828  NZ  LYS A 128     -20.829 -16.275 -19.744  1.00  0.00              
ATOM   1829  H   LYS A 128     -16.350 -17.505 -14.409  1.00  0.00              
ATOM   1830  HA  LYS A 128     -18.111 -16.094 -13.829  1.00  0.00              
ATOM   1831 1HB  LYS A 128     -19.924 -18.189 -15.015  1.00  0.00              
ATOM   1832 2HB  LYS A 128     -20.305 -16.485 -14.673  1.00  0.00              
ATOM   1833 1HG  LYS A 128     -18.510 -15.847 -16.336  1.00  0.00              
ATOM   1834 2HG  LYS A 128     -18.398 -17.568 -16.774  1.00  0.00              
ATOM   1835 1HD  LYS A 128     -20.857 -17.495 -17.301  1.00  0.00              
ATOM   1836 2HD  LYS A 128     -20.780 -15.730 -17.081  1.00  0.00              
ATOM   1837 1HE  LYS A 128     -19.047 -15.595 -18.821  1.00  0.00              
ATOM   1838 2HE  LYS A 128     -19.144 -17.356 -19.048  1.00  0.00              
ATOM   1839 1HZ  LYS A 128     -20.459 -16.174 -20.679  1.00  0.00              
ATOM   1840 2HZ  LYS A 128     -21.439 -17.080 -19.707  1.00  0.00              
ATOM   1841 3HZ  LYS A 128     -21.349 -15.446 -19.496  1.00  0.00              
ATOM   1842  N   SER A 129     -18.041 -17.961 -11.697  1.00  0.00              
ATOM   1843  CA  SER A 129     -18.418 -18.372 -10.340  1.00  0.00              
ATOM   1844  C   SER A 129     -19.042 -17.236  -9.529  1.00  0.00              
ATOM   1845  O   SER A 129     -19.642 -17.485  -8.492  1.00  0.00              
ATOM   1846  CB  SER A 129     -17.210 -18.925  -9.574  1.00  0.00              
ATOM   1847  OG  SER A 129     -16.259 -17.902  -9.303  1.00  0.00              
ATOM   1848  H   SER A 129     -17.065 -17.960 -11.957  1.00  0.00              
ATOM   1849  HA  SER A 129     -19.092 -19.230 -10.319  1.00  0.00              
ATOM   1850 1HB  SER A 129     -17.559 -19.353  -8.635  1.00  0.00              
ATOM   1851 2HB  SER A 129     -16.742 -19.704 -10.175  1.00  0.00              
ATOM   1852  HG  SER A 129     -15.689 -18.178  -8.581  1.00  0.00              
ATOM   1853  N   ASP A 130     -18.895 -15.996  -9.989  1.00  0.00              
ATOM   1854  CA  ASP A 130     -19.528 -14.862  -9.318  1.00  0.00              
ATOM   1855  C   ASP A 130     -21.041 -14.885  -9.565  1.00  0.00              
ATOM   1856  O   ASP A 130     -21.801 -14.190  -8.889  1.00  0.00              
ATOM   1857  CB  ASP A 130     -18.926 -13.540  -9.802  1.00  0.00              
ATOM   1858  CG  ASP A 130     -19.047 -13.306 -11.302  1.00  0.00              
ATOM   1859  OD1 ASP A 130     -18.409 -14.011 -12.047  1.00  0.00              
ATOM   1860  OD2 ASP A 130     -19.888 -12.534 -11.696  1.00  0.00              
ATOM   1861  H   ASP A 130     -18.338 -15.831 -10.816  1.00  0.00              
ATOM   1862  HA  ASP A 130     -19.375 -14.938  -8.241  1.00  0.00              
ATOM   1863 1HB  ASP A 130     -19.304 -12.669  -9.267  1.00  0.00              
ATOM   1864 2HB  ASP A 130     -17.878 -13.701  -9.543  1.00  0.00              
ATOM   1865  N   LEU A 131     -21.475 -15.691 -10.532  1.00  0.00              
ATOM   1866  CA  LEU A 131     -22.896 -15.815 -10.846  1.00  0.00              
ATOM   1867  C   LEU A 131     -23.484 -17.078 -10.217  1.00  0.00              
ATOM   1868  O   LEU A 131     -24.260 -17.788 -10.850  1.00  0.00              
ATOM   1869  CB  LEU A 131     -23.101 -15.865 -12.365  1.00  0.00              
ATOM   1870  CG  LEU A 131     -22.605 -14.661 -13.158  1.00  0.00              
ATOM   1871  CD1 LEU A 131     -22.820 -14.903 -14.641  1.00  0.00              
ATOM   1872  CD2 LEU A 131     -23.336 -13.410 -12.687  1.00  0.00              
ATOM   1873  H   LEU A 131     -20.806 -16.230 -11.062  1.00  0.00              
ATOM   1874  HA  LEU A 131     -23.439 -14.972 -10.420  1.00  0.00              
ATOM   1875 1HB  LEU A 131     -22.488 -16.734 -12.598  1.00  0.00              
ATOM   1876 2HB  LEU A 131     -24.139 -16.074 -12.626  1.00  0.00              
ATOM   1877  HG  LEU A 131     -21.547 -14.536 -12.929  1.00  0.00              
ATOM   1878 1HD1 LEU A 131     -22.465 -14.041 -15.206  1.00  0.00              
ATOM   1879 2HD1 LEU A 131     -22.267 -15.790 -14.949  1.00  0.00              
ATOM   1880 3HD1 LEU A 131     -23.882 -15.051 -14.836  1.00  0.00              
ATOM   1881 1HD2 LEU A 131     -22.982 -12.547 -13.253  1.00  0.00              
ATOM   1882 2HD2 LEU A 131     -24.408 -13.533 -12.845  1.00  0.00              
ATOM   1883 3HD2 LEU A 131     -23.142 -13.252 -11.626  1.00  0.00              
ATOM   1884  N   GLU A 132     -23.114 -17.342  -8.968  1.00  0.00              
ATOM   1885  CA  GLU A 132     -23.591 -18.510  -8.233  1.00  0.00              
ATOM   1886  C   GLU A 132     -25.101 -18.736  -8.312  1.00  0.00              
ATOM   1887  O   GLU A 132     -25.562 -19.872  -8.457  1.00  0.00              
ATOM   1888  CB  GLU A 132     -23.183 -18.405  -6.761  1.00  0.00              
ATOM   1889  CG  GLU A 132     -23.539 -19.630  -5.938  1.00  0.00              
ATOM   1890  CD  GLU A 132     -22.659 -20.830  -6.264  1.00  0.00              
ATOM   1891  OE1 GLU A 132     -23.080 -21.977  -5.977  1.00  0.00              
ATOM   1892  OE2 GLU A 132     -21.544 -20.626  -6.797  1.00  0.00              
ATOM   1893  H   GLU A 132     -22.477 -16.702  -8.516  1.00  0.00              
ATOM   1894  HA  GLU A 132     -23.159 -19.416  -8.658  1.00  0.00              
ATOM   1895 1HB  GLU A 132     -22.105 -18.247  -6.740  1.00  0.00              
ATOM   1896 2HB  GLU A 132     -23.687 -17.529  -6.353  1.00  0.00              
ATOM   1897 1HG  GLU A 132     -23.504 -19.455  -4.863  1.00  0.00              
ATOM   1898 2HG  GLU A 132     -24.562 -19.851  -6.236  1.00  0.00              
ATOM   1899  N   ASP A 133     -25.871 -17.659  -8.214  1.00  0.00              
ATOM   1900  CA  ASP A 133     -27.321 -17.780  -8.265  1.00  0.00              
ATOM   1901  C   ASP A 133     -27.811 -18.257  -9.636  1.00  0.00              
ATOM   1902  O   ASP A 133     -28.907 -18.806  -9.749  1.00  0.00              
ATOM   1903  CB  ASP A 133     -27.973 -16.441  -7.912  1.00  0.00              
ATOM   1904  CG  ASP A 133     -27.877 -16.063  -6.440  1.00  0.00              
ATOM   1905  OD1 ASP A 133     -27.530 -16.910  -5.651  1.00  0.00              
ATOM   1906  OD2 ASP A 133     -27.997 -14.900  -6.137  1.00  0.00              
ATOM   1907  H   ASP A 133     -25.458 -16.744  -8.103  1.00  0.00              
ATOM   1908  HA  ASP A 133     -27.654 -18.533  -7.550  1.00  0.00              
ATOM   1909 1HB  ASP A 133     -27.620 -15.610  -8.524  1.00  0.00              
ATOM   1910 2HB  ASP A 133     -29.011 -16.661  -8.163  1.00  0.00              
ATOM   1911  N   LYS A 134     -26.990 -18.063 -10.666  1.00  0.00              
ATOM   1912  CA  LYS A 134     -27.333 -18.507 -12.015  1.00  0.00              
ATOM   1913  C   LYS A 134     -26.762 -19.878 -12.363  1.00  0.00              
ATOM   1914  O   LYS A 134     -26.893 -20.338 -13.493  1.00  0.00              
ATOM   1915  CB  LYS A 134     -26.838 -17.484 -13.036  1.00  0.00              
ATOM   1916  CG  LYS A 134     -27.459 -16.110 -12.871  1.00  0.00              
ATOM   1917  CD  LYS A 134     -26.925 -15.139 -13.913  1.00  0.00              
ATOM   1918  CE  LYS A 134     -27.494 -13.737 -13.710  1.00  0.00              
ATOM   1919  NZ  LYS A 134     -27.000 -12.782 -14.743  1.00  0.00              
ATOM   1920  H   LYS A 134     -26.107 -17.596 -10.511  1.00  0.00              
ATOM   1921  HA  LYS A 134     -28.414 -18.616 -12.104  1.00  0.00              
ATOM   1922 1HB  LYS A 134     -25.756 -17.416 -12.921  1.00  0.00              
ATOM   1923 2HB  LYS A 134     -27.073 -17.878 -14.025  1.00  0.00              
ATOM   1924 1HG  LYS A 134     -28.540 -16.204 -12.978  1.00  0.00              
ATOM   1925 2HG  LYS A 134     -27.224 -15.741 -11.873  1.00  0.00              
ATOM   1926 1HD  LYS A 134     -25.838 -15.106 -13.832  1.00  0.00              
ATOM   1927 2HD  LYS A 134     -27.203 -15.503 -14.902  1.00  0.00              
ATOM   1928 1HE  LYS A 134     -28.580 -13.798 -13.760  1.00  0.00              
ATOM   1929 2HE  LYS A 134     -27.196 -13.388 -12.721  1.00  0.00              
ATOM   1930 1HZ  LYS A 134     -27.398 -11.868 -14.574  1.00  0.00              
ATOM   1931 2HZ  LYS A 134     -25.992 -12.724 -14.696  1.00  0.00              
ATOM   1932 3HZ  LYS A 134     -27.276 -13.104 -15.659  1.00  0.00              
ATOM   1933  N   ARG A 135     -26.138 -20.532 -11.394  1.00  0.00              
ATOM   1934  CA  ARG A 135     -25.499 -21.818 -11.637  1.00  0.00              
ATOM   1935  C   ARG A 135     -26.463 -22.903 -12.128  1.00  0.00              
ATOM   1936  O   ARG A 135     -27.480 -23.181 -11.493  1.00  0.00              
ATOM   1937  CB  ARG A 135     -24.802 -22.306 -10.367  1.00  0.00              
ATOM   1938  CG  ARG A 135     -24.071 -23.627 -10.539  1.00  0.00              
ATOM   1939  CD  ARG A 135     -23.647 -24.211  -9.207  1.00  0.00              
ATOM   1940  NE  ARG A 135     -22.571 -23.447  -8.574  1.00  0.00              
ATOM   1941  CZ  ARG A 135     -21.275 -23.586  -8.845  1.00  0.00              
ATOM   1942  NH1 ARG A 135     -20.860 -24.470  -9.748  1.00  0.00              
ATOM   1943  NH2 ARG A 135     -20.388 -22.840  -8.201  1.00  0.00              
ATOM   1944  H   ARG A 135     -26.102 -20.133 -10.466  1.00  0.00              
ATOM   1945  HA  ARG A 135     -24.761 -21.719 -12.434  1.00  0.00              
ATOM   1946 1HB  ARG A 135     -24.097 -21.529 -10.072  1.00  0.00              
ATOM   1947 2HB  ARG A 135     -25.570 -22.408  -9.601  1.00  0.00              
ATOM   1948 1HG  ARG A 135     -24.736 -24.328 -11.044  1.00  0.00              
ATOM   1949 2HG  ARG A 135     -23.188 -23.456 -11.156  1.00  0.00              
ATOM   1950 1HD  ARG A 135     -24.504 -24.219  -8.534  1.00  0.00              
ATOM   1951 2HD  ARG A 135     -23.299 -25.232  -9.363  1.00  0.00              
ATOM   1952  HE  ARG A 135     -22.622 -22.726  -7.867  1.00  0.00              
ATOM   1953 1HH1 ARG A 135     -21.533 -25.043 -10.235  1.00  0.00              
ATOM   1954 2HH1 ARG A 135     -19.874 -24.563  -9.942  1.00  0.00              
ATOM   1955 1HH2 ARG A 135     -20.700 -22.172  -7.510  1.00  0.00              
ATOM   1956 2HH2 ARG A 135     -19.405 -22.943  -8.403  1.00  0.00              
ATOM   1957  N   GLN A 136     -26.128 -23.510 -13.265  1.00  0.00              
ATOM   1958  CA  GLN A 136     -26.854 -24.670 -13.770  1.00  0.00              
ATOM   1959  C   GLN A 136     -26.004 -25.916 -13.528  1.00  0.00              
ATOM   1960  O   GLN A 136     -26.527 -27.001 -13.270  1.00  0.00              
ATOM   1961  CB  GLN A 136     -27.140 -24.524 -15.271  1.00  0.00              
ATOM   1962  CG  GLN A 136     -28.034 -23.345 -15.630  1.00  0.00              
ATOM   1963  CD  GLN A 136     -28.354 -23.273 -17.117  1.00  0.00              
ATOM   1964  OE1 GLN A 136     -27.984 -24.163 -17.891  1.00  0.00              
ATOM   1965  NE2 GLN A 136     -29.060 -22.221 -17.522  1.00  0.00              
ATOM   1966  H   GLN A 136     -25.344 -23.153 -13.792  1.00  0.00              
ATOM   1967  HA  GLN A 136     -27.788 -24.783 -13.221  1.00  0.00              
ATOM   1968 1HB  GLN A 136     -26.174 -24.418 -15.767  1.00  0.00              
ATOM   1969 2HB  GLN A 136     -27.612 -25.453 -15.593  1.00  0.00              
ATOM   1970 1HG  GLN A 136     -28.949 -23.112 -15.087  1.00  0.00              
ATOM   1971 2HG  GLN A 136     -27.278 -22.591 -15.404  1.00  0.00              
ATOM   1972 1HE2 GLN A 136     -29.299 -22.121 -18.488  1.00  0.00              
ATOM   1973 2HE2 GLN A 136     -29.353 -21.531 -16.861  1.00  0.00              
ATOM   1974  N   VAL A 137     -24.686 -25.748 -13.620  1.00  0.00              
ATOM   1975  CA  VAL A 137     -23.750 -26.864 -13.506  1.00  0.00              
ATOM   1976  C   VAL A 137     -23.230 -26.928 -12.076  1.00  0.00              
ATOM   1977  O   VAL A 137     -22.540 -26.017 -11.626  1.00  0.00              
ATOM   1978  CB  VAL A 137     -22.534 -26.691 -14.450  1.00  0.00              
ATOM   1979  CG1 VAL A 137     -21.594 -27.887 -14.301  1.00  0.00              
ATOM   1980  CG2 VAL A 137     -22.996 -26.551 -15.891  1.00  0.00              
ATOM   1981  H   VAL A 137     -24.325 -24.817 -13.774  1.00  0.00              
ATOM   1982  HA  VAL A 137     -24.244 -27.817 -13.696  1.00  0.00              
ATOM   1983  HB  VAL A 137     -22.015 -25.767 -14.192  1.00  0.00              
ATOM   1984 1HG1 VAL A 137     -20.739 -27.762 -14.966  1.00  0.00              
ATOM   1985 2HG1 VAL A 137     -21.246 -27.950 -13.271  1.00  0.00              
ATOM   1986 3HG1 VAL A 137     -22.125 -28.802 -14.561  1.00  0.00              
ATOM   1987 1HG2 VAL A 137     -22.131 -26.429 -16.542  1.00  0.00              
ATOM   1988 2HG2 VAL A 137     -23.548 -27.445 -16.183  1.00  0.00              
ATOM   1989 3HG2 VAL A 137     -23.644 -25.679 -15.982  1.00  0.00              
ATOM   1990  N   SER A 138     -23.551 -28.003 -11.360  1.00  0.00              
ATOM   1991  CA  SER A 138     -23.119 -28.108  -9.973  1.00  0.00              
ATOM   1992  C   SER A 138     -21.630 -28.412  -9.887  1.00  0.00              
ATOM   1993  O   SER A 138     -21.014 -28.846 -10.862  1.00  0.00              
ATOM   1994  CB  SER A 138     -23.903 -29.201  -9.241  1.00  0.00              
ATOM   1995  OG  SER A 138     -23.502 -30.494  -9.659  1.00  0.00              
ATOM   1996  H   SER A 138     -24.092 -28.753 -11.765  1.00  0.00              
ATOM   1997  HA  SER A 138     -23.355 -27.225  -9.378  1.00  0.00              
ATOM   1998 1HB  SER A 138     -23.727 -29.098  -8.170  1.00  0.00              
ATOM   1999 2HB  SER A 138     -24.964 -29.069  -9.448  1.00  0.00              
ATOM   2000  HG  SER A 138     -24.189 -31.128  -9.440  1.00  0.00              
ATOM   2001  N   VAL A 139     -21.064 -28.180  -8.711  1.00  0.00              
ATOM   2002  CA  VAL A 139     -19.661 -28.477  -8.459  1.00  0.00              
ATOM   2003  C   VAL A 139     -19.422 -29.982  -8.578  1.00  0.00              
ATOM   2004  O   VAL A 139     -18.411 -30.418  -9.132  1.00  0.00              
ATOM   2005  CB  VAL A 139     -19.244 -27.991  -7.043  1.00  0.00              
ATOM   2006  CG1 VAL A 139     -17.843 -28.472  -6.703  1.00  0.00              
ATOM   2007  CG2 VAL A 139     -19.309 -26.473  -6.983  1.00  0.00              
ATOM   2008  H   VAL A 139     -21.624 -27.784  -7.970  1.00  0.00              
ATOM   2009  HA  VAL A 139     -19.017 -28.015  -9.208  1.00  0.00              
ATOM   2010  HB  VAL A 139     -19.957 -28.375  -6.313  1.00  0.00              
ATOM   2011 1HG1 VAL A 139     -17.569 -28.122  -5.708  1.00  0.00              
ATOM   2012 2HG1 VAL A 139     -17.817 -29.561  -6.724  1.00  0.00              
ATOM   2013 3HG1 VAL A 139     -17.136 -28.078  -7.433  1.00  0.00              
ATOM   2014 1HG2 VAL A 139     -19.017 -26.135  -5.990  1.00  0.00              
ATOM   2015 2HG2 VAL A 139     -18.629 -26.051  -7.725  1.00  0.00              
ATOM   2016 3HG2 VAL A 139     -20.326 -26.143  -7.194  1.00  0.00              
ATOM   2017  N   GLU A 140     -20.360 -30.777  -8.067  1.00  0.00              
ATOM   2018  CA  GLU A 140     -20.218 -32.229  -8.115  1.00  0.00              
ATOM   2019  C   GLU A 140     -20.202 -32.752  -9.544  1.00  0.00              
ATOM   2020  O   GLU A 140     -19.413 -33.638  -9.864  1.00  0.00              
ATOM   2021  CB  GLU A 140     -21.345 -32.900  -7.328  1.00  0.00              
ATOM   2022  CG  GLU A 140     -21.256 -32.714  -5.820  1.00  0.00              
ATOM   2023  CD  GLU A 140     -22.461 -33.288  -5.127  1.00  0.00              
ATOM   2024  OE1 GLU A 140     -23.353 -33.739  -5.803  1.00  0.00              
ATOM   2025  OE2 GLU A 140     -22.441 -33.378  -3.922  1.00  0.00              
ATOM   2026  H   GLU A 140     -21.183 -30.377  -7.638  1.00  0.00              
ATOM   2027  HA  GLU A 140     -19.264 -32.522  -7.676  1.00  0.00              
ATOM   2028 1HB  GLU A 140     -22.282 -32.477  -7.690  1.00  0.00              
ATOM   2029 2HB  GLU A 140     -21.311 -33.963  -7.565  1.00  0.00              
ATOM   2030 1HG  GLU A 140     -20.352 -33.137  -5.383  1.00  0.00              
ATOM   2031 2HG  GLU A 140     -21.247 -31.632  -5.695  1.00  0.00              
ATOM   2032  N   GLU A 141     -21.076 -32.213 -10.394  1.00  0.00              
ATOM   2033  CA  GLU A 141     -21.129 -32.626 -11.801  1.00  0.00              
ATOM   2034  C   GLU A 141     -19.737 -32.528 -12.414  1.00  0.00              
ATOM   2035  O   GLU A 141     -19.186 -33.513 -12.916  1.00  0.00              
ATOM   2036  CB  GLU A 141     -22.035 -31.712 -12.628  1.00  0.00              
ATOM   2037  CG  GLU A 141     -23.511 -31.964 -12.555  1.00  0.00              
ATOM   2038  CD  GLU A 141     -24.289 -30.891 -13.295  1.00  0.00              
ATOM   2039  OE1 GLU A 141     -24.114 -30.788 -14.527  1.00  0.00              
ATOM   2040  OE2 GLU A 141     -25.065 -30.146 -12.657  1.00  0.00              
ATOM   2041  H   GLU A 141     -21.716 -31.505 -10.064  1.00  0.00              
ATOM   2042  HA  GLU A 141     -21.447 -33.667 -11.869  1.00  0.00              
ATOM   2043 1HB  GLU A 141     -21.850 -30.691 -12.292  1.00  0.00              
ATOM   2044 2HB  GLU A 141     -21.726 -31.813 -13.669  1.00  0.00              
ATOM   2045 1HG  GLU A 141     -23.801 -32.946 -12.929  1.00  0.00              
ATOM   2046 2HG  GLU A 141     -23.729 -31.903 -11.490  1.00  0.00              
ATOM   2047  N   ALA A 142     -19.190 -31.314 -12.374  1.00  0.00              
ATOM   2048  CA  ALA A 142     -17.922 -30.997 -13.022  1.00  0.00              
ATOM   2049  C   ALA A 142     -16.738 -31.723 -12.405  1.00  0.00              
ATOM   2050  O   ALA A 142     -15.806 -32.092 -13.117  1.00  0.00              
ATOM   2051  CB  ALA A 142     -17.689 -29.486 -13.000  1.00  0.00              
ATOM   2052  H   ALA A 142     -19.681 -30.588 -11.873  1.00  0.00              
ATOM   2053  HA  ALA A 142     -17.970 -31.322 -14.061  1.00  0.00              
ATOM   2054 1HB  ALA A 142     -16.741 -29.258 -13.486  1.00  0.00              
ATOM   2055 2HB  ALA A 142     -18.498 -28.984 -13.532  1.00  0.00              
ATOM   2056 3HB  ALA A 142     -17.661 -29.137 -11.969  1.00  0.00              
ATOM   2057  N   LYS A 143     -16.762 -31.928 -11.088  1.00  0.00              
ATOM   2058  CA  LYS A 143     -15.659 -32.617 -10.412  1.00  0.00              
ATOM   2059  C   LYS A 143     -15.710 -34.106 -10.717  1.00  0.00              
ATOM   2060  O   LYS A 143     -14.677 -34.780 -10.767  1.00  0.00              
ATOM   2061  CB  LYS A 143     -15.735 -32.429  -8.895  1.00  0.00              
ATOM   2062  CG  LYS A 143     -15.267 -31.083  -8.378  1.00  0.00              
ATOM   2063  CD  LYS A 143     -15.250 -31.064  -6.852  1.00  0.00              
ATOM   2064  CE  LYS A 143     -14.571 -29.806  -6.308  1.00  0.00              
ATOM   2065  NZ  LYS A 143     -14.607 -29.748  -4.815  1.00  0.00              
ATOM   2066  H   LYS A 143     -17.548 -31.606 -10.542  1.00  0.00              
ATOM   2067  HA  LYS A 143     -14.705 -32.241 -10.785  1.00  0.00              
ATOM   2068 1HB  LYS A 143     -16.776 -32.574  -8.606  1.00  0.00              
ATOM   2069 2HB  LYS A 143     -15.121 -33.210  -8.444  1.00  0.00              
ATOM   2070 1HG  LYS A 143     -14.263 -30.895  -8.761  1.00  0.00              
ATOM   2071 2HG  LYS A 143     -15.945 -30.315  -8.749  1.00  0.00              
ATOM   2072 1HD  LYS A 143     -16.279 -31.102  -6.492  1.00  0.00              
ATOM   2073 2HD  LYS A 143     -14.710 -31.944  -6.499  1.00  0.00              
ATOM   2074 1HE  LYS A 143     -13.536 -29.804  -6.645  1.00  0.00              
ATOM   2075 2HE  LYS A 143     -15.087 -28.937  -6.716  1.00  0.00              
ATOM   2076 1HZ  LYS A 143     -14.150 -28.904  -4.501  1.00  0.00              
ATOM   2077 2HZ  LYS A 143     -15.567 -29.748  -4.500  1.00  0.00              
ATOM   2078 3HZ  LYS A 143     -14.127 -30.551  -4.435  1.00  0.00              
ATOM   2079  N   ASN A 144     -16.922 -34.618 -10.900  1.00  0.00              
ATOM   2080  CA  ASN A 144     -17.086 -36.011 -11.278  1.00  0.00              
ATOM   2081  C   ASN A 144     -16.634 -36.249 -12.703  1.00  0.00              
ATOM   2082  O   ASN A 144     -16.009 -37.270 -13.003  1.00  0.00              
ATOM   2083  CB  ASN A 144     -18.522 -36.470 -11.102  1.00  0.00              
ATOM   2084  CG  ASN A 144     -18.917 -36.685  -9.668  1.00  0.00              
ATOM   2085  OD1 ASN A 144     -18.067 -36.874  -8.790  1.00  0.00              
ATOM   2086  ND2 ASN A 144     -20.205 -36.738  -9.438  1.00  0.00              
ATOM   2087  H   ASN A 144     -17.742 -34.041 -10.777  1.00  0.00              
ATOM   2088  HA  ASN A 144     -16.460 -36.642 -10.645  1.00  0.00              
ATOM   2089 1HB  ASN A 144     -19.337 -35.968 -11.626  1.00  0.00              
ATOM   2090 2HB  ASN A 144     -18.336 -37.439 -11.564  1.00  0.00              
ATOM   2091 1HD2 ASN A 144     -20.541 -36.878  -8.506  1.00  0.00              
ATOM   2092 2HD2 ASN A 144     -20.852 -36.638 -10.194  1.00  0.00              
ATOM   2093  N   ARG A 145     -16.930 -35.301 -13.584  1.00  0.00              
ATOM   2094  CA  ARG A 145     -16.457 -35.412 -14.956  1.00  0.00              
ATOM   2095  C   ARG A 145     -14.933 -35.363 -14.990  1.00  0.00              
ATOM   2096  O   ARG A 145     -14.294 -36.168 -15.657  1.00  0.00              
ATOM   2097  CB  ARG A 145     -17.018 -34.280 -15.821  1.00  0.00              
ATOM   2098  CG  ARG A 145     -16.630 -34.433 -17.279  1.00  0.00              
ATOM   2099  CD  ARG A 145     -17.443 -33.552 -18.204  1.00  0.00              
ATOM   2100  NE  ARG A 145     -18.843 -33.966 -18.299  1.00  0.00              
ATOM   2101  CZ  ARG A 145     -19.698 -33.483 -19.197  1.00  0.00              
ATOM   2102  NH1 ARG A 145     -19.294 -32.574 -20.080  1.00  0.00              
ATOM   2103  NH2 ARG A 145     -20.960 -33.898 -19.208  1.00  0.00              
ATOM   2104  H   ARG A 145     -17.481 -34.497 -13.316  1.00  0.00              
ATOM   2105  HA  ARG A 145     -16.758 -36.373 -15.374  1.00  0.00              
ATOM   2106 1HB  ARG A 145     -18.101 -34.300 -15.707  1.00  0.00              
ATOM   2107 2HB  ARG A 145     -16.628 -33.346 -15.416  1.00  0.00              
ATOM   2108 1HG  ARG A 145     -15.577 -34.172 -17.387  1.00  0.00              
ATOM   2109 2HG  ARG A 145     -16.777 -35.474 -17.569  1.00  0.00              
ATOM   2110 1HD  ARG A 145     -17.415 -32.528 -17.833  1.00  0.00              
ATOM   2111 2HD  ARG A 145     -17.007 -33.587 -19.201  1.00  0.00              
ATOM   2112  HE  ARG A 145     -19.356 -34.638 -17.744  1.00  0.00              
ATOM   2113 1HH1 ARG A 145     -18.336 -32.253 -20.067  1.00  0.00              
ATOM   2114 2HH1 ARG A 145     -19.946 -32.209 -20.759  1.00  0.00              
ATOM   2115 1HH2 ARG A 145     -21.268 -34.582 -18.532  1.00  0.00              
ATOM   2116 2HH2 ARG A 145     -21.604 -33.526 -19.891  1.00  0.00              
ATOM   2117  N   ALA A 146     -14.355 -34.413 -14.263  1.00  0.00              
ATOM   2118  CA  ALA A 146     -12.900 -34.307 -14.173  1.00  0.00              
ATOM   2119  C   ALA A 146     -12.282 -35.510 -13.477  1.00  0.00              
ATOM   2120  O   ALA A 146     -11.166 -35.918 -13.804  1.00  0.00              
ATOM   2121  CB  ALA A 146     -12.507 -33.024 -13.442  1.00  0.00              
ATOM   2122  H   ALA A 146     -14.928 -33.750 -13.762  1.00  0.00              
ATOM   2123  HA  ALA A 146     -12.488 -34.280 -15.182  1.00  0.00              
ATOM   2124 1HB  ALA A 146     -11.421 -32.958 -13.382  1.00  0.00              
ATOM   2125 2HB  ALA A 146     -12.894 -32.162 -13.985  1.00  0.00              
ATOM   2126 3HB  ALA A 146     -12.925 -33.036 -12.436  1.00  0.00              
ATOM   2127  N   GLU A 147     -12.998 -36.071 -12.507  1.00  0.00              
ATOM   2128  CA  GLU A 147     -12.510 -37.259 -11.821  1.00  0.00              
ATOM   2129  C   GLU A 147     -12.369 -38.428 -12.790  1.00  0.00              
ATOM   2130  O   GLU A 147     -11.341 -39.105 -12.804  1.00  0.00              
ATOM   2131  CB  GLU A 147     -13.446 -37.635 -10.670  1.00  0.00              
ATOM   2132  CG  GLU A 147     -13.013 -38.865  -9.885  1.00  0.00              
ATOM   2133  CD  GLU A 147     -13.963 -39.153  -8.755  1.00  0.00              
ATOM   2134  OE1 GLU A 147     -14.905 -38.416  -8.594  1.00  0.00              
ATOM   2135  OE2 GLU A 147     -13.811 -40.173  -8.124  1.00  0.00              
ATOM   2136  H   GLU A 147     -13.888 -35.678 -12.238  1.00  0.00              
ATOM   2137  HA  GLU A 147     -11.516 -37.069 -11.414  1.00  0.00              
ATOM   2138 1HB  GLU A 147     -13.490 -36.775 -10.002  1.00  0.00              
ATOM   2139 2HB  GLU A 147     -14.431 -37.810 -11.104  1.00  0.00              
ATOM   2140 1HG  GLU A 147     -12.902 -39.756 -10.501  1.00  0.00              
ATOM   2141 2HG  GLU A 147     -12.043 -38.581  -9.479  1.00  0.00              
ATOM   2142  N   GLN A 148     -13.385 -38.661 -13.612  1.00  0.00              
ATOM   2143  CA  GLN A 148     -13.296 -39.752 -14.574  1.00  0.00              
ATOM   2144  C   GLN A 148     -12.227 -39.469 -15.630  1.00  0.00              
ATOM   2145  O   GLN A 148     -11.669 -40.395 -16.227  1.00  0.00              
ATOM   2146  CB  GLN A 148     -14.650 -39.978 -15.252  1.00  0.00              
ATOM   2147  CG  GLN A 148     -15.717 -40.552 -14.336  1.00  0.00              
ATOM   2148  CD  GLN A 148     -17.053 -40.716 -15.035  1.00  0.00              
ATOM   2149  OE1 GLN A 148     -17.184 -40.431 -16.228  1.00  0.00              
ATOM   2150  NE2 GLN A 148     -18.055 -41.175 -14.294  1.00  0.00              
ATOM   2151  H   GLN A 148     -14.222 -38.096 -13.586  1.00  0.00              
ATOM   2152  HA  GLN A 148     -12.993 -40.666 -14.063  1.00  0.00              
ATOM   2153 1HB  GLN A 148     -14.974 -39.011 -15.637  1.00  0.00              
ATOM   2154 2HB  GLN A 148     -14.475 -40.659 -16.085  1.00  0.00              
ATOM   2155 1HG  GLN A 148     -15.552 -41.434 -13.718  1.00  0.00              
ATOM   2156 2HG  GLN A 148     -15.768 -39.668 -13.698  1.00  0.00              
ATOM   2157 1HE2 GLN A 148     -18.960 -41.304 -14.700  1.00  0.00              
ATOM   2158 2HE2 GLN A 148     -17.906 -41.392 -13.329  1.00  0.00              
ATOM   2159  N   TRP A 149     -11.934 -38.187 -15.846  1.00  0.00              
ATOM   2160  CA  TRP A 149     -10.894 -37.790 -16.793  1.00  0.00              
ATOM   2161  C   TRP A 149      -9.533 -37.834 -16.118  1.00  0.00              
ATOM   2162  O   TRP A 149      -8.499 -37.848 -16.785  1.00  0.00              
ATOM   2163  CB  TRP A 149     -11.135 -36.369 -17.305  1.00  0.00              
ATOM   2164  CG  TRP A 149     -12.312 -36.226 -18.202  1.00  0.00              
ATOM   2165  CD1 TRP A 149     -13.053 -37.230 -18.754  1.00  0.00              
ATOM   2166  CD2 TRP A 149     -12.860 -35.004 -18.696  1.00  0.00              
ATOM   2167  NE1 TRP A 149     -14.029 -36.707 -19.563  1.00  0.00              
ATOM   2168  CE2 TRP A 149     -13.933 -35.342 -19.548  1.00  0.00              
ATOM   2169  CE3 TRP A 149     -12.548 -33.654 -18.508  1.00  0.00              
ATOM   2170  CZ2 TRP A 149     -14.699 -34.376 -20.209  1.00  0.00              
ATOM   2171  CZ3 TRP A 149     -13.305 -32.697 -19.161  1.00  0.00              
ATOM   2172  CH2 TRP A 149     -14.370 -33.061 -20.002  1.00  0.00              
ATOM   2173  H   TRP A 149     -12.443 -37.473 -15.346  1.00  0.00              
ATOM   2174  HA  TRP A 149     -10.868 -38.490 -17.628  1.00  0.00              
ATOM   2175 1HB  TRP A 149     -11.308 -35.691 -16.469  1.00  0.00              
ATOM   2176 2HB  TRP A 149     -10.274 -36.026 -17.878  1.00  0.00              
ATOM   2177  HD1 TRP A 149     -12.779 -38.249 -18.487  1.00  0.00              
ATOM   2178  HE1 TRP A 149     -14.708 -37.241 -20.087  1.00  0.00              
ATOM   2179  HE3 TRP A 149     -11.734 -33.319 -17.866  1.00  0.00              
ATOM   2180  HZ2 TRP A 149     -15.517 -34.703 -20.851  1.00  0.00              
ATOM   2181  HZ3 TRP A 149     -13.053 -31.647 -19.005  1.00  0.00              
ATOM   2182  HH2 TRP A 149     -14.945 -32.281 -20.500  1.00  0.00              
ATOM   2183  N   ASN A 150      -9.547 -37.848 -14.790  1.00  0.00              
ATOM   2184  CA  ASN A 150      -8.328 -37.800 -13.998  1.00  0.00              
ATOM   2185  C   ASN A 150      -7.569 -36.490 -14.206  1.00  0.00              
ATOM   2186  O   ASN A 150      -6.344 -36.483 -14.351  1.00  0.00              
ATOM   2187  CB  ASN A 150      -7.427 -38.982 -14.307  1.00  0.00              
ATOM   2188  CG  ASN A 150      -6.410 -39.264 -13.237  1.00  0.00              
ATOM   2189  OD1 ASN A 150      -6.622 -38.965 -12.056  1.00  0.00              
ATOM   2190  ND2 ASN A 150      -5.274 -39.763 -13.654  1.00  0.00              
ATOM   2191  H   ASN A 150     -10.439 -37.893 -14.318  1.00  0.00              
ATOM   2192  HA  ASN A 150      -8.575 -37.840 -12.936  1.00  0.00              
ATOM   2193 1HB  ASN A 150      -7.846 -39.926 -14.660  1.00  0.00              
ATOM   2194 2HB  ASN A 150      -6.934 -38.472 -15.134  1.00  0.00              
ATOM   2195 1HD2 ASN A 150      -4.551 -39.976 -12.997  1.00  0.00              
ATOM   2196 2HD2 ASN A 150      -5.130 -39.932 -14.629  1.00  0.00              
ATOM   2197  N   VAL A 151      -8.312 -35.388 -14.227  1.00  0.00              
ATOM   2198  CA  VAL A 151      -7.733 -34.058 -14.402  1.00  0.00              
ATOM   2199  C   VAL A 151      -8.239 -33.154 -13.278  1.00  0.00              
ATOM   2200  O   VAL A 151      -9.153 -33.526 -12.538  1.00  0.00              
ATOM   2201  CB  VAL A 151      -8.128 -33.409 -15.767  1.00  0.00              
ATOM   2202  CG1 VAL A 151      -7.647 -34.273 -16.916  1.00  0.00              
ATOM   2203  CG2 VAL A 151      -9.621 -33.187 -15.832  1.00  0.00              
ATOM   2204  H   VAL A 151      -9.312 -35.478 -14.117  1.00  0.00              
ATOM   2205  HA  VAL A 151      -6.646 -34.084 -14.314  1.00  0.00              
ATOM   2206  HB  VAL A 151      -7.657 -32.430 -15.843  1.00  0.00              
ATOM   2207 1HG1 VAL A 151      -7.928 -33.811 -17.862  1.00  0.00              
ATOM   2208 2HG1 VAL A 151      -6.563 -34.371 -16.868  1.00  0.00              
ATOM   2209 3HG1 VAL A 151      -8.105 -35.260 -16.845  1.00  0.00              
ATOM   2210 1HG2 VAL A 151      -9.880 -32.733 -16.789  1.00  0.00              
ATOM   2211 2HG2 VAL A 151     -10.135 -34.143 -15.732  1.00  0.00              
ATOM   2212 3HG2 VAL A 151      -9.926 -32.524 -15.023  1.00  0.00              
ATOM   2213  N   ASN A 152      -7.650 -31.970 -13.146  1.00  0.00              
ATOM   2214  CA  ASN A 152      -8.068 -31.056 -12.099  1.00  0.00              
ATOM   2215  C   ASN A 152      -9.199 -30.178 -12.572  1.00  0.00              
ATOM   2216  O   ASN A 152      -9.367 -29.949 -13.764  1.00  0.00              
ATOM   2217  CB  ASN A 152      -6.914 -30.202 -11.607  1.00  0.00              
ATOM   2218  CG  ASN A 152      -5.874 -30.973 -10.842  1.00  0.00              
ATOM   2219  OD1 ASN A 152      -6.161 -32.017 -10.245  1.00  0.00              
ATOM   2220  ND2 ASN A 152      -4.689 -30.422 -10.788  1.00  0.00              
ATOM   2221  H   ASN A 152      -6.907 -31.694 -13.772  1.00  0.00              
ATOM   2222  HA  ASN A 152      -8.445 -31.620 -11.244  1.00  0.00              
ATOM   2223 1HB  ASN A 152      -6.417 -29.497 -12.274  1.00  0.00              
ATOM   2224 2HB  ASN A 152      -7.537 -29.655 -10.900  1.00  0.00              
ATOM   2225 1HD2 ASN A 152      -3.947 -30.879 -10.295  1.00  0.00              
ATOM   2226 2HD2 ASN A 152      -4.524 -29.545 -11.238  1.00  0.00              
ATOM   2227  N   TYR A 153      -9.994 -29.719 -11.618  1.00  0.00              
ATOM   2228  CA  TYR A 153     -11.117 -28.839 -11.879  1.00  0.00              
ATOM   2229  C   TYR A 153     -11.031 -27.634 -10.955  1.00  0.00              
ATOM   2230  O   TYR A 153     -10.831 -27.780  -9.744  1.00  0.00              
ATOM   2231  CB  TYR A 153     -12.438 -29.550 -11.606  1.00  0.00              
ATOM   2232  CG  TYR A 153     -13.627 -28.624 -11.700  1.00  0.00              
ATOM   2233  CD1 TYR A 153     -14.452 -28.397 -10.599  1.00  0.00              
ATOM   2234  CD2 TYR A 153     -13.941 -27.987 -12.900  1.00  0.00              
ATOM   2235  CE1 TYR A 153     -15.568 -27.561 -10.694  1.00  0.00              
ATOM   2236  CE2 TYR A 153     -15.046 -27.152 -13.005  1.00  0.00              
ATOM   2237  CZ  TYR A 153     -15.857 -26.946 -11.900  1.00  0.00              
ATOM   2238  OH  TYR A 153     -16.970 -26.147 -12.017  1.00  0.00              
ATOM   2239  H   TYR A 153      -9.801 -30.000 -10.668  1.00  0.00              
ATOM   2240  HA  TYR A 153     -11.072 -28.476 -12.906  1.00  0.00              
ATOM   2241 1HB  TYR A 153     -12.530 -30.353 -12.339  1.00  0.00              
ATOM   2242 2HB  TYR A 153     -12.373 -29.976 -10.605  1.00  0.00              
ATOM   2243  HD1 TYR A 153     -14.214 -28.887  -9.654  1.00  0.00              
ATOM   2244  HD2 TYR A 153     -13.302 -28.155 -13.768  1.00  0.00              
ATOM   2245  HE1 TYR A 153     -16.205 -27.391  -9.826  1.00  0.00              
ATOM   2246  HE2 TYR A 153     -15.271 -26.663 -13.953  1.00  0.00              
ATOM   2247  HH  TYR A 153     -17.464 -26.068 -11.197  1.00  0.00              
ATOM   2248  N   VAL A 154     -11.200 -26.445 -11.519  1.00  0.00              
ATOM   2249  CA  VAL A 154     -11.167 -25.232 -10.722  1.00  0.00              
ATOM   2250  C   VAL A 154     -12.186 -24.255 -11.252  1.00  0.00              
ATOM   2251  O   VAL A 154     -12.463 -24.234 -12.449  1.00  0.00              
ATOM   2252  CB  VAL A 154      -9.768 -24.576 -10.758  1.00  0.00              
ATOM   2253  CG1 VAL A 154      -9.412 -24.254 -12.179  1.00  0.00              
ATOM   2254  CG2 VAL A 154      -9.752 -23.295  -9.898  1.00  0.00              
ATOM   2255  H   VAL A 154     -11.355 -26.376 -12.515  1.00  0.00              
ATOM   2256  HA  VAL A 154     -11.448 -25.430  -9.687  1.00  0.00              
ATOM   2257  HB  VAL A 154      -9.044 -25.262 -10.319  1.00  0.00              
ATOM   2258 1HG1 VAL A 154      -8.426 -23.791 -12.211  1.00  0.00              
ATOM   2259 2HG1 VAL A 154      -9.401 -25.171 -12.768  1.00  0.00              
ATOM   2260 3HG1 VAL A 154     -10.149 -23.565 -12.591  1.00  0.00              
ATOM   2261 1HG2 VAL A 154      -8.759 -22.845  -9.933  1.00  0.00              
ATOM   2262 2HG2 VAL A 154     -10.485 -22.589 -10.286  1.00  0.00              
ATOM   2263 3HG2 VAL A 154     -10.000 -23.547  -8.867  1.00  0.00              
ATOM   2264  N   GLU A 155     -12.771 -23.471 -10.355  1.00  0.00              
ATOM   2265  CA  GLU A 155     -13.796 -22.521 -10.756  1.00  0.00              
ATOM   2266  C   GLU A 155     -13.179 -21.149 -10.617  1.00  0.00              
ATOM   2267  O   GLU A 155     -12.441 -20.885  -9.676  1.00  0.00              
ATOM   2268  CB  GLU A 155     -15.047 -22.631  -9.883  1.00  0.00              
ATOM   2269  CG  GLU A 155     -15.829 -23.912 -10.107  1.00  0.00              
ATOM   2270  CD  GLU A 155     -17.218 -23.883  -9.483  1.00  0.00              
ATOM   2271  OE1 GLU A 155     -17.526 -22.938  -8.722  1.00  0.00              
ATOM   2272  OE2 GLU A 155     -17.994 -24.821  -9.752  1.00  0.00              
ATOM   2273  H   GLU A 155     -12.507 -23.528  -9.381  1.00  0.00              
ATOM   2274  HA  GLU A 155     -14.075 -22.695 -11.796  1.00  0.00              
ATOM   2275 1HB  GLU A 155     -14.717 -22.574  -8.846  1.00  0.00              
ATOM   2276 2HB  GLU A 155     -15.673 -21.769 -10.114  1.00  0.00              
ATOM   2277 1HG  GLU A 155     -15.932 -24.179 -11.159  1.00  0.00              
ATOM   2278 2HG  GLU A 155     -15.233 -24.668  -9.598  1.00  0.00              
ATOM   2279  N   THR A 156     -13.481 -20.282 -11.568  1.00  0.00              
ATOM   2280  CA  THR A 156     -12.921 -18.949 -11.570  1.00  0.00              
ATOM   2281  C   THR A 156     -13.983 -17.905 -11.807  1.00  0.00              
ATOM   2282  O   THR A 156     -15.137 -18.215 -12.106  1.00  0.00              
ATOM   2283  CB  THR A 156     -11.905 -18.783 -12.725  1.00  0.00              
ATOM   2284  OG1 THR A 156     -12.611 -18.795 -13.979  1.00  0.00              
ATOM   2285  CG2 THR A 156     -10.885 -19.915 -12.721  1.00  0.00              
ATOM   2286  H   THR A 156     -14.114 -20.552 -12.307  1.00  0.00              
ATOM   2287  HA  THR A 156     -12.489 -18.729 -10.594  1.00  0.00              
ATOM   2288  HB  THR A 156     -11.386 -17.833 -12.607  1.00  0.00              
ATOM   2289  HG1 THR A 156     -13.242 -18.072 -13.998  1.00  0.00              
ATOM   2290 1HG2 THR A 156     -10.183 -19.774 -13.543  1.00  0.00              
ATOM   2291 2HG2 THR A 156     -10.344 -19.913 -11.775  1.00  0.00              
ATOM   2292 3HG2 THR A 156     -11.400 -20.867 -12.843  1.00  0.00              
ATOM   2293  N   SER A 157     -13.571 -16.656 -11.656  1.00  0.00              
ATOM   2294  CA  SER A 157     -14.424 -15.531 -11.964  1.00  0.00              
ATOM   2295  C   SER A 157     -13.530 -14.472 -12.588  1.00  0.00              
ATOM   2296  O   SER A 157     -12.682 -13.891 -11.916  1.00  0.00              
ATOM   2297  CB  SER A 157     -15.092 -14.936 -10.731  1.00  0.00              
ATOM   2298  OG  SER A 157     -15.770 -13.745 -11.109  1.00  0.00              
ATOM   2299  H   SER A 157     -12.635 -16.485 -11.315  1.00  0.00              
ATOM   2300  HA  SER A 157     -15.279 -15.794 -12.588  1.00  0.00              
ATOM   2301 1HB  SER A 157     -15.794 -15.666 -10.329  1.00  0.00              
ATOM   2302 2HB  SER A 157     -14.326 -14.722  -9.986  1.00  0.00              
ATOM   2303  HG  SER A 157     -16.612 -13.970 -11.513  1.00  0.00              
ATOM   2304  N   ALA A 158     -13.695 -14.241 -13.883  1.00  0.00              
ATOM   2305  CA  ALA A 158     -12.912 -13.210 -14.548  1.00  0.00              
ATOM   2306  C   ALA A 158     -13.386 -11.837 -14.042  1.00  0.00              
ATOM   2307  O   ALA A 158     -12.610 -10.886 -13.946  1.00  0.00              
ATOM   2308  CB  ALA A 158     -13.103 -13.322 -16.064  1.00  0.00              
ATOM   2309  H   ALA A 158     -14.363 -14.774 -14.420  1.00  0.00              
ATOM   2310  HA  ALA A 158     -11.863 -13.342 -14.282  1.00  0.00              
ATOM   2311 1HB  ALA A 158     -12.516 -12.549 -16.560  1.00  0.00              
ATOM   2312 2HB  ALA A 158     -12.770 -14.303 -16.401  1.00  0.00              
ATOM   2313 3HB  ALA A 158     -14.156 -13.190 -16.308  1.00  0.00              
ATOM   2314  N   LYS A 159     -14.674 -11.742 -13.722  1.00  0.00              
ATOM   2315  CA  LYS A 159     -15.261 -10.491 -13.240  1.00  0.00              
ATOM   2316  C   LYS A 159     -14.733 -10.026 -11.879  1.00  0.00              
ATOM   2317  O   LYS A 159     -14.357  -8.866 -11.723  1.00  0.00              
ATOM   2318  CB  LYS A 159     -16.786 -10.622 -13.177  1.00  0.00              
ATOM   2319  CG  LYS A 159     -17.509  -9.335 -12.796  1.00  0.00              
ATOM   2320  CD  LYS A 159     -19.023  -9.469 -12.919  1.00  0.00              
ATOM   2321  CE  LYS A 159     -19.712  -8.154 -12.561  1.00  0.00              
ATOM   2322  NZ  LYS A 159     -21.195  -8.231 -12.652  1.00  0.00              
ATOM   2323  H   LYS A 159     -15.262 -12.558 -13.814  1.00  0.00              
ATOM   2324  HA  LYS A 159     -15.009  -9.678 -13.922  1.00  0.00              
ATOM   2325 1HB  LYS A 159     -17.120 -10.949 -14.162  1.00  0.00              
ATOM   2326 2HB  LYS A 159     -17.011 -11.396 -12.443  1.00  0.00              
ATOM   2327 1HG  LYS A 159     -17.255  -9.089 -11.764  1.00  0.00              
ATOM   2328 2HG  LYS A 159     -17.166  -8.538 -13.454  1.00  0.00              
ATOM   2329 1HD  LYS A 159     -19.265  -9.746 -13.946  1.00  0.00              
ATOM   2330 2HD  LYS A 159     -19.359 -10.256 -12.243  1.00  0.00              
ATOM   2331 1HE  LYS A 159     -19.433  -7.888 -11.543  1.00  0.00              
ATOM   2332 2HE  LYS A 159     -19.356  -7.385 -13.247  1.00  0.00              
ATOM   2333 1HZ  LYS A 159     -21.595  -7.337 -12.407  1.00  0.00              
ATOM   2334 2HZ  LYS A 159     -21.463  -8.472 -13.596  1.00  0.00              
ATOM   2335 3HZ  LYS A 159     -21.535  -8.939 -12.015  1.00  0.00              
ATOM   2336  N   THR A 160     -14.704 -10.922 -10.898  1.00  0.00              
ATOM   2337  CA  THR A 160     -14.174 -10.580  -9.572  1.00  0.00              
ATOM   2338  C   THR A 160     -12.738 -11.050  -9.339  1.00  0.00              
ATOM   2339  O   THR A 160     -12.228 -10.951  -8.229  1.00  0.00              
ATOM   2340  CB  THR A 160     -15.061 -11.169  -8.459  1.00  0.00              
ATOM   2341  OG1 THR A 160     -15.079 -12.598  -8.565  1.00  0.00              
ATOM   2342  CG2 THR A 160     -16.482 -10.638  -8.572  1.00  0.00              
ATOM   2343  H   THR A 160     -15.051 -11.855 -11.064  1.00  0.00              
ATOM   2344  HA  THR A 160     -14.133  -9.496  -9.459  1.00  0.00              
ATOM   2345  HB  THR A 160     -14.646 -10.891  -7.490  1.00  0.00              
ATOM   2346  HG1 THR A 160     -15.432 -12.851  -9.422  1.00  0.00              
ATOM   2347 1HG2 THR A 160     -17.093 -11.064  -7.777  1.00  0.00              
ATOM   2348 2HG2 THR A 160     -16.472  -9.552  -8.480  1.00  0.00              
ATOM   2349 3HG2 THR A 160     -16.897 -10.916  -9.540  1.00  0.00              
ATOM   2350  N   ARG A 161     -12.104 -11.564 -10.392  1.00  0.00              
ATOM   2351  CA  ARG A 161     -10.683 -11.931 -10.380  1.00  0.00              
ATOM   2352  C   ARG A 161     -10.342 -13.139  -9.522  1.00  0.00              
ATOM   2353  O   ARG A 161      -9.174 -13.367  -9.208  1.00  0.00              
ATOM   2354  CB  ARG A 161      -9.811 -10.746  -9.993  1.00  0.00              
ATOM   2355  CG  ARG A 161     -10.044  -9.486 -10.811  1.00  0.00              
ATOM   2356  CD  ARG A 161      -9.101  -8.378 -10.511  1.00  0.00              
ATOM   2357  NE  ARG A 161      -9.024  -8.016  -9.105  1.00  0.00              
ATOM   2358  CZ  ARG A 161      -9.845  -7.140  -8.494  1.00  0.00              
ATOM   2359  NH1 ARG A 161     -10.780  -6.506  -9.166  1.00  0.00              
ATOM   2360  NH2 ARG A 161      -9.670  -6.916  -7.203  1.00  0.00              
ATOM   2361  H   ARG A 161     -12.642 -11.703 -11.236  1.00  0.00              
ATOM   2362  HA  ARG A 161     -10.367 -12.216 -11.384  1.00  0.00              
ATOM   2363 1HB  ARG A 161     -10.009 -10.535  -8.943  1.00  0.00              
ATOM   2364 2HB  ARG A 161      -8.774 -11.063 -10.110  1.00  0.00              
ATOM   2365 1HG  ARG A 161      -9.944  -9.734 -11.868  1.00  0.00              
ATOM   2366 2HG  ARG A 161     -11.056  -9.128 -10.615  1.00  0.00              
ATOM   2367 1HD  ARG A 161      -8.100  -8.670 -10.828  1.00  0.00              
ATOM   2368 2HD  ARG A 161      -9.412  -7.490 -11.060  1.00  0.00              
ATOM   2369  HE  ARG A 161      -8.384  -8.338  -8.391  1.00  0.00              
ATOM   2370 1HH1 ARG A 161     -10.889  -6.675 -10.156  1.00  0.00              
ATOM   2371 2HH1 ARG A 161     -11.385  -5.853  -8.690  1.00  0.00              
ATOM   2372 1HH2 ARG A 161      -8.934  -7.398  -6.705  1.00  0.00              
ATOM   2373 2HH2 ARG A 161     -10.270  -6.264  -6.721  1.00  0.00              
ATOM   2374  N   ALA A 162     -11.359 -13.920  -9.163  1.00  0.00              
ATOM   2375  CA  ALA A 162     -11.153 -15.148  -8.389  1.00  0.00              
ATOM   2376  C   ALA A 162     -10.516 -16.240  -9.254  1.00  0.00              
ATOM   2377  O   ALA A 162     -11.070 -16.628 -10.270  1.00  0.00              
ATOM   2378  CB  ALA A 162     -12.487 -15.638  -7.836  1.00  0.00              
ATOM   2379  H   ALA A 162     -12.297 -13.660  -9.432  1.00  0.00              
ATOM   2380  HA  ALA A 162     -10.465 -14.934  -7.571  1.00  0.00              
ATOM   2381 1HB  ALA A 162     -12.330 -16.550  -7.261  1.00  0.00              
ATOM   2382 2HB  ALA A 162     -12.917 -14.872  -7.189  1.00  0.00              
ATOM   2383 3HB  ALA A 162     -13.169 -15.842  -8.660  1.00  0.00              
ATOM   2384  N   ASN A 163      -9.357 -16.724  -8.815  1.00  0.00              
ATOM   2385  CA  ASN A 163      -8.610 -17.790  -9.472  1.00  0.00              
ATOM   2386  C   ASN A 163      -8.224 -17.565 -10.950  1.00  0.00              
ATOM   2387  O   ASN A 163      -8.021 -18.529 -11.688  1.00  0.00              
ATOM   2388  CB  ASN A 163      -9.355 -19.134  -9.347  1.00  0.00              
ATOM   2389  CG  ASN A 163      -9.467 -19.623  -7.895  1.00  0.00              
ATOM   2390  OD1 ASN A 163      -8.611 -19.315  -7.071  1.00  0.00              
ATOM   2391  ND2 ASN A 163     -10.511 -20.391  -7.587  1.00  0.00              
ATOM   2392  H   ASN A 163      -8.987 -16.313  -7.970  1.00  0.00              
ATOM   2393  HA  ASN A 163      -7.640 -17.915  -8.987  1.00  0.00              
ATOM   2394 1HB  ASN A 163     -10.300 -19.298  -9.867  1.00  0.00              
ATOM   2395 2HB  ASN A 163      -8.563 -19.692  -9.849  1.00  0.00              
ATOM   2396 1HD2 ASN A 163     -10.622 -20.731  -6.653  1.00  0.00              
ATOM   2397 2HD2 ASN A 163     -11.182 -20.627  -8.290  1.00  0.00              
ATOM   2398  N   VAL A 164      -8.083 -16.317 -11.388  1.00  0.00              
ATOM   2399  CA  VAL A 164      -7.791 -16.073 -12.796  1.00  0.00              
ATOM   2400  C   VAL A 164      -6.361 -16.442 -13.193  1.00  0.00              
ATOM   2401  O   VAL A 164      -6.158 -17.155 -14.174  1.00  0.00              
ATOM   2402  CB  VAL A 164      -8.118 -14.605 -13.187  1.00  0.00              
ATOM   2403  CG1 VAL A 164      -7.650 -14.301 -14.633  1.00  0.00              
ATOM   2404  CG2 VAL A 164      -9.618 -14.388 -13.086  1.00  0.00              
ATOM   2405  H   VAL A 164      -8.175 -15.532 -10.761  1.00  0.00              
ATOM   2406  HA  VAL A 164      -8.403 -16.703 -13.443  1.00  0.00              
ATOM   2407  HB  VAL A 164      -7.640 -13.934 -12.474  1.00  0.00              
ATOM   2408 1HG1 VAL A 164      -7.889 -13.267 -14.883  1.00  0.00              
ATOM   2409 2HG1 VAL A 164      -6.572 -14.450 -14.706  1.00  0.00              
ATOM   2410 3HG1 VAL A 164      -8.158 -14.969 -15.328  1.00  0.00              
ATOM   2411 1HG2 VAL A 164      -9.856 -13.361 -13.359  1.00  0.00              
ATOM   2412 2HG2 VAL A 164     -10.129 -15.072 -13.764  1.00  0.00              
ATOM   2413 3HG2 VAL A 164      -9.945 -14.578 -12.064  1.00  0.00              
ATOM   2414  N   ASP A 165      -5.369 -15.979 -12.438  1.00  0.00              
ATOM   2415  CA  ASP A 165      -3.983 -16.323 -12.736  1.00  0.00              
ATOM   2416  C   ASP A 165      -3.777 -17.809 -12.460  1.00  0.00              
ATOM   2417  O   ASP A 165      -3.022 -18.478 -13.159  1.00  0.00              
ATOM   2418  CB  ASP A 165      -3.004 -15.530 -11.855  1.00  0.00              
ATOM   2419  CG  ASP A 165      -2.927 -14.052 -12.229  1.00  0.00              
ATOM   2420  OD1 ASP A 165      -3.451 -13.666 -13.301  1.00  0.00              
ATOM   2421  OD2 ASP A 165      -2.317 -13.276 -11.458  1.00  0.00              
ATOM   2422  H   ASP A 165      -5.568 -15.382 -11.648  1.00  0.00              
ATOM   2423  HA  ASP A 165      -3.777 -16.143 -13.791  1.00  0.00              
ATOM   2424 1HB  ASP A 165      -3.194 -15.641 -10.787  1.00  0.00              
ATOM   2425 2HB  ASP A 165      -2.068 -16.028 -12.112  1.00  0.00              
ATOM   2426  N   LYS A 166      -4.459 -18.317 -11.440  1.00  0.00              
ATOM   2427  CA  LYS A 166      -4.331 -19.713 -11.064  1.00  0.00              
ATOM   2428  C   LYS A 166      -4.425 -20.689 -12.242  1.00  0.00              
ATOM   2429  O   LYS A 166      -3.617 -21.602 -12.340  1.00  0.00              
ATOM   2430  CB  LYS A 166      -5.381 -20.091 -10.007  1.00  0.00              
ATOM   2431  CG  LYS A 166      -5.316 -21.552  -9.553  1.00  0.00              
ATOM   2432  CD  LYS A 166      -6.280 -21.839  -8.411  1.00  0.00              
ATOM   2433  CE  LYS A 166      -6.375 -23.336  -8.143  1.00  0.00              
ATOM   2434  NZ  LYS A 166      -5.069 -23.917  -7.713  1.00  0.00              
ATOM   2435  H   LYS A 166      -5.082 -17.721 -10.912  1.00  0.00              
ATOM   2436  HA  LYS A 166      -3.343 -19.891 -10.637  1.00  0.00              
ATOM   2437 1HB  LYS A 166      -5.222 -19.436  -9.149  1.00  0.00              
ATOM   2438 2HB  LYS A 166      -6.360 -19.888 -10.441  1.00  0.00              
ATOM   2439 1HG  LYS A 166      -5.568 -22.189 -10.402  1.00  0.00              
ATOM   2440 2HG  LYS A 166      -4.300 -21.768  -9.226  1.00  0.00              
ATOM   2441 1HD  LYS A 166      -5.921 -21.326  -7.517  1.00  0.00              
ATOM   2442 2HD  LYS A 166      -7.262 -21.452  -8.679  1.00  0.00              
ATOM   2443 1HE  LYS A 166      -7.115 -23.496  -7.362  1.00  0.00              
ATOM   2444 2HE  LYS A 166      -6.703 -23.826  -9.060  1.00  0.00              
ATOM   2445 1HZ  LYS A 166      -5.179 -24.908  -7.549  1.00  0.00              
ATOM   2446 2HZ  LYS A 166      -4.380 -23.771  -8.438  1.00  0.00              
ATOM   2447 3HZ  LYS A 166      -4.764 -23.466  -6.863  1.00  0.00              
ATOM   2448  N   VAL A 167      -5.403 -20.509 -13.127  1.00  0.00              
ATOM   2449  CA  VAL A 167      -5.563 -21.480 -14.213  1.00  0.00              
ATOM   2450  C   VAL A 167      -4.402 -21.452 -15.199  1.00  0.00              
ATOM   2451  O   VAL A 167      -4.098 -22.465 -15.831  1.00  0.00              
ATOM   2452  CB  VAL A 167      -6.928 -21.311 -14.964  1.00  0.00              
ATOM   2453  CG1 VAL A 167      -8.053 -21.435 -13.970  1.00  0.00              
ATOM   2454  CG2 VAL A 167      -7.019 -19.974 -15.679  1.00  0.00              
ATOM   2455  H   VAL A 167      -6.035 -19.723 -13.071  1.00  0.00              
ATOM   2456  HA  VAL A 167      -5.563 -22.503 -13.834  1.00  0.00              
ATOM   2457  HB  VAL A 167      -7.003 -22.076 -15.738  1.00  0.00              
ATOM   2458 1HG1 VAL A 167      -9.008 -21.319 -14.483  1.00  0.00              
ATOM   2459 2HG1 VAL A 167      -8.013 -22.416 -13.496  1.00  0.00              
ATOM   2460 3HG1 VAL A 167      -7.954 -20.660 -13.211  1.00  0.00              
ATOM   2461 1HG2 VAL A 167      -7.980 -19.897 -16.188  1.00  0.00              
ATOM   2462 2HG2 VAL A 167      -6.928 -19.167 -14.952  1.00  0.00              
ATOM   2463 3HG2 VAL A 167      -6.215 -19.896 -16.411  1.00  0.00              
ATOM   2464  N   PHE A 168      -3.707 -20.322 -15.293  1.00  0.00              
ATOM   2465  CA  PHE A 168      -2.628 -20.208 -16.272  1.00  0.00              
ATOM   2466  C   PHE A 168      -1.309 -20.735 -15.715  1.00  0.00              
ATOM   2467  O   PHE A 168      -0.556 -21.411 -16.417  1.00  0.00              
ATOM   2468  CB  PHE A 168      -2.479 -18.756 -16.711  1.00  0.00              
ATOM   2469  CG  PHE A 168      -3.629 -18.266 -17.528  1.00  0.00              
ATOM   2470  CD1 PHE A 168      -3.732 -18.607 -18.874  1.00  0.00              
ATOM   2471  CD2 PHE A 168      -4.619 -17.484 -16.951  1.00  0.00              
ATOM   2472  CE1 PHE A 168      -4.811 -18.172 -19.638  1.00  0.00              
ATOM   2473  CE2 PHE A 168      -5.699 -17.041 -17.697  1.00  0.00              
ATOM   2474  CZ  PHE A 168      -5.799 -17.386 -19.051  1.00  0.00              
ATOM   2475  H   PHE A 168      -3.913 -19.535 -14.695  1.00  0.00              
ATOM   2476  HA  PHE A 168      -2.857 -20.818 -17.147  1.00  0.00              
ATOM   2477 1HB  PHE A 168      -2.408 -18.105 -15.841  1.00  0.00              
ATOM   2478 2HB  PHE A 168      -1.585 -18.640 -17.323  1.00  0.00              
ATOM   2479  HD1 PHE A 168      -2.955 -19.223 -19.328  1.00  0.00              
ATOM   2480  HD2 PHE A 168      -4.538 -17.217 -15.897  1.00  0.00              
ATOM   2481  HE1 PHE A 168      -4.880 -18.448 -20.690  1.00  0.00              
ATOM   2482  HE2 PHE A 168      -6.470 -16.426 -17.234  1.00  0.00              
ATOM   2483  HZ  PHE A 168      -6.644 -17.039 -19.644  1.00  0.00              
ATOM   2484  N   PHE A 169      -1.029 -20.431 -14.451  1.00  0.00              
ATOM   2485  CA  PHE A 169       0.220 -20.878 -13.851  1.00  0.00              
ATOM   2486  C   PHE A 169       0.182 -22.373 -13.520  1.00  0.00              
ATOM   2487  O   PHE A 169       1.205 -23.047 -13.608  1.00  0.00              
ATOM   2488  CB  PHE A 169       0.534 -20.054 -12.603  1.00  0.00              
ATOM   2489  CG  PHE A 169       1.036 -18.680 -12.915  1.00  0.00              
ATOM   2490  CD1 PHE A 169       2.322 -18.490 -13.416  1.00  0.00              
ATOM   2491  CD2 PHE A 169       0.206 -17.576 -12.767  1.00  0.00              
ATOM   2492  CE1 PHE A 169       2.768 -17.218 -13.770  1.00  0.00              
ATOM   2493  CE2 PHE A 169       0.644 -16.303 -13.117  1.00  0.00              
ATOM   2494  CZ  PHE A 169       1.919 -16.121 -13.621  1.00  0.00              
ATOM   2495  H   PHE A 169      -1.676 -19.890 -13.896  1.00  0.00              
ATOM   2496  HA  PHE A 169       1.039 -20.743 -14.558  1.00  0.00              
ATOM   2497 1HB  PHE A 169      -0.363 -19.934 -11.998  1.00  0.00              
ATOM   2498 2HB  PHE A 169       1.306 -20.547 -12.014  1.00  0.00              
ATOM   2499  HD1 PHE A 169       2.982 -19.350 -13.530  1.00  0.00              
ATOM   2500  HD2 PHE A 169      -0.800 -17.716 -12.370  1.00  0.00              
ATOM   2501  HE1 PHE A 169       3.776 -17.085 -14.163  1.00  0.00              
ATOM   2502  HE2 PHE A 169      -0.020 -15.448 -12.993  1.00  0.00              
ATOM   2503  HZ  PHE A 169       2.261 -15.125 -13.898  1.00  0.00              
ATOM   2504  N   ASP A 170      -0.982 -22.892 -13.137  1.00  0.00              
ATOM   2505  CA  ASP A 170      -1.081 -24.310 -12.794  1.00  0.00              
ATOM   2506  C   ASP A 170      -0.921 -25.125 -14.088  1.00  0.00              
ATOM   2507  O   ASP A 170      -0.275 -26.163 -14.092  1.00  0.00              
ATOM   2508  CB  ASP A 170      -2.435 -24.634 -12.148  1.00  0.00              
ATOM   2509  CG  ASP A 170      -2.540 -24.146 -10.698  1.00  0.00              
ATOM   2510  OD1 ASP A 170      -1.510 -23.763 -10.096  1.00  0.00              
ATOM   2511  OD2 ASP A 170      -3.666 -24.149 -10.161  1.00  0.00              
ATOM   2512  H   ASP A 170      -1.808 -22.313 -13.077  1.00  0.00              
ATOM   2513  HA  ASP A 170      -0.274 -24.582 -12.113  1.00  0.00              
ATOM   2514 1HB  ASP A 170      -3.289 -24.281 -12.728  1.00  0.00              
ATOM   2515 2HB  ASP A 170      -2.403 -25.724 -12.172  1.00  0.00              
ATOM   2516  N   LEU A 171      -1.514 -24.661 -15.186  1.00  0.00              
ATOM   2517  CA  LEU A 171      -1.318 -25.345 -16.468  1.00  0.00              
ATOM   2518  C   LEU A 171       0.139 -25.218 -16.891  1.00  0.00              
ATOM   2519  O   LEU A 171       0.722 -26.160 -17.430  1.00  0.00              
ATOM   2520  CB  LEU A 171      -2.247 -24.767 -17.544  1.00  0.00              
ATOM   2521  CG  LEU A 171      -2.164 -25.452 -18.914  1.00  0.00              
ATOM   2522  CD1 LEU A 171      -2.545 -26.921 -18.788  1.00  0.00              
ATOM   2523  CD2 LEU A 171      -3.082 -24.739 -19.895  1.00  0.00              
ATOM   2524  H   LEU A 171      -2.100 -23.839 -15.151  1.00  0.00              
ATOM   2525  HA  LEU A 171      -1.538 -26.406 -16.353  1.00  0.00              
ATOM   2526 1HB  LEU A 171      -3.208 -24.977 -17.079  1.00  0.00              
ATOM   2527 2HB  LEU A 171      -2.121 -23.690 -17.649  1.00  0.00              
ATOM   2528  HG  LEU A 171      -1.140 -25.337 -19.272  1.00  0.00              
ATOM   2529 1HD1 LEU A 171      -2.483 -27.398 -19.766  1.00  0.00              
ATOM   2530 2HD1 LEU A 171      -1.861 -27.416 -18.099  1.00  0.00              
ATOM   2531 3HD1 LEU A 171      -3.563 -27.001 -18.409  1.00  0.00              
ATOM   2532 1HD2 LEU A 171      -3.021 -25.226 -20.869  1.00  0.00              
ATOM   2533 2HD2 LEU A 171      -4.108 -24.781 -19.531  1.00  0.00              
ATOM   2534 3HD2 LEU A 171      -2.774 -23.697 -19.992  1.00  0.00              
ATOM   2535  N   MET A 172       0.739 -24.054 -16.659  1.00  0.00              
ATOM   2536  CA  MET A 172       2.159 -23.931 -16.956  1.00  0.00              
ATOM   2537  C   MET A 172       2.968 -24.936 -16.140  1.00  0.00              
ATOM   2538  O   MET A 172       3.969 -25.449 -16.623  1.00  0.00              
ATOM   2539  CB  MET A 172       2.674 -22.515 -16.682  1.00  0.00              
ATOM   2540  CG  MET A 172       2.201 -21.480 -17.711  1.00  0.00              
ATOM   2541  SD  MET A 172       2.512 -19.798 -17.153  1.00  0.00              
ATOM   2542  CE  MET A 172       4.232 -19.727 -17.203  1.00  0.00              
ATOM   2543  H   MET A 172       0.243 -23.257 -16.286  1.00  0.00              
ATOM   2544  HA  MET A 172       2.340 -24.158 -18.006  1.00  0.00              
ATOM   2545 1HB  MET A 172       2.323 -22.237 -15.689  1.00  0.00              
ATOM   2546 2HB  MET A 172       3.764 -22.567 -16.682  1.00  0.00              
ATOM   2547 1HG  MET A 172       2.734 -21.662 -18.644  1.00  0.00              
ATOM   2548 2HG  MET A 172       1.132 -21.623 -17.870  1.00  0.00              
ATOM   2549 1HE  MET A 172       4.565 -18.740 -16.882  1.00  0.00              
ATOM   2550 2HE  MET A 172       4.647 -20.485 -16.537  1.00  0.00              
ATOM   2551 3HE  MET A 172       4.574 -19.912 -18.222  1.00  0.00              
ATOM   2552  N   ARG A 173       2.547 -25.220 -14.911  1.00  0.00              
ATOM   2553  CA  ARG A 173       3.216 -26.259 -14.126  1.00  0.00              
ATOM   2554  C   ARG A 173       3.070 -27.659 -14.734  1.00  0.00              
ATOM   2555  O   ARG A 173       4.008 -28.467 -14.702  1.00  0.00              
ATOM   2556  CB  ARG A 173       2.719 -26.246 -12.675  1.00  0.00              
ATOM   2557  CG  ARG A 173       3.199 -25.011 -11.898  1.00  0.00              
ATOM   2558  CD  ARG A 173       2.754 -25.006 -10.433  1.00  0.00              
ATOM   2559  NE  ARG A 173       3.167 -23.764  -9.769  1.00  0.00              
ATOM   2560  CZ  ARG A 173       2.381 -22.705  -9.591  1.00  0.00              
ATOM   2561  NH1 ARG A 173       1.132 -22.730 -10.013  1.00  0.00              
ATOM   2562  NH2 ARG A 173       2.851 -21.601  -9.016  1.00  0.00              
ATOM   2563  H   ARG A 173       1.765 -24.725 -14.507  1.00  0.00              
ATOM   2564  HA  ARG A 173       4.289 -26.067 -14.099  1.00  0.00              
ATOM   2565 1HB  ARG A 173       1.630 -26.272 -12.712  1.00  0.00              
ATOM   2566 2HB  ARG A 173       3.088 -27.157 -12.204  1.00  0.00              
ATOM   2567 1HG  ARG A 173       4.289 -24.984 -11.928  1.00  0.00              
ATOM   2568 2HG  ARG A 173       2.801 -24.120 -12.384  1.00  0.00              
ATOM   2569 1HD  ARG A 173       1.669 -25.093 -10.392  1.00  0.00              
ATOM   2570 2HD  ARG A 173       3.206 -25.856  -9.922  1.00  0.00              
ATOM   2571  HE  ARG A 173       4.058 -23.518  -9.360  1.00  0.00              
ATOM   2572 1HH1 ARG A 173       0.773 -23.555 -10.471  1.00  0.00              
ATOM   2573 2HH1 ARG A 173       0.540 -21.924  -9.877  1.00  0.00              
ATOM   2574 1HH2 ARG A 173       3.813 -21.565  -8.711  1.00  0.00              
ATOM   2575 2HH2 ARG A 173       2.244 -20.805  -8.888  1.00  0.00              
ATOM   2576  N   GLU A 174       1.903 -27.955 -15.294  1.00  0.00              
ATOM   2577  CA  GLU A 174       1.705 -29.263 -15.905  1.00  0.00              
ATOM   2578  C   GLU A 174       2.561 -29.345 -17.153  1.00  0.00              
ATOM   2579  O   GLU A 174       3.170 -30.379 -17.421  1.00  0.00              
ATOM   2580  CB  GLU A 174       0.244 -29.490 -16.253  1.00  0.00              
ATOM   2581  CG  GLU A 174      -0.634 -29.668 -15.028  1.00  0.00              
ATOM   2582  CD  GLU A 174      -2.092 -29.838 -15.382  1.00  0.00              
ATOM   2583  OE1 GLU A 174      -2.908 -30.042 -14.456  1.00  0.00              
ATOM   2584  OE2 GLU A 174      -2.424 -29.768 -16.588  1.00  0.00              
ATOM   2585  H   GLU A 174       1.146 -27.286 -15.306  1.00  0.00              
ATOM   2586  HA  GLU A 174       2.028 -30.045 -15.217  1.00  0.00              
ATOM   2587 1HB  GLU A 174      -0.084 -28.625 -16.829  1.00  0.00              
ATOM   2588 2HB  GLU A 174       0.200 -30.382 -16.879  1.00  0.00              
ATOM   2589 1HG  GLU A 174      -0.329 -30.499 -14.394  1.00  0.00              
ATOM   2590 2HG  GLU A 174      -0.508 -28.732 -14.486  1.00  0.00              
ATOM   2591  N   ILE A 175       2.633 -28.246 -17.903  1.00  0.00              
ATOM   2592  CA  ILE A 175       3.398 -28.231 -19.146  1.00  0.00              
ATOM   2593  C   ILE A 175       4.874 -28.366 -18.796  1.00  0.00              
ATOM   2594  O   ILE A 175       5.627 -29.103 -19.442  1.00  0.00              
ATOM   2595  CB  ILE A 175       3.166 -26.917 -19.926  1.00  0.00              
ATOM   2596  CG1 ILE A 175       1.719 -26.860 -20.416  1.00  0.00              
ATOM   2597  CG2 ILE A 175       4.138 -26.816 -21.086  1.00  0.00              
ATOM   2598  CD1 ILE A 175       1.310 -25.486 -20.942  1.00  0.00              
ATOM   2599  H   ILE A 175       2.151 -27.407 -17.612  1.00  0.00              
ATOM   2600  HA  ILE A 175       3.143 -29.091 -19.764  1.00  0.00              
ATOM   2601  HB  ILE A 175       3.312 -26.073 -19.253  1.00  0.00              
ATOM   2602 1HG1 ILE A 175       1.615 -27.602 -21.208  1.00  0.00              
ATOM   2603 2HG1 ILE A 175       1.081 -27.136 -19.576  1.00  0.00              
ATOM   2604 1HG2 ILE A 175       3.963 -25.886 -21.628  1.00  0.00              
ATOM   2605 2HG2 ILE A 175       5.159 -26.827 -20.708  1.00  0.00              
ATOM   2606 3HG2 ILE A 175       3.991 -27.660 -21.760  1.00  0.00              
ATOM   2607 1HD1 ILE A 175       0.272 -25.516 -21.273  1.00  0.00              
ATOM   2608 2HD1 ILE A 175       1.416 -24.745 -20.149  1.00  0.00              
ATOM   2609 3HD1 ILE A 175       1.949 -25.213 -21.781  1.00  0.00              
ATOM   2610  N   ARG A 176       5.288 -27.662 -17.757  1.00  0.00              
ATOM   2611  CA  ARG A 176       6.675 -27.730 -17.335  1.00  0.00              
ATOM   2612  C   ARG A 176       7.053 -29.160 -16.884  1.00  0.00              
ATOM   2613  O   ARG A 176       8.127 -29.666 -17.217  1.00  0.00              
ATOM   2614  CB  ARG A 176       6.989 -26.694 -16.266  1.00  0.00              
ATOM   2615  CG  ARG A 176       8.422 -26.714 -15.758  1.00  0.00              
ATOM   2616  CD  ARG A 176       8.719 -25.690 -14.724  1.00  0.00              
ATOM   2617  NE  ARG A 176       7.914 -25.800 -13.518  1.00  0.00              
ATOM   2618  CZ  ARG A 176       7.895 -24.890 -12.524  1.00  0.00              
ATOM   2619  NH1 ARG A 176       8.660 -23.821 -12.570  1.00  0.00              
ATOM   2620  NH2 ARG A 176       7.103 -25.111 -11.490  1.00  0.00              
ATOM   2621  H   ARG A 176       4.647 -27.071 -17.246  1.00  0.00              
ATOM   2622  HA  ARG A 176       7.328 -27.491 -18.175  1.00  0.00              
ATOM   2623 1HB  ARG A 176       6.774 -25.717 -16.697  1.00  0.00              
ATOM   2624 2HB  ARG A 176       6.311 -26.881 -15.434  1.00  0.00              
ATOM   2625 1HG  ARG A 176       8.624 -27.694 -15.326  1.00  0.00              
ATOM   2626 2HG  ARG A 176       9.091 -26.543 -16.602  1.00  0.00              
ATOM   2627 1HD  ARG A 176       9.764 -25.778 -14.428  1.00  0.00              
ATOM   2628 2HD  ARG A 176       8.543 -24.700 -15.144  1.00  0.00              
ATOM   2629  HE  ARG A 176       7.273 -26.530 -13.235  1.00  0.00              
ATOM   2630 1HH1 ARG A 176       9.273 -23.676 -13.360  1.00  0.00              
ATOM   2631 2HH1 ARG A 176       8.631 -23.151 -11.816  1.00  0.00              
ATOM   2632 1HH2 ARG A 176       6.535 -25.947 -11.462  1.00  0.00              
ATOM   2633 2HH2 ARG A 176       7.070 -24.446 -10.732  1.00  0.00              
ATOM   2634  N   ALA A 177       6.159 -29.807 -16.142  1.00  0.00              
ATOM   2635  CA  ALA A 177       6.393 -31.176 -15.676  1.00  0.00              
ATOM   2636  C   ALA A 177       6.558 -32.130 -16.852  1.00  0.00              
ATOM   2637  O   ALA A 177       7.392 -33.029 -16.804  1.00  0.00              
ATOM   2638  CB  ALA A 177       5.238 -31.641 -14.799  1.00  0.00              
ATOM   2639  H   ALA A 177       5.297 -29.342 -15.892  1.00  0.00              
ATOM   2640  HA  ALA A 177       7.320 -31.197 -15.103  1.00  0.00              
ATOM   2641 1HB  ALA A 177       5.426 -32.659 -14.461  1.00  0.00              
ATOM   2642 2HB  ALA A 177       5.150 -30.982 -13.935  1.00  0.00              
ATOM   2643 3HB  ALA A 177       4.313 -31.614 -15.372  1.00  0.00              
ATOM   2644  N   ARG A 178       5.752 -31.938 -17.892  1.00  0.00              
ATOM   2645  CA  ARG A 178       5.868 -32.736 -19.117  1.00  0.00              
ATOM   2646  C   ARG A 178       7.196 -32.480 -19.818  1.00  0.00              
ATOM   2647  O   ARG A 178       7.853 -33.411 -20.288  1.00  0.00              
ATOM   2648  CB  ARG A 178       4.724 -32.420 -20.089  1.00  0.00              
ATOM   2649  CG  ARG A 178       3.366 -32.927 -19.643  1.00  0.00              
ATOM   2650  CD  ARG A 178       3.366 -34.438 -19.479  1.00  0.00              
ATOM   2651  NE  ARG A 178       3.832 -35.110 -20.688  1.00  0.00              
ATOM   2652  CZ  ARG A 178       3.080 -35.345 -21.761  1.00  0.00              
ATOM   2653  NH1 ARG A 178       1.808 -34.965 -21.783  1.00  0.00              
ATOM   2654  NH2 ARG A 178       3.603 -35.957 -22.817  1.00  0.00              
ATOM   2655  H   ARG A 178       5.040 -31.222 -17.837  1.00  0.00              
ATOM   2656  HA  ARG A 178       5.846 -33.798 -18.869  1.00  0.00              
ATOM   2657 1HB  ARG A 178       4.690 -31.337 -20.198  1.00  0.00              
ATOM   2658 2HB  ARG A 178       4.985 -32.873 -21.045  1.00  0.00              
ATOM   2659 1HG  ARG A 178       3.116 -32.459 -18.691  1.00  0.00              
ATOM   2660 2HG  ARG A 178       2.627 -32.643 -20.394  1.00  0.00              
ATOM   2661 1HD  ARG A 178       4.022 -34.704 -18.652  1.00  0.00              
ATOM   2662 2HD  ARG A 178       2.352 -34.769 -19.259  1.00  0.00              
ATOM   2663  HE  ARG A 178       4.746 -35.486 -20.905  1.00  0.00              
ATOM   2664 1HH1 ARG A 178       1.410 -34.496 -20.982  1.00  0.00              
ATOM   2665 2HH1 ARG A 178       1.244 -35.147 -22.600  1.00  0.00              
ATOM   2666 1HH2 ARG A 178       4.573 -36.242 -22.803  1.00  0.00              
ATOM   2667 2HH2 ARG A 178       3.031 -36.134 -23.629  1.00  0.00              
ATOM   2668  N   LYS A 179       7.592 -31.215 -19.888  1.00  0.00              
ATOM   2669  CA  LYS A 179       8.866 -30.860 -20.495  1.00  0.00              
ATOM   2670  C   LYS A 179      10.039 -31.479 -19.741  1.00  0.00              
ATOM   2671  O   LYS A 179      11.017 -31.913 -20.340  1.00  0.00              
ATOM   2672  CB  LYS A 179       9.027 -29.336 -20.531  1.00  0.00              
ATOM   2673  CG  LYS A 179       8.134 -28.648 -21.564  1.00  0.00              
ATOM   2674  CD  LYS A 179       8.225 -27.130 -21.489  1.00  0.00              
ATOM   2675  CE  LYS A 179       7.418 -26.495 -22.627  1.00  0.00              
ATOM   2676  NZ  LYS A 179       7.271 -25.017 -22.465  1.00  0.00              
ATOM   2677  H   LYS A 179       7.004 -30.483 -19.515  1.00  0.00              
ATOM   2678  HA  LYS A 179       8.914 -31.254 -21.511  1.00  0.00              
ATOM   2679 1HB  LYS A 179       8.788 -28.966 -19.533  1.00  0.00              
ATOM   2680 2HB  LYS A 179      10.073 -29.130 -20.753  1.00  0.00              
ATOM   2681 1HG  LYS A 179       8.441 -28.974 -22.558  1.00  0.00              
ATOM   2682 2HG  LYS A 179       7.102 -28.951 -21.386  1.00  0.00              
ATOM   2683 1HD  LYS A 179       7.831 -26.806 -20.525  1.00  0.00              
ATOM   2684 2HD  LYS A 179       9.272 -26.841 -21.569  1.00  0.00              
ATOM   2685 1HE  LYS A 179       7.928 -26.705 -23.565  1.00  0.00              
ATOM   2686 2HE  LYS A 179       6.429 -26.954 -22.641  1.00  0.00              
ATOM   2687 1HZ  LYS A 179       6.733 -24.647 -23.236  1.00  0.00              
ATOM   2688 2HZ  LYS A 179       6.795 -24.818 -21.597  1.00  0.00              
ATOM   2689 3HZ  LYS A 179       8.185 -24.588 -22.455  1.00  0.00              
ATOM   2690  N   MET A 180       9.928 -31.515 -18.422  1.00  0.00              
ATOM   2691  CA  MET A 180      10.925 -32.158 -17.585  1.00  0.00              
ATOM   2692  C   MET A 180      11.052 -33.656 -17.872  1.00  0.00              
ATOM   2693  O   MET A 180      12.149 -34.162 -18.110  1.00  0.00              
ATOM   2694  CB  MET A 180      10.584 -31.932 -16.113  1.00  0.00              
ATOM   2695  CG  MET A 180      11.512 -32.639 -15.136  1.00  0.00              
ATOM   2696  SD  MET A 180      10.976 -32.469 -13.422  1.00  0.00              
ATOM   2697  CE  MET A 180       9.507 -33.493 -13.423  1.00  0.00              
ATOM   2698  H   MET A 180       9.125 -31.083 -17.987  1.00  0.00              
ATOM   2699  HA  MET A 180      11.909 -31.736 -17.788  1.00  0.00              
ATOM   2700 1HB  MET A 180      10.624 -30.857 -15.940  1.00  0.00              
ATOM   2701 2HB  MET A 180       9.563 -32.286 -15.966  1.00  0.00              
ATOM   2702 1HG  MET A 180      11.540 -33.696 -15.399  1.00  0.00              
ATOM   2703 2HG  MET A 180      12.508 -32.211 -15.243  1.00  0.00              
ATOM   2704 1HE  MET A 180       9.060 -33.490 -12.429  1.00  0.00              
ATOM   2705 2HE  MET A 180       8.791 -33.101 -14.146  1.00  0.00              
ATOM   2706 3HE  MET A 180       9.777 -34.514 -13.696  1.00  0.00              
ATOM   2707  N   GLU A 181       9.924 -34.356 -17.851  1.00  0.00              
ATOM   2708  CA  GLU A 181       9.908 -35.795 -18.059  1.00  0.00              
ATOM   2709  C   GLU A 181      10.300 -36.182 -19.480  1.00  0.00              
ATOM   2710  O   GLU A 181      10.877 -37.245 -19.702  1.00  0.00              
ATOM   2711  CB  GLU A 181       8.523 -36.358 -17.731  1.00  0.00              
ATOM   2712  CG  GLU A 181       8.162 -36.316 -16.253  1.00  0.00              
ATOM   2713  CD  GLU A 181       6.756 -36.797 -16.021  1.00  0.00              
ATOM   2714  OE1 GLU A 181       6.095 -37.126 -16.976  1.00  0.00              
ATOM   2715  OE2 GLU A 181       6.381 -36.943 -14.881  1.00  0.00              
ATOM   2716  H   GLU A 181       9.053 -33.874 -17.687  1.00  0.00              
ATOM   2717  HA  GLU A 181      10.644 -36.271 -17.410  1.00  0.00              
ATOM   2718 1HB  GLU A 181       7.799 -35.772 -18.298  1.00  0.00              
ATOM   2719 2HB  GLU A 181       8.508 -37.391 -18.079  1.00  0.00              
ATOM   2720 1HG  GLU A 181       8.847 -36.882 -15.623  1.00  0.00              
ATOM   2721 2HG  GLU A 181       8.229 -35.258 -16.003  1.00  0.00              
ATOM   2722  N   ASP A 182       9.985 -35.310 -20.434  1.00  0.00              
ATOM   2723  CA  ASP A 182      10.288 -35.551 -21.844  1.00  0.00              
ATOM   2724  C   ASP A 182      11.698 -35.117 -22.257  1.00  0.00              
ATOM   2725  O   ASP A 182      12.255 -35.655 -23.216  1.00  0.00              
ATOM   2726  CB  ASP A 182       9.255 -34.849 -22.740  1.00  0.00              
ATOM   2727  CG  ASP A 182       7.881 -35.516 -22.697  1.00  0.00              
ATOM   2728  OD1 ASP A 182       6.900 -34.897 -23.162  1.00  0.00              
ATOM   2729  OD2 ASP A 182       7.781 -36.656 -22.197  1.00  0.00              
ATOM   2730  H   ASP A 182       9.520 -34.453 -20.170  1.00  0.00              
ATOM   2731  HA  ASP A 182      10.253 -36.621 -22.051  1.00  0.00              
ATOM   2732 1HB  ASP A 182       9.164 -33.780 -22.543  1.00  0.00              
ATOM   2733 2HB  ASP A 182       9.713 -35.001 -23.717  1.00  0.00              
ATOM   2734  N   SER A 183      12.271 -34.150 -21.543  1.00  0.00              
ATOM   2735  CA  SER A 183      13.632 -33.691 -21.828  1.00  0.00              
ATOM   2736  C   SER A 183      14.531 -33.864 -20.601  1.00  0.00              
ATOM   2737  O   SER A 183      15.236 -32.898 -20.229  1.00  0.00              
ATOM   2738  OXT SER A 183      14.551 -34.911 -20.015  1.00  0.00              
ATOM   2739  CB  SER A 183      13.616 -32.242 -22.275  1.00  0.00              
ATOM   2740  OG  SER A 183      14.905 -31.752 -22.522  1.00  0.00              
ATOM   2741  H   SER A 183      11.756 -33.722 -20.786  1.00  0.00              
ATOM   2742  HA  SER A 183      14.080 -34.178 -22.695  1.00  0.00              
ATOM   2743 1HB  SER A 183      13.026 -32.166 -23.188  1.00  0.00              
ATOM   2744 2HB  SER A 183      13.152 -31.641 -21.493  1.00  0.00              
ATOM   2745  HG  SER A 183      14.850 -30.835 -22.802  1.00  0.00              
ATOM   2746  N   GLY D 171     -10.335 -18.564 -63.179  1.00  0.00              
ATOM   2747  CA  GLY D 171      -9.862 -19.530 -62.149  1.00  0.00              
ATOM   2748  C   GLY D 171      -8.993 -18.848 -61.112  1.00  0.00              
ATOM   2749  O   GLY D 171      -9.326 -17.771 -60.617  1.00  0.00              
ATOM   2750 1H   GLY D 171     -10.098 -18.703 -64.141  1.00  0.00              
ATOM   2751 2H   GLY D 171     -11.315 -18.415 -63.312  1.00  0.00              
ATOM   2752 3H   GLY D 171     -10.068 -17.602 -63.122  1.00  0.00              
ATOM   2753 1HA  GLY D 171     -10.725 -19.973 -61.652  1.00  0.00              
ATOM   2754 2HA  GLY D 171      -9.283 -20.314 -62.636  1.00  0.00              
ATOM   2755  N   GLN D 172      -7.865 -19.467 -60.795  1.00  0.00              
ATOM   2756  CA  GLN D 172      -6.908 -18.899 -59.852  1.00  0.00              
ATOM   2757  C   GLN D 172      -6.285 -17.588 -60.352  1.00  0.00              
ATOM   2758  O   GLN D 172      -5.837 -17.501 -61.499  1.00  0.00              
ATOM   2759  CB  GLN D 172      -5.799 -19.914 -59.562  1.00  0.00              
ATOM   2760  CG  GLN D 172      -4.811 -19.470 -58.497  1.00  0.00              
ATOM   2761  CD  GLN D 172      -3.692 -20.473 -58.292  1.00  0.00              
ATOM   2762  OE1 GLN D 172      -2.803 -20.614 -59.136  1.00  0.00              
ATOM   2763  NE2 GLN D 172      -3.729 -21.179 -57.167  1.00  0.00              
ATOM   2764  H   GLN D 172      -7.663 -20.359 -61.223  1.00  0.00              
ATOM   2765  HA  GLN D 172      -7.420 -18.642 -58.925  1.00  0.00              
ATOM   2766 1HB  GLN D 172      -6.290 -20.836 -59.249  1.00  0.00              
ATOM   2767 2HB  GLN D 172      -5.274 -20.084 -60.502  1.00  0.00              
ATOM   2768 1HG  GLN D 172      -4.375 -18.472 -58.476  1.00  0.00              
ATOM   2769 2HG  GLN D 172      -5.520 -19.572 -57.674  1.00  0.00              
ATOM   2770 1HE2 GLN D 172      -3.018 -21.856 -56.977  1.00  0.00              
ATOM   2771 2HE2 GLN D 172      -4.469 -21.034 -56.510  1.00  0.00              
ATOM   2772  N   TYR D 173      -6.275 -16.564 -59.499  1.00  0.00              
ATOM   2773  CA  TYR D 173      -5.604 -15.302 -59.821  1.00  0.00              
ATOM   2774  C   TYR D 173      -5.050 -14.607 -58.575  1.00  0.00              
ATOM   2775  O   TYR D 173      -5.415 -14.952 -57.457  1.00  0.00              
ATOM   2776  CB  TYR D 173      -6.556 -14.353 -60.557  1.00  0.00              
ATOM   2777  CG  TYR D 173      -7.667 -13.806 -59.704  1.00  0.00              
ATOM   2778  CD1 TYR D 173      -8.838 -14.535 -59.496  1.00  0.00              
ATOM   2779  CD2 TYR D 173      -7.548 -12.551 -59.099  1.00  0.00              
ATOM   2780  CE1 TYR D 173      -9.869 -14.029 -58.703  1.00  0.00              
ATOM   2781  CE2 TYR D 173      -8.571 -12.034 -58.305  1.00  0.00              
ATOM   2782  CZ  TYR D 173      -9.728 -12.779 -58.113  1.00  0.00              
ATOM   2783  OH  TYR D 173     -10.746 -12.270 -57.340  1.00  0.00              
ATOM   2784  H   TYR D 173      -6.740 -16.661 -58.607  1.00  0.00              
ATOM   2785  HA  TYR D 173      -4.745 -15.494 -60.464  1.00  0.00              
ATOM   2786 1HB  TYR D 173      -5.955 -13.526 -60.939  1.00  0.00              
ATOM   2787 2HB  TYR D 173      -6.983 -14.908 -61.392  1.00  0.00              
ATOM   2788  HD1 TYR D 173      -8.938 -15.515 -59.965  1.00  0.00              
ATOM   2789  HD2 TYR D 173      -6.638 -11.974 -59.257  1.00  0.00              
ATOM   2790  HE1 TYR D 173     -10.779 -14.607 -58.546  1.00  0.00              
ATOM   2791  HE2 TYR D 173      -8.456 -11.054 -57.841  1.00  0.00              
ATOM   2792  HH  TYR D 173     -10.549 -11.399 -56.987  1.00  0.00              
ATOM   2793  N   LEU D 174      -4.165 -13.634 -58.775  1.00  0.00              
ATOM   2794  CA  LEU D 174      -3.547 -12.927 -57.660  1.00  0.00              
ATOM   2795  C   LEU D 174      -4.531 -11.900 -57.105  1.00  0.00              
ATOM   2796  O   LEU D 174      -4.934 -10.961 -57.792  1.00  0.00              
ATOM   2797  CB  LEU D 174      -2.253 -12.243 -58.117  1.00  0.00              
ATOM   2798  CG  LEU D 174      -1.448 -11.492 -57.046  1.00  0.00              
ATOM   2799  CD1 LEU D 174      -0.915 -12.470 -55.996  1.00  0.00              
ATOM   2800  CD2 LEU D 174      -0.291 -10.760 -57.709  1.00  0.00              
ATOM   2801  H   LEU D 174      -3.914 -13.378 -59.719  1.00  0.00              
ATOM   2802  HA  LEU D 174      -3.321 -13.632 -56.861  1.00  0.00              
ATOM   2803 1HB  LEU D 174      -1.696 -13.119 -58.442  1.00  0.00              
ATOM   2804 2HB  LEU D 174      -2.424 -11.584 -58.969  1.00  0.00              
ATOM   2805  HG  LEU D 174      -2.110 -10.745 -56.608  1.00  0.00              
ATOM   2806 1HD1 LEU D 174      -0.347 -11.922 -55.244  1.00  0.00              
ATOM   2807 2HD1 LEU D 174      -1.750 -12.980 -55.517  1.00  0.00              
ATOM   2808 3HD1 LEU D 174      -0.267 -13.203 -56.477  1.00  0.00              
ATOM   2809 1HD2 LEU D 174       0.284 -10.226 -56.951  1.00  0.00              
ATOM   2810 2HD2 LEU D 174       0.354 -11.481 -58.213  1.00  0.00              
ATOM   2811 3HD2 LEU D 174      -0.679 -10.050 -58.439  1.00  0.00              
ATOM   2812  N   VAL D 175      -4.915 -12.094 -55.851  1.00  0.00              
ATOM   2813  CA  VAL D 175      -5.835 -11.191 -55.175  1.00  0.00              
ATOM   2814  C   VAL D 175      -5.157 -10.047 -54.429  1.00  0.00              
ATOM   2815  O   VAL D 175      -5.621  -8.908 -54.483  1.00  0.00              
ATOM   2816  CB  VAL D 175      -6.718 -11.965 -54.178  1.00  0.00              
ATOM   2817  CG1 VAL D 175      -7.603 -11.007 -53.395  1.00  0.00              
ATOM   2818  CG2 VAL D 175      -7.566 -12.997 -54.906  1.00  0.00              
ATOM   2819  H   VAL D 175      -4.557 -12.895 -55.352  1.00  0.00              
ATOM   2820  HA  VAL D 175      -6.474 -10.669 -55.888  1.00  0.00              
ATOM   2821  HB  VAL D 175      -6.076 -12.514 -53.488  1.00  0.00              
ATOM   2822 1HG1 VAL D 175      -8.219 -11.571 -52.694  1.00  0.00              
ATOM   2823 2HG1 VAL D 175      -6.979 -10.304 -52.842  1.00  0.00              
ATOM   2824 3HG1 VAL D 175      -8.246 -10.459 -54.084  1.00  0.00              
ATOM   2825 1HG2 VAL D 175      -8.183 -13.535 -54.187  1.00  0.00              
ATOM   2826 2HG2 VAL D 175      -8.207 -12.494 -55.630  1.00  0.00              
ATOM   2827 3HG2 VAL D 175      -6.916 -13.702 -55.425  1.00  0.00              
ATOM   2828  N   TYR D 176      -4.055 -10.342 -53.749  1.00  0.00              
ATOM   2829  CA  TYR D 176      -3.361  -9.322 -52.980  1.00  0.00              
ATOM   2830  C   TYR D 176      -1.903  -9.720 -52.777  1.00  0.00              
ATOM   2831  O   TYR D 176      -1.573 -10.912 -52.729  1.00  0.00              
ATOM   2832  CB  TYR D 176      -4.076  -9.181 -51.621  1.00  0.00              
ATOM   2833  CG  TYR D 176      -3.576  -8.068 -50.730  1.00  0.00              
ATOM   2834  CD1 TYR D 176      -2.635  -8.313 -49.729  1.00  0.00              
ATOM   2835  CD2 TYR D 176      -4.041  -6.758 -50.896  1.00  0.00              
ATOM   2836  CE1 TYR D 176      -2.170  -7.289 -48.918  1.00  0.00              
ATOM   2837  CE2 TYR D 176      -3.577  -5.721 -50.091  1.00  0.00              
ATOM   2838  CZ  TYR D 176      -2.647  -5.986 -49.107  1.00  0.00              
ATOM   2839  OH  TYR D 176      -2.180  -4.949 -48.331  1.00  0.00              
ATOM   2840  H   TYR D 176      -3.689 -11.284 -53.762  1.00  0.00              
ATOM   2841  HA  TYR D 176      -3.365  -8.379 -53.527  1.00  0.00              
ATOM   2842 1HB  TYR D 176      -5.134  -9.010 -51.829  1.00  0.00              
ATOM   2843 2HB  TYR D 176      -3.957 -10.128 -51.095  1.00  0.00              
ATOM   2844  HD1 TYR D 176      -2.267  -9.330 -49.590  1.00  0.00              
ATOM   2845  HD2 TYR D 176      -4.781  -6.557 -51.671  1.00  0.00              
ATOM   2846  HE1 TYR D 176      -1.434  -7.493 -48.139  1.00  0.00              
ATOM   2847  HE2 TYR D 176      -3.951  -4.709 -50.239  1.00  0.00              
ATOM   2848  HH  TYR D 176      -2.568  -4.102 -48.563  1.00  0.00              
ATOM   2849  N   ASN D 177      -1.026  -8.727 -52.682  1.00  0.00              
ATOM   2850  CA  ASN D 177       0.395  -8.994 -52.492  1.00  0.00              
ATOM   2851  C   ASN D 177       1.069  -7.854 -51.738  1.00  0.00              
ATOM   2852  O   ASN D 177       0.526  -6.751 -51.657  1.00  0.00              
ATOM   2853  CB  ASN D 177       1.105  -9.239 -53.828  1.00  0.00              
ATOM   2854  CG  ASN D 177       1.234  -7.986 -54.669  1.00  0.00              
ATOM   2855  OD1 ASN D 177       0.238  -7.420 -55.118  1.00  0.00              
ATOM   2856  ND2 ASN D 177       2.468  -7.552 -54.893  1.00  0.00              
ATOM   2857  H   ASN D 177      -1.343  -7.770 -52.740  1.00  0.00              
ATOM   2858  HA  ASN D 177       0.525  -9.890 -51.884  1.00  0.00              
ATOM   2859 1HB  ASN D 177       2.036  -9.807 -53.870  1.00  0.00              
ATOM   2860 2HB  ASN D 177       0.291  -9.849 -54.221  1.00  0.00              
ATOM   2861 1HD2 ASN D 177       2.616  -6.727 -55.442  1.00  0.00              
ATOM   2862 2HD2 ASN D 177       3.249  -8.047 -54.514  1.00  0.00              
ATOM   2863  N   GLY D 178       2.242  -8.132 -51.171  1.00  0.00              
ATOM   2864  CA  GLY D 178       2.970  -7.114 -50.433  1.00  0.00              
ATOM   2865  C   GLY D 178       4.187  -7.641 -49.697  1.00  0.00              
ATOM   2866  O   GLY D 178       4.333  -8.850 -49.517  1.00  0.00              
ATOM   2867  H   GLY D 178       2.635  -9.058 -51.250  1.00  0.00              
ATOM   2868 1HA  GLY D 178       3.311  -6.346 -51.128  1.00  0.00              
ATOM   2869 2HA  GLY D 178       2.306  -6.666 -49.695  1.00  0.00              
ATOM   2870  N   ASP D 179       5.064  -6.730 -49.284  1.00  0.00              
ATOM   2871  CA  ASP D 179       6.299  -7.091 -48.600  1.00  0.00              
ATOM   2872  C   ASP D 179       6.040  -7.308 -47.112  1.00  0.00              
ATOM   2873  O   ASP D 179       5.289  -6.567 -46.480  1.00  0.00              
ATOM   2874  CB  ASP D 179       7.343  -5.980 -48.735  1.00  0.00              
ATOM   2875  CG  ASP D 179       7.833  -5.811 -50.150  1.00  0.00              
ATOM   2876  OD1 ASP D 179       8.200  -6.831 -50.767  1.00  0.00              
ATOM   2877  OD2 ASP D 179       7.852  -4.662 -50.639  1.00  0.00              
ATOM   2878  H   ASP D 179       4.863  -5.754 -49.453  1.00  0.00              
ATOM   2879  HA  ASP D 179       6.680  -8.033 -48.998  1.00  0.00              
ATOM   2880 1HB  ASP D 179       7.013  -5.023 -48.329  1.00  0.00              
ATOM   2881 2HB  ASP D 179       8.138  -6.386 -48.110  1.00  0.00              
ATOM   2882  N   LEU D 180       6.688  -8.324 -46.560  1.00  0.00              
ATOM   2883  CA  LEU D 180       6.538  -8.652 -45.154  1.00  0.00              
ATOM   2884  C   LEU D 180       7.933  -8.883 -44.605  1.00  0.00              
ATOM   2885  O   LEU D 180       8.842  -9.262 -45.351  1.00  0.00              
ATOM   2886  CB  LEU D 180       5.706  -9.932 -44.988  1.00  0.00              
ATOM   2887  CG  LEU D 180       4.235  -9.875 -45.394  1.00  0.00              
ATOM   2888  CD1 LEU D 180       3.659 -11.271 -45.418  1.00  0.00              
ATOM   2889  CD2 LEU D 180       3.468  -8.979 -44.432  1.00  0.00              
ATOM   2890  H   LEU D 180       7.302  -8.886 -47.135  1.00  0.00              
ATOM   2891  HA  LEU D 180       6.082  -7.813 -44.630  1.00  0.00              
ATOM   2892 1HB  LEU D 180       6.243 -10.583 -45.676  1.00  0.00              
ATOM   2893 2HB  LEU D 180       5.780 -10.333 -43.977  1.00  0.00              
ATOM   2894  HG  LEU D 180       4.189  -9.416 -46.382  1.00  0.00              
ATOM   2895 1HD1 LEU D 180       2.610 -11.228 -45.708  1.00  0.00              
ATOM   2896 2HD1 LEU D 180       4.208 -11.879 -46.136  1.00  0.00              
ATOM   2897 3HD1 LEU D 180       3.743 -11.715 -44.426  1.00  0.00              
ATOM   2898 1HD2 LEU D 180       2.419  -8.943 -44.728  1.00  0.00              
ATOM   2899 2HD2 LEU D 180       3.547  -9.378 -43.421  1.00  0.00              
ATOM   2900 3HD2 LEU D 180       3.888  -7.973 -44.458  1.00  0.00              
ATOM   2901  N   VAL D 181       8.114  -8.638 -43.310  1.00  0.00              
ATOM   2902  CA  VAL D 181       9.386  -8.932 -42.681  1.00  0.00              
ATOM   2903  C   VAL D 181       9.149 -10.137 -41.774  1.00  0.00              
ATOM   2904  O   VAL D 181       8.342 -10.083 -40.846  1.00  0.00              
ATOM   2905  CB  VAL D 181       9.913  -7.753 -41.842  1.00  0.00              
ATOM   2906  CG1 VAL D 181      11.244  -8.143 -41.194  1.00  0.00              
ATOM   2907  CG2 VAL D 181      10.101  -6.531 -42.732  1.00  0.00              
ATOM   2908  H   VAL D 181       7.368  -8.245 -42.753  1.00  0.00              
ATOM   2909  HA  VAL D 181      10.139  -9.211 -43.419  1.00  0.00              
ATOM   2910  HB  VAL D 181       9.170  -7.494 -41.089  1.00  0.00              
ATOM   2911 1HG1 VAL D 181      11.618  -7.309 -40.600  1.00  0.00              
ATOM   2912 2HG1 VAL D 181      11.095  -9.008 -40.549  1.00  0.00              
ATOM   2913 3HG1 VAL D 181      11.969  -8.387 -41.972  1.00  0.00              
ATOM   2914 1HG2 VAL D 181      10.473  -5.699 -42.135  1.00  0.00              
ATOM   2915 2HG2 VAL D 181      10.818  -6.762 -43.520  1.00  0.00              
ATOM   2916 3HG2 VAL D 181       9.145  -6.256 -43.179  1.00  0.00              
ATOM   2917  N   GLU D 182       9.847 -11.231 -42.054  1.00  0.00              
ATOM   2918  CA  GLU D 182       9.683 -12.436 -41.264  1.00  0.00              
ATOM   2919  C   GLU D 182      10.509 -12.415 -39.985  1.00  0.00              
ATOM   2920  O   GLU D 182      11.653 -11.974 -39.979  1.00  0.00              
ATOM   2921  CB  GLU D 182      10.051 -13.668 -42.104  1.00  0.00              
ATOM   2922  CG  GLU D 182       9.859 -14.967 -41.352  1.00  0.00              
ATOM   2923  CD  GLU D 182      10.264 -16.194 -42.153  1.00  0.00              
ATOM   2924  OE1 GLU D 182      10.723 -16.056 -43.314  1.00  0.00              
ATOM   2925  OE2 GLU D 182      10.112 -17.304 -41.610  1.00  0.00              
ATOM   2926  H   GLU D 182      10.502 -11.232 -42.823  1.00  0.00              
ATOM   2927  HA  GLU D 182       8.646 -12.528 -40.940  1.00  0.00              
ATOM   2928 1HB  GLU D 182       9.418 -13.649 -42.991  1.00  0.00              
ATOM   2929 2HB  GLU D 182      11.094 -13.554 -42.398  1.00  0.00              
ATOM   2930 1HG  GLU D 182      10.383 -14.997 -40.397  1.00  0.00              
ATOM   2931 2HG  GLU D 182       8.785 -15.006 -41.178  1.00  0.00              
ATOM   2932  N   TYR D 183       9.899 -12.884 -38.902  1.00  0.00              
ATOM   2933  CA  TYR D 183      10.574 -13.038 -37.620  1.00  0.00              
ATOM   2934  C   TYR D 183      10.358 -14.470 -37.149  1.00  0.00              
ATOM   2935  O   TYR D 183       9.304 -15.051 -37.410  1.00  0.00              
ATOM   2936  CB  TYR D 183       9.976 -12.091 -36.569  1.00  0.00              
ATOM   2937  CG  TYR D 183      10.230 -10.626 -36.826  1.00  0.00              
ATOM   2938  CD1 TYR D 183       9.458  -9.913 -37.741  1.00  0.00              
ATOM   2939  CD2 TYR D 183      11.251  -9.951 -36.155  1.00  0.00              
ATOM   2940  CE1 TYR D 183       9.689  -8.570 -37.978  1.00  0.00              
ATOM   2941  CE2 TYR D 183      11.498  -8.601 -36.392  1.00  0.00              
ATOM   2942  CZ  TYR D 183      10.712  -7.919 -37.306  1.00  0.00              
ATOM   2943  OH  TYR D 183      10.957  -6.594 -37.560  1.00  0.00              
ATOM   2944  H   TYR D 183       8.926 -13.144 -38.979  1.00  0.00              
ATOM   2945  HA  TYR D 183      11.644 -12.868 -37.742  1.00  0.00              
ATOM   2946 1HB  TYR D 183       8.899 -12.268 -36.549  1.00  0.00              
ATOM   2947 2HB  TYR D 183      10.406 -12.365 -35.606  1.00  0.00              
ATOM   2948  HD1 TYR D 183       8.661 -10.432 -38.275  1.00  0.00              
ATOM   2949  HD2 TYR D 183      11.860 -10.499 -35.437  1.00  0.00              
ATOM   2950  HE1 TYR D 183       9.079  -8.024 -38.696  1.00  0.00              
ATOM   2951  HE2 TYR D 183      12.303  -8.093 -35.862  1.00  0.00              
ATOM   2952  HH  TYR D 183      10.355  -6.218 -38.208  1.00  0.00              
ATOM   2953  N   GLU D 184      11.352 -15.034 -36.465  1.00  0.00              
ATOM   2954  CA  GLU D 184      11.244 -16.395 -35.945  1.00  0.00              
ATOM   2955  C   GLU D 184      10.153 -16.291 -34.855  1.00  0.00              
ATOM   2956  O   GLU D 184      10.233 -15.459 -33.950  1.00  0.00              
ATOM   2957  CB  GLU D 184      12.572 -16.909 -35.384  1.00  0.00              
ATOM   2958  CG  GLU D 184      12.596 -18.402 -35.095  1.00  0.00              
ATOM   2959  CD  GLU D 184      11.950 -18.713 -33.774  1.00  0.00              
ATOM   2960  OE1 GLU D 184      12.322 -18.111 -32.796  1.00  0.00              
ATOM   2961  OE2 GLU D 184      11.007 -19.469 -33.760  1.00  0.00              
ATOM   2962  H   GLU D 184      12.200 -14.510 -36.301  1.00  0.00              
ATOM   2963  HA  GLU D 184      10.936 -17.072 -36.742  1.00  0.00              
ATOM   2964 1HB  GLU D 184      13.341 -16.669 -36.119  1.00  0.00              
ATOM   2965 2HB  GLU D 184      12.765 -16.358 -34.464  1.00  0.00              
ATOM   2966 1HG  GLU D 184      12.131 -19.004 -35.876  1.00  0.00              
ATOM   2967 2HG  GLU D 184      13.659 -18.636 -35.043  1.00  0.00              
ATOM   2968  N   ALA D 185       9.136 -17.133 -34.971  1.00  0.00              
ATOM   2969  CA  ALA D 185       7.967 -17.119 -34.099  1.00  0.00              
ATOM   2970  C   ALA D 185       8.160 -17.205 -32.595  1.00  0.00              
ATOM   2971  O   ALA D 185       7.478 -16.506 -31.849  1.00  0.00              
ATOM   2972  CB  ALA D 185       6.990 -18.217 -34.544  1.00  0.00              
ATOM   2973  H   ALA D 185       9.188 -17.819 -35.712  1.00  0.00              
ATOM   2974  HA  ALA D 185       7.456 -16.163 -34.214  1.00  0.00              
ATOM   2975 1HB  ALA D 185       6.115 -18.210 -33.894  1.00  0.00              
ATOM   2976 2HB  ALA D 185       6.681 -18.033 -35.574  1.00  0.00              
ATOM   2977 3HB  ALA D 185       7.481 -19.188 -34.480  1.00  0.00              
ATOM   2978  N   ASP D 186       9.065 -18.058 -32.138  1.00  0.00              
ATOM   2979  CA  ASP D 186       9.225 -18.212 -30.695  1.00  0.00              
ATOM   2980  C   ASP D 186      10.084 -17.174 -30.003  1.00  0.00              
ATOM   2981  O   ASP D 186       9.774 -16.796 -28.861  1.00  0.00              
ATOM   2982  CB  ASP D 186       9.798 -19.599 -30.396  1.00  0.00              
ATOM   2983  CG  ASP D 186       8.874 -20.754 -30.760  1.00  0.00              
ATOM   2984  OD1 ASP D 186       7.746 -20.744 -30.329  1.00  0.00              
ATOM   2985  OD2 ASP D 186       9.249 -21.550 -31.588  1.00  0.00              
ATOM   2986  H   ASP D 186       9.647 -18.604 -32.758  1.00  0.00              
ATOM   2987  HA  ASP D 186       8.257 -18.108 -30.204  1.00  0.00              
ATOM   2988 1HB  ASP D 186      10.781 -19.768 -30.839  1.00  0.00              
ATOM   2989 2HB  ASP D 186       9.893 -19.538 -29.312  1.00  0.00              
ATOM   2990  N   HIS D 187      11.139 -16.691 -30.662  1.00  0.00              
ATOM   2991  CA  HIS D 187      12.011 -15.702 -30.023  1.00  0.00              
ATOM   2992  C   HIS D 187      12.006 -14.352 -30.711  1.00  0.00              
ATOM   2993  O   HIS D 187      12.693 -13.423 -30.277  1.00  0.00              
ATOM   2994  CB  HIS D 187      13.449 -16.227 -29.959  1.00  0.00              
ATOM   2995  CG  HIS D 187      13.595 -17.487 -29.163  1.00  0.00              
ATOM   2996  ND1 HIS D 187      13.418 -17.527 -27.796  1.00  0.00              
ATOM   2997  CD2 HIS D 187      13.901 -18.750 -29.541  1.00  0.00              
ATOM   2998  CE1 HIS D 187      13.608 -18.763 -27.367  1.00  0.00              
ATOM   2999  NE2 HIS D 187      13.903 -19.523 -28.406  1.00  0.00              
ATOM   3000  H   HIS D 187      11.347 -16.997 -31.601  1.00  0.00              
ATOM   3001  HA  HIS D 187      11.662 -15.506 -29.010  1.00  0.00              
ATOM   3002 1HB  HIS D 187      13.814 -16.449 -30.962  1.00  0.00              
ATOM   3003 2HB  HIS D 187      14.098 -15.486 -29.493  1.00  0.00              
ATOM   3004  HD2 HIS D 187      14.124 -19.200 -30.509  1.00  0.00              
ATOM   3005  HE1 HIS D 187      13.512 -19.004 -26.309  1.00  0.00              
ATOM   3006  HE2 HIS D 187      14.099 -20.514 -28.380  1.00  0.00              
ATOM   3007  N   MET D 188      11.233 -14.236 -31.782  1.00  0.00              
ATOM   3008  CA  MET D 188      11.098 -12.953 -32.483  1.00  0.00              
ATOM   3009  C   MET D 188      12.396 -12.369 -33.048  1.00  0.00              
ATOM   3010  O   MET D 188      12.553 -11.151 -33.141  1.00  0.00              
ATOM   3011  CB  MET D 188      10.462 -11.910 -31.562  1.00  0.00              
ATOM   3012  CG  MET D 188       9.127 -12.309 -30.964  1.00  0.00              
ATOM   3013  SD  MET D 188       7.928 -12.879 -32.205  1.00  0.00              
ATOM   3014  CE  MET D 188       8.166 -11.672 -33.508  1.00  0.00              
ATOM   3015  H   MET D 188      10.727 -15.040 -32.127  1.00  0.00              
ATOM   3016  HA  MET D 188      10.464 -13.074 -33.361  1.00  0.00              
ATOM   3017 1HB  MET D 188      11.172 -11.722 -30.757  1.00  0.00              
ATOM   3018 2HB  MET D 188      10.332 -11.001 -32.152  1.00  0.00              
ATOM   3019 1HG  MET D 188       9.301 -13.112 -30.249  1.00  0.00              
ATOM   3020 2HG  MET D 188       8.715 -11.443 -30.447  1.00  0.00              
ATOM   3021 1HE  MET D 188       7.495 -11.895 -34.337  1.00  0.00              
ATOM   3022 2HE  MET D 188       7.950 -10.675 -33.123  1.00  0.00              
ATOM   3023 3HE  MET D 188       9.199 -11.711 -33.855  1.00  0.00              
ATOM   3024  N   ALA D 189      13.331 -13.228 -33.421  1.00  0.00              
ATOM   3025  CA  ALA D 189      14.548 -12.755 -34.062  1.00  0.00              
ATOM   3026  C   ALA D 189      14.209 -12.438 -35.521  1.00  0.00              
ATOM   3027  O   ALA D 189      13.492 -13.192 -36.180  1.00  0.00              
ATOM   3028  CB  ALA D 189      15.616 -13.815 -33.992  1.00  0.00              
ATOM   3029  H   ALA D 189      13.210 -14.219 -33.266  1.00  0.00              
ATOM   3030  HA  ALA D 189      14.878 -11.846 -33.559  1.00  0.00              
ATOM   3031 1HB  ALA D 189      16.523 -13.448 -34.476  1.00  0.00              
ATOM   3032 2HB  ALA D 189      15.831 -14.049 -32.949  1.00  0.00              
ATOM   3033 3HB  ALA D 189      15.272 -14.713 -34.503  1.00  0.00              
ATOM   3034  N   GLN D 190      14.721 -11.323 -36.024  1.00  0.00              
ATOM   3035  CA  GLN D 190      14.452 -10.931 -37.399  1.00  0.00              
ATOM   3036  C   GLN D 190      15.165 -11.847 -38.382  1.00  0.00              
ATOM   3037  O   GLN D 190      16.371 -12.063 -38.279  1.00  0.00              
ATOM   3038  CB  GLN D 190      14.883  -9.481 -37.637  1.00  0.00              
ATOM   3039  CG  GLN D 190      14.550  -8.951 -39.021  1.00  0.00              
ATOM   3040  CD  GLN D 190      14.867  -7.475 -39.167  1.00  0.00              
ATOM   3041  OE1 GLN D 190      15.320  -6.825 -38.220  1.00  0.00              
ATOM   3042  NE2 GLN D 190      14.626  -6.933 -40.356  1.00  0.00              
ATOM   3043  H   GLN D 190      15.307 -10.735 -35.450  1.00  0.00              
ATOM   3044  HA  GLN D 190      13.385 -11.026 -37.604  1.00  0.00              
ATOM   3045 1HB  GLN D 190      14.382  -8.875 -36.880  1.00  0.00              
ATOM   3046 2HB  GLN D 190      15.961  -9.443 -37.476  1.00  0.00              
ATOM   3047 1HG  GLN D 190      14.866  -9.453 -39.935  1.00  0.00              
ATOM   3048 2HG  GLN D 190      13.473  -9.063 -38.900  1.00  0.00              
ATOM   3049 1HE2 GLN D 190      14.814  -5.963 -40.512  1.00  0.00              
ATOM   3050 2HE2 GLN D 190      14.256  -7.496 -41.096  1.00  0.00              
ATOM   3051  N   LEU D 191      14.413 -12.398 -39.326  1.00  0.00              
ATOM   3052  CA  LEU D 191      14.973 -13.329 -40.292  1.00  0.00              
ATOM   3053  C   LEU D 191      15.104 -12.575 -41.616  1.00  0.00              
ATOM   3054  O   LEU D 191      15.992 -11.736 -41.747  1.00  0.00              
ATOM   3055  CB  LEU D 191      14.072 -14.558 -40.420  1.00  0.00              
ATOM   3056  CG  LEU D 191      13.911 -15.319 -39.097  1.00  0.00              
ATOM   3057  CD1 LEU D 191      12.960 -16.502 -39.284  1.00  0.00              
ATOM   3058  CD2 LEU D 191      15.273 -15.796 -38.602  1.00  0.00              
ATOM   3059  H   LEU D 191      13.431 -12.169 -39.378  1.00  0.00              
ATOM   3060  HA  LEU D 191      15.963 -13.645 -39.963  1.00  0.00              
ATOM   3061 1HB  LEU D 191      13.143 -14.067 -40.701  1.00  0.00              
ATOM   3062 2HB  LEU D 191      14.395 -15.213 -41.228  1.00  0.00              
ATOM   3063  HG  LEU D 191      13.522 -14.613 -38.363  1.00  0.00              
ATOM   3064 1HD1 LEU D 191      12.853 -17.035 -38.339  1.00  0.00              
ATOM   3065 2HD1 LEU D 191      11.985 -16.138 -39.607  1.00  0.00              
ATOM   3066 3HD1 LEU D 191      13.363 -17.177 -40.037  1.00  0.00              
ATOM   3067 1HD2 LEU D 191      15.149 -16.335 -37.662  1.00  0.00              
ATOM   3068 2HD2 LEU D 191      15.719 -16.458 -39.344  1.00  0.00              
ATOM   3069 3HD2 LEU D 191      15.924 -14.937 -38.443  1.00  0.00              
ATOM   3070  N   GLN D 192      14.245 -12.829 -42.591  1.00  0.00              
ATOM   3071  CA  GLN D 192      14.385 -12.096 -43.850  1.00  0.00              
ATOM   3072  C   GLN D 192      13.116 -11.422 -44.375  1.00  0.00              
ATOM   3073  O   GLN D 192      12.013 -11.709 -43.919  1.00  0.00              
ATOM   3074  CB  GLN D 192      14.915 -13.047 -44.928  1.00  0.00              
ATOM   3075  CG  GLN D 192      16.292 -13.617 -44.632  1.00  0.00              
ATOM   3076  CD  GLN D 192      17.373 -12.554 -44.641  1.00  0.00              
ATOM   3077  OE1 GLN D 192      17.295 -11.575 -45.388  1.00  0.00              
ATOM   3078  NE2 GLN D 192      18.392 -12.741 -43.810  1.00  0.00              
ATOM   3079  H   GLN D 192      13.502 -13.506 -42.496  1.00  0.00              
ATOM   3080  HA  GLN D 192      15.078 -11.267 -43.714  1.00  0.00              
ATOM   3081 1HB  GLN D 192      14.191 -13.857 -45.015  1.00  0.00              
ATOM   3082 2HB  GLN D 192      14.943 -12.482 -45.859  1.00  0.00              
ATOM   3083 1HG  GLN D 192      16.485 -14.286 -43.793  1.00  0.00              
ATOM   3084 2HG  GLN D 192      16.353 -14.180 -45.565  1.00  0.00              
ATOM   3085 1HE2 GLN D 192      19.137 -12.072 -43.772  1.00  0.00              
ATOM   3086 2HE2 GLN D 192      18.417 -13.549 -43.222  1.00  0.00              
ATOM   3087  N   ARG D 193      13.297 -10.494 -45.311  1.00  0.00              
ATOM   3088  CA  ARG D 193      12.183  -9.821 -45.970  1.00  0.00              
ATOM   3089  C   ARG D 193      11.640 -10.812 -46.989  1.00  0.00              
ATOM   3090  O   ARG D 193      12.397 -11.417 -47.735  1.00  0.00              
ATOM   3091  CB  ARG D 193      12.552  -8.480 -46.588  1.00  0.00              
ATOM   3092  CG  ARG D 193      11.386  -7.706 -47.179  1.00  0.00              
ATOM   3093  CD  ARG D 193      11.761  -6.402 -47.785  1.00  0.00              
ATOM   3094  NE  ARG D 193      12.272  -5.423 -46.839  1.00  0.00              
ATOM   3095  CZ  ARG D 193      11.503  -4.632 -46.065  1.00  0.00              
ATOM   3096  NH1 ARG D 193      10.191  -4.674 -46.146  1.00  0.00              
ATOM   3097  NH2 ARG D 193      12.103  -3.795 -45.236  1.00  0.00              
ATOM   3098  H   ARG D 193      14.243 -10.250 -45.571  1.00  0.00              
ATOM   3099  HA  ARG D 193      11.412  -9.580 -45.237  1.00  0.00              
ATOM   3100 1HB  ARG D 193      13.018  -7.886 -45.803  1.00  0.00              
ATOM   3101 2HB  ARG D 193      13.282  -8.683 -47.372  1.00  0.00              
ATOM   3102 1HG  ARG D 193      10.921  -8.314 -47.955  1.00  0.00              
ATOM   3103 2HG  ARG D 193      10.661  -7.512 -46.387  1.00  0.00              
ATOM   3104 1HD  ARG D 193      12.536  -6.568 -48.531  1.00  0.00              
ATOM   3105 2HD  ARG D 193      10.882  -5.967 -48.262  1.00  0.00              
ATOM   3106  HE  ARG D 193      13.228  -5.183 -46.613  1.00  0.00              
ATOM   3107 1HH1 ARG D 193       9.748  -5.307 -46.798  1.00  0.00              
ATOM   3108 2HH1 ARG D 193       9.633  -4.073 -45.558  1.00  0.00              
ATOM   3109 1HH2 ARG D 193      13.112  -3.764 -45.198  1.00  0.00              
ATOM   3110 2HH2 ARG D 193      11.550  -3.192 -44.646  1.00  0.00              
ATOM   3111  N   VAL D 194      10.328 -10.992 -47.006  1.00  0.00              
ATOM   3112  CA  VAL D 194       9.718 -11.930 -47.931  1.00  0.00              
ATOM   3113  C   VAL D 194       8.626 -11.171 -48.656  1.00  0.00              
ATOM   3114  O   VAL D 194       8.273 -10.049 -48.265  1.00  0.00              
ATOM   3115  CB  VAL D 194       9.081 -13.145 -47.194  1.00  0.00              
ATOM   3116  CG1 VAL D 194      10.132 -13.885 -46.411  1.00  0.00              
ATOM   3117  CG2 VAL D 194       7.976 -12.685 -46.283  1.00  0.00              
ATOM   3118  H   VAL D 194       9.739 -10.474 -46.371  1.00  0.00              
ATOM   3119  HA  VAL D 194      10.436 -12.277 -48.675  1.00  0.00              
ATOM   3120  HB  VAL D 194       8.628 -13.810 -47.930  1.00  0.00              
ATOM   3121 1HG1 VAL D 194       9.675 -14.733 -45.899  1.00  0.00              
ATOM   3122 2HG1 VAL D 194      10.904 -14.246 -47.089  1.00  0.00              
ATOM   3123 3HG1 VAL D 194      10.576 -13.215 -45.675  1.00  0.00              
ATOM   3124 1HG2 VAL D 194       7.541 -13.545 -45.776  1.00  0.00              
ATOM   3125 2HG2 VAL D 194       8.380 -11.993 -45.545  1.00  0.00              
ATOM   3126 3HG2 VAL D 194       7.207 -12.182 -46.870  1.00  0.00              
ATOM   3127  N   HIS D 195       8.097 -11.763 -49.719  1.00  0.00              
ATOM   3128  CA  HIS D 195       7.006 -11.130 -50.431  1.00  0.00              
ATOM   3129  C   HIS D 195       5.854 -12.121 -50.506  1.00  0.00              
ATOM   3130  O   HIS D 195       6.037 -13.260 -50.928  1.00  0.00              
ATOM   3131  CB  HIS D 195       7.419 -10.698 -51.846  1.00  0.00              
ATOM   3132  CG  HIS D 195       6.407  -9.812 -52.508  1.00  0.00              
ATOM   3133  ND1 HIS D 195       6.392  -8.446 -52.334  1.00  0.00              
ATOM   3134  CD2 HIS D 195       5.316 -10.107 -53.254  1.00  0.00              
ATOM   3135  CE1 HIS D 195       5.332  -7.938 -52.941  1.00  0.00              
ATOM   3136  NE2 HIS D 195       4.663  -8.926 -53.507  1.00  0.00              
ATOM   3137  H   HIS D 195       8.445 -12.654 -50.044  1.00  0.00              
ATOM   3138  HA  HIS D 195       6.670 -10.251 -49.880  1.00  0.00              
ATOM   3139 1HB  HIS D 195       8.355 -10.139 -51.810  1.00  0.00              
ATOM   3140 2HB  HIS D 195       7.544 -11.572 -52.484  1.00  0.00              
ATOM   3141  HD1 HIS D 195       7.104  -7.897 -51.895  1.00  0.00              
ATOM   3142  HD2 HIS D 195       4.915 -11.045 -53.641  1.00  0.00              
ATOM   3143  HE1 HIS D 195       5.139  -6.864 -52.917  1.00  0.00              
ATOM   3144  N   GLY D 196       4.676 -11.683 -50.084  1.00  0.00              
ATOM   3145  CA  GLY D 196       3.522 -12.556 -50.083  1.00  0.00              
ATOM   3146  C   GLY D 196       2.682 -12.396 -51.335  1.00  0.00              
ATOM   3147  O   GLY D 196       2.547 -11.291 -51.859  1.00  0.00              
ATOM   3148  H   GLY D 196       4.573 -10.732 -49.760  1.00  0.00              
ATOM   3149 1HA  GLY D 196       3.859 -13.591 -50.023  1.00  0.00              
ATOM   3150 2HA  GLY D 196       2.901 -12.325 -49.218  1.00  0.00              
ATOM   3151  N   PHE D 197       2.124 -13.507 -51.811  1.00  0.00              
ATOM   3152  CA  PHE D 197       1.249 -13.511 -52.975  1.00  0.00              
ATOM   3153  C   PHE D 197      -0.036 -14.235 -52.610  1.00  0.00              
ATOM   3154  O   PHE D 197      -0.136 -15.462 -52.741  1.00  0.00              
ATOM   3155  CB  PHE D 197       1.879 -14.243 -54.164  1.00  0.00              
ATOM   3156  CG  PHE D 197       3.150 -13.633 -54.669  1.00  0.00              
ATOM   3157  CD1 PHE D 197       4.380 -14.089 -54.224  1.00  0.00              
ATOM   3158  CD2 PHE D 197       3.115 -12.647 -55.649  1.00  0.00              
ATOM   3159  CE1 PHE D 197       5.558 -13.586 -54.752  1.00  0.00              
ATOM   3160  CE2 PHE D 197       4.281 -12.136 -56.182  1.00  0.00              
ATOM   3161  CZ  PHE D 197       5.507 -12.601 -55.744  1.00  0.00              
ATOM   3162  H   PHE D 197       2.321 -14.380 -51.340  1.00  0.00              
ATOM   3163  HA  PHE D 197       0.997 -12.486 -53.252  1.00  0.00              
ATOM   3164 1HB  PHE D 197       2.122 -15.268 -53.887  1.00  0.00              
ATOM   3165 2HB  PHE D 197       1.189 -14.251 -55.007  1.00  0.00              
ATOM   3166  HD1 PHE D 197       4.414 -14.855 -53.448  1.00  0.00              
ATOM   3167  HD2 PHE D 197       2.150 -12.278 -55.997  1.00  0.00              
ATOM   3168  HE1 PHE D 197       6.519 -13.960 -54.394  1.00  0.00              
ATOM   3169  HE2 PHE D 197       4.235 -11.365 -56.950  1.00  0.00              
ATOM   3170  HZ  PHE D 197       6.429 -12.203 -56.166  1.00  0.00              
ATOM   3171  N   LEU D 198      -1.024 -13.473 -52.169  1.00  0.00              
ATOM   3172  CA  LEU D 198      -2.323 -14.025 -51.832  1.00  0.00              
ATOM   3173  C   LEU D 198      -3.140 -14.246 -53.098  1.00  0.00              
ATOM   3174  O   LEU D 198      -3.405 -13.288 -53.834  1.00  0.00              
ATOM   3175  CB  LEU D 198      -3.091 -13.045 -50.937  1.00  0.00              
ATOM   3176  CG  LEU D 198      -4.154 -13.566 -49.962  1.00  0.00              
ATOM   3177  CD1 LEU D 198      -5.478 -12.939 -50.297  1.00  0.00              
ATOM   3178  CD2 LEU D 198      -4.251 -15.051 -49.996  1.00  0.00              
ATOM   3179  H   LEU D 198      -0.868 -12.481 -52.064  1.00  0.00              
ATOM   3180  HA  LEU D 198      -2.195 -14.998 -51.358  1.00  0.00              
ATOM   3181 1HB  LEU D 198      -2.261 -12.649 -50.354  1.00  0.00              
ATOM   3182 2HB  LEU D 198      -3.545 -12.241 -51.514  1.00  0.00              
ATOM   3183  HG  LEU D 198      -3.832 -13.294 -48.956  1.00  0.00              
ATOM   3184 1HD1 LEU D 198      -6.240 -13.305 -49.608  1.00  0.00              
ATOM   3185 2HD1 LEU D 198      -5.402 -11.855 -50.208  1.00  0.00              
ATOM   3186 3HD1 LEU D 198      -5.757 -13.200 -51.317  1.00  0.00              
ATOM   3187 1HD2 LEU D 198      -5.015 -15.382 -49.292  1.00  0.00              
ATOM   3188 2HD2 LEU D 198      -4.520 -15.375 -51.002  1.00  0.00              
ATOM   3189 3HD2 LEU D 198      -3.291 -15.486 -49.720  1.00  0.00              
ATOM   3190  N   MET D 199      -3.533 -15.498 -53.341  1.00  0.00              
ATOM   3191  CA  MET D 199      -4.292 -15.867 -54.527  1.00  0.00              
ATOM   3192  C   MET D 199      -5.663 -16.345 -54.014  1.00  0.00              
ATOM   3193  O   MET D 199      -5.836 -16.506 -52.803  1.00  0.00              
ATOM   3194  CB  MET D 199      -3.497 -16.903 -55.334  1.00  0.00              
ATOM   3195  CG  MET D 199      -2.238 -16.229 -55.951  1.00  0.00              
ATOM   3196  SD  MET D 199      -1.135 -17.339 -56.719  1.00  0.00              
ATOM   3197  CE  MET D 199      -0.392 -18.115 -55.286  1.00  0.00              
ATOM   3198  H   MET D 199      -3.292 -16.213 -52.670  1.00  0.00              
ATOM   3199  HA  MET D 199      -4.422 -14.997 -55.171  1.00  0.00              
ATOM   3200 1HB  MET D 199      -3.231 -17.704 -54.645  1.00  0.00              
ATOM   3201 2HB  MET D 199      -4.166 -17.290 -56.103  1.00  0.00              
ATOM   3202 1HG  MET D 199      -2.571 -15.505 -56.694  1.00  0.00              
ATOM   3203 2HG  MET D 199      -1.704 -15.712 -55.154  1.00  0.00              
ATOM   3204 1HE  MET D 199       0.341 -18.854 -55.611  1.00  0.00              
ATOM   3205 2HE  MET D 199       0.103 -17.357 -54.677  1.00  0.00              
ATOM   3206 3HE  MET D 199      -1.167 -18.605 -54.697  1.00  0.00              
ATOM   3207  N   ASN D 200      -6.640 -16.551 -54.895  1.00  0.00              
ATOM   3208  CA  ASN D 200      -7.982 -16.871 -54.396  1.00  0.00              
ATOM   3209  C   ASN D 200      -8.209 -18.229 -53.718  1.00  0.00              
ATOM   3210  O   ASN D 200      -9.316 -18.520 -53.227  1.00  0.00              
ATOM   3211  CB  ASN D 200      -9.025 -16.638 -55.502  1.00  0.00              
ATOM   3212  CG  ASN D 200      -8.878 -17.586 -56.651  1.00  0.00              
ATOM   3213  OD1 ASN D 200      -8.030 -18.474 -56.620  1.00  0.00              
ATOM   3214  ND2 ASN D 200      -9.713 -17.422 -57.670  1.00  0.00              
ATOM   3215  H   ASN D 200      -6.485 -16.494 -55.891  1.00  0.00              
ATOM   3216  HA  ASN D 200      -8.256 -16.176 -53.601  1.00  0.00              
ATOM   3217 1HB  ASN D 200     -10.081 -16.515 -55.256  1.00  0.00              
ATOM   3218 2HB  ASN D 200      -8.604 -15.673 -55.783  1.00  0.00              
ATOM   3219 1HD2 ASN D 200      -9.658 -18.031 -58.463  1.00  0.00              
ATOM   3220 2HD2 ASN D 200     -10.396 -16.692 -57.646  1.00  0.00              
ATOM   3221  N   ASP D 201      -7.169 -19.043 -53.653  1.00  0.00              
ATOM   3222  CA  ASP D 201      -7.321 -20.285 -52.932  1.00  0.00              
ATOM   3223  C   ASP D 201      -6.114 -20.675 -52.096  1.00  0.00              
ATOM   3224  O   ASP D 201      -6.155 -21.686 -51.422  1.00  0.00              
ATOM   3225  CB  ASP D 201      -7.727 -21.415 -53.900  1.00  0.00              
ATOM   3226  CG  ASP D 201      -6.693 -21.688 -54.982  1.00  0.00              
ATOM   3227  OD1 ASP D 201      -5.606 -21.067 -54.982  1.00  0.00              
ATOM   3228  OD2 ASP D 201      -7.000 -22.532 -55.849  1.00  0.00              
ATOM   3229  H   ASP D 201      -6.281 -18.829 -54.085  1.00  0.00              
ATOM   3230  HA  ASP D 201      -8.135 -20.196 -52.212  1.00  0.00              
ATOM   3231 1HB  ASP D 201      -7.992 -22.344 -53.396  1.00  0.00              
ATOM   3232 2HB  ASP D 201      -8.619 -20.974 -54.347  1.00  0.00              
ATOM   3233  N   CYS D 202      -5.068 -19.848 -52.098  1.00  0.00              
ATOM   3234  CA  CYS D 202      -3.851 -20.127 -51.328  1.00  0.00              
ATOM   3235  C   CYS D 202      -2.976 -18.880 -51.207  1.00  0.00              
ATOM   3236  O   CYS D 202      -3.060 -17.964 -52.030  1.00  0.00              
ATOM   3237  CB  CYS D 202      -3.152 -21.194 -52.172  1.00  0.00              
ATOM   3238  SG  CYS D 202      -2.700 -20.654 -53.837  1.00  0.00              
ATOM   3239  H   CYS D 202      -5.118 -19.002 -52.648  1.00  0.00              
ATOM   3240  HA  CYS D 202      -4.049 -20.540 -50.339  1.00  0.00              
ATOM   3241 1HB  CYS D 202      -2.224 -21.506 -51.692  1.00  0.00              
ATOM   3242 2HB  CYS D 202      -3.804 -22.058 -52.300  1.00  0.00              
ATOM   3243  HG  CYS D 202      -2.584 -21.874 -54.352  1.00  0.00              
ATOM   3244  N   LEU D 203      -2.139 -18.863 -50.173  1.00  0.00              
ATOM   3245  CA  LEU D 203      -1.174 -17.797 -49.951  1.00  0.00              
ATOM   3246  C   LEU D 203       0.208 -18.353 -50.235  1.00  0.00              
ATOM   3247  O   LEU D 203       0.671 -19.273 -49.553  1.00  0.00              
ATOM   3248  CB  LEU D 203      -1.227 -17.308 -48.502  1.00  0.00              
ATOM   3249  CG  LEU D 203      -0.169 -16.278 -48.110  1.00  0.00              
ATOM   3250  CD1 LEU D 203      -0.351 -15.003 -48.943  1.00  0.00              
ATOM   3251  CD2 LEU D 203      -0.288 -15.965 -46.620  1.00  0.00              
ATOM   3252  H   LEU D 203      -2.184 -19.629 -49.516  1.00  0.00              
ATOM   3253  HA  LEU D 203      -1.368 -16.979 -50.644  1.00  0.00              
ATOM   3254 1HB  LEU D 203      -2.212 -16.845 -48.507  1.00  0.00              
ATOM   3255 2HB  LEU D 203      -1.221 -18.139 -47.796  1.00  0.00              
ATOM   3256  HG  LEU D 203       0.807 -16.735 -48.277  1.00  0.00              
ATOM   3257 1HD1 LEU D 203       0.405 -14.272 -48.661  1.00  0.00              
ATOM   3258 2HD1 LEU D 203      -0.246 -15.243 -50.002  1.00  0.00              
ATOM   3259 3HD1 LEU D 203      -1.342 -14.589 -48.761  1.00  0.00              
ATOM   3260 1HD2 LEU D 203       0.468 -15.231 -46.342  1.00  0.00              
ATOM   3261 2HD2 LEU D 203      -1.279 -15.564 -46.411  1.00  0.00              
ATOM   3262 3HD2 LEU D 203      -0.136 -16.877 -46.043  1.00  0.00              
ATOM   3263  N   LEU D 204       0.860 -17.810 -51.257  1.00  0.00              
ATOM   3264  CA  LEU D 204       2.210 -18.222 -51.597  1.00  0.00              
ATOM   3265  C   LEU D 204       3.172 -17.190 -51.036  1.00  0.00              
ATOM   3266  O   LEU D 204       3.091 -16.004 -51.380  1.00  0.00              
ATOM   3267  CB  LEU D 204       2.384 -18.316 -53.121  1.00  0.00              
ATOM   3268  CG  LEU D 204       3.771 -18.712 -53.645  1.00  0.00              
ATOM   3269  CD1 LEU D 204       4.098 -20.132 -53.251  1.00  0.00              
ATOM   3270  CD2 LEU D 204       3.807 -18.568 -55.166  1.00  0.00              
ATOM   3271  H   LEU D 204       0.409 -17.096 -51.809  1.00  0.00              
ATOM   3272  HA  LEU D 204       2.427 -19.183 -51.132  1.00  0.00              
ATOM   3273 1HB  LEU D 204       1.678 -19.117 -53.330  1.00  0.00              
ATOM   3274 2HB  LEU D 204       2.060 -17.405 -53.621  1.00  0.00              
ATOM   3275  HG  LEU D 204       4.489 -18.005 -53.227  1.00  0.00              
ATOM   3276 1HD1 LEU D 204       5.085 -20.398 -53.631  1.00  0.00              
ATOM   3277 2HD1 LEU D 204       4.093 -20.218 -52.164  1.00  0.00              
ATOM   3278 3HD1 LEU D 204       3.354 -20.806 -53.672  1.00  0.00              
ATOM   3279 1HD2 LEU D 204       4.794 -18.850 -55.535  1.00  0.00              
ATOM   3280 2HD2 LEU D 204       3.053 -19.218 -55.611  1.00  0.00              
ATOM   3281 3HD2 LEU D 204       3.599 -17.533 -55.440  1.00  0.00              
ATOM   3282  N   VAL D 205       4.069 -17.645 -50.169  1.00  0.00              
ATOM   3283  CA  VAL D 205       5.045 -16.762 -49.538  1.00  0.00              
ATOM   3284  C   VAL D 205       6.413 -17.048 -50.144  1.00  0.00              
ATOM   3285  O   VAL D 205       6.927 -18.163 -50.042  1.00  0.00              
ATOM   3286  CB  VAL D 205       5.104 -16.948 -48.010  1.00  0.00              
ATOM   3287  CG1 VAL D 205       6.155 -16.032 -47.402  1.00  0.00              
ATOM   3288  CG2 VAL D 205       3.741 -16.680 -47.389  1.00  0.00              
ATOM   3289  H   VAL D 205       4.076 -18.627 -49.940  1.00  0.00              
ATOM   3290  HA  VAL D 205       4.824 -15.714 -49.744  1.00  0.00              
ATOM   3291  HB  VAL D 205       5.354 -17.986 -47.790  1.00  0.00              
ATOM   3292 1HG1 VAL D 205       6.182 -16.176 -46.321  1.00  0.00              
ATOM   3293 2HG1 VAL D 205       7.131 -16.268 -47.824  1.00  0.00              
ATOM   3294 3HG1 VAL D 205       5.904 -14.995 -47.621  1.00  0.00              
ATOM   3295 1HG2 VAL D 205       3.799 -16.817 -46.310  1.00  0.00              
ATOM   3296 2HG2 VAL D 205       3.436 -15.657 -47.610  1.00  0.00              
ATOM   3297 3HG2 VAL D 205       3.010 -17.374 -47.804  1.00  0.00              
ATOM   3298  N   ALA D 206       6.991 -16.041 -50.791  1.00  0.00              
ATOM   3299  CA  ALA D 206       8.292 -16.188 -51.436  1.00  0.00              
ATOM   3300  C   ALA D 206       9.374 -15.587 -50.566  1.00  0.00              
ATOM   3301  O   ALA D 206       9.265 -14.440 -50.139  1.00  0.00              
ATOM   3302  CB  ALA D 206       8.290 -15.501 -52.792  1.00  0.00              
ATOM   3303  H   ALA D 206       6.517 -15.149 -50.836  1.00  0.00              
ATOM   3304  HA  ALA D 206       8.505 -17.250 -51.556  1.00  0.00              
ATOM   3305 1HB  ALA D 206       9.267 -15.620 -53.261  1.00  0.00              
ATOM   3306 2HB  ALA D 206       7.526 -15.949 -53.427  1.00  0.00              
ATOM   3307 3HB  ALA D 206       8.078 -14.440 -52.662  1.00  0.00              
ATOM   3308  N   THR D 207      10.416 -16.370 -50.319  1.00  0.00              
ATOM   3309  CA  THR D 207      11.555 -15.935 -49.521  1.00  0.00              
ATOM   3310  C   THR D 207      12.813 -15.871 -50.377  1.00  0.00              
ATOM   3311  O   THR D 207      13.198 -16.853 -51.007  1.00  0.00              
ATOM   3312  CB  THR D 207      11.803 -16.872 -48.324  1.00  0.00              
ATOM   3313  OG1 THR D 207      10.647 -16.883 -47.475  1.00  0.00              
ATOM   3314  CG2 THR D 207      13.010 -16.406 -47.524  1.00  0.00              
ATOM   3315  H   THR D 207      10.414 -17.304 -50.703  1.00  0.00              
ATOM   3316  HA  THR D 207      11.377 -14.928 -49.144  1.00  0.00              
ATOM   3317  HB  THR D 207      11.981 -17.881 -48.694  1.00  0.00              
ATOM   3318  HG1 THR D 207       9.983 -17.467 -47.848  1.00  0.00              
ATOM   3319 1HG2 THR D 207      13.170 -17.080 -46.683  1.00  0.00              
ATOM   3320 2HG2 THR D 207      13.892 -16.407 -48.163  1.00  0.00              
ATOM   3321 3HG2 THR D 207      12.832 -15.397 -47.153  1.00  0.00              
ATOM   3322  N   TRP D 208      13.453 -14.709 -50.378  1.00  0.00              
ATOM   3323  CA  TRP D 208      14.659 -14.480 -51.166  1.00  0.00              
ATOM   3324  C   TRP D 208      15.821 -14.157 -50.225  1.00  0.00              
ATOM   3325  O   TRP D 208      15.675 -13.339 -49.317  1.00  0.00              
ATOM   3326  CB  TRP D 208      14.447 -13.346 -52.171  1.00  0.00              
ATOM   3327  CG  TRP D 208      13.581 -13.730 -53.332  1.00  0.00              
ATOM   3328  CD1 TRP D 208      12.221 -13.676 -53.388  1.00  0.00              
ATOM   3329  CD2 TRP D 208      14.017 -14.225 -54.605  1.00  0.00              
ATOM   3330  NE1 TRP D 208      11.780 -14.107 -54.614  1.00  0.00              
ATOM   3331  CE2 TRP D 208      12.865 -14.449 -55.380  1.00  0.00              
ATOM   3332  CE3 TRP D 208      15.271 -14.499 -55.163  1.00  0.00              
ATOM   3333  CZ2 TRP D 208      12.926 -14.935 -56.677  1.00  0.00              
ATOM   3334  CZ3 TRP D 208      15.331 -14.985 -56.463  1.00  0.00              
ATOM   3335  CH2 TRP D 208      14.193 -15.195 -57.200  1.00  0.00              
ATOM   3336  H   TRP D 208      13.087 -13.959 -49.809  1.00  0.00              
ATOM   3337  HA  TRP D 208      14.918 -15.384 -51.717  1.00  0.00              
ATOM   3338 1HB  TRP D 208      13.963 -12.498 -51.687  1.00  0.00              
ATOM   3339 2HB  TRP D 208      15.404 -13.029 -52.585  1.00  0.00              
ATOM   3340  HD1 TRP D 208      11.706 -13.317 -52.498  1.00  0.00              
ATOM   3341  HE1 TRP D 208      10.814 -14.164 -54.905  1.00  0.00              
ATOM   3342  HE3 TRP D 208      16.206 -14.348 -54.624  1.00  0.00              
ATOM   3343  HZ2 TRP D 208      11.996 -15.087 -57.226  1.00  0.00              
ATOM   3344  HZ3 TRP D 208      16.314 -15.196 -56.886  1.00  0.00              
ATOM   3345  HH2 TRP D 208      14.284 -15.577 -58.217  1.00  0.00              
ATOM   3346  N   LEU D 209      16.966 -14.806 -50.436  1.00  0.00              
ATOM   3347  CA  LEU D 209      18.169 -14.492 -49.666  1.00  0.00              
ATOM   3348  C   LEU D 209      19.376 -14.155 -50.535  1.00  0.00              
ATOM   3349  O   LEU D 209      19.966 -15.026 -51.184  1.00  0.00              
ATOM   3350  CB  LEU D 209      18.511 -15.667 -48.740  1.00  0.00              
ATOM   3351  CG  LEU D 209      19.808 -15.511 -47.938  1.00  0.00              
ATOM   3352  CD1 LEU D 209      19.704 -14.313 -47.004  1.00  0.00              
ATOM   3353  CD2 LEU D 209      20.077 -16.785 -47.151  1.00  0.00              
ATOM   3354  H   LEU D 209      17.008 -15.530 -51.139  1.00  0.00              
ATOM   3355  HA  LEU D 209      17.995 -13.601 -49.064  1.00  0.00              
ATOM   3356 1HB  LEU D 209      17.651 -15.623 -48.074  1.00  0.00              
ATOM   3357 2HB  LEU D 209      18.505 -16.616 -49.275  1.00  0.00              
ATOM   3358  HG  LEU D 209      20.620 -15.385 -48.655  1.00  0.00              
ATOM   3359 1HD1 LEU D 209      20.630 -14.210 -46.439  1.00  0.00              
ATOM   3360 2HD1 LEU D 209      19.535 -13.409 -47.590  1.00  0.00              
ATOM   3361 3HD1 LEU D 209      18.873 -14.460 -46.315  1.00  0.00              
ATOM   3362 1HD2 LEU D 209      21.000 -16.674 -46.582  1.00  0.00              
ATOM   3363 2HD2 LEU D 209      19.248 -16.973 -46.468  1.00  0.00              
ATOM   3364 3HD2 LEU D 209      20.176 -17.625 -47.840  1.00  0.00              
ATOM   3365  N   PRO D 210      19.762 -12.871 -50.552  1.00  0.00              
ATOM   3366  CA  PRO D 210      20.893 -12.430 -51.367  1.00  0.00              
ATOM   3367  C   PRO D 210      22.171 -13.155 -50.957  1.00  0.00              
ATOM   3368  O   PRO D 210      22.497 -13.231 -49.772  1.00  0.00              
ATOM   3369  CB  PRO D 210      20.977 -10.921 -51.111  1.00  0.00              
ATOM   3370  CG  PRO D 210      19.602 -10.540 -50.678  1.00  0.00              
ATOM   3371  CD  PRO D 210      19.094 -11.715 -49.885  1.00  0.00              
ATOM   3372  HA  PRO D 210      20.761 -12.657 -52.435  1.00  0.00              
ATOM   3373 1HB  PRO D 210      21.719 -10.685 -50.335  1.00  0.00              
ATOM   3374 2HB  PRO D 210      21.273 -10.374 -52.019  1.00  0.00              
ATOM   3375 1HG  PRO D 210      19.618  -9.627 -50.065  1.00  0.00              
ATOM   3376 2HG  PRO D 210      18.954 -10.337 -51.543  1.00  0.00              
ATOM   3377 1HD  PRO D 210      19.372 -11.652 -48.823  1.00  0.00              
ATOM   3378 2HD  PRO D 210      17.999 -11.802 -49.925  1.00  0.00              
ATOM   3379  N   GLN D 211      22.876 -13.709 -51.938  1.00  0.00              
ATOM   3380  CA  GLN D 211      24.183 -14.309 -51.697  1.00  0.00              
ATOM   3381  C   GLN D 211      25.120 -13.865 -52.812  1.00  0.00              
ATOM   3382  O   GLN D 211      24.669 -13.579 -53.925  1.00  0.00              
ATOM   3383  CB  GLN D 211      24.094 -15.838 -51.648  1.00  0.00              
ATOM   3384  CG  GLN D 211      23.255 -16.376 -50.503  1.00  0.00              
ATOM   3385  CD  GLN D 211      23.352 -17.885 -50.373  1.00  0.00              
ATOM   3386  OE1 GLN D 211      24.101 -18.537 -51.107  1.00  0.00              
ATOM   3387  NE2 GLN D 211      22.593 -18.447 -49.441  1.00  0.00              
ATOM   3388  H   GLN D 211      22.496 -13.714 -52.873  1.00  0.00              
ATOM   3389  HA  GLN D 211      24.580 -13.951 -50.748  1.00  0.00              
ATOM   3390 1HB  GLN D 211      23.670 -16.159 -52.600  1.00  0.00              
ATOM   3391 2HB  GLN D 211      25.115 -16.209 -51.563  1.00  0.00              
ATOM   3392 1HG  GLN D 211      23.282 -15.951 -49.500  1.00  0.00              
ATOM   3393 2HG  GLN D 211      22.301 -16.131 -50.973  1.00  0.00              
ATOM   3394 1HE2 GLN D 211      22.616 -19.440 -49.309  1.00  0.00              
ATOM   3395 2HE2 GLN D 211      22.000 -17.881 -48.869  1.00  0.00              
ATOM   3396  N   ARG D 212      26.414 -13.798 -52.503  1.00  0.00              
ATOM   3397  CA  ARG D 212      27.406 -13.267 -53.434  1.00  0.00              
ATOM   3398  C   ARG D 212      27.264 -13.885 -54.824  1.00  0.00              
ATOM   3399  O   ARG D 212      27.094 -13.169 -55.814  1.00  0.00              
ATOM   3400  CB  ARG D 212      28.824 -13.420 -52.902  1.00  0.00              
ATOM   3401  CG  ARG D 212      29.896 -12.737 -53.737  1.00  0.00              
ATOM   3402  CD  ARG D 212      31.279 -12.922 -53.226  1.00  0.00              
ATOM   3403  NE  ARG D 212      31.765 -14.291 -53.286  1.00  0.00              
ATOM   3404  CZ  ARG D 212      32.844 -14.750 -52.622  1.00  0.00              
ATOM   3405  NH1 ARG D 212      33.573 -13.947 -51.878  1.00  0.00              
ATOM   3406  NH2 ARG D 212      33.165 -16.025 -52.757  1.00  0.00              
ATOM   3407  H   ARG D 212      26.716 -14.123 -51.596  1.00  0.00              
ATOM   3408  HA  ARG D 212      27.256 -12.195 -53.561  1.00  0.00              
ATOM   3409 1HB  ARG D 212      28.833 -13.004 -51.896  1.00  0.00              
ATOM   3410 2HB  ARG D 212      29.032 -14.489 -52.855  1.00  0.00              
ATOM   3411 1HG  ARG D 212      29.856 -13.138 -54.749  1.00  0.00              
ATOM   3412 2HG  ARG D 212      29.688 -11.667 -53.761  1.00  0.00              
ATOM   3413 1HD  ARG D 212      31.959 -12.309 -53.817  1.00  0.00              
ATOM   3414 2HD  ARG D 212      31.317 -12.607 -52.184  1.00  0.00              
ATOM   3415  HE  ARG D 212      31.401 -15.082 -53.801  1.00  0.00              
ATOM   3416 1HH1 ARG D 212      33.325 -12.972 -51.800  1.00  0.00              
ATOM   3417 2HH1 ARG D 212      34.379 -14.311 -51.389  1.00  0.00              
ATOM   3418 1HH2 ARG D 212      32.603 -16.625 -53.346  1.00  0.00              
ATOM   3419 2HH2 ARG D 212      33.968 -16.394 -52.271  1.00  0.00              
ATOM   3420  N   ARG D 213      27.317 -15.211 -54.898  1.00  0.00              
ATOM   3421  CA  ARG D 213      27.162 -15.896 -56.179  1.00  0.00              
ATOM   3422  C   ARG D 213      26.231 -17.101 -56.107  1.00  0.00              
ATOM   3423  O   ARG D 213      26.411 -18.086 -56.829  1.00  0.00              
ATOM   3424  CB  ARG D 213      28.509 -16.286 -56.771  1.00  0.00              
ATOM   3425  CG  ARG D 213      29.418 -15.117 -57.116  1.00  0.00              
ATOM   3426  CD  ARG D 213      28.966 -14.311 -58.279  1.00  0.00              
ATOM   3427  NE  ARG D 213      29.901 -13.279 -58.696  1.00  0.00              
ATOM   3428  CZ  ARG D 213      29.933 -12.029 -58.195  1.00  0.00              
ATOM   3429  NH1 ARG D 213      29.065 -11.640 -57.289  1.00  0.00              
ATOM   3430  NH2 ARG D 213      30.848 -11.194 -58.658  1.00  0.00              
ATOM   3431  H   ARG D 213      27.465 -15.759 -54.062  1.00  0.00              
ATOM   3432  HA  ARG D 213      26.705 -15.222 -56.904  1.00  0.00              
ATOM   3433 1HB  ARG D 213      29.005 -16.924 -56.042  1.00  0.00              
ATOM   3434 2HB  ARG D 213      28.304 -16.859 -57.675  1.00  0.00              
ATOM   3435 1HG  ARG D 213      29.476 -14.455 -56.252  1.00  0.00              
ATOM   3436 2HG  ARG D 213      30.412 -15.507 -57.342  1.00  0.00              
ATOM   3437 1HD  ARG D 213      28.811 -14.975 -59.130  1.00  0.00              
ATOM   3438 2HD  ARG D 213      28.028 -13.820 -58.026  1.00  0.00              
ATOM   3439  HE  ARG D 213      30.638 -13.317 -59.388  1.00  0.00              
ATOM   3440 1HH1 ARG D 213      28.360 -12.285 -56.959  1.00  0.00              
ATOM   3441 2HH1 ARG D 213      29.105 -10.699 -56.925  1.00  0.00              
ATOM   3442 1HH2 ARG D 213      31.497 -11.504 -59.368  1.00  0.00              
ATOM   3443 2HH2 ARG D 213      30.894 -10.252 -58.300  1.00  0.00              
ATOM   3444  N   GLY D 214      25.222 -17.009 -55.246  1.00  0.00              
ATOM   3445  CA  GLY D 214      24.335 -18.139 -55.047  1.00  0.00              
ATOM   3446  C   GLY D 214      22.958 -17.748 -54.553  1.00  0.00              
ATOM   3447  O   GLY D 214      22.433 -18.379 -53.638  1.00  0.00              
ATOM   3448  H   GLY D 214      25.060 -16.159 -54.724  1.00  0.00              
ATOM   3449 1HA  GLY D 214      24.212 -18.666 -55.993  1.00  0.00              
ATOM   3450 2HA  GLY D 214      24.775 -18.812 -54.312  1.00  0.00              
ATOM   3451  N   MET D 215      22.372 -16.713 -55.155  1.00  0.00              
ATOM   3452  CA  MET D 215      21.060 -16.195 -54.738  1.00  0.00              
ATOM   3453  C   MET D 215      20.091 -17.333 -54.404  1.00  0.00              
ATOM   3454  O   MET D 215      19.770 -18.170 -55.249  1.00  0.00              
ATOM   3455  CB  MET D 215      20.488 -15.306 -55.849  1.00  0.00              
ATOM   3456  CG  MET D 215      19.123 -14.675 -55.561  1.00  0.00              
ATOM   3457  SD  MET D 215      19.131 -13.418 -54.269  1.00  0.00              
ATOM   3458  CE  MET D 215      20.006 -12.074 -55.109  1.00  0.00              
ATOM   3459  H   MET D 215      22.851 -16.274 -55.927  1.00  0.00              
ATOM   3460  HA  MET D 215      21.167 -15.603 -53.829  1.00  0.00              
ATOM   3461 1HB  MET D 215      21.212 -14.511 -56.024  1.00  0.00              
ATOM   3462 2HB  MET D 215      20.407 -15.927 -56.743  1.00  0.00              
ATOM   3463 1HG  MET D 215      18.761 -14.216 -56.480  1.00  0.00              
ATOM   3464 2HG  MET D 215      18.441 -15.469 -55.257  1.00  0.00              
ATOM   3465 1HE  MET D 215      20.091 -11.220 -54.437  1.00  0.00              
ATOM   3466 2HE  MET D 215      21.002 -12.411 -55.395  1.00  0.00              
ATOM   3467 3HE  MET D 215      19.452 -11.779 -56.000  1.00  0.00              
ATOM   3468  N   TYR D 216      19.623 -17.349 -53.158  1.00  0.00              
ATOM   3469  CA  TYR D 216      18.716 -18.390 -52.687  1.00  0.00              
ATOM   3470  C   TYR D 216      17.242 -17.988 -52.742  1.00  0.00              
ATOM   3471  O   TYR D 216      16.870 -16.866 -52.393  1.00  0.00              
ATOM   3472  CB  TYR D 216      19.068 -18.802 -51.260  1.00  0.00              
ATOM   3473  CG  TYR D 216      18.166 -19.870 -50.687  1.00  0.00              
ATOM   3474  CD1 TYR D 216      18.304 -21.203 -51.065  1.00  0.00              
ATOM   3475  CD2 TYR D 216      17.151 -19.543 -49.783  1.00  0.00              
ATOM   3476  CE1 TYR D 216      17.456 -22.187 -50.558  1.00  0.00              
ATOM   3477  CE2 TYR D 216      16.291 -20.521 -49.267  1.00  0.00              
ATOM   3478  CZ  TYR D 216      16.452 -21.843 -49.661  1.00  0.00              
ATOM   3479  OH  TYR D 216      15.616 -22.822 -49.162  1.00  0.00              
ATOM   3480  H   TYR D 216      19.905 -16.617 -52.521  1.00  0.00              
ATOM   3481  HA  TYR D 216      18.794 -19.268 -53.330  1.00  0.00              
ATOM   3482 1HB  TYR D 216      20.098 -19.164 -51.274  1.00  0.00              
ATOM   3483 2HB  TYR D 216      19.007 -17.906 -50.643  1.00  0.00              
ATOM   3484  HD1 TYR D 216      19.090 -21.472 -51.770  1.00  0.00              
ATOM   3485  HD2 TYR D 216      17.030 -18.504 -49.479  1.00  0.00              
ATOM   3486  HE1 TYR D 216      17.575 -23.227 -50.863  1.00  0.00              
ATOM   3487  HE2 TYR D 216      15.506 -20.241 -48.564  1.00  0.00              
ATOM   3488  HH  TYR D 216      15.818 -23.697 -49.502  1.00  0.00              
ATOM   3489  N   ARG D 217      16.406 -18.923 -53.180  1.00  0.00              
ATOM   3490  CA  ARG D 217      14.976 -18.678 -53.299  1.00  0.00              
ATOM   3491  C   ARG D 217      14.173 -19.897 -52.855  1.00  0.00              
ATOM   3492  O   ARG D 217      14.416 -21.011 -53.312  1.00  0.00              
ATOM   3493  CB  ARG D 217      14.587 -18.230 -54.700  1.00  0.00              
ATOM   3494  CG  ARG D 217      14.774 -19.281 -55.783  1.00  0.00              
ATOM   3495  CD  ARG D 217      14.413 -18.823 -57.149  1.00  0.00              
ATOM   3496  NE  ARG D 217      14.628 -19.813 -58.193  1.00  0.00              
ATOM   3497  CZ  ARG D 217      14.458 -19.585 -59.510  1.00  0.00              
ATOM   3498  NH1 ARG D 217      14.035 -18.420 -59.947  1.00  0.00              
ATOM   3499  NH2 ARG D 217      14.705 -20.574 -60.351  1.00  0.00              
ATOM   3500  H   ARG D 217      16.773 -19.829 -53.435  1.00  0.00              
ATOM   3501  HA  ARG D 217      14.686 -17.858 -52.642  1.00  0.00              
ATOM   3502 1HB  ARG D 217      13.538 -17.937 -54.661  1.00  0.00              
ATOM   3503 2HB  ARG D 217      15.198 -17.359 -54.937  1.00  0.00              
ATOM   3504 1HG  ARG D 217      15.821 -19.583 -55.796  1.00  0.00              
ATOM   3505 2HG  ARG D 217      14.151 -20.142 -55.540  1.00  0.00              
ATOM   3506 1HD  ARG D 217      13.356 -18.556 -57.166  1.00  0.00              
ATOM   3507 2HD  ARG D 217      15.012 -17.948 -57.400  1.00  0.00              
ATOM   3508  HE  ARG D 217      14.924 -20.777 -58.116  1.00  0.00              
ATOM   3509 1HH1 ARG D 217      13.834 -17.680 -59.289  1.00  0.00              
ATOM   3510 2HH1 ARG D 217      13.914 -18.269 -60.937  1.00  0.00              
ATOM   3511 1HH2 ARG D 217      15.013 -21.469 -59.997  1.00  0.00              
ATOM   3512 2HH2 ARG D 217      14.585 -20.431 -61.343  1.00  0.00              
ATOM   3513  N   TYR D 218      13.220 -19.669 -51.957  1.00  0.00              
ATOM   3514  CA  TYR D 218      12.331 -20.719 -51.461  1.00  0.00              
ATOM   3515  C   TYR D 218      10.888 -20.216 -51.472  1.00  0.00              
ATOM   3516  O   TYR D 218      10.601 -19.128 -50.971  1.00  0.00              
ATOM   3517  CB  TYR D 218      12.736 -21.156 -50.052  1.00  0.00              
ATOM   3518  CG  TYR D 218      11.845 -22.228 -49.462  1.00  0.00              
ATOM   3519  CD1 TYR D 218      11.884 -23.529 -49.941  1.00  0.00              
ATOM   3520  CD2 TYR D 218      10.968 -21.934 -48.429  1.00  0.00              
ATOM   3521  CE1 TYR D 218      11.073 -24.511 -49.407  1.00  0.00              
ATOM   3522  CE2 TYR D 218      10.153 -22.908 -47.887  1.00  0.00              
ATOM   3523  CZ  TYR D 218      10.207 -24.196 -48.378  1.00  0.00              
ATOM   3524  OH  TYR D 218       9.398 -25.171 -47.842  1.00  0.00              
ATOM   3525  H   TYR D 218      13.113 -18.728 -51.608  1.00  0.00              
ATOM   3526  HA  TYR D 218      12.382 -21.588 -52.118  1.00  0.00              
ATOM   3527 1HB  TYR D 218      13.760 -21.527 -50.111  1.00  0.00              
ATOM   3528 2HB  TYR D 218      12.706 -20.270 -49.418  1.00  0.00              
ATOM   3529  HD1 TYR D 218      12.571 -23.771 -50.753  1.00  0.00              
ATOM   3530  HD2 TYR D 218      10.929 -20.915 -48.045  1.00  0.00              
ATOM   3531  HE1 TYR D 218      11.115 -25.530 -49.792  1.00  0.00              
ATOM   3532  HE2 TYR D 218       9.470 -22.657 -47.075  1.00  0.00              
ATOM   3533  HH  TYR D 218       8.837 -24.844 -47.134  1.00  0.00              
ATOM   3534  N   ASN D 219       9.990 -21.003 -52.053  1.00  0.00              
ATOM   3535  CA  ASN D 219       8.571 -20.660 -52.147  1.00  0.00              
ATOM   3536  C   ASN D 219       7.780 -21.614 -51.276  1.00  0.00              
ATOM   3537  O   ASN D 219       7.800 -22.825 -51.501  1.00  0.00              
ATOM   3538  CB  ASN D 219       8.088 -20.777 -53.600  1.00  0.00              
ATOM   3539  CG  ASN D 219       8.821 -19.838 -54.523  1.00  0.00              
ATOM   3540  OD1 ASN D 219       8.714 -18.626 -54.387  1.00  0.00              
ATOM   3541  ND2 ASN D 219       9.575 -20.390 -55.466  1.00  0.00              
ATOM   3542  H   ASN D 219      10.312 -21.877 -52.444  1.00  0.00              
ATOM   3543  HA  ASN D 219       8.410 -19.647 -51.774  1.00  0.00              
ATOM   3544 1HB  ASN D 219       7.967 -21.753 -54.071  1.00  0.00              
ATOM   3545 2HB  ASN D 219       7.106 -20.360 -53.374  1.00  0.00              
ATOM   3546 1HD2 ASN D 219      10.082 -19.810 -56.104  1.00  0.00              
ATOM   3547 2HD2 ASN D 219       9.634 -21.385 -55.539  1.00  0.00              
ATOM   3548  N   ALA D 220       7.075 -21.061 -50.294  1.00  0.00              
ATOM   3549  CA  ALA D 220       6.218 -21.845 -49.419  1.00  0.00              
ATOM   3550  C   ALA D 220       4.751 -21.578 -49.709  1.00  0.00              
ATOM   3551  O   ALA D 220       4.276 -20.440 -49.613  1.00  0.00              
ATOM   3552  CB  ALA D 220       6.519 -21.511 -47.962  1.00  0.00              
ATOM   3553  H   ALA D 220       7.139 -20.063 -50.154  1.00  0.00              
ATOM   3554  HA  ALA D 220       6.401 -22.903 -49.607  1.00  0.00              
ATOM   3555 1HB  ALA D 220       5.874 -22.103 -47.313  1.00  0.00              
ATOM   3556 2HB  ALA D 220       7.563 -21.743 -47.744  1.00  0.00              
ATOM   3557 3HB  ALA D 220       6.338 -20.452 -47.786  1.00  0.00              
ATOM   3558  N   LEU D 221       4.037 -22.642 -50.052  1.00  0.00              
ATOM   3559  CA  LEU D 221       2.649 -22.523 -50.459  1.00  0.00              
ATOM   3560  C   LEU D 221       1.784 -22.868 -49.269  1.00  0.00              
ATOM   3561  O   LEU D 221       1.966 -23.912 -48.637  1.00  0.00              
ATOM   3562  CB  LEU D 221       2.333 -23.468 -51.625  1.00  0.00              
ATOM   3563  CG  LEU D 221       0.870 -23.325 -52.052  1.00  0.00              
ATOM   3564  CD1 LEU D 221       0.663 -21.930 -52.632  1.00  0.00              
ATOM   3565  CD2 LEU D 221       0.513 -24.381 -53.077  1.00  0.00              
ATOM   3566  H   LEU D 221       4.467 -23.556 -50.029  1.00  0.00              
ATOM   3567  HA  LEU D 221       2.441 -21.495 -50.753  1.00  0.00              
ATOM   3568 1HB  LEU D 221       3.011 -23.059 -52.373  1.00  0.00              
ATOM   3569 2HB  LEU D 221       2.616 -24.496 -51.400  1.00  0.00              
ATOM   3570  HG  LEU D 221       0.257 -23.509 -51.169  1.00  0.00              
ATOM   3571 1HD1 LEU D 221      -0.376 -21.814 -52.940  1.00  0.00              
ATOM   3572 2HD1 LEU D 221       0.902 -21.183 -51.875  1.00  0.00              
ATOM   3573 3HD1 LEU D 221       1.315 -21.794 -53.494  1.00  0.00              
ATOM   3574 1HD2 LEU D 221      -0.532 -24.265 -53.369  1.00  0.00              
ATOM   3575 2HD2 LEU D 221       1.149 -24.267 -53.955  1.00  0.00              
ATOM   3576 3HD2 LEU D 221       0.661 -25.371 -52.649  1.00  0.00              
ATOM   3577  N   TYR D 222       0.845 -21.984 -48.960  1.00  0.00              
ATOM   3578  CA  TYR D 222      -0.123 -22.238 -47.906  1.00  0.00              
ATOM   3579  C   TYR D 222      -1.561 -22.231 -48.397  1.00  0.00              
ATOM   3580  O   TYR D 222      -2.198 -21.186 -48.434  1.00  0.00              
ATOM   3581  CB  TYR D 222       0.031 -21.184 -46.796  1.00  0.00              
ATOM   3582  CG  TYR D 222       1.398 -21.157 -46.159  1.00  0.00              
ATOM   3583  CD1 TYR D 222       2.349 -20.224 -46.544  1.00  0.00              
ATOM   3584  CD2 TYR D 222       1.761 -22.107 -45.205  1.00  0.00              
ATOM   3585  CE1 TYR D 222       3.636 -20.236 -45.997  1.00  0.00              
ATOM   3586  CE2 TYR D 222       3.031 -22.128 -44.657  1.00  0.00              
ATOM   3587  CZ  TYR D 222       3.968 -21.196 -45.052  1.00  0.00              
ATOM   3588  OH  TYR D 222       5.240 -21.227 -44.515  1.00  0.00              
ATOM   3589  H   TYR D 222       0.801 -21.113 -49.469  1.00  0.00              
ATOM   3590  HA  TYR D 222       0.034 -23.234 -47.491  1.00  0.00              
ATOM   3591 1HB  TYR D 222      -0.180 -20.211 -47.242  1.00  0.00              
ATOM   3592 2HB  TYR D 222      -0.718 -21.405 -46.035  1.00  0.00              
ATOM   3593  HD1 TYR D 222       2.080 -19.474 -47.288  1.00  0.00              
ATOM   3594  HD2 TYR D 222       1.024 -22.846 -44.891  1.00  0.00              
ATOM   3595  HE1 TYR D 222       4.374 -19.498 -46.308  1.00  0.00              
ATOM   3596  HE2 TYR D 222       3.292 -22.882 -43.915  1.00  0.00              
ATOM   3597  HH  TYR D 222       5.362 -21.937 -43.880  1.00  0.00              
ATOM   3598  N   PRO D 223      -2.087 -23.400 -48.793  1.00  0.00              
ATOM   3599  CA  PRO D 223      -3.480 -23.524 -49.248  1.00  0.00              
ATOM   3600  C   PRO D 223      -4.415 -22.998 -48.149  1.00  0.00              
ATOM   3601  O   PRO D 223      -4.211 -23.282 -46.961  1.00  0.00              
ATOM   3602  CB  PRO D 223      -3.670 -25.020 -49.515  1.00  0.00              
ATOM   3603  CG  PRO D 223      -2.295 -25.528 -49.782  1.00  0.00              
ATOM   3604  CD  PRO D 223      -1.393 -24.732 -48.877  1.00  0.00              
ATOM   3605  HA  PRO D 223      -3.689 -22.922 -50.145  1.00  0.00              
ATOM   3606 1HB  PRO D 223      -4.123 -25.529 -48.651  1.00  0.00              
ATOM   3607 2HB  PRO D 223      -4.334 -25.194 -50.376  1.00  0.00              
ATOM   3608 1HG  PRO D 223      -2.220 -26.605 -49.567  1.00  0.00              
ATOM   3609 2HG  PRO D 223      -2.018 -25.390 -50.838  1.00  0.00              
ATOM   3610 1HD  PRO D 223      -1.290 -25.191 -47.883  1.00  0.00              
ATOM   3611 2HD  PRO D 223      -0.377 -24.628 -49.288  1.00  0.00              
ATOM   3612  N   LEU D 224      -5.447 -22.256 -48.542  1.00  0.00              
ATOM   3613  CA  LEU D 224      -6.343 -21.663 -47.566  1.00  0.00              
ATOM   3614  C   LEU D 224      -7.238 -22.646 -46.823  1.00  0.00              
ATOM   3615  O   LEU D 224      -7.853 -22.282 -45.816  1.00  0.00              
ATOM   3616  CB  LEU D 224      -7.188 -20.569 -48.220  1.00  0.00              
ATOM   3617  CG  LEU D 224      -6.376 -19.353 -48.669  1.00  0.00              
ATOM   3618  CD1 LEU D 224      -7.282 -18.394 -49.431  1.00  0.00              
ATOM   3619  CD2 LEU D 224      -5.765 -18.658 -47.460  1.00  0.00              
ATOM   3620  H   LEU D 224      -5.616 -22.098 -49.524  1.00  0.00              
ATOM   3621  HA  LEU D 224      -5.761 -21.191 -46.775  1.00  0.00              
ATOM   3622 1HB  LEU D 224      -7.559 -21.122 -49.081  1.00  0.00              
ATOM   3623 2HB  LEU D 224      -8.027 -20.275 -47.588  1.00  0.00              
ATOM   3624  HG  LEU D 224      -5.556 -19.722 -49.286  1.00  0.00              
ATOM   3625 1HD1 LEU D 224      -6.706 -17.527 -49.752  1.00  0.00              
ATOM   3626 2HD1 LEU D 224      -7.693 -18.900 -50.305  1.00  0.00              
ATOM   3627 3HD1 LEU D 224      -8.096 -18.070 -48.784  1.00  0.00              
ATOM   3628 1HD2 LEU D 224      -5.188 -17.794 -47.792  1.00  0.00              
ATOM   3629 2HD2 LEU D 224      -6.558 -18.329 -46.789  1.00  0.00              
ATOM   3630 3HD2 LEU D 224      -5.108 -19.351 -46.935  1.00  0.00              
ATOM   3631  N   ASP D 225      -7.319 -23.887 -47.291  1.00  0.00              
ATOM   3632  CA  ASP D 225      -8.103 -24.866 -46.556  1.00  0.00              
ATOM   3633  C   ASP D 225      -7.277 -25.541 -45.462  1.00  0.00              
ATOM   3634  O   ASP D 225      -7.787 -26.386 -44.733  1.00  0.00              
ATOM   3635  CB  ASP D 225      -8.709 -25.915 -47.503  1.00  0.00              
ATOM   3636  CG  ASP D 225      -7.664 -26.730 -48.233  1.00  0.00              
ATOM   3637  OD1 ASP D 225      -8.056 -27.652 -48.975  1.00  0.00              
ATOM   3638  OD2 ASP D 225      -6.458 -26.464 -48.071  1.00  0.00              
ATOM   3639  H   ASP D 225      -6.852 -24.168 -48.141  1.00  0.00              
ATOM   3640  HA  ASP D 225      -8.931 -24.370 -46.049  1.00  0.00              
ATOM   3641 1HB  ASP D 225      -9.430 -26.573 -47.019  1.00  0.00              
ATOM   3642 2HB  ASP D 225      -9.227 -25.262 -48.205  1.00  0.00              
ATOM   3643  N   ARG D 226      -6.003 -25.160 -45.350  1.00  0.00              
ATOM   3644  CA  ARG D 226      -5.106 -25.705 -44.323  1.00  0.00              
ATOM   3645  C   ARG D 226      -4.502 -24.581 -43.456  1.00  0.00              
ATOM   3646  O   ARG D 226      -4.233 -24.768 -42.263  1.00  0.00              
ATOM   3647  CB  ARG D 226      -4.025 -26.593 -44.922  1.00  0.00              
ATOM   3648  CG  ARG D 226      -4.528 -27.892 -45.530  1.00  0.00              
ATOM   3649  CD  ARG D 226      -3.462 -28.754 -46.102  1.00  0.00              
ATOM   3650  NE  ARG D 226      -3.950 -29.939 -46.789  1.00  0.00              
ATOM   3651  CZ  ARG D 226      -3.175 -30.790 -47.490  1.00  0.00              
ATOM   3652  NH1 ARG D 226      -1.886 -30.572 -47.632  1.00  0.00              
ATOM   3653  NH2 ARG D 226      -3.750 -31.838 -48.054  1.00  0.00              
ATOM   3654  H   ARG D 226      -5.648 -24.471 -45.997  1.00  0.00              
ATOM   3655  HA  ARG D 226      -5.667 -26.349 -43.646  1.00  0.00              
ATOM   3656 1HB  ARG D 226      -3.522 -26.007 -45.690  1.00  0.00              
ATOM   3657 2HB  ARG D 226      -3.321 -26.821 -44.121  1.00  0.00              
ATOM   3658 1HG  ARG D 226      -5.041 -28.462 -44.755  1.00  0.00              
ATOM   3659 2HG  ARG D 226      -5.231 -27.651 -46.328  1.00  0.00              
ATOM   3660 1HD  ARG D 226      -2.886 -28.173 -46.822  1.00  0.00              
ATOM   3661 2HD  ARG D 226      -2.808 -29.089 -45.298  1.00  0.00              
ATOM   3662  HE  ARG D 226      -4.890 -30.305 -46.855  1.00  0.00              
ATOM   3663 1HH1 ARG D 226      -1.465 -29.757 -47.210  1.00  0.00              
ATOM   3664 2HH1 ARG D 226      -1.323 -31.222 -48.161  1.00  0.00              
ATOM   3665 1HH2 ARG D 226      -4.746 -31.980 -47.950  1.00  0.00              
ATOM   3666 2HH2 ARG D 226      -3.193 -32.490 -48.585  1.00  0.00              
ATOM   3667  N   LEU D 227      -4.294 -23.420 -44.066  1.00  0.00              
ATOM   3668  CA  LEU D 227      -3.661 -22.291 -43.392  1.00  0.00              
ATOM   3669  C   LEU D 227      -4.425 -21.622 -42.263  1.00  0.00              
ATOM   3670  O   LEU D 227      -5.497 -21.055 -42.475  1.00  0.00              
ATOM   3671  CB  LEU D 227      -3.300 -21.216 -44.416  1.00  0.00              
ATOM   3672  CG  LEU D 227      -2.606 -19.957 -43.881  1.00  0.00              
ATOM   3673  CD1 LEU D 227      -1.239 -20.324 -43.265  1.00  0.00              
ATOM   3674  CD2 LEU D 227      -2.411 -18.985 -45.022  1.00  0.00              
ATOM   3675  H   LEU D 227      -4.585 -23.319 -45.028  1.00  0.00              
ATOM   3676  HA  LEU D 227      -2.752 -22.626 -42.893  1.00  0.00              
ATOM   3677 1HB  LEU D 227      -2.600 -21.783 -45.028  1.00  0.00              
ATOM   3678 2HB  LEU D 227      -4.160 -20.926 -45.019  1.00  0.00              
ATOM   3679  HG  LEU D 227      -3.280 -19.499 -43.156  1.00  0.00              
ATOM   3680 1HD1 LEU D 227      -0.756 -19.423 -42.888  1.00  0.00              
ATOM   3681 2HD1 LEU D 227      -1.387 -21.024 -42.443  1.00  0.00              
ATOM   3682 3HD1 LEU D 227      -0.608 -20.783 -44.025  1.00  0.00              
ATOM   3683 1HD2 LEU D 227      -1.919 -18.085 -44.651  1.00  0.00              
ATOM   3684 2HD2 LEU D 227      -1.795 -19.446 -45.793  1.00  0.00              
ATOM   3685 3HD2 LEU D 227      -3.381 -18.720 -45.444  1.00  0.00              
ATOM   3686  N   ALA D 228      -3.852 -21.669 -41.063  1.00  0.00              
ATOM   3687  CA  ALA D 228      -4.457 -21.022 -39.904  1.00  0.00              
ATOM   3688  C   ALA D 228      -3.813 -19.653 -39.817  1.00  0.00              
ATOM   3689  O   ALA D 228      -2.595 -19.524 -39.892  1.00  0.00              
ATOM   3690  CB  ALA D 228      -4.170 -21.829 -38.615  1.00  0.00              
ATOM   3691  H   ALA D 228      -2.978 -22.162 -40.951  1.00  0.00              
ATOM   3692  HA  ALA D 228      -5.530 -20.936 -40.072  1.00  0.00              
ATOM   3693 1HB  ALA D 228      -4.632 -21.328 -37.763  1.00  0.00              
ATOM   3694 2HB  ALA D 228      -4.586 -22.832 -38.713  1.00  0.00              
ATOM   3695 3HB  ALA D 228      -3.095 -21.892 -38.459  1.00  0.00              
ATOM   3696  N   VAL D 229      -4.631 -18.622 -39.671  1.00  0.00              
ATOM   3697  CA  VAL D 229      -4.129 -17.254 -39.644  1.00  0.00              
ATOM   3698  C   VAL D 229      -4.452 -16.722 -38.253  1.00  0.00              
ATOM   3699  O   VAL D 229      -5.595 -16.831 -37.788  1.00  0.00              
ATOM   3700  CB  VAL D 229      -4.763 -16.357 -40.724  1.00  0.00              
ATOM   3701  CG1 VAL D 229      -4.221 -14.939 -40.624  1.00  0.00              
ATOM   3702  CG2 VAL D 229      -4.505 -16.929 -42.110  1.00  0.00              
ATOM   3703  H   VAL D 229      -5.624 -18.783 -39.578  1.00  0.00              
ATOM   3704  HA  VAL D 229      -3.047 -17.225 -39.780  1.00  0.00              
ATOM   3705  HB  VAL D 229      -5.843 -16.344 -40.583  1.00  0.00              
ATOM   3706 1HG1 VAL D 229      -4.680 -14.320 -41.395  1.00  0.00              
ATOM   3707 2HG1 VAL D 229      -4.454 -14.529 -39.643  1.00  0.00              
ATOM   3708 3HG1 VAL D 229      -3.140 -14.952 -40.767  1.00  0.00              
ATOM   3709 1HG2 VAL D 229      -4.960 -16.284 -42.861  1.00  0.00              
ATOM   3710 2HG2 VAL D 229      -3.431 -16.988 -42.284  1.00  0.00              
ATOM   3711 3HG2 VAL D 229      -4.939 -17.926 -42.179  1.00  0.00              
ATOM   3712  N   VAL D 230      -3.441 -16.161 -37.592  1.00  0.00              
ATOM   3713  CA  VAL D 230      -3.605 -15.653 -36.239  1.00  0.00              
ATOM   3714  C   VAL D 230      -3.205 -14.200 -36.068  1.00  0.00              
ATOM   3715  O   VAL D 230      -2.150 -13.766 -36.526  1.00  0.00              
ATOM   3716  CB  VAL D 230      -2.795 -16.498 -35.238  1.00  0.00              
ATOM   3717  CG1 VAL D 230      -2.934 -15.935 -33.831  1.00  0.00              
ATOM   3718  CG2 VAL D 230      -3.248 -17.949 -35.276  1.00  0.00              
ATOM   3719  H   VAL D 230      -2.539 -16.084 -38.039  1.00  0.00              
ATOM   3720  HA  VAL D 230      -4.654 -15.656 -35.939  1.00  0.00              
ATOM   3721  HB  VAL D 230      -1.745 -16.486 -35.532  1.00  0.00              
ATOM   3722 1HG1 VAL D 230      -2.355 -16.544 -33.137  1.00  0.00              
ATOM   3723 2HG1 VAL D 230      -2.563 -14.911 -33.811  1.00  0.00              
ATOM   3724 3HG1 VAL D 230      -3.983 -15.948 -33.536  1.00  0.00              
ATOM   3725 1HG2 VAL D 230      -2.665 -18.532 -34.564  1.00  0.00              
ATOM   3726 2HG2 VAL D 230      -4.304 -18.007 -35.015  1.00  0.00              
ATOM   3727 3HG2 VAL D 230      -3.099 -18.350 -36.279  1.00  0.00              
ATOM   3728  N   ASN D 231      -4.058 -13.455 -35.384  1.00  0.00              
ATOM   3729  CA  ASN D 231      -3.804 -12.048 -35.118  1.00  0.00              
ATOM   3730  C   ASN D 231      -2.861 -11.983 -33.920  1.00  0.00              
ATOM   3731  O   ASN D 231      -3.252 -12.306 -32.807  1.00  0.00              
ATOM   3732  CB  ASN D 231      -5.078 -11.264 -34.863  1.00  0.00              
ATOM   3733  CG  ASN D 231      -4.858  -9.785 -34.707  1.00  0.00              
ATOM   3734  OD1 ASN D 231      -3.864  -9.344 -34.118  1.00  0.00              
ATOM   3735  ND2 ASN D 231      -5.819  -9.020 -35.158  1.00  0.00              
ATOM   3736  H   ASN D 231      -4.908 -13.877 -35.037  1.00  0.00              
ATOM   3737  HA  ASN D 231      -3.317 -11.590 -35.981  1.00  0.00              
ATOM   3738 1HB  ASN D 231      -5.968 -11.431 -35.472  1.00  0.00              
ATOM   3739 2HB  ASN D 231      -5.226 -11.703 -33.876  1.00  0.00              
ATOM   3740 1HD2 ASN D 231      -5.740  -8.025 -35.088  1.00  0.00              
ATOM   3741 2HD2 ASN D 231      -6.631  -9.430 -35.573  1.00  0.00              
ATOM   3742  N   VAL D 232      -1.620 -11.585 -34.152  1.00  0.00              
ATOM   3743  CA  VAL D 232      -0.644 -11.475 -33.072  1.00  0.00              
ATOM   3744  C   VAL D 232      -0.897 -10.147 -32.362  1.00  0.00              
ATOM   3745  O   VAL D 232      -0.824  -9.080 -32.974  1.00  0.00              
ATOM   3746  CB  VAL D 232       0.809 -11.535 -33.579  1.00  0.00              
ATOM   3747  CG1 VAL D 232       1.783 -11.347 -32.426  1.00  0.00              
ATOM   3748  CG2 VAL D 232       1.072 -12.855 -34.287  1.00  0.00              
ATOM   3749  H   VAL D 232      -1.340 -11.352 -35.095  1.00  0.00              
ATOM   3750  HA  VAL D 232      -0.778 -12.268 -32.334  1.00  0.00              
ATOM   3751  HB  VAL D 232       0.960 -10.745 -34.315  1.00  0.00              
ATOM   3752 1HG1 VAL D 232       2.806 -11.392 -32.802  1.00  0.00              
ATOM   3753 2HG1 VAL D 232       1.612 -10.377 -31.959  1.00  0.00              
ATOM   3754 3HG1 VAL D 232       1.633 -12.136 -31.690  1.00  0.00              
ATOM   3755 1HG2 VAL D 232       2.103 -12.880 -34.639  1.00  0.00              
ATOM   3756 2HG2 VAL D 232       0.905 -13.679 -33.592  1.00  0.00              
ATOM   3757 3HG2 VAL D 232       0.396 -12.954 -35.136  1.00  0.00              
ATOM   3758  N   LYS D 233      -1.214 -10.217 -31.074  1.00  0.00              
ATOM   3759  CA  LYS D 233      -1.470  -9.008 -30.311  1.00  0.00              
ATOM   3760  C   LYS D 233      -0.203  -8.187 -30.051  1.00  0.00              
ATOM   3761  O   LYS D 233       0.886  -8.735 -29.900  1.00  0.00              
ATOM   3762  CB  LYS D 233      -2.139  -9.367 -28.983  1.00  0.00              
ATOM   3763  CG  LYS D 233      -2.474  -8.170 -28.103  1.00  0.00              
ATOM   3764  CD  LYS D 233      -3.698  -7.429 -28.619  1.00  0.00              
ATOM   3765  CE  LYS D 233      -4.015  -6.214 -27.759  1.00  0.00              
ATOM   3766  NZ  LYS D 233      -5.129  -5.407 -28.325  1.00  0.00              
ATOM   3767  H   LYS D 233      -1.279 -11.113 -30.614  1.00  0.00              
ATOM   3768  HA  LYS D 233      -2.131  -8.349 -30.874  1.00  0.00              
ATOM   3769 1HB  LYS D 233      -3.055  -9.908 -29.223  1.00  0.00              
ATOM   3770 2HB  LYS D 233      -1.457 -10.029 -28.449  1.00  0.00              
ATOM   3771 1HG  LYS D 233      -2.664  -8.527 -27.090  1.00  0.00              
ATOM   3772 2HG  LYS D 233      -1.618  -7.496 -28.096  1.00  0.00              
ATOM   3773 1HD  LYS D 233      -3.505  -7.109 -29.644  1.00  0.00              
ATOM   3774 2HD  LYS D 233      -4.548  -8.112 -28.608  1.00  0.00              
ATOM   3775 1HE  LYS D 233      -4.288  -6.562 -26.764  1.00  0.00              
ATOM   3776 2HE  LYS D 233      -3.118  -5.599 -27.695  1.00  0.00              
ATOM   3777 1HZ  LYS D 233      -5.307  -4.613 -27.727  1.00  0.00              
ATOM   3778 2HZ  LYS D 233      -4.877  -5.083 -29.248  1.00  0.00              
ATOM   3779 3HZ  LYS D 233      -5.961  -5.977 -28.384  1.00  0.00              
ATOM   3780  N   ASP D 234      -0.346  -6.864 -30.014  1.00  0.00              
ATOM   3781  CA  ASP D 234       0.800  -5.986 -29.788  1.00  0.00              
ATOM   3782  C   ASP D 234       1.379  -6.188 -28.392  1.00  0.00              
ATOM   3783  O   ASP D 234       0.641  -6.373 -27.424  1.00  0.00              
ATOM   3784  CB  ASP D 234       0.402  -4.521 -29.985  1.00  0.00              
ATOM   3785  CG  ASP D 234       0.171  -4.121 -31.437  1.00  0.00              
ATOM   3786  OD1 ASP D 234       0.512  -4.890 -32.306  1.00  0.00              
ATOM   3787  OD2 ASP D 234      -0.480  -3.130 -31.663  1.00  0.00              
ATOM   3788  H   ASP D 234      -1.260  -6.456 -30.144  1.00  0.00              
ATOM   3789  HA  ASP D 234       1.596  -6.228 -30.493  1.00  0.00              
ATOM   3790 1HB  ASP D 234      -0.458  -4.219 -29.386  1.00  0.00              
ATOM   3791 2HB  ASP D 234       1.299  -4.026 -29.611  1.00  0.00              
ATOM   3792  N   ASN D 235       2.710  -6.154 -28.331  1.00  0.00              
ATOM   3793  CA  ASN D 235       3.525  -6.320 -27.123  1.00  0.00              
ATOM   3794  C   ASN D 235       4.876  -5.748 -27.585  1.00  0.00              
ATOM   3795  O   ASN D 235       5.286  -5.960 -28.718  1.00  0.00              
ATOM   3796  CB  ASN D 235       3.628  -7.754 -26.635  1.00  0.00              
ATOM   3797  CG  ASN D 235       4.130  -7.878 -25.223  1.00  0.00              
ATOM   3798  OD1 ASN D 235       3.465  -7.459 -24.268  1.00  0.00              
ATOM   3799  ND2 ASN D 235       5.332  -8.377 -25.093  1.00  0.00              
ATOM   3800  H   ASN D 235       3.169  -5.996 -29.216  1.00  0.00              
ATOM   3801  HA  ASN D 235       3.088  -5.751 -26.300  1.00  0.00              
ATOM   3802 1HB  ASN D 235       2.807  -8.455 -26.787  1.00  0.00              
ATOM   3803 2HB  ASN D 235       4.442  -7.994 -27.319  1.00  0.00              
ATOM   3804 1HD2 ASN D 235       5.730  -8.490 -24.182  1.00  0.00              
ATOM   3805 2HD2 ASN D 235       5.853  -8.646 -25.903  1.00  0.00              
ATOM   3806  N   PRO D 236       5.578  -5.003 -26.714  1.00  0.00              
ATOM   3807  CA  PRO D 236       6.856  -4.358 -27.051  1.00  0.00              
ATOM   3808  C   PRO D 236       7.786  -4.808 -28.195  1.00  0.00              
ATOM   3809  O   PRO D 236       8.178  -3.980 -29.009  1.00  0.00              
ATOM   3810  CB  PRO D 236       7.530  -4.269 -25.701  1.00  0.00              
ATOM   3811  CG  PRO D 236       6.356  -3.751 -24.890  1.00  0.00              
ATOM   3812  CD  PRO D 236       5.185  -4.639 -25.371  1.00  0.00              
ATOM   3813  HA  PRO D 236       6.732  -3.319 -27.388  1.00  0.00              
ATOM   3814 1HB  PRO D 236       7.902  -5.250 -25.371  1.00  0.00              
ATOM   3815 2HB  PRO D 236       8.392  -3.588 -25.725  1.00  0.00              
ATOM   3816 1HG  PRO D 236       6.542  -3.853 -23.811  1.00  0.00              
ATOM   3817 2HG  PRO D 236       6.177  -2.683 -25.086  1.00  0.00              
ATOM   3818 1HD  PRO D 236       5.055  -5.532 -24.742  1.00  0.00              
ATOM   3819 2HD  PRO D 236       4.225  -4.101 -25.366  1.00  0.00              
ATOM   3820  N   PRO D 237       8.183  -6.087 -28.266  1.00  0.00              
ATOM   3821  CA  PRO D 237       9.169  -6.294 -29.339  1.00  0.00              
ATOM   3822  C   PRO D 237       8.402  -6.399 -30.656  1.00  0.00              
ATOM   3823  O   PRO D 237       8.956  -6.245 -31.751  1.00  0.00              
ATOM   3824  CB  PRO D 237       9.832  -7.612 -28.946  1.00  0.00              
ATOM   3825  CG  PRO D 237       8.690  -8.372 -28.301  1.00  0.00              
ATOM   3826  CD  PRO D 237       8.007  -7.302 -27.469  1.00  0.00              
ATOM   3827  HA  PRO D 237       9.873  -5.455 -29.438  1.00  0.00              
ATOM   3828 1HB  PRO D 237      10.238  -8.136 -29.825  1.00  0.00              
ATOM   3829 2HB  PRO D 237      10.669  -7.451 -28.251  1.00  0.00              
ATOM   3830 1HG  PRO D 237       8.020  -8.803 -29.059  1.00  0.00              
ATOM   3831 2HG  PRO D 237       9.061  -9.206 -27.688  1.00  0.00              
ATOM   3832 1HD  PRO D 237       6.940  -7.515 -27.311  1.00  0.00              
ATOM   3833 2HD  PRO D 237       8.463  -7.196 -26.474  1.00  0.00              
ATOM   3834  N   MET D 238       7.103  -6.642 -30.514  1.00  0.00              
ATOM   3835  CA  MET D 238       6.197  -6.837 -31.630  1.00  0.00              
ATOM   3836  C   MET D 238       5.345  -5.619 -31.965  1.00  0.00              
ATOM   3837  O   MET D 238       4.794  -4.947 -31.081  1.00  0.00              
ATOM   3838  CB  MET D 238       5.290  -8.031 -31.338  1.00  0.00              
ATOM   3839  CG  MET D 238       6.018  -9.363 -31.230  1.00  0.00              
ATOM   3840  SD  MET D 238       4.899 -10.745 -30.926  1.00  0.00              
ATOM   3841  CE  MET D 238       4.502 -10.485 -29.200  1.00  0.00              
ATOM   3842  H   MET D 238       6.743  -6.692 -29.572  1.00  0.00              
ATOM   3843  HA  MET D 238       6.764  -7.032 -32.540  1.00  0.00              
ATOM   3844 1HB  MET D 238       4.779  -7.819 -30.400  1.00  0.00              
ATOM   3845 2HB  MET D 238       4.560  -8.081 -32.147  1.00  0.00              
ATOM   3846 1HG  MET D 238       6.554  -9.534 -32.163  1.00  0.00              
ATOM   3847 2HG  MET D 238       6.732  -9.294 -30.409  1.00  0.00              
ATOM   3848 1HE  MET D 238       3.816 -11.263 -28.863  1.00  0.00              
ATOM   3849 2HE  MET D 238       5.416 -10.525 -28.606  1.00  0.00              
ATOM   3850 3HE  MET D 238       4.032  -9.509 -29.078  1.00  0.00              
ATOM   3851  N   LYS D 239       5.224  -5.371 -33.263  1.00  0.00              
ATOM   3852  CA  LYS D 239       4.439  -4.267 -33.775  1.00  0.00              
ATOM   3853  C   LYS D 239       3.913  -4.646 -35.160  1.00  0.00              
ATOM   3854  O   LYS D 239       4.679  -5.033 -36.032  1.00  0.00              
ATOM   3855  CB  LYS D 239       5.269  -2.984 -33.838  1.00  0.00              
ATOM   3856  CG  LYS D 239       4.514  -1.770 -34.360  1.00  0.00              
ATOM   3857  CD  LYS D 239       5.373  -0.516 -34.303  1.00  0.00              
ATOM   3858  CE  LYS D 239       4.578   0.720 -34.697  1.00  0.00              
ATOM   3859  NZ  LYS D 239       4.167   0.684 -36.127  1.00  0.00              
ATOM   3860  H   LYS D 239       5.701  -5.978 -33.915  1.00  0.00              
ATOM   3861  HA  LYS D 239       3.582  -4.090 -33.124  1.00  0.00              
ATOM   3862 1HB  LYS D 239       5.623  -2.783 -32.826  1.00  0.00              
ATOM   3863 2HB  LYS D 239       6.122  -3.185 -34.485  1.00  0.00              
ATOM   3864 1HG  LYS D 239       4.220  -1.963 -35.392  1.00  0.00              
ATOM   3865 2HG  LYS D 239       3.621  -1.627 -33.749  1.00  0.00              
ATOM   3866 1HD  LYS D 239       5.748  -0.398 -33.284  1.00  0.00              
ATOM   3867 2HD  LYS D 239       6.213  -0.639 -34.986  1.00  0.00              
ATOM   3868 1HE  LYS D 239       3.691   0.772 -34.066  1.00  0.00              
ATOM   3869 2HE  LYS D 239       5.200   1.598 -34.520  1.00  0.00              
ATOM   3870 1HZ  LYS D 239       3.644   1.520 -36.347  1.00  0.00              
ATOM   3871 2HZ  LYS D 239       4.989   0.638 -36.712  1.00  0.00              
ATOM   3872 3HZ  LYS D 239       3.589  -0.127 -36.291  1.00  0.00              
ATOM   3873  N   ASP D 240       2.597  -4.552 -35.330  1.00  0.00              
ATOM   3874  CA  ASP D 240       1.916  -4.850 -36.594  1.00  0.00              
ATOM   3875  C   ASP D 240       2.201  -6.231 -37.172  1.00  0.00              
ATOM   3876  O   ASP D 240       2.453  -6.374 -38.370  1.00  0.00              
ATOM   3877  CB  ASP D 240       2.281  -3.797 -37.639  1.00  0.00              
ATOM   3878  CG  ASP D 240       1.883  -2.404 -37.212  1.00  0.00              
ATOM   3879  OD1 ASP D 240       0.727  -2.236 -36.767  1.00  0.00              
ATOM   3880  OD2 ASP D 240       2.732  -1.494 -37.327  1.00  0.00              
ATOM   3881  H   ASP D 240       2.050  -4.258 -34.534  1.00  0.00              
ATOM   3882  HA  ASP D 240       0.837  -4.842 -36.443  1.00  0.00              
ATOM   3883 1HB  ASP D 240       3.329  -3.824 -37.936  1.00  0.00              
ATOM   3884 2HB  ASP D 240       1.658  -4.128 -38.470  1.00  0.00              
ATOM   3885  N   MET D 241       2.122  -7.251 -36.331  1.00  0.00              
ATOM   3886  CA  MET D 241       2.447  -8.580 -36.797  1.00  0.00              
ATOM   3887  C   MET D 241       1.276  -9.512 -36.847  1.00  0.00              
ATOM   3888  O   MET D 241       0.294  -9.343 -36.126  1.00  0.00              
ATOM   3889  CB  MET D 241       3.536  -9.181 -35.909  1.00  0.00              
ATOM   3890  CG  MET D 241       4.856  -8.422 -35.931  1.00  0.00              
ATOM   3891  SD  MET D 241       6.093  -9.150 -34.838  1.00  0.00              
ATOM   3892  CE  MET D 241       7.464  -8.024 -35.082  1.00  0.00              
ATOM   3893  H   MET D 241       1.837  -7.122 -35.370  1.00  0.00              
ATOM   3894  HA  MET D 241       2.812  -8.534 -37.823  1.00  0.00              
ATOM   3895 1HB  MET D 241       3.143  -9.198 -34.894  1.00  0.00              
ATOM   3896 2HB  MET D 241       3.700 -10.202 -36.255  1.00  0.00              
ATOM   3897 1HG  MET D 241       5.233  -8.425 -36.952  1.00  0.00              
ATOM   3898 2HG  MET D 241       4.662  -7.396 -35.617  1.00  0.00              
ATOM   3899 1HE  MET D 241       8.309  -8.341 -34.471  1.00  0.00              
ATOM   3900 2HE  MET D 241       7.754  -8.025 -36.133  1.00  0.00              
ATOM   3901 3HE  MET D 241       7.163  -7.016 -34.790  1.00  0.00              
ATOM   3902  N   PHE D 242       1.371 -10.488 -37.739  1.00  0.00              
ATOM   3903  CA  PHE D 242       0.349 -11.508 -37.836  1.00  0.00              
ATOM   3904  C   PHE D 242       1.109 -12.819 -38.030  1.00  0.00              
ATOM   3905  O   PHE D 242       2.284 -12.824 -38.425  1.00  0.00              
ATOM   3906  CB  PHE D 242      -0.680 -11.244 -38.946  1.00  0.00              
ATOM   3907  CG  PHE D 242      -0.118 -11.205 -40.340  1.00  0.00              
ATOM   3908  CD1 PHE D 242       0.334 -10.010 -40.889  1.00  0.00              
ATOM   3909  CD2 PHE D 242      -0.123 -12.346 -41.134  1.00  0.00              
ATOM   3910  CE1 PHE D 242       0.773  -9.946 -42.224  1.00  0.00              
ATOM   3911  CE2 PHE D 242       0.314 -12.299 -42.472  1.00  0.00              
ATOM   3912  CZ  PHE D 242       0.760 -11.094 -43.014  1.00  0.00              
ATOM   3913  H   PHE D 242       2.166 -10.526 -38.363  1.00  0.00              
ATOM   3914  HA  PHE D 242      -0.230 -11.542 -36.912  1.00  0.00              
ATOM   3915 1HB  PHE D 242      -1.438 -12.028 -38.951  1.00  0.00              
ATOM   3916 2HB  PHE D 242      -1.160 -10.279 -38.790  1.00  0.00              
ATOM   3917  HD1 PHE D 242       0.348  -9.112 -40.270  1.00  0.00              
ATOM   3918  HD2 PHE D 242      -0.473 -13.286 -40.707  1.00  0.00              
ATOM   3919  HE1 PHE D 242       1.121  -9.002 -42.638  1.00  0.00              
ATOM   3920  HE2 PHE D 242       0.303 -13.201 -43.085  1.00  0.00              
ATOM   3921  HZ  PHE D 242       1.095 -11.047 -44.049  1.00  0.00              
ATOM   3922  N   LYS D 243       0.443 -13.928 -37.746  1.00  0.00              
ATOM   3923  CA  LYS D 243       1.114 -15.208 -37.782  1.00  0.00              
ATOM   3924  C   LYS D 243       0.420 -16.228 -38.653  1.00  0.00              
ATOM   3925  O   LYS D 243      -0.811 -16.318 -38.676  1.00  0.00              
ATOM   3926  CB  LYS D 243       1.255 -15.760 -36.363  1.00  0.00              
ATOM   3927  CG  LYS D 243       1.911 -17.132 -36.284  1.00  0.00              
ATOM   3928  CD  LYS D 243       2.602 -17.339 -34.944  1.00  0.00              
ATOM   3929  CE  LYS D 243       1.594 -17.582 -33.831  1.00  0.00              
ATOM   3930  NZ  LYS D 243       2.256 -17.957 -32.552  1.00  0.00              
ATOM   3931  H   LYS D 243      -0.536 -13.893 -37.502  1.00  0.00              
ATOM   3932  HA  LYS D 243       2.107 -15.092 -38.217  1.00  0.00              
ATOM   3933 1HB  LYS D 243       1.850 -15.041 -35.798  1.00  0.00              
ATOM   3934 2HB  LYS D 243       0.253 -15.813 -35.938  1.00  0.00              
ATOM   3935 1HG  LYS D 243       1.140 -17.892 -36.416  1.00  0.00              
ATOM   3936 2HG  LYS D 243       2.642 -17.214 -37.087  1.00  0.00              
ATOM   3937 1HD  LYS D 243       3.268 -18.199 -35.026  1.00  0.00              
ATOM   3938 2HD  LYS D 243       3.188 -16.449 -34.715  1.00  0.00              
ATOM   3939 1HE  LYS D 243       1.017 -16.669 -33.687  1.00  0.00              
ATOM   3940 2HE  LYS D 243       0.927 -18.386 -34.144  1.00  0.00              
ATOM   3941 1HZ  LYS D 243       1.554 -18.109 -31.842  1.00  0.00              
ATOM   3942 2HZ  LYS D 243       2.790 -18.804 -32.685  1.00  0.00              
ATOM   3943 3HZ  LYS D 243       2.873 -17.212 -32.262  1.00  0.00              
ATOM   3944  N   LEU D 244       1.232 -16.987 -39.370  1.00  0.00              
ATOM   3945  CA  LEU D 244       0.752 -18.085 -40.179  1.00  0.00              
ATOM   3946  C   LEU D 244       1.155 -19.405 -39.505  1.00  0.00              
ATOM   3947  O   LEU D 244       2.323 -19.622 -39.191  1.00  0.00              
ATOM   3948  CB  LEU D 244       1.354 -18.018 -41.587  1.00  0.00              
ATOM   3949  CG  LEU D 244       1.087 -16.753 -42.418  1.00  0.00              
ATOM   3950  CD1 LEU D 244       1.664 -16.966 -43.818  1.00  0.00              
ATOM   3951  CD2 LEU D 244      -0.422 -16.456 -42.504  1.00  0.00              
ATOM   3952  H   LEU D 244       2.222 -16.787 -39.350  1.00  0.00              
ATOM   3953  HA  LEU D 244      -0.336 -18.054 -40.229  1.00  0.00              
ATOM   3954 1HB  LEU D 244       2.411 -18.058 -41.330  1.00  0.00              
ATOM   3955 2HB  LEU D 244       1.090 -18.892 -42.181  1.00  0.00              
ATOM   3956  HG  LEU D 244       1.548 -15.917 -41.893  1.00  0.00              
ATOM   3957 1HD1 LEU D 244       1.484 -16.079 -44.426  1.00  0.00              
ATOM   3958 2HD1 LEU D 244       2.737 -17.145 -43.746  1.00  0.00              
ATOM   3959 3HD1 LEU D 244       1.183 -17.827 -44.282  1.00  0.00              
ATOM   3960 1HD2 LEU D 244      -0.581 -15.556 -43.097  1.00  0.00              
ATOM   3961 2HD2 LEU D 244      -0.932 -17.297 -42.975  1.00  0.00              
ATOM   3962 3HD2 LEU D 244      -0.822 -16.304 -41.501  1.00  0.00              
ATOM   3963  N   LEU D 245       0.175 -20.269 -39.287  1.00  0.00              
ATOM   3964  CA  LEU D 245       0.411 -21.563 -38.663  1.00  0.00              
ATOM   3965  C   LEU D 245      -0.021 -22.657 -39.631  1.00  0.00              
ATOM   3966  O   LEU D 245      -1.184 -22.700 -40.043  1.00  0.00              
ATOM   3967  CB  LEU D 245      -0.415 -21.707 -37.373  1.00  0.00              
ATOM   3968  CG  LEU D 245      -0.180 -20.759 -36.193  1.00  0.00              
ATOM   3969  CD1 LEU D 245      -1.206 -21.007 -35.100  1.00  0.00              
ATOM   3970  CD2 LEU D 245       1.206 -20.978 -35.640  1.00  0.00              
ATOM   3971  H   LEU D 245      -0.764 -20.020 -39.563  1.00  0.00              
ATOM   3972  HA  LEU D 245       1.476 -21.685 -38.469  1.00  0.00              
ATOM   3973 1HB  LEU D 245      -1.407 -21.510 -37.774  1.00  0.00              
ATOM   3974 2HB  LEU D 245      -0.377 -22.725 -36.982  1.00  0.00              
ATOM   3975  HG  LEU D 245      -0.228 -19.742 -36.581  1.00  0.00              
ATOM   3976 1HD1 LEU D 245      -1.025 -20.325 -34.269  1.00  0.00              
ATOM   3977 2HD1 LEU D 245      -2.207 -20.838 -35.496  1.00  0.00              
ATOM   3978 3HD1 LEU D 245      -1.122 -22.035 -34.750  1.00  0.00              
ATOM   3979 1HD2 LEU D 245       1.373 -20.302 -34.800  1.00  0.00              
ATOM   3980 2HD2 LEU D 245       1.304 -22.011 -35.301  1.00  0.00              
ATOM   3981 3HD2 LEU D 245       1.944 -20.780 -36.416  1.00  0.00              
ATOM   3982  N   MET D 246       0.925 -23.503 -40.025  1.00  0.00              
ATOM   3983  CA  MET D 246       0.628 -24.671 -40.853  1.00  0.00              
ATOM   3984  C   MET D 246       1.717 -25.691 -40.537  1.00  0.00              
ATOM   3985  O   MET D 246       2.905 -25.425 -40.741  1.00  0.00              
ATOM   3986  CB  MET D 246       0.629 -24.364 -42.362  1.00  0.00              
ATOM   3987  CG  MET D 246       0.251 -25.623 -43.163  1.00  0.00              
ATOM   3988  SD  MET D 246       0.152 -25.416 -44.947  1.00  0.00              
ATOM   3989  CE  MET D 246      -1.190 -24.342 -45.088  1.00  0.00              
ATOM   3990  H   MET D 246       1.879 -23.332 -39.740  1.00  0.00              
ATOM   3991  HA  MET D 246      -0.349 -25.076 -40.587  1.00  0.00              
ATOM   3992 1HB  MET D 246      -0.085 -23.557 -42.523  1.00  0.00              
ATOM   3993 2HB  MET D 246       1.633 -24.017 -42.615  1.00  0.00              
ATOM   3994 1HG  MET D 246       0.997 -26.391 -42.961  1.00  0.00              
ATOM   3995 2HG  MET D 246      -0.724 -25.963 -42.816  1.00  0.00              
ATOM   3996 1HE  MET D 246      -1.371 -24.121 -46.141  1.00  0.00              
ATOM   3997 2HE  MET D 246      -2.075 -24.809 -44.656  1.00  0.00              
ATOM   3998 3HE  MET D 246      -0.972 -23.416 -44.556  1.00  0.00              
ATOM   3999  N   PHE D 247       1.306 -26.852 -40.028  1.00  0.00              
ATOM   4000  CA  PHE D 247       2.250 -27.911 -39.672  1.00  0.00              
ATOM   4001  C   PHE D 247       3.264 -28.163 -40.758  1.00  0.00              
ATOM   4002  O   PHE D 247       2.909 -28.325 -41.920  1.00  0.00              
ATOM   4003  CB  PHE D 247       1.503 -29.209 -39.359  1.00  0.00              
ATOM   4004  CG  PHE D 247       2.404 -30.349 -38.978  1.00  0.00              
ATOM   4005  CD1 PHE D 247       2.931 -30.439 -37.698  1.00  0.00              
ATOM   4006  CD2 PHE D 247       2.728 -31.334 -39.899  1.00  0.00              
ATOM   4007  CE1 PHE D 247       3.759 -31.488 -37.347  1.00  0.00              
ATOM   4008  CE2 PHE D 247       3.555 -32.384 -39.551  1.00  0.00              
ATOM   4009  CZ  PHE D 247       4.071 -32.460 -38.273  1.00  0.00              
ATOM   4010  H   PHE D 247       0.318 -27.004 -39.886  1.00  0.00              
ATOM   4011  HA  PHE D 247       2.822 -27.616 -38.791  1.00  0.00              
ATOM   4012 1HB  PHE D 247       0.822 -29.058 -38.523  1.00  0.00              
ATOM   4013 2HB  PHE D 247       0.939 -29.536 -40.231  1.00  0.00              
ATOM   4014  HD1 PHE D 247       2.683 -29.670 -36.966  1.00  0.00              
ATOM   4015  HD2 PHE D 247       2.320 -31.274 -40.909  1.00  0.00              
ATOM   4016  HE1 PHE D 247       4.166 -31.546 -36.338  1.00  0.00              
ATOM   4017  HE2 PHE D 247       3.801 -33.152 -40.284  1.00  0.00              
ATOM   4018  HZ  PHE D 247       4.725 -33.287 -37.997  1.00  0.00              
ATOM   4019  N   PRO D 248       4.554 -28.212 -40.393  1.00  0.00              
ATOM   4020  CA  PRO D 248       5.093 -28.106 -39.033  1.00  0.00              
ATOM   4021  C   PRO D 248       5.466 -26.678 -38.638  1.00  0.00              
ATOM   4022  O   PRO D 248       6.008 -26.449 -37.555  1.00  0.00              
ATOM   4023  CB  PRO D 248       6.325 -28.987 -39.107  1.00  0.00              
ATOM   4024  CG  PRO D 248       6.871 -28.605 -40.470  1.00  0.00              
ATOM   4025  CD  PRO D 248       5.612 -28.535 -41.341  1.00  0.00              
ATOM   4026  HA  PRO D 248       4.366 -28.406 -38.263  1.00  0.00              
ATOM   4027 1HB  PRO D 248       7.027 -28.770 -38.287  1.00  0.00              
ATOM   4028 2HB  PRO D 248       6.063 -30.053 -39.033  1.00  0.00              
ATOM   4029 1HG  PRO D 248       7.404 -27.643 -40.430  1.00  0.00              
ATOM   4030 2HG  PRO D 248       7.589 -29.355 -40.835  1.00  0.00              
ATOM   4031 1HD  PRO D 248       5.687 -27.761 -42.119  1.00  0.00              
ATOM   4032 2HD  PRO D 248       5.406 -29.486 -41.854  1.00  0.00              
ATOM   4033  N   GLU D 249       5.163 -25.717 -39.502  1.00  0.00              
ATOM   4034  CA  GLU D 249       5.611 -24.349 -39.281  1.00  0.00              
ATOM   4035  C   GLU D 249       4.716 -23.347 -38.568  1.00  0.00              
ATOM   4036  O   GLU D 249       3.497 -23.446 -38.553  1.00  0.00              
ATOM   4037  CB  GLU D 249       5.973 -23.705 -40.618  1.00  0.00              
ATOM   4038  CG  GLU D 249       7.098 -24.343 -41.362  1.00  0.00              
ATOM   4039  CD  GLU D 249       7.333 -23.638 -42.679  1.00  0.00              
ATOM   4040  OE1 GLU D 249       6.383 -23.576 -43.488  1.00  0.00              
ATOM   4041  OE2 GLU D 249       8.458 -23.134 -42.894  1.00  0.00              
ATOM   4042  H   GLU D 249       4.617 -25.928 -40.325  1.00  0.00              
ATOM   4043  HA  GLU D 249       6.480 -24.346 -38.623  1.00  0.00              
ATOM   4044 1HB  GLU D 249       5.078 -23.738 -41.239  1.00  0.00              
ATOM   4045 2HB  GLU D 249       6.233 -22.668 -40.411  1.00  0.00              
ATOM   4046 1HG  GLU D 249       8.027 -24.383 -40.794  1.00  0.00              
ATOM   4047 2HG  GLU D 249       6.742 -25.356 -41.546  1.00  0.00              
ATOM   4048  N   SER D 250       5.388 -22.339 -38.028  1.00  0.00              
ATOM   4049  CA  SER D 250       4.785 -21.236 -37.310  1.00  0.00              
ATOM   4050  C   SER D 250       5.700 -20.091 -37.766  1.00  0.00              
ATOM   4051  O   SER D 250       6.893 -20.114 -37.491  1.00  0.00              
ATOM   4052  CB  SER D 250       4.895 -21.460 -35.800  1.00  0.00              
ATOM   4053  OG  SER D 250       4.358 -20.350 -35.112  1.00  0.00              
ATOM   4054  H   SER D 250       6.391 -22.364 -38.139  1.00  0.00              
ATOM   4055  HA  SER D 250       3.715 -21.134 -37.492  1.00  0.00              
ATOM   4056 1HB  SER D 250       4.343 -22.363 -35.541  1.00  0.00              
ATOM   4057 2HB  SER D 250       5.944 -21.589 -35.541  1.00  0.00              
ATOM   4058  HG  SER D 250       4.429 -20.496 -34.166  1.00  0.00              
ATOM   4059  N   ARG D 251       5.159 -19.112 -38.488  1.00  0.00              
ATOM   4060  CA  ARG D 251       5.980 -17.998 -38.945  1.00  0.00              
ATOM   4061  C   ARG D 251       5.247 -16.699 -38.718  1.00  0.00              
ATOM   4062  O   ARG D 251       4.092 -16.561 -39.097  1.00  0.00              
ATOM   4063  CB  ARG D 251       6.299 -18.143 -40.443  1.00  0.00              
ATOM   4064  CG  ARG D 251       7.063 -19.419 -40.804  1.00  0.00              
ATOM   4065  CD  ARG D 251       7.095 -19.657 -42.316  1.00  0.00              
ATOM   4066  NE  ARG D 251       8.056 -18.792 -42.996  1.00  0.00              
ATOM   4067  CZ  ARG D 251       8.129 -18.648 -44.316  1.00  0.00              
ATOM   4068  NH1 ARG D 251       7.293 -19.311 -45.107  1.00  0.00              
ATOM   4069  NH2 ARG D 251       9.045 -17.852 -44.843  1.00  0.00              
ATOM   4070  H   ARG D 251       4.178 -19.129 -38.726  1.00  0.00              
ATOM   4071  HA  ARG D 251       6.905 -17.960 -38.368  1.00  0.00              
ATOM   4072 1HB  ARG D 251       5.349 -18.126 -40.975  1.00  0.00              
ATOM   4073 2HB  ARG D 251       6.890 -17.273 -40.727  1.00  0.00              
ATOM   4074 1HG  ARG D 251       8.085 -19.328 -40.436  1.00  0.00              
ATOM   4075 2HG  ARG D 251       6.575 -20.264 -40.318  1.00  0.00              
ATOM   4076 1HD  ARG D 251       7.370 -20.695 -42.504  1.00  0.00              
ATOM   4077 2HD  ARG D 251       6.105 -19.464 -42.726  1.00  0.00              
ATOM   4078  HE  ARG D 251       8.777 -18.200 -42.608  1.00  0.00              
ATOM   4079 1HH1 ARG D 251       6.600 -19.927 -44.703  1.00  0.00              
ATOM   4080 2HH1 ARG D 251       7.353 -19.196 -46.108  1.00  0.00              
ATOM   4081 1HH2 ARG D 251       9.687 -17.358 -44.239  1.00  0.00              
ATOM   4082 2HH2 ARG D 251       9.100 -17.744 -45.845  1.00  0.00              
ATOM   4083  N   ILE D 252       5.916 -15.752 -38.080  1.00  0.00              
ATOM   4084  CA  ILE D 252       5.317 -14.461 -37.798  1.00  0.00              
ATOM   4085  C   ILE D 252       5.837 -13.432 -38.802  1.00  0.00              
ATOM   4086  O   ILE D 252       7.049 -13.341 -39.041  1.00  0.00              
ATOM   4087  CB  ILE D 252       5.620 -13.989 -36.364  1.00  0.00              
ATOM   4088  CG1 ILE D 252       4.905 -14.882 -35.346  1.00  0.00              
ATOM   4089  CG2 ILE D 252       5.207 -12.536 -36.184  1.00  0.00              
ATOM   4090  CD1 ILE D 252       5.174 -14.504 -33.907  1.00  0.00              
ATOM   4091  H   ILE D 252       6.866 -15.930 -37.782  1.00  0.00              
ATOM   4092  HA  ILE D 252       4.238 -14.499 -37.944  1.00  0.00              
ATOM   4093  HB  ILE D 252       6.688 -14.090 -36.175  1.00  0.00              
ATOM   4094 1HG1 ILE D 252       3.837 -14.812 -35.547  1.00  0.00              
ATOM   4095 2HG1 ILE D 252       5.240 -15.905 -35.521  1.00  0.00              
ATOM   4096 1HG2 ILE D 252       5.428 -12.219 -35.165  1.00  0.00              
ATOM   4097 2HG2 ILE D 252       5.760 -11.912 -36.886  1.00  0.00              
ATOM   4098 3HG2 ILE D 252       4.138 -12.435 -36.372  1.00  0.00              
ATOM   4099 1HD1 ILE D 252       4.634 -15.181 -33.245  1.00  0.00              
ATOM   4100 2HD1 ILE D 252       6.243 -14.575 -33.705  1.00  0.00              
ATOM   4101 3HD1 ILE D 252       4.839 -13.483 -33.730  1.00  0.00              
ATOM   4102  N   PHE D 253       4.915 -12.687 -39.400  1.00  0.00              
ATOM   4103  CA  PHE D 253       5.260 -11.679 -40.400  1.00  0.00              
ATOM   4104  C   PHE D 253       4.808 -10.292 -39.960  1.00  0.00              
ATOM   4105  O   PHE D 253       3.652 -10.088 -39.588  1.00  0.00              
ATOM   4106  CB  PHE D 253       4.602 -12.021 -41.746  1.00  0.00              
ATOM   4107  CG  PHE D 253       5.016 -13.355 -42.292  1.00  0.00              
ATOM   4108  CD1 PHE D 253       6.174 -13.481 -43.047  1.00  0.00              
ATOM   4109  CD2 PHE D 253       4.275 -14.501 -41.991  1.00  0.00              
ATOM   4110  CE1 PHE D 253       6.597 -14.737 -43.500  1.00  0.00              
ATOM   4111  CE2 PHE D 253       4.688 -15.757 -42.438  1.00  0.00              
ATOM   4112  CZ  PHE D 253       5.852 -15.873 -43.194  1.00  0.00              
ATOM   4113  H   PHE D 253       3.946 -12.825 -39.156  1.00  0.00              
ATOM   4114  HA  PHE D 253       6.343 -11.630 -40.518  1.00  0.00              
ATOM   4115 1HB  PHE D 253       3.519 -12.047 -41.639  1.00  0.00              
ATOM   4116 2HB  PHE D 253       4.874 -11.277 -42.494  1.00  0.00              
ATOM   4117  HD1 PHE D 253       6.753 -12.588 -43.285  1.00  0.00              
ATOM   4118  HD2 PHE D 253       3.364 -14.405 -41.400  1.00  0.00              
ATOM   4119  HE1 PHE D 253       7.508 -14.823 -44.092  1.00  0.00              
ATOM   4120  HE2 PHE D 253       4.103 -16.645 -42.199  1.00  0.00              
ATOM   4121  HZ  PHE D 253       6.180 -16.851 -43.546  1.00  0.00              
ATOM   4122  N   GLN D 254       5.734  -9.345 -40.010  1.00  0.00              
ATOM   4123  CA  GLN D 254       5.427  -7.956 -39.709  1.00  0.00              
ATOM   4124  C   GLN D 254       4.999  -7.233 -40.981  1.00  0.00              
ATOM   4125  O   GLN D 254       5.701  -7.277 -41.988  1.00  0.00              
ATOM   4126  CB  GLN D 254       6.654  -7.265 -39.125  1.00  0.00              
ATOM   4127  CG  GLN D 254       6.429  -5.813 -38.759  1.00  0.00              
ATOM   4128  CD  GLN D 254       7.633  -5.198 -38.075  1.00  0.00              
ATOM   4129  OE1 GLN D 254       8.731  -5.162 -38.630  1.00  0.00              
ATOM   4130  NE2 GLN D 254       7.434  -4.718 -36.856  1.00  0.00              
ATOM   4131  H   GLN D 254       6.679  -9.596 -40.263  1.00  0.00              
ATOM   4132  HA  GLN D 254       4.590  -7.910 -39.012  1.00  0.00              
ATOM   4133 1HB  GLN D 254       6.941  -7.829 -38.237  1.00  0.00              
ATOM   4134 2HB  GLN D 254       7.443  -7.340 -39.873  1.00  0.00              
ATOM   4135 1HG  GLN D 254       6.034  -5.081 -39.465  1.00  0.00              
ATOM   4136 2HG  GLN D 254       5.675  -6.030 -38.002  1.00  0.00              
ATOM   4137 1HE2 GLN D 254       8.192  -4.300 -36.354  1.00  0.00              
ATOM   4138 2HE2 GLN D 254       6.528  -4.771 -36.438  1.00  0.00              
ATOM   4139  N   ALA D 255       3.843  -6.583 -40.930  1.00  0.00              
ATOM   4140  CA  ALA D 255       3.339  -5.833 -42.075  1.00  0.00              
ATOM   4141  C   ALA D 255       3.943  -4.426 -42.007  1.00  0.00              
ATOM   4142  O   ALA D 255       4.385  -3.987 -40.937  1.00  0.00              
ATOM   4143  CB  ALA D 255       1.817  -5.770 -42.029  1.00  0.00              
ATOM   4144  H   ALA D 255       3.299  -6.606 -40.080  1.00  0.00              
ATOM   4145  HA  ALA D 255       3.667  -6.327 -42.989  1.00  0.00              
ATOM   4146 1HB  ALA D 255       1.451  -5.208 -42.888  1.00  0.00              
ATOM   4147 2HB  ALA D 255       1.410  -6.781 -42.055  1.00  0.00              
ATOM   4148 3HB  ALA D 255       1.502  -5.275 -41.111  1.00  0.00              
ATOM   4149  N   GLU D 256       3.970  -3.717 -43.134  1.00  0.00              
ATOM   4150  CA  GLU D 256       4.519  -2.366 -43.145  1.00  0.00              
ATOM   4151  C   GLU D 256       3.935  -1.468 -42.060  1.00  0.00              
ATOM   4152  O   GLU D 256       4.665  -0.757 -41.373  1.00  0.00              
ATOM   4153  CB  GLU D 256       4.295  -1.724 -44.516  1.00  0.00              
ATOM   4154  CG  GLU D 256       4.857  -0.315 -44.650  1.00  0.00              
ATOM   4155  CD  GLU D 256       4.658   0.221 -46.041  1.00  0.00              
ATOM   4156  OE1 GLU D 256       4.134  -0.492 -46.863  1.00  0.00              
ATOM   4157  OE2 GLU D 256       4.926   1.380 -46.251  1.00  0.00              
ATOM   4158  H   GLU D 256       3.610  -4.110 -43.992  1.00  0.00              
ATOM   4159  HA  GLU D 256       5.590  -2.401 -42.940  1.00  0.00              
ATOM   4160 1HB  GLU D 256       4.768  -2.375 -45.253  1.00  0.00              
ATOM   4161 2HB  GLU D 256       3.219  -1.703 -44.687  1.00  0.00              
ATOM   4162 1HG  GLU D 256       4.442   0.387 -43.928  1.00  0.00              
ATOM   4163 2HG  GLU D 256       5.922  -0.445 -44.460  1.00  0.00              
ATOM   4164  N   ASN D 257       2.620  -1.501 -41.902  1.00  0.00              
ATOM   4165  CA  ASN D 257       1.966  -0.737 -40.846  1.00  0.00              
ATOM   4166  C   ASN D 257       0.643  -1.387 -40.488  1.00  0.00              
ATOM   4167  O   ASN D 257       0.292  -2.423 -41.041  1.00  0.00              
ATOM   4168  CB  ASN D 257       1.736   0.706 -41.303  1.00  0.00              
ATOM   4169  CG  ASN D 257       0.876   0.788 -42.544  1.00  0.00              
ATOM   4170  OD1 ASN D 257      -0.240   0.249 -42.580  1.00  0.00              
ATOM   4171  ND2 ASN D 257       1.383   1.465 -43.572  1.00  0.00              
ATOM   4172  H   ASN D 257       2.057  -2.065 -42.522  1.00  0.00              
ATOM   4173  HA  ASN D 257       2.586  -0.741 -39.948  1.00  0.00              
ATOM   4174 1HB  ASN D 257       1.441   1.478 -40.591  1.00  0.00              
ATOM   4175 2HB  ASN D 257       2.779   0.850 -41.584  1.00  0.00              
ATOM   4176 1HD2 ASN D 257       0.858   1.552 -44.420  1.00  0.00              
ATOM   4177 2HD2 ASN D 257       2.287   1.885 -43.498  1.00  0.00              
ATOM   4178  N   ALA D 258      -0.096  -0.773 -39.569  1.00  0.00              
ATOM   4179  CA  ALA D 258      -1.355  -1.334 -39.093  1.00  0.00              
ATOM   4180  C   ALA D 258      -2.407  -1.494 -40.187  1.00  0.00              
ATOM   4181  O   ALA D 258      -3.158  -2.477 -40.203  1.00  0.00              
ATOM   4182  CB  ALA D 258      -1.915  -0.472 -37.964  1.00  0.00              
ATOM   4183  H   ALA D 258       0.226   0.107 -39.191  1.00  0.00              
ATOM   4184  HA  ALA D 258      -1.169  -2.338 -38.711  1.00  0.00              
ATOM   4185 1HB  ALA D 258      -2.855  -0.900 -37.615  1.00  0.00              
ATOM   4186 2HB  ALA D 258      -1.202  -0.445 -37.139  1.00  0.00              
ATOM   4187 3HB  ALA D 258      -2.089   0.539 -38.329  1.00  0.00              
ATOM   4188  N   LYS D 259      -2.473  -0.528 -41.097  1.00  0.00              
ATOM   4189  CA  LYS D 259      -3.437  -0.606 -42.182  1.00  0.00              
ATOM   4190  C   LYS D 259      -3.130  -1.786 -43.095  1.00  0.00              
ATOM   4191  O   LYS D 259      -4.033  -2.506 -43.516  1.00  0.00              
ATOM   4192  CB  LYS D 259      -3.448   0.696 -42.985  1.00  0.00              
ATOM   4193  CG  LYS D 259      -4.471   0.731 -44.112  1.00  0.00              
ATOM   4194  CD  LYS D 259      -4.492   2.089 -44.798  1.00  0.00              
ATOM   4195  CE  LYS D 259      -5.500   2.119 -45.937  1.00  0.00              
ATOM   4196  NZ  LYS D 259      -5.517   3.437 -46.631  1.00  0.00              
ATOM   4197  H   LYS D 259      -1.856   0.269 -41.044  1.00  0.00              
ATOM   4198  HA  LYS D 259      -4.436  -0.774 -41.776  1.00  0.00              
ATOM   4199 1HB  LYS D 259      -3.654   1.503 -42.281  1.00  0.00              
ATOM   4200 2HB  LYS D 259      -2.448   0.824 -43.400  1.00  0.00              
ATOM   4201 1HG  LYS D 259      -4.214  -0.039 -44.838  1.00  0.00              
ATOM   4202 2HG  LYS D 259      -5.455   0.522 -43.693  1.00  0.00              
ATOM   4203 1HD  LYS D 259      -4.754   2.848 -44.059  1.00  0.00              
ATOM   4204 2HD  LYS D 259      -3.496   2.295 -45.191  1.00  0.00              
ATOM   4205 1HE  LYS D 259      -5.236   1.338 -46.648  1.00  0.00              
ATOM   4206 2HE  LYS D 259      -6.487   1.915 -45.524  1.00  0.00              
ATOM   4207 1HZ  LYS D 259      -6.198   3.415 -47.377  1.00  0.00              
ATOM   4208 2HZ  LYS D 259      -5.763   4.161 -45.971  1.00  0.00              
ATOM   4209 3HZ  LYS D 259      -4.603   3.626 -47.014  1.00  0.00              
ATOM   4210  N   ILE D 260      -1.858  -1.979 -43.404  1.00  0.00              
ATOM   4211  CA  ILE D 260      -1.453  -3.094 -44.255  1.00  0.00              
ATOM   4212  C   ILE D 260      -1.737  -4.441 -43.574  1.00  0.00              
ATOM   4213  O   ILE D 260      -2.188  -5.387 -44.222  1.00  0.00              
ATOM   4214  CB  ILE D 260       0.042  -3.013 -44.599  1.00  0.00              
ATOM   4215  CG1 ILE D 260       0.318  -1.748 -45.420  1.00  0.00              
ATOM   4216  CG2 ILE D 260       0.471  -4.257 -45.380  1.00  0.00              
ATOM   4217  CD1 ILE D 260      -0.447  -1.675 -46.721  1.00  0.00              
ATOM   4218  H   ILE D 260      -1.152  -1.349 -43.050  1.00  0.00              
ATOM   4219  HA  ILE D 260      -2.047  -3.115 -45.168  1.00  0.00              
ATOM   4220  HB  ILE D 260       0.617  -2.942 -43.675  1.00  0.00              
ATOM   4221 1HG1 ILE D 260       0.054  -0.893 -44.799  1.00  0.00              
ATOM   4222 2HG1 ILE D 260       1.387  -1.725 -45.630  1.00  0.00              
ATOM   4223 1HG2 ILE D 260       1.532  -4.188 -45.619  1.00  0.00              
ATOM   4224 2HG2 ILE D 260       0.293  -5.144 -44.774  1.00  0.00              
ATOM   4225 3HG2 ILE D 260      -0.104  -4.324 -46.302  1.00  0.00              
ATOM   4226 1HD1 ILE D 260      -0.194  -0.751 -47.241  1.00  0.00              
ATOM   4227 2HD1 ILE D 260      -0.181  -2.527 -47.349  1.00  0.00              
ATOM   4228 3HD1 ILE D 260      -1.516  -1.695 -46.517  1.00  0.00              
ATOM   4229  N   LYS D 261      -1.483  -4.523 -42.268  1.00  0.00              
ATOM   4230  CA  LYS D 261      -1.803  -5.735 -41.528  1.00  0.00              
ATOM   4231  C   LYS D 261      -3.284  -6.011 -41.628  1.00  0.00              
ATOM   4232  O   LYS D 261      -3.696  -7.149 -41.892  1.00  0.00              
ATOM   4233  CB  LYS D 261      -1.422  -5.617 -40.043  1.00  0.00              
ATOM   4234  CG  LYS D 261      -1.907  -6.820 -39.233  1.00  0.00              
ATOM   4235  CD  LYS D 261      -1.514  -6.737 -37.753  1.00  0.00              
ATOM   4236  CE  LYS D 261      -2.331  -7.723 -36.931  1.00  0.00              
ATOM   4237  NZ  LYS D 261      -1.899  -7.774 -35.495  1.00  0.00              
ATOM   4238  H   LYS D 261      -1.063  -3.744 -41.780  1.00  0.00              
ATOM   4239  HA  LYS D 261      -1.277  -6.585 -41.965  1.00  0.00              
ATOM   4240 1HB  LYS D 261      -0.335  -5.533 -39.998  1.00  0.00              
ATOM   4241 2HB  LYS D 261      -1.871  -4.696 -39.669  1.00  0.00              
ATOM   4242 1HG  LYS D 261      -2.993  -6.871 -39.305  1.00  0.00              
ATOM   4243 2HG  LYS D 261      -1.473  -7.724 -39.660  1.00  0.00              
ATOM   4244 1HD  LYS D 261      -0.452  -6.965 -37.662  1.00  0.00              
ATOM   4245 2HD  LYS D 261      -1.697  -5.721 -37.403  1.00  0.00              
ATOM   4246 1HE  LYS D 261      -3.377  -7.424 -36.977  1.00  0.00              
ATOM   4247 2HE  LYS D 261      -2.217  -8.712 -37.372  1.00  0.00              
ATOM   4248 1HZ  LYS D 261      -2.470  -8.442 -34.995  1.00  0.00              
ATOM   4249 2HZ  LYS D 261      -0.929  -8.055 -35.444  1.00  0.00              
ATOM   4250 3HZ  LYS D 261      -2.007  -6.861 -35.079  1.00  0.00              
ATOM   4251  N   ARG D 262      -4.088  -4.966 -41.433  1.00  0.00              
ATOM   4252  CA  ARG D 262      -5.537  -5.107 -41.466  1.00  0.00              
ATOM   4253  C   ARG D 262      -6.007  -5.567 -42.845  1.00  0.00              
ATOM   4254  O   ARG D 262      -6.900  -6.404 -42.958  1.00  0.00              
ATOM   4255  CB  ARG D 262      -6.247  -3.837 -41.025  1.00  0.00              
ATOM   4256  CG  ARG D 262      -6.168  -3.544 -39.535  1.00  0.00              
ATOM   4257  CD  ARG D 262      -6.745  -2.235 -39.136  1.00  0.00              
ATOM   4258  NE  ARG D 262      -6.650  -1.941 -37.715  1.00  0.00              
ATOM   4259  CZ  ARG D 262      -7.040  -0.786 -37.145  1.00  0.00              
ATOM   4260  NH1 ARG D 262      -7.516   0.201 -37.871  1.00  0.00              
ATOM   4261  NH2 ARG D 262      -6.908  -0.660 -35.836  1.00  0.00              
ATOM   4262  H   ARG D 262      -3.687  -4.057 -41.259  1.00  0.00              
ATOM   4263  HA  ARG D 262      -5.850  -5.874 -40.756  1.00  0.00              
ATOM   4264 1HB  ARG D 262      -5.798  -3.013 -41.577  1.00  0.00              
ATOM   4265 2HB  ARG D 262      -7.293  -3.941 -41.314  1.00  0.00              
ATOM   4266 1HG  ARG D 262      -6.707  -4.326 -38.999  1.00  0.00              
ATOM   4267 2HG  ARG D 262      -5.119  -3.556 -39.235  1.00  0.00              
ATOM   4268 1HD  ARG D 262      -6.223  -1.441 -39.669  1.00  0.00              
ATOM   4269 2HD  ARG D 262      -7.801  -2.218 -39.403  1.00  0.00              
ATOM   4270  HE  ARG D 262      -6.297  -2.516 -36.961  1.00  0.00              
ATOM   4271 1HH1 ARG D 262      -7.594   0.095 -38.873  1.00  0.00              
ATOM   4272 2HH1 ARG D 262      -7.803   1.059 -37.425  1.00  0.00              
ATOM   4273 1HH2 ARG D 262      -6.523  -1.421 -35.294  1.00  0.00              
ATOM   4274 2HH2 ARG D 262      -7.192   0.196 -35.382  1.00  0.00              
ATOM   4275  N   GLU D 263      -5.396  -5.020 -43.889  1.00  0.00              
ATOM   4276  CA  GLU D 263      -5.725  -5.415 -45.256  1.00  0.00              
ATOM   4277  C   GLU D 263      -5.348  -6.868 -45.540  1.00  0.00              
ATOM   4278  O   GLU D 263      -6.069  -7.572 -46.255  1.00  0.00              
ATOM   4279  CB  GLU D 263      -5.010  -4.511 -46.260  1.00  0.00              
ATOM   4280  CG  GLU D 263      -5.580  -3.115 -46.364  1.00  0.00              
ATOM   4281  CD  GLU D 263      -4.755  -2.225 -47.279  1.00  0.00              
ATOM   4282  OE1 GLU D 263      -3.681  -2.673 -47.744  1.00  0.00              
ATOM   4283  OE2 GLU D 263      -5.180  -1.073 -47.520  1.00  0.00              
ATOM   4284  H   GLU D 263      -4.688  -4.315 -43.738  1.00  0.00              
ATOM   4285  HA  GLU D 263      -6.803  -5.349 -45.411  1.00  0.00              
ATOM   4286 1HB  GLU D 263      -3.966  -4.453 -45.948  1.00  0.00              
ATOM   4287 2HB  GLU D 263      -5.073  -5.001 -47.231  1.00  0.00              
ATOM   4288 1HG  GLU D 263      -6.619  -3.093 -46.694  1.00  0.00              
ATOM   4289 2HG  GLU D 263      -5.517  -2.734 -45.346  1.00  0.00              
ATOM   4290  N   TRP D 264      -4.223  -7.315 -44.986  1.00  0.00              
ATOM   4291  CA  TRP D 264      -3.822  -8.713 -45.135  1.00  0.00              
ATOM   4292  C   TRP D 264      -4.870  -9.597 -44.498  1.00  0.00              
ATOM   4293  O   TRP D 264      -5.295 -10.578 -45.095  1.00  0.00              
ATOM   4294  CB  TRP D 264      -2.454  -8.986 -44.478  1.00  0.00              
ATOM   4295  CG  TRP D 264      -1.270  -8.835 -45.401  1.00  0.00              
ATOM   4296  CD1 TRP D 264      -0.304  -7.874 -45.344  1.00  0.00              
ATOM   4297  CD2 TRP D 264      -0.910  -9.700 -46.492  1.00  0.00              
ATOM   4298  NE1 TRP D 264       0.636  -8.088 -46.326  1.00  0.00              
ATOM   4299  CE2 TRP D 264       0.287  -9.201 -47.044  1.00  0.00              
ATOM   4300  CE3 TRP D 264      -1.487 -10.848 -47.055  1.00  0.00              
ATOM   4301  CZ2 TRP D 264       0.924  -9.812 -48.127  1.00  0.00              
ATOM   4302  CZ3 TRP D 264      -0.851 -11.459 -48.135  1.00  0.00              
ATOM   4303  CH2 TRP D 264       0.338 -10.940 -48.658  1.00  0.00              
ATOM   4304  H   TRP D 264      -3.634  -6.689 -44.456  1.00  0.00              
ATOM   4305  HA  TRP D 264      -3.760  -8.969 -46.192  1.00  0.00              
ATOM   4306 1HB  TRP D 264      -2.283  -8.289 -43.657  1.00  0.00              
ATOM   4307 2HB  TRP D 264      -2.414 -10.007 -44.102  1.00  0.00              
ATOM   4308  HD1 TRP D 264      -0.410  -7.115 -44.572  1.00  0.00              
ATOM   4309  HE1 TRP D 264       1.454  -7.518 -46.492  1.00  0.00              
ATOM   4310  HE3 TRP D 264      -2.412 -11.289 -46.685  1.00  0.00              
ATOM   4311  HZ2 TRP D 264       1.851  -9.378 -48.504  1.00  0.00              
ATOM   4312  HZ3 TRP D 264      -1.305 -12.352 -48.565  1.00  0.00              
ATOM   4313  HH2 TRP D 264       0.809 -11.439 -49.505  1.00  0.00              
ATOM   4314  N   LEU D 265      -5.307  -9.240 -43.290  1.00  0.00              
ATOM   4315  CA  LEU D 265      -6.294 -10.048 -42.592  1.00  0.00              
ATOM   4316  C   LEU D 265      -7.644 -10.078 -43.306  1.00  0.00              
ATOM   4317  O   LEU D 265      -8.311 -11.117 -43.339  1.00  0.00              
ATOM   4318  CB  LEU D 265      -6.466  -9.529 -41.158  1.00  0.00              
ATOM   4319  CG  LEU D 265      -5.240  -9.696 -40.252  1.00  0.00              
ATOM   4320  CD1 LEU D 265      -5.467  -8.975 -38.929  1.00  0.00              
ATOM   4321  CD2 LEU D 265      -4.977 -11.176 -40.020  1.00  0.00              
ATOM   4322  H   LEU D 265      -4.954  -8.403 -42.848  1.00  0.00              
ATOM   4323  HA  LEU D 265      -5.960 -11.085 -42.559  1.00  0.00              
ATOM   4324 1HB  LEU D 265      -6.632  -8.475 -41.372  1.00  0.00              
ATOM   4325 2HB  LEU D 265      -7.353  -9.947 -40.682  1.00  0.00              
ATOM   4326  HG  LEU D 265      -4.383  -9.285 -40.785  1.00  0.00              
ATOM   4327 1HD1 LEU D 265      -4.592  -9.099 -38.292  1.00  0.00              
ATOM   4328 2HD1 LEU D 265      -5.630  -7.914 -39.118  1.00  0.00              
ATOM   4329 3HD1 LEU D 265      -6.340  -9.395 -38.432  1.00  0.00              
ATOM   4330 1HD2 LEU D 265      -4.105 -11.294 -39.375  1.00  0.00              
ATOM   4331 2HD2 LEU D 265      -5.846 -11.631 -39.542  1.00  0.00              
ATOM   4332 3HD2 LEU D 265      -4.791 -11.668 -40.974  1.00  0.00              
ATOM   4333  N   GLU D 266      -8.039  -8.945 -43.880  1.00  0.00              
ATOM   4334  CA  GLU D 266      -9.301  -8.849 -44.615  1.00  0.00              
ATOM   4335  C   GLU D 266      -9.277  -9.693 -45.898  1.00  0.00              
ATOM   4336  O   GLU D 266     -10.259 -10.369 -46.225  1.00  0.00              
ATOM   4337  CB  GLU D 266      -9.608  -7.389 -44.952  1.00  0.00              
ATOM   4338  CG  GLU D 266     -10.036  -6.545 -43.761  1.00  0.00              
ATOM   4339  CD  GLU D 266     -10.115  -5.088 -44.124  1.00  0.00              
ATOM   4340  OE1 GLU D 266      -9.776  -4.752 -45.233  1.00  0.00              
ATOM   4341  OE2 GLU D 266     -10.620  -4.326 -43.334  1.00  0.00              
ATOM   4342  H   GLU D 266      -7.450  -8.128 -43.806  1.00  0.00              
ATOM   4343  HA  GLU D 266     -10.114  -9.246 -44.006  1.00  0.00              
ATOM   4344 1HB  GLU D 266      -8.704  -6.967 -45.390  1.00  0.00              
ATOM   4345 2HB  GLU D 266     -10.404  -7.394 -45.697  1.00  0.00              
ATOM   4346 1HG  GLU D 266     -10.982  -6.860 -43.323  1.00  0.00              
ATOM   4347 2HG  GLU D 266      -9.234  -6.696 -43.039  1.00  0.00              
ATOM   4348  N   VAL D 267      -8.169  -9.661 -46.633  1.00  0.00              
ATOM   4349  CA  VAL D 267      -8.116 -10.421 -47.875  1.00  0.00              
ATOM   4350  C   VAL D 267      -7.919 -11.906 -47.612  1.00  0.00              
ATOM   4351  O   VAL D 267      -8.357 -12.733 -48.397  1.00  0.00              
ATOM   4352  CB  VAL D 267      -7.015  -9.913 -48.849  1.00  0.00              
ATOM   4353  CG1 VAL D 267      -7.281  -8.464 -49.196  1.00  0.00              
ATOM   4354  CG2 VAL D 267      -5.621 -10.076 -48.239  1.00  0.00              
ATOM   4355  H   VAL D 267      -7.362  -9.122 -46.352  1.00  0.00              
ATOM   4356  HA  VAL D 267      -9.060 -10.359 -48.418  1.00  0.00              
ATOM   4357  HB  VAL D 267      -7.032 -10.523 -49.752  1.00  0.00              
ATOM   4358 1HG1 VAL D 267      -6.510  -8.105 -49.880  1.00  0.00              
ATOM   4359 2HG1 VAL D 267      -8.257  -8.377 -49.673  1.00  0.00              
ATOM   4360 3HG1 VAL D 267      -7.266  -7.863 -48.287  1.00  0.00              
ATOM   4361 1HG2 VAL D 267      -4.871  -9.714 -48.942  1.00  0.00              
ATOM   4362 2HG2 VAL D 267      -5.560  -9.501 -47.314  1.00  0.00              
ATOM   4363 3HG2 VAL D 267      -5.438 -11.129 -48.024  1.00  0.00              
ATOM   4364  N   LEU D 268      -7.277 -12.256 -46.502  1.00  0.00              
ATOM   4365  CA  LEU D 268      -7.113 -13.672 -46.192  1.00  0.00              
ATOM   4366  C   LEU D 268      -8.472 -14.253 -45.844  1.00  0.00              
ATOM   4367  O   LEU D 268      -8.825 -15.348 -46.284  1.00  0.00              
ATOM   4368  CB  LEU D 268      -6.134 -13.861 -45.026  1.00  0.00              
ATOM   4369  CG  LEU D 268      -4.668 -13.600 -45.385  1.00  0.00              
ATOM   4370  CD1 LEU D 268      -3.810 -13.523 -44.117  1.00  0.00              
ATOM   4371  CD2 LEU D 268      -4.181 -14.716 -46.329  1.00  0.00              
ATOM   4372  H   LEU D 268      -6.900 -11.568 -45.867  1.00  0.00              
ATOM   4373  HA  LEU D 268      -6.736 -14.196 -47.070  1.00  0.00              
ATOM   4374 1HB  LEU D 268      -6.504 -13.086 -44.355  1.00  0.00              
ATOM   4375 2HB  LEU D 268      -6.251 -14.837 -44.554  1.00  0.00              
ATOM   4376  HG  LEU D 268      -4.631 -12.656 -45.928  1.00  0.00              
ATOM   4377 1HD1 LEU D 268      -2.771 -13.336 -44.392  1.00  0.00              
ATOM   4378 2HD1 LEU D 268      -4.169 -12.711 -43.485  1.00  0.00              
ATOM   4379 3HD1 LEU D 268      -3.879 -14.464 -43.575  1.00  0.00              
ATOM   4380 1HD2 LEU D 268      -3.137 -14.539 -46.593  1.00  0.00              
ATOM   4381 2HD2 LEU D 268      -4.272 -15.681 -45.831  1.00  0.00              
ATOM   4382 3HD2 LEU D 268      -4.787 -14.717 -47.235  1.00  0.00              
ATOM   4383  N   GLU D 269      -9.247 -13.509 -45.059  1.00  0.00              
ATOM   4384  CA  GLU D 269     -10.601 -13.935 -44.720  1.00  0.00              
ATOM   4385  C   GLU D 269     -11.511 -13.973 -45.956  1.00  0.00              
ATOM   4386  O   GLU D 269     -12.288 -14.915 -46.133  1.00  0.00              
ATOM   4387  CB  GLU D 269     -11.193 -12.999 -43.658  1.00  0.00              
ATOM   4388  CG  GLU D 269     -12.615 -13.336 -43.208  1.00  0.00              
ATOM   4389  CD  GLU D 269     -12.736 -14.662 -42.458  1.00  0.00              
ATOM   4390  OE1 GLU D 269     -11.696 -15.276 -42.116  1.00  0.00              
ATOM   4391  OE2 GLU D 269     -13.890 -15.092 -42.213  1.00  0.00              
ATOM   4392  H   GLU D 269      -8.899 -12.636 -44.690  1.00  0.00              
ATOM   4393  HA  GLU D 269     -10.581 -14.952 -44.327  1.00  0.00              
ATOM   4394 1HB  GLU D 269     -10.529 -13.038 -42.794  1.00  0.00              
ATOM   4395 2HB  GLU D 269     -11.183 -11.994 -44.078  1.00  0.00              
ATOM   4396 1HG  GLU D 269     -13.067 -12.561 -42.588  1.00  0.00              
ATOM   4397 2HG  GLU D 269     -13.167 -13.419 -44.143  1.00  0.00              
ATOM   4398  N   GLU D 270     -11.412 -12.960 -46.807  1.00  0.00              
ATOM   4399  CA  GLU D 270     -12.234 -12.934 -48.015  1.00  0.00              
ATOM   4400  C   GLU D 270     -11.934 -14.090 -48.974  1.00  0.00              
ATOM   4401  O   GLU D 270     -12.863 -14.686 -49.531  1.00  0.00              
ATOM   4402  CB  GLU D 270     -12.049 -11.601 -48.741  1.00  0.00              
ATOM   4403  CG  GLU D 270     -12.893 -11.448 -49.999  1.00  0.00              
ATOM   4404  CD  GLU D 270     -12.717 -10.087 -50.612  1.00  0.00              
ATOM   4405  OE1 GLU D 270     -11.987  -9.297 -50.061  1.00  0.00              
ATOM   4406  OE2 GLU D 270     -13.221  -9.873 -51.690  1.00  0.00              
ATOM   4407  H   GLU D 270     -10.770 -12.199 -46.633  1.00  0.00              
ATOM   4408  HA  GLU D 270     -13.286 -13.050 -47.749  1.00  0.00              
ATOM   4409 1HB  GLU D 270     -12.309 -10.813 -48.033  1.00  0.00              
ATOM   4410 2HB  GLU D 270     -10.994 -11.522 -49.001  1.00  0.00              
ATOM   4411 1HG  GLU D 270     -12.694 -12.211 -50.751  1.00  0.00              
ATOM   4412 2HG  GLU D 270     -13.914 -11.553 -49.636  1.00  0.00              
ATOM   4413  N   THR D 271     -10.658 -14.431 -49.161  1.00  0.00              
ATOM   4414  CA  THR D 271     -10.343 -15.493 -50.111  1.00  0.00              
ATOM   4415  C   THR D 271     -10.618 -16.856 -49.462  1.00  0.00              
ATOM   4416  O   THR D 271     -10.903 -17.835 -50.163  1.00  0.00              
ATOM   4417  CB  THR D 271      -8.874 -15.402 -50.630  1.00  0.00              
ATOM   4418  OG1 THR D 271      -7.967 -15.383 -49.526  1.00  0.00              
ATOM   4419  CG2 THR D 271      -8.681 -14.126 -51.428  1.00  0.00              
ATOM   4420  H   THR D 271      -9.905 -13.975 -48.665  1.00  0.00              
ATOM   4421  HA  THR D 271     -10.990 -15.410 -50.985  1.00  0.00              
ATOM   4422  HB  THR D 271      -8.668 -16.264 -51.263  1.00  0.00              
ATOM   4423  HG1 THR D 271      -8.156 -14.622 -48.970  1.00  0.00              
ATOM   4424 1HG2 THR D 271      -7.652 -14.074 -51.785  1.00  0.00              
ATOM   4425 2HG2 THR D 271      -9.362 -14.122 -52.279  1.00  0.00              
ATOM   4426 3HG2 THR D 271      -8.888 -13.266 -50.793  1.00  0.00              
ATOM   4427  N   LYS D 272     -10.579 -16.921 -48.128  1.00  0.00              
ATOM   4428  CA  LYS D 272     -10.982 -18.146 -47.448  1.00  0.00              
ATOM   4429  C   LYS D 272     -12.468 -18.367 -47.708  1.00  0.00              
ATOM   4430  O   LYS D 272     -12.905 -19.480 -47.980  1.00  0.00              
ATOM   4431  CB  LYS D 272     -10.696 -18.070 -45.947  1.00  0.00              
ATOM   4432  CG  LYS D 272     -11.239 -19.244 -45.143  1.00  0.00              
ATOM   4433  CD  LYS D 272     -11.097 -19.002 -43.648  1.00  0.00              
ATOM   4434  CE  LYS D 272     -11.668 -20.161 -42.843  1.00  0.00              
ATOM   4435  NZ  LYS D 272     -11.558 -19.928 -41.377  1.00  0.00              
ATOM   4436  H   LYS D 272     -10.275 -16.130 -47.578  1.00  0.00              
ATOM   4437  HA  LYS D 272     -10.431 -18.993 -47.857  1.00  0.00              
ATOM   4438 1HB  LYS D 272      -9.613 -18.020 -45.831  1.00  0.00              
ATOM   4439 2HB  LYS D 272     -11.143 -17.144 -45.583  1.00  0.00              
ATOM   4440 1HG  LYS D 272     -12.292 -19.377 -45.392  1.00  0.00              
ATOM   4441 2HG  LYS D 272     -10.684 -20.139 -45.421  1.00  0.00              
ATOM   4442 1HD  LYS D 272     -10.038 -18.883 -43.414  1.00  0.00              
ATOM   4443 2HD  LYS D 272     -11.630 -18.087 -43.392  1.00  0.00              
ATOM   4444 1HE  LYS D 272     -12.715 -20.282 -43.114  1.00  0.00              
ATOM   4445 2HE  LYS D 272     -11.118 -21.064 -43.108  1.00  0.00              
ATOM   4446 1HZ  LYS D 272     -11.946 -20.717 -40.881  1.00  0.00              
ATOM   4447 2HZ  LYS D 272     -10.586 -19.816 -41.125  1.00  0.00              
ATOM   4448 3HZ  LYS D 272     -12.068 -19.091 -41.131  1.00  0.00              
ATOM   4449  N   ARG D 273     -13.240 -17.295 -47.615  1.00  0.00              
ATOM   4450  CA  ARG D 273     -14.681 -17.376 -47.824  1.00  0.00              
ATOM   4451  C   ARG D 273     -14.975 -17.720 -49.287  1.00  0.00              
ATOM   4452  O   ARG D 273     -15.911 -18.464 -49.574  1.00  0.00              
ATOM   4453  CB  ARG D 273     -15.403 -16.112 -47.380  1.00  0.00              
ATOM   4454  CG  ARG D 273     -15.417 -15.876 -45.878  1.00  0.00              
ATOM   4455  CD  ARG D 273     -16.050 -14.598 -45.464  1.00  0.00              
ATOM   4456  NE  ARG D 273     -15.889 -14.275 -44.056  1.00  0.00              
ATOM   4457  CZ  ARG D 273     -16.401 -13.180 -43.459  1.00  0.00              
ATOM   4458  NH1 ARG D 273     -17.072 -12.284 -44.148  1.00  0.00              
ATOM   4459  NH2 ARG D 273     -16.190 -13.018 -42.164  1.00  0.00              
ATOM   4460  H   ARG D 273     -12.824 -16.402 -47.393  1.00  0.00              
ATOM   4461  HA  ARG D 273     -15.099 -18.175 -47.211  1.00  0.00              
ATOM   4462 1HB  ARG D 273     -14.910 -15.274 -47.871  1.00  0.00              
ATOM   4463 2HB  ARG D 273     -16.429 -16.190 -47.740  1.00  0.00              
ATOM   4464 1HG  ARG D 273     -15.966 -16.691 -45.404  1.00  0.00              
ATOM   4465 2HG  ARG D 273     -14.388 -15.875 -45.519  1.00  0.00              
ATOM   4466 1HD  ARG D 273     -15.609 -13.783 -46.039  1.00  0.00              
ATOM   4467 2HD  ARG D 273     -17.118 -14.649 -45.668  1.00  0.00              
ATOM   4468  HE  ARG D 273     -15.399 -14.781 -43.330  1.00  0.00              
ATOM   4469 1HH1 ARG D 273     -17.211 -12.414 -45.140  1.00  0.00              
ATOM   4470 2HH1 ARG D 273     -17.448 -11.471 -43.682  1.00  0.00              
ATOM   4471 1HH2 ARG D 273     -15.656 -13.708 -41.653  1.00  0.00              
ATOM   4472 2HH2 ARG D 273     -16.561 -12.208 -41.693  1.00  0.00              
ATOM   4473  N   ALA D 274     -14.165 -17.179 -50.196  1.00  0.00              
ATOM   4474  CA  ALA D 274     -14.285 -17.462 -51.627  1.00  0.00              
ATOM   4475  C   ALA D 274     -14.044 -18.936 -51.916  1.00  0.00              
ATOM   4476  O   ALA D 274     -14.739 -19.543 -52.727  1.00  0.00              
ATOM   4477  CB  ALA D 274     -13.295 -16.616 -52.406  1.00  0.00              
ATOM   4478  H   ALA D 274     -13.442 -16.549 -49.879  1.00  0.00              
ATOM   4479  HA  ALA D 274     -15.301 -17.229 -51.946  1.00  0.00              
ATOM   4480 1HB  ALA D 274     -13.391 -16.833 -53.470  1.00  0.00              
ATOM   4481 2HB  ALA D 274     -13.501 -15.560 -52.231  1.00  0.00              
ATOM   4482 3HB  ALA D 274     -12.283 -16.849 -52.079  1.00  0.00              
ATOM   4483  N   LEU D 275     -13.045 -19.507 -51.255  1.00  0.00              
ATOM   4484  CA  LEU D 275     -12.739 -20.922 -51.406  1.00  0.00              
ATOM   4485  C   LEU D 275     -13.926 -21.724 -50.889  1.00  0.00              
ATOM   4486  O   LEU D 275     -14.380 -22.675 -51.527  1.00  0.00              
ATOM   4487  CB  LEU D 275     -11.452 -21.289 -50.655  1.00  0.00              
ATOM   4488  CG  LEU D 275     -11.040 -22.763 -50.748  1.00  0.00              
ATOM   4489  CD1 LEU D 275     -10.845 -23.160 -52.205  1.00  0.00              
ATOM   4490  CD2 LEU D 275      -9.762 -22.985 -49.952  1.00  0.00              
ATOM   4491  H   LEU D 275     -12.483 -18.946 -50.631  1.00  0.00              
ATOM   4492  HA  LEU D 275     -12.601 -21.155 -52.462  1.00  0.00              
ATOM   4493 1HB  LEU D 275     -10.744 -20.667 -51.201  1.00  0.00              
ATOM   4494 2HB  LEU D 275     -11.488 -20.968 -49.613  1.00  0.00              
ATOM   4495  HG  LEU D 275     -11.830 -23.350 -50.280  1.00  0.00              
ATOM   4496 1HD1 LEU D 275     -10.552 -24.208 -52.261  1.00  0.00              
ATOM   4497 2HD1 LEU D 275     -11.778 -23.014 -52.749  1.00  0.00              
ATOM   4498 3HD1 LEU D 275     -10.065 -22.541 -52.648  1.00  0.00              
ATOM   4499 1HD2 LEU D 275      -9.470 -24.034 -50.018  1.00  0.00              
ATOM   4500 2HD2 LEU D 275      -8.967 -22.359 -50.358  1.00  0.00              
ATOM   4501 3HD2 LEU D 275      -9.932 -22.722 -48.909  1.00  0.00              
ATOM   4502  N   SER D 276     -14.429 -21.310 -49.732  1.00  0.00              
ATOM   4503  CA  SER D 276     -15.600 -21.925 -49.120  1.00  0.00              
ATOM   4504  C   SER D 276     -16.843 -21.818 -50.002  1.00  0.00              
ATOM   4505  O   SER D 276     -17.703 -22.701 -49.977  1.00  0.00              
ATOM   4506  CB  SER D 276     -15.863 -21.291 -47.768  1.00  0.00              
ATOM   4507  OG  SER D 276     -14.830 -21.548 -46.857  1.00  0.00              
ATOM   4508  H   SER D 276     -13.977 -20.539 -49.262  1.00  0.00              
ATOM   4509  HA  SER D 276     -15.448 -22.970 -48.847  1.00  0.00              
ATOM   4510 1HB  SER D 276     -15.958 -20.214 -47.901  1.00  0.00              
ATOM   4511 2HB  SER D 276     -16.794 -21.690 -47.370  1.00  0.00              
ATOM   4512  HG  SER D 276     -15.153 -21.416 -45.962  1.00  0.00              
ATOM   4513  N   ASP D 277     -16.941 -20.740 -50.777  1.00  0.00              
ATOM   4514  CA  ASP D 277     -18.091 -20.551 -51.657  1.00  0.00              
ATOM   4515  C   ASP D 277     -17.853 -21.223 -53.008  1.00  0.00              
ATOM   4516  O   ASP D 277     -18.767 -21.359 -53.823  1.00  0.00              
ATOM   4517  CB  ASP D 277     -18.385 -19.062 -51.851  1.00  0.00              
ATOM   4518  CG  ASP D 277     -18.973 -18.371 -50.626  1.00  0.00              
ATOM   4519  OD1 ASP D 277     -19.421 -19.059 -49.740  1.00  0.00              
ATOM   4520  OD2 ASP D 277     -18.828 -17.177 -50.517  1.00  0.00              
ATOM   4521  H   ASP D 277     -16.213 -20.040 -50.763  1.00  0.00              
ATOM   4522  HA  ASP D 277     -18.971 -21.024 -51.220  1.00  0.00              
ATOM   4523 1HB  ASP D 277     -17.527 -18.493 -52.210  1.00  0.00              
ATOM   4524 2HB  ASP D 277     -19.141 -19.115 -52.634  1.00  0.00              
ATOM   4525  N   LYS D 278     -16.609 -21.640 -53.228  1.00  0.00              
ATOM   4526  CA  LYS D 278     -16.216 -22.330 -54.452  1.00  0.00              
ATOM   4527  C   LYS D 278     -16.532 -23.814 -54.285  1.00  0.00              
ATOM   4528  O   LYS D 278     -17.030 -24.463 -55.204  1.00  0.00              
ATOM   4529  CB  LYS D 278     -14.714 -22.148 -54.708  1.00  0.00              
ATOM   4530  CG  LYS D 278     -14.207 -22.824 -55.975  1.00  0.00              
ATOM   4531  CD  LYS D 278     -12.741 -22.498 -56.235  1.00  0.00              
ATOM   4532  CE  LYS D 278     -12.249 -23.166 -57.510  1.00  0.00              
ATOM   4533  NZ  LYS D 278     -10.846 -22.782 -57.831  1.00  0.00              
ATOM   4534  H   LYS D 278     -15.915 -21.467 -52.515  1.00  0.00              
ATOM   4535  HA  LYS D 278     -16.793 -21.947 -55.293  1.00  0.00              
ATOM   4536 1HB  LYS D 278     -14.528 -21.076 -54.769  1.00  0.00              
ATOM   4537 2HB  LYS D 278     -14.190 -22.558 -53.844  1.00  0.00              
ATOM   4538 1HG  LYS D 278     -14.323 -23.902 -55.862  1.00  0.00              
ATOM   4539 2HG  LYS D 278     -14.808 -22.480 -56.815  1.00  0.00              
ATOM   4540 1HD  LYS D 278     -12.637 -21.416 -56.324  1.00  0.00              
ATOM   4541 2HD  LYS D 278     -12.152 -22.850 -55.389  1.00  0.00              
ATOM   4542 1HE  LYS D 278     -12.309 -24.245 -57.375  1.00  0.00              
ATOM   4543 2HE  LYS D 278     -12.905 -22.866 -58.327  1.00  0.00              
ATOM   4544 1HZ  LYS D 278     -10.558 -23.244 -58.682  1.00  0.00              
ATOM   4545 2HZ  LYS D 278     -10.792 -21.781 -57.957  1.00  0.00              
ATOM   4546 3HZ  LYS D 278     -10.240 -23.059 -57.073  1.00  0.00              
ATOM   4547  N   ARG D 279     -16.236 -24.340 -53.101  1.00  0.00              
ATOM   4548  CA  ARG D 279     -16.481 -25.744 -52.798  1.00  0.00              
ATOM   4549  C   ARG D 279     -17.903 -25.960 -52.287  1.00  0.00              
ATOM   4550  O   ARG D 279     -18.634 -26.757 -52.913  1.00  0.00              
ATOM   4551  OXT ARG D 279     -18.286 -25.372 -51.313  1.00  0.00              
ATOM   4552  CB  ARG D 279     -15.477 -26.240 -51.757  1.00  0.00              
ATOM   4553  CG  ARG D 279     -14.041 -26.232 -52.244  1.00  0.00              
ATOM   4554  CD  ARG D 279     -13.084 -26.711 -51.167  1.00  0.00              
ATOM   4555  NE  ARG D 279     -11.700 -26.679 -51.627  1.00  0.00              
ATOM   4556  CZ  ARG D 279     -10.655 -27.060 -50.900  1.00  0.00              
ATOM   4557  NH1 ARG D 279     -10.833 -27.504 -49.661  1.00  0.00              
ATOM   4558  NH2 ARG D 279      -9.431 -26.997 -51.412  1.00  0.00              
ATOM   4559  H   ARG D 279     -15.831 -23.748 -52.391  1.00  0.00              
ATOM   4560  HA  ARG D 279     -16.386 -26.340 -53.707  1.00  0.00              
ATOM   4561 1HB  ARG D 279     -15.575 -25.594 -50.886  1.00  0.00              
ATOM   4562 2HB  ARG D 279     -15.769 -27.256 -51.491  1.00  0.00              
ATOM   4563 1HG  ARG D 279     -13.965 -26.887 -53.111  1.00  0.00              
ATOM   4564 2HG  ARG D 279     -13.779 -25.214 -52.535  1.00  0.00              
ATOM   4565 1HD  ARG D 279     -13.180 -26.064 -50.295  1.00  0.00              
ATOM   4566 2HD  ARG D 279     -13.342 -27.732 -50.892  1.00  0.00              
ATOM   4567  HE  ARG D 279     -11.325 -26.386 -52.519  1.00  0.00              
ATOM   4568 1HH1 ARG D 279     -11.765 -27.553 -49.274  1.00  0.00              
ATOM   4569 2HH1 ARG D 279     -10.038 -27.792 -49.112  1.00  0.00              
ATOM   4570 1HH2 ARG D 279      -9.299 -26.661 -52.356  1.00  0.00              
ATOM   4571 2HH2 ARG D 279      -8.640 -27.285 -50.857  1.00  0.00              
TER                                                                             
# All scores below are weighted scores, not raw scores.
#BEGIN_POSE_ENERGIES_TABLE 024.d16_v11.1_1_8dG_RalA3andExo84_0022_0001.pdb
label fa_atr fa_rep fa_sol fa_intra_rep pro_close fa_pair hbond_sr_bb hbond_lr_bb hbond_bb_sc hbond_sc dslf_ss_dst dslf_cs_ang dslf_ss_dih dslf_ca_dih rama omega fa_dun p_aa_pp ref total
weights 0.8 0.44 0.65 0.004 1 0.49 0.585 1.17 1.17 1.1 0.5 2 5 5 0.2 0.5 0.56 0.32 1 NA
pose -1100.92 102.529 544.955 2.42117 0.578328 -27.9589 -65.6904 -118.536 -31.4742 -33.6498 0 0 0 0 -7.95909 12.0717 197.67 -22.2367 -68.98 -617.178
SER_p:NtermProteinFull_1 -0.658766 0.00604759 0.500358 0.0015884 0 -0.134818 0 0 -0.0219463 0 0 0 0 0 0 0.0158486 0.712449 0 -0.37 0.0507611
LEU_2 -2.38082 0.292519 1.07919 0.00671657 0 0 0 0 -0.0219463 0 0 0 0 0 -0.263868 0.0255452 1.81409 -0.063647 -0.1 0.387777
ALA_3 -1.91103 0.030832 1.21802 0.000677522 0 0 0 0 0 0 0 0 0 0 -0.241606 0.018986 0 -0.0713188 0.16 -0.795435
MET_4 -3.8289 0.308283 2.25759 0.00613601 0 0 0 0 -0.314145 0 0 0 0 0 0.0946435 0.00313815 1.25854 0.142002 -0.34 -0.412709
HIS_5 -6.61952 0.415841 3.377 0.00293947 0 0.072263 0 0 0 -0.355385 0 0 0 0 -0.0541135 0.36121 0.664084 0.00556785 0.56 -1.57011
ARG_6 -5.25175 0.201137 3.1431 0.00847076 0 -0.654158 0 0 -0.731871 -0.328295 0 0 0 0 0.136791 0.0139387 2.07699 0.125016 -0.98 -2.24063
VAL_7 -4.36084 0.335596 1.29851 0.0119046 0 0 0 0 0 0 0 0 0 0 -0.213577 0.0690908 0.0245862 -0.233042 0.29 -2.77778
ILE_8 -5.23096 0.539276 1.65262 0.015693 0 0 0 0 0 0 0 0 0 0 -0.239064 0.113085 0.826378 -0.373807 0.24 -2.45678
MET_9 -4.44368 0.235623 1.55067 0.00425046 0 0 0 0 0 0 0 0 0 0 -0.109672 0.00201484 0.878676 0.0336939 -0.34 -2.18842
VAL_10 -3.96083 0.495072 1.03375 0.010595 0 0 0 0 0 0 0 0 0 0 -0.197825 0.0010287 0.117943 -0.37759 0.29 -2.58785
GLY_11 -2.31824 0.231323 1.24132 0.000136632 0 0 0 0 -0.775907 0 0 0 0 0 0.200949 0.041718 0 -0.77003 -0.17 -2.31873
SER_12 -2.34002 0.218749 1.54113 0.000805662 0 -0.0623576 0 0 0 0 0 0 0 0 -0.2752 0.0102407 0.751491 -0.160362 -0.37 -0.685527
GLY_13 -1.06034 0.073135 0.606307 2.10886e-05 0 0 0 0 0 0 0 0 0 0 0.102607 0.0656381 0 0.466885 -0.17 0.0842506
GLY_14 -1.45268 0.138483 0.942818 2.3921e-05 0 0 0 0 -0.55854 0 0 0 0 0 -0.354584 0.0314237 0 -0.794702 -0.17 -2.21776
VAL_15 -4.28249 0.322961 1.81883 0.0101445 0 0 0 0 -0.81923 0 0 0 0 0 -0.0467844 0.00522612 0.294771 0.248525 0.29 -2.15805
GLY_16 -2.30954 0.338456 1.28628 2.31858e-05 0 0 0 0 0 0 0 0 0 0 0.00687749 0.0895542 0 -0.795795 -0.17 -1.55414
LYS_17 -5.81912 0.487995 3.70741 0.00754351 0 -0.0425388 0 0 -0.775907 0 0 0 0 0 -0.055921 9.52473e-05 2.45866 -0.0481234 -0.65 -0.729904
SER_18 -2.9802 0.288418 2.15648 0.0010489 0 -0.144521 0 0 0 -0.659088 0 0 0 0 -0.217286 0.0113651 0.617153 0.00670272 -0.37 -1.28993
ALA_19 -3.0819 0.358206 1.29132 0.000711667 0 0 0 0 0 0 0 0 0 0 -0.111818 3.97459e-06 0 -0.139904 0.16 -1.52338
LEU_20 -5.21848 0.19381 1.88586 0.00572363 0 0 0 0 0 0 0 0 0 0 -0.0962835 0.0485245 0.297926 -0.113821 -0.1 -3.09674
THR_21 -4.96454 0.256347 2.4167 0.0113626 0 -0.123699 0 0 0 -0.00822557 0 0 0 0 -0.0428789 0.0106666 0.0765629 0.092242 -0.27 -2.54546
LEU_22 -4.93702 0.303433 2.32334 0.00740394 0 0 0 0 0 0 0 0 0 0 -0.123762 0.145475 0.117743 -0.0915639 -0.1 -2.35496
GLN_23 -5.74118 0.395812 3.60318 0.0121047 0 -0.201183 0 0 0 0 0 0 0 0 -0.141561 0.00625898 1.12876 -0.107691 -0.97 -2.01549
PHE_24 -6.49238 0.66098 1.67118 0.0258356 0 0 0 0 -0.0216818 0 0 0 0 0 0.129823 0.0223654 0.155849 -0.156701 0.63 -3.37473
MET_25 -5.73675 0.493766 1.97806 0.00294252 0 0 0 0 -0.604181 0 0 0 0 0 -0.0438025 0.106366 2.58218 -0.0592215 -0.34 -1.62063
TRP_26 -4.16943 0.420884 2.09923 0.0236295 0 0 0 0 0 0 0 0 0 0 0.0775775 0.273866 0.750818 0.128553 0.91 0.515129
ASP_27 -2.63972 0.287193 1.86288 0.00499871 0 -0.262718 0 0 0 0 0 0 0 0 -0.122329 0.00673355 0.581719 -0.178111 -0.67 -1.12936
GLU_28 -3.15344 0.239907 1.87227 0.00532242 0 -0.0640127 0 0 0 0 0 0 0 0 -0.0385712 0.00247077 0.744373 0.043633 -0.81 -1.15805
PHE_29 -4.40986 0.226915 1.16336 0.0254872 0 0 0 0 0 0 0 0 0 0 0.0662129 0.446482 0.388307 -0.05569 0.63 -1.51879
VAL_30 -2.05477 0.0602902 0.86678 0.0145044 0 0 0 0 0 0 0 0 0 0 -0.140582 0.000984699 0.11261 -0.182932 0.29 -1.03312
GLU_31 -1.32044 0.011952 0.782214 0.00557474 0 -0.419248 0 0 0 0 0 0 0 0 -0.117245 0.07935 0.839098 -0.160025 -0.81 -1.10877
ASP_32 -1.19268 0.0276994 0.807389 0.00359697 0 -0.00142468 0 0 0 0 0 0 0 0 -0.18435 0.0121515 0.466936 0.0352666 -0.67 -0.695417
TYR_33 -3.53878 0.147557 1.25718 0.0263103 0 0 0 0 -0.0844409 0 0 0 0 0 -0.280613 0.185507 0.468725 0.0141536 0.51 -1.29441
GLU_34 -2.19555 0.220786 1.22232 0.00732737 0.00024859 -0.0747887 0 0 -0.427903 0 0 0 0 0 0.0301308 0.00695071 0.81995 0.108775 -0.81 -1.09176
PRO_35 -1.7058 0.295053 0.48927 0.00131411 0.030923 0 0 0 0 0 0 0 0 0 0.195517 0.0376989 0.411024 -0.462901 0.02 -0.687898
THR_36 -3.06387 0.124251 2.15545 0.0112824 0 -0.117912 0 0 -0.512344 0 0 0 0 0 -0.010081 0.0211438 0.0533612 -0.0974582 -0.27 -1.70618
ILE_37 -1.74976 0.0534963 0.896631 0.0128013 0 0 0 0 0 0 0 0 0 0 0.194846 0.109147 0.176381 -0.193047 0.24 -0.259503
ALA_38 -2.90405 0.170007 1.04964 0.000934295 0 0 0 0 0 0 0 0 0 0 1.05147 0.0271026 0 0.00908472 0.16 -0.435812
ASP_39 -3.71335 0.114653 2.37279 0.00289387 0 -0.24074 0 0 0 0 0 0 0 0 0.185972 0.00515456 0.691786 0.380239 -0.67 -0.870596
SER_40 -3.29274 0.2509 1.99853 0.00183491 0 -0.0545691 0 0 0 -0.0749641 0 0 0 0 0.0832814 0.079416 0.608867 0.260843 -0.37 -0.508597
TYR_41 -5.78178 0.315819 2.08582 0.0237602 0 0 0 0 0 0 0 0 0 0 -0.14202 0.0217355 0.432933 -0.17663 0.51 -2.71036
LEU_42 -3.35928 1.03355 1.44022 0.0109101 0 0 0 0 0 0 0 0 0 0 0.125718 0.0558879 0.960063 0.0674789 -0.1 0.234547
LYS_43 -4.07657 0.258413 2.18446 0.00477181 0 -0.173609 0 0 -0.625863 0 0 0 0 0 0.11421 0.0437441 0.843334 -0.0040109 -0.65 -2.08112
LYS_44 -2.00836 0.171418 0.661345 0.00600691 0 -0.174667 0 0 0 0 0 0 0 0 -0.128939 0.0413268 1.64256 -0.0272461 -0.65 -0.466556
VAL_45 -3.92046 0.600677 1.20744 0.0110472 0 0 0 0 0 0 0 0 0 0 -0.0260564 0.0356622 0.0355321 -0.144682 0.29 -1.91085
VAL_46 -2.20939 0.176792 0.87242 0.00901156 0 0 0 0 0 0 0 0 0 0 -0.192119 0.00446858 0.00697884 -0.329898 0.29 -1.37173
LEU_47 -5.82359 0.597417 2.65336 0.00961814 0 0 0 0 0 0 0 0 0 0 0.11583 0.00260239 0.50488 -0.0944622 -0.1 -2.13435
ASP_48 -2.77784 0.237992 2.42608 0.00497434 0 -0.464102 0 0 0 -1.02579 0 0 0 0 -0.0953266 0.0183419 0.638335 -0.293014 -0.67 -2.00036
GLY_49 -1.14868 0.227452 0.53251 1.61058e-05 0 0 0 0 0 0 0 0 0 0 -0.346881 0.0028719 0 -0.792912 -0.17 -1.69562
GLU_50 -3.78311 0.333671 2.43752 0.00592533 0 -0.334875 0 0 0 -0.277039 0 0 0 0 -0.112964 0.00190394 0.923447 0.018706 -0.81 -1.59681
GLU_51 -1.50954 0.18935 0.761799 0.00548484 0 -0.174667 0 0 0 0 0 0 0 0 0.0255511 0.00239648 1.14927 0.0331675 -0.81 -0.327184
VAL_52 -4.57776 0.622383 1.79168 0.0128195 0 0 0 0 0 0 0 0 0 0 -0.0684491 0.0940111 0.0168489 -0.183497 0.29 -2.00196
ARG_53 -5.48983 0.338898 2.90699 0.00757352 0 -0.293849 0 0 -0.0905387 -0.0691748 0 0 0 0 -0.102933 0.0129625 1.27695 -0.0519133 -0.98 -2.53487
ILE_54 -5.01562 1.05345 1.27908 0.0205213 0 0 0 0 0 0 0 0 0 0 -0.0992369 0.0509451 1.4922 -0.224905 0.24 -1.20356
ASP_55 -5.16956 0.340859 3.40677 0.00402666 0 -0.314579 0 0 0 -0.0749641 0 0 0 0 0.134172 0.00274534 1.29454 0.371373 -0.67 -0.674606
ILE_56 -5.59537 0.474937 1.5285 0.0199593 0 0 0 0 0 0 0 0 0 0 -0.186821 0.0204084 0.159139 -0.386476 0.24 -3.72572
PHE_57 -5.2738 0.511984 2.45348 0.0269047 0 0 0 0 0 0 0 0 0 0 0.00609399 0.0047068 0.897252 -0.0810673 0.63 -0.824448
ASP_58 -4.48276 0.17616 3.38081 0.00871726 0 -0.405199 0 0 0 -0.667314 0 0 0 0 -0.0671047 0.0239575 0.286808 -0.124641 -0.67 -2.54056
THR_59 -3.13236 0.189778 1.56522 0.00713057 0 -0.00130205 0 0 -0.149576 0 0 0 0 0 -0.0890259 0.202528 0.311682 -0.385664 -0.27 -1.75159
ALA_60 -2.16245 0.265705 1.33535 0.000796499 0 0 0 0 -0.149576 0 0 0 0 0 -0.322046 0.0338115 0 -0.105232 0.16 -0.943641
GLY_61 -1.37759 0.0870267 0.767432 1.46069e-05 0 0 0 0 0 0 0 0 0 0 -0.00815721 0.0666786 0 0.261115 -0.17 -0.37348
LEU_62 -1.23332 0.200183 0.685866 0.00694884 0 0 0 0 0 0 0 0 0 0 -0.115017 0.000824207 0.137254 -0.104812 -0.1 -0.522072
ASP_63 -2.6447 0.0532284 2.17898 0.00477525 0 -0.209105 0 0 -0.203101 0 0 0 0 0 0.216624 0.00899918 0.735029 0.24397 -0.67 -0.285297
GLN_64 -1.09095 0.025474 0.794465 0.00521077 0 -0.233653 0 0 0 -0.00239673 0 0 0 0 -0.155548 0.00214465 0.848278 -0.116064 -0.97 -0.893043
LEU_65 -3.59802 0.26019 1.52825 0.0076853 0 0 0 0 -0.203101 0 0 0 0 0 -0.0994388 0.00929771 0.327971 -0.16817 -0.1 -2.03534
ALA_66 -2.76835 0.202089 1.97836 0.000750447 0 0 0 0 0 0 0 0 0 0 -0.187787 0.0181459 0 -0.154923 0.16 -0.751714
SER_67 -2.78531 0.220176 1.62156 0.000808899 0 -0.181651 0 0 0 0 0 0 0 0 -0.112267 0.00204923 0.480822 0.108093 -0.37 -1.01572
LEU_68 -5.71351 0.672726 2.65954 0.00828974 0 0 0 0 0 0 0 0 0 0 -0.0778678 0.0904704 2.51593 -0.109761 -0.1 -0.0541751
ARG_69 -7.09023 0.511549 4.90344 0.0233805 0 -0.53567 0 0 0 -0.794657 0 0 0 0 -0.0232925 0.0313511 2.24437 -0.0984029 -0.98 -1.80817
ASP_70 -5.89992 0.389717 4.24299 0.00320886 0 -0.700226 0 0 0 -1.67065 0 0 0 0 -0.169237 0.0102248 0.572319 0.00108819 -0.67 -3.89048
ASP_71 -4.09867 0.328971 2.78404 0.0030676 0 -0.106004 0 0 0 0 0 0 0 0 -0.139051 0.000694777 0.299965 0.0180816 -0.67 -1.5789
PHE_72 -5.29711 0.706461 1.8243 0.023589 0 0 0 0 -0.682641 0 0 0 0 0 0.00458184 6.83608e-05 1.332 -0.0517419 0.63 -1.51049
PHE_73 -6.05632 0.338751 1.70667 0.0315021 0 0 0 0 0 0 0 0 0 0 0.0291022 0.058614 1.47643 -0.0839158 0.63 -1.86916
ARG_74 -3.64424 0.638234 2.43591 0.0104445 0 -0.371784 0 0 -1.12578 0 0 0 0 0 -0.219547 0.0151349 2.50005 -0.0747097 -0.98 -0.816285
SER_75 -2.44312 0.176391 1.73002 0.00154514 0 -0.00218142 0 0 -0.72317 0 0 0 0 0 -0.252496 0.000360931 0.137432 -0.185807 -0.37 -1.93102
GLY_76 -2.3145 0.66562 1.2661 1.88656e-05 0 0 0 0 -0.658634 0 0 0 0 0 -0.0441973 0.00031439 0 -0.293999 -0.17 -1.54928
GLU_77 -4.93925 0.228148 3.46352 0.00403799 0 -0.662423 0 0 -0.691342 -0.0791513 0 0 0 0 0.289332 0.00427649 0.842518 -0.0756852 -0.81 -2.42602
GLY_78 -3.08913 0.412804 1.24113 0.000228796 0 0 0 0 0 0 0 0 0 0 0.555234 0.0124554 0 0.351139 -0.17 -0.686141
PHE_79 -7.0287 0.850836 1.4666 0.0255145 0 0 0 0 0 0 0 0 0 0 -0.12944 0.167316 0.560153 -0.112956 0.63 -3.57068
LEU_80 -4.7973 0.563694 1.03661 0.00865064 0 0 0 0 0 0 0 0 0 0 0.07828 0.000895082 0.858579 -0.0966333 -0.1 -2.44722
CYS_81 -3.42746 0.0961917 1.70891 0.00194919 0 0 0 0 0 0 0 0 0 0 0.0300516 0.0236608 0.284819 -0.0277121 1.7 0.390413
VAL_82 -4.01336 0.286179 1.13976 0.0179494 0 0 0 0 0 0 0 0 0 0 -0.190522 0.00450376 0.0985552 -0.246052 0.29 -2.61298
PHE_83 -7.57673 0.674291 1.82956 0.0260963 0 0 0 0 0 0 0 0 0 0 -0.103613 0.0366102 0.467134 -0.179231 0.63 -4.19588
SER_84 -4.24593 0.623804 2.752 0.0018946 0 -0.0943146 0 0 -1.26806 -0.408997 0 0 0 0 0.00851606 0.0821593 0.609155 0.165891 -0.37 -2.14388
ILE_85 -5.89984 0.327377 2.74654 0.0210649 0 0 0 0 0 0 0 0 0 0 -0.0321986 0.000106743 0.573077 0.240043 0.24 -1.78383
THR_86 -3.87786 0.624433 2.06141 0.00527011 0 0.0602721 0 0 -0.506351 -0.408997 0 0 0 0 -0.175908 0.0204668 0.135353 -0.0722886 -0.27 -2.40419
GLU_87 -4.73647 0.399789 3.18558 0.0127212 0 -0.0533465 0 0 -0.449091 0 0 0 0 0 0.324018 0.00150385 1.63862 0.0111945 -0.81 -0.475476
MET_88 -3.91132 0.183136 2.10989 0.00686417 0 0 0 0 -0.465585 0 0 0 0 0 -0.0509859 0.028582 1.30979 -0.0352805 -0.34 -1.16491
GLU_89 -2.98321 0.291657 1.70669 0.00536095 0 0.0600621 0 0 -0.449091 0 0 0 0 0 -0.248465 0.0344568 0.82713 -0.144174 -0.81 -1.70957
SER_90 -4.07429 0.335466 2.41622 0.00113249 0 -0.169663 0 0 -0.761708 0 0 0 0 0 -0.181585 0.12132 0.354812 -0.000987919 -0.37 -2.32929
PHE_91 -8.30115 0.959369 3.06626 0.0259503 0 0 0 0 0 0 0 0 0 0 0.00592466 0.000794432 0.665076 -0.000955365 0.63 -2.94873
ALA_92 -2.93351 0.287385 1.68227 0.000765322 0 0 0 0 0 0 0 0 0 0 -0.18114 0.000150594 0 -0.169484 0.16 -1.15356
ALA_93 -3.5182 0.488448 1.67878 0.000923525 0 0 0 0 0 0 0 0 0 0 -0.256034 0.107878 0 -0.0738425 0.16 -1.41204
THR_94 -5.05163 0.489564 2.85405 0.00402478 0 0.0598622 0 0 0 -0.447125 0 0 0 0 -0.129265 0.159963 0.332556 0.129416 -0.27 -1.86859
ALA_95 -2.92443 0.226786 1.64807 0.000678935 0 0 0 0 0 0 0 0 0 0 -0.174378 0.0225014 0 -0.136845 0.16 -1.17762
ASP_96 -3.09005 0.197826 1.89016 0.00325783 0 0.040761 0 0 0 0 0 0 0 0 -0.165312 0.000199082 0.357273 -0.0286278 -0.67 -1.46452
PHE_97 -6.0009 0.509082 2.24051 0.0210043 0 0 0 0 0 0 0 0 0 0 -0.0457394 0.0225587 1.05181 0.0338992 0.63 -1.53777
ARG_98 -7.61345 0.664092 4.10899 0.0117345 0 -0.00654815 0 0 0 0 0 0 0 0 -0.19792 0.0278158 2.13172 -0.0803788 -0.98 -1.93395
GLU_99 -3.14236 0.273852 1.7995 0.00671423 0 -0.021768 0 0 0 0 0 0 0 0 -0.114799 0.000716672 0.899639 -0.092993 -0.81 -1.2015
GLN_100 -5.2176 0.383259 3.48482 0.00546507 0 -0.198386 0 0 0 0 0 0 0 0 -0.13173 0.00895459 0.934107 -0.0980063 -0.97 -1.79912
ILE_101 -5.68544 0.421733 1.36731 0.0223786 0 0 0 0 0 0 0 0 0 0 -0.0137651 0.0143937 0.187474 -0.0689693 0.24 -3.51489
LEU_102 -4.42029 0.33804 2.15443 0.00737361 0 0 0 0 0 0 0 0 0 0 -0.107585 0.0164125 0.285493 -0.116232 -0.1 -1.94237
ARG_103 -4.47701 0.341001 3.46891 0.015382 0 -0.529851 0 0 0 -0.87599 0 0 0 0 -0.137007 0.00770217 1.96792 -0.058889 -0.98 -1.25783
VAL_104 -5.13811 0.52739 2.67832 0.0185236 0 0 0 0 -1.12578 0 0 0 0 0 -0.0184539 0.00168615 0.0995717 -0.0621272 0.29 -2.72897
LYS_105 -4.0661 0.426246 2.08548 0.00962244 0 -0.18304 0 0 -0.658634 0 0 0 0 0 -0.212886 0.0310943 2.22361 -0.0578497 -0.65 -1.05246
GLU_106 -1.82621 0.261513 1.16881 0.007129 0 -0.235091 0 0 0 0 0 0 0 0 0.000253042 0.111604 0.591812 0.0703555 -0.81 -0.659826
ASP_107 -3.93715 0.430268 2.96501 0.0105973 0 -0.606759 0 0 -0.253552 -0.692275 0 0 0 0 0.153238 0.0214603 0.23092 -0.481534 -0.67 -2.82978
GLU_108 -1.48193 0.212098 0.902838 0.00554648 0 -0.008834 0 0 0 0 0 0 0 0 -0.267437 0.00233108 0.925294 -0.122993 -0.81 -0.643086
ASN_109 -2.59768 0.373579 1.91139 0.00693937 0 -0.16245 0 0 -0.445525 0 0 0 0 0 -0.241629 0.00557052 0.737437 -0.370682 -0.89 -1.67305
VAL_110 -3.84846 0.674756 1.60481 0.0213996 0.0100468 0 0 0 0 0 0 0 0 0 -0.181557 0.0375382 1.24008 0.104043 0.29 -0.0473422
PRO_111 -4.27089 0.643376 1.37072 0.00139802 0.0875366 0 0 0 0 0 0 0 0 0 -0.00114757 0.00554871 0.423046 -0.549995 0.02 -2.27041
PHE_112 -5.78026 0.233452 1.89548 0.0245209 0 0 0 0 -0.112374 0 0 0 0 0 0.0650238 0.0272177 0.505388 -0.0620693 0.63 -2.57362
LEU_113 -4.49142 0.327863 1.43385 0.0079166 0 0 0 0 0 0 0 0 0 0 0.00441542 0.00253273 0.492881 -0.035575 -0.1 -2.35754
LEU_114 -5.35566 0.284615 1.38505 0.00742427 0 0 0 0 0 0 0 0 0 0 -0.107491 0.0359657 0.405958 -0.105542 -0.1 -3.54969
VAL_115 -5.11904 0.228104 1.40168 0.0160882 0 0 0 0 0 0 0 0 0 0 -0.158815 0.0185636 0.0103068 -0.342598 0.29 -3.65571
GLY_116 -3.0823 0.263429 1.49844 1.94481e-05 0 0 0 0 0 0 0 0 0 0 1.28123 0.0502235 0 0.663327 -0.17 0.504367
ASN_117 -5.34517 0.618566 4.14013 0.00606008 0 -0.250054 0 0 -1.3608 -0.329352 0 0 0 0 0.0462686 0.0622242 1.56978 -0.0337885 -0.89 -1.76613
LYS_118 -4.80708 0.843296 3.1625 0.00553317 0 0.0758341 0 0 -1.05202 0 0 0 0 0 0.00465884 0.0260184 0.877013 0.106547 -0.65 -1.4077
SER_119 -2.95499 0.49638 1.95407 0.00146019 0 -0.27185 0 0 0 0 0 0 0 0 -0.246739 0.0686285 0.120409 -0.200405 -0.37 -1.40304
ASP_120 -3.41656 0.579715 2.85052 0.00386178 0 -0.369745 0 0 0 -0.600594 0 0 0 0 -0.219787 0.00500565 1.45269 -0.0797359 -0.67 -0.464631
LEU_121 -4.33294 0.67882 2.07598 0.00878389 0 0 0 0 0 0 0 0 0 0 0.404787 4.72087e-06 0.0220146 0.0730105 -0.1 -1.16954
GLU_122 -3.01392 0.562124 2.37085 0.0138636 0 -0.388088 0 0 0 -0.59813 0 0 0 0 -0.00773056 0.0019364 1.87259 -0.111229 -0.81 -0.107735
ASP_123 -1.26302 0.228678 0.733137 0.00331058 0 -0.000955893 0 0 0 0 0 0 0 0 -0.177936 0.0131266 0.381647 -0.0234321 -0.67 -0.775444
LYS_124 -2.94474 0.415931 1.3276 0.00466931 0 -0.0304683 0 0 0 0 0 0 0 0 -0.185961 0.0476406 0.663213 -0.0854056 -0.65 -1.43752
ARG_125 -6.19557 0.500045 4.52476 0.0153493 0 -0.72936 0 0 -0.507315 -1.85834 0 0 0 0 -0.172854 0.297618 1.6805 0.0681068 -0.98 -3.35706
GLN_126 -3.68573 0.131363 2.39092 0.00411782 0 -0.0813967 0 0 -0.465585 0 0 0 0 0 0.0511784 0.0932845 0.952111 -0.125734 -0.97 -1.70547
VAL_127 -4.99766 0.38773 1.90623 0.0117244 0 0 0 0 -0.507315 0 0 0 0 0 -0.171526 0.0165417 0.0452549 -0.243399 0.29 -3.26241
SER_128 -3.4639 0.336426 2.3128 0.00161173 0 -0.121519 0 0 -0.78956 0 0 0 0 0 -0.267316 0.036864 0.24452 -0.241828 -0.37 -2.3219
VAL_129 -3.20875 0.252265 1.92869 0.0133329 0 0 0 0 0 0 0 0 0 0 -0.0472317 0.0029365 0.0452318 0.0212044 0.29 -0.702317
GLU_130 -2.68404 0.42759 1.66629 0.00547461 0 -0.01803 0 0 0 0 0 0 0 0 -0.207403 0.00653808 0.904441 -0.115824 -0.81 -0.824965
GLU_131 -5.31923 0.443262 3.38043 0.00289221 0 -0.0488835 0 0 -0.78956 0 0 0 0 0 0.0730958 0.17945 1.63317 -0.0986807 -0.81 -1.35405
ALA_132 -4.35008 0.51258 1.37288 0.000796587 0 0 0 0 0 0 0 0 0 0 -0.231251 0.000131152 0 -0.158305 0.16 -2.69325
LYS_133 -4.10843 0.402011 1.85878 0.00316214 0 -0.0285154 0 0 0 0 0 0 0 0 -0.237412 0.0727136 1.12792 -0.0474112 -0.65 -1.60718
ASN_134 -3.8837 0.291225 2.57691 0.0043449 0 -0.0485464 0 0 0 0 0 0 0 0 0.0205289 0.0775638 0.336548 0.109201 -0.89 -1.40592
ARG_135 -7.23185 0.564221 4.16924 0.011244 0 0.0244981 0 0 0 -0.447125 0 0 0 0 -0.127932 0.0366286 2.41876 -0.0627531 -0.98 -1.62507
ALA_136 -4.62829 0.296697 1.8232 0.000782472 0 0 0 0 0 0 0 0 0 0 -0.243907 0.0297674 0 -0.157514 0.16 -2.71927
GLU_137 -3.07009 0.544557 1.84388 0.00719992 0 -0.055716 0 0 0 0 0 0 0 0 -0.154915 0.00480987 0.981022 -0.105506 -0.81 -0.814762
GLN_138 -2.19043 0.185647 1.11 0.00457989 0 -0.0427066 0 0 0 0 0 0 0 0 -0.230373 0.0279766 0.81993 -0.0583565 -0.97 -1.34373
TRP_139 -8.15723 1.16147 2.82056 0.0251183 0 0 0 0 0 0 0 0 0 0 -0.168117 0.0870696 0.905413 0.0139689 0.91 -2.40175
ASN_140 -1.72912 0.367003 1.0724 0.0117671 0 0 0 0 0 0 0 0 0 0 -0.246731 0.00231752 0.758729 -0.508301 -0.89 -1.16193
VAL_141 -3.79934 0.219773 1.44854 0.0131272 0 0 0 0 0 0 0 0 0 0 -0.0684577 0.000474242 0.0394374 -0.184133 0.29 -2.04058
ASN_142 -1.89215 0.0630859 1.1066 0.00387649 0 -0.0951935 0 0 0 0 0 0 0 0 -0.0304786 0.00827082 0.592774 0.0281156 -0.89 -1.1051
TYR_143 -6.14771 0.743579 1.94152 0.0260521 0 0 0 0 0 -0.492313 0 0 0 0 -0.0636193 0.00961641 1.07715 -0.0982368 0.51 -2.49397
VAL_144 -3.88443 0.488678 1.23527 0.0198282 0 0 0 0 0 0 0 0 0 0 -0.0540589 0.0160456 0.667844 -0.143096 0.29 -1.36391
GLU_145 -4.11783 0.64889 3.12753 0.00379553 0 -0.379635 0 0 -0.56918 -1.75252 0 0 0 0 -0.0422894 0.0181116 1.05356 0.0625946 -0.81 -2.75697
THR_146 -4.61798 0.362334 2.78436 0.0109807 0 -0.19093 0 0 0 -0.329352 0 0 0 0 -0.153964 0.167067 0.146681 -0.409221 -0.27 -2.50002
SER_147 -4.77025 0.407182 3.39743 0.00249407 0 -0.211998 0 0 -0.556351 -1.13519 0 0 0 0 0.399068 0.023291 0.172862 -0.0530629 -0.37 -2.69452
ALA_148 -3.09428 0.210058 1.11853 0.000702956 0 0 0 0 -0.0480969 0 0 0 0 0 -0.222871 0.00190326 0 -0.106448 0.16 -1.9805
LYS_149 -3.33773 0.355348 1.64823 0.00543363 0 -0.595702 0 0 0 0 0 0 0 0 -0.109311 0.0199486 0.903173 -0.042735 -0.65 -1.80335
THR_150 -2.56455 0.382139 1.75414 0.0048421 0 -0.111778 0 0 -0.556351 -0.534594 0 0 0 0 -0.141073 0.221574 0.0140876 -0.0690212 -0.27 -1.87059
ARG_151 -2.79167 0.28555 1.69874 0.0117797 0 -0.0720953 0 0 0 0 0 0 0 0 0.106948 0.0415453 0.99594 0.221748 -0.98 -0.481507
ALA_152 -2.85942 0.312877 1.69434 0.00110522 0 0 0 0 0 0 0 0 0 0 -0.110915 0.0150891 0 0.147863 0.16 -0.639063
ASN_153 -3.39052 0.189129 1.95209 0.00669019 0 -0.0996085 0 0 -0.56918 0 0 0 0 0 -0.185819 0.0560358 0.704756 -0.424206 -0.89 -2.65063
VAL_154 -4.22004 0.583461 1.43412 0.0124017 0 0 0 0 0 0 0 0 0 0 0.0455951 0.0154028 0.00849565 -0.123414 0.29 -1.95398
ASP_155 -3.28868 0.368185 1.81561 0.00298214 0 -0.0863732 0 0 0 0 0 0 0 0 -0.169097 0.00528601 0.326724 -0.012155 -0.67 -1.70752
LYS_156 -4.05898 0.523918 2.47645 0.00790074 0 -0.356749 0 0 0 -0.447614 0 0 0 0 0.0369059 0.0739928 1.53147 -0.0753153 -0.65 -0.938028
VAL_157 -4.62531 0.84066 0.990774 0.00924753 0 0 0 0 0 0 0 0 0 0 -0.103196 0.0548715 0.605266 0.152769 0.29 -1.78492
PHE_158 -7.69264 0.89212 1.51185 0.0215775 0 0 0 0 0 0 0 0 0 0 0.0435521 0.00475626 0.308719 0.022781 0.63 -4.25728
PHE_159 -6.06247 0.516449 2.38837 0.0215978 0 0 0 0 0 0 0 0 0 0 -0.089949 0.00193623 0.391035 0.0788188 0.63 -2.12422
ASP_160 -4.45881 0.336671 3.24178 0.00285149 0 -0.534771 0 0 0 -0.537156 0 0 0 0 -0.126657 0.0920052 0.333574 0.0173147 -0.67 -2.30319
LEU_161 -6.14559 0.963515 1.98597 0.00865503 0 0 0 0 0 0 0 0 0 0 -0.112139 0.108579 0.60907 -0.117316 -0.1 -2.79926
MET_162 -6.6523 0.924652 2.23246 0.00350213 0 0 0 0 0 0 0 0 0 0 -0.105256 0.135533 1.2066 -0.0893303 -0.34 -2.68414
ARG_163 -6.00228 0.567579 4.24376 0.0110401 0 -0.494626 0 0 0 -0.756468 0 0 0 0 -0.211597 0.00302003 1.84792 -0.0837254 -0.98 -1.85539
GLU_164 -4.84124 0.284646 2.80666 0.00474274 0 -0.0706809 0 0 -0.112374 0 0 0 0 0 -0.213078 0.0167873 0.878642 -0.142597 -0.81 -2.19849
ILE_165 -6.71962 0.530383 2.34611 0.0177261 0 0 0 0 0 0 0 0 0 0 -0.0438642 0.00130054 0.131863 -0.0682459 0.24 -3.56434
ARG_166 -6.01507 0.464399 4.25624 0.0103057 0 -0.734153 0 0 0 -0.635903 0 0 0 0 -0.161405 0.00667634 1.81193 -0.0765299 -0.98 -2.0535
ALA_167 -3.35025 0.199495 1.63365 0.000783586 0 0 0 0 0 0 0 0 0 0 -0.161467 0.0736098 0 -0.157003 0.16 -1.60118
ARG_168 -5.75471 0.512594 4.0464 0.0155339 0 -0.88694 0 0 -0.191973 -0.716663 0 0 0 0 -0.170856 0.0222825 3.27808 -0.0704198 -0.98 -0.896669
LYS_169 -5.26816 0.381558 3.96345 0.00334761 0 -0.203429 0 0 -0.314145 -0.434536 0 0 0 0 -0.207649 0.0936931 1.08811 -0.0406099 -0.65 -1.58837
MET_170 -3.03005 0.269709 1.51979 0.00852718 0 0 0 0 0 0 0 0 0 0 0.0382225 0.0253443 1.14758 -0.0353599 -0.34 -0.396242
GLU_171 -2.49962 0.0691415 1.49452 0.00550102 0 -0.154412 0 0 0 0 0 0 0 0 -0.269084 0.00140056 0.845178 -0.139913 -0.81 -1.45729
ASP_172 -2.37901 0.170154 1.83506 0.0034616 0 -0.328433 0 0 0 -0.0243882 0 0 0 0 -0.163032 0.0189206 0.57024 -0.0734276 -0.67 -1.04045
SER_p:CtermProteinFull_173 -1.49218 0.0668205 1.15896 0.00480385 0 0 0 0 0 0 0 0 0 0 0 0 0.340913 0 -0.37 -0.290683
GLY_p:NtermProteinFull_174 -0.797573 0.0546604 0.724676 0.000141719 0 0 0 0 -0.138988 0 0 0 0 0 0 0.0308267 0 0 -0.17 -0.296255
GLN_175 -2.12983 0.0825724 1.91274 0.00439938 0 -0.0870598 0 0 0 -0.397851 0 0 0 0 -0.235423 0.14766 1.3458 0.0685517 -0.97 -0.258443
TYR_176 -3.79293 0.200068 1.80456 0.0265453 0 0 0 0 0 0 0 0 0 0 -0.111221 0.0123348 0.26665 -0.304381 0.51 -1.38838
LEU_177 -3.21543 0.164127 1.00553 0.00662791 0 0 0 0 0 0 0 0 0 0 -0.0954411 0.00364782 0.275393 -0.0788186 -0.1 -2.03436
VAL_178 -3.25448 0.144268 0.852106 0.0176939 0 0 0 0 0 0 0 0 0 0 0.0835963 0.0125595 0.0284273 -0.0695117 0.29 -1.89535
TYR_179 -6.40843 0.49699 2.52031 0.0222508 0 0 0 0 0 -0.301948 0 0 0 0 -0.0332785 0.000278125 0.787972 -0.0923773 0.51 -2.49824
ASN_180 -3.26847 0.172352 1.5853 0.00574957 0 0.00272657 0 0 0 -0.447345 0 0 0 0 0.0600029 0.000277372 1.36715 0.124974 -0.89 -1.28728
GLY_181 -2.84683 0.094924 1.66283 0.000176349 0 0 0 0 0 0 0 0 0 0 0.247475 0.0180793 0 -0.644162 -0.17 -1.63751
ASP_182 -2.34118 0.0353745 1.71229 0.00279789 0 -0.0937677 0 0 0 -0.424662 0 0 0 0 -0.0871305 5.92057e-05 0.64799 0.0648513 -0.67 -1.15337
LEU_183 -5.18397 0.447925 1.68808 0.00533672 0 0 0 0 0 0 0 0 0 0 -0.00300841 0.118713 0.280914 0.0917366 -0.1 -2.65428
VAL_184 -3.98991 0.10034 1.98728 0.0103913 0 0 0 0 0 0 0 0 0 0 -0.191346 0.00320968 0.0105003 -0.326269 0.29 -2.1058
GLU_185 -5.67951 0.325784 3.32593 0.00700272 0 -0.344598 0 0 0 -1.14576 0 0 0 0 -0.197734 0.12903 1.10448 -0.0182835 -0.81 -3.30366
TYR_186 -7.31691 0.626801 2.72467 0.0229081 0 0 0 0 0 -0.552484 0 0 0 0 -0.153165 0.00578783 0.403633 -0.21142 0.51 -3.94018
GLU_187 -4.94219 0.319419 3.14279 0.0078893 0 0.0248814 0 0 -0.771077 0 0 0 0 0 -0.216131 0.110289 2.24095 0.0206934 -0.81 -0.872484
ALA_188 -2.90406 0.101852 1.51574 0.00100511 0 0 0 0 0 0 0 0 0 0 -0.104073 0.0474109 0 -0.154895 0.16 -1.33702
ASP_189 -3.72822 0.310826 2.81433 0.00279614 0 -0.430996 0 0 -0.528408 -0.328295 0 0 0 0 -0.135735 0.00530747 0.468214 -0.0863048 -0.67 -2.30648
HIS_190 -3.18229 0.275066 2.04665 0.00287276 0 -0.277136 0 0 -0.333207 -0.0691748 0 0 0 0 -0.0826392 0.0532782 0.3436 -0.251952 0.56 -0.914929
MET_191 -3.71644 0.424712 1.35648 0.0155019 0 0 0 0 0 0 0 0 0 0 0.0991179 0.113328 1.05538 0.193151 -0.34 -0.798778
ALA_192 -2.42677 0.165771 1.25784 0.000951467 0 0 0 0 0 0 0 0 0 0 -0.233182 0.000422777 0 0.00283988 0.16 -1.07213
GLN_193 -2.41813 0.0907854 1.04977 0.00534613 0 -0.0834789 0 0 0 0 0 0 0 0 -0.205557 0.0258226 0.793076 0.0130218 -0.97 -1.69935
LEU_194 -3.60283 0.183755 1.61009 0.009399 0 0 0 0 0 0 0 0 0 0 2.59426 4.40143e-05 0.158978 0.0898638 -0.1 0.943553
GLN_195 -2.73436 0.155344 1.76646 0.00492019 0 -0.0133814 0 0 0 0 0 0 0 0 -0.040044 0.0757456 0.959993 0.0119042 -0.97 -0.783425
ARG_196 -2.24982 0.0514973 1.39772 0.0101466 0 -0.0615222 0 0 0 0 0 0 0 0 -0.220208 0.00323782 1.42852 -0.00923652 -0.98 -0.629657
VAL_197 -4.32164 0.396126 1.89648 0.0149362 0 0 0 0 0 0 0 0 0 0 -0.0837905 0.0392964 0.0426238 -0.197413 0.29 -1.92338
HIS_D_198 -6.02522 0.329236 3.01201 0.00376793 0 -0.0302017 0 0 0 -0.872007 0 0 0 0 -0.0298423 0.0110732 1.82901 0.0502512 0.56 -1.16192
GLY_199 -3.08569 0.143965 1.386 4.15425e-05 0 0 0 0 0 0 0 0 0 0 0.462524 0.0283518 0 0.424239 -0.17 -0.810559
PHE_200 -5.3865 0.291846 1.62571 0.0236381 0 0 0 0 0 0 0 0 0 0 0.0487432 0.0274806 0.334086 -0.193111 0.63 -2.5981
LEU_201 -6.13994 0.735486 1.8297 0.0186266 0 0 0 0 0 0 0 0 0 0 -0.129186 0.0111821 3.09772 -0.0801678 -0.1 -0.756586
MET_202 -5.27318 0.571715 2.45156 0.0040329 0 0 0 0 0 0 0 0 0 0 0.0656858 0.195676 1.12555 0.156999 -0.34 -1.04196
ASN_203 -3.90113 0.114871 2.94055 0.00834118 0 -0.162551 0 0 -0.138988 0 0 0 0 0 -0.0474951 0.107911 0.772469 -0.123572 -0.89 -1.31959
ASP_204 -3.53686 0.376806 2.59956 0.00686057 0 -0.316623 0 0 0 -0.397851 0 0 0 0 0.408731 1.86658e-05 0.171412 -0.225644 -0.67 -1.5836
CYS_205 -4.24402 0.357469 2.12135 0.00193695 0 0 0 0 0 0 0 0 0 0 -0.0151433 0.0814325 0.161383 -0.148549 1.7 0.0158577
LEU_206 -5.0198 0.262579 1.15509 0.00912234 0 0 0 0 0 0 0 0 0 0 -0.000962635 0.0272607 0.437927 -0.111224 -0.1 -3.34
LEU_207 -4.38488 0.188561 1.50655 0.00684735 0 0 0 0 0 0 0 0 0 0 -0.0527324 0.00292468 0.375396 -0.124984 -0.1 -2.58232
VAL_208 -3.88674 0.0403969 1.54708 0.0106571 0 0 0 0 0 0 0 0 0 0 -0.188185 0.00494402 0.00683083 -0.319564 0.29 -2.49458
ALA_209 -2.79145 0.0968488 1.59371 0.000964106 0 0 0 0 0 0 0 0 0 0 0.079089 0.00745499 0 0.22906 0.16 -0.624326
THR_210 -2.97248 0.113478 1.93354 0.00842461 0 0.0177821 0 0 0 0 0 0 0 0 -0.0259529 0.0067223 0.0469864 -0.0940215 -0.27 -1.23552
TRP_211 -3.23944 0.118271 1.13571 0.0212971 0 0 0 0 0 0 0 0 0 0 -0.0252525 0.130597 0.526834 -0.0507777 0.91 -0.472761
LEU_212 -3.45101 0.35723 1.69763 0.010706 0.000923654 0 0 0 0 0 0 0 0 0 0.168208 0.00513494 0.356713 -0.0400036 -0.1 -0.994465
PRO_213 -1.69642 0.38929 0.516903 0.000982088 0.0306605 0 0 0 0 0 0 0 0 0 -0.190493 0.208158 0.174327 -0.474576 0.02 -1.02116
GLN_214 -3.28027 0.39752 1.99496 0.00423269 0 0 0 0 0 0 0 0 0 0 -0.0825331 0.176687 1.02354 -0.00328234 -0.97 -0.73915
ARG_215 -1.52786 0.347368 0.991918 0.00956157 0 -0.0881648 0 0 -0.157262 0 0 0 0 0 0.198746 0.00894864 1.285 -0.0843576 -0.98 0.00390353
ARG_216 -1.62407 0.21543 1.01201 0.0120732 0 -0.0881648 0 0 -0.157262 0 0 0 0 0 0.158746 0.0769533 1.19334 -0.291126 -0.98 -0.472076
GLY_217 -1.61798 0.363515 1.04766 0.000144062 0 0 0 0 0 0 0 0 0 0 2.09454 0.0319647 0 -0.234028 -0.17 1.51582
MET_218 -2.51471 0.366645 1.06092 0.00541137 0 0 0 0 0 0 0 0 0 0 0.276864 0.0101489 1.06046 0.127959 -0.34 0.0536906
TYR_219 -4.25454 0.225104 1.95572 0.0245233 0 0 0 0 0 0 0 0 0 0 -0.152072 0.00209385 0.843162 -0.101609 0.51 -0.947615
ARG_220 -2.58453 0.136599 0.842794 0.0110802 0 0.00187203 0 0 0 0 0 0 0 0 0.00396005 0.0226506 2.65949 -0.0706089 -0.98 0.0433073
TYR_221 -3.59458 0.148357 1.88777 0.0248021 0 0 0 0 0 0 0 0 0 0 -0.0240194 0.000135997 0.518761 -0.114823 0.51 -0.643599
ASN_222 -2.20165 0.0596526 1.25754 0.00321052 0 0.00197868 0 0 0 0 0 0 0 0 -0.00344187 0.0452782 0.889844 0.108865 -0.89 -0.72872
ALA_223 -3.14732 0.0846148 1.51373 0.00100447 0 0 0 0 0 0 0 0 0 0 0.23829 0.120189 0 0.358664 0.16 -0.670826
LEU_224 -3.0225 0.127198 0.662733 0.0145234 0 0 0 0 0 0 0 0 0 0 -0.0932557 0.119301 0.511988 -0.146105 -0.1 -1.92611
TYR_225 -6.84888 0.565246 2.58776 0.0238731 0.0011775 0 0 0 0 -1.04995 0 0 0 0 0.0752196 0.0185662 0.179295 -0.113727 0.51 -4.05142
PRO_226 -3.59216 0.486499 1.35623 0.000900948 0.0921891 0 0 0 0 0 0 0 0 0 -0.260909 0.0470122 0.169361 -0.618085 0.02 -2.29897
LEU_227 -4.65571 0.445838 1.62329 0.00929935 0 0 0 0 0 0 0 0 0 0 -0.151637 0.0650516 0.0701075 0.021326 -0.1 -2.67244
ASP_228 -3.38919 0.447384 2.42974 0.00928552 0 -0.402754 0 0 0 -0.498838 0 0 0 0 -0.252542 0.00992243 0.615865 -0.217279 -0.67 -1.91841
ARG_229 -3.21728 0.658195 1.73004 0.0068608 0 -0.236747 0 0 0 0 0 0 0 0 0.17138 0.0593331 0.884296 -0.10306 -0.98 -1.02698
LEU_230 -4.85482 0.326072 0.942089 0.0102631 0 0 0 0 0 0 0 0 0 0 -0.0999433 0.0267949 0.273986 -0.0396883 -0.1 -3.51524
ALA_231 -3.21389 0.223287 1.22455 0.000820586 0 0 0 0 0 0 0 0 0 0 -0.0134558 0.0493993 0 0.141848 0.16 -1.42745
VAL_232 -2.3496 0.098316 0.504282 0.00909648 0 0 0 0 0 0 0 0 0 0 -0.206937 0.0204273 0.0445477 -0.364356 0.29 -1.95422
VAL_233 -3.96045 0.674442 1.2201 0.0153763 0 0 0 0 0 0 0 0 0 0 -0.198877 0.00492678 0.109907 -0.378685 0.29 -2.22326
[truncated: 6,271 more chars]
