# Supplementary material for: A Generic Program for Multistate Protein Design
Source: PLoS One. 2011 Jul 6;6(7):e20937. doi: 10.1371/journal.pone.0020937 (PMC3130737; doi:10.1371/journal.pone.0020937)
Supplement: File S1 — “Protocol capture” file that contains the input files, command lines, and support scripts that were used in this computational study. (BZ2) [file pone.0020937.s001.bz2 › MSD_protocol_capture/Capture_Files/orthogonal_interface_files/input_files/state_versions/v11.2/024.d16_v11.1_1_9dG_RalA2andSec5_0045_0001.pdb]

ATOM      1  N   SER A  11      15.761 -17.974 -25.282  1.00  0.00              
ATOM      2  CA  SER A  11      16.400 -18.935 -24.339  1.00  0.00              
ATOM      3  C   SER A  11      15.513 -19.210 -23.124  1.00  0.00              
ATOM      4  O   SER A  11      15.750 -20.161 -22.371  1.00  0.00              
ATOM      5  CB  SER A  11      17.748 -18.412 -23.884  1.00  0.00              
ATOM      6  OG  SER A  11      17.629 -17.246 -23.116  1.00  0.00              
ATOM      7 1H   SER A  11      16.213 -17.108 -25.495  1.00  0.00              
ATOM      8 2H   SER A  11      15.569 -18.250 -26.224  1.00  0.00              
ATOM      9 3H   SER A  11      14.858 -17.597 -25.076  1.00  0.00              
ATOM     10  HA  SER A  11      16.684 -19.878 -24.808  1.00  0.00              
ATOM     11 1HB  SER A  11      18.237 -19.181 -23.287  1.00  0.00              
ATOM     12 2HB  SER A  11      18.354 -18.196 -24.763  1.00  0.00              
ATOM     13  HG  SER A  11      18.502 -16.948 -22.848  1.00  0.00              
ATOM     14  N   LEU A  12      14.494 -18.377 -22.931  1.00  0.00              
ATOM     15  CA  LEU A  12      13.562 -18.562 -21.824  1.00  0.00              
ATOM     16  C   LEU A  12      12.626 -19.721 -22.132  1.00  0.00              
ATOM     17  O   LEU A  12      12.237 -19.922 -23.285  1.00  0.00              
ATOM     18  CB  LEU A  12      12.726 -17.298 -21.603  1.00  0.00              
ATOM     19  CG  LEU A  12      13.293 -16.164 -20.746  1.00  0.00              
ATOM     20  CD1 LEU A  12      14.597 -15.649 -21.344  1.00  0.00              
ATOM     21  CD2 LEU A  12      12.261 -15.046 -20.660  1.00  0.00              
ATOM     22  H   LEU A  12      14.361 -17.599 -23.561  1.00  0.00              
ATOM     23  HA  LEU A  12      14.114 -18.819 -20.921  1.00  0.00              
ATOM     24 1HB  LEU A  12      12.655 -16.950 -22.633  1.00  0.00              
ATOM     25 2HB  LEU A  12      11.730 -17.533 -21.228  1.00  0.00              
ATOM     26  HG  LEU A  12      13.446 -16.561 -19.743  1.00  0.00              
ATOM     27 1HD1 LEU A  12      14.988 -14.842 -20.723  1.00  0.00              
ATOM     28 2HD1 LEU A  12      15.324 -16.460 -21.385  1.00  0.00              
ATOM     29 3HD1 LEU A  12      14.412 -15.275 -22.350  1.00  0.00              
ATOM     30 1HD2 LEU A  12      12.657 -14.233 -20.050  1.00  0.00              
ATOM     31 2HD2 LEU A  12      12.041 -14.675 -21.661  1.00  0.00              
ATOM     32 3HD2 LEU A  12      11.347 -15.428 -20.206  1.00  0.00              
ATOM     33  N   ALA A  13      12.274 -20.491 -21.107  1.00  0.00              
ATOM     34  CA  ALA A  13      11.361 -21.608 -21.305  1.00  0.00              
ATOM     35  C   ALA A  13      10.017 -20.956 -21.621  1.00  0.00              
ATOM     36  O   ALA A  13       9.688 -19.905 -21.071  1.00  0.00              
ATOM     37  CB  ALA A  13      11.258 -22.447 -20.032  1.00  0.00              
ATOM     38  H   ALA A  13      12.636 -20.309 -20.183  1.00  0.00              
ATOM     39  HA  ALA A  13      11.718 -22.207 -22.143  1.00  0.00              
ATOM     40 1HB  ALA A  13      10.572 -23.277 -20.198  1.00  0.00              
ATOM     41 2HB  ALA A  13      12.242 -22.837 -19.772  1.00  0.00              
ATOM     42 3HB  ALA A  13      10.886 -21.827 -19.218  1.00  0.00              
ATOM     43  N   ARG A  14       9.253 -21.570 -22.517  1.00  0.00              
ATOM     44  CA  ARG A  14       7.937 -21.056 -22.880  1.00  0.00              
ATOM     45  C   ARG A  14       6.883 -22.065 -22.446  1.00  0.00              
ATOM     46  O   ARG A  14       6.831 -23.177 -22.974  1.00  0.00              
ATOM     47  CB  ARG A  14       7.823 -20.707 -24.356  1.00  0.00              
ATOM     48  CG  ARG A  14       8.706 -19.556 -24.812  1.00  0.00              
ATOM     49  CD  ARG A  14       8.838 -19.431 -26.286  1.00  0.00              
ATOM     50  NE  ARG A  14       9.626 -18.291 -26.726  1.00  0.00              
ATOM     51  CZ  ARG A  14       9.807 -17.938 -28.014  1.00  0.00              
ATOM     52  NH1 ARG A  14       9.293 -18.651 -28.991  1.00  0.00              
ATOM     53  NH2 ARG A  14      10.537 -16.867 -28.270  1.00  0.00              
ATOM     54  H   ARG A  14       9.591 -22.413 -22.959  1.00  0.00              
ATOM     55  HA  ARG A  14       7.748 -20.120 -22.354  1.00  0.00              
ATOM     56 1HB  ARG A  14       8.084 -21.603 -24.917  1.00  0.00              
ATOM     57 2HB  ARG A  14       6.779 -20.453 -24.543  1.00  0.00              
ATOM     58 1HG  ARG A  14       8.285 -18.624 -24.432  1.00  0.00              
ATOM     59 2HG  ARG A  14       9.703 -19.699 -24.395  1.00  0.00              
ATOM     60 1HD  ARG A  14       9.317 -20.329 -26.675  1.00  0.00              
ATOM     61 2HD  ARG A  14       7.845 -19.331 -26.723  1.00  0.00              
ATOM     62  HE  ARG A  14      10.138 -17.612 -26.179  1.00  0.00              
ATOM     63 1HH1 ARG A  14       8.752 -19.478 -28.779  1.00  0.00              
ATOM     64 2HH1 ARG A  14       9.440 -18.370 -29.949  1.00  0.00              
ATOM     65 1HH2 ARG A  14      10.941 -16.339 -27.508  1.00  0.00              
ATOM     66 2HH2 ARG A  14      10.690 -16.580 -29.226  1.00  0.00              
ATOM     67  N   HIS A  15       6.059 -21.676 -21.478  1.00  0.00              
ATOM     68  CA  HIS A  15       5.002 -22.543 -20.974  1.00  0.00              
ATOM     69  C   HIS A  15       3.700 -22.282 -21.731  1.00  0.00              
ATOM     70  O   HIS A  15       3.148 -21.173 -21.687  1.00  0.00              
ATOM     71  CB  HIS A  15       4.823 -22.315 -19.475  1.00  0.00              
ATOM     72  CG  HIS A  15       6.081 -22.526 -18.693  1.00  0.00              
ATOM     73  ND1 HIS A  15       6.719 -23.748 -18.628  1.00  0.00              
ATOM     74  CD2 HIS A  15       6.833 -21.670 -17.961  1.00  0.00              
ATOM     75  CE1 HIS A  15       7.808 -23.634 -17.889  1.00  0.00              
ATOM     76  NE2 HIS A  15       7.901 -22.383 -17.473  1.00  0.00              
ATOM     77  H   HIS A  15       6.169 -20.753 -21.082  1.00  0.00              
ATOM     78  HA  HIS A  15       5.270 -23.585 -21.146  1.00  0.00              
ATOM     79 1HB  HIS A  15       4.501 -21.289 -19.286  1.00  0.00              
ATOM     80 2HB  HIS A  15       4.081 -23.006 -19.077  1.00  0.00              
ATOM     81  HD2 HIS A  15       6.731 -20.610 -17.725  1.00  0.00              
ATOM     82  HE1 HIS A  15       8.454 -24.495 -17.717  1.00  0.00              
ATOM     83  HE2 HIS A  15       8.635 -22.004 -16.891  1.00  0.00              
ATOM     84  N   ARG A  16       3.221 -23.312 -22.425  1.00  0.00              
ATOM     85  CA  ARG A  16       2.036 -23.196 -23.259  1.00  0.00              
ATOM     86  C   ARG A  16       0.751 -23.541 -22.529  1.00  0.00              
ATOM     87  O   ARG A  16       0.329 -24.706 -22.458  1.00  0.00              
ATOM     88  CB  ARG A  16       2.170 -24.013 -24.536  1.00  0.00              
ATOM     89  CG  ARG A  16       3.246 -23.529 -25.495  1.00  0.00              
ATOM     90  CD  ARG A  16       3.326 -24.297 -26.763  1.00  0.00              
ATOM     91  NE  ARG A  16       4.396 -23.879 -27.655  1.00  0.00              
ATOM     92  CZ  ARG A  16       4.301 -22.872 -28.545  1.00  0.00              
ATOM     93  NH1 ARG A  16       3.178 -22.204 -28.694  1.00  0.00              
ATOM     94  NH2 ARG A  16       5.360 -22.589 -29.284  1.00  0.00              
ATOM     95  H   ARG A  16       3.697 -24.200 -22.368  1.00  0.00              
ATOM     96  HA  ARG A  16       1.912 -22.162 -23.582  1.00  0.00              
ATOM     97 1HB  ARG A  16       2.389 -25.037 -24.237  1.00  0.00              
ATOM     98 2HB  ARG A  16       1.203 -23.980 -25.037  1.00  0.00              
ATOM     99 1HG  ARG A  16       3.044 -22.487 -25.746  1.00  0.00              
ATOM    100 2HG  ARG A  16       4.213 -23.601 -24.995  1.00  0.00              
ATOM    101 1HD  ARG A  16       3.489 -25.349 -26.530  1.00  0.00              
ATOM    102 2HD  ARG A  16       2.388 -24.186 -27.305  1.00  0.00              
ATOM    103  HE  ARG A  16       5.334 -24.246 -27.753  1.00  0.00              
ATOM    104 1HH1 ARG A  16       2.372 -22.444 -28.134  1.00  0.00              
ATOM    105 2HH1 ARG A  16       3.127 -21.453 -29.367  1.00  0.00              
ATOM    106 1HH2 ARG A  16       6.209 -23.125 -29.169  1.00  0.00              
ATOM    107 2HH2 ARG A  16       5.315 -21.841 -29.959  1.00  0.00              
ATOM    108  N   VAL A  17       0.128 -22.503 -21.991  1.00  0.00              
ATOM    109  CA  VAL A  17      -1.096 -22.646 -21.225  1.00  0.00              
ATOM    110  C   VAL A  17      -2.322 -22.522 -22.114  1.00  0.00              
ATOM    111  O   VAL A  17      -2.441 -21.593 -22.912  1.00  0.00              
ATOM    112  CB  VAL A  17      -1.141 -21.578 -20.099  1.00  0.00              
ATOM    113  CG1 VAL A  17      -2.486 -21.616 -19.378  1.00  0.00              
ATOM    114  CG2 VAL A  17       0.001 -21.824 -19.120  1.00  0.00              
ATOM    115  H   VAL A  17       0.522 -21.582 -22.120  1.00  0.00              
ATOM    116  HA  VAL A  17      -1.173 -23.640 -20.783  1.00  0.00              
ATOM    117  HB  VAL A  17      -0.987 -20.593 -20.539  1.00  0.00              
ATOM    118 1HG1 VAL A  17      -2.499 -20.859 -18.592  1.00  0.00              
ATOM    119 2HG1 VAL A  17      -3.287 -21.411 -20.090  1.00  0.00              
ATOM    120 3HG1 VAL A  17      -2.635 -22.600 -18.936  1.00  0.00              
ATOM    121 1HG2 VAL A  17      -0.030 -21.074 -18.330  1.00  0.00              
ATOM    122 2HG2 VAL A  17      -0.103 -22.817 -18.683  1.00  0.00              
ATOM    123 3HG2 VAL A  17       0.953 -21.756 -19.647  1.00  0.00              
ATOM    124  N   ILE A  18      -3.239 -23.469 -21.967  1.00  0.00              
ATOM    125  CA  ILE A  18      -4.494 -23.421 -22.686  1.00  0.00              
ATOM    126  C   ILE A  18      -5.658 -23.365 -21.706  1.00  0.00              
ATOM    127  O   ILE A  18      -5.759 -24.189 -20.793  1.00  0.00              
ATOM    128  CB  ILE A  18      -4.653 -24.648 -23.606  1.00  0.00              
ATOM    129  CG1 ILE A  18      -3.541 -24.639 -24.662  1.00  0.00              
ATOM    130  CG2 ILE A  18      -6.034 -24.635 -24.252  1.00  0.00              
ATOM    131  CD1 ILE A  18      -3.547 -25.835 -25.574  1.00  0.00              
ATOM    132  H   ILE A  18      -3.060 -24.240 -21.340  1.00  0.00              
ATOM    133  HA  ILE A  18      -4.567 -22.505 -23.271  1.00  0.00              
ATOM    134  HB  ILE A  18      -4.532 -25.554 -23.014  1.00  0.00              
ATOM    135 1HG1 ILE A  18      -3.663 -23.733 -25.255  1.00  0.00              
ATOM    136 2HG1 ILE A  18      -2.590 -24.598 -24.130  1.00  0.00              
ATOM    137 1HG2 ILE A  18      -6.139 -25.504 -24.902  1.00  0.00              
ATOM    138 2HG2 ILE A  18      -6.799 -24.667 -23.478  1.00  0.00              
ATOM    139 3HG2 ILE A  18      -6.152 -23.726 -24.841  1.00  0.00              
ATOM    140 1HD1 ILE A  18      -2.729 -25.753 -26.290  1.00  0.00              
ATOM    141 2HD1 ILE A  18      -3.421 -26.744 -24.984  1.00  0.00              
ATOM    142 3HD1 ILE A  18      -4.493 -25.879 -26.110  1.00  0.00              
ATOM    143  N   MET A  19      -6.520 -22.371 -21.899  1.00  0.00              
ATOM    144  CA  MET A  19      -7.741 -22.225 -21.113  1.00  0.00              
ATOM    145  C   MET A  19      -8.857 -22.995 -21.803  1.00  0.00              
ATOM    146  O   MET A  19      -9.146 -22.726 -22.962  1.00  0.00              
ATOM    147  CB  MET A  19      -8.173 -20.749 -21.045  1.00  0.00              
ATOM    148  CG  MET A  19      -7.128 -19.773 -20.528  1.00  0.00              
ATOM    149  SD  MET A  19      -6.699 -20.067 -18.816  1.00  0.00              
ATOM    150  CE  MET A  19      -8.165 -19.431 -17.933  1.00  0.00              
ATOM    151  H   MET A  19      -6.315 -21.693 -22.620  1.00  0.00              
ATOM    152  HA  MET A  19      -7.597 -22.651 -20.120  1.00  0.00              
ATOM    153 1HB  MET A  19      -8.457 -20.455 -22.055  1.00  0.00              
ATOM    154 2HB  MET A  19      -9.046 -20.703 -20.394  1.00  0.00              
ATOM    155 1HG  MET A  19      -6.235 -19.874 -21.144  1.00  0.00              
ATOM    156 2HG  MET A  19      -7.527 -18.764 -20.629  1.00  0.00              
ATOM    157 1HE  MET A  19      -8.026 -19.555 -16.859  1.00  0.00              
ATOM    158 2HE  MET A  19      -8.297 -18.373 -18.163  1.00  0.00              
ATOM    159 3HE  MET A  19      -9.050 -19.984 -18.251  1.00  0.00              
ATOM    160  N   VAL A  20      -9.485 -23.937 -21.103  1.00  0.00              
ATOM    161  CA  VAL A  20     -10.592 -24.690 -21.695  1.00  0.00              
ATOM    162  C   VAL A  20     -11.811 -24.629 -20.787  1.00  0.00              
ATOM    163  O   VAL A  20     -11.693 -24.378 -19.584  1.00  0.00              
ATOM    164  CB  VAL A  20     -10.246 -26.178 -21.940  1.00  0.00              
ATOM    165  CG1 VAL A  20      -9.072 -26.294 -22.885  1.00  0.00              
ATOM    166  CG2 VAL A  20      -9.953 -26.869 -20.617  1.00  0.00              
ATOM    167  H   VAL A  20      -9.203 -24.142 -20.155  1.00  0.00              
ATOM    168  HA  VAL A  20     -10.909 -24.251 -22.642  1.00  0.00              
ATOM    169  HB  VAL A  20     -11.113 -26.676 -22.377  1.00  0.00              
ATOM    170 1HG1 VAL A  20      -8.840 -27.347 -23.049  1.00  0.00              
ATOM    171 2HG1 VAL A  20      -9.324 -25.827 -23.836  1.00  0.00              
ATOM    172 3HG1 VAL A  20      -8.206 -25.795 -22.451  1.00  0.00              
ATOM    173 1HG2 VAL A  20      -9.712 -27.916 -20.799  1.00  0.00              
ATOM    174 2HG2 VAL A  20      -9.108 -26.381 -20.132  1.00  0.00              
ATOM    175 3HG2 VAL A  20     -10.829 -26.806 -19.972  1.00  0.00              
ATOM    176  N   GLY A  21     -12.981 -24.864 -21.370  1.00  0.00              
ATOM    177  CA  GLY A  21     -14.212 -24.770 -20.613  1.00  0.00              
ATOM    178  C   GLY A  21     -15.301 -24.104 -21.426  1.00  0.00              
ATOM    179  O   GLY A  21     -15.014 -23.437 -22.417  1.00  0.00              
ATOM    180  H   GLY A  21     -13.023 -25.111 -22.348  1.00  0.00              
ATOM    181 1HA  GLY A  21     -14.537 -25.773 -20.336  1.00  0.00              
ATOM    182 2HA  GLY A  21     -14.032 -24.185 -19.712  1.00  0.00              
ATOM    183  N   SER A  22     -16.548 -24.287 -21.008  1.00  0.00              
ATOM    184  CA  SER A  22     -17.693 -23.723 -21.715  1.00  0.00              
ATOM    185  C   SER A  22     -17.819 -22.215 -21.592  1.00  0.00              
ATOM    186  O   SER A  22     -17.178 -21.589 -20.750  1.00  0.00              
ATOM    187  CB  SER A  22     -18.965 -24.381 -21.219  1.00  0.00              
ATOM    188  OG  SER A  22     -19.258 -24.028 -19.895  1.00  0.00              
ATOM    189  H   SER A  22     -16.706 -24.834 -20.173  1.00  0.00              
ATOM    190  HA  SER A  22     -17.713 -23.974 -22.777  1.00  0.00              
ATOM    191 1HB  SER A  22     -19.790 -24.071 -21.859  1.00  0.00              
ATOM    192 2HB  SER A  22     -18.846 -25.462 -21.280  1.00  0.00              
ATOM    193  HG  SER A  22     -19.859 -24.675 -19.517  1.00  0.00              
ATOM    194  N   GLY A  23     -18.678 -21.643 -22.429  1.00  0.00              
ATOM    195  CA  GLY A  23     -18.890 -20.208 -22.416  1.00  0.00              
ATOM    196  C   GLY A  23     -19.506 -19.661 -21.140  1.00  0.00              
ATOM    197  O   GLY A  23     -20.358 -20.311 -20.531  1.00  0.00              
ATOM    198  H   GLY A  23     -19.194 -22.211 -23.085  1.00  0.00              
ATOM    199 1HA  GLY A  23     -17.932 -19.705 -22.550  1.00  0.00              
ATOM    200 2HA  GLY A  23     -19.557 -19.939 -23.234  1.00  0.00              
ATOM    201  N   GLY A  24     -19.061 -18.474 -20.731  1.00  0.00              
ATOM    202  CA  GLY A  24     -19.570 -17.853 -19.519  1.00  0.00              
ATOM    203  C   GLY A  24     -18.959 -18.231 -18.182  1.00  0.00              
ATOM    204  O   GLY A  24     -19.389 -17.722 -17.148  1.00  0.00              
ATOM    205  H   GLY A  24     -18.355 -17.993 -21.271  1.00  0.00              
ATOM    206 1HA  GLY A  24     -19.440 -16.773 -19.591  1.00  0.00              
ATOM    207 2HA  GLY A  24     -20.630 -18.085 -19.418  1.00  0.00              
ATOM    208  N   VAL A  25     -17.951 -19.094 -18.188  1.00  0.00              
ATOM    209  CA  VAL A  25     -17.329 -19.540 -16.942  1.00  0.00              
ATOM    210  C   VAL A  25     -16.243 -18.589 -16.423  1.00  0.00              
ATOM    211  O   VAL A  25     -15.872 -18.648 -15.249  1.00  0.00              
ATOM    212  CB  VAL A  25     -16.712 -20.942 -17.111  1.00  0.00              
ATOM    213  CG1 VAL A  25     -17.772 -21.940 -17.550  1.00  0.00              
ATOM    214  CG2 VAL A  25     -15.570 -20.904 -18.114  1.00  0.00              
ATOM    215  H   VAL A  25     -17.604 -19.450 -19.067  1.00  0.00              
ATOM    216  HA  VAL A  25     -18.051 -19.565 -16.125  1.00  0.00              
ATOM    217  HB  VAL A  25     -16.287 -21.259 -16.158  1.00  0.00              
ATOM    218 1HG1 VAL A  25     -17.319 -22.926 -17.665  1.00  0.00              
ATOM    219 2HG1 VAL A  25     -18.560 -21.989 -16.799  1.00  0.00              
ATOM    220 3HG1 VAL A  25     -18.197 -21.625 -18.503  1.00  0.00              
ATOM    221 1HG2 VAL A  25     -15.145 -21.902 -18.221  1.00  0.00              
ATOM    222 2HG2 VAL A  25     -15.945 -20.563 -19.079  1.00  0.00              
ATOM    223 3HG2 VAL A  25     -14.799 -20.218 -17.762  1.00  0.00              
ATOM    224  N   GLY A  26     -15.745 -17.720 -17.298  1.00  0.00              
ATOM    225  CA  GLY A  26     -14.716 -16.766 -16.905  1.00  0.00              
ATOM    226  C   GLY A  26     -13.300 -17.044 -17.381  1.00  0.00              
ATOM    227  O   GLY A  26     -12.335 -16.592 -16.753  1.00  0.00              
ATOM    228  H   GLY A  26     -16.080 -17.717 -18.251  1.00  0.00              
ATOM    229 1HA  GLY A  26     -14.976 -15.781 -17.294  1.00  0.00              
ATOM    230 2HA  GLY A  26     -14.665 -16.725 -15.818  1.00  0.00              
ATOM    231  N   LYS A  27     -13.152 -17.784 -18.475  1.00  0.00              
ATOM    232  CA  LYS A  27     -11.817 -18.014 -19.023  1.00  0.00              
ATOM    233  C   LYS A  27     -11.109 -16.689 -19.324  1.00  0.00              
ATOM    234  O   LYS A  27      -9.998 -16.444 -18.844  1.00  0.00              
ATOM    235  CB  LYS A  27     -11.891 -18.870 -20.288  1.00  0.00              
ATOM    236  CG  LYS A  27     -12.485 -20.258 -20.065  1.00  0.00              
ATOM    237  CD  LYS A  27     -12.324 -21.157 -21.303  1.00  0.00              
ATOM    238  CE  LYS A  27     -13.059 -20.604 -22.521  1.00  0.00              
ATOM    239  NZ  LYS A  27     -14.537 -20.608 -22.336  1.00  0.00              
ATOM    240  H   LYS A  27     -13.950 -18.194 -18.939  1.00  0.00              
ATOM    241  HA  LYS A  27     -11.202 -18.536 -18.289  1.00  0.00              
ATOM    242 1HB  LYS A  27     -12.498 -18.323 -21.009  1.00  0.00              
ATOM    243 2HB  LYS A  27     -10.874 -18.966 -20.670  1.00  0.00              
ATOM    244 1HG  LYS A  27     -11.978 -20.720 -19.218  1.00  0.00              
ATOM    245 2HG  LYS A  27     -13.545 -20.148 -19.837  1.00  0.00              
ATOM    246 1HD  LYS A  27     -11.261 -21.240 -21.537  1.00  0.00              
ATOM    247 2HD  LYS A  27     -12.720 -22.145 -21.070  1.00  0.00              
ATOM    248 1HE  LYS A  27     -12.719 -19.583 -22.692  1.00  0.00              
ATOM    249 2HE  LYS A  27     -12.801 -21.220 -23.383  1.00  0.00              
ATOM    250 1HZ  LYS A  27     -14.981 -20.235 -23.164  1.00  0.00              
ATOM    251 2HZ  LYS A  27     -14.855 -21.555 -22.180  1.00  0.00              
ATOM    252 3HZ  LYS A  27     -14.778 -20.037 -21.539  1.00  0.00              
ATOM    253  N   SER A  28     -11.760 -15.826 -20.097  1.00  0.00              
ATOM    254  CA  SER A  28     -11.167 -14.546 -20.468  1.00  0.00              
ATOM    255  C   SER A  28     -10.954 -13.635 -19.283  1.00  0.00              
ATOM    256  O   SER A  28     -10.010 -12.840 -19.265  1.00  0.00              
ATOM    257  CB  SER A  28     -12.039 -13.853 -21.497  1.00  0.00              
ATOM    258  OG  SER A  28     -12.155 -14.600 -22.677  1.00  0.00              
ATOM    259  H   SER A  28     -12.683 -16.059 -20.436  1.00  0.00              
ATOM    260  HA  SER A  28     -10.225 -14.646 -21.009  1.00  0.00              
ATOM    261 1HB  SER A  28     -13.031 -13.707 -21.071  1.00  0.00              
ATOM    262 2HB  SER A  28     -11.600 -12.885 -21.732  1.00  0.00              
ATOM    263  HG  SER A  28     -11.306 -14.993 -22.891  1.00  0.00              
ATOM    264  N   ALA A  29     -11.843 -13.735 -18.303  1.00  0.00              
ATOM    265  CA  ALA A  29     -11.750 -12.910 -17.114  1.00  0.00              
ATOM    266  C   ALA A  29     -10.498 -13.296 -16.336  1.00  0.00              
ATOM    267  O   ALA A  29      -9.767 -12.429 -15.866  1.00  0.00              
ATOM    268  CB  ALA A  29     -12.985 -13.092 -16.249  1.00  0.00              
ATOM    269  H   ALA A  29     -12.602 -14.397 -18.384  1.00  0.00              
ATOM    270  HA  ALA A  29     -11.662 -11.867 -17.418  1.00  0.00              
ATOM    271 1HB  ALA A  29     -12.901 -12.467 -15.361  1.00  0.00              
ATOM    272 2HB  ALA A  29     -13.871 -12.801 -16.814  1.00  0.00              
ATOM    273 3HB  ALA A  29     -13.070 -14.136 -15.951  1.00  0.00              
ATOM    274  N   LEU A  30     -10.256 -14.595 -16.199  1.00  0.00              
ATOM    275  CA  LEU A  30      -9.066 -15.063 -15.485  1.00  0.00              
ATOM    276  C   LEU A  30      -7.813 -14.685 -16.273  1.00  0.00              
ATOM    277  O   LEU A  30      -6.814 -14.291 -15.692  1.00  0.00              
ATOM    278  CB  LEU A  30      -9.105 -16.586 -15.305  1.00  0.00              
ATOM    279  CG  LEU A  30     -10.129 -17.174 -14.328  1.00  0.00              
ATOM    280  CD1 LEU A  30     -10.175 -18.702 -14.489  1.00  0.00              
ATOM    281  CD2 LEU A  30      -9.754 -16.786 -12.898  1.00  0.00              
ATOM    282  H   LEU A  30     -10.896 -15.273 -16.588  1.00  0.00              
ATOM    283  HA  LEU A  30      -9.004 -14.569 -14.516  1.00  0.00              
ATOM    284 1HB  LEU A  30      -9.375 -16.878 -16.318  1.00  0.00              
ATOM    285 2HB  LEU A  30      -8.122 -16.989 -15.060  1.00  0.00              
ATOM    286  HG  LEU A  30     -11.092 -16.717 -14.555  1.00  0.00              
ATOM    287 1HD1 LEU A  30     -10.903 -19.120 -13.794  1.00  0.00              
ATOM    288 2HD1 LEU A  30     -10.463 -18.953 -15.509  1.00  0.00              
ATOM    289 3HD1 LEU A  30      -9.191 -19.120 -14.276  1.00  0.00              
ATOM    290 1HD2 LEU A  30     -10.484 -17.204 -12.205  1.00  0.00              
ATOM    291 2HD2 LEU A  30      -8.764 -17.177 -12.662  1.00  0.00              
ATOM    292 3HD2 LEU A  30      -9.748 -15.700 -12.805  1.00  0.00              
ATOM    293  N   THR A  31      -7.885 -14.815 -17.595  1.00  0.00              
ATOM    294  CA  THR A  31      -6.771 -14.493 -18.480  1.00  0.00              
ATOM    295  C   THR A  31      -6.404 -13.000 -18.423  1.00  0.00              
ATOM    296  O   THR A  31      -5.221 -12.640 -18.380  1.00  0.00              
ATOM    297  CB  THR A  31      -7.090 -14.878 -19.937  1.00  0.00              
ATOM    298  OG1 THR A  31      -7.287 -16.295 -20.027  1.00  0.00              
ATOM    299  CG2 THR A  31      -5.951 -14.468 -20.858  1.00  0.00              
ATOM    300  H   THR A  31      -8.750 -15.152 -17.995  1.00  0.00              
ATOM    301  HA  THR A  31      -5.878 -15.031 -18.160  1.00  0.00              
ATOM    302  HB  THR A  31      -8.005 -14.372 -20.244  1.00  0.00              
ATOM    303  HG1 THR A  31      -7.779 -16.498 -20.827  1.00  0.00              
ATOM    304 1HG2 THR A  31      -6.196 -14.748 -21.883  1.00  0.00              
ATOM    305 2HG2 THR A  31      -5.807 -13.389 -20.800  1.00  0.00              
ATOM    306 3HG2 THR A  31      -5.037 -14.974 -20.552  1.00  0.00              
ATOM    307  N   LEU A  32      -7.422 -12.140 -18.400  1.00  0.00              
ATOM    308  CA  LEU A  32      -7.212 -10.700 -18.353  1.00  0.00              
ATOM    309  C   LEU A  32      -6.835 -10.175 -16.971  1.00  0.00              
ATOM    310  O   LEU A  32      -6.162  -9.155 -16.866  1.00  0.00              
ATOM    311  CB  LEU A  32      -8.474  -9.986 -18.852  1.00  0.00              
ATOM    312  CG  LEU A  32      -8.814 -10.217 -20.330  1.00  0.00              
ATOM    313  CD1 LEU A  32     -10.140  -9.552 -20.671  1.00  0.00              
ATOM    314  CD2 LEU A  32      -7.695  -9.667 -21.202  1.00  0.00              
ATOM    315  H   LEU A  32      -8.365 -12.500 -18.415  1.00  0.00              
ATOM    316  HA  LEU A  32      -6.370 -10.433 -18.991  1.00  0.00              
ATOM    317 1HB  LEU A  32      -9.215 -10.471 -18.218  1.00  0.00              
ATOM    318 2HB  LEU A  32      -8.449  -8.919 -18.630  1.00  0.00              
ATOM    319  HG  LEU A  32      -8.859 -11.295 -20.487  1.00  0.00              
ATOM    320 1HD1 LEU A  32     -10.373  -9.721 -21.723  1.00  0.00              
ATOM    321 2HD1 LEU A  32     -10.930  -9.977 -20.053  1.00  0.00              
ATOM    322 3HD1 LEU A  32     -10.069  -8.481 -20.485  1.00  0.00              
ATOM    323 1HD2 LEU A  32      -7.937  -9.832 -22.252  1.00  0.00              
ATOM    324 2HD2 LEU A  32      -7.582  -8.598 -21.019  1.00  0.00              
ATOM    325 3HD2 LEU A  32      -6.761 -10.176 -20.961  1.00  0.00              
ATOM    326  N   GLN A  33      -7.265 -10.856 -15.915  1.00  0.00              
ATOM    327  CA  GLN A  33      -6.832 -10.469 -14.580  1.00  0.00              
ATOM    328  C   GLN A  33      -5.345 -10.822 -14.463  1.00  0.00              
ATOM    329  O   GLN A  33      -4.544 -10.055 -13.925  1.00  0.00              
ATOM    330  CB  GLN A  33      -7.641 -11.220 -13.517  1.00  0.00              
ATOM    331  CG  GLN A  33      -7.328 -10.838 -12.078  1.00  0.00              
ATOM    332  CD  GLN A  33      -7.628  -9.378 -11.763  1.00  0.00              
ATOM    333  OE1 GLN A  33      -6.719  -8.576 -11.551  1.00  0.00              
ATOM    334  NE2 GLN A  33      -8.911  -9.028 -11.739  1.00  0.00              
ATOM    335  H   GLN A  33      -7.891 -11.642 -16.021  1.00  0.00              
ATOM    336  HA  GLN A  33      -6.950  -9.393 -14.456  1.00  0.00              
ATOM    337 1HB  GLN A  33      -8.693 -11.022 -13.723  1.00  0.00              
ATOM    338 2HB  GLN A  33      -7.437 -12.281 -13.659  1.00  0.00              
ATOM    339 1HG  GLN A  33      -7.663 -11.428 -11.225  1.00  0.00              
ATOM    340 2HG  GLN A  33      -6.249 -10.948 -12.192  1.00  0.00              
ATOM    341 1HE2 GLN A  33      -9.169  -8.082 -11.536  1.00  0.00              
ATOM    342 2HE2 GLN A  33      -9.620  -9.710 -11.924  1.00  0.00              
ATOM    343  N   PHE A  34      -4.969 -11.983 -14.984  1.00  0.00              
ATOM    344  CA  PHE A  34      -3.568 -12.394 -14.938  1.00  0.00              
ATOM    345  C   PHE A  34      -2.700 -11.523 -15.842  1.00  0.00              
ATOM    346  O   PHE A  34      -1.666 -11.009 -15.417  1.00  0.00              
ATOM    347  CB  PHE A  34      -3.427 -13.858 -15.367  1.00  0.00              
ATOM    348  CG  PHE A  34      -2.004 -14.355 -15.374  1.00  0.00              
ATOM    349  CD1 PHE A  34      -1.388 -14.745 -14.198  1.00  0.00              
ATOM    350  CD2 PHE A  34      -1.279 -14.419 -16.565  1.00  0.00              
ATOM    351  CE1 PHE A  34      -0.063 -15.201 -14.190  1.00  0.00              
ATOM    352  CE2 PHE A  34       0.049 -14.872 -16.574  1.00  0.00              
ATOM    353  CZ  PHE A  34       0.656 -15.263 -15.380  1.00  0.00              
ATOM    354  H   PHE A  34      -5.647 -12.594 -15.417  1.00  0.00              
ATOM    355  HA  PHE A  34      -3.179 -12.270 -13.926  1.00  0.00              
ATOM    356 1HB  PHE A  34      -3.980 -14.504 -14.685  1.00  0.00              
ATOM    357 2HB  PHE A  34      -3.808 -13.990 -16.379  1.00  0.00              
ATOM    358  HD1 PHE A  34      -1.947 -14.696 -13.263  1.00  0.00              
ATOM    359  HD2 PHE A  34      -1.757 -14.113 -17.496  1.00  0.00              
ATOM    360  HE1 PHE A  34       0.403 -15.505 -13.253  1.00  0.00              
ATOM    361  HE2 PHE A  34       0.606 -14.919 -17.510  1.00  0.00              
ATOM    362  HZ  PHE A  34       1.687 -15.614 -15.378  1.00  0.00              
ATOM    363  N   MET A  35      -3.135 -11.345 -17.085  1.00  0.00              
ATOM    364  CA  MET A  35      -2.363 -10.593 -18.067  1.00  0.00              
ATOM    365  C   MET A  35      -2.274  -9.095 -17.801  1.00  0.00              
ATOM    366  O   MET A  35      -1.181  -8.511 -17.863  1.00  0.00              
ATOM    367  CB  MET A  35      -2.935 -10.799 -19.476  1.00  0.00              
ATOM    368  CG  MET A  35      -2.626 -12.157 -20.131  1.00  0.00              
ATOM    369  SD  MET A  35      -0.845 -12.411 -20.459  1.00  0.00              
ATOM    370  CE  MET A  35      -0.509 -11.065 -21.585  1.00  0.00              
ATOM    371  H   MET A  35      -4.023 -11.742 -17.357  1.00  0.00              
ATOM    372  HA  MET A  35      -1.326 -10.928 -18.060  1.00  0.00              
ATOM    373 1HB  MET A  35      -4.015 -10.683 -19.399  1.00  0.00              
ATOM    374 2HB  MET A  35      -2.529 -10.005 -20.103  1.00  0.00              
ATOM    375 1HG  MET A  35      -2.977 -12.944 -19.464  1.00  0.00              
ATOM    376 2HG  MET A  35      -3.169 -12.210 -21.074  1.00  0.00              
ATOM    377 1HE  MET A  35       0.542 -11.086 -21.876  1.00  0.00              
ATOM    378 2HE  MET A  35      -1.135 -11.168 -22.472  1.00  0.00              
ATOM    379 3HE  MET A  35      -0.730 -10.117 -21.094  1.00  0.00              
ATOM    380  N   TRP A  36      -3.421  -8.479 -17.507  1.00  0.00              
ATOM    381  CA  TRP A  36      -3.472  -7.042 -17.304  1.00  0.00              
ATOM    382  C   TRP A  36      -3.914  -6.503 -15.948  1.00  0.00              
ATOM    383  O   TRP A  36      -4.039  -5.292 -15.775  1.00  0.00              
ATOM    384  CB  TRP A  36      -4.385  -6.446 -18.377  1.00  0.00              
ATOM    385  CG  TRP A  36      -3.977  -6.799 -19.775  1.00  0.00              
ATOM    386  CD1 TRP A  36      -4.639  -7.625 -20.633  1.00  0.00              
ATOM    387  CD2 TRP A  36      -2.816  -6.337 -20.476  1.00  0.00              
ATOM    388  NE1 TRP A  36      -3.963  -7.709 -21.825  1.00  0.00              
ATOM    389  CE2 TRP A  36      -2.839  -6.924 -21.753  1.00  0.00              
ATOM    390  CE3 TRP A  36      -1.758  -5.481 -20.145  1.00  0.00              
ATOM    391  CZ2 TRP A  36      -1.852  -6.689 -22.697  1.00  0.00              
ATOM    392  CZ3 TRP A  36      -0.769  -5.245 -21.092  1.00  0.00              
ATOM    393  CH2 TRP A  36      -0.815  -5.830 -22.332  1.00  0.00              
ATOM    394  H   TRP A  36      -4.271  -9.018 -17.424  1.00  0.00              
ATOM    395  HA  TRP A  36      -2.471  -6.620 -17.394  1.00  0.00              
ATOM    396 1HB  TRP A  36      -5.405  -6.808 -18.248  1.00  0.00              
ATOM    397 2HB  TRP A  36      -4.377  -5.358 -18.314  1.00  0.00              
ATOM    398  HD1 TRP A  36      -5.560  -8.077 -20.270  1.00  0.00              
ATOM    399  HE1 TRP A  36      -4.245  -8.258 -22.624  1.00  0.00              
ATOM    400  HE3 TRP A  36      -1.674  -4.988 -19.177  1.00  0.00              
ATOM    401  HZ2 TRP A  36      -1.927  -7.175 -23.670  1.00  0.00              
ATOM    402  HZ3 TRP A  36       0.050  -4.577 -20.821  1.00  0.00              
ATOM    403  HH2 TRP A  36      -0.019  -5.618 -23.046  1.00  0.00              
ATOM    404  N   ASP A  37      -4.149  -7.391 -14.985  1.00  0.00              
ATOM    405  CA  ASP A  37      -4.687  -6.975 -13.689  1.00  0.00              
ATOM    406  C   ASP A  37      -6.019  -6.231 -13.795  1.00  0.00              
ATOM    407  O   ASP A  37      -6.236  -5.226 -13.109  1.00  0.00              
ATOM    408  CB  ASP A  37      -3.677  -6.054 -12.996  1.00  0.00              
ATOM    409  CG  ASP A  37      -2.353  -6.740 -12.743  1.00  0.00              
ATOM    410  OD1 ASP A  37      -2.356  -7.856 -12.186  1.00  0.00              
ATOM    411  OD2 ASP A  37      -1.306  -6.168 -13.116  1.00  0.00              
ATOM    412  H   ASP A  37      -3.955  -8.369 -15.146  1.00  0.00              
ATOM    413  HA  ASP A  37      -4.899  -7.853 -13.078  1.00  0.00              
ATOM    414 1HB  ASP A  37      -3.528  -5.106 -13.513  1.00  0.00              
ATOM    415 2HB  ASP A  37      -4.194  -5.877 -12.052  1.00  0.00              
ATOM    416  N   GLU A  38      -6.913  -6.722 -14.638  1.00  0.00              
ATOM    417  CA  GLU A  38      -8.198  -6.064 -14.797  1.00  0.00              
ATOM    418  C   GLU A  38      -9.336  -7.074 -14.877  1.00  0.00              
ATOM    419  O   GLU A  38      -9.128  -8.256 -15.178  1.00  0.00              
ATOM    420  CB  GLU A  38      -8.191  -5.179 -16.045  1.00  0.00              
ATOM    421  CG  GLU A  38      -8.023  -5.939 -17.354  1.00  0.00              
ATOM    422  CD  GLU A  38      -7.916  -4.998 -18.522  1.00  0.00              
ATOM    423  OE1 GLU A  38      -7.958  -3.810 -18.309  1.00  0.00              
ATOM    424  OE2 GLU A  38      -7.680  -5.462 -19.612  1.00  0.00              
ATOM    425  H   GLU A  38      -6.716  -7.553 -15.178  1.00  0.00              
ATOM    426  HA  GLU A  38      -8.404  -5.440 -13.927  1.00  0.00              
ATOM    427 1HB  GLU A  38      -9.138  -4.640 -16.059  1.00  0.00              
ATOM    428 2HB  GLU A  38      -7.371  -4.471 -15.930  1.00  0.00              
ATOM    429 1HG  GLU A  38      -7.170  -6.617 -17.355  1.00  0.00              
ATOM    430 2HG  GLU A  38      -8.944  -6.515 -17.435  1.00  0.00              
ATOM    431  N   PHE A  39     -10.535  -6.571 -14.610  1.00  0.00              
ATOM    432  CA  PHE A  39     -11.760  -7.354 -14.659  1.00  0.00              
ATOM    433  C   PHE A  39     -12.889  -6.397 -15.010  1.00  0.00              
ATOM    434  O   PHE A  39     -13.040  -5.352 -14.390  1.00  0.00              
ATOM    435  CB  PHE A  39     -12.091  -8.010 -13.315  1.00  0.00              
ATOM    436  CG  PHE A  39     -13.412  -8.749 -13.328  1.00  0.00              
ATOM    437  CD1 PHE A  39     -13.492 -10.059 -13.814  1.00  0.00              
ATOM    438  CD2 PHE A  39     -14.582  -8.119 -12.912  1.00  0.00              
ATOM    439  CE1 PHE A  39     -14.715 -10.730 -13.885  1.00  0.00              
ATOM    440  CE2 PHE A  39     -15.820  -8.782 -12.981  1.00  0.00              
ATOM    441  CZ  PHE A  39     -15.882 -10.090 -13.468  1.00  0.00              
ATOM    442  H   PHE A  39     -10.586  -5.593 -14.361  1.00  0.00              
ATOM    443  HA  PHE A  39     -11.682  -8.115 -15.437  1.00  0.00              
ATOM    444 1HB  PHE A  39     -11.322  -8.734 -13.052  1.00  0.00              
ATOM    445 2HB  PHE A  39     -12.157  -7.252 -12.535  1.00  0.00              
ATOM    446  HD1 PHE A  39     -12.583 -10.562 -14.141  1.00  0.00              
ATOM    447  HD2 PHE A  39     -14.532  -7.098 -12.532  1.00  0.00              
ATOM    448  HE1 PHE A  39     -14.755 -11.750 -14.266  1.00  0.00              
ATOM    449  HE2 PHE A  39     -16.729  -8.279 -12.655  1.00  0.00              
ATOM    450  HZ  PHE A  39     -16.839 -10.608 -13.524  1.00  0.00              
ATOM    451  N   VAL A  40     -13.668  -6.732 -16.025  1.00  0.00              
ATOM    452  CA  VAL A  40     -14.818  -5.901 -16.387  1.00  0.00              
ATOM    453  C   VAL A  40     -16.007  -6.829 -16.568  1.00  0.00              
ATOM    454  O   VAL A  40     -15.832  -8.019 -16.813  1.00  0.00              
ATOM    455  CB  VAL A  40     -14.593  -5.090 -17.701  1.00  0.00              
ATOM    456  CG1 VAL A  40     -13.419  -4.129 -17.528  1.00  0.00              
ATOM    457  CG2 VAL A  40     -14.357  -6.028 -18.877  1.00  0.00              
ATOM    458  H   VAL A  40     -13.477  -7.567 -16.561  1.00  0.00              
ATOM    459  HA  VAL A  40     -15.068  -5.200 -15.589  1.00  0.00              
ATOM    460  HB  VAL A  40     -15.496  -4.522 -17.926  1.00  0.00              
ATOM    461 1HG1 VAL A  40     -13.269  -3.567 -18.451  1.00  0.00              
ATOM    462 2HG1 VAL A  40     -13.631  -3.437 -16.714  1.00  0.00              
ATOM    463 3HG1 VAL A  40     -12.516  -4.695 -17.300  1.00  0.00              
ATOM    464 1HG2 VAL A  40     -14.203  -5.444 -19.784  1.00  0.00              
ATOM    465 2HG2 VAL A  40     -13.475  -6.638 -18.684  1.00  0.00              
ATOM    466 3HG2 VAL A  40     -15.225  -6.676 -19.006  1.00  0.00              
ATOM    467  N   GLU A  41     -17.208  -6.285 -16.415  1.00  0.00              
ATOM    468  CA  GLU A  41     -18.425  -7.052 -16.638  1.00  0.00              
ATOM    469  C   GLU A  41     -18.767  -6.898 -18.117  1.00  0.00              
ATOM    470  O   GLU A  41     -19.302  -5.864 -18.535  1.00  0.00              
ATOM    471  CB  GLU A  41     -19.573  -6.569 -15.748  1.00  0.00              
ATOM    472  CG  GLU A  41     -19.328  -6.745 -14.256  1.00  0.00              
ATOM    473  CD  GLU A  41     -20.475  -6.207 -13.447  1.00  0.00              
ATOM    474  OE1 GLU A  41     -21.404  -5.703 -14.031  1.00  0.00              
ATOM    475  OE2 GLU A  41     -20.477  -6.399 -12.254  1.00  0.00              
ATOM    476  H   GLU A  41     -17.281  -5.316 -16.137  1.00  0.00              
ATOM    477  HA  GLU A  41     -18.245  -8.104 -16.414  1.00  0.00              
ATOM    478 1HB  GLU A  41     -19.723  -5.512 -15.968  1.00  0.00              
ATOM    479 2HB  GLU A  41     -20.460  -7.131 -16.039  1.00  0.00              
ATOM    480 1HG  GLU A  41     -19.134  -7.778 -13.967  1.00  0.00              
ATOM    481 2HG  GLU A  41     -18.439  -6.144 -14.069  1.00  0.00              
ATOM    482  N   ASP A  42     -18.451  -7.913 -18.912  1.00  0.00              
ATOM    483  CA  ASP A  42     -18.721  -7.842 -20.340  1.00  0.00              
ATOM    484  C   ASP A  42     -18.942  -9.208 -20.967  1.00  0.00              
ATOM    485  O   ASP A  42     -18.542 -10.233 -20.420  1.00  0.00              
ATOM    486  CB  ASP A  42     -17.572  -7.127 -21.057  1.00  0.00              
ATOM    487  CG  ASP A  42     -17.958  -6.492 -22.386  1.00  0.00              
ATOM    488  OD1 ASP A  42     -19.118  -6.523 -22.722  1.00  0.00              
ATOM    489  OD2 ASP A  42     -17.125  -5.848 -22.978  1.00  0.00              
ATOM    490  H   ASP A  42     -18.020  -8.745 -18.533  1.00  0.00              
ATOM    491  HA  ASP A  42     -19.644  -7.289 -20.514  1.00  0.00              
ATOM    492 1HB  ASP A  42     -17.065  -6.388 -20.436  1.00  0.00              
ATOM    493 2HB  ASP A  42     -16.905  -7.970 -21.238  1.00  0.00              
ATOM    494  N   TYR A  43     -19.585  -9.203 -22.127  1.00  0.00              
ATOM    495  CA  TYR A  43     -19.916 -10.425 -22.845  1.00  0.00              
ATOM    496  C   TYR A  43     -19.130 -10.494 -24.141  1.00  0.00              
ATOM    497  O   TYR A  43     -19.538  -9.916 -25.150  1.00  0.00              
ATOM    498  CB  TYR A  43     -21.418 -10.500 -23.128  1.00  0.00              
ATOM    499  CG  TYR A  43     -21.850 -11.782 -23.806  1.00  0.00              
ATOM    500  CD1 TYR A  43     -21.855 -12.986 -23.117  1.00  0.00              
ATOM    501  CD2 TYR A  43     -22.253 -11.783 -25.133  1.00  0.00              
ATOM    502  CE1 TYR A  43     -22.248 -14.159 -23.731  1.00  0.00              
ATOM    503  CE2 TYR A  43     -22.649 -12.950 -25.757  1.00  0.00              
ATOM    504  CZ  TYR A  43     -22.645 -14.137 -25.052  1.00  0.00              
ATOM    505  OH  TYR A  43     -23.039 -15.302 -25.669  1.00  0.00              
ATOM    506  H   TYR A  43     -19.853  -8.313 -22.522  1.00  0.00              
ATOM    507  HA  TYR A  43     -19.635 -11.293 -22.248  1.00  0.00              
ATOM    508 1HB  TYR A  43     -21.932 -10.404 -22.171  1.00  0.00              
ATOM    509 2HB  TYR A  43     -21.669  -9.651 -23.763  1.00  0.00              
ATOM    510  HD1 TYR A  43     -21.540 -12.996 -22.073  1.00  0.00              
ATOM    511  HD2 TYR A  43     -22.254 -10.843 -25.684  1.00  0.00              
ATOM    512  HE1 TYR A  43     -22.246 -15.098 -23.177  1.00  0.00              
ATOM    513  HE2 TYR A  43     -22.962 -12.931 -26.801  1.00  0.00              
ATOM    514  HH  TYR A  43     -23.295 -15.174 -26.586  1.00  0.00              
ATOM    515  N   GLU A  44     -17.993 -11.185 -24.109  1.00  0.00              
ATOM    516  CA  GLU A  44     -17.172 -11.325 -25.305  1.00  0.00              
ATOM    517  C   GLU A  44     -16.775 -12.772 -25.573  1.00  0.00              
ATOM    518  O   GLU A  44     -15.721 -13.223 -25.136  1.00  0.00              
ATOM    519  CB  GLU A  44     -15.917 -10.457 -25.186  1.00  0.00              
ATOM    520  CG  GLU A  44     -16.187  -8.959 -25.186  1.00  0.00              
ATOM    521  CD  GLU A  44     -14.909  -8.174 -25.088  1.00  0.00              
ATOM    522  OE1 GLU A  44     -13.863  -8.776 -25.082  1.00  0.00              
ATOM    523  OE2 GLU A  44     -14.971  -6.967 -25.131  1.00  0.00              
ATOM    524  H   GLU A  44     -17.690 -11.620 -23.250  1.00  0.00              
ATOM    525  HA  GLU A  44     -17.738 -11.007 -26.181  1.00  0.00              
ATOM    526 1HB  GLU A  44     -15.424 -10.736 -24.255  1.00  0.00              
ATOM    527 2HB  GLU A  44     -15.274 -10.709 -26.029  1.00  0.00              
ATOM    528 1HG  GLU A  44     -16.754  -8.620 -26.053  1.00  0.00              
ATOM    529 2HG  GLU A  44     -16.778  -8.805 -24.284  1.00  0.00              
ATOM    530  N   PRO A  45     -17.618 -13.519 -26.304  1.00  0.00              
ATOM    531  CA  PRO A  45     -17.332 -14.917 -26.639  1.00  0.00              
ATOM    532  C   PRO A  45     -15.997 -15.051 -27.367  1.00  0.00              
ATOM    533  O   PRO A  45     -15.702 -14.299 -28.295  1.00  0.00              
ATOM    534  CB  PRO A  45     -18.511 -15.341 -27.521  1.00  0.00              
ATOM    535  CG  PRO A  45     -19.619 -14.426 -27.124  1.00  0.00              
ATOM    536  CD  PRO A  45     -18.960 -13.106 -26.826  1.00  0.00              
ATOM    537  HA  PRO A  45     -17.234 -15.556 -25.749  1.00  0.00              
ATOM    538 1HB  PRO A  45     -18.273 -15.237 -28.590  1.00  0.00              
ATOM    539 2HB  PRO A  45     -18.783 -16.393 -27.352  1.00  0.00              
ATOM    540 1HG  PRO A  45     -20.360 -14.325 -27.930  1.00  0.00              
ATOM    541 2HG  PRO A  45     -20.154 -14.809 -26.241  1.00  0.00              
ATOM    542 1HD  PRO A  45     -18.861 -12.479 -27.725  1.00  0.00              
ATOM    543 2HD  PRO A  45     -19.520 -12.519 -26.084  1.00  0.00              
ATOM    544  N   THR A  46     -15.200 -16.020 -26.940  1.00  0.00              
ATOM    545  CA  THR A  46     -13.901 -16.285 -27.543  1.00  0.00              
ATOM    546  C   THR A  46     -13.927 -17.314 -28.666  1.00  0.00              
ATOM    547  O   THR A  46     -14.327 -18.455 -28.463  1.00  0.00              
ATOM    548  CB  THR A  46     -12.896 -16.759 -26.477  1.00  0.00              
ATOM    549  OG1 THR A  46     -12.605 -15.681 -25.578  1.00  0.00              
ATOM    550  CG2 THR A  46     -11.606 -17.229 -27.132  1.00  0.00              
ATOM    551  H   THR A  46     -15.511 -16.594 -26.168  1.00  0.00              
ATOM    552  HA  THR A  46     -13.522 -15.378 -28.015  1.00  0.00              
ATOM    553  HB  THR A  46     -13.337 -17.581 -25.914  1.00  0.00              
ATOM    554  HG1 THR A  46     -11.963 -15.092 -25.981  1.00  0.00              
ATOM    555 1HG2 THR A  46     -10.908 -17.560 -26.363  1.00  0.00              
ATOM    556 2HG2 THR A  46     -11.822 -18.056 -27.808  1.00  0.00              
ATOM    557 3HG2 THR A  46     -11.164 -16.407 -27.694  1.00  0.00              
ATOM    558  N   TRP A  47     -13.502 -16.896 -29.853  1.00  0.00              
ATOM    559  CA  TRP A  47     -13.315 -17.815 -30.968  1.00  0.00              
ATOM    560  C   TRP A  47     -11.956 -18.427 -30.640  1.00  0.00              
ATOM    561  O   TRP A  47     -11.843 -19.627 -30.417  1.00  0.00              
ATOM    562  CB  TRP A  47     -13.328 -17.115 -32.328  1.00  0.00              
ATOM    563  CG  TRP A  47     -13.391 -18.062 -33.488  1.00  0.00              
ATOM    564  CD1 TRP A  47     -13.776 -19.369 -33.453  1.00  0.00              
ATOM    565  CD2 TRP A  47     -13.061 -17.776 -34.853  1.00  0.00              
ATOM    566  NE1 TRP A  47     -13.706 -19.916 -34.710  1.00  0.00              
ATOM    567  CE2 TRP A  47     -13.270 -18.956 -35.588  1.00  0.00              
ATOM    568  CE3 TRP A  47     -12.609 -16.633 -35.524  1.00  0.00              
ATOM    569  CZ2 TRP A  47     -13.043 -19.030 -36.954  1.00  0.00              
ATOM    570  CZ3 TRP A  47     -12.383 -16.707 -36.893  1.00  0.00              
ATOM    571  CH2 TRP A  47     -12.594 -17.872 -37.587  1.00  0.00              
ATOM    572  H   TRP A  47     -13.304 -15.914 -29.986  1.00  0.00              
ATOM    573  HA  TRP A  47     -14.116 -18.554 -30.977  1.00  0.00              
ATOM    574 1HB  TRP A  47     -14.198 -16.463 -32.409  1.00  0.00              
ATOM    575 2HB  TRP A  47     -12.420 -16.525 -32.456  1.00  0.00              
ATOM    576  HD1 TRP A  47     -14.069 -19.770 -32.485  1.00  0.00              
ATOM    577  HE1 TRP A  47     -13.936 -20.870 -34.951  1.00  0.00              
ATOM    578  HE3 TRP A  47     -12.428 -15.683 -35.022  1.00  0.00              
ATOM    579  HZ2 TRP A  47     -13.224 -19.975 -37.466  1.00  0.00              
ATOM    580  HZ3 TRP A  47     -12.030 -15.810 -37.403  1.00  0.00              
ATOM    581  HH2 TRP A  47     -12.405 -17.888 -38.661  1.00  0.00              
ATOM    582  N   ALA A  48     -10.933 -17.578 -30.589  1.00  0.00              
ATOM    583  CA  ALA A  48      -9.591 -17.970 -30.161  1.00  0.00              
ATOM    584  C   ALA A  48      -8.802 -16.694 -29.873  1.00  0.00              
ATOM    585  O   ALA A  48      -8.700 -15.816 -30.729  1.00  0.00              
ATOM    586  CB  ALA A  48      -8.889 -18.800 -31.243  1.00  0.00              
ATOM    587  H   ALA A  48     -11.103 -16.620 -30.860  1.00  0.00              
ATOM    588  HA  ALA A  48      -9.674 -18.560 -29.248  1.00  0.00              
ATOM    589 1HB  ALA A  48      -7.892 -19.077 -30.898  1.00  0.00              
ATOM    590 2HB  ALA A  48      -9.467 -19.701 -31.444  1.00  0.00              
ATOM    591 3HB  ALA A  48      -8.805 -18.212 -32.155  1.00  0.00              
ATOM    592  N   ASP A  49      -8.262 -16.593 -28.659  1.00  0.00              
ATOM    593  CA  ASP A  49      -7.466 -15.431 -28.258  1.00  0.00              
ATOM    594  C   ASP A  49      -6.054 -15.860 -27.866  1.00  0.00              
ATOM    595  O   ASP A  49      -5.864 -16.923 -27.262  1.00  0.00              
ATOM    596  CB  ASP A  49      -8.135 -14.689 -27.098  1.00  0.00              
ATOM    597  CG  ASP A  49      -9.487 -14.078 -27.438  1.00  0.00              
ATOM    598  OD1 ASP A  49      -9.634 -13.578 -28.528  1.00  0.00              
ATOM    599  OD2 ASP A  49     -10.405 -14.255 -26.674  1.00  0.00              
ATOM    600  H   ASP A  49      -8.408 -17.341 -27.997  1.00  0.00              
ATOM    601  HA  ASP A  49      -7.368 -14.743 -29.098  1.00  0.00              
ATOM    602 1HB  ASP A  49      -8.226 -15.290 -26.193  1.00  0.00              
ATOM    603 2HB  ASP A  49      -7.408 -13.893 -26.935  1.00  0.00              
ATOM    604  N   SER A  50      -5.072 -15.024 -28.200  1.00  0.00              
ATOM    605  CA  SER A  50      -3.671 -15.296 -27.870  1.00  0.00              
ATOM    606  C   SER A  50      -3.052 -14.200 -27.014  1.00  0.00              
ATOM    607  O   SER A  50      -3.114 -13.009 -27.346  1.00  0.00              
ATOM    608  CB  SER A  50      -2.866 -15.475 -29.143  1.00  0.00              
ATOM    609  OG  SER A  50      -3.249 -16.622 -29.851  1.00  0.00              
ATOM    610  H   SER A  50      -5.304 -14.177 -28.697  1.00  0.00              
ATOM    611  HA  SER A  50      -3.521 -16.259 -27.379  1.00  0.00              
ATOM    612 1HB  SER A  50      -3.017 -14.601 -29.776  1.00  0.00              
ATOM    613 2HB  SER A  50      -1.812 -15.555 -28.881  1.00  0.00              
ATOM    614  HG  SER A  50      -2.840 -17.394 -29.453  1.00  0.00              
ATOM    615  N   TYR A  51      -2.435 -14.629 -25.917  1.00  0.00              
ATOM    616  CA  TYR A  51      -1.705 -13.750 -25.024  1.00  0.00              
ATOM    617  C   TYR A  51      -0.342 -14.367 -24.750  1.00  0.00              
ATOM    618  O   TYR A  51      -0.186 -15.587 -24.778  1.00  0.00              
ATOM    619  CB  TYR A  51      -2.473 -13.525 -23.719  1.00  0.00              
ATOM    620  CG  TYR A  51      -3.816 -12.856 -23.906  1.00  0.00              
ATOM    621  CD1 TYR A  51      -4.962 -13.606 -24.127  1.00  0.00              
ATOM    622  CD2 TYR A  51      -3.935 -11.475 -23.860  1.00  0.00              
ATOM    623  CE1 TYR A  51      -6.191 -12.999 -24.299  1.00  0.00              
ATOM    624  CE2 TYR A  51      -5.159 -10.857 -24.029  1.00  0.00              
ATOM    625  CZ  TYR A  51      -6.285 -11.623 -24.249  1.00  0.00              
ATOM    626  OH  TYR A  51      -7.507 -11.013 -24.418  1.00  0.00              
ATOM    627  H   TYR A  51      -2.482 -15.616 -25.705  1.00  0.00              
ATOM    628  HA  TYR A  51      -1.552 -12.782 -25.501  1.00  0.00              
ATOM    629 1HB  TYR A  51      -2.616 -14.503 -23.256  1.00  0.00              
ATOM    630 2HB  TYR A  51      -1.845 -12.907 -23.078  1.00  0.00              
ATOM    631  HD1 TYR A  51      -4.880 -14.692 -24.165  1.00  0.00              
ATOM    632  HD2 TYR A  51      -3.041 -10.875 -23.686  1.00  0.00              
ATOM    633  HE1 TYR A  51      -7.083 -13.601 -24.472  1.00  0.00              
ATOM    634  HE2 TYR A  51      -5.231  -9.770 -23.990  1.00  0.00              
ATOM    635  HH  TYR A  51      -8.222 -11.638 -24.564  1.00  0.00              
ATOM    636  N   ARG A  52       0.646 -13.520 -24.493  1.00  0.00              
ATOM    637  CA  ARG A  52       1.971 -13.999 -24.157  1.00  0.00              
ATOM    638  C   ARG A  52       2.716 -12.889 -23.456  1.00  0.00              
ATOM    639  O   ARG A  52       2.620 -11.722 -23.844  1.00  0.00              
ATOM    640  CB  ARG A  52       2.735 -14.533 -25.360  1.00  0.00              
ATOM    641  CG  ARG A  52       4.249 -14.496 -25.224  1.00  0.00              
ATOM    642  CD  ARG A  52       4.984 -14.829 -26.471  1.00  0.00              
ATOM    643  NE  ARG A  52       4.655 -16.128 -27.035  1.00  0.00              
ATOM    644  CZ  ARG A  52       3.884 -16.316 -28.124  1.00  0.00              
ATOM    645  NH1 ARG A  52       3.330 -15.299 -28.745  1.00  0.00              
ATOM    646  NH2 ARG A  52       3.679 -17.554 -28.538  1.00  0.00              
ATOM    647  H   ARG A  52       0.477 -12.525 -24.531  1.00  0.00              
ATOM    648  HA  ARG A  52       1.895 -14.846 -23.474  1.00  0.00              
ATOM    649 1HB  ARG A  52       2.412 -15.562 -25.510  1.00  0.00              
ATOM    650 2HB  ARG A  52       2.438 -13.930 -26.218  1.00  0.00              
ATOM    651 1HG  ARG A  52       4.546 -13.493 -24.917  1.00  0.00              
ATOM    652 2HG  ARG A  52       4.545 -15.213 -24.457  1.00  0.00              
ATOM    653 1HD  ARG A  52       4.757 -14.078 -27.226  1.00  0.00              
ATOM    654 2HD  ARG A  52       6.053 -14.824 -26.263  1.00  0.00              
ATOM    655  HE  ARG A  52       4.930 -17.052 -26.730  1.00  0.00              
ATOM    656 1HH1 ARG A  52       3.482 -14.359 -28.406  1.00  0.00              
ATOM    657 2HH1 ARG A  52       2.755 -15.461 -29.559  1.00  0.00              
ATOM    658 1HH2 ARG A  52       4.098 -18.327 -28.037  1.00  0.00              
ATOM    659 2HH2 ARG A  52       3.105 -17.724 -29.350  1.00  0.00              
ATOM    660  N   LYS A  53       3.442 -13.251 -22.405  1.00  0.00              
ATOM    661  CA  LYS A  53       4.293 -12.293 -21.724  1.00  0.00              
ATOM    662  C   LYS A  53       5.335 -13.001 -20.877  1.00  0.00              
ATOM    663  O   LYS A  53       5.234 -14.208 -20.624  1.00  0.00              
ATOM    664  CB  LYS A  53       3.467 -11.356 -20.840  1.00  0.00              
ATOM    665  CG  LYS A  53       2.778 -11.996 -19.647  1.00  0.00              
ATOM    666  CD  LYS A  53       2.124 -10.899 -18.789  1.00  0.00              
ATOM    667  CE  LYS A  53       1.329 -11.455 -17.616  1.00  0.00              
ATOM    668  NZ  LYS A  53       0.792 -10.344 -16.747  1.00  0.00              
ATOM    669  H   LYS A  53       3.408 -14.203 -22.069  1.00  0.00              
ATOM    670  HA  LYS A  53       4.837 -11.696 -22.457  1.00  0.00              
ATOM    671 1HB  LYS A  53       4.143 -10.581 -20.476  1.00  0.00              
ATOM    672 2HB  LYS A  53       2.706 -10.903 -21.477  1.00  0.00              
ATOM    673 1HG  LYS A  53       2.025 -12.693 -20.015  1.00  0.00              
ATOM    674 2HG  LYS A  53       3.523 -12.539 -19.068  1.00  0.00              
ATOM    675 1HD  LYS A  53       2.908 -10.247 -18.402  1.00  0.00              
ATOM    676 2HD  LYS A  53       1.451 -10.320 -19.421  1.00  0.00              
ATOM    677 1HE  LYS A  53       0.505 -12.046 -18.011  1.00  0.00              
ATOM    678 2HE  LYS A  53       1.987 -12.096 -17.031  1.00  0.00              
ATOM    679 1HZ  LYS A  53       0.270 -10.740 -15.978  1.00  0.00              
ATOM    680 2HZ  LYS A  53       1.561  -9.797 -16.386  1.00  0.00              
ATOM    681 3HZ  LYS A  53       0.186  -9.751 -17.296  1.00  0.00              
ATOM    682  N   LYS A  54       6.342 -12.242 -20.455  1.00  0.00              
ATOM    683  CA  LYS A  54       7.381 -12.766 -19.591  1.00  0.00              
ATOM    684  C   LYS A  54       6.919 -12.661 -18.149  1.00  0.00              
ATOM    685  O   LYS A  54       6.365 -11.649 -17.738  1.00  0.00              
ATOM    686  CB  LYS A  54       8.675 -11.963 -19.746  1.00  0.00              
ATOM    687  CG  LYS A  54       9.360 -12.112 -21.091  1.00  0.00              
ATOM    688  CD  LYS A  54      10.608 -11.246 -21.142  1.00  0.00              
ATOM    689  CE  LYS A  54      11.301 -11.345 -22.492  1.00  0.00              
ATOM    690  NZ  LYS A  54      12.516 -10.475 -22.544  1.00  0.00              
ATOM    691  H   LYS A  54       6.383 -11.275 -20.744  1.00  0.00              
ATOM    692  HA  LYS A  54       7.550 -13.820 -19.815  1.00  0.00              
ATOM    693 1HB  LYS A  54       8.422 -10.915 -19.588  1.00  0.00              
ATOM    694 2HB  LYS A  54       9.354 -12.294 -18.960  1.00  0.00              
ATOM    695 1HG  LYS A  54       9.626 -13.161 -21.229  1.00  0.00              
ATOM    696 2HG  LYS A  54       8.662 -11.810 -21.870  1.00  0.00              
ATOM    697 1HD  LYS A  54      10.319 -10.211 -20.957  1.00  0.00              
ATOM    698 2HD  LYS A  54      11.292 -11.576 -20.360  1.00  0.00              
ATOM    699 1HE  LYS A  54      11.584 -12.384 -22.656  1.00  0.00              
ATOM    700 2HE  LYS A  54      10.594 -11.036 -23.262  1.00  0.00              
ATOM    701 1HZ  LYS A  54      12.954 -10.561 -23.450  1.00  0.00              
ATOM    702 2HZ  LYS A  54      12.249  -9.513 -22.389  1.00  0.00              
ATOM    703 3HZ  LYS A  54      13.167 -10.762 -21.827  1.00  0.00              
ATOM    704  N   VAL A  55       7.150 -13.718 -17.388  1.00  0.00              
ATOM    705  CA  VAL A  55       6.754 -13.757 -15.995  1.00  0.00              
ATOM    706  C   VAL A  55       7.961 -14.332 -15.266  1.00  0.00              
ATOM    707  O   VAL A  55       8.867 -14.863 -15.901  1.00  0.00              
ATOM    708  CB  VAL A  55       5.510 -14.670 -15.779  1.00  0.00              
ATOM    709  CG1 VAL A  55       4.306 -14.096 -16.524  1.00  0.00              
ATOM    710  CG2 VAL A  55       5.797 -16.081 -16.273  1.00  0.00              
ATOM    711  H   VAL A  55       7.613 -14.520 -17.790  1.00  0.00              
ATOM    712  HA  VAL A  55       6.551 -12.756 -15.612  1.00  0.00              
ATOM    713  HB  VAL A  55       5.306 -14.744 -14.710  1.00  0.00              
ATOM    714 1HG1 VAL A  55       3.440 -14.740 -16.369  1.00  0.00              
ATOM    715 2HG1 VAL A  55       4.086 -13.096 -16.147  1.00  0.00              
ATOM    716 3HG1 VAL A  55       4.530 -14.041 -17.589  1.00  0.00              
ATOM    717 1HG2 VAL A  55       4.920 -16.707 -16.116  1.00  0.00              
ATOM    718 2HG2 VAL A  55       6.036 -16.051 -17.337  1.00  0.00              
ATOM    719 3HG2 VAL A  55       6.643 -16.495 -15.723  1.00  0.00              
ATOM    720  N   VAL A  56       7.981 -14.214 -13.947  1.00  0.00              
ATOM    721  CA  VAL A  56       9.073 -14.755 -13.157  1.00  0.00              
ATOM    722  C   VAL A  56       8.530 -15.859 -12.272  1.00  0.00              
ATOM    723  O   VAL A  56       7.741 -15.602 -11.365  1.00  0.00              
ATOM    724  CB  VAL A  56       9.754 -13.681 -12.288  1.00  0.00              
ATOM    725  CG1 VAL A  56      10.864 -14.298 -11.451  1.00  0.00              
ATOM    726  CG2 VAL A  56      10.304 -12.562 -13.159  1.00  0.00              
ATOM    727  H   VAL A  56       7.224 -13.737 -13.479  1.00  0.00              
ATOM    728  HA  VAL A  56       9.833 -15.212 -13.792  1.00  0.00              
ATOM    729  HB  VAL A  56       9.009 -13.234 -11.630  1.00  0.00              
ATOM    730 1HG1 VAL A  56      11.335 -13.525 -10.843  1.00  0.00              
ATOM    731 2HG1 VAL A  56      10.446 -15.066 -10.801  1.00  0.00              
ATOM    732 3HG1 VAL A  56      11.610 -14.745 -12.109  1.00  0.00              
ATOM    733 1HG2 VAL A  56      10.781 -11.811 -12.529  1.00  0.00              
ATOM    734 2HG2 VAL A  56      11.036 -12.970 -13.855  1.00  0.00              
ATOM    735 3HG2 VAL A  56       9.489 -12.101 -13.717  1.00  0.00              
ATOM    736  N   LEU A  57       8.945 -17.091 -12.550  1.00  0.00              
ATOM    737  CA  LEU A  57       8.452 -18.250 -11.815  1.00  0.00              
ATOM    738  C   LEU A  57       9.482 -18.720 -10.802  1.00  0.00              
ATOM    739  O   LEU A  57      10.519 -19.270 -11.169  1.00  0.00              
ATOM    740  CB  LEU A  57       8.131 -19.395 -12.778  1.00  0.00              
ATOM    741  CG  LEU A  57       7.635 -20.670 -12.095  1.00  0.00              
ATOM    742  CD1 LEU A  57       6.313 -20.406 -11.381  1.00  0.00              
ATOM    743  CD2 LEU A  57       7.485 -21.769 -13.127  1.00  0.00              
ATOM    744  H   LEU A  57       9.620 -17.228 -13.289  1.00  0.00              
ATOM    745  HA  LEU A  57       7.560 -17.974 -11.254  1.00  0.00              
ATOM    746 1HB  LEU A  57       7.325 -18.929 -13.344  1.00  0.00              
ATOM    747 2HB  LEU A  57       8.966 -19.608 -13.445  1.00  0.00              
ATOM    748  HG  LEU A  57       8.406 -20.979 -11.388  1.00  0.00              
ATOM    749 1HD1 LEU A  57       5.970 -21.320 -10.899  1.00  0.00              
ATOM    750 2HD1 LEU A  57       6.455 -19.630 -10.628  1.00  0.00              
ATOM    751 3HD1 LEU A  57       5.568 -20.078 -12.106  1.00  0.00              
ATOM    752 1HD2 LEU A  57       7.132 -22.679 -12.641  1.00  0.00              
ATOM    753 2HD2 LEU A  57       6.766 -21.460 -13.885  1.00  0.00              
ATOM    754 3HD2 LEU A  57       8.449 -21.960 -13.599  1.00  0.00              
ATOM    755  N   ASP A  58       9.176 -18.518  -9.526  1.00  0.00              
ATOM    756  CA  ASP A  58      10.062 -18.950  -8.460  1.00  0.00              
ATOM    757  C   ASP A  58      11.473 -18.401  -8.676  1.00  0.00              
ATOM    758  O   ASP A  58      12.467 -19.108  -8.502  1.00  0.00              
ATOM    759  CB  ASP A  58      10.069 -20.480  -8.371  1.00  0.00              
ATOM    760  CG  ASP A  58       8.716 -21.039  -7.950  1.00  0.00              
ATOM    761  OD1 ASP A  58       8.132 -20.490  -6.989  1.00  0.00              
ATOM    762  OD2 ASP A  58       8.237 -22.021  -8.560  1.00  0.00              
ATOM    763  H   ASP A  58       8.310 -18.055  -9.289  1.00  0.00              
ATOM    764  HA  ASP A  58       9.713 -18.554  -7.506  1.00  0.00              
ATOM    765 1HB  ASP A  58      10.422 -20.966  -9.281  1.00  0.00              
ATOM    766 2HB  ASP A  58      10.800 -20.622  -7.575  1.00  0.00              
ATOM    767  N   GLY A  59      11.539 -17.133  -9.080  1.00  0.00              
ATOM    768  CA  GLY A  59      12.810 -16.474  -9.329  1.00  0.00              
ATOM    769  C   GLY A  59      13.414 -16.661 -10.707  1.00  0.00              
ATOM    770  O   GLY A  59      14.422 -16.035 -11.036  1.00  0.00              
ATOM    771  H   GLY A  59      10.682 -16.616  -9.216  1.00  0.00              
ATOM    772 1HA  GLY A  59      12.686 -15.399  -9.194  1.00  0.00              
ATOM    773 2HA  GLY A  59      13.549 -16.845  -8.620  1.00  0.00              
ATOM    774  N   GLU A  60      12.813 -17.523 -11.519  1.00  0.00              
ATOM    775  CA  GLU A  60      13.310 -17.730 -12.870  1.00  0.00              
ATOM    776  C   GLU A  60      12.431 -17.108 -13.941  1.00  0.00              
ATOM    777  O   GLU A  60      11.272 -17.488 -14.130  1.00  0.00              
ATOM    778  CB  GLU A  60      13.466 -19.228 -13.143  1.00  0.00              
ATOM    779  CG  GLU A  60      14.009 -19.563 -14.524  1.00  0.00              
ATOM    780  CD  GLU A  60      14.142 -21.048 -14.714  1.00  0.00              
ATOM    781  OE1 GLU A  60      13.812 -21.775 -13.808  1.00  0.00              
ATOM    782  OE2 GLU A  60      14.467 -21.461 -15.802  1.00  0.00              
ATOM    783  H   GLU A  60      12.004 -18.043 -11.207  1.00  0.00              
ATOM    784  HA  GLU A  60      14.281 -17.247 -12.985  1.00  0.00              
ATOM    785 1HB  GLU A  60      14.141 -19.621 -12.382  1.00  0.00              
ATOM    786 2HB  GLU A  60      12.480 -19.678 -13.022  1.00  0.00              
ATOM    787 1HG  GLU A  60      13.415 -19.145 -15.337  1.00  0.00              
ATOM    788 2HG  GLU A  60      14.998 -19.107 -14.528  1.00  0.00              
ATOM    789  N   GLU A  61      12.998 -16.142 -14.649  1.00  0.00              
ATOM    790  CA  GLU A  61      12.259 -15.447 -15.681  1.00  0.00              
ATOM    791  C   GLU A  61      12.001 -16.391 -16.850  1.00  0.00              
ATOM    792  O   GLU A  61      12.933 -16.922 -17.444  1.00  0.00              
ATOM    793  CB  GLU A  61      13.019 -14.204 -16.148  1.00  0.00              
ATOM    794  CG  GLU A  61      12.235 -13.306 -17.095  1.00  0.00              
ATOM    795  CD  GLU A  61      13.029 -12.087 -17.475  1.00  0.00              
ATOM    796  OE1 GLU A  61      14.130 -11.947 -17.000  1.00  0.00              
ATOM    797  OE2 GLU A  61      12.583 -11.354 -18.325  1.00  0.00              
ATOM    798  H   GLU A  61      13.957 -15.882 -14.470  1.00  0.00              
ATOM    799  HA  GLU A  61      11.289 -15.134 -15.294  1.00  0.00              
ATOM    800 1HB  GLU A  61      13.288 -13.641 -15.254  1.00  0.00              
ATOM    801 2HB  GLU A  61      13.925 -14.552 -16.645  1.00  0.00              
ATOM    802 1HG  GLU A  61      11.900 -13.816 -17.997  1.00  0.00              
ATOM    803 2HG  GLU A  61      11.370 -13.006 -16.505  1.00  0.00              
ATOM    804  N   VAL A  62      10.729 -16.611 -17.154  1.00  0.00              
ATOM    805  CA  VAL A  62      10.329 -17.498 -18.238  1.00  0.00              
ATOM    806  C   VAL A  62       9.219 -16.787 -19.008  1.00  0.00              
ATOM    807  O   VAL A  62       8.812 -15.686 -18.651  1.00  0.00              
ATOM    808  CB  VAL A  62       9.745 -18.835 -17.702  1.00  0.00              
ATOM    809  CG1 VAL A  62      10.815 -19.619 -16.936  1.00  0.00              
ATOM    810  CG2 VAL A  62       8.536 -18.551 -16.803  1.00  0.00              
ATOM    811  H   VAL A  62      10.017 -16.143 -16.612  1.00  0.00              
ATOM    812  HA  VAL A  62      11.152 -17.672 -18.932  1.00  0.00              
ATOM    813  HB  VAL A  62       9.389 -19.428 -18.544  1.00  0.00              
ATOM    814 1HG1 VAL A  62      10.389 -20.553 -16.568  1.00  0.00              
ATOM    815 2HG1 VAL A  62      11.650 -19.840 -17.601  1.00  0.00              
ATOM    816 3HG1 VAL A  62      11.169 -19.025 -16.093  1.00  0.00              
ATOM    817 1HG2 VAL A  62       8.131 -19.490 -16.431  1.00  0.00              
ATOM    818 2HG2 VAL A  62       8.847 -17.931 -15.962  1.00  0.00              
ATOM    819 3HG2 VAL A  62       7.771 -18.028 -17.377  1.00  0.00              
ATOM    820  N   GLU A  63       8.739 -17.422 -20.067  1.00  0.00              
ATOM    821  CA  GLU A  63       7.666 -16.857 -20.862  1.00  0.00              
ATOM    822  C   GLU A  63       6.438 -17.736 -20.686  1.00  0.00              
ATOM    823  O   GLU A  63       6.552 -18.952 -20.526  1.00  0.00              
ATOM    824  CB  GLU A  63       8.060 -16.756 -22.337  1.00  0.00              
ATOM    825  CG  GLU A  63       9.196 -15.782 -22.619  1.00  0.00              
ATOM    826  CD  GLU A  63       9.478 -15.684 -24.092  1.00  0.00              
ATOM    827  OE1 GLU A  63       8.844 -16.381 -24.847  1.00  0.00              
ATOM    828  OE2 GLU A  63      10.245 -14.831 -24.474  1.00  0.00              
ATOM    829  H   GLU A  63       9.126 -18.318 -20.329  1.00  0.00              
ATOM    830  HA  GLU A  63       7.428 -15.855 -20.503  1.00  0.00              
ATOM    831 1HB  GLU A  63       8.352 -17.756 -22.658  1.00  0.00              
ATOM    832 2HB  GLU A  63       7.171 -16.443 -22.884  1.00  0.00              
ATOM    833 1HG  GLU A  63       9.023 -14.785 -22.216  1.00  0.00              
ATOM    834 2HG  GLU A  63      10.050 -16.233 -22.116  1.00  0.00              
ATOM    835  N   ILE A  64       5.264 -17.115 -20.694  1.00  0.00              
ATOM    836  CA  ILE A  64       4.025 -17.862 -20.578  1.00  0.00              
ATOM    837  C   ILE A  64       3.162 -17.451 -21.763  1.00  0.00              
ATOM    838  O   ILE A  64       3.086 -16.274 -22.099  1.00  0.00              
ATOM    839  CB  ILE A  64       3.263 -17.527 -19.270  1.00  0.00              
ATOM    840  CG1 ILE A  64       1.995 -18.380 -19.178  1.00  0.00              
ATOM    841  CG2 ILE A  64       2.872 -16.056 -19.244  1.00  0.00              
ATOM    842  CD1 ILE A  64       1.331 -18.335 -17.797  1.00  0.00              
ATOM    843  H   ILE A  64       5.225 -16.110 -20.782  1.00  0.00              
ATOM    844  HA  ILE A  64       4.213 -18.932 -20.660  1.00  0.00              
ATOM    845  HB  ILE A  64       3.905 -17.747 -18.418  1.00  0.00              
ATOM    846 1HG1 ILE A  64       1.300 -18.011 -19.931  1.00  0.00              
ATOM    847 2HG1 ILE A  64       2.277 -19.406 -19.416  1.00  0.00              
ATOM    848 1HG2 ILE A  64       2.338 -15.836 -18.321  1.00  0.00              
ATOM    849 2HG2 ILE A  64       3.769 -15.440 -19.299  1.00  0.00              
ATOM    850 3HG2 ILE A  64       2.229 -15.835 -20.096  1.00  0.00              
ATOM    851 1HD1 ILE A  64       0.438 -18.961 -17.800  1.00  0.00              
ATOM    852 2HD1 ILE A  64       2.029 -18.703 -17.045  1.00  0.00              
ATOM    853 3HD1 ILE A  64       1.052 -17.309 -17.560  1.00  0.00              
ATOM    854  N   VAL A  65       2.550 -18.429 -22.413  1.00  0.00              
ATOM    855  CA  VAL A  65       1.693 -18.163 -23.548  1.00  0.00              
ATOM    856  C   VAL A  65       0.331 -18.683 -23.123  1.00  0.00              
ATOM    857  O   VAL A  65       0.215 -19.802 -22.643  1.00  0.00              
ATOM    858  CB  VAL A  65       2.165 -18.851 -24.843  1.00  0.00              
ATOM    859  CG1 VAL A  65       1.283 -18.444 -26.014  1.00  0.00              
ATOM    860  CG2 VAL A  65       3.619 -18.510 -25.128  1.00  0.00              
ATOM    861  H   VAL A  65       2.683 -19.384 -22.110  1.00  0.00              
ATOM    862  HA  VAL A  65       1.622 -17.093 -23.750  1.00  0.00              
ATOM    863  HB  VAL A  65       2.113 -19.932 -24.708  1.00  0.00              
ATOM    864 1HG1 VAL A  65       1.630 -18.940 -26.921  1.00  0.00              
ATOM    865 2HG1 VAL A  65       0.253 -18.736 -25.813  1.00  0.00              
ATOM    866 3HG1 VAL A  65       1.335 -17.364 -26.150  1.00  0.00              
ATOM    867 1HG2 VAL A  65       3.936 -19.005 -26.046  1.00  0.00              
ATOM    868 2HG2 VAL A  65       3.723 -17.431 -25.243  1.00  0.00              
ATOM    869 3HG2 VAL A  65       4.242 -18.849 -24.300  1.00  0.00              
ATOM    870  N   ILE A  66      -0.695 -17.856 -23.281  1.00  0.00              
ATOM    871  CA  ILE A  66      -2.048 -18.272 -22.950  1.00  0.00              
ATOM    872  C   ILE A  66      -2.943 -18.305 -24.181  1.00  0.00              
ATOM    873  O   ILE A  66      -3.123 -17.299 -24.873  1.00  0.00              
ATOM    874  CB  ILE A  66      -2.696 -17.308 -21.921  1.00  0.00              
ATOM    875  CG1 ILE A  66      -1.858 -17.262 -20.641  1.00  0.00              
ATOM    876  CG2 ILE A  66      -4.123 -17.756 -21.621  1.00  0.00              
ATOM    877  CD1 ILE A  66      -2.249 -16.135 -19.670  1.00  0.00              
ATOM    878  H   ILE A  66      -0.540 -16.924 -23.635  1.00  0.00              
ATOM    879  HA  ILE A  66      -2.055 -19.298 -22.583  1.00  0.00              
ATOM    880  HB  ILE A  66      -2.704 -16.300 -22.334  1.00  0.00              
ATOM    881 1HG1 ILE A  66      -1.974 -18.224 -20.142  1.00  0.00              
ATOM    882 2HG1 ILE A  66      -0.817 -17.134 -20.939  1.00  0.00              
ATOM    883 1HG2 ILE A  66      -4.574 -17.076 -20.898  1.00  0.00              
ATOM    884 2HG2 ILE A  66      -4.708 -17.746 -22.540  1.00  0.00              
ATOM    885 3HG2 ILE A  66      -4.110 -18.766 -21.210  1.00  0.00              
ATOM    886 1HD1 ILE A  66      -1.606 -16.172 -18.790  1.00  0.00              
ATOM    887 2HD1 ILE A  66      -2.129 -15.170 -20.164  1.00  0.00              
ATOM    888 3HD1 ILE A  66      -3.286 -16.260 -19.365  1.00  0.00              
ATOM    889  N   LEU A  67      -3.479 -19.482 -24.468  1.00  0.00              
ATOM    890  CA  LEU A  67      -4.349 -19.647 -25.611  1.00  0.00              
ATOM    891  C   LEU A  67      -5.720 -19.838 -24.965  1.00  0.00              
ATOM    892  O   LEU A  67      -5.922 -20.769 -24.181  1.00  0.00              
ATOM    893  CB  LEU A  67      -3.961 -20.884 -26.427  1.00  0.00              
ATOM    894  CG  LEU A  67      -4.937 -21.214 -27.557  1.00  0.00              
ATOM    895  CD1 LEU A  67      -4.926 -20.085 -28.583  1.00  0.00              
ATOM    896  CD2 LEU A  67      -4.547 -22.537 -28.213  1.00  0.00              
ATOM    897  H   LEU A  67      -3.280 -20.280 -23.882  1.00  0.00              
ATOM    898  HA  LEU A  67      -4.316 -18.749 -26.227  1.00  0.00              
ATOM    899 1HB  LEU A  67      -3.012 -20.538 -26.833  1.00  0.00              
ATOM    900 2HB  LEU A  67      -3.790 -21.750 -25.790  1.00  0.00              
ATOM    901  HG  LEU A  67      -5.921 -21.347 -27.107  1.00  0.00              
ATOM    902 1HD1 LEU A  67      -5.621 -20.318 -29.389  1.00  0.00              
ATOM    903 2HD1 LEU A  67      -5.228 -19.154 -28.104  1.00  0.00              
ATOM    904 3HD1 LEU A  67      -3.922 -19.974 -28.991  1.00  0.00              
ATOM    905 1HD2 LEU A  67      -5.248 -22.765 -29.016  1.00  0.00              
ATOM    906 2HD2 LEU A  67      -3.539 -22.458 -28.621  1.00  0.00              
ATOM    907 3HD2 LEU A  67      -4.576 -23.335 -27.470  1.00  0.00              
ATOM    908  N   ASP A  68      -6.632 -18.915 -25.256  1.00  0.00              
ATOM    909  CA  ASP A  68      -8.013 -18.990 -24.791  1.00  0.00              
ATOM    910  C   ASP A  68      -8.760 -19.585 -25.968  1.00  0.00              
ATOM    911  O   ASP A  68      -8.908 -18.942 -27.010  1.00  0.00              
ATOM    912  CB  ASP A  68      -8.577 -17.624 -24.391  1.00  0.00              
ATOM    913  CG  ASP A  68     -10.004 -17.663 -23.862  1.00  0.00              
ATOM    914  OD1 ASP A  68     -10.595 -18.717 -23.881  1.00  0.00              
ATOM    915  OD2 ASP A  68     -10.435 -16.684 -23.301  1.00  0.00              
ATOM    916  H   ASP A  68      -6.347 -18.131 -25.825  1.00  0.00              
ATOM    917  HA  ASP A  68      -8.073 -19.638 -23.916  1.00  0.00              
ATOM    918 1HB  ASP A  68      -7.944 -17.082 -23.688  1.00  0.00              
ATOM    919 2HB  ASP A  68      -8.562 -17.121 -25.358  1.00  0.00              
ATOM    920  N   THR A  69      -9.215 -20.821 -25.798  1.00  0.00              
ATOM    921  CA  THR A  69      -9.912 -21.543 -26.856  1.00  0.00              
ATOM    922  C   THR A  69     -11.423 -21.385 -26.951  1.00  0.00              
ATOM    923  O   THR A  69     -12.080 -20.862 -26.057  1.00  0.00              
ATOM    924  CB  THR A  69      -9.616 -23.049 -26.736  1.00  0.00              
ATOM    925  OG1 THR A  69     -10.136 -23.544 -25.495  1.00  0.00              
ATOM    926  CG2 THR A  69      -8.117 -23.304 -26.790  1.00  0.00              
ATOM    927  H   THR A  69      -9.072 -21.272 -24.906  1.00  0.00              
ATOM    928  HA  THR A  69      -9.581 -21.181 -27.830  1.00  0.00              
ATOM    929  HB  THR A  69     -10.102 -23.573 -27.558  1.00  0.00              
ATOM    930  HG1 THR A  69     -10.238 -24.497 -25.549  1.00  0.00              
ATOM    931 1HG2 THR A  69      -7.927 -24.374 -26.703  1.00  0.00              
ATOM    932 2HG2 THR A  69      -7.720 -22.939 -27.737  1.00  0.00              
ATOM    933 3HG2 THR A  69      -7.630 -22.782 -25.967  1.00  0.00              
ATOM    934  N   ALA A  70     -11.964 -21.897 -28.047  1.00  0.00              
ATOM    935  CA  ALA A  70     -13.389 -21.803 -28.324  1.00  0.00              
ATOM    936  C   ALA A  70     -14.202 -22.573 -27.288  1.00  0.00              
ATOM    937  O   ALA A  70     -13.951 -23.758 -27.036  1.00  0.00              
ATOM    938  CB  ALA A  70     -13.682 -22.343 -29.724  1.00  0.00              
ATOM    939  H   ALA A  70     -11.364 -22.368 -28.710  1.00  0.00              
ATOM    940  HA  ALA A  70     -13.689 -20.757 -28.261  1.00  0.00              
ATOM    941 1HB  ALA A  70     -14.751 -22.270 -29.925  1.00  0.00              
ATOM    942 2HB  ALA A  70     -13.133 -21.758 -30.462  1.00  0.00              
ATOM    943 3HB  ALA A  70     -13.373 -23.386 -29.784  1.00  0.00              
ATOM    944  N   GLY A  71     -15.177 -21.892 -26.694  1.00  0.00              
ATOM    945  CA  GLY A  71     -16.051 -22.536 -25.736  1.00  0.00              
ATOM    946  C   GLY A  71     -17.174 -23.286 -26.420  1.00  0.00              
ATOM    947  O   GLY A  71     -17.781 -24.174 -25.825  1.00  0.00              
ATOM    948  H   GLY A  71     -15.317 -20.915 -26.908  1.00  0.00              
ATOM    949 1HA  GLY A  71     -15.470 -23.241 -25.141  1.00  0.00              
ATOM    950 2HA  GLY A  71     -16.482 -21.779 -25.082  1.00  0.00              
ATOM    951  N   GLN A  72     -17.455 -22.923 -27.668  1.00  0.00              
ATOM    952  CA  GLN A  72     -18.510 -23.568 -28.442  1.00  0.00              
ATOM    953  C   GLN A  72     -18.123 -24.983 -28.856  1.00  0.00              
ATOM    954  O   GLN A  72     -16.941 -25.305 -28.978  1.00  0.00              
ATOM    955  CB  GLN A  72     -18.839 -22.740 -29.687  1.00  0.00              
ATOM    956  CG  GLN A  72     -19.396 -21.359 -29.388  1.00  0.00              
ATOM    957  CD  GLN A  72     -20.703 -21.416 -28.620  1.00  0.00              
ATOM    958  OE1 GLN A  72     -21.641 -22.114 -29.014  1.00  0.00              
ATOM    959  NE2 GLN A  72     -20.774 -20.676 -27.519  1.00  0.00              
ATOM    960  H   GLN A  72     -16.919 -22.178 -28.092  1.00  0.00              
ATOM    961  HA  GLN A  72     -19.405 -23.666 -27.828  1.00  0.00              
ATOM    962 1HB  GLN A  72     -17.915 -22.650 -30.258  1.00  0.00              
ATOM    963 2HB  GLN A  72     -19.566 -23.313 -30.262  1.00  0.00              
ATOM    964 1HG  GLN A  72     -18.791 -20.559 -28.960  1.00  0.00              
ATOM    965 2HG  GLN A  72     -19.618 -21.127 -30.430  1.00  0.00              
ATOM    966 1HE2 GLN A  72     -21.612 -20.672 -26.972  1.00  0.00              
ATOM    967 2HE2 GLN A  72     -19.991 -20.122 -27.237  1.00  0.00              
ATOM    968  N   ASP A  73     -19.129 -25.825 -29.068  1.00  0.00              
ATOM    969  CA  ASP A  73     -18.902 -27.221 -29.421  1.00  0.00              
ATOM    970  C   ASP A  73     -19.071 -27.452 -30.919  1.00  0.00              
ATOM    971  O   ASP A  73     -19.324 -28.573 -31.359  1.00  0.00              
ATOM    972  CB  ASP A  73     -19.853 -28.131 -28.639  1.00  0.00              
ATOM    973  CG  ASP A  73     -21.330 -27.871 -28.901  1.00  0.00              
ATOM    974  OD1 ASP A  73     -21.633 -26.939 -29.608  1.00  0.00              
ATOM    975  OD2 ASP A  73     -22.133 -28.692 -28.526  1.00  0.00              
ATOM    976  H   ASP A  73     -20.077 -25.488 -28.983  1.00  0.00              
ATOM    977  HA  ASP A  73     -17.876 -27.500 -29.181  1.00  0.00              
ATOM    978 1HB  ASP A  73     -19.643 -29.193 -28.769  1.00  0.00              
ATOM    979 2HB  ASP A  73     -19.607 -27.833 -27.619  1.00  0.00              
ATOM    980  N   GLN A  74     -18.928 -26.385 -31.697  1.00  0.00              
ATOM    981  CA  GLN A  74     -18.939 -26.492 -33.152  1.00  0.00              
ATOM    982  C   GLN A  74     -17.548 -26.832 -33.677  1.00  0.00              
ATOM    983  O   GLN A  74     -17.353 -26.994 -34.883  1.00  0.00              
ATOM    984  CB  GLN A  74     -19.430 -25.187 -33.785  1.00  0.00              
ATOM    985  CG  GLN A  74     -20.853 -24.810 -33.410  1.00  0.00              
ATOM    986  CD  GLN A  74     -21.861 -25.860 -33.835  1.00  0.00              
ATOM    987  OE1 GLN A  74     -21.827 -26.352 -34.967  1.00  0.00              
ATOM    988  NE2 GLN A  74     -22.769 -26.208 -32.930  1.00  0.00              
ATOM    989  H   GLN A  74     -18.809 -25.476 -31.271  1.00  0.00              
ATOM    990  HA  GLN A  74     -19.598 -27.306 -33.453  1.00  0.00              
ATOM    991 1HB  GLN A  74     -18.743 -24.404 -33.464  1.00  0.00              
ATOM    992 2HB  GLN A  74     -19.355 -25.314 -34.865  1.00  0.00              
ATOM    993 1HG  GLN A  74     -21.128 -24.465 -32.414  1.00  0.00              
ATOM    994 2HG  GLN A  74     -20.908 -23.975 -34.110  1.00  0.00              
ATOM    995 1HE2 GLN A  74     -23.460 -26.897 -33.154  1.00  0.00              
ATOM    996 2HE2 GLN A  74     -22.761 -25.783 -32.025  1.00  0.00              
ATOM    997  N   HIS A  75     -16.588 -26.934 -32.765  1.00  0.00              
ATOM    998  CA  HIS A  75     -15.197 -27.176 -33.134  1.00  0.00              
ATOM    999  C   HIS A  75     -14.765 -28.577 -32.712  1.00  0.00              
ATOM   1000  O   HIS A  75     -15.119 -29.046 -31.630  1.00  0.00              
ATOM   1001  CB  HIS A  75     -14.275 -26.127 -32.503  1.00  0.00              
ATOM   1002  CG  HIS A  75     -14.540 -24.732 -32.976  1.00  0.00              
ATOM   1003  ND1 HIS A  75     -15.520 -23.933 -32.425  1.00  0.00              
ATOM   1004  CD2 HIS A  75     -13.953 -23.993 -33.947  1.00  0.00              
ATOM   1005  CE1 HIS A  75     -15.524 -22.762 -33.038  1.00  0.00              
ATOM   1006  NE2 HIS A  75     -14.584 -22.773 -33.965  1.00  0.00              
ATOM   1007  H   HIS A  75     -16.829 -26.842 -31.788  1.00  0.00              
ATOM   1008  HA  HIS A  75     -15.091 -27.125 -34.217  1.00  0.00              
ATOM   1009 1HB  HIS A  75     -14.402 -26.118 -31.420  1.00  0.00              
ATOM   1010 2HB  HIS A  75     -13.236 -26.347 -32.745  1.00  0.00              
ATOM   1011  HD1 HIS A  75     -16.088 -24.156 -31.633  1.00  0.00              
ATOM   1012  HD2 HIS A  75     -13.141 -24.198 -34.645  1.00  0.00              
ATOM   1013  HE1 HIS A  75     -16.231 -21.985 -32.746  1.00  0.00              
ATOM   1014  N   ALA A  76     -13.997 -29.239 -33.571  1.00  0.00              
ATOM   1015  CA  ALA A  76     -13.533 -30.594 -33.300  1.00  0.00              
ATOM   1016  C   ALA A  76     -12.053 -30.736 -33.635  1.00  0.00              
ATOM   1017  O   ALA A  76     -11.225 -30.966 -32.755  1.00  0.00              
ATOM   1018  CB  ALA A  76     -14.351 -31.595 -34.105  1.00  0.00              
ATOM   1019  H   ALA A  76     -13.727 -28.791 -34.435  1.00  0.00              
ATOM   1020  HA  ALA A  76     -13.651 -30.798 -32.236  1.00  0.00              
ATOM   1021 1HB  ALA A  76     -13.998 -32.605 -33.894  1.00  0.00              
ATOM   1022 2HB  ALA A  76     -15.402 -31.514 -33.826  1.00  0.00              
ATOM   1023 3HB  ALA A  76     -14.240 -31.385 -35.167  1.00  0.00              
ATOM   1024  N   SER A  77     -11.729 -30.597 -34.917  1.00  0.00              
ATOM   1025  CA  SER A  77     -10.355 -30.730 -35.385  1.00  0.00              
ATOM   1026  C   SER A  77      -9.497 -29.588 -34.853  1.00  0.00              
ATOM   1027  O   SER A  77      -8.321 -29.776 -34.536  1.00  0.00              
ATOM   1028  CB  SER A  77     -10.316 -30.765 -36.900  1.00  0.00              
ATOM   1029  OG  SER A  77     -10.733 -29.553 -37.466  1.00  0.00              
ATOM   1030  H   SER A  77     -12.458 -30.393 -35.586  1.00  0.00              
ATOM   1031  HA  SER A  77      -9.904 -31.692 -35.136  1.00  0.00              
ATOM   1032 1HB  SER A  77      -9.294 -30.971 -37.218  1.00  0.00              
ATOM   1033 2HB  SER A  77     -10.971 -31.562 -37.248  1.00  0.00              
ATOM   1034  HG  SER A  77     -10.410 -29.493 -38.368  1.00  0.00              
ATOM   1035  N   HIS A  78     -10.093 -28.404 -34.763  1.00  0.00              
ATOM   1036  CA  HIS A  78      -9.384 -27.227 -34.280  1.00  0.00              
ATOM   1037  C   HIS A  78      -9.131 -27.384 -32.786  1.00  0.00              
ATOM   1038  O   HIS A  78      -8.026 -27.136 -32.302  1.00  0.00              
ATOM   1039  CB  HIS A  78     -10.175 -25.945 -34.561  1.00  0.00              
ATOM   1040  CG  HIS A  78     -10.223 -25.574 -36.011  1.00  0.00              
ATOM   1041  ND1 HIS A  78      -9.100 -25.205 -36.721  1.00  0.00              
ATOM   1042  CD2 HIS A  78     -11.257 -25.513 -36.882  1.00  0.00              
ATOM   1043  CE1 HIS A  78      -9.442 -24.934 -37.969  1.00  0.00              
ATOM   1044  NE2 HIS A  78     -10.745 -25.113 -38.092  1.00  0.00              
ATOM   1045  H   HIS A  78     -11.061 -28.316 -35.037  1.00  0.00              
ATOM   1046  HA  HIS A  78      -8.418 -27.151 -34.779  1.00  0.00              
ATOM   1047 1HB  HIS A  78     -11.209 -26.062 -34.235  1.00  0.00              
ATOM   1048 2HB  HIS A  78      -9.723 -25.103 -34.038  1.00  0.00              
ATOM   1049  HD2 HIS A  78     -12.324 -25.712 -36.780  1.00  0.00              
ATOM   1050  HE1 HIS A  78      -8.692 -24.623 -38.695  1.00  0.00              
ATOM   1051  HE2 HIS A  78     -11.285 -24.980 -38.934  1.00  0.00              
ATOM   1052  N   ARG A  79     -10.169 -27.799 -32.064  1.00  0.00              
ATOM   1053  CA  ARG A  79     -10.049 -28.133 -30.650  1.00  0.00              
ATOM   1054  C   ARG A  79      -8.903 -29.111 -30.431  1.00  0.00              
ATOM   1055  O   ARG A  79      -8.053 -28.907 -29.564  1.00  0.00              
ATOM   1056  CB  ARG A  79     -11.343 -28.773 -30.145  1.00  0.00              
ATOM   1057  CG  ARG A  79     -12.435 -27.795 -29.772  1.00  0.00              
ATOM   1058  CD  ARG A  79     -12.172 -27.165 -28.416  1.00  0.00              
ATOM   1059  NE  ARG A  79     -13.323 -26.402 -27.945  1.00  0.00              
ATOM   1060  CZ  ARG A  79     -14.378 -26.940 -27.339  1.00  0.00              
ATOM   1061  NH1 ARG A  79     -14.428 -28.249 -27.127  1.00  0.00              
ATOM   1062  NH2 ARG A  79     -15.386 -26.170 -26.950  1.00  0.00              
ATOM   1063  H   ARG A  79     -11.069 -27.883 -32.516  1.00  0.00              
ATOM   1064  HA  ARG A  79      -9.817 -27.235 -30.077  1.00  0.00              
ATOM   1065 1HB  ARG A  79     -11.704 -29.428 -30.937  1.00  0.00              
ATOM   1066 2HB  ARG A  79     -11.082 -29.369 -29.270  1.00  0.00              
ATOM   1067 1HG  ARG A  79     -12.477 -27.015 -30.533  1.00  0.00              
ATOM   1068 2HG  ARG A  79     -13.385 -28.329 -29.748  1.00  0.00              
ATOM   1069 1HD  ARG A  79     -11.953 -27.954 -27.696  1.00  0.00              
ATOM   1070 2HD  ARG A  79     -11.314 -26.498 -28.496  1.00  0.00              
ATOM   1071  HE  ARG A  79     -13.501 -25.408 -27.996  1.00  0.00              
ATOM   1072 1HH1 ARG A  79     -13.662 -28.836 -27.425  1.00  0.00              
ATOM   1073 2HH1 ARG A  79     -15.231 -28.651 -26.667  1.00  0.00              
ATOM   1074 1HH2 ARG A  79     -15.349 -25.174 -27.115  1.00  0.00              
ATOM   1075 2HH2 ARG A  79     -16.184 -26.582 -26.491  1.00  0.00              
ATOM   1076  N   ASP A  80      -8.899 -30.177 -31.226  1.00  0.00              
ATOM   1077  CA  ASP A  80      -7.897 -31.226 -31.117  1.00  0.00              
ATOM   1078  C   ASP A  80      -6.483 -30.717 -31.362  1.00  0.00              
ATOM   1079  O   ASP A  80      -5.553 -31.070 -30.637  1.00  0.00              
ATOM   1080  CB  ASP A  80      -8.217 -32.359 -32.095  1.00  0.00              
ATOM   1081  CG  ASP A  80      -9.390 -33.236 -31.681  1.00  0.00              
ATOM   1082  OD1 ASP A  80      -9.802 -33.147 -30.548  1.00  0.00              
ATOM   1083  OD2 ASP A  80      -9.964 -33.869 -32.535  1.00  0.00              
ATOM   1084  H   ASP A  80      -9.619 -30.255 -31.930  1.00  0.00              
ATOM   1085  HA  ASP A  80      -7.891 -31.627 -30.103  1.00  0.00              
ATOM   1086 1HB  ASP A  80      -8.363 -32.019 -33.121  1.00  0.00              
ATOM   1087 2HB  ASP A  80      -7.293 -32.934 -32.030  1.00  0.00              
ATOM   1088  N   ASP A  81      -6.325 -29.884 -32.384  1.00  0.00              
ATOM   1089  CA  ASP A  81      -5.018 -29.333 -32.716  1.00  0.00              
ATOM   1090  C   ASP A  81      -4.486 -28.444 -31.592  1.00  0.00              
ATOM   1091  O   ASP A  81      -3.305 -28.504 -31.244  1.00  0.00              
ATOM   1092  CB  ASP A  81      -5.090 -28.542 -34.024  1.00  0.00              
ATOM   1093  CG  ASP A  81      -5.233 -29.402 -35.273  1.00  0.00              
ATOM   1094  OD1 ASP A  81      -5.045 -30.592 -35.175  1.00  0.00              
ATOM   1095  OD2 ASP A  81      -5.680 -28.893 -36.272  1.00  0.00              
ATOM   1096  H   ASP A  81      -7.125 -29.624 -32.944  1.00  0.00              
ATOM   1097  HA  ASP A  81      -4.296 -30.141 -32.836  1.00  0.00              
ATOM   1098 1HB  ASP A  81      -5.862 -27.772 -34.024  1.00  0.00              
ATOM   1099 2HB  ASP A  81      -4.106 -28.072 -34.018  1.00  0.00              
ATOM   1100  N   TYR A  82      -5.364 -27.619 -31.028  1.00  0.00              
ATOM   1101  CA  TYR A  82      -4.988 -26.738 -29.926  1.00  0.00              
ATOM   1102  C   TYR A  82      -4.504 -27.574 -28.747  1.00  0.00              
ATOM   1103  O   TYR A  82      -3.431 -27.332 -28.193  1.00  0.00              
ATOM   1104  CB  TYR A  82      -6.164 -25.853 -29.507  1.00  0.00              
ATOM   1105  CG  TYR A  82      -6.541 -24.808 -30.534  1.00  0.00              
ATOM   1106  CD1 TYR A  82      -5.684 -24.493 -31.578  1.00  0.00              
ATOM   1107  CD2 TYR A  82      -7.755 -24.141 -30.456  1.00  0.00              
ATOM   1108  CE1 TYR A  82      -6.024 -23.540 -32.518  1.00  0.00              
ATOM   1109  CE2 TYR A  82      -8.105 -23.186 -31.391  1.00  0.00              
ATOM   1110  CZ  TYR A  82      -7.236 -22.888 -32.421  1.00  0.00              
ATOM   1111  OH  TYR A  82      -7.581 -21.938 -33.355  1.00  0.00              
ATOM   1112  H   TYR A  82      -6.314 -27.600 -31.370  1.00  0.00              
ATOM   1113  HA  TYR A  82      -4.165 -26.092 -30.233  1.00  0.00              
ATOM   1114 1HB  TYR A  82      -7.016 -26.511 -29.328  1.00  0.00              
ATOM   1115 2HB  TYR A  82      -5.882 -25.362 -28.576  1.00  0.00              
ATOM   1116  HD1 TYR A  82      -4.728 -25.012 -31.649  1.00  0.00              
ATOM   1117  HD2 TYR A  82      -8.436 -24.380 -29.640  1.00  0.00              
ATOM   1118  HE1 TYR A  82      -5.341 -23.302 -33.334  1.00  0.00              
ATOM   1119  HE2 TYR A  82      -9.063 -22.671 -31.312  1.00  0.00              
ATOM   1120  HH  TYR A  82      -8.444 -21.549 -33.194  1.00  0.00              
ATOM   1121  N   PHE A  83      -5.308 -28.567 -28.381  1.00  0.00              
ATOM   1122  CA  PHE A  83      -5.012 -29.433 -27.249  1.00  0.00              
ATOM   1123  C   PHE A  83      -3.713 -30.217 -27.389  1.00  0.00              
ATOM   1124  O   PHE A  83      -2.926 -30.304 -26.449  1.00  0.00              
ATOM   1125  CB  PHE A  83      -6.180 -30.398 -27.023  1.00  0.00              
ATOM   1126  CG  PHE A  83      -7.464 -29.721 -26.617  1.00  0.00              
ATOM   1127  CD1 PHE A  83      -8.626 -30.462 -26.432  1.00  0.00              
ATOM   1128  CD2 PHE A  83      -7.511 -28.349 -26.402  1.00  0.00              
ATOM   1129  CE1 PHE A  83      -9.813 -29.844 -26.037  1.00  0.00              
ATOM   1130  CE2 PHE A  83      -8.691 -27.726 -26.010  1.00  0.00              
ATOM   1131  CZ  PHE A  83      -9.844 -28.476 -25.827  1.00  0.00              
ATOM   1132  H   PHE A  83      -6.154 -28.721 -28.911  1.00  0.00              
ATOM   1133  HA  PHE A  83      -4.877 -28.832 -26.349  1.00  0.00              
ATOM   1134 1HB  PHE A  83      -6.396 -30.948 -27.938  1.00  0.00              
ATOM   1135 2HB  PHE A  83      -5.936 -31.101 -26.228  1.00  0.00              
ATOM   1136  HD1 PHE A  83      -8.602 -31.539 -26.597  1.00  0.00              
ATOM   1137  HD2 PHE A  83      -6.605 -27.759 -26.546  1.00  0.00              
ATOM   1138  HE1 PHE A  83     -10.715 -30.439 -25.895  1.00  0.00              
ATOM   1139  HE2 PHE A  83      -8.711 -26.648 -25.847  1.00  0.00              
ATOM   1140  HZ  PHE A  83     -10.770 -27.991 -25.521  1.00  0.00              
ATOM   1141  N   ARG A  84      -3.488 -30.783 -28.565  1.00  0.00              
ATOM   1142  CA  ARG A  84      -2.281 -31.558 -28.815  1.00  0.00              
ATOM   1143  C   ARG A  84      -1.027 -30.690 -28.751  1.00  0.00              
ATOM   1144  O   ARG A  84       0.024 -31.137 -28.292  1.00  0.00              
ATOM   1145  CB  ARG A  84      -2.361 -32.323 -30.128  1.00  0.00              
ATOM   1146  CG  ARG A  84      -1.183 -33.245 -30.403  1.00  0.00              
ATOM   1147  CD  ARG A  84      -1.353 -34.116 -31.595  1.00  0.00              
ATOM   1148  NE  ARG A  84      -0.220 -34.983 -31.874  1.00  0.00              
ATOM   1149  CZ  ARG A  84      -0.123 -35.795 -32.944  1.00  0.00              
ATOM   1150  NH1 ARG A  84      -1.102 -35.883 -33.818  1.00  0.00              
ATOM   1151  NH2 ARG A  84       0.973 -36.520 -33.081  1.00  0.00              
ATOM   1152  H   ARG A  84      -4.166 -30.675 -29.305  1.00  0.00              
ATOM   1153  HA  ARG A  84      -2.163 -32.318 -28.042  1.00  0.00              
ATOM   1154 1HB  ARG A  84      -3.277 -32.910 -30.099  1.00  0.00              
ATOM   1155 2HB  ARG A  84      -2.429 -31.581 -30.924  1.00  0.00              
ATOM   1156 1HG  ARG A  84      -0.293 -32.634 -30.558  1.00  0.00              
ATOM   1157 2HG  ARG A  84      -1.036 -33.887 -29.535  1.00  0.00              
ATOM   1158 1HD  ARG A  84      -2.223 -34.754 -31.445  1.00  0.00              
ATOM   1159 2HD  ARG A  84      -1.509 -33.489 -32.472  1.00  0.00              
ATOM   1160  HE  ARG A  84       0.634 -35.117 -31.348  1.00  0.00              
ATOM   1161 1HH1 ARG A  84      -1.941 -35.336 -33.689  1.00  0.00              
ATOM   1162 2HH1 ARG A  84      -1.010 -36.498 -34.613  1.00  0.00              
ATOM   1163 1HH2 ARG A  84       1.709 -36.454 -32.390  1.00  0.00              
ATOM   1164 2HH2 ARG A  84       1.071 -37.137 -33.873  1.00  0.00              
ATOM   1165  N   SER A  85      -1.140 -29.442 -29.197  1.00  0.00              
ATOM   1166  CA  SER A  85       0.001 -28.529 -29.185  1.00  0.00              
ATOM   1167  C   SER A  85       0.232 -27.870 -27.832  1.00  0.00              
ATOM   1168  O   SER A  85       1.235 -27.187 -27.644  1.00  0.00              
ATOM   1169  CB  SER A  85      -0.189 -27.465 -30.249  1.00  0.00              
ATOM   1170  OG  SER A  85      -1.254 -26.605 -29.950  1.00  0.00              
ATOM   1171  H   SER A  85      -2.028 -29.115 -29.550  1.00  0.00              
ATOM   1172  HA  SER A  85       0.934 -28.997 -29.503  1.00  0.00              
ATOM   1173 1HB  SER A  85       0.728 -26.882 -30.324  1.00  0.00              
ATOM   1174 2HB  SER A  85      -0.386 -27.955 -31.201  1.00  0.00              
ATOM   1175  HG  SER A  85      -1.340 -25.949 -30.645  1.00  0.00              
ATOM   1176  N   GLY A  86      -0.690 -28.068 -26.896  1.00  0.00              
ATOM   1177  CA  GLY A  86      -0.528 -27.479 -25.576  1.00  0.00              
ATOM   1178  C   GLY A  86       0.473 -28.160 -24.663  1.00  0.00              
ATOM   1179  O   GLY A  86       0.940 -29.256 -24.948  1.00  0.00              
ATOM   1180  H   GLY A  86      -1.508 -28.628 -27.088  1.00  0.00              
ATOM   1181 1HA  GLY A  86      -0.196 -26.446 -25.685  1.00  0.00              
ATOM   1182 2HA  GLY A  86      -1.486 -27.499 -25.057  1.00  0.00              
ATOM   1183  N   GLU A  87       0.793 -27.507 -23.549  1.00  0.00              
ATOM   1184  CA  GLU A  87       1.704 -28.072 -22.564  1.00  0.00              
ATOM   1185  C   GLU A  87       1.001 -28.206 -21.216  1.00  0.00              
ATOM   1186  O   GLU A  87       1.244 -29.156 -20.468  1.00  0.00              
ATOM   1187  CB  GLU A  87       2.959 -27.208 -22.428  1.00  0.00              
ATOM   1188  CG  GLU A  87       3.888 -27.254 -23.633  1.00  0.00              
ATOM   1189  CD  GLU A  87       5.023 -26.280 -23.486  1.00  0.00              
ATOM   1190  OE1 GLU A  87       5.028 -25.542 -22.529  1.00  0.00              
ATOM   1191  OE2 GLU A  87       5.943 -26.348 -24.266  1.00  0.00              
ATOM   1192  H   GLU A  87       0.392 -26.595 -23.384  1.00  0.00              
ATOM   1193  HA  GLU A  87       2.005 -29.074 -22.871  1.00  0.00              
ATOM   1194 1HB  GLU A  87       2.624 -26.183 -22.268  1.00  0.00              
ATOM   1195 2HB  GLU A  87       3.493 -27.558 -21.545  1.00  0.00              
ATOM   1196 1HG  GLU A  87       4.287 -28.248 -23.835  1.00  0.00              
ATOM   1197 2HG  GLU A  87       3.250 -26.946 -24.460  1.00  0.00              
ATOM   1198  N   GLY A  88       0.120 -27.257 -20.913  1.00  0.00              
ATOM   1199  CA  GLY A  88      -0.628 -27.293 -19.666  1.00  0.00              
ATOM   1200  C   GLY A  88      -2.033 -26.761 -19.877  1.00  0.00              
ATOM   1201  O   GLY A  88      -2.258 -25.922 -20.759  1.00  0.00              
ATOM   1202  H   GLY A  88      -0.035 -26.495 -21.558  1.00  0.00              
ATOM   1203 1HA  GLY A  88      -0.680 -28.323 -19.311  1.00  0.00              
ATOM   1204 2HA  GLY A  88      -0.116 -26.680 -18.925  1.00  0.00              
ATOM   1205  N   PHE A  89      -2.980 -27.228 -19.064  1.00  0.00              
ATOM   1206  CA  PHE A  89      -4.356 -26.762 -19.159  1.00  0.00              
ATOM   1207  C   PHE A  89      -4.965 -26.225 -17.867  1.00  0.00              
ATOM   1208  O   PHE A  89      -4.690 -26.744 -16.782  1.00  0.00              
ATOM   1209  CB  PHE A  89      -5.261 -27.899 -19.667  1.00  0.00              
ATOM   1210  CG  PHE A  89      -4.915 -28.383 -21.042  1.00  0.00              
ATOM   1211  CD1 PHE A  89      -3.908 -29.324 -21.231  1.00  0.00              
ATOM   1212  CD2 PHE A  89      -5.561 -27.855 -22.160  1.00  0.00              
ATOM   1213  CE1 PHE A  89      -3.543 -29.728 -22.518  1.00  0.00              
ATOM   1214  CE2 PHE A  89      -5.206 -28.252 -23.446  1.00  0.00              
ATOM   1215  CZ  PHE A  89      -4.195 -29.188 -23.628  1.00  0.00              
ATOM   1216  H   PHE A  89      -2.741 -27.918 -18.366  1.00  0.00              
ATOM   1217  HA  PHE A  89      -4.413 -25.913 -19.842  1.00  0.00              
ATOM   1218 1HB  PHE A  89      -5.186 -28.762 -19.007  1.00  0.00              
ATOM   1219 2HB  PHE A  89      -6.296 -27.564 -19.708  1.00  0.00              
ATOM   1220  HD1 PHE A  89      -3.403 -29.746 -20.361  1.00  0.00              
ATOM   1221  HD2 PHE A  89      -6.354 -27.120 -22.015  1.00  0.00              
ATOM   1222  HE1 PHE A  89      -2.750 -30.464 -22.653  1.00  0.00              
ATOM   1223  HE2 PHE A  89      -5.719 -27.829 -24.309  1.00  0.00              
ATOM   1224  HZ  PHE A  89      -3.911 -29.499 -24.632  1.00  0.00              
ATOM   1225  N   LEU A  90      -5.785 -25.178 -17.991  1.00  0.00              
ATOM   1226  CA  LEU A  90      -6.607 -24.708 -16.873  1.00  0.00              
ATOM   1227  C   LEU A  90      -8.032 -24.992 -17.343  1.00  0.00              
ATOM   1228  O   LEU A  90      -8.551 -24.334 -18.256  1.00  0.00              
ATOM   1229  CB  LEU A  90      -6.435 -23.206 -16.607  1.00  0.00              
ATOM   1230  CG  LEU A  90      -5.057 -22.754 -16.116  1.00  0.00              
ATOM   1231  CD1 LEU A  90      -5.066 -21.250 -15.811  1.00  0.00              
ATOM   1232  CD2 LEU A  90      -4.691 -23.544 -14.864  1.00  0.00              
ATOM   1233  H   LEU A  90      -5.840 -24.698 -18.878  1.00  0.00              
ATOM   1234  HA  LEU A  90      -6.362 -25.276 -15.976  1.00  0.00              
ATOM   1235 1HB  LEU A  90      -6.606 -22.826 -17.613  1.00  0.00              
ATOM   1236 2HB  LEU A  90      -7.206 -22.823 -15.938  1.00  0.00              
ATOM   1237  HG  LEU A  90      -4.337 -23.005 -16.895  1.00  0.00              
ATOM   1238 1HD1 LEU A  90      -4.080 -20.943 -15.463  1.00  0.00              
ATOM   1239 2HD1 LEU A  90      -5.320 -20.696 -16.715  1.00  0.00              
ATOM   1240 3HD1 LEU A  90      -5.804 -21.040 -15.037  1.00  0.00              
ATOM   1241 1HD2 LEU A  90      -3.710 -23.227 -14.508  1.00  0.00              
ATOM   1242 2HD2 LEU A  90      -5.435 -23.361 -14.087  1.00  0.00              
ATOM   1243 3HD2 LEU A  90      -4.666 -24.608 -15.098  1.00  0.00              
ATOM   1244  N   CYS A  91      -8.643 -26.003 -16.738  1.00  0.00              
ATOM   1245  CA  CYS A  91      -9.998 -26.406 -17.072  1.00  0.00              
ATOM   1246  C   CYS A  91     -10.919 -25.601 -16.179  1.00  0.00              
ATOM   1247  O   CYS A  91     -11.090 -25.908 -14.997  1.00  0.00              
ATOM   1248  CB  CYS A  91     -10.145 -27.910 -16.819  1.00  0.00              
ATOM   1249  SG  CYS A  91     -11.749 -28.559 -17.233  1.00  0.00              
ATOM   1250  H   CYS A  91      -8.143 -26.506 -16.019  1.00  0.00              
ATOM   1251  HA  CYS A  91     -10.232 -26.303 -18.132  1.00  0.00              
ATOM   1252 1HB  CYS A  91      -9.424 -28.466 -17.418  1.00  0.00              
ATOM   1253 2HB  CYS A  91      -9.988 -28.131 -15.763  1.00  0.00              
ATOM   1254  HG  CYS A  91     -11.530 -28.644 -18.541  1.00  0.00              
ATOM   1255  N   VAL A  92     -11.519 -24.571 -16.759  1.00  0.00              
ATOM   1256  CA  VAL A  92     -12.357 -23.636 -16.019  1.00  0.00              
ATOM   1257  C   VAL A  92     -13.869 -23.857 -16.118  1.00  0.00              
ATOM   1258  O   VAL A  92     -14.415 -24.007 -17.201  1.00  0.00              
ATOM   1259  CB  VAL A  92     -12.061 -22.183 -16.490  1.00  0.00              
ATOM   1260  CG1 VAL A  92     -12.918 -21.181 -15.717  1.00  0.00              
ATOM   1261  CG2 VAL A  92     -10.562 -21.871 -16.334  1.00  0.00              
ATOM   1262  H   VAL A  92     -11.386 -24.436 -17.751  1.00  0.00              
ATOM   1263  HA  VAL A  92     -12.194 -23.722 -14.944  1.00  0.00              
ATOM   1264  HB  VAL A  92     -12.297 -22.100 -17.551  1.00  0.00              
ATOM   1265 1HG1 VAL A  92     -12.696 -20.171 -16.062  1.00  0.00              
ATOM   1266 2HG1 VAL A  92     -13.972 -21.398 -15.885  1.00  0.00              
ATOM   1267 3HG1 VAL A  92     -12.696 -21.258 -14.653  1.00  0.00              
ATOM   1268 1HG2 VAL A  92     -10.365 -20.852 -16.666  1.00  0.00              
ATOM   1269 2HG2 VAL A  92     -10.277 -21.972 -15.286  1.00  0.00              
ATOM   1270 3HG2 VAL A  92      -9.979 -22.568 -16.937  1.00  0.00              
ATOM   1271  N   PHE A  93     -14.524 -23.886 -14.962  1.00  0.00              
ATOM   1272  CA  PHE A  93     -15.970 -24.055 -14.884  1.00  0.00              
ATOM   1273  C   PHE A  93     -16.375 -23.079 -13.793  1.00  0.00              
ATOM   1274  O   PHE A  93     -15.512 -22.571 -13.070  1.00  0.00              
ATOM   1275  CB  PHE A  93     -16.382 -25.501 -14.511  1.00  0.00              
ATOM   1276  CG  PHE A  93     -16.038 -25.906 -13.095  1.00  0.00              
ATOM   1277  CD1 PHE A  93     -14.790 -26.441 -12.795  1.00  0.00              
ATOM   1278  CD2 PHE A  93     -16.960 -25.740 -12.066  1.00  0.00              
ATOM   1279  CE1 PHE A  93     -14.461 -26.806 -11.484  1.00  0.00              
ATOM   1280  CE2 PHE A  93     -16.643 -26.101 -10.748  1.00  0.00              
ATOM   1281  CZ  PHE A  93     -15.391 -26.633 -10.456  1.00  0.00              
ATOM   1282  H   PHE A  93     -13.993 -23.786 -14.108  1.00  0.00              
ATOM   1283  HA  PHE A  93     -16.425 -23.798 -15.842  1.00  0.00              
ATOM   1284 1HB  PHE A  93     -17.460 -25.621 -14.610  1.00  0.00              
ATOM   1285 2HB  PHE A  93     -15.878 -26.213 -15.163  1.00  0.00              
ATOM   1286  HD1 PHE A  93     -14.061 -26.574 -13.594  1.00  0.00              
ATOM   1287  HD2 PHE A  93     -17.941 -25.324 -12.295  1.00  0.00              
ATOM   1288  HE1 PHE A  93     -13.478 -27.226 -11.266  1.00  0.00              
ATOM   1289  HE2 PHE A  93     -17.375 -25.965  -9.952  1.00  0.00              
ATOM   1290  HZ  PHE A  93     -15.136 -26.916  -9.435  1.00  0.00              
ATOM   1291  N   SER A  94     -17.664 -22.779 -13.692  1.00  0.00              
ATOM   1292  CA  SER A  94     -18.135 -21.882 -12.646  1.00  0.00              
ATOM   1293  C   SER A  94     -18.675 -22.701 -11.485  1.00  0.00              
ATOM   1294  O   SER A  94     -19.419 -23.660 -11.700  1.00  0.00              
ATOM   1295  CB  SER A  94     -19.247 -20.977 -13.163  1.00  0.00              
ATOM   1296  OG  SER A  94     -19.851 -20.291 -12.078  1.00  0.00              
ATOM   1297  H   SER A  94     -18.331 -23.171 -14.342  1.00  0.00              
ATOM   1298  HA  SER A  94     -17.377 -21.173 -12.310  1.00  0.00              
ATOM   1299 1HB  SER A  94     -18.817 -20.263 -13.865  1.00  0.00              
ATOM   1300 2HB  SER A  94     -19.986 -21.590 -13.678  1.00  0.00              
ATOM   1301  HG  SER A  94     -20.719 -19.979 -12.341  1.00  0.00              
ATOM   1302  N   ILE A  95     -18.314 -22.335 -10.258  1.00  0.00              
ATOM   1303  CA  ILE A  95     -18.837 -23.063  -9.114  1.00  0.00              
ATOM   1304  C   ILE A  95     -20.336 -22.820  -8.975  1.00  0.00              
ATOM   1305  O   ILE A  95     -21.013 -23.530  -8.238  1.00  0.00              
ATOM   1306  CB  ILE A  95     -18.166 -22.649  -7.778  1.00  0.00              
ATOM   1307  CG1 ILE A  95     -18.500 -21.189  -7.458  1.00  0.00              
ATOM   1308  CG2 ILE A  95     -16.672 -22.915  -7.841  1.00  0.00              
ATOM   1309  CD1 ILE A  95     -18.174 -20.797  -6.031  1.00  0.00              
ATOM   1310  H   ILE A  95     -17.684 -21.561 -10.103  1.00  0.00              
ATOM   1311  HA  ILE A  95     -18.733 -24.137  -9.262  1.00  0.00              
ATOM   1312  HB  ILE A  95     -18.607 -23.226  -6.966  1.00  0.00              
ATOM   1313 1HG1 ILE A  95     -17.932 -20.567  -8.149  1.00  0.00              
ATOM   1314 2HG1 ILE A  95     -19.566 -21.053  -7.641  1.00  0.00              
ATOM   1315 1HG2 ILE A  95     -16.210 -22.621  -6.898  1.00  0.00              
ATOM   1316 2HG2 ILE A  95     -16.497 -23.976  -8.014  1.00  0.00              
ATOM   1317 3HG2 ILE A  95     -16.233 -22.338  -8.655  1.00  0.00              
ATOM   1318 1HD1 ILE A  95     -18.435 -19.751  -5.871  1.00  0.00              
ATOM   1319 2HD1 ILE A  95     -18.742 -21.422  -5.342  1.00  0.00              
ATOM   1320 3HD1 ILE A  95     -17.108 -20.935  -5.851  1.00  0.00              
ATOM   1321  N   THR A  96     -20.857 -21.815  -9.676  1.00  0.00              
ATOM   1322  CA  THR A  96     -22.279 -21.506  -9.597  1.00  0.00              
ATOM   1323  C   THR A  96     -23.115 -22.219 -10.666  1.00  0.00              
ATOM   1324  O   THR A  96     -24.327 -22.029 -10.729  1.00  0.00              
ATOM   1325  CB  THR A  96     -22.543 -19.987  -9.734  1.00  0.00              
ATOM   1326  OG1 THR A  96     -22.211 -19.557 -11.059  1.00  0.00              
ATOM   1327  CG2 THR A  96     -21.718 -19.202  -8.719  1.00  0.00              
ATOM   1328  H   THR A  96     -20.264 -21.255 -10.273  1.00  0.00              
ATOM   1329  HA  THR A  96     -22.680 -21.855  -8.645  1.00  0.00              
ATOM   1330  HB  THR A  96     -23.602 -19.795  -9.563  1.00  0.00              
ATOM   1331  HG1 THR A  96     -22.652 -18.724 -11.245  1.00  0.00              
ATOM   1332 1HG2 THR A  96     -21.920 -18.137  -8.834  1.00  0.00              
ATOM   1333 2HG2 THR A  96     -21.986 -19.516  -7.711  1.00  0.00              
ATOM   1334 3HG2 THR A  96     -20.658 -19.391  -8.889  1.00  0.00              
ATOM   1335  N   GLU A  97     -22.474 -23.029 -11.505  1.00  0.00              
ATOM   1336  CA  GLU A  97     -23.198 -23.735 -12.552  1.00  0.00              
ATOM   1337  C   GLU A  97     -22.746 -25.181 -12.710  1.00  0.00              
ATOM   1338  O   GLU A  97     -21.661 -25.445 -13.232  1.00  0.00              
ATOM   1339  CB  GLU A  97     -23.043 -22.997 -13.884  1.00  0.00              
ATOM   1340  CG  GLU A  97     -23.815 -23.618 -15.040  1.00  0.00              
ATOM   1341  CD  GLU A  97     -23.575 -22.869 -16.322  1.00  0.00              
ATOM   1342  OE1 GLU A  97     -22.843 -21.909 -16.298  1.00  0.00              
ATOM   1343  OE2 GLU A  97     -24.031 -23.322 -17.345  1.00  0.00              
ATOM   1344  H   GLU A  97     -21.476 -23.161 -11.422  1.00  0.00              
ATOM   1345  HA  GLU A  97     -24.257 -23.787 -12.298  1.00  0.00              
ATOM   1346 1HB  GLU A  97     -23.389 -21.976 -13.725  1.00  0.00              
ATOM   1347 2HB  GLU A  97     -21.979 -22.988 -14.122  1.00  0.00              
ATOM   1348 1HG  GLU A  97     -23.594 -24.674 -15.191  1.00  0.00              
ATOM   1349 2HG  GLU A  97     -24.856 -23.505 -14.743  1.00  0.00              
ATOM   1350  N   MET A  98     -23.597 -26.108 -12.265  1.00  0.00              
ATOM   1351  CA  MET A  98     -23.317 -27.539 -12.325  1.00  0.00              
ATOM   1352  C   MET A  98     -23.129 -28.035 -13.754  1.00  0.00              
ATOM   1353  O   MET A  98     -22.407 -29.002 -13.998  1.00  0.00              
ATOM   1354  CB  MET A  98     -24.457 -28.321 -11.661  1.00  0.00              
ATOM   1355  CG  MET A  98     -24.224 -29.825 -11.580  1.00  0.00              
ATOM   1356  SD  MET A  98     -22.776 -30.273 -10.604  1.00  0.00              
ATOM   1357  CE  MET A  98     -23.342 -29.919  -8.933  1.00  0.00              
ATOM   1358  H   MET A  98     -24.471 -25.794 -11.870  1.00  0.00              
ATOM   1359  HA  MET A  98     -22.381 -27.756 -11.811  1.00  0.00              
ATOM   1360 1HB  MET A  98     -24.576 -27.916 -10.657  1.00  0.00              
ATOM   1361 2HB  MET A  98     -25.359 -28.123 -12.242  1.00  0.00              
ATOM   1362 1HG  MET A  98     -25.106 -30.281 -11.131  1.00  0.00              
ATOM   1363 2HG  MET A  98     -24.095 -30.203 -12.594  1.00  0.00              
ATOM   1364 1HE  MET A  98     -22.548 -30.149  -8.223  1.00  0.00              
ATOM   1365 2HE  MET A  98     -23.606 -28.864  -8.854  1.00  0.00              
ATOM   1366 3HE  MET A  98     -24.218 -30.530  -8.708  1.00  0.00              
ATOM   1367  N   GLU A  99     -23.787 -27.378 -14.698  1.00  0.00              
ATOM   1368  CA  GLU A  99     -23.669 -27.760 -16.093  1.00  0.00              
ATOM   1369  C   GLU A  99     -22.251 -27.534 -16.614  1.00  0.00              
ATOM   1370  O   GLU A  99     -21.717 -28.375 -17.338  1.00  0.00              
ATOM   1371  CB  GLU A  99     -24.675 -26.980 -16.943  1.00  0.00              
ATOM   1372  CG  GLU A  99     -26.128 -27.372 -16.714  1.00  0.00              
ATOM   1373  CD  GLU A  99     -27.062 -26.475 -17.478  1.00  0.00              
ATOM   1374  OE1 GLU A  99     -26.595 -25.545 -18.090  1.00  0.00              
ATOM   1375  OE2 GLU A  99     -28.229 -26.783 -17.542  1.00  0.00              
ATOM   1376  H   GLU A  99     -24.380 -26.599 -14.450  1.00  0.00              
ATOM   1377  HA  GLU A  99     -23.869 -28.826 -16.203  1.00  0.00              
ATOM   1378 1HB  GLU A  99     -24.543 -25.925 -16.706  1.00  0.00              
ATOM   1379 2HB  GLU A  99     -24.413 -27.154 -17.987  1.00  0.00              
ATOM   1380 1HG  GLU A  99     -26.341 -28.412 -16.962  1.00  0.00              
ATOM   1381 2HG  GLU A  99     -26.270 -27.218 -15.645  1.00  0.00              
ATOM   1382  N   SER A 100     -21.636 -26.409 -16.245  1.00  0.00              
ATOM   1383  CA  SER A 100     -20.278 -26.107 -16.711  1.00  0.00              
ATOM   1384  C   SER A 100     -19.266 -27.046 -16.049  1.00  0.00              
ATOM   1385  O   SER A 100     -18.240 -27.376 -16.639  1.00  0.00              
ATOM   1386  CB  SER A 100     -19.918 -24.630 -16.438  1.00  0.00              
ATOM   1387  OG  SER A 100     -19.763 -24.357 -15.051  1.00  0.00              
ATOM   1388  H   SER A 100     -22.105 -25.752 -15.637  1.00  0.00              
ATOM   1389  HA  SER A 100     -20.176 -26.139 -17.797  1.00  0.00              
ATOM   1390 1HB  SER A 100     -18.983 -24.400 -16.949  1.00  0.00              
ATOM   1391 2HB  SER A 100     -20.712 -23.998 -16.834  1.00  0.00              
ATOM   1392  HG  SER A 100     -20.584 -24.552 -14.594  1.00  0.00              
ATOM   1393  N   PHE A 101     -19.569 -27.488 -14.831  1.00  0.00              
ATOM   1394  CA  PHE A 101     -18.741 -28.482 -14.146  1.00  0.00              
ATOM   1395  C   PHE A 101     -18.854 -29.848 -14.840  1.00  0.00              
ATOM   1396  O   PHE A 101     -17.861 -30.534 -15.046  1.00  0.00              
ATOM   1397  CB  PHE A 101     -19.190 -28.614 -12.685  1.00  0.00              
ATOM   1398  CG  PHE A 101     -18.460 -29.683 -11.916  1.00  0.00              
ATOM   1399  CD1 PHE A 101     -17.097 -29.574 -11.670  1.00  0.00              
ATOM   1400  CD2 PHE A 101     -19.144 -30.793 -11.428  1.00  0.00              
ATOM   1401  CE1 PHE A 101     -16.419 -30.560 -10.940  1.00  0.00              
ATOM   1402  CE2 PHE A 101     -18.476 -31.791 -10.695  1.00  0.00              
ATOM   1403  CZ  PHE A 101     -17.111 -31.670 -10.451  1.00  0.00              
ATOM   1404  H   PHE A 101     -20.391 -27.129 -14.368  1.00  0.00              
ATOM   1405  HA  PHE A 101     -17.692 -28.187 -14.195  1.00  0.00              
ATOM   1406 1HB  PHE A 101     -19.019 -27.678 -12.154  1.00  0.00              
ATOM   1407 2HB  PHE A 101     -20.248 -28.868 -12.640  1.00  0.00              
ATOM   1408  HD1 PHE A 101     -16.554 -28.709 -12.050  1.00  0.00              
ATOM   1409  HD2 PHE A 101     -20.213 -30.884 -11.622  1.00  0.00              
ATOM   1410  HE1 PHE A 101     -15.350 -30.460 -10.753  1.00  0.00              
ATOM   1411  HE2 PHE A 101     -19.021 -32.656 -10.318  1.00  0.00              
ATOM   1412  HZ  PHE A 101     -16.584 -32.436  -9.884  1.00  0.00              
ATOM   1413  N   ALA A 102     -20.071 -30.242 -15.191  1.00  0.00              
ATOM   1414  CA  ALA A 102     -20.274 -31.514 -15.887  1.00  0.00              
ATOM   1415  C   ALA A 102     -19.546 -31.498 -17.236  1.00  0.00              
ATOM   1416  O   ALA A 102     -19.008 -32.508 -17.681  1.00  0.00              
ATOM   1417  CB  ALA A 102     -21.771 -31.764 -16.095  1.00  0.00              
ATOM   1418  H   ALA A 102     -20.872 -29.664 -14.980  1.00  0.00              
ATOM   1419  HA  ALA A 102     -19.847 -32.315 -15.283  1.00  0.00              
ATOM   1420 1HB  ALA A 102     -21.911 -32.713 -16.613  1.00  0.00              
ATOM   1421 2HB  ALA A 102     -22.272 -31.802 -15.127  1.00  0.00              
ATOM   1422 3HB  ALA A 102     -22.194 -30.959 -16.692  1.00  0.00              
ATOM   1423  N   ALA A 103     -19.522 -30.333 -17.877  1.00  0.00              
ATOM   1424  CA  ALA A 103     -18.860 -30.188 -19.170  1.00  0.00              
ATOM   1425  C   ALA A 103     -17.366 -30.511 -19.125  1.00  0.00              
ATOM   1426  O   ALA A 103     -16.785 -30.918 -20.129  1.00  0.00              
ATOM   1427  CB  ALA A 103     -19.074 -28.771 -19.693  1.00  0.00              
ATOM   1428  H   ALA A 103     -19.972 -29.530 -17.462  1.00  0.00              
ATOM   1429  HA  ALA A 103     -19.300 -30.899 -19.870  1.00  0.00              
ATOM   1430 1HB  ALA A 103     -18.579 -28.663 -20.659  1.00  0.00              
ATOM   1431 2HB  ALA A 103     -20.141 -28.582 -19.809  1.00  0.00              
ATOM   1432 3HB  ALA A 103     -18.652 -28.056 -18.989  1.00  0.00              
ATOM   1433  N   THR A 104     -16.745 -30.342 -17.964  1.00  0.00              
ATOM   1434  CA  THR A 104     -15.301 -30.538 -17.859  1.00  0.00              
ATOM   1435  C   THR A 104     -14.847 -31.964 -18.158  1.00  0.00              
ATOM   1436  O   THR A 104     -13.685 -32.183 -18.504  1.00  0.00              
ATOM   1437  CB  THR A 104     -14.784 -30.152 -16.474  1.00  0.00              
ATOM   1438  OG1 THR A 104     -15.363 -31.017 -15.492  1.00  0.00              
ATOM   1439  CG2 THR A 104     -15.140 -28.712 -16.169  1.00  0.00              
ATOM   1440  H   THR A 104     -17.266 -30.076 -17.141  1.00  0.00              
ATOM   1441  HA  THR A 104     -14.790 -29.924 -18.601  1.00  0.00              
ATOM   1442  HB  THR A 104     -13.701 -30.273 -16.453  1.00  0.00              
ATOM   1443  HG1 THR A 104     -14.828 -30.997 -14.694  1.00  0.00              
ATOM   1444 1HG2 THR A 104     -14.767 -28.448 -15.180  1.00  0.00              
ATOM   1445 2HG2 THR A 104     -14.687 -28.059 -16.915  1.00  0.00              
ATOM   1446 3HG2 THR A 104     -16.223 -28.594 -16.191  1.00  0.00              
ATOM   1447  N   ALA A 105     -15.751 -32.929 -18.016  1.00  0.00              
ATOM   1448  CA  ALA A 105     -15.421 -34.318 -18.329  1.00  0.00              
ATOM   1449  C   ALA A 105     -15.127 -34.458 -19.821  1.00  0.00              
ATOM   1450  O   ALA A 105     -14.266 -35.235 -20.227  1.00  0.00              
ATOM   1451  CB  ALA A 105     -16.572 -35.235 -17.939  1.00  0.00              
ATOM   1452  H   ALA A 105     -16.680 -32.706 -17.688  1.00  0.00              
ATOM   1453  HA  ALA A 105     -14.523 -34.597 -17.778  1.00  0.00              
ATOM   1454 1HB  ALA A 105     -16.311 -36.266 -18.178  1.00  0.00              
ATOM   1455 2HB  ALA A 105     -16.761 -35.147 -16.868  1.00  0.00              
ATOM   1456 3HB  ALA A 105     -17.467 -34.951 -18.490  1.00  0.00              
ATOM   1457  N   ASP A 106     -15.848 -33.694 -20.637  1.00  0.00              
ATOM   1458  CA  ASP A 106     -15.664 -33.742 -22.081  1.00  0.00              
ATOM   1459  C   ASP A 106     -14.342 -33.098 -22.493  1.00  0.00              
ATOM   1460  O   ASP A 106     -13.674 -33.573 -23.410  1.00  0.00              
ATOM   1461  CB  ASP A 106     -16.830 -33.050 -22.792  1.00  0.00              
ATOM   1462  CG  ASP A 106     -18.136 -33.833 -22.765  1.00  0.00              
ATOM   1463  OD1 ASP A 106     -18.104 -34.994 -22.430  1.00  0.00              
ATOM   1464  OD2 ASP A 106     -19.170 -33.230 -22.925  1.00  0.00              
ATOM   1465  H   ASP A 106     -16.537 -33.066 -20.249  1.00  0.00              
ATOM   1466  HA  ASP A 106     -15.618 -34.780 -22.413  1.00  0.00              
ATOM   1467 1HB  ASP A 106     -17.010 -32.033 -22.443  1.00  0.00              
ATOM   1468 2HB  ASP A 106     -16.444 -33.023 -23.811  1.00  0.00              
ATOM   1469  N   PHE A 107     -13.971 -32.013 -21.817  1.00  0.00              
ATOM   1470  CA  PHE A 107     -12.713 -31.328 -22.109  1.00  0.00              
ATOM   1471  C   PHE A 107     -11.521 -32.192 -21.697  1.00  0.00              
ATOM   1472  O   PHE A 107     -10.502 -32.230 -22.390  1.00  0.00              
ATOM   1473  CB  PHE A 107     -12.679 -29.968 -21.395  1.00  0.00              
ATOM   1474  CG  PHE A 107     -13.554 -28.922 -22.046  1.00  0.00              
ATOM   1475  CD1 PHE A 107     -13.117 -28.234 -23.171  1.00  0.00              
ATOM   1476  CD2 PHE A 107     -14.824 -28.646 -21.548  1.00  0.00              
ATOM   1477  CE1 PHE A 107     -13.930 -27.286 -23.795  1.00  0.00              
ATOM   1478  CE2 PHE A 107     -15.644 -27.700 -22.164  1.00  0.00              
ATOM   1479  CZ  PHE A 107     -15.196 -27.020 -23.293  1.00  0.00              
ATOM   1480  H   PHE A 107     -14.569 -31.654 -21.087  1.00  0.00              
ATOM   1481  HA  PHE A 107     -12.625 -31.158 -23.183  1.00  0.00              
ATOM   1482 1HB  PHE A 107     -13.027 -30.074 -20.369  1.00  0.00              
ATOM   1483 2HB  PHE A 107     -11.665 -29.571 -21.394  1.00  0.00              
ATOM   1484  HD1 PHE A 107     -12.123 -28.441 -23.569  1.00  0.00              
ATOM   1485  HD2 PHE A 107     -15.175 -29.178 -20.663  1.00  0.00              
ATOM   1486  HE1 PHE A 107     -13.571 -26.756 -24.677  1.00  0.00              
ATOM   1487  HE2 PHE A 107     -16.636 -27.494 -21.762  1.00  0.00              
ATOM   1488  HZ  PHE A 107     -15.832 -26.282 -23.780  1.00  0.00              
ATOM   1489  N   ARG A 108     -11.670 -32.891 -20.575  1.00  0.00              
ATOM   1490  CA  ARG A 108     -10.664 -33.816 -20.062  1.00  0.00              
ATOM   1491  C   ARG A 108     -10.454 -34.978 -21.038  1.00  0.00              
ATOM   1492  O   ARG A 108      -9.325 -35.366 -21.341  1.00  0.00              
ATOM   1493  CB  ARG A 108     -11.141 -34.352 -18.706  1.00  0.00              
ATOM   1494  CG  ARG A 108     -10.223 -35.353 -18.018  1.00  0.00              
ATOM   1495  CD  ARG A 108      -8.923 -34.714 -17.609  1.00  0.00              
ATOM   1496  NE  ARG A 108      -8.115 -35.598 -16.774  1.00  0.00              
ATOM   1497  CZ  ARG A 108      -6.826 -35.398 -16.527  1.00  0.00              
ATOM   1498  NH1 ARG A 108      -6.208 -34.347 -17.051  1.00  0.00              
ATOM   1499  NH2 ARG A 108      -6.153 -36.242 -15.758  1.00  0.00              
ATOM   1500  H   ARG A 108     -12.530 -32.765 -20.061  1.00  0.00              
ATOM   1501  HA  ARG A 108      -9.706 -33.304 -19.968  1.00  0.00              
ATOM   1502 1HB  ARG A 108     -11.269 -33.492 -18.051  1.00  0.00              
ATOM   1503 2HB  ARG A 108     -12.107 -34.827 -18.873  1.00  0.00              
ATOM   1504 1HG  ARG A 108     -10.730 -35.739 -17.134  1.00  0.00              
ATOM   1505 2HG  ARG A 108     -10.023 -36.173 -18.710  1.00  0.00              
ATOM   1506 1HD  ARG A 108      -8.354 -34.464 -18.504  1.00  0.00              
ATOM   1507 2HD  ARG A 108      -9.137 -33.804 -17.050  1.00  0.00              
ATOM   1508  HE  ARG A 108      -8.381 -36.442 -16.284  1.00  0.00              
ATOM   1509 1HH1 ARG A 108      -6.720 -33.703 -17.636  1.00  0.00              
ATOM   1510 2HH1 ARG A 108      -5.228 -34.196 -16.863  1.00  0.00              
ATOM   1511 1HH2 ARG A 108      -6.625 -37.042 -15.358  1.00  0.00              
ATOM   1512 2HH2 ARG A 108      -5.174 -36.083 -15.576  1.00  0.00              
ATOM   1513  N   GLU A 109     -11.567 -35.517 -21.520  1.00  0.00              
ATOM   1514  CA  GLU A 109     -11.579 -36.627 -22.470  1.00  0.00              
ATOM   1515  C   GLU A 109     -10.814 -36.253 -23.741  1.00  0.00              
ATOM   1516  O   GLU A 109      -9.921 -36.978 -24.191  1.00  0.00              
ATOM   1517  CB  GLU A 109     -13.015 -37.029 -22.814  1.00  0.00              
ATOM   1518  CG  GLU A 109     -13.127 -38.190 -23.791  1.00  0.00              
ATOM   1519  CD  GLU A 109     -14.564 -38.530 -24.074  1.00  0.00              
ATOM   1520  OE1 GLU A 109     -15.426 -37.891 -23.518  1.00  0.00              
ATOM   1521  OE2 GLU A 109     -14.803 -39.350 -24.929  1.00  0.00              
ATOM   1522  H   GLU A 109     -12.445 -35.129 -21.205  1.00  0.00              
ATOM   1523  HA  GLU A 109     -11.072 -37.490 -22.037  1.00  0.00              
ATOM   1524 1HB  GLU A 109     -13.504 -37.295 -21.876  1.00  0.00              
ATOM   1525 2HB  GLU A 109     -13.499 -36.149 -23.239  1.00  0.00              
ATOM   1526 1HG  GLU A 109     -12.603 -38.018 -24.731  1.00  0.00              
ATOM   1527 2HG  GLU A 109     -12.657 -39.017 -23.260  1.00  0.00              
ATOM   1528  N   GLN A 110     -11.169 -35.107 -24.309  1.00  0.00              
ATOM   1529  CA  GLN A 110     -10.579 -34.648 -25.556  1.00  0.00              
ATOM   1530  C   GLN A 110      -9.098 -34.326 -25.413  1.00  0.00              
ATOM   1531  O   GLN A 110      -8.298 -34.662 -26.284  1.00  0.00              
ATOM   1532  CB  GLN A 110     -11.324 -33.412 -26.067  1.00  0.00              
ATOM   1533  CG  GLN A 110     -12.717 -33.700 -26.600  1.00  0.00              
ATOM   1534  CD  GLN A 110     -13.477 -32.434 -26.947  1.00  0.00              
ATOM   1535  OE1 GLN A 110     -13.000 -31.321 -26.706  1.00  0.00              
ATOM   1536  NE2 GLN A 110     -14.668 -32.596 -27.511  1.00  0.00              
ATOM   1537  H   GLN A 110     -11.871 -34.538 -23.858  1.00  0.00              
ATOM   1538  HA  GLN A 110     -10.639 -35.441 -26.302  1.00  0.00              
ATOM   1539 1HB  GLN A 110     -11.385 -32.714 -25.232  1.00  0.00              
ATOM   1540 2HB  GLN A 110     -10.710 -32.979 -26.857  1.00  0.00              
ATOM   1541 1HG  GLN A 110     -12.909 -34.431 -27.385  1.00  0.00              
ATOM   1542 2HG  GLN A 110     -13.096 -34.080 -25.650  1.00  0.00              
ATOM   1543 1HE2 GLN A 110     -15.217 -31.797 -27.762  1.00  0.00              
ATOM   1544 2HE2 GLN A 110     -15.018 -33.516 -27.686  1.00  0.00              
ATOM   1545  N   ILE A 111      -8.728 -33.678 -24.312  1.00  0.00              
ATOM   1546  CA  ILE A 111      -7.325 -33.364 -24.072  1.00  0.00              
ATOM   1547  C   ILE A 111      -6.469 -34.627 -23.941  1.00  0.00              
ATOM   1548  O   ILE A 111      -5.424 -34.741 -24.581  1.00  0.00              
ATOM   1549  CB  ILE A 111      -7.145 -32.499 -22.797  1.00  0.00              
ATOM   1550  CG1 ILE A 111      -7.722 -31.100 -23.026  1.00  0.00              
ATOM   1551  CG2 ILE A 111      -5.667 -32.389 -22.444  1.00  0.00              
ATOM   1552  CD1 ILE A 111      -7.919 -30.306 -21.755  1.00  0.00              
ATOM   1553  H   ILE A 111      -9.418 -33.397 -23.631  1.00  0.00              
ATOM   1554  HA  ILE A 111      -6.897 -32.840 -24.926  1.00  0.00              
ATOM   1555  HB  ILE A 111      -7.686 -32.964 -21.973  1.00  0.00              
ATOM   1556 1HG1 ILE A 111      -7.034 -30.568 -23.684  1.00  0.00              
ATOM   1557 2HG1 ILE A 111      -8.681 -31.223 -23.529  1.00  0.00              
ATOM   1558 1HG2 ILE A 111      -5.551 -31.780 -21.548  1.00  0.00              
ATOM   1559 2HG2 ILE A 111      -5.262 -33.384 -22.261  1.00  0.00              
ATOM   1560 3HG2 ILE A 111      -5.129 -31.925 -23.270  1.00  0.00              
ATOM   1561 1HD1 ILE A 111      -8.330 -29.326 -21.997  1.00  0.00              
ATOM   1562 2HD1 ILE A 111      -8.608 -30.836 -21.097  1.00  0.00              
ATOM   1563 3HD1 ILE A 111      -6.961 -30.180 -21.252  1.00  0.00              
ATOM   1564  N   LEU A 112      -6.916 -35.567 -23.111  1.00  0.00              
ATOM   1565  CA  LEU A 112      -6.187 -36.816 -22.885  1.00  0.00              
ATOM   1566  C   LEU A 112      -6.085 -37.642 -24.163  1.00  0.00              
ATOM   1567  O   LEU A 112      -5.054 -38.262 -24.445  1.00  0.00              
ATOM   1568  CB  LEU A 112      -6.884 -37.649 -21.807  1.00  0.00              
ATOM   1569  CG  LEU A 112      -6.872 -37.116 -20.376  1.00  0.00              
ATOM   1570  CD1 LEU A 112      -7.726 -38.014 -19.502  1.00  0.00              
ATOM   1571  CD2 LEU A 112      -5.447 -37.054 -19.853  1.00  0.00              
ATOM   1572  H   LEU A 112      -7.786 -35.410 -22.623  1.00  0.00              
ATOM   1573  HA  LEU A 112      -5.165 -36.592 -22.582  1.00  0.00              
ATOM   1574 1HB  LEU A 112      -7.902 -37.618 -22.191  1.00  0.00              
ATOM   1575 2HB  LEU A 112      -6.530 -38.680 -21.802  1.00  0.00              
ATOM   1576  HG  LEU A 112      -7.255 -36.096 -20.407  1.00  0.00              
ATOM   1577 1HD1 LEU A 112      -7.721 -37.638 -18.479  1.00  0.00              
ATOM   1578 2HD1 LEU A 112      -8.749 -38.023 -19.879  1.00  0.00              
ATOM   1579 3HD1 LEU A 112      -7.324 -39.027 -19.518  1.00  0.00              
ATOM   1580 1HD2 LEU A 112      -5.452 -36.672 -18.831  1.00  0.00              
ATOM   1581 2HD2 LEU A 112      -5.011 -38.053 -19.866  1.00  0.00              
ATOM   1582 3HD2 LEU A 112      -4.856 -36.392 -20.485  1.00  0.00              
ATOM   1583  N   ARG A 113      -7.172 -37.647 -24.924  1.00  0.00              
ATOM   1584  CA  ARG A 113      -7.235 -38.355 -26.194  1.00  0.00              
ATOM   1585  C   ARG A 113      -6.107 -37.953 -27.148  1.00  0.00              
ATOM   1586  O   ARG A 113      -5.340 -38.801 -27.614  1.00  0.00              
ATOM   1587  CB  ARG A 113      -8.592 -38.083 -26.851  1.00  0.00              
ATOM   1588  CG  ARG A 113      -8.802 -38.769 -28.188  1.00  0.00              
ATOM   1589  CD  ARG A 113     -10.189 -38.469 -28.726  1.00  0.00              
ATOM   1590  NE  ARG A 113     -10.337 -37.057 -29.067  1.00  0.00              
ATOM   1591  CZ  ARG A 113     -11.502 -36.464 -29.297  1.00  0.00              
ATOM   1592  NH1 ARG A 113     -12.627 -37.159 -29.216  1.00  0.00              
ATOM   1593  NH2 ARG A 113     -11.541 -35.178 -29.614  1.00  0.00              
ATOM   1594  H   ARG A 113      -7.982 -37.137 -24.604  1.00  0.00              
ATOM   1595  HA  ARG A 113      -7.109 -39.425 -26.027  1.00  0.00              
ATOM   1596 1HB  ARG A 113      -9.357 -38.417 -26.151  1.00  0.00              
ATOM   1597 2HB  ARG A 113      -8.670 -37.005 -26.986  1.00  0.00              
ATOM   1598 1HG  ARG A 113      -8.046 -38.407 -28.885  1.00  0.00              
ATOM   1599 2HG  ARG A 113      -8.681 -39.844 -28.048  1.00  0.00              
ATOM   1600 1HD  ARG A 113     -10.359 -39.068 -29.620  1.00  0.00              
ATOM   1601 2HD  ARG A 113     -10.927 -38.729 -27.968  1.00  0.00              
ATOM   1602  HE  ARG A 113      -9.630 -36.343 -29.177  1.00  0.00              
ATOM   1603 1HH1 ARG A 113     -12.595 -38.140 -28.978  1.00  0.00              
ATOM   1604 2HH1 ARG A 113     -13.511 -36.705 -29.392  1.00  0.00              
ATOM   1605 1HH2 ARG A 113     -10.680 -34.651 -29.680  1.00  0.00              
ATOM   1606 2HH2 ARG A 113     -12.428 -34.731 -29.789  1.00  0.00              
ATOM   1607  N   VAL A 114      -6.001 -36.658 -27.430  1.00  0.00              
ATOM   1608  CA  VAL A 114      -5.060 -36.174 -28.436  1.00  0.00              
ATOM   1609  C   VAL A 114      -3.626 -36.052 -27.931  1.00  0.00              
ATOM   1610  O   VAL A 114      -2.684 -36.163 -28.712  1.00  0.00              
ATOM   1611  CB  VAL A 114      -5.501 -34.807 -29.023  1.00  0.00              
ATOM   1612  CG1 VAL A 114      -6.935 -34.895 -29.520  1.00  0.00              
ATOM   1613  CG2 VAL A 114      -5.360 -33.716 -27.985  1.00  0.00              
ATOM   1614  H   VAL A 114      -6.583 -35.993 -26.941  1.00  0.00              
ATOM   1615  HA  VAL A 114      -4.972 -36.875 -29.266  1.00  0.00              
ATOM   1616  HB  VAL A 114      -4.840 -34.546 -29.849  1.00  0.00              
ATOM   1617 1HG1 VAL A 114      -7.237 -33.931 -29.931  1.00  0.00              
ATOM   1618 2HG1 VAL A 114      -7.006 -35.657 -30.295  1.00  0.00              
ATOM   1619 3HG1 VAL A 114      -7.592 -35.158 -28.691  1.00  0.00              
ATOM   1620 1HG2 VAL A 114      -5.673 -32.763 -28.412  1.00  0.00              
ATOM   1621 2HG2 VAL A 114      -5.986 -33.951 -27.123  1.00  0.00              
ATOM   1622 3HG2 VAL A 114      -4.319 -33.646 -27.669  1.00  0.00              
ATOM   1623  N   LYS A 115      -3.454 -35.829 -26.634  1.00  0.00              
ATOM   1624  CA  LYS A 115      -2.113 -35.734 -26.075  1.00  0.00              
ATOM   1625  C   LYS A 115      -1.585 -37.091 -25.612  1.00  0.00              
ATOM   1626  O   LYS A 115      -0.378 -37.270 -25.453  1.00  0.00              
ATOM   1627  CB  LYS A 115      -2.092 -34.733 -24.919  1.00  0.00              
ATOM   1628  CG  LYS A 115      -1.982 -33.278 -25.366  1.00  0.00              
ATOM   1629  CD  LYS A 115      -1.475 -32.376 -24.248  1.00  0.00              
ATOM   1630  CE  LYS A 115      -0.022 -32.656 -23.920  1.00  0.00              
ATOM   1631  NZ  LYS A 115       0.877 -32.132 -24.979  1.00  0.00              
ATOM   1632  H   LYS A 115      -4.251 -35.724 -26.022  1.00  0.00              
ATOM   1633  HA  LYS A 115      -1.418 -35.388 -26.841  1.00  0.00              
ATOM   1634 1HB  LYS A 115      -3.014 -34.876 -24.355  1.00  0.00              
ATOM   1635 2HB  LYS A 115      -1.239 -34.989 -24.290  1.00  0.00              
ATOM   1636 1HG  LYS A 115      -1.293 -33.225 -26.209  1.00  0.00              
ATOM   1637 2HG  LYS A 115      -2.968 -32.937 -25.682  1.00  0.00              
ATOM   1638 1HD  LYS A 115      -1.581 -31.337 -24.565  1.00  0.00              
ATOM   1639 2HD  LYS A 115      -2.084 -32.548 -23.361  1.00  0.00              
ATOM   1640 1HE  LYS A 115       0.211 -32.181 -22.968  1.00  0.00              
ATOM   1641 2HE  LYS A 115       0.104 -33.735 -23.826  1.00  0.00              
ATOM   1642 1HZ  LYS A 115       1.837 -32.332 -24.736  1.00  0.00              
ATOM   1643 2HZ  LYS A 115       0.654 -32.575 -25.860  1.00  0.00              
ATOM   1644 3HZ  LYS A 115       0.752 -31.134 -25.063  1.00  0.00              
ATOM   1645  N   GLU A 116      -2.491 -38.047 -25.416  1.00  0.00              
ATOM   1646  CA  GLU A 116      -2.118 -39.387 -24.967  1.00  0.00              
ATOM   1647  C   GLU A 116      -1.164 -39.292 -23.783  1.00  0.00              
ATOM   1648  O   GLU A 116      -0.074 -39.868 -23.794  1.00  0.00              
ATOM   1649  CB  GLU A 116      -1.478 -40.186 -26.105  1.00  0.00              
ATOM   1650  CG  GLU A 116      -2.377 -40.389 -27.315  1.00  0.00              
ATOM   1651  CD  GLU A 116      -1.668 -41.147 -28.402  1.00  0.00              
ATOM   1652  OE1 GLU A 116      -0.553 -41.557 -28.184  1.00  0.00              
ATOM   1653  OE2 GLU A 116      -2.280 -41.414 -29.410  1.00  0.00              
ATOM   1654  H   GLU A 116      -3.465 -37.837 -25.584  1.00  0.00              
ATOM   1655  HA  GLU A 116      -3.005 -39.923 -24.627  1.00  0.00              
ATOM   1656 1HB  GLU A 116      -0.580 -39.646 -26.406  1.00  0.00              
ATOM   1657 2HB  GLU A 116      -1.197 -41.156 -25.695  1.00  0.00              
ATOM   1658 1HG  GLU A 116      -3.316 -40.888 -27.079  1.00  0.00              
ATOM   1659 2HG  GLU A 116      -2.582 -39.374 -27.655  1.00  0.00              
ATOM   1660  N   ASP A 117      -1.592 -38.561 -22.760  1.00  0.00              
ATOM   1661  CA  ASP A 117      -0.771 -38.330 -21.582  1.00  0.00              
ATOM   1662  C   ASP A 117      -1.669 -38.130 -20.367  1.00  0.00              
ATOM   1663  O   ASP A 117      -2.322 -37.096 -20.229  1.00  0.00              
ATOM   1664  CB  ASP A 117       0.094 -37.086 -21.810  1.00  0.00              
ATOM   1665  CG  ASP A 117       1.062 -36.823 -20.676  1.00  0.00              
ATOM   1666  OD1 ASP A 117       1.878 -35.885 -20.810  1.00  0.00              
ATOM   1667  OD2 ASP A 117       1.017 -37.543 -19.656  1.00  0.00              
ATOM   1668  H   ASP A 117      -2.515 -38.154 -22.804  1.00  0.00              
ATOM   1669  HA  ASP A 117      -0.147 -39.203 -21.390  1.00  0.00              
ATOM   1670 1HB  ASP A 117       0.621 -37.094 -22.764  1.00  0.00              
ATOM   1671 2HB  ASP A 117      -0.679 -36.316 -21.827  1.00  0.00              
ATOM   1672  N   GLU A 118      -1.703 -39.127 -19.491  1.00  0.00              
ATOM   1673  CA  GLU A 118      -2.532 -39.074 -18.294  1.00  0.00              
ATOM   1674  C   GLU A 118      -1.947 -38.138 -17.236  1.00  0.00              
ATOM   1675  O   GLU A 118      -2.627 -37.767 -16.278  1.00  0.00              
ATOM   1676  CB  GLU A 118      -2.708 -40.478 -17.710  1.00  0.00              
ATOM   1677  CG  GLU A 118      -3.510 -41.428 -18.589  1.00  0.00              
ATOM   1678  CD  GLU A 118      -4.908 -40.922 -18.807  1.00  0.00              
ATOM   1679  OE1 GLU A 118      -5.586 -40.671 -17.839  1.00  0.00              
ATOM   1680  OE2 GLU A 118      -5.262 -40.679 -19.936  1.00  0.00              
ATOM   1681  H   GLU A 118      -1.136 -39.945 -19.661  1.00  0.00              
ATOM   1682  HA  GLU A 118      -3.514 -38.671 -18.542  1.00  0.00              
ATOM   1683 1HB  GLU A 118      -1.709 -40.885 -17.554  1.00  0.00              
ATOM   1684 2HB  GLU A 118      -3.209 -40.364 -16.749  1.00  0.00              
ATOM   1685 1HG  GLU A 118      -3.042 -41.626 -19.553  1.00  0.00              
ATOM   1686 2HG  GLU A 118      -3.543 -42.348 -18.008  1.00  0.00              
ATOM   1687  N   ASN A 119      -0.683 -37.765 -17.411  1.00  0.00              
ATOM   1688  CA  ASN A 119      -0.033 -36.850 -16.482  1.00  0.00              
ATOM   1689  C   ASN A 119       0.172 -35.452 -17.059  1.00  0.00              
ATOM   1690  O   ASN A 119       1.081 -34.730 -16.647  1.00  0.00              
ATOM   1691  CB  ASN A 119       1.313 -37.422 -16.036  1.00  0.00              
ATOM   1692  CG  ASN A 119       1.162 -38.705 -15.242  1.00  0.00              
ATOM   1693  OD1 ASN A 119       0.627 -38.702 -14.130  1.00  0.00              
ATOM   1694  ND2 ASN A 119       1.629 -39.812 -15.811  1.00  0.00              
ATOM   1695  H   ASN A 119      -0.161 -38.120 -18.199  1.00  0.00              
ATOM   1696  HA  ASN A 119      -0.663 -36.706 -15.603  1.00  0.00              
ATOM   1697 1HB  ASN A 119       2.143 -37.511 -16.739  1.00  0.00              
ATOM   1698 2HB  ASN A 119       1.507 -36.598 -15.348  1.00  0.00              
ATOM   1699 1HD2 ASN A 119       1.555 -40.688 -15.334  1.00  0.00              
ATOM   1700 2HD2 ASN A 119       2.052 -39.769 -16.716  1.00  0.00              
ATOM   1701  N   VAL A 120      -0.669 -35.069 -18.015  1.00  0.00              
ATOM   1702  CA  VAL A 120      -0.546 -33.752 -18.626  1.00  0.00              
ATOM   1703  C   VAL A 120      -0.736 -32.682 -17.546  1.00  0.00              
ATOM   1704  O   VAL A 120      -1.675 -32.761 -16.744  1.00  0.00              
ATOM   1705  CB  VAL A 120      -1.605 -33.553 -19.739  1.00  0.00              
ATOM   1706  CG1 VAL A 120      -2.999 -33.575 -19.143  1.00  0.00              
ATOM   1707  CG2 VAL A 120      -1.366 -32.239 -20.461  1.00  0.00              
ATOM   1708  H   VAL A 120      -1.402 -35.690 -18.325  1.00  0.00              
ATOM   1709  HA  VAL A 120       0.452 -33.597 -19.036  1.00  0.00              
ATOM   1710  HB  VAL A 120      -1.497 -34.348 -20.478  1.00  0.00              
ATOM   1711 1HG1 VAL A 120      -3.735 -33.435 -19.935  1.00  0.00              
ATOM   1712 2HG1 VAL A 120      -3.171 -34.534 -18.655  1.00  0.00              
ATOM   1713 3HG1 VAL A 120      -3.095 -32.772 -18.413  1.00  0.00              
ATOM   1714 1HG2 VAL A 120      -2.116 -32.110 -21.241  1.00  0.00              
ATOM   1715 2HG2 VAL A 120      -1.436 -31.416 -19.749  1.00  0.00              
ATOM   1716 3HG2 VAL A 120      -0.373 -32.246 -20.911  1.00  0.00              
ATOM   1717  N   PRO A 121       0.162 -31.680 -17.497  1.00  0.00              
ATOM   1718  CA  PRO A 121      -0.005 -30.551 -16.569  1.00  0.00              
ATOM   1719  C   PRO A 121      -1.446 -30.048 -16.696  1.00  0.00              
ATOM   1720  O   PRO A 121      -1.871 -29.617 -17.772  1.00  0.00              
ATOM   1721  CB  PRO A 121       1.035 -29.548 -17.061  1.00  0.00              
ATOM   1722  CG  PRO A 121       2.119 -30.452 -17.563  1.00  0.00              
ATOM   1723  CD  PRO A 121       1.344 -31.527 -18.311  1.00  0.00              
ATOM   1724  HA  PRO A 121       0.145 -30.838 -15.518  1.00  0.00              
ATOM   1725 1HB  PRO A 121       0.627 -28.900 -17.851  1.00  0.00              
ATOM   1726 2HB  PRO A 121       1.377 -28.890 -16.249  1.00  0.00              
ATOM   1727 1HG  PRO A 121       2.817 -29.909 -18.217  1.00  0.00              
ATOM   1728 2HG  PRO A 121       2.709 -30.864 -16.732  1.00  0.00              
ATOM   1729 1HD  PRO A 121       1.094 -31.222 -19.338  1.00  0.00              
ATOM   1730 2HD  PRO A 121       1.905 -32.471 -18.384  1.00  0.00              
ATOM   1731  N   PHE A 122      -2.189 -30.107 -15.593  1.00  0.00              
ATOM   1732  CA  PHE A 122      -3.616 -29.821 -15.629  1.00  0.00              
ATOM   1733  C   PHE A 122      -4.119 -29.356 -14.263  1.00  0.00              
ATOM   1734  O   PHE A 122      -3.856 -29.997 -13.241  1.00  0.00              
ATOM   1735  CB  PHE A 122      -4.320 -31.128 -16.043  1.00  0.00              
ATOM   1736  CG  PHE A 122      -5.797 -31.007 -16.305  1.00  0.00              
ATOM   1737  CD1 PHE A 122      -6.268 -30.893 -17.613  1.00  0.00              
ATOM   1738  CD2 PHE A 122      -6.719 -31.082 -15.265  1.00  0.00              
ATOM   1739  CE1 PHE A 122      -7.639 -30.860 -17.880  1.00  0.00              
ATOM   1740  CE2 PHE A 122      -8.089 -31.049 -15.517  1.00  0.00              
ATOM   1741  CZ  PHE A 122      -8.551 -30.940 -16.828  1.00  0.00              
ATOM   1742  H   PHE A 122      -1.758 -30.354 -14.714  1.00  0.00              
ATOM   1743  HA  PHE A 122      -3.813 -29.005 -16.326  1.00  0.00              
ATOM   1744 1HB  PHE A 122      -3.885 -31.514 -16.964  1.00  0.00              
ATOM   1745 2HB  PHE A 122      -4.218 -31.874 -15.254  1.00  0.00              
ATOM   1746  HD1 PHE A 122      -5.552 -30.831 -18.433  1.00  0.00              
ATOM   1747  HD2 PHE A 122      -6.356 -31.167 -14.240  1.00  0.00              
ATOM   1748  HE1 PHE A 122      -7.991 -30.772 -18.908  1.00  0.00              
ATOM   1749  HE2 PHE A 122      -8.800 -31.106 -14.693  1.00  0.00              
ATOM   1750  HZ  PHE A 122      -9.621 -30.916 -17.030  1.00  0.00              
ATOM   1751  N   LEU A 123      -4.842 -28.240 -14.246  1.00  0.00              
ATOM   1752  CA  LEU A 123      -5.523 -27.795 -13.041  1.00  0.00              
ATOM   1753  C   LEU A 123      -7.022 -27.749 -13.294  1.00  0.00              
ATOM   1754  O   LEU A 123      -7.459 -27.377 -14.385  1.00  0.00              
ATOM   1755  CB  LEU A 123      -5.054 -26.404 -12.601  1.00  0.00              
ATOM   1756  CG  LEU A 123      -3.900 -26.289 -11.600  1.00  0.00              
ATOM   1757  CD1 LEU A 123      -2.576 -26.551 -12.302  1.00  0.00              
ATOM   1758  CD2 LEU A 123      -3.900 -24.892 -10.996  1.00  0.00              
ATOM   1759  H   LEU A 123      -4.920 -27.688 -15.089  1.00  0.00              
ATOM   1760  HA  LEU A 123      -5.347 -28.509 -12.237  1.00  0.00              
ATOM   1761 1HB  LEU A 123      -4.718 -26.018 -13.563  1.00  0.00              
ATOM   1762 2HB  LEU A 123      -5.880 -25.796 -12.234  1.00  0.00              
ATOM   1763  HG  LEU A 123      -4.094 -27.002 -10.799  1.00  0.00              
ATOM   1764 1HD1 LEU A 123      -1.760 -26.467 -11.584  1.00  0.00              
ATOM   1765 2HD1 LEU A 123      -2.583 -27.555 -12.728  1.00  0.00              
ATOM   1766 3HD1 LEU A 123      -2.435 -25.820 -13.098  1.00  0.00              
ATOM   1767 1HD2 LEU A 123      -3.081 -24.805 -10.281  1.00  0.00              
ATOM   1768 2HD2 LEU A 123      -3.772 -24.153 -11.787  1.00  0.00              
ATOM   1769 3HD2 LEU A 123      -4.847 -24.716 -10.485  1.00  0.00              
ATOM   1770  N   LEU A 124      -7.803 -28.145 -12.293  1.00  0.00              
ATOM   1771  CA  LEU A 124      -9.254 -28.031 -12.366  1.00  0.00              
ATOM   1772  C   LEU A 124      -9.564 -26.720 -11.650  1.00  0.00              
ATOM   1773  O   LEU A 124      -9.248 -26.560 -10.475  1.00  0.00              
ATOM   1774  CB  LEU A 124      -9.962 -29.227 -11.715  1.00  0.00              
ATOM   1775  CG  LEU A 124     -11.494 -29.159 -11.717  1.00  0.00              
ATOM   1776  CD1 LEU A 124     -12.014 -29.137 -13.148  1.00  0.00              
ATOM   1777  CD2 LEU A 124     -12.057 -30.350 -10.957  1.00  0.00              
ATOM   1778  H   LEU A 124      -7.381 -28.534 -11.463  1.00  0.00              
ATOM   1779  HA  LEU A 124      -9.564 -27.985 -13.409  1.00  0.00              
ATOM   1780 1HB  LEU A 124      -9.622 -30.018 -12.381  1.00  0.00              
ATOM   1781 2HB  LEU A 124      -9.590 -29.416 -10.708  1.00  0.00              
ATOM   1782  HG  LEU A 124     -11.779 -28.255 -11.178  1.00  0.00              
ATOM   1783 1HD1 LEU A 124     -13.103 -29.089 -13.139  1.00  0.00              
ATOM   1784 2HD1 LEU A 124     -11.617 -28.264 -13.666  1.00  0.00              
ATOM   1785 3HD1 LEU A 124     -11.696 -30.042 -13.664  1.00  0.00              
ATOM   1786 1HD2 LEU A 124     -13.146 -30.300 -10.958  1.00  0.00              
ATOM   1787 2HD2 LEU A 124     -11.735 -31.274 -11.437  1.00  0.00              
ATOM   1788 3HD2 LEU A 124     -11.695 -30.331  -9.929  1.00  0.00              
ATOM   1789  N   VAL A 125     -10.166 -25.776 -12.365  1.00  0.00              
ATOM   1790  CA  VAL A 125     -10.406 -24.452 -11.810  1.00  0.00              
ATOM   1791  C   VAL A 125     -11.879 -24.107 -11.602  1.00  0.00              
ATOM   1792  O   VAL A 125     -12.638 -23.985 -12.569  1.00  0.00              
ATOM   1793  CB  VAL A 125      -9.783 -23.368 -12.728  1.00  0.00              
ATOM   1794  CG1 VAL A 125     -10.052 -21.991 -12.167  1.00  0.00              
ATOM   1795  CG2 VAL A 125      -8.283 -23.600 -12.871  1.00  0.00              
ATOM   1796  H   VAL A 125     -10.465 -25.976 -13.309  1.00  0.00              
ATOM   1797  HA  VAL A 125      -9.997 -24.364 -10.803  1.00  0.00              
ATOM   1798  HB  VAL A 125     -10.216 -23.456 -13.724  1.00  0.00              
ATOM   1799 1HG1 VAL A 125      -9.610 -21.239 -12.821  1.00  0.00              
ATOM   1800 2HG1 VAL A 125     -11.128 -21.828 -12.104  1.00  0.00              
ATOM   1801 3HG1 VAL A 125      -9.613 -21.911 -11.173  1.00  0.00              
ATOM   1802 1HG2 VAL A 125      -7.857 -22.834 -13.517  1.00  0.00              
ATOM   1803 2HG2 VAL A 125      -7.813 -23.550 -11.889  1.00  0.00              
ATOM   1804 3HG2 VAL A 125      -8.107 -24.583 -13.308  1.00  0.00              
ATOM   1805  N   GLY A 126     -12.270 -23.948 -10.341  1.00  0.00              
ATOM   1806  CA  GLY A 126     -13.636 -23.575 -10.016  1.00  0.00              
ATOM   1807  C   GLY A 126     -13.660 -22.064  -9.857  1.00  0.00              
ATOM   1808  O   GLY A 126     -13.128 -21.527  -8.884  1.00  0.00              
ATOM   1809  H   GLY A 126     -11.606 -24.087  -9.592  1.00  0.00              
ATOM   1810 1HA  GLY A 126     -14.294 -23.894 -10.824  1.00  0.00              
ATOM   1811 2HA  GLY A 126     -13.930 -24.071  -9.092  1.00  0.00              
ATOM   1812  N   ASN A 127     -14.270 -21.376 -10.817  1.00  0.00              
ATOM   1813  CA  ASN A 127     -14.277 -19.920 -10.831  1.00  0.00              
ATOM   1814  C   ASN A 127     -15.522 -19.285 -10.201  1.00  0.00              
ATOM   1815  O   ASN A 127     -16.526 -19.957  -9.956  1.00  0.00              
ATOM   1816  CB  ASN A 127     -14.108 -19.406 -12.249  1.00  0.00              
ATOM   1817  CG  ASN A 127     -13.707 -17.959 -12.325  1.00  0.00              
ATOM   1818  OD1 ASN A 127     -13.074 -17.421 -11.410  1.00  0.00              
ATOM   1819  ND2 ASN A 127     -14.142 -17.307 -13.373  1.00  0.00              
ATOM   1820  H   ASN A 127     -14.741 -21.877 -11.557  1.00  0.00              
ATOM   1821  HA  ASN A 127     -13.448 -19.540 -10.232  1.00  0.00              
ATOM   1822 1HB  ASN A 127     -13.537 -19.975 -12.984  1.00  0.00              
ATOM   1823 2HB  ASN A 127     -15.172 -19.488 -12.474  1.00  0.00              
ATOM   1824 1HD2 ASN A 127     -13.913 -16.340 -13.489  1.00  0.00              
ATOM   1825 2HD2 ASN A 127     -14.702 -17.774 -14.056  1.00  0.00              
ATOM   1826  N   LYS A 128     -15.427 -17.981  -9.938  1.00  0.00              
ATOM   1827  CA  LYS A 128     -16.490 -17.185  -9.320  1.00  0.00              
ATOM   1828  C   LYS A 128     -16.713 -17.536  -7.859  1.00  0.00              
ATOM   1829  O   LYS A 128     -17.845 -17.568  -7.388  1.00  0.00              
ATOM   1830  CB  LYS A 128     -17.805 -17.336 -10.094  1.00  0.00              
ATOM   1831  CG  LYS A 128     -17.670 -17.071 -11.584  1.00  0.00              
ATOM   1832  CD  LYS A 128     -19.026 -17.034 -12.277  1.00  0.00              
ATOM   1833  CE  LYS A 128     -18.854 -17.006 -13.775  1.00  0.00              
ATOM   1834  NZ  LYS A 128     -20.140 -16.979 -14.498  1.00  0.00              
ATOM   1835  H   LYS A 128     -14.558 -17.530 -10.188  1.00  0.00              
ATOM   1836  HA  LYS A 128     -16.214 -16.130  -9.330  1.00  0.00              
ATOM   1837 1HB  LYS A 128     -18.157 -18.354  -9.930  1.00  0.00              
ATOM   1838 2HB  LYS A 128     -18.515 -16.633  -9.658  1.00  0.00              
ATOM   1839 1HG  LYS A 128     -17.170 -16.112 -11.721  1.00  0.00              
ATOM   1840 2HG  LYS A 128     -17.064 -17.863 -12.022  1.00  0.00              
ATOM   1841 1HD  LYS A 128     -19.589 -17.921 -11.985  1.00  0.00              
ATOM   1842 2HD  LYS A 128     -19.559 -16.142 -11.949  1.00  0.00              
ATOM   1843 1HE  LYS A 128     -18.281 -16.118 -14.037  1.00  0.00              
ATOM   1844 2HE  LYS A 128     -18.298 -17.895 -14.072  1.00  0.00              
ATOM   1845 1HZ  LYS A 128     -19.967 -16.962 -15.493  1.00  0.00              
ATOM   1846 2HZ  LYS A 128     -20.675 -17.804 -14.264  1.00  0.00              
ATOM   1847 3HZ  LYS A 128     -20.658 -16.155 -14.231  1.00  0.00              
ATOM   1848  N   SER A 129     -15.618 -17.772  -7.145  1.00  0.00              
ATOM   1849  CA  SER A 129     -15.666 -18.128  -5.733  1.00  0.00              
ATOM   1850  C   SER A 129     -16.216 -17.004  -4.864  1.00  0.00              
ATOM   1851  O   SER A 129     -16.601 -17.235  -3.718  1.00  0.00              
ATOM   1852  CB  SER A 129     -14.281 -18.522  -5.257  1.00  0.00              
ATOM   1853  OG  SER A 129     -13.397 -17.435  -5.252  1.00  0.00              
ATOM   1854  H   SER A 129     -14.721 -17.700  -7.604  1.00  0.00              
ATOM   1855  HA  SER A 129     -16.235 -19.038  -5.535  1.00  0.00              
ATOM   1856 1HB  SER A 129     -14.360 -18.920  -4.246  1.00  0.00              
ATOM   1857 2HB  SER A 129     -13.890 -19.294  -5.920  1.00  0.00              
ATOM   1858  HG  SER A 129     -12.534 -17.726  -4.945  1.00  0.00              
ATOM   1859  N   ASP A 130     -16.268 -15.791  -5.408  1.00  0.00              
ATOM   1860  CA  ASP A 130     -16.904 -14.684  -4.701  1.00  0.00              
ATOM   1861  C   ASP A 130     -18.425 -14.797  -4.692  1.00  0.00              
ATOM   1862  O   ASP A 130     -19.100 -14.062  -3.967  1.00  0.00              
ATOM   1863  CB  ASP A 130     -16.488 -13.330  -5.307  1.00  0.00              
ATOM   1864  CG  ASP A 130     -16.811 -13.216  -6.785  1.00  0.00              
ATOM   1865  OD1 ASP A 130     -16.216 -13.963  -7.585  1.00  0.00              
ATOM   1866  OD2 ASP A 130     -17.655 -12.375  -7.152  1.00  0.00              
ATOM   1867  H   ASP A 130     -15.864 -15.627  -6.319  1.00  0.00              
ATOM   1868  HA  ASP A 130     -16.600 -14.692  -3.654  1.00  0.00              
ATOM   1869 1HB  ASP A 130     -16.886 -12.471  -4.767  1.00  0.00              
ATOM   1870 2HB  ASP A 130     -15.408 -13.380  -5.165  1.00  0.00              
ATOM   1871  N   LEU A 131     -18.963 -15.711  -5.493  1.00  0.00              
ATOM   1872  CA  LEU A 131     -20.408 -15.953  -5.501  1.00  0.00              
ATOM   1873  C   LEU A 131     -20.759 -17.208  -4.698  1.00  0.00              
ATOM   1874  O   LEU A 131     -21.527 -18.064  -5.151  1.00  0.00              
ATOM   1875  CB  LEU A 131     -20.914 -16.094  -6.941  1.00  0.00              
ATOM   1876  CG  LEU A 131     -20.679 -14.894  -7.867  1.00  0.00              
ATOM   1877  CD1 LEU A 131     -21.158 -15.227  -9.279  1.00  0.00              
ATOM   1878  CD2 LEU A 131     -21.419 -13.673  -7.318  1.00  0.00              
ATOM   1879  H   LEU A 131     -18.370 -16.250  -6.107  1.00  0.00              
ATOM   1880  HA  LEU A 131     -20.920 -15.121  -5.018  1.00  0.00              
ATOM   1881 1HB  LEU A 131     -20.297 -16.931  -7.264  1.00  0.00              
ATOM   1882 2HB  LEU A 131     -21.965 -16.383  -6.974  1.00  0.00              
ATOM   1883  HG  LEU A 131     -19.612 -14.675  -7.847  1.00  0.00              
ATOM   1884 1HD1 LEU A 131     -20.988 -14.370  -9.932  1.00  0.00              
ATOM   1885 2HD1 LEU A 131     -20.604 -16.086  -9.658  1.00  0.00              
ATOM   1886 3HD1 LEU A 131     -22.221 -15.460  -9.258  1.00  0.00              
ATOM   1887 1HD2 LEU A 131     -21.251 -12.820  -7.976  1.00  0.00              
ATOM   1888 2HD2 LEU A 131     -22.487 -13.886  -7.265  1.00  0.00              
ATOM   1889 3HD2 LEU A 131     -21.046 -13.439  -6.321  1.00  0.00              
ATOM   1890  N   GLU A 132     -20.182 -17.306  -3.503  1.00  0.00              
ATOM   1891  CA  GLU A 132     -20.408 -18.437  -2.614  1.00  0.00              
ATOM   1892  C   GLU A 132     -21.884 -18.786  -2.468  1.00  0.00              
ATOM   1893  O   GLU A 132     -22.254 -19.958  -2.488  1.00  0.00              
ATOM   1894  CB  GLU A 132     -19.807 -18.150  -1.237  1.00  0.00              
ATOM   1895  CG  GLU A 132     -19.876 -19.319  -0.264  1.00  0.00              
ATOM   1896  CD  GLU A 132     -19.108 -20.504  -0.780  1.00  0.00              
ATOM   1897  OE1 GLU A 132     -17.998 -20.324  -1.219  1.00  0.00              
ATOM   1898  OE2 GLU A 132     -19.584 -21.605  -0.632  1.00  0.00              
ATOM   1899  H   GLU A 132     -19.566 -16.563  -3.207  1.00  0.00              
ATOM   1900  HA  GLU A 132     -19.936 -19.330  -3.025  1.00  0.00              
ATOM   1901 1HB  GLU A 132     -18.765 -17.872  -1.396  1.00  0.00              
ATOM   1902 2HB  GLU A 132     -20.350 -17.300  -0.822  1.00  0.00              
ATOM   1903 1HG  GLU A 132     -19.528 -19.070   0.738  1.00  0.00              
ATOM   1904 2HG  GLU A 132     -20.937 -19.561  -0.229  1.00  0.00              
ATOM   1905  N   ASP A 133     -22.721 -17.766  -2.317  1.00  0.00              
ATOM   1906  CA  ASP A 133     -24.154 -17.972  -2.139  1.00  0.00              
ATOM   1907  C   ASP A 133     -24.836 -18.600  -3.351  1.00  0.00              
ATOM   1908  O   ASP A 133     -25.896 -19.215  -3.218  1.00  0.00              
ATOM   1909  CB  ASP A 133     -24.832 -16.642  -1.804  1.00  0.00              
ATOM   1910  CG  ASP A 133     -24.548 -16.127  -0.400  1.00  0.00              
ATOM   1911  OD1 ASP A 133     -24.034 -16.879   0.395  1.00  0.00              
ATOM   1912  OD2 ASP A 133     -24.701 -14.950  -0.178  1.00  0.00              
ATOM   1913  H   ASP A 133     -22.357 -16.824  -2.326  1.00  0.00              
ATOM   1914  HA  ASP A 133     -24.328 -18.674  -1.323  1.00  0.00              
ATOM   1915 1HB  ASP A 133     -24.624 -15.853  -2.528  1.00  0.00              
ATOM   1916 2HB  ASP A 133     -25.879 -16.936  -1.878  1.00  0.00              
ATOM   1917  N   LYS A 134     -24.229 -18.449  -4.526  1.00  0.00              
ATOM   1918  CA  LYS A 134     -24.782 -19.007  -5.757  1.00  0.00              
ATOM   1919  C   LYS A 134     -24.174 -20.350  -6.138  1.00  0.00              
ATOM   1920  O   LYS A 134     -24.458 -20.892  -7.207  1.00  0.00              
ATOM   1921  CB  LYS A 134     -24.596 -18.017  -6.908  1.00  0.00              
ATOM   1922  CG  LYS A 134     -25.307 -16.684  -6.713  1.00  0.00              
ATOM   1923  CD  LYS A 134     -25.104 -15.768  -7.910  1.00  0.00              
ATOM   1924  CE  LYS A 134     -25.782 -14.422  -7.700  1.00  0.00              
ATOM   1925  NZ  LYS A 134     -25.633 -13.533  -8.883  1.00  0.00              
ATOM   1926  H   LYS A 134     -23.361 -17.933  -4.566  1.00  0.00              
ATOM   1927  HA  LYS A 134     -25.847 -19.202  -5.628  1.00  0.00              
ATOM   1928 1HB  LYS A 134     -23.524 -17.844  -7.010  1.00  0.00              
ATOM   1929 2HB  LYS A 134     -24.973 -18.499  -7.810  1.00  0.00              
ATOM   1930 1HG  LYS A 134     -26.372 -16.876  -6.578  1.00  0.00              
ATOM   1931 2HG  LYS A 134     -24.908 -16.207  -5.818  1.00  0.00              
ATOM   1932 1HD  LYS A 134     -24.033 -15.617  -8.055  1.00  0.00              
ATOM   1933 2HD  LYS A 134     -25.524 -16.251  -8.792  1.00  0.00              
ATOM   1934 1HE  LYS A 134     -26.840 -14.598  -7.510  1.00  0.00              
ATOM   1935 2HE  LYS A 134     -25.332 -13.945  -6.829  1.00  0.00              
ATOM   1936 1HZ  LYS A 134     -26.095 -12.652  -8.703  1.00  0.00              
ATOM   1937 2HZ  LYS A 134     -24.651 -13.368  -9.060  1.00  0.00              
ATOM   1938 3HZ  LYS A 134     -26.050 -13.973  -9.690  1.00  0.00              
ATOM   1939  N   ARG A 135     -23.337 -20.884  -5.259  1.00  0.00              
ATOM   1940  CA  ARG A 135     -22.632 -22.120  -5.543  1.00  0.00              
ATOM   1941  C   ARG A 135     -23.604 -23.287  -5.745  1.00  0.00              
ATOM   1942  O   ARG A 135     -24.549 -23.472  -4.970  1.00  0.00              
ATOM   1943  CB  ARG A 135     -21.669 -22.441  -4.400  1.00  0.00              
ATOM   1944  CG  ARG A 135     -20.879 -23.727  -4.607  1.00  0.00              
ATOM   1945  CD  ARG A 135     -20.233 -24.196  -3.318  1.00  0.00              
ATOM   1946  NE  ARG A 135     -19.145 -23.329  -2.878  1.00  0.00              
ATOM   1947  CZ  ARG A 135     -17.893 -23.403  -3.321  1.00  0.00              
ATOM   1948  NH1 ARG A 135     -17.553 -24.312  -4.231  1.00  0.00              
ATOM   1949  NH2 ARG A 135     -16.975 -22.577  -2.845  1.00  0.00              
ATOM   1950  H   ARG A 135     -23.184 -20.423  -4.373  1.00  0.00              
ATOM   1951  HA  ARG A 135     -22.076 -22.022  -6.476  1.00  0.00              
ATOM   1952 1HB  ARG A 135     -20.986 -21.597  -4.313  1.00  0.00              
ATOM   1953 2HB  ARG A 135     -22.268 -22.518  -3.492  1.00  0.00              
ATOM   1954 1HG  ARG A 135     -21.559 -24.496  -4.972  1.00  0.00              
ATOM   1955 2HG  ARG A 135     -20.105 -23.541  -5.353  1.00  0.00              
ATOM   1956 1HD  ARG A 135     -20.988 -24.221  -2.533  1.00  0.00              
ATOM   1957 2HD  ARG A 135     -19.833 -25.198  -3.467  1.00  0.00              
ATOM   1958  HE  ARG A 135     -19.154 -22.573  -2.207  1.00  0.00              
ATOM   1959 1HH1 ARG A 135     -18.250 -24.949  -4.589  1.00  0.00              
ATOM   1960 2HH1 ARG A 135     -16.600 -24.360  -4.559  1.00  0.00              
ATOM   1961 1HH2 ARG A 135     -17.230 -21.891  -2.147  1.00  0.00              
ATOM   1962 2HH2 ARG A 135     -16.025 -22.634  -3.181  1.00  0.00              
ATOM   1963  N   GLN A 136     -23.365 -24.059  -6.802  1.00  0.00              
ATOM   1964  CA  GLN A 136     -24.088 -25.305  -7.061  1.00  0.00              
ATOM   1965  C   GLN A 136     -23.109 -26.473  -6.971  1.00  0.00              
ATOM   1966  O   GLN A 136     -23.504 -27.614  -6.711  1.00  0.00              
ATOM   1967  CB  GLN A 136     -24.712 -25.290  -8.457  1.00  0.00              
ATOM   1968  CG  GLN A 136     -25.786 -24.238  -8.678  1.00  0.00              
ATOM   1969  CD  GLN A 136     -26.354 -24.285 -10.083  1.00  0.00              
ATOM   1970  OE1 GLN A 136     -26.032 -25.181 -10.867  1.00  0.00              
ATOM   1971  NE2 GLN A 136     -27.209 -23.326 -10.405  1.00  0.00              
ATOM   1972  H   GLN A 136     -22.649 -23.763  -7.450  1.00  0.00              
ATOM   1973  HA  GLN A 136     -24.853 -25.448  -6.298  1.00  0.00              
ATOM   1974 1HB  GLN A 136     -23.898 -25.126  -9.164  1.00  0.00              
ATOM   1975 2HB  GLN A 136     -25.140 -26.279  -8.621  1.00  0.00              
ATOM   1976 1HG  GLN A 136     -26.613 -24.085  -7.984  1.00  0.00              
ATOM   1977 2HG  GLN A 136     -25.097 -23.396  -8.611  1.00  0.00              
ATOM   1978 1HE2 GLN A 136     -27.617 -23.305 -11.319  1.00  0.00              
ATOM   1979 2HE2 GLN A 136     -27.449 -22.623  -9.735  1.00  0.00              
ATOM   1980  N   VAL A 137     -21.832 -26.187  -7.206  1.00  0.00              
ATOM   1981  CA  VAL A 137     -20.796 -27.219  -7.216  1.00  0.00              
ATOM   1982  C   VAL A 137     -19.988 -27.115  -5.928  1.00  0.00              
ATOM   1983  O   VAL A 137     -19.307 -26.118  -5.695  1.00  0.00              
ATOM   1984  CB  VAL A 137     -19.848 -27.043  -8.429  1.00  0.00              
ATOM   1985  CG1 VAL A 137     -18.793 -28.132  -8.432  1.00  0.00              
ATOM   1986  CG2 VAL A 137     -20.648 -27.067  -9.715  1.00  0.00              
ATOM   1987  H   VAL A 137     -21.572 -25.227  -7.383  1.00  0.00              
ATOM   1988  HA  VAL A 137     -21.232 -28.219  -7.228  1.00  0.00              
ATOM   1989  HB  VAL A 137     -19.369 -26.066  -8.365  1.00  0.00              
ATOM   1990 1HG1 VAL A 137     -18.133 -27.997  -9.290  1.00  0.00              
ATOM   1991 2HG1 VAL A 137     -18.209 -28.076  -7.514  1.00  0.00              
ATOM   1992 3HG1 VAL A 137     -19.276 -29.106  -8.498  1.00  0.00              
ATOM   1993 1HG2 VAL A 137     -19.977 -26.941 -10.564  1.00  0.00              
ATOM   1994 2HG2 VAL A 137     -21.170 -28.020  -9.800  1.00  0.00              
ATOM   1995 3HG2 VAL A 137     -21.376 -26.255  -9.705  1.00  0.00              
ATOM   1996  N   SER A 138     -20.066 -28.141  -5.092  1.00  0.00              
ATOM   1997  CA  SER A 138     -19.374 -28.126  -3.808  1.00  0.00              
ATOM   1998  C   SER A 138     -17.883 -28.343  -3.960  1.00  0.00              
ATOM   1999  O   SER A 138     -17.426 -28.889  -4.962  1.00  0.00              
ATOM   2000  CB  SER A 138     -19.919 -29.220  -2.895  1.00  0.00              
ATOM   2001  OG  SER A 138     -19.550 -30.491  -3.399  1.00  0.00              
ATOM   2002  H   SER A 138     -20.614 -28.950  -5.345  1.00  0.00              
ATOM   2003  HA  SER A 138     -19.548 -27.216  -3.233  1.00  0.00              
ATOM   2004 1HB  SER A 138     -19.506 -29.078  -1.896  1.00  0.00              
ATOM   2005 2HB  SER A 138     -21.004 -29.133  -2.855  1.00  0.00              
ATOM   2006  HG  SER A 138     -20.143 -30.735  -4.113  1.00  0.00              
ATOM   2007  N   VAL A 139     -17.130 -27.930  -2.946  1.00  0.00              
ATOM   2008  CA  VAL A 139     -15.684 -28.080  -2.959  1.00  0.00              
ATOM   2009  C   VAL A 139     -15.331 -29.561  -2.950  1.00  0.00              
ATOM   2010  O   VAL A 139     -14.421 -30.000  -3.654  1.00  0.00              
ATOM   2011  CB  VAL A 139     -15.049 -27.411  -1.725  1.00  0.00              
ATOM   2012  CG1 VAL A 139     -13.560 -27.739  -1.656  1.00  0.00              
ATOM   2013  CG2 VAL A 139     -15.267 -25.900  -1.787  1.00  0.00              
ATOM   2014  H   VAL A 139     -17.574 -27.501  -2.146  1.00  0.00              
ATOM   2015  HA  VAL A 139     -15.251 -27.672  -3.873  1.00  0.00              
ATOM   2016  HB  VAL A 139     -15.550 -27.774  -0.828  1.00  0.00              
ATOM   2017 1HG1 VAL A 139     -13.123 -27.261  -0.779  1.00  0.00              
ATOM   2018 2HG1 VAL A 139     -13.429 -28.818  -1.583  1.00  0.00              
ATOM   2019 3HG1 VAL A 139     -13.064 -27.371  -2.554  1.00  0.00              
ATOM   2020 1HG2 VAL A 139     -14.818 -25.431  -0.912  1.00  0.00              
ATOM   2021 2HG2 VAL A 139     -14.805 -25.503  -2.691  1.00  0.00              
ATOM   2022 3HG2 VAL A 139     -16.337 -25.688  -1.802  1.00  0.00              
ATOM   2023  N   GLU A 140     -16.062 -30.328  -2.145  1.00  0.00              
ATOM   2024  CA  GLU A 140     -15.808 -31.757  -2.020  1.00  0.00              
ATOM   2025  C   GLU A 140     -16.045 -32.487  -3.333  1.00  0.00              
ATOM   2026  O   GLU A 140     -15.248 -33.333  -3.732  1.00  0.00              
ATOM   2027  CB  GLU A 140     -16.686 -32.360  -0.921  1.00  0.00              
ATOM   2028  CG  GLU A 140     -16.305 -31.937   0.491  1.00  0.00              
ATOM   2029  CD  GLU A 140     -17.288 -32.460   1.501  1.00  0.00              
ATOM   2030  OE1 GLU A 140     -18.257 -33.060   1.104  1.00  0.00              
ATOM   2031  OE2 GLU A 140     -17.015 -32.358   2.674  1.00  0.00              
ATOM   2032  H   GLU A 140     -16.810 -29.913  -1.608  1.00  0.00              
ATOM   2033  HA  GLU A 140     -14.762 -31.925  -1.763  1.00  0.00              
ATOM   2034 1HB  GLU A 140     -17.711 -32.052  -1.128  1.00  0.00              
ATOM   2035 2HB  GLU A 140     -16.607 -33.444  -1.009  1.00  0.00              
ATOM   2036 1HG  GLU A 140     -15.297 -32.238   0.776  1.00  0.00              
ATOM   2037 2HG  GLU A 140     -16.363 -30.850   0.457  1.00  0.00              
ATOM   2038  N   GLU A 141     -17.141 -32.159  -4.006  1.00  0.00              
ATOM   2039  CA  GLU A 141     -17.464 -32.808  -5.266  1.00  0.00              
ATOM   2040  C   GLU A 141     -16.399 -32.526  -6.328  1.00  0.00              
ATOM   2041  O   GLU A 141     -15.935 -33.436  -7.016  1.00  0.00              
ATOM   2042  CB  GLU A 141     -18.838 -32.351  -5.760  1.00  0.00              
ATOM   2043  CG  GLU A 141     -19.280 -32.990  -7.069  1.00  0.00              
ATOM   2044  CD  GLU A 141     -20.666 -32.550  -7.451  1.00  0.00              
ATOM   2045  OE1 GLU A 141     -21.258 -31.805  -6.708  1.00  0.00              
ATOM   2046  OE2 GLU A 141     -21.090 -32.867  -8.538  1.00  0.00              
ATOM   2047  H   GLU A 141     -17.762 -31.449  -3.644  1.00  0.00              
ATOM   2048  HA  GLU A 141     -17.482 -33.890  -5.131  1.00  0.00              
ATOM   2049 1HB  GLU A 141     -19.556 -32.595  -4.977  1.00  0.00              
ATOM   2050 2HB  GLU A 141     -18.789 -31.269  -5.883  1.00  0.00              
ATOM   2051 1HG  GLU A 141     -18.598 -32.799  -7.897  1.00  0.00              
ATOM   2052 2HG  GLU A 141     -19.287 -34.056  -6.844  1.00  0.00              
ATOM   2053  N   ALA A 142     -16.015 -31.260  -6.454  1.00  0.00              
ATOM   2054  CA  ALA A 142     -15.020 -30.864  -7.444  1.00  0.00              
ATOM   2055  C   ALA A 142     -13.661 -31.478  -7.140  1.00  0.00              
ATOM   2056  O   ALA A 142     -12.955 -31.897  -8.052  1.00  0.00              
ATOM   2057  CB  ALA A 142     -14.911 -29.345  -7.494  1.00  0.00              
ATOM   2058  H   ALA A 142     -16.418 -30.556  -5.853  1.00  0.00              
ATOM   2059  HA  ALA A 142     -15.331 -31.235  -8.420  1.00  0.00              
ATOM   2060 1HB  ALA A 142     -14.166 -29.059  -8.237  1.00  0.00              
ATOM   2061 2HB  ALA A 142     -15.877 -28.919  -7.768  1.00  0.00              
ATOM   2062 3HB  ALA A 142     -14.612 -28.969  -6.517  1.00  0.00              
ATOM   2063  N   LYS A 143     -13.294 -31.530  -5.862  1.00  0.00              
ATOM   2064  CA  LYS A 143     -12.024 -32.140  -5.470  1.00  0.00              
ATOM   2065  C   LYS A 143     -12.043 -33.659  -5.639  1.00  0.00              
ATOM   2066  O   LYS A 143     -11.005 -34.274  -5.887  1.00  0.00              
ATOM   2067  CB  LYS A 143     -11.685 -31.813  -4.013  1.00  0.00              
ATOM   2068  CG  LYS A 143     -11.193 -30.401  -3.765  1.00  0.00              
ATOM   2069  CD  LYS A 143     -10.821 -30.220  -2.300  1.00  0.00              
ATOM   2070  CE  LYS A 143     -10.159 -28.875  -2.046  1.00  0.00              
ATOM   2071  NZ  LYS A 143      -9.843 -28.689  -0.598  1.00  0.00              
ATOM   2072  H   LYS A 143     -13.897 -31.146  -5.148  1.00  0.00              
ATOM   2073  HA  LYS A 143     -11.224 -31.775  -6.115  1.00  0.00              
ATOM   2074 1HB  LYS A 143     -12.590 -31.981  -3.429  1.00  0.00              
ATOM   2075 2HB  LYS A 143     -10.914 -32.516  -3.698  1.00  0.00              
ATOM   2076 1HG  LYS A 143     -10.322 -30.222  -4.396  1.00  0.00              
ATOM   2077 2HG  LYS A 143     -11.987 -29.705  -4.036  1.00  0.00              
ATOM   2078 1HD  LYS A 143     -11.729 -30.293  -1.700  1.00  0.00              
ATOM   2079 2HD  LYS A 143     -10.134 -31.016  -2.015  1.00  0.00              
ATOM   2080 1HE  LYS A 143      -9.243 -28.830  -2.632  1.00  0.00              
ATOM   2081 2HE  LYS A 143     -10.840 -28.092  -2.378  1.00  0.00              
ATOM   2082 1HZ  LYS A 143      -9.406 -27.788  -0.463  1.00  0.00              
ATOM   2083 2HZ  LYS A 143     -10.696 -28.733  -0.058  1.00  0.00              
ATOM   2084 3HZ  LYS A 143      -9.213 -29.417  -0.295  1.00  0.00              
ATOM   2085  N   ASN A 144     -13.222 -34.262  -5.503  1.00  0.00              
ATOM   2086  CA  ASN A 144     -13.362 -35.693  -5.757  1.00  0.00              
ATOM   2087  C   ASN A 144     -13.144 -36.028  -7.225  1.00  0.00              
ATOM   2088  O   ASN A 144     -12.510 -37.030  -7.552  1.00  0.00              
ATOM   2089  CB  ASN A 144     -14.717 -36.204  -5.303  1.00  0.00              
ATOM   2090  CG  ASN A 144     -14.840 -36.350  -3.811  1.00  0.00              
ATOM   2091  OD1 ASN A 144     -13.839 -36.446  -3.092  1.00  0.00              
ATOM   2092  ND2 ASN A 144     -16.061 -36.451  -3.352  1.00  0.00              
ATOM   2093  H   ASN A 144     -14.033 -33.730  -5.220  1.00  0.00              
ATOM   2094  HA  ASN A 144     -12.600 -36.243  -5.203  1.00  0.00              
ATOM   2095 1HB  ASN A 144     -15.638 -35.772  -5.697  1.00  0.00              
ATOM   2096 2HB  ASN A 144     -14.563 -37.190  -5.741  1.00  0.00              
ATOM   2097 1HD2 ASN A 144     -16.219 -36.550  -2.369  1.00  0.00              
ATOM   2098 2HD2 ASN A 144     -16.836 -36.427  -3.983  1.00  0.00              
ATOM   2099  N   ARG A 145     -13.671 -35.195  -8.115  1.00  0.00              
ATOM   2100  CA  ARG A 145     -13.408 -35.376  -9.535  1.00  0.00              
ATOM   2101  C   ARG A 145     -11.933 -35.165  -9.839  1.00  0.00              
ATOM   2102  O   ARG A 145     -11.333 -35.927 -10.597  1.00  0.00              
ATOM   2103  CB  ARG A 145     -14.259 -34.418 -10.374  1.00  0.00              
ATOM   2104  CG  ARG A 145     -14.083 -34.628 -11.875  1.00  0.00              
ATOM   2105  CD  ARG A 145     -15.241 -34.063 -12.665  1.00  0.00              
ATOM   2106  NE  ARG A 145     -16.475 -34.792 -12.400  1.00  0.00              
ATOM   2107  CZ  ARG A 145     -17.658 -34.470 -12.911  1.00  0.00              
ATOM   2108  NH1 ARG A 145     -17.769 -33.428 -13.724  1.00  0.00              
ATOM   2109  NH2 ARG A 145     -18.732 -35.184 -12.598  1.00  0.00              
ATOM   2110  H   ARG A 145     -14.259 -34.429  -7.817  1.00  0.00              
ATOM   2111  HA  ARG A 145     -13.648 -36.399  -9.827  1.00  0.00              
ATOM   2112 1HB  ARG A 145     -15.297 -34.583 -10.089  1.00  0.00              
ATOM   2113 2HB  ARG A 145     -13.962 -33.406 -10.098  1.00  0.00              
ATOM   2114 1HG  ARG A 145     -13.162 -34.135 -12.189  1.00  0.00              
ATOM   2115 2HG  ARG A 145     -14.006 -35.699 -12.069  1.00  0.00              
ATOM   2116 1HD  ARG A 145     -15.381 -33.018 -12.390  1.00  0.00              
ATOM   2117 2HD  ARG A 145     -15.011 -34.130 -13.728  1.00  0.00              
ATOM   2118  HE  ARG A 145     -16.630 -35.608 -11.823  1.00  0.00              
ATOM   2119 1HH1 ARG A 145     -16.952 -32.881 -13.953  1.00  0.00              
ATOM   2120 2HH1 ARG A 145     -18.670 -33.186 -14.110  1.00  0.00              
ATOM   2121 1HH2 ARG A 145     -18.646 -35.972 -11.972  1.00  0.00              
ATOM   2122 2HH2 ARG A 145     -19.629 -34.937 -12.987  1.00  0.00              
ATOM   2123  N   ALA A 146     -11.346 -34.133  -9.247  1.00  0.00              
ATOM   2124  CA  ALA A 146      -9.923 -33.881  -9.432  1.00  0.00              
ATOM   2125  C   ALA A 146      -9.089 -35.022  -8.841  1.00  0.00              
ATOM   2126  O   ALA A 146      -8.019 -35.352  -9.353  1.00  0.00              
ATOM   2127  CB  ALA A 146      -9.536 -32.552  -8.788  1.00  0.00              
ATOM   2128  H   ALA A 146     -11.884 -33.510  -8.662  1.00  0.00              
ATOM   2129  HA  ALA A 146      -9.712 -33.838 -10.501  1.00  0.00              
ATOM   2130 1HB  ALA A 146      -8.470 -32.375  -8.933  1.00  0.00              
ATOM   2131 2HB  ALA A 146     -10.105 -31.745  -9.250  1.00  0.00              
ATOM   2132 3HB  ALA A 146      -9.756 -32.587  -7.722  1.00  0.00              
ATOM   2133  N   GLU A 147      -9.580 -35.628  -7.767  1.00  0.00              
ATOM   2134  CA  GLU A 147      -8.867 -36.738  -7.150  1.00  0.00              
ATOM   2135  C   GLU A 147      -8.874 -37.957  -8.068  1.00  0.00              
ATOM   2136  O   GLU A 147      -7.862 -38.642  -8.215  1.00  0.00              
ATOM   2137  CB  GLU A 147      -9.485 -37.090  -5.795  1.00  0.00              
ATOM   2138  CG  GLU A 147      -8.779 -38.217  -5.055  1.00  0.00              
ATOM   2139  CD  GLU A 147      -9.403 -38.462  -3.710  1.00  0.00              
ATOM   2140  OE1 GLU A 147     -10.333 -37.769  -3.372  1.00  0.00              
ATOM   2141  OE2 GLU A 147      -9.026 -39.412  -3.066  1.00  0.00              
ATOM   2142  H   GLU A 147     -10.455 -35.323  -7.367  1.00  0.00              
ATOM   2143  HA  GLU A 147      -7.823 -36.466  -6.994  1.00  0.00              
ATOM   2144 1HB  GLU A 147      -9.458 -36.184  -5.189  1.00  0.00              
ATOM   2145 2HB  GLU A 147     -10.522 -37.372  -5.982  1.00  0.00              
ATOM   2146 1HG  GLU A 147      -8.748 -39.151  -5.615  1.00  0.00              
ATOM   2147 2HG  GLU A 147      -7.766 -37.840  -4.922  1.00  0.00              
ATOM   2148  N   GLN A 148     -10.011 -38.215  -8.702  1.00  0.00              
ATOM   2149  CA  GLN A 148     -10.107 -39.316  -9.651  1.00  0.00              
ATOM   2150  C   GLN A 148      -9.192 -39.028 -10.844  1.00  0.00              
ATOM   2151  O   GLN A 148      -8.577 -39.939 -11.401  1.00  0.00              
ATOM   2152  CB  GLN A 148     -11.551 -39.511 -10.121  1.00  0.00              
ATOM   2153  CG  GLN A 148     -11.757 -40.720 -11.017  1.00  0.00              
ATOM   2154  CD  GLN A 148     -11.440 -42.025 -10.312  1.00  0.00              
ATOM   2155  OE1 GLN A 148     -11.856 -42.246  -9.171  1.00  0.00              
ATOM   2156  NE2 GLN A 148     -10.697 -42.896 -10.985  1.00  0.00              
ATOM   2157  H   GLN A 148     -10.825 -37.643  -8.528  1.00  0.00              
ATOM   2158  HA  GLN A 148      -9.761 -40.236  -9.179  1.00  0.00              
ATOM   2159 1HB  GLN A 148     -12.164 -39.608  -9.224  1.00  0.00              
ATOM   2160 2HB  GLN A 148     -11.833 -38.604 -10.655  1.00  0.00              
ATOM   2161 1HG  GLN A 148     -12.660 -40.869 -11.608  1.00  0.00              
ATOM   2162 2HG  GLN A 148     -10.926 -40.477 -11.682  1.00  0.00              
ATOM   2163 1HE2 GLN A 148     -10.456 -43.774 -10.570  1.00  0.00              
ATOM   2164 2HE2 GLN A 148     -10.379 -42.675 -11.907  1.00  0.00              
ATOM   2165  N   TRP A 149      -9.104 -37.755 -11.227  1.00  0.00              
ATOM   2166  CA  TRP A 149      -8.244 -37.335 -12.333  1.00  0.00              
ATOM   2167  C   TRP A 149      -6.788 -37.230 -11.910  1.00  0.00              
ATOM   2168  O   TRP A 149      -5.890 -37.174 -12.749  1.00  0.00              
ATOM   2169  CB  TRP A 149      -8.677 -35.972 -12.883  1.00  0.00              
ATOM   2170  CG  TRP A 149      -9.998 -35.976 -13.561  1.00  0.00              
ATOM   2171  CD1 TRP A 149     -10.772 -37.064 -13.837  1.00  0.00              
ATOM   2172  CD2 TRP A 149     -10.680 -34.846 -14.112  1.00  0.00              
ATOM   2173  NE1 TRP A 149     -11.897 -36.682 -14.526  1.00  0.00              
ATOM   2174  CE2 TRP A 149     -11.866 -35.325 -14.710  1.00  0.00              
ATOM   2175  CE3 TRP A 149     -10.404 -33.472 -14.160  1.00  0.00              
ATOM   2176  CZ2 TRP A 149     -12.778 -34.480 -15.349  1.00  0.00              
ATOM   2177  CZ3 TRP A 149     -11.311 -32.632 -14.797  1.00  0.00              
ATOM   2178  CH2 TRP A 149     -12.481 -33.139 -15.381  1.00  0.00              
ATOM   2179  H   TRP A 149      -9.648 -37.060 -10.737  1.00  0.00              
ATOM   2180  HA  TRP A 149      -8.277 -38.078 -13.130  1.00  0.00              
ATOM   2181 1HB  TRP A 149      -8.753 -35.245 -12.074  1.00  0.00              
ATOM   2182 2HB  TRP A 149      -7.958 -35.619 -13.622  1.00  0.00              
ATOM   2183  HD1 TRP A 149     -10.408 -38.029 -13.489  1.00  0.00              
ATOM   2184  HE1 TRP A 149     -12.628 -37.300 -14.847  1.00  0.00              
ATOM   2185  HE3 TRP A 149      -9.512 -33.029 -13.719  1.00  0.00              
ATOM   2186  HZ2 TRP A 149     -13.677 -34.912 -15.788  1.00  0.00              
ATOM   2187  HZ3 TRP A 149     -11.089 -31.566 -14.832  1.00  0.00              
ATOM   2188  HH2 TRP A 149     -13.170 -32.451 -15.872  1.00  0.00              
ATOM   2189  N   ASN A 150      -6.561 -37.182 -10.607  1.00  0.00              
ATOM   2190  CA  ASN A 150      -5.219 -37.047 -10.062  1.00  0.00              
ATOM   2191  C   ASN A 150      -4.580 -35.699 -10.405  1.00  0.00              
ATOM   2192  O   ASN A 150      -3.394 -35.623 -10.742  1.00  0.00              
ATOM   2193  CB  ASN A 150      -4.327 -38.181 -10.532  1.00  0.00              
ATOM   2194  CG  ASN A 150      -4.798 -39.541 -10.098  1.00  0.00              
ATOM   2195  OD1 ASN A 150      -4.974 -39.808  -8.903  1.00  0.00              
ATOM   2196  ND2 ASN A 150      -4.924 -40.427 -11.053  1.00  0.00              
ATOM   2197  H   ASN A 150      -7.346 -37.241  -9.974  1.00  0.00              
ATOM   2198  HA  ASN A 150      -5.257 -37.084  -8.972  1.00  0.00              
ATOM   2199 1HB  ASN A 150      -3.990 -38.233 -11.568  1.00  0.00              
ATOM   2200 2HB  ASN A 150      -3.497 -37.877  -9.895  1.00  0.00              
ATOM   2201 1HD2 ASN A 150      -5.233 -41.354 -10.838  1.00  0.00              
ATOM   2202 2HD2 ASN A 150      -4.711 -40.177 -11.997  1.00  0.00              
ATOM   2203  N   VAL A 151      -5.377 -34.638 -10.327  1.00  0.00              
ATOM   2204  CA  VAL A 151      -4.913 -33.300 -10.682  1.00  0.00              
ATOM   2205  C   VAL A 151      -5.242 -32.359  -9.535  1.00  0.00              
ATOM   2206  O   VAL A 151      -6.035 -32.697  -8.658  1.00  0.00              
ATOM   2207  CB  VAL A 151      -5.596 -32.763 -11.955  1.00  0.00              
ATOM   2208  CG1 VAL A 151      -5.285 -33.673 -13.135  1.00  0.00              
ATOM   2209  CG2 VAL A 151      -7.096 -32.641 -11.734  1.00  0.00              
ATOM   2210  H   VAL A 151      -6.329 -34.762 -10.014  1.00  0.00              
ATOM   2211  HA  VAL A 151      -3.830 -33.276 -10.807  1.00  0.00              
ATOM   2212  HB  VAL A 151      -5.221 -31.760 -12.162  1.00  0.00              
ATOM   2213 1HG1 VAL A 151      -5.772 -33.286 -14.031  1.00  0.00              
ATOM   2214 2HG1 VAL A 151      -4.208 -33.708 -13.293  1.00  0.00              
ATOM   2215 3HG1 VAL A 151      -5.655 -34.676 -12.927  1.00  0.00              
ATOM   2216 1HG2 VAL A 151      -7.568 -32.260 -12.639  1.00  0.00              
ATOM   2217 2HG2 VAL A 151      -7.508 -33.622 -11.493  1.00  0.00              
ATOM   2218 3HG2 VAL A 151      -7.288 -31.955 -10.909  1.00  0.00              
ATOM   2219  N   ASN A 152      -4.633 -31.179  -9.542  1.00  0.00              
ATOM   2220  CA  ASN A 152      -4.903 -30.191  -8.508  1.00  0.00              
ATOM   2221  C   ASN A 152      -6.199 -29.438  -8.781  1.00  0.00              
ATOM   2222  O   ASN A 152      -6.635 -29.310  -9.930  1.00  0.00              
ATOM   2223  CB  ASN A 152      -3.761 -29.177  -8.415  1.00  0.00              
ATOM   2224  CG  ASN A 152      -2.484 -29.779  -7.878  1.00  0.00              
ATOM   2225  OD1 ASN A 152      -2.436 -30.229  -6.735  1.00  0.00              
ATOM   2226  ND2 ASN A 152      -1.442 -29.787  -8.696  1.00  0.00              
ATOM   2227  H   ASN A 152      -3.972 -30.958 -10.273  1.00  0.00              
ATOM   2228  HA  ASN A 152      -5.036 -30.689  -7.546  1.00  0.00              
ATOM   2229 1HB  ASN A 152      -3.534 -28.515  -9.252  1.00  0.00              
ATOM   2230 2HB  ASN A 152      -4.245 -28.608  -7.623  1.00  0.00              
ATOM   2231 1HD2 ASN A 152      -0.572 -30.175  -8.391  1.00  0.00              
ATOM   2232 2HD2 ASN A 152      -1.525 -29.407  -9.616  1.00  0.00              
ATOM   2233  N   TYR A 153      -6.812 -28.945  -7.711  1.00  0.00              
ATOM   2234  CA  TYR A 153      -8.051 -28.191  -7.814  1.00  0.00              
ATOM   2235  C   TYR A 153      -7.839 -26.879  -7.087  1.00  0.00              
ATOM   2236  O   TYR A 153      -7.390 -26.859  -5.945  1.00  0.00              
ATOM   2237  CB  TYR A 153      -9.225 -28.931  -7.167  1.00  0.00              
ATOM   2238  CG  TYR A 153     -10.512 -28.127  -7.149  1.00  0.00              
ATOM   2239  CD1 TYR A 153     -11.164 -27.782  -8.337  1.00  0.00              
ATOM   2240  CD2 TYR A 153     -11.083 -27.713  -5.943  1.00  0.00              
ATOM   2241  CE1 TYR A 153     -12.351 -27.052  -8.328  1.00  0.00              
ATOM   2242  CE2 TYR A 153     -12.269 -26.976  -5.922  1.00  0.00              
ATOM   2243  CZ  TYR A 153     -12.901 -26.651  -7.117  1.00  0.00              
ATOM   2244  OH  TYR A 153     -14.095 -25.950  -7.100  1.00  0.00              
ATOM   2245  H   TYR A 153      -6.404 -29.100  -6.800  1.00  0.00              
ATOM   2246  HA  TYR A 153      -8.274 -27.987  -8.862  1.00  0.00              
ATOM   2247 1HB  TYR A 153      -9.376 -29.852  -7.732  1.00  0.00              
ATOM   2248 2HB  TYR A 153      -8.930 -29.173  -6.147  1.00  0.00              
ATOM   2249  HD1 TYR A 153     -10.727 -28.094  -9.286  1.00  0.00              
ATOM   2250  HD2 TYR A 153     -10.586 -27.974  -5.009  1.00  0.00              
ATOM   2251  HE1 TYR A 153     -12.845 -26.791  -9.263  1.00  0.00              
ATOM   2252  HE2 TYR A 153     -12.696 -26.658  -4.970  1.00  0.00              
ATOM   2253  HH  TYR A 153     -14.394 -25.741  -6.211  1.00  0.00              
ATOM   2254  N   VAL A 154      -8.174 -25.781  -7.750  1.00  0.00              
ATOM   2255  CA  VAL A 154      -8.064 -24.466  -7.144  1.00  0.00              
ATOM   2256  C   VAL A 154      -9.351 -23.704  -7.409  1.00  0.00              
ATOM   2257  O   VAL A 154      -9.908 -23.788  -8.504  1.00  0.00              
ATOM   2258  CB  VAL A 154      -6.889 -23.681  -7.763  1.00  0.00              
ATOM   2259  CG1 VAL A 154      -6.783 -22.297  -7.138  1.00  0.00              
ATOM   2260  CG2 VAL A 154      -5.596 -24.461  -7.580  1.00  0.00              
ATOM   2261  H   VAL A 154      -8.514 -25.859  -8.698  1.00  0.00              
ATOM   2262  HA  VAL A 154      -7.961 -24.536  -6.061  1.00  0.00              
ATOM   2263  HB  VAL A 154      -7.057 -23.580  -8.836  1.00  0.00              
ATOM   2264 1HG1 VAL A 154      -5.949 -21.757  -7.587  1.00  0.00              
ATOM   2265 2HG1 VAL A 154      -7.707 -21.747  -7.313  1.00  0.00              
ATOM   2266 3HG1 VAL A 154      -6.616 -22.395  -6.065  1.00  0.00              
ATOM   2267 1HG2 VAL A 154      -4.769 -23.904  -8.020  1.00  0.00              
ATOM   2268 2HG2 VAL A 154      -5.410 -24.610  -6.517  1.00  0.00              
ATOM   2269 3HG2 VAL A 154      -5.683 -25.429  -8.073  1.00  0.00              
ATOM   2270  N   GLU A 155      -9.844 -22.986  -6.403  1.00  0.00              
ATOM   2271  CA  GLU A 155     -11.003 -22.133  -6.613  1.00  0.00              
ATOM   2272  C   GLU A 155     -10.469 -20.721  -6.809  1.00  0.00              
ATOM   2273  O   GLU A 155      -9.528 -20.296  -6.138  1.00  0.00              
ATOM   2274  CB  GLU A 155     -11.965 -22.183  -5.427  1.00  0.00              
ATOM   2275  CG  GLU A 155     -12.514 -23.572  -5.159  1.00  0.00              
ATOM   2276  CD  GLU A 155     -13.882 -23.531  -4.514  1.00  0.00              
ATOM   2277  OE1 GLU A 155     -14.052 -22.769  -3.543  1.00  0.00              
ATOM   2278  OE2 GLU A 155     -14.783 -24.262  -4.975  1.00  0.00              
ATOM   2279  H   GLU A 155      -9.421 -23.024  -5.487  1.00  0.00              
ATOM   2280  HA  GLU A 155     -11.536 -22.448  -7.511  1.00  0.00              
ATOM   2281 1HB  GLU A 155     -11.416 -21.825  -4.557  1.00  0.00              
ATOM   2282 2HB  GLU A 155     -12.781 -21.496  -5.650  1.00  0.00              
ATOM   2283 1HG  GLU A 155     -12.562 -24.199  -6.049  1.00  0.00              
ATOM   2284 2HG  GLU A 155     -11.801 -23.997  -4.454  1.00  0.00              
ATOM   2285  N   THR A 156     -11.076 -20.003  -7.739  1.00  0.00              
ATOM   2286  CA  THR A 156     -10.631 -18.661  -8.070  1.00  0.00              
ATOM   2287  C   THR A 156     -11.742 -17.658  -8.165  1.00  0.00              
ATOM   2288  O   THR A 156     -12.919 -18.006  -8.234  1.00  0.00              
ATOM   2289  CB  THR A 156      -9.968 -18.620  -9.448  1.00  0.00              
ATOM   2290  OG1 THR A 156     -10.935 -19.004 -10.436  1.00  0.00              
ATOM   2291  CG2 THR A 156      -8.777 -19.537  -9.511  1.00  0.00              
ATOM   2292  H   THR A 156     -11.867 -20.394  -8.232  1.00  0.00              
ATOM   2293  HA  THR A 156      -9.981 -18.283  -7.281  1.00  0.00              
ATOM   2294  HB  THR A 156      -9.641 -17.601  -9.654  1.00  0.00              
ATOM   2295  HG1 THR A 156     -11.503 -18.256 -10.636  1.00  0.00              
ATOM   2296 1HG2 THR A 156      -8.330 -19.483 -10.504  1.00  0.00              
ATOM   2297 2HG2 THR A 156      -8.044 -19.233  -8.765  1.00  0.00              
ATOM   2298 3HG2 THR A 156      -9.096 -20.560  -9.312  1.00  0.00              
ATOM   2299  N   SER A 157     -11.334 -16.397  -8.209  1.00  0.00              
ATOM   2300  CA  SER A 157     -12.243 -15.301  -8.461  1.00  0.00              
ATOM   2301  C   SER A 157     -11.514 -14.322  -9.373  1.00  0.00              
ATOM   2302  O   SER A 157     -10.571 -13.663  -8.946  1.00  0.00              
ATOM   2303  CB  SER A 157     -12.639 -14.593  -7.171  1.00  0.00              
ATOM   2304  OG  SER A 157     -13.410 -13.443  -7.470  1.00  0.00              
ATOM   2305  H   SER A 157     -10.355 -16.200  -8.059  1.00  0.00              
ATOM   2306  HA  SER A 157     -13.205 -15.620  -8.864  1.00  0.00              
ATOM   2307 1HB  SER A 157     -13.219 -15.284  -6.559  1.00  0.00              
ATOM   2308 2HB  SER A 157     -11.733 -14.308  -6.636  1.00  0.00              
ATOM   2309  HG  SER A 157     -14.317 -13.704  -7.651  1.00  0.00              
ATOM   2310  N   ALA A 158     -11.942 -14.244 -10.629  1.00  0.00              
ATOM   2311  CA  ALA A 158     -11.350 -13.311 -11.579  1.00  0.00              
ATOM   2312  C   ALA A 158     -11.725 -11.884 -11.187  1.00  0.00              
ATOM   2313  O   ALA A 158     -11.006 -10.932 -11.496  1.00  0.00              
ATOM   2314  CB  ALA A 158     -11.836 -13.619 -13.001  1.00  0.00              
ATOM   2315  H   ALA A 158     -12.696 -14.843 -10.934  1.00  0.00              
ATOM   2316  HA  ALA A 158     -10.265 -13.407 -11.534  1.00  0.00              
ATOM   2317 1HB  ALA A 158     -11.385 -12.914 -13.699  1.00  0.00              
ATOM   2318 2HB  ALA A 158     -11.548 -14.634 -13.273  1.00  0.00              
ATOM   2319 3HB  ALA A 158     -12.920 -13.525 -13.042  1.00  0.00              
ATOM   2320  N   LYS A 159     -12.854 -11.746 -10.500  1.00  0.00              
ATOM   2321  CA  LYS A 159     -13.342 -10.439 -10.076  1.00  0.00              
ATOM   2322  C   LYS A 159     -12.521  -9.821  -8.941  1.00  0.00              
ATOM   2323  O   LYS A 159     -12.139  -8.654  -9.000  1.00  0.00              
ATOM   2324  CB  LYS A 159     -14.800 -10.550  -9.646  1.00  0.00              
ATOM   2325  CG  LYS A 159     -15.420  -9.227  -9.247  1.00  0.00              
ATOM   2326  CD  LYS A 159     -16.911  -9.388  -9.001  1.00  0.00              
ATOM   2327  CE  LYS A 159     -17.562  -8.070  -8.615  1.00  0.00              
ATOM   2328  NZ  LYS A 159     -19.025  -8.251  -8.392  1.00  0.00              
ATOM   2329  H   LYS A 159     -13.388 -12.571 -10.265  1.00  0.00              
ATOM   2330  HA  LYS A 159     -13.264  -9.730 -10.901  1.00  0.00              
ATOM   2331 1HB  LYS A 159     -15.349 -10.976 -10.486  1.00  0.00              
ATOM   2332 2HB  LYS A 159     -14.834 -11.242  -8.803  1.00  0.00              
ATOM   2333 1HG  LYS A 159     -14.931  -8.876  -8.337  1.00  0.00              
ATOM   2334 2HG  LYS A 159     -15.252  -8.510 -10.049  1.00  0.00              
ATOM   2335 1HD  LYS A 159     -17.374  -9.765  -9.914  1.00  0.00              
ATOM   2336 2HD  LYS A 159     -17.056 -10.108  -8.197  1.00  0.00              
ATOM   2337 1HE  LYS A 159     -17.087  -7.708  -7.704  1.00  0.00              
ATOM   2338 2HE  LYS A 159     -17.392  -7.356  -9.422  1.00  0.00              
ATOM   2339 1HZ  LYS A 159     -19.438  -7.366  -8.137  1.00  0.00              
ATOM   2340 2HZ  LYS A 159     -19.456  -8.593  -9.240  1.00  0.00              
ATOM   2341 3HZ  LYS A 159     -19.172  -8.918  -7.648  1.00  0.00              
ATOM   2342  N   THR A 160     -12.249 -10.604  -7.904  1.00  0.00              
ATOM   2343  CA  THR A 160     -11.505 -10.094  -6.751  1.00  0.00              
ATOM   2344  C   THR A 160     -10.053 -10.536  -6.842  1.00  0.00              
ATOM   2345  O   THR A 160      -9.244 -10.222  -5.973  1.00  0.00              
ATOM   2346  CB  THR A 160     -12.070 -10.631  -5.433  1.00  0.00              
ATOM   2347  OG1 THR A 160     -11.940 -12.056  -5.420  1.00  0.00              
ATOM   2348  CG2 THR A 160     -13.545 -10.253  -5.285  1.00  0.00              
ATOM   2349  H   THR A 160     -12.557 -11.566  -7.904  1.00  0.00              
ATOM   2350  HA  THR A 160     -11.516  -9.004  -6.758  1.00  0.00              
ATOM   2351  HB  THR A 160     -11.503 -10.206  -4.604  1.00  0.00              
ATOM   2352  HG1 THR A 160     -12.649 -12.446  -5.936  1.00  0.00              
ATOM   2353 1HG2 THR A 160     -13.927 -10.644  -4.341  1.00  0.00              
ATOM   2354 2HG2 THR A 160     -13.645  -9.168  -5.295  1.00  0.00              
ATOM   2355 3HG2 THR A 160     -14.113 -10.678  -6.111  1.00  0.00              
ATOM   2356  N   ARG A 161      -9.748 -11.273  -7.908  1.00  0.00              
ATOM   2357  CA  ARG A 161      -8.396 -11.734  -8.223  1.00  0.00              
ATOM   2358  C   ARG A 161      -7.911 -12.892  -7.341  1.00  0.00              
ATOM   2359  O   ARG A 161      -6.771 -13.343  -7.462  1.00  0.00              
ATOM   2360  CB  ARG A 161      -7.395 -10.575  -8.134  1.00  0.00              
ATOM   2361  CG  ARG A 161      -5.985 -10.970  -8.566  1.00  0.00              
ATOM   2362  CD  ARG A 161      -5.059  -9.767  -8.554  1.00  0.00              
ATOM   2363  NE  ARG A 161      -3.692 -10.139  -8.903  1.00  0.00              
ATOM   2364  CZ  ARG A 161      -2.720  -9.266  -9.154  1.00  0.00              
ATOM   2365  NH1 ARG A 161      -2.963  -7.958  -9.099  1.00  0.00              
ATOM   2366  NH2 ARG A 161      -1.504  -9.702  -9.452  1.00  0.00              
ATOM   2367  H   ARG A 161     -10.508 -11.520  -8.526  1.00  0.00              
ATOM   2368  HA  ARG A 161      -8.368 -12.129  -9.239  1.00  0.00              
ATOM   2369 1HB  ARG A 161      -7.774  -9.778  -8.772  1.00  0.00              
ATOM   2370 2HB  ARG A 161      -7.389 -10.239  -7.097  1.00  0.00              
ATOM   2371 1HG  ARG A 161      -5.611 -11.729  -7.878  1.00  0.00              
ATOM   2372 2HG  ARG A 161      -6.036 -11.386  -9.573  1.00  0.00              
ATOM   2373 1HD  ARG A 161      -5.420  -9.035  -9.275  1.00  0.00              
ATOM   2374 2HD  ARG A 161      -5.062  -9.328  -7.557  1.00  0.00              
ATOM   2375  HE  ARG A 161      -3.280 -11.057  -9.007  1.00  0.00              
ATOM   2376 1HH1 ARG A 161      -3.889  -7.629  -8.865  1.00  0.00              
ATOM   2377 2HH1 ARG A 161      -2.220  -7.302  -9.291  1.00  0.00              
ATOM   2378 1HH2 ARG A 161      -1.322 -10.696  -9.488  1.00  0.00              
ATOM   2379 2HH2 ARG A 161      -0.766  -9.040  -9.643  1.00  0.00              
ATOM   2380  N   ALA A 162      -8.768 -13.380  -6.454  1.00  0.00              
ATOM   2381  CA  ALA A 162      -8.370 -14.467  -5.566  1.00  0.00              
ATOM   2382  C   ALA A 162      -7.864 -15.684  -6.351  1.00  0.00              
ATOM   2383  O   ALA A 162      -8.582 -16.255  -7.177  1.00  0.00              
ATOM   2384  CB  ALA A 162      -9.529 -14.855  -4.669  1.00  0.00              
ATOM   2385  H   ALA A 162      -9.703 -13.005  -6.383  1.00  0.00              
ATOM   2386  HA  ALA A 162      -7.544 -14.125  -4.943  1.00  0.00              
ATOM   2387 1HB  ALA A 162      -9.222 -15.667  -4.010  1.00  0.00              
ATOM   2388 2HB  ALA A 162      -9.830 -13.997  -4.070  1.00  0.00              
ATOM   2389 3HB  ALA A 162     -10.368 -15.183  -5.281  1.00  0.00              
ATOM   2390  N   ASN A 163      -6.609 -16.050  -6.104  1.00  0.00              
ATOM   2391  CA  ASN A 163      -5.985 -17.229  -6.703  1.00  0.00              
ATOM   2392  C   ASN A 163      -5.862 -17.261  -8.229  1.00  0.00              
ATOM   2393  O   ASN A 163      -5.668 -18.325  -8.817  1.00  0.00              
ATOM   2394  CB  ASN A 163      -6.719 -18.478  -6.249  1.00  0.00              
ATOM   2395  CG  ASN A 163      -6.571 -18.767  -4.781  1.00  0.00              
ATOM   2396  OD1 ASN A 163      -5.571 -18.401  -4.153  1.00  0.00              
ATOM   2397  ND2 ASN A 163      -7.522 -19.493  -4.250  1.00  0.00              
ATOM   2398  H   ASN A 163      -6.070 -15.476  -5.470  1.00  0.00              
ATOM   2399  HA  ASN A 163      -4.945 -17.302  -6.380  1.00  0.00              
ATOM   2400 1HB  ASN A 163      -7.754 -18.656  -6.546  1.00  0.00              
ATOM   2401 2HB  ASN A 163      -6.061 -19.144  -6.807  1.00  0.00              
ATOM   2402 1HD2 ASN A 163      -7.489 -19.724  -3.277  1.00  0.00              
ATOM   2403 2HD2 ASN A 163      -8.280 -19.815  -4.815  1.00  0.00              
ATOM   2404  N   VAL A 164      -5.962 -16.105  -8.876  1.00  0.00              
ATOM   2405  CA  VAL A 164      -5.792 -16.057 -10.324  1.00  0.00              
ATOM   2406  C   VAL A 164      -4.326 -16.309 -10.702  1.00  0.00              
ATOM   2407  O   VAL A 164      -4.024 -17.077 -11.621  1.00  0.00              
ATOM   2408  CB  VAL A 164      -6.242 -14.689 -10.880  1.00  0.00              
ATOM   2409  CG1 VAL A 164      -5.873 -14.574 -12.375  1.00  0.00              
ATOM   2410  CG2 VAL A 164      -7.749 -14.529 -10.669  1.00  0.00              
ATOM   2411  H   VAL A 164      -6.156 -15.250  -8.375  1.00  0.00              
ATOM   2412  HA  VAL A 164      -6.355 -16.851 -10.816  1.00  0.00              
ATOM   2413  HB  VAL A 164      -5.746 -13.898 -10.318  1.00  0.00              
ATOM   2414 1HG1 VAL A 164      -6.195 -13.604 -12.756  1.00  0.00              
ATOM   2415 2HG1 VAL A 164      -4.793 -14.668 -12.492  1.00  0.00              
ATOM   2416 3HG1 VAL A 164      -6.369 -15.366 -12.934  1.00  0.00              
ATOM   2417 1HG2 VAL A 164      -8.071 -13.564 -11.060  1.00  0.00              
ATOM   2418 2HG2 VAL A 164      -8.276 -15.327 -11.192  1.00  0.00              
ATOM   2419 3HG2 VAL A 164      -7.975 -14.582  -9.604  1.00  0.00              
ATOM   2420  N   ASP A 165      -3.412 -15.661  -9.990  1.00  0.00              
ATOM   2421  CA  ASP A 165      -1.999 -15.874 -10.254  1.00  0.00              
ATOM   2422  C   ASP A 165      -1.632 -17.307  -9.871  1.00  0.00              
ATOM   2423  O   ASP A 165      -0.756 -17.923 -10.486  1.00  0.00              
ATOM   2424  CB  ASP A 165      -1.140 -14.868  -9.484  1.00  0.00              
ATOM   2425  CG  ASP A 165      -1.199 -13.446 -10.025  1.00  0.00              
ATOM   2426  OD1 ASP A 165      -1.697 -13.264 -11.111  1.00  0.00              
ATOM   2427  OD2 ASP A 165      -0.892 -12.539  -9.289  1.00  0.00              
ATOM   2428  H   ASP A 165      -3.684 -15.017  -9.261  1.00  0.00              
ATOM   2429  HA  ASP A 165      -1.800 -15.751 -11.319  1.00  0.00              
ATOM   2430 1HB  ASP A 165      -1.340 -14.857  -8.412  1.00  0.00              
ATOM   2431 2HB  ASP A 165      -0.149 -15.284  -9.666  1.00  0.00              
ATOM   2432  N   LYS A 166      -2.320 -17.837  -8.866  1.00  0.00              
ATOM   2433  CA  LYS A 166      -2.055 -19.189  -8.373  1.00  0.00              
ATOM   2434  C   LYS A 166      -2.287 -20.263  -9.434  1.00  0.00              
ATOM   2435  O   LYS A 166      -1.483 -21.183  -9.572  1.00  0.00              
ATOM   2436  CB  LYS A 166      -2.921 -19.480  -7.147  1.00  0.00              
ATOM   2437  CG  LYS A 166      -2.744 -20.877  -6.568  1.00  0.00              
ATOM   2438  CD  LYS A 166      -3.451 -21.015  -5.228  1.00  0.00              
ATOM   2439  CE  LYS A 166      -3.431 -22.455  -4.737  1.00  0.00              
ATOM   2440  NZ  LYS A 166      -2.044 -22.972  -4.584  1.00  0.00              
ATOM   2441  H   LYS A 166      -3.048 -17.289  -8.430  1.00  0.00              
ATOM   2442  HA  LYS A 166      -1.006 -19.280  -8.091  1.00  0.00              
ATOM   2443 1HB  LYS A 166      -2.663 -18.738  -6.390  1.00  0.00              
ATOM   2444 2HB  LYS A 166      -3.960 -19.342  -7.449  1.00  0.00              
ATOM   2445 1HG  LYS A 166      -3.157 -21.599  -7.274  1.00  0.00              
ATOM   2446 2HG  LYS A 166      -1.679 -21.066  -6.439  1.00  0.00              
ATOM   2447 1HD  LYS A 166      -2.947 -20.376  -4.502  1.00  0.00              
ATOM   2448 2HD  LYS A 166      -4.483 -20.686  -5.345  1.00  0.00              
ATOM   2449 1HE  LYS A 166      -3.941 -22.495  -3.775  1.00  0.00              
ATOM   2450 2HE  LYS A 166      -3.970 -23.069  -5.458  1.00  0.00              
ATOM   2451 1HZ  LYS A 166      -2.075 -23.928  -4.258  1.00  0.00              
ATOM   2452 2HZ  LYS A 166      -1.571 -22.936  -5.476  1.00  0.00              
ATOM   2453 3HZ  LYS A 166      -1.545 -22.404  -3.915  1.00  0.00              
ATOM   2454  N   VAL A 167      -3.373 -20.165 -10.193  1.00  0.00              
ATOM   2455  CA  VAL A 167      -3.627 -21.210 -11.167  1.00  0.00              
ATOM   2456  C   VAL A 167      -2.643 -21.193 -12.328  1.00  0.00              
ATOM   2457  O   VAL A 167      -2.303 -22.250 -12.862  1.00  0.00              
ATOM   2458  CB  VAL A 167      -5.097 -21.183 -11.680  1.00  0.00              
ATOM   2459  CG1 VAL A 167      -6.036 -21.502 -10.515  1.00  0.00              
ATOM   2460  CG2 VAL A 167      -5.443 -19.829 -12.296  1.00  0.00              
ATOM   2461  H   VAL A 167      -4.024 -19.395 -10.117  1.00  0.00              
ATOM   2462  HA  VAL A 167      -3.493 -22.200 -10.730  1.00  0.00              
ATOM   2463  HB  VAL A 167      -5.209 -21.922 -12.473  1.00  0.00              
ATOM   2464 1HG1 VAL A 167      -7.068 -21.485 -10.865  1.00  0.00              
ATOM   2465 2HG1 VAL A 167      -5.802 -22.491 -10.120  1.00  0.00              
ATOM   2466 3HG1 VAL A 167      -5.908 -20.756  -9.730  1.00  0.00              
ATOM   2467 1HG2 VAL A 167      -6.475 -19.840 -12.646  1.00  0.00              
ATOM   2468 2HG2 VAL A 167      -5.322 -19.048 -11.545  1.00  0.00              
ATOM   2469 3HG2 VAL A 167      -4.777 -19.631 -13.137  1.00  0.00              
ATOM   2470  N   PHE A 168      -2.174 -20.009 -12.718  1.00  0.00              
ATOM   2471  CA  PHE A 168      -1.221 -19.921 -13.815  1.00  0.00              
ATOM   2472  C   PHE A 168       0.178 -20.342 -13.359  1.00  0.00              
ATOM   2473  O   PHE A 168       0.882 -21.053 -14.082  1.00  0.00              
ATOM   2474  CB  PHE A 168      -1.198 -18.498 -14.398  1.00  0.00              
ATOM   2475  CG  PHE A 168      -2.374 -18.200 -15.300  1.00  0.00              
ATOM   2476  CD1 PHE A 168      -2.397 -18.664 -16.615  1.00  0.00              
ATOM   2477  CD2 PHE A 168      -3.472 -17.497 -14.820  1.00  0.00              
ATOM   2478  CE1 PHE A 168      -3.496 -18.436 -17.436  1.00  0.00              
ATOM   2479  CE2 PHE A 168      -4.578 -17.263 -15.630  1.00  0.00              
ATOM   2480  CZ  PHE A 168      -4.594 -17.732 -16.940  1.00  0.00              
ATOM   2481  H   PHE A 168      -2.473 -19.161 -12.257  1.00  0.00              
ATOM   2482  HA  PHE A 168      -1.509 -20.608 -14.612  1.00  0.00              
ATOM   2483 1HB  PHE A 168      -1.221 -17.762 -13.596  1.00  0.00              
ATOM   2484 2HB  PHE A 168      -0.299 -18.353 -14.996  1.00  0.00              
ATOM   2485  HD1 PHE A 168      -1.538 -19.214 -17.000  1.00  0.00              
ATOM   2486  HD2 PHE A 168      -3.461 -17.128 -13.794  1.00  0.00              
ATOM   2487  HE1 PHE A 168      -3.496 -18.807 -18.460  1.00  0.00              
ATOM   2488  HE2 PHE A 168      -5.433 -16.711 -15.240  1.00  0.00              
ATOM   2489  HZ  PHE A 168      -5.458 -17.550 -17.576  1.00  0.00              
ATOM   2490  N   PHE A 169       0.572 -19.912 -12.162  1.00  0.00              
ATOM   2491  CA  PHE A 169       1.887 -20.246 -11.623  1.00  0.00              
ATOM   2492  C   PHE A 169       1.982 -21.738 -11.294  1.00  0.00              
ATOM   2493  O   PHE A 169       2.948 -22.399 -11.669  1.00  0.00              
ATOM   2494  CB  PHE A 169       2.194 -19.405 -10.371  1.00  0.00              
ATOM   2495  CG  PHE A 169       2.864 -18.081 -10.677  1.00  0.00              
ATOM   2496  CD1 PHE A 169       2.185 -17.081 -11.374  1.00  0.00              
ATOM   2497  CD2 PHE A 169       4.182 -17.844 -10.288  1.00  0.00              
ATOM   2498  CE1 PHE A 169       2.810 -15.860 -11.684  1.00  0.00              
ATOM   2499  CE2 PHE A 169       4.817 -16.630 -10.593  1.00  0.00              
ATOM   2500  CZ  PHE A 169       4.127 -15.636 -11.294  1.00  0.00              
ATOM   2501  H   PHE A 169      -0.054 -19.340 -11.614  1.00  0.00              
ATOM   2502  HA  PHE A 169       2.656 -20.042 -12.370  1.00  0.00              
ATOM   2503 1HB  PHE A 169       1.272 -19.174  -9.839  1.00  0.00              
ATOM   2504 2HB  PHE A 169       2.867 -19.950  -9.710  1.00  0.00              
ATOM   2505  HD1 PHE A 169       1.153 -17.253 -11.681  1.00  0.00              
ATOM   2506  HD2 PHE A 169       4.721 -18.619  -9.741  1.00  0.00              
ATOM   2507  HE1 PHE A 169       2.263 -15.092 -12.229  1.00  0.00              
ATOM   2508  HE2 PHE A 169       5.849 -16.462 -10.283  1.00  0.00              
ATOM   2509  HZ  PHE A 169       4.615 -14.693 -11.535  1.00  0.00              
ATOM   2510  N   ASP A 170       0.976 -22.274 -10.611  1.00  0.00              
ATOM   2511  CA  ASP A 170       0.973 -23.696 -10.292  1.00  0.00              
ATOM   2512  C   ASP A 170       0.937 -24.543 -11.554  1.00  0.00              
ATOM   2513  O   ASP A 170       1.538 -25.617 -11.600  1.00  0.00              
ATOM   2514  CB  ASP A 170      -0.205 -24.065  -9.385  1.00  0.00              
ATOM   2515  CG  ASP A 170       0.001 -23.608  -7.952  1.00  0.00              
ATOM   2516  OD1 ASP A 170       1.148 -23.265  -7.595  1.00  0.00              
ATOM   2517  OD2 ASP A 170      -0.971 -23.606  -7.173  1.00  0.00              
ATOM   2518  H   ASP A 170       0.202 -21.700 -10.306  1.00  0.00              
ATOM   2519  HA  ASP A 170       1.893 -23.959  -9.768  1.00  0.00              
ATOM   2520 1HB  ASP A 170      -1.168 -23.721  -9.763  1.00  0.00              
ATOM   2521 2HB  ASP A 170      -0.159 -25.152  -9.443  1.00  0.00              
ATOM   2522  N   LEU A 171       0.239 -24.073 -12.587  1.00  0.00              
ATOM   2523  CA  LEU A 171       0.231 -24.821 -13.835  1.00  0.00              
ATOM   2524  C   LEU A 171       1.629 -24.802 -14.445  1.00  0.00              
ATOM   2525  O   LEU A 171       2.111 -25.829 -14.921  1.00  0.00              
ATOM   2526  CB  LEU A 171      -0.787 -24.251 -14.836  1.00  0.00              
ATOM   2527  CG  LEU A 171      -0.846 -25.002 -16.176  1.00  0.00              
ATOM   2528  CD1 LEU A 171      -1.187 -26.476 -15.909  1.00  0.00              
ATOM   2529  CD2 LEU A 171      -1.893 -24.366 -17.129  1.00  0.00              
ATOM   2530  H   LEU A 171      -0.284 -23.212 -12.526  1.00  0.00              
ATOM   2531  HA  LEU A 171      -0.027 -25.861 -13.636  1.00  0.00              
ATOM   2532 1HB  LEU A 171      -1.702 -24.414 -14.270  1.00  0.00              
ATOM   2533 2HB  LEU A 171      -0.642 -23.182 -14.994  1.00  0.00              
ATOM   2534  HG  LEU A 171       0.129 -24.893 -16.652  1.00  0.00              
ATOM   2535 1HD1 LEU A 171      -1.231 -27.018 -16.854  1.00  0.00              
ATOM   2536 2HD1 LEU A 171      -0.419 -26.918 -15.274  1.00  0.00              
ATOM   2537 3HD1 LEU A 171      -2.153 -26.541 -15.409  1.00  0.00              
ATOM   2538 1HD2 LEU A 171      -1.911 -24.918 -18.069  1.00  0.00              
ATOM   2539 2HD2 LEU A 171      -2.879 -24.405 -16.665  1.00  0.00              
ATOM   2540 3HD2 LEU A 171      -1.624 -23.327 -17.324  1.00  0.00              
ATOM   2541  N   MET A 172       2.286 -23.644 -14.423  1.00  0.00              
ATOM   2542  CA  MET A 172       3.641 -23.556 -14.970  1.00  0.00              
ATOM   2543  C   MET A 172       4.601 -24.455 -14.185  1.00  0.00              
ATOM   2544  O   MET A 172       5.582 -24.951 -14.730  1.00  0.00              
ATOM   2545  CB  MET A 172       4.170 -22.112 -14.939  1.00  0.00              
ATOM   2546  CG  MET A 172       3.540 -21.162 -15.952  1.00  0.00              
ATOM   2547  SD  MET A 172       4.412 -19.560 -16.025  1.00  0.00              
ATOM   2548  CE  MET A 172       3.883 -18.812 -14.486  1.00  0.00              
ATOM   2549  H   MET A 172       1.859 -22.817 -14.031  1.00  0.00              
ATOM   2550  HA  MET A 172       3.649 -23.910 -16.001  1.00  0.00              
ATOM   2551 1HB  MET A 172       3.991 -21.730 -13.935  1.00  0.00              
ATOM   2552 2HB  MET A 172       5.245 -22.163 -15.122  1.00  0.00              
ATOM   2553 1HG  MET A 172       3.573 -21.638 -16.931  1.00  0.00              
ATOM   2554 2HG  MET A 172       2.502 -20.998 -15.661  1.00  0.00              
ATOM   2555 1HE  MET A 172       4.335 -17.825 -14.386  1.00  0.00              
ATOM   2556 2HE  MET A 172       2.796 -18.717 -14.481  1.00  0.00              
ATOM   2557 3HE  MET A 172       4.196 -19.440 -13.651  1.00  0.00              
ATOM   2558  N   ARG A 173       4.323 -24.651 -12.903  1.00  0.00              
ATOM   2559  CA  ARG A 173       5.133 -25.550 -12.099  1.00  0.00              
ATOM   2560  C   ARG A 173       4.901 -26.985 -12.552  1.00  0.00              
ATOM   2561  O   ARG A 173       5.831 -27.780 -12.604  1.00  0.00              
ATOM   2562  CB  ARG A 173       4.800 -25.388 -10.611  1.00  0.00              
ATOM   2563  CG  ARG A 173       5.282 -24.070 -10.039  1.00  0.00              
ATOM   2564  CD  ARG A 173       5.030 -23.967  -8.538  1.00  0.00              
ATOM   2565  NE  ARG A 173       5.499 -22.683  -8.019  1.00  0.00              
ATOM   2566  CZ  ARG A 173       4.708 -21.658  -7.713  1.00  0.00              
ATOM   2567  NH1 ARG A 173       3.389 -21.757  -7.864  1.00  0.00              
ATOM   2568  NH2 ARG A 173       5.240 -20.527  -7.268  1.00  0.00              
ATOM   2569  H   ARG A 173       3.542 -24.176 -12.474  1.00  0.00              
ATOM   2570  HA  ARG A 173       6.190 -25.325 -12.245  1.00  0.00              
ATOM   2571 1HB  ARG A 173       3.718 -25.467 -10.518  1.00  0.00              
ATOM   2572 2HB  ARG A 173       5.271 -26.220 -10.088  1.00  0.00              
ATOM   2573 1HG  ARG A 173       6.353 -23.981 -10.226  1.00  0.00              
ATOM   2574 2HG  ARG A 173       4.757 -23.260 -10.545  1.00  0.00              
ATOM   2575 1HD  ARG A 173       3.961 -24.061  -8.351  1.00  0.00              
ATOM   2576 2HD  ARG A 173       5.560 -24.775  -8.034  1.00  0.00              
ATOM   2577  HE  ARG A 173       6.442 -22.375  -7.817  1.00  0.00              
ATOM   2578 1HH1 ARG A 173       2.986 -22.616  -8.213  1.00  0.00              
ATOM   2579 2HH1 ARG A 173       2.797 -20.974  -7.629  1.00  0.00              
ATOM   2580 1HH2 ARG A 173       6.243 -20.451  -7.165  1.00  0.00              
ATOM   2581 2HH2 ARG A 173       4.643 -19.748  -7.036  1.00  0.00              
ATOM   2582  N   GLU A 174       3.659 -27.309 -12.895  1.00  0.00              
ATOM   2583  CA  GLU A 174       3.354 -28.640 -13.398  1.00  0.00              
ATOM   2584  C   GLU A 174       4.006 -28.830 -14.761  1.00  0.00              
ATOM   2585  O   GLU A 174       4.511 -29.912 -15.077  1.00  0.00              
ATOM   2586  CB  GLU A 174       1.842 -28.842 -13.487  1.00  0.00              
ATOM   2587  CG  GLU A 174       1.222 -29.181 -12.148  1.00  0.00              
ATOM   2588  CD  GLU A 174      -0.240 -29.541 -12.247  1.00  0.00              
ATOM   2589  OE1 GLU A 174      -0.607 -30.316 -13.155  1.00  0.00              
ATOM   2590  OE2 GLU A 174      -1.019 -29.053 -11.401  1.00  0.00              
ATOM   2591  H   GLU A 174       2.914 -26.633 -12.808  1.00  0.00              
ATOM   2592  HA  GLU A 174       3.769 -29.393 -12.727  1.00  0.00              
ATOM   2593 1HB  GLU A 174       1.420 -27.916 -13.877  1.00  0.00              
ATOM   2594 2HB  GLU A 174       1.669 -29.649 -14.200  1.00  0.00              
ATOM   2595 1HG  GLU A 174       1.738 -29.983 -11.621  1.00  0.00              
ATOM   2596 2HG  GLU A 174       1.316 -28.255 -11.581  1.00  0.00              
ATOM   2597  N   ILE A 175       4.007 -27.774 -15.567  1.00  0.00              
ATOM   2598  CA  ILE A 175       4.567 -27.858 -16.904  1.00  0.00              
ATOM   2599  C   ILE A 175       6.075 -28.056 -16.767  1.00  0.00              
ATOM   2600  O   ILE A 175       6.679 -28.872 -17.460  1.00  0.00              
ATOM   2601  CB  ILE A 175       4.271 -26.602 -17.743  1.00  0.00              
ATOM   2602  CG1 ILE A 175       2.774 -26.503 -18.047  1.00  0.00              
ATOM   2603  CG2 ILE A 175       5.079 -26.621 -19.032  1.00  0.00              
ATOM   2604  CD1 ILE A 175       2.352 -25.167 -18.614  1.00  0.00              
ATOM   2605  H   ILE A 175       3.615 -26.897 -15.252  1.00  0.00              
ATOM   2606  HA  ILE A 175       4.181 -28.732 -17.428  1.00  0.00              
ATOM   2607  HB  ILE A 175       4.532 -25.718 -17.163  1.00  0.00              
ATOM   2608 1HG1 ILE A 175       2.535 -27.292 -18.760  1.00  0.00              
ATOM   2609 2HG1 ILE A 175       2.241 -26.686 -17.114  1.00  0.00              
ATOM   2610 1HG2 ILE A 175       4.857 -25.726 -19.613  1.00  0.00              
ATOM   2611 2HG2 ILE A 175       6.142 -26.645 -18.794  1.00  0.00              
ATOM   2612 3HG2 ILE A 175       4.817 -27.505 -19.613  1.00  0.00              
ATOM   2613 1HD1 ILE A 175       1.279 -25.173 -18.804  1.00  0.00              
ATOM   2614 2HD1 ILE A 175       2.590 -24.377 -17.901  1.00  0.00              
ATOM   2615 3HD1 ILE A 175       2.883 -24.984 -19.548  1.00  0.00              
ATOM   2616  N   ARG A 176       6.669 -27.287 -15.861  1.00  0.00              
ATOM   2617  CA  ARG A 176       8.090 -27.389 -15.561  1.00  0.00              
ATOM   2618  C   ARG A 176       8.432 -28.823 -15.162  1.00  0.00              
ATOM   2619  O   ARG A 176       9.375 -29.412 -15.688  1.00  0.00              
ATOM   2620  CB  ARG A 176       8.536 -26.384 -14.509  1.00  0.00              
ATOM   2621  CG  ARG A 176      10.017 -26.429 -14.169  1.00  0.00              
ATOM   2622  CD  ARG A 176      10.480 -25.319 -13.298  1.00  0.00              
ATOM   2623  NE  ARG A 176       9.847 -25.277 -11.989  1.00  0.00              
ATOM   2624  CZ  ARG A 176       9.813 -24.192 -11.190  1.00  0.00              
ATOM   2625  NH1 ARG A 176      10.404 -23.072 -11.543  1.00  0.00              
ATOM   2626  NH2 ARG A 176       9.189 -24.291 -10.030  1.00  0.00              
ATOM   2627  H   ARG A 176       6.109 -26.608 -15.365  1.00  0.00              
ATOM   2628  HA  ARG A 176       8.673 -27.150 -16.451  1.00  0.00              
ATOM   2629 1HB  ARG A 176       8.284 -25.395 -14.888  1.00  0.00              
ATOM   2630 2HB  ARG A 176       7.956 -26.587 -13.609  1.00  0.00              
ATOM   2631 1HG  ARG A 176      10.227 -27.368 -13.657  1.00  0.00              
ATOM   2632 2HG  ARG A 176      10.587 -26.388 -15.098  1.00  0.00              
ATOM   2633 1HD  ARG A 176      11.553 -25.418 -13.138  1.00  0.00              
ATOM   2634 2HD  ARG A 176      10.272 -24.371 -13.792  1.00  0.00              
ATOM   2635  HE  ARG A 176       9.356 -26.004 -11.487  1.00  0.00              
ATOM   2636 1HH1 ARG A 176      10.893 -23.019 -12.426  1.00  0.00              
ATOM   2637 2HH1 ARG A 176      10.368 -22.271 -10.931  1.00  0.00              
ATOM   2638 1HH2 ARG A 176       8.755 -25.165  -9.766  1.00  0.00              
ATOM   2639 2HH2 ARG A 176       9.149 -23.494  -9.412  1.00  0.00              
ATOM   2640  N   ALA A 177       7.660 -29.378 -14.232  1.00  0.00              
ATOM   2641  CA  ALA A 177       7.914 -30.722 -13.735  1.00  0.00              
ATOM   2642  C   ALA A 177       7.860 -31.697 -14.901  1.00  0.00              
ATOM   2643  O   ALA A 177       8.708 -32.580 -15.028  1.00  0.00              
ATOM   2644  CB  ALA A 177       6.872 -31.102 -12.691  1.00  0.00              
ATOM   2645  H   ALA A 177       6.878 -28.856 -13.861  1.00  0.00              
ATOM   2646  HA  ALA A 177       8.913 -30.751 -13.300  1.00  0.00              
ATOM   2647 1HB  ALA A 177       7.074 -32.109 -12.327  1.00  0.00              
ATOM   2648 2HB  ALA A 177       6.918 -30.400 -11.859  1.00  0.00              
ATOM   2649 3HB  ALA A 177       5.880 -31.070 -13.139  1.00  0.00              
ATOM   2650  N   ARG A 178       6.862 -31.513 -15.758  1.00  0.00              
ATOM   2651  CA  ARG A 178       6.667 -32.374 -16.914  1.00  0.00              
ATOM   2652  C   ARG A 178       7.796 -32.238 -17.933  1.00  0.00              
ATOM   2653  O   ARG A 178       8.174 -33.210 -18.583  1.00  0.00              
ATOM   2654  CB  ARG A 178       5.308 -32.149 -17.562  1.00  0.00              
ATOM   2655  CG  ARG A 178       4.992 -33.078 -18.724  1.00  0.00              
ATOM   2656  CD  ARG A 178       5.003 -34.521 -18.374  1.00  0.00              
ATOM   2657  NE  ARG A 178       4.708 -35.412 -19.485  1.00  0.00              
ATOM   2658  CZ  ARG A 178       4.910 -36.744 -19.472  1.00  0.00              
ATOM   2659  NH1 ARG A 178       5.442 -37.338 -18.427  1.00  0.00              
ATOM   2660  NH2 ARG A 178       4.582 -37.436 -20.549  1.00  0.00              
ATOM   2661  H   ARG A 178       6.219 -30.750 -15.599  1.00  0.00              
ATOM   2662  HA  ARG A 178       6.673 -33.419 -16.601  1.00  0.00              
ATOM   2663 1HB  ARG A 178       4.559 -32.280 -16.783  1.00  0.00              
ATOM   2664 2HB  ARG A 178       5.291 -31.117 -17.913  1.00  0.00              
ATOM   2665 1HG  ARG A 178       4.000 -32.832 -19.104  1.00  0.00              
ATOM   2666 2HG  ARG A 178       5.732 -32.915 -19.508  1.00  0.00              
ATOM   2667 1HD  ARG A 178       5.991 -34.787 -17.997  1.00  0.00              
ATOM   2668 2HD  ARG A 178       4.258 -34.704 -17.601  1.00  0.00              
ATOM   2669  HE  ARG A 178       4.325 -35.201 -20.397  1.00  0.00              
ATOM   2670 1HH1 ARG A 178       5.704 -36.793 -17.618  1.00  0.00              
ATOM   2671 2HH1 ARG A 178       5.586 -38.338 -18.437  1.00  0.00              
ATOM   2672 1HH2 ARG A 178       4.191 -36.961 -21.351  1.00  0.00              
ATOM   2673 2HH2 ARG A 178       4.724 -38.435 -20.566  1.00  0.00              
ATOM   2674  N   LYS A 179       8.334 -31.031 -18.073  1.00  0.00              
ATOM   2675  CA  LYS A 179       9.491 -30.816 -18.934  1.00  0.00              
ATOM   2676  C   LYS A 179      10.749 -31.493 -18.394  1.00  0.00              
ATOM   2677  O   LYS A 179      11.603 -31.925 -19.163  1.00  0.00              
ATOM   2678  CB  LYS A 179       9.738 -29.315 -19.128  1.00  0.00              
ATOM   2679  CG  LYS A 179       8.728 -28.643 -20.056  1.00  0.00              
ATOM   2680  CD  LYS A 179       8.916 -27.129 -20.128  1.00  0.00              
ATOM   2681  CE  LYS A 179       8.016 -26.516 -21.206  1.00  0.00              
ATOM   2682  NZ  LYS A 179       7.987 -25.023 -21.175  1.00  0.00              
ATOM   2683  H   LYS A 179       7.938 -30.245 -17.576  1.00  0.00              
ATOM   2684  HA  LYS A 179       9.310 -31.261 -19.913  1.00  0.00              
ATOM   2685 1HB  LYS A 179       9.695 -28.854 -18.141  1.00  0.00              
ATOM   2686 2HB  LYS A 179      10.743 -29.206 -19.535  1.00  0.00              
ATOM   2687 1HG  LYS A 179       8.846 -29.062 -21.056  1.00  0.00              
ATOM   2688 2HG  LYS A 179       7.724 -28.857 -19.689  1.00  0.00              
ATOM   2689 1HD  LYS A 179       8.668 -26.702 -19.155  1.00  0.00              
ATOM   2690 2HD  LYS A 179       9.960 -26.919 -20.360  1.00  0.00              
ATOM   2691 1HE  LYS A 179       8.380 -26.839 -22.180  1.00  0.00              
ATOM   2692 2HE  LYS A 179       7.002 -26.888 -21.057  1.00  0.00              
ATOM   2693 1HZ  LYS A 179       7.379 -24.683 -21.906  1.00  0.00              
ATOM   2694 2HZ  LYS A 179       7.642 -24.712 -20.277  1.00  0.00              
ATOM   2695 3HZ  LYS A 179       8.920 -24.666 -21.319  1.00  0.00              
ATOM   2696  N   MET A 180      10.863 -31.584 -17.071  1.00  0.00              
ATOM   2697  CA  MET A 180      11.974 -32.308 -16.460  1.00  0.00              
ATOM   2698  C   MET A 180      11.830 -33.782 -16.795  1.00  0.00              
ATOM   2699  O   MET A 180      12.803 -34.462 -17.110  1.00  0.00              
ATOM   2700  CB  MET A 180      12.003 -32.095 -14.947  1.00  0.00              
ATOM   2701  CG  MET A 180      12.376 -30.684 -14.517  1.00  0.00              
ATOM   2702  SD  MET A 180      12.294 -30.458 -12.729  1.00  0.00              
ATOM   2703  CE  MET A 180      13.698 -31.436 -12.200  1.00  0.00              
ATOM   2704  H   MET A 180      10.173 -31.148 -16.477  1.00  0.00              
ATOM   2705  HA  MET A 180      12.919 -31.954 -16.872  1.00  0.00              
ATOM   2706 1HB  MET A 180      11.009 -32.338 -14.574  1.00  0.00              
ATOM   2707 2HB  MET A 180      12.727 -32.802 -14.541  1.00  0.00              
ATOM   2708 1HG  MET A 180      13.391 -30.482 -14.857  1.00  0.00              
ATOM   2709 2HG  MET A 180      11.686 -29.989 -14.997  1.00  0.00              
ATOM   2710 1HE  MET A 180      13.781 -31.395 -11.114  1.00  0.00              
ATOM   2711 2HE  MET A 180      13.560 -32.470 -12.516  1.00  0.00              
ATOM   2712 3HE  MET A 180      14.608 -31.037 -12.649  1.00  0.00              
ATOM   2713  N   GLU A 181      10.591 -34.257 -16.726  1.00  0.00              
ATOM   2714  CA  GLU A 181      10.244 -35.623 -17.087  1.00  0.00              
ATOM   2715  C   GLU A 181      10.464 -35.927 -18.566  1.00  0.00              
ATOM   2716  O   GLU A 181      10.853 -37.038 -18.924  1.00  0.00              
ATOM   2717  CB  GLU A 181       8.787 -35.905 -16.715  1.00  0.00              
ATOM   2718  CG  GLU A 181       8.529 -36.005 -15.218  1.00  0.00              
ATOM   2719  CD  GLU A 181       7.064 -36.178 -14.926  1.00  0.00              
ATOM   2720  OE1 GLU A 181       6.287 -36.152 -15.850  1.00  0.00              
ATOM   2721  OE2 GLU A 181       6.731 -36.449 -13.797  1.00  0.00              
ATOM   2722  H   GLU A 181       9.864 -33.632 -16.406  1.00  0.00              
ATOM   2723  HA  GLU A 181      10.888 -36.322 -16.552  1.00  0.00              
ATOM   2724 1HB  GLU A 181       8.189 -35.094 -17.132  1.00  0.00              
ATOM   2725 2HB  GLU A 181       8.510 -36.844 -17.194  1.00  0.00              
ATOM   2726 1HG  GLU A 181       9.091 -36.803 -14.734  1.00  0.00              
ATOM   2727 2HG  GLU A 181       8.863 -35.042 -14.835  1.00  0.00              
ATOM   2728  N   ASP A 182      10.213 -34.938 -19.416  1.00  0.00              
ATOM   2729  CA  ASP A 182      10.384 -35.097 -20.857  1.00  0.00              
ATOM   2730  C   ASP A 182      11.806 -34.858 -21.356  1.00  0.00              
ATOM   2731  O   ASP A 182      12.110 -35.130 -22.517  1.00  0.00              
ATOM   2732  CB  ASP A 182       9.427 -34.157 -21.594  1.00  0.00              
ATOM   2733  CG  ASP A 182       7.963 -34.568 -21.524  1.00  0.00              
ATOM   2734  OD1 ASP A 182       7.698 -35.689 -21.158  1.00  0.00              
ATOM   2735  OD2 ASP A 182       7.120 -33.718 -21.682  1.00  0.00              
ATOM   2736  H   ASP A 182       9.894 -34.051 -19.054  1.00  0.00              
ATOM   2737  HA  ASP A 182      10.165 -36.126 -21.143  1.00  0.00              
ATOM   2738 1HB  ASP A 182       9.526 -33.113 -21.294  1.00  0.00              
ATOM   2739 2HB  ASP A 182       9.789 -34.277 -22.616  1.00  0.00              
ATOM   2740  N   SER A 183      12.674 -34.350 -20.492  1.00  0.00              
ATOM   2741  CA  SER A 183      14.045 -34.074 -20.896  1.00  0.00              
ATOM   2742  C   SER A 183      15.047 -34.688 -19.930  1.00  0.00              
ATOM   2743  O   SER A 183      15.774 -35.610 -20.359  1.00  0.00              
ATOM   2744  OXT SER A 183      15.118 -34.284 -18.802  1.00  0.00              
ATOM   2745  CB  SER A 183      14.264 -32.577 -21.001  1.00  0.00              
ATOM   2746  OG  SER A 183      15.577 -32.262 -21.377  1.00  0.00              
ATOM   2747  H   SER A 183      12.391 -34.150 -19.543  1.00  0.00              
ATOM   2748  HA  SER A 183      14.270 -34.398 -21.913  1.00  0.00              
ATOM   2749 1HB  SER A 183      13.576 -32.176 -21.744  1.00  0.00              
ATOM   2750 2HB  SER A 183      14.055 -32.125 -20.032  1.00  0.00              
ATOM   2751  HG  SER A 183      15.674 -31.309 -21.432  1.00  0.00              
ATOM   2752  N   SER C   4      12.142   9.071 -26.610  1.00  0.00              
ATOM   2753  CA  SER C   4      11.349   9.385 -25.385  1.00  0.00              
ATOM   2754  C   SER C   4      10.918   8.091 -24.696  1.00  0.00              
ATOM   2755  O   SER C   4      11.594   7.607 -23.784  1.00  0.00              
ATOM   2756  CB  SER C   4      10.135  10.227 -25.727  1.00  0.00              
ATOM   2757  OG  SER C   4      10.491  11.495 -26.204  1.00  0.00              
ATOM   2758 1H   SER C   4      11.824   9.382 -27.505  1.00  0.00              
ATOM   2759 2H   SER C   4      13.084   9.395 -26.692  1.00  0.00              
ATOM   2760 3H   SER C   4      12.315   8.119 -26.863  1.00  0.00              
ATOM   2761  HA  SER C   4      11.870  10.043 -24.689  1.00  0.00              
ATOM   2762 1HB  SER C   4       9.556   9.709 -26.492  1.00  0.00              
ATOM   2763 2HB  SER C   4       9.527  10.343 -24.831  1.00  0.00              
ATOM   2764  HG  SER C   4       9.697  11.994 -26.409  1.00  0.00              
ATOM   2765  N   ARG C   5       9.795   7.534 -25.140  1.00  0.00              
ATOM   2766  CA  ARG C   5       9.258   6.330 -24.523  1.00  0.00              
ATOM   2767  C   ARG C   5       9.869   5.083 -25.147  1.00  0.00              
ATOM   2768  O   ARG C   5      10.701   5.167 -26.050  1.00  0.00              
ATOM   2769  CB  ARG C   5       7.735   6.285 -24.666  1.00  0.00              
ATOM   2770  CG  ARG C   5       7.016   7.487 -24.070  1.00  0.00              
ATOM   2771  CD  ARG C   5       7.187   7.564 -22.557  1.00  0.00              
ATOM   2772  NE  ARG C   5       6.491   8.719 -21.991  1.00  0.00              
ATOM   2773  CZ  ARG C   5       5.206   8.726 -21.646  1.00  0.00              
ATOM   2774  NH1 ARG C   5       4.467   7.634 -21.803  1.00  0.00              
ATOM   2775  NH2 ARG C   5       4.656   9.827 -21.152  1.00  0.00              
ATOM   2776  H   ARG C   5       9.303   7.950 -25.917  1.00  0.00              
ATOM   2777  HA  ARG C   5       9.518   6.311 -23.464  1.00  0.00              
ATOM   2778 1HB  ARG C   5       7.517   6.220 -25.730  1.00  0.00              
ATOM   2779 2HB  ARG C   5       7.396   5.376 -24.169  1.00  0.00              
ATOM   2780 1HG  ARG C   5       7.423   8.394 -24.521  1.00  0.00              
ATOM   2781 2HG  ARG C   5       5.955   7.408 -24.307  1.00  0.00              
ATOM   2782 1HD  ARG C   5       6.782   6.657 -22.109  1.00  0.00              
ATOM   2783 2HD  ARG C   5       8.247   7.643 -22.323  1.00  0.00              
ATOM   2784  HE  ARG C   5       6.843   9.644 -21.781  1.00  0.00              
ATOM   2785 1HH1 ARG C   5       4.883   6.797 -22.184  1.00  0.00              
ATOM   2786 2HH1 ARG C   5       3.492   7.646 -21.539  1.00  0.00              
ATOM   2787 1HH2 ARG C   5       5.216  10.661 -21.037  1.00  0.00              
ATOM   2788 2HH2 ARG C   5       3.682   9.828 -20.891  1.00  0.00              
ATOM   2789  N   GLN C   6       9.448   3.924 -24.654  1.00  0.00              
ATOM   2790  CA  GLN C   6       9.914   2.663 -25.197  1.00  0.00              
ATOM   2791  C   GLN C   6       9.070   2.225 -26.389  1.00  0.00              
ATOM   2792  O   GLN C   6       7.913   2.620 -26.531  1.00  0.00              
ATOM   2793  CB  GLN C   6       9.888   1.578 -24.116  1.00  0.00              
ATOM   2794  CG  GLN C   6      10.767   1.876 -22.915  1.00  0.00              
ATOM   2795  CD  GLN C   6      12.234   1.986 -23.284  1.00  0.00              
ATOM   2796  OE1 GLN C   6      12.800   1.088 -23.914  1.00  0.00              
ATOM   2797  NE2 GLN C   6      12.860   3.090 -22.892  1.00  0.00              
ATOM   2798  H   GLN C   6       8.792   3.917 -23.886  1.00  0.00              
ATOM   2799  HA  GLN C   6      10.932   2.779 -25.569  1.00  0.00              
ATOM   2800 1HB  GLN C   6       8.850   1.475 -23.799  1.00  0.00              
ATOM   2801 2HB  GLN C   6      10.213   0.653 -24.592  1.00  0.00              
ATOM   2802 1HG  GLN C   6      10.541   2.667 -22.200  1.00  0.00              
ATOM   2803 2HG  GLN C   6      10.603   0.905 -22.445  1.00  0.00              
ATOM   2804 1HE2 GLN C   6      13.829   3.219 -23.106  1.00  0.00              
ATOM   2805 2HE2 GLN C   6      12.364   3.793 -22.382  1.00  0.00              
ATOM   2806  N   PRO C   7       9.654   1.418 -27.282  1.00  0.00              
ATOM   2807  CA  PRO C   7       8.909   0.923 -28.444  1.00  0.00              
ATOM   2808  C   PRO C   7       7.616   0.208 -28.070  1.00  0.00              
ATOM   2809  O   PRO C   7       7.585  -0.616 -27.155  1.00  0.00              
ATOM   2810  CB  PRO C   7       9.899  -0.028 -29.118  1.00  0.00              
ATOM   2811  CG  PRO C   7      11.248   0.531 -28.736  1.00  0.00              
ATOM   2812  CD  PRO C   7      11.044   0.918 -27.300  1.00  0.00              
ATOM   2813  HA  PRO C   7       8.576   1.731 -29.112  1.00  0.00              
ATOM   2814 1HB  PRO C   7       9.772  -1.061 -28.759  1.00  0.00              
ATOM   2815 2HB  PRO C   7       9.761  -0.047 -30.209  1.00  0.00              
ATOM   2816 1HG  PRO C   7      12.041  -0.220 -28.860  1.00  0.00              
ATOM   2817 2HG  PRO C   7      11.516   1.389 -29.369  1.00  0.00              
ATOM   2818 1HD  PRO C   7      11.171   0.065 -26.619  1.00  0.00              
ATOM   2819 2HD  PRO C   7      11.748   1.697 -26.975  1.00  0.00              
ATOM   2820  N   PRO C   8       6.523   0.541 -28.762  1.00  0.00              
ATOM   2821  CA  PRO C   8       5.246  -0.124 -28.502  1.00  0.00              
ATOM   2822  C   PRO C   8       5.442  -1.637 -28.591  1.00  0.00              
ATOM   2823  O   PRO C   8       6.102  -2.131 -29.512  1.00  0.00              
ATOM   2824  CB  PRO C   8       4.301   0.410 -29.583  1.00  0.00              
ATOM   2825  CG  PRO C   8       4.864   1.742 -29.943  1.00  0.00              
ATOM   2826  CD  PRO C   8       6.358   1.584 -29.846  1.00  0.00              
ATOM   2827  HA  PRO C   8       4.860   0.077 -27.492  1.00  0.00              
ATOM   2828 1HB  PRO C   8       4.270  -0.258 -30.457  1.00  0.00              
ATOM   2829 2HB  PRO C   8       3.270   0.500 -29.210  1.00  0.00              
ATOM   2830 1HG  PRO C   8       4.562   2.041 -30.958  1.00  0.00              
ATOM   2831 2HG  PRO C   8       4.504   2.524 -29.257  1.00  0.00              
ATOM   2832 1HD  PRO C   8       6.802   1.247 -30.794  1.00  0.00              
ATOM   2833 2HD  PRO C   8       6.859   2.525 -29.573  1.00  0.00              
ATOM   2834  N   LEU C   9       4.868  -2.362 -27.639  1.00  0.00              
ATOM   2835  CA  LEU C   9       4.975  -3.814 -27.623  1.00  0.00              
ATOM   2836  C   LEU C   9       3.576  -4.415 -27.521  1.00  0.00              
ATOM   2837  O   LEU C   9       2.925  -4.309 -26.487  1.00  0.00              
ATOM   2838  CB  LEU C   9       5.860  -4.282 -26.460  1.00  0.00              
ATOM   2839  CG  LEU C   9       6.020  -5.802 -26.333  1.00  0.00              
ATOM   2840  CD1 LEU C   9       6.701  -6.362 -27.575  1.00  0.00              
ATOM   2841  CD2 LEU C   9       6.826  -6.126 -25.084  1.00  0.00              
ATOM   2842  H   LEU C   9       4.345  -1.899 -26.908  1.00  0.00              
ATOM   2843  HA  LEU C   9       5.418  -4.158 -28.557  1.00  0.00              
ATOM   2844 1HB  LEU C   9       6.803  -3.830 -26.763  1.00  0.00              
ATOM   2845 2HB  LEU C   9       5.539  -3.853 -25.511  1.00  0.00              
ATOM   2846  HG  LEU C   9       5.022  -6.224 -26.204  1.00  0.00              
ATOM   2847 1HD1 LEU C   9       6.811  -7.441 -27.475  1.00  0.00              
ATOM   2848 2HD1 LEU C   9       6.096  -6.139 -28.453  1.00  0.00              
ATOM   2849 3HD1 LEU C   9       7.685  -5.906 -27.686  1.00  0.00              
ATOM   2850 1HD2 LEU C   9       6.939  -7.206 -24.993  1.00  0.00              
ATOM   2851 2HD2 LEU C   9       7.810  -5.662 -25.155  1.00  0.00              
ATOM   2852 3HD2 LEU C   9       6.307  -5.742 -24.205  1.00  0.00              
ATOM   2853  N   VAL C  10       3.113  -5.048 -28.592  1.00  0.00              
ATOM   2854  CA  VAL C  10       1.830  -5.723 -28.541  1.00  0.00              
ATOM   2855  C   VAL C  10       2.039  -7.094 -27.910  1.00  0.00              
ATOM   2856  O   VAL C  10       2.973  -7.820 -28.274  1.00  0.00              
ATOM   2857  CB  VAL C  10       1.225  -5.858 -29.947  1.00  0.00              
ATOM   2858  CG1 VAL C  10      -0.059  -6.685 -29.898  1.00  0.00              
ATOM   2859  CG2 VAL C  10       0.948  -4.459 -30.504  1.00  0.00              
ATOM   2860  H   VAL C  10       3.644  -5.067 -29.451  1.00  0.00              
ATOM   2861  HA  VAL C  10       1.125  -5.187 -27.904  1.00  0.00              
ATOM   2862  HB  VAL C  10       1.954  -6.336 -30.601  1.00  0.00              
ATOM   2863 1HG1 VAL C  10      -0.475  -6.771 -30.903  1.00  0.00              
ATOM   2864 2HG1 VAL C  10       0.163  -7.678 -29.511  1.00  0.00              
ATOM   2865 3HG1 VAL C  10      -0.783  -6.193 -29.248  1.00  0.00              
ATOM   2866 1HG2 VAL C  10       0.518  -4.542 -31.501  1.00  0.00              
ATOM   2867 2HG2 VAL C  10       0.247  -3.940 -29.849  1.00  0.00              
ATOM   2868 3HG2 VAL C  10       1.880  -3.897 -30.556  1.00  0.00              
ATOM   2869  N   THR C  11       1.172  -7.441 -26.962  1.00  0.00              
ATOM   2870  CA  THR C  11       1.314  -8.683 -26.214  1.00  0.00              
ATOM   2871  C   THR C  11       0.036  -9.522 -26.168  1.00  0.00              
ATOM   2872  O   THR C  11       0.041 -10.614 -25.612  1.00  0.00              
ATOM   2873  CB  THR C  11       1.766  -8.400 -24.769  1.00  0.00              
ATOM   2874  OG1 THR C  11       0.790  -7.582 -24.112  1.00  0.00              
ATOM   2875  CG2 THR C  11       3.109  -7.686 -24.761  1.00  0.00              
ATOM   2876  H   THR C  11       0.396  -6.828 -26.754  1.00  0.00              
ATOM   2877  HA  THR C  11       2.051  -9.323 -26.699  1.00  0.00              
ATOM   2878  HB  THR C  11       1.855  -9.345 -24.234  1.00  0.00              
ATOM   2879  HG1 THR C  11      -0.090  -7.872 -24.362  1.00  0.00              
ATOM   2880 1HG2 THR C  11       3.412  -7.495 -23.732  1.00  0.00              
ATOM   2881 2HG2 THR C  11       3.856  -8.311 -25.251  1.00  0.00              
ATOM   2882 3HG2 THR C  11       3.021  -6.741 -25.295  1.00  0.00              
ATOM   2883  N   GLY C  12      -1.053  -9.005 -26.730  1.00  0.00              
ATOM   2884  CA  GLY C  12      -2.277  -9.786 -26.836  1.00  0.00              
ATOM   2885  C   GLY C  12      -3.093  -9.367 -28.048  1.00  0.00              
ATOM   2886  O   GLY C  12      -3.042  -8.211 -28.442  1.00  0.00              
ATOM   2887  H   GLY C  12      -1.039  -8.062 -27.090  1.00  0.00              
ATOM   2888 1HA  GLY C  12      -2.019 -10.841 -26.930  1.00  0.00              
ATOM   2889 2HA  GLY C  12      -2.874  -9.637 -25.938  1.00  0.00              
ATOM   2890  N   ILE C  13      -3.842 -10.298 -28.634  1.00  0.00              
ATOM   2891  CA  ILE C  13      -4.685 -10.002 -29.792  1.00  0.00              
ATOM   2892  C   ILE C  13      -5.981 -10.807 -29.661  1.00  0.00              
ATOM   2893  O   ILE C  13      -5.955 -12.009 -29.368  1.00  0.00              
ATOM   2894  CB  ILE C  13      -3.939 -10.346 -31.113  1.00  0.00              
ATOM   2895  CG1 ILE C  13      -4.829 -10.029 -32.320  1.00  0.00              
ATOM   2896  CG2 ILE C  13      -3.513 -11.810 -31.122  1.00  0.00              
ATOM   2897  CD1 ILE C  13      -5.010  -8.553 -32.581  1.00  0.00              
ATOM   2898  H   ILE C  13      -3.825 -11.239 -28.265  1.00  0.00              
ATOM   2899  HA  ILE C  13      -4.972  -8.951 -29.799  1.00  0.00              
ATOM   2900  HB  ILE C  13      -3.057  -9.711 -31.198  1.00  0.00              
ATOM   2901 1HG1 ILE C  13      -4.373 -10.496 -33.191  1.00  0.00              
ATOM   2902 2HG1 ILE C  13      -5.802 -10.484 -32.133  1.00  0.00              
ATOM   2903 1HG2 ILE C  13      -2.992 -12.032 -32.053  1.00  0.00              
ATOM   2904 2HG2 ILE C  13      -2.847 -12.001 -30.281  1.00  0.00              
ATOM   2905 3HG2 ILE C  13      -4.394 -12.446 -31.039  1.00  0.00              
ATOM   2906 1HD1 ILE C  13      -5.653  -8.412 -33.450  1.00  0.00              
ATOM   2907 2HD1 ILE C  13      -5.470  -8.082 -31.709  1.00  0.00              
ATOM   2908 3HD1 ILE C  13      -4.041  -8.095 -32.770  1.00  0.00              
ATOM   2909  N   SER C  14      -7.114 -10.139 -29.867  1.00  0.00              
ATOM   2910  CA  SER C  14      -8.417 -10.787 -29.787  1.00  0.00              
ATOM   2911  C   SER C  14      -9.422 -10.274 -30.817  1.00  0.00              
ATOM   2912  O   SER C  14      -9.780  -9.098 -30.802  1.00  0.00              
ATOM   2913  CB  SER C  14      -8.979 -10.613 -28.389  1.00  0.00              
ATOM   2914  OG  SER C  14     -10.330 -10.978 -28.316  1.00  0.00              
ATOM   2915  H   SER C  14      -7.067  -9.153 -30.084  1.00  0.00              
ATOM   2916  HA  SER C  14      -8.367 -11.873 -29.874  1.00  0.00              
ATOM   2917 1HB  SER C  14      -8.406 -11.236 -27.703  1.00  0.00              
ATOM   2918 2HB  SER C  14      -8.878  -9.568 -28.099  1.00  0.00              
ATOM   2919  HG  SER C  14     -10.426 -11.900 -28.564  1.00  0.00              
ATOM   2920  N   PRO C  15      -9.882 -11.149 -31.735  1.00  0.00              
ATOM   2921  CA  PRO C  15      -9.514 -12.563 -31.885  1.00  0.00              
ATOM   2922  C   PRO C  15      -8.127 -12.673 -32.510  1.00  0.00              
ATOM   2923  O   PRO C  15      -7.647 -11.714 -33.105  1.00  0.00              
ATOM   2924  CB  PRO C  15     -10.595 -13.096 -32.819  1.00  0.00              
ATOM   2925  CG  PRO C  15     -10.824 -11.910 -33.717  1.00  0.00              
ATOM   2926  CD  PRO C  15     -10.875 -10.763 -32.716  1.00  0.00              
ATOM   2927  HA  PRO C  15      -9.452 -13.091 -30.922  1.00  0.00              
ATOM   2928 1HB  PRO C  15     -10.253 -13.984 -33.368  1.00  0.00              
ATOM   2929 2HB  PRO C  15     -11.499 -13.390 -32.264  1.00  0.00              
ATOM   2930 1HG  PRO C  15     -10.010 -11.801 -34.448  1.00  0.00              
ATOM   2931 2HG  PRO C  15     -11.758 -12.017 -34.288  1.00  0.00              
ATOM   2932 1HD  PRO C  15     -10.619  -9.798 -33.177  1.00  0.00              
ATOM   2933 2HD  PRO C  15     -11.871 -10.649 -32.264  1.00  0.00              
ATOM   2934  N   ASN C  16      -7.491 -13.838 -32.397  1.00  0.00              
ATOM   2935  CA  ASN C  16      -6.154 -14.018 -32.959  1.00  0.00              
ATOM   2936  C   ASN C  16      -6.156 -14.369 -34.453  1.00  0.00              
ATOM   2937  O   ASN C  16      -5.104 -14.561 -35.065  1.00  0.00              
ATOM   2938  CB  ASN C  16      -5.388 -15.076 -32.186  1.00  0.00              
ATOM   2939  CG  ASN C  16      -5.972 -16.456 -32.306  1.00  0.00              
ATOM   2940  OD1 ASN C  16      -6.984 -16.666 -32.985  1.00  0.00              
ATOM   2941  ND2 ASN C  16      -5.389 -17.380 -31.587  1.00  0.00              
ATOM   2942  H   ASN C  16      -7.930 -14.610 -31.918  1.00  0.00              
ATOM   2943  HA  ASN C  16      -5.596 -13.083 -32.893  1.00  0.00              
ATOM   2944 1HB  ASN C  16      -4.301 -15.140 -32.255  1.00  0.00              
ATOM   2945 2HB  ASN C  16      -5.666 -14.660 -31.217  1.00  0.00              
ATOM   2946 1HD2 ASN C  16      -5.725 -18.323 -31.618  1.00  0.00              
ATOM   2947 2HD2 ASN C  16      -4.610 -17.146 -31.007  1.00  0.00              
ATOM   2948  N   GLU C  17      -7.342 -14.451 -35.037  1.00  0.00              
ATOM   2949  CA  GLU C  17      -7.468 -14.803 -36.445  1.00  0.00              
ATOM   2950  C   GLU C  17      -8.770 -14.218 -36.950  1.00  0.00              
ATOM   2951  O   GLU C  17      -9.707 -14.001 -36.176  1.00  0.00              
ATOM   2952  CB  GLU C  17      -7.435 -16.319 -36.652  1.00  0.00              
ATOM   2953  CG  GLU C  17      -8.597 -17.066 -36.014  1.00  0.00              
ATOM   2954  CD  GLU C  17      -8.446 -18.553 -36.178  1.00  0.00              
ATOM   2955  OE1 GLU C  17      -7.483 -18.971 -36.774  1.00  0.00              
ATOM   2956  OE2 GLU C  17      -9.233 -19.276 -35.613  1.00  0.00              
ATOM   2957  H   GLU C  17      -8.177 -14.268 -34.499  1.00  0.00              
ATOM   2958  HA  GLU C  17      -6.644 -14.366 -37.010  1.00  0.00              
ATOM   2959 1HB  GLU C  17      -7.439 -16.493 -37.728  1.00  0.00              
ATOM   2960 2HB  GLU C  17      -6.496 -16.678 -36.229  1.00  0.00              
ATOM   2961 1HG  GLU C  17      -8.737 -16.831 -34.959  1.00  0.00              
ATOM   2962 2HG  GLU C  17      -9.463 -16.725 -36.579  1.00  0.00              
ATOM   2963  N   GLY C  18      -8.830 -13.972 -38.254  1.00  0.00              
ATOM   2964  CA  GLY C  18     -10.034 -13.415 -38.830  1.00  0.00              
ATOM   2965  C   GLY C  18      -9.843 -12.951 -40.255  1.00  0.00              
ATOM   2966  O   GLY C  18      -8.719 -12.781 -40.733  1.00  0.00              
ATOM   2967  H   GLY C  18      -8.043 -14.168 -38.855  1.00  0.00              
ATOM   2968 1HA  GLY C  18     -10.817 -14.174 -38.822  1.00  0.00              
ATOM   2969 2HA  GLY C  18     -10.352 -12.561 -38.233  1.00  0.00              
ATOM   2970  N   ILE C  19     -10.962 -12.749 -40.934  1.00  0.00              
ATOM   2971  CA  ILE C  19     -10.974 -12.445 -42.352  1.00  0.00              
ATOM   2972  C   ILE C  19     -10.764 -10.945 -42.530  1.00  0.00              
ATOM   2973  O   ILE C  19     -10.859 -10.180 -41.571  1.00  0.00              
ATOM   2974  CB  ILE C  19     -12.291 -12.874 -43.025  1.00  0.00              
ATOM   2975  CG1 ILE C  19     -13.467 -12.073 -42.457  1.00  0.00              
ATOM   2976  CG2 ILE C  19     -12.521 -14.366 -42.841  1.00  0.00              
ATOM   2977  CD1 ILE C  19     -14.753 -12.244 -43.232  1.00  0.00              
ATOM   2978  H   ILE C  19     -11.838 -12.812 -40.436  1.00  0.00              
ATOM   2979  HA  ILE C  19     -10.141 -12.932 -42.857  1.00  0.00              
ATOM   2980  HB  ILE C  19     -12.239 -12.642 -44.089  1.00  0.00              
ATOM   2981 1HG1 ILE C  19     -13.615 -12.401 -41.428  1.00  0.00              
ATOM   2982 2HG1 ILE C  19     -13.176 -11.022 -42.464  1.00  0.00              
ATOM   2983 1HG2 ILE C  19     -13.457 -14.652 -43.322  1.00  0.00              
ATOM   2984 2HG2 ILE C  19     -11.698 -14.919 -43.291  1.00  0.00              
ATOM   2985 3HG2 ILE C  19     -12.575 -14.598 -41.777  1.00  0.00              
ATOM   2986 1HD1 ILE C  19     -15.539 -11.647 -42.769  1.00  0.00              
ATOM   2987 2HD1 ILE C  19     -14.606 -11.917 -44.261  1.00  0.00              
ATOM   2988 3HD1 ILE C  19     -15.046 -13.294 -43.225  1.00  0.00              
ATOM   2989  N   PRO C  20     -10.458 -10.504 -43.761  1.00  0.00              
ATOM   2990  CA  PRO C  20     -10.347  -9.067 -44.002  1.00  0.00              
ATOM   2991  C   PRO C  20     -11.582  -8.316 -43.502  1.00  0.00              
ATOM   2992  O   PRO C  20     -12.719  -8.786 -43.634  1.00  0.00              
ATOM   2993  CB  PRO C  20     -10.176  -8.991 -45.513  1.00  0.00              
ATOM   2994  CG  PRO C  20      -9.463 -10.279 -45.815  1.00  0.00              
ATOM   2995  CD  PRO C  20     -10.226 -11.266 -44.957  1.00  0.00              
ATOM   2996  HA  PRO C  20      -9.505  -8.609 -43.463  1.00  0.00              
ATOM   2997 1HB  PRO C  20     -11.148  -8.918 -46.024  1.00  0.00              
ATOM   2998 2HB  PRO C  20      -9.589  -8.107 -45.808  1.00  0.00              
ATOM   2999 1HG  PRO C  20      -9.512 -10.520 -46.887  1.00  0.00              
ATOM   3000 2HG  PRO C  20      -8.398 -10.217 -45.546  1.00  0.00              
ATOM   3001 1HD  PRO C  20     -11.166 -11.587 -45.430  1.00  0.00              
ATOM   3002 2HD  PRO C  20      -9.644 -12.176 -44.750  1.00  0.00              
ATOM   3003  N   TRP C  21     -11.330  -7.153 -42.910  1.00  0.00              
ATOM   3004  CA  TRP C  21     -12.359  -6.284 -42.358  1.00  0.00              
ATOM   3005  C   TRP C  21     -12.930  -6.755 -41.021  1.00  0.00              
ATOM   3006  O   TRP C  21     -13.988  -6.306 -40.584  1.00  0.00              
ATOM   3007  CB  TRP C  21     -13.474  -6.042 -43.377  1.00  0.00              
ATOM   3008  CG  TRP C  21     -14.000  -4.665 -43.212  1.00  0.00              
ATOM   3009  CD1 TRP C  21     -15.262  -4.307 -42.819  1.00  0.00              
ATOM   3010  CD2 TRP C  21     -13.235  -3.457 -43.254  1.00  0.00              
ATOM   3011  NE1 TRP C  21     -15.320  -2.953 -42.601  1.00  0.00              
ATOM   3012  CE2 TRP C  21     -14.090  -2.406 -42.859  1.00  0.00              
ATOM   3013  CE3 TRP C  21     -11.905  -3.163 -43.580  1.00  0.00              
ATOM   3014  CZ2 TRP C  21     -13.658  -1.078 -42.778  1.00  0.00              
ATOM   3015  CZ3 TRP C  21     -11.474  -1.843 -43.501  1.00  0.00              
ATOM   3016  CH2 TRP C  21     -12.352  -0.816 -43.100  1.00  0.00              
ATOM   3017  H   TRP C  21     -10.363  -6.870 -42.849  1.00  0.00              
ATOM   3018  HA  TRP C  21     -11.938  -5.301 -42.146  1.00  0.00              
ATOM   3019 1HB  TRP C  21     -13.088  -6.151 -44.391  1.00  0.00              
ATOM   3020 2HB  TRP C  21     -14.286  -6.751 -43.218  1.00  0.00              
ATOM   3021  HD1 TRP C  21     -16.000  -5.104 -42.742  1.00  0.00              
ATOM   3022  HE1 TRP C  21     -16.136  -2.440 -42.299  1.00  0.00              
ATOM   3023  HE3 TRP C  21     -11.188  -3.921 -43.893  1.00  0.00              
ATOM   3024  HZ2 TRP C  21     -14.369  -0.312 -42.464  1.00  0.00              
ATOM   3025  HZ3 TRP C  21     -10.438  -1.621 -43.757  1.00  0.00              
ATOM   3026  HH2 TRP C  21     -11.982   0.209 -43.047  1.00  0.00              
ATOM   3027  N   THR C  22     -12.209  -7.667 -40.373  1.00  0.00              
ATOM   3028  CA  THR C  22     -12.571  -8.133 -39.036  1.00  0.00              
ATOM   3029  C   THR C  22     -11.981  -7.117 -38.058  1.00  0.00              
ATOM   3030  O   THR C  22     -10.798  -6.796 -38.142  1.00  0.00              
ATOM   3031  CB  THR C  22     -11.939  -9.509 -38.718  1.00  0.00              
ATOM   3032  OG1 THR C  22     -12.466 -10.502 -39.601  1.00  0.00              
ATOM   3033  CG2 THR C  22     -12.232  -9.913 -37.276  1.00  0.00              
ATOM   3034  H   THR C  22     -11.388  -8.047 -40.821  1.00  0.00              
ATOM   3035  HA  THR C  22     -13.656  -8.154 -38.933  1.00  0.00              
ATOM   3036  HB  THR C  22     -10.860  -9.447 -38.865  1.00  0.00              
ATOM   3037  HG1 THR C  22     -13.407 -10.351 -39.726  1.00  0.00              
ATOM   3038 1HG2 THR C  22     -11.778 -10.882 -37.071  1.00  0.00              
ATOM   3039 2HG2 THR C  22     -11.816  -9.166 -36.598  1.00  0.00              
ATOM   3040 3HG2 THR C  22     -13.308  -9.976 -37.129  1.00  0.00              
ATOM   3041  N   LYS C  23     -12.800  -6.618 -37.143  1.00  0.00              
ATOM   3042  CA  LYS C  23     -12.339  -5.669 -36.139  1.00  0.00              
ATOM   3043  C   LYS C  23     -11.651  -6.445 -35.020  1.00  0.00              
ATOM   3044  O   LYS C  23     -12.233  -7.371 -34.466  1.00  0.00              
ATOM   3045  CB  LYS C  23     -13.500  -4.838 -35.590  1.00  0.00              
ATOM   3046  CG  LYS C  23     -13.075  -3.657 -34.728  1.00  0.00              
ATOM   3047  CD  LYS C  23     -14.253  -2.744 -34.421  1.00  0.00              
ATOM   3048  CE  LYS C  23     -15.110  -3.304 -33.296  1.00  0.00              
ATOM   3049  NZ  LYS C  23     -16.208  -2.374 -32.917  1.00  0.00              
ATOM   3050  H   LYS C  23     -13.769  -6.905 -37.143  1.00  0.00              
ATOM   3051  HA  LYS C  23     -11.610  -4.989 -36.580  1.00  0.00              
ATOM   3052 1HB  LYS C  23     -14.067  -4.475 -36.449  1.00  0.00              
ATOM   3053 2HB  LYS C  23     -14.126  -5.509 -35.002  1.00  0.00              
ATOM   3054 1HG  LYS C  23     -12.659  -4.040 -33.796  1.00  0.00              
ATOM   3055 2HG  LYS C  23     -12.310  -3.095 -35.263  1.00  0.00              
ATOM   3056 1HD  LYS C  23     -13.867  -1.765 -34.132  1.00  0.00              
ATOM   3057 2HD  LYS C  23     -14.858  -2.643 -35.322  1.00  0.00              
ATOM   3058 1HE  LYS C  23     -15.535  -4.250 -33.629  1.00  0.00              
ATOM   3059 2HE  LYS C  23     -14.469  -3.478 -32.432  1.00  0.00              
ATOM   3060 1HZ  LYS C  23     -16.752  -2.782 -32.169  1.00  0.00              
ATOM   3061 2HZ  LYS C  23     -15.814  -1.496 -32.607  1.00  0.00              
ATOM   3062 3HZ  LYS C  23     -16.803  -2.213 -33.716  1.00  0.00              
ATOM   3063  N   VAL C  24     -10.420  -6.072 -34.686  1.00  0.00              
ATOM   3064  CA  VAL C  24      -9.695  -6.748 -33.613  1.00  0.00              
ATOM   3065  C   VAL C  24      -9.262  -5.818 -32.486  1.00  0.00              
ATOM   3066  O   VAL C  24      -9.065  -4.615 -32.688  1.00  0.00              
ATOM   3067  CB  VAL C  24      -8.425  -7.453 -34.140  1.00  0.00              
ATOM   3068  CG1 VAL C  24      -8.791  -8.482 -35.215  1.00  0.00              
ATOM   3069  CG2 VAL C  24      -7.459  -6.428 -34.692  1.00  0.00              
ATOM   3070  H   VAL C  24      -9.974  -5.311 -35.176  1.00  0.00              
ATOM   3071  HA  VAL C  24     -10.327  -7.479 -33.106  1.00  0.00              
ATOM   3072  HB  VAL C  24      -7.926  -7.952 -33.311  1.00  0.00              
ATOM   3073 1HG1 VAL C  24      -7.885  -8.970 -35.576  1.00  0.00              
ATOM   3074 2HG1 VAL C  24      -9.461  -9.229 -34.790  1.00  0.00              
ATOM   3075 3HG1 VAL C  24      -9.287  -7.980 -36.045  1.00  0.00              
ATOM   3076 1HG2 VAL C  24      -6.566  -6.931 -35.061  1.00  0.00              
ATOM   3077 2HG2 VAL C  24      -7.933  -5.883 -35.508  1.00  0.00              
ATOM   3078 3HG2 VAL C  24      -7.180  -5.730 -33.902  1.00  0.00              
ATOM   3079  N   THR C  25      -9.126  -6.384 -31.292  1.00  0.00              
ATOM   3080  CA  THR C  25      -8.633  -5.633 -30.157  1.00  0.00              
ATOM   3081  C   THR C  25      -7.158  -5.984 -30.000  1.00  0.00              
ATOM   3082  O   THR C  25      -6.802  -7.158 -29.893  1.00  0.00              
ATOM   3083  CB  THR C  25      -9.380  -6.005 -28.885  1.00  0.00              
ATOM   3084  OG1 THR C  25     -10.755  -5.670 -29.043  1.00  0.00              
ATOM   3085  CG2 THR C  25      -8.812  -5.254 -27.690  1.00  0.00              
ATOM   3086  H   THR C  25      -9.369  -7.358 -31.170  1.00  0.00              
ATOM   3087  HA  THR C  25      -8.726  -4.565 -30.354  1.00  0.00              
ATOM   3088  HB  THR C  25      -9.283  -7.078 -28.717  1.00  0.00              
ATOM   3089  HG1 THR C  25     -11.195  -6.353 -29.555  1.00  0.00              
ATOM   3090 1HG2 THR C  25      -9.360  -5.536 -26.792  1.00  0.00              
ATOM   3091 2HG2 THR C  25      -7.758  -5.508 -27.569  1.00  0.00              
ATOM   3092 3HG2 THR C  25      -8.911  -4.182 -27.856  1.00  0.00              
ATOM   3093  N   ILE C  26      -6.309  -4.958 -30.019  1.00  0.00              
ATOM   3094  CA  ILE C  26      -4.869  -5.116 -29.842  1.00  0.00              
ATOM   3095  C   ILE C  26      -4.468  -4.653 -28.443  1.00  0.00              
ATOM   3096  O   ILE C  26      -4.632  -3.475 -28.104  1.00  0.00              
ATOM   3097  CB  ILE C  26      -4.097  -4.263 -30.874  1.00  0.00              
ATOM   3098  CG1 ILE C  26      -4.447  -4.712 -32.296  1.00  0.00              
ATOM   3099  CG2 ILE C  26      -2.604  -4.385 -30.641  1.00  0.00              
ATOM   3100  CD1 ILE C  26      -3.909  -3.793 -33.392  1.00  0.00              
ATOM   3101  H   ILE C  26      -6.688  -4.033 -30.162  1.00  0.00              
ATOM   3102  HA  ILE C  26      -4.589  -6.167 -29.894  1.00  0.00              
ATOM   3103  HB  ILE C  26      -4.400  -3.221 -30.773  1.00  0.00              
ATOM   3104 1HG1 ILE C  26      -4.038  -5.713 -32.431  1.00  0.00              
ATOM   3105 2HG1 ILE C  26      -5.534  -4.755 -32.364  1.00  0.00              
ATOM   3106 1HG2 ILE C  26      -2.070  -3.780 -31.373  1.00  0.00              
ATOM   3107 2HG2 ILE C  26      -2.364  -4.035 -29.638  1.00  0.00              
ATOM   3108 3HG2 ILE C  26      -2.304  -5.428 -30.743  1.00  0.00              
ATOM   3109 1HD1 ILE C  26      -4.199  -4.180 -34.369  1.00  0.00              
ATOM   3110 2HD1 ILE C  26      -4.319  -2.791 -33.262  1.00  0.00              
ATOM   3111 3HD1 ILE C  26      -2.822  -3.750 -33.330  1.00  0.00              
ATOM   3112  N   ARG C  27      -3.954  -5.575 -27.632  1.00  0.00              
ATOM   3113  CA  ARG C  27      -3.566  -5.254 -26.257  1.00  0.00              
ATOM   3114  C   ARG C  27      -2.046  -5.295 -26.139  1.00  0.00              
ATOM   3115  O   ARG C  27      -1.384  -6.155 -26.728  1.00  0.00              
ATOM   3116  CB  ARG C  27      -4.240  -6.152 -25.229  1.00  0.00              
ATOM   3117  CG  ARG C  27      -5.760  -6.117 -25.248  1.00  0.00              
ATOM   3118  CD  ARG C  27      -6.346  -4.799 -24.892  1.00  0.00              
ATOM   3119  NE  ARG C  27      -5.921  -4.279 -23.603  1.00  0.00              
ATOM   3120  CZ  ARG C  27      -6.447  -4.646 -22.418  1.00  0.00              
ATOM   3121  NH1 ARG C  27      -7.441  -5.504 -22.355  1.00  0.00              
ATOM   3122  NH2 ARG C  27      -5.952  -4.101 -21.320  1.00  0.00              
ATOM   3123  H   ARG C  27      -3.831  -6.517 -27.971  1.00  0.00              
ATOM   3124  HA  ARG C  27      -3.892  -4.244 -26.008  1.00  0.00              
ATOM   3125 1HB  ARG C  27      -3.901  -7.168 -25.424  1.00  0.00              
ATOM   3126 2HB  ARG C  27      -3.886  -5.833 -24.249  1.00  0.00              
ATOM   3127 1HG  ARG C  27      -6.101  -6.376 -26.251  1.00  0.00              
ATOM   3128 2HG  ARG C  27      -6.132  -6.854 -24.536  1.00  0.00              
ATOM   3129 1HD  ARG C  27      -6.062  -4.069 -25.649  1.00  0.00              
ATOM   3130 2HD  ARG C  27      -7.431  -4.891 -24.865  1.00  0.00              
ATOM   3131  HE  ARG C  27      -5.205  -3.598 -23.387  1.00  0.00              
ATOM   3132 1HH1 ARG C  27      -7.819  -5.898 -23.205  1.00  0.00              
ATOM   3133 2HH1 ARG C  27      -7.821  -5.766 -21.457  1.00  0.00              
ATOM   3134 1HH2 ARG C  27      -5.200  -3.430 -21.387  1.00  0.00              
ATOM   3135 2HH2 ARG C  27      -6.328  -4.358 -20.419  1.00  0.00              
ATOM   3136  N   GLY C  28      -1.498  -4.361 -25.377  1.00  0.00              
ATOM   3137  CA  GLY C  28      -0.059  -4.299 -25.240  1.00  0.00              
ATOM   3138  C   GLY C  28       0.399  -3.257 -24.240  1.00  0.00              
ATOM   3139  O   GLY C  28      -0.360  -2.850 -23.350  1.00  0.00              
ATOM   3140  H   GLY C  28      -2.068  -3.687 -24.887  1.00  0.00              
ATOM   3141 1HA  GLY C  28       0.310  -5.270 -24.909  1.00  0.00              
ATOM   3142 2HA  GLY C  28       0.381  -4.055 -26.206  1.00  0.00              
ATOM   3143  N   GLU C  29       1.644  -2.827 -24.404  1.00  0.00              
ATOM   3144  CA  GLU C  29       2.253  -1.808 -23.561  1.00  0.00              
ATOM   3145  C   GLU C  29       2.838  -0.720 -24.430  1.00  0.00              
ATOM   3146  O   GLU C  29       3.360  -0.997 -25.509  1.00  0.00              
ATOM   3147  CB  GLU C  29       3.334  -2.410 -22.661  1.00  0.00              
ATOM   3148  CG  GLU C  29       2.817  -3.420 -21.646  1.00  0.00              
ATOM   3149  CD  GLU C  29       3.931  -3.954 -20.790  1.00  0.00              
ATOM   3150  OE1 GLU C  29       5.057  -3.573 -21.007  1.00  0.00              
ATOM   3151  OE2 GLU C  29       3.646  -4.656 -19.849  1.00  0.00              
ATOM   3152  H   GLU C  29       2.185  -3.236 -25.152  1.00  0.00              
ATOM   3153  HA  GLU C  29       1.493  -1.351 -22.925  1.00  0.00              
ATOM   3154 1HB  GLU C  29       4.060  -2.893 -23.315  1.00  0.00              
ATOM   3155 2HB  GLU C  29       3.811  -1.581 -22.137  1.00  0.00              
ATOM   3156 1HG  GLU C  29       2.026  -3.027 -21.008  1.00  0.00              
ATOM   3157 2HG  GLU C  29       2.418  -4.223 -22.265  1.00  0.00              
ATOM   3158  N   ASN C  30       2.764   0.513 -23.935  1.00  0.00              
ATOM   3159  CA  ASN C  30       3.313   1.671 -24.629  1.00  0.00              
ATOM   3160  C   ASN C  30       2.760   1.796 -26.039  1.00  0.00              
ATOM   3161  O   ASN C  30       3.520   2.045 -26.988  1.00  0.00              
ATOM   3162  CB  ASN C  30       4.835   1.566 -24.690  1.00  0.00              
ATOM   3163  CG  ASN C  30       5.472   1.524 -23.314  1.00  0.00              
ATOM   3164  OD1 ASN C  30       5.282   2.423 -22.498  1.00  0.00              
ATOM   3165  ND2 ASN C  30       6.235   0.469 -23.050  1.00  0.00              
ATOM   3166  H   ASN C  30       2.307   0.644 -23.043  1.00  0.00              
ATOM   3167  HA  ASN C  30       3.024   2.586 -24.108  1.00  0.00              
ATOM   3168 1HB  ASN C  30       5.318   0.841 -25.347  1.00  0.00              
ATOM   3169 2HB  ASN C  30       4.951   2.568 -25.105  1.00  0.00              
ATOM   3170 1HD2 ASN C  30       6.681   0.387 -22.159  1.00  0.00              
ATOM   3171 2HD2 ASN C  30       6.362  -0.241 -23.742  1.00  0.00              
ATOM   3172  N   LEU C  31       1.449   1.630 -26.182  1.00  0.00              
ATOM   3173  CA  LEU C  31       0.866   1.665 -27.516  1.00  0.00              
ATOM   3174  C   LEU C  31       0.442   3.079 -27.907  1.00  0.00              
ATOM   3175  O   LEU C  31      -0.165   3.286 -28.955  1.00  0.00              
ATOM   3176  CB  LEU C  31      -0.313   0.687 -27.624  1.00  0.00              
ATOM   3177  CG  LEU C  31       0.015  -0.787 -27.312  1.00  0.00              
ATOM   3178  CD1 LEU C  31      -1.222  -1.657 -27.552  1.00  0.00              
ATOM   3179  CD2 LEU C  31       1.185  -1.276 -28.180  1.00  0.00              
ATOM   3180  H   LEU C  31       0.845   1.480 -25.386  1.00  0.00              
ATOM   3181  HA  LEU C  31       1.613   1.359 -28.248  1.00  0.00              
ATOM   3182 1HB  LEU C  31      -0.955   1.097 -26.846  1.00  0.00              
ATOM   3183 2HB  LEU C  31      -0.816   0.766 -28.588  1.00  0.00              
ATOM   3184  HG  LEU C  31       0.339  -0.835 -26.272  1.00  0.00              
ATOM   3185 1HD1 LEU C  31      -0.985  -2.698 -27.331  1.00  0.00              
ATOM   3186 2HD1 LEU C  31      -2.033  -1.324 -26.904  1.00  0.00              
ATOM   3187 3HD1 LEU C  31      -1.530  -1.570 -28.594  1.00  0.00              
ATOM   3188 1HD2 LEU C  31       1.402  -2.319 -27.945  1.00  0.00              
ATOM   3189 2HD2 LEU C  31       0.918  -1.190 -29.234  1.00  0.00              
ATOM   3190 3HD2 LEU C  31       2.067  -0.670 -27.978  1.00  0.00              
ATOM   3191  N   GLY C  32       0.772   4.052 -27.067  1.00  0.00              
ATOM   3192  CA  GLY C  32       0.465   5.435 -27.382  1.00  0.00              
ATOM   3193  C   GLY C  32      -0.118   6.205 -26.216  1.00  0.00              
ATOM   3194  O   GLY C  32      -0.816   5.645 -25.369  1.00  0.00              
ATOM   3195  H   GLY C  32       1.241   3.838 -26.198  1.00  0.00              
ATOM   3196 1HA  GLY C  32       1.380   5.941 -27.691  1.00  0.00              
ATOM   3197 2HA  GLY C  32      -0.258   5.463 -28.196  1.00  0.00              
ATOM   3198  N   THR C  33       0.173   7.496 -26.173  1.00  0.00              
ATOM   3199  CA  THR C  33      -0.276   8.335 -25.076  1.00  0.00              
ATOM   3200  C   THR C  33      -1.631   8.955 -25.405  1.00  0.00              
ATOM   3201  O   THR C  33      -2.302   9.470 -24.528  1.00  0.00              
ATOM   3202  CB  THR C  33       0.777   9.437 -24.765  1.00  0.00              
ATOM   3203  OG1 THR C  33       0.917  10.310 -25.890  1.00  0.00              
ATOM   3204  CG2 THR C  33       2.140   8.805 -24.485  1.00  0.00              
ATOM   3205  H   THR C  33       0.716   7.909 -26.918  1.00  0.00              
ATOM   3206  HA  THR C  33      -0.412   7.729 -24.181  1.00  0.00              
ATOM   3207  HB  THR C  33       0.450  10.001 -23.891  1.00  0.00              
ATOM   3208  HG1 THR C  33       1.307  11.140 -25.605  1.00  0.00              
ATOM   3209 1HG2 THR C  33       2.866   9.588 -24.268  1.00  0.00              
ATOM   3210 2HG2 THR C  33       2.061   8.134 -23.629  1.00  0.00              
ATOM   3211 3HG2 THR C  33       2.464   8.241 -25.358  1.00  0.00              
ATOM   3212  N   GLY C  34      -2.041   8.879 -26.668  1.00  0.00              
ATOM   3213  CA  GLY C  34      -3.318   9.439 -27.076  1.00  0.00              
ATOM   3214  C   GLY C  34      -3.556   9.227 -28.557  1.00  0.00              
ATOM   3215  O   GLY C  34      -2.654   8.784 -29.262  1.00  0.00              
ATOM   3216  H   GLY C  34      -1.459   8.424 -27.358  1.00  0.00              
ATOM   3217 1HA  GLY C  34      -4.116   8.954 -26.513  1.00  0.00              
ATOM   3218 2HA  GLY C  34      -3.323  10.507 -26.863  1.00  0.00              
ATOM   3219  N   PRO C  35      -4.756   9.547 -29.067  1.00  0.00              
ATOM   3220  CA  PRO C  35      -5.106   9.405 -30.488  1.00  0.00              
ATOM   3221  C   PRO C  35      -4.162  10.142 -31.433  1.00  0.00              
ATOM   3222  O   PRO C  35      -3.873   9.683 -32.545  1.00  0.00              
ATOM   3223  CB  PRO C  35      -6.524   9.971 -30.547  1.00  0.00              
ATOM   3224  CG  PRO C  35      -7.073   9.683 -29.180  1.00  0.00              
ATOM   3225  CD  PRO C  35      -5.903  10.016 -28.288  1.00  0.00              
ATOM   3226  HA  PRO C  35      -5.052   8.364 -30.838  1.00  0.00              
ATOM   3227 1HB  PRO C  35      -6.518  11.049 -30.764  1.00  0.00              
ATOM   3228 2HB  PRO C  35      -7.120   9.486 -31.335  1.00  0.00              
ATOM   3229 1HG  PRO C  35      -7.957  10.302 -28.967  1.00  0.00              
ATOM   3230 2HG  PRO C  35      -7.386   8.633 -29.090  1.00  0.00              
ATOM   3231 1HD  PRO C  35      -5.834  11.094 -28.078  1.00  0.00              
ATOM   3232 2HD  PRO C  35      -5.961   9.504 -27.317  1.00  0.00              
ATOM   3233  N   THR C  36      -3.667  11.280 -30.971  1.00  0.00              
ATOM   3234  CA  THR C  36      -2.739  12.085 -31.747  1.00  0.00              
ATOM   3235  C   THR C  36      -1.296  11.594 -31.695  1.00  0.00              
ATOM   3236  O   THR C  36      -0.489  11.934 -32.565  1.00  0.00              
ATOM   3237  CB  THR C  36      -2.783  13.535 -31.257  1.00  0.00              
ATOM   3238  OG1 THR C  36      -2.361  13.585 -29.892  1.00  0.00              
ATOM   3239  CG2 THR C  36      -4.194  14.068 -31.343  1.00  0.00              
ATOM   3240  H   THR C  36      -3.944  11.598 -30.053  1.00  0.00              
ATOM   3241  HA  THR C  36      -3.005  12.040 -32.803  1.00  0.00              
ATOM   3242  HB  THR C  36      -2.125  14.139 -31.880  1.00  0.00              
ATOM   3243  HG1 THR C  36      -2.088  14.479 -29.675  1.00  0.00              
ATOM   3244 1HG2 THR C  36      -4.215  15.099 -30.993  1.00  0.00              
ATOM   3245 2HG2 THR C  36      -4.535  14.027 -32.376  1.00  0.00              
ATOM   3246 3HG2 THR C  36      -4.850  13.460 -30.720  1.00  0.00              
ATOM   3247  N   ASP C  37      -0.981  10.785 -30.684  1.00  0.00              
ATOM   3248  CA  ASP C  37       0.340  10.167 -30.565  1.00  0.00              
ATOM   3249  C   ASP C  37       0.539   8.962 -31.493  1.00  0.00              
ATOM   3250  O   ASP C  37       1.622   8.742 -32.037  1.00  0.00              
ATOM   3251  CB  ASP C  37       0.585   9.743 -29.115  1.00  0.00              
ATOM   3252  CG  ASP C  37       1.985   9.209 -28.843  1.00  0.00              
ATOM   3253  OD1 ASP C  37       2.931   9.889 -29.163  1.00  0.00              
ATOM   3254  OD2 ASP C  37       2.098   8.205 -28.181  1.00  0.00              
ATOM   3255  H   ASP C  37      -1.680  10.595 -29.980  1.00  0.00              
ATOM   3256  HA  ASP C  37       1.110  10.880 -30.859  1.00  0.00              
ATOM   3257 1HB  ASP C  37       0.346  10.520 -28.388  1.00  0.00              
ATOM   3258 2HB  ASP C  37      -0.137   8.930 -29.029  1.00  0.00              
ATOM   3259  N   LEU C  38      -0.523   8.196 -31.682  1.00  0.00              
ATOM   3260  CA  LEU C  38      -0.545   7.101 -32.650  1.00  0.00              
ATOM   3261  C   LEU C  38      -0.521   7.578 -34.111  1.00  0.00              
ATOM   3262  O   LEU C  38      -1.442   8.256 -34.566  1.00  0.00              
ATOM   3263  CB  LEU C  38      -1.793   6.251 -32.374  1.00  0.00              
ATOM   3264  CG  LEU C  38      -2.077   5.044 -33.257  1.00  0.00              
ATOM   3265  CD1 LEU C  38      -0.948   4.025 -33.102  1.00  0.00              
ATOM   3266  CD2 LEU C  38      -3.421   4.440 -32.859  1.00  0.00              
ATOM   3267  H   LEU C  38      -1.350   8.382 -31.130  1.00  0.00              
ATOM   3268  HA  LEU C  38       0.352   6.495 -32.536  1.00  0.00              
ATOM   3269 1HB  LEU C  38      -1.548   5.899 -31.373  1.00  0.00              
ATOM   3270 2HB  LEU C  38      -2.696   6.860 -32.334  1.00  0.00              
ATOM   3271  HG  LEU C  38      -2.159   5.406 -34.282  1.00  0.00              
ATOM   3272 1HD1 LEU C  38      -1.148   3.160 -33.734  1.00  0.00              
ATOM   3273 2HD1 LEU C  38      -0.003   4.480 -33.401  1.00  0.00              
ATOM   3274 3HD1 LEU C  38      -0.885   3.707 -32.062  1.00  0.00              
ATOM   3275 1HD2 LEU C  38      -3.631   3.574 -33.488  1.00  0.00              
ATOM   3276 2HD2 LEU C  38      -3.386   4.128 -31.814  1.00  0.00              
ATOM   3277 3HD2 LEU C  38      -4.207   5.183 -32.989  1.00  0.00              
ATOM   3278  N   ILE C  39       0.530   7.225 -34.847  1.00  0.00              
ATOM   3279  CA  ILE C  39       0.732   7.769 -36.195  1.00  0.00              
ATOM   3280  C   ILE C  39       0.890   6.720 -37.281  1.00  0.00              
ATOM   3281  O   ILE C  39       0.983   7.046 -38.468  1.00  0.00              
ATOM   3282  CB  ILE C  39       1.981   8.670 -36.274  1.00  0.00              
ATOM   3283  CG1 ILE C  39       3.228   7.874 -35.876  1.00  0.00              
ATOM   3284  CG2 ILE C  39       1.796   9.884 -35.393  1.00  0.00              
ATOM   3285  CD1 ILE C  39       4.540   8.609 -36.153  1.00  0.00              
ATOM   3286  H   ILE C  39       1.203   6.570 -34.474  1.00  0.00              
ATOM   3287  HA  ILE C  39      -0.147   8.322 -36.522  1.00  0.00              
ATOM   3288  HB  ILE C  39       2.131   8.983 -37.307  1.00  0.00              
ATOM   3289 1HG1 ILE C  39       3.147   7.658 -34.810  1.00  0.00              
ATOM   3290 2HG1 ILE C  39       3.209   6.939 -36.437  1.00  0.00              
ATOM   3291 1HG2 ILE C  39       2.681  10.516 -35.453  1.00  0.00              
ATOM   3292 2HG2 ILE C  39       0.926  10.448 -35.730  1.00  0.00              
ATOM   3293 3HG2 ILE C  39       1.645   9.566 -34.361  1.00  0.00              
ATOM   3294 1HD1 ILE C  39       5.379   7.985 -35.845  1.00  0.00              
ATOM   3295 2HD1 ILE C  39       4.619   8.826 -37.218  1.00  0.00              
ATOM   3296 3HD1 ILE C  39       4.560   9.544 -35.592  1.00  0.00              
ATOM   3297  N   GLY C  40       0.931   5.460 -36.873  1.00  0.00              
ATOM   3298  CA  GLY C  40       0.925   4.381 -37.838  1.00  0.00              
ATOM   3299  C   GLY C  40       0.511   3.063 -37.205  1.00  0.00              
ATOM   3300  O   GLY C  40       0.692   2.852 -36.005  1.00  0.00              
ATOM   3301  H   GLY C  40       0.966   5.239 -35.888  1.00  0.00              
ATOM   3302 1HA  GLY C  40       0.223   4.621 -38.637  1.00  0.00              
ATOM   3303 2HA  GLY C  40       1.925   4.271 -38.256  1.00  0.00              
ATOM   3304  N   LEU C  41      -0.062   2.186 -38.016  1.00  0.00              
ATOM   3305  CA  LEU C  41      -0.399   0.839 -37.581  1.00  0.00              
ATOM   3306  C   LEU C  41      -0.297  -0.103 -38.775  1.00  0.00              
ATOM   3307  O   LEU C  41      -1.026   0.025 -39.765  1.00  0.00              
ATOM   3308  CB  LEU C  41      -1.804   0.801 -36.972  1.00  0.00              
ATOM   3309  CG  LEU C  41      -2.336  -0.547 -36.470  1.00  0.00              
ATOM   3310  CD1 LEU C  41      -1.485  -1.077 -35.325  1.00  0.00              
ATOM   3311  CD2 LEU C  41      -3.787  -0.372 -36.042  1.00  0.00              
ATOM   3312  H   LEU C  41      -0.269   2.462 -38.964  1.00  0.00              
ATOM   3313  HA  LEU C  41       0.317   0.508 -36.830  1.00  0.00              
ATOM   3314 1HB  LEU C  41      -1.645   1.459 -36.119  1.00  0.00              
ATOM   3315 2HB  LEU C  41      -2.545   1.242 -37.639  1.00  0.00              
ATOM   3316  HG  LEU C  41      -2.311  -1.239 -37.311  1.00  0.00              
ATOM   3317 1HD1 LEU C  41      -1.884  -2.033 -34.988  1.00  0.00              
ATOM   3318 2HD1 LEU C  41      -0.459  -1.213 -35.668  1.00  0.00              
ATOM   3319 3HD1 LEU C  41      -1.502  -0.366 -34.501  1.00  0.00              
ATOM   3320 1HD2 LEU C  41      -4.176  -1.324 -35.682  1.00  0.00              
ATOM   3321 2HD2 LEU C  41      -3.844   0.368 -35.244  1.00  0.00              
ATOM   3322 3HD2 LEU C  41      -4.379  -0.036 -36.892  1.00  0.00              
ATOM   3323  N   THR C  42       0.638  -1.041 -38.671  1.00  0.00              
ATOM   3324  CA  THR C  42       0.893  -2.004 -39.729  1.00  0.00              
ATOM   3325  C   THR C  42       0.689  -3.429 -39.220  1.00  0.00              
ATOM   3326  O   THR C  42       1.446  -3.912 -38.380  1.00  0.00              
ATOM   3327  CB  THR C  42       2.341  -1.880 -40.255  1.00  0.00              
ATOM   3328  OG1 THR C  42       2.555  -0.559 -40.777  1.00  0.00              
ATOM   3329  CG2 THR C  42       2.595  -2.892 -41.350  1.00  0.00              
ATOM   3330  H   THR C  42       1.189  -1.082 -37.826  1.00  0.00              
ATOM   3331  HA  THR C  42       0.181  -1.856 -40.542  1.00  0.00              
ATOM   3332  HB  THR C  42       3.032  -2.054 -39.432  1.00  0.00              
ATOM   3333  HG1 THR C  42       2.723   0.048 -40.053  1.00  0.00              
ATOM   3334 1HG2 THR C  42       3.619  -2.789 -41.708  1.00  0.00              
ATOM   3335 2HG2 THR C  42       2.444  -3.898 -40.958  1.00  0.00              
ATOM   3336 3HG2 THR C  42       1.902  -2.717 -42.174  1.00  0.00              
ATOM   3337  N   ILE C  43      -0.341  -4.088 -39.733  1.00  0.00              
ATOM   3338  CA  ILE C  43      -0.712  -5.421 -39.277  1.00  0.00              
ATOM   3339  C   ILE C  43      -0.641  -6.336 -40.494  1.00  0.00              
ATOM   3340  O   ILE C  43      -1.388  -6.152 -41.454  1.00  0.00              
ATOM   3341  CB  ILE C  43      -2.143  -5.455 -38.718  1.00  0.00              
ATOM   3342  CG1 ILE C  43      -2.272  -4.460 -37.564  1.00  0.00              
ATOM   3343  CG2 ILE C  43      -2.485  -6.859 -38.251  1.00  0.00              
ATOM   3344  CD1 ILE C  43      -3.707  -4.275 -37.072  1.00  0.00              
ATOM   3345  H   ILE C  43      -0.885  -3.649 -40.463  1.00  0.00              
ATOM   3346  HA  ILE C  43       0.006  -5.791 -38.546  1.00  0.00              
ATOM   3347  HB  ILE C  43      -2.837  -5.148 -39.500  1.00  0.00              
ATOM   3348 1HG1 ILE C  43      -1.651  -4.826 -36.748  1.00  0.00              
ATOM   3349 2HG1 ILE C  43      -1.882  -3.504 -37.915  1.00  0.00              
ATOM   3350 1HG2 ILE C  43      -3.501  -6.874 -37.856  1.00  0.00              
ATOM   3351 2HG2 ILE C  43      -2.413  -7.550 -39.090  1.00  0.00              
ATOM   3352 3HG2 ILE C  43      -1.788  -7.164 -37.470  1.00  0.00              
ATOM   3353 1HD1 ILE C  43      -3.722  -3.555 -36.254  1.00  0.00              
ATOM   3354 2HD1 ILE C  43      -4.328  -3.907 -37.888  1.00  0.00              
ATOM   3355 3HD1 ILE C  43      -4.097  -5.229 -36.720  1.00  0.00              
ATOM   3356  N   CYS C  44       0.260  -7.314 -40.458  1.00  0.00              
ATOM   3357  CA  CYS C  44       0.438  -8.215 -41.590  1.00  0.00              
ATOM   3358  C   CYS C  44       0.829  -7.406 -42.822  1.00  0.00              
ATOM   3359  O   CYS C  44       0.548  -7.807 -43.950  1.00  0.00              
ATOM   3360  CB  CYS C  44      -0.858  -8.970 -41.889  1.00  0.00              
ATOM   3361  SG  CYS C  44      -1.574  -9.839 -40.488  1.00  0.00              
ATOM   3362  H   CYS C  44       0.833  -7.438 -39.635  1.00  0.00              
ATOM   3363  HA  CYS C  44       1.155  -9.014 -41.400  1.00  0.00              
ATOM   3364 1HB  CYS C  44      -1.627  -8.277 -42.232  1.00  0.00              
ATOM   3365 2HB  CYS C  44      -0.684  -9.730 -42.650  1.00  0.00              
ATOM   3366  HG  CYS C  44      -2.321 -10.670 -41.209  1.00  0.00              
ATOM   3367  N   GLY C  45       1.460  -6.258 -42.598  1.00  0.00              
ATOM   3368  CA  GLY C  45       1.831  -5.386 -43.697  1.00  0.00              
ATOM   3369  C   GLY C  45       0.755  -4.394 -44.077  1.00  0.00              
ATOM   3370  O   GLY C  45       1.044  -3.382 -44.715  1.00  0.00              
ATOM   3371  H   GLY C  45       1.688  -5.982 -41.653  1.00  0.00              
ATOM   3372 1HA  GLY C  45       2.720  -4.821 -43.418  1.00  0.00              
ATOM   3373 2HA  GLY C  45       2.049  -5.993 -44.575  1.00  0.00              
ATOM   3374  N   HIS C  46      -0.489  -4.666 -43.692  1.00  0.00              
ATOM   3375  CA  HIS C  46      -1.590  -3.786 -44.069  1.00  0.00              
ATOM   3376  C   HIS C  46      -1.656  -2.496 -43.241  1.00  0.00              
ATOM   3377  O   HIS C  46      -1.536  -2.516 -42.010  1.00  0.00              
ATOM   3378  CB  HIS C  46      -2.927  -4.512 -43.959  1.00  0.00              
ATOM   3379  CG  HIS C  46      -4.068  -3.734 -44.527  1.00  0.00              
ATOM   3380  ND1 HIS C  46      -4.350  -3.708 -45.876  1.00  0.00              
ATOM   3381  CD2 HIS C  46      -4.947  -2.886 -43.943  1.00  0.00              
ATOM   3382  CE1 HIS C  46      -5.352  -2.876 -46.099  1.00  0.00              
ATOM   3383  NE2 HIS C  46      -5.731  -2.362 -44.942  1.00  0.00              
ATOM   3384  H   HIS C  46      -0.684  -5.486 -43.133  1.00  0.00              
ATOM   3385  HA  HIS C  46      -1.456  -3.453 -45.098  1.00  0.00              
ATOM   3386 1HB  HIS C  46      -2.888  -5.456 -44.502  1.00  0.00              
ATOM   3387 2HB  HIS C  46      -3.164  -4.704 -42.913  1.00  0.00              
ATOM   3388  HD1 HIS C  46      -3.932  -4.284 -46.578  1.00  0.00              
ATOM   3389  HD2 HIS C  46      -5.107  -2.582 -42.908  1.00  0.00              
ATOM   3390  HE1 HIS C  46      -5.724  -2.715 -47.110  1.00  0.00              
ATOM   3391  N   ASN C  47      -1.866  -1.378 -43.937  1.00  0.00              
ATOM   3392  CA  ASN C  47      -2.007  -0.070 -43.306  1.00  0.00              
ATOM   3393  C   ASN C  47      -3.376   0.007 -42.650  1.00  0.00              
ATOM   3394  O   ASN C  47      -4.377   0.244 -43.324  1.00  0.00              
ATOM   3395  CB  ASN C  47      -1.816   1.068 -44.293  1.00  0.00              
ATOM   3396  CG  ASN C  47      -1.800   2.428 -43.652  1.00  0.00              
ATOM   3397  OD1 ASN C  47      -2.345   2.628 -42.561  1.00  0.00              
ATOM   3398  ND2 ASN C  47      -1.249   3.379 -44.362  1.00  0.00              
ATOM   3399  H   ASN C  47      -1.928  -1.449 -44.942  1.00  0.00              
ATOM   3400  HA  ASN C  47      -1.251   0.049 -42.528  1.00  0.00              
ATOM   3401 1HB  ASN C  47      -1.037   1.021 -45.055  1.00  0.00              
ATOM   3402 2HB  ASN C  47      -2.790   0.910 -44.759  1.00  0.00              
ATOM   3403 1HD2 ASN C  47      -1.202   4.310 -43.998  1.00  0.00              
ATOM   3404 2HD2 ASN C  47      -0.876   3.176 -45.267  1.00  0.00              
ATOM   3405  N   CYS C  48      -3.414  -0.182 -41.339  1.00  0.00              
ATOM   3406  CA  CYS C  48      -4.679  -0.192 -40.607  1.00  0.00              
ATOM   3407  C   CYS C  48      -4.918   1.108 -39.838  1.00  0.00              
ATOM   3408  O   CYS C  48      -5.920   1.243 -39.141  1.00  0.00              
ATOM   3409  CB  CYS C  48      -4.488  -1.358 -39.637  1.00  0.00              
ATOM   3410  SG  CYS C  48      -4.260  -2.966 -40.433  1.00  0.00              
ATOM   3411  H   CYS C  48      -2.551  -0.324 -40.832  1.00  0.00              
ATOM   3412  HA  CYS C  48      -5.543  -0.397 -41.238  1.00  0.00              
ATOM   3413 1HB  CYS C  48      -3.601  -1.197 -39.023  1.00  0.00              
ATOM   3414 2HB  CYS C  48      -5.362  -1.460 -38.994  1.00  0.00              
ATOM   3415  HG  CYS C  48      -5.549  -3.182 -40.679  1.00  0.00              
ATOM   3416  N   LEU C  49      -4.007   2.061 -39.972  1.00  0.00              
ATOM   3417  CA  LEU C  49      -4.156   3.348 -39.290  1.00  0.00              
ATOM   3418  C   LEU C  49      -5.514   4.038 -39.472  1.00  0.00              
ATOM   3419  O   LEU C  49      -6.057   4.602 -38.525  1.00  0.00              
ATOM   3420  CB  LEU C  49      -3.033   4.303 -39.710  1.00  0.00              
ATOM   3421  CG  LEU C  49      -3.074   5.662 -38.995  1.00  0.00              
ATOM   3422  CD1 LEU C  49      -2.839   5.471 -37.493  1.00  0.00              
ATOM   3423  CD2 LEU C  49      -2.039   6.570 -39.575  1.00  0.00              
ATOM   3424  H   LEU C  49      -3.195   1.902 -40.551  1.00  0.00              
ATOM   3425  HA  LEU C  49      -4.082   3.201 -38.213  1.00  0.00              
ATOM   3426 1HB  LEU C  49      -2.174   3.722 -39.378  1.00  0.00              
ATOM   3427 2HB  LEU C  49      -2.990   4.426 -40.791  1.00  0.00              
ATOM   3428  HG  LEU C  49      -4.051   6.102 -39.195  1.00  0.00              
ATOM   3429 1HD1 LEU C  49      -2.869   6.439 -36.993  1.00  0.00              
ATOM   3430 2HD1 LEU C  49      -3.615   4.826 -37.081  1.00  0.00              
ATOM   3431 3HD1 LEU C  49      -1.863   5.011 -37.333  1.00  0.00              
ATOM   3432 1HD2 LEU C  49      -2.073   7.532 -39.065  1.00  0.00              
ATOM   3433 2HD2 LEU C  49      -1.051   6.126 -39.445  1.00  0.00              
ATOM   3434 3HD2 LEU C  49      -2.236   6.716 -40.637  1.00  0.00              
ATOM   3435  N   LEU C  50      -6.074   3.978 -40.678  1.00  0.00              
ATOM   3436  CA  LEU C  50      -7.381   4.582 -40.937  1.00  0.00              
ATOM   3437  C   LEU C  50      -8.554   4.022 -40.139  1.00  0.00              
ATOM   3438  O   LEU C  50      -9.597   4.672 -40.033  1.00  0.00              
ATOM   3439  CB  LEU C  50      -7.694   4.463 -42.434  1.00  0.00              
ATOM   3440  CG  LEU C  50      -6.784   5.280 -43.359  1.00  0.00              
ATOM   3441  CD1 LEU C  50      -7.118   4.987 -44.814  1.00  0.00              
ATOM   3442  CD2 LEU C  50      -6.950   6.762 -43.055  1.00  0.00              
ATOM   3443  H   LEU C  50      -5.591   3.508 -41.430  1.00  0.00              
ATOM   3444  HA  LEU C  50      -7.361   5.633 -40.651  1.00  0.00              
ATOM   3445 1HB  LEU C  50      -7.504   3.399 -42.570  1.00  0.00              
ATOM   3446 2HB  LEU C  50      -8.741   4.674 -42.646  1.00  0.00              
ATOM   3447  HG  LEU C  50      -5.754   5.007 -43.125  1.00  0.00              
ATOM   3448 1HD1 LEU C  50      -6.467   5.572 -45.463  1.00  0.00              
ATOM   3449 2HD1 LEU C  50      -6.969   3.926 -45.015  1.00  0.00              
ATOM   3450 3HD1 LEU C  50      -8.156   5.252 -45.009  1.00  0.00              
ATOM   3451 1HD2 LEU C  50      -6.302   7.343 -43.712  1.00  0.00              
ATOM   3452 2HD2 LEU C  50      -7.988   7.053 -43.218  1.00  0.00              
ATOM   3453 3HD2 LEU C  50      -6.679   6.954 -42.016  1.00  0.00              
ATOM   3454  N   THR C  51      -8.396   2.825 -39.585  1.00  0.00              
ATOM   3455  CA  THR C  51      -9.429   2.256 -38.722  1.00  0.00              
ATOM   3456  C   THR C  51      -8.967   2.180 -37.262  1.00  0.00              
ATOM   3457  O   THR C  51      -9.722   1.786 -36.377  1.00  0.00              
ATOM   3458  CB  THR C  51      -9.808   0.839 -39.194  1.00  0.00              
ATOM   3459  OG1 THR C  51      -8.660  -0.014 -39.098  1.00  0.00              
ATOM   3460  CG2 THR C  51     -10.283   0.881 -40.645  1.00  0.00              
ATOM   3461  H   THR C  51      -7.554   2.295 -39.759  1.00  0.00              
ATOM   3462  HA  THR C  51     -10.310   2.898 -38.727  1.00  0.00              
ATOM   3463  HB  THR C  51     -10.604   0.454 -38.556  1.00  0.00              
ATOM   3464  HG1 THR C  51      -8.088   0.132 -39.855  1.00  0.00              
ATOM   3465 1HG2 THR C  51     -10.549  -0.124 -40.968  1.00  0.00              
ATOM   3466 2HG2 THR C  51     -11.155   1.531 -40.722  1.00  0.00              
ATOM   3467 3HG2 THR C  51      -9.485   1.269 -41.276  1.00  0.00              
ATOM   3468  N   ALA C  52      -7.718   2.559 -37.025  1.00  0.00              
ATOM   3469  CA  ALA C  52      -7.138   2.496 -35.688  1.00  0.00              
ATOM   3470  C   ALA C  52      -7.773   3.497 -34.725  1.00  0.00              
ATOM   3471  O   ALA C  52      -7.793   4.700 -34.987  1.00  0.00              
ATOM   3472  CB  ALA C  52      -5.652   2.745 -35.772  1.00  0.00              
ATOM   3473  H   ALA C  52      -7.156   2.900 -37.790  1.00  0.00              
ATOM   3474  HA  ALA C  52      -7.325   1.506 -35.272  1.00  0.00              
ATOM   3475 1HB  ALA C  52      -5.220   2.698 -34.772  1.00  0.00              
ATOM   3476 2HB  ALA C  52      -5.190   1.986 -36.403  1.00  0.00              
ATOM   3477 3HB  ALA C  52      -5.472   3.731 -36.198  1.00  0.00              
ATOM   3478  N   GLU C  53      -8.287   2.989 -33.612  1.00  0.00              
ATOM   3479  CA  GLU C  53      -8.839   3.832 -32.565  1.00  0.00              
ATOM   3480  C   GLU C  53      -8.095   3.587 -31.251  1.00  0.00              
ATOM   3481  O   GLU C  53      -8.167   2.506 -30.677  1.00  0.00              
ATOM   3482  CB  GLU C  53     -10.337   3.569 -32.392  1.00  0.00              
ATOM   3483  CG  GLU C  53     -11.010   4.438 -31.339  1.00  0.00              
ATOM   3484  CD  GLU C  53     -12.480   4.137 -31.241  1.00  0.00              
ATOM   3485  OE1 GLU C  53     -12.931   3.247 -31.922  1.00  0.00              
ATOM   3486  OE2 GLU C  53     -13.130   4.717 -30.405  1.00  0.00              
ATOM   3487  H   GLU C  53      -8.294   1.986 -33.490  1.00  0.00              
ATOM   3488  HA  GLU C  53      -8.700   4.882 -32.824  1.00  0.00              
ATOM   3489 1HB  GLU C  53     -10.806   3.746 -33.361  1.00  0.00              
ATOM   3490 2HB  GLU C  53     -10.448   2.519 -32.121  1.00  0.00              
ATOM   3491 1HG  GLU C  53     -10.556   4.355 -30.353  1.00  0.00              
ATOM   3492 2HG  GLU C  53     -10.873   5.450 -31.716  1.00  0.00              
ATOM   3493  N   TRP C  54      -7.365   4.600 -30.795  1.00  0.00              
ATOM   3494  CA  TRP C  54      -6.664   4.540 -29.517  1.00  0.00              
ATOM   3495  C   TRP C  54      -7.700   4.480 -28.399  1.00  0.00              
ATOM   3496  O   TRP C  54      -8.579   5.342 -28.322  1.00  0.00              
ATOM   3497  CB  TRP C  54      -5.797   5.793 -29.350  1.00  0.00              
ATOM   3498  CG  TRP C  54      -5.017   5.842 -28.068  1.00  0.00              
ATOM   3499  CD1 TRP C  54      -3.771   5.326 -27.845  1.00  0.00              
ATOM   3500  CD2 TRP C  54      -5.437   6.425 -26.828  1.00  0.00              
ATOM   3501  NE1 TRP C  54      -3.390   5.551 -26.543  1.00  0.00              
ATOM   3502  CE2 TRP C  54      -4.395   6.224 -25.897  1.00  0.00              
ATOM   3503  CE3 TRP C  54      -6.595   7.093 -26.413  1.00  0.00              
ATOM   3504  CZ2 TRP C  54      -4.472   6.671 -24.575  1.00  0.00              
ATOM   3505  CZ3 TRP C  54      -6.675   7.536 -25.096  1.00  0.00              
ATOM   3506  CH2 TRP C  54      -5.621   7.325 -24.193  1.00  0.00              
ATOM   3507  H   TRP C  54      -7.297   5.437 -31.355  1.00  0.00              
ATOM   3508  HA  TRP C  54      -6.057   3.636 -29.471  1.00  0.00              
ATOM   3509 1HB  TRP C  54      -5.064   5.855 -30.153  1.00  0.00              
ATOM   3510 2HB  TRP C  54      -6.422   6.686 -29.359  1.00  0.00              
ATOM   3511  HD1 TRP C  54      -3.284   4.837 -28.686  1.00  0.00              
ATOM   3512  HE1 TRP C  54      -2.514   5.265 -26.130  1.00  0.00              
ATOM   3513  HE3 TRP C  54      -7.438   7.288 -27.074  1.00  0.00              
ATOM   3514  HZ2 TRP C  54      -3.630   6.490 -23.906  1.00  0.00              
ATOM   3515  HZ3 TRP C  54      -7.583   8.051 -24.783  1.00  0.00              
ATOM   3516  HH2 TRP C  54      -5.716   7.687 -23.169  1.00  0.00              
ATOM   3517  N   MET C  55      -7.612   3.462 -27.549  1.00  0.00              
ATOM   3518  CA  MET C  55      -8.540   3.321 -26.427  1.00  0.00              
ATOM   3519  C   MET C  55      -7.829   3.710 -25.125  1.00  0.00              
ATOM   3520  O   MET C  55      -8.370   4.454 -24.303  1.00  0.00              
ATOM   3521  CB  MET C  55      -9.074   1.892 -26.347  1.00  0.00              
ATOM   3522  CG  MET C  55      -9.805   1.422 -27.597  1.00  0.00              
ATOM   3523  SD  MET C  55     -11.236   2.447 -27.991  1.00  0.00              
ATOM   3524  CE  MET C  55     -12.338   2.022 -26.645  1.00  0.00              
ATOM   3525  H   MET C  55      -6.888   2.770 -27.680  1.00  0.00              
ATOM   3526  HA  MET C  55      -9.385   3.997 -26.556  1.00  0.00              
ATOM   3527 1HB  MET C  55      -8.218   1.244 -26.162  1.00  0.00              
ATOM   3528 2HB  MET C  55      -9.752   1.853 -25.494  1.00  0.00              
ATOM   3529 1HG  MET C  55      -9.105   1.449 -28.431  1.00  0.00              
ATOM   3530 2HG  MET C  55     -10.135   0.396 -27.431  1.00  0.00              
ATOM   3531 1HE  MET C  55     -13.271   2.577 -26.748  1.00  0.00              
ATOM   3532 2HE  MET C  55     -12.547   0.952 -26.669  1.00  0.00              
ATOM   3533 3HE  MET C  55     -11.867   2.278 -25.695  1.00  0.00              
ATOM   3534  N   SER C  56      -6.622   3.183 -24.947  1.00  0.00              
ATOM   3535  CA  SER C  56      -5.784   3.501 -23.792  1.00  0.00              
ATOM   3536  C   SER C  56      -4.351   3.232 -24.209  1.00  0.00              
ATOM   3537  O   SER C  56      -4.106   2.804 -25.332  1.00  0.00              
ATOM   3538  CB  SER C  56      -6.113   2.601 -22.607  1.00  0.00              
ATOM   3539  OG  SER C  56      -5.623   1.288 -22.836  1.00  0.00              
ATOM   3540  H   SER C  56      -6.275   2.539 -25.642  1.00  0.00              
ATOM   3541  HA  SER C  56      -5.940   4.511 -23.409  1.00  0.00              
ATOM   3542 1HB  SER C  56      -5.651   3.018 -21.713  1.00  0.00              
ATOM   3543 2HB  SER C  56      -7.195   2.576 -22.477  1.00  0.00              
ATOM   3544  HG  SER C  56      -6.230   0.816 -23.411  1.00  0.00              
ATOM   3545  N   ALA C  57      -3.409   3.467 -23.298  1.00  0.00              
ATOM   3546  CA  ALA C  57      -2.003   3.205 -23.592  1.00  0.00              
ATOM   3547  C   ALA C  57      -1.729   1.700 -23.759  1.00  0.00              
ATOM   3548  O   ALA C  57      -0.663   1.307 -24.236  1.00  0.00              
ATOM   3549  CB  ALA C  57      -1.115   3.792 -22.477  1.00  0.00              
ATOM   3550  H   ALA C  57      -3.662   3.832 -22.392  1.00  0.00              
ATOM   3551  HA  ALA C  57      -1.749   3.681 -24.538  1.00  0.00              
ATOM   3552 1HB  ALA C  57      -0.068   3.593 -22.705  1.00  0.00              
ATOM   3553 2HB  ALA C  57      -1.273   4.869 -22.415  1.00  0.00              
ATOM   3554 3HB  ALA C  57      -1.374   3.331 -21.526  1.00  0.00              
ATOM   3555  N   SER C  58      -2.691   0.863 -23.374  1.00  0.00              
ATOM   3556  CA  SER C  58      -2.541  -0.585 -23.522  1.00  0.00              
ATOM   3557  C   SER C  58      -3.514  -1.152 -24.547  1.00  0.00              
ATOM   3558  O   SER C  58      -3.563  -2.372 -24.764  1.00  0.00              
ATOM   3559  CB  SER C  58      -2.737  -1.268 -22.182  1.00  0.00              
ATOM   3560  OG  SER C  58      -4.020  -1.050 -21.663  1.00  0.00              
ATOM   3561  H   SER C  58      -3.541   1.230 -22.974  1.00  0.00              
ATOM   3562  HA  SER C  58      -1.525  -0.892 -23.775  1.00  0.00              
ATOM   3563 1HB  SER C  58      -2.584  -2.339 -22.312  1.00  0.00              
ATOM   3564 2HB  SER C  58      -2.000  -0.879 -21.481  1.00  0.00              
ATOM   3565  HG  SER C  58      -4.282  -0.141 -21.830  1.00  0.00              
ATOM   3566  N   LYS C  59      -4.274  -0.286 -25.204  1.00  0.00              
ATOM   3567  CA  LYS C  59      -5.323  -0.795 -26.074  1.00  0.00              
ATOM   3568  C   LYS C  59      -5.630   0.021 -27.320  1.00  0.00              
ATOM   3569  O   LYS C  59      -5.901   1.223 -27.245  1.00  0.00              
ATOM   3570  CB  LYS C  59      -6.601  -0.954 -25.245  1.00  0.00              
ATOM   3571  CG  LYS C  59      -7.780  -1.604 -25.978  1.00  0.00              
ATOM   3572  CD  LYS C  59      -8.965  -1.778 -25.026  1.00  0.00              
ATOM   3573  CE  LYS C  59     -10.180  -2.322 -25.743  1.00  0.00              
ATOM   3574  NZ  LYS C  59     -11.330  -2.560 -24.810  1.00  0.00              
ATOM   3575  H   LYS C  59      -4.146   0.713 -25.119  1.00  0.00              
ATOM   3576  HA  LYS C  59      -5.029  -1.764 -26.479  1.00  0.00              
ATOM   3577 1HB  LYS C  59      -6.346  -1.563 -24.376  1.00  0.00              
ATOM   3578 2HB  LYS C  59      -6.895   0.042 -24.915  1.00  0.00              
ATOM   3579 1HG  LYS C  59      -8.063  -0.962 -26.814  1.00  0.00              
ATOM   3580 2HG  LYS C  59      -7.461  -2.574 -26.356  1.00  0.00              
ATOM   3581 1HD  LYS C  59      -8.675  -2.465 -24.231  1.00  0.00              
ATOM   3582 2HD  LYS C  59      -9.208  -0.806 -24.593  1.00  0.00              
ATOM   3583 1HE  LYS C  59     -10.478  -1.605 -26.506  1.00  0.00              
ATOM   3584 2HE  LYS C  59      -9.903  -3.262 -26.220  1.00  0.00              
ATOM   3585 1HZ  LYS C  59     -12.115  -2.924 -25.330  1.00  0.00              
ATOM   3586 2HZ  LYS C  59     -11.057  -3.229 -24.102  1.00  0.00              
ATOM   3587 3HZ  LYS C  59     -11.590  -1.691 -24.370  1.00  0.00              
ATOM   3588  N   ILE C  60      -5.594  -0.655 -28.461  1.00  0.00              
ATOM   3589  CA  ILE C  60      -5.941  -0.059 -29.741  1.00  0.00              
ATOM   3590  C   ILE C  60      -6.902  -1.021 -30.424  1.00  0.00              
ATOM   3591  O   ILE C  60      -6.640  -2.222 -30.497  1.00  0.00              
ATOM   3592  CB  ILE C  60      -4.719   0.099 -30.665  1.00  0.00              
ATOM   3593  CG1 ILE C  60      -3.688   1.037 -30.027  1.00  0.00              
ATOM   3594  CG2 ILE C  60      -5.166   0.653 -32.015  1.00  0.00              
ATOM   3595  CD1 ILE C  60      -2.382   1.127 -30.831  1.00  0.00              
ATOM   3596  H   ILE C  60      -5.315  -1.626 -28.429  1.00  0.00              
ATOM   3597  HA  ILE C  60      -6.466   0.884 -29.596  1.00  0.00              
ATOM   3598  HB  ILE C  60      -4.248  -0.874 -30.801  1.00  0.00              
ATOM   3599 1HG1 ILE C  60      -4.147   2.023 -29.954  1.00  0.00              
ATOM   3600 2HG1 ILE C  60      -3.481   0.658 -29.026  1.00  0.00              
ATOM   3601 1HG2 ILE C  60      -4.300   0.765 -32.667  1.00  0.00              
ATOM   3602 2HG2 ILE C  60      -5.878  -0.032 -32.473  1.00  0.00              
ATOM   3603 3HG2 ILE C  60      -5.639   1.624 -31.872  1.00  0.00              
ATOM   3604 1HD1 ILE C  60      -1.690   1.806 -30.330  1.00  0.00              
ATOM   3605 2HD1 ILE C  60      -1.930   0.138 -30.905  1.00  0.00              
ATOM   3606 3HD1 ILE C  60      -2.594   1.502 -31.831  1.00  0.00              
ATOM   3607  N   VAL C  61      -8.029  -0.500 -30.901  1.00  0.00              
ATOM   3608  CA  VAL C  61      -8.992  -1.325 -31.618  1.00  0.00              
ATOM   3609  C   VAL C  61      -9.003  -0.871 -33.079  1.00  0.00              
ATOM   3610  O   VAL C  61      -9.062   0.327 -33.362  1.00  0.00              
ATOM   3611  CB  VAL C  61     -10.410  -1.222 -31.024  1.00  0.00              
ATOM   3612  CG1 VAL C  61     -11.395  -2.033 -31.853  1.00  0.00              
ATOM   3613  CG2 VAL C  61     -10.416  -1.695 -29.578  1.00  0.00              
ATOM   3614  H   VAL C  61      -8.225   0.481 -30.766  1.00  0.00              
ATOM   3615  HA  VAL C  61      -8.697  -2.375 -31.613  1.00  0.00              
ATOM   3616  HB  VAL C  61     -10.716  -0.176 -31.017  1.00  0.00              
ATOM   3617 1HG1 VAL C  61     -12.391  -1.948 -31.419  1.00  0.00              
ATOM   3618 2HG1 VAL C  61     -11.411  -1.652 -32.875  1.00  0.00              
ATOM   3619 3HG1 VAL C  61     -11.090  -3.079 -31.861  1.00  0.00              
ATOM   3620 1HG2 VAL C  61     -11.425  -1.615 -29.174  1.00  0.00              
ATOM   3621 2HG2 VAL C  61     -10.089  -2.734 -29.535  1.00  0.00              
ATOM   3622 3HG2 VAL C  61      -9.740  -1.075 -28.989  1.00  0.00              
ATOM   3623  N   CYS C  62      -8.921  -1.824 -33.999  1.00  0.00              
ATOM   3624  CA  CYS C  62      -8.846  -1.496 -35.419  1.00  0.00              
ATOM   3625  C   CYS C  62      -9.417  -2.634 -36.257  1.00  0.00              
ATOM   3626  O   CYS C  62      -9.874  -3.647 -35.725  1.00  0.00              
ATOM   3627  CB  CYS C  62      -7.343  -1.348 -35.658  1.00  0.00              
ATOM   3628  SG  CYS C  62      -6.404  -2.886 -35.496  1.00  0.00              
ATOM   3629  H   CYS C  62      -8.908  -2.793 -33.717  1.00  0.00              
ATOM   3630  HA  CYS C  62      -9.332  -0.554 -35.673  1.00  0.00              
ATOM   3631 1HB  CYS C  62      -7.156  -0.986 -36.670  1.00  0.00              
ATOM   3632 2HB  CYS C  62      -6.913  -0.654 -34.937  1.00  0.00              
ATOM   3633  HG  CYS C  62      -6.703  -3.360 -36.701  1.00  0.00              
ATOM   3634  N   ARG C  63      -9.404  -2.448 -37.571  1.00  0.00              
ATOM   3635  CA  ARG C  63      -9.840  -3.489 -38.488  1.00  0.00              
ATOM   3636  C   ARG C  63      -8.665  -3.916 -39.336  1.00  0.00              
ATOM   3637  O   ARG C  63      -7.915  -3.082 -39.831  1.00  0.00              
ATOM   3638  CB  ARG C  63     -10.991  -2.987 -39.368  1.00  0.00              
ATOM   3639  CG  ARG C  63     -12.300  -2.889 -38.599  1.00  0.00              
ATOM   3640  CD  ARG C  63     -13.439  -2.397 -39.454  1.00  0.00              
ATOM   3641  NE  ARG C  63     -14.670  -2.266 -38.680  1.00  0.00              
ATOM   3642  CZ  ARG C  63     -15.547  -3.248 -38.503  1.00  0.00              
ATOM   3643  NH1 ARG C  63     -15.331  -4.439 -39.047  1.00  0.00              
ATOM   3644  NH2 ARG C  63     -16.643  -3.043 -37.785  1.00  0.00              
ATOM   3645  H   ARG C  63      -9.084  -1.565 -37.944  1.00  0.00              
ATOM   3646  HA  ARG C  63     -10.185  -4.357 -37.925  1.00  0.00              
ATOM   3647 1HB  ARG C  63     -10.696  -2.011 -39.750  1.00  0.00              
ATOM   3648 2HB  ARG C  63     -11.086  -3.688 -40.197  1.00  0.00              
ATOM   3649 1HG  ARG C  63     -12.553  -3.878 -38.215  1.00  0.00              
ATOM   3650 2HG  ARG C  63     -12.162  -2.199 -37.767  1.00  0.00              
ATOM   3651 1HD  ARG C  63     -13.175  -1.424 -39.868  1.00  0.00              
ATOM   3652 2HD  ARG C  63     -13.604  -3.104 -40.265  1.00  0.00              
ATOM   3653  HE  ARG C  63     -15.037  -1.466 -38.182  1.00  0.00              
ATOM   3654 1HH1 ARG C  63     -14.497  -4.597 -39.595  1.00  0.00              
ATOM   3655 2HH1 ARG C  63     -16.000  -5.182 -38.912  1.00  0.00              
ATOM   3656 1HH2 ARG C  63     -16.810  -2.136 -37.370  1.00  0.00              
ATOM   3657 2HH2 ARG C  63     -17.307  -3.793 -37.655  1.00  0.00              
ATOM   3658  N   VAL C  64      -8.488  -5.222 -39.475  1.00  0.00              
ATOM   3659  CA  VAL C  64      -7.373  -5.749 -40.238  1.00  0.00              
ATOM   3660  C   VAL C  64      -7.805  -5.988 -41.675  1.00  0.00              
ATOM   3661  O   VAL C  64      -8.792  -6.681 -41.933  1.00  0.00              
ATOM   3662  CB  VAL C  64      -6.833  -7.061 -39.638  1.00  0.00              
ATOM   3663  CG1 VAL C  64      -5.673  -7.590 -40.468  1.00  0.00              
ATOM   3664  CG2 VAL C  64      -6.400  -6.848 -38.195  1.00  0.00              
ATOM   3665  H   VAL C  64      -9.138  -5.864 -39.045  1.00  0.00              
ATOM   3666  HA  VAL C  64      -6.552  -5.032 -40.289  1.00  0.00              
ATOM   3667  HB  VAL C  64      -7.636  -7.799 -39.622  1.00  0.00              
ATOM   3668 1HG1 VAL C  64      -5.305  -8.518 -40.030  1.00  0.00              
ATOM   3669 2HG1 VAL C  64      -6.012  -7.780 -41.486  1.00  0.00              
ATOM   3670 3HG1 VAL C  64      -4.871  -6.853 -40.483  1.00  0.00              
ATOM   3671 1HG2 VAL C  64      -6.022  -7.785 -37.786  1.00  0.00              
ATOM   3672 2HG2 VAL C  64      -5.614  -6.093 -38.159  1.00  0.00              
ATOM   3673 3HG2 VAL C  64      -7.253  -6.512 -37.605  1.00  0.00              
ATOM   3674  N   GLY C  65      -7.069  -5.389 -42.603  1.00  0.00              
ATOM   3675  CA  GLY C  65      -7.409  -5.485 -44.007  1.00  0.00              
ATOM   3676  C   GLY C  65      -6.553  -6.547 -44.668  1.00  0.00              
ATOM   3677  O   GLY C  65      -6.023  -7.427 -43.998  1.00  0.00              
ATOM   3678  H   GLY C  65      -6.255  -4.856 -42.330  1.00  0.00              
ATOM   3679 1HA  GLY C  65      -8.462  -5.750 -44.101  1.00  0.00              
ATOM   3680 2HA  GLY C  65      -7.234  -4.521 -44.483  1.00  0.00              
ATOM   3681  N   GLN C  66      -6.413  -6.461 -45.984  1.00  0.00              
ATOM   3682  CA  GLN C  66      -5.675  -7.456 -46.756  1.00  0.00              
ATOM   3683  C   GLN C  66      -4.174  -7.333 -46.522  1.00  0.00              
ATOM   3684  O   GLN C  66      -3.602  -6.250 -46.623  1.00  0.00              
ATOM   3685  CB  GLN C  66      -5.978  -7.311 -48.249  1.00  0.00              
ATOM   3686  CG  GLN C  66      -5.278  -8.332 -49.129  1.00  0.00              
ATOM   3687  CD  GLN C  66      -5.720  -8.248 -50.578  1.00  0.00              
ATOM   3688  OE1 GLN C  66      -6.616  -7.473 -50.924  1.00  0.00              
ATOM   3689  NE2 GLN C  66      -5.097  -9.050 -51.434  1.00  0.00              
ATOM   3690  H   GLN C  66      -6.833  -5.678 -46.464  1.00  0.00              
ATOM   3691  HA  GLN C  66      -5.958  -8.456 -46.428  1.00  0.00              
ATOM   3692 1HB  GLN C  66      -7.059  -7.406 -48.362  1.00  0.00              
ATOM   3693 2HB  GLN C  66      -5.672  -6.306 -48.536  1.00  0.00              
ATOM   3694 1HG  GLN C  66      -4.198  -8.478 -49.118  1.00  0.00              
ATOM   3695 2HG  GLN C  66      -5.764  -9.192 -48.669  1.00  0.00              
ATOM   3696 1HE2 GLN C  66      -5.347  -9.040 -52.403  1.00  0.00              
ATOM   3697 2HE2 GLN C  66      -4.378  -9.666 -51.109  1.00  0.00              
ATOM   3698  N   ALA C  67      -3.541  -8.453 -46.199  1.00  0.00              
ATOM   3699  CA  ALA C  67      -2.109  -8.480 -45.925  1.00  0.00              
ATOM   3700  C   ALA C  67      -1.179  -8.217 -47.105  1.00  0.00              
ATOM   3701  O   ALA C  67      -1.483  -8.551 -48.251  1.00  0.00              
ATOM   3702  CB  ALA C  67      -1.740  -9.808 -45.281  1.00  0.00              
ATOM   3703  H   ALA C  67      -4.069  -9.312 -46.143  1.00  0.00              
ATOM   3704  HA  ALA C  67      -1.872  -7.682 -45.221  1.00  0.00              
ATOM   3705 1HB  ALA C  67      -0.669  -9.827 -45.076  1.00  0.00              
ATOM   3706 2HB  ALA C  67      -2.291  -9.928 -44.348  1.00  0.00              
ATOM   3707 3HB  ALA C  67      -1.993 -10.623 -45.957  1.00  0.00              
ATOM   3708  N   LYS C  68      -0.043  -7.601 -46.795  1.00  0.00              
ATOM   3709  CA  LYS C  68       0.934  -7.178 -47.790  1.00  0.00              
ATOM   3710  C   LYS C  68       2.167  -8.014 -47.494  1.00  0.00              
ATOM   3711  O   LYS C  68       2.985  -8.283 -48.374  1.00  0.00              
ATOM   3712  CB  LYS C  68       1.233  -5.680 -47.712  1.00  0.00              
ATOM   3713  CG  LYS C  68       0.034  -4.784 -47.991  1.00  0.00              
ATOM   3714  CD  LYS C  68       0.436  -3.317 -48.026  1.00  0.00              
ATOM   3715  CE  LYS C  68      -0.768  -2.418 -48.266  1.00  0.00              
ATOM   3716  NZ  LYS C  68      -0.394  -0.978 -48.280  1.00  0.00              
ATOM   3717  H   LYS C  68       0.142  -7.425 -45.818  1.00  0.00              
ATOM   3718  HA  LYS C  68       0.555  -7.388 -48.791  1.00  0.00              
ATOM   3719 1HB  LYS C  68       1.609  -5.481 -46.708  1.00  0.00              
ATOM   3720 2HB  LYS C  68       2.017  -5.472 -48.440  1.00  0.00              
ATOM   3721 1HG  LYS C  68      -0.393  -5.067 -48.955  1.00  0.00              
ATOM   3722 2HG  LYS C  68      -0.706  -4.940 -47.207  1.00  0.00              
ATOM   3723 1HD  LYS C  68       0.896  -3.061 -47.071  1.00  0.00              
ATOM   3724 2HD  LYS C  68       1.160  -3.173 -48.827  1.00  0.00              
ATOM   3725 1HE  LYS C  68      -1.210  -2.687 -49.225  1.00  0.00              
ATOM   3726 2HE  LYS C  68      -1.492  -2.596 -47.470  1.00  0.00              
ATOM   3727 1HZ  LYS C  68      -1.218  -0.417 -48.441  1.00  0.00              
ATOM   3728 2HZ  LYS C  68       0.015  -0.727 -47.391  1.00  0.00              
ATOM   3729 3HZ  LYS C  68       0.276  -0.812 -49.017  1.00  0.00              
ATOM   3730  N   ASN C  69       2.272  -8.425 -46.232  1.00  0.00              
ATOM   3731  CA  ASN C  69       3.376  -9.234 -45.721  1.00  0.00              
ATOM   3732  C   ASN C  69       2.859 -10.635 -45.439  1.00  0.00              
ATOM   3733  O   ASN C  69       1.675 -10.820 -45.160  1.00  0.00              
ATOM   3734  CB  ASN C  69       4.004  -8.631 -44.478  1.00  0.00              
ATOM   3735  CG  ASN C  69       4.753  -7.353 -44.737  1.00  0.00              
ATOM   3736  OD1 ASN C  69       5.241  -7.110 -45.847  1.00  0.00              
ATOM   3737  ND2 ASN C  69       4.916  -6.574 -43.699  1.00  0.00              
ATOM   3738  H   ASN C  69       1.531  -8.150 -45.604  1.00  0.00              
ATOM   3739  HA  ASN C  69       4.162  -9.306 -46.475  1.00  0.00              
ATOM   3740 1HB  ASN C  69       3.430  -8.528 -43.556  1.00  0.00              
ATOM   3741 2HB  ASN C  69       4.722  -9.443 -44.369  1.00  0.00              
ATOM   3742 1HD2 ASN C  69       5.406  -5.707 -43.796  1.00  0.00              
ATOM   3743 2HD2 ASN C  69       4.553  -6.845 -42.808  1.00  0.00              
ATOM   3744  N   ASP C  70       3.753 -11.617 -45.499  1.00  0.00              
ATOM   3745  CA  ASP C  70       3.382 -12.995 -45.201  1.00  0.00              
ATOM   3746  C   ASP C  70       3.607 -13.311 -43.720  1.00  0.00              
ATOM   3747  O   ASP C  70       3.372 -14.432 -43.272  1.00  0.00              
ATOM   3748  CB  ASP C  70       4.177 -13.967 -46.077  1.00  0.00              
ATOM   3749  CG  ASP C  70       5.682 -13.931 -45.850  1.00  0.00              
ATOM   3750  OD1 ASP C  70       6.125 -13.135 -45.056  1.00  0.00              
ATOM   3751  OD2 ASP C  70       6.358 -14.799 -46.347  1.00  0.00              
ATOM   3752  H   ASP C  70       4.707 -11.409 -45.757  1.00  0.00              
ATOM   3753  HA  ASP C  70       2.319 -13.142 -45.395  1.00  0.00              
ATOM   3754 1HB  ASP C  70       3.824 -14.996 -46.015  1.00  0.00              
ATOM   3755 2HB  ASP C  70       3.951 -13.563 -47.065  1.00  0.00              
ATOM   3756  N   LYS C  71       4.072 -12.315 -42.968  1.00  0.00              
ATOM   3757  CA  LYS C  71       4.229 -12.460 -41.522  1.00  0.00              
ATOM   3758  C   LYS C  71       3.063 -11.717 -40.880  1.00  0.00              
ATOM   3759  O   LYS C  71       2.683 -10.640 -41.334  1.00  0.00              
ATOM   3760  CB  LYS C  71       5.570 -11.907 -41.036  1.00  0.00              
ATOM   3761  CG  LYS C  71       6.785 -12.686 -41.526  1.00  0.00              
ATOM   3762  CD  LYS C  71       8.081 -12.044 -41.052  1.00  0.00              
ATOM   3763  CE  LYS C  71       9.295 -12.794 -41.581  1.00  0.00              
ATOM   3764  NZ  LYS C  71      10.570 -12.149 -41.166  1.00  0.00              
ATOM   3765  H   LYS C  71       4.323 -11.439 -43.404  1.00  0.00              
ATOM   3766  HA  LYS C  71       4.182 -13.514 -41.249  1.00  0.00              
ATOM   3767 1HB  LYS C  71       5.637 -10.877 -41.384  1.00  0.00              
ATOM   3768 2HB  LYS C  71       5.547 -11.921 -39.947  1.00  0.00              
ATOM   3769 1HG  LYS C  71       6.721 -13.704 -41.142  1.00  0.00              
ATOM   3770 2HG  LYS C  71       6.767 -12.707 -42.615  1.00  0.00              
ATOM   3771 1HD  LYS C  71       8.107 -11.013 -41.405  1.00  0.00              
ATOM   3772 2HD  LYS C  71       8.095 -12.055 -39.962  1.00  0.00              
ATOM   3773 1HE  LYS C  71       9.262 -13.813 -41.198  1.00  0.00              
ATOM   3774 2HE  LYS C  71       9.237 -12.813 -42.669  1.00  0.00              
ATOM   3775 1HZ  LYS C  71      11.350 -12.675 -41.536  1.00  0.00              
ATOM   3776 2HZ  LYS C  71      10.602 -11.204 -41.521  1.00  0.00              
ATOM   3777 3HZ  LYS C  71      10.626 -12.131 -40.157  1.00  0.00              
ATOM   3778  N   GLY C  72       2.487 -12.301 -39.835  1.00  0.00              
ATOM   3779  CA  GLY C  72       1.305 -11.715 -39.223  1.00  0.00              
ATOM   3780  C   GLY C  72       1.598 -10.828 -38.030  1.00  0.00              
ATOM   3781  O   GLY C  72       0.782 -10.714 -37.121  1.00  0.00              
ATOM   3782  H   GLY C  72       2.864 -13.156 -39.455  1.00  0.00              
ATOM   3783 1HA  GLY C  72       0.784 -11.107 -39.963  1.00  0.00              
ATOM   3784 2HA  GLY C  72       0.646 -12.514 -38.883  1.00  0.00              
ATOM   3785  N   ASP C  73       2.762 -10.186 -38.048  1.00  0.00              
ATOM   3786  CA  ASP C  73       3.192  -9.292 -36.979  1.00  0.00              
ATOM   3787  C   ASP C  73       2.302  -8.045 -36.854  1.00  0.00              
ATOM   3788  O   ASP C  73       1.737  -7.563 -37.842  1.00  0.00              
ATOM   3789  CB  ASP C  73       4.647  -8.874 -37.203  1.00  0.00              
ATOM   3790  CG  ASP C  73       5.665  -9.976 -36.940  1.00  0.00              
ATOM   3791  OD1 ASP C  73       5.286 -10.994 -36.410  1.00  0.00              
ATOM   3792  OD2 ASP C  73       6.772  -9.858 -37.408  1.00  0.00              
ATOM   3793  H   ASP C  73       3.369 -10.330 -38.844  1.00  0.00              
ATOM   3794  HA  ASP C  73       3.114  -9.802 -36.018  1.00  0.00              
ATOM   3795 1HB  ASP C  73       4.828  -8.441 -38.186  1.00  0.00              
ATOM   3796 2HB  ASP C  73       4.744  -8.101 -36.440  1.00  0.00              
ATOM   3797  N   ILE C  74       2.188  -7.529 -35.635  1.00  0.00              
ATOM   3798  CA  ILE C  74       1.350  -6.372 -35.334  1.00  0.00              
ATOM   3799  C   ILE C  74       2.275  -5.227 -34.898  1.00  0.00              
ATOM   3800  O   ILE C  74       2.805  -5.229 -33.786  1.00  0.00              
ATOM   3801  CB  ILE C  74       0.359  -6.715 -34.204  1.00  0.00              
ATOM   3802  CG1 ILE C  74      -0.494  -7.916 -34.630  1.00  0.00              
ATOM   3803  CG2 ILE C  74      -0.532  -5.509 -33.890  1.00  0.00              
ATOM   3804  CD1 ILE C  74      -1.335  -8.505 -33.528  1.00  0.00              
ATOM   3805  H   ILE C  74       2.710  -7.966 -34.889  1.00  0.00              
ATOM   3806  HA  ILE C  74       0.828  -6.033 -36.228  1.00  0.00              
ATOM   3807  HB  ILE C  74       0.919  -6.994 -33.312  1.00  0.00              
ATOM   3808 1HG1 ILE C  74      -1.145  -7.582 -35.437  1.00  0.00              
ATOM   3809 2HG1 ILE C  74       0.187  -8.680 -35.007  1.00  0.00              
ATOM   3810 1HG2 ILE C  74      -1.226  -5.769 -33.090  1.00  0.00              
ATOM   3811 2HG2 ILE C  74       0.088  -4.671 -33.573  1.00  0.00              
ATOM   3812 3HG2 ILE C  74      -1.094  -5.229 -34.781  1.00  0.00              
ATOM   3813 1HD1 ILE C  74      -1.906  -9.349 -33.917  1.00  0.00              
ATOM   3814 2HD1 ILE C  74      -0.689  -8.846 -32.719  1.00  0.00              
ATOM   3815 3HD1 ILE C  74      -2.021  -7.749 -33.149  1.00  0.00              
ATOM   3816  N   ILE C  75       2.456  -4.253 -35.785  1.00  0.00              
ATOM   3817  CA  ILE C  75       3.335  -3.112 -35.522  1.00  0.00              
ATOM   3818  C   ILE C  75       2.618  -1.789 -35.248  1.00  0.00              
ATOM   3819  O   ILE C  75       1.934  -1.244 -36.121  1.00  0.00              
ATOM   3820  CB  ILE C  75       4.302  -2.898 -36.701  1.00  0.00              
ATOM   3821  CG1 ILE C  75       5.202  -4.123 -36.883  1.00  0.00              
ATOM   3822  CG2 ILE C  75       5.138  -1.646 -36.482  1.00  0.00              
ATOM   3823  CD1 ILE C  75       6.023  -4.095 -38.152  1.00  0.00              
ATOM   3824  H   ILE C  75       1.969  -4.305 -36.668  1.00  0.00              
ATOM   3825  HA  ILE C  75       3.896  -3.264 -34.601  1.00  0.00              
ATOM   3826  HB  ILE C  75       3.724  -2.793 -37.619  1.00  0.00              
ATOM   3827 1HG1 ILE C  75       5.867  -4.167 -36.020  1.00  0.00              
ATOM   3828 2HG1 ILE C  75       4.556  -5.001 -36.887  1.00  0.00              
ATOM   3829 1HG2 ILE C  75       5.816  -1.509 -37.324  1.00  0.00              
ATOM   3830 2HG2 ILE C  75       4.482  -0.781 -36.401  1.00  0.00              
ATOM   3831 3HG2 ILE C  75       5.716  -1.751 -35.564  1.00  0.00              
ATOM   3832 1HD1 ILE C  75       6.634  -4.995 -38.210  1.00  0.00              
ATOM   3833 2HD1 ILE C  75       5.358  -4.052 -39.015  1.00  0.00              
ATOM   3834 3HD1 ILE C  75       6.669  -3.218 -38.148  1.00  0.00              
ATOM   3835  N   VAL C  76       2.798  -1.271 -34.038  1.00  0.00              
ATOM   3836  CA  VAL C  76       2.220   0.008 -33.655  1.00  0.00              
ATOM   3837  C   VAL C  76       3.308   1.072 -33.715  1.00  0.00              
ATOM   3838  O   VAL C  76       4.409   0.878 -33.202  1.00  0.00              
ATOM   3839  CB  VAL C  76       1.651  -0.027 -32.211  1.00  0.00              
ATOM   3840  CG1 VAL C  76       1.136   1.364 -31.820  1.00  0.00              
ATOM   3841  CG2 VAL C  76       0.529  -1.057 -32.114  1.00  0.00              
ATOM   3842  H   VAL C  76       3.354  -1.781 -33.366  1.00  0.00              
ATOM   3843  HA  VAL C  76       1.445   0.319 -34.356  1.00  0.00              
ATOM   3844  HB  VAL C  76       2.438  -0.347 -31.528  1.00  0.00              
ATOM   3845 1HG1 VAL C  76       0.737   1.333 -30.805  1.00  0.00              
ATOM   3846 2HG1 VAL C  76       1.955   2.083 -31.866  1.00  0.00              
ATOM   3847 3HG1 VAL C  76       0.347   1.666 -32.509  1.00  0.00              
ATOM   3848 1HG2 VAL C  76       0.137  -1.075 -31.096  1.00  0.00              
ATOM   3849 2HG2 VAL C  76      -0.270  -0.791 -32.806  1.00  0.00              
ATOM   3850 3HG2 VAL C  76       0.916  -2.044 -32.368  1.00  0.00              
ATOM   3851  N   THR C  77       3.002   2.193 -34.355  1.00  0.00              
ATOM   3852  CA  THR C  77       3.967   3.275 -34.497  1.00  0.00              
ATOM   3853  C   THR C  77       3.394   4.555 -33.893  1.00  0.00              
ATOM   3854  O   THR C  77       2.329   5.025 -34.300  1.00  0.00              
ATOM   3855  CB  THR C  77       4.340   3.522 -35.970  1.00  0.00              
ATOM   3856  OG1 THR C  77       4.904   2.329 -36.531  1.00  0.00              
ATOM   3857  CG2 THR C  77       5.349   4.655 -36.082  1.00  0.00              
ATOM   3858  H   THR C  77       2.080   2.301 -34.754  1.00  0.00              
ATOM   3859  HA  THR C  77       4.876   3.033 -33.947  1.00  0.00              
ATOM   3860  HB  THR C  77       3.440   3.784 -36.525  1.00  0.00              
ATOM   3861  HG1 THR C  77       4.198   1.724 -36.769  1.00  0.00              
ATOM   3862 1HG2 THR C  77       5.599   4.816 -37.130  1.00  0.00              
ATOM   3863 2HG2 THR C  77       4.919   5.567 -35.667  1.00  0.00              
ATOM   3864 3HG2 THR C  77       6.250   4.395 -35.528  1.00  0.00              
ATOM   3865  N   THR C  78       4.100   5.103 -32.912  1.00  0.00              
ATOM   3866  CA  THR C  78       3.664   6.309 -32.226  1.00  0.00              
ATOM   3867  C   THR C  78       4.801   7.329 -32.255  1.00  0.00              
ATOM   3868  O   THR C  78       5.958   6.978 -32.500  1.00  0.00              
ATOM   3869  CB  THR C  78       3.355   6.040 -30.757  1.00  0.00              
ATOM   3870  OG1 THR C  78       4.564   5.639 -30.107  1.00  0.00              
ATOM   3871  CG2 THR C  78       2.270   4.945 -30.596  1.00  0.00              
ATOM   3872  H   THR C  78       4.967   4.666 -32.637  1.00  0.00              
ATOM   3873  HA  THR C  78       2.811   6.743 -32.748  1.00  0.00              
ATOM   3874  HB  THR C  78       2.998   6.962 -30.295  1.00  0.00              
ATOM   3875  HG1 THR C  78       4.733   4.712 -30.293  1.00  0.00              
ATOM   3876 1HG2 THR C  78       2.075   4.780 -29.536  1.00  0.00              
ATOM   3877 2HG2 THR C  78       1.353   5.265 -31.089  1.00  0.00              
ATOM   3878 3HG2 THR C  78       2.620   4.018 -31.048  1.00  0.00              
ATOM   3879  N   LYS C  79       4.472   8.586 -31.996  1.00  0.00              
ATOM   3880  CA  LYS C  79       5.481   9.632 -31.979  1.00  0.00              
ATOM   3881  C   LYS C  79       6.376   9.402 -30.769  1.00  0.00              
ATOM   3882  O   LYS C  79       7.597   9.333 -30.891  1.00  0.00              
ATOM   3883  CB  LYS C  79       4.815  11.007 -31.877  1.00  0.00              
ATOM   3884  CG  LYS C  79       4.046  11.421 -33.124  1.00  0.00              
ATOM   3885  CD  LYS C  79       3.442  12.816 -32.969  1.00  0.00              
ATOM   3886  CE  LYS C  79       2.642  13.228 -34.213  1.00  0.00              
ATOM   3887  NZ  LYS C  79       2.089  14.611 -34.111  1.00  0.00              
ATOM   3888  H   LYS C  79       3.510   8.827 -31.806  1.00  0.00              
ATOM   3889  HA  LYS C  79       6.093   9.569 -32.880  1.00  0.00              
ATOM   3890 1HB  LYS C  79       4.135  10.971 -31.026  1.00  0.00              
ATOM   3891 2HB  LYS C  79       5.606  11.732 -31.681  1.00  0.00              
ATOM   3892 1HG  LYS C  79       4.733  11.415 -33.971  1.00  0.00              
ATOM   3893 2HG  LYS C  79       3.250  10.697 -33.296  1.00  0.00              
ATOM   3894 1HD  LYS C  79       2.782  12.814 -32.100  1.00  0.00              
ATOM   3895 2HD  LYS C  79       4.249  13.530 -32.808  1.00  0.00              
ATOM   3896 1HE  LYS C  79       3.302  13.171 -35.078  1.00  0.00              
ATOM   3897 2HE  LYS C  79       1.819  12.524 -34.339  1.00  0.00              
ATOM   3898 1HZ  LYS C  79       1.574  14.830 -34.951  1.00  0.00              
ATOM   3899 2HZ  LYS C  79       1.472  14.669 -33.314  1.00  0.00              
ATOM   3900 3HZ  LYS C  79       2.847  15.270 -34.000  1.00  0.00              
ATOM   3901  N   SER C  80       5.748   9.257 -29.607  1.00  0.00              
ATOM   3902  CA  SER C  80       6.456   9.083 -28.347  1.00  0.00              
ATOM   3903  C   SER C  80       7.323   7.829 -28.195  1.00  0.00              
ATOM   3904  O   SER C  80       8.409   7.899 -27.617  1.00  0.00              
ATOM   3905  CB  SER C  80       5.438   9.120 -27.224  1.00  0.00              
ATOM   3906  OG  SER C  80       4.807  10.367 -27.127  1.00  0.00              
ATOM   3907  H   SER C  80       4.737   9.270 -29.605  1.00  0.00              
ATOM   3908  HA  SER C  80       7.110   9.920 -28.100  1.00  0.00              
ATOM   3909 1HB  SER C  80       4.685   8.355 -27.412  1.00  0.00              
ATOM   3910 2HB  SER C  80       5.947   8.905 -26.285  1.00  0.00              
ATOM   3911  HG  SER C  80       4.116  10.429 -27.790  1.00  0.00              
ATOM   3912  N   GLY C  81       6.854   6.689 -28.696  1.00  0.00              
ATOM   3913  CA  GLY C  81       7.661   5.482 -28.611  1.00  0.00              
ATOM   3914  C   GLY C  81       8.278   4.955 -29.891  1.00  0.00              
ATOM   3915  O   GLY C  81       9.045   3.998 -29.852  1.00  0.00              
ATOM   3916  H   GLY C  81       5.947   6.645 -29.137  1.00  0.00              
ATOM   3917 1HA  GLY C  81       8.496   5.658 -27.933  1.00  0.00              
ATOM   3918 2HA  GLY C  81       7.046   4.669 -28.225  1.00  0.00              
ATOM   3919  N   GLY C  82       7.944   5.555 -31.028  1.00  0.00              
ATOM   3920  CA  GLY C  82       8.467   5.063 -32.293  1.00  0.00              
ATOM   3921  C   GLY C  82       7.803   3.809 -32.841  1.00  0.00              
ATOM   3922  O   GLY C  82       6.655   3.498 -32.516  1.00  0.00              
ATOM   3923  H   GLY C  82       7.326   6.354 -31.028  1.00  0.00              
ATOM   3924 1HA  GLY C  82       8.348   5.837 -33.052  1.00  0.00              
ATOM   3925 2HA  GLY C  82       9.525   4.831 -32.175  1.00  0.00              
ATOM   3926  N   ARG C  83       8.535   3.087 -33.687  1.00  0.00              
ATOM   3927  CA  ARG C  83       8.040   1.849 -34.273  1.00  0.00              
ATOM   3928  C   ARG C  83       8.128   0.687 -33.295  1.00  0.00              
ATOM   3929  O   ARG C  83       9.192   0.411 -32.739  1.00  0.00              
ATOM   3930  CB  ARG C  83       8.736   1.520 -35.585  1.00  0.00              
ATOM   3931  CG  ARG C  83       8.108   0.382 -36.374  1.00  0.00              
ATOM   3932  CD  ARG C  83       8.693   0.178 -37.725  1.00  0.00              
ATOM   3933  NE  ARG C  83      10.044  -0.359 -37.721  1.00  0.00              
ATOM   3934  CZ  ARG C  83      10.813  -0.502 -38.818  1.00  0.00              
ATOM   3935  NH1 ARG C  83      10.359  -0.185 -40.010  1.00  0.00              
ATOM   3936  NH2 ARG C  83      12.032  -0.992 -38.667  1.00  0.00              
ATOM   3937  H   ARG C  83       9.462   3.409 -33.927  1.00  0.00              
ATOM   3938  HA  ARG C  83       6.984   1.956 -34.524  1.00  0.00              
ATOM   3939 1HB  ARG C  83       8.722   2.426 -36.188  1.00  0.00              
ATOM   3940 2HB  ARG C  83       9.767   1.261 -35.341  1.00  0.00              
ATOM   3941 1HG  ARG C  83       8.235  -0.543 -35.811  1.00  0.00              
ATOM   3942 2HG  ARG C  83       7.045   0.590 -36.496  1.00  0.00              
ATOM   3943 1HD  ARG C  83       8.065  -0.519 -38.281  1.00  0.00              
ATOM   3944 2HD  ARG C  83       8.723   1.134 -38.246  1.00  0.00              
ATOM   3945  HE  ARG C  83      10.602  -0.696 -36.948  1.00  0.00              
ATOM   3946 1HH1 ARG C  83       9.418   0.171 -40.112  1.00  0.00              
ATOM   3947 2HH1 ARG C  83      10.950  -0.299 -40.820  1.00  0.00              
ATOM   3948 1HH2 ARG C  83      12.359  -1.248 -37.746  1.00  0.00              
ATOM   3949 2HH2 ARG C  83      12.628  -1.110 -39.472  1.00  0.00              
ATOM   3950  N   GLY C  84       7.006   0.001 -33.096  1.00  0.00              
ATOM   3951  CA  GLY C  84       6.989  -1.109 -32.165  1.00  0.00              
ATOM   3952  C   GLY C  84       7.051  -2.476 -32.813  1.00  0.00              
ATOM   3953  O   GLY C  84       7.379  -2.614 -33.990  1.00  0.00              
ATOM   3954  H   GLY C  84       6.158   0.244 -33.588  1.00  0.00              
ATOM   3955 1HA  GLY C  84       7.847  -1.028 -31.498  1.00  0.00              
ATOM   3956 2HA  GLY C  84       6.070  -1.069 -31.581  1.00  0.00              
ATOM   3957  N   THR C  85       6.722  -3.493 -32.023  1.00  0.00              
ATOM   3958  CA  THR C  85       6.701  -4.879 -32.476  1.00  0.00              
ATOM   3959  C   THR C  85       5.632  -5.634 -31.695  1.00  0.00              
ATOM   3960  O   THR C  85       4.839  -5.034 -30.972  1.00  0.00              
ATOM   3961  CB  THR C  85       8.064  -5.573 -32.291  1.00  0.00              
ATOM   3962  OG1 THR C  85       8.046  -6.848 -32.946  1.00  0.00              
ATOM   3963  CG2 THR C  85       8.367  -5.769 -30.814  1.00  0.00              
ATOM   3964  H   THR C  85       6.478  -3.285 -31.066  1.00  0.00              
ATOM   3965  HA  THR C  85       6.436  -4.918 -33.532  1.00  0.00              
ATOM   3966  HB  THR C  85       8.840  -4.953 -32.741  1.00  0.00              
ATOM   3967  HG1 THR C  85       8.190  -6.725 -33.887  1.00  0.00              
ATOM   3968 1HG2 THR C  85       9.334  -6.259 -30.704  1.00  0.00              
ATOM   3969 2HG2 THR C  85       8.393  -4.800 -30.316  1.00  0.00              
ATOM   3970 3HG2 THR C  85       7.592  -6.388 -30.363  1.00  0.00              
ATOM   3971  N   SER C  86       5.602  -6.953 -31.851  1.00  0.00              
ATOM   3972  CA  SER C  86       4.600  -7.753 -31.165  1.00  0.00              
ATOM   3973  C   SER C  86       5.173  -9.109 -30.763  1.00  0.00              
ATOM   3974  O   SER C  86       6.102  -9.618 -31.395  1.00  0.00              
ATOM   3975  CB  SER C  86       3.351  -7.954 -32.034  1.00  0.00              
ATOM   3976  OG  SER C  86       3.643  -8.694 -33.198  1.00  0.00              
ATOM   3977  H   SER C  86       6.274  -7.414 -32.448  1.00  0.00              
ATOM   3978  HA  SER C  86       4.169  -7.254 -30.295  1.00  0.00              
ATOM   3979 1HB  SER C  86       2.603  -8.486 -31.447  1.00  0.00              
ATOM   3980 2HB  SER C  86       2.963  -6.976 -32.318  1.00  0.00              
ATOM   3981  HG  SER C  86       3.678  -9.629 -32.982  1.00  0.00              
ATOM   3982  N   THR C  87       4.605  -9.681 -29.710  1.00  0.00              
ATOM   3983  CA  THR C  87       4.946 -11.032 -29.289  1.00  0.00              
ATOM   3984  C   THR C  87       3.905 -11.997 -29.848  1.00  0.00              
ATOM   3985  O   THR C  87       4.108 -13.205 -29.860  1.00  0.00              
ATOM   3986  CB  THR C  87       5.009 -11.164 -27.756  1.00  0.00              
ATOM   3987  OG1 THR C  87       3.724 -10.864 -27.195  1.00  0.00              
ATOM   3988  CG2 THR C  87       6.045 -10.211 -27.180  1.00  0.00              
ATOM   3989  H   THR C  87       3.917  -9.163 -29.184  1.00  0.00              
ATOM   3990  HA  THR C  87       5.917 -11.312 -29.699  1.00  0.00              
ATOM   3991  HB  THR C  87       5.276 -12.189 -27.499  1.00  0.00              
ATOM   3992  HG1 THR C  87       3.666 -11.236 -26.312  1.00  0.00              
ATOM   3993 1HG2 THR C  87       6.074 -10.319 -26.096  1.00  0.00              
ATOM   3994 2HG2 THR C  87       7.024 -10.445 -27.596  1.00  0.00              
ATOM   3995 3HG2 THR C  87       5.777  -9.187 -27.436  1.00  0.00              
ATOM   3996  N   VAL C  88       2.775 -11.454 -30.287  1.00  0.00              
ATOM   3997  CA  VAL C  88       1.714 -12.272 -30.851  1.00  0.00              
ATOM   3998  C   VAL C  88       1.487 -11.914 -32.305  1.00  0.00              
ATOM   3999  O   VAL C  88       2.023 -10.931 -32.810  1.00  0.00              
ATOM   4000  CB  VAL C  88       0.392 -12.108 -30.077  1.00  0.00              
ATOM   4001  CG1 VAL C  88       0.566 -12.542 -28.629  1.00  0.00              
ATOM   4002  CG2 VAL C  88      -0.091 -10.667 -30.145  1.00  0.00              
ATOM   4003  H   VAL C  88       2.648 -10.453 -30.228  1.00  0.00              
ATOM   4004  HA  VAL C  88       1.984 -13.328 -30.851  1.00  0.00              
ATOM   4005  HB  VAL C  88      -0.374 -12.721 -30.551  1.00  0.00              
ATOM   4006 1HG1 VAL C  88      -0.378 -12.420 -28.097  1.00  0.00              
ATOM   4007 2HG1 VAL C  88       0.867 -13.589 -28.597  1.00  0.00              
ATOM   4008 3HG1 VAL C  88       1.331 -11.928 -28.154  1.00  0.00              
ATOM   4009 1HG2 VAL C  88      -1.025 -10.569 -29.594  1.00  0.00              
ATOM   4010 2HG2 VAL C  88       0.661 -10.011 -29.705  1.00  0.00              
ATOM   4011 3HG2 VAL C  88      -0.253 -10.386 -31.186  1.00  0.00              
ATOM   4012  N   SER C  89       0.672 -12.711 -32.975  1.00  0.00              
ATOM   4013  CA  SER C  89       0.445 -12.521 -34.388  1.00  0.00              
ATOM   4014  C   SER C  89      -1.027 -12.688 -34.706  1.00  0.00              
ATOM   4015  O   SER C  89      -1.774 -13.313 -33.955  1.00  0.00              
ATOM   4016  CB  SER C  89       1.272 -13.535 -35.178  1.00  0.00              
ATOM   4017  OG  SER C  89       0.835 -14.850 -34.881  1.00  0.00              
ATOM   4018  H   SER C  89       0.199 -13.465 -32.497  1.00  0.00              
ATOM   4019  HA  SER C  89       0.812 -11.564 -34.760  1.00  0.00              
ATOM   4020 1HB  SER C  89       1.149 -13.331 -36.241  1.00  0.00              
ATOM   4021 2HB  SER C  89       2.320 -13.418 -34.904  1.00  0.00              
ATOM   4022  HG  SER C  89       1.524 -15.476 -35.114  1.00  0.00              
ATOM   4023  N   PHE C  90      -1.441 -12.107 -35.821  1.00  0.00              
ATOM   4024  CA  PHE C  90      -2.822 -12.203 -36.253  1.00  0.00              
ATOM   4025  C   PHE C  90      -2.856 -13.007 -37.547  1.00  0.00              
ATOM   4026  O   PHE C  90      -2.190 -12.652 -38.510  1.00  0.00              
ATOM   4027  CB  PHE C  90      -3.399 -10.814 -36.514  1.00  0.00              
ATOM   4028  CG  PHE C  90      -4.798 -10.846 -37.027  1.00  0.00              
ATOM   4029  CD1 PHE C  90      -5.859 -11.086 -36.166  1.00  0.00              
ATOM   4030  CD2 PHE C  90      -5.056 -10.712 -38.388  1.00  0.00              
ATOM   4031  CE1 PHE C  90      -7.163 -11.196 -36.644  1.00  0.00              
ATOM   4032  CE2 PHE C  90      -6.355 -10.820 -38.882  1.00  0.00              
ATOM   4033  CZ  PHE C  90      -7.414 -11.065 -38.001  1.00  0.00              
ATOM   4034  H   PHE C  90      -0.783 -11.587 -36.385  1.00  0.00              
ATOM   4035  HA  PHE C  90      -3.409 -12.732 -35.501  1.00  0.00              
ATOM   4036 1HB  PHE C  90      -3.413 -10.234 -35.593  1.00  0.00              
ATOM   4037 2HB  PHE C  90      -2.799 -10.293 -37.260  1.00  0.00              
ATOM   4038  HD1 PHE C  90      -5.664 -11.188 -35.098  1.00  0.00              
ATOM   4039  HD2 PHE C  90      -4.227 -10.521 -39.072  1.00  0.00              
ATOM   4040  HE1 PHE C  90      -7.982 -11.385 -35.951  1.00  0.00              
ATOM   4041  HE2 PHE C  90      -6.548 -10.715 -39.949  1.00  0.00              
ATOM   4042  HZ  PHE C  90      -8.433 -11.155 -38.377  1.00  0.00              
ATOM   4043  N   LYS C  91      -3.638 -14.080 -37.566  1.00  0.00              
ATOM   4044  CA  LYS C  91      -3.748 -14.909 -38.757  1.00  0.00              
ATOM   4045  C   LYS C  91      -4.902 -14.422 -39.619  1.00  0.00              
ATOM   4046  O   LYS C  91      -6.066 -14.534 -39.247  1.00  0.00              
ATOM   4047  CB  LYS C  91      -3.946 -16.379 -38.382  1.00  0.00              
ATOM   4048  CG  LYS C  91      -4.012 -17.328 -39.571  1.00  0.00              
ATOM   4049  CD  LYS C  91      -4.221 -18.767 -39.120  1.00  0.00              
ATOM   4050  CE  LYS C  91      -4.222 -19.724 -40.303  1.00  0.00              
ATOM   4051  NZ  LYS C  91      -4.441 -21.132 -39.878  1.00  0.00              
ATOM   4052  H   LYS C  91      -4.167 -14.329 -36.742  1.00  0.00              
ATOM   4053  HA  LYS C  91      -2.838 -14.825 -39.351  1.00  0.00              
ATOM   4054 1HB  LYS C  91      -3.111 -16.659 -37.739  1.00  0.00              
ATOM   4055 2HB  LYS C  91      -4.875 -16.443 -37.816  1.00  0.00              
ATOM   4056 1HG  LYS C  91      -4.839 -17.024 -40.213  1.00  0.00              
ATOM   4057 2HG  LYS C  91      -3.077 -17.253 -40.126  1.00  0.00              
ATOM   4058 1HD  LYS C  91      -3.417 -19.036 -38.435  1.00  0.00              
ATOM   4059 2HD  LYS C  91      -5.177 -18.831 -38.600  1.00  0.00              
ATOM   4060 1HE  LYS C  91      -5.016 -19.423 -40.985  1.00  0.00              
ATOM   4061 2HE  LYS C  91      -3.260 -19.642 -40.809  1.00  0.00              
ATOM   4062 1HZ  LYS C  91      -4.435 -21.733 -40.690  1.00  0.00              
ATOM   4063 2HZ  LYS C  91      -3.704 -21.413 -39.246  1.00  0.00              
ATOM   4064 3HZ  LYS C  91      -5.333 -21.208 -39.410  1.00  0.00              
ATOM   4065  N   LEU C  92      -4.566 -13.866 -40.776  1.00  0.00              
ATOM   4066  CA  LEU C  92      -5.580 -13.417 -41.718  1.00  0.00              
ATOM   4067  C   LEU C  92      -6.214 -14.616 -42.423  1.00  0.00              
ATOM   4068  O   LEU C  92      -5.510 -15.460 -42.975  1.00  0.00              
ATOM   4069  CB  LEU C  92      -4.970 -12.447 -42.738  1.00  0.00              
ATOM   4070  CG  LEU C  92      -5.976 -11.759 -43.668  1.00  0.00              
ATOM   4071  CD1 LEU C  92      -6.843 -10.790 -42.875  1.00  0.00              
ATOM   4072  CD2 LEU C  92      -5.230 -11.032 -44.777  1.00  0.00              
ATOM   4073  H   LEU C  92      -3.591 -13.752 -41.012  1.00  0.00              
ATOM   4074  HA  LEU C  92      -6.377 -12.905 -41.180  1.00  0.00              
ATOM   4075 1HB  LEU C  92      -4.536 -11.720 -42.054  1.00  0.00              
ATOM   4076 2HB  LEU C  92      -4.176 -12.918 -43.318  1.00  0.00              
ATOM   4077  HG  LEU C  92      -6.579 -12.543 -44.130  1.00  0.00              
ATOM   4078 1HD1 LEU C  92      -7.555 -10.307 -43.545  1.00  0.00              
ATOM   4079 2HD1 LEU C  92      -7.385 -11.336 -42.102  1.00  0.00              
ATOM   4080 3HD1 LEU C  92      -6.211 -10.034 -42.411  1.00  0.00              
ATOM   4081 1HD2 LEU C  92      -5.948 -10.544 -45.438  1.00  0.00              
ATOM   4082 2HD2 LEU C  92      -4.569 -10.282 -44.342  1.00  0.00              
ATOM   4083 3HD2 LEU C  92      -4.640 -11.748 -45.349  1.00  0.00              
ATOM   4084  N   LEU C  93      -7.540 -14.694 -42.390  1.00  0.00              
ATOM   4085  CA  LEU C  93      -8.248 -15.835 -42.967  1.00  0.00              
ATOM   4086  C   LEU C  93      -8.878 -15.502 -44.319  1.00  0.00              
ATOM   4087  O   LEU C  93      -8.920 -14.343 -44.735  1.00  0.00              
ATOM   4088  CB  LEU C  93      -9.324 -16.328 -41.991  1.00  0.00              
ATOM   4089  CG  LEU C  93      -8.821 -16.668 -40.582  1.00  0.00              
ATOM   4090  CD1 LEU C  93      -9.988 -17.094 -39.700  1.00  0.00              
ATOM   4091  CD2 LEU C  93      -7.777 -17.770 -40.666  1.00  0.00              
ATOM   4092  H   LEU C  93      -8.072 -13.953 -41.957  1.00  0.00              
ATOM   4093  HA  LEU C  93      -7.543 -16.642 -43.159  1.00  0.00              
ATOM   4094 1HB  LEU C  93      -9.955 -15.441 -41.959  1.00  0.00              
ATOM   4095 2HB  LEU C  93      -9.890 -17.163 -42.404  1.00  0.00              
ATOM   4096  HG  LEU C  93      -8.333 -15.775 -40.189  1.00  0.00              
ATOM   4097 1HD1 LEU C  93      -9.621 -17.332 -38.702  1.00  0.00              
ATOM   4098 2HD1 LEU C  93     -10.710 -16.281 -39.635  1.00  0.00              
ATOM   4099 3HD1 LEU C  93     -10.466 -17.973 -40.130  1.00  0.00              
ATOM   4100 1HD2 LEU C  93      -7.421 -18.010 -39.664  1.00  0.00              
ATOM   4101 2HD2 LEU C  93      -8.221 -18.659 -41.116  1.00  0.00              
ATOM   4102 3HD2 LEU C  93      -6.940 -17.434 -41.278  1.00  0.00              
ATOM   4103  N   LYS C  94      -9.368 -16.534 -45.001  1.00  0.00              
ATOM   4104  CA  LYS C  94     -10.065 -16.359 -46.269  1.00  0.00              
ATOM   4105  C   LYS C  94     -11.574 -16.452 -46.030  1.00  0.00              
ATOM   4106  O   LYS C  94     -12.058 -17.420 -45.443  1.00  0.00              
ATOM   4107  CB  LYS C  94      -9.614 -17.405 -47.290  1.00  0.00              
ATOM   4108  CG  LYS C  94     -10.249 -17.255 -48.666  1.00  0.00              
ATOM   4109  CD  LYS C  94      -9.776 -18.347 -49.615  1.00  0.00              
ATOM   4110  CE  LYS C  94     -10.427 -18.212 -50.983  1.00  0.00              
ATOM   4111  NZ  LYS C  94      -9.960 -19.263 -51.928  1.00  0.00              
ATOM   4112  H   LYS C  94      -9.253 -17.465 -44.626  1.00  0.00              
ATOM   4113  HA  LYS C  94      -9.853 -15.369 -46.674  1.00  0.00              
ATOM   4114 1HB  LYS C  94      -8.530 -17.317 -47.379  1.00  0.00              
ATOM   4115 2HB  LYS C  94      -9.864 -18.383 -46.879  1.00  0.00              
ATOM   4116 1HG  LYS C  94     -11.332 -17.313 -48.555  1.00  0.00              
ATOM   4117 2HG  LYS C  94      -9.977 -16.281 -49.069  1.00  0.00              
ATOM   4118 1HD  LYS C  94      -8.693 -18.272 -49.718  1.00  0.00              
ATOM   4119 2HD  LYS C  94     -10.033 -19.315 -49.186  1.00  0.00              
ATOM   4120 1HE  LYS C  94     -11.506 -18.289 -50.858  1.00  0.00              
ATOM   4121 2HE  LYS C  94     -10.179 -17.228 -51.384  1.00  0.00              
ATOM   4122 1HZ  LYS C  94     -10.415 -19.138 -52.822  1.00  0.00              
ATOM   4123 2HZ  LYS C  94      -8.960 -19.191 -52.046  1.00  0.00              
ATOM   4124 3HZ  LYS C  94     -10.192 -20.174 -51.558  1.00  0.00              
ATOM   4125  N   PRO C  95     -12.334 -15.435 -46.472  1.00  0.00              
ATOM   4126  CA  PRO C  95     -13.797 -15.405 -46.356  1.00  0.00              
ATOM   4127  C   PRO C  95     -14.500 -16.597 -47.004  1.00  0.00              
ATOM   4128  O   PRO C  95     -15.299 -16.373 -47.940  1.00  0.00              
ATOM   4129  OXT PRO C  95     -14.280 -17.709 -46.612  1.00  0.00              
ATOM   4130  CB  PRO C  95     -14.181 -14.088 -47.038  1.00  0.00              
ATOM   4131  CG  PRO C  95     -12.958 -13.245 -46.932  1.00  0.00              
ATOM   4132  CD  PRO C  95     -11.801 -14.195 -47.087  1.00  0.00              
ATOM   4133  HA  PRO C  95     -14.141 -15.449 -45.312  1.00  0.00              
ATOM   4134 1HB  PRO C  95     -14.465 -14.248 -48.089  1.00  0.00              
ATOM   4135 2HB  PRO C  95     -15.038 -13.612 -46.542  1.00  0.00              
ATOM   4136 1HG  PRO C  95     -12.940 -12.469 -47.712  1.00  0.00              
ATOM   4137 2HG  PRO C  95     -12.915 -12.726 -45.963  1.00  0.00              
ATOM   4138 1HD  PRO C  95     -11.527 -14.348 -48.142  1.00  0.00              
ATOM   4139 2HD  PRO C  95     -10.898 -13.840 -46.569  1.00  0.00              
TER                                                                             
# All scores below are weighted scores, not raw scores.
#BEGIN_POSE_ENERGIES_TABLE 024.d16_v11.1_1_9dG_RalA2andSec5_0045_0001.pdb
label fa_atr fa_rep fa_sol fa_intra_rep pro_close fa_pair hbond_sr_bb hbond_lr_bb hbond_bb_sc hbond_sc dslf_ss_dst dslf_cs_ang dslf_ss_dih dslf_ca_dih rama omega fa_dun p_aa_pp ref total
weights 0.8 0.44 0.65 0.004 1 0.49 0.585 1.17 1.17 1.1 0.5 2 5 5 0.2 0.5 0.56 0.32 1 NA
pose -1011.2 95.4488 501.134 2.12608 0.737996 -26.2956 -51.7695 -115.764 -35.7608 -26.1751 0 0 0 0 -11.4205 12.4423 162.656 -27.0129 -58.05 -588.901
SER_p:NtermProteinFull_1 -0.598573 0.14338 0.593958 0.00144488 0 0 0 0 0 0 0 0 0 0 0 0.0122648 0.159073 0 -0.37 -0.058452
LEU_2 -2.95276 0.315279 1.4689 0.00878846 0 0 0 0 0 0 0 0 0 0 -0.276526 0.00686987 1.67133 -0.0646904 -0.1 0.0771935
ALA_3 -2.26043 0.118146 1.36792 0.000950196 0 0 0 0 0 0 0 0 0 0 -0.330856 0.00773803 0 -0.101098 0.16 -1.03763
ARG_4 -3.27335 0.286671 2.422 0.0072396 0 -0.542753 0 0 -0.36115 -0.114811 0 0 0 0 0.0765322 0.000367892 1.59657 0.0721762 -0.98 -0.810505
HIS_5 -6.29261 0.232219 3.26961 0.00319992 0 0.0661095 0 0 0 -0.317464 0 0 0 0 -0.0291615 0.0693969 0.911687 -0.0120085 0.56 -1.53902
ARG_6 -3.83653 0.141297 2.17235 0.00949834 0 -0.342709 0 0 -0.724252 0 0 0 0 0 0.171434 0.0139994 1.2325 0.152946 -0.98 -1.98947
VAL_7 -4.23597 0.513315 1.30315 0.0125393 0 0 0 0 0 0 0 0 0 0 -0.206441 0.0889731 0.0957831 -0.189504 0.29 -2.32816
ILE_8 -5.29412 0.765748 1.4993 0.0187543 0 0 0 0 0 0 0 0 0 0 -0.186246 0.0996844 0.280875 -0.364611 0.24 -2.94061
MET_9 -4.8687 0.22356 1.92371 0.00407356 0 0 0 0 0 0 0 0 0 0 -0.0712541 0.0138347 0.999259 0.0568656 -0.34 -2.05865
VAL_10 -4.39459 0.62671 1.23295 0.0131663 0 0 0 0 0 0 0 0 0 0 -0.136637 0.0420237 0.0974227 -0.19761 0.29 -2.42657
GLY_11 -2.40034 0.211478 1.31142 0.000204189 0 0 0 0 -0.796391 0 0 0 0 0 0.243662 0.00763024 0 -0.802263 -0.17 -2.3946
SER_12 -2.29992 0.214016 1.70592 0.00136399 0 -0.0888053 0 0 0 0 0 0 0 0 -0.219241 6.62836e-05 0.103267 -0.266656 -0.37 -1.21999
GLY_13 -0.952942 0.0653355 0.714492 1.62206e-05 0 0 0 0 0 0 0 0 0 0 0.00342175 0.000736489 0 0.317947 -0.17 -0.0209928
GLY_14 -0.916405 0.0512283 0.746757 1.7232e-05 0 0 0 0 -0.50101 0 0 0 0 0 -0.391124 0.01429 0 -0.788608 -0.17 -1.95485
VAL_15 -4.38511 0.470425 1.97181 0.0130569 0 0 0 0 -0.820876 0 0 0 0 0 0.0379255 0.000970725 0.219291 0.230013 0.29 -1.9725
GLY_16 -2.35155 0.324019 1.28614 3.63167e-05 0 0 0 0 0 0 0 0 0 0 -0.0091646 0.0694128 0 -0.808888 -0.17 -1.66
LYS_17 -5.66317 0.475968 3.58885 0.00759927 0 -0.0541316 0 0 -0.796391 0 0 0 0 0 -0.0169081 0.00756151 2.33181 -0.0547714 -0.65 -0.82357
SER_18 -2.85405 0.310169 2.04115 0.00108411 0 -0.274621 0 0 0 -0.44438 0 0 0 0 -0.211903 0.000307536 0.648401 0.0167169 -0.37 -1.13713
ALA_19 -3.15836 0.413589 1.28211 0.000761581 0 0 0 0 0 0 0 0 0 0 -0.11283 0.00442186 0 -0.128157 0.16 -1.53847
LEU_20 -5.56146 0.329334 2.02689 0.00482332 0 0 0 0 0 0 0 0 0 0 -0.103716 2.78381e-06 0.336343 -0.115326 -0.1 -3.1831
THR_21 -4.70354 0.332336 2.28507 0.0106662 0 -0.114027 0 0 0 0 0 0 0 0 -0.0362659 0.000499801 0.0762435 0.100836 -0.27 -2.31819
LEU_22 -5.04145 0.345382 2.48022 0.00763731 0 0 0 0 0 0 0 0 0 0 -0.138399 0.157923 0.116982 -0.0962559 -0.1 -2.26796
GLN_23 -6.36793 0.351784 4.09155 0.0102109 0 -0.170095 0 0 -0.576835 0 0 0 0 0 -0.137607 0.00454499 2.55473 -0.10519 -0.97 -1.31484
PHE_24 -6.57205 0.455982 2.00851 0.0243853 0 0 0 0 -0.418551 0 0 0 0 0 0.0342931 0.053267 0.206027 -0.0414349 0.63 -3.61956
MET_25 -5.81479 0.509122 2.37323 0.00495706 0 0 0 0 -0.646762 0 0 0 0 0 -0.0298745 0.0542017 1.18371 -0.0438901 -0.34 -2.75009
TRP_26 -7.48301 1.10454 3.77849 0.0233141 0 0 0 0 0 0 0 0 0 0 0.0309161 0.141739 1.00043 0.105475 0.91 -0.388104
ASP_27 -2.78024 0.257772 2.27828 0.00534101 0 -0.681533 0 0 0 -0.00126628 0 0 0 0 -0.120576 0.000573062 0.644582 -0.246467 -0.67 -1.31354
GLU_28 -4.00134 0.311044 2.86088 0.00830374 0 -0.399577 0 0 0 -0.766276 0 0 0 0 0.0173329 0.0100681 1.134 0.0952 -0.81 -1.54037
PHE_29 -4.16015 0.250668 1.0898 0.0260536 0 0 0 0 0 0 0 0 0 0 0.117765 0.0467117 0.291728 -0.0965537 0.63 -1.80398
VAL_30 -1.84319 0.0673226 0.734684 0.0112095 0 0 0 0 0 0 0 0 0 0 -0.141992 0.0636275 0.11683 -0.198846 0.29 -0.900357
GLU_31 -0.827712 0.0117435 0.467113 0.00578039 0 -0.334788 0 0 0 0 0 0 0 0 0.066562 0.00518092 1.06449 0.0865765 -0.81 -0.265054
ASP_32 -1.78728 0.0831555 1.25413 0.00502337 0 0.0918265 0 0 -0.14037 0 0 0 0 0 0.159175 0.0177772 0.588706 0.259012 -0.67 -0.138847
TYR_33 -1.85334 0.181093 0.714901 0.0257384 0 0 0 0 -0.14037 0 0 0 0 0 0.0498644 0.00260465 0.814767 -0.155784 0.51 0.149474
GLU_34 -1.55586 0.146938 1.06829 0.0064186 0.000172408 -0.0314261 0 0 0 0 0 0 0 0 0.303395 0.00324612 1.04764 0.108528 -0.81 0.287346
PRO_35 -1.44346 0.198627 0.478867 0.000928744 0.0512811 0 0 0 0 0 0 0 0 0 -0.244802 0.00290768 0.148827 -0.55346 0.02 -1.34029
THR_36 -3.25656 0.314854 2.35076 0.0168564 0 -0.211355 0 0 0 -0.629614 0 0 0 0 -0.0335071 0.308869 0.323544 -0.0247805 -0.27 -1.11094
TRP_37 -3.32322 0.254331 1.39132 0.0269826 0 0 0 0 0 -0.280905 0 0 0 0 0.286102 0.192553 0.995099 -0.10145 0.91 0.35081
ALA_38 -3.13622 0.144405 2.04517 0.000985788 0 0 0 0 0 0 0 0 0 0 0.766567 0.0035377 0 -0.0196494 0.16 -0.0352038
ASP_39 -4.92589 0.350572 3.71906 0.00241251 0 -0.417345 0 0 0 -1.24666 0 0 0 0 0.176456 0.00443042 0.86271 0.333882 -0.67 -1.81037
SER_40 -3.08067 0.0871226 1.83301 0.000874323 0 -0.177336 0 0 0 -0.609087 0 0 0 0 0.0722121 0.0978609 0.55822 0.214152 -0.37 -1.37364
TYR_41 -5.57262 0.408783 1.90932 0.0237875 0 0 0 0 0 0 0 0 0 0 -0.14979 0.0417836 0.167304 -0.209381 0.51 -2.87081
ARG_42 -4.49556 0.791644 2.94973 0.0231589 0 -0.233767 0 0 -0.332854 0 0 0 0 0 0.111182 0.149001 3.33984 -0.123697 -0.98 1.19868
LYS_43 -4.36195 0.367723 2.64389 0.00673695 0 -0.368093 0 0 -1.06531 0 0 0 0 0 0.121725 0.0355003 0.697518 0.137193 -0.65 -2.43507
LYS_44 -2.22206 0.167294 1.10013 0.00351991 0 -0.378599 0 0 0 0 0 0 0 0 -0.149281 0.000794883 0.89136 -0.0452915 -0.65 -1.28214
VAL_45 -3.73335 0.447969 1.27155 0.0121892 0 0 0 0 0 0 0 0 0 0 -0.114359 0.00924377 0.0425119 -0.229459 0.29 -2.00371
VAL_46 -2.60377 0.1782 0.848629 0.0111913 0 0 0 0 0 0 0 0 0 0 -0.147953 0.0403006 0.00758878 -0.314134 0.29 -1.68994
LEU_47 -5.42463 0.478003 2.48939 0.0107748 0 0 0 0 0 0 0 0 0 0 0.0190051 0.010729 0.37838 -0.0967625 -0.1 -2.23511
ASP_48 -2.83787 0.2924 2.4795 0.00420543 0 -0.465604 0 0 0 -1.03123 0 0 0 0 -0.119336 5.09254e-05 0.628656 -0.274006 -0.67 -1.99323
GLY_49 -1.1143 0.258685 0.499485 1.0972e-05 0 0 0 0 0 0 0 0 0 0 -0.32096 0.0147428 0 -0.789001 -0.17 -1.62134
GLU_50 -3.09413 0.199323 1.70823 0.008041 0 -0.214173 0 0 0 0 0 0 0 0 0.0238827 0.00917694 0.903806 0.0863433 -0.81 -1.17949
GLU_51 -2.68675 0.167796 1.27945 0.00610955 0 -0.209833 0 0 0 0 0 0 0 0 -0.138105 0.00147684 0.801036 0.0612916 -0.81 -1.52753
VAL_52 -4.77237 0.437968 2.02435 0.0136312 0 0 0 0 0 0 0 0 0 0 0.103241 0.00675471 0.0345981 -0.0460698 0.29 -1.9079
GLU_53 -4.67077 0.402417 2.71117 0.00511168 0 -0.589769 0 0 0 -0.114811 0 0 0 0 -0.0488736 0.0207868 0.799914 0.0467717 -0.81 -2.24806
ILE_54 -4.70349 0.33487 1.20154 0.0264781 0 0 0 0 0 0 0 0 0 0 -0.122427 0.00166107 1.24268 -0.301522 0.24 -2.0802
VAL_55 -4.12663 0.544241 2.18421 0.00807707 0 0 0 0 0 0 0 0 0 0 -0.202851 0.0239538 0.325526 -0.370842 0.29 -1.32432
ILE_56 -4.74986 0.341312 1.21894 0.017562 0 0 0 0 0 0 0 0 0 0 -0.192573 1.2547e-05 0.196422 -0.392488 0.24 -3.32067
LEU_57 -4.18324 0.161031 1.46277 0.0088445 0 0 0 0 0 0 0 0 0 0 -0.00668363 0.0751596 0.462124 -0.116845 -0.1 -2.23684
ASP_58 -4.83524 0.261187 3.65527 0.00753818 0 -0.489927 0 0 0 -0.44438 0 0 0 0 -0.161831 0.0232757 0.246 -0.208964 -0.67 -2.61707
THR_59 -3.46944 0.167054 1.883 0.00487169 0 0.00700383 0 0 0 0 0 0 0 0 -0.165023 0.0170393 0.0160347 -0.300027 -0.27 -2.10949
ALA_60 -2.68015 0.190159 1.73552 0.000987069 0 0 0 0 -0.936552 0 0 0 0 0 -0.240274 0.0359119 0 0.0516904 0.16 -1.68271
GLY_61 -1.7009 0.0815784 1.21518 1.45767e-05 0 0 0 0 -0.00318331 0 0 0 0 0 0.0276021 0.000280277 0 0.26615 -0.17 -0.283278
GLN_62 -2.24474 0.26489 1.60364 0.00481552 0 -0.0284264 0 0 -0.0435361 0 0 0 0 0 -0.179027 0.0258835 0.877309 0.147784 -0.97 -0.541405
ASP_63 -1.54437 0.267847 1.24386 0.00930479 0 -0.0754303 0 0 0 -0.00409328 0 0 0 0 -0.115919 0.173554 0.40186 -0.258452 -0.67 -0.571831
GLN_64 -1.79027 0.207561 1.18763 0.00530435 0 -0.0487727 0 0 0 -0.00409328 0 0 0 0 -0.248501 0.067955 0.840892 -0.0535055 -0.97 -0.805793
HIS_D_65 -3.45104 0.357712 1.67874 0.00260187 0 -0.0857515 0 0 0 -0.280905 0 0 0 0 -0.0717942 0.00513919 1.04972 0.037784 0.56 -0.197792
ALA_66 -2.13407 0.188073 1.25284 0.00056108 0 0 0 0 0 0 0 0 0 0 1.13873 0.00560983 0 -0.170776 0.16 0.440964
SER_67 -2.46373 0.109175 1.58908 0.00119947 0 -0.0451886 0 0 -0.0287159 0 0 0 0 0 -0.165791 0.00108977 0.48501 0.0655223 -0.37 -0.822352
HIS_68 -3.48624 0.313063 1.67591 0.00202015 0 -0.114446 0 0 -0.0287159 0 0 0 0 0 -0.00838336 0.221386 0.899204 0.00458695 0.56 0.0383899
ARG_69 -7.15689 0.525495 4.50897 0.0114515 0 -0.245912 0 0 -0.983272 -0.0454439 0 0 0 0 0.0492542 0.0190145 3.45062 -0.0858926 -0.98 -0.932607
ASP_70 -4.89036 0.333917 3.25346 0.00343415 0 -0.259618 0 0 0 -0.324735 0 0 0 0 -0.0727306 2.15571e-05 0.305394 0.0522226 -0.67 -2.269
ASP_71 -3.45352 0.232582 2.10961 0.00319114 0 -0.0758972 0 0 0 0 0 0 0 0 -0.100243 0.0079556 0.297021 0.0496799 -0.67 -1.59963
TYR_72 -5.34244 0.360165 2.02734 0.0337251 0 0 0 0 0 0 0 0 0 0 0.0255924 0.0181149 1.48248 -0.0890042 0.51 -0.974027
PHE_73 -7.5621 0.788128 2.04879 0.0378708 0 0 0 0 0 0 0 0 0 0 -0.0267572 2.19493e-05 1.44865 0.00708631 0.63 -2.6283
ARG_74 -2.99864 0.198332 1.52255 0.0087975 0 -0.0661549 0 0 -0.0133979 0 0 0 0 0 -0.232133 0.000250799 1.6649 -0.0914892 -0.98 -0.986988
SER_75 -2.09484 0.134842 1.5183 0.00156148 0 -0.197423 0 0 0 0 0 0 0 0 -0.239024 0.00167353 0.126372 -0.149375 -0.37 -1.26791
GLY_76 -2.25401 0.314153 1.28839 3.89214e-05 0 0 0 0 -0.62887 0 0 0 0 0 -0.0889161 0.0260843 0 -0.113229 -0.17 -1.62636
GLU_77 -4.65817 0.259795 3.06039 0.005214 0 -0.567466 0 0 -0.724252 -0.0556988 0 0 0 0 0.262978 0.00598176 0.665607 -0.0753513 -0.81 -2.63097
GLY_78 -3.12286 0.461828 1.27965 0.000190298 0 0 0 0 0 0 0 0 0 0 0.599566 0.01009 0 0.333842 -0.17 -0.607698
PHE_79 -7.46088 1.01099 1.51445 0.022915 0 0 0 0 0 0 0 0 0 0 -0.13891 0.544078 0.340683 -0.142577 0.63 -3.67926
LEU_80 -5.20078 0.474087 1.04617 0.00862422 0 0 0 0 0 0 0 0 0 0 0.0932806 0.000308446 0.767053 -0.0968281 -0.1 -3.00808
CYS_81 -3.6971 0.452763 1.76491 0.00171151 0 0 0 0 0 0 0 0 0 0 0.022335 0.110835 0.275858 -0.0306754 1.7 0.600633
VAL_82 -4.29309 0.266187 1.15546 0.0145588 0 0 0 0 0 0 0 0 0 0 -0.197677 0.0113842 0.0907874 -0.250435 0.29 -2.91283
PHE_83 -7.75014 0.795786 1.91642 0.0272084 0 0 0 0 0 0 0 0 0 0 -0.106798 0.0167765 0.346158 -0.210577 0.63 -4.33516
SER_84 -4.39276 0.780918 2.87626 0.00218441 0 -0.107613 0 0 -1.31784 -0.472986 0 0 0 0 -0.00767492 0.016671 0.521243 0.120462 -0.37 -2.35114
ILE_85 -6.16848 0.411847 2.87415 0.0213294 0 0 0 0 0 0 0 0 0 0 -0.0421622 0.000744426 0.589409 0.24399 0.24 -1.82917
THR_86 -4.07993 0.830568 2.12619 0.00488845 0 0.0505199 0 0 -0.525762 -0.472986 0 0 0 0 -0.165646 0.000692043 0.215354 -0.0442928 -0.27 -2.3304
GLU_87 -4.51404 0.372804 2.93504 0.00801855 0 -0.184695 0 0 0 0 0 0 0 0 0.317059 0.0023487 0.815766 0.0256841 -0.81 -1.03202
MET_88 -3.76198 0.211814 1.83028 0.00656131 0 0 0 0 -0.435841 0 0 0 0 0 -0.112162 0.00157217 1.4487 -0.072001 -0.34 -1.22305
GLU_89 -2.76221 0.314534 1.47789 0.00549321 0 -0.0399037 0 0 0 0 0 0 0 0 -0.2158 0.00184511 0.895179 -0.122425 -0.81 -1.2554
SER_90 -4.32988 0.323566 2.7481 0.00106422 0 -0.199732 0 0 -0.792079 0 0 0 0 0 -0.223705 0.152964 0.321932 -0.0243421 -0.37 -2.39211
PHE_91 -8.06296 0.753367 2.84387 0.0230677 0 0 0 0 0 0 0 0 0 0 -0.0270298 0.0114162 0.615872 0.0262858 0.63 -3.18611
ALA_92 -2.74373 0.313668 1.55245 0.000696438 0 0 0 0 0 0 0 0 0 0 -0.211582 6.31315e-07 0 -0.167767 0.16 -1.09626
ALA_93 -3.20377 0.453199 1.58472 0.000869938 0 0 0 0 0 0 0 0 0 0 -0.228657 0.0924112 0 -0.122454 0.16 -1.26369
THR_94 -4.66116 0.617604 2.53339 0.00514994 0 0.0157747 0 0 0 0 0 0 0 0 -0.0976066 0.0274471 0.238688 0.15426 -0.27 -1.43646
ALA_95 -2.84653 0.28638 1.58231 0.000753404 0 0 0 0 0 0 0 0 0 0 -0.231662 0.000385609 0 -0.166346 0.16 -1.21472
ASP_96 -3.18419 0.263242 1.95155 0.00318792 0 -0.0151185 0 0 0 0 0 0 0 0 -0.147041 0.00619549 0.33532 -0.00720937 -0.67 -1.46407
PHE_97 -6.4467 0.524627 2.48019 0.0208106 0 0 0 0 0 0 0 0 0 0 -0.0856087 0.0437715 0.605598 0.0861443 0.63 -2.14117
ARG_98 -7.82675 0.397255 4.36875 0.0124865 0 -0.23886 0 0 -0.0325175 0 0 0 0 0 -0.137479 0.00101322 2.07201 -0.0708655 -0.98 -2.43495
GLU_99 -3.1448 0.211244 1.80254 0.00698086 0 -0.123781 0 0 0 0 0 0 0 0 -0.0720241 0.0451354 0.919591 -0.102134 -0.81 -1.26725
GLN_100 -4.89987 0.23845 3.24337 0.00494858 0 -0.343473 0 0 0 -0.0454439 0 0 0 0 -0.13599 0.0173719 0.861319 -0.101136 -0.97 -2.13045
ILE_101 -5.94214 0.695919 1.33185 0.0205696 0 0 0 0 0 0 0 0 0 0 0.0301436 0.00175205 0.204939 -0.102336 0.24 -3.5193
LEU_102 -4.95407 0.384156 2.81311 0.00586814 0 0 0 0 0 0 0 0 0 0 -0.0990744 0.0130325 0.316489 -0.108495 -0.1 -1.72898
ARG_103 -3.98621 0.296032 2.76742 0.012546 0 -0.352512 0 0 0 -0.324735 0 0 0 0 0.119312 0.225884 1.32857 -0.0810579 -0.98 -0.974762
VAL_104 -4.13722 0.329055 1.57355 0.0140494 0 0 0 0 0 0 0 0 0 0 -0.014958 0.0114869 0.64767 0.108288 0.29 -1.17808
LYS_105 -4.12641 0.596485 2.16274 0.01012 0 -0.339979 0 0 -0.642268 0 0 0 0 0 -0.166166 0.000463843 2.56984 -0.0226196 -0.65 -0.6078
GLU_106 -1.70715 0.311702 1.05649 0.0071735 0 -0.0661549 0 0 0 0 0 0 0 0 0.097908 0.0349347 0.577614 -0.0457487 -0.81 -0.54323
ASP_107 -4.1006 0.342348 3.17454 0.0106049 0 -0.667971 0 0 -0.28052 -0.068624 0 0 0 0 0.139051 0.00296261 0.216125 -0.384422 -0.67 -2.28651
GLU_108 -2.18475 0.124513 1.69828 0.00526427 0 -0.234937 0 0 0 0 0 0 0 0 -0.265531 0.010679 1.21827 -0.089833 -0.81 -0.528048
ASN_109 -2.21406 0.295622 1.61862 0.00537792 0 -0.180087 0 0 -0.28052 0 0 0 0 0 -0.167046 0.000128272 0.757213 -0.380068 -0.89 -1.43483
VAL_110 -3.58651 0.582181 1.49452 0.0234386 0.0101762 0 0 0 0 0 0 0 0 0 -0.218141 0.13597 1.26285 0.0731385 0.29 0.0676142
PRO_111 -4.35329 0.828145 1.34858 0.00125833 0.118625 0 0 0 0 0 0 0 0 0 0.0306477 0.317909 0.333835 -0.519491 0.02 -1.87378
PHE_112 -6.71347 0.542905 2.34986 0.0237479 0 0 0 0 -0.697591 0 0 0 0 0 0.155315 0.344775 0.596746 -0.091035 0.63 -2.85875
LEU_113 -5.29759 0.396571 1.76114 0.0061279 0 0 0 0 0 0 0 0 0 0 -0.0956529 0.166535 1.63669 -0.0841343 -0.1 -1.61031
LEU_114 -5.12827 0.391794 1.2988 0.00763568 0 0 0 0 0 0 0 0 0 0 -0.0648029 0.131046 0.375885 -0.120884 -0.1 -3.20879
VAL_115 -5.11457 0.227372 1.52365 0.0158255 0 0 0 0 0 0 0 0 0 0 -0.167129 0.0210771 0.00775895 -0.32241 0.29 -3.51843
GLY_116 -3.15533 0.195061 1.56712 7.64951e-06 0 0 0 0 0 0 0 0 0 0 1.57398 0.102385 0 0.606793 -0.17 0.720004
ASN_117 -5.81022 0.617382 4.52019 0.00592016 0 -0.250141 0 0 -1.36084 -0.687801 0 0 0 0 0.0292007 0.00438595 1.67993 -0.0219042 -0.89 -2.16389
LYS_118 -4.73714 0.850056 3.10627 0.0059684 0 0.0374343 0 0 -0.970026 0 0 0 0 0 0.0283578 0.000621544 0.983648 0.136129 -0.65 -1.20868
SER_119 -2.88778 0.412818 1.88262 0.00145775 0 -0.287962 0 0 0 0 0 0 0 0 -0.249458 0.19678 0.120126 -0.194564 -0.37 -1.37595
ASP_120 -3.02972 0.473721 2.55317 0.00423276 0 -0.354925 0 0 0 -0.59803 0 0 0 0 -0.214775 0.0649198 1.44043 -0.108544 -0.67 -0.43952
LEU_121 -4.17297 0.604473 1.91915 0.00792315 0 0 0 0 0 0 0 0 0 0 0.55658 2.77401e-05 0.033235 0.0780092 -0.1 -1.07357
GLU_122 -2.93537 0.491756 2.31439 0.00962986 0 -0.403856 0 0 0 -0.793962 0 0 0 0 -0.0105677 0.0087018 1.81806 -0.108452 -0.81 -0.419678
ASP_123 -1.2752 0.249445 0.735004 0.00352033 0 -0.00106382 0 0 0 0 0 0 0 0 -0.170076 0.000113737 0.364827 -0.0168189 -0.67 -0.780249
LYS_124 -2.91563 0.406938 1.31673 0.00428302 0 0.0330027 0 0 0 0 0 0 0 0 -0.169802 0.0714105 0.646436 -0.0676208 -0.65 -1.32425
ARG_125 -6.38486 0.495611 4.57361 0.0153909 0 -0.727575 0 0 -0.540215 -1.98844 0 0 0 0 -0.26479 0.282043 2.02017 0.0445651 -0.98 -3.45449
GLN_126 -3.45905 0.209271 2.09744 0.00443688 0 -0.054952 0 0 -0.435841 0 0 0 0 0 0.0935173 0.0433426 0.906706 -0.0854385 -0.97 -1.65057
VAL_127 -4.57834 0.36586 1.51864 0.0110129 0 0 0 0 -0.540215 0 0 0 0 0 -0.173744 0.0268655 0.0476793 -0.30441 0.29 -3.33665
SER_128 -2.91171 0.234097 1.93499 0.00193034 0 -0.122506 0 0 -0.354522 0 0 0 0 0 -0.27893 0.000134766 0.201424 -0.223349 -0.37 -1.88844
VAL_129 -3.36946 0.235632 1.98477 0.0151178 0 0 0 0 0 0 0 0 0 0 -0.0481563 0.00959618 0.041083 -0.00242663 0.29 -0.843851
GLU_130 -2.63242 0.290462 1.58478 0.00546787 0 -0.004417 0 0 0 0 0 0 0 0 -0.188349 0.00158959 0.915507 -0.11061 -0.81 -0.947992
GLU_131 -4.16413 0.262982 2.57982 0.00708579 0 -0.194962 0 0 -0.354522 0 0 0 0 0 -0.153824 0.00357867 0.981111 -0.106119 -0.81 -1.94898
ALA_132 -4.37723 0.42343 1.44234 0.000780252 0 0 0 0 0 0 0 0 0 0 -0.185869 0.0182655 0 -0.153418 0.16 -2.6717
LYS_133 -4.32196 0.375332 1.89426 0.00331171 0 -0.0490186 0 0 0 0 0 0 0 0 -0.250184 0.134734 0.903244 -0.0457384 -0.65 -2.00602
ASN_134 -3.73088 0.27433 2.42597 0.00444554 0 -0.0287159 0 0 0 0 0 0 0 0 0.0305554 0.151981 0.359654 0.134644 -0.89 -1.26801
ARG_135 -6.086 0.386272 3.21617 0.0111512 0 -0.157395 0 0 0 0 0 0 0 0 -0.168266 0.0324501 2.33074 -0.0698045 -0.98 -1.48468
ALA_136 -4.60218 0.284696 1.82395 0.000738699 0 0 0 0 0 0 0 0 0 0 -0.245719 0.00519864 0 -0.153922 0.16 -2.72724
GLU_137 -3.11148 0.437183 1.94497 0.00689402 0 -0.0341267 0 0 0 0 0 0 0 0 -0.205364 0.0445415 1.08677 -0.134545 -0.81 -0.775165
GLN_138 -2.38864 0.191862 1.25915 0.013049 0 -0.0309845 0 0 0 0 0 0 0 0 -0.175839 0.00934447 1.1127 -0.132875 -0.97 -1.11223
TRP_139 -8.29107 0.64037 2.99949 0.0262602 0 0 0 0 -0.0325175 0 0 0 0 0 -0.207465 0.0126068 0.94158 0.0167926 0.91 -2.98396
ASN_140 -2.38262 0.350688 1.69606 0.00521253 0 -0.0390756 0 0 0 0 0 0 0 0 -0.243527 0.0354284 0.824189 -0.483 -0.89 -1.12665
VAL_141 -3.9913 0.285211 1.46735 0.0145377 0 0 0 0 0 0 0 0 0 0 -0.119843 0.0120775 0.0311527 -0.230916 0.29 -2.24173
ASN_142 -2.23103 0.0406142 1.51166 0.00315099 0 -0.114882 0 0 0 -0.591263 0 0 0 0 -0.0824882 0.00202275 0.750518 0.0940697 -0.89 -1.50763
TYR_143 -6.29717 0.841575 2.05323 0.0234793 0 0 0 0 0 -0.504877 0 0 0 0 -0.0513379 0.02584 0.792781 -0.0703011 0.51 -2.67678
VAL_144 -3.97778 0.315414 1.37035 0.0113834 0 0 0 0 0 0 0 0 0 0 -0.135956 0.158098 0.226893 -0.31749 0.29 -2.05909
GLU_145 -4.06797 0.437311 3.14097 0.0034539 0 -0.399455 0 0 -0.601253 -1.69935 0 0 0 0 -0.0898972 0.0366592 2.32663 0.0365731 -0.81 -1.68633
THR_146 -4.89715 0.238729 2.9503 0.00576921 0 -0.181508 0 0 0 -0.687801 0 0 0 0 -0.186007 0.284538 0.0826313 -0.357872 -0.27 -3.01838
SER_147 -4.80248 0.486428 3.38253 0.00216857 0 -0.203479 0 0 -0.503106 -1.11443 0 0 0 0 0.387674 0.0210914 0.144891 -0.0448771 -0.37 -2.61359
ALA_148 -3.44837 0.290026 1.38311 0.000724922 0 0 0 0 -0.64778 0 0 0 0 0 -0.261506 0.00341657 0 -0.0819467 0.16 -2.60233
LYS_149 -3.29003 0.44376 1.48698 0.00627162 0 -0.449326 0 0 0 0 0 0 0 0 -0.0838177 0.017211 0.887742 -0.052137 -0.65 -1.68334
THR_150 -2.38516 0.681452 1.60746 0.00495878 0 -0.109255 0 0 -0.60183 -0.516402 0 0 0 0 -0.168093 0.0655586 0.0151234 -0.1104 -0.27 -1.78659
ARG_151 -4.32264 0.726698 3.1283 0.0285987 0 -0.721414 0 0 0 -0.524146 0 0 0 0 0.307228 0.00497601 3.76985 0.269404 -0.98 1.68686
ALA_152 -2.90337 0.488837 1.75105 0.00103364 0 0 0 0 -0.0987246 0 0 0 0 0 -0.0918026 0.062004 0 0.0643152 0.16 -0.566655
ASN_153 -3.78947 0.20603 2.1567 0.00811928 0 -0.0728598 0 0 -0.601253 0 0 0 0 0 -0.122584 0.0407285 0.580473 -0.38477 -0.89 -2.86888
VAL_154 -4.91078 0.781054 1.58958 0.0138592 0 0 0 0 0 0 0 0 0 0 -0.0106151 0.018438 0.0271971 -0.0895355 0.29 -2.29081
ASP_155 -3.45014 0.252194 2.24507 0.00299912 0 -0.494629 0 0 0 -0.52288 0 0 0 0 -0.174757 0.00965617 0.310917 -0.00692995 -0.67 -2.4985
LYS_156 -4.4075 0.437935 2.54157 0.00791247 0 -0.345167 0 0 0 -0.443414 0 0 0 0 -0.161077 0.028474 1.71308 -0.0410211 -0.65 -1.3192
VAL_157 -5.02147 0.548803 1.16454 0.00849029 0 0 0 0 0 0 0 0 0 0 -0.0771768 0.0013149 1.15328 0.071753 0.29 -1.86047
PHE_158 -7.58447 0.733034 1.41345 0.0207453 0 0 0 0 0 0 0 0 0 0 -0.0250704 0.000183269 0.474074 0.0460649 0.63 -4.29199
PHE_159 -6.09685 0.646086 2.48125 0.020445 0 0 0 0 0 0 0 0 0 0 0.00692149 0.0157569 2.02777 -0.0162917 0.63 -0.284908
ASP_160 -4.8488 0.290857 3.28896 0.00397834 0 -0.570005 0 0 0 -0.628748 0 0 0 0 -0.146289 0.0423483 0.322023 0.0122484 -0.67 -2.90343
LEU_161 -6.74117 1.25926 2.02288 0.0107795 0 0 0 0 0 0 0 0 0 0 -0.0886685 0.00528542 0.581007 -0.111777 -0.1 -3.1624
MET_162 -6.48662 0.541498 2.10097 0.00245616 0 0 0 0 0 0 0 0 0 0 -0.129372 0.0640033 1.20162 -0.089157 -0.34 -3.1346
ARG_163 -6.41968 0.549045 4.46543 0.01177 0 -0.558656 0 0 0 -0.838282 0 0 0 0 -0.184397 0.039003 1.97828 -0.0865654 -0.98 -2.02405
GLU_164 -5.5407 0.431579 3.44605 0.00321427 0 -0.0696026 0 0 -0.697591 -0.591263 0 0 0 0 -0.232409 0.017166 1.91641 -0.141118 -0.81 -2.26827
ILE_165 -6.92936 0.742845 2.33219 0.0175818 0 0 0 0 0 0 0 0 0 0 -0.0350262 0.0388701 0.121484 -0.0971446 0.24 -3.56856
ARG_166 -5.21502 0.437546 3.50036 0.00970976 0 -0.608812 0 0 0 -0.378279 0 0 0 0 -0.00830335 0.023601 1.5918 -0.0903382 -0.98 -1.71774
ALA_167 -3.34061 0.311993 1.70108 0.000757191 0 0 0 0 0 0 0 0 0 0 -0.111601 0.00303494 0 -0.150332 0.16 -1.42567
ARG_168 -6.37028 0.369272 4.53892 0.0128556 0 -1.08774 0 0 0 -0.385504 0 0 0 0 -0.226099 0.137813 2.13094 -0.092503 -0.98 -1.95233
LYS_169 -5.43273 0.39537 4.02003 0.00320771 0 -0.217573 0 0 -0.36115 -0.373163 0 0 0 0 -0.251995 0.124196 1.02689 -0.0405064 -0.65 -1.75743
MET_170 -2.93096 0.265759 1.5957 0.00308951 0 0 0 0 0 0 0 0 0 0 -0.107684 0.0691519 0.934395 -0.0930782 -0.34 -0.603633
GLU_171 -3.39305 0.247926 2.29885 0.00551356 0 -0.322024 0 0 0 -0.31688 0 0 0 0 -0.264033 1.26739e-05 0.868492 -0.135288 -0.81 -1.82048
ASP_172 -2.94138 0.13038 2.28216 0.00391849 0 -0.427415 0 0 0 0 0 0 0 0 -0.249398 0.00418699 0.554096 -0.12356 -0.67 -1.43702
SER_p:CtermProteinFull_173 -1.43768 0.10166 1.10387 0.0017629 0 0 0 0 0 0 0 0 0 0 0 0 0.295135 0 -0.37 -0.305246
SER_p:NtermProteinFull_174 -0.806212 0.105515 0.603947 0.000790532 0 -0.0564155 0 0 0 0 0 0 0 0 0 0.0325346 0.515056 0 -0.37 0.0252164
ARG_175 -2.41129 0.136593 1.36046 0.0123833 0 -0.0243114 0 0 0 0 0 0 0 0 0.146878 0.0288937 1.59099 0.226785 -0.98 0.0873776
GLN_176 -2.07028 0.22988 1.30254 0.00468104 5.47603e-07 -0.00248021 0 0 0 0 0 0 0 0 -0.163174 0.00919256 0.771334 0.00177462 -0.97 -0.886525
PRO_177 -1.97951 0.575249 0.955591 0.00104679 0.0164482 0 0 0 0 0 0 0 0 0 -0.24283 0.0195051 0.254187 -0.566429 0.02 -0.946747
PRO_178 -4.73344 0.804759 1.58734 0.000903005 0.159862 0 0 0 0 0 0 0 0 0 -0.233236 0.00123041 0.123723 -0.591749 0.02 -2.86061
LEU_179 -3.7384 0.166099 1.51902 0.00863336 0 0 0 0 0 0 0 0 0 0 0.163034 0.0878539 0.284971 -0.0293399 -0.1 -1.63812
VAL_180 -4.88618 0.527744 1.54603 0.0113581 0 0 0 0 0 0 0 0 0 0 -0.230162 0.094647 0.0485379 -0.115102 0.29 -2.71313
THR_181 -3.87691 0.461385 2.16478 0.00615957 0 -0.0554519 0 0 0 0 0 0 0 0 0.0321309 0.154052 0.0154019 -0.354012 -0.27 -1.72247
GLY_182 -2.80371 0.169621 1.30409 0.000189353 0 0 0 0 0 0 0 0 0 0 0.592429 0.00591238 0 0.292913 -0.17 -0.608555
ILE_183 -4.83997 0.186542 1.34853 0.018987 0 0 0 0 0 0 0 0 0 0 0.0331242 0.00199348 1.70757 -0.144669 0.24 -1.44789
SER_184 -2.75957 0.403246 1.99668 0.00234903 0.000166616 -0.213572 0 0 0 -0.617047 0 0 0 0 0.205383 0.0051537 0.393632 -0.0192245 -0.37 -0.972796
PRO_185 -3.27906 0.428063 1.52239 0.0036095 0.0746555 0 0 0 0 0 0 0 0 0 -0.153498 0.00149264 0.745431 -0.522022 0.02 -1.15893
ASN_186 -4.96094 0.127106 3.49992 0.0105591 0 -0.235582 0 0 0 -0.609087 0 0 0 0 -0.220676 0.0072868 0.84187 -0.187018 -0.89 -2.61656
GLU_187 -4.87127 0.435496 2.55602 0.00892255 0 -0.332026 0 0 0 0 0 0 0 0 0.0757113 6.06855e-05 0.902197 0.113771 -0.81 -1.92111
GLY_188 -3.121 0.279764 1.49261 0.00021108 0 0 0 0 0 0 0 0 0 0 0.26596 0.239347 0 -0.683708 -0.17 -1.69682
ILE_189 -3.99867 0.609687 1.62195 0.0193598 0.00699375 0 0 0 -0.110541 0 0 0 0 0 0.186903 0.105568 0.124239 0.497115 0.24 -0.697399
PRO_190 -2.72493 0.671827 0.729511 0.00104343 0.18854 0 0 0 0 0 0 0 0 0 -0.21202 0.000444642 0.549711 -0.635493 0.02 -1.41136
TRP_191 -3.63639 0.279093 1.75194 0.0302839 0 0 0 0 -0.218472 0 0 0 0 0 0.391303 0.124789 1.81265 0.472829 0.91 1.91803
THR_192 -3.4996 0.255498 2.2185 0.00859914 0 0.00392103 0 0 -0.110541 0 0 0 0 0 -0.0958157 0.0126669 0.162749 0.0061788 -0.27 -1.30785
LYS_193 -3.11931 0.233204 1.50141 0.00510258 0 -0.168125 0 0 0 0 0 0 0 0 -0.155636 0.00372613 1.60408 -0.0228947 -0.65 -0.768439
VAL_194 -4.44283 0.405621 1.45824 0.0143821 0 0 0 0 0 0 0 0 0 0 -0.12613 0.0900304 0.280675 -0.160644 0.29 -2.19065
THR_195 -3.15049 0.152827 1.5587 0.00756783 0 -0.311138 0 0 0 0 0 0 0 0 -0.0287314 0.0174018 0.0570856 -0.0535093 -0.27 -2.02028
ILE_196 -4.49073 0.507831 1.15302 0.0174932 0 0 0 0 0 0 0 0 0 0 -0.223911 0.0126749 0.190762 -0.361515 0.24 -2.95438
ARG_197 -7.11841 0.506162 4.51914 0.0115504 0 -0.427448 0 0 0 -0.889303 0 0 0 0 -0.0743589 0.0171903 1.73016 -0.00551034 -0.98 -2.71083
GLY_198 -3.04307 0.702827 1.45689 0.000194993 0 0 0 0 0 0 0 0 0 0 0.386635 0.00890433 0 -0.77379 -0.17 -1.43141
GLU_199 -3.05514 0.181161 1.83315 0.00530633 0 -0.0612182 0 0 0 0 0 0 0 0 -0.0459025 0.0146833 0.774737 0.0173665 -0.81 -1.14586
ASN_200 -2.80608 0.343499 1.79249 0.00543516 0 -0.0703012 0 0 0 0 0 0 0 0 -0.305948 0.054749 0.842353 -0.569184 -0.89 -1.60299
LEU_201 -5.54874 0.441963 1.39381 0.00788722 0 0 0 0 0 0 0 0 0 0 -0.126617 0.0385061 0.387749 0.0194709 -0.1 -3.48597
GLY_202 -2.28869 0.486326 1.41752 7.12425e-05 0 0 0 0 -0.656979 0 0 0 0 0 0.47818 0.0359825 0 -0.804375 -0.17 -1.50197
THR_203 -2.41197 0.0970701 1.6984 0.00434436 0 -0.122711 0 0 -0.580057 0 0 0 0 0 -0.193857 3.62302e-05 0.0331808 -0.164845 -0.27 -1.9104
GLY_204 -3.06855 0.367406 1.46158 0.00035272 0.00307606 0 0 0 0 0 0 0 0 0 0.165703 0.00329126 0 -0.614966 -0.17 -1.85211
PRO_205 -2.37537 0.242457 0.579106 0.000936662 0.0184004 0 0 0 0 0 0 0 0 0 -0.0475563 0.00415313 0.377906 -0.284129 0.02 -1.4641
THR_206 -1.5141 0.164217 0.929524 0.00583367 0 -0.00894878 0 0 0 0 0 0 0 0 -0.181112 0.0942359 0.0445975 -0.0437836 -0.27 -0.779534
ASP_207 -5.5427 0.331742 4.18288 0.0036509 0 -0.279604 0 0 -1.0877 -0.522067 0 0 0 0 -0.149582 0.250502 1.57721 -0.0527348 -0.67 -1.95841
LEU_208 -3.96523 0.151224 1.13527 0.00694135 0 0 0 0 0 0 0 0 0 0 -0.0897465 0.311099 0.310298 -0.0461495 -0.1 -2.2863
ILE_209 -3.44538 0.343998 1.06264 0.0165455 0 0 0 0 0 0 0 0 0 0 0.277702 0.251535 0.0955646 -0.100404 0.24 -1.2578
GLY_210 -2.4549 0.135199 1.24953 0.000207148 0 0 0 0 0 0 0 0 0 0 0.517253 0.163964 0 0.116692 -0.17 -0.442053
LEU_211 -4.44638 0.25356 1.28226 0.00634429 0 0 0 0 0 0 0 0 0 0 0.354497 0.0100925 0.101584 0.0107192 -0.1 -2.52732
THR_212 -3.30876 0.244584 1.74623 0.00894789 0 -0.0408176 0 0 0 0 0 0 0 0 0.0938027 0.0891036 0.0318914 0.0115508 -0.27 -1.39347
ILE_213 -4.74661 0.925532 1.30855 0.015892 0 0 0 0 0 0 0 0 0 0 -0.138548 0.0216825 0.163318 -0.38077 0.24 -2.59096
CYS_214 -3.95381 0.679451 2.05173 0.00221336 0 0 0 0 0 0 0 0 0 0 0.0518879 0.0287152 0.115194 0.166373 1.7 0.841751
GLY_215 -2.65135 0.642321 1.32596 2.01213e-05 0 0 0 0 0 0 0 0 0 0 -0.166917 0.0336606 0 -0.782562 -0.17 -1.76886
HIS_D_216 -6.4589 0.65557 3.3857 0.00502431 0 -0.0382342 0 0 -0.289534 0 0 0 0 0 -0.225094 0.0282299 1.33136 0.00351486 0.56 -1.04236
ASN_217 -2.45483 0.119211 1.83986 0.0133074 0 -0.0608953 0 0 -0.0978732 0 0 0 0 0 -0.0278559 0.0397974 0.494487 -0.225801 -0.89 -1.2506
CYS_218 -4.62206 0.400109 2.54832 0.00162179 0 0 0 0 0 0 0 0 0 0 -0.0802355 0.00337817 0.169135 0.102683 1.7 0.222951
LEU_219 -3.89213 0.448183 1.69173 0.0118124 0 0 0 0 -0.0978732 0 0 0 0 0 0.053028 0.00897137 0.481087 -0.0246908 -0.1 -1.41989
LEU_220 -1.23655 0.146814 0.670659 0.00792839 0 0 0 0 0 0 0 0 0 0 -0.089427 0.104733 0.107436 0.0347603 -0.1 -0.353647
THR_221 -3.1774 0.327985 1.8622 0.00507975 0 0.00694694 0 0 -0.565409 0 0 0 0 0 -0.132044 0.0196164 0.0368254 -0.236577 -0.27 -2.12278
ALA_222 -2.59581 0.221723 0.821098 0.00118974 0 0 0 0 0 0 0 0 0 0 -0.172695 0.0942217 0 0.104876 0.16 -1.3654
GLU_223 -2.78899 0.0481731 1.6482 0.00684514 0 -0.0730879 0 0 0 0 0 0 0 0 0.108689 0.0662857 0.920172 0.114909 -0.81 -0.758801
TRP_224 -8.39597 0.51245 2.82899 0.0242824 0 0 0 0 -0.656979 0 0 0 0 0 -0.243816 0.00579765 1.17245 -0.0245288 0.91 -3.86733
MET_225 -3.87576 0.120598 1.56878 0.00418417 0 0 0 0 0 0 0 0 0 0 0.311185 0.0444021 0.968897 -0.0384686 -0.34 -1.23618
SER_226 -4.20461 0.828379 2.44408 0.00294022 0 -0.212673 0 0 -0.426895 -0.303456 0 0 0 0 0.0218767 0.0134128 0.191604 -0.303216 -0.37 -2.31856
ALA_227 -2.48438 0.130919 1.4276 0.000830121 0 0 0 0 0 0 0 0 0 0 -0.210577 0.0115023 0 -0.0540357 0.16 -1.01815
SER_228 -3.39132 0.731108 2.24774 0.00214913 0 0.114745 0 0 -0.426895 -0.426483 0 0 0 0 -0.00681104 0.255207 0.194828 -0.0163652 -0.37 -1.09209
LYS_229 -5.04796 0.542556 2.54093 0.0055396 0 -0.711162 0 0 0 0 0 0 0 0 0.117026 0.076117 0.77908 -0.042422 -0.65 -2.39029
ILE_230 -4.63633 0.234152 1.21239 0.0180732 0 0 0 0 0 0 0 0 0 0 -0.0861442 0.0289859 0.211067 -0.289354 0.24 -3.06716
VAL_231 -3.49446 0.163747 1.56186 0.010612 0 0 0 0 0 0 0 0 0 0 -0.195221 0.0629631 0.0644245 -0.324459 0.29 -1.86053
CYS_232 -3.7868 0.435127 1.91506 0.0023088 0 0 0 0 0 0 0 0 0 0 -0.0312139 0.0786638 0.230052 -0.226404 1.7 0.316792
ARG_233 -5.80523 0.288352 3.04842 0.010782 0 -0.0904314 0 0 -0.783881 0 0 0 0 0 -0.0363644 0.0128556 1.53967 0.0317199 -0.98 -2.76411
VAL_234 -3.58643 0.229387 0.942782 0.0112046 0 0 0 0 0 0 0 0 0 0 -0.227902 0.0404246 0.0449761 -0.243712 0.29 -2.49927
GLY_235 -2.25477 0.105798 1.05237 0.0001465 0 0 0 0 0 0 0 0 0 0 0.0283461 0.0538267 0 -0.648921 -0.17 -1.8332
GLN_236 -2.07714 0.108882 1.10984 0.00563234 0 -0.00850291 0 0 -0.289534 0 0 0 0 0 -0.219109 0.00538598 0.81866 0.00391475 -0.97 -1.51197
ALA_237 -2.10086 0.241373 0.841209 0.000856144 0 0 0 0 0 0 0 0 0 0 -0.326044 0.0967844 0 -0.107443 0.16 -1.19413
LYS_238 -2.55184 0.292106 1.4699 0.00299618 0 -0.049654 0 0 0 0 0 0 0 0 0.0868341 0.000392438 0.847845 -0.093828 -0.65 -0.645242
ASN_239 -2.97648 0.434527 1.93081 0.0035103 0 -0.0277098 0 0 0 0 0 0 0 0 0.0607794 0.0238001 0.635009 0.1474 -0.89 -0.658352
ASP_240 -0.984242 0.0697183 0.782376 0.00995774 0 -0.122921 0 0 0 0 0 0 0 0 -0.249292 0.11715 0.576993 -0.217281 -0.67 -0.687541
LYS_241 -2.04273 0.472404 1.42967 0.00307944 0 -0.157269 0 0 0 0 0 0 0 0 -0.103702 0.109195 0.78547 -0.0276795 -0.65 -0.181557
GLY_242 -1.91525 0.103655 1.16291 3.29018e-05 0 0 0 0 0 0 0 0 0 0 0.289375 0.00018091 0 0.0416761 -0.17 -0.487416
ASP_243 -2.35268 0.24363 1.65533 0.00325773 0 -0.205377 0 0 0 0 0 0 0 0 -0.204822 0.0190783 0.394786 0.0346313 -0.67 -1.08216
ILE_244 -4.29776 0.294332 0.88475 0.0149402 0 0 0 0 -0.725815 0 0 0 0 0 -0.0983146 0.0104551 0.198624 -0.293061 0.24 -3.77185
ILE_245 -3.59879 0.163271 1.65459 0.0228556 0 0 0 0 0 0 0 0 0 0 -0.214629 0.0297157 0.209724 -0.370989 0.24 -1.86425
VAL_246 -3.9041 0.340942 0.830975 0.0118408 0 0 0 0 0 0 0 0 0 0 -0.188891 0.00477618 0.0467911 -0.251113 0.29 -2.81878
THR_247 -4.1909 0.236055 2.18216 0.00739028 0 -0.0203503 0 0 0 0 0 0 0 0 0.0385137 0.00700224 0.0426658 -0.0741345 -0.27 -2.0416
THR_248 -5.05251 0.28574 2.78523 0.00483817 0 -0.13329 0 0 -0.667654 0 0 0 0 0 -0.187085 0.00399528 0.0520671 -0.292786 -0.27 -3.47145
LYS_249 -2.87953 0.300133 1.55767 0.00304837 0 -0.00933481 0 0 0 0 0 0 0 0 -0.0437722 0.0311963 1.01478 -0.0560936 -0.65 -0.7319
SER_250 -2.77967 0.169581 2.01486 0.00110866 0 -0.257039 0 0 -0.507647 -0.522067 0 0 0 0 -0.12293 0.0175168 0.49773 0.0930537 -0.37 -1.76551
GLY_251 -2.38166 0.10663 1.2716 1.55462e-05 0 0 0 0 -0.667654 0 0 0 0 0 0.176036 0.0241447 0 0.375957 -0.17 -1.26493
GLY_252 -2.39761 0.116597 1.48101 2.11425e-05 0 0 0 0 0 0 0 0 0 0 -0.0123353 0.00624648 0 -0.80483 -0.17 -1.7809
ARG_253 -1.94277 0.0683248 0.847545 0.00855434 0 0.0264576 0 0 0 0 0 0 0 0 -0.155895 0.00507366 1.51375 0.0416346 -0.98 -0.567322
GLY_254 -2.32735 0.257089 1.12905 4.75384e-05 0 0 0 0 0 0 0 0 0 0 0.0179168 0.00563931 0 -0.594144 -0.17 -1.68176
THR_255 -2.36535 0.136578 1.37323 0.011304 0 -0.0885007 0 0 -0.40414 0 0 0 0 0 0.183982 0.00683498 0.129646 -0.312044 -0.27 -1.59846
SER_256 -3.11824 0.42832 1.89128 0.00130055 0 -0.221353 0 0 -1.38391 0 0 0 0 0 -0.0870974 0.207547 0.308262 -0.221819 -0.37 -2.56572
THR_257 -2.75022 0.45225 1.97749 0.00365432 0 -0.0889736 0 0 -0.332854 0 0 0 0 0 -0.16902 0.00121405 0.0181025 -0.24166 -0.27 -1.40001
VAL_258 -3.92569 0.162421 1.64291 0.0118609 0 0 0 0 -0.25396 0 0 0 0 0 0.0140505 0.0784096 0.0250794 -0.0726075 0.29 -2.02753
SER_259 -1.6242 0.0474856 0.864086 0.00135253 0 -0.165871 0 0 0 0 0 0 0 0 -0.0677827 0.00333778 0.301642 -0.12074 -0.37 -1.13069
PHE_260 -6.50009 0.539303 1.61959 0.0256243 0 0 0 0 0 0 0 0 0 0 -0.0814549 0.00106021 0.75951 -0.0424312 0.63 -3.04889
LYS_261 -3.39181 0.134534 1.61507 0.00554378 0 -0.205515 0 0 0 0 0 0 0 0 0.0109402 0.0420592 0.810905 0.108973 -0.65 -1.5193
LEU_262 -3.65966 0.257255 1.00302 0.00729688 0 0 0 0 0 0 0 0 0 0 -0.217785 0.0580513 0.503909 -0.0694256 -0.1 -2.21734
LEU_263 -4.54576 0.351193 1.62888 0.00759257 0 0 0 0 0 0 0 0 0 0 0.0365361 0.063101 0.0971992 -0.0443613 -0.1 -2.50562
LYS_264 -1.00052 0.563246 0.580184 0.00501227 0.0280593 0 0 0 0 0 0 0 0 0 -0.0479643 0.0230859 0.909568 0.0714908 -0.65 0.482164
PRO_p:CtermProteinFull_265 -1.63649 0.63405 0.328977 0.00453912 0.0615394 0 0 0 0 0 0 0 0 0 0 0 0.144331 0 0.02 -0.443055
#END_POSE_ENERGIES_TABLE 024.d16_v11.1_1_9dG_RalA2andSec5_0045_0001.pdb
