# Supplementary material for: A Generic Program for Multistate Protein Design
Source: PLoS One. 2011 Jul 6;6(7):e20937. doi: 10.1371/journal.pone.0020937 (PMC3130737; doi:10.1371/journal.pone.0020937)
Supplement: File S1 — “Protocol capture” file that contains the input files, command lines, and support scripts that were used in this computational study. (BZ2) [file pone.0020937.s001.bz2 › MSD_protocol_capture/Capture_Files/orthogonal_interface_files/input_files/state_versions/v11.2/RalA3andExo84.states]

RalA3andExo84.pdb RalA3andExo84.corr RalA3andExo84.2resfile
RalA3andExo84.pdb RalA3andExo84.corr RalA3andExo84.2resfile
024.d16_v11.1_1_10dG_RalA3andExo84_0023_0001.pdb RalA3andExo84.corr RalA3andExo84.2resfile
024.d16_v11.1_1_11dG_RalA3andExo84_0048_0001.pdb RalA3andExo84.corr RalA3andExo84.2resfile
024.d16_v11.1_1_12dG_RalA3andExo84_0018_0001.pdb RalA3andExo84.corr RalA3andExo84.2resfile
024.d16_v11.1_1_1dG_RalA3andExo84_0036_0001.pdb RalA3andExo84.corr RalA3andExo84.2resfile
024.d16_v11.1_1_2dG_RalA3andExo84_0026_0001.pdb RalA3andExo84.corr RalA3andExo84.2resfile
024.d16_v11.1_1_3dG_RalA3andExo84_0049_0001.pdb RalA3andExo84.corr RalA3andExo84.2resfile
024.d16_v11.1_1_4dG_RalA3andExo84_0048_0001.pdb RalA3andExo84.corr RalA3andExo84.2resfile
024.d16_v11.1_1_5dG_RalA3andExo84_0021_0001.pdb RalA3andExo84.corr RalA3andExo84.2resfile
024.d16_v11.1_1_6dG_RalA3andExo84_0006_0001.pdb RalA3andExo84.corr RalA3andExo84.2resfile
024.d16_v11.1_1_7dG_RalA3andExo84_0047_0001.pdb RalA3andExo84.corr RalA3andExo84.2resfile
024.d16_v11.1_1_8dG_RalA3andExo84_0022_0001.pdb RalA3andExo84.corr RalA3andExo84.2resfile
024.d16_v11.1_1_9dG_RalA3andExo84_0015_0001.pdb RalA3andExo84.corr RalA3andExo84.2resfile
