# Supplementary material for: A Generic Program for Multistate Protein Design
Source: PLoS One. 2011 Jul 6;6(7):e20937. doi: 10.1371/journal.pone.0020937 (PMC3130737; doi:10.1371/journal.pone.0020937)
Supplement: File S1 — “Protocol capture” file that contains the input files, command lines, and support scripts that were used in this computational study. (BZ2) [file pone.0020937.s001.bz2 › MSD_protocol_capture/Capture_Files/orthogonal_interface_files/input_files/post_processing/dockpert_script.xml]

<dock_design>
  <SCOREFXNS>
  </SCOREFXNS>
  <FILTERS>
    <ResInInterface name=riif1 residues=2/>
    <Ddg name=ddg_lax threshold=-0.1 scorefxn=score12 repeats=3/>
    <Sasa name=sasa threshold=200/>
    <Rmsd name=rms threshold=50 superimpose=1/>
    <BuriedUnsatHbonds name=unsats cutoff=10/>
  </FILTERS>
  <MOVERS>
    <Docking name=dock1 fullatom=1 local_refine=0 view=0/>
  </MOVERS>
  <APPLY_TO_POSE>
  </APPLY_TO_POSE>
  <PROTOCOLS>
    <Add mover_name=dock1/>
    <Add filter_name=rms/>
    <Add filter_name=sasa/>
    <Add filter_name=unsats/>
  </PROTOCOLS>
</dock_design>
