# Supplementary material for: A Generic Program for Multistate Protein Design
Source: PLoS One. 2011 Jul 6;6(7):e20937. doi: 10.1371/journal.pone.0020937 (PMC3130737; doi:10.1371/journal.pone.0020937)
Supplement: File S1 — “Protocol capture” file that contains the input files, command lines, and support scripts that were used in this computational study. (BZ2) [file pone.0020937.s001.bz2 › MSD_protocol_capture/Capture_Files/orthogonal_interface_files/input_files/post_processing/options_dock]

-database /ifs1/home/ronj/scr/minirosetta_database_fordockingonly/
-nstruct 20
-docking:docking_local_refine 1
-no_his_his_pairE # disable his/his energy during docking as well
-extrachi_cutoff 1
