# Supplementary material for: A Generic Program for Multistate Protein Design
Source: PLoS One. 2011 Jul 6;6(7):e20937. doi: 10.1371/journal.pone.0020937 (PMC3130737; doi:10.1371/journal.pone.0020937)
Supplement: File S1 — “Protocol capture” file that contains the input files, command lines, and support scripts that were used in this computational study. (BZ2) [file pone.0020937.s001.bz2 › MSD_protocol_capture/Capture_Files/orthogonal_interface_files/input_files/pos_states/rosetta_docked_model30_only/2kwi_model_30_scored_mpm_2352_A.pdb]

ATOM     38  N   SER A  11       5.790  11.877 -12.441  1.00  0.00              
ATOM     39  CA  SER A  11       4.844  11.388 -11.448  1.00  0.00              
ATOM     40  C   SER A  11       3.839  10.420 -12.070  1.00  0.00              
ATOM     41  O   SER A  11       3.140   9.687 -11.373  1.00  0.00              
ATOM     42  CB  SER A  11       4.125  12.552 -10.797  1.00  0.00              
ATOM     43  OG  SER A  11       3.309  13.242 -11.704  1.00  0.00              
ATOM     44  H   SER A  11       5.685  12.794 -12.778  1.00  0.00              
ATOM     45  HA  SER A  11       5.324  10.920 -10.587  1.00  0.00              
ATOM     46 1HB  SER A  11       3.508  12.170  -9.984  1.00  0.00              
ATOM     47 2HB  SER A  11       4.868  13.241 -10.395  1.00  0.00              
ATOM     48  HG  SER A  11       3.126  14.120 -11.364  1.00  0.00              
ATOM     49  N   LEU A  12       3.804  10.406 -13.392  1.00  0.00              
ATOM     50  CA  LEU A  12       2.963   9.482 -14.133  1.00  0.00              
ATOM     51  C   LEU A  12       3.758   8.236 -14.500  1.00  0.00              
ATOM     52  O   LEU A  12       3.186   7.186 -14.795  1.00  0.00              
ATOM     53  CB  LEU A  12       2.424  10.145 -15.405  1.00  0.00              
ATOM     54  CG  LEU A  12       1.595  11.411 -15.187  1.00  0.00              
ATOM     55  CD1 LEU A  12       1.184  12.011 -16.518  1.00  0.00              
ATOM     56  CD2 LEU A  12       0.366  11.115 -14.342  1.00  0.00              
ATOM     57  H   LEU A  12       4.375  11.025 -13.880  1.00  0.00              
ATOM     58  HA  LEU A  12       2.132   9.161 -13.506  1.00  0.00              
ATOM     59 1HB  LEU A  12       3.367  10.397 -15.886  1.00  0.00              
ATOM     60 2HB  LEU A  12       1.876   9.438 -16.026  1.00  0.00              
ATOM     61  HG  LEU A  12       2.194  12.142 -14.662  1.00  0.00              
ATOM     62 1HD1 LEU A  12       0.594  12.912 -16.345  1.00  0.00              
ATOM     63 2HD1 LEU A  12       2.074  12.267 -17.091  1.00  0.00              
ATOM     64 3HD1 LEU A  12       0.587  11.289 -17.074  1.00  0.00              
ATOM     65 1HD2 LEU A  12      -0.207  12.030 -14.199  1.00  0.00              
ATOM     66 2HD2 LEU A  12      -0.252  10.371 -14.846  1.00  0.00              
ATOM     67 3HD2 LEU A  12       0.677  10.728 -13.371  1.00  0.00              
ATOM     68  N   ALA A  13       5.085   8.359 -14.468  1.00  0.00              
ATOM     69  CA  ALA A  13       5.962   7.230 -14.764  1.00  0.00              
ATOM     70  C   ALA A  13       6.312   6.464 -13.505  1.00  0.00              
ATOM     71  O   ALA A  13       6.337   5.235 -13.488  1.00  0.00              
ATOM     72  CB  ALA A  13       7.222   7.702 -15.474  1.00  0.00              
ATOM     73  H   ALA A  13       5.482   9.227 -14.240  1.00  0.00              
ATOM     74  HA  ALA A  13       5.436   6.544 -15.428  1.00  0.00              
ATOM     75 1HB  ALA A  13       7.861   6.844 -15.685  1.00  0.00              
ATOM     76 2HB  ALA A  13       6.951   8.190 -16.410  1.00  0.00              
ATOM     77 3HB  ALA A  13       7.756   8.404 -14.838  1.00  0.00              
ATOM     78  N   LEU A  14       6.557   7.208 -12.454  1.00  0.00              
ATOM     79  CA  LEU A  14       6.912   6.646 -11.164  1.00  0.00              
ATOM     80  C   LEU A  14       5.836   6.965 -10.141  1.00  0.00              
ATOM     81  O   LEU A  14       5.559   8.128  -9.859  1.00  0.00              
ATOM     82  CB  LEU A  14       8.274   7.179 -10.702  1.00  0.00              
ATOM     83  CG  LEU A  14       9.406   7.058 -11.730  1.00  0.00              
ATOM     84  CD1 LEU A  14      10.668   7.722 -11.198  1.00  0.00              
ATOM     85  CD2 LEU A  14       9.658   5.589 -12.038  1.00  0.00              
ATOM     86  H   LEU A  14       6.474   8.177 -12.549  1.00  0.00              
ATOM     87  HA  LEU A  14       6.969   5.561 -11.242  1.00  0.00              
ATOM     88 1HB  LEU A  14       8.013   8.226 -10.555  1.00  0.00              
ATOM     89 2HB  LEU A  14       8.577   6.744  -9.750  1.00  0.00              
ATOM     90  HG  LEU A  14       9.063   7.537 -12.648  1.00  0.00              
ATOM     91 1HD1 LEU A  14      11.466   7.631 -11.935  1.00  0.00              
ATOM     92 2HD1 LEU A  14      10.471   8.777 -11.007  1.00  0.00              
ATOM     93 3HD1 LEU A  14      10.973   7.235 -10.272  1.00  0.00              
ATOM     94 1HD2 LEU A  14      10.462   5.504 -12.770  1.00  0.00              
ATOM     95 2HD2 LEU A  14       9.942   5.069 -11.123  1.00  0.00              
ATOM     96 3HD2 LEU A  14       8.751   5.141 -12.443  1.00  0.00              
ATOM     97  N   HIS A  15       5.222   5.931  -9.590  1.00  0.00              
ATOM     98  CA  HIS A  15       4.111   6.114  -8.669  1.00  0.00              
ATOM     99  C   HIS A  15       4.526   5.690  -7.269  1.00  0.00              
ATOM    100  O   HIS A  15       4.936   4.553  -7.065  1.00  0.00              
ATOM    101  CB  HIS A  15       2.895   5.303  -9.137  1.00  0.00              
ATOM    102  CG  HIS A  15       2.360   5.739 -10.468  1.00  0.00              
ATOM    103  ND1 HIS A  15       1.354   6.671 -10.618  1.00  0.00              
ATOM    104  CD2 HIS A  15       2.705   5.364 -11.725  1.00  0.00              
ATOM    105  CE1 HIS A  15       1.105   6.846 -11.903  1.00  0.00              
ATOM    106  NE2 HIS A  15       1.913   6.068 -12.600  1.00  0.00              
ATOM    107  H   HIS A  15       5.535   5.022  -9.800  1.00  0.00              
ATOM    108  HA  HIS A  15       3.843   7.169  -8.624  1.00  0.00              
ATOM    109 1HB  HIS A  15       3.160   4.250  -9.236  1.00  0.00              
ATOM    110 2HB  HIS A  15       2.079   5.404  -8.422  1.00  0.00              
ATOM    111  HD2 HIS A  15       3.461   4.641 -11.989  1.00  0.00              
ATOM    112  HE1 HIS A  15       0.359   7.514 -12.313  1.00  0.00              
ATOM    113  HE2 HIS A  15       2.125   6.204 -13.554  1.00  0.00              
ATOM    114  N   LYS A  16       4.418   6.605  -6.316  1.00  0.00              
ATOM    115  CA  LYS A  16       4.746   6.305  -4.925  1.00  0.00              
ATOM    116  C   LYS A  16       3.529   5.816  -4.160  1.00  0.00              
ATOM    117  O   LYS A  16       2.497   6.487  -4.121  1.00  0.00              
ATOM    118  CB  LYS A  16       5.335   7.537  -4.236  1.00  0.00              
ATOM    119  CG  LYS A  16       6.693   7.969  -4.773  1.00  0.00              
ATOM    120  CD  LYS A  16       7.074   9.352  -4.266  1.00  0.00              
ATOM    121  CE  LYS A  16       8.436   9.779  -4.791  1.00  0.00              
ATOM    122  NZ  LYS A  16       8.814  11.139  -4.319  1.00  0.00              
ATOM    123  H   LYS A  16       4.109   7.503  -6.547  1.00  0.00              
ATOM    124  HA  LYS A  16       5.479   5.499  -4.884  1.00  0.00              
ATOM    125 1HB  LYS A  16       4.618   8.348  -4.365  1.00  0.00              
ATOM    126 2HB  LYS A  16       5.425   7.298  -3.176  1.00  0.00              
ATOM    127 1HG  LYS A  16       7.440   7.244  -4.450  1.00  0.00              
ATOM    128 2HG  LYS A  16       6.646   7.981  -5.862  1.00  0.00              
ATOM    129 1HD  LYS A  16       6.317  10.064  -4.596  1.00  0.00              
ATOM    130 2HD  LYS A  16       7.097   9.328  -3.176  1.00  0.00              
ATOM    131 1HE  LYS A  16       9.176   9.057  -4.448  1.00  0.00              
ATOM    132 2HE  LYS A  16       8.400   9.771  -5.880  1.00  0.00              
ATOM    133 1HZ  LYS A  16       9.721  11.384  -4.688  1.00  0.00              
ATOM    134 2HZ  LYS A  16       8.128  11.809  -4.637  1.00  0.00              
ATOM    135 3HZ  LYS A  16       8.848  11.147  -3.309  1.00  0.00              
ATOM    136  N   VAL A  17       3.657   4.647  -3.558  1.00  0.00              
ATOM    137  CA  VAL A  17       2.591   4.069  -2.763  1.00  0.00              
ATOM    138  C   VAL A  17       3.109   3.721  -1.373  1.00  0.00              
ATOM    139  O   VAL A  17       4.058   2.946  -1.225  1.00  0.00              
ATOM    140  CB  VAL A  17       2.004   2.807  -3.430  1.00  0.00              
ATOM    141  CG1 VAL A  17       1.015   2.122  -2.504  1.00  0.00              
ATOM    142  CG2 VAL A  17       1.344   3.157  -4.756  1.00  0.00              
ATOM    143  H   VAL A  17       4.503   4.148  -3.651  1.00  0.00              
ATOM    144  HA  VAL A  17       1.783   4.784  -2.604  1.00  0.00              
ATOM    145  HB  VAL A  17       2.813   2.121  -3.626  1.00  0.00              
ATOM    146 1HG1 VAL A  17       0.613   1.235  -2.992  1.00  0.00              
ATOM    147 2HG1 VAL A  17       1.521   1.831  -1.583  1.00  0.00              
ATOM    148 3HG1 VAL A  17       0.201   2.807  -2.270  1.00  0.00              
ATOM    149 1HG2 VAL A  17       0.938   2.254  -5.211  1.00  0.00              
ATOM    150 2HG2 VAL A  17       0.539   3.871  -4.584  1.00  0.00              
ATOM    151 3HG2 VAL A  17       2.083   3.598  -5.426  1.00  0.00              
ATOM    152  N   ILE A  18       2.505   4.318  -0.357  1.00  0.00              
ATOM    153  CA  ILE A  18       2.923   4.082   1.015  1.00  0.00              
ATOM    154  C   ILE A  18       1.902   3.215   1.740  1.00  0.00              
ATOM    155  O   ILE A  18       0.717   3.549   1.803  1.00  0.00              
ATOM    156  CB  ILE A  18       3.126   5.406   1.785  1.00  0.00              
ATOM    157  CG1 ILE A  18       4.212   6.250   1.107  1.00  0.00              
ATOM    158  CG2 ILE A  18       3.495   5.132   3.240  1.00  0.00              
ATOM    159  CD1 ILE A  18       4.326   7.657   1.654  1.00  0.00              
ATOM    160  H   ILE A  18       1.758   4.929  -0.535  1.00  0.00              
ATOM    161  HA  ILE A  18       3.851   3.511   1.041  1.00  0.00              
ATOM    162  HB  ILE A  18       2.195   5.952   1.772  1.00  0.00              
ATOM    163 1HG1 ILE A  18       5.160   5.728   1.243  1.00  0.00              
ATOM    164 2HG1 ILE A  18       3.971   6.291   0.044  1.00  0.00              
ATOM    165 1HG2 ILE A  18       3.635   6.078   3.764  1.00  0.00              
ATOM    166 2HG2 ILE A  18       2.696   4.567   3.718  1.00  0.00              
ATOM    167 3HG2 ILE A  18       4.420   4.557   3.280  1.00  0.00              
ATOM    168 1HD1 ILE A  18       5.115   8.192   1.123  1.00  0.00              
ATOM    169 2HD1 ILE A  18       3.379   8.180   1.517  1.00  0.00              
ATOM    170 3HD1 ILE A  18       4.568   7.617   2.715  1.00  0.00              
ATOM    171  N   MET A  19       2.370   2.097   2.274  1.00  0.00              
ATOM    172  CA  MET A  19       1.531   1.219   3.077  1.00  0.00              
ATOM    173  C   MET A  19       1.463   1.744   4.503  1.00  0.00              
ATOM    174  O   MET A  19       2.495   1.962   5.140  1.00  0.00              
ATOM    175  CB  MET A  19       2.084  -0.212   3.072  1.00  0.00              
ATOM    176  CG  MET A  19       2.379  -0.758   1.680  1.00  0.00              
ATOM    177  SD  MET A  19       0.908  -0.901   0.643  1.00  0.00              
ATOM    178  CE  MET A  19       0.101  -2.329   1.366  1.00  0.00              
ATOM    179  H   MET A  19       3.316   1.859   2.136  1.00  0.00              
ATOM    180  HA  MET A  19       0.515   1.212   2.681  1.00  0.00              
ATOM    181 1HB  MET A  19       2.998  -0.201   3.664  1.00  0.00              
ATOM    182 2HB  MET A  19       1.340  -0.842   3.563  1.00  0.00              
ATOM    183 1HG  MET A  19       3.087  -0.088   1.195  1.00  0.00              
ATOM    184 2HG  MET A  19       2.829  -1.744   1.790  1.00  0.00              
ATOM    185 1HE  MET A  19      -0.824  -2.537   0.827  1.00  0.00              
ATOM    186 2HE  MET A  19       0.762  -3.193   1.301  1.00  0.00              
ATOM    187 3HE  MET A  19      -0.128  -2.126   2.413  1.00  0.00              
ATOM    188  N   VAL A  20       0.258   1.966   5.001  1.00  0.00              
ATOM    189  CA  VAL A  20       0.086   2.437   6.366  1.00  0.00              
ATOM    190  C   VAL A  20      -0.868   1.527   7.130  1.00  0.00              
ATOM    191  O   VAL A  20      -1.746   0.896   6.540  1.00  0.00              
ATOM    192  CB  VAL A  20      -0.431   3.893   6.417  1.00  0.00              
ATOM    193  CG1 VAL A  20       0.557   4.834   5.747  1.00  0.00              
ATOM    194  CG2 VAL A  20      -1.804   4.018   5.775  1.00  0.00              
ATOM    195  H   VAL A  20      -0.533   1.802   4.444  1.00  0.00              
ATOM    196  HA  VAL A  20       1.025   2.397   6.920  1.00  0.00              
ATOM    197  HB  VAL A  20      -0.514   4.179   7.453  1.00  0.00              
ATOM    198 1HG1 VAL A  20       0.175   5.855   5.794  1.00  0.00              
ATOM    199 2HG1 VAL A  20       1.516   4.783   6.262  1.00  0.00              
ATOM    200 3HG1 VAL A  20       0.687   4.544   4.705  1.00  0.00              
ATOM    201 1HG2 VAL A  20      -2.139   5.054   5.829  1.00  0.00              
ATOM    202 2HG2 VAL A  20      -1.747   3.708   4.731  1.00  0.00              
ATOM    203 3HG2 VAL A  20      -2.514   3.381   6.304  1.00  0.00              
ATOM    204  N   GLY A  21      -0.679   1.446   8.439  1.00  0.00              
ATOM    205  CA  GLY A  21      -1.466   0.545   9.250  1.00  0.00              
ATOM    206  C   GLY A  21      -0.765   0.206  10.545  1.00  0.00              
ATOM    207  O   GLY A  21       0.428   0.474  10.688  1.00  0.00              
ATOM    208  H   GLY A  21       0.011   1.999   8.859  1.00  0.00              
ATOM    209 1HA  GLY A  21      -2.422   1.016   9.481  1.00  0.00              
ATOM    210 2HA  GLY A  21      -1.641  -0.375   8.693  1.00  0.00              
ATOM    211  N   SER A  22      -1.511  -0.371  11.482  1.00  0.00              
ATOM    212  CA  SER A  22      -1.048  -0.529  12.858  1.00  0.00              
ATOM    213  C   SER A  22       0.285  -1.279  12.886  1.00  0.00              
ATOM    214  O   SER A  22       1.299  -0.756  13.343  1.00  0.00              
ATOM    215  CB  SER A  22      -2.091  -1.260  13.683  1.00  0.00              
ATOM    216  OG  SER A  22      -2.295  -2.570  13.232  1.00  0.00              
ATOM    217  H   SER A  22      -2.404  -0.693  11.243  1.00  0.00              
ATOM    218  HA  SER A  22      -0.968   0.415  13.398  1.00  0.00              
ATOM    219 1HB  SER A  22      -1.757  -1.289  14.719  1.00  0.00              
ATOM    220 2HB  SER A  22      -3.031  -0.713  13.620  1.00  0.00              
ATOM    221  HG  SER A  22      -3.146  -2.886  13.543  1.00  0.00              
ATOM    222  N   GLY A  23       0.266  -2.512  12.399  1.00  0.00              
ATOM    223  CA  GLY A  23       1.431  -3.362  12.488  1.00  0.00              
ATOM    224  C   GLY A  23       1.944  -3.731  11.113  1.00  0.00              
ATOM    225  O   GLY A  23       2.719  -2.989  10.501  1.00  0.00              
ATOM    226  H   GLY A  23      -0.557  -2.853  11.992  1.00  0.00              
ATOM    227 1HA  GLY A  23       2.216  -2.835  13.031  1.00  0.00              
ATOM    228 2HA  GLY A  23       1.167  -4.272  13.025  1.00  0.00              
ATOM    229  N   GLY A  24       1.491  -4.871  10.612  1.00  0.00              
ATOM    230  CA  GLY A  24       1.933  -5.333   9.318  1.00  0.00              
ATOM    231  C   GLY A  24       1.268  -6.630   8.908  1.00  0.00              
ATOM    232  O   GLY A  24       1.948  -7.602   8.608  1.00  0.00              
ATOM    233  H   GLY A  24       0.857  -5.407  11.133  1.00  0.00              
ATOM    234 1HA  GLY A  24       1.698  -4.576   8.570  1.00  0.00              
ATOM    235 2HA  GLY A  24       3.010  -5.494   9.346  1.00  0.00              
ATOM    236  N   VAL A  25      -0.062  -6.634   8.908  1.00  0.00              
ATOM    237  CA  VAL A  25      -0.832  -7.831   8.568  1.00  0.00              
ATOM    238  C   VAL A  25      -1.056  -7.926   7.057  1.00  0.00              
ATOM    239  O   VAL A  25      -0.697  -8.919   6.424  1.00  0.00              
ATOM    240  CB  VAL A  25      -2.201  -7.838   9.287  1.00  0.00              
ATOM    241  CG1 VAL A  25      -3.026  -9.041   8.860  1.00  0.00              
ATOM    242  CG2 VAL A  25      -2.022  -7.816  10.799  1.00  0.00              
ATOM    243  H   VAL A  25      -0.541  -5.815   9.153  1.00  0.00              
ATOM    244  HA  VAL A  25      -0.290  -8.740   8.832  1.00  0.00              
ATOM    245  HB  VAL A  25      -2.738  -6.946   9.001  1.00  0.00              
ATOM    246 1HG1 VAL A  25      -3.986  -9.026   9.377  1.00  0.00              
ATOM    247 2HG1 VAL A  25      -3.194  -9.005   7.784  1.00  0.00              
ATOM    248 3HG1 VAL A  25      -2.493  -9.957   9.114  1.00  0.00              
ATOM    249 1HG2 VAL A  25      -2.998  -7.821  11.282  1.00  0.00              
ATOM    250 2HG2 VAL A  25      -1.459  -8.697  11.110  1.00  0.00              
ATOM    251 3HG2 VAL A  25      -1.480  -6.917  11.089  1.00  0.00              
ATOM    252  N   GLY A  26      -1.644  -6.884   6.488  1.00  0.00              
ATOM    253  CA  GLY A  26      -1.859  -6.842   5.056  1.00  0.00              
ATOM    254  C   GLY A  26      -0.895  -5.894   4.381  1.00  0.00              
ATOM    255  O   GLY A  26      -0.885  -5.768   3.160  1.00  0.00              
ATOM    256  H   GLY A  26      -1.945  -6.139   7.048  1.00  0.00              
ATOM    257 1HA  GLY A  26      -1.717  -7.842   4.646  1.00  0.00              
ATOM    258 2HA  GLY A  26      -2.877  -6.511   4.859  1.00  0.00              
ATOM    259  N   LYS A  27      -0.088  -5.224   5.184  1.00  0.00              
ATOM    260  CA  LYS A  27       0.876  -4.262   4.667  1.00  0.00              
ATOM    261  C   LYS A  27       1.997  -4.959   3.900  1.00  0.00              
ATOM    262  O   LYS A  27       1.994  -4.981   2.673  1.00  0.00              
ATOM    263  CB  LYS A  27       1.441  -3.412   5.808  1.00  0.00              
ATOM    264  CG  LYS A  27       0.433  -2.420   6.367  1.00  0.00              
ATOM    265  CD  LYS A  27       0.852  -1.876   7.724  1.00  0.00              
ATOM    266  CE  LYS A  27       2.093  -1.007   7.631  1.00  0.00              
ATOM    267  NZ  LYS A  27       2.537  -0.531   8.968  1.00  0.00              
ATOM    268  H   LYS A  27      -0.140  -5.382   6.149  1.00  0.00              
ATOM    269  HA  LYS A  27       0.386  -3.594   3.958  1.00  0.00              
ATOM    270 1HB  LYS A  27       1.761  -4.101   6.590  1.00  0.00              
ATOM    271 2HB  LYS A  27       2.308  -2.882   5.414  1.00  0.00              
ATOM    272 1HG  LYS A  27       0.338  -1.591   5.666  1.00  0.00              
ATOM    273 2HG  LYS A  27      -0.528  -2.923   6.468  1.00  0.00              
ATOM    274 1HD  LYS A  27       0.030  -1.286   8.130  1.00  0.00              
ATOM    275 2HD  LYS A  27       1.056  -2.716   8.386  1.00  0.00              
ATOM    276 1HE  LYS A  27       2.888  -1.592   7.172  1.00  0.00              
ATOM    277 2HE  LYS A  27       1.863  -0.149   6.999  1.00  0.00              
ATOM    278 1HZ  LYS A  27       3.362   0.043   8.863  1.00  0.00              
ATOM    279 2HZ  LYS A  27       1.800   0.012   9.394  1.00  0.00              
ATOM    280 3HZ  LYS A  27       2.752  -1.326   9.553  1.00  0.00              
ATOM    281  N   SER A  28       2.932  -5.562   4.623  1.00  0.00              
ATOM    282  CA  SER A  28       4.034  -6.280   3.988  1.00  0.00              
ATOM    283  C   SER A  28       3.511  -7.445   3.142  1.00  0.00              
ATOM    284  O   SER A  28       4.122  -7.831   2.147  1.00  0.00              
ATOM    285  CB  SER A  28       5.003  -6.803   5.046  1.00  0.00              
ATOM    286  OG  SER A  28       5.579  -5.742   5.807  1.00  0.00              
ATOM    287  H   SER A  28       2.886  -5.521   5.597  1.00  0.00              
ATOM    288  HA  SER A  28       4.678  -5.639   3.385  1.00  0.00              
ATOM    289 1HB  SER A  28       4.461  -7.469   5.717  1.00  0.00              
ATOM    290 2HB  SER A  28       5.798  -7.357   4.550  1.00  0.00              
ATOM    291  HG  SER A  28       5.785  -4.983   5.220  1.00  0.00              
ATOM    292  N   ALA A  29       2.380  -8.002   3.555  1.00  0.00              
ATOM    293  CA  ALA A  29       1.830  -9.184   2.909  1.00  0.00              
ATOM    294  C   ALA A  29       1.431  -8.878   1.471  1.00  0.00              
ATOM    295  O   ALA A  29       1.837  -9.577   0.540  1.00  0.00              
ATOM    296  CB  ALA A  29       0.630  -9.703   3.687  1.00  0.00              
ATOM    297  H   ALA A  29       1.898  -7.600   4.304  1.00  0.00              
ATOM    298  HA  ALA A  29       2.599  -9.956   2.881  1.00  0.00              
ATOM    299 1HB  ALA A  29       0.231 -10.588   3.192  1.00  0.00              
ATOM    300 2HB  ALA A  29       0.938  -9.962   4.700  1.00  0.00              
ATOM    301 3HB  ALA A  29      -0.137  -8.932   3.727  1.00  0.00              
ATOM    302  N   LEU A  30       0.654  -7.816   1.298  1.00  0.00              
ATOM    303  CA  LEU A  30       0.099  -7.473  -0.006  1.00  0.00              
ATOM    304  C   LEU A  30       1.187  -7.013  -0.970  1.00  0.00              
ATOM    305  O   LEU A  30       1.053  -7.167  -2.183  1.00  0.00              
ATOM    306  CB  LEU A  30      -0.976  -6.392   0.138  1.00  0.00              
ATOM    307  CG  LEU A  30      -2.272  -6.851   0.820  1.00  0.00              
ATOM    308  CD1 LEU A  30      -3.226  -5.681   1.006  1.00  0.00              
ATOM    309  CD2 LEU A  30      -2.936  -7.948   0.010  1.00  0.00              
ATOM    310  H   LEU A  30       0.455  -7.239   2.066  1.00  0.00              
ATOM    311  HA  LEU A  30      -0.353  -8.357  -0.454  1.00  0.00              
ATOM    312 1HB  LEU A  30      -0.442  -5.694   0.780  1.00  0.00              
ATOM    313 2HB  LEU A  30      -1.197  -5.912  -0.817  1.00  0.00              
ATOM    314  HG  LEU A  30      -2.038  -7.252   1.799  1.00  0.00              
ATOM    315 1HD1 LEU A  30      -4.137  -6.028   1.492  1.00  0.00              
ATOM    316 2HD1 LEU A  30      -2.752  -4.920   1.626  1.00  0.00              
ATOM    317 3HD1 LEU A  30      -3.472  -5.256   0.034  1.00  0.00              
ATOM    318 1HD2 LEU A  30      -3.853  -8.264   0.509  1.00  0.00              
ATOM    319 2HD2 LEU A  30      -3.175  -7.572  -0.986  1.00  0.00              
ATOM    320 3HD2 LEU A  30      -2.261  -8.799  -0.077  1.00  0.00              
ATOM    321  N   THR A  31       2.269  -6.461  -0.430  1.00  0.00              
ATOM    322  CA  THR A  31       3.370  -5.990  -1.259  1.00  0.00              
ATOM    323  C   THR A  31       4.244  -7.149  -1.730  1.00  0.00              
ATOM    324  O   THR A  31       4.714  -7.157  -2.867  1.00  0.00              
ATOM    325  CB  THR A  31       4.224  -4.951  -0.510  1.00  0.00              
ATOM    326  OG1 THR A  31       4.823  -5.547   0.646  1.00  0.00              
ATOM    327  CG2 THR A  31       3.376  -3.764  -0.090  1.00  0.00              
ATOM    328  H   THR A  31       2.332  -6.368   0.545  1.00  0.00              
ATOM    329  HA  THR A  31       2.978  -5.516  -2.159  1.00  0.00              
ATOM    330  HB  THR A  31       5.005  -4.602  -1.170  1.00  0.00              
ATOM    331  HG1 THR A  31       5.600  -6.051   0.382  1.00  0.00              
ATOM    332 1HG2 THR A  31       4.000  -3.042   0.438  1.00  0.00              
ATOM    333 2HG2 THR A  31       2.944  -3.296  -0.974  1.00  0.00              
ATOM    334 3HG2 THR A  31       2.577  -4.104   0.568  1.00  0.00              
ATOM    335  N   LEU A  32       4.440  -8.135  -0.861  1.00  0.00              
ATOM    336  CA  LEU A  32       5.205  -9.321  -1.219  1.00  0.00              
ATOM    337  C   LEU A  32       4.397 -10.185  -2.192  1.00  0.00              
ATOM    338  O   LEU A  32       4.950 -10.775  -3.125  1.00  0.00              
ATOM    339  CB  LEU A  32       5.581 -10.117   0.038  1.00  0.00              
ATOM    340  CG  LEU A  32       6.624  -9.452   0.944  1.00  0.00              
ATOM    341  CD1 LEU A  32       6.679 -10.167   2.288  1.00  0.00              
ATOM    342  CD2 LEU A  32       7.983  -9.482   0.261  1.00  0.00              
ATOM    343  H   LEU A  32       4.074  -8.056   0.047  1.00  0.00              
ATOM    344  HA  LEU A  32       6.120  -9.025  -1.731  1.00  0.00              
ATOM    345 1HB  LEU A  32       4.611 -10.134   0.533  1.00  0.00              
ATOM    346 2HB  LEU A  32       5.882 -11.137  -0.206  1.00  0.00              
ATOM    347  HG  LEU A  32       6.333  -8.409   1.062  1.00  0.00              
ATOM    348 1HD1 LEU A  32       7.424  -9.688   2.925  1.00  0.00              
ATOM    349 2HD1 LEU A  32       5.703 -10.113   2.768  1.00  0.00              
ATOM    350 3HD1 LEU A  32       6.953 -11.210   2.133  1.00  0.00              
ATOM    351 1HD2 LEU A  32       8.724  -9.009   0.907  1.00  0.00              
ATOM    352 2HD2 LEU A  32       8.274 -10.516   0.072  1.00  0.00              
ATOM    353 3HD2 LEU A  32       7.929  -8.942  -0.684  1.00  0.00              
ATOM    354  N   GLN A  33       3.080 -10.227  -1.985  1.00  0.00              
ATOM    355  CA  GLN A  33       2.188 -10.964  -2.875  1.00  0.00              
ATOM    356  C   GLN A  33       2.065 -10.250  -4.219  1.00  0.00              
ATOM    357  O   GLN A  33       2.001 -10.880  -5.267  1.00  0.00              
ATOM    358  CB  GLN A  33       0.794 -11.112  -2.250  1.00  0.00              
ATOM    359  CG  GLN A  33       0.751 -12.007  -1.023  1.00  0.00              
ATOM    360  CD  GLN A  33       1.274 -13.400  -1.287  1.00  0.00              
ATOM    361  OE1 GLN A  33       1.023 -13.985  -2.337  1.00  0.00              
ATOM    362  NE2 GLN A  33       1.996 -13.947  -0.323  1.00  0.00              
ATOM    363  H   GLN A  33       2.703  -9.748  -1.217  1.00  0.00              
ATOM    364  HA  GLN A  33       2.606 -11.951  -3.076  1.00  0.00              
ATOM    365 1HB  GLN A  33       0.460 -10.108  -1.985  1.00  0.00              
ATOM    366 2HB  GLN A  33       0.143 -11.518  -3.024  1.00  0.00              
ATOM    367 1HG  GLN A  33       1.131 -11.695  -0.050  1.00  0.00              
ATOM    368 2HG  GLN A  33      -0.339 -12.052  -0.987  1.00  0.00              
ATOM    369 1HE2 GLN A  33       2.371 -14.868  -0.438  1.00  0.00              
ATOM    370 2HE2 GLN A  33       2.169 -13.441   0.522  1.00  0.00              
ATOM    371  N   PHE A  34       2.059  -8.927  -4.171  1.00  0.00              
ATOM    372  CA  PHE A  34       2.033  -8.108  -5.375  1.00  0.00              
ATOM    373  C   PHE A  34       3.252  -8.376  -6.267  1.00  0.00              
ATOM    374  O   PHE A  34       3.119  -8.599  -7.472  1.00  0.00              
ATOM    375  CB  PHE A  34       1.961  -6.627  -4.978  1.00  0.00              
ATOM    376  CG  PHE A  34       1.958  -5.672  -6.139  1.00  0.00              
ATOM    377  CD1 PHE A  34       0.810  -5.478  -6.885  1.00  0.00              
ATOM    378  CD2 PHE A  34       3.105  -4.971  -6.481  1.00  0.00              
ATOM    379  CE1 PHE A  34       0.800  -4.604  -7.952  1.00  0.00              
ATOM    380  CE2 PHE A  34       3.102  -4.094  -7.548  1.00  0.00              
ATOM    381  CZ  PHE A  34       1.947  -3.910  -8.283  1.00  0.00              
ATOM    382  H   PHE A  34       2.066  -8.483  -3.294  1.00  0.00              
ATOM    383  HA  PHE A  34       1.156  -8.359  -5.974  1.00  0.00              
ATOM    384 1HB  PHE A  34       1.046  -6.432  -4.421  1.00  0.00              
ATOM    385 2HB  PHE A  34       2.821  -6.362  -4.366  1.00  0.00              
ATOM    386  HD1 PHE A  34      -0.088  -6.020  -6.626  1.00  0.00              
ATOM    387  HD2 PHE A  34       4.008  -5.116  -5.904  1.00  0.00              
ATOM    388  HE1 PHE A  34      -0.103  -4.463  -8.526  1.00  0.00              
ATOM    389  HE2 PHE A  34       3.999  -3.551  -7.805  1.00  0.00              
ATOM    390  HZ  PHE A  34       1.943  -3.222  -9.118  1.00  0.00              
ATOM    391  N   MET A  35       4.440  -8.370  -5.677  1.00  0.00              
ATOM    392  CA  MET A  35       5.661  -8.579  -6.447  1.00  0.00              
ATOM    393  C   MET A  35       5.775 -10.017  -6.954  1.00  0.00              
ATOM    394  O   MET A  35       6.068 -10.238  -8.128  1.00  0.00              
ATOM    395  CB  MET A  35       6.898  -8.215  -5.623  1.00  0.00              
ATOM    396  CG  MET A  35       7.068  -6.721  -5.414  1.00  0.00              
ATOM    397  SD  MET A  35       8.485  -6.320  -4.376  1.00  0.00              
ATOM    398  CE  MET A  35       9.830  -6.889  -5.412  1.00  0.00              
ATOM    399  H   MET A  35       4.497  -8.234  -4.706  1.00  0.00              
ATOM    400  HA  MET A  35       5.653  -7.946  -7.335  1.00  0.00              
ATOM    401 1HB  MET A  35       6.795  -8.715  -4.660  1.00  0.00              
ATOM    402 2HB  MET A  35       7.763  -8.618  -6.151  1.00  0.00              
ATOM    403 1HG  MET A  35       7.198  -6.255  -6.391  1.00  0.00              
ATOM    404 2HG  MET A  35       6.162  -6.339  -4.946  1.00  0.00              
ATOM    405 1HE  MET A  35      10.780  -6.711  -4.907  1.00  0.00              
ATOM    406 2HE  MET A  35       9.715  -7.958  -5.603  1.00  0.00              
ATOM    407 3HE  MET A  35       9.814  -6.347  -6.358  1.00  0.00              
ATOM    408  N   TYR A  36       5.545 -10.989  -6.077  1.00  0.00              
ATOM    409  CA  TYR A  36       5.915 -12.374  -6.376  1.00  0.00              
ATOM    410  C   TYR A  36       4.703 -13.292  -6.498  1.00  0.00              
ATOM    411  O   TYR A  36       4.748 -14.274  -7.242  1.00  0.00              
ATOM    412  CB  TYR A  36       6.844 -12.930  -5.295  1.00  0.00              
ATOM    413  CG  TYR A  36       8.091 -12.113  -5.061  1.00  0.00              
ATOM    414  CD1 TYR A  36       9.154 -12.166  -5.954  1.00  0.00              
ATOM    415  CD2 TYR A  36       8.218 -11.306  -3.938  1.00  0.00              
ATOM    416  CE1 TYR A  36      10.307 -11.440  -5.734  1.00  0.00              
ATOM    417  CE2 TYR A  36       9.366 -10.573  -3.713  1.00  0.00              
ATOM    418  CZ  TYR A  36      10.405 -10.644  -4.613  1.00  0.00              
ATOM    419  OH  TYR A  36      11.556  -9.927  -4.383  1.00  0.00              
ATOM    420  H   TYR A  36       5.125 -10.773  -5.215  1.00  0.00              
ATOM    421  HA  TYR A  36       6.419 -12.422  -7.342  1.00  0.00              
ATOM    422 1HB  TYR A  36       6.268 -12.979  -4.369  1.00  0.00              
ATOM    423 2HB  TYR A  36       7.127 -13.936  -5.601  1.00  0.00              
ATOM    424  HD1 TYR A  36       9.074 -12.791  -6.830  1.00  0.00              
ATOM    425  HD2 TYR A  36       7.403 -11.256  -3.230  1.00  0.00              
ATOM    426  HE1 TYR A  36      11.126 -11.493  -6.439  1.00  0.00              
ATOM    427  HE2 TYR A  36       9.447  -9.949  -2.836  1.00  0.00              
ATOM    428  HH  TYR A  36      12.185 -10.086  -5.105  1.00  0.00              
ATOM    429  N   ASP A  37       3.642 -12.987  -5.751  1.00  0.00              
ATOM    430  CA  ASP A  37       2.450 -13.850  -5.662  1.00  0.00              
ATOM    431  C   ASP A  37       2.766 -15.161  -4.946  1.00  0.00              
ATOM    432  O   ASP A  37       2.012 -16.128  -5.037  1.00  0.00              
ATOM    433  CB  ASP A  37       1.889 -14.142  -7.057  1.00  0.00              
ATOM    434  CG  ASP A  37       1.496 -12.902  -7.849  1.00  0.00              
ATOM    435  OD1 ASP A  37       0.771 -12.092  -7.324  1.00  0.00              
ATOM    436  OD2 ASP A  37       2.046 -12.698  -8.905  1.00  0.00              
ATOM    437  H   ASP A  37       3.643 -12.145  -5.249  1.00  0.00              
ATOM    438  HA  ASP A  37       1.677 -13.354  -5.075  1.00  0.00              
ATOM    439 1HB  ASP A  37       2.541 -14.769  -7.665  1.00  0.00              
ATOM    440 2HB  ASP A  37       0.993 -14.702  -6.790  1.00  0.00              
ATOM    441  N   GLU A  38       3.875 -15.174  -4.223  1.00  0.00              
ATOM    442  CA  GLU A  38       4.329 -16.359  -3.513  1.00  0.00              
ATOM    443  C   GLU A  38       4.267 -16.131  -2.007  1.00  0.00              
ATOM    444  O   GLU A  38       4.253 -14.991  -1.542  1.00  0.00              
ATOM    445  CB  GLU A  38       5.763 -16.704  -3.928  1.00  0.00              
ATOM    446  CG  GLU A  38       5.926 -16.983  -5.416  1.00  0.00              
ATOM    447  CD  GLU A  38       5.057 -18.131  -5.893  1.00  0.00              
ATOM    448  OE1 GLU A  38       5.141 -19.227  -5.298  1.00  0.00              
ATOM    449  OE2 GLU A  38       4.287 -17.942  -6.853  1.00  0.00              
ATOM    450  H   GLU A  38       4.404 -14.355  -4.162  1.00  0.00              
ATOM    451  HA  GLU A  38       3.670 -17.199  -3.735  1.00  0.00              
ATOM    452 1HB  GLU A  38       6.388 -15.858  -3.645  1.00  0.00              
ATOM    453 2HB  GLU A  38       6.058 -17.584  -3.357  1.00  0.00              
ATOM    454 1HG  GLU A  38       5.732 -16.115  -6.044  1.00  0.00              
ATOM    455 2HG  GLU A  38       6.973 -17.271  -5.509  1.00  0.00              
ATOM    456  N   PHE A  39       4.237 -17.217  -1.250  1.00  0.00              
ATOM    457  CA  PHE A  39       4.214 -17.134   0.202  1.00  0.00              
ATOM    458  C   PHE A  39       5.617 -16.869   0.740  1.00  0.00              
ATOM    459  O   PHE A  39       6.528 -17.670   0.531  1.00  0.00              
ATOM    460  CB  PHE A  39       3.647 -18.427   0.798  1.00  0.00              
ATOM    461  CG  PHE A  39       3.628 -18.453   2.302  1.00  0.00              
ATOM    462  CD1 PHE A  39       2.730 -17.673   3.009  1.00  0.00              
ATOM    463  CD2 PHE A  39       4.504 -19.265   3.004  1.00  0.00              
ATOM    464  CE1 PHE A  39       2.705 -17.699   4.391  1.00  0.00              
ATOM    465  CE2 PHE A  39       4.486 -19.295   4.386  1.00  0.00              
ATOM    466  CZ  PHE A  39       3.585 -18.510   5.081  1.00  0.00              
ATOM    467  H   PHE A  39       4.245 -18.105  -1.679  1.00  0.00              
ATOM    468  HA  PHE A  39       3.589 -16.296   0.514  1.00  0.00              
ATOM    469 1HB  PHE A  39       2.616 -18.570   0.473  1.00  0.00              
ATOM    470 2HB  PHE A  39       4.247 -19.279   0.483  1.00  0.00              
ATOM    471  HD1 PHE A  39       2.042 -17.038   2.472  1.00  0.00              
ATOM    472  HD2 PHE A  39       5.210 -19.879   2.464  1.00  0.00              
ATOM    473  HE1 PHE A  39       2.000 -17.084   4.929  1.00  0.00              
ATOM    474  HE2 PHE A  39       5.176 -19.931   4.924  1.00  0.00              
ATOM    475  HZ  PHE A  39       3.567 -18.532   6.160  1.00  0.00              
ATOM    476  N   VAL A  40       5.782 -15.742   1.419  1.00  0.00              
ATOM    477  CA  VAL A  40       7.046 -15.414   2.064  1.00  0.00              
ATOM    478  C   VAL A  40       7.265 -16.286   3.300  1.00  0.00              
ATOM    479  O   VAL A  40       6.338 -16.556   4.067  1.00  0.00              
ATOM    480  CB  VAL A  40       7.106 -13.930   2.471  1.00  0.00              
ATOM    481  CG1 VAL A  40       6.145 -13.652   3.617  1.00  0.00              
ATOM    482  CG2 VAL A  40       8.524 -13.541   2.860  1.00  0.00              
ATOM    483  H   VAL A  40       5.033 -15.120   1.497  1.00  0.00              
ATOM    484  HA  VAL A  40       7.893 -15.629   1.411  1.00  0.00              
ATOM    485  HB  VAL A  40       6.835 -13.316   1.612  1.00  0.00              
ATOM    486 1HG1 VAL A  40       6.200 -12.599   3.891  1.00  0.00              
ATOM    487 2HG1 VAL A  40       5.129 -13.892   3.306  1.00  0.00              
ATOM    488 3HG1 VAL A  40       6.418 -14.265   4.476  1.00  0.00              
ATOM    489 1HG2 VAL A  40       8.549 -12.489   3.143  1.00  0.00              
ATOM    490 2HG2 VAL A  40       8.849 -14.152   3.702  1.00  0.00              
ATOM    491 3HG2 VAL A  40       9.192 -13.703   2.014  1.00  0.00              
ATOM    492  N   GLU A  41       8.493 -16.741   3.476  1.00  0.00              
ATOM    493  CA  GLU A  41       8.849 -17.557   4.624  1.00  0.00              
ATOM    494  C   GLU A  41       9.195 -16.680   5.822  1.00  0.00              
ATOM    495  O   GLU A  41       8.646 -16.852   6.908  1.00  0.00              
ATOM    496  CB  GLU A  41      10.021 -18.479   4.285  1.00  0.00              
ATOM    497  CG  GLU A  41       9.701 -19.551   3.253  1.00  0.00              
ATOM    498  CD  GLU A  41      10.903 -20.404   2.958  1.00  0.00              
ATOM    499  OE1 GLU A  41      11.930 -20.174   3.551  1.00  0.00              
ATOM    500  OE2 GLU A  41      10.767 -21.355   2.225  1.00  0.00              
ATOM    501  H   GLU A  41       9.187 -16.511   2.817  1.00  0.00              
ATOM    502  HA  GLU A  41       7.997 -18.171   4.919  1.00  0.00              
ATOM    503 1HB  GLU A  41      10.827 -17.847   3.912  1.00  0.00              
ATOM    504 2HB  GLU A  41      10.333 -18.955   5.216  1.00  0.00              
ATOM    505 1HG  GLU A  41       8.864 -20.190   3.536  1.00  0.00              
ATOM    506 2HG  GLU A  41       9.434 -18.980   2.364  1.00  0.00              
ATOM    507  N   ASP A  42      10.096 -15.733   5.611  1.00  0.00              
ATOM    508  CA  ASP A  42      10.537 -14.848   6.680  1.00  0.00              
ATOM    509  C   ASP A  42      11.161 -13.582   6.114  1.00  0.00              
ATOM    510  O   ASP A  42      12.283 -13.606   5.600  1.00  0.00              
ATOM    511  CB  ASP A  42      11.533 -15.563   7.596  1.00  0.00              
ATOM    512  CG  ASP A  42      11.988 -14.741   8.795  1.00  0.00              
ATOM    513  OD1 ASP A  42      11.655 -13.582   8.856  1.00  0.00              
ATOM    514  OD2 ASP A  42      12.527 -15.314   9.711  1.00  0.00              
ATOM    515  H   ASP A  42      10.469 -15.616   4.709  1.00  0.00              
ATOM    516  HA  ASP A  42       9.680 -14.535   7.277  1.00  0.00              
ATOM    517 1HB  ASP A  42      11.188 -16.540   7.935  1.00  0.00              
ATOM    518 2HB  ASP A  42      12.369 -15.691   6.906  1.00  0.00              
ATOM    519  N   TYR A  43      10.416 -12.490   6.189  1.00  0.00              
ATOM    520  CA  TYR A  43      10.908 -11.187   5.777  1.00  0.00              
ATOM    521  C   TYR A  43      10.308 -10.095   6.654  1.00  0.00              
ATOM    522  O   TYR A  43       9.199  -9.623   6.401  1.00  0.00              
ATOM    523  CB  TYR A  43      10.588 -10.915   4.307  1.00  0.00              
ATOM    524  CG  TYR A  43      11.261  -9.671   3.778  1.00  0.00              
ATOM    525  CD1 TYR A  43      12.634  -9.638   3.579  1.00  0.00              
ATOM    526  CD2 TYR A  43      10.530  -8.527   3.505  1.00  0.00              
ATOM    527  CE1 TYR A  43      13.259  -8.499   3.115  1.00  0.00              
ATOM    528  CE2 TYR A  43      11.148  -7.384   3.045  1.00  0.00              
ATOM    529  CZ  TYR A  43      12.512  -7.373   2.854  1.00  0.00              
ATOM    530  OH  TYR A  43      13.128  -6.230   2.405  1.00  0.00              
ATOM    531  H   TYR A  43       9.502 -12.561   6.550  1.00  0.00              
ATOM    532  HA  TYR A  43      11.990 -11.142   5.906  1.00  0.00              
ATOM    533 1HB  TYR A  43      10.918 -11.786   3.739  1.00  0.00              
ATOM    534 2HB  TYR A  43       9.507 -10.817   4.226  1.00  0.00              
ATOM    535  HD1 TYR A  43      13.215 -10.525   3.783  1.00  0.00              
ATOM    536  HD2 TYR A  43       9.458  -8.539   3.652  1.00  0.00              
ATOM    537  HE1 TYR A  43      14.329  -8.492   2.964  1.00  0.00              
ATOM    538  HE2 TYR A  43      10.562  -6.501   2.837  1.00  0.00              
ATOM    539  HH  TYR A  43      14.075  -6.388   2.327  1.00  0.00              
ATOM    540  N   GLU A  44      11.036  -9.712   7.687  1.00  0.00              
ATOM    541  CA  GLU A  44      10.588  -8.671   8.606  1.00  0.00              
ATOM    542  C   GLU A  44      11.159  -7.287   8.245  1.00  0.00              
ATOM    543  O   GLU A  44      10.442  -6.291   8.351  1.00  0.00              
ATOM    544  CB  GLU A  44      10.973  -9.039  10.041  1.00  0.00              
ATOM    545  CG  GLU A  44      10.306 -10.303  10.566  1.00  0.00              
ATOM    546  CD  GLU A  44      10.774 -10.629  11.956  1.00  0.00              
ATOM    547  OE1 GLU A  44      11.599  -9.911  12.470  1.00  0.00              
ATOM    548  OE2 GLU A  44      10.227 -11.529  12.550  1.00  0.00              
ATOM    549  H   GLU A  44      11.899 -10.154   7.853  1.00  0.00              
ATOM    550  HA  GLU A  44       9.504  -8.568   8.547  1.00  0.00              
ATOM    551 1HB  GLU A  44      12.056  -9.168  10.057  1.00  0.00              
ATOM    552 2HB  GLU A  44      10.698  -8.194  10.672  1.00  0.00              
ATOM    553 1HG  GLU A  44       9.217 -10.256  10.552  1.00  0.00              
ATOM    554 2HG  GLU A  44      10.644 -11.076   9.878  1.00  0.00              
ATOM    555  N   PRO A  45      12.444  -7.206   7.801  1.00  0.00              
ATOM    556  CA  PRO A  45      13.110  -5.926   7.479  1.00  0.00              
ATOM    557  C   PRO A  45      12.353  -5.041   6.485  1.00  0.00              
ATOM    558  O   PRO A  45      12.246  -5.363   5.302  1.00  0.00              
ATOM    559  CB  PRO A  45      14.446  -6.360   6.878  1.00  0.00              
ATOM    560  CG  PRO A  45      14.750  -7.646   7.550  1.00  0.00              
ATOM    561  CD  PRO A  45      13.431  -8.350   7.692  1.00  0.00              
ATOM    562  HA  PRO A  45      13.217  -5.270   8.355  1.00  0.00              
ATOM    563 1HB  PRO A  45      14.375  -6.488   5.787  1.00  0.00              
ATOM    564 2HB  PRO A  45      15.234  -5.616   7.065  1.00  0.00              
ATOM    565 1HG  PRO A  45      15.455  -8.248   6.957  1.00  0.00              
ATOM    566 2HG  PRO A  45      15.215  -7.481   8.533  1.00  0.00              
ATOM    567 1HD  PRO A  45      13.204  -8.985   6.823  1.00  0.00              
ATOM    568 2HD  PRO A  45      13.401  -8.999   8.580  1.00  0.00              
ATOM    569  N   THR A  46      11.819  -3.934   6.991  1.00  0.00              
ATOM    570  CA  THR A  46      11.016  -3.017   6.188  1.00  0.00              
ATOM    571  C   THR A  46      11.224  -1.577   6.642  1.00  0.00              
ATOM    572  O   THR A  46      10.642  -0.649   6.090  1.00  0.00              
ATOM    573  CB  THR A  46       9.512  -3.359   6.242  1.00  0.00              
ATOM    574  OG1 THR A  46       9.138  -3.804   7.557  1.00  0.00              
ATOM    575  CG2 THR A  46       9.166  -4.425   5.219  1.00  0.00              
ATOM    576  H   THR A  46      11.965  -3.727   7.938  1.00  0.00              
ATOM    577  HA  THR A  46      11.332  -3.066   5.145  1.00  0.00              
ATOM    578  HB  THR A  46       8.950  -2.467   6.006  1.00  0.00              
ATOM    579  HG1 THR A  46       9.651  -4.600   7.781  1.00  0.00              
ATOM    580 1HG2 THR A  46       8.102  -4.651   5.276  1.00  0.00              
ATOM    581 2HG2 THR A  46       9.410  -4.064   4.221  1.00  0.00              
ATOM    582 3HG2 THR A  46       9.741  -5.328   5.427  1.00  0.00              
ATOM    583  N   LYS A  47      12.065  -1.404   7.649  1.00  0.00              
ATOM    584  CA  LYS A  47      12.337  -0.081   8.196  1.00  0.00              
ATOM    585  C   LYS A  47      13.238   0.708   7.255  1.00  0.00              
ATOM    586  O   LYS A  47      13.077   1.914   7.085  1.00  0.00              
ATOM    587  CB  LYS A  47      12.979  -0.190   9.580  1.00  0.00              
ATOM    588  CG  LYS A  47      12.037  -0.677  10.673  1.00  0.00              
ATOM    589  CD  LYS A  47      12.737  -0.731  12.022  1.00  0.00              
ATOM    590  CE  LYS A  47      11.800  -1.225  13.115  1.00  0.00              
ATOM    591  NZ  LYS A  47      12.487  -1.337  14.429  1.00  0.00              
ATOM    592  H   LYS A  47      12.534  -2.179   8.022  1.00  0.00              
ATOM    593  HA  LYS A  47      11.405   0.478   8.290  1.00  0.00              
ATOM    594 1HB  LYS A  47      13.818  -0.881   9.489  1.00  0.00              
ATOM    595 2HB  LYS A  47      13.351   0.801   9.838  1.00  0.00              
ATOM    596 1HG  LYS A  47      11.189   0.006  10.729  1.00  0.00              
ATOM    597 2HG  LYS A  47      11.684  -1.673  10.407  1.00  0.00              
ATOM    598 1HD  LYS A  47      13.592  -1.403  11.944  1.00  0.00              
ATOM    599 2HD  LYS A  47      13.087   0.272  12.272  1.00  0.00              
ATOM    600 1HE  LYS A  47      10.972  -0.523  13.197  1.00  0.00              
ATOM    601 2HE  LYS A  47      11.418  -2.202  12.821  1.00  0.00              
ATOM    602 1HZ  LYS A  47      11.833  -1.667  15.125  1.00  0.00              
ATOM    603 2HZ  LYS A  47      13.256  -1.990  14.353  1.00  0.00              
ATOM    604 3HZ  LYS A  47      12.841  -0.431  14.703  1.00  0.00              
ATOM    605  N   ALA A  48      14.202   0.023   6.657  1.00  0.00              
ATOM    606  CA  ALA A  48      15.095   0.649   5.694  1.00  0.00              
ATOM    607  C   ALA A  48      14.945   0.036   4.304  1.00  0.00              
ATOM    608  O   ALA A  48      15.677   0.390   3.377  1.00  0.00              
ATOM    609  CB  ALA A  48      16.529   0.535   6.177  1.00  0.00              
ATOM    610  H   ALA A  48      14.312  -0.934   6.866  1.00  0.00              
ATOM    611  HA  ALA A  48      14.832   1.703   5.608  1.00  0.00              
ATOM    612 1HB  ALA A  48      17.193   1.005   5.452  1.00  0.00              
ATOM    613 2HB  ALA A  48      16.630   1.035   7.139  1.00  0.00              
ATOM    614 3HB  ALA A  48      16.794  -0.515   6.282  1.00  0.00              
ATOM    615  N   ASP A  49      13.994  -0.875   4.150  1.00  0.00              
ATOM    616  CA  ASP A  49      13.797  -1.543   2.867  1.00  0.00              
ATOM    617  C   ASP A  49      12.504  -1.098   2.201  1.00  0.00              
ATOM    618  O   ASP A  49      11.535  -0.734   2.870  1.00  0.00              
ATOM    619  CB  ASP A  49      13.794  -3.063   3.049  1.00  0.00              
ATOM    620  CG  ASP A  49      15.139  -3.650   3.453  1.00  0.00              
ATOM    621  OD1 ASP A  49      16.122  -2.954   3.359  1.00  0.00              
ATOM    622  OD2 ASP A  49      15.155  -4.729   3.996  1.00  0.00              
ATOM    623  H   ASP A  49      13.405  -1.087   4.903  1.00  0.00              
ATOM    624  HA  ASP A  49      14.603  -1.275   2.184  1.00  0.00              
ATOM    625 1HB  ASP A  49      13.023  -3.417   3.735  1.00  0.00              
ATOM    626 2HB  ASP A  49      13.550  -3.376   2.034  1.00  0.00              
ATOM    627  N   SER A  50      12.499  -1.140   0.877  1.00  0.00              
ATOM    628  CA  SER A  50      11.359  -0.728   0.090  1.00  0.00              
ATOM    629  C   SER A  50      11.176  -1.711  -1.049  1.00  0.00              
ATOM    630  O   SER A  50      12.039  -2.561  -1.288  1.00  0.00              
ATOM    631  CB  SER A  50      11.547   0.683  -0.432  1.00  0.00              
ATOM    632  OG  SER A  50      12.620   0.775  -1.328  1.00  0.00              
ATOM    633  H   SER A  50      13.283  -1.488   0.407  1.00  0.00              
ATOM    634  HA  SER A  50      10.446  -0.616   0.676  1.00  0.00              
ATOM    635 1HB  SER A  50      10.633   0.991  -0.940  1.00  0.00              
ATOM    636 2HB  SER A  50      11.732   1.346   0.413  1.00  0.00              
ATOM    637  HG  SER A  50      12.460   0.197  -2.078  1.00  0.00              
ATOM    638  N   TYR A  51      10.072  -1.596  -1.750  1.00  0.00              
ATOM    639  CA  TYR A  51       9.751  -2.535  -2.804  1.00  0.00              
ATOM    640  C   TYR A  51       9.602  -1.814  -4.132  1.00  0.00              
ATOM    641  O   TYR A  51       9.086  -0.699  -4.178  1.00  0.00              
ATOM    642  CB  TYR A  51       8.443  -3.243  -2.483  1.00  0.00              
ATOM    643  CG  TYR A  51       8.408  -3.967  -1.157  1.00  0.00              
ATOM    644  CD1 TYR A  51       8.919  -5.251  -1.020  1.00  0.00              
ATOM    645  CD2 TYR A  51       7.829  -3.369  -0.049  1.00  0.00              
ATOM    646  CE1 TYR A  51       8.851  -5.916   0.189  1.00  0.00              
ATOM    647  CE2 TYR A  51       7.761  -4.024   1.163  1.00  0.00              
ATOM    648  CZ  TYR A  51       8.270  -5.296   1.276  1.00  0.00              
ATOM    649  OH  TYR A  51       8.192  -5.953   2.476  1.00  0.00              
ATOM    650  H   TYR A  51       9.459  -0.851  -1.566  1.00  0.00              
ATOM    651  HA  TYR A  51      10.564  -3.252  -2.921  1.00  0.00              
ATOM    652 1HB  TYR A  51       7.658  -2.486  -2.489  1.00  0.00              
ATOM    653 2HB  TYR A  51       8.263  -3.962  -3.280  1.00  0.00              
ATOM    654  HD1 TYR A  51       9.374  -5.732  -1.874  1.00  0.00              
ATOM    655  HD2 TYR A  51       7.430  -2.370  -0.141  1.00  0.00              
ATOM    656  HE1 TYR A  51       9.250  -6.914   0.281  1.00  0.00              
ATOM    657  HE2 TYR A  51       7.307  -3.540   2.013  1.00  0.00              
ATOM    658  HH  TYR A  51       7.757  -5.387   3.117  1.00  0.00              
ATOM    659  N   ARG A  52      10.063  -2.434  -5.206  1.00  0.00              
ATOM    660  CA  ARG A  52       9.874  -1.863  -6.530  1.00  0.00              
ATOM    661  C   ARG A  52       9.379  -2.939  -7.501  1.00  0.00              
ATOM    662  O   ARG A  52       9.751  -4.111  -7.416  1.00  0.00              
ATOM    663  CB  ARG A  52      11.125  -1.166  -7.044  1.00  0.00              
ATOM    664  CG  ARG A  52      11.519   0.087  -6.278  1.00  0.00              
ATOM    665  CD  ARG A  52      12.794   0.703  -6.725  1.00  0.00              
ATOM    666  NE  ARG A  52      12.783   1.181  -8.099  1.00  0.00              
ATOM    667  CZ  ARG A  52      13.860   1.662  -8.750  1.00  0.00              
ATOM    668  NH1 ARG A  52      15.024   1.768  -8.149  1.00  0.00              
ATOM    669  NH2 ARG A  52      13.709   2.050 -10.005  1.00  0.00              
ATOM    670  H   ARG A  52      10.534  -3.285  -5.108  1.00  0.00              
ATOM    671  HA  ARG A  52       9.108  -1.087  -6.492  1.00  0.00              
ATOM    672 1HB  ARG A  52      11.937  -1.890  -6.990  1.00  0.00              
ATOM    673 2HB  ARG A  52      10.939  -0.905  -8.086  1.00  0.00              
ATOM    674 1HG  ARG A  52      10.729   0.829  -6.396  1.00  0.00              
ATOM    675 2HG  ARG A  52      11.621  -0.170  -5.223  1.00  0.00              
ATOM    676 1HD  ARG A  52      13.020   1.556  -6.085  1.00  0.00              
ATOM    677 2HD  ARG A  52      13.592  -0.034  -6.642  1.00  0.00              
ATOM    678  HE  ARG A  52      12.018   1.231  -8.758  1.00  0.00              
ATOM    679 1HH1 ARG A  52      15.119   1.484  -7.184  1.00  0.00              
ATOM    680 2HH1 ARG A  52      15.819   2.131  -8.654  1.00  0.00              
ATOM    681 1HH2 ARG A  52      12.803   1.979 -10.446  1.00  0.00              
ATOM    682 2HH2 ARG A  52      14.499   2.415 -10.515  1.00  0.00              
ATOM    683  N   LYS A  53       8.505  -2.529  -8.400  1.00  0.00              
ATOM    684  CA  LYS A  53       7.928  -3.425  -9.387  1.00  0.00              
ATOM    685  C   LYS A  53       7.590  -2.655 -10.653  1.00  0.00              
ATOM    686  O   LYS A  53       6.875  -1.652 -10.597  1.00  0.00              
ATOM    687  CB  LYS A  53       6.670  -4.081  -8.793  1.00  0.00              
ATOM    688  CG  LYS A  53       5.968  -5.091  -9.696  1.00  0.00              
ATOM    689  CD  LYS A  53       6.671  -6.440  -9.737  1.00  0.00              
ATOM    690  CE  LYS A  53       5.897  -7.421 -10.606  1.00  0.00              
ATOM    691  NZ  LYS A  53       6.504  -8.777 -10.603  1.00  0.00              
ATOM    692  H   LYS A  53       8.237  -1.584  -8.406  1.00  0.00              
ATOM    693  HA  LYS A  53       8.655  -4.192  -9.659  1.00  0.00              
ATOM    694 1HB  LYS A  53       6.975  -4.582  -7.874  1.00  0.00              
ATOM    695 2HB  LYS A  53       5.973  -3.278  -8.553  1.00  0.00              
ATOM    696 1HG  LYS A  53       4.952  -5.237  -9.328  1.00  0.00              
ATOM    697 2HG  LYS A  53       5.933  -4.686 -10.707  1.00  0.00              
ATOM    698 1HD  LYS A  53       7.674  -6.297 -10.141  1.00  0.00              
ATOM    699 2HD  LYS A  53       6.743  -6.824  -8.719  1.00  0.00              
ATOM    700 1HE  LYS A  53       4.878  -7.483 -10.227  1.00  0.00              
ATOM    701 2HE  LYS A  53       5.882  -7.036 -11.625  1.00  0.00              
ATOM    702 1HZ  LYS A  53       5.957  -9.390 -11.191  1.00  0.00              
ATOM    703 2HZ  LYS A  53       7.449  -8.724 -10.957  1.00  0.00              
ATOM    704 3HZ  LYS A  53       6.517  -9.139  -9.660  1.00  0.00              
ATOM    705  N   LYS A  54       8.120  -3.109 -11.782  1.00  0.00              
ATOM    706  CA  LYS A  54       7.775  -2.513 -13.060  1.00  0.00              
ATOM    707  C   LYS A  54       6.503  -3.142 -13.605  1.00  0.00              
ATOM    708  O   LYS A  54       6.382  -4.366 -13.690  1.00  0.00              
ATOM    709  CB  LYS A  54       8.920  -2.676 -14.061  1.00  0.00              
ATOM    710  CG  LYS A  54       8.772  -1.844 -15.328  1.00  0.00              
ATOM    711  CD  LYS A  54       9.968  -2.022 -16.250  1.00  0.00              
ATOM    712  CE  LYS A  54       9.819  -1.195 -17.519  1.00  0.00              
ATOM    713  NZ  LYS A  54      10.988  -1.351 -18.426  1.00  0.00              
ATOM    714  H   LYS A  54       8.744  -3.871 -11.756  1.00  0.00              
ATOM    715  HA  LYS A  54       7.578  -1.449 -12.931  1.00  0.00              
ATOM    716 1HB  LYS A  54       9.838  -2.390 -13.545  1.00  0.00              
ATOM    717 2HB  LYS A  54       8.967  -3.732 -14.325  1.00  0.00              
ATOM    718 1HG  LYS A  54       7.864  -2.158 -15.844  1.00  0.00              
ATOM    719 2HG  LYS A  54       8.683  -0.795 -15.045  1.00  0.00              
ATOM    720 1HD  LYS A  54      10.868  -1.711 -15.717  1.00  0.00              
ATOM    721 2HD  LYS A  54      10.050  -3.076 -16.513  1.00  0.00              
ATOM    722 1HE  LYS A  54       8.915  -1.518 -18.033  1.00  0.00              
ATOM    723 2HE  LYS A  54       9.718  -0.148 -17.233  1.00  0.00              
ATOM    724 1HZ  LYS A  54      10.849  -0.787 -19.253  1.00  0.00              
ATOM    725 2HZ  LYS A  54      11.827  -1.050 -17.950  1.00  0.00              
ATOM    726 3HZ  LYS A  54      11.081  -2.321 -18.691  1.00  0.00              
ATOM    727  N   VAL A  55       5.560  -2.297 -13.957  1.00  0.00              
ATOM    728  CA  VAL A  55       4.264  -2.746 -14.417  1.00  0.00              
ATOM    729  C   VAL A  55       3.883  -1.992 -15.675  1.00  0.00              
ATOM    730  O   VAL A  55       4.556  -1.044 -16.060  1.00  0.00              
ATOM    731  CB  VAL A  55       3.173  -2.548 -13.348  1.00  0.00              
ATOM    732  CG1 VAL A  55       3.484  -3.376 -12.109  1.00  0.00              
ATOM    733  CG2 VAL A  55       3.043  -1.077 -12.984  1.00  0.00              
ATOM    734  H   VAL A  55       5.745  -1.332 -13.925  1.00  0.00              
ATOM    735  HA  VAL A  55       4.285  -3.801 -14.695  1.00  0.00              
ATOM    736  HB  VAL A  55       2.212  -2.857 -13.759  1.00  0.00              
ATOM    737 1HG1 VAL A  55       2.703  -3.224 -11.364  1.00  0.00              
ATOM    738 2HG1 VAL A  55       3.528  -4.432 -12.379  1.00  0.00              
ATOM    739 3HG1 VAL A  55       4.443  -3.066 -11.697  1.00  0.00              
ATOM    740 1HG2 VAL A  55       2.268  -0.955 -12.227  1.00  0.00              
ATOM    741 2HG2 VAL A  55       3.993  -0.715 -12.591  1.00  0.00              
ATOM    742 3HG2 VAL A  55       2.776  -0.504 -13.872  1.00  0.00              
ATOM    743  N   VAL A  56       2.820  -2.416 -16.321  1.00  0.00              
ATOM    744  CA  VAL A  56       2.395  -1.772 -17.551  1.00  0.00              
ATOM    745  C   VAL A  56       0.942  -1.318 -17.450  1.00  0.00              
ATOM    746  O   VAL A  56       0.068  -2.051 -16.985  1.00  0.00              
ATOM    747  CB  VAL A  56       2.622  -2.674 -18.796  1.00  0.00              
ATOM    748  CG1 VAL A  56       1.881  -3.995 -18.683  1.00  0.00              
ATOM    749  CG2 VAL A  56       2.222  -1.946 -20.069  1.00  0.00              
ATOM    750  H   VAL A  56       2.293  -3.161 -15.952  1.00  0.00              
ATOM    751  HA  VAL A  56       2.964  -0.861 -17.739  1.00  0.00              
ATOM    752  HB  VAL A  56       3.680  -2.893 -18.858  1.00  0.00              
ATOM    753 1HG1 VAL A  56       2.068  -4.595 -19.574  1.00  0.00              
ATOM    754 2HG1 VAL A  56       2.231  -4.534 -17.803  1.00  0.00              
ATOM    755 3HG1 VAL A  56       0.812  -3.805 -18.592  1.00  0.00              
ATOM    756 1HG2 VAL A  56       2.390  -2.594 -20.928  1.00  0.00              
ATOM    757 2HG2 VAL A  56       1.166  -1.678 -20.016  1.00  0.00              
ATOM    758 3HG2 VAL A  56       2.821  -1.041 -20.175  1.00  0.00              
ATOM    759  N   LEU A  57       0.702  -0.085 -17.862  1.00  0.00              
ATOM    760  CA  LEU A  57      -0.638   0.478 -17.846  1.00  0.00              
ATOM    761  C   LEU A  57      -1.077   0.816 -19.262  1.00  0.00              
ATOM    762  O   LEU A  57      -0.709   1.858 -19.798  1.00  0.00              
ATOM    763  CB  LEU A  57      -0.687   1.728 -16.961  1.00  0.00              
ATOM    764  CG  LEU A  57      -0.308   1.506 -15.494  1.00  0.00              
ATOM    765  CD1 LEU A  57      -0.319   2.821 -14.732  1.00  0.00              
ATOM    766  CD2 LEU A  57      -1.255   0.512 -14.841  1.00  0.00              
ATOM    767  H   LEU A  57       1.445   0.459 -18.202  1.00  0.00              
ATOM    768  HA  LEU A  57      -1.339  -0.260 -17.459  1.00  0.00              
ATOM    769 1HB  LEU A  57       0.076   2.326 -17.457  1.00  0.00              
ATOM    770 2HB  LEU A  57      -1.649   2.234 -17.031  1.00  0.00              
ATOM    771  HG  LEU A  57       0.692   1.100 -15.445  1.00  0.00              
ATOM    772 1HD1 LEU A  57      -0.048   2.642 -13.691  1.00  0.00              
ATOM    773 2HD1 LEU A  57       0.399   3.508 -15.180  1.00  0.00              
ATOM    774 3HD1 LEU A  57      -1.317   3.257 -14.776  1.00  0.00              
ATOM    775 1HD2 LEU A  57      -0.968   0.367 -13.799  1.00  0.00              
ATOM    776 2HD2 LEU A  57      -2.274   0.895 -14.889  1.00  0.00              
ATOM    777 3HD2 LEU A  57      -1.202  -0.442 -15.367  1.00  0.00              
ATOM    778  N   ASP A  58      -1.804  -0.126 -19.869  1.00  0.00              
ATOM    779  CA  ASP A  58      -2.361  -0.011 -21.229  1.00  0.00              
ATOM    780  C   ASP A  58      -1.327   0.429 -22.276  1.00  0.00              
ATOM    781  O   ASP A  58      -1.633   1.243 -23.146  1.00  0.00              
ATOM    782  CB  ASP A  58      -3.537   0.968 -21.230  1.00  0.00              
ATOM    783  CG  ASP A  58      -4.716   0.536 -20.370  1.00  0.00              
ATOM    784  OD1 ASP A  58      -5.135  -0.592 -20.494  1.00  0.00              
ATOM    785  OD2 ASP A  58      -5.088   1.275 -19.491  1.00  0.00              
ATOM    786  H   ASP A  58      -1.974  -0.963 -19.377  1.00  0.00              
ATOM    787  HA  ASP A  58      -2.713  -0.986 -21.567  1.00  0.00              
ATOM    788 1HB  ASP A  58      -3.253   1.988 -20.969  1.00  0.00              
ATOM    789 2HB  ASP A  58      -3.820   0.926 -22.283  1.00  0.00              
ATOM    790  N   GLY A  59      -0.131  -0.141 -22.231  1.00  0.00              
ATOM    791  CA  GLY A  59       0.892   0.223 -23.193  1.00  0.00              
ATOM    792  C   GLY A  59       2.010   1.049 -22.589  1.00  0.00              
ATOM    793  O   GLY A  59       3.137   1.018 -23.079  1.00  0.00              
ATOM    794  H   GLY A  59       0.062  -0.800 -21.534  1.00  0.00              
ATOM    795 1HA  GLY A  59       1.330  -0.685 -23.609  1.00  0.00              
ATOM    796 2HA  GLY A  59       0.437   0.805 -23.993  1.00  0.00              
ATOM    797  N   GLU A  60       1.711   1.781 -21.522  1.00  0.00              
ATOM    798  CA  GLU A  60       2.713   2.625 -20.881  1.00  0.00              
ATOM    799  C   GLU A  60       3.508   1.834 -19.842  1.00  0.00              
ATOM    800  O   GLU A  60       2.937   1.101 -19.031  1.00  0.00              
ATOM    801  CB  GLU A  60       2.054   3.842 -20.229  1.00  0.00              
ATOM    802  CG  GLU A  60       1.475   4.847 -21.214  1.00  0.00              
ATOM    803  CD  GLU A  60       2.556   5.489 -22.038  1.00  0.00              
ATOM    804  OE1 GLU A  60       3.482   6.012 -21.466  1.00  0.00              
ATOM    805  OE2 GLU A  60       2.515   5.359 -23.240  1.00  0.00              
ATOM    806  H   GLU A  60       0.798   1.758 -21.160  1.00  0.00              
ATOM    807  HA  GLU A  60       3.431   2.975 -21.623  1.00  0.00              
ATOM    808 1HB  GLU A  60       1.258   3.466 -19.585  1.00  0.00              
ATOM    809 2HB  GLU A  60       2.815   4.329 -19.619  1.00  0.00              
ATOM    810 1HG  GLU A  60       0.721   4.421 -21.875  1.00  0.00              
ATOM    811 2HG  GLU A  60       1.013   5.597 -20.573  1.00  0.00              
ATOM    812  N   GLU A  61       4.827   1.959 -19.889  1.00  0.00              
ATOM    813  CA  GLU A  61       5.682   1.265 -18.938  1.00  0.00              
ATOM    814  C   GLU A  61       6.003   2.178 -17.767  1.00  0.00              
ATOM    815  O   GLU A  61       6.587   3.252 -17.935  1.00  0.00              
ATOM    816  CB  GLU A  61       6.970   0.788 -19.611  1.00  0.00              
ATOM    817  CG  GLU A  61       6.772  -0.327 -20.628  1.00  0.00              
ATOM    818  CD  GLU A  61       8.079  -0.742 -21.246  1.00  0.00              
ATOM    819  OE1 GLU A  61       9.088  -0.188 -20.880  1.00  0.00              
ATOM    820  OE2 GLU A  61       8.083  -1.687 -21.999  1.00  0.00              
ATOM    821  H   GLU A  61       5.234   2.534 -20.578  1.00  0.00              
ATOM    822  HA  GLU A  61       5.159   0.396 -18.537  1.00  0.00              
ATOM    823 1HB  GLU A  61       7.412   1.654 -20.104  1.00  0.00              
ATOM    824 2HB  GLU A  61       7.635   0.443 -18.819  1.00  0.00              
ATOM    825 1HG  GLU A  61       6.271  -1.204 -20.218  1.00  0.00              
ATOM    826 2HG  GLU A  61       6.140   0.129 -21.388  1.00  0.00              
ATOM    827  N   VAL A  62       5.607   1.745 -16.588  1.00  0.00              
ATOM    828  CA  VAL A  62       5.772   2.520 -15.379  1.00  0.00              
ATOM    829  C   VAL A  62       6.311   1.647 -14.264  1.00  0.00              
ATOM    830  O   VAL A  62       6.301   0.420 -14.354  1.00  0.00              
ATOM    831  CB  VAL A  62       4.448   3.167 -14.923  1.00  0.00              
ATOM    832  CG1 VAL A  62       3.904   4.110 -15.984  1.00  0.00              
ATOM    833  CG2 VAL A  62       3.432   2.114 -14.567  1.00  0.00              
ATOM    834  H   VAL A  62       5.193   0.854 -16.525  1.00  0.00              
ATOM    835  HA  VAL A  62       6.513   3.310 -15.512  1.00  0.00              
ATOM    836  HB  VAL A  62       4.643   3.733 -14.033  1.00  0.00              
ATOM    837 1HG1 VAL A  62       2.970   4.551 -15.634  1.00  0.00              
ATOM    838 2HG1 VAL A  62       4.629   4.902 -16.175  1.00  0.00              
ATOM    839 3HG1 VAL A  62       3.720   3.556 -16.904  1.00  0.00              
ATOM    840 1HG2 VAL A  62       2.507   2.593 -14.249  1.00  0.00              
ATOM    841 2HG2 VAL A  62       3.236   1.489 -15.439  1.00  0.00              
ATOM    842 3HG2 VAL A  62       3.817   1.496 -13.756  1.00  0.00              
ATOM    843  N   GLN A  63       6.784   2.285 -13.221  1.00  0.00              
ATOM    844  CA  GLN A  63       7.296   1.587 -12.059  1.00  0.00              
ATOM    845  C   GLN A  63       6.538   2.042 -10.826  1.00  0.00              
ATOM    846  O   GLN A  63       6.106   3.197 -10.736  1.00  0.00              
ATOM    847  CB  GLN A  63       8.795   1.841 -11.883  1.00  0.00              
ATOM    848  CG  GLN A  63       9.628   1.534 -13.117  1.00  0.00              
ATOM    849  CD  GLN A  63      11.108   1.775 -12.890  1.00  0.00              
ATOM    850  OE1 GLN A  63      11.523   2.215 -11.814  1.00  0.00              
ATOM    851  NE2 GLN A  63      11.915   1.490 -13.906  1.00  0.00              
ATOM    852  H   GLN A  63       6.755   3.265 -13.216  1.00  0.00              
ATOM    853  HA  GLN A  63       7.129   0.516 -12.174  1.00  0.00              
ATOM    854 1HB  GLN A  63       8.907   2.891 -11.614  1.00  0.00              
ATOM    855 2HB  GLN A  63       9.125   1.217 -11.053  1.00  0.00              
ATOM    856 1HG  GLN A  63       9.521   0.611 -13.685  1.00  0.00              
ATOM    857 2HG  GLN A  63       9.228   2.366 -13.699  1.00  0.00              
ATOM    858 1HE2 GLN A  63      12.902   1.629 -13.816  1.00  0.00              
ATOM    859 2HE2 GLN A  63      11.537   1.137 -14.762  1.00  0.00              
ATOM    860  N   ILE A  64       6.344   1.140  -9.891  1.00  0.00              
ATOM    861  CA  ILE A  64       5.740   1.499  -8.629  1.00  0.00              
ATOM    862  C   ILE A  64       6.804   1.486  -7.533  1.00  0.00              
ATOM    863  O   ILE A  64       7.633   0.577  -7.469  1.00  0.00              
ATOM    864  CB  ILE A  64       4.592   0.544  -8.253  1.00  0.00              
ATOM    865  CG1 ILE A  64       3.733   1.153  -7.141  1.00  0.00              
ATOM    866  CG2 ILE A  64       5.143  -0.807  -7.826  1.00  0.00              
ATOM    867  CD1 ILE A  64       2.477   0.368  -6.843  1.00  0.00              
ATOM    868  H   ILE A  64       6.611   0.207 -10.053  1.00  0.00              
ATOM    869  HA  ILE A  64       5.363   2.520  -8.660  1.00  0.00              
ATOM    870  HB  ILE A  64       3.941   0.415  -9.117  1.00  0.00              
ATOM    871 1HG1 ILE A  64       4.352   1.204  -6.246  1.00  0.00              
ATOM    872 2HG1 ILE A  64       3.466   2.162  -7.455  1.00  0.00              
ATOM    873 1HG2 ILE A  64       4.318  -1.470  -7.563  1.00  0.00              
ATOM    874 2HG2 ILE A  64       5.712  -1.244  -8.646  1.00  0.00              
ATOM    875 3HG2 ILE A  64       5.793  -0.679  -6.961  1.00  0.00              
ATOM    876 1HD1 ILE A  64       1.920   0.861  -6.046  1.00  0.00              
ATOM    877 2HD1 ILE A  64       1.856   0.318  -7.739  1.00  0.00              
ATOM    878 3HD1 ILE A  64       2.742  -0.640  -6.528  1.00  0.00              
ATOM    879  N   ASP A  65       6.802   2.523  -6.710  1.00  0.00              
ATOM    880  CA  ASP A  65       7.701   2.616  -5.570  1.00  0.00              
ATOM    881  C   ASP A  65       6.904   2.446  -4.286  1.00  0.00              
ATOM    882  O   ASP A  65       6.219   3.370  -3.840  1.00  0.00              
ATOM    883  CB  ASP A  65       8.448   3.952  -5.566  1.00  0.00              
ATOM    884  CG  ASP A  65       9.528   4.065  -4.498  1.00  0.00              
ATOM    885  OD1 ASP A  65       9.657   3.156  -3.713  1.00  0.00              
ATOM    886  OD2 ASP A  65      10.313   4.980  -4.571  1.00  0.00              
ATOM    887  H   ASP A  65       6.155   3.247  -6.860  1.00  0.00              
ATOM    888  HA  ASP A  65       8.436   1.812  -5.612  1.00  0.00              
ATOM    889 1HB  ASP A  65       8.868   4.217  -6.536  1.00  0.00              
ATOM    890 2HB  ASP A  65       7.628   4.629  -5.326  1.00  0.00              
ATOM    891  N   ILE A  66       6.983   1.258  -3.711  1.00  0.00              
ATOM    892  CA  ILE A  66       6.170   0.912  -2.554  1.00  0.00              
ATOM    893  C   ILE A  66       6.974   0.996  -1.266  1.00  0.00              
ATOM    894  O   ILE A  66       7.960   0.278  -1.092  1.00  0.00              
ATOM    895  CB  ILE A  66       5.576  -0.502  -2.686  1.00  0.00              
ATOM    896  CG1 ILE A  66       4.694  -0.597  -3.933  1.00  0.00              
ATOM    897  CG2 ILE A  66       4.783  -0.864  -1.439  1.00  0.00              
ATOM    898  CD1 ILE A  66       4.283  -2.009  -4.284  1.00  0.00              
ATOM    899  H   ILE A  66       7.618   0.602  -4.061  1.00  0.00              
ATOM    900  HA  ILE A  66       5.364   1.632  -2.422  1.00  0.00              
ATOM    901  HB  ILE A  66       6.387  -1.217  -2.820  1.00  0.00              
ATOM    902 1HG1 ILE A  66       3.805   0.005  -3.748  1.00  0.00              
ATOM    903 2HG1 ILE A  66       5.256  -0.166  -4.761  1.00  0.00              
ATOM    904 1HG2 ILE A  66       4.370  -1.866  -1.549  1.00  0.00              
ATOM    905 2HG2 ILE A  66       5.438  -0.835  -0.570  1.00  0.00              
ATOM    906 3HG2 ILE A  66       3.970  -0.150  -1.305  1.00  0.00              
ATOM    907 1HD1 ILE A  66       3.660  -1.995  -5.178  1.00  0.00              
ATOM    908 2HD1 ILE A  66       5.172  -2.613  -4.472  1.00  0.00              
ATOM    909 3HD1 ILE A  66       3.719  -2.440  -3.458  1.00  0.00              
ATOM    910  N   LEU A  67       6.534   1.856  -0.361  1.00  0.00              
ATOM    911  CA  LEU A  67       7.212   2.036   0.912  1.00  0.00              
ATOM    912  C   LEU A  67       6.325   1.533   2.049  1.00  0.00              
ATOM    913  O   LEU A  67       5.135   1.857   2.103  1.00  0.00              
ATOM    914  CB  LEU A  67       7.580   3.510   1.119  1.00  0.00              
ATOM    915  CG  LEU A  67       8.242   3.835   2.464  1.00  0.00              
ATOM    916  CD1 LEU A  67       9.668   3.302   2.486  1.00  0.00              
ATOM    917  CD2 LEU A  67       8.225   5.340   2.689  1.00  0.00              
ATOM    918  H   LEU A  67       5.727   2.379  -0.553  1.00  0.00              
ATOM    919  HA  LEU A  67       8.124   1.441   0.927  1.00  0.00              
ATOM    920 1HB  LEU A  67       8.299   3.629   0.310  1.00  0.00              
ATOM    921 2HB  LEU A  67       6.728   4.167   0.946  1.00  0.00              
ATOM    922  HG  LEU A  67       7.635   3.375   3.243  1.00  0.00              
ATOM    923 1HD1 LEU A  67      10.130   3.537   3.445  1.00  0.00              
ATOM    924 2HD1 LEU A  67       9.655   2.221   2.346  1.00  0.00              
ATOM    925 3HD1 LEU A  67      10.242   3.765   1.684  1.00  0.00              
ATOM    926 1HD2 LEU A  67       8.695   5.569   3.646  1.00  0.00              
ATOM    927 2HD2 LEU A  67       8.773   5.834   1.887  1.00  0.00              
ATOM    928 3HD2 LEU A  67       7.195   5.695   2.697  1.00  0.00              
ATOM    929  N   ASP A  68       6.899   0.728   2.933  1.00  0.00              
ATOM    930  CA  ASP A  68       6.175   0.210   4.093  1.00  0.00              
ATOM    931  C   ASP A  68       6.393   1.172   5.262  1.00  0.00              
ATOM    932  O   ASP A  68       7.147   2.138   5.136  1.00  0.00              
ATOM    933  CB  ASP A  68       6.676  -1.205   4.445  1.00  0.00              
ATOM    934  CG  ASP A  68       5.598  -2.110   5.030  1.00  0.00              
ATOM    935  OD1 ASP A  68       4.892  -1.689   5.971  1.00  0.00              
ATOM    936  OD2 ASP A  68       5.462  -3.263   4.560  1.00  0.00              
ATOM    937  H   ASP A  68       7.840   0.482   2.814  1.00  0.00              
ATOM    938  HA  ASP A  68       5.108   0.169   3.875  1.00  0.00              
ATOM    939 1HB  ASP A  68       7.172  -1.709   3.616  1.00  0.00              
ATOM    940 2HB  ASP A  68       7.408  -0.962   5.216  1.00  0.00              
ATOM    941  N   THR A  69       5.754   0.926   6.389  1.00  0.00              
ATOM    942  CA  THR A  69       5.907   1.794   7.545  1.00  0.00              
ATOM    943  C   THR A  69       5.998   0.993   8.837  1.00  0.00              
ATOM    944  O   THR A  69       5.406  -0.082   8.961  1.00  0.00              
ATOM    945  CB  THR A  69       4.740   2.797   7.666  1.00  0.00              
ATOM    946  OG1 THR A  69       3.494   2.095   7.768  1.00  0.00              
ATOM    947  CG2 THR A  69       4.701   3.752   6.480  1.00  0.00              
ATOM    948  H   THR A  69       5.185   0.123   6.456  1.00  0.00              
ATOM    949  HA  THR A  69       6.840   2.352   7.467  1.00  0.00              
ATOM    950  HB  THR A  69       4.883   3.377   8.566  1.00  0.00              
ATOM    951  HG1 THR A  69       3.210   1.821   6.880  1.00  0.00              
ATOM    952 1HG2 THR A  69       3.869   4.444   6.599  1.00  0.00              
ATOM    953 2HG2 THR A  69       5.635   4.312   6.433  1.00  0.00              
ATOM    954 3HG2 THR A  69       4.573   3.183   5.560  1.00  0.00              
ATOM    955  N   ALA A  70       6.748   1.518   9.789  1.00  0.00              
ATOM    956  CA  ALA A  70       6.852   0.910  11.102  1.00  0.00              
ATOM    957  C   ALA A  70       5.805   1.509  12.029  1.00  0.00              
ATOM    958  O   ALA A  70       5.449   2.679  11.900  1.00  0.00              
ATOM    959  CB  ALA A  70       8.249   1.110  11.673  1.00  0.00              
ATOM    960  H   ALA A  70       7.246   2.340   9.603  1.00  0.00              
ATOM    961  HA  ALA A  70       6.656  -0.158  11.010  1.00  0.00              
ATOM    962 1HB  ALA A  70       8.308   0.648  12.658  1.00  0.00              
ATOM    963 2HB  ALA A  70       8.982   0.649  11.012  1.00  0.00              
ATOM    964 3HB  ALA A  70       8.457   2.176  11.760  1.00  0.00              
ATOM    965  N   GLY A  71       5.313   0.707  12.959  1.00  0.00              
ATOM    966  CA  GLY A  71       4.276   1.160  13.864  1.00  0.00              
ATOM    967  C   GLY A  71       4.838   1.946  15.032  1.00  0.00              
ATOM    968  O   GLY A  71       4.740   1.526  16.182  1.00  0.00              
ATOM    969  H   GLY A  71       5.670  -0.205  13.050  1.00  0.00              
ATOM    970 1HA  GLY A  71       3.582   1.800  13.319  1.00  0.00              
ATOM    971 2HA  GLY A  71       3.741   0.295  14.255  1.00  0.00              
ATOM    972  N   LEU A  72       5.433   3.088  14.722  1.00  0.00              
ATOM    973  CA  LEU A  72       6.071   3.933  15.715  1.00  0.00              
ATOM    974  C   LEU A  72       6.064   5.378  15.242  1.00  0.00              
ATOM    975  O   LEU A  72       6.191   5.641  14.046  1.00  0.00              
ATOM    976  CB  LEU A  72       7.501   3.448  16.017  1.00  0.00              
ATOM    977  CG  LEU A  72       8.376   3.100  14.801  1.00  0.00              
ATOM    978  CD1 LEU A  72       8.696   4.330  13.971  1.00  0.00              
ATOM    979  CD2 LEU A  72       9.658   2.419  15.253  1.00  0.00              
ATOM    980  H   LEU A  72       5.431   3.383  13.784  1.00  0.00              
ATOM    981  HA  LEU A  72       5.505   3.893  16.646  1.00  0.00              
ATOM    982 1HB  LEU A  72       7.890   4.339  16.504  1.00  0.00              
ATOM    983 2HB  LEU A  72       7.504   2.616  16.722  1.00  0.00              
ATOM    984  HG  LEU A  72       7.837   2.408  14.170  1.00  0.00              
ATOM    985 1HD1 LEU A  72       9.316   4.045  13.120  1.00  0.00              
ATOM    986 2HD1 LEU A  72       7.769   4.777  13.610  1.00  0.00              
ATOM    987 3HD1 LEU A  72       9.232   5.054  14.585  1.00  0.00              
ATOM    988 1HD2 LEU A  72      10.267   2.178  14.381  1.00  0.00              
ATOM    989 2HD2 LEU A  72      10.212   3.088  15.911  1.00  0.00              
ATOM    990 3HD2 LEU A  72       9.413   1.502  15.790  1.00  0.00              
ATOM    991  N   GLU A  73       5.922   6.310  16.170  1.00  0.00              
ATOM    992  CA  GLU A  73       5.949   7.724  15.828  1.00  0.00              
ATOM    993  C   GLU A  73       7.305   8.347  16.144  1.00  0.00              
ATOM    994  O   GLU A  73       7.548   9.514  15.842  1.00  0.00              
ATOM    995  CB  GLU A  73       4.841   8.473  16.571  1.00  0.00              
ATOM    996  CG  GLU A  73       5.037   8.554  18.078  1.00  0.00              
ATOM    997  CD  GLU A  73       3.856   9.198  18.749  1.00  0.00              
ATOM    998  OE1 GLU A  73       2.901   9.494  18.072  1.00  0.00              
ATOM    999  OE2 GLU A  73       3.861   9.292  19.954  1.00  0.00              
ATOM   1000  H   GLU A  73       5.803   6.040  17.110  1.00  0.00              
ATOM   1001  HA  GLU A  73       5.797   7.847  14.755  1.00  0.00              
ATOM   1002 1HB  GLU A  73       4.804   9.481  16.156  1.00  0.00              
ATOM   1003 2HB  GLU A  73       3.906   7.956  16.355  1.00  0.00              
ATOM   1004 1HG  GLU A  73       5.234   7.588  18.542  1.00  0.00              
ATOM   1005 2HG  GLU A  73       5.911   9.194  18.188  1.00  0.00              
ATOM   1006  N   ASP A  74       8.181   7.560  16.758  1.00  0.00              
ATOM   1007  CA  ASP A  74       9.474   8.063  17.211  1.00  0.00              
ATOM   1008  C   ASP A  74      10.294   8.526  16.022  1.00  0.00              
ATOM   1009  O   ASP A  74      10.869   9.616  16.024  1.00  0.00              
ATOM   1010  CB  ASP A  74      10.237   6.993  17.996  1.00  0.00              
ATOM   1011  CG  ASP A  74       9.681   6.718  19.387  1.00  0.00              
ATOM   1012  OD1 ASP A  74       8.869   7.486  19.844  1.00  0.00              
ATOM   1013  OD2 ASP A  74       9.949   5.665  19.914  1.00  0.00              
ATOM   1014  H   ASP A  74       7.946   6.622  16.925  1.00  0.00              
ATOM   1015  HA  ASP A  74       9.328   8.926  17.861  1.00  0.00              
ATOM   1016 1HB  ASP A  74      10.345   6.053  17.456  1.00  0.00              
ATOM   1017 2HB  ASP A  74      11.210   7.477  18.084  1.00  0.00              
ATOM   1018  N   TYR A  75      10.326   7.683  15.001  1.00  0.00              
ATOM   1019  CA  TYR A  75      11.081   7.957  13.795  1.00  0.00              
ATOM   1020  C   TYR A  75      10.225   8.711  12.791  1.00  0.00              
ATOM   1021  O   TYR A  75       9.764   8.155  11.791  1.00  0.00              
ATOM   1022  CB  TYR A  75      11.603   6.657  13.179  1.00  0.00              
ATOM   1023  CG  TYR A  75      12.633   5.946  14.029  1.00  0.00              
ATOM   1024  CD1 TYR A  75      12.253   5.203  15.137  1.00  0.00              
ATOM   1025  CD2 TYR A  75      13.982   6.019  13.718  1.00  0.00              
ATOM   1026  CE1 TYR A  75      13.189   4.552  15.916  1.00  0.00              
ATOM   1027  CE2 TYR A  75      14.928   5.371  14.490  1.00  0.00              
ATOM   1028  CZ  TYR A  75      14.527   4.639  15.589  1.00  0.00              
ATOM   1029  OH  TYR A  75      15.465   3.992  16.360  1.00  0.00              
ATOM   1030  H   TYR A  75       9.819   6.848  15.062  1.00  0.00              
ATOM   1031  HA  TYR A  75      11.933   8.596  14.030  1.00  0.00              
ATOM   1032 1HB  TYR A  75      10.742   6.004  13.028  1.00  0.00              
ATOM   1033 2HB  TYR A  75      12.040   6.911  12.214  1.00  0.00              
ATOM   1034  HD1 TYR A  75      11.194   5.140  15.389  1.00  0.00              
ATOM   1035  HD2 TYR A  75      14.292   6.599  12.849  1.00  0.00              
ATOM   1036  HE1 TYR A  75      12.876   3.973  16.784  1.00  0.00              
ATOM   1037  HE2 TYR A  75      15.984   5.442  14.230  1.00  0.00              
ATOM   1038  HH  TYR A  75      16.363   4.117  16.044  1.00  0.00              
ATOM   1039  N   ALA A  76      10.018   9.985  13.072  1.00  0.00              
ATOM   1040  CA  ALA A  76       9.237  10.848  12.208  1.00  0.00              
ATOM   1041  C   ALA A  76       9.865  10.932  10.826  1.00  0.00              
ATOM   1042  O   ALA A  76       9.173  11.089   9.825  1.00  0.00              
ATOM   1043  CB  ALA A  76       9.127  12.231  12.818  1.00  0.00              
ATOM   1044  H   ALA A  76      10.398  10.355  13.901  1.00  0.00              
ATOM   1045  HA  ALA A  76       8.241  10.418  12.092  1.00  0.00              
ATOM   1046 1HB  ALA A  76       8.537  12.871  12.161  1.00  0.00              
ATOM   1047 2HB  ALA A  76       8.638  12.162  13.790  1.00  0.00              
ATOM   1048 3HB  ALA A  76      10.121  12.655  12.939  1.00  0.00              
ATOM   1049  N   ALA A  77      11.188  10.790  10.776  1.00  0.00              
ATOM   1050  CA  ALA A  77      11.916  10.799   9.515  1.00  0.00              
ATOM   1051  C   ALA A  77      11.556   9.594   8.653  1.00  0.00              
ATOM   1052  O   ALA A  77      11.726   9.622   7.435  1.00  0.00              
ATOM   1053  CB  ALA A  77      13.413  10.846   9.774  1.00  0.00              
ATOM   1054  H   ALA A  77      11.683  10.680  11.612  1.00  0.00              
ATOM   1055  HA  ALA A  77      11.634  11.690   8.954  1.00  0.00              
ATOM   1056 1HB  ALA A  77      13.946  10.852   8.822  1.00  0.00              
ATOM   1057 2HB  ALA A  77      13.658  11.748  10.332  1.00  0.00              
ATOM   1058 3HB  ALA A  77      13.710   9.971  10.348  1.00  0.00              
ATOM   1059  N   ILE A  78      11.070   8.537   9.289  1.00  0.00              
ATOM   1060  CA  ILE A  78      10.695   7.328   8.579  1.00  0.00              
ATOM   1061  C   ILE A  78       9.202   7.347   8.252  1.00  0.00              
ATOM   1062  O   ILE A  78       8.777   6.854   7.211  1.00  0.00              
ATOM   1063  CB  ILE A  78      11.028   6.065   9.400  1.00  0.00              
ATOM   1064  CG1 ILE A  78      12.544   5.901   9.527  1.00  0.00              
ATOM   1065  CG2 ILE A  78      10.409   4.826   8.756  1.00  0.00              
ATOM   1066  CD1 ILE A  78      12.955   4.731  10.392  1.00  0.00              
ATOM   1067  H   ILE A  78      10.963   8.575  10.265  1.00  0.00              
ATOM   1068  HA  ILE A  78      11.197   7.278   7.614  1.00  0.00              
ATOM   1069  HB  ILE A  78      10.603   6.179  10.386  1.00  0.00              
ATOM   1070 1HG1 ILE A  78      12.940   5.768   8.521  1.00  0.00              
ATOM   1071 2HG1 ILE A  78      12.935   6.826   9.951  1.00  0.00              
ATOM   1072 1HG2 ILE A  78      10.656   3.946   9.350  1.00  0.00              
ATOM   1073 2HG2 ILE A  78       9.327   4.940   8.711  1.00  0.00              
ATOM   1074 3HG2 ILE A  78      10.803   4.704   7.747  1.00  0.00              
ATOM   1075 1HD1 ILE A  78      14.042   4.676  10.438  1.00  0.00              
ATOM   1076 2HD1 ILE A  78      12.556   4.866  11.399  1.00  0.00              
ATOM   1077 3HD1 ILE A  78      12.563   3.808   9.968  1.00  0.00              
ATOM   1078  N   ARG A  79       8.409   7.932   9.137  1.00  0.00              
ATOM   1079  CA  ARG A  79       6.965   7.966   8.939  1.00  0.00              
ATOM   1080  C   ARG A  79       6.512   9.297   8.335  1.00  0.00              
ATOM   1081  O   ARG A  79       5.995   9.336   7.222  1.00  0.00              
ATOM   1082  CB  ARG A  79       6.209   7.649  10.221  1.00  0.00              
ATOM   1083  CG  ARG A  79       4.710   7.467  10.050  1.00  0.00              
ATOM   1084  CD  ARG A  79       3.945   7.461  11.324  1.00  0.00              
ATOM   1085  NE  ARG A  79       3.852   8.758  11.977  1.00  0.00              
ATOM   1086  CZ  ARG A  79       3.319   8.963  13.196  1.00  0.00              
ATOM   1087  NH1 ARG A  79       2.798   7.971  13.884  1.00  0.00              
ATOM   1088  NH2 ARG A  79       3.313  10.195  13.676  1.00  0.00              
ATOM   1089  H   ARG A  79       8.796   8.352   9.933  1.00  0.00              
ATOM   1090  HA  ARG A  79       6.672   7.193   8.229  1.00  0.00              
ATOM   1091 1HB  ARG A  79       6.639   6.733  10.626  1.00  0.00              
ATOM   1092 2HB  ARG A  79       6.395   8.472  10.911  1.00  0.00              
ATOM   1093 1HG  ARG A  79       4.329   8.281   9.434  1.00  0.00              
ATOM   1094 2HG  ARG A  79       4.532   6.515   9.546  1.00  0.00              
ATOM   1095 1HD  ARG A  79       2.929   7.122  11.125  1.00  0.00              
ATOM   1096 2HD  ARG A  79       4.425   6.778  12.023  1.00  0.00              
ATOM   1097  HE  ARG A  79       4.151   9.666  11.649  1.00  0.00              
ATOM   1098 1HH1 ARG A  79       2.794   7.038  13.496  1.00  0.00              
ATOM   1099 2HH1 ARG A  79       2.403   8.146  14.797  1.00  0.00              
ATOM   1100 1HH2 ARG A  79       3.702  10.949  13.126  1.00  0.00              
ATOM   1101 2HH2 ARG A  79       2.920  10.377  14.587  1.00  0.00              
ATOM   1102  N   ASP A  80       6.745  10.381   9.063  1.00  0.00              
ATOM   1103  CA  ASP A  80       6.112  11.666   8.771  1.00  0.00              
ATOM   1104  C   ASP A  80       6.681  12.293   7.504  1.00  0.00              
ATOM   1105  O   ASP A  80       5.945  12.733   6.622  1.00  0.00              
ATOM   1106  CB  ASP A  80       6.281  12.627   9.951  1.00  0.00              
ATOM   1107  CG  ASP A  80       5.450  12.270  11.175  1.00  0.00              
ATOM   1108  OD1 ASP A  80       4.569  11.453  11.054  1.00  0.00              
ATOM   1109  OD2 ASP A  80       5.800  12.696  12.251  1.00  0.00              
ATOM   1110  H   ASP A  80       7.359  10.320   9.827  1.00  0.00              
ATOM   1111  HA  ASP A  80       5.047  11.520   8.590  1.00  0.00              
ATOM   1112 1HB  ASP A  80       7.319  12.774  10.247  1.00  0.00              
ATOM   1113 2HB  ASP A  80       5.896  13.545   9.505  1.00  0.00              
ATOM   1114  N   ASN A  81       8.003  12.321   7.426  1.00  0.00              
ATOM   1115  CA  ASN A  81       8.712  12.981   6.331  1.00  0.00              
ATOM   1116  C   ASN A  81       8.556  12.220   5.012  1.00  0.00              
ATOM   1117  O   ASN A  81       8.643  12.812   3.937  1.00  0.00              
ATOM   1118  CB  ASN A  81      10.183  13.163   6.658  1.00  0.00              
ATOM   1119  CG  ASN A  81      10.447  14.228   7.685  1.00  0.00              
ATOM   1120  OD1 ASN A  81       9.620  15.119   7.912  1.00  0.00              
ATOM   1121  ND2 ASN A  81      11.627  14.189   8.249  1.00  0.00              
ATOM   1122  H   ASN A  81       8.527  11.892   8.141  1.00  0.00              
ATOM   1123  HA  ASN A  81       8.287  13.972   6.159  1.00  0.00              
ATOM   1124 1HB  ASN A  81      10.819  12.302   6.863  1.00  0.00              
ATOM   1125 2HB  ASN A  81      10.418  13.561   5.671  1.00  0.00              
ATOM   1126 1HD2 ASN A  81      11.873  14.866   8.942  1.00  0.00              
ATOM   1127 2HD2 ASN A  81      12.283  13.482   7.986  1.00  0.00              
ATOM   1128  N   TYR A  82       8.309  10.915   5.091  1.00  0.00              
ATOM   1129  CA  TYR A  82       8.031  10.125   3.892  1.00  0.00              
ATOM   1130  C   TYR A  82       6.594  10.324   3.411  1.00  0.00              
ATOM   1131  O   TYR A  82       6.326  10.264   2.210  1.00  0.00              
ATOM   1132  CB  TYR A  82       8.292   8.641   4.159  1.00  0.00              
ATOM   1133  CG  TYR A  82       9.732   8.224   3.950  1.00  0.00              
ATOM   1134  CD1 TYR A  82      10.595   8.080   5.026  1.00  0.00              
ATOM   1135  CD2 TYR A  82      10.221   7.975   2.677  1.00  0.00              
ATOM   1136  CE1 TYR A  82      11.911   7.701   4.841  1.00  0.00              
ATOM   1137  CE2 TYR A  82      11.535   7.594   2.479  1.00  0.00              
ATOM   1138  CZ  TYR A  82      12.377   7.458   3.564  1.00  0.00              
ATOM   1139  OH  TYR A  82      13.685   7.078   3.373  1.00  0.00              
ATOM   1140  H   TYR A  82       8.305  10.480   5.968  1.00  0.00              
ATOM   1141  HA  TYR A  82       8.676  10.451   3.076  1.00  0.00              
ATOM   1142 1HB  TYR A  82       8.003   8.443   5.193  1.00  0.00              
ATOM   1143 2HB  TYR A  82       7.649   8.074   3.487  1.00  0.00              
ATOM   1144  HD1 TYR A  82      10.220   8.274   6.031  1.00  0.00              
ATOM   1145  HD2 TYR A  82       9.551   8.084   1.824  1.00  0.00              
ATOM   1146  HE1 TYR A  82      12.578   7.592   5.695  1.00  0.00              
ATOM   1147  HE2 TYR A  82      11.901   7.404   1.470  1.00  0.00              
ATOM   1148  HH  TYR A  82      14.181   7.016   4.193  1.00  0.00              
ATOM   1149  N   PHE A  83       5.679  10.585   4.345  1.00  0.00              
ATOM   1150  CA  PHE A  83       4.310  10.979   4.004  1.00  0.00              
ATOM   1151  C   PHE A  83       4.267  12.301   3.235  1.00  0.00              
ATOM   1152  O   PHE A  83       3.612  12.403   2.198  1.00  0.00              
ATOM   1153  CB  PHE A  83       3.443  11.103   5.268  1.00  0.00              
ATOM   1154  CG  PHE A  83       3.152   9.803   5.973  1.00  0.00              
ATOM   1155  CD1 PHE A  83       3.678   8.607   5.506  1.00  0.00              
ATOM   1156  CD2 PHE A  83       2.340   9.778   7.099  1.00  0.00              
ATOM   1157  CE1 PHE A  83       3.401   7.415   6.149  1.00  0.00              
ATOM   1158  CE2 PHE A  83       2.059   8.587   7.741  1.00  0.00              
ATOM   1159  CZ  PHE A  83       2.590   7.405   7.267  1.00  0.00              
ATOM   1160  H   PHE A  83       5.933  10.519   5.292  1.00  0.00              
ATOM   1161  HA  PHE A  83       3.864  10.233   3.345  1.00  0.00              
ATOM   1162 1HB  PHE A  83       3.939  11.737   6.001  1.00  0.00              
ATOM   1163 2HB  PHE A  83       2.474  11.530   5.016  1.00  0.00              
ATOM   1164  HD1 PHE A  83       4.313   8.612   4.634  1.00  0.00              
ATOM   1165  HD2 PHE A  83       1.922  10.703   7.478  1.00  0.00              
ATOM   1166  HE1 PHE A  83       3.820   6.493   5.779  1.00  0.00              
ATOM   1167  HE2 PHE A  83       1.426   8.582   8.616  1.00  0.00              
ATOM   1168  HZ  PHE A  83       2.374   6.474   7.768  1.00  0.00              
ATOM   1169  N   ARG A  84       4.990  13.300   3.736  1.00  0.00              
ATOM   1170  CA  ARG A  84       5.012  14.626   3.122  1.00  0.00              
ATOM   1171  C   ARG A  84       5.538  14.571   1.682  1.00  0.00              
ATOM   1172  O   ARG A  84       5.094  15.333   0.824  1.00  0.00              
ATOM   1173  CB  ARG A  84       5.790  15.628   3.962  1.00  0.00              
ATOM   1174  CG  ARG A  84       5.674  17.073   3.503  1.00  0.00              
ATOM   1175  CD  ARG A  84       6.194  18.068   4.476  1.00  0.00              
ATOM   1176  NE  ARG A  84       6.022  19.454   4.071  1.00  0.00              
ATOM   1177  CZ  ARG A  84       6.867  20.126   3.265  1.00  0.00              
ATOM   1178  NH1 ARG A  84       7.960  19.560   2.807  1.00  0.00              
ATOM   1179  NH2 ARG A  84       6.578  21.381   2.967  1.00  0.00              
ATOM   1180  H   ARG A  84       5.525  13.141   4.546  1.00  0.00              
ATOM   1181  HA  ARG A  84       3.997  15.022   3.063  1.00  0.00              
ATOM   1182 1HB  ARG A  84       5.418  15.545   4.983  1.00  0.00              
ATOM   1183 2HB  ARG A  84       6.836  15.325   3.931  1.00  0.00              
ATOM   1184 1HG  ARG A  84       6.234  17.188   2.575  1.00  0.00              
ATOM   1185 2HG  ARG A  84       4.622  17.296   3.324  1.00  0.00              
ATOM   1186 1HD  ARG A  84       5.676  17.939   5.426  1.00  0.00              
ATOM   1187 2HD  ARG A  84       7.261  17.900   4.619  1.00  0.00              
ATOM   1188  HE  ARG A  84       5.288  20.108   4.309  1.00  0.00              
ATOM   1189 1HH1 ARG A  84       8.176  18.605   3.059  1.00  0.00              
ATOM   1190 2HH1 ARG A  84       8.581  20.081   2.204  1.00  0.00              
ATOM   1191 1HH2 ARG A  84       5.742  21.807   3.343  1.00  0.00              
ATOM   1192 2HH2 ARG A  84       7.194  21.908   2.366  1.00  0.00              
ATOM   1193  N   SER A  85       6.466  13.664   1.410  1.00  0.00              
ATOM   1194  CA  SER A  85       7.042  13.549   0.078  1.00  0.00              
ATOM   1195  C   SER A  85       6.524  12.300  -0.644  1.00  0.00              
ATOM   1196  O   SER A  85       7.102  11.859  -1.641  1.00  0.00              
ATOM   1197  CB  SER A  85       8.555  13.524   0.169  1.00  0.00              
ATOM   1198  OG  SER A  85       9.019  12.441   0.928  1.00  0.00              
ATOM   1199  H   SER A  85       6.770  13.062   2.120  1.00  0.00              
ATOM   1200  HA  SER A  85       6.875  14.431  -0.543  1.00  0.00              
ATOM   1201 1HB  SER A  85       8.963  13.450  -0.839  1.00  0.00              
ATOM   1202 2HB  SER A  85       8.893  14.451   0.629  1.00  0.00              
ATOM   1203  HG  SER A  85       9.978  12.461   0.959  1.00  0.00              
ATOM   1204  N   GLY A  86       5.424  11.744  -0.153  1.00  0.00              
ATOM   1205  CA  GLY A  86       4.800  10.620  -0.824  1.00  0.00              
ATOM   1206  C   GLY A  86       3.679  11.053  -1.754  1.00  0.00              
ATOM   1207  O   GLY A  86       3.339  12.232  -1.813  1.00  0.00              
ATOM   1208  H   GLY A  86       5.024  12.108   0.668  1.00  0.00              
ATOM   1209 1HA  GLY A  86       5.552  10.094  -1.412  1.00  0.00              
ATOM   1210 2HA  GLY A  86       4.386   9.944  -0.077  1.00  0.00              
ATOM   1211  N   GLU A  87       3.104  10.103  -2.480  1.00  0.00              
ATOM   1212  CA  GLU A  87       2.010  10.393  -3.405  1.00  0.00              
ATOM   1213  C   GLU A  87       0.722   9.715  -2.935  1.00  0.00              
ATOM   1214  O   GLU A  87      -0.163  10.368  -2.379  1.00  0.00              
ATOM   1215  CB  GLU A  87       2.363   9.940  -4.822  1.00  0.00              
ATOM   1216  CG  GLU A  87       3.475  10.744  -5.481  1.00  0.00              
ATOM   1217  CD  GLU A  87       3.831  10.183  -6.830  1.00  0.00              
ATOM   1218  OE1 GLU A  87       3.336   9.132  -7.163  1.00  0.00              
ATOM   1219  OE2 GLU A  87       4.506  10.855  -7.572  1.00  0.00              
ATOM   1220  H   GLU A  87       3.421   9.182  -2.393  1.00  0.00              
ATOM   1221  HA  GLU A  87       1.816  11.466  -3.423  1.00  0.00              
ATOM   1222 1HB  GLU A  87       2.664   8.894  -4.755  1.00  0.00              
ATOM   1223 2HB  GLU A  87       1.455  10.019  -5.419  1.00  0.00              
ATOM   1224 1HG  GLU A  87       3.243  11.804  -5.580  1.00  0.00              
ATOM   1225 2HG  GLU A  87       4.318  10.619  -4.802  1.00  0.00              
ATOM   1226  N   GLY A  88       0.640   8.403  -3.132  1.00  0.00              
ATOM   1227  CA  GLY A  88      -0.558   7.666  -2.786  1.00  0.00              
ATOM   1228  C   GLY A  88      -0.386   6.864  -1.514  1.00  0.00              
ATOM   1229  O   GLY A  88       0.732   6.474  -1.168  1.00  0.00              
ATOM   1230  H   GLY A  88       1.407   7.925  -3.512  1.00  0.00              
ATOM   1231 1HA  GLY A  88      -1.380   8.368  -2.644  1.00  0.00              
ATOM   1232 2HA  GLY A  88      -0.803   6.981  -3.597  1.00  0.00              
ATOM   1233  N   PHE A  89      -1.489   6.619  -0.821  1.00  0.00              
ATOM   1234  CA  PHE A  89      -1.454   5.885   0.440  1.00  0.00              
ATOM   1235  C   PHE A  89      -2.437   4.717   0.411  1.00  0.00              
ATOM   1236  O   PHE A  89      -3.576   4.869  -0.037  1.00  0.00              
ATOM   1237  CB  PHE A  89      -1.796   6.820   1.605  1.00  0.00              
ATOM   1238  CG  PHE A  89      -0.789   7.917   1.827  1.00  0.00              
ATOM   1239  CD1 PHE A  89      -0.922   9.139   1.183  1.00  0.00              
ATOM   1240  CD2 PHE A  89       0.288   7.729   2.677  1.00  0.00              
ATOM   1241  CE1 PHE A  89       0.001  10.149   1.383  1.00  0.00              
ATOM   1242  CE2 PHE A  89       1.212   8.737   2.880  1.00  0.00              
ATOM   1243  CZ  PHE A  89       1.068   9.948   2.232  1.00  0.00              
ATOM   1244  H   PHE A  89      -2.354   6.936  -1.166  1.00  0.00              
ATOM   1245  HA  PHE A  89      -0.461   5.458   0.592  1.00  0.00              
ATOM   1246 1HB  PHE A  89      -2.753   7.310   1.425  1.00  0.00              
ATOM   1247 2HB  PHE A  89      -1.848   6.257   2.536  1.00  0.00              
ATOM   1248  HD1 PHE A  89      -1.757   9.299   0.518  1.00  0.00              
ATOM   1249  HD2 PHE A  89       0.405   6.784   3.186  1.00  0.00              
ATOM   1250  HE1 PHE A  89      -0.116  11.095   0.874  1.00  0.00              
ATOM   1251  HE2 PHE A  89       2.047   8.577   3.546  1.00  0.00              
ATOM   1252  HZ  PHE A  89       1.790  10.735   2.389  1.00  0.00              
ATOM   1253  N   LEU A  90      -1.996   3.558   0.887  1.00  0.00              
ATOM   1254  CA  LEU A  90      -2.893   2.428   1.092  1.00  0.00              
ATOM   1255  C   LEU A  90      -3.141   2.206   2.580  1.00  0.00              
ATOM   1256  O   LEU A  90      -2.271   1.710   3.297  1.00  0.00              
ATOM   1257  CB  LEU A  90      -2.333   1.149   0.464  1.00  0.00              
ATOM   1258  CG  LEU A  90      -2.362   1.089  -1.065  1.00  0.00              
ATOM   1259  CD1 LEU A  90      -1.766  -0.222  -1.556  1.00  0.00              
ATOM   1260  CD2 LEU A  90      -3.783   1.246  -1.579  1.00  0.00              
ATOM   1261  H   LEU A  90      -1.044   3.460   1.110  1.00  0.00              
ATOM   1262  HA  LEU A  90      -3.861   2.643   0.640  1.00  0.00              
ATOM   1263 1HB  LEU A  90      -1.303   1.217   0.812  1.00  0.00              
ATOM   1264 2HB  LEU A  90      -2.799   0.256   0.882  1.00  0.00              
ATOM   1265  HG  LEU A  90      -1.766   1.898  -1.466  1.00  0.00              
ATOM   1266 1HD1 LEU A  90      -1.794  -0.250  -2.645  1.00  0.00              
ATOM   1267 2HD1 LEU A  90      -0.733  -0.302  -1.218  1.00  0.00              
ATOM   1268 3HD1 LEU A  90      -2.344  -1.055  -1.157  1.00  0.00              
ATOM   1269 1HD2 LEU A  90      -3.782   1.201  -2.668  1.00  0.00              
ATOM   1270 2HD2 LEU A  90      -4.405   0.443  -1.180  1.00  0.00              
ATOM   1271 3HD2 LEU A  90      -4.182   2.207  -1.255  1.00  0.00              
ATOM   1272  N   LEU A  91      -4.325   2.583   3.032  1.00  0.00              
ATOM   1273  CA  LEU A  91      -4.700   2.425   4.430  1.00  0.00              
ATOM   1274  C   LEU A  91      -5.198   1.007   4.668  1.00  0.00              
ATOM   1275  O   LEU A  91      -6.381   0.725   4.496  1.00  0.00              
ATOM   1276  CB  LEU A  91      -5.801   3.429   4.816  1.00  0.00              
ATOM   1277  CG  LEU A  91      -5.355   4.883   5.042  1.00  0.00              
ATOM   1278  CD1 LEU A  91      -4.732   5.479   3.794  1.00  0.00              
ATOM   1279  CD2 LEU A  91      -6.535   5.728   5.485  1.00  0.00              
ATOM   1280  H   LEU A  91      -4.977   2.966   2.401  1.00  0.00              
ATOM   1281  HA  LEU A  91      -3.825   2.575   5.062  1.00  0.00              
ATOM   1282 1HB  LEU A  91      -6.414   3.371   3.919  1.00  0.00              
ATOM   1283 2HB  LEU A  91      -6.379   3.085   5.674  1.00  0.00              
ATOM   1284  HG  LEU A  91      -4.615   4.907   5.827  1.00  0.00              
ATOM   1285 1HD1 LEU A  91      -4.429   6.507   3.993  1.00  0.00              
ATOM   1286 2HD1 LEU A  91      -3.857   4.894   3.508  1.00  0.00              
ATOM   1287 3HD1 LEU A  91      -5.459   5.466   2.982  1.00  0.00              
ATOM   1288 1HD2 LEU A  91      -6.207   6.756   5.643  1.00  0.00              
ATOM   1289 2HD2 LEU A  91      -7.308   5.708   4.716  1.00  0.00              
ATOM   1290 3HD2 LEU A  91      -6.940   5.330   6.416  1.00  0.00              
ATOM   1291  N   VAL A  92      -4.303   0.116   5.055  1.00  0.00              
ATOM   1292  CA  VAL A  92      -4.636  -1.297   5.126  1.00  0.00              
ATOM   1293  C   VAL A  92      -4.987  -1.725   6.549  1.00  0.00              
ATOM   1294  O   VAL A  92      -4.238  -1.469   7.493  1.00  0.00              
ATOM   1295  CB  VAL A  92      -3.476  -2.169   4.608  1.00  0.00              
ATOM   1296  CG1 VAL A  92      -3.831  -3.644   4.714  1.00  0.00              
ATOM   1297  CG2 VAL A  92      -3.138  -1.807   3.170  1.00  0.00              
ATOM   1298  H   VAL A  92      -3.402   0.414   5.299  1.00  0.00              
ATOM   1299  HA  VAL A  92      -5.531  -1.523   4.545  1.00  0.00              
ATOM   1300  HB  VAL A  92      -2.587  -1.965   5.203  1.00  0.00              
ATOM   1301 1HG1 VAL A  92      -3.001  -4.247   4.344  1.00  0.00              
ATOM   1302 2HG1 VAL A  92      -4.027  -3.898   5.757  1.00  0.00              
ATOM   1303 3HG1 VAL A  92      -4.720  -3.849   4.118  1.00  0.00              
ATOM   1304 1HG2 VAL A  92      -2.317  -2.431   2.821  1.00  0.00              
ATOM   1305 2HG2 VAL A  92      -4.012  -1.969   2.539  1.00  0.00              
ATOM   1306 3HG2 VAL A  92      -2.843  -0.759   3.119  1.00  0.00              
ATOM   1307  N   PHE A  93      -6.137  -2.367   6.693  1.00  0.00              
ATOM   1308  CA  PHE A  93      -6.581  -2.879   7.982  1.00  0.00              
ATOM   1309  C   PHE A  93      -7.281  -4.215   7.777  1.00  0.00              
ATOM   1310  O   PHE A  93      -7.793  -4.488   6.687  1.00  0.00              
ATOM   1311  CB  PHE A  93      -7.524  -1.883   8.681  1.00  0.00              
ATOM   1312  CG  PHE A  93      -8.903  -1.813   8.083  1.00  0.00              
ATOM   1313  CD1 PHE A  93      -9.177  -0.977   7.013  1.00  0.00              
ATOM   1314  CD2 PHE A  93      -9.927  -2.596   8.593  1.00  0.00              
ATOM   1315  CE1 PHE A  93     -10.445  -0.927   6.464  1.00  0.00              
ATOM   1316  CE2 PHE A  93     -11.194  -2.547   8.048  1.00  0.00              
ATOM   1317  CZ  PHE A  93     -11.453  -1.713   6.981  1.00  0.00              
ATOM   1318  H   PHE A  93      -6.710  -2.506   5.906  1.00  0.00              
ATOM   1319  HA  PHE A  93      -5.719  -3.050   8.629  1.00  0.00              
ATOM   1320 1HB  PHE A  93      -7.657  -2.163   9.726  1.00  0.00              
ATOM   1321 2HB  PHE A  93      -7.112  -0.877   8.624  1.00  0.00              
ATOM   1322  HD1 PHE A  93      -8.388  -0.360   6.609  1.00  0.00              
ATOM   1323  HD2 PHE A  93      -9.727  -3.251   9.428  1.00  0.00              
ATOM   1324  HE1 PHE A  93     -10.646  -0.272   5.630  1.00  0.00              
ATOM   1325  HE2 PHE A  93     -11.982  -3.165   8.456  1.00  0.00              
ATOM   1326  HZ  PHE A  93     -12.443  -1.674   6.553  1.00  0.00              
ATOM   1327  N   SER A  94      -7.296  -5.041   8.805  1.00  0.00              
ATOM   1328  CA  SER A  94      -8.075  -6.264   8.781  1.00  0.00              
ATOM   1329  C   SER A  94      -9.439  -6.035   9.406  1.00  0.00              
ATOM   1330  O   SER A  94      -9.556  -5.374  10.441  1.00  0.00              
ATOM   1331  CB  SER A  94      -7.337  -7.374   9.502  1.00  0.00              
ATOM   1332  OG  SER A  94      -8.106  -8.542   9.598  1.00  0.00              
ATOM   1333  H   SER A  94      -6.775  -4.824   9.606  1.00  0.00              
ATOM   1334  HA  SER A  94      -8.180  -6.691   7.782  1.00  0.00              
ATOM   1335 1HB  SER A  94      -6.421  -7.598   8.954  1.00  0.00              
ATOM   1336 2HB  SER A  94      -7.085  -7.032  10.505  1.00  0.00              
ATOM   1337  HG  SER A  94      -8.066  -9.021   8.767  1.00  0.00              
ATOM   1338  N   ILE A  95     -10.466  -6.588   8.783  1.00  0.00              
ATOM   1339  CA  ILE A  95     -11.828  -6.471   9.299  1.00  0.00              
ATOM   1340  C   ILE A  95     -11.977  -7.153  10.666  1.00  0.00              
ATOM   1341  O   ILE A  95     -12.934  -6.897  11.398  1.00  0.00              
ATOM   1342  CB  ILE A  95     -12.850  -7.076   8.321  1.00  0.00              
ATOM   1343  CG1 ILE A  95     -12.591  -8.574   8.136  1.00  0.00              
ATOM   1344  CG2 ILE A  95     -12.797  -6.354   6.983  1.00  0.00              
ATOM   1345  CD1 ILE A  95     -13.741  -9.318   7.496  1.00  0.00              
ATOM   1346  H   ILE A  95     -10.307  -7.069   7.944  1.00  0.00              
ATOM   1347  HA  ILE A  95     -12.078  -5.428   9.490  1.00  0.00              
ATOM   1348  HB  ILE A  95     -13.849  -6.981   8.746  1.00  0.00              
ATOM   1349 1HG1 ILE A  95     -11.702  -8.674   7.514  1.00  0.00              
ATOM   1350 2HG1 ILE A  95     -12.392  -8.992   9.123  1.00  0.00              
ATOM   1351 1HG2 ILE A  95     -13.526  -6.795   6.303  1.00  0.00              
ATOM   1352 2HG2 ILE A  95     -13.029  -5.300   7.129  1.00  0.00              
ATOM   1353 3HG2 ILE A  95     -11.799  -6.450   6.556  1.00  0.00              
ATOM   1354 1HD1 ILE A  95     -13.483 -10.372   7.398  1.00  0.00              
ATOM   1355 2HD1 ILE A  95     -14.631  -9.218   8.118  1.00  0.00              
ATOM   1356 3HD1 ILE A  95     -13.939  -8.902   6.509  1.00  0.00              
ATOM   1357  N   THR A  96     -11.013  -7.989  11.022  1.00  0.00              
ATOM   1358  CA  THR A  96     -11.024  -8.675  12.302  1.00  0.00              
ATOM   1359  C   THR A  96     -10.332  -7.838  13.373  1.00  0.00              
ATOM   1360  O   THR A  96     -10.370  -8.172  14.557  1.00  0.00              
ATOM   1361  CB  THR A  96     -10.338 -10.052  12.211  1.00  0.00              
ATOM   1362  OG1 THR A  96      -8.936  -9.875  11.970  1.00  0.00              
ATOM   1363  CG2 THR A  96     -10.944 -10.874  11.085  1.00  0.00              
ATOM   1364  H   THR A  96     -10.270  -8.152  10.403  1.00  0.00              
ATOM   1365  HA  THR A  96     -12.052  -8.818  12.636  1.00  0.00              
ATOM   1366  HB  THR A  96     -10.472 -10.577  13.157  1.00  0.00              
ATOM   1367  HG1 THR A  96      -8.812  -9.400  11.144  1.00  0.00              
ATOM   1368 1HG2 THR A  96     -10.447 -11.843  11.036  1.00  0.00              
ATOM   1369 2HG2 THR A  96     -12.007 -11.020  11.272  1.00  0.00              
ATOM   1370 3HG2 THR A  96     -10.809 -10.350  10.139  1.00  0.00              
ATOM   1371  N   GLU A  97      -9.704  -6.747  12.950  1.00  0.00              
ATOM   1372  CA  GLU A  97      -8.999  -5.863  13.865  1.00  0.00              
ATOM   1373  C   GLU A  97      -9.578  -4.453  13.799  1.00  0.00              
ATOM   1374  O   GLU A  97      -9.184  -3.646  12.961  1.00  0.00              
ATOM   1375  CB  GLU A  97      -7.503  -5.837  13.545  1.00  0.00              
ATOM   1376  CG  GLU A  97      -6.802  -7.179  13.710  1.00  0.00              
ATOM   1377  CD  GLU A  97      -5.316  -7.046  13.516  1.00  0.00              
ATOM   1378  OE1 GLU A  97      -4.913  -6.492  12.522  1.00  0.00              
ATOM   1379  OE2 GLU A  97      -4.588  -7.398  14.414  1.00  0.00              
ATOM   1380  H   GLU A  97      -9.714  -6.532  11.991  1.00  0.00              
ATOM   1381  HA  GLU A  97      -9.129  -6.212  14.890  1.00  0.00              
ATOM   1382 1HB  GLU A  97      -7.403  -5.502  12.512  1.00  0.00              
ATOM   1383 2HB  GLU A  97      -7.045  -5.105  14.210  1.00  0.00              
ATOM   1384 1HG  GLU A  97      -7.001  -7.657  14.669  1.00  0.00              
ATOM   1385 2HG  GLU A  97      -7.218  -7.786  12.908  1.00  0.00              
ATOM   1386  N   HIS A  98     -10.522  -4.166  14.678  1.00  0.00              
ATOM   1387  CA  HIS A  98     -11.133  -2.846  14.717  1.00  0.00              
ATOM   1388  C   HIS A  98     -10.122  -1.815  15.206  1.00  0.00              
ATOM   1389  O   HIS A  98     -10.270  -0.620  14.955  1.00  0.00              
ATOM   1390  CB  HIS A  98     -12.374  -2.843  15.614  1.00  0.00              
ATOM   1391  CG  HIS A  98     -12.074  -3.111  17.057  1.00  0.00              
ATOM   1392  ND1 HIS A  98     -11.788  -4.374  17.534  1.00  0.00              
ATOM   1393  CD2 HIS A  98     -12.015  -2.283  18.125  1.00  0.00              
ATOM   1394  CE1 HIS A  98     -11.566  -4.308  18.835  1.00  0.00              
ATOM   1395  NE2 HIS A  98     -11.698  -3.052  19.218  1.00  0.00              
ATOM   1396  H   HIS A  98     -10.817  -4.853  15.316  1.00  0.00              
ATOM   1397  HA  HIS A  98     -11.432  -2.552  13.711  1.00  0.00              
ATOM   1398 1HB  HIS A  98     -12.865  -1.869  15.575  1.00  0.00              
ATOM   1399 2HB  HIS A  98     -13.073  -3.614  15.292  1.00  0.00              
ATOM   1400  HD2 HIS A  98     -12.166  -1.209  18.238  1.00  0.00              
ATOM   1401  HE1 HIS A  98     -11.321  -5.206  19.401  1.00  0.00              
ATOM   1402  HE2 HIS A  98     -11.586  -2.703  20.158  1.00  0.00              
ATOM   1403  N   GLU A  99      -9.087  -2.287  15.895  1.00  0.00              
ATOM   1404  CA  GLU A  99      -8.014  -1.411  16.352  1.00  0.00              
ATOM   1405  C   GLU A  99      -7.101  -1.010  15.197  1.00  0.00              
ATOM   1406  O   GLU A  99      -6.619   0.120  15.140  1.00  0.00              
ATOM   1407  CB  GLU A  99      -7.201  -2.093  17.455  1.00  0.00              
ATOM   1408  CG  GLU A  99      -7.960  -2.305  18.756  1.00  0.00              
ATOM   1409  CD  GLU A  99      -7.146  -3.097  19.741  1.00  0.00              
ATOM   1410  OE1 GLU A  99      -6.066  -3.512  19.393  1.00  0.00              
ATOM   1411  OE2 GLU A  99      -7.551  -3.193  20.875  1.00  0.00              
ATOM   1412  H   GLU A  99      -9.049  -3.245  16.111  1.00  0.00              
ATOM   1413  HA  GLU A  99      -8.435  -0.487  16.750  1.00  0.00              
ATOM   1414 1HB  GLU A  99      -6.877  -3.056  17.062  1.00  0.00              
ATOM   1415 2HB  GLU A  99      -6.329  -1.465  17.642  1.00  0.00              
ATOM   1416 1HG  GLU A  99      -8.290  -1.377  19.222  1.00  0.00              
ATOM   1417 2HG  GLU A  99      -8.830  -2.886  18.453  1.00  0.00              
ATOM   1418  N   SER A 100      -6.871  -1.930  14.265  1.00  0.00              
ATOM   1419  CA  SER A 100      -6.084  -1.614  13.081  1.00  0.00              
ATOM   1420  C   SER A 100      -6.860  -0.643  12.197  1.00  0.00              
ATOM   1421  O   SER A 100      -6.289   0.265  11.592  1.00  0.00              
ATOM   1422  CB  SER A 100      -5.737  -2.878  12.320  1.00  0.00              
ATOM   1423  OG  SER A 100      -4.870  -3.707  13.042  1.00  0.00              
ATOM   1424  H   SER A 100      -7.239  -2.830  14.369  1.00  0.00              
ATOM   1425  HA  SER A 100      -5.091  -1.226  13.312  1.00  0.00              
ATOM   1426 1HB  SER A 100      -6.657  -3.423  12.111  1.00  0.00              
ATOM   1427 2HB  SER A 100      -5.261  -2.600  11.380  1.00  0.00              
ATOM   1428  HG  SER A 100      -4.919  -4.601  12.696  1.00  0.00              
ATOM   1429  N   PHE A 101      -8.174  -0.833  12.158  1.00  0.00              
ATOM   1430  CA  PHE A 101      -9.064   0.085  11.469  1.00  0.00              
ATOM   1431  C   PHE A 101      -8.904   1.499  12.030  1.00  0.00              
ATOM   1432  O   PHE A 101      -8.696   2.451  11.282  1.00  0.00              
ATOM   1433  CB  PHE A 101     -10.516  -0.381  11.597  1.00  0.00              
ATOM   1434  CG  PHE A 101     -11.511   0.564  10.990  1.00  0.00              
ATOM   1435  CD1 PHE A 101     -11.610   0.700   9.614  1.00  0.00              
ATOM   1436  CD2 PHE A 101     -12.352   1.313  11.793  1.00  0.00              
ATOM   1437  CE1 PHE A 101     -12.530   1.565   9.055  1.00  0.00              
ATOM   1438  CE2 PHE A 101     -13.273   2.179  11.240  1.00  0.00              
ATOM   1439  CZ  PHE A 101     -13.361   2.306   9.869  1.00  0.00              
ATOM   1440  H   PHE A 101      -8.551  -1.621  12.599  1.00  0.00              
ATOM   1441  HA  PHE A 101      -8.803   0.129  10.410  1.00  0.00              
ATOM   1442 1HB  PHE A 101     -10.648  -1.339  11.094  1.00  0.00              
ATOM   1443 2HB  PHE A 101     -10.785  -0.484  12.647  1.00  0.00              
ATOM   1444  HD1 PHE A 101     -10.959   0.121   8.974  1.00  0.00              
ATOM   1445  HD2 PHE A 101     -12.282   1.215  12.867  1.00  0.00              
ATOM   1446  HE1 PHE A 101     -12.597   1.662   7.981  1.00  0.00              
ATOM   1447  HE2 PHE A 101     -13.922   2.755  11.880  1.00  0.00              
ATOM   1448  HZ  PHE A 101     -14.082   2.984   9.434  1.00  0.00              
ATOM   1449  N   THR A 102      -8.998   1.627  13.350  1.00  0.00              
ATOM   1450  CA  THR A 102      -8.840   2.922  14.010  1.00  0.00              
ATOM   1451  C   THR A 102      -7.471   3.512  13.682  1.00  0.00              
ATOM   1452  O   THR A 102      -7.338   4.703  13.393  1.00  0.00              
ATOM   1453  CB  THR A 102      -8.954   2.792  15.545  1.00  0.00              
ATOM   1454  OG1 THR A 102     -10.249   2.313  15.911  1.00  0.00              
ATOM   1455  CG2 THR A 102      -8.709   4.130  16.222  1.00  0.00              
ATOM   1456  H   THR A 102      -9.194   0.835  13.896  1.00  0.00              
ATOM   1457  HA  THR A 102      -9.589   3.620  13.638  1.00  0.00              
ATOM   1458  HB  THR A 102      -8.208   2.089  15.891  1.00  0.00              
ATOM   1459  HG1 THR A 102     -10.271   1.350  15.787  1.00  0.00              
ATOM   1460 1HG2 THR A 102      -8.794   4.011  17.302  1.00  0.00              
ATOM   1461 2HG2 THR A 102      -7.709   4.486  15.973  1.00  0.00              
ATOM   1462 3HG2 THR A 102      -9.447   4.853  15.877  1.00  0.00              
ATOM   1463  N   ALA A 103      -6.459   2.654  13.711  1.00  0.00              
ATOM   1464  CA  ALA A 103      -5.086   3.073  13.474  1.00  0.00              
ATOM   1465  C   ALA A 103      -4.923   3.795  12.136  1.00  0.00              
ATOM   1466  O   ALA A 103      -4.197   4.782  12.055  1.00  0.00              
ATOM   1467  CB  ALA A 103      -4.156   1.872  13.549  1.00  0.00              
ATOM   1468  H   ALA A 103      -6.644   1.710  13.908  1.00  0.00              
ATOM   1469  HA  ALA A 103      -4.798   3.783  14.249  1.00  0.00              
ATOM   1470 1HB  ALA A 103      -3.130   2.195  13.371  1.00  0.00              
ATOM   1471 2HB  ALA A 103      -4.226   1.418  14.539  1.00  0.00              
ATOM   1472 3HB  ALA A 103      -4.442   1.142  12.794  1.00  0.00              
ATOM   1473  N   THR A 104      -5.597   3.311  11.094  1.00  0.00              
ATOM   1474  CA  THR A 104      -5.445   3.878   9.753  1.00  0.00              
ATOM   1475  C   THR A 104      -6.027   5.291   9.700  1.00  0.00              
ATOM   1476  O   THR A 104      -5.610   6.121   8.886  1.00  0.00              
ATOM   1477  CB  THR A 104      -6.135   3.005   8.681  1.00  0.00              
ATOM   1478  OG1 THR A 104      -7.529   2.872   8.980  1.00  0.00              
ATOM   1479  CG2 THR A 104      -5.496   1.624   8.600  1.00  0.00              
ATOM   1480  H   THR A 104      -6.209   2.557  11.228  1.00  0.00              
ATOM   1481  HA  THR A 104      -4.386   3.963   9.506  1.00  0.00              
ATOM   1482  HB  THR A 104      -6.025   3.490   7.724  1.00  0.00              
ATOM   1483  HG1 THR A 104      -8.007   2.610   8.179  1.00  0.00              
ATOM   1484 1HG2 THR A 104      -6.003   1.034   7.838  1.00  0.00              
ATOM   1485 2HG2 THR A 104      -4.442   1.726   8.341  1.00  0.00              
ATOM   1486 3HG2 THR A 104      -5.585   1.124   9.564  1.00  0.00              
ATOM   1487  N   ALA A 105      -6.975   5.564  10.592  1.00  0.00              
ATOM   1488  CA  ALA A 105      -7.547   6.897  10.735  1.00  0.00              
ATOM   1489  C   ALA A 105      -6.525   7.854  11.338  1.00  0.00              
ATOM   1490  O   ALA A 105      -6.462   9.030  10.968  1.00  0.00              
ATOM   1491  CB  ALA A 105      -8.795   6.839  11.603  1.00  0.00              
ATOM   1492  H   ALA A 105      -7.305   4.842  11.166  1.00  0.00              
ATOM   1493  HA  ALA A 105      -7.810   7.272   9.746  1.00  0.00              
ATOM   1494 1HB  ALA A 105      -9.214   7.840  11.703  1.00  0.00              
ATOM   1495 2HB  ALA A 105      -9.531   6.182  11.139  1.00  0.00              
ATOM   1496 3HB  ALA A 105      -8.535   6.453  12.588  1.00  0.00              
ATOM   1497  N   GLU A 106      -5.715   7.332  12.249  1.00  0.00              
ATOM   1498  CA  GLU A 106      -4.628   8.098  12.837  1.00  0.00              
ATOM   1499  C   GLU A 106      -3.571   8.416  11.783  1.00  0.00              
ATOM   1500  O   GLU A 106      -3.072   9.544  11.715  1.00  0.00              
ATOM   1501  CB  GLU A 106      -4.002   7.335  14.006  1.00  0.00              
ATOM   1502  CG  GLU A 106      -2.890   8.086  14.725  1.00  0.00              
ATOM   1503  CD  GLU A 106      -2.359   7.294  15.887  1.00  0.00              
ATOM   1504  OE1 GLU A 106      -2.847   6.214  16.119  1.00  0.00              
ATOM   1505  OE2 GLU A 106      -1.391   7.717  16.474  1.00  0.00              
ATOM   1506  H   GLU A 106      -5.848   6.405  12.528  1.00  0.00              
ATOM   1507  HA  GLU A 106      -5.006   9.051  13.206  1.00  0.00              
ATOM   1508 1HB  GLU A 106      -4.806   7.116  14.710  1.00  0.00              
ATOM   1509 2HB  GLU A 106      -3.608   6.401  13.603  1.00  0.00              
ATOM   1510 1HG  GLU A 106      -2.066   8.368  14.071  1.00  0.00              
ATOM   1511 2HG  GLU A 106      -3.384   8.984  15.093  1.00  0.00              
ATOM   1512  N   PHE A 107      -3.245   7.428  10.955  1.00  0.00              
ATOM   1513  CA  PHE A 107      -2.255   7.617   9.898  1.00  0.00              
ATOM   1514  C   PHE A 107      -2.780   8.624   8.885  1.00  0.00              
ATOM   1515  O   PHE A 107      -2.032   9.447   8.362  1.00  0.00              
ATOM   1516  CB  PHE A 107      -1.943   6.300   9.177  1.00  0.00              
ATOM   1517  CG  PHE A 107      -0.947   5.418   9.877  1.00  0.00              
ATOM   1518  CD1 PHE A 107       0.417   5.640   9.753  1.00  0.00              
ATOM   1519  CD2 PHE A 107      -1.382   4.366  10.665  1.00  0.00              
ATOM   1520  CE1 PHE A 107       1.324   4.826  10.403  1.00  0.00              
ATOM   1521  CE2 PHE A 107      -0.481   3.551  11.317  1.00  0.00              
ATOM   1522  CZ  PHE A 107       0.874   3.781  11.186  1.00  0.00              
ATOM   1523  H   PHE A 107      -3.677   6.549  11.060  1.00  0.00              
ATOM   1524  HA  PHE A 107      -1.335   8.024  10.321  1.00  0.00              
ATOM   1525 1HB  PHE A 107      -2.850   5.705   9.072  1.00  0.00              
ATOM   1526 2HB  PHE A 107      -1.527   6.502   8.191  1.00  0.00              
ATOM   1527  HD1 PHE A 107       0.766   6.457   9.139  1.00  0.00              
ATOM   1528  HD2 PHE A 107      -2.442   4.186  10.767  1.00  0.00              
ATOM   1529  HE1 PHE A 107       2.384   5.008  10.300  1.00  0.00              
ATOM   1530  HE2 PHE A 107      -0.836   2.732  11.927  1.00  0.00              
ATOM   1531  HZ  PHE A 107       1.582   3.143  11.695  1.00  0.00              
ATOM   1532  N   ARG A 108      -4.090   8.559   8.652  1.00  0.00              
ATOM   1533  CA  ARG A 108      -4.797   9.535   7.829  1.00  0.00              
ATOM   1534  C   ARG A 108      -4.612  10.952   8.360  1.00  0.00              
ATOM   1535  O   ARG A 108      -4.311  11.873   7.604  1.00  0.00              
ATOM   1536  CB  ARG A 108      -6.271   9.190   7.672  1.00  0.00              
ATOM   1537  CG  ARG A 108      -7.077  10.187   6.856  1.00  0.00              
ATOM   1538  CD  ARG A 108      -8.543   9.949   6.871  1.00  0.00              
ATOM   1539  NE  ARG A 108      -9.149  10.015   8.192  1.00  0.00              
ATOM   1540  CZ  ARG A 108      -9.468  11.158   8.831  1.00  0.00              
ATOM   1541  NH1 ARG A 108      -9.207  12.330   8.295  1.00  0.00              
ATOM   1542  NH2 ARG A 108     -10.029  11.070  10.024  1.00  0.00              
ATOM   1543  H   ARG A 108      -4.601   7.820   9.051  1.00  0.00              
ATOM   1544  HA  ARG A 108      -4.389   9.531   6.818  1.00  0.00              
ATOM   1545 1HB  ARG A 108      -6.319   8.213   7.195  1.00  0.00              
ATOM   1546 2HB  ARG A 108      -6.690   9.127   8.676  1.00  0.00              
ATOM   1547 1HG  ARG A 108      -6.894  11.187   7.249  1.00  0.00              
ATOM   1548 2HG  ARG A 108      -6.740  10.139   5.820  1.00  0.00              
ATOM   1549 1HD  ARG A 108      -9.031  10.700   6.251  1.00  0.00              
ATOM   1550 2HD  ARG A 108      -8.745   8.958   6.469  1.00  0.00              
ATOM   1551  HE  ARG A 108      -9.418   9.267   8.816  1.00  0.00              
ATOM   1552 1HH1 ARG A 108      -8.762  12.380   7.389  1.00  0.00              
ATOM   1553 2HH1 ARG A 108      -9.454  13.174   8.790  1.00  0.00              
ATOM   1554 1HH2 ARG A 108     -10.207  10.162  10.430  1.00  0.00              
ATOM   1555 2HH2 ARG A 108     -10.278  11.910  10.525  1.00  0.00              
ATOM   1556  N   GLU A 109      -4.769  11.117   9.664  1.00  0.00              
ATOM   1557  CA  GLU A 109      -4.545  12.408  10.293  1.00  0.00              
ATOM   1558  C   GLU A 109      -3.086  12.848  10.196  1.00  0.00              
ATOM   1559  O   GLU A 109      -2.808  14.037  10.063  1.00  0.00              
ATOM   1560  CB  GLU A 109      -4.982  12.362  11.759  1.00  0.00              
ATOM   1561  CG  GLU A 109      -6.489  12.283  11.963  1.00  0.00              
ATOM   1562  CD  GLU A 109      -6.832  12.053  13.409  1.00  0.00              
ATOM   1563  OE1 GLU A 109      -5.931  11.888  14.196  1.00  0.00              
ATOM   1564  OE2 GLU A 109      -7.988  12.154  13.748  1.00  0.00              
ATOM   1565  H   GLU A 109      -5.045  10.353  10.216  1.00  0.00              
ATOM   1566  HA  GLU A 109      -5.124  13.176   9.777  1.00  0.00              
ATOM   1567 1HB  GLU A 109      -4.510  11.487  12.205  1.00  0.00              
ATOM   1568 2HB  GLU A 109      -4.599  13.265  12.235  1.00  0.00              
ATOM   1569 1HG  GLU A 109      -7.023  13.160  11.599  1.00  0.00              
ATOM   1570 2HG  GLU A 109      -6.781  11.413  11.378  1.00  0.00              
ATOM   1571  N   GLN A 110      -2.152  11.900  10.250  1.00  0.00              
ATOM   1572  CA  GLN A 110      -0.738  12.234  10.121  1.00  0.00              
ATOM   1573  C   GLN A 110      -0.425  12.688   8.702  1.00  0.00              
ATOM   1574  O   GLN A 110       0.414  13.564   8.487  1.00  0.00              
ATOM   1575  CB  GLN A 110       0.148  11.047  10.489  1.00  0.00              
ATOM   1576  CG  GLN A 110       0.041  10.622  11.943  1.00  0.00              
ATOM   1577  CD  GLN A 110       0.397  11.740  12.911  1.00  0.00              
ATOM   1578  OE1 GLN A 110       1.418  12.410  12.765  1.00  0.00              
ATOM   1579  NE2 GLN A 110      -0.436  11.940  13.918  1.00  0.00              
ATOM   1580  H   GLN A 110      -2.416  10.961  10.376  1.00  0.00              
ATOM   1581  HA  GLN A 110      -0.498  13.067  10.782  1.00  0.00              
ATOM   1582 1HB  GLN A 110      -0.146  10.222   9.839  1.00  0.00              
ATOM   1583 2HB  GLN A 110       1.174  11.338  10.264  1.00  0.00              
ATOM   1584 1HG  GLN A 110      -0.830  10.104  12.343  1.00  0.00              
ATOM   1585 2HG  GLN A 110       0.882   9.929  11.893  1.00  0.00              
ATOM   1586 1HE2 GLN A 110      -0.250  12.664  14.586  1.00  0.00              
ATOM   1587 2HE2 GLN A 110      -1.252  11.371  14.014  1.00  0.00              
ATOM   1588  N   ILE A 111      -1.122  12.098   7.740  1.00  0.00              
ATOM   1589  CA  ILE A 111      -1.019  12.520   6.353  1.00  0.00              
ATOM   1590  C   ILE A 111      -1.518  13.954   6.195  1.00  0.00              
ATOM   1591  O   ILE A 111      -0.888  14.766   5.523  1.00  0.00              
ATOM   1592  CB  ILE A 111      -1.821  11.580   5.427  1.00  0.00              
ATOM   1593  CG1 ILE A 111      -1.175  10.190   5.392  1.00  0.00              
ATOM   1594  CG2 ILE A 111      -1.906  12.168   4.027  1.00  0.00              
ATOM   1595  CD1 ILE A 111      -2.068   9.110   4.815  1.00  0.00              
ATOM   1596  H   ILE A 111      -1.723  11.357   7.970  1.00  0.00              
ATOM   1597  HA  ILE A 111       0.022  12.544   6.035  1.00  0.00              
ATOM   1598  HB  ILE A 111      -2.822  11.495   5.818  1.00  0.00              
ATOM   1599 1HG1 ILE A 111      -0.268  10.268   4.794  1.00  0.00              
ATOM   1600 2HG1 ILE A 111      -0.910   9.930   6.418  1.00  0.00              
ATOM   1601 1HG2 ILE A 111      -2.474  11.495   3.384  1.00  0.00              
ATOM   1602 2HG2 ILE A 111      -2.404  13.136   4.069  1.00  0.00              
ATOM   1603 3HG2 ILE A 111      -0.902  12.293   3.624  1.00  0.00              
ATOM   1604 1HD1 ILE A 111      -1.540   8.156   4.826  1.00  0.00              
ATOM   1605 2HD1 ILE A 111      -2.976   9.028   5.415  1.00  0.00              
ATOM   1606 3HD1 ILE A 111      -2.332   9.365   3.791  1.00  0.00              
ATOM   1607  N   LEU A 112      -2.636  14.263   6.850  1.00  0.00              
ATOM   1608  CA  LEU A 112      -3.199  15.611   6.817  1.00  0.00              
ATOM   1609  C   LEU A 112      -2.400  16.561   7.707  1.00  0.00              
ATOM   1610  O   LEU A 112      -2.476  17.781   7.568  1.00  0.00              
ATOM   1611  CB  LEU A 112      -4.670  15.583   7.251  1.00  0.00              
ATOM   1612  CG  LEU A 112      -5.610  14.803   6.322  1.00  0.00              
ATOM   1613  CD1 LEU A 112      -7.010  14.754   6.918  1.00  0.00              
ATOM   1614  CD2 LEU A 112      -5.630  15.461   4.950  1.00  0.00              
ATOM   1615  H   LEU A 112      -3.096  13.565   7.362  1.00  0.00              
ATOM   1616  HA  LEU A 112      -3.138  16.009   5.805  1.00  0.00              
ATOM   1617 1HB  LEU A 112      -4.565  15.061   8.200  1.00  0.00              
ATOM   1618 2HB  LEU A 112      -5.057  16.586   7.429  1.00  0.00              
ATOM   1619  HG  LEU A 112      -5.193  13.802   6.205  1.00  0.00              
ATOM   1620 1HD1 LEU A 112      -7.670  14.197   6.251  1.00  0.00              
ATOM   1621 2HD1 LEU A 112      -6.975  14.258   7.888  1.00  0.00              
ATOM   1622 3HD1 LEU A 112      -7.389  15.767   7.040  1.00  0.00              
ATOM   1623 1HD2 LEU A 112      -6.298  14.905   4.291  1.00  0.00              
ATOM   1624 2HD2 LEU A 112      -5.983  16.488   5.044  1.00  0.00              
ATOM   1625 3HD2 LEU A 112      -4.624  15.461   4.531  1.00  0.00              
ATOM   1626  N   ARG A 113      -1.647  15.989   8.634  1.00  0.00              
ATOM   1627  CA  ARG A 113      -0.793  16.767   9.516  1.00  0.00              
ATOM   1628  C   ARG A 113       0.393  17.324   8.735  1.00  0.00              
ATOM   1629  O   ARG A 113       0.741  18.499   8.860  1.00  0.00              
ATOM   1630  CB  ARG A 113      -0.307  15.892  10.672  1.00  0.00              
ATOM   1631  CG  ARG A 113       0.579  16.611  11.672  1.00  0.00              
ATOM   1632  CD  ARG A 113       1.052  15.653  12.751  1.00  0.00              
ATOM   1633  NE  ARG A 113       1.926  16.293  13.729  1.00  0.00              
ATOM   1634  CZ  ARG A 113       2.630  15.625  14.645  1.00  0.00              
ATOM   1635  NH1 ARG A 113       2.597  14.294  14.674  1.00  0.00              
ATOM   1636  NH2 ARG A 113       3.382  16.281  15.522  1.00  0.00              
ATOM   1637  H   ARG A 113      -1.669  15.014   8.727  1.00  0.00              
ATOM   1638  HA  ARG A 113      -1.348  17.618   9.912  1.00  0.00              
ATOM   1639 1HB  ARG A 113      -1.192  15.513  11.178  1.00  0.00              
ATOM   1640 2HB  ARG A 113       0.244  15.061  10.233  1.00  0.00              
ATOM   1641 1HG  ARG A 113       1.436  17.024  11.141  1.00  0.00              
ATOM   1642 2HG  ARG A 113       0.004  17.422  12.122  1.00  0.00              
ATOM   1643 1HD  ARG A 113       0.184  15.254  13.275  1.00  0.00              
ATOM   1644 2HD  ARG A 113       1.601  14.836  12.283  1.00  0.00              
ATOM   1645  HE  ARG A 113       1.981  17.280  13.709  1.00  0.00              
ATOM   1646 1HH1 ARG A 113       2.037  13.791  13.999  1.00  0.00              
ATOM   1647 2HH1 ARG A 113       3.132  13.794  15.368  1.00  0.00              
ATOM   1648 1HH2 ARG A 113       3.418  17.291  15.495  1.00  0.00              
ATOM   1649 2HH2 ARG A 113       3.911  15.770  16.212  1.00  0.00              
ATOM   1650  N   VAL A 114       1.009  16.474   7.924  1.00  0.00              
ATOM   1651  CA  VAL A 114       2.201  16.861   7.182  1.00  0.00              
ATOM   1652  C   VAL A 114       1.847  17.654   5.921  1.00  0.00              
ATOM   1653  O   VAL A 114       2.651  18.450   5.438  1.00  0.00              
ATOM   1654  CB  VAL A 114       3.063  15.634   6.809  1.00  0.00              
ATOM   1655  CG1 VAL A 114       3.467  14.864   8.062  1.00  0.00              
ATOM   1656  CG2 VAL A 114       2.329  14.722   5.835  1.00  0.00              
ATOM   1657  H   VAL A 114       0.658  15.563   7.828  1.00  0.00              
ATOM   1658  HA  VAL A 114       2.827  17.538   7.764  1.00  0.00              
ATOM   1659  HB  VAL A 114       3.961  15.987   6.328  1.00  0.00              
ATOM   1660 1HG1 VAL A 114       4.074  14.003   7.780  1.00  0.00              
ATOM   1661 2HG1 VAL A 114       4.043  15.514   8.719  1.00  0.00              
ATOM   1662 3HG1 VAL A 114       2.573  14.521   8.583  1.00  0.00              
ATOM   1663 1HG2 VAL A 114       2.960  13.868   5.590  1.00  0.00              
ATOM   1664 2HG2 VAL A 114       1.405  14.370   6.293  1.00  0.00              
ATOM   1665 3HG2 VAL A 114       2.098  15.274   4.924  1.00  0.00              
ATOM   1666  N   LYS A 115       0.641  17.444   5.403  1.00  0.00              
ATOM   1667  CA  LYS A 115       0.159  18.177   4.238  1.00  0.00              
ATOM   1668  C   LYS A 115      -1.300  18.550   4.449  1.00  0.00              
ATOM   1669  O   LYS A 115      -2.170  17.684   4.434  1.00  0.00              
ATOM   1670  CB  LYS A 115       0.324  17.351   2.962  1.00  0.00              
ATOM   1671  CG  LYS A 115       1.746  17.310   2.417  1.00  0.00              
ATOM   1672  CD  LYS A 115       1.827  16.480   1.145  1.00  0.00              
ATOM   1673  CE  LYS A 115       1.219  17.218  -0.039  1.00  0.00              
ATOM   1674  NZ  LYS A 115       2.073  18.353  -0.484  1.00  0.00              
ATOM   1675  H   LYS A 115       0.048  16.782   5.820  1.00  0.00              
ATOM   1676  HA  LYS A 115       0.727  19.101   4.124  1.00  0.00              
ATOM   1677 1HB  LYS A 115      -0.005  16.337   3.192  1.00  0.00              
ATOM   1678 2HB  LYS A 115      -0.339  17.784   2.212  1.00  0.00              
ATOM   1679 1HG  LYS A 115       2.064  18.332   2.206  1.00  0.00              
ATOM   1680 2HG  LYS A 115       2.395  16.877   3.176  1.00  0.00              
ATOM   1681 1HD  LYS A 115       2.876  16.262   0.939  1.00  0.00              
ATOM   1682 2HD  LYS A 115       1.289  15.545   1.304  1.00  0.00              
ATOM   1683 1HE  LYS A 115       1.101  16.510  -0.858  1.00  0.00              
ATOM   1684 2HE  LYS A 115       0.241  17.595   0.259  1.00  0.00              
ATOM   1685 1HZ  LYS A 115       1.634  18.815  -1.269  1.00  0.00              
ATOM   1686 2HZ  LYS A 115       2.182  19.011   0.275  1.00  0.00              
ATOM   1687 3HZ  LYS A 115       2.979  18.004  -0.762  1.00  0.00              
ATOM   1688  N   ALA A 116      -1.579  19.830   4.645  1.00  0.00              
ATOM   1689  CA  ALA A 116      -2.953  20.269   4.846  1.00  0.00              
ATOM   1690  C   ALA A 116      -3.379  21.303   3.812  1.00  0.00              
ATOM   1691  O   ALA A 116      -2.764  22.361   3.688  1.00  0.00              
ATOM   1692  CB  ALA A 116      -3.128  20.830   6.250  1.00  0.00              
ATOM   1693  H   ALA A 116      -0.851  20.487   4.647  1.00  0.00              
ATOM   1694  HA  ALA A 116      -3.615  19.411   4.726  1.00  0.00              
ATOM   1695 1HB  ALA A 116      -4.160  21.153   6.386  1.00  0.00              
ATOM   1696 2HB  ALA A 116      -2.891  20.058   6.984  1.00  0.00              
ATOM   1697 3HB  ALA A 116      -2.462  21.679   6.390  1.00  0.00              
ATOM   1698  N   GLU A 117      -4.436  20.966   3.070  1.00  0.00              
ATOM   1699  CA  GLU A 117      -5.012  21.843   2.040  1.00  0.00              
ATOM   1700  C   GLU A 117      -3.969  22.365   1.048  1.00  0.00              
ATOM   1701  O   GLU A 117      -4.102  23.476   0.531  1.00  0.00              
ATOM   1702  CB  GLU A 117      -5.730  23.023   2.699  1.00  0.00              
ATOM   1703  CG  GLU A 117      -6.889  22.627   3.603  1.00  0.00              
ATOM   1704  CD  GLU A 117      -7.564  23.838   4.186  1.00  0.00              
ATOM   1705  OE1 GLU A 117      -7.114  24.928   3.928  1.00  0.00              
ATOM   1706  OE2 GLU A 117      -8.594  23.682   4.799  1.00  0.00              
ATOM   1707  H   GLU A 117      -4.867  20.103   3.235  1.00  0.00              
ATOM   1708  HA  GLU A 117      -5.729  21.284   1.438  1.00  0.00              
ATOM   1709 1HB  GLU A 117      -4.984  23.565   3.281  1.00  0.00              
ATOM   1710 2HB  GLU A 117      -6.098  23.661   1.895  1.00  0.00              
ATOM   1711 1HG  GLU A 117      -7.632  22.002   3.109  1.00  0.00              
ATOM   1712 2HG  GLU A 117      -6.411  22.059   4.399  1.00  0.00              
ATOM   1713  N   GLU A 118      -2.953  21.566   0.763  1.00  0.00              
ATOM   1714  CA  GLU A 118      -1.922  21.963  -0.184  1.00  0.00              
ATOM   1715  C   GLU A 118      -2.262  21.487  -1.596  1.00  0.00              
ATOM   1716  O   GLU A 118      -2.299  22.283  -2.535  1.00  0.00              
ATOM   1717  CB  GLU A 118      -0.561  21.414   0.248  1.00  0.00              
ATOM   1718  CG  GLU A 118      -0.049  21.970   1.569  1.00  0.00              
ATOM   1719  CD  GLU A 118       1.305  21.414   1.908  1.00  0.00              
ATOM   1720  OE1 GLU A 118       1.846  20.689   1.108  1.00  0.00              
ATOM   1721  OE2 GLU A 118       1.849  21.801   2.916  1.00  0.00              
ATOM   1722  H   GLU A 118      -2.892  20.693   1.202  1.00  0.00              
ATOM   1723  HA  GLU A 118      -1.861  23.050  -0.229  1.00  0.00              
ATOM   1724 1HB  GLU A 118      -0.665  20.331   0.326  1.00  0.00              
ATOM   1725 2HB  GLU A 118       0.146  21.655  -0.545  1.00  0.00              
ATOM   1726 1HG  GLU A 118      -0.011  23.059   1.595  1.00  0.00              
ATOM   1727 2HG  GLU A 118      -0.779  21.615   2.296  1.00  0.00              
ATOM   1728  N   ASP A 119      -2.532  20.199  -1.735  1.00  0.00              
ATOM   1729  CA  ASP A 119      -2.940  19.631  -3.013  1.00  0.00              
ATOM   1730  C   ASP A 119      -3.977  18.543  -2.782  1.00  0.00              
ATOM   1731  O   ASP A 119      -4.529  18.437  -1.684  1.00  0.00              
ATOM   1732  CB  ASP A 119      -1.735  19.071  -3.773  1.00  0.00              
ATOM   1733  CG  ASP A 119      -1.051  17.896  -3.088  1.00  0.00              
ATOM   1734  OD1 ASP A 119      -1.528  17.471  -2.063  1.00  0.00              
ATOM   1735  OD2 ASP A 119      -0.156  17.333  -3.672  1.00  0.00              
ATOM   1736  H   ASP A 119      -2.470  19.617  -0.956  1.00  0.00              
ATOM   1737  HA  ASP A 119      -3.406  20.402  -3.628  1.00  0.00              
ATOM   1738 1HB  ASP A 119      -1.958  18.809  -4.808  1.00  0.00              
ATOM   1739 2HB  ASP A 119      -1.074  19.939  -3.750  1.00  0.00              
ATOM   1740  N   LYS A 120      -4.222  17.712  -3.787  1.00  0.00              
ATOM   1741  CA  LYS A 120      -5.088  16.557  -3.612  1.00  0.00              
ATOM   1742  C   LYS A 120      -4.243  15.308  -3.452  1.00  0.00              
ATOM   1743  O   LYS A 120      -3.307  15.081  -4.212  1.00  0.00              
ATOM   1744  CB  LYS A 120      -6.047  16.407  -4.794  1.00  0.00              
ATOM   1745  CG  LYS A 120      -7.082  17.518  -4.910  1.00  0.00              
ATOM   1746  CD  LYS A 120      -8.040  17.265  -6.064  1.00  0.00              
ATOM   1747  CE  LYS A 120      -9.063  18.384  -6.191  1.00  0.00              
ATOM   1748  NZ  LYS A 120     -10.016  18.142  -7.309  1.00  0.00              
ATOM   1749  H   LYS A 120      -3.780  17.852  -4.661  1.00  0.00              
ATOM   1750  HA  LYS A 120      -5.680  16.674  -2.703  1.00  0.00              
ATOM   1751 1HB  LYS A 120      -5.439  16.382  -5.698  1.00  0.00              
ATOM   1752 2HB  LYS A 120      -6.557  15.450  -4.673  1.00  0.00              
ATOM   1753 1HG  LYS A 120      -7.643  17.568  -3.975  1.00  0.00              
ATOM   1754 2HG  LYS A 120      -6.560  18.461  -5.070  1.00  0.00              
ATOM   1755 1HD  LYS A 120      -7.462  17.194  -6.986  1.00  0.00              
ATOM   1756 2HD  LYS A 120      -8.555  16.321  -5.888  1.00  0.00              
ATOM   1757 1HE  LYS A 120      -9.614  18.451  -5.255  1.00  0.00              
ATOM   1758 2HE  LYS A 120      -8.528  19.317  -6.366  1.00  0.00              
ATOM   1759 1HZ  LYS A 120     -10.676  18.906  -7.360  1.00  0.00              
ATOM   1760 2HZ  LYS A 120      -9.505  18.080  -8.180  1.00  0.00              
ATOM   1761 3HZ  LYS A 120     -10.512  17.278  -7.148  1.00  0.00              
ATOM   1762  N   ILE A 121      -4.575  14.509  -2.461  1.00  0.00              
ATOM   1763  CA  ILE A 121      -3.794  13.332  -2.141  1.00  0.00              
ATOM   1764  C   ILE A 121      -4.645  12.073  -2.230  1.00  0.00              
ATOM   1765  O   ILE A 121      -5.659  11.951  -1.543  1.00  0.00              
ATOM   1766  CB  ILE A 121      -3.178  13.432  -0.733  1.00  0.00              
ATOM   1767  CG1 ILE A 121      -2.331  14.701  -0.608  1.00  0.00              
ATOM   1768  CG2 ILE A 121      -2.341  12.197  -0.430  1.00  0.00              
ATOM   1769  CD1 ILE A 121      -1.845  14.976   0.796  1.00  0.00              
ATOM   1770  H   ILE A 121      -5.386  14.706  -1.936  1.00  0.00              
ATOM   1771  HA  ILE A 121      -3.002  13.186  -2.875  1.00  0.00              
ATOM   1772  HB  ILE A 121      -3.979  13.516   0.001  1.00  0.00              
ATOM   1773 1HG1 ILE A 121      -1.475  14.586  -1.273  1.00  0.00              
ATOM   1774 2HG1 ILE A 121      -2.945  15.534  -0.949  1.00  0.00              
ATOM   1775 1HG2 ILE A 121      -1.912  12.284   0.567  1.00  0.00              
ATOM   1776 2HG2 ILE A 121      -2.970  11.311  -0.480  1.00  0.00              
ATOM   1777 3HG2 ILE A 121      -1.538  12.114  -1.163  1.00  0.00              
ATOM   1778 1HD1 ILE A 121      -1.253  15.891   0.805  1.00  0.00              
ATOM   1779 2HD1 ILE A 121      -2.701  15.091   1.462  1.00  0.00              
ATOM   1780 3HD1 ILE A 121      -1.230  14.144   1.138  1.00  0.00              
ATOM   1781  N   PRO A 122      -4.253  11.129  -3.099  1.00  0.00              
ATOM   1782  CA  PRO A 122      -4.984   9.895  -3.320  1.00  0.00              
ATOM   1783  C   PRO A 122      -4.812   8.899  -2.171  1.00  0.00              
ATOM   1784  O   PRO A 122      -3.770   8.247  -2.044  1.00  0.00              
ATOM   1785  CB  PRO A 122      -4.402   9.363  -4.634  1.00  0.00              
ATOM   1786  CG  PRO A 122      -3.011   9.895  -4.667  1.00  0.00              
ATOM   1787  CD  PRO A 122      -3.086  11.249  -4.010  1.00  0.00              
ATOM   1788  HA  PRO A 122      -6.072  10.049  -3.379  1.00  0.00              
ATOM   1789 1HB  PRO A 122      -4.409   8.263  -4.661  1.00  0.00              
ATOM   1790 2HB  PRO A 122      -4.983   9.710  -5.501  1.00  0.00              
ATOM   1791 1HG  PRO A 122      -2.318   9.233  -4.129  1.00  0.00              
ATOM   1792 2HG  PRO A 122      -2.641   9.977  -5.700  1.00  0.00              
ATOM   1793 1HD  PRO A 122      -2.173  11.488  -3.446  1.00  0.00              
ATOM   1794 2HD  PRO A 122      -3.233  12.058  -4.741  1.00  0.00              
ATOM   1795  N   LEU A 123      -5.833   8.792  -1.335  1.00  0.00              
ATOM   1796  CA  LEU A 123      -5.854   7.786  -0.283  1.00  0.00              
ATOM   1797  C   LEU A 123      -6.794   6.656  -0.668  1.00  0.00              
ATOM   1798  O   LEU A 123      -7.885   6.894  -1.182  1.00  0.00              
ATOM   1799  CB  LEU A 123      -6.300   8.379   1.061  1.00  0.00              
ATOM   1800  CG  LEU A 123      -5.205   9.038   1.908  1.00  0.00              
ATOM   1801  CD1 LEU A 123      -4.795  10.383   1.330  1.00  0.00              
ATOM   1802  CD2 LEU A 123      -5.677   9.201   3.344  1.00  0.00              
ATOM   1803  H   LEU A 123      -6.602   9.396  -1.435  1.00  0.00              
ATOM   1804  HA  LEU A 123      -4.860   7.356  -0.168  1.00  0.00              
ATOM   1805 1HB  LEU A 123      -6.992   9.139   0.698  1.00  0.00              
ATOM   1806 2HB  LEU A 123      -6.844   7.651   1.662  1.00  0.00              
ATOM   1807  HG  LEU A 123      -4.336   8.401   1.915  1.00  0.00              
ATOM   1808 1HD1 LEU A 123      -4.017  10.825   1.952  1.00  0.00              
ATOM   1809 2HD1 LEU A 123      -4.412  10.243   0.318  1.00  0.00              
ATOM   1810 3HD1 LEU A 123      -5.658  11.047   1.303  1.00  0.00              
ATOM   1811 1HD2 LEU A 123      -4.890   9.671   3.934  1.00  0.00              
ATOM   1812 2HD2 LEU A 123      -6.570   9.829   3.365  1.00  0.00              
ATOM   1813 3HD2 LEU A 123      -5.911   8.224   3.763  1.00  0.00              
ATOM   1814  N   LEU A 124      -6.378   5.427  -0.425  1.00  0.00              
ATOM   1815  CA  LEU A 124      -7.232   4.291  -0.695  1.00  0.00              
ATOM   1816  C   LEU A 124      -7.275   3.361   0.504  1.00  0.00              
ATOM   1817  O   LEU A 124      -6.239   2.912   0.995  1.00  0.00              
ATOM   1818  CB  LEU A 124      -6.766   3.551  -1.952  1.00  0.00              
ATOM   1819  CG  LEU A 124      -7.557   2.287  -2.300  1.00  0.00              
ATOM   1820  CD1 LEU A 124      -9.001   2.625  -2.604  1.00  0.00              
ATOM   1821  CD2 LEU A 124      -6.928   1.578  -3.485  1.00  0.00              
ATOM   1822  H   LEU A 124      -5.478   5.281  -0.058  1.00  0.00              
ATOM   1823  HA  LEU A 124      -8.252   4.634  -0.865  1.00  0.00              
ATOM   1824 1HB  LEU A 124      -6.957   4.326  -2.694  1.00  0.00              
ATOM   1825 2HB  LEU A 124      -5.698   3.334  -1.920  1.00  0.00              
ATOM   1826  HG  LEU A 124      -7.545   1.617  -1.458  1.00  0.00              
ATOM   1827 1HD1 LEU A 124      -9.545   1.712  -2.848  1.00  0.00              
ATOM   1828 2HD1 LEU A 124      -9.455   3.094  -1.732  1.00  0.00              
ATOM   1829 3HD1 LEU A 124      -9.044   3.309  -3.450  1.00  0.00              
ATOM   1830 1HD2 LEU A 124      -7.503   0.680  -3.718  1.00  0.00              
ATOM   1831 2HD2 LEU A 124      -6.927   2.242  -4.348  1.00  0.00              
ATOM   1832 3HD2 LEU A 124      -5.903   1.298  -3.241  1.00  0.00              
ATOM   1833  N   VAL A 125      -8.480   3.098   0.983  1.00  0.00              
ATOM   1834  CA  VAL A 125      -8.669   2.295   2.173  1.00  0.00              
ATOM   1835  C   VAL A 125      -8.889   0.838   1.783  1.00  0.00              
ATOM   1836  O   VAL A 125      -9.686   0.533   0.892  1.00  0.00              
ATOM   1837  CB  VAL A 125      -9.862   2.790   3.013  1.00  0.00              
ATOM   1838  CG1 VAL A 125     -10.050   1.913   4.241  1.00  0.00              
ATOM   1839  CG2 VAL A 125      -9.660   4.241   3.422  1.00  0.00              
ATOM   1840  H   VAL A 125      -9.266   3.445   0.510  1.00  0.00              
ATOM   1841  HA  VAL A 125      -7.778   2.301   2.802  1.00  0.00              
ATOM   1842  HB  VAL A 125     -10.765   2.757   2.401  1.00  0.00              
ATOM   1843 1HG1 VAL A 125     -10.897   2.276   4.823  1.00  0.00              
ATOM   1844 2HG1 VAL A 125     -10.239   0.886   3.930  1.00  0.00              
ATOM   1845 3HG1 VAL A 125      -9.149   1.946   4.854  1.00  0.00              
ATOM   1846 1HG2 VAL A 125     -10.512   4.575   4.014  1.00  0.00              
ATOM   1847 2HG2 VAL A 125      -8.749   4.327   4.015  1.00  0.00              
ATOM   1848 3HG2 VAL A 125      -9.573   4.862   2.531  1.00  0.00              
ATOM   1849  N   VAL A 126      -8.168  -0.054   2.439  1.00  0.00              
ATOM   1850  CA  VAL A 126      -8.161  -1.460   2.074  1.00  0.00              
ATOM   1851  C   VAL A 126      -8.474  -2.330   3.285  1.00  0.00              
ATOM   1852  O   VAL A 126      -7.733  -2.335   4.274  1.00  0.00              
ATOM   1853  CB  VAL A 126      -6.797  -1.882   1.485  1.00  0.00              
ATOM   1854  CG1 VAL A 126      -6.801  -3.356   1.112  1.00  0.00              
ATOM   1855  CG2 VAL A 126      -6.436  -1.023   0.282  1.00  0.00              
ATOM   1856  H   VAL A 126      -7.627   0.243   3.208  1.00  0.00              
ATOM   1857  HA  VAL A 126      -8.945  -1.686   1.350  1.00  0.00              
ATOM   1858  HB  VAL A 126      -6.041  -1.731   2.244  1.00  0.00              
ATOM   1859 1HG1 VAL A 126      -5.829  -3.630   0.699  1.00  0.00              
ATOM   1860 2HG1 VAL A 126      -7.000  -3.957   1.999  1.00  0.00              
ATOM   1861 3HG1 VAL A 126      -7.574  -3.541   0.366  1.00  0.00              
ATOM   1862 1HG2 VAL A 126      -5.472  -1.338  -0.116  1.00  0.00              
ATOM   1863 2HG2 VAL A 126      -7.200  -1.137  -0.487  1.00  0.00              
ATOM   1864 3HG2 VAL A 126      -6.379   0.022   0.584  1.00  0.00              
ATOM   1865  N   GLY A 127      -9.577  -3.055   3.204  1.00  0.00              
ATOM   1866  CA  GLY A 127      -9.895  -4.036   4.215  1.00  0.00              
ATOM   1867  C   GLY A 127      -9.532  -5.432   3.763  1.00  0.00              
ATOM   1868  O   GLY A 127     -10.161  -5.982   2.858  1.00  0.00              
ATOM   1869  H   GLY A 127     -10.181  -2.926   2.443  1.00  0.00              
ATOM   1870 1HA  GLY A 127      -9.341  -3.804   5.125  1.00  0.00              
ATOM   1871 2HA  GLY A 127     -10.964  -4.000   4.423  1.00  0.00              
ATOM   1872  N   ASN A 128      -8.509  -6.002   4.372  1.00  0.00              
ATOM   1873  CA  ASN A 128      -7.994  -7.290   3.949  1.00  0.00              
ATOM   1874  C   ASN A 128      -8.595  -8.393   4.813  1.00  0.00              
ATOM   1875  O   ASN A 128      -9.256  -8.103   5.811  1.00  0.00              
ATOM   1876  CB  ASN A 128      -6.478  -7.332   4.000  1.00  0.00              
ATOM   1877  CG  ASN A 128      -5.920  -7.387   5.396  1.00  0.00              
ATOM   1878  OD1 ASN A 128      -6.221  -6.535   6.240  1.00  0.00              
ATOM   1879  ND2 ASN A 128      -5.047  -8.336   5.618  1.00  0.00              
ATOM   1880  H   ASN A 128      -8.102  -5.558   5.145  1.00  0.00              
ATOM   1881  HA  ASN A 128      -8.292  -7.486   2.918  1.00  0.00              
ATOM   1882 1HB  ASN A 128      -5.917  -8.018   3.363  1.00  0.00              
ATOM   1883 2HB  ASN A 128      -6.373  -6.316   3.619  1.00  0.00              
ATOM   1884 1HD2 ASN A 128      -4.635  -8.433   6.524  1.00  0.00              
ATOM   1885 2HD2 ASN A 128      -4.793  -8.964   4.883  1.00  0.00              
ATOM   1886  N   LYS A 129      -8.369  -9.651   4.425  1.00  0.00              
ATOM   1887  CA  LYS A 129      -8.962 -10.808   5.115  1.00  0.00              
ATOM   1888  C   LYS A 129     -10.474 -10.618   5.243  1.00  0.00              
ATOM   1889  O   LYS A 129     -11.057 -10.918   6.282  1.00  0.00              
ATOM   1890  CB  LYS A 129      -8.333 -11.004   6.495  1.00  0.00              
ATOM   1891  CG  LYS A 129      -6.863 -11.403   6.465  1.00  0.00              
ATOM   1892  CD  LYS A 129      -6.335 -11.673   7.866  1.00  0.00              
ATOM   1893  CE  LYS A 129      -4.873 -12.096   7.836  1.00  0.00              
ATOM   1894  NZ  LYS A 129      -4.348 -12.383   9.198  1.00  0.00              
ATOM   1895  H   LYS A 129      -7.784  -9.810   3.657  1.00  0.00              
ATOM   1896  HA  LYS A 129      -8.794 -11.713   4.530  1.00  0.00              
ATOM   1897 1HB  LYS A 129      -8.442 -10.061   7.033  1.00  0.00              
ATOM   1898 2HB  LYS A 129      -8.908 -11.779   7.002  1.00  0.00              
ATOM   1899 1HG  LYS A 129      -6.761 -12.302   5.858  1.00  0.00              
ATOM   1900 2HG  LYS A 129      -6.294 -10.592   6.012  1.00  0.00              
ATOM   1901 1HD  LYS A 129      -6.438 -10.763   8.458  1.00  0.00              
ATOM   1902 2HD  LYS A 129      -6.932 -12.466   8.315  1.00  0.00              
ATOM   1903 1HE  LYS A 129      -4.790 -12.991   7.219  1.00  0.00              
ATOM   1904 2HE  LYS A 129      -4.295 -11.290   7.385  1.00  0.00              
ATOM   1905 1HZ  LYS A 129      -3.379 -12.659   9.134  1.00  0.00              
ATOM   1906 2HZ  LYS A 129      -4.425 -11.554   9.770  1.00  0.00              
ATOM   1907 3HZ  LYS A 129      -4.884 -13.130   9.615  1.00  0.00              
ATOM   1908  N   SER A 130     -11.099 -10.168   4.153  1.00  0.00              
ATOM   1909  CA  SER A 130     -12.552  -9.971   4.091  1.00  0.00              
ATOM   1910  C   SER A 130     -13.331 -11.291   4.193  1.00  0.00              
ATOM   1911  O   SER A 130     -14.540 -11.290   4.434  1.00  0.00              
ATOM   1912  CB  SER A 130     -12.916  -9.248   2.809  1.00  0.00              
ATOM   1913  OG  SER A 130     -12.671 -10.033   1.675  1.00  0.00              
ATOM   1914  H   SER A 130     -10.567  -9.954   3.358  1.00  0.00              
ATOM   1915  HA  SER A 130     -12.928  -9.280   4.848  1.00  0.00              
ATOM   1916 1HB  SER A 130     -13.973  -8.992   2.842  1.00  0.00              
ATOM   1917 2HB  SER A 130     -12.324  -8.335   2.743  1.00  0.00              
ATOM   1918  HG  SER A 130     -12.609  -9.466   0.902  1.00  0.00              
ATOM   1919  N   ASP A 131     -12.633 -12.406   4.032  1.00  0.00              
ATOM   1920  CA  ASP A 131     -13.243 -13.726   4.124  1.00  0.00              
ATOM   1921  C   ASP A 131     -13.606 -14.042   5.571  1.00  0.00              
ATOM   1922  O   ASP A 131     -14.564 -14.765   5.851  1.00  0.00              
ATOM   1923  CB  ASP A 131     -12.302 -14.796   3.565  1.00  0.00              
ATOM   1924  CG  ASP A 131     -12.159 -14.778   2.049  1.00  0.00              
ATOM   1925  OD1 ASP A 131     -12.961 -14.144   1.404  1.00  0.00              
ATOM   1926  OD2 ASP A 131     -11.168 -15.263   1.561  1.00  0.00              
ATOM   1927  H   ASP A 131     -11.673 -12.342   3.842  1.00  0.00              
ATOM   1928  HA  ASP A 131     -14.170 -13.744   3.551  1.00  0.00              
ATOM   1929 1HB  ASP A 131     -11.314 -14.788   4.023  1.00  0.00              
ATOM   1930 2HB  ASP A 131     -12.837 -15.697   3.869  1.00  0.00              
ATOM   1931  N   LEU A 132     -12.837 -13.479   6.493  1.00  0.00              
ATOM   1932  CA  LEU A 132     -13.017 -13.742   7.914  1.00  0.00              
ATOM   1933  C   LEU A 132     -14.133 -12.878   8.496  1.00  0.00              
ATOM   1934  O   LEU A 132     -13.876 -11.966   9.281  1.00  0.00              
ATOM   1935  CB  LEU A 132     -11.721 -13.466   8.680  1.00  0.00              
ATOM   1936  CG  LEU A 132     -10.518 -14.319   8.284  1.00  0.00              
ATOM   1937  CD1 LEU A 132      -9.312 -13.914   9.113  1.00  0.00              
ATOM   1938  CD2 LEU A 132     -10.823 -15.798   8.465  1.00  0.00              
ATOM   1939  H   LEU A 132     -12.130 -12.863   6.204  1.00  0.00              
ATOM   1940  HA  LEU A 132     -13.321 -14.778   8.057  1.00  0.00              
ATOM   1941 1HB  LEU A 132     -11.556 -12.432   8.381  1.00  0.00              
ATOM   1942 2HB  LEU A 132     -11.873 -13.513   9.758  1.00  0.00              
ATOM   1943  HG  LEU A 132     -10.287 -14.144   7.244  1.00  0.00              
ATOM   1944 1HD1 LEU A 132      -8.453 -14.522   8.828  1.00  0.00              
ATOM   1945 2HD1 LEU A 132      -9.084 -12.863   8.935  1.00  0.00              
ATOM   1946 3HD1 LEU A 132      -9.530 -14.064  10.168  1.00  0.00              
ATOM   1947 1HD2 LEU A 132      -9.952 -16.386   8.176  1.00  0.00              
ATOM   1948 2HD2 LEU A 132     -11.064 -15.995   9.509  1.00  0.00              
ATOM   1949 3HD2 LEU A 132     -11.672 -16.075   7.838  1.00  0.00              
ATOM   1950  N   GLU A 133     -15.365 -13.149   8.098  1.00  0.00              
ATOM   1951  CA  GLU A 133     -16.506 -12.385   8.595  1.00  0.00              
ATOM   1952  C   GLU A 133     -16.928 -12.888   9.975  1.00  0.00              
ATOM   1953  O   GLU A 133     -17.493 -12.144  10.772  1.00  0.00              
ATOM   1954  CB  GLU A 133     -17.679 -12.472   7.617  1.00  0.00              
ATOM   1955  CG  GLU A 133     -17.430 -11.797   6.276  1.00  0.00              
ATOM   1956  CD  GLU A 133     -18.614 -11.946   5.360  1.00  0.00              
ATOM   1957  OE1 GLU A 133     -19.582 -12.542   5.767  1.00  0.00              
ATOM   1958  OE2 GLU A 133     -18.596 -11.370   4.298  1.00  0.00              
ATOM   1959  H   GLU A 133     -15.510 -13.862   7.439  1.00  0.00              
ATOM   1960  HA  GLU A 133     -16.227 -11.338   8.711  1.00  0.00              
ATOM   1961 1HB  GLU A 133     -17.883 -13.531   7.457  1.00  0.00              
ATOM   1962 2HB  GLU A 133     -18.535 -12.006   8.104  1.00  0.00              
ATOM   1963 1HG  GLU A 133     -17.171 -10.742   6.362  1.00  0.00              
ATOM   1964 2HG  GLU A 133     -16.583 -12.345   5.866  1.00  0.00              
ATOM   1965  N   GLU A 134     -16.651 -14.157  10.239  1.00  0.00              
ATOM   1966  CA  GLU A 134     -16.955 -14.764  11.529  1.00  0.00              
ATOM   1967  C   GLU A 134     -16.009 -14.264  12.618  1.00  0.00              
ATOM   1968  O   GLU A 134     -16.267 -14.446  13.810  1.00  0.00              
ATOM   1969  CB  GLU A 134     -16.885 -16.289  11.430  1.00  0.00              
ATOM   1970  CG  GLU A 134     -15.493 -16.837  11.146  1.00  0.00              
ATOM   1971  CD  GLU A 134     -15.162 -16.755   9.682  1.00  0.00              
ATOM   1972  OE1 GLU A 134     -15.944 -16.202   8.946  1.00  0.00              
ATOM   1973  OE2 GLU A 134     -14.078 -17.142   9.315  1.00  0.00              
ATOM   1974  H   GLU A 134     -16.236 -14.705   9.544  1.00  0.00              
ATOM   1975  HA  GLU A 134     -17.961 -14.482  11.843  1.00  0.00              
ATOM   1976 1HB  GLU A 134     -17.243 -16.687  12.380  1.00  0.00              
ATOM   1977 2HB  GLU A 134     -17.562 -16.589  10.630  1.00  0.00              
ATOM   1978 1HG  GLU A 134     -14.708 -16.347  11.722  1.00  0.00              
ATOM   1979 2HG  GLU A 134     -15.563 -17.882  11.443  1.00  0.00              
ATOM   1980  N   ARG A 135     -14.917 -13.637  12.204  1.00  0.00              
ATOM   1981  CA  ARG A 135     -13.981 -13.033  13.146  1.00  0.00              
ATOM   1982  C   ARG A 135     -14.033 -11.514  13.067  1.00  0.00              
ATOM   1983  O   ARG A 135     -13.255 -10.831  13.729  1.00  0.00              
ATOM   1984  CB  ARG A 135     -12.564 -13.554  12.964  1.00  0.00              
ATOM   1985  CG  ARG A 135     -12.379 -15.031  13.276  1.00  0.00              
ATOM   1986  CD  ARG A 135     -11.062 -15.584  12.866  1.00  0.00              
ATOM   1987  NE  ARG A 135     -10.814 -16.943  13.317  1.00  0.00              
ATOM   1988  CZ  ARG A 135     -11.297 -18.048  12.717  1.00  0.00              
ATOM   1989  NH1 ARG A 135     -12.084 -17.961  11.668  1.00  0.00              
ATOM   1990  NH2 ARG A 135     -10.978 -19.225  13.226  1.00  0.00              
ATOM   1991  H   ARG A 135     -14.737 -13.574  11.245  1.00  0.00              
ATOM   1992  HA  ARG A 135     -14.259 -13.303  14.165  1.00  0.00              
ATOM   1993 1HB  ARG A 135     -12.287 -13.369  11.926  1.00  0.00              
ATOM   1994 2HB  ARG A 135     -11.923 -12.967  13.620  1.00  0.00              
ATOM   1995 1HG  ARG A 135     -12.483 -15.174  14.351  1.00  0.00              
ATOM   1996 2HG  ARG A 135     -13.156 -15.594  12.757  1.00  0.00              
ATOM   1997 1HD  ARG A 135     -11.001 -15.584  11.779  1.00  0.00              
ATOM   1998 2HD  ARG A 135     -10.272 -14.954  13.274  1.00  0.00              
ATOM   1999  HE  ARG A 135     -10.271 -17.272  14.104  1.00  0.00              
ATOM   2000 1HH1 ARG A 135     -12.333 -17.053  11.301  1.00  0.00              
ATOM   2001 2HH1 ARG A 135     -12.437 -18.800  11.233  1.00  0.00              
ATOM   2002 1HH2 ARG A 135     -10.387 -19.275  14.044  1.00  0.00              
ATOM   2003 2HH2 ARG A 135     -11.327 -20.069  12.797  1.00  0.00              
ATOM   2004  N   ARG A 136     -14.959 -10.995  12.268  1.00  0.00              
ATOM   2005  CA  ARG A 136     -15.008  -9.567  11.977  1.00  0.00              
ATOM   2006  C   ARG A 136     -15.326  -8.778  13.242  1.00  0.00              
ATOM   2007  O   ARG A 136     -16.260  -9.105  13.974  1.00  0.00              
ATOM   2008  CB  ARG A 136     -16.049  -9.278  10.887  1.00  0.00              
ATOM   2009  CG  ARG A 136     -16.092  -7.821  10.447  1.00  0.00              
ATOM   2010  CD  ARG A 136     -16.957  -7.626   9.211  1.00  0.00              
ATOM   2011  NE  ARG A 136     -18.383  -7.713   9.512  1.00  0.00              
ATOM   2012  CZ  ARG A 136     -19.343  -7.715   8.585  1.00  0.00              
ATOM   2013  NH1 ARG A 136     -19.030  -7.649   7.293  1.00  0.00              
ATOM   2014  NH2 ARG A 136     -20.616  -7.800   8.949  1.00  0.00              
ATOM   2015  H   ARG A 136     -15.649 -11.581  11.891  1.00  0.00              
ATOM   2016  HA  ARG A 136     -14.033  -9.228  11.625  1.00  0.00              
ATOM   2017 1HB  ARG A 136     -15.804  -9.912  10.036  1.00  0.00              
ATOM   2018 2HB  ARG A 136     -17.020  -9.569  11.289  1.00  0.00              
ATOM   2019 1HG  ARG A 136     -16.497  -7.225  11.265  1.00  0.00              
ATOM   2020 2HG  ARG A 136     -15.075  -7.495  10.229  1.00  0.00              
ATOM   2021 1HD  ARG A 136     -16.752  -6.644   8.787  1.00  0.00              
ATOM   2022 2HD  ARG A 136     -16.709  -8.396   8.481  1.00  0.00              
ATOM   2023  HE  ARG A 136     -18.641  -7.766  10.469  1.00  0.00              
ATOM   2024 1HH1 ARG A 136     -18.061  -7.597   7.013  1.00  0.00              
ATOM   2025 2HH1 ARG A 136     -19.764  -7.650   6.599  1.00  0.00              
ATOM   2026 1HH2 ARG A 136     -20.854  -7.864   9.930  1.00  0.00              
ATOM   2027 2HH2 ARG A 136     -21.340  -7.801   8.247  1.00  0.00              
ATOM   2028  N   GLN A 137     -14.532  -7.748  13.497  1.00  0.00              
ATOM   2029  CA  GLN A 137     -14.779  -6.858  14.619  1.00  0.00              
ATOM   2030  C   GLN A 137     -15.229  -5.487  14.149  1.00  0.00              
ATOM   2031  O   GLN A 137     -15.968  -4.800  14.857  1.00  0.00              
ATOM   2032  CB  GLN A 137     -13.522  -6.720  15.480  1.00  0.00              
ATOM   2033  CG  GLN A 137     -13.036  -8.026  16.086  1.00  0.00              
ATOM   2034  CD  GLN A 137     -14.042  -8.628  17.048  1.00  0.00              
ATOM   2035  OE1 GLN A 137     -14.599  -7.933  17.901  1.00  0.00              
ATOM   2036  NE2 GLN A 137     -14.279  -9.928  16.917  1.00  0.00              
ATOM   2037  H   GLN A 137     -13.764  -7.580  12.911  1.00  0.00              
ATOM   2038  HA  GLN A 137     -15.591  -7.256  15.229  1.00  0.00              
ATOM   2039 1HB  GLN A 137     -12.746  -6.299  14.840  1.00  0.00              
ATOM   2040 2HB  GLN A 137     -13.760  -6.012  16.274  1.00  0.00              
ATOM   2041 1HG  GLN A 137     -12.620  -8.835  15.487  1.00  0.00              
ATOM   2042 2HG  GLN A 137     -12.238  -7.560  16.668  1.00  0.00              
ATOM   2043 1HE2 GLN A 137     -14.933 -10.381  17.524  1.00  0.00              
ATOM   2044 2HE2 GLN A 137     -13.804 -10.455  16.212  1.00  0.00              
ATOM   2045  N   VAL A 138     -14.802  -5.083  12.960  1.00  0.00              
ATOM   2046  CA  VAL A 138     -15.328  -3.852  12.379  1.00  0.00              
ATOM   2047  C   VAL A 138     -16.112  -4.150  11.108  1.00  0.00              
ATOM   2048  O   VAL A 138     -15.609  -4.800  10.189  1.00  0.00              
ATOM   2049  CB  VAL A 138     -14.238  -2.780  12.099  1.00  0.00              
ATOM   2050  CG1 VAL A 138     -13.132  -3.319  11.219  1.00  0.00              
ATOM   2051  CG2 VAL A 138     -14.852  -1.541  11.453  1.00  0.00              
ATOM   2052  H   VAL A 138     -14.137  -5.625  12.460  1.00  0.00              
ATOM   2053  HA  VAL A 138     -16.041  -3.370  13.049  1.00  0.00              
ATOM   2054  HB  VAL A 138     -13.804  -2.486  13.043  1.00  0.00              
ATOM   2055 1HG1 VAL A 138     -12.389  -2.538  11.048  1.00  0.00              
ATOM   2056 2HG1 VAL A 138     -12.656  -4.168  11.712  1.00  0.00              
ATOM   2057 3HG1 VAL A 138     -13.548  -3.639  10.265  1.00  0.00              
ATOM   2058 1HG2 VAL A 138     -14.072  -0.803  11.265  1.00  0.00              
ATOM   2059 2HG2 VAL A 138     -15.322  -1.819  10.510  1.00  0.00              
ATOM   2060 3HG2 VAL A 138     -15.600  -1.116  12.122  1.00  0.00              
ATOM   2061  N   PRO A 139     -17.376  -3.706  11.064  1.00  0.00              
ATOM   2062  CA  PRO A 139     -18.273  -4.007   9.954  1.00  0.00              
ATOM   2063  C   PRO A 139     -17.883  -3.210   8.720  1.00  0.00              
ATOM   2064  O   PRO A 139     -17.397  -2.085   8.823  1.00  0.00              
ATOM   2065  CB  PRO A 139     -19.656  -3.580  10.464  1.00  0.00              
ATOM   2066  CG  PRO A 139     -19.391  -2.568  11.524  1.00  0.00              
ATOM   2067  CD  PRO A 139     -18.097  -2.973  12.167  1.00  0.00              
ATOM   2068  HA  PRO A 139     -18.228  -5.061   9.644  1.00  0.00              
ATOM   2069 1HB  PRO A 139     -20.267  -3.150   9.657  1.00  0.00              
ATOM   2070 2HB  PRO A 139     -20.216  -4.435  10.871  1.00  0.00              
ATOM   2071 1HG  PRO A 139     -19.316  -1.556  11.098  1.00  0.00              
ATOM   2072 2HG  PRO A 139     -20.204  -2.545  12.265  1.00  0.00              
ATOM   2073 1HD  PRO A 139     -17.515  -2.106  12.513  1.00  0.00              
ATOM   2074 2HD  PRO A 139     -18.252  -3.624  13.040  1.00  0.00              
ATOM   2075  N   VAL A 140     -18.089  -3.798   7.550  1.00  0.00              
ATOM   2076  CA  VAL A 140     -17.796  -3.113   6.301  1.00  0.00              
ATOM   2077  C   VAL A 140     -18.657  -1.852   6.152  1.00  0.00              
ATOM   2078  O   VAL A 140     -18.238  -0.870   5.543  1.00  0.00              
ATOM   2079  CB  VAL A 140     -18.025  -4.033   5.088  1.00  0.00              
ATOM   2080  CG1 VAL A 140     -17.922  -3.242   3.793  1.00  0.00              
ATOM   2081  CG2 VAL A 140     -17.024  -5.178   5.092  1.00  0.00              
ATOM   2082  H   VAL A 140     -18.437  -4.712   7.529  1.00  0.00              
ATOM   2083  HA  VAL A 140     -16.766  -2.753   6.278  1.00  0.00              
ATOM   2084  HB  VAL A 140     -19.016  -4.478   5.164  1.00  0.00              
ATOM   2085 1HG1 VAL A 140     -18.085  -3.908   2.945  1.00  0.00              
ATOM   2086 2HG1 VAL A 140     -18.674  -2.454   3.786  1.00  0.00              
ATOM   2087 3HG1 VAL A 140     -16.929  -2.797   3.716  1.00  0.00              
ATOM   2088 1HG2 VAL A 140     -17.200  -5.820   4.229  1.00  0.00              
ATOM   2089 2HG2 VAL A 140     -16.011  -4.777   5.046  1.00  0.00              
ATOM   2090 3HG2 VAL A 140     -17.142  -5.762   6.006  1.00  0.00              
ATOM   2091  N   GLU A 141     -19.851  -1.892   6.736  1.00  0.00              
ATOM   2092  CA  GLU A 141     -20.750  -0.748   6.748  1.00  0.00              
ATOM   2093  C   GLU A 141     -20.043   0.486   7.304  1.00  0.00              
ATOM   2094  O   GLU A 141     -20.060   1.548   6.683  1.00  0.00              
ATOM   2095  CB  GLU A 141     -22.005  -1.058   7.568  1.00  0.00              
ATOM   2096  CG  GLU A 141     -23.013   0.081   7.629  1.00  0.00              
ATOM   2097  CD  GLU A 141     -24.231  -0.310   8.419  1.00  0.00              
ATOM   2098  OE1 GLU A 141     -24.290  -1.429   8.869  1.00  0.00              
ATOM   2099  OE2 GLU A 141     -25.051   0.542   8.669  1.00  0.00              
ATOM   2100  H   GLU A 141     -20.141  -2.727   7.166  1.00  0.00              
ATOM   2101  HA  GLU A 141     -21.054  -0.506   5.729  1.00  0.00              
ATOM   2102 1HB  GLU A 141     -22.473  -1.932   7.116  1.00  0.00              
ATOM   2103 2HB  GLU A 141     -21.674  -1.303   8.577  1.00  0.00              
ATOM   2104 1HG  GLU A 141     -22.600   1.005   8.034  1.00  0.00              
ATOM   2105 2HG  GLU A 141     -23.290   0.235   6.588  1.00  0.00              
ATOM   2106  N   GLU A 142     -19.395   0.333   8.457  1.00  0.00              
ATOM   2107  CA  GLU A 142     -18.722   1.458   9.102  1.00  0.00              
ATOM   2108  C   GLU A 142     -17.457   1.838   8.337  1.00  0.00              
ATOM   2109  O   GLU A 142     -17.090   3.011   8.272  1.00  0.00              
ATOM   2110  CB  GLU A 142     -18.382   1.121  10.555  1.00  0.00              
ATOM   2111  CG  GLU A 142     -19.578   1.115  11.495  1.00  0.00              
ATOM   2112  CD  GLU A 142     -19.167   0.776  12.901  1.00  0.00              
ATOM   2113  OE1 GLU A 142     -18.004   0.533  13.117  1.00  0.00              
ATOM   2114  OE2 GLU A 142     -19.991   0.870  13.780  1.00  0.00              
ATOM   2115  H   GLU A 142     -19.362  -0.552   8.877  1.00  0.00              
ATOM   2116  HA  GLU A 142     -19.372   2.333   9.092  1.00  0.00              
ATOM   2117 1HB  GLU A 142     -17.917   0.135  10.553  1.00  0.00              
ATOM   2118 2HB  GLU A 142     -17.658   1.864  10.893  1.00  0.00              
ATOM   2119 1HG  GLU A 142     -20.134   2.052  11.497  1.00  0.00              
ATOM   2120 2HG  GLU A 142     -20.209   0.320  11.101  1.00  0.00              
ATOM   2121  N   ALA A 143     -16.815   0.841   7.739  1.00  0.00              
ATOM   2122  CA  ALA A 143     -15.625   1.067   6.930  1.00  0.00              
ATOM   2123  C   ALA A 143     -15.954   1.933   5.716  1.00  0.00              
ATOM   2124  O   ALA A 143     -15.205   2.844   5.364  1.00  0.00              
ATOM   2125  CB  ALA A 143     -15.023  -0.262   6.496  1.00  0.00              
ATOM   2126  H   ALA A 143     -17.152  -0.073   7.850  1.00  0.00              
ATOM   2127  HA  ALA A 143     -14.891   1.605   7.531  1.00  0.00              
ATOM   2128 1HB  ALA A 143     -14.135  -0.079   5.893  1.00  0.00              
ATOM   2129 2HB  ALA A 143     -14.750  -0.843   7.376  1.00  0.00              
ATOM   2130 3HB  ALA A 143     -15.753  -0.815   5.907  1.00  0.00              
ATOM   2131  N   ARG A 144     -17.093   1.650   5.089  1.00  0.00              
ATOM   2132  CA  ARG A 144     -17.503   2.368   3.885  1.00  0.00              
ATOM   2133  C   ARG A 144     -18.052   3.735   4.261  1.00  0.00              
ATOM   2134  O   ARG A 144     -17.874   4.717   3.539  1.00  0.00              
ATOM   2135  CB  ARG A 144     -18.489   1.577   3.038  1.00  0.00              
ATOM   2136  CG  ARG A 144     -17.892   0.383   2.308  1.00  0.00              
ATOM   2137  CD  ARG A 144     -18.874  -0.406   1.521  1.00  0.00              
ATOM   2138  NE  ARG A 144     -18.295  -1.506   0.766  1.00  0.00              
ATOM   2139  CZ  ARG A 144     -19.008  -2.446   0.115  1.00  0.00              
ATOM   2140  NH1 ARG A 144     -20.322  -2.447   0.155  1.00  0.00              
ATOM   2141  NH2 ARG A 144     -18.350  -3.383  -0.545  1.00  0.00              
ATOM   2142  H   ARG A 144     -17.672   0.938   5.444  1.00  0.00              
ATOM   2143  HA  ARG A 144     -16.639   2.529   3.239  1.00  0.00              
ATOM   2144 1HB  ARG A 144     -19.277   1.232   3.705  1.00  0.00              
ATOM   2145 2HB  ARG A 144     -18.909   2.270   2.308  1.00  0.00              
ATOM   2146 1HG  ARG A 144     -17.125   0.744   1.622  1.00  0.00              
ATOM   2147 2HG  ARG A 144     -17.438  -0.280   3.044  1.00  0.00              
ATOM   2148 1HD  ARG A 144     -19.613  -0.830   2.200  1.00  0.00              
ATOM   2149 2HD  ARG A 144     -19.370   0.253   0.810  1.00  0.00              
ATOM   2150  HE  ARG A 144     -17.324  -1.740   0.610  1.00  0.00              
ATOM   2151 1HH1 ARG A 144     -20.810  -1.735   0.679  1.00  0.00              
ATOM   2152 2HH1 ARG A 144     -20.838  -3.161  -0.339  1.00  0.00              
ATOM   2153 1HH2 ARG A 144     -17.340  -3.377  -0.550  1.00  0.00              
ATOM   2154 2HH2 ARG A 144     -18.860  -4.100  -1.040  1.00  0.00              
ATOM   2155  N   SER A 145     -18.725   3.778   5.401  1.00  0.00              
ATOM   2156  CA  SER A 145     -19.243   5.020   5.947  1.00  0.00              
ATOM   2157  C   SER A 145     -18.093   5.993   6.219  1.00  0.00              
ATOM   2158  O   SER A 145     -18.175   7.162   5.863  1.00  0.00              
ATOM   2159  CB  SER A 145     -20.030   4.749   7.213  1.00  0.00              
ATOM   2160  OG  SER A 145     -21.215   4.045   6.956  1.00  0.00              
ATOM   2161  H   SER A 145     -18.895   2.938   5.882  1.00  0.00              
ATOM   2162  HA  SER A 145     -20.001   5.487   5.317  1.00  0.00              
ATOM   2163 1HB  SER A 145     -19.410   4.163   7.891  1.00  0.00              
ATOM   2164 2HB  SER A 145     -20.279   5.700   7.681  1.00  0.00              
ATOM   2165  HG  SER A 145     -21.683   3.894   7.780  1.00  0.00              
ATOM   2166  N   LYS A 146     -17.021   5.498   6.838  1.00  0.00              
ATOM   2167  CA  LYS A 146     -15.834   6.305   7.104  1.00  0.00              
ATOM   2168  C   LYS A 146     -15.093   6.673   5.821  1.00  0.00              
ATOM   2169  O   LYS A 146     -14.523   7.759   5.723  1.00  0.00              
ATOM   2170  CB  LYS A 146     -14.901   5.559   8.057  1.00  0.00              
ATOM   2171  CG  LYS A 146     -15.387   5.572   9.493  1.00  0.00              
ATOM   2172  CD  LYS A 146     -15.118   6.920  10.133  1.00  0.00              
ATOM   2173  CE  LYS A 146     -15.835   7.079  11.457  1.00  0.00              
ATOM   2174  NZ  LYS A 146     -17.287   7.330  11.288  1.00  0.00              
ATOM   2175  H   LYS A 146     -17.035   4.567   7.152  1.00  0.00              
ATOM   2176  HA  LYS A 146     -16.126   7.249   7.564  1.00  0.00              
ATOM   2177 1HB  LYS A 146     -14.828   4.533   7.695  1.00  0.00              
ATOM   2178 2HB  LYS A 146     -13.924   6.038   7.988  1.00  0.00              
ATOM   2179 1HG  LYS A 146     -16.458   5.366   9.498  1.00  0.00              
ATOM   2180 2HG  LYS A 146     -14.865   4.790  10.043  1.00  0.00              
ATOM   2181 1HD  LYS A 146     -14.043   7.021  10.294  1.00  0.00              
ATOM   2182 2HD  LYS A 146     -15.455   7.701   9.451  1.00  0.00              
ATOM   2183 1HE  LYS A 146     -15.693   6.166  12.034  1.00  0.00              
ATOM   2184 2HE  LYS A 146     -15.385   7.918  11.990  1.00  0.00              
ATOM   2185 1HZ  LYS A 146     -17.720   7.429  12.196  1.00  0.00              
ATOM   2186 2HZ  LYS A 146     -17.424   8.178  10.756  1.00  0.00              
ATOM   2187 3HZ  LYS A 146     -17.709   6.553  10.798  1.00  0.00              
ATOM   2188  N   ALA A 147     -15.106   5.777   4.841  1.00  0.00              
ATOM   2189  CA  ALA A 147     -14.517   6.068   3.540  1.00  0.00              
ATOM   2190  C   ALA A 147     -15.220   7.256   2.889  1.00  0.00              
ATOM   2191  O   ALA A 147     -14.577   8.178   2.391  1.00  0.00              
ATOM   2192  CB  ALA A 147     -14.585   4.843   2.640  1.00  0.00              
ATOM   2193  H   ALA A 147     -15.513   4.900   4.997  1.00  0.00              
ATOM   2194  HA  ALA A 147     -13.470   6.338   3.683  1.00  0.00              
ATOM   2195 1HB  ALA A 147     -14.141   5.079   1.672  1.00  0.00              
ATOM   2196 2HB  ALA A 147     -14.036   4.021   3.100  1.00  0.00              
ATOM   2197 3HB  ALA A 147     -15.625   4.552   2.500  1.00  0.00              
ATOM   2198  N   GLU A 148     -16.540   7.242   2.934  1.00  0.00              
ATOM   2199  CA  GLU A 148     -17.341   8.320   2.375  1.00  0.00              
ATOM   2200  C   GLU A 148     -17.161   9.608   3.183  1.00  0.00              
ATOM   2201  O   GLU A 148     -17.123  10.707   2.627  1.00  0.00              
ATOM   2202  CB  GLU A 148     -18.818   7.921   2.331  1.00  0.00              
ATOM   2203  CG  GLU A 148     -19.151   6.853   1.298  1.00  0.00              
ATOM   2204  CD  GLU A 148     -20.577   6.395   1.426  1.00  0.00              
ATOM   2205  OE1 GLU A 148     -21.246   6.842   2.326  1.00  0.00              
ATOM   2206  OE2 GLU A 148     -21.032   5.685   0.560  1.00  0.00              
ATOM   2207  H   GLU A 148     -16.996   6.478   3.356  1.00  0.00              
ATOM   2208  HA  GLU A 148     -17.008   8.539   1.359  1.00  0.00              
ATOM   2209 1HB  GLU A 148     -19.079   7.557   3.324  1.00  0.00              
ATOM   2210 2HB  GLU A 148     -19.387   8.825   2.113  1.00  0.00              
ATOM   2211 1HG  GLU A 148     -18.963   7.170   0.272  1.00  0.00              
ATOM   2212 2HG  GLU A 148     -18.482   6.034   1.553  1.00  0.00              
ATOM   2213  N   GLU A 149     -17.041   9.453   4.498  1.00  0.00              
ATOM   2214  CA  GLU A 149     -16.806  10.570   5.405  1.00  0.00              
ATOM   2215  C   GLU A 149     -15.454  11.213   5.117  1.00  0.00              
ATOM   2216  O   GLU A 149     -15.308  12.434   5.173  1.00  0.00              
ATOM   2217  CB  GLU A 149     -16.875  10.106   6.862  1.00  0.00              
ATOM   2218  CG  GLU A 149     -16.652  11.212   7.884  1.00  0.00              
ATOM   2219  CD  GLU A 149     -16.862  10.710   9.285  1.00  0.00              
ATOM   2220  OE1 GLU A 149     -17.252   9.577   9.438  1.00  0.00              
ATOM   2221  OE2 GLU A 149     -16.527  11.418  10.205  1.00  0.00              
ATOM   2222  H   GLU A 149     -17.116   8.550   4.878  1.00  0.00              
ATOM   2223  HA  GLU A 149     -17.564  11.338   5.249  1.00  0.00              
ATOM   2224 1HB  GLU A 149     -17.862   9.669   7.011  1.00  0.00              
ATOM   2225 2HB  GLU A 149     -16.113   9.336   6.987  1.00  0.00              
ATOM   2226 1HG  GLU A 149     -15.670  11.679   7.810  1.00  0.00              
ATOM   2227 2HG  GLU A 149     -17.421  11.944   7.642  1.00  0.00              
ATOM   2228  N   TRP A 150     -14.471  10.380   4.794  1.00  0.00              
ATOM   2229  CA  TRP A 150     -13.115  10.853   4.562  1.00  0.00              
ATOM   2230  C   TRP A 150     -12.962  11.364   3.134  1.00  0.00              
ATOM   2231  O   TRP A 150     -12.089  12.182   2.842  1.00  0.00              
ATOM   2232  CB  TRP A 150     -12.103   9.731   4.835  1.00  0.00              
ATOM   2233  CG  TRP A 150     -12.101   9.258   6.260  1.00  0.00              
ATOM   2234  CD1 TRP A 150     -12.646   9.896   7.338  1.00  0.00              
ATOM   2235  CD2 TRP A 150     -11.523   8.046   6.765  1.00  0.00              
ATOM   2236  NE1 TRP A 150     -12.466   9.149   8.471  1.00  0.00              
ATOM   2237  CE2 TRP A 150     -11.774   8.012   8.150  1.00  0.00              
ATOM   2238  CE3 TRP A 150     -10.826   6.982   6.181  1.00  0.00              
ATOM   2239  CZ2 TRP A 150     -11.352   6.958   8.959  1.00  0.00              
ATOM   2240  CZ3 TRP A 150     -10.407   5.939   6.984  1.00  0.00              
ATOM   2241  CH2 TRP A 150     -10.673   5.934   8.360  1.00  0.00              
ATOM   2242  H   TRP A 150     -14.665   9.420   4.724  1.00  0.00              
ATOM   2243  HA  TRP A 150     -12.896  11.690   5.226  1.00  0.00              
ATOM   2244 1HB  TRP A 150     -12.328   8.861   4.218  1.00  0.00              
ATOM   2245 2HB  TRP A 150     -11.092  10.077   4.619  1.00  0.00              
ATOM   2246  HD1 TRP A 150     -13.156  10.847   7.287  1.00  0.00              
ATOM   2247  HE1 TRP A 150     -12.785   9.395   9.369  1.00  0.00              
ATOM   2248  HE3 TRP A 150     -10.612   6.970   5.123  1.00  0.00              
ATOM   2249  HZ2 TRP A 150     -11.549   6.938  10.020  1.00  0.00              
ATOM   2250  HZ3 TRP A 150      -9.866   5.112   6.551  1.00  0.00              
ATOM   2251  HH2 TRP A 150     -10.325   5.098   8.952  1.00  0.00              
ATOM   2252  N   GLY A 151     -13.823  10.883   2.247  1.00  0.00              
ATOM   2253  CA  GLY A 151     -13.745  11.269   0.850  1.00  0.00              
ATOM   2254  C   GLY A 151     -12.816  10.375   0.055  1.00  0.00              
ATOM   2255  O   GLY A 151     -12.208  10.808  -0.925  1.00  0.00              
ATOM   2256  H   GLY A 151     -14.521  10.261   2.543  1.00  0.00              
ATOM   2257 1HA  GLY A 151     -14.740  11.212   0.408  1.00  0.00              
ATOM   2258 2HA  GLY A 151     -13.377  12.293   0.784  1.00  0.00              
ATOM   2259  N   VAL A 152     -12.713   9.125   0.475  1.00  0.00              
ATOM   2260  CA  VAL A 152     -11.794   8.178  -0.140  1.00  0.00              
ATOM   2261  C   VAL A 152     -12.533   6.933  -0.589  1.00  0.00              
ATOM   2262  O   VAL A 152     -13.717   6.768  -0.295  1.00  0.00              
ATOM   2263  CB  VAL A 152     -10.662   7.774   0.822  1.00  0.00              
ATOM   2264  CG1 VAL A 152      -9.838   8.991   1.216  1.00  0.00              
ATOM   2265  CG2 VAL A 152     -11.229   7.095   2.059  1.00  0.00              
ATOM   2266  H   VAL A 152     -13.285   8.821   1.212  1.00  0.00              
ATOM   2267  HA  VAL A 152     -11.347   8.590  -1.046  1.00  0.00              
ATOM   2268  HB  VAL A 152     -10.020   7.045   0.328  1.00  0.00              
ATOM   2269 1HG1 VAL A 152      -9.042   8.687   1.897  1.00  0.00              
ATOM   2270 2HG1 VAL A 152      -9.400   9.438   0.324  1.00  0.00              
ATOM   2271 3HG1 VAL A 152     -10.479   9.720   1.712  1.00  0.00              
ATOM   2272 1HG2 VAL A 152     -10.416   6.815   2.727  1.00  0.00              
ATOM   2273 2HG2 VAL A 152     -11.903   7.780   2.573  1.00  0.00              
ATOM   2274 3HG2 VAL A 152     -11.779   6.200   1.764  1.00  0.00              
ATOM   2275  N   GLN A 153     -11.839   6.063  -1.298  1.00  0.00              
ATOM   2276  CA  GLN A 153     -12.454   4.853  -1.787  1.00  0.00              
ATOM   2277  C   GLN A 153     -12.111   3.679  -0.882  1.00  0.00              
ATOM   2278  O   GLN A 153     -11.176   3.751  -0.083  1.00  0.00              
ATOM   2279  CB  GLN A 153     -12.000   4.563  -3.221  1.00  0.00              
ATOM   2280  CG  GLN A 153     -12.318   5.671  -4.210  1.00  0.00              
ATOM   2281  CD  GLN A 153     -13.810   5.909  -4.353  1.00  0.00              
ATOM   2282  OE1 GLN A 153     -14.576   4.982  -4.630  1.00  0.00              
ATOM   2283  NE2 GLN A 153     -14.229   7.155  -4.168  1.00  0.00              
ATOM   2284  H   GLN A 153     -10.891   6.234  -1.492  1.00  0.00              
ATOM   2285  HA  GLN A 153     -13.538   4.961  -1.768  1.00  0.00              
ATOM   2286 1HB  GLN A 153     -10.922   4.400  -3.183  1.00  0.00              
ATOM   2287 2HB  GLN A 153     -12.496   3.642  -3.528  1.00  0.00              
ATOM   2288 1HG  GLN A 153     -11.825   6.642  -4.187  1.00  0.00              
ATOM   2289 2HG  GLN A 153     -11.974   5.112  -5.081  1.00  0.00              
ATOM   2290 1HE2 GLN A 153     -15.202   7.374  -4.250  1.00  0.00              
ATOM   2291 2HE2 GLN A 153     -13.572   7.877  -3.947  1.00  0.00              
ATOM   2292  N   TYR A 154     -12.879   2.610  -0.998  1.00  0.00              
ATOM   2293  CA  TYR A 154     -12.698   1.451  -0.141  1.00  0.00              
ATOM   2294  C   TYR A 154     -12.722   0.180  -0.973  1.00  0.00              
ATOM   2295  O   TYR A 154     -13.620  -0.024  -1.792  1.00  0.00              
ATOM   2296  CB  TYR A 154     -13.778   1.388   0.942  1.00  0.00              
ATOM   2297  CG  TYR A 154     -13.725   0.115   1.762  1.00  0.00              
ATOM   2298  CD1 TYR A 154     -12.698  -0.104   2.671  1.00  0.00              
ATOM   2299  CD2 TYR A 154     -14.692  -0.872   1.616  1.00  0.00              
ATOM   2300  CE1 TYR A 154     -12.634  -1.268   3.410  1.00  0.00              
ATOM   2301  CE2 TYR A 154     -14.639  -2.041   2.356  1.00  0.00              
ATOM   2302  CZ  TYR A 154     -13.604  -2.234   3.252  1.00  0.00              
ATOM   2303  OH  TYR A 154     -13.537  -3.393   3.991  1.00  0.00              
ATOM   2304  H   TYR A 154     -13.579   2.592  -1.692  1.00  0.00              
ATOM   2305  HA  TYR A 154     -11.725   1.499   0.347  1.00  0.00              
ATOM   2306 1HB  TYR A 154     -13.635   2.254   1.591  1.00  0.00              
ATOM   2307 2HB  TYR A 154     -14.743   1.466   0.441  1.00  0.00              
ATOM   2308  HD1 TYR A 154     -11.939   0.654   2.795  1.00  0.00              
ATOM   2309  HD2 TYR A 154     -15.499  -0.718   0.914  1.00  0.00              
ATOM   2310  HE1 TYR A 154     -11.826  -1.418   4.110  1.00  0.00              
ATOM   2311  HE2 TYR A 154     -15.408  -2.797   2.233  1.00  0.00              
ATOM   2312  HH  TYR A 154     -14.283  -3.961   3.764  1.00  0.00              
ATOM   2313  N   VAL A 155     -11.733  -0.667  -0.767  1.00  0.00              
ATOM   2314  CA  VAL A 155     -11.654  -1.927  -1.484  1.00  0.00              
ATOM   2315  C   VAL A 155     -11.567  -3.102  -0.510  1.00  0.00              
ATOM   2316  O   VAL A 155     -10.840  -3.042   0.486  1.00  0.00              
ATOM   2317  CB  VAL A 155     -10.442  -1.960  -2.434  1.00  0.00              
ATOM   2318  CG1 VAL A 155     -10.327  -3.322  -3.104  1.00  0.00              
ATOM   2319  CG2 VAL A 155     -10.556  -0.862  -3.481  1.00  0.00              
ATOM   2320  H   VAL A 155     -11.038  -0.446  -0.113  1.00  0.00              
ATOM   2321  HA  VAL A 155     -12.559  -2.108  -2.066  1.00  0.00              
ATOM   2322  HB  VAL A 155      -9.538  -1.759  -1.861  1.00  0.00              
ATOM   2323 1HG1 VAL A 155      -9.466  -3.327  -3.771  1.00  0.00              
ATOM   2324 2HG1 VAL A 155     -10.201  -4.092  -2.343  1.00  0.00              
ATOM   2325 3HG1 VAL A 155     -11.232  -3.522  -3.678  1.00  0.00              
ATOM   2326 1HG2 VAL A 155      -9.691  -0.900  -4.143  1.00  0.00              
ATOM   2327 2HG2 VAL A 155     -11.466  -1.008  -4.063  1.00  0.00              
ATOM   2328 3HG2 VAL A 155     -10.591   0.109  -2.987  1.00  0.00              
ATOM   2329  N   GLU A 156     -12.325  -4.155  -0.793  1.00  0.00              
ATOM   2330  CA  GLU A 156     -12.261  -5.387  -0.015  1.00  0.00              
ATOM   2331  C   GLU A 156     -11.257  -6.351  -0.635  1.00  0.00              
ATOM   2332  O   GLU A 156     -11.306  -6.619  -1.841  1.00  0.00              
ATOM   2333  CB  GLU A 156     -13.639  -6.043   0.079  1.00  0.00              
ATOM   2334  CG  GLU A 156     -14.663  -5.244   0.874  1.00  0.00              
ATOM   2335  CD  GLU A 156     -16.002  -5.926   0.881  1.00  0.00              
ATOM   2336  OE1 GLU A 156     -16.113  -6.983   0.307  1.00  0.00              
ATOM   2337  OE2 GLU A 156     -16.886  -5.450   1.554  1.00  0.00              
ATOM   2338  H   GLU A 156     -12.941  -4.104  -1.558  1.00  0.00              
ATOM   2339  HA  GLU A 156     -11.913  -5.169   0.995  1.00  0.00              
ATOM   2340 1HB  GLU A 156     -13.998  -6.177  -0.942  1.00  0.00              
ATOM   2341 2HB  GLU A 156     -13.498  -7.017   0.545  1.00  0.00              
ATOM   2342 1HG  GLU A 156     -14.354  -5.041   1.899  1.00  0.00              
ATOM   2343 2HG  GLU A 156     -14.736  -4.305   0.326  1.00  0.00              
ATOM   2344  N   THR A 157     -10.350  -6.867   0.184  1.00  0.00              
ATOM   2345  CA  THR A 157      -9.376  -7.850  -0.274  1.00  0.00              
ATOM   2346  C   THR A 157      -9.293  -9.045   0.678  1.00  0.00              
ATOM   2347  O   THR A 157      -9.924  -9.057   1.738  1.00  0.00              
ATOM   2348  CB  THR A 157      -7.973  -7.222  -0.399  1.00  0.00              
ATOM   2349  OG1 THR A 157      -7.464  -6.907   0.905  1.00  0.00              
ATOM   2350  CG2 THR A 157      -8.003  -5.961  -1.248  1.00  0.00              
ATOM   2351  H   THR A 157     -10.339  -6.587   1.127  1.00  0.00              
ATOM   2352  HA  THR A 157      -9.685  -8.253  -1.239  1.00  0.00              
ATOM   2353  HB  THR A 157      -7.315  -7.937  -0.870  1.00  0.00              
ATOM   2354  HG1 THR A 157      -6.506  -6.818   0.859  1.00  0.00              
ATOM   2355 1HG2 THR A 157      -6.999  -5.546  -1.316  1.00  0.00              
ATOM   2356 2HG2 THR A 157      -8.364  -6.205  -2.248  1.00  0.00              
ATOM   2357 3HG2 THR A 157      -8.669  -5.231  -0.791  1.00  0.00              
ATOM   2358  N   SER A 158      -8.513 -10.046   0.293  1.00  0.00              
ATOM   2359  CA  SER A 158      -8.321 -11.221   1.126  1.00  0.00              
ATOM   2360  C   SER A 158      -6.859 -11.631   1.137  1.00  0.00              
ATOM   2361  O   SER A 158      -6.297 -12.004   0.105  1.00  0.00              
ATOM   2362  CB  SER A 158      -9.177 -12.393   0.644  1.00  0.00              
ATOM   2363  OG  SER A 158      -8.934 -13.545   1.439  1.00  0.00              
ATOM   2364  H   SER A 158      -8.060  -9.996  -0.579  1.00  0.00              
ATOM   2365  HA  SER A 158      -8.689 -11.093   2.145  1.00  0.00              
ATOM   2366 1HB  SER A 158     -10.227 -12.110   0.715  1.00  0.00              
ATOM   2367 2HB  SER A 158      -8.928 -12.603  -0.396  1.00  0.00              
ATOM   2368  HG  SER A 158      -9.680 -14.168   1.348  1.00  0.00              
ATOM   2369  N   ALA A 159      -6.244 -11.545   2.307  1.00  0.00              
ATOM   2370  CA  ALA A 159      -4.901 -12.061   2.506  1.00  0.00              
ATOM   2371  C   ALA A 159      -4.948 -13.547   2.839  1.00  0.00              
ATOM   2372  O   ALA A 159      -3.926 -14.228   2.832  1.00  0.00              
ATOM   2373  CB  ALA A 159      -4.196 -11.291   3.610  1.00  0.00              
ATOM   2374  H   ALA A 159      -6.703 -11.116   3.056  1.00  0.00              
ATOM   2375  HA  ALA A 159      -4.341 -11.945   1.578  1.00  0.00              
ATOM   2376 1HB  ALA A 159      -3.191 -11.691   3.746  1.00  0.00              
ATOM   2377 2HB  ALA A 159      -4.134 -10.239   3.336  1.00  0.00              
ATOM   2378 3HB  ALA A 159      -4.755 -11.393   4.538  1.00  0.00              
ATOM   2379  N   LYS A 160      -6.147 -14.042   3.128  1.00  0.00              
ATOM   2380  CA  LYS A 160      -6.334 -15.449   3.452  1.00  0.00              
ATOM   2381  C   LYS A 160      -6.212 -16.284   2.186  1.00  0.00              
ATOM   2382  O   LYS A 160      -5.504 -17.289   2.153  1.00  0.00              
ATOM   2383  CB  LYS A 160      -7.691 -15.681   4.119  1.00  0.00              
ATOM   2384  CG  LYS A 160      -7.976 -17.134   4.475  1.00  0.00              
ATOM   2385  CD  LYS A 160      -9.326 -17.281   5.162  1.00  0.00              
ATOM   2386  CE  LYS A 160      -9.626 -18.736   5.489  1.00  0.00              
ATOM   2387  NZ  LYS A 160     -10.958 -18.898   6.132  1.00  0.00              
ATOM   2388  H   LYS A 160      -6.927 -13.450   3.102  1.00  0.00              
ATOM   2389  HA  LYS A 160      -5.553 -15.777   4.139  1.00  0.00              
ATOM   2390 1HB  LYS A 160      -7.708 -15.076   5.025  1.00  0.00              
ATOM   2391 2HB  LYS A 160      -8.453 -15.321   3.427  1.00  0.00              
ATOM   2392 1HG  LYS A 160      -7.970 -17.723   3.557  1.00  0.00              
ATOM   2393 2HG  LYS A 160      -7.188 -17.489   5.139  1.00  0.00              
ATOM   2394 1HD  LYS A 160      -9.311 -16.696   6.083  1.00  0.00              
ATOM   2395 2HD  LYS A 160     -10.098 -16.892   4.498  1.00  0.00              
ATOM   2396 1HE  LYS A 160      -9.598 -19.307   4.563  1.00  0.00              
ATOM   2397 2HE  LYS A 160      -8.851 -19.101   6.163  1.00  0.00              
ATOM   2398 1HZ  LYS A 160     -11.118 -19.876   6.333  1.00  0.00              
ATOM   2399 2HZ  LYS A 160     -10.983 -18.369   6.993  1.00  0.00              
ATOM   2400 3HZ  LYS A 160     -11.676 -18.561   5.508  1.00  0.00              
ATOM   2401  N   THR A 161      -6.901 -15.846   1.144  1.00  0.00              
ATOM   2402  CA  THR A 161      -6.971 -16.597  -0.094  1.00  0.00              
ATOM   2403  C   THR A 161      -6.207 -15.878  -1.205  1.00  0.00              
ATOM   2404  O   THR A 161      -6.198 -16.321  -2.354  1.00  0.00              
ATOM   2405  CB  THR A 161      -8.429 -16.818  -0.539  1.00  0.00              
ATOM   2406  OG1 THR A 161      -9.070 -15.550  -0.732  1.00  0.00              
ATOM   2407  CG2 THR A 161      -9.191 -17.613   0.511  1.00  0.00              
ATOM   2408  H   THR A 161      -7.383 -14.993   1.208  1.00  0.00              
ATOM   2409  HA  THR A 161      -6.493 -17.569   0.036  1.00  0.00              
ATOM   2410  HB  THR A 161      -8.434 -17.365  -1.481  1.00  0.00              
ATOM   2411  HG1 THR A 161      -8.820 -15.193  -1.587  1.00  0.00              
ATOM   2412 1HG2 THR A 161     -10.219 -17.759   0.178  1.00  0.00              
ATOM   2413 2HG2 THR A 161      -8.713 -18.582   0.651  1.00  0.00              
ATOM   2414 3HG2 THR A 161      -9.189 -17.067   1.452  1.00  0.00              
ATOM   2415  N   ARG A 162      -5.556 -14.775  -0.829  1.00  0.00              
ATOM   2416  CA  ARG A 162      -4.714 -13.989  -1.733  1.00  0.00              
ATOM   2417  C   ARG A 162      -5.514 -13.451  -2.915  1.00  0.00              
ATOM   2418  O   ARG A 162      -5.204 -13.732  -4.074  1.00  0.00              
ATOM   2419  CB  ARG A 162      -3.512 -14.797  -2.234  1.00  0.00              
ATOM   2420  CG  ARG A 162      -2.561 -15.222  -1.129  1.00  0.00              
ATOM   2421  CD  ARG A 162      -1.378 -16.000  -1.679  1.00  0.00              
ATOM   2422  NE  ARG A 162      -1.778 -17.262  -2.303  1.00  0.00              
ATOM   2423  CZ  ARG A 162      -0.931 -18.084  -2.922  1.00  0.00              
ATOM   2424  NH1 ARG A 162       0.335 -17.726  -3.097  1.00  0.00              
ATOM   2425  NH2 ARG A 162      -1.362 -19.244  -3.396  1.00  0.00              
ATOM   2426  H   ARG A 162      -5.654 -14.473   0.096  1.00  0.00              
ATOM   2427  HA  ARG A 162      -4.319 -13.119  -1.207  1.00  0.00              
ATOM   2428 1HB  ARG A 162      -3.908 -15.675  -2.741  1.00  0.00              
ATOM   2429 2HB  ARG A 162      -2.984 -14.168  -2.954  1.00  0.00              
ATOM   2430 1HG  ARG A 162      -2.200 -14.329  -0.618  1.00  0.00              
ATOM   2431 2HG  ARG A 162      -3.110 -15.848  -0.424  1.00  0.00              
ATOM   2432 1HD  ARG A 162      -0.871 -15.390  -2.426  1.00  0.00              
ATOM   2433 2HD  ARG A 162      -0.690 -16.220  -0.863  1.00  0.00              
ATOM   2434  HE  ARG A 162      -2.729 -17.523  -2.237  1.00  0.00              
ATOM   2435 1HH1 ARG A 162       0.656 -16.829  -2.759  1.00  0.00              
ATOM   2436 2HH1 ARG A 162       0.974 -18.352  -3.567  1.00  0.00              
ATOM   2437 1HH2 ARG A 162      -2.333 -19.501  -3.287  1.00  0.00              
ATOM   2438 2HH2 ARG A 162      -0.718 -19.865  -3.865  1.00  0.00              
ATOM   2439  N   ALA A 163      -6.549 -12.679  -2.615  1.00  0.00              
ATOM   2440  CA  ALA A 163      -7.429 -12.162  -3.649  1.00  0.00              
ATOM   2441  C   ALA A 163      -7.523 -10.644  -3.606  1.00  0.00              
ATOM   2442  O   ALA A 163      -7.534 -10.046  -2.525  1.00  0.00              
ATOM   2443  CB  ALA A 163      -8.818 -12.766  -3.511  1.00  0.00              
ATOM   2444  H   ALA A 163      -6.728 -12.456  -1.675  1.00  0.00              
ATOM   2445  HA  ALA A 163      -7.017 -12.427  -4.623  1.00  0.00              
ATOM   2446 1HB  ALA A 163      -9.464 -12.368  -4.294  1.00  0.00              
ATOM   2447 2HB  ALA A 163      -8.755 -13.850  -3.607  1.00  0.00              
ATOM   2448 3HB  ALA A 163      -9.229 -12.510  -2.537  1.00  0.00              
ATOM   2449  N   ASN A 164      -7.552 -10.039  -4.799  1.00  0.00              
ATOM   2450  CA  ASN A 164      -7.611  -8.582  -4.960  1.00  0.00              
ATOM   2451  C   ASN A 164      -6.362  -7.891  -4.408  1.00  0.00              
ATOM   2452  O   ASN A 164      -6.434  -6.762  -3.912  1.00  0.00              
ATOM   2453  CB  ASN A 164      -8.853  -8.006  -4.306  1.00  0.00              
ATOM   2454  CG  ASN A 164     -10.137  -8.460  -4.942  1.00  0.00              
ATOM   2455  OD1 ASN A 164     -10.159  -8.909  -6.094  1.00  0.00              
ATOM   2456  ND2 ASN A 164     -11.218  -8.272  -4.228  1.00  0.00              
ATOM   2457  H   ASN A 164      -7.524 -10.596  -5.605  1.00  0.00              
ATOM   2458  HA  ASN A 164      -7.648  -8.328  -6.021  1.00  0.00              
ATOM   2459 1HB  ASN A 164      -8.968  -8.014  -3.222  1.00  0.00              
ATOM   2460 2HB  ASN A 164      -8.635  -6.991  -4.641  1.00  0.00              
ATOM   2461 1HD2 ASN A 164     -12.109  -8.552  -4.588  1.00  0.00              
ATOM   2462 2HD2 ASN A 164     -11.154  -7.850  -3.324  1.00  0.00              
ATOM   2463  N   VAL A 165      -5.216  -8.551  -4.532  1.00  0.00              
ATOM   2464  CA  VAL A 165      -3.954  -8.025  -4.011  1.00  0.00              
ATOM   2465  C   VAL A 165      -3.460  -6.826  -4.823  1.00  0.00              
ATOM   2466  O   VAL A 165      -3.220  -5.749  -4.276  1.00  0.00              
ATOM   2467  CB  VAL A 165      -2.858  -9.106  -3.999  1.00  0.00              
ATOM   2468  CG1 VAL A 165      -1.517  -8.500  -3.614  1.00  0.00              
ATOM   2469  CG2 VAL A 165      -3.227 -10.229  -3.041  1.00  0.00              
ATOM   2470  H   VAL A 165      -5.216  -9.418  -4.995  1.00  0.00              
ATOM   2471  HA  VAL A 165      -4.075  -7.637  -2.999  1.00  0.00              
ATOM   2472  HB  VAL A 165      -2.786  -9.549  -4.992  1.00  0.00              
ATOM   2473 1HG1 VAL A 165      -0.753  -9.278  -3.611  1.00  0.00              
ATOM   2474 2HG1 VAL A 165      -1.245  -7.729  -4.336  1.00  0.00              
ATOM   2475 3HG1 VAL A 165      -1.588  -8.059  -2.621  1.00  0.00              
ATOM   2476 1HG2 VAL A 165      -2.442 -10.984  -3.045  1.00  0.00              
ATOM   2477 2HG2 VAL A 165      -3.338  -9.826  -2.035  1.00  0.00              
ATOM   2478 3HG2 VAL A 165      -4.167 -10.682  -3.357  1.00  0.00              
ATOM   2479  N   ASP A 166      -3.345  -7.009  -6.128  1.00  0.00              
ATOM   2480  CA  ASP A 166      -2.828  -5.965  -7.006  1.00  0.00              
ATOM   2481  C   ASP A 166      -3.884  -4.904  -7.319  1.00  0.00              
ATOM   2482  O   ASP A 166      -3.546  -3.787  -7.714  1.00  0.00              
ATOM   2483  CB  ASP A 166      -2.309  -6.578  -8.309  1.00  0.00              
ATOM   2484  CG  ASP A 166      -3.388  -7.312  -9.080  1.00  0.00              
ATOM   2485  OD1 ASP A 166      -4.014  -8.230  -8.507  1.00  0.00              
ATOM   2486  OD2 ASP A 166      -3.607  -6.977 -10.262  1.00  0.00              
ATOM   2487  H   ASP A 166      -3.620  -7.865  -6.520  1.00  0.00              
ATOM   2488  HA  ASP A 166      -2.011  -5.438  -6.513  1.00  0.00              
ATOM   2489 1HB  ASP A 166      -1.798  -5.861  -8.954  1.00  0.00              
ATOM   2490 2HB  ASP A 166      -1.584  -7.288  -7.911  1.00  0.00              
ATOM   2491  N   LYS A 167      -5.154  -5.246  -7.119  1.00  0.00              
ATOM   2492  CA  LYS A 167      -6.248  -4.324  -7.418  1.00  0.00              
ATOM   2493  C   LYS A 167      -6.049  -2.975  -6.735  1.00  0.00              
ATOM   2494  O   LYS A 167      -6.228  -1.928  -7.357  1.00  0.00              
ATOM   2495  CB  LYS A 167      -7.587  -4.931  -6.995  1.00  0.00              
ATOM   2496  CG  LYS A 167      -8.793  -4.041  -7.262  1.00  0.00              
ATOM   2497  CD  LYS A 167     -10.091  -4.745  -6.897  1.00  0.00              
ATOM   2498  CE  LYS A 167     -11.295  -3.846  -7.137  1.00  0.00              
ATOM   2499  NZ  LYS A 167     -12.578  -4.545  -6.849  1.00  0.00              
ATOM   2500  H   LYS A 167      -5.356  -6.140  -6.769  1.00  0.00              
ATOM   2501  HA  LYS A 167      -6.279  -4.123  -8.489  1.00  0.00              
ATOM   2502 1HB  LYS A 167      -7.700  -5.868  -7.541  1.00  0.00              
ATOM   2503 2HB  LYS A 167      -7.521  -5.140  -5.927  1.00  0.00              
ATOM   2504 1HG  LYS A 167      -8.691  -3.132  -6.669  1.00  0.00              
ATOM   2505 2HG  LYS A 167      -8.806  -3.783  -8.320  1.00  0.00              
ATOM   2506 1HD  LYS A 167     -10.182  -5.646  -7.504  1.00  0.00              
ATOM   2507 2HD  LYS A 167     -10.052  -5.021  -5.842  1.00  0.00              
ATOM   2508 1HE  LYS A 167     -11.205  -2.973  -6.492  1.00  0.00              
ATOM   2509 2HE  LYS A 167     -11.282  -3.529  -8.180  1.00  0.00              
ATOM   2510 1HZ  LYS A 167     -13.350  -3.915  -7.021  1.00  0.00              
ATOM   2511 2HZ  LYS A 167     -12.663  -5.354  -7.448  1.00  0.00              
ATOM   2512 3HZ  LYS A 167     -12.592  -4.837  -5.883  1.00  0.00              
ATOM   2513  N   VAL A 168      -5.669  -3.007  -5.457  1.00  0.00              
ATOM   2514  CA  VAL A 168      -5.546  -1.788  -4.660  1.00  0.00              
ATOM   2515  C   VAL A 168      -4.323  -0.968  -5.053  1.00  0.00              
ATOM   2516  O   VAL A 168      -4.273   0.237  -4.815  1.00  0.00              
ATOM   2517  CB  VAL A 168      -5.502  -2.086  -3.145  1.00  0.00              
ATOM   2518  CG1 VAL A 168      -6.725  -2.879  -2.730  1.00  0.00              
ATOM   2519  CG2 VAL A 168      -4.232  -2.829  -2.759  1.00  0.00              
ATOM   2520  H   VAL A 168      -5.468  -3.872  -5.041  1.00  0.00              
ATOM   2521  HA  VAL A 168      -6.388  -1.115  -4.832  1.00  0.00              
ATOM   2522  HB  VAL A 168      -5.518  -1.144  -2.615  1.00  0.00              
ATOM   2523 1HG1 VAL A 168      -6.681  -3.082  -1.660  1.00  0.00              
ATOM   2524 2HG1 VAL A 168      -7.624  -2.306  -2.954  1.00  0.00              
ATOM   2525 3HG1 VAL A 168      -6.750  -3.822  -3.276  1.00  0.00              
ATOM   2526 1HG2 VAL A 168      -4.233  -3.022  -1.687  1.00  0.00              
ATOM   2527 2HG2 VAL A 168      -4.188  -3.776  -3.298  1.00  0.00              
ATOM   2528 3HG2 VAL A 168      -3.363  -2.224  -3.017  1.00  0.00              
ATOM   2529  N   PHE A 169      -3.342  -1.617  -5.669  1.00  0.00              
ATOM   2530  CA  PHE A 169      -2.152  -0.912  -6.110  1.00  0.00              
ATOM   2531  C   PHE A 169      -2.405  -0.184  -7.421  1.00  0.00              
ATOM   2532  O   PHE A 169      -2.058   0.984  -7.559  1.00  0.00              
ATOM   2533  CB  PHE A 169      -0.973  -1.875  -6.267  1.00  0.00              
ATOM   2534  CG  PHE A 169      -0.439  -2.394  -4.960  1.00  0.00              
ATOM   2535  CD1 PHE A 169       0.482  -1.653  -4.237  1.00  0.00              
ATOM   2536  CD2 PHE A 169      -0.857  -3.614  -4.456  1.00  0.00              
ATOM   2537  CE1 PHE A 169       0.977  -2.120  -3.034  1.00  0.00              
ATOM   2538  CE2 PHE A 169      -0.365  -4.088  -3.254  1.00  0.00              
ATOM   2539  CZ  PHE A 169       0.553  -3.339  -2.544  1.00  0.00              
ATOM   2540  H   PHE A 169      -3.427  -2.578  -5.832  1.00  0.00              
ATOM   2541  HA  PHE A 169      -1.879  -0.151  -5.377  1.00  0.00              
ATOM   2542 1HB  PHE A 169      -1.273  -2.744  -6.848  1.00  0.00              
ATOM   2543 2HB  PHE A 169      -0.144  -1.374  -6.766  1.00  0.00              
ATOM   2544  HD1 PHE A 169       0.815  -0.699  -4.619  1.00  0.00              
ATOM   2545  HD2 PHE A 169      -1.574  -4.201  -5.013  1.00  0.00              
ATOM   2546  HE1 PHE A 169       1.693  -1.535  -2.477  1.00  0.00              
ATOM   2547  HE2 PHE A 169      -0.699  -5.040  -2.872  1.00  0.00              
ATOM   2548  HZ  PHE A 169       0.937  -3.706  -1.605  1.00  0.00              
ATOM   2549  N   PHE A 170      -3.073  -0.852  -8.356  1.00  0.00              
ATOM   2550  CA  PHE A 170      -3.338  -0.270  -9.668  1.00  0.00              
ATOM   2551  C   PHE A 170      -4.433   0.795  -9.619  1.00  0.00              
ATOM   2552  O   PHE A 170      -4.366   1.783 -10.350  1.00  0.00              
ATOM   2553  CB  PHE A 170      -3.692  -1.354 -10.688  1.00  0.00              
ATOM   2554  CG  PHE A 170      -2.506  -2.170 -11.119  1.00  0.00              
ATOM   2555  CD1 PHE A 170      -1.474  -1.574 -11.823  1.00  0.00              
ATOM   2556  CD2 PHE A 170      -2.418  -3.521 -10.825  1.00  0.00              
ATOM   2557  CE1 PHE A 170      -0.375  -2.305 -12.224  1.00  0.00              
ATOM   2558  CE2 PHE A 170      -1.321  -4.261 -11.225  1.00  0.00              
ATOM   2559  CZ  PHE A 170      -0.296  -3.649 -11.927  1.00  0.00              
ATOM   2560  H   PHE A 170      -3.396  -1.761  -8.159  1.00  0.00              
ATOM   2561  HA  PHE A 170      -2.445   0.239 -10.034  1.00  0.00              
ATOM   2562 1HB  PHE A 170      -4.417  -2.045 -10.264  1.00  0.00              
ATOM   2563 2HB  PHE A 170      -4.106  -0.899 -11.588  1.00  0.00              
ATOM   2564  HD1 PHE A 170      -1.533  -0.521 -12.055  1.00  0.00              
ATOM   2565  HD2 PHE A 170      -3.217  -3.996 -10.276  1.00  0.00              
ATOM   2566  HE1 PHE A 170       0.424  -1.823 -12.772  1.00  0.00              
ATOM   2567  HE2 PHE A 170      -1.262  -5.312 -10.991  1.00  0.00              
ATOM   2568  HZ  PHE A 170       0.564  -4.222 -12.240  1.00  0.00              
ATOM   2569  N   ASP A 171      -5.434   0.605  -8.762  1.00  0.00              
ATOM   2570  CA  ASP A 171      -6.482   1.614  -8.584  1.00  0.00              
ATOM   2571  C   ASP A 171      -5.907   2.891  -7.996  1.00  0.00              
ATOM   2572  O   ASP A 171      -6.285   3.996  -8.394  1.00  0.00              
ATOM   2573  CB  ASP A 171      -7.602   1.081  -7.687  1.00  0.00              
ATOM   2574  CG  ASP A 171      -8.511   0.059  -8.355  1.00  0.00              
ATOM   2575  OD1 ASP A 171      -8.430  -0.086  -9.553  1.00  0.00              
ATOM   2576  OD2 ASP A 171      -9.161  -0.678  -7.653  1.00  0.00              
ATOM   2577  H   ASP A 171      -5.476  -0.228  -8.242  1.00  0.00              
ATOM   2578  HA  ASP A 171      -6.911   1.876  -9.552  1.00  0.00              
ATOM   2579 1HB  ASP A 171      -7.245   0.684  -6.737  1.00  0.00              
ATOM   2580 2HB  ASP A 171      -8.160   2.002  -7.511  1.00  0.00              
ATOM   2581  N   LEU A 172      -4.971   2.736  -7.067  1.00  0.00              
ATOM   2582  CA  LEU A 172      -4.337   3.875  -6.414  1.00  0.00              
ATOM   2583  C   LEU A 172      -3.455   4.625  -7.409  1.00  0.00              
ATOM   2584  O   LEU A 172      -3.431   5.855  -7.441  1.00  0.00              
ATOM   2585  CB  LEU A 172      -3.515   3.410  -5.206  1.00  0.00              
ATOM   2586  CG  LEU A 172      -2.773   4.523  -4.454  1.00  0.00              
ATOM   2587  CD1 LEU A 172      -3.764   5.567  -3.956  1.00  0.00              
ATOM   2588  CD2 LEU A 172      -1.995   3.922  -3.293  1.00  0.00              
ATOM   2589  H   LEU A 172      -4.704   1.827  -6.808  1.00  0.00              
ATOM   2590  HA  LEU A 172      -5.101   4.572  -6.073  1.00  0.00              
ATOM   2591 1HB  LEU A 172      -4.318   3.013  -4.587  1.00  0.00              
ATOM   2592 2HB  LEU A 172      -2.827   2.606  -5.469  1.00  0.00              
ATOM   2593  HG  LEU A 172      -2.054   4.959  -5.148  1.00  0.00              
ATOM   2594 1HD1 LEU A 172      -3.229   6.353  -3.424  1.00  0.00              
ATOM   2595 2HD1 LEU A 172      -4.293   6.000  -4.805  1.00  0.00              
ATOM   2596 3HD1 LEU A 172      -4.480   5.096  -3.283  1.00  0.00              
ATOM   2597 1HD2 LEU A 172      -1.468   4.714  -2.760  1.00  0.00              
ATOM   2598 2HD2 LEU A 172      -2.684   3.421  -2.613  1.00  0.00              
ATOM   2599 3HD2 LEU A 172      -1.273   3.199  -3.674  1.00  0.00              
ATOM   2600  N   MET A 173      -2.741   3.864  -8.224  1.00  0.00              
ATOM   2601  CA  MET A 173      -1.909   4.420  -9.280  1.00  0.00              
ATOM   2602  C   MET A 173      -2.738   5.234 -10.271  1.00  0.00              
ATOM   2603  O   MET A 173      -2.284   6.273 -10.756  1.00  0.00              
ATOM   2604  CB  MET A 173      -1.176   3.292 -10.004  1.00  0.00              
ATOM   2605  CG  MET A 173      -0.052   2.677  -9.185  1.00  0.00              
ATOM   2606  SD  MET A 173       0.663   1.219  -9.964  1.00  0.00              
ATOM   2607  CE  MET A 173       1.588   1.972 -11.286  1.00  0.00              
ATOM   2608  H   MET A 173      -2.767   2.885  -8.103  1.00  0.00              
ATOM   2609  HA  MET A 173      -1.177   5.107  -8.855  1.00  0.00              
ATOM   2610 1HB  MET A 173      -1.918   2.533 -10.245  1.00  0.00              
ATOM   2611 2HB  MET A 173      -0.774   3.714 -10.926  1.00  0.00              
ATOM   2612 1HG  MET A 173       0.725   3.430  -9.056  1.00  0.00              
ATOM   2613 2HG  MET A 173      -0.456   2.399  -8.211  1.00  0.00              
ATOM   2614 1HE  MET A 173       2.093   1.198 -11.865  1.00  0.00              
ATOM   2615 2HE  MET A 173       0.910   2.527 -11.935  1.00  0.00              
ATOM   2616 3HE  MET A 173       2.330   2.653 -10.868  1.00  0.00              
ATOM   2617  N   ARG A 174      -3.944   4.767 -10.566  1.00  0.00              
ATOM   2618  CA  ARG A 174      -4.880   5.528 -11.385  1.00  0.00              
ATOM   2619  C   ARG A 174      -5.342   6.787 -10.664  1.00  0.00              
ATOM   2620  O   ARG A 174      -5.508   7.833 -11.289  1.00  0.00              
ATOM   2621  CB  ARG A 174      -6.059   4.682 -11.845  1.00  0.00              
ATOM   2622  CG  ARG A 174      -5.724   3.634 -12.893  1.00  0.00              
ATOM   2623  CD  ARG A 174      -6.855   2.739 -13.248  1.00  0.00              
ATOM   2624  NE  ARG A 174      -6.537   1.731 -14.247  1.00  0.00              
ATOM   2625  CZ  ARG A 174      -7.380   0.762 -14.652  1.00  0.00              
ATOM   2626  NH1 ARG A 174      -8.578   0.641 -14.122  1.00  0.00              
ATOM   2627  NH2 ARG A 174      -6.963  -0.081 -15.580  1.00  0.00              
ATOM   2628  H   ARG A 174      -4.213   3.880 -10.229  1.00  0.00              
ATOM   2629  HA  ARG A 174      -4.386   5.857 -12.300  1.00  0.00              
ATOM   2630 1HB  ARG A 174      -6.461   4.191 -10.961  1.00  0.00              
ATOM   2631 2HB  ARG A 174      -6.802   5.369 -12.249  1.00  0.00              
ATOM   2632 1HG  ARG A 174      -5.400   4.142 -13.802  1.00  0.00              
ATOM   2633 2HG  ARG A 174      -4.910   3.013 -12.515  1.00  0.00              
ATOM   2634 1HD  ARG A 174      -7.188   2.217 -12.352  1.00  0.00              
ATOM   2635 2HD  ARG A 174      -7.673   3.342 -13.642  1.00  0.00              
ATOM   2636  HE  ARG A 174      -5.684   1.594 -14.774  1.00  0.00              
ATOM   2637 1HH1 ARG A 174      -8.875   1.283 -13.401  1.00  0.00              
ATOM   2638 2HH1 ARG A 174      -9.195  -0.092 -14.439  1.00  0.00              
ATOM   2639 1HH2 ARG A 174      -6.033   0.015 -15.964  1.00  0.00              
ATOM   2640 2HH2 ARG A 174      -7.575  -0.817 -15.901  1.00  0.00              
ATOM   2641  N   GLU A 175      -5.537   6.693  -9.350  1.00  0.00              
ATOM   2642  CA  GLU A 175      -5.904   7.864  -8.556  1.00  0.00              
ATOM   2643  C   GLU A 175      -4.771   8.881  -8.562  1.00  0.00              
ATOM   2644  O   GLU A 175      -5.008  10.090  -8.588  1.00  0.00              
ATOM   2645  CB  GLU A 175      -6.249   7.464  -7.120  1.00  0.00              
ATOM   2646  CG  GLU A 175      -7.600   6.780  -6.966  1.00  0.00              
ATOM   2647  CD  GLU A 175      -8.724   7.695  -7.366  1.00  0.00              
ATOM   2648  OE1 GLU A 175      -8.784   8.789  -6.857  1.00  0.00              
ATOM   2649  OE2 GLU A 175      -9.456   7.347  -8.262  1.00  0.00              
ATOM   2650  H   GLU A 175      -5.445   5.820  -8.907  1.00  0.00              
ATOM   2651  HA  GLU A 175      -6.774   8.351  -8.997  1.00  0.00              
ATOM   2652 1HB  GLU A 175      -5.461   6.791  -6.780  1.00  0.00              
ATOM   2653 2HB  GLU A 175      -6.232   8.375  -6.523  1.00  0.00              
ATOM   2654 1HG  GLU A 175      -7.679   5.845  -7.520  1.00  0.00              
ATOM   2655 2HG  GLU A 175      -7.662   6.574  -5.898  1.00  0.00              
ATOM   2656  N   ILE A 176      -3.543   8.376  -8.551  1.00  0.00              
ATOM   2657  CA  ILE A 176      -2.355   9.217  -8.631  1.00  0.00              
ATOM   2658  C   ILE A 176      -2.289   9.950  -9.973  1.00  0.00              
ATOM   2659  O   ILE A 176      -1.999  11.147 -10.021  1.00  0.00              
ATOM   2660  CB  ILE A 176      -1.071   8.384  -8.400  1.00  0.00              
ATOM   2661  CG1 ILE A 176      -1.021   7.920  -6.940  1.00  0.00              
ATOM   2662  CG2 ILE A 176       0.175   9.195  -8.744  1.00  0.00              
ATOM   2663  CD1 ILE A 176       0.034   6.874  -6.663  1.00  0.00              
ATOM   2664  H   ILE A 176      -3.433   7.403  -8.474  1.00  0.00              
ATOM   2665  HA  ILE A 176      -2.394  10.009  -7.885  1.00  0.00              
ATOM   2666  HB  ILE A 176      -1.103   7.519  -9.047  1.00  0.00              
ATOM   2667 1HG1 ILE A 176      -0.827   8.799  -6.327  1.00  0.00              
ATOM   2668 2HG1 ILE A 176      -2.004   7.517  -6.695  1.00  0.00              
ATOM   2669 1HG2 ILE A 176       1.063   8.588  -8.572  1.00  0.00              
ATOM   2670 2HG2 ILE A 176       0.137   9.493  -9.791  1.00  0.00              
ATOM   2671 3HG2 ILE A 176       0.216  10.084  -8.115  1.00  0.00              
ATOM   2672 1HD1 ILE A 176       0.004   6.599  -5.609  1.00  0.00              
ATOM   2673 2HD1 ILE A 176      -0.159   5.991  -7.273  1.00  0.00              
ATOM   2674 3HD1 ILE A 176       1.018   7.274  -6.905  1.00  0.00              
ATOM   2675  N   ARG A 177      -2.596   9.238 -11.061  1.00  0.00              
ATOM   2676  CA  ARG A 177      -2.639   9.857 -12.381  1.00  0.00              
ATOM   2677  C   ARG A 177      -3.644  10.998 -12.379  1.00  0.00              
ATOM   2678  O   ARG A 177      -3.361  12.089 -12.858  1.00  0.00              
ATOM   2679  CB  ARG A 177      -3.035   8.844 -13.462  1.00  0.00              
ATOM   2680  CG  ARG A 177      -1.929   7.885 -13.877  1.00  0.00              
ATOM   2681  CD  ARG A 177      -2.380   7.009 -15.043  1.00  0.00              
ATOM   2682  NE  ARG A 177      -1.263   6.350 -15.728  1.00  0.00              
ATOM   2683  CZ  ARG A 177      -1.397   5.618 -16.840  1.00  0.00              
ATOM   2684  NH1 ARG A 177      -2.588   5.437 -17.391  1.00  0.00              
ATOM   2685  NH2 ARG A 177      -0.333   5.097 -17.422  1.00  0.00              
ATOM   2686  H   ARG A 177      -2.822   8.293 -10.965  1.00  0.00              
ATOM   2687  HA  ARG A 177      -1.663  10.279 -12.622  1.00  0.00              
ATOM   2688 1HB  ARG A 177      -3.875   8.273 -13.070  1.00  0.00              
ATOM   2689 2HB  ARG A 177      -3.357   9.417 -14.332  1.00  0.00              
ATOM   2690 1HG  ARG A 177      -1.057   8.468 -14.172  1.00  0.00              
ATOM   2691 2HG  ARG A 177      -1.675   7.257 -13.021  1.00  0.00              
ATOM   2692 1HD  ARG A 177      -3.052   6.237 -14.667  1.00  0.00              
ATOM   2693 2HD  ARG A 177      -2.908   7.627 -15.768  1.00  0.00              
ATOM   2694  HE  ARG A 177      -0.365   6.469 -15.347  1.00  0.00              
ATOM   2695 1HH1 ARG A 177      -3.406   5.855 -16.970  1.00  0.00              
ATOM   2696 2HH1 ARG A 177      -2.674   4.883 -18.230  1.00  0.00              
ATOM   2697 1HH2 ARG A 177       0.584   5.253 -17.025  1.00  0.00              
ATOM   2698 2HH2 ARG A 177      -0.440   4.546 -18.260  1.00  0.00              
ATOM   2699  N   THR A 178      -4.805  10.737 -11.795  1.00  0.00              
ATOM   2700  CA  THR A 178      -5.882  11.713 -11.748  1.00  0.00              
ATOM   2701  C   THR A 178      -5.476  12.942 -10.931  1.00  0.00              
ATOM   2702  O   THR A 178      -5.646  14.076 -11.372  1.00  0.00              
ATOM   2703  CB  THR A 178      -7.164  11.106 -11.148  1.00  0.00              
ATOM   2704  OG1 THR A 178      -7.623  10.034 -11.981  1.00  0.00              
ATOM   2705  CG2 THR A 178      -8.254  12.162 -11.041  1.00  0.00              
ATOM   2706  H   THR A 178      -4.947   9.856 -11.391  1.00  0.00              
ATOM   2707  HA  THR A 178      -6.100  12.071 -12.754  1.00  0.00              
ATOM   2708  HB  THR A 178      -6.940  10.714 -10.156  1.00  0.00              
ATOM   2709  HG1 THR A 178      -7.112   9.244 -11.794  1.00  0.00              
ATOM   2710 1HG2 THR A 178      -9.152  11.713 -10.615  1.00  0.00              
ATOM   2711 2HG2 THR A 178      -7.913  12.973 -10.398  1.00  0.00              
ATOM   2712 3HG2 THR A 178      -8.479  12.553 -12.031  1.00  0.00              
ATOM   2713  N   LYS A 179      -4.919  12.702  -9.747  1.00  0.00              
ATOM   2714  CA  LYS A 179      -4.571  13.778  -8.823  1.00  0.00              
ATOM   2715  C   LYS A 179      -3.394  14.603  -9.338  1.00  0.00              
ATOM   2716  O   LYS A 179      -3.305  15.804  -9.081  1.00  0.00              
ATOM   2717  CB  LYS A 179      -4.229  13.204  -7.441  1.00  0.00              
ATOM   2718  CG  LYS A 179      -5.381  13.229  -6.445  1.00  0.00              
ATOM   2719  CD  LYS A 179      -6.493  12.255  -6.803  1.00  0.00              
ATOM   2720  CE  LYS A 179      -7.602  12.288  -5.760  1.00  0.00              
ATOM   2721  NZ  LYS A 179      -8.845  11.614  -6.220  1.00  0.00              
ATOM   2722  H   LYS A 179      -4.739  11.772  -9.486  1.00  0.00              
ATOM   2723  HA  LYS A 179      -5.410  14.468  -8.728  1.00  0.00              
ATOM   2724 1HB  LYS A 179      -3.905  12.174  -7.595  1.00  0.00              
ATOM   2725 2HB  LYS A 179      -3.398  13.791  -7.049  1.00  0.00              
ATOM   2726 1HG  LYS A 179      -4.991  12.969  -5.460  1.00  0.00              
ATOM   2727 2HG  LYS A 179      -5.793  14.237  -6.418  1.00  0.00              
ATOM   2728 1HD  LYS A 179      -6.896  12.532  -7.778  1.00  0.00              
ATOM   2729 2HD  LYS A 179      -6.071  11.252  -6.857  1.00  0.00              
ATOM   2730 1HE  LYS A 179      -7.241  11.792  -4.861  1.00  0.00              
ATOM   2731 2HE  LYS A 179      -7.826  13.331  -5.534  1.00  0.00              
ATOM   2732 1HZ  LYS A 179      -9.544  11.665  -5.493  1.00  0.00              
ATOM   2733 2HZ  LYS A 179      -9.191  12.073  -7.052  1.00  0.00              
ATOM   2734 3HZ  LYS A 179      -8.647  10.646  -6.428  1.00  0.00              
ATOM   2735  N   LYS A 180      -2.505  13.959 -10.078  1.00  0.00              
ATOM   2736  CA  LYS A 180      -1.320  14.625 -10.607  1.00  0.00              
ATOM   2737  C   LYS A 180      -1.609  15.399 -11.896  1.00  0.00              
ATOM   2738  O   LYS A 180      -1.035  16.465 -12.118  1.00  0.00              
ATOM   2739  CB  LYS A 180      -0.210  13.602 -10.853  1.00  0.00              
ATOM   2740  CG  LYS A 180       0.426  13.046  -9.585  1.00  0.00              
ATOM   2741  CD  LYS A 180       1.135  14.138  -8.798  1.00  0.00              
ATOM   2742  CE  LYS A 180       1.769  13.585  -7.530  1.00  0.00              
ATOM   2743  NZ  LYS A 180       2.454  14.645  -6.741  1.00  0.00              
ATOM   2744  H   LYS A 180      -2.644  13.004 -10.270  1.00  0.00              
ATOM   2745  HA  LYS A 180      -0.963  15.367  -9.891  1.00  0.00              
ATOM   2746 1HB  LYS A 180      -0.650  12.785 -11.426  1.00  0.00              
ATOM   2747 2HB  LYS A 180       0.554  14.095 -11.455  1.00  0.00              
ATOM   2748 1HG  LYS A 180      -0.359  12.605  -8.970  1.00  0.00              
ATOM   2749 2HG  LYS A 180       1.144  12.276  -9.867  1.00  0.00              
ATOM   2750 1HD  LYS A 180       1.909  14.576  -9.430  1.00  0.00              
ATOM   2751 2HD  LYS A 180       0.406  14.905  -8.534  1.00  0.00              
ATOM   2752 1HE  LYS A 180       0.985  13.132  -6.925  1.00  0.00              
ATOM   2753 2HE  LYS A 180       2.492  12.821  -7.816  1.00  0.00              
ATOM   2754 1HZ  LYS A 180       2.860  14.237  -5.911  1.00  0.00              
ATOM   2755 2HZ  LYS A 180       3.182  15.064  -7.303  1.00  0.00              
ATOM   2756 3HZ  LYS A 180       1.784  15.353  -6.477  1.00  0.00              
ATOM   2757  N   MET A 181      -2.500  14.886 -12.735  1.00  0.00              
ATOM   2758  CA  MET A 181      -2.885  15.604 -13.948  1.00  0.00              
ATOM   2759  C   MET A 181      -3.843  16.738 -13.606  1.00  0.00              
ATOM   2760  O   MET A 181      -3.789  17.812 -14.207  1.00  0.00              
ATOM   2761  CB  MET A 181      -3.529  14.664 -14.974  1.00  0.00              
ATOM   2762  CG  MET A 181      -2.546  13.694 -15.611  1.00  0.00              
ATOM   2763  SD  MET A 181      -3.261  12.780 -16.995  1.00  0.00              
ATOM   2764  CE  MET A 181      -4.343  11.646 -16.132  1.00  0.00              
ATOM   2765  H   MET A 181      -2.907  14.013 -12.538  1.00  0.00              
ATOM   2766  HA  MET A 181      -2.006  16.054 -14.410  1.00  0.00              
ATOM   2767 1HB  MET A 181      -4.309  14.111 -14.450  1.00  0.00              
ATOM   2768 2HB  MET A 181      -3.981  15.292 -15.741  1.00  0.00              
ATOM   2769 1HG  MET A 181      -1.689  14.264 -15.967  1.00  0.00              
ATOM   2770 2HG  MET A 181      -2.223  12.988 -14.847  1.00  0.00              
ATOM   2771 1HE  MET A 181      -4.857  11.012 -16.854  1.00  0.00              
ATOM   2772 2HE  MET A 181      -3.754  11.024 -15.454  1.00  0.00              
ATOM   2773 3HE  MET A 181      -5.078  12.211 -15.558  1.00  0.00              
ATOM   2774  N   SER A 182      -4.710  16.481 -12.626  1.00  0.00              
ATOM   2775  CA  SER A 182      -5.686  17.458 -12.155  1.00  0.00              
ATOM   2776  C   SER A 182      -6.707  17.799 -13.242  1.00  0.00              
ATOM   2777  O   SER A 182      -6.840  17.084 -14.238  1.00  0.00              
ATOM   2778  CB  SER A 182      -4.976  18.712 -11.685  1.00  0.00              
ATOM   2779  OG  SER A 182      -5.820  19.544 -10.937  1.00  0.00              
ATOM   2780  H   SER A 182      -4.695  15.599 -12.207  1.00  0.00              
ATOM   2781  HA  SER A 182      -6.206  17.147 -11.248  1.00  0.00              
ATOM   2782 1HB  SER A 182      -4.127  18.422 -11.067  1.00  0.00              
ATOM   2783 2HB  SER A 182      -4.619  19.260 -12.556  1.00  0.00              
ATOM   2784  HG  SER A 182      -5.882  19.211 -10.038  1.00  0.00              
ATOM   2785  N   GLU A 183      -7.440  18.882 -13.035  1.00  0.00              
ATOM   2786  CA  GLU A 183      -8.445  19.314 -13.987  1.00  0.00              
ATOM   2787  C   GLU A 183      -8.153  20.728 -14.467  1.00  0.00              
ATOM   2788  O   GLU A 183      -8.487  21.706 -13.801  1.00  0.00              
ATOM   2789  CB  GLU A 183      -9.841  19.239 -13.364  1.00  0.00              
ATOM   2790  CG  GLU A 183     -10.308  17.829 -13.034  1.00  0.00              
ATOM   2791  CD  GLU A 183     -11.705  17.831 -12.478  1.00  0.00              
ATOM   2792  OE1 GLU A 183     -12.296  18.883 -12.412  1.00  0.00              
ATOM   2793  OE2 GLU A 183     -12.224  16.770 -12.224  1.00  0.00              
ATOM   2794  H   GLU A 183      -7.306  19.402 -12.216  1.00  0.00              
ATOM   2795  HA  GLU A 183      -8.421  18.670 -14.867  1.00  0.00              
ATOM   2796 1HB  GLU A 183      -9.815  19.835 -12.452  1.00  0.00              
ATOM   2797 2HB  GLU A 183     -10.532  19.692 -14.076  1.00  0.00              
ATOM   2798 1HG  GLU A 183     -10.257  17.145 -13.882  1.00  0.00              
ATOM   2799 2HG  GLU A 183      -9.611  17.502 -12.264  1.00  0.00              
ATOM   2800  N   ASN A 184      -7.491  20.825 -15.608  1.00  0.00              
ATOM   2801  CA  ASN A 184      -7.167  22.118 -16.191  1.00  0.00              
ATOM   2802  C   ASN A 184      -8.418  22.707 -16.816  1.00  0.00              
ATOM   2803  O   ASN A 184      -8.595  22.671 -18.034  1.00  0.00              
ATOM   2804  CB  ASN A 184      -6.049  22.021 -17.212  1.00  0.00              
ATOM   2805  CG  ASN A 184      -5.571  23.354 -17.716  1.00  0.00              
ATOM   2806  OD1 ASN A 184      -5.809  24.397 -17.094  1.00  0.00              
ATOM   2807  ND2 ASN A 184      -4.971  23.338 -18.878  1.00  0.00              
ATOM   2808  H   ASN A 184      -7.218  20.006 -16.077  1.00  0.00              
ATOM   2809  HA  ASN A 184      -6.830  22.802 -15.410  1.00  0.00              
ATOM   2810 1HB  ASN A 184      -5.188  21.375 -17.038  1.00  0.00              
ATOM   2811 2HB  ASN A 184      -6.694  21.571 -17.968  1.00  0.00              
ATOM   2812 1HD2 ASN A 184      -4.625  24.189 -19.274  1.00  0.00              
ATOM   2813 2HD2 ASN A 184      -4.857  22.474 -19.368  1.00  0.00              
ATOM   2814  N   LYS A 185      -9.302  23.202 -15.971  1.00  0.00              
ATOM   2815  CA  LYS A 185     -10.571  23.745 -16.420  1.00  0.00              
ATOM   2816  C   LYS A 185     -10.672  25.217 -16.059  1.00  0.00              
ATOM   2817  O   LYS A 185     -11.065  25.521 -14.918  1.00  0.00              
ATOM   2818  OXT LYS A 185     -10.376  26.055 -16.865  1.00  0.00              
ATOM   2819  CB  LYS A 185     -11.738  22.966 -15.811  1.00  0.00              
ATOM   2820  CG  LYS A 185     -11.809  21.505 -16.237  1.00  0.00              
ATOM   2821  CD  LYS A 185     -13.003  20.803 -15.609  1.00  0.00              
ATOM   2822  CE  LYS A 185     -13.043  19.331 -15.989  1.00  0.00              
ATOM   2823  NZ  LYS A 185     -14.218  18.635 -15.397  1.00  0.00              
ATOM   2824  H   LYS A 185      -9.091  23.213 -15.014  1.00  0.00              
ATOM   2825  HA  LYS A 185     -10.638  23.676 -17.506  1.00  0.00              
ATOM   2826 1HB  LYS A 185     -11.629  23.022 -14.728  1.00  0.00              
ATOM   2827 2HB  LYS A 185     -12.654  23.475 -16.110  1.00  0.00              
ATOM   2828 1HG  LYS A 185     -11.894  21.465 -17.325  1.00  0.00              
ATOM   2829 2HG  LYS A 185     -10.890  21.009 -15.929  1.00  0.00              
ATOM   2830 1HD  LYS A 185     -12.929  20.897 -14.524  1.00  0.00              
ATOM   2831 2HD  LYS A 185     -13.914  21.292 -15.952  1.00  0.00              
ATOM   2832 1HE  LYS A 185     -13.089  19.260 -17.075  1.00  0.00              
ATOM   2833 2HE  LYS A 185     -12.127  18.860 -15.633  1.00  0.00              
ATOM   2834 1HZ  LYS A 185     -14.208  17.663 -15.673  1.00  0.00              
ATOM   2835 2HZ  LYS A 185     -14.177  18.699 -14.390  1.00  0.00              
ATOM   2836 3HZ  LYS A 185     -15.069  19.069 -15.727  1.00  0.00              
TER
