# Supplementary material for: A Generic Program for Multistate Protein Design
Source: PLoS One. 2011 Jul 6;6(7):e20937. doi: 10.1371/journal.pone.0020937 (PMC3130737; doi:10.1371/journal.pone.0020937)
Supplement: File S1 — “Protocol capture” file that contains the input files, command lines, and support scripts that were used in this computational study. (BZ2) [file pone.0020937.s001.bz2 › MSD_protocol_capture/Capture_Files/orthogonal_interface_files/input_files/pos_states/rosetta_docked_model30_only/2kwi_model_30_scored_mpm_2352_B.pdb]

ATOM   2837  N   GLY B 391      38.021 -14.230  -4.489  1.00  0.00              
ATOM   2838  CA  GLY B 391      37.500 -13.330  -3.431  1.00  0.00              
ATOM   2839  C   GLY B 391      36.154 -12.752  -3.798  1.00  0.00              
ATOM   2840  O   GLY B 391      35.570 -13.138  -4.809  1.00  0.00              
ATOM   2841 1H   GLY B 391      38.891 -14.023  -4.936  1.00  0.00              
ATOM   2842 2H   GLY B 391      38.212 -15.189  -4.280  1.00  0.00              
ATOM   2843 3H   GLY B 391      37.487 -14.386  -5.320  1.00  0.00              
ATOM   2844 1HA  GLY B 391      37.397 -13.893  -2.503  1.00  0.00              
ATOM   2845 2HA  GLY B 391      38.202 -12.511  -3.281  1.00  0.00              
ATOM   2846  N   SER B 392      35.658 -11.834  -2.983  1.00  0.00              
ATOM   2847  CA  SER B 392      34.374 -11.206  -3.248  1.00  0.00              
ATOM   2848  C   SER B 392      34.554 -10.141  -4.321  1.00  0.00              
ATOM   2849  O   SER B 392      33.813 -10.100  -5.303  1.00  0.00              
ATOM   2850  CB  SER B 392      33.818 -10.586  -1.966  1.00  0.00              
ATOM   2851  OG  SER B 392      33.494 -11.589  -1.018  1.00  0.00              
ATOM   2852  H   SER B 392      36.163 -11.572  -2.184  1.00  0.00              
ATOM   2853  HA  SER B 392      33.593 -11.917  -3.520  1.00  0.00              
ATOM   2854 1HB  SER B 392      34.572  -9.918  -1.549  1.00  0.00              
ATOM   2855 2HB  SER B 392      32.925 -10.014  -2.214  1.00  0.00              
ATOM   2856  HG  SER B 392      33.451 -11.191  -0.130  1.00  0.00              
ATOM   2857  N   GLU B 393      35.554  -9.288  -4.102  1.00  0.00              
ATOM   2858  CA  GLU B 393      35.946  -8.233  -5.037  1.00  0.00              
ATOM   2859  C   GLU B 393      34.780  -7.345  -5.467  1.00  0.00              
ATOM   2860  O   GLU B 393      34.545  -6.292  -4.871  1.00  0.00              
ATOM   2861  CB  GLU B 393      36.605  -8.850  -6.273  1.00  0.00              
ATOM   2862  CG  GLU B 393      37.958  -9.495  -6.009  1.00  0.00              
ATOM   2863  CD  GLU B 393      38.530 -10.097  -7.262  1.00  0.00              
ATOM   2864  OE1 GLU B 393      37.876 -10.045  -8.275  1.00  0.00              
ATOM   2865  OE2 GLU B 393      39.666 -10.509  -7.234  1.00  0.00              
ATOM   2866  H   GLU B 393      36.066  -9.378  -3.265  1.00  0.00              
ATOM   2867  HA  GLU B 393      36.657  -7.559  -4.557  1.00  0.00              
ATOM   2868 1HB  GLU B 393      35.915  -9.600  -6.660  1.00  0.00              
ATOM   2869 2HB  GLU B 393      36.720  -8.050  -7.005  1.00  0.00              
ATOM   2870 1HG  GLU B 393      38.686  -8.812  -5.569  1.00  0.00              
ATOM   2871 2HG  GLU B 393      37.730 -10.287  -5.297  1.00  0.00              
ATOM   2872  N   THR B 394      34.041  -7.775  -6.481  1.00  0.00              
ATOM   2873  CA  THR B 394      32.898  -7.020  -6.963  1.00  0.00              
ATOM   2874  C   THR B 394      31.809  -6.964  -5.895  1.00  0.00              
ATOM   2875  O   THR B 394      31.205  -5.914  -5.660  1.00  0.00              
ATOM   2876  CB  THR B 394      32.319  -7.630  -8.254  1.00  0.00              
ATOM   2877  OG1 THR B 394      33.307  -7.584  -9.292  1.00  0.00              
ATOM   2878  CG2 THR B 394      31.085  -6.861  -8.699  1.00  0.00              
ATOM   2879  H   THR B 394      34.269  -8.626  -6.917  1.00  0.00              
ATOM   2880  HA  THR B 394      33.195  -5.991  -7.167  1.00  0.00              
ATOM   2881  HB  THR B 394      32.051  -8.668  -8.065  1.00  0.00              
ATOM   2882  HG1 THR B 394      33.924  -8.311  -9.176  1.00  0.00              
ATOM   2883 1HG2 THR B 394      30.689  -7.306  -9.612  1.00  0.00              
ATOM   2884 2HG2 THR B 394      30.327  -6.904  -7.916  1.00  0.00              
ATOM   2885 3HG2 THR B 394      31.352  -5.822  -8.888  1.00  0.00              
ATOM   2886  N   GLN B 395      31.583  -8.095  -5.233  1.00  0.00              
ATOM   2887  CA  GLN B 395      30.574  -8.175  -4.184  1.00  0.00              
ATOM   2888  C   GLN B 395      30.969  -7.317  -2.993  1.00  0.00              
ATOM   2889  O   GLN B 395      30.122  -6.678  -2.378  1.00  0.00              
ATOM   2890  CB  GLN B 395      30.359  -9.617  -3.728  1.00  0.00              
ATOM   2891  CG  GLN B 395      29.652 -10.477  -4.754  1.00  0.00              
ATOM   2892  CD  GLN B 395      29.600 -11.936  -4.351  1.00  0.00              
ATOM   2893  OE1 GLN B 395      30.279 -12.361  -3.417  1.00  0.00              
ATOM   2894  NE2 GLN B 395      28.801 -12.710  -5.063  1.00  0.00              
ATOM   2895  H   GLN B 395      32.111  -8.895  -5.456  1.00  0.00              
ATOM   2896  HA  GLN B 395      29.628  -7.782  -4.557  1.00  0.00              
ATOM   2897 1HB  GLN B 395      31.345 -10.028  -3.509  1.00  0.00              
ATOM   2898 2HB  GLN B 395      29.774  -9.573  -2.811  1.00  0.00              
ATOM   2899 1HG  GLN B 395      28.683 -10.214  -5.179  1.00  0.00              
ATOM   2900 2HG  GLN B 395      30.425 -10.358  -5.515  1.00  0.00              
ATOM   2901 1HE2 GLN B 395      28.724 -13.684  -4.845  1.00  0.00              
ATOM   2902 2HE2 GLN B 395      28.273 -12.324  -5.819  1.00  0.00              
ATOM   2903  N   ALA B 396      32.262  -7.301  -2.679  1.00  0.00              
ATOM   2904  CA  ALA B 396      32.769  -6.492  -1.577  1.00  0.00              
ATOM   2905  C   ALA B 396      32.583  -5.011  -1.869  1.00  0.00              
ATOM   2906  O   ALA B 396      32.183  -4.243  -0.995  1.00  0.00              
ATOM   2907  CB  ALA B 396      34.236  -6.797  -1.320  1.00  0.00              
ATOM   2908  H   ALA B 396      32.886  -7.837  -3.210  1.00  0.00              
ATOM   2909  HA  ALA B 396      32.197  -6.726  -0.679  1.00  0.00              
ATOM   2910 1HB  ALA B 396      34.595  -6.183  -0.494  1.00  0.00              
ATOM   2911 2HB  ALA B 396      34.349  -7.851  -1.064  1.00  0.00              
ATOM   2912 3HB  ALA B 396      34.816  -6.576  -2.214  1.00  0.00              
ATOM   2913  N   GLY B 397      32.861  -4.620  -3.108  1.00  0.00              
ATOM   2914  CA  GLY B 397      32.694  -3.235  -3.501  1.00  0.00              
ATOM   2915  C   GLY B 397      31.245  -2.798  -3.422  1.00  0.00              
ATOM   2916  O   GLY B 397      30.944  -1.710  -2.938  1.00  0.00              
ATOM   2917  H   GLY B 397      33.184  -5.278  -3.758  1.00  0.00              
ATOM   2918 1HA  GLY B 397      33.286  -2.603  -2.838  1.00  0.00              
ATOM   2919 2HA  GLY B 397      33.041  -3.110  -4.526  1.00  0.00              
ATOM   2920  N   ILE B 398      30.347  -3.668  -3.880  1.00  0.00              
ATOM   2921  CA  ILE B 398      28.912  -3.403  -3.823  1.00  0.00              
ATOM   2922  C   ILE B 398      28.422  -3.298  -2.378  1.00  0.00              
ATOM   2923  O   ILE B 398      27.669  -2.390  -2.040  1.00  0.00              
ATOM   2924  CB  ILE B 398      28.108  -4.496  -4.551  1.00  0.00              
ATOM   2925  CG1 ILE B 398      28.391  -4.454  -6.055  1.00  0.00              
ATOM   2926  CG2 ILE B 398      26.621  -4.332  -4.281  1.00  0.00              
ATOM   2927  CD1 ILE B 398      27.873  -5.659  -6.807  1.00  0.00              
ATOM   2928  H   ILE B 398      30.657  -4.513  -4.268  1.00  0.00              
ATOM   2929  HA  ILE B 398      28.683  -2.432  -4.261  1.00  0.00              
ATOM   2930  HB  ILE B 398      28.436  -5.473  -4.197  1.00  0.00              
ATOM   2931 1HG1 ILE B 398      27.924  -3.552  -6.448  1.00  0.00              
ATOM   2932 2HG1 ILE B 398      29.472  -4.386  -6.179  1.00  0.00              
ATOM   2933 1HG2 ILE B 398      26.067  -5.112  -4.803  1.00  0.00              
ATOM   2934 2HG2 ILE B 398      26.434  -4.410  -3.211  1.00  0.00              
ATOM   2935 3HG2 ILE B 398      26.292  -3.354  -4.636  1.00  0.00              
ATOM   2936 1HD1 ILE B 398      28.111  -5.558  -7.867  1.00  0.00              
ATOM   2937 2HD1 ILE B 398      28.341  -6.563  -6.416  1.00  0.00              
ATOM   2938 3HD1 ILE B 398      26.793  -5.727  -6.685  1.00  0.00              
ATOM   2939  N   LYS B 399      28.875  -4.214  -1.523  1.00  0.00              
ATOM   2940  CA  LYS B 399      28.513  -4.191  -0.108  1.00  0.00              
ATOM   2941  C   LYS B 399      28.970  -2.905   0.571  1.00  0.00              
ATOM   2942  O   LYS B 399      28.252  -2.349   1.406  1.00  0.00              
ATOM   2943  CB  LYS B 399      29.092  -5.403   0.621  1.00  0.00              
ATOM   2944  CG  LYS B 399      28.384  -6.703   0.288  1.00  0.00              
ATOM   2945  CD  LYS B 399      29.012  -7.875   1.011  1.00  0.00              
ATOM   2946  CE  LYS B 399      28.299  -9.172   0.670  1.00  0.00              
ATOM   2947  NZ  LYS B 399      28.886 -10.337   1.381  1.00  0.00              
ATOM   2948  H   LYS B 399      29.470  -4.924  -1.853  1.00  0.00              
ATOM   2949  HA  LYS B 399      27.428  -4.222  -0.003  1.00  0.00              
ATOM   2950 1HB  LYS B 399      30.142  -5.471   0.343  1.00  0.00              
ATOM   2951 2HB  LYS B 399      29.012  -5.201   1.690  1.00  0.00              
ATOM   2952 1HG  LYS B 399      27.337  -6.613   0.584  1.00  0.00              
ATOM   2953 2HG  LYS B 399      28.444  -6.865  -0.788  1.00  0.00              
ATOM   2954 1HD  LYS B 399      30.060  -7.945   0.716  1.00  0.00              
ATOM   2955 2HD  LYS B 399      28.949  -7.696   2.084  1.00  0.00              
ATOM   2956 1HE  LYS B 399      27.251  -9.071   0.946  1.00  0.00              
ATOM   2957 2HE  LYS B 399      28.377  -9.330  -0.406  1.00  0.00              
ATOM   2958 1HZ  LYS B 399      28.384 -11.175   1.125  1.00  0.00              
ATOM   2959 2HZ  LYS B 399      29.859 -10.434   1.124  1.00  0.00              
ATOM   2960 3HZ  LYS B 399      28.814 -10.192   2.377  1.00  0.00              
ATOM   2961  N   GLU B 400      30.154  -2.428   0.211  1.00  0.00              
ATOM   2962  CA  GLU B 400      30.651  -1.169   0.746  1.00  0.00              
ATOM   2963  C   GLU B 400      29.750  -0.019   0.316  1.00  0.00              
ATOM   2964  O   GLU B 400      29.382   0.832   1.128  1.00  0.00              
ATOM   2965  CB  GLU B 400      32.090  -0.917   0.291  1.00  0.00              
ATOM   2966  CG  GLU B 400      32.721   0.342   0.870  1.00  0.00              
ATOM   2967  CD  GLU B 400      34.159   0.473   0.453  1.00  0.00              
ATOM   2968  OE1 GLU B 400      34.627  -0.371  -0.273  1.00  0.00              
ATOM   2969  OE2 GLU B 400      34.759   1.474   0.768  1.00  0.00              
ATOM   2970  H   GLU B 400      30.708  -2.936  -0.426  1.00  0.00              
ATOM   2971  HA  GLU B 400      30.634  -1.198   1.836  1.00  0.00              
ATOM   2972 1HB  GLU B 400      32.675  -1.786   0.590  1.00  0.00              
ATOM   2973 2HB  GLU B 400      32.072  -0.846  -0.797  1.00  0.00              
ATOM   2974 1HG  GLU B 400      32.184   1.254   0.611  1.00  0.00              
ATOM   2975 2HG  GLU B 400      32.667   0.183   1.946  1.00  0.00              
ATOM   2976  N   GLU B 401      29.377  -0.008  -0.959  1.00  0.00              
ATOM   2977  CA  GLU B 401      28.495   1.021  -1.478  1.00  0.00              
ATOM   2978  C   GLU B 401      27.114   0.924  -0.843  1.00  0.00              
ATOM   2979  O   GLU B 401      26.455   1.942  -0.643  1.00  0.00              
ATOM   2980  CB  GLU B 401      28.388   0.916  -3.001  1.00  0.00              
ATOM   2981  CG  GLU B 401      29.650   1.321  -3.749  1.00  0.00              
ATOM   2982  CD  GLU B 401      29.502   1.097  -5.229  1.00  0.00              
ATOM   2983  OE1 GLU B 401      28.479   0.602  -5.636  1.00  0.00              
ATOM   2984  OE2 GLU B 401      30.364   1.523  -5.963  1.00  0.00              
ATOM   2985  H   GLU B 401      29.708  -0.710  -1.564  1.00  0.00              
ATOM   2986  HA  GLU B 401      28.887   2.007  -1.223  1.00  0.00              
ATOM   2987 1HB  GLU B 401      28.147  -0.121  -3.232  1.00  0.00              
ATOM   2988 2HB  GLU B 401      27.562   1.559  -3.306  1.00  0.00              
ATOM   2989 1HG  GLU B 401      29.949   2.353  -3.567  1.00  0.00              
ATOM   2990 2HG  GLU B 401      30.410   0.649  -3.354  1.00  0.00              
ATOM   2991  N   ILE B 402      26.680  -0.295  -0.520  1.00  0.00              
ATOM   2992  CA  ILE B 402      25.410  -0.479   0.177  1.00  0.00              
ATOM   2993  C   ILE B 402      25.492   0.163   1.555  1.00  0.00              
ATOM   2994  O   ILE B 402      24.571   0.853   1.977  1.00  0.00              
ATOM   2995  CB  ILE B 402      25.007  -1.969   0.322  1.00  0.00              
ATOM   2996  CG1 ILE B 402      24.617  -2.562  -1.037  1.00  0.00              
ATOM   2997  CG2 ILE B 402      23.848  -2.110   1.305  1.00  0.00              
ATOM   2998  CD1 ILE B 402      24.483  -4.070  -1.028  1.00  0.00              
ATOM   2999  H   ILE B 402      27.215  -1.082  -0.770  1.00  0.00              
ATOM   3000  HA  ILE B 402      24.606   0.038  -0.346  1.00  0.00              
ATOM   3001  HB  ILE B 402      25.851  -2.515   0.717  1.00  0.00              
ATOM   3002 1HG1 ILE B 402      23.667  -2.114  -1.326  1.00  0.00              
ATOM   3003 2HG1 ILE B 402      25.387  -2.270  -1.751  1.00  0.00              
ATOM   3004 1HG2 ILE B 402      23.575  -3.161   1.397  1.00  0.00              
ATOM   3005 2HG2 ILE B 402      24.148  -1.727   2.280  1.00  0.00              
ATOM   3006 3HG2 ILE B 402      22.991  -1.543   0.940  1.00  0.00              
ATOM   3007 1HD1 ILE B 402      24.205  -4.417  -2.023  1.00  0.00              
ATOM   3008 2HD1 ILE B 402      25.434  -4.519  -0.740  1.00  0.00              
ATOM   3009 3HD1 ILE B 402      23.713  -4.363  -0.316  1.00  0.00              
ATOM   3010  N   ARG B 403      26.629  -0.026   2.222  1.00  0.00              
ATOM   3011  CA  ARG B 403      26.870   0.604   3.514  1.00  0.00              
ATOM   3012  C   ARG B 403      26.935   2.122   3.373  1.00  0.00              
ATOM   3013  O   ARG B 403      26.515   2.850   4.273  1.00  0.00              
ATOM   3014  CB  ARG B 403      28.108   0.051   4.202  1.00  0.00              
ATOM   3015  CG  ARG B 403      27.972  -1.373   4.715  1.00  0.00              
ATOM   3016  CD  ARG B 403      29.221  -1.940   5.286  1.00  0.00              
ATOM   3017  NE  ARG B 403      29.095  -3.303   5.778  1.00  0.00              
ATOM   3018  CZ  ARG B 403      30.118  -4.047   6.243  1.00  0.00              
ATOM   3019  NH1 ARG B 403      31.347  -3.581   6.246  1.00  0.00              
ATOM   3020  NH2 ARG B 403      29.856  -5.268   6.673  1.00  0.00              
ATOM   3021  H   ARG B 403      27.320  -0.604   1.834  1.00  0.00              
ATOM   3022  HA  ARG B 403      26.043   0.387   4.190  1.00  0.00              
ATOM   3023 1HB  ARG B 403      28.921   0.096   3.478  1.00  0.00              
ATOM   3024 2HB  ARG B 403      28.329   0.714   5.038  1.00  0.00              
ATOM   3025 1HG  ARG B 403      27.210  -1.391   5.494  1.00  0.00              
ATOM   3026 2HG  ARG B 403      27.661  -2.011   3.887  1.00  0.00              
ATOM   3027 1HD  ARG B 403      29.993  -1.942   4.516  1.00  0.00              
ATOM   3028 2HD  ARG B 403      29.542  -1.320   6.121  1.00  0.00              
ATOM   3029  HE  ARG B 403      28.273  -3.888   5.852  1.00  0.00              
ATOM   3030 1HH1 ARG B 403      31.533  -2.651   5.896  1.00  0.00              
ATOM   3031 2HH1 ARG B 403      32.100  -4.155   6.597  1.00  0.00              
ATOM   3032 1HH2 ARG B 403      28.908  -5.617   6.647  1.00  0.00              
ATOM   3033 2HH2 ARG B 403      30.603  -5.847   7.026  1.00  0.00              
ATOM   3034  N   ARG B 404      27.450   2.594   2.241  1.00  0.00              
ATOM   3035  CA  ARG B 404      27.502   4.025   1.962  1.00  0.00              
ATOM   3036  C   ARG B 404      26.090   4.600   1.835  1.00  0.00              
ATOM   3037  O   ARG B 404      25.812   5.694   2.322  1.00  0.00              
ATOM   3038  CB  ARG B 404      28.352   4.345   0.740  1.00  0.00              
ATOM   3039  CG  ARG B 404      29.840   4.087   0.912  1.00  0.00              
ATOM   3040  CD  ARG B 404      30.644   4.298  -0.319  1.00  0.00              
ATOM   3041  NE  ARG B 404      32.041   3.915  -0.199  1.00  0.00              
ATOM   3042  CZ  ARG B 404      32.949   4.014  -1.189  1.00  0.00              
ATOM   3043  NH1 ARG B 404      32.607   4.445  -2.382  1.00  0.00              
ATOM   3044  NH2 ARG B 404      34.193   3.643  -0.936  1.00  0.00              
ATOM   3045  H   ARG B 404      27.814   1.965   1.581  1.00  0.00              
ATOM   3046  HA  ARG B 404      27.983   4.545   2.791  1.00  0.00              
ATOM   3047 1HB  ARG B 404      27.973   3.734  -0.078  1.00  0.00              
ATOM   3048 2HB  ARG B 404      28.194   5.398   0.511  1.00  0.00              
ATOM   3049 1HG  ARG B 404      30.222   4.758   1.682  1.00  0.00              
ATOM   3050 2HG  ARG B 404      29.978   3.053   1.232  1.00  0.00              
ATOM   3051 1HD  ARG B 404      30.213   3.709  -1.129  1.00  0.00              
ATOM   3052 2HD  ARG B 404      30.616   5.355  -0.583  1.00  0.00              
ATOM   3053  HE  ARG B 404      32.540   3.535   0.595  1.00  0.00              
ATOM   3054 1HH1 ARG B 404      31.649   4.709  -2.565  1.00  0.00              
ATOM   3055 2HH1 ARG B 404      33.302   4.512  -3.112  1.00  0.00              
ATOM   3056 1HH2 ARG B 404      34.436   3.296  -0.018  1.00  0.00              
ATOM   3057 2HH2 ARG B 404      34.893   3.706  -1.660  1.00  0.00              
ATOM   3058  N   GLN B 405      25.198   3.850   1.190  1.00  0.00              
ATOM   3059  CA  GLN B 405      23.830   4.313   0.985  1.00  0.00              
ATOM   3060  C   GLN B 405      23.046   4.234   2.286  1.00  0.00              
ATOM   3061  O   GLN B 405      22.196   5.084   2.562  1.00  0.00              
ATOM   3062  CB  GLN B 405      23.119   3.500  -0.102  1.00  0.00              
ATOM   3063  CG  GLN B 405      23.703   3.667  -1.497  1.00  0.00              
ATOM   3064  CD  GLN B 405      23.743   5.107  -1.967  1.00  0.00              
ATOM   3065  OE1 GLN B 405      22.781   5.853  -1.814  1.00  0.00              
ATOM   3066  NE2 GLN B 405      24.844   5.497  -2.583  1.00  0.00              
ATOM   3067  H   GLN B 405      25.462   2.961   0.859  1.00  0.00              
ATOM   3068  HA  GLN B 405      23.840   5.359   0.680  1.00  0.00              
ATOM   3069 1HB  GLN B 405      23.178   2.454   0.196  1.00  0.00              
ATOM   3070 2HB  GLN B 405      22.077   3.820  -0.103  1.00  0.00              
ATOM   3071 1HG  GLN B 405      24.642   3.205  -1.803  1.00  0.00              
ATOM   3072 2HG  GLN B 405      22.874   3.168  -1.998  1.00  0.00              
ATOM   3073 1HE2 GLN B 405      24.925   6.438  -2.916  1.00  0.00              
ATOM   3074 2HE2 GLN B 405      25.596   4.852  -2.717  1.00  0.00              
ATOM   3075  N   GLU B 406      23.345   3.219   3.094  1.00  0.00              
ATOM   3076  CA  GLU B 406      22.732   3.087   4.408  1.00  0.00              
ATOM   3077  C   GLU B 406      23.168   4.242   5.297  1.00  0.00              
ATOM   3078  O   GLU B 406      22.362   4.806   6.028  1.00  0.00              
ATOM   3079  CB  GLU B 406      23.101   1.748   5.050  1.00  0.00              
ATOM   3080  CG  GLU B 406      22.421   0.540   4.421  1.00  0.00              
ATOM   3081  CD  GLU B 406      22.962  -0.746   4.982  1.00  0.00              
ATOM   3082  OE1 GLU B 406      23.886  -0.690   5.758  1.00  0.00              
ATOM   3083  OE2 GLU B 406      22.383  -1.774   4.723  1.00  0.00              
ATOM   3084  H   GLU B 406      23.988   2.536   2.791  1.00  0.00              
ATOM   3085  HA  GLU B 406      21.647   3.136   4.316  1.00  0.00              
ATOM   3086 1HB  GLU B 406      24.182   1.641   4.963  1.00  0.00              
ATOM   3087 2HB  GLU B 406      22.825   1.813   6.103  1.00  0.00              
ATOM   3088 1HG  GLU B 406      21.336   0.551   4.524  1.00  0.00              
ATOM   3089 2HG  GLU B 406      22.686   0.617   3.368  1.00  0.00              
ATOM   3090  N   PHE B 407      24.446   4.598   5.202  1.00  0.00              
ATOM   3091  CA  PHE B 407      24.996   5.751   5.912  1.00  0.00              
ATOM   3092  C   PHE B 407      24.284   7.037   5.504  1.00  0.00              
ATOM   3093  O   PHE B 407      23.878   7.826   6.359  1.00  0.00              
ATOM   3094  CB  PHE B 407      26.496   5.870   5.611  1.00  0.00              
ATOM   3095  CG  PHE B 407      27.143   7.114   6.157  1.00  0.00              
ATOM   3096  CD1 PHE B 407      27.508   7.197   7.489  1.00  0.00              
ATOM   3097  CD2 PHE B 407      27.388   8.201   5.331  1.00  0.00              
ATOM   3098  CE1 PHE B 407      28.103   8.340   7.989  1.00  0.00              
ATOM   3099  CE2 PHE B 407      27.981   9.346   5.825  1.00  0.00              
ATOM   3100  CZ  PHE B 407      28.338   9.416   7.156  1.00  0.00              
ATOM   3101  H   PHE B 407      25.046   4.060   4.637  1.00  0.00              
ATOM   3102  HA  PHE B 407      24.839   5.633   6.985  1.00  0.00              
ATOM   3103 1HB  PHE B 407      27.035   5.030   6.046  1.00  0.00              
ATOM   3104 2HB  PHE B 407      26.661   5.889   4.534  1.00  0.00              
ATOM   3105  HD1 PHE B 407      27.324   6.357   8.144  1.00  0.00              
ATOM   3106  HD2 PHE B 407      27.106   8.148   4.288  1.00  0.00              
ATOM   3107  HE1 PHE B 407      28.382   8.392   9.033  1.00  0.00              
ATOM   3108  HE2 PHE B 407      28.166  10.183   5.170  1.00  0.00              
ATOM   3109  HZ  PHE B 407      28.802  10.310   7.545  1.00  0.00              
ATOM   3110  N   LEU B 408      24.137   7.242   4.201  1.00  0.00              
ATOM   3111  CA  LEU B 408      23.514   8.454   3.682  1.00  0.00              
ATOM   3112  C   LEU B 408      22.054   8.536   4.100  1.00  0.00              
ATOM   3113  O   LEU B 408      21.557   9.609   4.443  1.00  0.00              
ATOM   3114  CB  LEU B 408      23.637   8.505   2.154  1.00  0.00              
ATOM   3115  CG  LEU B 408      25.059   8.725   1.620  1.00  0.00              
ATOM   3116  CD1 LEU B 408      25.080   8.552   0.107  1.00  0.00              
ATOM   3117  CD2 LEU B 408      25.539  10.115   2.011  1.00  0.00              
ATOM   3118  H   LEU B 408      24.460   6.560   3.570  1.00  0.00              
ATOM   3119  HA  LEU B 408      24.010   9.328   4.104  1.00  0.00              
ATOM   3120 1HB  LEU B 408      23.301   7.496   1.916  1.00  0.00              
ATOM   3121 2HB  LEU B 408      22.950   9.229   1.717  1.00  0.00              
ATOM   3122  HG  LEU B 408      25.706   7.997   2.111  1.00  0.00              
ATOM   3123 1HD1 LEU B 408      26.094   8.711  -0.263  1.00  0.00              
ATOM   3124 2HD1 LEU B 408      24.755   7.543  -0.148  1.00  0.00              
ATOM   3125 3HD1 LEU B 408      24.411   9.278  -0.351  1.00  0.00              
ATOM   3126 1HD2 LEU B 408      26.549  10.269   1.632  1.00  0.00              
ATOM   3127 2HD2 LEU B 408      24.872  10.864   1.585  1.00  0.00              
ATOM   3128 3HD2 LEU B 408      25.542  10.206   3.097  1.00  0.00              
ATOM   3129  N   LEU B 409      21.381   7.392   4.104  1.00  0.00              
ATOM   3130  CA  LEU B 409      19.984   7.340   4.497  1.00  0.00              
ATOM   3131  C   LEU B 409      19.844   7.698   5.967  1.00  0.00              
ATOM   3132  O   LEU B 409      18.945   8.438   6.355  1.00  0.00              
ATOM   3133  CB  LEU B 409      19.399   5.949   4.219  1.00  0.00              
ATOM   3134  CG  LEU B 409      17.912   5.786   4.560  1.00  0.00              
ATOM   3135  CD1 LEU B 409      17.077   6.752   3.731  1.00  0.00              
ATOM   3136  CD2 LEU B 409      17.487   4.348   4.305  1.00  0.00              
ATOM   3137  H   LEU B 409      21.840   6.563   3.835  1.00  0.00              
ATOM   3138  HA  LEU B 409      19.417   8.078   3.930  1.00  0.00              
ATOM   3139 1HB  LEU B 409      19.541   5.909   3.140  1.00  0.00              
ATOM   3140 2HB  LEU B 409      19.987   5.162   4.692  1.00  0.00              
ATOM   3141  HG  LEU B 409      17.802   5.982   5.627  1.00  0.00              
ATOM   3142 1HD1 LEU B 409      16.023   6.629   3.980  1.00  0.00              
ATOM   3143 2HD1 LEU B 409      17.383   7.776   3.947  1.00  0.00              
ATOM   3144 3HD1 LEU B 409      17.226   6.544   2.672  1.00  0.00              
ATOM   3145 1HD2 LEU B 409      16.430   4.234   4.549  1.00  0.00              
ATOM   3146 2HD2 LEU B 409      17.646   4.102   3.255  1.00  0.00              
ATOM   3147 3HD2 LEU B 409      18.077   3.677   4.929  1.00  0.00              
ATOM   3148  N   ASN B 410      20.749   7.162   6.772  1.00  0.00              
ATOM   3149  CA  ASN B 410      20.791   7.449   8.208  1.00  0.00              
ATOM   3150  C   ASN B 410      21.157   8.909   8.472  1.00  0.00              
ATOM   3151  O   ASN B 410      20.634   9.531   9.399  1.00  0.00              
ATOM   3152  CB  ASN B 410      21.759   6.529   8.930  1.00  0.00              
ATOM   3153  CG  ASN B 410      21.256   5.121   9.081  1.00  0.00              
ATOM   3154  OD1 ASN B 410      20.049   4.862   9.022  1.00  0.00              
ATOM   3155  ND2 ASN B 410      22.168   4.222   9.357  1.00  0.00              
ATOM   3156  H   ASN B 410      21.403   6.528   6.389  1.00  0.00              
ATOM   3157  HA  ASN B 410      19.804   7.296   8.645  1.00  0.00              
ATOM   3158 1HB  ASN B 410      22.815   6.504   8.655  1.00  0.00              
ATOM   3159 2HB  ASN B 410      21.643   7.048   9.881  1.00  0.00              
ATOM   3160 1HD2 ASN B 410      21.905   3.264   9.472  1.00  0.00              
ATOM   3161 2HD2 ASN B 410      23.124   4.494   9.453  1.00  0.00              
ATOM   3162  N   SER B 411      22.046   9.450   7.649  1.00  0.00              
ATOM   3163  CA  SER B 411      22.453  10.842   7.763  1.00  0.00              
ATOM   3164  C   SER B 411      21.273  11.770   7.467  1.00  0.00              
ATOM   3165  O   SER B 411      21.080  12.769   8.159  1.00  0.00              
ATOM   3166  CB  SER B 411      23.608  11.130   6.823  1.00  0.00              
ATOM   3167  OG  SER B 411      24.772  10.444   7.196  1.00  0.00              
ATOM   3168  H   SER B 411      22.444   8.894   6.939  1.00  0.00              
ATOM   3169  HA  SER B 411      22.894  11.086   8.730  1.00  0.00              
ATOM   3170 1HB  SER B 411      23.323  10.825   5.817  1.00  0.00              
ATOM   3171 2HB  SER B 411      23.809  12.200   6.834  1.00  0.00              
ATOM   3172  HG  SER B 411      25.477  10.653   6.578  1.00  0.00              
ATOM   3173  N   LEU B 412      20.470  11.413   6.465  1.00  0.00              
ATOM   3174  CA  LEU B 412      19.252  12.159   6.149  1.00  0.00              
ATOM   3175  C   LEU B 412      18.276  12.128   7.326  1.00  0.00              
ATOM   3176  O   LEU B 412      17.727  13.156   7.722  1.00  0.00              
ATOM   3177  CB  LEU B 412      18.581  11.580   4.903  1.00  0.00              
ATOM   3178  CG  LEU B 412      19.277  11.880   3.571  1.00  0.00              
ATOM   3179  CD1 LEU B 412      18.664  11.048   2.459  1.00  0.00              
ATOM   3180  CD2 LEU B 412      19.177  13.358   3.224  1.00  0.00              
ATOM   3181  H   LEU B 412      20.702  10.628   5.920  1.00  0.00              
ATOM   3182  HA  LEU B 412      19.500  13.206   5.975  1.00  0.00              
ATOM   3183 1HB  LEU B 412      18.665  10.519   5.134  1.00  0.00              
ATOM   3184 2HB  LEU B 412      17.528  11.857   4.846  1.00  0.00              
ATOM   3185  HG  LEU B 412      20.323  11.620   3.648  1.00  0.00              
ATOM   3186 1HD1 LEU B 412      19.168  11.270   1.519  1.00  0.00              
ATOM   3187 2HD1 LEU B 412      18.781   9.989   2.691  1.00  0.00              
ATOM   3188 3HD1 LEU B 412      17.605  11.286   2.369  1.00  0.00              
ATOM   3189 1HD2 LEU B 412      19.679  13.543   2.275  1.00  0.00              
ATOM   3190 2HD2 LEU B 412      18.128  13.643   3.142  1.00  0.00              
ATOM   3191 3HD2 LEU B 412      19.653  13.948   4.007  1.00  0.00              
ATOM   3192  N   HIS B 413      18.067  10.941   7.890  1.00  0.00              
ATOM   3193  CA  HIS B 413      17.148  10.780   9.012  1.00  0.00              
ATOM   3194  C   HIS B 413      17.630  11.560  10.230  1.00  0.00              
ATOM   3195  O   HIS B 413      16.832  12.188  10.921  1.00  0.00              
ATOM   3196  CB  HIS B 413      16.983   9.300   9.370  1.00  0.00              
ATOM   3197  CG  HIS B 413      16.213   8.517   8.352  1.00  0.00              
ATOM   3198  ND1 HIS B 413      16.194   7.138   8.332  1.00  0.00              
ATOM   3199  CD2 HIS B 413      15.436   8.920   7.319  1.00  0.00              
ATOM   3200  CE1 HIS B 413      15.437   6.727   7.329  1.00  0.00              
ATOM   3201  NE2 HIS B 413      14.966   7.787   6.700  1.00  0.00              
ATOM   3202  H   HIS B 413      18.554  10.132   7.532  1.00  0.00              
ATOM   3203  HA  HIS B 413      16.172  11.187   8.748  1.00  0.00              
ATOM   3204 1HB  HIS B 413      17.959   8.822   9.456  1.00  0.00              
ATOM   3205 2HB  HIS B 413      16.445   9.199  10.313  1.00  0.00              
ATOM   3206  HD1 HIS B 413      16.609   6.532   9.010  1.00  0.00              
ATOM   3207  HD2 HIS B 413      15.156   9.904   6.942  1.00  0.00              
ATOM   3208  HE1 HIS B 413      15.293   5.662   7.144  1.00  0.00              
ATOM   3209  N   ARG B 414      18.930  11.528  10.485  1.00  0.00              
ATOM   3210  CA  ARG B 414      19.491  12.211  11.649  1.00  0.00              
ATOM   3211  C   ARG B 414      19.352  13.725  11.529  1.00  0.00              
ATOM   3212  O   ARG B 414      18.960  14.393  12.485  1.00  0.00              
ATOM   3213  CB  ARG B 414      20.934  11.805  11.910  1.00  0.00              
ATOM   3214  CG  ARG B 414      21.113  10.401  12.467  1.00  0.00              
ATOM   3215  CD  ARG B 414      22.529   9.976  12.611  1.00  0.00              
ATOM   3216  NE  ARG B 414      22.704   8.635  13.145  1.00  0.00              
ATOM   3217  CZ  ARG B 414      23.895   8.026  13.310  1.00  0.00              
ATOM   3218  NH1 ARG B 414      25.013   8.617  12.950  1.00  0.00              
ATOM   3219  NH2 ARG B 414      23.908   6.807  13.821  1.00  0.00              
ATOM   3220  H   ARG B 414      19.529  11.035   9.880  1.00  0.00              
ATOM   3221  HA  ARG B 414      18.943  11.922  12.546  1.00  0.00              
ATOM   3222 1HB  ARG B 414      21.464  11.885  10.962  1.00  0.00              
ATOM   3223 2HB  ARG B 414      21.345  12.526  12.617  1.00  0.00              
ATOM   3224 1HG  ARG B 414      20.647  10.356  13.451  1.00  0.00              
ATOM   3225 2HG  ARG B 414      20.617   9.697  11.798  1.00  0.00              
ATOM   3226 1HD  ARG B 414      23.009  10.002  11.633  1.00  0.00              
ATOM   3227 2HD  ARG B 414      23.039  10.664  13.284  1.00  0.00              
ATOM   3228  HE  ARG B 414      22.009   7.972  13.464  1.00  0.00              
ATOM   3229 1HH1 ARG B 414      24.985   9.542  12.543  1.00  0.00              
ATOM   3230 2HH1 ARG B 414      25.895   8.143  13.081  1.00  0.00              
ATOM   3231 1HH2 ARG B 414      23.038   6.361  14.076  1.00  0.00              
ATOM   3232 2HH2 ARG B 414      24.786   6.329  13.954  1.00  0.00              
ATOM   3233  N   ASP B 415      19.664  14.252  10.347  1.00  0.00              
ATOM   3234  CA  ASP B 415      19.559  15.688  10.072  1.00  0.00              
ATOM   3235  C   ASP B 415      18.111  16.145  10.169  1.00  0.00              
ATOM   3236  O   ASP B 415      17.799  17.162  10.792  1.00  0.00              
ATOM   3237  CB  ASP B 415      20.124  16.021   8.689  1.00  0.00              
ATOM   3238  CG  ASP B 415      21.642  15.947   8.595  1.00  0.00              
ATOM   3239  OD1 ASP B 415      22.278  15.876   9.620  1.00  0.00              
ATOM   3240  OD2 ASP B 415      22.144  15.805   7.506  1.00  0.00              
ATOM   3241  H   ASP B 415      19.973  13.657   9.629  1.00  0.00              
ATOM   3242  HA  ASP B 415      20.122  16.250  10.818  1.00  0.00              
ATOM   3243 1HB  ASP B 415      19.682  15.431   7.885  1.00  0.00              
ATOM   3244 2HB  ASP B 415      19.805  17.060   8.596  1.00  0.00              
ATOM   3245  N   LEU B 416      17.228  15.351   9.581  1.00  0.00              
ATOM   3246  CA  LEU B 416      15.805  15.654   9.563  1.00  0.00              
ATOM   3247  C   LEU B 416      15.193  15.617  10.962  1.00  0.00              
ATOM   3248  O   LEU B 416      14.327  16.432  11.286  1.00  0.00              
ATOM   3249  CB  LEU B 416      15.066  14.689   8.631  1.00  0.00              
ATOM   3250  CG  LEU B 416      14.985  15.110   7.155  1.00  0.00              
ATOM   3251  CD1 LEU B 416      16.264  15.797   6.700  1.00  0.00              
ATOM   3252  CD2 LEU B 416      14.692  13.902   6.279  1.00  0.00              
ATOM   3253  H   LEU B 416      17.549  14.543   9.130  1.00  0.00              
ATOM   3254  HA  LEU B 416      15.652  16.669   9.198  1.00  0.00              
ATOM   3255 1HB  LEU B 416      15.712  13.817   8.732  1.00  0.00              
ATOM   3256 2HB  LEU B 416      14.071  14.449   9.005  1.00  0.00              
ATOM   3257  HG  LEU B 416      14.171  15.812   7.035  1.00  0.00              
ATOM   3258 1HD1 LEU B 416      16.172  16.082   5.652  1.00  0.00              
ATOM   3259 2HD1 LEU B 416      16.432  16.690   7.304  1.00  0.00              
ATOM   3260 3HD1 LEU B 416      17.105  15.115   6.818  1.00  0.00              
ATOM   3261 1HD2 LEU B 416      14.636  14.215   5.237  1.00  0.00              
ATOM   3262 2HD2 LEU B 416      15.487  13.165   6.396  1.00  0.00              
ATOM   3263 3HD2 LEU B 416      13.741  13.459   6.576  1.00  0.00              
ATOM   3264  N   GLN B 417      15.632  14.673  11.790  1.00  0.00              
ATOM   3265  CA  GLN B 417      15.165  14.608  13.172  1.00  0.00              
ATOM   3266  C   GLN B 417      15.854  15.674  14.016  1.00  0.00              
ATOM   3267  O   GLN B 417      15.368  16.045  15.084  1.00  0.00              
ATOM   3268  CB  GLN B 417      15.426  13.222  13.768  1.00  0.00              
ATOM   3269  CG  GLN B 417      14.523  12.129  13.221  1.00  0.00              
ATOM   3270  CD  GLN B 417      14.844  10.767  13.806  1.00  0.00              
ATOM   3271  OE1 GLN B 417      15.718  10.636  14.668  1.00  0.00              
ATOM   3272  NE2 GLN B 417      14.141   9.742  13.336  1.00  0.00              
ATOM   3273  H   GLN B 417      16.289  14.020  11.472  1.00  0.00              
ATOM   3274  HA  GLN B 417      14.096  14.816  13.206  1.00  0.00              
ATOM   3275 1HB  GLN B 417      16.468  12.980  13.558  1.00  0.00              
ATOM   3276 2HB  GLN B 417      15.284  13.311  14.845  1.00  0.00              
ATOM   3277 1HG  GLN B 417      13.439  12.227  13.176  1.00  0.00              
ATOM   3278 2HG  GLN B 417      14.933  12.176  12.211  1.00  0.00              
ATOM   3279 1HE2 GLN B 417      14.309   8.819  13.684  1.00  0.00              
ATOM   3280 2HE2 GLN B 417      13.444   9.893  12.636  1.00  0.00              
ATOM   3281  N   GLY B 418      16.986  16.168  13.524  1.00  0.00              
ATOM   3282  CA  GLY B 418      17.681  17.256  14.183  1.00  0.00              
ATOM   3283  C   GLY B 418      17.008  18.593  13.952  1.00  0.00              
ATOM   3284  O   GLY B 418      17.358  19.592  14.584  1.00  0.00              
ATOM   3285  H   GLY B 418      17.355  15.785  12.697  1.00  0.00              
ATOM   3286 1HA  GLY B 418      17.707  17.064  15.256  1.00  0.00              
ATOM   3287 2HA  GLY B 418      18.699  17.312  13.800  1.00  0.00              
ATOM   3288  N   GLY B 419      16.042  18.617  13.043  1.00  0.00              
ATOM   3289  CA  GLY B 419      15.282  19.824  12.799  1.00  0.00              
ATOM   3290  C   GLY B 419      15.775  20.581  11.588  1.00  0.00              
ATOM   3291  O   GLY B 419      15.386  21.726  11.363  1.00  0.00              
ATOM   3292  H   GLY B 419      15.843  17.801  12.534  1.00  0.00              
ATOM   3293 1HA  GLY B 419      14.236  19.559  12.638  1.00  0.00              
ATOM   3294 2HA  GLY B 419      15.360  20.476  13.668  1.00  0.00              
ATOM   3295  N   ILE B 420      16.623  19.944  10.800  1.00  0.00              
ATOM   3296  CA  ILE B 420      17.157  20.566   9.603  1.00  0.00              
ATOM   3297  C   ILE B 420      16.722  19.802   8.374  1.00  0.00              
ATOM   3298  O   ILE B 420      17.311  18.782   8.039  1.00  0.00              
ATOM   3299  CB  ILE B 420      18.695  20.643   9.635  1.00  0.00              
ATOM   3300  CG1 ILE B 420      19.166  21.430  10.861  1.00  0.00              
ATOM   3301  CG2 ILE B 420      19.223  21.277   8.357  1.00  0.00              
ATOM   3302  CD1 ILE B 420      20.660  21.383  11.078  1.00  0.00              
ATOM   3303  H   ILE B 420      16.888  19.027  11.020  1.00  0.00              
ATOM   3304  HA  ILE B 420      16.750  21.568   9.476  1.00  0.00              
ATOM   3305  HB  ILE B 420      19.099  19.636   9.734  1.00  0.00              
ATOM   3306 1HG1 ILE B 420      18.850  22.463  10.723  1.00  0.00              
ATOM   3307 2HG1 ILE B 420      18.659  21.009  11.730  1.00  0.00              
ATOM   3308 1HG2 ILE B 420      20.311  21.324   8.396  1.00  0.00              
ATOM   3309 2HG2 ILE B 420      18.917  20.678   7.500  1.00  0.00              
ATOM   3310 3HG2 ILE B 420      18.820  22.285   8.257  1.00  0.00              
ATOM   3311 1HD1 ILE B 420      20.918  21.964  11.965  1.00  0.00              
ATOM   3312 2HD1 ILE B 420      20.977  20.349  11.218  1.00  0.00              
ATOM   3313 3HD1 ILE B 420      21.169  21.805  10.212  1.00  0.00              
ATOM   3314  N   LYS B 421      15.693  20.273   7.706  1.00  0.00              
ATOM   3315  CA  LYS B 421      15.150  19.525   6.599  1.00  0.00              
ATOM   3316  C   LYS B 421      14.463  20.454   5.619  1.00  0.00              
ATOM   3317  O   LYS B 421      14.195  21.617   5.918  1.00  0.00              
ATOM   3318  CB  LYS B 421      14.174  18.458   7.097  1.00  0.00              
ATOM   3319  CG  LYS B 421      12.917  19.013   7.753  1.00  0.00              
ATOM   3320  CD  LYS B 421      12.094  17.907   8.396  1.00  0.00              
ATOM   3321  CE  LYS B 421      10.841  18.461   9.057  1.00  0.00              
ATOM   3322  NZ  LYS B 421      10.003  17.385   9.652  1.00  0.00              
ATOM   3323  H   LYS B 421      15.295  21.141   7.954  1.00  0.00              
ATOM   3324  HA  LYS B 421      15.957  19.031   6.057  1.00  0.00              
ATOM   3325 1HB  LYS B 421      13.895  17.852   6.234  1.00  0.00              
ATOM   3326 2HB  LYS B 421      14.714  17.840   7.814  1.00  0.00              
ATOM   3327 1HG  LYS B 421      13.214  19.735   8.515  1.00  0.00              
ATOM   3328 2HG  LYS B 421      12.321  19.514   6.991  1.00  0.00              
ATOM   3329 1HD  LYS B 421      11.811  17.190   7.624  1.00  0.00              
ATOM   3330 2HD  LYS B 421      12.708  17.407   9.145  1.00  0.00              
ATOM   3331 1HE  LYS B 421      11.145  19.157   9.838  1.00  0.00              
ATOM   3332 2HE  LYS B 421      10.263  18.994   8.302  1.00  0.00              
ATOM   3333 1HZ  LYS B 421       9.183  17.793  10.079  1.00  0.00              
ATOM   3334 2HZ  LYS B 421       9.719  16.740   8.928  1.00  0.00              
ATOM   3335 3HZ  LYS B 421      10.537  16.891  10.353  1.00  0.00              
ATOM   3336  N   ASP B 422      14.201  19.926   4.446  1.00  0.00              
ATOM   3337  CA  ASP B 422      13.542  20.664   3.391  1.00  0.00              
ATOM   3338  C   ASP B 422      12.897  19.656   2.460  1.00  0.00              
ATOM   3339  O   ASP B 422      13.244  18.476   2.504  1.00  0.00              
ATOM   3340  CB  ASP B 422      14.526  21.559   2.634  1.00  0.00              
ATOM   3341  CG  ASP B 422      13.876  22.705   1.872  1.00  0.00              
ATOM   3342  OD1 ASP B 422      12.673  22.809   1.908  1.00  0.00              
ATOM   3343  OD2 ASP B 422      14.589  23.554   1.394  1.00  0.00              
ATOM   3344  H   ASP B 422      14.451  18.994   4.281  1.00  0.00              
ATOM   3345  HA  ASP B 422      12.763  21.298   3.815  1.00  0.00              
ATOM   3346 1HB  ASP B 422      15.329  21.949   3.260  1.00  0.00              
ATOM   3347 2HB  ASP B 422      14.936  20.838   1.925  1.00  0.00              
ATOM   3348  N   LEU B 423      11.970  20.102   1.631  1.00  0.00              
ATOM   3349  CA  LEU B 423      11.281  19.201   0.718  1.00  0.00              
ATOM   3350  C   LEU B 423      12.274  18.463  -0.171  1.00  0.00              
ATOM   3351  O   LEU B 423      12.117  17.272  -0.444  1.00  0.00              
ATOM   3352  CB  LEU B 423      10.273  19.980  -0.136  1.00  0.00              
ATOM   3353  CG  LEU B 423       9.470  19.133  -1.133  1.00  0.00              
ATOM   3354  CD1 LEU B 423       8.645  18.093  -0.388  1.00  0.00              
ATOM   3355  CD2 LEU B 423       8.573  20.039  -1.963  1.00  0.00              
ATOM   3356  H   LEU B 423      11.747  21.054   1.625  1.00  0.00              
ATOM   3357  HA  LEU B 423      10.748  18.441   1.288  1.00  0.00              
ATOM   3358 1HB  LEU B 423       9.619  20.348   0.653  1.00  0.00              
ATOM   3359 2HB  LEU B 423      10.740  20.823  -0.644  1.00  0.00              
ATOM   3360  HG  LEU B 423      10.185  18.662  -1.808  1.00  0.00              
ATOM   3361 1HD1 LEU B 423       8.078  17.497  -1.103  1.00  0.00              
ATOM   3362 2HD1 LEU B 423       9.308  17.441   0.181  1.00  0.00              
ATOM   3363 3HD1 LEU B 423       7.956  18.594   0.292  1.00  0.00              
ATOM   3364 1HD2 LEU B 423       8.004  19.436  -2.672  1.00  0.00              
ATOM   3365 2HD2 LEU B 423       7.887  20.574  -1.307  1.00  0.00              
ATOM   3366 3HD2 LEU B 423       9.186  20.757  -2.509  1.00  0.00              
ATOM   3367  N   SER B 424      13.314  19.168  -0.586  1.00  0.00              
ATOM   3368  CA  SER B 424      14.346  18.583  -1.422  1.00  0.00              
ATOM   3369  C   SER B 424      14.956  17.363  -0.732  1.00  0.00              
ATOM   3370  O   SER B 424      15.189  16.335  -1.361  1.00  0.00              
ATOM   3371  CB  SER B 424      15.427  19.623  -1.709  1.00  0.00              
ATOM   3372  OG  SER B 424      14.908  20.683  -2.495  1.00  0.00              
ATOM   3373  H   SER B 424      13.389  20.115  -0.325  1.00  0.00              
ATOM   3374  HA  SER B 424      13.997  18.322  -2.422  1.00  0.00              
ATOM   3375 1HB  SER B 424      15.794  20.015  -0.761  1.00  0.00              
ATOM   3376 2HB  SER B 424      16.245  19.138  -2.242  1.00  0.00              
ATOM   3377  HG  SER B 424      15.643  21.149  -2.925  1.00  0.00              
ATOM   3378  N   LYS B 425      15.184  17.477   0.573  1.00  0.00              
ATOM   3379  CA  LYS B 425      15.810  16.406   1.343  1.00  0.00              
ATOM   3380  C   LYS B 425      14.814  15.290   1.598  1.00  0.00              
ATOM   3381  O   LYS B 425      15.178  14.122   1.654  1.00  0.00              
ATOM   3382  CB  LYS B 425      16.360  16.937   2.668  1.00  0.00              
ATOM   3383  CG  LYS B 425      17.558  17.866   2.525  1.00  0.00              
ATOM   3384  CD  LYS B 425      18.052  18.345   3.882  1.00  0.00              
ATOM   3385  CE  LYS B 425      19.246  19.277   3.739  1.00  0.00              
ATOM   3386  NZ  LYS B 425      19.735  19.761   5.059  1.00  0.00              
ATOM   3387  H   LYS B 425      14.903  18.297   1.034  1.00  0.00              
ATOM   3388  HA  LYS B 425      16.636  15.977   0.775  1.00  0.00              
ATOM   3389 1HB  LYS B 425      15.546  17.468   3.161  1.00  0.00              
ATOM   3390 2HB  LYS B 425      16.642  16.071   3.267  1.00  0.00              
ATOM   3391 1HG  LYS B 425      18.357  17.324   2.017  1.00  0.00              
ATOM   3392 2HG  LYS B 425      17.261  18.724   1.922  1.00  0.00              
ATOM   3393 1HD  LYS B 425      17.238  18.870   4.382  1.00  0.00              
ATOM   3394 2HD  LYS B 425      18.340  17.475   4.473  1.00  0.00              
ATOM   3395 1HE  LYS B 425      20.044  18.735   3.233  1.00  0.00              
ATOM   3396 2HE  LYS B 425      18.944  20.128   3.130  1.00  0.00              
ATOM   3397 1HZ  LYS B 425      20.525  20.375   4.921  1.00  0.00              
ATOM   3398 2HZ  LYS B 425      18.995  20.264   5.529  1.00  0.00              
ATOM   3399 3HZ  LYS B 425      20.016  18.972   5.623  1.00  0.00              
ATOM   3400  N   GLU B 426      13.552  15.673   1.741  1.00  0.00              
ATOM   3401  CA  GLU B 426      12.460  14.720   1.899  1.00  0.00              
ATOM   3402  C   GLU B 426      12.258  13.906   0.627  1.00  0.00              
ATOM   3403  O   GLU B 426      11.818  12.755   0.669  1.00  0.00              
ATOM   3404  CB  GLU B 426      11.165  15.443   2.274  1.00  0.00              
ATOM   3405  CG  GLU B 426      11.150  16.016   3.684  1.00  0.00              
ATOM   3406  CD  GLU B 426       9.892  16.798   3.943  1.00  0.00              
ATOM   3407  OE1 GLU B 426       9.107  16.941   3.036  1.00  0.00              
ATOM   3408  OE2 GLU B 426       9.661  17.156   5.074  1.00  0.00              
ATOM   3409  H   GLU B 426      13.343  16.634   1.739  1.00  0.00              
ATOM   3410  HA  GLU B 426      12.702  14.008   2.690  1.00  0.00              
ATOM   3411 1HB  GLU B 426      11.031  16.251   1.554  1.00  0.00              
ATOM   3412 2HB  GLU B 426      10.354  14.723   2.166  1.00  0.00              
ATOM   3413 1HG  GLU B 426      11.273  15.261   4.460  1.00  0.00              
ATOM   3414 2HG  GLU B 426      12.005  16.690   3.696  1.00  0.00              
ATOM   3415  N   GLU B 427      12.597  14.502  -0.504  1.00  0.00              
ATOM   3416  CA  GLU B 427      12.601  13.782  -1.764  1.00  0.00              
ATOM   3417  C   GLU B 427      13.891  12.980  -1.932  1.00  0.00              
ATOM   3418  O   GLU B 427      13.883  11.901  -2.524  1.00  0.00              
ATOM   3419  CB  GLU B 427      12.422  14.753  -2.933  1.00  0.00              
ATOM   3420  CG  GLU B 427      11.060  15.429  -2.986  1.00  0.00              
ATOM   3421  CD  GLU B 427      10.984  16.416  -4.117  1.00  0.00              
ATOM   3422  OE1 GLU B 427      11.958  16.568  -4.815  1.00  0.00              
ATOM   3423  OE2 GLU B 427       9.919  16.936  -4.355  1.00  0.00              
ATOM   3424  H   GLU B 427      12.846  15.454  -0.489  1.00  0.00              
ATOM   3425  HA  GLU B 427      11.783  13.061  -1.780  1.00  0.00              
ATOM   3426 1HB  GLU B 427      13.200  15.511  -2.838  1.00  0.00              
ATOM   3427 2HB  GLU B 427      12.580  14.182  -3.848  1.00  0.00              
ATOM   3428 1HG  GLU B 427      10.230  14.727  -3.061  1.00  0.00              
ATOM   3429 2HG  GLU B 427      11.000  15.960  -2.037  1.00  0.00              
ATOM   3430  N   ARG B 428      14.990  13.492  -1.379  1.00  0.00              
ATOM   3431  CA  ARG B 428      16.256  12.764  -1.395  1.00  0.00              
ATOM   3432  C   ARG B 428      16.142  11.455  -0.632  1.00  0.00              
ATOM   3433  O   ARG B 428      16.847  10.496  -0.937  1.00  0.00              
ATOM   3434  CB  ARG B 428      17.413  13.608  -0.883  1.00  0.00              
ATOM   3435  CG  ARG B 428      17.906  14.673  -1.850  1.00  0.00              
ATOM   3436  CD  ARG B 428      18.932  15.586  -1.284  1.00  0.00              
ATOM   3437  NE  ARG B 428      19.402  16.610  -2.205  1.00  0.00              
ATOM   3438  CZ  ARG B 428      20.237  17.613  -1.872  1.00  0.00              
ATOM   3439  NH1 ARG B 428      20.666  17.755  -0.638  1.00  0.00              
ATOM   3440  NH2 ARG B 428      20.593  18.467  -2.815  1.00  0.00              
ATOM   3441  H   ARG B 428      14.949  14.377  -0.956  1.00  0.00              
ATOM   3442  HA  ARG B 428      16.521  12.507  -2.421  1.00  0.00              
ATOM   3443 1HB  ARG B 428      17.077  14.086   0.036  1.00  0.00              
ATOM   3444 2HB  ARG B 428      18.231  12.923  -0.658  1.00  0.00              
ATOM   3445 1HG  ARG B 428      18.340  14.178  -2.719  1.00  0.00              
ATOM   3446 2HG  ARG B 428      17.054  15.277  -2.163  1.00  0.00              
ATOM   3447 1HD  ARG B 428      18.514  16.096  -0.417  1.00  0.00              
ATOM   3448 2HD  ARG B 428      19.798  15.000  -0.978  1.00  0.00              
ATOM   3449  HE  ARG B 428      19.196  16.736  -3.187  1.00  0.00              
ATOM   3450 1HH1 ARG B 428      20.370  17.105   0.076  1.00  0.00              
ATOM   3451 2HH1 ARG B 428      21.292  18.515  -0.409  1.00  0.00              
ATOM   3452 1HH2 ARG B 428      20.240  18.353  -3.755  1.00  0.00              
ATOM   3453 2HH2 ARG B 428      21.217  19.228  -2.593  1.00  0.00              
ATOM   3454  N   LEU B 429      15.249  11.424   0.355  1.00  0.00              
ATOM   3455  CA  LEU B 429      14.919  10.189   1.056  1.00  0.00              
ATOM   3456  C   LEU B 429      14.541   9.112   0.064  1.00  0.00              
ATOM   3457  O   LEU B 429      15.048   7.997   0.122  1.00  0.00              
ATOM   3458  CB  LEU B 429      13.779  10.421   2.055  1.00  0.00              
ATOM   3459  CG  LEU B 429      14.155  11.247   3.293  1.00  0.00              
ATOM   3460  CD1 LEU B 429      12.909  11.552   4.114  1.00  0.00              
ATOM   3461  CD2 LEU B 429      15.174  10.482   4.124  1.00  0.00              
ATOM   3462  H   LEU B 429      14.805  12.259   0.625  1.00  0.00              
ATOM   3463  HA  LEU B 429      15.793   9.833   1.600  1.00  0.00              
ATOM   3464 1HB  LEU B 429      13.100  10.988   1.421  1.00  0.00              
ATOM   3465 2HB  LEU B 429      13.305   9.486   2.352  1.00  0.00              
ATOM   3466  HG  LEU B 429      14.631  12.162   2.940  1.00  0.00              
ATOM   3467 1HD1 LEU B 429      13.185  12.139   4.990  1.00  0.00              
ATOM   3468 2HD1 LEU B 429      12.203  12.120   3.507  1.00  0.00              
ATOM   3469 3HD1 LEU B 429      12.446  10.620   4.433  1.00  0.00              
ATOM   3470 1HD2 LEU B 429      15.441  11.071   5.003  1.00  0.00              
ATOM   3471 2HD2 LEU B 429      14.747   9.530   4.440  1.00  0.00              
ATOM   3472 3HD2 LEU B 429      16.067  10.299   3.527  1.00  0.00              
ATOM   3473  N   TRP B 430      13.656   9.456  -0.856  1.00  0.00              
ATOM   3474  CA  TRP B 430      13.172   8.500  -1.835  1.00  0.00              
ATOM   3475  C   TRP B 430      14.275   8.101  -2.810  1.00  0.00              
ATOM   3476  O   TRP B 430      14.389   6.935  -3.169  1.00  0.00              
ATOM   3477  CB  TRP B 430      11.979   9.080  -2.596  1.00  0.00              
ATOM   3478  CG  TRP B 430      10.734   9.186  -1.768  1.00  0.00              
ATOM   3479  CD1 TRP B 430      10.316  10.272  -1.060  1.00  0.00              
ATOM   3480  CD2 TRP B 430       9.747   8.168  -1.563  1.00  0.00              
ATOM   3481  NE1 TRP B 430       9.131   9.996  -0.424  1.00  0.00              
ATOM   3482  CE2 TRP B 430       8.760   8.708  -0.719  1.00  0.00              
ATOM   3483  CE3 TRP B 430       9.603   6.850  -2.013  1.00  0.00              
ATOM   3484  CZ2 TRP B 430       7.650   7.984  -0.315  1.00  0.00              
ATOM   3485  CZ3 TRP B 430       8.489   6.123  -1.608  1.00  0.00              
ATOM   3486  CH2 TRP B 430       7.540   6.674  -0.784  1.00  0.00              
ATOM   3487  H   TRP B 430      13.313  10.380  -0.873  1.00  0.00              
ATOM   3488  HA  TRP B 430      12.856   7.586  -1.333  1.00  0.00              
ATOM   3489 1HB  TRP B 430      12.207  10.087  -2.946  1.00  0.00              
ATOM   3490 2HB  TRP B 430      11.734   8.447  -3.449  1.00  0.00              
ATOM   3491  HD1 TRP B 430      10.949  11.158  -1.097  1.00  0.00              
ATOM   3492  HE1 TRP B 430       8.616  10.634   0.165  1.00  0.00              
ATOM   3493  HE3 TRP B 430      10.324   6.365  -2.670  1.00  0.00              
ATOM   3494  HZ2 TRP B 430       6.920   8.460   0.340  1.00  0.00              
ATOM   3495  HZ3 TRP B 430       8.390   5.098  -1.965  1.00  0.00              
ATOM   3496  HH2 TRP B 430       6.681   6.071  -0.491  1.00  0.00              
ATOM   3497  N   GLU B 431      15.107   9.055  -3.214  1.00  0.00              
ATOM   3498  CA  GLU B 431      16.186   8.761  -4.151  1.00  0.00              
ATOM   3499  C   GLU B 431      17.206   7.797  -3.543  1.00  0.00              
ATOM   3500  O   GLU B 431      17.594   6.820  -4.184  1.00  0.00              
ATOM   3501  CB  GLU B 431      16.879  10.053  -4.589  1.00  0.00              
ATOM   3502  CG  GLU B 431      16.028  10.956  -5.469  1.00  0.00              
ATOM   3503  CD  GLU B 431      16.700  12.280  -5.706  1.00  0.00              
ATOM   3504  OE1 GLU B 431      17.742  12.506  -5.139  1.00  0.00              
ATOM   3505  OE2 GLU B 431      16.234  13.019  -6.541  1.00  0.00              
ATOM   3506  H   GLU B 431      14.993   9.971  -2.876  1.00  0.00              
ATOM   3507  HA  GLU B 431      15.783   8.264  -5.035  1.00  0.00              
ATOM   3508 1HB  GLU B 431      17.157  10.588  -3.681  1.00  0.00              
ATOM   3509 2HB  GLU B 431      17.780   9.764  -5.130  1.00  0.00              
ATOM   3510 1HG  GLU B 431      15.765  10.507  -6.426  1.00  0.00              
ATOM   3511 2HG  GLU B 431      15.123  11.110  -4.880  1.00  0.00              
ATOM   3512  N   VAL B 432      17.602   8.047  -2.299  1.00  0.00              
ATOM   3513  CA  VAL B 432      18.586   7.202  -1.620  1.00  0.00              
ATOM   3514  C   VAL B 432      18.006   5.814  -1.354  1.00  0.00              
ATOM   3515  O   VAL B 432      18.694   4.802  -1.476  1.00  0.00              
ATOM   3516  CB  VAL B 432      19.049   7.821  -0.287  1.00  0.00              
ATOM   3517  CG1 VAL B 432      19.900   6.830   0.493  1.00  0.00              
ATOM   3518  CG2 VAL B 432      19.824   9.105  -0.537  1.00  0.00              
ATOM   3519  H   VAL B 432      17.217   8.815  -1.818  1.00  0.00              
ATOM   3520  HA  VAL B 432      19.463   7.033  -2.245  1.00  0.00              
ATOM   3521  HB  VAL B 432      18.172   8.089   0.302  1.00  0.00              
ATOM   3522 1HG1 VAL B 432      20.219   7.284   1.432  1.00  0.00              
ATOM   3523 2HG1 VAL B 432      19.317   5.935   0.704  1.00  0.00              
ATOM   3524 3HG1 VAL B 432      20.779   6.563  -0.095  1.00  0.00              
ATOM   3525 1HG2 VAL B 432      20.142   9.530   0.415  1.00  0.00              
ATOM   3526 2HG2 VAL B 432      20.699   8.889  -1.150  1.00  0.00              
ATOM   3527 3HG2 VAL B 432      19.185   9.821  -1.057  1.00  0.00              
ATOM   3528  N   GLN B 433      16.730   5.791  -1.007  1.00  0.00              
ATOM   3529  CA  GLN B 433      15.998   4.557  -0.783  1.00  0.00              
ATOM   3530  C   GLN B 433      15.949   3.699  -2.050  1.00  0.00              
ATOM   3531  O   GLN B 433      16.186   2.484  -2.002  1.00  0.00              
ATOM   3532  CB  GLN B 433      14.575   4.864  -0.306  1.00  0.00              
ATOM   3533  CG  GLN B 433      13.750   3.632   0.024  1.00  0.00              
ATOM   3534  CD  GLN B 433      14.325   2.844   1.185  1.00  0.00              
ATOM   3535  OE1 GLN B 433      14.696   3.413   2.216  1.00  0.00              
ATOM   3536  NE2 GLN B 433      14.406   1.528   1.024  1.00  0.00              
ATOM   3537  H   GLN B 433      16.256   6.643  -0.892  1.00  0.00              
ATOM   3538  HA  GLN B 433      16.510   3.960  -0.029  1.00  0.00              
ATOM   3539 1HB  GLN B 433      14.669   5.493   0.578  1.00  0.00              
ATOM   3540 2HB  GLN B 433      14.091   5.428  -1.104  1.00  0.00              
ATOM   3541 1HG  GLN B 433      12.667   3.662   0.143  1.00  0.00              
ATOM   3542 2HG  GLN B 433      13.998   3.111  -0.902  1.00  0.00              
ATOM   3543 1HE2 GLN B 433      14.777   0.956   1.757  1.00  0.00              
ATOM   3544 2HE2 GLN B 433      14.095   1.108   0.172  1.00  0.00              
ATOM   3545  N   ARG B 434      15.660   4.325  -3.187  1.00  0.00              
ATOM   3546  CA  ARG B 434      15.619   3.589  -4.439  1.00  0.00              
ATOM   3547  C   ARG B 434      17.003   3.099  -4.824  1.00  0.00              
ATOM   3548  O   ARG B 434      17.156   1.982  -5.305  1.00  0.00              
ATOM   3549  CB  ARG B 434      14.978   4.394  -5.560  1.00  0.00              
ATOM   3550  CG  ARG B 434      13.466   4.519  -5.474  1.00  0.00              
ATOM   3551  CD  ARG B 434      12.815   4.954  -6.737  1.00  0.00              
ATOM   3552  NE  ARG B 434      13.129   6.316  -7.139  1.00  0.00              
ATOM   3553  CZ  ARG B 434      12.463   7.410  -6.721  1.00  0.00              
ATOM   3554  NH1 ARG B 434      11.425   7.307  -5.921  1.00  0.00              
ATOM   3555  NH2 ARG B 434      12.867   8.591  -7.156  1.00  0.00              
ATOM   3556  H   ARG B 434      15.482   5.292  -3.178  1.00  0.00              
ATOM   3557  HA  ARG B 434      14.992   2.704  -4.326  1.00  0.00              
ATOM   3558 1HB  ARG B 434      15.423   5.388  -5.533  1.00  0.00              
ATOM   3559 2HB  ARG B 434      15.245   3.903  -6.496  1.00  0.00              
ATOM   3560 1HG  ARG B 434      13.052   3.548  -5.201  1.00  0.00              
ATOM   3561 2HG  ARG B 434      13.222   5.249  -4.701  1.00  0.00              
ATOM   3562 1HD  ARG B 434      13.131   4.295  -7.544  1.00  0.00              
ATOM   3563 2HD  ARG B 434      11.734   4.890  -6.618  1.00  0.00              
ATOM   3564  HE  ARG B 434      13.853   6.654  -7.759  1.00  0.00              
ATOM   3565 1HH1 ARG B 434      11.118   6.396  -5.612  1.00  0.00              
ATOM   3566 2HH1 ARG B 434      10.940   8.139  -5.620  1.00  0.00              
ATOM   3567 1HH2 ARG B 434      13.656   8.651  -7.785  1.00  0.00              
ATOM   3568 2HH2 ARG B 434      12.386   9.427  -6.859  1.00  0.00              
ATOM   3569  N   ILE B 435      18.016   3.935  -4.614  1.00  0.00              
ATOM   3570  CA  ILE B 435      19.380   3.542  -4.942  1.00  0.00              
ATOM   3571  C   ILE B 435      19.802   2.368  -4.070  1.00  0.00              
ATOM   3572  O   ILE B 435      20.371   1.405  -4.565  1.00  0.00              
ATOM   3573  CB  ILE B 435      20.392   4.693  -4.759  1.00  0.00              
ATOM   3574  CG1 ILE B 435      20.154   5.801  -5.781  1.00  0.00              
ATOM   3575  CG2 ILE B 435      21.814   4.163  -4.892  1.00  0.00              
ATOM   3576  CD1 ILE B 435      20.910   7.074  -5.468  1.00  0.00              
ATOM   3577  H   ILE B 435      17.843   4.824  -4.235  1.00  0.00              
ATOM   3578  HA  ILE B 435      19.439   3.181  -5.968  1.00  0.00              
ATOM   3579  HB  ILE B 435      20.274   5.094  -3.765  1.00  0.00              
ATOM   3580 1HG1 ILE B 435      20.464   5.418  -6.753  1.00  0.00              
ATOM   3581 2HG1 ILE B 435      19.083   6.003  -5.796  1.00  0.00              
ATOM   3582 1HG2 ILE B 435      22.521   4.981  -4.761  1.00  0.00              
ATOM   3583 2HG2 ILE B 435      21.993   3.404  -4.130  1.00  0.00              
ATOM   3584 3HG2 ILE B 435      21.947   3.724  -5.880  1.00  0.00              
ATOM   3585 1HD1 ILE B 435      20.697   7.822  -6.231  1.00  0.00              
ATOM   3586 2HD1 ILE B 435      20.598   7.453  -4.493  1.00  0.00              
ATOM   3587 3HD1 ILE B 435      21.979   6.869  -5.451  1.00  0.00              
ATOM   3588  N   LEU B 436      19.487   2.445  -2.779  1.00  0.00              
ATOM   3589  CA  LEU B 436      19.835   1.394  -1.826  1.00  0.00              
ATOM   3590  C   LEU B 436      19.219   0.054  -2.245  1.00  0.00              
ATOM   3591  O   LEU B 436      19.914  -0.960  -2.307  1.00  0.00              
ATOM   3592  CB  LEU B 436      19.374   1.783  -0.417  1.00  0.00              
ATOM   3593  CG  LEU B 436      19.643   0.735   0.670  1.00  0.00              
ATOM   3594  CD1 LEU B 436      21.139   0.488   0.800  1.00  0.00              
ATOM   3595  CD2 LEU B 436      19.057   1.210   1.992  1.00  0.00              
ATOM   3596  H   LEU B 436      19.022   3.250  -2.447  1.00  0.00              
ATOM   3597  HA  LEU B 436      20.915   1.252  -1.817  1.00  0.00              
ATOM   3598 1HB  LEU B 436      20.005   2.655  -0.258  1.00  0.00              
ATOM   3599 2HB  LEU B 436      18.327   2.085  -0.404  1.00  0.00              
ATOM   3600  HG  LEU B 436      19.115  -0.175   0.381  1.00  0.00              
ATOM   3601 1HD1 LEU B 436      21.320  -0.258   1.574  1.00  0.00              
ATOM   3602 2HD1 LEU B 436      21.532   0.125  -0.151  1.00  0.00              
ATOM   3603 3HD1 LEU B 436      21.639   1.417   1.069  1.00  0.00              
ATOM   3604 1HD2 LEU B 436      19.248   0.463   2.764  1.00  0.00              
ATOM   3605 2HD2 LEU B 436      19.522   2.154   2.277  1.00  0.00              
ATOM   3606 3HD2 LEU B 436      17.982   1.354   1.884  1.00  0.00              
ATOM   3607  N   THR B 437      17.927   0.051  -2.551  1.00  0.00              
ATOM   3608  CA  THR B 437      17.245  -1.193  -2.920  1.00  0.00              
ATOM   3609  C   THR B 437      17.788  -1.751  -4.244  1.00  0.00              
ATOM   3610  O   THR B 437      18.049  -2.952  -4.366  1.00  0.00              
ATOM   3611  CB  THR B 437      15.724  -0.987  -3.044  1.00  0.00              
ATOM   3612  OG1 THR B 437      15.188  -0.590  -1.774  1.00  0.00              
ATOM   3613  CG2 THR B 437      15.047  -2.271  -3.497  1.00  0.00              
ATOM   3614  H   THR B 437      17.430   0.895  -2.536  1.00  0.00              
ATOM   3615  HA  THR B 437      17.434  -1.955  -2.163  1.00  0.00              
ATOM   3616  HB  THR B 437      15.532  -0.199  -3.771  1.00  0.00              
ATOM   3617  HG1 THR B 437      15.080  -1.365  -1.218  1.00  0.00              
ATOM   3618 1HG2 THR B 437      13.973  -2.105  -3.579  1.00  0.00              
ATOM   3619 2HG2 THR B 437      15.445  -2.568  -4.467  1.00  0.00              
ATOM   3620 3HG2 THR B 437      15.239  -3.058  -2.769  1.00  0.00              
ATOM   3621  N   ALA B 438      18.000  -0.873  -5.218  1.00  0.00              
ATOM   3622  CA  ALA B 438      18.485  -1.290  -6.523  1.00  0.00              
ATOM   3623  C   ALA B 438      19.888  -1.863  -6.391  1.00  0.00              
ATOM   3624  O   ALA B 438      20.261  -2.806  -7.081  1.00  0.00              
ATOM   3625  CB  ALA B 438      18.471  -0.122  -7.496  1.00  0.00              
ATOM   3626  H   ALA B 438      17.828   0.081  -5.053  1.00  0.00              
ATOM   3627  HA  ALA B 438      17.831  -2.074  -6.905  1.00  0.00              
ATOM   3628 1HB  ALA B 438      18.837  -0.454  -8.467  1.00  0.00              
ATOM   3629 2HB  ALA B 438      17.452   0.252  -7.602  1.00  0.00              
ATOM   3630 3HB  ALA B 438      19.112   0.673  -7.120  1.00  0.00              
ATOM   3631  N   LEU B 439      20.644  -1.286  -5.476  1.00  0.00              
ATOM   3632  CA  LEU B 439      22.012  -1.698  -5.218  1.00  0.00              
ATOM   3633  C   LEU B 439      22.055  -3.046  -4.492  1.00  0.00              
ATOM   3634  O   LEU B 439      22.956  -3.848  -4.725  1.00  0.00              
ATOM   3635  CB  LEU B 439      22.715  -0.615  -4.404  1.00  0.00              
ATOM   3636  CG  LEU B 439      24.211  -0.822  -4.173  1.00  0.00              
ATOM   3637  CD1 LEU B 439      24.951  -0.922  -5.498  1.00  0.00              
ATOM   3638  CD2 LEU B 439      24.764   0.323  -3.346  1.00  0.00              
ATOM   3639  H   LEU B 439      20.272  -0.535  -4.958  1.00  0.00              
ATOM   3640  HA  LEU B 439      22.534  -1.840  -6.163  1.00  0.00              
ATOM   3641 1HB  LEU B 439      22.558   0.235  -5.068  1.00  0.00              
ATOM   3642 2HB  LEU B 439      22.211  -0.433  -3.455  1.00  0.00              
ATOM   3643  HG  LEU B 439      24.366  -1.740  -3.627  1.00  0.00              
ATOM   3644 1HD1 LEU B 439      26.014  -1.069  -5.312  1.00  0.00              
ATOM   3645 2HD1 LEU B 439      24.564  -1.767  -6.069  1.00  0.00              
ATOM   3646 3HD1 LEU B 439      24.806  -0.004  -6.066  1.00  0.00              
ATOM   3647 1HD2 LEU B 439      25.831   0.171  -3.182  1.00  0.00              
ATOM   3648 2HD2 LEU B 439      24.608   1.264  -3.875  1.00  0.00              
ATOM   3649 3HD2 LEU B 439      24.251   0.359  -2.384  1.00  0.00              
ATOM   3650  N   LYS B 440      21.092  -3.294  -3.603  1.00  0.00              
ATOM   3651  CA  LYS B 440      21.009  -4.589  -2.922  1.00  0.00              
ATOM   3652  C   LYS B 440      20.647  -5.675  -3.934  1.00  0.00              
ATOM   3653  O   LYS B 440      21.115  -6.816  -3.857  1.00  0.00              
ATOM   3654  CB  LYS B 440      19.961  -4.572  -1.800  1.00  0.00              
ATOM   3655  CG  LYS B 440      20.363  -3.765  -0.576  1.00  0.00              
ATOM   3656  CD  LYS B 440      19.312  -3.873   0.524  1.00  0.00              
ATOM   3657  CE  LYS B 440      19.733  -3.126   1.779  1.00  0.00              
ATOM   3658  NZ  LYS B 440      18.833  -3.408   2.930  1.00  0.00              
ATOM   3659  H   LYS B 440      20.436  -2.595  -3.396  1.00  0.00              
ATOM   3660  HA  LYS B 440      21.979  -4.845  -2.496  1.00  0.00              
ATOM   3661 1HB  LYS B 440      19.047  -4.158  -2.222  1.00  0.00              
ATOM   3662 2HB  LYS B 440      19.789  -5.609  -1.507  1.00  0.00              
ATOM   3663 1HG  LYS B 440      21.318  -4.144  -0.208  1.00  0.00              
ATOM   3664 2HG  LYS B 440      20.477  -2.723  -0.871  1.00  0.00              
ATOM   3665 1HD  LYS B 440      18.376  -3.455   0.152  1.00  0.00              
ATOM   3666 2HD  LYS B 440      19.168  -4.927   0.764  1.00  0.00              
ATOM   3667 1HE  LYS B 440      20.748  -3.428   2.033  1.00  0.00              
ATOM   3668 2HE  LYS B 440      19.716  -2.059   1.562  1.00  0.00              
ATOM   3669 1HZ  LYS B 440      19.151  -2.891   3.739  1.00  0.00              
ATOM   3670 2HZ  LYS B 440      17.891  -3.126   2.699  1.00  0.00              
ATOM   3671 3HZ  LYS B 440      18.849  -4.396   3.135  1.00  0.00              
ATOM   3672  N   ARG B 441      19.828  -5.291  -4.907  1.00  0.00              
ATOM   3673  CA  ARG B 441      19.458  -6.186  -5.988  1.00  0.00              
ATOM   3674  C   ARG B 441      20.698  -6.498  -6.801  1.00  0.00              
ATOM   3675  O   ARG B 441      20.941  -7.638  -7.176  1.00  0.00              
ATOM   3676  CB  ARG B 441      18.328  -5.641  -6.850  1.00  0.00              
ATOM   3677  CG  ARG B 441      16.957  -5.662  -6.194  1.00  0.00              
ATOM   3678  CD  ARG B 441      15.868  -5.100  -7.034  1.00  0.00              
ATOM   3679  NE  ARG B 441      14.554  -5.123  -6.412  1.00  0.00              
ATOM   3680  CZ  ARG B 441      13.433  -4.628  -6.973  1.00  0.00              
ATOM   3681  NH1 ARG B 441      13.467  -4.038  -8.147  1.00  0.00              
ATOM   3682  NH2 ARG B 441      12.301  -4.729  -6.299  1.00  0.00              
ATOM   3683  H   ARG B 441      19.478  -4.373  -4.902  1.00  0.00              
ATOM   3684  HA  ARG B 441      19.074  -7.121  -5.579  1.00  0.00              
ATOM   3685 1HB  ARG B 441      18.589  -4.615  -7.105  1.00  0.00              
ATOM   3686 2HB  ARG B 441      18.301  -6.245  -7.757  1.00  0.00              
ATOM   3687 1HG  ARG B 441      16.700  -6.695  -5.959  1.00  0.00              
ATOM   3688 2HG  ARG B 441      17.005  -5.081  -5.273  1.00  0.00              
ATOM   3689 1HD  ARG B 441      16.100  -4.061  -7.267  1.00  0.00              
ATOM   3690 2HD  ARG B 441      15.802  -5.673  -7.958  1.00  0.00              
ATOM   3691  HE  ARG B 441      14.273  -5.490  -5.512  1.00  0.00              
ATOM   3692 1HH1 ARG B 441      14.344  -3.953  -8.641  1.00  0.00              
ATOM   3693 2HH1 ARG B 441      12.616  -3.673  -8.550  1.00  0.00              
ATOM   3694 1HH2 ARG B 441      12.296  -5.170  -5.389  1.00  0.00              
ATOM   3695 2HH2 ARG B 441      11.447  -4.366  -6.695  1.00  0.00              
ATOM   3696  N   LYS B 442      21.482  -5.459  -7.045  1.00  0.00              
ATOM   3697  CA  LYS B 442      22.744  -5.577  -7.762  1.00  0.00              
ATOM   3698  C   LYS B 442      23.711  -6.526  -7.057  1.00  0.00              
ATOM   3699  O   LYS B 442      24.432  -7.278  -7.708  1.00  0.00              
ATOM   3700  CB  LYS B 442      23.387  -4.198  -7.926  1.00  0.00              
ATOM   3701  CG  LYS B 442      24.689  -4.203  -8.716  1.00  0.00              
ATOM   3702  CD  LYS B 442      25.221  -2.792  -8.914  1.00  0.00              
ATOM   3703  CE  LYS B 442      26.520  -2.795  -9.707  1.00  0.00              
ATOM   3704  NZ  LYS B 442      27.020  -1.417  -9.964  1.00  0.00              
ATOM   3705  H   LYS B 442      21.184  -4.570  -6.747  1.00  0.00              
ATOM   3706  HA  LYS B 442      22.568  -6.002  -8.750  1.00  0.00              
ATOM   3707 1HB  LYS B 442      22.659  -3.564  -8.431  1.00  0.00              
ATOM   3708 2HB  LYS B 442      23.573  -3.811  -6.925  1.00  0.00              
ATOM   3709 1HG  LYS B 442      25.425  -4.795  -8.170  1.00  0.00              
ATOM   3710 2HG  LYS B 442      24.504  -4.662  -9.687  1.00  0.00              
ATOM   3711 1HD  LYS B 442      24.471  -2.210  -9.450  1.00  0.00              
ATOM   3712 2HD  LYS B 442      25.395  -2.345  -7.936  1.00  0.00              
ATOM   3713 1HE  LYS B 442      27.266  -3.350  -9.139  1.00  0.00              
ATOM   3714 2HE  LYS B 442      26.339  -3.298 -10.656  1.00  0.00              
ATOM   3715 1HZ  LYS B 442      27.880  -1.464 -10.491  1.00  0.00              
ATOM   3716 2HZ  LYS B 442      26.328  -0.902 -10.492  1.00  0.00              
ATOM   3717 3HZ  LYS B 442      27.188  -0.950  -9.085  1.00  0.00              
ATOM   3718  N   LEU B 443      23.734  -6.484  -5.731  1.00  0.00              
ATOM   3719  CA  LEU B 443      24.533  -7.431  -4.965  1.00  0.00              
ATOM   3720  C   LEU B 443      24.067  -8.853  -5.262  1.00  0.00              
ATOM   3721  O   LEU B 443      24.873  -9.751  -5.497  1.00  0.00              
ATOM   3722  CB  LEU B 443      24.433  -7.138  -3.465  1.00  0.00              
ATOM   3723  CG  LEU B 443      25.270  -8.048  -2.567  1.00  0.00              
ATOM   3724  CD1 LEU B 443      26.752  -7.900  -2.884  1.00  0.00              
ATOM   3725  CD2 LEU B 443      24.997  -7.732  -1.107  1.00  0.00              
ATOM   3726  H   LEU B 443      23.214  -5.798  -5.260  1.00  0.00              
ATOM   3727  HA  LEU B 443      25.576  -7.360  -5.270  1.00  0.00              
ATOM   3728 1HB  LEU B 443      24.839  -6.127  -3.454  1.00  0.00              
ATOM   3729 2HB  LEU B 443      23.398  -7.116  -3.125  1.00  0.00              
ATOM   3730  HG  LEU B 443      24.988  -9.076  -2.747  1.00  0.00              
ATOM   3731 1HD1 LEU B 443      27.331  -8.556  -2.233  1.00  0.00              
ATOM   3732 2HD1 LEU B 443      26.930  -8.172  -3.923  1.00  0.00              
ATOM   3733 3HD1 LEU B 443      27.057  -6.867  -2.719  1.00  0.00              
ATOM   3734 1HD2 LEU B 443      25.598  -8.388  -0.476  1.00  0.00              
ATOM   3735 2HD2 LEU B 443      25.258  -6.694  -0.904  1.00  0.00              
ATOM   3736 3HD2 LEU B 443      23.940  -7.890  -0.890  1.00  0.00              
ATOM   3737  N   ARG B 444      22.752  -9.050  -5.258  1.00  0.00              
ATOM   3738  CA  ARG B 444      22.173 -10.371  -5.514  1.00  0.00              
ATOM   3739  C   ARG B 444      22.471 -10.823  -6.944  1.00  0.00              
ATOM   3740  O   ARG B 444      22.669 -12.007  -7.216  1.00  0.00              
ATOM   3741  CB  ARG B 444      20.684 -10.419  -5.210  1.00  0.00              
ATOM   3742  CG  ARG B 444      20.328 -10.320  -3.735  1.00  0.00              
ATOM   3743  CD  ARG B 444      18.872 -10.225  -3.462  1.00  0.00              
ATOM   3744  NE  ARG B 444      18.528 -10.109  -2.053  1.00  0.00              
ATOM   3745  CZ  ARG B 444      17.290  -9.865  -1.585  1.00  0.00              
ATOM   3746  NH1 ARG B 444      16.281  -9.672  -2.405  1.00  0.00              
ATOM   3747  NH2 ARG B 444      17.118  -9.799  -0.276  1.00  0.00              
ATOM   3748  H   ARG B 444      22.155  -8.286  -5.072  1.00  0.00              
ATOM   3749  HA  ARG B 444      22.625 -11.107  -4.849  1.00  0.00              
ATOM   3750 1HB  ARG B 444      20.223  -9.592  -5.748  1.00  0.00              
ATOM   3751 2HB  ARG B 444      20.309 -11.363  -5.606  1.00  0.00              
ATOM   3752 1HG  ARG B 444      20.708 -11.206  -3.227  1.00  0.00              
ATOM   3753 2HG  ARG B 444      20.807  -9.431  -3.323  1.00  0.00              
ATOM   3754 1HD  ARG B 444      18.472  -9.346  -3.967  1.00  0.00              
ATOM   3755 2HD  ARG B 444      18.380 -11.119  -3.845  1.00  0.00              
ATOM   3756  HE  ARG B 444      19.122 -10.187  -1.237  1.00  0.00              
ATOM   3757 1HH1 ARG B 444      16.431  -9.708  -3.404  1.00  0.00              
ATOM   3758 2HH1 ARG B 444      15.359  -9.490  -2.035  1.00  0.00              
ATOM   3759 1HH2 ARG B 444      17.908  -9.931   0.341  1.00  0.00              
ATOM   3760 2HH2 ARG B 444      16.201  -9.616   0.102  1.00  0.00              
ATOM   3761  N   GLU B 445      22.484  -9.855  -7.844  1.00  0.00              
ATOM   3762  CA  GLU B 445      22.781 -10.071  -9.257  1.00  0.00              
ATOM   3763  C   GLU B 445      24.221 -10.553  -9.414  1.00  0.00              
ATOM   3764  O   GLU B 445      24.505 -11.489 -10.165  1.00  0.00              
ATOM   3765  CB  GLU B 445      22.554  -8.791 -10.065  1.00  0.00              
ATOM   3766  CG  GLU B 445      22.800  -8.938 -11.560  1.00  0.00              
ATOM   3767  CD  GLU B 445      22.554  -7.644 -12.284  1.00  0.00              
ATOM   3768  OE1 GLU B 445      22.202  -6.684 -11.641  1.00  0.00              
ATOM   3769  OE2 GLU B 445      22.826  -7.584 -13.460  1.00  0.00              
ATOM   3770  H   GLU B 445      22.274  -8.945  -7.550  1.00  0.00              
ATOM   3771  HA  GLU B 445      22.131 -10.850  -9.656  1.00  0.00              
ATOM   3772 1HB  GLU B 445      21.520  -8.489  -9.896  1.00  0.00              
ATOM   3773 2HB  GLU B 445      23.225  -8.035  -9.659  1.00  0.00              
ATOM   3774 1HG  GLU B 445      23.798  -9.304 -11.800  1.00  0.00              
ATOM   3775 2HG  GLU B 445      22.060  -9.674 -11.870  1.00  0.00              
ATOM   3776  N   ALA B 446      25.119  -9.908  -8.684  1.00  0.00              
ATOM   3777  CA  ALA B 446      26.526 -10.257  -8.706  1.00  0.00              
ATOM   3778  C   ALA B 446      26.744 -11.641  -8.107  1.00  0.00              
ATOM   3779  O   ALA B 446      26.881 -12.607  -8.882  1.00  0.00              
ATOM   3780  OXT ALA B 446      26.779 -11.780  -6.916  1.00  0.00              
ATOM   3781  CB  ALA B 446      27.337  -9.211  -7.955  1.00  0.00              
ATOM   3782  H   ALA B 446      24.824  -9.180  -8.102  1.00  0.00              
ATOM   3783  HA  ALA B 446      26.862 -10.288  -9.743  1.00  0.00              
ATOM   3784 1HB  ALA B 446      28.392  -9.484  -7.979  1.00  0.00              
ATOM   3785 2HB  ALA B 446      27.202  -8.237  -8.428  1.00  0.00              
ATOM   3786 3HB  ALA B 446      26.998  -9.162  -6.922  1.00  0.00              
TER                                                                             
