# Supplementary material for: A Generic Program for Multistate Protein Design
Source: PLoS One. 2011 Jul 6;6(7):e20937. doi: 10.1371/journal.pone.0020937 (PMC3130737; doi:10.1371/journal.pone.0020937)
Supplement: File S1 — “Protocol capture” file that contains the input files, command lines, and support scripts that were used in this computational study. (BZ2) [file pone.0020937.s001.bz2 › MSD_protocol_capture/Capture_Files/orthogonal_interface_files/input_files/pos_states/rosetta_docked_model30_only/rosetta_docked_poses.list]

rosetta_docked_poses/2kwi_model_30_scored_mpm_2352.pdb   rosetta_docked_poses/2kwi_model_30_scored_mpm_2352_A.pdb    rosetta_docked_poses/2kwi_model_30_scored_mpm_2352_B.pdb
