# Supplementary material for: A Generic Program for Multistate Protein Design
Source: PLoS One. 2011 Jul 6;6(7):e20937. doi: 10.1371/journal.pone.0020937 (PMC3130737; doi:10.1371/journal.pone.0020937)
Supplement: File S1 — “Protocol capture” file that contains the input files, command lines, and support scripts that were used in this computational study. (BZ2) [file pone.0020937.s001.bz2 › MSD_protocol_capture/Capture_Files/orthogonal_interface_files/input_files/design_definitions/d6_excluderesi38and48_nodesign/definition_files.txt]

RalA1          corr= RalA.corr    2res= RalA.2resfile
RalA2          corr= RalA.corr    2res= RalA.2resfile
RalA3          corr= RalA.corr    2res= RalA.2resfile
RalA1andRalBP1 corr= RalA.corr    2res= RalA1andRalBP1.2resfile
RalA2andSec5   corr= RalA.corr    2res= RalA2andSec5.2resfile
RalA3andExo84  corr= RalA.corr    2res= RalA3andExo84.2resfile
RalBP1         corr= empty.corr   2res= RalBP1.2resfile
Sec5           corr= empty.corr   2res= Sec5.2resfile
Exo84          corr= empty.corr   2res= Exo84.2resfile
