# Supplementary material for: A Generic Program for Multistate Protein Design
Source: PLoS One. 2011 Jul 6;6(7):e20937. doi: 10.1371/journal.pone.0020937 (PMC3130737; doi:10.1371/journal.pone.0020937)
Supplement: File S1 — “Protocol capture” file that contains the input files, command lines, and support scripts that were used in this computational study. (BZ2) [file pone.0020937.s001.bz2 › MSD_protocol_capture/Capture_Files/orthogonal_interface_files/input_files/design_definitions/d6_excluderesi38and48_nodesign/fitness.daf]

STATE_VECTOR   RalA1           RalA1.states
STATE_VECTOR   RalA2           RalA2.states
STATE_VECTOR   RalA3           RalA3.states
STATE_VECTOR   RalBP1          RalBP1.states
STATE_VECTOR   Sec5            Sec5.states
STATE_VECTOR   Exo84           Exo84.states
STATE_VECTOR   RalA1andRalBP1  RalA1andRalBP1.states
STATE_VECTOR   RalA2andSec5    RalA2andSec5.states
STATE_VECTOR   RalA3andExo84   RalA3andExo84.states

SCALAR_EXPRESSION best_RalA1 = vmin( RalA1 )
SCALAR_EXPRESSION best_RalA2 = vmin( RalA2 )
SCALAR_EXPRESSION best_RalA3 = vmin( RalA3 )
SCALAR_EXPRESSION best_RalBP1 = vmin( RalBP1 )
SCALAR_EXPRESSION best_Sec5 = vmin( Sec5 )
SCALAR_EXPRESSION best_Exo84 = vmin( Exo84 )
SCALAR_EXPRESSION best_RalA1_RalBP1 = vmin( RalA1andRalBP1 )
SCALAR_EXPRESSION best_RalA2_Sec5   = vmin( RalA2andSec5 )
SCALAR_EXPRESSION best_RalA3_Exo84  = vmin( RalA3andExo84 )

# Hereafter, the target complex RalA1andRalBP1 will be referred to as AB.
# AC and AD will refer to the off-target complexes, RalA2andSec5 and RalA3andExo84, respectively.
# I'm using these names to simplify interpretation of the equations below.

SCALAR_EXPRESSION dGbind_AB = best_RalA1_RalBP1 - best_RalA1 - best_RalBP1
SCALAR_EXPRESSION dGbind_AC = best_RalA2_Sec5 - best_RalA2 - best_Sec5
SCALAR_EXPRESSION dGbind_AD = best_RalA3_Exo84 - best_RalA3 - best_Exo84

# Disable the dGbind for the off-target complexes if its greater than 0 for all states. why?
# Because the off-target complexes should not associate if their binding energy is positive!
# don't use: ite( lt( dGbind_AC, 0 ), dGbind_AC, 0.0 ) - dGbind_AB
SCALAR_EXPRESSION diff_AC_AB = dGbind_AB - dGbind_AC * ite( lt( dGbind_AC, 0 ), 1.0, 0.0 )
SCALAR_EXPRESSION diff_AD_AB = dGbind_AB - dGbind_AD * ite( lt( dGbind_AD, 0 ), 1.0, 0.0 )

FITNESS best_RalA1_RalBP1 + DDG_BIND_WEIGHT * ( diff_AC_AB + diff_AD_AB )
