# Supplementary material for: A Generic Program for Multistate Protein Design
Source: PLoS One. 2011 Jul 6;6(7):e20937. doi: 10.1371/journal.pone.0020937 (PMC3130737; doi:10.1371/journal.pone.0020937)
Supplement: File S1 — “Protocol capture” file that contains the input files, command lines, and support scripts that were used in this computational study. (BZ2) [file pone.0020937.s001.bz2 › MSD_protocol_capture/Capture_Files/orthogonal_interface_files/input_files/design_definitions/d6_excluderesi38and48_nodesign/RalA.2resfile]

NATRO
start
11 A NATAA EX 1 EX 2 USE_INPUT_SC
#14 A NATAA EX 1 EX 2 USE_INPUT_SC entity position
16 A NATAA EX 1 EX 2 USE_INPUT_SC
28 A NATAA EX 1 EX 2 USE_INPUT_SC
32 A NATAA EX 1 EX 2 USE_INPUT_SC
44 A NATAA EX 1 EX 2 USE_INPUT_SC
35 A NATAA EX 1 EX 2 USE_INPUT_SC
#36 A NATAA EX 1 EX 2 USE_INPUT_SC entity position
38 A NATAA EX 1 EX 2 USE_INPUT_SC
#47 A NATAA EX 1 EX 2 USE_INPUT_SC entity position
48 A NATAA EX 1 EX 2 USE_INPUT_SC
49 A NATAA EX 1 EX 2 USE_INPUT_SC
50 A NATAA EX 1 EX 2 USE_INPUT_SC
51 A NATAA EX 1 EX 2 USE_INPUT_SC
#52 A NATAA EX 1 EX 2 USE_INPUT_SC entity position
53 A NATAA EX 1 EX 2 USE_INPUT_SC
#63 A NATAA EX 1 EX 2 USE_INPUT_SC entity position
65 A NATAA EX 1 EX 2 USE_INPUT_SC
67 A NATAA EX 1 EX 2 USE_INPUT_SC
68 A NATAA EX 1 EX 2 USE_INPUT_SC
69 A NATAA EX 1 EX 2 USE_INPUT_SC
#73 A NATAA EX 1 EX 2 USE_INPUT_SC entity position
74 A NATAA EX 1 EX 2 USE_INPUT_SC
75 A NATAA EX 1 EX 2 USE_INPUT_SC
76 A NATAA EX 1 EX 2 USE_INPUT_SC
77 A NATAA EX 1 EX 2 USE_INPUT_SC
78 A NATAA EX 1 EX 2 USE_INPUT_SC
81 A NATAA EX 1 EX 2 USE_INPUT_SC
82 A NATAA EX 1 EX 2 USE_INPUT_SC
84 A NATAA EX 1 EX 2 USE_INPUT_SC
85 A NATAA EX 1 EX 2 USE_INPUT_SC
86 A NATAA EX 1 EX 2 USE_INPUT_SC
114 A NATAA EX 1 EX 2 USE_INPUT_SC
