# Supplementary material for: A Generic Program for Multistate Protein Design
Source: PLoS One. 2011 Jul 6;6(7):e20937. doi: 10.1371/journal.pone.0020937 (PMC3130737; doi:10.1371/journal.pone.0020937)
Supplement: File S1 — “Protocol capture” file that contains the input files, command lines, and support scripts that were used in this computational study. (BZ2) [file pone.0020937.s001.bz2 › MSD_protocol_capture/Capture_Files/orthogonal_interface_files/input_files/design_definitions/d6_excluderesi38and48_nodesign/resfile.moltenres_AD]

NATRO
start
11 A NATAA EX 1 EX 2 USE_INPUT_SC
14 A NATAA EX 1 EX 2 USE_INPUT_SC
16 A NATAA EX 1 EX 2 USE_INPUT_SC
28 A NATAA EX 1 EX 2 USE_INPUT_SC
32 A NATAA EX 1 EX 2 USE_INPUT_SC
44 A NATAA EX 1 EX 2 USE_INPUT_SC
35 A NATAA EX 1 EX 2 USE_INPUT_SC
36 A NATAA EX 1 EX 2 USE_INPUT_SC
38 A NATAA EX 1 EX 2 USE_INPUT_SC
47 A NATAA EX 1 EX 2 USE_INPUT_SC
48 A NATAA EX 1 EX 2 USE_INPUT_SC
49 A NATAA EX 1 EX 2 USE_INPUT_SC
50 A NATAA EX 1 EX 2 USE_INPUT_SC
51 A NATAA EX 1 EX 2 USE_INPUT_SC
52 A NATAA EX 1 EX 2 USE_INPUT_SC
53 A NATAA EX 1 EX 2 USE_INPUT_SC
63 A NATAA EX 1 EX 2 USE_INPUT_SC
65 A NATAA EX 1 EX 2 USE_INPUT_SC
67 A NATAA EX 1 EX 2 USE_INPUT_SC
68 A NATAA EX 1 EX 2 USE_INPUT_SC
69 A NATAA EX 1 EX 2 USE_INPUT_SC
73 A NATAA EX 1 EX 2 USE_INPUT_SC
74 A NATAA EX 1 EX 2 USE_INPUT_SC
75 A NATAA EX 1 EX 2 USE_INPUT_SC
76 A NATAA EX 1 EX 2 USE_INPUT_SC
77 A NATAA EX 1 EX 2 USE_INPUT_SC
78 A NATAA EX 1 EX 2 USE_INPUT_SC
81 A NATAA EX 1 EX 2 USE_INPUT_SC
82 A NATAA EX 1 EX 2 USE_INPUT_SC
84 A NATAA EX 1 EX 2 USE_INPUT_SC
85 A NATAA EX 1 EX 2 USE_INPUT_SC
86 A NATAA EX 1 EX 2 USE_INPUT_SC
114 A NATAA EX 1 EX 2 USE_INPUT_SC
185 D NATAA EX 1 EX 2 USE_INPUT_SC
186 D NATAA EX 1 EX 2 USE_INPUT_SC
187 D NATAA EX 1 EX 2 USE_INPUT_SC
188 D NATAA EX 1 EX 2 USE_INPUT_SC
225 D NATAA EX 1 EX 2 USE_INPUT_SC
226 D NATAA EX 1 EX 2 USE_INPUT_SC
228 D NATAA EX 1 EX 2 USE_INPUT_SC
229 D NATAA EX 1 EX 2 USE_INPUT_SC
230 D NATAA EX 1 EX 2 USE_INPUT_SC
231 D NATAA EX 1 EX 2 USE_INPUT_SC
232 D NATAA EX 1 EX 2 USE_INPUT_SC
233 D NATAA EX 1 EX 2 USE_INPUT_SC
235 D NATAA EX 1 EX 2 USE_INPUT_SC
238 D NATAA EX 1 EX 2 USE_INPUT_SC
243 D NATAA EX 1 EX 2 USE_INPUT_SC
245 D NATAA EX 1 EX 2 USE_INPUT_SC
246 D NATAA EX 1 EX 2 USE_INPUT_SC
247 D NATAA EX 1 EX 2 USE_INPUT_SC
250 D NATAA EX 1 EX 2 USE_INPUT_SC
252 D NATAA EX 1 EX 2 USE_INPUT_SC
269 D NATAA EX 1 EX 2 USE_INPUT_SC
272 D NATAA EX 1 EX 2 USE_INPUT_SC
275 D NATAA EX 1 EX 2 USE_INPUT_SC
276 D NATAA EX 1 EX 2 USE_INPUT_SC
