# Supplementary material for: A Generic Program for Multistate Protein Design
Source: PLoS One. 2011 Jul 6;6(7):e20937. doi: 10.1371/journal.pone.0020937 (PMC3130737; doi:10.1371/journal.pone.0020937)
Supplement: File S1 — “Protocol capture” file that contains the input files, command lines, and support scripts that were used in this computational study. (BZ2) [file pone.0020937.s001.bz2 › MSD_protocol_capture/Capture_Files/orthogonal_interface_files/input_files/design_definitions/d6_excluderesi38and48_nodesign/resfile.moltenres_C]

NATRO
start
9 C NATAA EX 1 EX 2 USE_INPUT_SC
11 C NATAA EX 1 EX 2 USE_INPUT_SC
12 C NATAA EX 1 EX 2 USE_INPUT_SC
13 C NATAA EX 1 EX 2 USE_INPUT_SC
14 C NATAA EX 1 EX 2 USE_INPUT_SC
15 C NATAA EX 1 EX 2 USE_INPUT_SC
16 C NATAA EX 1 EX 2 USE_INPUT_SC
17 C NATAA EX 1 EX 2 USE_INPUT_SC
25 C NATAA EX 1 EX 2 USE_INPUT_SC
27 C NATAA EX 1 EX 2 USE_INPUT_SC
29 C NATAA EX 1 EX 2 USE_INPUT_SC
58 C NATAA EX 1 EX 2 USE_INPUT_SC
87 C NATAA EX 1 EX 2 USE_INPUT_SC
88 C NATAA EX 1 EX 2 USE_INPUT_SC
