# Supplementary material for: A Generic Program for Multistate Protein Design
Source: PLoS One. 2011 Jul 6;6(7):e20937. doi: 10.1371/journal.pone.0020937 (PMC3130737; doi:10.1371/journal.pone.0020937)
Supplement: File S1 — “Protocol capture” file that contains the input files, command lines, and support scripts that were used in this computational study. (BZ2) [file pone.0020937.s001.bz2 › MSD_protocol_capture/Capture_Files/orthogonal_interface_files/input_files/design_definitions/d16_allofexo84interface_nodesign/entity.resfile]

16
NATAA
start
1 A PIKAA L
2 A PIKAA K
3 A PIKAA Y
4 A PIKAA K
5 A PIKAA S
6 A PIKAA R
7 A PIKAA Q
8 A PIKAA D
9 A PIKAA L
10 A PIKAA E
11 A PIKAA D
12 A PIKAA Y
13 A PIKAA A
14 A PIKAA I
15 A PIKAA N
16 A PIKAA Y
