# Supplementary material for: A Generic Program for Multistate Protein Design
Source: PLoS One. 2011 Jul 6;6(7):e20937. doi: 10.1371/journal.pone.0020937 (PMC3130737; doi:10.1371/journal.pone.0020937)
Supplement: File S1 — “Protocol capture” file that contains the input files, command lines, and support scripts that were used in this computational study. (BZ2) [file pone.0020937.s001.bz2 › MSD_protocol_capture/Capture_Files/orthogonal_interface_files/input_files/design_definitions/d16_allofexo84interface_nodesign/RalA.corr]

1 14 A
2 16 A
3 36 A
4 47 A
5 50 A
6 52 A
7 63 A
8 65 A
9 67 A
10 73 A
11 74 A
12 75 A
13 77 A
14 78 A
15 81 A
16 82 A
