# Supplementary material for: A Generic Program for Multistate Protein Design
Source: PLoS One. 2011 Jul 6;6(7):e20937. doi: 10.1371/journal.pone.0020937 (PMC3130737; doi:10.1371/journal.pone.0020937)
Supplement: File S1 — “Protocol capture” file that contains the input files, command lines, and support scripts that were used in this computational study. (BZ2) [file pone.0020937.s001.bz2 › MSD_protocol_capture/Capture_Files/orthogonal_interface_files/input_files/design_definitions/d16_allofexo84interface_nodesign/RalA2andSec5.2resfile]

NATRO
start
11 A NATAA EX 1 EX 2 USE_INPUT_SC
#14 A NATAA EX 1 EX 2 USE_INPUT_SC entity position
#16 A NATAA EX 1 EX 2 USE_INPUT_SC entity position
28 A NATAA EX 1 EX 2 USE_INPUT_SC
32 A NATAA EX 1 EX 2 USE_INPUT_SC
35 A NATAA EX 1 EX 2 USE_INPUT_SC
#36 A NATAA EX 1 EX 2 USE_INPUT_SC entity position
38 A NATAA EX 1 EX 2 USE_INPUT_SC
44 A NATAA EX 1 EX 2 USE_INPUT_SC
#47 A NATAA EX 1 EX 2 USE_INPUT_SC entity position
48 A NATAA EX 1 EX 2 USE_INPUT_SC
49 A NATAA EX 1 EX 2 USE_INPUT_SC
#50 A NATAA EX 1 EX 2 USE_INPUT_SC entity position
51 A NATAA EX 1 EX 2 USE_INPUT_SC
#52 A NATAA EX 1 EX 2 USE_INPUT_SC entity position
53 A NATAA EX 1 EX 2 USE_INPUT_SC
#63 A NATAA EX 1 EX 2 USE_INPUT_SC entity position
#65 A NATAA EX 1 EX 2 USE_INPUT_SC entity position
#67 A NATAA EX 1 EX 2 USE_INPUT_SC entity position
68 A NATAA EX 1 EX 2 USE_INPUT_SC
69 A NATAA EX 1 EX 2 USE_INPUT_SC
#73 A NATAA EX 1 EX 2 USE_INPUT_SC entity position
#74 A NATAA EX 1 EX 2 USE_INPUT_SC entity position
#75 A NATAA EX 1 EX 2 USE_INPUT_SC entity position
76 A NATAA EX 1 EX 2 USE_INPUT_SC
#77 A NATAA EX 1 EX 2 USE_INPUT_SC entity position
#78 A NATAA EX 1 EX 2 USE_INPUT_SC entity position
#81 A NATAA EX 1 EX 2 USE_INPUT_SC entity position
#82 A NATAA EX 1 EX 2 USE_INPUT_SC entity position
84 A NATAA EX 1 EX 2 USE_INPUT_SC
85 A NATAA EX 1 EX 2 USE_INPUT_SC
86 A NATAA EX 1 EX 2 USE_INPUT_SC
114 A NATAA EX 1 EX 2 USE_INPUT_SC
9 C NATAA EX 1 EX 2 USE_INPUT_SC
11 C NATAA EX 1 EX 2 USE_INPUT_SC
12 C NATAA EX 1 EX 2 USE_INPUT_SC
13 C NATAA EX 1 EX 2 USE_INPUT_SC
14 C NATAA EX 1 EX 2 USE_INPUT_SC
15 C NATAA EX 1 EX 2 USE_INPUT_SC
16 C NATAA EX 1 EX 2 USE_INPUT_SC
17 C NATAA EX 1 EX 2 USE_INPUT_SC
25 C NATAA EX 1 EX 2 USE_INPUT_SC
27 C NATAA EX 1 EX 2 USE_INPUT_SC
29 C NATAA EX 1 EX 2 USE_INPUT_SC
58 C NATAA EX 1 EX 2 USE_INPUT_SC
87 C NATAA EX 1 EX 2 USE_INPUT_SC
88 C NATAA EX 1 EX 2 USE_INPUT_SC
