# Supplementary material for: A Generic Program for Multistate Protein Design
Source: PLoS One. 2011 Jul 6;6(7):e20937. doi: 10.1371/journal.pone.0020937 (PMC3130737; doi:10.1371/journal.pone.0020937)
Supplement: File S1 — “Protocol capture” file that contains the input files, command lines, and support scripts that were used in this computational study. (BZ2) [file pone.0020937.s001.bz2 › MSD_protocol_capture/Capture_Files/heterodimer_files/scripts/dock_jobs_ddGs_from_repacked3.py]

import os
import sys
import commands
from dock_jobs_run import *
from setup_jobs import leading_zero_string

def take_total_energy_from_scored_pdb( pdb) :
    total_column = 0
    lines = open( pdb ).readlines()
    for line in lines :
        if line[ 0:5 ] == "label":
            cols = line.split()
            for col in cols :
                if col == "total":
                    #print total_column, line
                    break
                total_column += 1

        if line[0:4] == "pose" :
            #print line
            return float( line.split()[ total_column ] )
    return 12345

def write_ddG_data_line( ddG_lines, dimer_scores, chA_scores, chB_scores, last_pdb ) :
    assert( len(dimer_scores) == 3 )
    assert( len(chA_scores) == 3 )
    assert( len(chB_scores) == 3 )
    new_line = ""
    new_line += last_pdb[:-7] + " "
    ddgs = []
    for i in xrange(3):
        new_line += str( dimer_scores[ i ] ) + " " + str( chA_scores[ i ] ) + " " + str( chB_scores[ i ] ) + " "
        ddgs.append( dimer_scores[ i ] - chA_scores[ i ] - chB_scores[ i ] )
    for i in xrange(3) :
        new_line += str( ddgs[i] ) + " "
    new_line += str( ddgs[ 0 ] - ddgs[ 1 ] ) + " " + str( ddgs[ 0 ] - ddgs[ 2 ] ) + "\n"
    ddG_lines.append( new_line )

if __name__ == "__main__":

    pdb_triples = open( sys.argv[1] ).readlines()
    pdb_sets = divide_pdbs_into_sets_of_18( pdb_triples )

    read_output_structure_energies = []
    jobs = []
    ddG_lines = []
    #design_directory = sys.argv[1] #exists already, has the designs
    for i in xrange( len( pdb_sets ) ) :
        count3 = 0
        dimer_scores = []
        chA_scores = []
        chB_scores = []
        dock_directory = "dockpert_" + str( i )
        #os.mkdir(dock_directory) -- this should already exist and contain output structures.
        os.chdir(dock_directory)
        #os.mkdir( "repack_docked" ) -- this should already exist and contain repacked structures from docking
        os.chdir( "repack_docked" )
        # OK - every third PDB, we've got to output the ddGs as one line
        for pdb in pdb_sets[i] :
            if count3 == 3 :
                write_ddG_data_line( ddG_lines, dimer_scores, chA_scores, chB_scores, last_pdb )
                dimer_scores = []; chA_scores = []; chB_scores = [];
                count3 = 0

            last_pdb = pdb
            count3 += 1
            best_dimer_score = 1234
            best_chA_score = 1234
            best_chB_score = 1234
            for count in xrange(1,51) :
                pdb_prefix = pdb[:-4]
                docked_struct_name = pdb_prefix + "_" + leading_zero_string(count,1000) + "_0001.pdb"
                chA_pdb_name = docked_struct_name[:-9] + "_chA_0001.pdb"
                chB_pdb_name = docked_struct_name[:-9] + "_chB_0001.pdb"
                if os.path.isfile( docked_struct_name ) :  # not all docking trajectories create outputs!                                                                    
                    dimer_score = take_total_energy_from_scored_pdb( docked_struct_name )
                    chA_score = take_total_energy_from_scored_pdb( chA_pdb_name )
                    chB_score = take_total_energy_from_scored_pdb( chB_pdb_name )
                    if best_dimer_score == 1234 or dimer_score < best_dimer_score :
                        # take all three scores together
                        best_dimer_score = dimer_score
                        best_chA_score = chA_score
                        best_chB_score = chB_score
                    #if best_chA_score == None or chA_score < best_chA_score : best_chA_score = chA_score
                    #if best_chB_score == None or chB_score < best_chB_score : best_chB_score = chB_score

            dimer_scores.append( best_dimer_score )
            chA_scores.append( best_chA_score )
            chB_scores.append( best_chB_score )
        write_ddG_data_line( ddG_lines, dimer_scores, chA_scores, chB_scores, last_pdb )

        os.chdir( "../..")

    open( "dockpert_repacked_ddGs_3.txt", "w" ).writelines( ddG_lines )
