# Supplementary material for: A Generic Program for Multistate Protein Design
Source: PLoS One. 2011 Jul 6;6(7):e20937. doi: 10.1371/journal.pone.0020937 (PMC3130737; doi:10.1371/journal.pone.0020937)
Supplement: File S1 — “Protocol capture” file that contains the input files, command lines, and support scripts that were used in this computational study. (BZ2) [file pone.0020937.s001.bz2 › MSD_protocol_capture/Capture_Files/heterodimer_files/scripts/dock_jobs_repack2.py]

import os
import sys
import commands
from dock_jobs_run import *
from setup_jobs import leading_zero_string

def fixbb_bin_dir() :
    return "/ifs1/home/leaverfa/SVN/mini/bin/"
    #return "/ifs1/home/leaverfa/stat_execs/"

def minirosetta_database_dir() :
    return "/ifs1/home/leaverfa/SVN/minirosetta_database/"

def repack_resfile_dir() : # the resfile that should be used is going to be named repack_moltenres.resfile
    return "/ifs1/home/leaverfa/het1USM/setup_scheme1/input_files/design_definitions/redes8_4/"

def create_get_chain_from_pdb_command( pdb, deschain, chpdb ) :
    #newlines = []
    #lines = open( pdb ).readlines()
    #for line in lines :
    #    if len(line) > 21 and line[ 21 ]== deschain :
    #        newlines.append( line )
    #return newlines
    return "awk '$1==\"ATOM\"' " + pdb + " | awk 'substr($0,22,1)==\"" + deschain + "\"' > " + chpdb + "\n"

if __name__ == "__main__":

    pdb_triples = open( sys.argv[1] ).readlines()
    pdb_sets = divide_pdbs_into_sets_of_18( pdb_triples )

    read_output_structure_energies = []
    jobs = []

    #design_directory = sys.argv[1] #exists already, has the designs
    for i in xrange( len( pdb_sets ) ) :
        dimers_to_repack = []
        chA_pdbs_to_repack = []
        chB_pdbs_to_repack = []
        dock_directory = "dockpert_" + str( i )
        print " " + dock_directory
        jobs.append( "cd " + dock_directory + "/repack_docked/\n" )
        #os.mkdir(dock_directory) -- this should already exist and contain output structures.
        os.chdir(dock_directory)
        os.mkdir( "repack_docked" )
        os.chdir( "repack_docked" )
        for pdb in pdb_sets[i] :
            for count in xrange(1,51) :
                pdb_prefix = pdb[:-4]
                docked_struct_name = pdb_prefix + "_" + leading_zero_string(count,1000) + ".pdb"
                if os.path.isfile( "../" + docked_struct_name ) :  # not all docking trajectories create outputs!
                    os.system("ln -s ../" + docked_struct_name + " ." )
                    dimers_to_repack.append( docked_struct_name + "\n" )
                    chA_pdb_name = docked_struct_name[:-4] + "_chA.pdb"
                    chB_pdb_name = docked_struct_name[:-4] + "_chB.pdb"
                    jobs.append( create_get_chain_from_pdb_command( docked_struct_name, "A", chA_pdb_name ))
                    jobs.append( create_get_chain_from_pdb_command( docked_struct_name, "B", chB_pdb_name ))
                    chA_pdbs_to_repack.append( chA_pdb_name + "\n" )
                    chB_pdbs_to_repack.append( chB_pdb_name + "\n" )
        open("dimers.list", "w" ).writelines( dimers_to_repack )
        open("chAs.list", "w" ).writelines( chA_pdbs_to_repack )
        open("chBs.list", "w" ).writelines( chB_pdbs_to_repack )

        jobs.append( "bsub -n 10 -q 32cpu -o repack_"+dock_directory+"_dimers.log -a mvapich mpirun " +
                     fixbb_bin_dir() + "fixbb.mpi.linuxgccrelease -database " + minirosetta_database_dir() +
                     " -l dimers.list -resfile " + repack_resfile_dir() + "repack_moltenres.resfile -mute all -no_his_his_pairE -extrachi_cutoff 1\n" )
        jobs.append( "bsub -n 10 -q 32cpu -o repack_"+dock_directory+"_chAs.log -a mvapich mpirun " +
                     fixbb_bin_dir() + "fixbb.mpi.linuxgccrelease -database " + minirosetta_database_dir() +
                     " -l chAs.list -resfile " + repack_resfile_dir() + "repack_moltenres_chA.resfile -mute all -no_his_his_pairE -extrachi_cutoff 1\n" )
        jobs.append( "bsub -n 10 -q 32cpu -o repack_"+dock_directory+"_chBs.log -a mvapich mpirun " +
                     fixbb_bin_dir() + "fixbb.mpi.linuxgccrelease -database " + minirosetta_database_dir() +
                     " -l chBs.list -resfile " + repack_resfile_dir() + "repack_moltenres_chB.resfile -mute all -no_his_his_pairE -extrachi_cutoff 1\n" )
        jobs.append( "cd ../..\n" )
        jobs.append( "\n" )

        os.chdir( "../..")

    open( "repack_docked_pdbs.scr", "w" ).writelines( jobs )
