# Supplementary material for: A Generic Program for Multistate Protein Design
Source: PLoS One. 2011 Jul 6;6(7):e20937. doi: 10.1371/journal.pone.0020937 (PMC3130737; doi:10.1371/journal.pone.0020937)
Supplement: File S1 — “Protocol capture” file that contains the input files, command lines, and support scripts that were used in this computational study. (BZ2) [file pone.0020937.s001.bz2 › MSD_protocol_capture/Capture_Files/heterodimer_files/scripts/dockxml_command.scr]

#/bin/bash
basename=`pwd`
#jobname=$1
struct="$basename""/""$1"
scriptfile="$basename""/""$2"
native="$basename""/""$3"
nstruct=30
trials=2
#name and use the newly copied local script

numprocs=2
que="debug"
#exe & database
exepath="/home/andrew/rosetta/SVN/mini2/mini/bin/rosetta_scripts.default.linuxgccrelease"
dbpath="/home/andrew/rosetta/SVN/minirosetta_database/"
#exepath="/ifs1/home/stranges/rosetta/mini_r37649/build/src/release/linux/2.6/64/x86/gcc/mpi/rosetta_scripts.mpi.linuxgccrelease"
#dbpath="/ifs1/home/stranges/rosetta/minirosetta_db_r37649"


cmd="$exepath -database $dbpath \
-s $struct \
-native $native \
-nstruct $nstruct \
-jd2::ntrials $trials \
-parser:protocol $scriptfile \
-docking::dock_pert 2 10  \
-no_optH false -ex1 -ex2 -use_input_sc \
-run::min_type dfpmin_armijo_nonmonotone \
-mute protocols.moves.RigidBodyMover core.pack.task basic.io.database core.io.pdb.file_data core.scoring.etable \
-extrachi_cutoff 1 \
-ignore_unrecognized_res \
-overwrite"

echo $cmd
$cmd
