# Supplementary material for: A Generic Program for Multistate Protein Design
Source: PLoS One. 2011 Jul 6;6(7):e20937. doi: 10.1371/journal.pone.0020937 (PMC3130737; doi:10.1371/journal.pone.0020937)
Supplement: File S1 — “Protocol capture” file that contains the input files, command lines, and support scripts that were used in this computational study. (BZ2) [file pone.0020937.s001.bz2 › MSD_protocol_capture/Capture_Files/heterodimer_files/scripts/prepack_monomers.py]

import os
import sys
import commands
from dock_jobs_repack import take_chain_from_pdb, fixbb_bin_dir, minirosetta_database_dir, repack_resfile_dir


if __name__ == "__main__":

    pdb_triples = open( sys.argv[1] ).readlines()


    #design_directory = sys.argv[1] #exists already, has the designs
    chA_pdbs_to_repack = []
    chB_pdbs_to_repack = []
    create_dimers_from_repacked_monomers_command = []
    rmp_trimpes = []
    for i in xrange( len( pdb_triples ) ) :
        triple = pdb_triples[i].split()
        AB, AA, BB = triple[0].strip(), triple[1].strip(), triple[2].strip()

        new_triple = ""
        for dimer_name in [ AB, AA, BB ] :
            chA_pdb_name = dimer_name[:-4] + "_chA.pdb"
            chB_pdb_name = dimer_name[:-4] + "_chB.pdb"
            chA = take_chain_from_pdb( dimer_name, "A" )
            open( chA_pdb_name, "w" ).writelines( chA )
            chB = take_chain_from_pdb( dimer_name, "B" )
            open( chB_pdb_name, "w" ).writelines( chB )
            chA_pdbs_to_repack.append( chA_pdb_name + "\n" )
            chB_pdbs_to_repack.append( chB_pdb_name + "\n" )
            rpm_dimer = dimer_name[:-4] + "_rpm.pdb"
            new_triple += rpm_dimer + " "
            create_dimers_from_repacked_monomers_command.append( "grep ATOM " + chA_pdb_name[:-4] + "_0001.pdb  > " + rpm_dimer + "\n" )
            create_dimers_from_repacked_monomers_command.append( "grep ATOM " + chB_pdb_name[:-4] + "_0001.pdb >> " + rpm_dimer + "\n" )
        rmp_trimpes.append( new_triple[:-1] + "\n" )

    open("chAs.list", "w" ).writelines( chA_pdbs_to_repack )
    open("chBs.list", "w" ).writelines( chB_pdbs_to_repack )
    open("cat_repacked_monomers.scr", "w" ).writelines( create_dimers_from_repacked_monomers_command )
    open("repacked_monomer_triples.list", "w" ).writelines( rmp_trimpes )

    os.system( "bsub -n 32 -q 32cpu -o repack_chAs.log -a mvapich mpirun " +
               fixbb_bin_dir() + "fixbb.mpi.linuxgccrelease -database " + minirosetta_database_dir() +
               " -l chAs.list -resfile " + repack_resfile_dir() + "repack_moltenres_chA.resfile -mute all -no_his_his_pairE -extrachi_cutoff 1\n" )
    os.system( "bsub -n 32 -q 32cpu -o repack_chBs.log -a mvapich mpirun " +
               fixbb_bin_dir() + "fixbb.mpi.linuxgccrelease -database " + minirosetta_database_dir() +
               " -l chBs.list -resfile " + repack_resfile_dir() + "repack_moltenres_chB.resfile -mute all -no_his_his_pairE -extrachi_cutoff 1\n" )
