# Supplementary material for: A Generic Program for Multistate Protein Design
Source: PLoS One. 2011 Jul 6;6(7):e20937. doi: 10.1371/journal.pone.0020937 (PMC3130737; doi:10.1371/journal.pone.0020937)
Supplement: File S1 — “Protocol capture” file that contains the input files, command lines, and support scripts that were used in this computational study. (BZ2) [file pone.0020937.s001.bz2 › MSD_protocol_capture/Capture_Files/heterodimer_files/scripts/setup_jobs.py]

from optparse import OptionParser
import os
import sys
import math

def initialize_options_parser() :
    parser = OptionParser()
    parser.add_option( "-n", "--num-cpu", dest="num_cpu", type="int",
                       help="the number of cpus that each design job should request; default behavior is to run with 1 cpu per state", default= -1 )
    parser.add_option( "-m", "--num-states-per-cpu", dest="num_states_per_cpu", type="int",
                       help="the number of desired states per CPU; calculate the number of CPUs to use based on the number of states" )
    parser.add_option( "-d", "--des-def", dest="des_def",
                       help="the directory which defines the residues to be designed, the corr files, and the 2resfiles.", default="unk" )
    parser.add_option( "-s", "--state-def", dest="state_def",
                       help="the directory which defines the states for the A,B,AA,BB, and AB species", default="unk" )
    parser.add_option( "-j", "--job-name", dest="job_name",
                       help="the name to give to this batch of jobs", default="unk" )
    parser.add_option( "-f", "--flag-file", dest="flags_file",
                       help="the name for the flags file, if any are desired, to use with this design job", default="" )
    parser.add_option( "-w", "--w-dGdiff-bonus-weights-file", dest="weights_file",
                       help="the file with a list of weights to scan for the dGdiff bonus; one weight per line", default="")
    parser.add_option( "-a", "--DAF", dest="daf",
                       help="the dynamic aggregate function", default="" )
    parser.add_option( "-p", "--preserve-DAF", action="store_true", dest="preserve_DAF",
                       help="keep the dynamic aggregate function exactly as input" )
    parser.add_option( "-r", "--replace-DAF-dGbind-weight", action="store_true", dest="replace_DAF_weight",
                       help="Search and replace the string 'DDG_BIND_WEIGHT' from the FITNESS line of the DAF with the dGdiff bonus weight" )
    parser.add_option( "-e", "--entfunc_weights", dest="entfunc_weights_file",
                       help="the file with a list of weights to scan for the entity function; one weight per line", default="" )
    parser.add_option( "-l", "--launch", action="store_true", dest="launch", default=False,
                       help="Launch the job as soon as it is created" )
    parser.add_option( "-g", "--goal", dest="positive_states",
                       help="The set of positive states to design towards; only one positive state is "
                       "included in each design trajectory; the file listed should contain a set of pdb"
                       "file names that will each spur a set of MSD trajectories" )
    parser.add_option( "-q", "--quad_dgbonus_weights", dest="quad_weights_file", default = "",
                       help="scan through the set of weights for the quadratic term" )
    return parser

def base_dir() :
    return "/ifs1/home/leaverfa/het1USM/setup_scheme1/"

def mpi_msd_exe() :
    return "/ifs1/home/leaverfa/SVN/mini/bin/mpi_msd.mpi.linuxgccrelease"

def db_path():
    return "/ifs1/home/leaverfa/SVN/minirosetta_database"
    

def state_ver_dir( opt ) :
    return base_dir() + "input_files/state_versions/" + opt.state_def  + "/"
def design_def_dir( opt ) :
    return base_dir() + "input_files/design_definitions/" + opt.des_def + "/"

class DesDefFnames :
    def __init__( self ) :
        self.corr  = {}
        self.secresfiles = {}
        self.entfunc = ""
        self.datnames = set([ "A", "B", "AA", "AB", "BB" ])

    def read_from_lines( self, desdef_fname, lines ) :
        for line in lines :
            if line == "\n": continue
            cols = line.split()
            header = cols[0]

            if header in self.datnames :
                i = 1;
                while i < len( cols ) :
                    if cols[ i ] == "corr=" :
                        self.corr[ header ] = cols[i+1]
                        i += 2
                    elif cols[ i ] == "2res=" :
                        self.secresfiles[ header ] = cols[i+1]
                        i += 2
                    else :
                        print "ERROR reading", desdef_fname, "at column", i, "on line:", line,
                        sys.exit(1)


            elif header == "entfunc":
                self.entfunc = cols[ 1 ]
            else:
                print "ERROR reading", desdef_fname,"unrecognized command", header, "on line:", line,
                sys.exit(1)

class StateDefinitions :
    def __init__( self ) :
        self.state_names = set( ["A","B","AA","AB","BB"] )
        self.pdbs = set( [] )
    def determine_pdbs( self, opt ) :
        dir = state_ver_dir( opt )
        for state in self.state_names :
            if state == "AB" : continue # the AB state will be hard coded as AB.pdb
            statefilename = dir +state + ".states"
            lines = open( statefilename ).readlines()
            if len( lines ) == 0 :
                print "ERROR state definition file", statefilename, "was empty or could not be found"
                sys.exit(1)
            for line in lines :
                cols = line.split()
                if not cols[ 0 ] in self.pdbs :
                    self.pdbs.add( cols[ 0 ] )

def nprocs_for_job( state_def, opts ):
    if opts.num_cpu < 0 :
        nstates = 0
        for state in state_def.state_names :
            lines = open( state + ".states" ).readlines()
            for line in lines :
                if line != "\n" :
                    nstates += 1
        if opts.num_states_per_cpu < 0 :
            # count the number of states in the state_def files
            return nstates
        else :
            return match.ceil( nstates / opts.num_states_per_cpu )
    return opts.num_cpu

def ngen_for_job( design_def, opts ) :
    # multiply the number of entities in the entity definition file by 15
    lines = open( design_def_dir(opts) + "entity.resfile" ).readlines()
    nentities = int( lines[0].strip() )
    return 15 * nentities

def extra_flags_fname( opts ) :
    extraflags_file = opts.flags_file
    if extraflags_file.find( "/" ) != -1 :
        extraflags_file = extraflags_file.rpartition("/")[ 2 ]
    return extraflags_file
                
def designdir_name( opts, jobno, n_jobs_total, design_def, w_dGdiff, w_entfunc ):
    name = opts.job_name + "_" + leading_zero_string( jobno, n_jobs_total ) + "_" + w_dGdiff + "dG"
    if design_def.entfunc != "" :
        name += "_" + str( w_entfunc ) + "Ent"
    return name


def create_job( state_def, design_def, posstate, dir_name, opts, w_dG, w_quad, w_ent, launch_script, gather_script ):
    create_symlinks( opts, state_def, design_def, posstate )
    if opts.daf == "" :
        orig_lines = default_daf()
    else :
        daf_fname = opts.daf
        if daf_fname[0] != "/": # allow full path, but use relative path otherwise -- remember, we've cd'ed two directories down
            daf_fname = "../../" + daf_fname
        orig_lines = open( daf_fname ).readlines()

    if opts.preserve_DAF :
        newdaf = orig_lines
    elif opts.replace_DAF_weight :
        newdaf = replace_ddG_weight_on_fitness_line( orig_lines, w_dG, design_def, w_ent )
    else:
        newdaf = fitness_lines( orig_lines, design_def, opts, w_dG, w_quad, w_ent )
    nprocs = nprocs_for_job( state_def, opts )
    if nprocs < 4 :
        nprocs = 4
        queue_name = "week"
    elif nprocs < 32 :
        queue_name = "32cpu"
    else: # nprocs > 32 :
        queue_name = "128cpu"
    if nprocs > 128 :
        nprocs = 128

    open( "fitness.daf", "w" ).writelines( newdaf )
    launch_script.append( "bsub -n " + str( nprocs ) +" -q " + queue_name + " -o " + dir_name + ".log " +
                          "-a mvapich mpirun " + mpi_msd_exe() + " -database " + db_path() + " -entity_resfile entity.resfile " +
                          "-fitness_file fitness.daf -ms::pop_size 100 -ms::generations " + str(ngen_for_job( design_def, opts )) + " "+
                          " -ms::numresults 1\n" )
    if opts.flags_file != "" :
        extraflags_file = extra_flags_fname( opts )
        launch_script[ -1 ] = launch_script[ -1 ][:-1] + " @../" + extraflags_file + "\n"

    gather_script.append( "cd " + dir_name + "\n" )
    gather_script.append( "for i in `ls msd_output_1_AB*`; do if [ ! -h $i ]; then cp $i ../results/" + dir_name + "_AB.pdb; fi; done\n" )
    gather_script.append( "for i in `ls msd_output_1_AA*`; do if [ ! -h $i ]; then cp $i ../results/" + dir_name + "_AA.pdb; fi; done\n" )
    gather_script.append( "for i in `ls msd_output_1_BB*`; do if [ ! -h $i ]; then cp $i ../results/" + dir_name + "_BB.pdb; fi; done\n" )
    gather_script.append( "cd ..\n" )
    #gather_script.append( "for i in `ls " + dir_name + "/msd_output_1_AA*`; do if [ ! -h $i ]; then cp  " + dir_name + "/$i results/" + dir_name + "_AA.pdb; fi; done\n" )
    #gather_script.append( "for i in `ls " + dir_name + "/msd_output_1_BB*`; do if [ ! -h $i ]; then cp  " + dir_name + "/$i results/" + dir_name + "_BB.pdb; fi; done\n" )
    #gather_script.append( "cp  " + dir_name + "/msd_output_1_AA*.pdb results/" + dir_name + "_AA.pdb\n" )
    #gather_script.append( "cp  " + dir_name + "/msd_output_1_BB*.pdb results/" + dir_name + "_BB.pdb\n" )
    gather_script.append( "echo " + dir_name + "_AB.pdb " + dir_name + "_AA.pdb " + dir_name + "_BB.pdb >> results/job_triples.list\n" )
    gather_script.append( "\n" )

#"bsub -n 4 -q week -o " + job.pdb4char + "_msd_ssd_" + job.des_chain + ".log -a mvapich mpirun "
#                       + mpi_msd_exe + " -database " + db_path +  " -entity_resfile entity.resfile -fitness_file fitness.daf "
#                       + "-ms:pop_size 100 -ms:generations " + str( int( len( intdef_des ) * job.ngeneration_scale ))
#                       + " -ms::numresults 1\n" )
                       


def create_symlinks( opts, statedefs, desdefnames, posstate ) :
    for pdb in statedefs.pdbs :
        os.system( "ln -s " + state_ver_dir( opts ) + pdb )
    for state in statedefs.state_names :
        os.system( "ln -s " + state_ver_dir( opts ) + state + ".states" )
    for state in desdefnames.datnames :
        os.system( "ln -s " + design_def_dir(opts) + desdefnames.corr[ state ] + " " + state + ".corr" )
        os.system( "ln -s " + design_def_dir(opts) + desdefnames.secresfiles[ state ] + " " + state + ".2resfile" )
    os.system( "ln -s " + design_def_dir(opts) + "entity.resfile" )
    if desdefnames.entfunc != "" :
        os.system( "ln -s " + design_def_dir(opts) + desdefnames.entfunc )
    os.system( "ln -s " + base_dir() + "input_files/pos_states/" + posstate + " AB.pdb" )

def default_daf() :
    daf = "STATE_VECTOR   A    A.states\n\
STATE_VECTOR   B    B.states\n\
STATE_VECTOR   AA   AA.states\n\
STATE_VECTOR   BB   BB.states\n\
STATE_VECTOR   AB   AB.states\n\
\n\
SCALAR_EXPRESSION best_A = vmin( A )\n\
SCALAR_EXPRESSION best_B = vmin( B )\n\
SCALAR_EXPRESSION best_AA = vmin( AA )\n\
SCALAR_EXPRESSION best_BB = vmin( BB )\n\
SCALAR_EXPRESSION best_AB = vmin( AB )\n\
\n\
SCALAR_EXPRESSION dGbind_AA = best_AA - 2*best_A\n\
SCALAR_EXPRESSION dGbind_BB = best_BB - 2*best_B\n\
SCALAR_EXPRESSION dGbind_AB = best_AB - best_A - best_B\n\
\n\
# Disable the dGbind for the homodimers if its greater than 0 for all states.  why?\n\
# Because the homodimer will not associate if its binding energy is positive!\n\
# The fact that I multiply dGbind_AA by 0 or 1 allows me to always register the \n\
# minimum energy AA structure and to make sure I output it; same with the BB structure\n\
SCALAR_EXPRESSION diff_AA_AB = dGbind_AB - dGbind_AA * ite( lt( dGbind_AA, 0 ), 1.0, 0.0 )\n\
SCALAR_EXPRESSION diff_BB_AB = dGbind_AB - dGbind_BB * ite( lt( dGbind_BB, 0 ), 1.0, 0.0 )\n\
\n\
SCALAR_EXPRESSION diff_bonus_AA = diff_AA_AB \n\
SCALAR_EXPRESSION diff_bonus_BB = diff_BB_AB \n\
\n\
# return the negative product of the two bonuses if they are both negative\n\
# and return 0 if either or both are positive\n\
SCALAR_EXPRESSION quad_bonus_AA_BB = ite( and( lt( diff_bonus_AA, 0 ), lt( diff_bonus_BB, 0 ) ), -1 * diff_bonus_AA * diff_bonus_BB, 0.0 )\n\
\n"

    return daf

# What do I need to setup a bunch of runs?
# I need a fitness function
# I need a bunch of symlinks to:
#   a) pdb files
#   b) corr files
#   c) state files
#   d) secondary resfiles
#   e) the entity func file
# I need to write a submit script
# I need to write an output gatherng script

# so -- how many design trajectories do I run?
# how about 12?
# four weights for the dGdiff_bonus
# two trajectories each


# orig lines should not have a FITNESS line
def fitness_lines( orig_lines, desdefnames, opts, lin_weight_bonus, quad_weight_bonus, w_ent_func ) :
    newlines = []
    for line in orig_lines :
        newlines.append( line )
    fitness_line = "FITNESS best_AB"
    if lin_weight_bonus != "0" :
        fitness_line += " + " + str( lin_weight_bonus ) + " * ( diff_bonus_AA + diff_bonus_BB )"
    if quad_weight_bonus != "0" :
        fitness_line += " + " + str( quad_weight_bonus ) + " * ( quad_bonus_AA_BB )"
    if desdefnames.entfunc :
        efunc_fname = desdefnames.entfunc
        if efunc_fname.find( "/" ) != -1 :
            efunc_fname = efunc_fname.rpartition("/")[2]
        newlines.append( "ENTITY_FUNCTION entfunc " + efunc_fname + "\n" )
        newlines.append( "\n" )
        fitness_line += " + " + str( w_ent_func ) + " * entfunc"
    newlines.append( fitness_line + "\n" )
    return newlines

def replace_ddG_weight_on_fitness_line( orig_lines, ddG_weight, desdefnames,  w_ent_func ) :
    newlines = []
    for line in orig_lines :
        if len(line) == 0 or line[0] == '#' :
            newlines.append( line )
            continue
        cols = line.split(" ")
        if len( cols ) == 0 :
            newlines.append( line )
        if cols[ 0 ] == "FITNESS"  :
            fit_part = line.partition( "DDG_BIND_WEIGHT" )
            assert( line[-1] == "\n" )
            fitline = fit_part[ 0 ] + str( ddG_weight ) + fit_part[ 2 ][:-1]  #remove the newline
            if desdefnames.entfunc :
                efunc_fname = desdefnames.entfunc
                if efunc_fname.find( "/" ) != -1 :
                    efunc_fname = efunc_fname.rpartition("/")[2]
                newlines.append( "\n" )
                newlines.append( "ENTITY_FUNCTION entfunc " + efunc_fname + "\n" )
                newlines.append( "\n" )
                fitline += " + " + str( w_ent_func ) + " * entfunc"
            fitline += "\n"
            newlines.append( fitline )
        else :
            newlines.append( line )
    return newlines

def dGdiff_bonus_weights( opts ):
    if ( opts.weights_file != "" ) :
        lines = open( opts.weights_file ).readlines()
        weights = []
        for line in lines :
            weights.append( line.strip() )
        return weights
    
    default_dGdiff_bonus_weights = [ "1", "2", "3", "4", "5", "6" ]
    return default_dGdiff_bonus_weights

def dGquad_bonus_weights( opts ) :
    if ( opts.quad_weights_file != "" ) :
       return [ x.strip() for x in open( opts.quad_weights_file ).readlines() ]
    return [ "0" ]

def entfunc_weights( opts ):
    if ( opts.entfunc_weights_file != "" ):
        lines = open( opts.entfunc_weights_file ).readlines()
        weights = []
        for line in lines :
            weights.append( float( line.strip() ) )
        return weights
    return [ 1.0 ]

def mkdir( dirname ) :
    if not os.path.exists ( dirname ):
        os.makedirs ( dirname )
        return True
    return False


def leading_zero_string( num, maxrange ) :
    nzeros_tot  = int( math.floor( math.log10( maxrange )) + 1 )
    ndigits_num = int( math.floor( math.log10( num )) + 1 )
    ostr = ""
    for i in xrange( ndigits_num, nzeros_tot ) :
        ostr +="0"
    ostr += str( num )
    return ostr


if __name__ == "__main__" :
    parser = initialize_options_parser()
    (options, args) = parser.parse_args()

    if options.des_def == "unk" :
        print "ERROR design definition directory was not specified on the command line"
        sys.exit(1)
    if options.state_def == "unk":
        print "ERROR state definition directory was not specified on the command line"
        sys.exit(1)
    if options.job_name == "unk":
        print "ERROR job name was not specified on the comamnd line"
        sys.exit(1)

    design_def = DesDefFnames()
    design_def.read_from_lines( options.des_def, open( design_def_dir( options ) + "definition_files.txt" ).readlines() )

    state_def = StateDefinitions()
    state_def.determine_pdbs(options)

    positive_states = []
    for line in open( options.positive_states ).readlines() :
        positive_states.append( line.strip() )

    exflag_lines = None
    if options.flags_file != "" :
        exflag_lines = open( options.flags_file ).readlines()

    dGbonus_weights = dGdiff_bonus_weights( options )
    dGquad_weights = dGquad_bonus_weights( options )
    for w_dGdiff in dGbonus_weights :
        print "Using dGbonus weight ", w_dGdiff
    for w_quad in dGquad_weights :
        print "Using dGquad weight ", w_quad

    ent_func_weights = [ 1.0 ]
    if design_def.entfunc != "" :
        ent_func_weights = entfunc_weights( options )
    for w_entfunc in ent_func_weights :
        print "Using entity function weight", w_entfunc

    ok = mkdir( options.job_name )
    if not ok :
        print "ERROR: job directory", options.job_name,"already exists"
        sys.exit(1)
    os.chdir( options.job_name )

    # write a copy of the extra flags file to this base directory
    if exflag_lines :
        open( extra_flags_fname( options ), "w" ).writelines( exflag_lines )

    # now iterate across all dGdiff_bonus weights and across all entfunc_weights
    # and create jobs for each combo
    launch_script = []
    gather_script = []
    gather_script.append( "mkdir results\n" )
    gather_script.append( "\n" )
    dir_counts = {}
    n_jobs_total = int( len(positive_states)*len(dGbonus_weights)*len(dGquad_weights)*len(ent_func_weights) )
    #nzeros = math.floor( math.log10(n_jobs_total) ) + 1
    count_job = 0
    for i in xrange( len( positive_states )) :
        for w_dGdiff in dGbonus_weights :
            for w_quad in dGquad_weights :
                for w_entfunc in ent_func_weights :
                    count_job += 1
                    desdir_name = designdir_name( options, int( count_job ), n_jobs_total, design_def, w_dGdiff, w_entfunc )
                    if desdir_name not in dir_counts :
                        dir_counts[ desdir_name ] = 1
                    else :
                        dir_counts[ desdir_name ] += 1
                        desdir_name = desdir_name + "_" + leading_zero_string( dir_counts[ desdir_name ], len( dGbonus_weights) )
                    ok = mkdir( desdir_name )
                    os.chdir( desdir_name )
                    launch_script.append( "cd " + desdir_name + "\n" )
                    create_job( state_def, design_def, positive_states[ i ], desdir_name, options, w_dGdiff, w_quad, w_entfunc, launch_script, gather_script )
                    launch_script.append( "cd ..\n" )
                    launch_script.append( "\n" )
                    os.chdir( ".." )

    gather_script.append( "cd results\n")
    gather_script.append( "tar -cjf " + options.job_name + ".tar.bz2 *.pdb job_triples.list\n" )
    gather_script.append( "cd ..\n" )

    open( "submit_all_jobs.scr", "w" ).writelines( launch_script )
    open( "gather_output.scr", "w" ).writelines( gather_script )

    command = ""
    for arg in sys.argv :
        command += arg + " "
    command = command[:-1] + "\n"
    open( "creation_command.txt", "w" ).writelines( command )


    if options.launch :
        os.system( "source submit_all_jobs.scr" )
