# Supplementary material for: A Generic Program for Multistate Protein Design
Source: PLoS One. 2011 Jul 6;6(7):e20937. doi: 10.1371/journal.pone.0020937 (PMC3130737; doi:10.1371/journal.pone.0020937)
Supplement: File S1 — “Protocol capture” file that contains the input files, command lines, and support scripts that were used in this computational study. (BZ2) [file pone.0020937.s001.bz2 › MSD_protocol_capture/Capture_Files/heterodimer_files/scripts/xmldock_jobs_run.py]

import os
import sys
import commands

def rosetta_bin_dir() :
    return "/ifs1/home/leaverfa/SVN/mini/bin/"
    #return "/ifs1/home/leaverfa/stat_execs/"

def minirosettadatabase_dir() :
    return "/ifs1/home/leaverfa/SVN/minirosetta_database/"

def postproc_options_dir() :
    return "/ifs1/home/leaverfa/het1USM/setup_scheme1/input_files/post_processing/"

def dimer_xtal_structure() :
    return "/ifs1/home/leaverfa/het1USM/setup_scheme1/input_files/pos_states/xtal/1USM.pdb"

def ndockperts_to_run() :
    return "50" #I don't know, let's get this right, so let's try 50.

def divide_pdbs_into_sets_of_18( pdb_triples ) :
    pdbs = []
    for triple in pdb_triples :
        cols = triple.split()
        for col in cols :
            #print col
            if col != "\n" :
                pdbs.append( col )
    return divide_list_into_sets( pdbs, 18 )


def divide_list_into_sets( input_list, set_size ) :
    count = 0
    pdb_sets = []
    eighteen_pdbs = []
    for item  in input_list:
        eighteen_pdbs.append( item )
        count += 1
        if count % set_size == 0 :
            count = 0
            pdb_sets.append( eighteen_pdbs )
            eighteen_pdbs = []
    if len( eighteen_pdbs ) != 0 :
        pdb_sets.append( eighteen_pdbs )

    return pdb_sets


#def write_dock_command_file():
#    lines = []
#    lines.append("import os\n")
#    lines.append("import sys\n")
#    lines.append("dimer_directory = sys.argv[1]\n")
#    lines.append("dimer_pdb = sys.argv[2]\n")
#    lines.append("pdblist = dimer_pdb[0:-4] + \".pdblist\"\n")
#    lines.append("logIA = dimer_pdb[0:-4] + \".logIA\"\n")
#    lines.append("os.chdir(dimer_directory)\n")
#    lines.append("os.system( \""+ rosetta_bin_dir() + "docking_protocol.linuxgccrelease \@" + postproc_options_dir() + "options_dock -s \" + dimer_pdb)\n")
#    lines.append("os.system(\"ls \" + dimer_pdb[0:-4] + \"*pdb > \" + pdblist)\n")
#    lines.append("os.system(\"" + rosetta_bin_dir() + "InterfaceAnalyzer.linuxgccrelease \@"+ postproc_options_dir() + "optionsIA -l \" + pdblist + \" >> \" + logIA)\n")
#    return lines

    
if __name__ == "__main__":
    if len(sys.argv) < 2 :
        print "You forgot to give the job triples list as input"
        sys.exit(1)

    pdb_triples = open( sys.argv[1] ).readlines()

    pdb_sets = divide_pdbs_into_sets_of_18( pdb_triples )

    #design_directory = sys.argv[1] #exists already, has the designs
    for i in xrange( len( pdb_sets ) ) :
        dock_directory = "dockpert_" + str( i )
        os.mkdir(dock_directory)
        os.chdir(dock_directory)
        pdblist_file = []
        for pdb in pdb_sets[i] :
            os.system("ln -s ../" + pdb + " ." )
            pdblist_file.append( pdb + "\n" )

        print len(pdb_sets[i])
        ncpu = 32 #FIRE IT UP!
        q = "32cpu"

        open( "structs_to_dock.list", "w" ).writelines( pdblist_file )
        os.system("bsub -q " + q + " -n " + str(ncpu) + "  -o out.%J -a mvapich mpirun " +
                  rosetta_bin_dir() + "rosetta_scripts.mpi.linuxgccrelease " +
                  " -database " + minirosettadatabase_dir() + " -l structs_to_dock.list" +
                  " -native " + dimer_xtal_structure() + 
                  " -nstruct " + ndockperts_to_run() +
                  " -jd2::ntrials 3" +
                  " -parser:protocol " + postproc_options_dir() + "dockpert_script.xml" +
                  " -docking::dock_pert 2 10" + 
                  " -no_optH false -ex1 -ex2 -use_input_sc" +
                  " -run::min_type dfpmin_armijo_nonmonotone" +
                  " -mute protocols.moves.RigidBodyMover core.pack.task basic.io.database core.io.pdb.file_data core.scoring.etable" +
                  " -extrachi_cutoff 1" +
                  " -ignore_unrecognized_res" +
                  " -overwrite" )
        
                  
        os.chdir( "..")
