# Supplementary material for: A Generic Program for Multistate Protein Design
Source: PLoS One. 2011 Jul 6;6(7):e20937. doi: 10.1371/journal.pone.0020937 (PMC3130737; doi:10.1371/journal.pone.0020937)
Supplement: File S1 — “Protocol capture” file that contains the input files, command lines, and support scripts that were used in this computational study. (BZ2) [file pone.0020937.s001.bz2 › MSD_protocol_capture/Capture_Files/heterodimer_files/run/README~]

The creation commands listed in this directory are those used to launch
the jobs that went into this paper.  The setup_jobs.py file should be run
with "python" as the first argument; e.g.

python ../../scripts/setup_jobs.py -s ..etc..

To test this script, you must modify a few places where paths to these files
are hard coded.  If you find messages such as
