# Supplementary material for: A Generic Program for Multistate Protein Design
Source: PLoS One. 2011 Jul 6;6(7):e20937. doi: 10.1371/journal.pone.0020937 (PMC3130737; doi:10.1371/journal.pone.0020937)
Supplement: File S1 — “Protocol capture” file that contains the input files, command lines, and support scripts that were used in this computational study. (BZ2) [file pone.0020937.s001.bz2 › MSD_protocol_capture/Capture_Files/heterodimer_files/run/v4_take6_creation_command.txt]

../scripts/setup_jobs.py -s v4 -d redes8_4 -j v4_redes8_4_take6 -g ../input_files/pos_states/redocked_wt/redocked_wt.list -f ../input_files/options/mut98_uis_nohispairE_limit800.opts -n 70
