# Supplementary material for: A Generic Program for Multistate Protein Design
Source: PLoS One. 2011 Jul 6;6(7):e20937. doi: 10.1371/journal.pone.0020937 (PMC3130737; doi:10.1371/journal.pone.0020937)
Supplement: File S1 — “Protocol capture” file that contains the input files, command lines, and support scripts that were used in this computational study. (BZ2) [file pone.0020937.s001.bz2 › MSD_protocol_capture/Capture_Files/heterodimer_files/input_files/state_versions/v4/1USM.pdb]

ATOM     60  N   LYS A  10       0.838  40.160 -67.579  1.00 23.61           N  
ATOM     61  CA  LYS A  10      -0.121  41.140 -68.077  1.00 19.49           C  
ATOM     62  C   LYS A  10      -0.185  41.060 -69.603  1.00 12.64           C  
ATOM     63  O   LYS A  10       0.710  41.544 -70.294  1.00 12.85           O  
ATOM     64  CB  LYS A  10       0.307  42.540 -67.641  1.00 27.71           C  
ATOM     65  CG  LYS A  10      -0.743  43.611 -67.857  1.00 35.53           C  
ATOM     66  CD  LYS A  10      -1.989  43.333 -67.034  1.00 43.10           C  
ATOM     67  CE  LYS A  10      -2.969  44.485 -67.134  1.00 44.49           C  
ATOM     68  NZ  LYS A  10      -3.291  44.798 -68.551  1.00 48.88           N  
ATOM     69  N   ARG A  11      -1.250  40.455 -70.122  1.00 10.27           N  
ATOM     70  CA  ARG A  11      -1.403  40.283 -71.562  1.00 10.62           C  
ATOM     71  C   ARG A  11      -2.846  40.464 -71.999  1.00 10.19           C  
ATOM     72  O   ARG A  11      -3.772  40.302 -71.205  1.00  9.91           O  
ATOM     73  CB  ARG A  11      -0.930  38.887 -71.945  1.00 14.21           C  
ATOM     74  CG  ARG A  11      -1.656  37.807 -71.164  1.00 23.24           C  
ATOM     75  CD  ARG A  11      -0.945  36.478 -71.244  1.00 31.44           C  
ATOM     76  NE  ARG A  11      -1.725  35.402 -70.636  1.00 27.17           N  
ATOM     77  CZ  ARG A  11      -2.033  35.330 -69.346  1.00 37.04           C  
ATOM     78  NH1 ARG A  11      -1.629  36.274 -68.507  1.00 33.69           N  
ATOM     79  NH2 ARG A  11      -2.745  34.307 -68.891  1.00 39.44           N  
ATOM     80  N   LEU A  12      -3.018  40.797 -73.274  1.00  8.68           N  
ATOM     81  CA  LEU A  12      -4.329  41.001 -73.881  1.00  8.99           C  
ATOM     82  C   LEU A  12      -4.649  39.675 -74.559  1.00 10.37           C  
ATOM     83  O   LEU A  12      -3.973  39.285 -75.516  1.00 12.43           O  
ATOM     84  CB  LEU A  12      -4.227  42.132 -74.896  1.00 12.34           C  
ATOM     85  CG  LEU A  12      -5.493  42.738 -75.487  1.00 12.53           C  
ATOM     86  CD1 LEU A  12      -6.456  43.161 -74.388  1.00 13.59           C  
ATOM     87  CD2 LEU A  12      -5.086  43.928 -76.337  1.00 13.32           C  
ATOM     88  N   VAL A  13      -5.697  39.007 -74.088  1.00  8.86           N  
ATOM     89  CA  VAL A  13      -6.037  37.673 -74.557  1.00 10.60           C  
ATOM     90  C   VAL A  13      -7.471  37.486 -75.027  1.00  8.62           C  
ATOM     91  O   VAL A  13      -8.405  38.076 -74.479  1.00  9.56           O  
ATOM     92  CB AVAL A  13      -5.782  36.647 -73.425  0.50  9.31           C  
ATOM     93  CG1AVAL A  13      -5.917  35.227 -73.950  0.50 11.03           C  
ATOM     94  CG2AVAL A  13      -4.411  36.875 -72.814  0.50  6.90           C  
ATOM     98  N   LYS A  14      -7.632  36.632 -76.033  1.00  8.72           N  
ATOM     99  CA  LYS A  14      -8.942  36.289 -76.562  1.00  9.55           C  
ATOM    100  C   LYS A  14      -8.859  34.932 -77.241  1.00  8.42           C  
ATOM    101  O   LYS A  14      -7.859  34.605 -77.887  1.00  9.06           O  
ATOM    102  CB  LYS A  14      -9.433  37.332 -77.571  1.00  8.78           C  
ATOM    103  CG  LYS A  14     -10.800  36.995 -78.169  1.00 10.33           C  
ATOM    104  CD  LYS A  14     -11.326  38.111 -79.054  1.00 10.80           C  
ATOM    105  CE  LYS A  14     -12.598  37.688 -79.772  1.00 13.11           C  
ATOM    106  NZ  LYS A  14     -13.170  38.803 -80.573  1.00 14.23           N  
ATOM    107  N   THR A  15      -9.904  34.132 -77.074  1.00  9.22           N  
ATOM    108  CA  THR A  15      -9.960  32.827 -77.709  1.00 10.04           C  
ATOM    109  C   THR A  15     -10.979  32.896 -78.835  1.00  9.52           C  
ATOM    110  O   THR A  15     -12.004  33.580 -78.728  1.00 14.01           O  
ATOM    111  CB  THR A  15     -10.370  31.723 -76.721  1.00 12.91           C  
ATOM    112  OG1 THR A  15     -11.655  32.027 -76.164  1.00 19.02           O  
ATOM    113  CG2 THR A  15      -9.343  31.603 -75.608  1.00 12.72           C  
ATOM    114  N   PHE A  16     -10.674  32.205 -79.924  1.00 10.03           N  
ATOM    115  CA  PHE A  16     -11.533  32.155 -81.095  1.00 10.93           C  
ATOM    116  C   PHE A  16     -11.910  30.701 -81.328  1.00 10.09           C  
ATOM    117  O   PHE A  16     -11.043  29.825 -81.345  1.00 11.16           O  
ATOM    118  CB  PHE A  16     -10.791  32.713 -82.309  1.00 10.38           C  
ATOM    119  CG  PHE A  16     -10.400  34.158 -82.168  1.00  9.31           C  
ATOM    120  CD1 PHE A  16      -9.299  34.530 -81.395  1.00  9.69           C  
ATOM    121  CD2 PHE A  16     -11.142  35.151 -82.799  1.00 10.21           C  
ATOM    122  CE1 PHE A  16      -8.947  35.875 -81.256  1.00 11.16           C  
ATOM    123  CE2 PHE A  16     -10.796  36.496 -82.665  1.00 11.35           C  
ATOM    124  CZ  PHE A  16      -9.697  36.857 -81.892  1.00 11.37           C  
ATOM    125  N   ALA A  17     -13.204  30.447 -81.495  1.00 11.89           N  
ATOM    126  CA  ALA A  17     -13.708  29.094 -81.698  1.00 12.47           C  
ATOM    127  C   ALA A  17     -13.840  28.712 -83.165  1.00 12.07           C  
ATOM    128  O   ALA A  17     -14.171  29.541 -84.011  1.00 14.38           O  
ATOM    129  CB  ALA A  17     -15.056  28.938 -81.000  1.00 16.39           C  
ATOM    130  N   PHE A  18     -13.578  27.439 -83.451  1.00 13.47           N  
ATOM    131  CA  PHE A  18     -13.670  26.896 -84.800  1.00 13.21           C  
ATOM    132  C   PHE A  18     -14.265  25.494 -84.724  1.00 14.19           C  
ATOM    133  O   PHE A  18     -14.290  24.885 -83.660  1.00 12.94           O  
ATOM    134  CB  PHE A  18     -12.287  26.848 -85.454  1.00 14.89           C  
ATOM    135  CG  PHE A  18     -11.634  28.191 -85.562  1.00 14.26           C  
ATOM    136  CD1 PHE A  18     -10.865  28.693 -84.515  1.00 13.55           C  
ATOM    137  CD2 PHE A  18     -11.842  28.988 -86.682  1.00 15.89           C  
ATOM    138  CE1 PHE A  18     -10.318  29.972 -84.582  1.00 15.00           C  
ATOM    139  CE2 PHE A  18     -11.300  30.268 -86.756  1.00 18.82           C  
ATOM    140  CZ  PHE A  18     -10.537  30.759 -85.701  1.00 15.48           C  
ATOM    141  N   PRO A  19     -14.763  24.968 -85.854  1.00 15.59           N  
ATOM    142  CA  PRO A  19     -15.360  23.628 -85.877  1.00 17.01           C  
ATOM    143  C   PRO A  19     -14.357  22.476 -85.855  1.00 17.90           C  
ATOM    144  O   PRO A  19     -14.726  21.333 -85.587  1.00 19.86           O  
ATOM    145  CB  PRO A  19     -16.182  23.649 -87.160  1.00 18.94           C  
ATOM    146  CG  PRO A  19     -15.335  24.482 -88.062  1.00 18.74           C  
ATOM    147  CD  PRO A  19     -14.923  25.632 -87.161  1.00 18.87           C  
ATOM    148  N   ASN A  20     -13.092  22.775 -86.133  1.00 15.93           N  
ATOM    149  CA  ASN A  20     -12.059  21.747 -86.155  1.00 14.05           C  
ATOM    150  C   ASN A  20     -10.673  22.335 -85.908  1.00 13.81           C  
ATOM    151  O   ASN A  20     -10.542  23.464 -85.434  1.00 15.02           O  
ATOM    152  CB  ASN A  20     -12.076  21.028 -87.507  1.00 17.19           C  
ATOM    153  CG  ASN A  20     -12.019  21.991 -88.674  1.00 16.84           C  
ATOM    154  OD1 ASN A  20     -11.284  22.978 -88.642  1.00 19.01           O  
ATOM    155  ND2 ASN A  20     -12.789  21.706 -89.718  1.00 23.90           N  
ATOM    156  N   PHE A  21      -9.641  21.560 -86.227  1.00 14.14           N  
ATOM    157  CA  PHE A  21      -8.260  21.997 -86.049  1.00 13.04           C  
ATOM    158  C   PHE A  21      -7.795  22.791 -87.266  1.00 13.89           C  
ATOM    159  O   PHE A  21      -7.145  23.826 -87.135  1.00 13.24           O  
ATOM    160  CB  PHE A  21      -7.344  20.784 -85.866  1.00 13.37           C  
ATOM    161  CG  PHE A  21      -5.932  21.134 -85.473  1.00 12.45           C  
ATOM    162  CD1 PHE A  21      -5.579  21.244 -84.132  1.00 13.68           C  
ATOM    163  CD2 PHE A  21      -4.954  21.352 -86.440  1.00 18.74           C  
ATOM    164  CE1 PHE A  21      -4.275  21.566 -83.758  1.00 17.94           C  
ATOM    165  CE2 PHE A  21      -3.647  21.675 -86.075  1.00 18.01           C  
ATOM    166  CZ  PHE A  21      -3.309  21.781 -84.731  1.00 19.22           C  
ATOM    167  N   ARG A  22      -8.135  22.289 -88.450  1.00 13.49           N  
ATOM    168  CA  ARG A  22      -7.754  22.912 -89.712  1.00 14.88           C  
ATOM    169  C   ARG A  22      -8.088  24.402 -89.788  1.00 12.20           C  
ATOM    170  O   ARG A  22      -7.232  25.221 -90.130  1.00 13.02           O  
ATOM    171  CB  ARG A  22      -8.432  22.164 -90.866  1.00 18.52           C  
ATOM    172  CG  ARG A  22      -8.098  22.667 -92.263  1.00 27.62           C  
ATOM    173  CD  ARG A  22      -6.623  22.504 -92.597  1.00 30.29           C  
ATOM    174  NE  ARG A  22      -5.818  23.609 -92.088  1.00 34.69           N  
ATOM    175  CZ  ARG A  22      -4.504  23.714 -92.256  1.00 39.37           C  
ATOM    176  NH1 ARG A  22      -3.854  24.758 -91.761  1.00 40.04           N  
ATOM    177  NH2 ARG A  22      -3.839  22.772 -92.912  1.00 42.80           N  
ATOM    178  N   GLU A  23      -9.331  24.746 -89.476  1.00 12.38           N  
ATOM    179  CA  GLU A  23      -9.754  26.140 -89.523  1.00 13.83           C  
ATOM    180  C   GLU A  23      -9.057  26.985 -88.461  1.00 11.71           C  
ATOM    181  O   GLU A  23      -8.803  28.173 -88.675  1.00 11.16           O  
ATOM    182  CB  GLU A  23     -11.274  26.249 -89.364  1.00 15.51           C  
ATOM    183  CG  GLU A  23     -12.062  25.648 -90.520  1.00 21.87           C  
ATOM    184  CD  GLU A  23     -13.503  26.122 -90.558  1.00 27.31           C  
ATOM    185  OE1 GLU A  23     -14.263  25.648 -91.428  1.00 35.95           O  
ATOM    186  OE2 GLU A  23     -13.876  26.972 -89.723  1.00 31.30           O  
ATOM    187  N   ALA A  24      -8.753  26.372 -87.319  1.00 12.16           N  
ATOM    188  CA  ALA A  24      -8.062  27.073 -86.240  1.00 11.67           C  
ATOM    189  C   ALA A  24      -6.661  27.427 -86.731  1.00  9.67           C  
ATOM    190  O   ALA A  24      -6.193  28.552 -86.565  1.00 11.19           O  
ATOM    191  CB  ALA A  24      -7.984  26.186 -85.001  1.00 10.96           C  
ATOM    192  N   LEU A  25      -6.001  26.461 -87.359  1.00 12.30           N  
ATOM    193  CA  LEU A  25      -4.664  26.679 -87.887  1.00 12.85           C  
ATOM    194  C   LEU A  25      -4.692  27.733 -88.999  1.00 10.58           C  
ATOM    195  O   LEU A  25      -3.794  28.573 -89.084  1.00 13.08           O  
ATOM    196  CB  LEU A  25      -4.090  25.364 -88.417  1.00 14.96           C  
ATOM    197  CG  LEU A  25      -2.643  25.392 -88.913  1.00 17.75           C  
ATOM    198  CD1 LEU A  25      -1.717  25.878 -87.808  1.00 17.34           C  
ATOM    199  CD2 LEU A  25      -2.243  24.000 -89.367  1.00 18.94           C  
ATOM    200  N   ASP A  26      -5.722  27.695 -89.846  1.00 12.41           N  
ATOM    201  CA  ASP A  26      -5.842  28.674 -90.927  1.00 12.74           C  
ATOM    202  C   ASP A  26      -5.885  30.088 -90.343  1.00 11.07           C  
ATOM    203  O   ASP A  26      -5.221  30.998 -90.836  1.00 12.29           O  
ATOM    204  CB  ASP A  26      -7.120  28.451 -91.751  1.00 12.81           C  
ATOM    205  CG  ASP A  26      -7.088  27.171 -92.575  1.00 14.97           C  
ATOM    206  OD1 ASP A  26      -5.984  26.691 -92.916  1.00 17.04           O  
ATOM    207  OD2 ASP A  26      -8.182  26.660 -92.895  1.00 17.07           O  
ATOM    208  N   PHE A  27      -6.673  30.264 -89.288  1.00 10.46           N  
ATOM    209  CA  PHE A  27      -6.799  31.569 -88.653  1.00 11.04           C  
ATOM    210  C   PHE A  27      -5.475  31.992 -88.026  1.00  9.55           C  
ATOM    211  O   PHE A  27      -5.069  33.146 -88.135  1.00  9.97           O  
ATOM    212  CB  PHE A  27      -7.893  31.528 -87.589  1.00 11.88           C  
ATOM    213  CG  PHE A  27      -8.083  32.830 -86.867  1.00 12.55           C  
ATOM    214  CD1 PHE A  27      -8.580  33.945 -87.534  1.00 15.94           C  
ATOM    215  CD2 PHE A  27      -7.755  32.945 -85.521  1.00 15.34           C  
ATOM    216  CE1 PHE A  27      -8.748  35.159 -86.868  1.00 20.37           C  
ATOM    217  CE2 PHE A  27      -7.920  34.156 -84.847  1.00 18.20           C  
ATOM    218  CZ  PHE A  27      -8.417  35.261 -85.524  1.00 19.15           C  
ATOM    219  N   ALA A  28      -4.798  31.050 -87.380  1.00 11.36           N  
ATOM    220  CA  ALA A  28      -3.519  31.346 -86.756  1.00 11.00           C  
ATOM    221  C   ALA A  28      -2.531  31.873 -87.792  1.00  9.67           C  
ATOM    222  O   ALA A  28      -1.750  32.774 -87.512  1.00 10.60           O  
ATOM    223  CB  ALA A  28      -2.961  30.092 -86.078  1.00 10.96           C  
ATOM    224  N   ASN A  29      -2.561  31.308 -88.994  1.00 11.57           N  
ATOM    225  CA  ASN A  29      -1.659  31.757 -90.046  1.00 12.04           C  
ATOM    226  C   ASN A  29      -1.962  33.186 -90.485  1.00  9.96           C  
ATOM    227  O   ASN A  29      -1.050  33.935 -90.825  1.00 12.45           O  
ATOM    228  CB  ASN A  29      -1.714  30.794 -91.230  1.00 15.02           C  
ATOM    229  CG  ASN A  29      -0.745  29.627 -91.063  1.00 15.14           C  
ATOM    230  OD1 ASN A  29       0.380  29.653 -91.573  1.00 17.89           O  
ATOM    231  ND2 ASN A  29      -1.166  28.614 -90.310  1.00 22.60           N  
ATOM    232  N   ARG A  30      -3.236  33.565 -90.473  1.00 10.13           N  
ATOM    233  CA  ARG A  30      -3.601  34.928 -90.843  1.00 10.66           C  
ATOM    234  C   ARG A  30      -3.110  35.889 -89.755  1.00  7.66           C  
ATOM    235  O   ARG A  30      -2.657  36.988 -90.057  1.00  9.29           O  
ATOM    236  CB  ARG A  30      -5.112  35.045 -91.019  1.00 10.53           C  
ATOM    237  CG  ARG A  30      -5.639  34.246 -92.205  1.00 12.23           C  
ATOM    238  CD  ARG A  30      -7.137  34.413 -92.361  1.00 17.00           C  
ATOM    239  NE  ARG A  30      -7.496  35.792 -92.670  1.00 18.24           N  
ATOM    240  CZ  ARG A  30      -8.719  36.294 -92.538  1.00 18.39           C  
ATOM    241  NH1 ARG A  30      -9.709  35.528 -92.097  1.00 26.71           N  
ATOM    242  NH2 ARG A  30      -8.951  37.563 -92.842  1.00 21.52           N  
ATOM    243  N   VAL A  31      -3.202  35.475 -88.491  1.00  8.75           N  
ATOM    244  CA  VAL A  31      -2.727  36.314 -87.395  1.00  8.95           C  
ATOM    245  C   VAL A  31      -1.205  36.436 -87.531  1.00  8.96           C  
ATOM    246  O   VAL A  31      -0.633  37.489 -87.267  1.00  9.86           O  
ATOM    247  CB  VAL A  31      -3.093  35.717 -86.011  1.00  8.47           C  
ATOM    248  CG1 VAL A  31      -2.531  36.594 -84.894  1.00 10.12           C  
ATOM    249  CG2 VAL A  31      -4.605  35.614 -85.871  1.00 11.68           C  
ATOM    250  N   GLY A  32      -0.557  35.356 -87.962  1.00 10.66           N  
ATOM    251  CA  GLY A  32       0.885  35.387 -88.149  1.00 12.22           C  
ATOM    252  C   GLY A  32       1.304  36.376 -89.229  1.00  9.92           C  
ATOM    253  O   GLY A  32       2.297  37.087 -89.075  1.00 11.71           O  
ATOM    254  N   ALA A  33       0.549  36.429 -90.325  1.00 11.61           N  
ATOM    255  CA  ALA A  33       0.857  37.353 -91.416  1.00 12.16           C  
ATOM    256  C   ALA A  33       0.698  38.787 -90.925  1.00 11.51           C  
ATOM    257  O   ALA A  33       1.491  39.668 -91.260  1.00 12.12           O  
ATOM    258  CB  ALA A  33      -0.066  37.097 -92.603  1.00 13.75           C  
ATOM    259  N   LEU A  34      -0.338  39.012 -90.125  1.00 11.29           N  
ATOM    260  CA  LEU A  34      -0.605  40.323 -89.554  1.00 11.51           C  
ATOM    261  C   LEU A  34       0.577  40.736 -88.673  1.00  9.32           C  
ATOM    262  O   LEU A  34       1.063  41.867 -88.747  1.00 11.34           O  
ATOM    263  CB  LEU A  34      -1.892  40.262 -88.728  1.00 12.53           C  
ATOM    264  CG  LEU A  34      -2.190  41.414 -87.770  1.00 12.31           C  
ATOM    265  CD1 LEU A  34      -2.336  42.711 -88.547  1.00 14.65           C  
ATOM    266  CD2 LEU A  34      -3.459  41.107 -86.985  1.00 12.44           C  
ATOM    267  N   ALA A  35       1.038  39.804 -87.844  1.00 10.08           N  
ATOM    268  CA  ALA A  35       2.160  40.050 -86.945  1.00 10.55           C  
ATOM    269  C   ALA A  35       3.413  40.451 -87.720  1.00 10.34           C  
ATOM    270  O   ALA A  35       4.149  41.348 -87.310  1.00 12.26           O  
ATOM    271  CB  ALA A  35       2.437  38.803 -86.110  1.00 10.47           C  
ATOM    272  N   GLU A  36       3.653  39.776 -88.840  1.00 13.33           N  
ATOM    273  CA  GLU A  36       4.819  40.061 -89.669  1.00 14.79           C  
ATOM    274  C   GLU A  36       4.750  41.476 -90.240  1.00 14.73           C  
ATOM    275  O   GLU A  36       5.762  42.176 -90.304  1.00 17.85           O  
ATOM    276  CB  GLU A  36       4.913  39.050 -90.814  1.00 16.28           C  
ATOM    277  CG  GLU A  36       5.183  37.611 -90.387  1.00 24.15           C  
ATOM    278  CD  GLU A  36       6.603  37.394 -89.895  1.00 28.54           C  
ATOM    279  OE1 GLU A  36       6.930  37.839 -88.776  1.00 28.48           O  
ATOM    280  OE2 GLU A  36       7.399  36.780 -90.637  1.00 33.03           O  
ATOM    281  N   ARG A  37       3.556  41.894 -90.651  1.00 15.76           N  
ATOM    282  CA  ARG A  37       3.364  43.224 -91.224  1.00 17.66           C  
ATOM    283  C   ARG A  37       3.553  44.347 -90.206  1.00 18.51           C  
ATOM    284  O   ARG A  37       4.112  45.398 -90.525  1.00 20.48           O  
ATOM    285  CB  ARG A  37       1.961  43.353 -91.830  1.00 21.55           C  
ATOM    286  CG  ARG A  37       1.656  42.408 -92.978  1.00 28.41           C  
ATOM    287  CD  ARG A  37       0.438  42.890 -93.762  1.00 33.15           C  
ATOM    288  NE  ARG A  37      -0.792  42.890 -92.972  1.00 32.61           N  
ATOM    289  CZ  ARG A  37      -1.512  41.804 -92.703  1.00 33.44           C  
ATOM    290  NH1 ARG A  37      -1.131  40.620 -93.162  1.00 29.78           N  
ATOM    291  NH2 ARG A  37      -2.619  41.903 -91.979  1.00 34.02           N  
ATOM    292  N   GLU A  38       3.084  44.120 -88.983  1.00 14.28           N  
ATOM    293  CA  GLU A  38       3.165  45.123 -87.927  1.00 14.86           C  
ATOM    294  C   GLU A  38       4.398  45.024 -87.036  1.00 11.24           C  
ATOM    295  O   GLU A  38       4.564  45.822 -86.108  1.00 14.46           O  
ATOM    296  CB  GLU A  38       1.907  45.048 -87.062  1.00 15.73           C  
ATOM    297  CG  GLU A  38       0.622  45.238 -87.851  1.00 18.27           C  
ATOM    298  CD  GLU A  38       0.540  46.605 -88.500  1.00 24.94           C  
ATOM    299  OE1 GLU A  38      -0.338  46.804 -89.366  1.00 30.72           O  
ATOM    300  OE2 GLU A  38       1.351  47.483 -88.138  1.00 26.63           O  
ATOM    301  N   ASN A  39       5.254  44.047 -87.306  1.00 13.25           N  
ATOM    302  CA  ASN A  39       6.466  43.859 -86.520  1.00 13.01           C  
ATOM    303  C   ASN A  39       6.199  43.657 -85.028  1.00 11.14           C  
ATOM    304  O   ASN A  39       6.970  44.111 -84.180  1.00 14.12           O  
ATOM    305  CB  ASN A  39       7.412  45.048 -86.715  1.00 17.93           C  
ATOM    306  CG  ASN A  39       7.893  45.175 -88.145  1.00 22.32           C  
ATOM    307  OD1 ASN A  39       8.417  44.221 -88.720  1.00 23.33           O  
ATOM    308  ND2 ASN A  39       7.720  46.355 -88.727  1.00 28.24           N  
ATOM    309  N   HIS A  40       5.101  42.977 -84.710  1.00 10.95           N  
ATOM    310  CA  HIS A  40       4.756  42.693 -83.323  1.00  9.25           C  
ATOM    311  C   HIS A  40       4.101  41.323 -83.337  1.00  9.34           C  
ATOM    312  O   HIS A  40       3.101  41.107 -84.024  1.00 10.08           O  
ATOM    313  CB  HIS A  40       3.804  43.753 -82.769  1.00 10.67           C  
ATOM    314  CG  HIS A  40       3.675  43.721 -81.278  1.00  9.71           C  
ATOM    315  ND1 HIS A  40       4.761  43.814 -80.435  1.00 13.94           N  
ATOM    316  CD2 HIS A  40       2.588  43.602 -80.479  1.00  9.70           C  
ATOM    317  CE1 HIS A  40       4.350  43.755 -79.181  1.00 13.98           C  
ATOM    318  NE2 HIS A  40       3.035  43.627 -79.180  1.00 10.44           N  
ATOM    319  N   HIS A  41       4.668  40.401 -82.570  1.00  9.30           N  
ATOM    320  CA  HIS A  41       4.186  39.033 -82.566  1.00  8.62           C  
ATOM    321  C   HIS A  41       3.490  38.571 -81.307  1.00  8.56           C  
ATOM    322  O   HIS A  41       3.889  38.903 -80.194  1.00  9.26           O  
ATOM    323  CB  HIS A  41       5.345  38.099 -82.894  1.00 10.09           C  
ATOM    324  CG  HIS A  41       5.987  38.393 -84.213  1.00 11.50           C  
ATOM    325  ND1 HIS A  41       6.861  39.443 -84.400  1.00 16.67           N  
ATOM    326  CD2 HIS A  41       5.842  37.807 -85.425  1.00 13.02           C  
ATOM    327  CE1 HIS A  41       7.226  39.490 -85.669  1.00 13.36           C  
ATOM    328  NE2 HIS A  41       6.622  38.508 -86.312  1.00 17.08           N  
ATOM    329  N   PRO A  42       2.444  37.758 -81.473  1.00  7.49           N  
ATOM    330  CA  PRO A  42       1.672  37.235 -80.350  1.00  7.57           C  
ATOM    331  C   PRO A  42       2.186  35.878 -79.918  1.00  7.83           C  
ATOM    332  O   PRO A  42       3.156  35.350 -80.471  1.00  7.81           O  
ATOM    333  CB  PRO A  42       0.293  37.082 -80.960  1.00  8.84           C  
ATOM    334  CG  PRO A  42       0.643  36.490 -82.317  1.00  9.30           C  
ATOM    335  CD  PRO A  42       1.852  37.323 -82.757  1.00  8.75           C  
ATOM    336  N   ARG A  43       1.540  35.338 -78.892  1.00  8.30           N  
ATOM    337  CA  ARG A  43       1.792  33.970 -78.486  1.00  6.97           C  
ATOM    338  C   ARG A  43       0.466  33.341 -78.920  1.00  7.15           C  
ATOM    339  O   ARG A  43      -0.614  33.770 -78.488  1.00  7.46           O  
ATOM    340  CB  ARG A  43       1.977  33.799 -76.981  1.00  8.36           C  
ATOM    341  CG  ARG A  43       2.127  32.322 -76.595  1.00  9.49           C  
ATOM    342  CD  ARG A  43       2.734  32.147 -75.217  1.00 11.88           C  
ATOM    343  NE  ARG A  43       1.879  32.683 -74.167  1.00 10.62           N  
ATOM    344  CZ  ARG A  43       2.248  32.792 -72.894  1.00 14.45           C  
ATOM    345  NH1 ARG A  43       3.460  32.403 -72.518  1.00 15.35           N  
ATOM    346  NH2 ARG A  43       1.404  33.286 -72.001  1.00 15.22           N  
ATOM    347  N   LEU A  44       0.550  32.360 -79.811  1.00  6.69           N  
ATOM    348  CA  LEU A  44      -0.631  31.683 -80.326  1.00  7.69           C  
ATOM    349  C   LEU A  44      -0.720  30.268 -79.805  1.00  8.49           C  
ATOM    350  O   LEU A  44       0.270  29.537 -79.815  1.00 10.94           O  
ATOM    351  CB  LEU A  44      -0.581  31.603 -81.848  1.00 10.07           C  
ATOM    352  CG  LEU A  44      -0.490  32.910 -82.624  1.00  9.31           C  
ATOM    353  CD1 LEU A  44      -0.300  32.615 -84.108  1.00 11.87           C  
ATOM    354  CD2 LEU A  44      -1.751  33.722 -82.393  1.00 12.93           C  
ATOM    355  N   THR A  45      -1.903  29.872 -79.359  1.00  7.09           N  
ATOM    356  CA  THR A  45      -2.100  28.505 -78.896  1.00  8.38           C  
ATOM    357  C   THR A  45      -3.180  27.919 -79.794  1.00  8.05           C  
ATOM    358  O   THR A  45      -4.316  28.397 -79.812  1.00 10.98           O  
ATOM    359  CB  THR A  45      -2.548  28.449 -77.433  1.00  9.91           C  
ATOM    360  OG1 THR A  45      -1.581  29.123 -76.621  1.00 11.21           O  
ATOM    361  CG2 THR A  45      -2.659  26.998 -76.967  1.00 11.67           C  
ATOM    362  N   VAL A  46      -2.804  26.901 -80.560  1.00  8.53           N  
ATOM    363  CA  VAL A  46      -3.706  26.251 -81.495  1.00  8.79           C  
ATOM    364  C   VAL A  46      -4.027  24.836 -81.048  1.00  8.37           C  
ATOM    365  O   VAL A  46      -3.132  24.048 -80.734  1.00  8.88           O  
ATOM    366  CB  VAL A  46      -3.070  26.185 -82.896  1.00 10.52           C  
ATOM    367  CG1 VAL A  46      -4.055  25.594 -83.894  1.00 11.97           C  
ATOM    368  CG2 VAL A  46      -2.628  27.575 -83.328  1.00 11.55           C  
ATOM    369  N   GLU A  47      -5.311  24.523 -81.005  1.00  9.08           N  
ATOM    370  CA  GLU A  47      -5.755  23.192 -80.628  1.00  9.84           C  
ATOM    371  C   GLU A  47      -7.052  22.925 -81.360  1.00  9.89           C  
ATOM    372  O   GLU A  47      -7.576  23.807 -82.035  1.00  9.83           O  
ATOM    373  CB  GLU A  47      -5.956  23.099 -79.116  1.00 13.71           C  
ATOM    374  CG  GLU A  47      -6.735  24.247 -78.520  1.00 19.32           C  
ATOM    375  CD  GLU A  47      -6.581  24.327 -77.013  1.00 21.64           C  
ATOM    376  OE1 GLU A  47      -6.973  25.361 -76.436  1.00 24.21           O  
ATOM    377  OE2 GLU A  47      -6.071  23.360 -76.406  1.00 24.02           O  
ATOM    378  N   TRP A  48      -7.560  21.706 -81.255  1.00 10.25           N  
ATOM    379  CA  TRP A  48      -8.806  21.387 -81.926  1.00 10.67           C  
ATOM    380  C   TRP A  48      -9.896  22.375 -81.536  1.00  9.40           C  
ATOM    381  O   TRP A  48     -10.195  22.543 -80.356  1.00 12.35           O  
ATOM    382  CB  TRP A  48      -9.261  19.966 -81.583  1.00 10.94           C  
ATOM    383  CG  TRP A  48     -10.574  19.621 -82.221  1.00 12.99           C  
ATOM    384  CD1 TRP A  48     -11.822  19.927 -81.755  1.00 14.81           C  
ATOM    385  CD2 TRP A  48     -10.764  18.986 -83.490  1.00 13.33           C  
ATOM    386  NE1 TRP A  48     -12.777  19.524 -82.659  1.00 14.18           N  
ATOM    387  CE2 TRP A  48     -12.156  18.944 -83.733  1.00 13.06           C  
ATOM    388  CE3 TRP A  48      -9.894  18.451 -84.448  1.00 13.96           C  
ATOM    389  CZ2 TRP A  48     -12.697  18.387 -84.897  1.00 17.28           C  
ATOM    390  CZ3 TRP A  48     -10.433  17.896 -85.606  1.00 14.96           C  
ATOM    391  CH2 TRP A  48     -11.823  17.870 -85.818  1.00 15.57           C  
ATOM    392  N   GLY A  49     -10.465  23.038 -82.539  1.00 10.97           N  
ATOM    393  CA  GLY A  49     -11.549  23.977 -82.311  1.00 12.49           C  
ATOM    394  C   GLY A  49     -11.263  25.310 -81.641  1.00 11.46           C  
ATOM    395  O   GLY A  49     -12.203  26.037 -81.316  1.00 12.63           O  
ATOM    396  N   ARG A  50      -9.999  25.661 -81.433  1.00 10.31           N  
ATOM    397  CA  ARG A  50      -9.725  26.934 -80.790  1.00 10.46           C  
ATOM    398  C   ARG A  50      -8.340  27.493 -80.999  1.00  9.09           C  
ATOM    399  O   ARG A  50      -7.352  26.761 -81.069  1.00 10.51           O  
ATOM    400  CB  ARG A  50      -9.957  26.819 -79.287  1.00 14.76           C  
ATOM    401  CG AARG A  50      -9.809  28.136 -78.512  0.50 19.26           C  
ATOM    402  CD AARG A  50     -10.205  27.982 -77.046  0.50 26.40           C  
ATOM    403  NE AARG A  50      -9.323  27.072 -76.320  0.50 34.92           N  
ATOM    404  CZ AARG A  50      -9.424  26.816 -75.019  0.50 38.68           C  
ATOM    405  NH1AARG A  50     -10.372  27.401 -74.299  0.50 39.97           N  
ATOM    406  NH2AARG A  50      -8.576  25.980 -74.435  0.50 41.66           N  
ATOM    413  N   VAL A  51      -8.286  28.813 -81.105  1.00  8.68           N  
ATOM    414  CA  VAL A  51      -7.026  29.521 -81.206  1.00  8.32           C  
ATOM    415  C   VAL A  51      -7.065  30.581 -80.121  1.00  8.33           C  
ATOM    416  O   VAL A  51      -8.021  31.356 -80.037  1.00 10.09           O  
ATOM    417  CB  VAL A  51      -6.837  30.259 -82.542  1.00  9.58           C  
ATOM    418  CG1 VAL A  51      -5.531  31.054 -82.501  1.00 11.97           C  
ATOM    419  CG2 VAL A  51      -6.816  29.274 -83.694  1.00 12.47           C  
ATOM    420  N   THR A  52      -6.049  30.593 -79.270  1.00  8.06           N  
ATOM    421  CA  THR A  52      -5.946  31.609 -78.237  1.00  7.55           C  
ATOM    422  C   THR A  52      -4.855  32.555 -78.722  1.00  7.00           C  
ATOM    423  O   THR A  52      -3.770  32.120 -79.133  1.00  8.20           O  
ATOM    424  CB  THR A  52      -5.530  31.019 -76.880  1.00  8.79           C  
ATOM    425  OG1 THR A  52      -6.496  30.049 -76.464  1.00 11.70           O  
ATOM    426  CG2 THR A  52      -5.455  32.114 -75.821  1.00 10.72           C  
ATOM    427  N   VAL A  53      -5.157  33.845 -78.704  1.00  7.29           N  
ATOM    428  CA  VAL A  53      -4.216  34.862 -79.141  1.00  7.01           C  
ATOM    429  C   VAL A  53      -3.886  35.746 -77.949  1.00  6.72           C  
ATOM    430  O   VAL A  53      -4.787  36.270 -77.291  1.00  7.39           O  
ATOM    431  CB  VAL A  53      -4.822  35.738 -80.272  1.00  7.01           C  
ATOM    432  CG1 VAL A  53      -3.787  36.741 -80.763  1.00  8.27           C  
ATOM    433  CG2 VAL A  53      -5.312  34.861 -81.421  1.00  7.87           C  
ATOM    434  N   GLU A  54      -2.596  35.899 -77.676  1.00  6.62           N  
ATOM    435  CA  GLU A  54      -2.137  36.731 -76.569  1.00  7.14           C  
ATOM    436  C   GLU A  54      -1.176  37.783 -77.092  1.00  6.74           C  
ATOM    437  O   GLU A  54      -0.222  37.464 -77.809  1.00  7.83           O  
ATOM    438  CB  GLU A  54      -1.411  35.891 -75.519  1.00  7.65           C  
ATOM    439  CG  GLU A  54      -2.232  34.786 -74.899  1.00 10.07           C  
ATOM    440  CD  GLU A  54      -1.391  33.912 -73.999  1.00  9.81           C  
ATOM    441  OE1 GLU A  54      -1.139  34.299 -72.839  1.00 14.04           O  
ATOM    442  OE2 GLU A  54      -0.956  32.842 -74.460  1.00 10.68           O  
ATOM    443  N   TRP A  55      -1.438  39.035 -76.731  1.00  6.79           N  
ATOM    444  CA  TRP A  55      -0.602  40.155 -77.130  1.00  7.32           C  
ATOM    445  C   TRP A  55      -0.061  40.884 -75.913  1.00  8.04           C  
ATOM    446  O   TRP A  55      -0.812  41.223 -75.000  1.00  8.18           O  
ATOM    447  CB  TRP A  55      -1.389  41.198 -77.933  1.00  8.29           C  
ATOM    448  CG  TRP A  55      -1.985  40.739 -79.215  1.00  7.36           C  
ATOM    449  CD1 TRP A  55      -3.303  40.467 -79.457  1.00  7.63           C  
ATOM    450  CD2 TRP A  55      -1.298  40.523 -80.451  1.00  6.84           C  
ATOM    451  NE1 TRP A  55      -3.479  40.099 -80.768  1.00  8.32           N  
ATOM    452  CE2 TRP A  55      -2.264  40.121 -81.400  1.00  7.39           C  
ATOM    453  CE3 TRP A  55       0.041  40.631 -80.850  1.00  7.91           C  
ATOM    454  CZ2 TRP A  55      -1.933  39.825 -82.725  1.00  8.93           C  
ATOM    455  CZ3 TRP A  55       0.368  40.339 -82.171  1.00  9.37           C  
ATOM    456  CH2 TRP A  55      -0.617  39.938 -83.090  1.00  9.69           C  
ATOM    457  N   TRP A  56       1.244  41.116 -75.894  1.00  8.08           N  
ATOM    458  CA  TRP A  56       1.845  41.919 -74.838  1.00  8.45           C  
ATOM    459  C   TRP A  56       3.194  42.403 -75.323  1.00  8.09           C  
ATOM    460  O   TRP A  56       3.718  41.926 -76.333  1.00  8.69           O  
ATOM    461  CB  TRP A  56       1.961  41.160 -73.502  1.00  9.65           C  
ATOM    462  CG  TRP A  56       3.083  40.186 -73.382  1.00 10.11           C  
ATOM    463  CD1 TRP A  56       4.343  40.430 -72.912  1.00 14.07           C  
ATOM    464  CD2 TRP A  56       3.032  38.791 -73.692  1.00 13.77           C  
ATOM    465  NE1 TRP A  56       5.079  39.268 -72.906  1.00 14.06           N  
ATOM    466  CE2 TRP A  56       4.298  38.247 -73.382  1.00 13.50           C  
ATOM    467  CE3 TRP A  56       2.037  37.946 -74.202  1.00 13.85           C  
ATOM    468  CZ2 TRP A  56       4.595  36.888 -73.564  1.00 14.46           C  
ATOM    469  CZ3 TRP A  56       2.331  36.597 -74.383  1.00 13.07           C  
ATOM    470  CH2 TRP A  56       3.600  36.082 -74.065  1.00 13.70           C  
ATOM    471  N   THR A  57       3.728  43.393 -74.625  1.00  8.58           N  
ATOM    472  CA  THR A  57       5.016  43.962 -74.962  1.00  9.74           C  
ATOM    473  C   THR A  57       5.970  43.615 -73.829  1.00  9.09           C  
ATOM    474  O   THR A  57       5.836  44.111 -72.711  1.00 10.49           O  
ATOM    475  CB  THR A  57       4.901  45.484 -75.129  1.00 11.06           C  
ATOM    476  OG1 THR A  57       3.946  45.768 -76.162  1.00 14.06           O  
ATOM    477  CG2 THR A  57       6.242  46.085 -75.514  1.00 13.94           C  
ATOM    478  N   HIS A  58       6.920  42.737 -74.132  1.00 12.95           N  
ATOM    479  CA  HIS A  58       7.898  42.270 -73.156  1.00 15.64           C  
ATOM    480  C   HIS A  58       8.617  43.368 -72.385  1.00 12.45           C  
ATOM    481  O   HIS A  58       8.640  43.354 -71.154  1.00 13.42           O  
ATOM    482  CB  HIS A  58       8.949  41.391 -73.838  1.00 20.08           C  
ATOM    483  CG  HIS A  58      10.052  40.954 -72.924  1.00 26.32           C  
ATOM    484  ND1 HIS A  58       9.852  40.067 -71.887  1.00 29.42           N  
ATOM    485  CD2 HIS A  58      11.359  41.303 -72.871  1.00 29.08           C  
ATOM    486  CE1 HIS A  58      10.988  39.889 -71.237  1.00 28.37           C  
ATOM    487  NE2 HIS A  58      11.918  40.628 -71.814  1.00 31.99           N  
ATOM    488  N   SER A  59       9.205  44.315 -73.106  1.00 13.81           N  
ATOM    489  CA  SER A  59       9.954  45.388 -72.468  1.00 11.90           C  
ATOM    490  C   SER A  59       9.129  46.171 -71.460  1.00 11.41           C  
ATOM    491  O   SER A  59       9.653  46.613 -70.434  1.00 13.39           O  
ATOM    492  CB  SER A  59      10.523  46.344 -73.523  1.00 13.87           C  
ATOM    493  OG  SER A  59       9.506  47.134 -74.113  1.00 13.20           O  
ATOM    494  N   ALA A  60       7.842  46.336 -71.745  1.00 11.61           N  
ATOM    495  CA  ALA A  60       6.947  47.081 -70.870  1.00 12.55           C  
ATOM    496  C   ALA A  60       6.348  46.221 -69.764  1.00 12.45           C  
ATOM    497  O   ALA A  60       5.770  46.745 -68.810  1.00 15.46           O  
ATOM    498  CB  ALA A  60       5.832  47.710 -71.695  1.00 13.67           C  
ATOM    499  N   GLY A  61       6.480  44.907 -69.897  1.00 13.34           N  
ATOM    500  CA  GLY A  61       5.932  44.006 -68.899  1.00 14.64           C  
ATOM    501  C   GLY A  61       4.417  44.073 -68.856  1.00 15.23           C  
ATOM    502  O   GLY A  61       3.808  43.890 -67.800  1.00 16.29           O  
ATOM    503  N   GLY A  62       3.798  44.335 -70.002  1.00 12.68           N  
ATOM    504  CA  GLY A  62       2.353  44.425 -70.034  1.00 13.15           C  
ATOM    505  C   GLY A  62       1.766  44.823 -71.370  1.00 10.96           C  
ATOM    506  O   GLY A  62       2.409  44.708 -72.418  1.00 10.29           O  
ATOM    507  N   VAL A  63       0.533  45.310 -71.314  1.00 10.87           N  
ATOM    508  CA  VAL A  63      -0.215  45.710 -72.495  1.00  9.70           C  
ATOM    509  C   VAL A  63      -0.002  47.174 -72.860  1.00 11.69           C  
ATOM    510  O   VAL A  63      -0.119  48.062 -72.011  1.00 12.78           O  
ATOM    511  CB  VAL A  63      -1.721  45.448 -72.274  1.00 10.74           C  
ATOM    512  CG1 VAL A  63      -2.517  45.864 -73.494  1.00 11.80           C  
ATOM    513  CG2 VAL A  63      -1.946  43.973 -71.974  1.00 11.49           C  
ATOM    514  N   THR A  64       0.315  47.416 -74.127  1.00 10.18           N  
ATOM    515  CA  THR A  64       0.543  48.769 -74.624  1.00 10.55           C  
ATOM    516  C   THR A  64      -0.424  49.070 -75.763  1.00 10.45           C  
ATOM    517  O   THR A  64      -1.202  48.209 -76.175  1.00 10.71           O  
ATOM    518  CB  THR A  64       1.971  48.942 -75.164  1.00 11.13           C  
ATOM    519  OG1 THR A  64       2.137  48.125 -76.330  1.00 12.57           O  
ATOM    520  CG2 THR A  64       2.994  48.547 -74.106  1.00 14.50           C  
ATOM    521  N   GLU A  65      -0.362  50.292 -76.278  1.00 11.40           N  
ATOM    522  CA  GLU A  65      -1.236  50.695 -77.368  1.00 10.84           C  
ATOM    523  C   GLU A  65      -1.046  49.793 -78.589  1.00 10.26           C  
ATOM    524  O   GLU A  65      -2.008  49.479 -79.291  1.00 10.41           O  
ATOM    525  CB  GLU A  65      -0.964  52.156 -77.737  1.00 14.51           C  
ATOM    526  CG  GLU A  65      -2.119  52.851 -78.438  1.00 22.61           C  
ATOM    527  CD  GLU A  65      -3.419  52.757 -77.653  1.00 24.07           C  
ATOM    528  OE1 GLU A  65      -3.367  52.723 -76.406  1.00 25.09           O  
ATOM    529  OE2 GLU A  65      -4.497  52.732 -78.281  1.00 31.76           O  
ATOM    530  N   LYS A  66       0.189  49.371 -78.844  1.00 10.38           N  
ATOM    531  CA  LYS A  66       0.452  48.502 -79.987  1.00  9.51           C  
ATOM    532  C   LYS A  66      -0.304  47.185 -79.837  1.00  7.98           C  
ATOM    533  O   LYS A  66      -0.820  46.642 -80.813  1.00  8.78           O  
ATOM    534  CB  LYS A  66       1.949  48.218 -80.114  1.00 10.41           C  
ATOM    535  CG  LYS A  66       2.323  47.400 -81.340  1.00 12.25           C  
ATOM    536  CD  LYS A  66       1.998  48.147 -82.623  1.00 13.63           C  
ATOM    537  CE  LYS A  66       2.525  47.401 -83.839  1.00 16.67           C  
ATOM    538  NZ  LYS A  66       2.244  48.141 -85.100  1.00 26.79           N  
ATOM    539  N   ASP A  67      -0.358  46.666 -78.616  1.00  7.75           N  
ATOM    540  CA  ASP A  67      -1.063  45.418 -78.369  1.00  7.46           C  
ATOM    541  C   ASP A  67      -2.549  45.575 -78.656  1.00  8.01           C  
ATOM    542  O   ASP A  67      -3.173  44.689 -79.239  1.00  7.83           O  
ATOM    543  CB  ASP A  67      -0.827  44.979 -76.932  1.00  8.50           C  
ATOM    544  CG  ASP A  67       0.624  44.662 -76.676  1.00  9.02           C  
ATOM    545  OD1 ASP A  67       1.154  43.772 -77.371  1.00  8.77           O  
ATOM    546  OD2 ASP A  67       1.238  45.307 -75.799  1.00 10.57           O  
ATOM    547  N   ARG A  68      -3.120  46.706 -78.254  1.00  7.97           N  
ATOM    548  CA  ARG A  68      -4.532  46.946 -78.511  1.00  9.43           C  
ATOM    549  C   ARG A  68      -4.795  47.085 -80.003  1.00  8.58           C  
ATOM    550  O   ARG A  68      -5.838  46.652 -80.495  1.00  9.20           O  
ATOM    551  CB  ARG A  68      -5.004  48.175 -77.737  1.00  9.69           C  
ATOM    552  CG AARG A  68      -5.103  47.938 -76.239  0.50 10.74           C  
ATOM    553  CD AARG A  68      -5.734  49.119 -75.515  0.50 14.44           C  
ATOM    554  NE AARG A  68      -4.771  50.176 -75.224  0.50 15.30           N  
ATOM    555  CZ AARG A  68      -3.941  50.166 -74.185  0.50 19.67           C  
ATOM    556  NH1AARG A  68      -3.957  49.151 -73.331  0.50 17.14           N  
ATOM    557  NH2AARG A  68      -3.096  51.171 -74.000  0.50 21.18           N  
ATOM    564  N   GLU A  69      -3.851  47.682 -80.723  1.00  9.07           N  
ATOM    565  CA  GLU A  69      -3.989  47.822 -82.164  1.00  9.41           C  
ATOM    566  C   GLU A  69      -3.985  46.428 -82.790  1.00  9.13           C  
ATOM    567  O   GLU A  69      -4.800  46.126 -83.658  1.00  9.77           O  
ATOM    568  CB  GLU A  69      -2.832  48.637 -82.742  1.00 10.71           C  
ATOM    569  CG  GLU A  69      -2.864  48.731 -84.256  1.00 17.86           C  
ATOM    570  CD  GLU A  69      -1.643  49.413 -84.835  1.00 24.64           C  
ATOM    571  OE1 GLU A  69      -1.610  49.608 -86.067  1.00 28.09           O  
ATOM    572  OE2 GLU A  69      -0.719  49.754 -84.068  1.00 28.99           O  
ATOM    573  N   MET A  70      -3.062  45.576 -82.349  1.00  8.74           N  
ATOM    574  CA  MET A  70      -2.987  44.223 -82.887  1.00  8.26           C  
ATOM    575  C   MET A  70      -4.262  43.438 -82.592  1.00  7.45           C  
ATOM    576  O   MET A  70      -4.709  42.648 -83.417  1.00  7.75           O  
ATOM    577  CB  MET A  70      -1.766  43.481 -82.332  1.00  8.37           C  
ATOM    578  CG  MET A  70      -0.434  44.125 -82.701  1.00  9.53           C  
ATOM    579  SD  MET A  70      -0.221  44.453 -84.477  1.00 11.04           S  
ATOM    580  CE  MET A  70      -0.083  42.779 -85.114  1.00 11.81           C  
ATOM    581  N   ALA A  71      -4.846  43.656 -81.419  1.00  7.25           N  
ATOM    582  CA  ALA A  71      -6.081  42.973 -81.058  1.00  8.28           C  
ATOM    583  C   ALA A  71      -7.203  43.381 -82.019  1.00  7.95           C  
ATOM    584  O   ALA A  71      -7.959  42.541 -82.503  1.00  8.41           O  
ATOM    585  CB  ALA A  71      -6.464  43.316 -79.627  1.00  8.51           C  
ATOM    586  N   ARG A  72      -7.305  44.674 -82.302  1.00  8.75           N  
ATOM    587  CA  ARG A  72      -8.344  45.148 -83.207  1.00 10.82           C  
ATOM    588  C   ARG A  72      -8.124  44.626 -84.625  1.00  9.64           C  
ATOM    589  O   ARG A  72      -9.082  44.251 -85.311  1.00 10.99           O  
ATOM    590  CB  ARG A  72      -8.390  46.676 -83.210  1.00 15.98           C  
ATOM    591  CG  ARG A  72      -8.939  47.281 -81.933  1.00 18.40           C  
ATOM    592  CD  ARG A  72      -9.174  48.772 -82.103  1.00 22.85           C  
ATOM    593  NE  ARG A  72      -7.929  49.530 -82.107  1.00 27.71           N  
ATOM    594  CZ  ARG A  72      -7.273  49.881 -81.006  1.00 24.84           C  
ATOM    595  NH1 ARG A  72      -7.747  49.546 -79.809  1.00 27.69           N  
ATOM    596  NH2 ARG A  72      -6.148  50.567 -81.107  1.00 26.13           N  
ATOM    597  N   LEU A  73      -6.869  44.583 -85.063  1.00  8.78           N  
ATOM    598  CA  LEU A  73      -6.567  44.088 -86.400  1.00 10.63           C  
ATOM    599  C   LEU A  73      -6.839  42.586 -86.475  1.00  9.29           C  
ATOM    600  O   LEU A  73      -7.209  42.071 -87.532  1.00 10.57           O  
ATOM    601  CB  LEU A  73      -5.115  44.405 -86.765  1.00 11.44           C  
ATOM    602  CG  LEU A  73      -4.829  45.902 -86.951  1.00 12.49           C  
ATOM    603  CD1 LEU A  73      -3.344  46.127 -87.151  1.00 13.66           C  
ATOM    604  CD2 LEU A  73      -5.621  46.435 -88.142  1.00 17.12           C  
ATOM    605  N   THR A  74      -6.672  41.888 -85.353  1.00  9.07           N  
ATOM    606  CA  THR A  74      -6.934  40.453 -85.304  1.00  8.88           C  
ATOM    607  C   THR A  74      -8.434  40.215 -85.500  1.00  8.96           C  
ATOM    608  O   THR A  74      -8.842  39.360 -86.289  1.00  9.81           O  
ATOM    609  CB  THR A  74      -6.480  39.846 -83.954  1.00  7.82           C  
ATOM    610  OG1 THR A  74      -5.051  39.932 -83.845  1.00  9.20           O  
ATOM    611  CG2 THR A  74      -6.886  38.388 -83.858  1.00  9.54           C  
ATOM    612  N   ASP A  75      -9.260  40.971 -84.784  1.00  9.24           N  
ATOM    613  CA  ASP A  75     -10.706  40.821 -84.927  1.00  9.36           C  
ATOM    614  C   ASP A  75     -11.162  41.159 -86.335  1.00  9.96           C  
ATOM    615  O   ASP A  75     -12.089  40.540 -86.859  1.00 12.18           O  
ATOM    616  CB  ASP A  75     -11.456  41.727 -83.952  1.00  9.68           C  
ATOM    617  CG  ASP A  75     -11.512  41.162 -82.556  1.00 10.15           C  
ATOM    618  OD1 ASP A  75     -11.440  39.926 -82.404  1.00 14.49           O  
ATOM    619  OD2 ASP A  75     -11.651  41.958 -81.607  1.00 11.89           O  
ATOM    620  N   ALA A  76     -10.518  42.151 -86.936  1.00 11.21           N  
ATOM    621  CA  ALA A  76     -10.876  42.572 -88.282  1.00 11.39           C  
ATOM    622  C   ALA A  76     -10.738  41.429 -89.286  1.00 13.70           C  
ATOM    623  O   ALA A  76     -11.451  41.390 -90.291  1.00 14.96           O  
ATOM    624  CB  ALA A  76     -10.012  43.750 -88.700  1.00 15.05           C  
ATOM    625  N   LEU A  77      -9.828  40.499 -89.013  1.00 12.64           N  
ATOM    626  CA  LEU A  77      -9.606  39.353 -89.895  1.00 15.68           C  
ATOM    627  C   LEU A  77     -10.869  38.516 -90.056  1.00 18.15           C  
ATOM    628  O   LEU A  77     -11.042  37.825 -91.060  1.00 20.98           O  
ATOM    629  CB  LEU A  77      -8.496  38.459 -89.338  1.00 12.97           C  
ATOM    630  CG  LEU A  77      -7.094  39.049 -89.180  1.00 13.22           C  
ATOM    631  CD1 LEU A  77      -6.203  38.051 -88.447  1.00 14.79           C  
ATOM    632  CD2 LEU A  77      -6.517  39.378 -90.548  1.00 16.13           C  
ATOM    633  N   LEU A  78     -11.746  38.572 -89.061  1.00 17.15           N  
ATOM    634  CA  LEU A  78     -12.986  37.805 -89.089  1.00 18.98           C  
ATOM    635  C   LEU A  78     -14.031  38.430 -90.005  1.00 23.68           C  
ATOM    636  O   LEU A  78     -14.934  37.741 -90.481  1.00 25.09           O  
ATOM    637  CB  LEU A  78     -13.568  37.693 -87.676  1.00 20.15           C  
ATOM    638  CG  LEU A  78     -12.691  37.067 -86.588  1.00 24.00           C  
ATOM    639  CD1 LEU A  78     -13.396  37.180 -85.243  1.00 26.22           C  
ATOM    640  CD2 LEU A  78     -12.400  35.613 -86.923  1.00 26.76           C  
ATOM    641  N   GLN A  79     -13.898  39.730 -90.255  1.00 25.78           N  
ATOM    642  CA  GLN A  79     -14.850  40.458 -91.089  1.00 34.77           C  
ATOM    643  C   GLN A  79     -16.276  40.035 -90.758  1.00 34.65           C  
ATOM    644  O   GLN A  79     -16.997  39.497 -91.600  1.00 34.19           O  
ATOM    645  CB  GLN A  79     -14.566  40.238 -92.578  1.00 40.48           C  
ATOM    646  CG  GLN A  79     -13.402  41.067 -93.105  1.00 48.02           C  
ATOM    647  CD  GLN A  79     -12.069  40.360 -92.979  1.00 51.44           C  
ATOM    648  OE1 GLN A  79     -11.010  40.981 -93.076  1.00 53.40           O  
ATOM    649  NE2 GLN A  79     -12.114  39.051 -92.782  1.00 56.42           N  
ATOM    650  N   ARG A  80     -16.663  40.282 -89.512  1.00 34.39           N  
ATOM    651  CA  ARG A  80     -17.990  39.947 -89.014  1.00 33.15           C  
ATOM    652  C   ARG A  80     -19.035  40.907 -89.569  1.00 33.21           C  
ATOM    653  O   ARG A  80     -20.089  40.424 -90.033  1.00 32.65           O  
ATOM    654  CB  ARG A  80     -17.993  40.002 -87.487  1.00 31.79           C  
ATOM    655  CG  ARG A  80     -17.056  38.999 -86.834  1.00 28.44           C  
ATOM    656  CD  ARG A  80     -16.795  39.358 -85.383  1.00 29.51           C  
ATOM    657  NE  ARG A  80     -16.051  40.609 -85.268  1.00 22.61           N  
ATOM    658  CZ  ARG A  80     -15.731  41.188 -84.115  1.00 22.15           C  
ATOM    659  NH1 ARG A  80     -16.089  40.629 -82.968  1.00 27.52           N  
ATOM    660  NH2 ARG A  80     -15.052  42.326 -84.111  1.00 22.08           N  
ATOM    661  OXT ARG A  80     -18.791  42.131 -89.522  1.00 37.67           O  
TER     662      ARG A  80                                                      
ATOM     61  N   LYS B  10      -0.838  15.465 -67.579  1.00 23.61      C000 N  
ATOM     62  CA  LYS B  10       0.121  14.485 -68.077  1.00 19.49      C000 C  
ATOM     63  C   LYS B  10       0.185  14.565 -69.603  1.00 12.64      C000 C  
ATOM     64  O   LYS B  10      -0.710  14.081 -70.294  1.00 12.85      C000 O  
ATOM     65  CB  LYS B  10      -0.307  13.085 -67.641  1.00 27.71      C000 C  
ATOM     66  CG  LYS B  10       0.743  12.014 -67.857  1.00 35.53      C000 C  
ATOM     67  CD  LYS B  10       1.989  12.292 -67.034  1.00 43.10      C000 C  
ATOM     68  CE  LYS B  10       2.969  11.140 -67.134  1.00 44.49      C000 C  
ATOM     69  NZ  LYS B  10       3.291  10.827 -68.551  1.00 48.88      C000 N1+
ATOM     70  N   ARG B  11       1.250  15.170 -70.122  1.00 10.27      C000 N  
ATOM     71  CA  ARG B  11       1.403  15.342 -71.562  1.00 10.62      C000 C  
ATOM     72  C   ARG B  11       2.846  15.161 -71.999  1.00 10.19      C000 C  
ATOM     73  O   ARG B  11       3.772  15.323 -71.205  1.00  9.91      C000 O  
ATOM     74  CB  ARG B  11       0.930  16.738 -71.945  1.00 14.21      C000 C  
ATOM     75  CG  ARG B  11       1.656  17.818 -71.164  1.00 23.24      C000 C  
ATOM     76  CD  ARG B  11       0.945  19.147 -71.244  1.00 31.44      C000 C  
ATOM     77  NE  ARG B  11       1.725  20.223 -70.636  1.00 27.17      C000 N  
ATOM     78  CZ  ARG B  11       2.033  20.295 -69.346  1.00 37.04      C000 C  
ATOM     79  NH1 ARG B  11       1.629  19.351 -68.507  1.00 33.69      C000 N1+
ATOM     80  NH2 ARG B  11       2.745  21.318 -68.891  1.00 39.44      C000 N  
ATOM     81  N   LEU B  12       3.018  14.828 -73.274  1.00  8.68      C000 N  
ATOM     82  CA  LEU B  12       4.329  14.624 -73.881  1.00  8.99      C000 C  
ATOM     83  C   LEU B  12       4.649  15.950 -74.559  1.00 10.37      C000 C  
ATOM     84  O   LEU B  12       3.973  16.340 -75.516  1.00 12.43      C000 O  
ATOM     85  CB  LEU B  12       4.227  13.493 -74.896  1.00 12.34      C000 C  
ATOM     86  CG  LEU B  12       5.493  12.887 -75.487  1.00 12.53      C000 C  
ATOM     87  CD1 LEU B  12       6.456  12.464 -74.388  1.00 13.59      C000 C  
ATOM     88  CD2 LEU B  12       5.086  11.697 -76.337  1.00 13.32      C000 C  
ATOM     89  N   VAL B  13       5.697  16.618 -74.088  1.00  8.86      C000 N  
ATOM     90  CA  VAL B  13       6.037  17.952 -74.557  1.00 10.60      C000 C  
ATOM     91  C   VAL B  13       7.471  18.139 -75.027  1.00  8.62      C000 C  
ATOM     92  O   VAL B  13       8.405  17.549 -74.479  1.00  9.56      C000 O  
ATOM     93  CB AVAL B  13       5.782  18.978 -73.425  0.50  9.31      C000 C  
ATOM     95  CG1AVAL B  13       5.917  20.398 -73.950  0.50 11.03      C000 C  
ATOM     96  CG2AVAL B  13       4.411  18.750 -72.814  0.50  6.90      C000 C  
ATOM     99  N   LYS B  14       7.632  18.993 -76.033  1.00  8.72      C000 N  
ATOM    100  CA  LYS B  14       8.942  19.336 -76.562  1.00  9.55      C000 C  
ATOM    101  C   LYS B  14       8.859  20.693 -77.241  1.00  8.42      C000 C  
ATOM    102  O   LYS B  14       7.859  21.020 -77.887  1.00  9.06      C000 O  
ATOM    103  CB  LYS B  14       9.433  18.293 -77.571  1.00  8.78      C000 C  
ATOM    104  CG  LYS B  14      10.800  18.630 -78.169  1.00 10.33      C000 C  
ATOM    105  CD  LYS B  14      11.326  17.514 -79.054  1.00 10.80      C000 C  
ATOM    106  CE  LYS B  14      12.598  17.937 -79.772  1.00 13.11      C000 C  
ATOM    107  NZ  LYS B  14      13.170  16.822 -80.573  1.00 14.23      C000 N1+
ATOM    108  N   THR B  15       9.904  21.493 -77.074  1.00  9.22      C000 N  
ATOM    109  CA  THR B  15       9.960  22.798 -77.709  1.00 10.04      C000 C  
ATOM    110  C   THR B  15      10.979  22.729 -78.835  1.00  9.52      C000 C  
ATOM    111  O   THR B  15      12.004  22.045 -78.728  1.00 14.01      C000 O  
ATOM    112  CB  THR B  15      10.370  23.902 -76.721  1.00 12.91      C000 C  
ATOM    113  CG2 THR B  15       9.343  24.022 -75.608  1.00 12.72      C000 C  
ATOM    114  OG1 THR B  15      11.655  23.598 -76.164  1.00 19.02      C000 O  
ATOM    115  N   PHE B  16      10.674  23.420 -79.924  1.00 10.03      C000 N  
ATOM    116  CA  PHE B  16      11.533  23.470 -81.095  1.00 10.93      C000 C  
ATOM    117  C   PHE B  16      11.910  24.924 -81.328  1.00 10.09      C000 C  
ATOM    118  O   PHE B  16      11.043  25.800 -81.345  1.00 11.16      C000 O  
ATOM    119  CB  PHE B  16      10.791  22.912 -82.309  1.00 10.38      C000 C  
ATOM    120  CG  PHE B  16      10.400  21.467 -82.168  1.00  9.31      C000 C  
ATOM    121  CD1 PHE B  16       9.299  21.095 -81.395  1.00  9.69      C000 C  
ATOM    122  CD2 PHE B  16      11.142  20.474 -82.799  1.00 10.21      C000 C  
ATOM    123  CE1 PHE B  16       8.947  19.750 -81.256  1.00 11.16      C000 C  
ATOM    124  CE2 PHE B  16      10.796  19.129 -82.665  1.00 11.35      C000 C  
ATOM    125  CZ  PHE B  16       9.697  18.768 -81.892  1.00 11.37      C000 C  
ATOM    126  N   ALA B  17      13.204  25.178 -81.495  1.00 11.89      C000 N  
ATOM    127  CA  ALA B  17      13.708  26.531 -81.698  1.00 12.47      C000 C  
ATOM    128  C   ALA B  17      13.840  26.913 -83.165  1.00 12.07      C000 C  
ATOM    129  O   ALA B  17      14.171  26.084 -84.011  1.00 14.38      C000 O  
ATOM    130  CB  ALA B  17      15.056  26.687 -81.000  1.00 16.39      C000 C  
ATOM    131  N   PHE B  18      13.578  28.186 -83.451  1.00 13.47      C000 N  
ATOM    132  CA  PHE B  18      13.670  28.729 -84.800  1.00 13.21      C000 C  
ATOM    133  C   PHE B  18      14.265  30.131 -84.724  1.00 14.19      C000 C  
ATOM    134  O   PHE B  18      14.290  30.740 -83.660  1.00 12.94      C000 O  
ATOM    135  CB  PHE B  18      12.287  28.777 -85.454  1.00 14.89      C000 C  
ATOM    136  CG  PHE B  18      11.634  27.434 -85.562  1.00 14.26      C000 C  
ATOM    137  CD1 PHE B  18      10.865  26.932 -84.515  1.00 13.55      C000 C  
ATOM    138  CD2 PHE B  18      11.842  26.637 -86.682  1.00 15.89      C000 C  
ATOM    139  CE1 PHE B  18      10.318  25.653 -84.582  1.00 15.00      C000 C  
ATOM    140  CE2 PHE B  18      11.300  25.357 -86.756  1.00 18.82      C000 C  
ATOM    141  CZ  PHE B  18      10.537  24.866 -85.701  1.00 15.48      C000 C  
ATOM    142  N   PRO B  19      14.763  30.657 -85.854  1.00 15.59      C000 N  
ATOM    143  CA  PRO B  19      15.360  31.997 -85.877  1.00 17.01      C000 C  
ATOM    144  C   PRO B  19      14.357  33.149 -85.855  1.00 17.90      C000 C  
ATOM    145  O   PRO B  19      14.726  34.292 -85.587  1.00 19.86      C000 O  
ATOM    146  CB  PRO B  19      16.182  31.976 -87.160  1.00 18.94      C000 C  
ATOM    147  CG  PRO B  19      15.335  31.143 -88.062  1.00 18.74      C000 C  
ATOM    148  CD  PRO B  19      14.923  29.993 -87.161  1.00 18.87      C000 C  
ATOM    149  N   ASN B  20      13.092  32.850 -86.133  1.00 15.93      C000 N  
ATOM    150  CA  ASN B  20      12.059  33.878 -86.155  1.00 14.05      C000 C  
ATOM    151  C   ASN B  20      10.673  33.290 -85.908  1.00 13.81      C000 C  
ATOM    152  O   ASN B  20      10.542  32.161 -85.434  1.00 15.02      C000 O  
ATOM    153  CB  ASN B  20      12.076  34.597 -87.507  1.00 17.19      C000 C  
ATOM    154  CG  ASN B  20      12.019  33.634 -88.674  1.00 16.84      C000 C  
ATOM    155  ND2 ASN B  20      12.789  33.919 -89.718  1.00 23.90      C000 N  
ATOM    156  OD1 ASN B  20      11.284  32.647 -88.642  1.00 19.01      C000 O  
ATOM    157  N   PHE B  21       9.641  34.065 -86.227  1.00 14.14      C000 N  
ATOM    158  CA  PHE B  21       8.260  33.628 -86.049  1.00 13.04      C000 C  
ATOM    159  C   PHE B  21       7.795  32.834 -87.266  1.00 13.89      C000 C  
ATOM    160  O   PHE B  21       7.145  31.799 -87.135  1.00 13.24      C000 O  
ATOM    161  CB  PHE B  21       7.344  34.841 -85.866  1.00 13.37      C000 C  
ATOM    162  CG  PHE B  21       5.932  34.491 -85.473  1.00 12.45      C000 C  
ATOM    163  CD1 PHE B  21       5.579  34.381 -84.132  1.00 13.68      C000 C  
ATOM    164  CD2 PHE B  21       4.954  34.273 -86.440  1.00 18.74      C000 C  
ATOM    165  CE1 PHE B  21       4.275  34.059 -83.758  1.00 17.94      C000 C  
ATOM    166  CE2 PHE B  21       3.647  33.950 -86.075  1.00 18.01      C000 C  
ATOM    167  CZ  PHE B  21       3.309  33.844 -84.731  1.00 19.22      C000 C  
ATOM    168  N   ARG B  22       8.135  33.336 -88.450  1.00 13.49      C000 N  
ATOM    169  CA  ARG B  22       7.754  32.713 -89.712  1.00 14.88      C000 C  
ATOM    170  C   ARG B  22       8.088  31.223 -89.788  1.00 12.20      C000 C  
ATOM    171  O   ARG B  22       7.232  30.404 -90.130  1.00 13.02      C000 O  
ATOM    172  CB  ARG B  22       8.432  33.461 -90.866  1.00 18.52      C000 C  
ATOM    173  CG  ARG B  22       8.098  32.958 -92.263  1.00 27.62      C000 C  
ATOM    174  CD  ARG B  22       6.623  33.121 -92.597  1.00 30.29      C000 C  
ATOM    175  NE  ARG B  22       5.818  32.016 -92.088  1.00 34.69      C000 N  
ATOM    176  CZ  ARG B  22       4.504  31.911 -92.256  1.00 39.37      C000 C  
ATOM    177  NH1 ARG B  22       3.854  30.867 -91.761  1.00 40.04      C000 N1+
ATOM    178  NH2 ARG B  22       3.839  32.853 -92.912  1.00 42.80      C000 N  
ATOM    179  N   GLU B  23       9.331  30.879 -89.476  1.00 12.38      C000 N  
ATOM    180  CA  GLU B  23       9.754  29.485 -89.523  1.00 13.83      C000 C  
ATOM    181  C   GLU B  23       9.057  28.640 -88.461  1.00 11.71      C000 C  
ATOM    182  O   GLU B  23       8.803  27.452 -88.675  1.00 11.16      C000 O  
ATOM    183  CB  GLU B  23      11.274  29.376 -89.364  1.00 15.51      C000 C  
ATOM    184  CG  GLU B  23      12.062  29.977 -90.520  1.00 21.87      C000 C  
ATOM    185  CD  GLU B  23      13.503  29.503 -90.558  1.00 27.31      C000 C  
ATOM    186  OE1 GLU B  23      14.263  29.977 -91.428  1.00 35.95      C000 O  
ATOM    187  OE2 GLU B  23      13.876  28.653 -89.723  1.00 31.30      C000 O1-
ATOM    188  N   ALA B  24       8.753  29.253 -87.319  1.00 12.16      C000 N  
ATOM    189  CA  ALA B  24       8.062  28.552 -86.240  1.00 11.67      C000 C  
ATOM    190  C   ALA B  24       6.661  28.198 -86.731  1.00  9.67      C000 C  
ATOM    191  O   ALA B  24       6.193  27.073 -86.565  1.00 11.19      C000 O  
ATOM    192  CB  ALA B  24       7.984  29.439 -85.001  1.00 10.96      C000 C  
ATOM    193  N   LEU B  25       6.001  29.164 -87.359  1.00 12.30      C000 N  
ATOM    194  CA  LEU B  25       4.664  28.946 -87.887  1.00 12.85      C000 C  
ATOM    195  C   LEU B  25       4.692  27.892 -88.999  1.00 10.58      C000 C  
ATOM    196  O   LEU B  25       3.794  27.052 -89.084  1.00 13.08      C000 O  
ATOM    197  CB  LEU B  25       4.090  30.261 -88.417  1.00 14.96      C000 C  
ATOM    198  CG  LEU B  25       2.643  30.233 -88.913  1.00 17.75      C000 C  
ATOM    199  CD1 LEU B  25       1.717  29.747 -87.808  1.00 17.34      C000 C  
ATOM    200  CD2 LEU B  25       2.243  31.625 -89.367  1.00 18.94      C000 C  
ATOM    201  N   ASP B  26       5.722  27.930 -89.846  1.00 12.41      C000 N  
ATOM    202  CA  ASP B  26       5.842  26.951 -90.927  1.00 12.74      C000 C  
ATOM    203  C   ASP B  26       5.885  25.537 -90.343  1.00 11.07      C000 C  
ATOM    204  O   ASP B  26       5.221  24.627 -90.836  1.00 12.29      C000 O  
ATOM    205  CB  ASP B  26       7.120  27.174 -91.751  1.00 12.81      C000 C  
ATOM    206  CG  ASP B  26       7.088  28.454 -92.575  1.00 14.97      C000 C  
ATOM    207  OD1 ASP B  26       5.984  28.934 -92.916  1.00 17.04      C000 O  
ATOM    208  OD2 ASP B  26       8.182  28.965 -92.895  1.00 17.07      C000 O1-
ATOM    209  N   PHE B  27       6.673  25.361 -89.288  1.00 10.46      C000 N  
ATOM    210  CA  PHE B  27       6.799  24.056 -88.653  1.00 11.04      C000 C  
ATOM    211  C   PHE B  27       5.475  23.633 -88.026  1.00  9.55      C000 C  
ATOM    212  O   PHE B  27       5.069  22.479 -88.135  1.00  9.97      C000 O  
ATOM    213  CB  PHE B  27       7.893  24.097 -87.589  1.00 11.88      C000 C  
ATOM    214  CG  PHE B  27       8.083  22.795 -86.867  1.00 12.55      C000 C  
ATOM    215  CD1 PHE B  27       8.580  21.680 -87.534  1.00 15.94      C000 C  
ATOM    216  CD2 PHE B  27       7.755  22.680 -85.521  1.00 15.34      C000 C  
ATOM    217  CE1 PHE B  27       8.748  20.466 -86.868  1.00 20.37      C000 C  
ATOM    218  CE2 PHE B  27       7.920  21.469 -84.847  1.00 18.20      C000 C  
ATOM    219  CZ  PHE B  27       8.417  20.364 -85.524  1.00 19.15      C000 C  
ATOM    220  N   ALA B  28       4.798  24.575 -87.380  1.00 11.36      C000 N  
ATOM    221  CA  ALA B  28       3.519  24.279 -86.756  1.00 11.00      C000 C  
ATOM    222  C   ALA B  28       2.531  23.752 -87.792  1.00  9.67      C000 C  
ATOM    223  O   ALA B  28       1.750  22.851 -87.512  1.00 10.60      C000 O  
ATOM    224  CB  ALA B  28       2.961  25.533 -86.078  1.00 10.96      C000 C  
ATOM    225  N   ASN B  29       2.561  24.317 -88.994  1.00 11.57      C000 N  
ATOM    226  CA  ASN B  29       1.659  23.868 -90.046  1.00 12.04      C000 C  
ATOM    227  C   ASN B  29       1.962  22.439 -90.485  1.00  9.96      C000 C  
ATOM    228  O   ASN B  29       1.050  21.690 -90.825  1.00 12.45      C000 O  
ATOM    229  CB  ASN B  29       1.714  24.831 -91.230  1.00 15.02      C000 C  
ATOM    230  CG  ASN B  29       0.745  25.998 -91.063  1.00 15.14      C000 C  
ATOM    231  ND2 ASN B  29       1.166  27.011 -90.310  1.00 22.60      C000 N  
ATOM    232  OD1 ASN B  29      -0.380  25.972 -91.573  1.00 17.89      C000 O  
ATOM    233  N   ARG B  30       3.236  22.060 -90.473  1.00 10.13      C000 N  
ATOM    234  CA  ARG B  30       3.601  20.697 -90.843  1.00 10.66      C000 C  
ATOM    235  C   ARG B  30       3.110  19.736 -89.755  1.00  7.66      C000 C  
ATOM    236  O   ARG B  30       2.657  18.637 -90.057  1.00  9.29      C000 O  
ATOM    237  CB  ARG B  30       5.112  20.580 -91.019  1.00 10.53      C000 C  
ATOM    238  CG  ARG B  30       5.639  21.379 -92.205  1.00 12.23      C000 C  
ATOM    239  CD  ARG B  30       7.137  21.212 -92.361  1.00 17.00      C000 C  
ATOM    240  NE  ARG B  30       7.496  19.833 -92.670  1.00 18.24      C000 N  
ATOM    241  CZ  ARG B  30       8.719  19.331 -92.538  1.00 18.39      C000 C  
ATOM    242  NH1 ARG B  30       9.709  20.097 -92.097  1.00 26.71      C000 N1+
ATOM    243  NH2 ARG B  30       8.951  18.062 -92.842  1.00 21.52      C000 N  
ATOM    244  N   VAL B  31       3.202  20.150 -88.491  1.00  8.75      C000 N  
ATOM    245  CA  VAL B  31       2.727  19.311 -87.395  1.00  8.95      C000 C  
ATOM    246  C   VAL B  31       1.205  19.189 -87.531  1.00  8.96      C000 C  
ATOM    247  O   VAL B  31       0.633  18.136 -87.267  1.00  9.86      C000 O  
ATOM    248  CB  VAL B  31       3.093  19.908 -86.011  1.00  8.47      C000 C  
ATOM    249  CG1 VAL B  31       2.531  19.031 -84.894  1.00 10.12      C000 C  
ATOM    250  CG2 VAL B  31       4.605  20.011 -85.871  1.00 11.68      C000 C  
ATOM    251  N   GLY B  32       0.557  20.269 -87.962  1.00 10.66      C000 N  
ATOM    252  CA  GLY B  32      -0.885  20.238 -88.149  1.00 12.22      C000 C  
ATOM    253  C   GLY B  32      -1.304  19.249 -89.229  1.00  9.92      C000 C  
ATOM    254  O   GLY B  32      -2.297  18.538 -89.075  1.00 11.71      C000 O  
ATOM    255  N   ALA B  33      -0.549  19.196 -90.325  1.00 11.61      C000 N  
ATOM    256  CA  ALA B  33      -0.857  18.272 -91.416  1.00 12.16      C000 C  
ATOM    257  C   ALA B  33      -0.698  16.838 -90.925  1.00 11.51      C000 C  
ATOM    258  O   ALA B  33      -1.491  15.957 -91.260  1.00 12.12      C000 O  
ATOM    259  CB  ALA B  33       0.066  18.528 -92.603  1.00 13.75      C000 C  
ATOM    260  N   LEU B  34       0.338  16.613 -90.125  1.00 11.29      C000 N  
ATOM    261  CA  LEU B  34       0.605  15.302 -89.554  1.00 11.51      C000 C  
ATOM    262  C   LEU B  34      -0.577  14.889 -88.673  1.00  9.32      C000 C  
ATOM    263  O   LEU B  34      -1.063  13.758 -88.747  1.00 11.34      C000 O  
ATOM    264  CB  LEU B  34       1.892  15.363 -88.728  1.00 12.53      C000 C  
ATOM    265  CG  LEU B  34       2.190  14.211 -87.770  1.00 12.31      C000 C  
ATOM    266  CD1 LEU B  34       2.336  12.914 -88.547  1.00 14.65      C000 C  
ATOM    267  CD2 LEU B  34       3.459  14.518 -86.985  1.00 12.44      C000 C  
ATOM    268  N   ALA B  35      -1.038  15.821 -87.844  1.00 10.08      C000 N  
ATOM    269  CA  ALA B  35      -2.160  15.575 -86.945  1.00 10.55      C000 C  
ATOM    270  C   ALA B  35      -3.413  15.174 -87.720  1.00 10.34      C000 C  
ATOM    271  O   ALA B  35      -4.149  14.277 -87.310  1.00 12.26      C000 O  
ATOM    272  CB  ALA B  35      -2.437  16.822 -86.110  1.00 10.47      C000 C  
ATOM    273  N   GLU B  36      -3.653  15.849 -88.840  1.00 13.33      C000 N  
ATOM    274  CA  GLU B  36      -4.819  15.564 -89.669  1.00 14.79      C000 C  
ATOM    275  C   GLU B  36      -4.750  14.149 -90.240  1.00 14.73      C000 C  
ATOM    276  O   GLU B  36      -5.762  13.449 -90.304  1.00 17.85      C000 O  
ATOM    277  CB  GLU B  36      -4.913  16.575 -90.814  1.00 16.28      C000 C  
ATOM    278  CG  GLU B  36      -5.183  18.014 -90.387  1.00 24.15      C000 C  
ATOM    279  CD  GLU B  36      -6.603  18.231 -89.895  1.00 28.54      C000 C  
ATOM    280  OE1 GLU B  36      -6.930  17.786 -88.776  1.00 28.48      C000 O  
ATOM    281  OE2 GLU B  36      -7.399  18.845 -90.637  1.00 33.03      C000 O1-
ATOM    282  N   ARG B  37      -3.556  13.731 -90.651  1.00 15.76      C000 N  
ATOM    283  CA  ARG B  37      -3.364  12.401 -91.224  1.00 17.66      C000 C  
ATOM    284  C   ARG B  37      -3.553  11.278 -90.206  1.00 18.51      C000 C  
ATOM    285  O   ARG B  37      -4.112  10.227 -90.525  1.00 20.48      C000 O  
ATOM    286  CB  ARG B  37      -1.961  12.272 -91.830  1.00 21.55      C000 C  
ATOM    287  CG  ARG B  37      -1.656  13.217 -92.978  1.00 28.41      C000 C  
ATOM    288  CD  ARG B  37      -0.438  12.735 -93.762  1.00 33.15      C000 C  
ATOM    289  NE  ARG B  37       0.792  12.735 -92.972  1.00 32.61      C000 N  
ATOM    290  CZ  ARG B  37       1.512  13.821 -92.703  1.00 33.44      C000 C  
ATOM    291  NH1 ARG B  37       1.131  15.005 -93.162  1.00 29.78      C000 N1+
ATOM    292  NH2 ARG B  37       2.619  13.722 -91.979  1.00 34.02      C000 N  
ATOM    293  N   GLU B  38      -3.084  11.505 -88.983  1.00 14.28      C000 N  
ATOM    294  CA  GLU B  38      -3.165  10.502 -87.927  1.00 14.86      C000 C  
ATOM    295  C   GLU B  38      -4.398  10.601 -87.036  1.00 11.24      C000 C  
ATOM    296  O   GLU B  38      -4.564   9.803 -86.108  1.00 14.46      C000 O  
ATOM    297  CB  GLU B  38      -1.907  10.577 -87.062  1.00 15.73      C000 C  
ATOM    298  CG  GLU B  38      -0.622  10.387 -87.851  1.00 18.27      C000 C  
ATOM    299  CD  GLU B  38      -0.540   9.020 -88.500  1.00 24.94      C000 C  
ATOM    300  OE1 GLU B  38       0.338   8.821 -89.366  1.00 30.72      C000 O  
ATOM    301  OE2 GLU B  38      -1.351   8.142 -88.138  1.00 26.63      C000 O1-
ATOM    302  N   ASN B  39      -5.254  11.578 -87.306  1.00 13.25      C000 N  
ATOM    303  CA  ASN B  39      -6.466  11.766 -86.520  1.00 13.01      C000 C  
ATOM    304  C   ASN B  39      -6.199  11.968 -85.028  1.00 11.14      C000 C  
ATOM    305  O   ASN B  39      -6.970  11.514 -84.180  1.00 14.12      C000 O  
ATOM    306  CB  ASN B  39      -7.412  10.577 -86.715  1.00 17.93      C000 C  
ATOM    307  CG  ASN B  39      -7.893  10.450 -88.145  1.00 22.32      C000 C  
ATOM    308  ND2 ASN B  39      -7.720   9.270 -88.727  1.00 28.24      C000 N  
ATOM    309  OD1 ASN B  39      -8.417  11.404 -88.720  1.00 23.33      C000 O  
ATOM    310  N   HIS B  40      -5.101  12.648 -84.710  1.00 10.95      C000 N  
ATOM    311  CA  HIS B  40      -4.756  12.932 -83.323  1.00  9.25      C000 C  
ATOM    312  C   HIS B  40      -4.101  14.302 -83.337  1.00  9.34      C000 C  
ATOM    313  O   HIS B  40      -3.101  14.518 -84.024  1.00 10.08      C000 O  
ATOM    314  CB  HIS B  40      -3.804  11.872 -82.769  1.00 10.67      C000 C  
ATOM    315  CG  HIS B  40      -3.675  11.904 -81.278  1.00  9.71      C000 C  
ATOM    316  CD2 HIS B  40      -2.588  12.023 -80.479  1.00  9.70      C000 C  
ATOM    317  ND1 HIS B  40      -4.761  11.811 -80.435  1.00 13.94      C000 N  
ATOM    318  CE1 HIS B  40      -4.350  11.870 -79.181  1.00 13.98      C000 C  
ATOM    319  NE2 HIS B  40      -3.035  11.998 -79.180  1.00 10.44      C000 N  
ATOM    320  N   HIS B  41      -4.668  15.224 -82.570  1.00  9.30      C000 N  
ATOM    321  CA  HIS B  41      -4.186  16.592 -82.566  1.00  8.62      C000 C  
ATOM    322  C   HIS B  41      -3.490  17.054 -81.307  1.00  8.56      C000 C  
ATOM    323  O   HIS B  41      -3.889  16.722 -80.194  1.00  9.26      C000 O  
ATOM    324  CB  HIS B  41      -5.345  17.526 -82.894  1.00 10.09      C000 C  
ATOM    325  CG  HIS B  41      -5.987  17.232 -84.213  1.00 11.50      C000 C  
ATOM    326  CD2 HIS B  41      -5.842  17.818 -85.425  1.00 13.02      C000 C  
ATOM    327  ND1 HIS B  41      -6.861  16.182 -84.400  1.00 16.67      C000 N  
ATOM    328  CE1 HIS B  41      -7.226  16.135 -85.669  1.00 13.36      C000 C  
ATOM    329  NE2 HIS B  41      -6.622  17.117 -86.312  1.00 17.08      C000 N  
ATOM    330  N   PRO B  42      -2.444  17.867 -81.473  1.00  7.49      C000 N  
ATOM    331  CA  PRO B  42      -1.672  18.390 -80.350  1.00  7.57      C000 C  
ATOM    332  C   PRO B  42      -2.186  19.747 -79.918  1.00  7.83      C000 C  
ATOM    333  O   PRO B  42      -3.156  20.275 -80.471  1.00  7.81      C000 O  
ATOM    334  CB  PRO B  42      -0.293  18.543 -80.960  1.00  8.84      C000 C  
ATOM    335  CG  PRO B  42      -0.643  19.135 -82.317  1.00  9.30      C000 C  
ATOM    336  CD  PRO B  42      -1.852  18.302 -82.757  1.00  8.75      C000 C  
ATOM    337  N   ARG B  43      -1.540  20.287 -78.892  1.00  8.30      C000 N  
ATOM    338  CA  ARG B  43      -1.792  21.655 -78.486  1.00  6.97      C000 C  
ATOM    339  C   ARG B  43      -0.466  22.284 -78.920  1.00  7.15      C000 C  
ATOM    340  O   ARG B  43       0.614  21.855 -78.488  1.00  7.46      C000 O  
ATOM    341  CB  ARG B  43      -1.977  21.826 -76.981  1.00  8.36      C000 C  
ATOM    342  CG  ARG B  43      -2.127  23.303 -76.595  1.00  9.49      C000 C  
ATOM    343  CD  ARG B  43      -2.734  23.478 -75.217  1.00 11.88      C000 C  
ATOM    344  NE  ARG B  43      -1.879  22.942 -74.167  1.00 10.62      C000 N  
ATOM    345  CZ  ARG B  43      -2.248  22.833 -72.894  1.00 14.45      C000 C  
ATOM    346  NH1 ARG B  43      -3.460  23.222 -72.518  1.00 15.35      C000 N1+
ATOM    347  NH2 ARG B  43      -1.404  22.339 -72.001  1.00 15.22      C000 N  
ATOM    348  N   LEU B  44      -0.550  23.265 -79.811  1.00  6.69      C000 N  
ATOM    349  CA  LEU B  44       0.631  23.942 -80.326  1.00  7.69      C000 C  
ATOM    350  C   LEU B  44       0.720  25.357 -79.805  1.00  8.49      C000 C  
ATOM    351  O   LEU B  44      -0.270  26.088 -79.815  1.00 10.94      C000 O  
ATOM    352  CB  LEU B  44       0.581  24.022 -81.848  1.00 10.07      C000 C  
ATOM    353  CG  LEU B  44       0.490  22.715 -82.624  1.00  9.31      C000 C  
ATOM    354  CD1 LEU B  44       0.300  23.010 -84.108  1.00 11.87      C000 C  
ATOM    355  CD2 LEU B  44       1.751  21.903 -82.393  1.00 12.93      C000 C  
ATOM    356  N   THR B  45       1.903  25.753 -79.359  1.00  7.09      C000 N  
ATOM    357  CA  THR B  45       2.100  27.120 -78.896  1.00  8.38      C000 C  
ATOM    358  C   THR B  45       3.180  27.706 -79.794  1.00  8.05      C000 C  
ATOM    359  O   THR B  45       4.316  27.228 -79.812  1.00 10.98      C000 O  
ATOM    360  CB  THR B  45       2.548  27.176 -77.433  1.00  9.91      C000 C  
ATOM    361  CG2 THR B  45       2.659  28.627 -76.967  1.00 11.67      C000 C  
ATOM    362  OG1 THR B  45       1.581  26.502 -76.621  1.00 11.21      C000 O  
ATOM    363  N   VAL B  46       2.804  28.724 -80.560  1.00  8.53      C000 N  
ATOM    364  CA  VAL B  46       3.706  29.374 -81.495  1.00  8.79      C000 C  
ATOM    365  C   VAL B  46       4.027  30.789 -81.048  1.00  8.37      C000 C  
ATOM    366  O   VAL B  46       3.132  31.577 -80.734  1.00  8.88      C000 O  
ATOM    367  CB  VAL B  46       3.070  29.440 -82.896  1.00 10.52      C000 C  
ATOM    368  CG1 VAL B  46       4.055  30.031 -83.894  1.00 11.97      C000 C  
ATOM    369  CG2 VAL B  46       2.628  28.050 -83.328  1.00 11.55      C000 C  
ATOM    370  N   GLU B  47       5.311  31.102 -81.005  1.00  9.08      C000 N  
ATOM    371  CA  GLU B  47       5.755  32.433 -80.628  1.00  9.84      C000 C  
ATOM    372  C   GLU B  47       7.052  32.700 -81.360  1.00  9.89      C000 C  
ATOM    373  O   GLU B  47       7.576  31.818 -82.035  1.00  9.83      C000 O  
ATOM    374  CB  GLU B  47       5.956  32.526 -79.116  1.00 13.71      C000 C  
ATOM    375  CG  GLU B  47       6.735  31.378 -78.520  1.00 19.32      C000 C  
ATOM    376  CD  GLU B  47       6.581  31.298 -77.013  1.00 21.64      C000 C  
ATOM    377  OE1 GLU B  47       6.973  30.264 -76.436  1.00 24.21      C000 O  
ATOM    378  OE2 GLU B  47       6.071  32.265 -76.406  1.00 24.02      C000 O1-
ATOM    379  N   TRP B  48       7.560  33.919 -81.255  1.00 10.25      C000 N  
ATOM    380  CA  TRP B  48       8.806  34.238 -81.926  1.00 10.67      C000 C  
ATOM    381  C   TRP B  48       9.896  33.250 -81.536  1.00  9.40      C000 C  
ATOM    382  O   TRP B  48      10.195  33.082 -80.356  1.00 12.35      C000 O  
ATOM    383  CB  TRP B  48       9.261  35.659 -81.583  1.00 10.94      C000 C  
ATOM    384  CG  TRP B  48      10.574  36.004 -82.221  1.00 12.99      C000 C  
ATOM    385  CD1 TRP B  48      11.822  35.698 -81.755  1.00 14.81      C000 C  
ATOM    386  CD2 TRP B  48      10.764  36.639 -83.490  1.00 13.33      C000 C  
ATOM    387  CE2 TRP B  48      12.156  36.681 -83.733  1.00 13.06      C000 C  
ATOM    388  CE3 TRP B  48       9.894  37.174 -84.448  1.00 13.96      C000 C  
ATOM    389  NE1 TRP B  48      12.777  36.101 -82.659  1.00 14.18      C000 N  
ATOM    390  CZ2 TRP B  48      12.697  37.238 -84.897  1.00 17.28      C000 C  
ATOM    391  CZ3 TRP B  48      10.433  37.729 -85.606  1.00 14.96      C000 C  
ATOM    392  CH2 TRP B  48      11.823  37.755 -85.818  1.00 15.57      C000 C  
ATOM    393  N   GLY B  49      10.465  32.587 -82.539  1.00 10.97      C000 N  
ATOM    394  CA  GLY B  49      11.549  31.648 -82.311  1.00 12.49      C000 C  
ATOM    395  C   GLY B  49      11.263  30.315 -81.641  1.00 11.46      C000 C  
ATOM    396  O   GLY B  49      12.203  29.588 -81.316  1.00 12.63      C000 O  
ATOM    397  N   ARG B  50       9.999  29.964 -81.433  1.00 10.31      C000 N  
ATOM    398  CA  ARG B  50       9.725  28.691 -80.790  1.00 10.46      C000 C  
ATOM    399  C   ARG B  50       8.340  28.132 -80.999  1.00  9.09      C000 C  
ATOM    400  O   ARG B  50       7.352  28.864 -81.069  1.00 10.51      C000 O  
ATOM    401  CB  ARG B  50       9.957  28.806 -79.287  1.00 14.76      C000 C  
ATOM    402  CG AARG B  50       9.809  27.489 -78.512  0.50 19.26      C000 C  
ATOM    404  CD AARG B  50      10.205  27.643 -77.046  0.50 26.40      C000 C  
ATOM    406  NE AARG B  50       9.323  28.553 -76.320  0.50 34.92      C000 N  
ATOM    408  CZ AARG B  50       9.424  28.809 -75.019  0.50 38.68      C000 C  
ATOM    410  NH1AARG B  50      10.372  28.224 -74.299  0.50 39.97      C000 N1+
ATOM    411  NH2AARG B  50       8.576  29.645 -74.435  0.50 41.66      C000 N  
ATOM    414  N   VAL B  51       8.286  26.812 -81.105  1.00  8.68      C000 N  
ATOM    415  CA  VAL B  51       7.026  26.104 -81.206  1.00  8.32      C000 C  
ATOM    416  C   VAL B  51       7.065  25.044 -80.121  1.00  8.33      C000 C  
ATOM    417  O   VAL B  51       8.021  24.269 -80.037  1.00 10.09      C000 O  
ATOM    418  CB  VAL B  51       6.837  25.366 -82.542  1.00  9.58      C000 C  
ATOM    419  CG1 VAL B  51       5.531  24.571 -82.501  1.00 11.97      C000 C  
ATOM    420  CG2 VAL B  51       6.816  26.351 -83.694  1.00 12.47      C000 C  
ATOM    421  N   THR B  52       6.049  25.032 -79.270  1.00  8.06      C000 N  
ATOM    422  CA  THR B  52       5.946  24.016 -78.237  1.00  7.55      C000 C  
ATOM    423  C   THR B  52       4.855  23.070 -78.722  1.00  7.00      C000 C  
ATOM    424  O   THR B  52       3.770  23.505 -79.133  1.00  8.20      C000 O  
ATOM    425  CB  THR B  52       5.530  24.606 -76.880  1.00  8.79      C000 C  
ATOM    426  CG2 THR B  52       5.455  23.511 -75.821  1.00 10.72      C000 C  
ATOM    427  OG1 THR B  52       6.496  25.576 -76.464  1.00 11.70      C000 O  
ATOM    428  N   VAL B  53       5.157  21.780 -78.704  1.00  7.29      C000 N  
ATOM    429  CA  VAL B  53       4.216  20.763 -79.141  1.00  7.01      C000 C  
ATOM    430  C   VAL B  53       3.886  19.879 -77.949  1.00  6.72      C000 C  
ATOM    431  O   VAL B  53       4.787  19.355 -77.291  1.00  7.39      C000 O  
ATOM    432  CB  VAL B  53       4.822  19.887 -80.272  1.00  7.01      C000 C  
ATOM    433  CG1 VAL B  53       3.787  18.884 -80.763  1.00  8.27      C000 C  
ATOM    434  CG2 VAL B  53       5.312  20.764 -81.421  1.00  7.87      C000 C  
ATOM    435  N   GLU B  54       2.596  19.726 -77.676  1.00  6.62      C000 N  
ATOM    436  CA  GLU B  54       2.137  18.894 -76.569  1.00  7.14      C000 C  
ATOM    437  C   GLU B  54       1.176  17.842 -77.092  1.00  6.74      C000 C  
ATOM    438  O   GLU B  54       0.222  18.161 -77.809  1.00  7.83      C000 O  
ATOM    439  CB  GLU B  54       1.411  19.734 -75.519  1.00  7.65      C000 C  
ATOM    440  CG  GLU B  54       2.232  20.839 -74.899  1.00 10.07      C000 C  
ATOM    441  CD  GLU B  54       1.391  21.713 -73.999  1.00  9.81      C000 C  
ATOM    442  OE1 GLU B  54       1.139  21.326 -72.839  1.00 14.04      C000 O  
ATOM    443  OE2 GLU B  54       0.956  22.783 -74.460  1.00 10.68      C000 O1-
ATOM    444  N   TRP B  55       1.438  16.590 -76.731  1.00  6.79      C000 N  
ATOM    445  CA  TRP B  55       0.602  15.470 -77.130  1.00  7.32      C000 C  
ATOM    446  C   TRP B  55       0.061  14.741 -75.913  1.00  8.04      C000 C  
ATOM    447  O   TRP B  55       0.812  14.402 -75.000  1.00  8.18      C000 O  
ATOM    448  CB  TRP B  55       1.389  14.427 -77.933  1.00  8.29      C000 C  
ATOM    449  CG  TRP B  55       1.985  14.886 -79.215  1.00  7.36      C000 C  
ATOM    450  CD1 TRP B  55       3.303  15.158 -79.457  1.00  7.63      C000 C  
ATOM    451  CD2 TRP B  55       1.298  15.102 -80.451  1.00  6.84      C000 C  
ATOM    452  CE2 TRP B  55       2.264  15.504 -81.400  1.00  7.39      C000 C  
ATOM    453  CE3 TRP B  55      -0.041  14.994 -80.850  1.00  7.91      C000 C  
ATOM    454  NE1 TRP B  55       3.479  15.526 -80.768  1.00  8.32      C000 N  
ATOM    455  CZ2 TRP B  55       1.933  15.800 -82.725  1.00  8.93      C000 C  
ATOM    456  CZ3 TRP B  55      -0.368  15.286 -82.171  1.00  9.37      C000 C  
ATOM    457  CH2 TRP B  55       0.617  15.687 -83.090  1.00  9.69      C000 C  
ATOM    458  N   TRP B  56      -1.244  14.509 -75.894  1.00  8.08      C000 N  
ATOM    459  CA  TRP B  56      -1.845  13.706 -74.838  1.00  8.45      C000 C  
ATOM    460  C   TRP B  56      -3.194  13.222 -75.323  1.00  8.09      C000 C  
ATOM    461  O   TRP B  56      -3.718  13.699 -76.333  1.00  8.69      C000 O  
ATOM    462  CB  TRP B  56      -1.961  14.465 -73.502  1.00  9.65      C000 C  
ATOM    463  CG  TRP B  56      -3.083  15.439 -73.382  1.00 10.11      C000 C  
ATOM    464  CD1 TRP B  56      -4.343  15.195 -72.912  1.00 14.07      C000 C  
ATOM    465  CD2 TRP B  56      -3.032  16.834 -73.692  1.00 13.77      C000 C  
ATOM    466  CE2 TRP B  56      -4.298  17.378 -73.382  1.00 13.50      C000 C  
ATOM    467  CE3 TRP B  56      -2.037  17.679 -74.202  1.00 13.85      C000 C  
ATOM    468  NE1 TRP B  56      -5.079  16.357 -72.906  1.00 14.06      C000 N  
ATOM    469  CZ2 TRP B  56      -4.595  18.737 -73.564  1.00 14.46      C000 C  
ATOM    470  CZ3 TRP B  56      -2.331  19.028 -74.383  1.00 13.07      C000 C  
ATOM    471  CH2 TRP B  56      -3.600  19.543 -74.065  1.00 13.70      C000 C  
ATOM    472  N   THR B  57      -3.728  12.232 -74.625  1.00  8.58      C000 N  
ATOM    473  CA  THR B  57      -5.016  11.663 -74.962  1.00  9.74      C000 C  
ATOM    474  C   THR B  57      -5.970  12.010 -73.829  1.00  9.09      C000 C  
ATOM    475  O   THR B  57      -5.836  11.514 -72.711  1.00 10.49      C000 O  
ATOM    476  CB  THR B  57      -4.901  10.141 -75.129  1.00 11.06      C000 C  
ATOM    477  CG2 THR B  57      -6.242   9.540 -75.514  1.00 13.94      C000 C  
ATOM    478  OG1 THR B  57      -3.946   9.857 -76.162  1.00 14.06      C000 O  
ATOM    479  N   HIS B  58      -6.920  12.888 -74.132  1.00 12.95      C000 N  
ATOM    480  CA  HIS B  58      -7.898  13.355 -73.156  1.00 15.64      C000 C  
ATOM    481  C   HIS B  58      -8.617  12.257 -72.385  1.00 12.45      C000 C  
ATOM    482  O   HIS B  58      -8.640  12.271 -71.154  1.00 13.42      C000 O  
ATOM    483  CB  HIS B  58      -8.949  14.234 -73.838  1.00 20.08      C000 C  
ATOM    484  CG  HIS B  58     -10.052  14.671 -72.924  1.00 26.32      C000 C  
ATOM    485  CD2 HIS B  58     -11.359  14.322 -72.871  1.00 29.08      C000 C  
ATOM    486  ND1 HIS B  58      -9.852  15.558 -71.887  1.00 29.42      C000 N  
ATOM    487  CE1 HIS B  58     -10.988  15.736 -71.237  1.00 28.37      C000 C  
ATOM    488  NE2 HIS B  58     -11.918  14.997 -71.814  1.00 31.99      C000 N  
ATOM    489  N   SER B  59      -9.205  11.310 -73.106  1.00 13.81      C000 N  
ATOM    490  CA  SER B  59      -9.954  10.237 -72.468  1.00 11.90      C000 C  
ATOM    491  C   SER B  59      -9.129   9.454 -71.460  1.00 11.41      C000 C  
ATOM    492  O   SER B  59      -9.653   9.012 -70.434  1.00 13.39      C000 O  
ATOM    493  CB  SER B  59     -10.523   9.281 -73.523  1.00 13.87      C000 C  
ATOM    494  OG  SER B  59      -9.506   8.491 -74.113  1.00 13.20      C000 O  
ATOM    495  N   ALA B  60      -7.842   9.289 -71.745  1.00 11.61      C000 N  
ATOM    496  CA  ALA B  60      -6.947   8.544 -70.870  1.00 12.55      C000 C  
ATOM    497  C   ALA B  60      -6.348   9.404 -69.764  1.00 12.45      C000 C  
ATOM    498  O   ALA B  60      -5.770   8.880 -68.810  1.00 15.46      C000 O  
ATOM    499  CB  ALA B  60      -5.832   7.915 -71.695  1.00 13.67      C000 C  
ATOM    500  N   GLY B  61      -6.480  10.718 -69.897  1.00 13.34      C000 N  
ATOM    501  CA  GLY B  61      -5.932  11.619 -68.899  1.00 14.64      C000 C  
ATOM    502  C   GLY B  61      -4.417  11.552 -68.856  1.00 15.23      C000 C  
ATOM    503  O   GLY B  61      -3.808  11.735 -67.800  1.00 16.29      C000 O  
ATOM    504  N   GLY B  62      -3.798  11.290 -70.002  1.00 12.68      C000 N  
ATOM    505  CA  GLY B  62      -2.353  11.200 -70.034  1.00 13.15      C000 C  
ATOM    506  C   GLY B  62      -1.766  10.802 -71.370  1.00 10.96      C000 C  
ATOM    507  O   GLY B  62      -2.409  10.917 -72.418  1.00 10.29      C000 O  
ATOM    508  N   VAL B  63      -0.533  10.315 -71.314  1.00 10.87      C000 N  
ATOM    509  CA  VAL B  63       0.215   9.915 -72.495  1.00  9.70      C000 C  
ATOM    510  C   VAL B  63       0.002   8.451 -72.860  1.00 11.69      C000 C  
ATOM    511  O   VAL B  63       0.119   7.563 -72.011  1.00 12.78      C000 O  
ATOM    512  CB  VAL B  63       1.721  10.177 -72.274  1.00 10.74      C000 C  
ATOM    513  CG1 VAL B  63       2.517   9.761 -73.494  1.00 11.80      C000 C  
ATOM    514  CG2 VAL B  63       1.946  11.652 -71.974  1.00 11.49      C000 C  
ATOM    515  N   THR B  64      -0.315   8.209 -74.127  1.00 10.18      C000 N  
ATOM    516  CA  THR B  64      -0.543   6.856 -74.624  1.00 10.55      C000 C  
ATOM    517  C   THR B  64       0.424   6.555 -75.763  1.00 10.45      C000 C  
ATOM    518  O   THR B  64       1.202   7.416 -76.175  1.00 10.71      C000 O  
ATOM    519  CB  THR B  64      -1.971   6.683 -75.164  1.00 11.13      C000 C  
ATOM    520  CG2 THR B  64      -2.994   7.078 -74.106  1.00 14.50      C000 C  
ATOM    521  OG1 THR B  64      -2.137   7.500 -76.330  1.00 12.57      C000 O  
ATOM    522  N   GLU B  65       0.362   5.333 -76.278  1.00 11.40      C000 N  
ATOM    523  CA  GLU B  65       1.236   4.930 -77.368  1.00 10.84      C000 C  
ATOM    524  C   GLU B  65       1.046   5.832 -78.589  1.00 10.26      C000 C  
ATOM    525  O   GLU B  65       2.008   6.146 -79.291  1.00 10.41      C000 O  
ATOM    526  CB  GLU B  65       0.964   3.469 -77.737  1.00 14.51      C000 C  
ATOM    527  CG  GLU B  65       2.119   2.774 -78.438  1.00 22.61      C000 C  
ATOM    528  CD  GLU B  65       3.419   2.868 -77.653  1.00 24.07      C000 C  
ATOM    529  OE1 GLU B  65       3.367   2.902 -76.406  1.00 25.09      C000 O  
ATOM    530  OE2 GLU B  65       4.497   2.893 -78.281  1.00 31.76      C000 O1-
ATOM    531  N   LYS B  66      -0.189   6.254 -78.844  1.00 10.38      C000 N  
ATOM    532  CA  LYS B  66      -0.452   7.123 -79.987  1.00  9.51      C000 C  
ATOM    533  C   LYS B  66       0.304   8.440 -79.837  1.00  7.98      C000 C  
ATOM    534  O   LYS B  66       0.820   8.983 -80.813  1.00  8.78      C000 O  
ATOM    535  CB  LYS B  66      -1.949   7.407 -80.114  1.00 10.41      C000 C  
ATOM    536  CG  LYS B  66      -2.323   8.225 -81.340  1.00 12.25      C000 C  
ATOM    537  CD  LYS B  66      -1.998   7.478 -82.623  1.00 13.63      C000 C  
ATOM    538  CE  LYS B  66      -2.525   8.224 -83.839  1.00 16.67      C000 C  
ATOM    539  NZ  LYS B  66      -2.244   7.484 -85.100  1.00 26.79      C000 N1+
ATOM    540  N   ASP B  67       0.358   8.959 -78.616  1.00  7.75      C000 N  
ATOM    541  CA  ASP B  67       1.063  10.207 -78.369  1.00  7.46      C000 C  
ATOM    542  C   ASP B  67       2.549  10.050 -78.656  1.00  8.01      C000 C  
ATOM    543  O   ASP B  67       3.173  10.936 -79.239  1.00  7.83      C000 O  
ATOM    544  CB  ASP B  67       0.827  10.646 -76.932  1.00  8.50      C000 C  
ATOM    545  CG  ASP B  67      -0.624  10.963 -76.676  1.00  9.02      C000 C  
ATOM    546  OD1 ASP B  67      -1.154  11.853 -77.371  1.00  8.77      C000 O  
ATOM    547  OD2 ASP B  67      -1.238  10.318 -75.799  1.00 10.57      C000 O1-
ATOM    548  N   ARG B  68       3.120   8.919 -78.254  1.00  7.97      C000 N  
ATOM    549  CA  ARG B  68       4.532   8.679 -78.511  1.00  9.43      C000 C  
ATOM    550  C   ARG B  68       4.795   8.540 -80.003  1.00  8.58      C000 C  
ATOM    551  O   ARG B  68       5.838   8.973 -80.495  1.00  9.20      C000 O  
ATOM    552  CB  ARG B  68       5.004   7.450 -77.737  1.00  9.69      C000 C  
ATOM    553  CG AARG B  68       5.103   7.687 -76.239  0.50 10.74      C000 C  
ATOM    555  CD AARG B  68       5.734   6.506 -75.515  0.50 14.44      C000 C  
ATOM    557  NE AARG B  68       4.771   5.449 -75.224  0.50 15.30      C000 N  
ATOM    559  CZ AARG B  68       3.941   5.459 -74.185  0.50 19.67      C000 C  
ATOM    561  NH1AARG B  68       3.957   6.474 -73.331  0.50 17.14      C000 N1+
ATOM    562  NH2AARG B  68       3.096   4.454 -74.000  0.50 21.18      C000 N  
ATOM    565  N   GLU B  69       3.851   7.943 -80.723  1.00  9.07      C000 N  
ATOM    566  CA  GLU B  69       3.989   7.803 -82.164  1.00  9.41      C000 C  
ATOM    567  C   GLU B  69       3.985   9.197 -82.790  1.00  9.13      C000 C  
ATOM    568  O   GLU B  69       4.800   9.499 -83.658  1.00  9.77      C000 O  
ATOM    569  CB  GLU B  69       2.832   6.988 -82.742  1.00 10.71      C000 C  
ATOM    570  CG  GLU B  69       2.864   6.894 -84.256  1.00 17.86      C000 C  
ATOM    571  CD  GLU B  69       1.643   6.212 -84.835  1.00 24.64      C000 C  
ATOM    572  OE1 GLU B  69       1.610   6.017 -86.067  1.00 28.09      C000 O  
ATOM    573  OE2 GLU B  69       0.719   5.871 -84.068  1.00 28.99      C000 O1-
ATOM    574  N   MET B  70       3.062  10.049 -82.349  1.00  8.74      C000 N  
ATOM    575  CA  MET B  70       2.987  11.402 -82.887  1.00  8.26      C000 C  
ATOM    576  C   MET B  70       4.262  12.187 -82.592  1.00  7.45      C000 C  
ATOM    577  O   MET B  70       4.709  12.977 -83.417  1.00  7.75      C000 O  
ATOM    578  CB  MET B  70       1.766  12.144 -82.332  1.00  8.37      C000 C  
ATOM    579  CG  MET B  70       0.434  11.500 -82.701  1.00  9.53      C000 C  
ATOM    580  SD  MET B  70       0.221  11.172 -84.477  1.00 11.04      C000 S  
ATOM    581  CE  MET B  70       0.083  12.846 -85.114  1.00 11.81      C000 C  
ATOM    582  N   ALA B  71       4.846  11.969 -81.419  1.00  7.25      C000 N  
ATOM    583  CA  ALA B  71       6.081  12.652 -81.058  1.00  8.28      C000 C  
ATOM    584  C   ALA B  71       7.203  12.244 -82.019  1.00  7.95      C000 C  
ATOM    585  O   ALA B  71       7.959  13.084 -82.503  1.00  8.41      C000 O  
ATOM    586  CB  ALA B  71       6.464  12.309 -79.627  1.00  8.51      C000 C  
ATOM    587  N   ARG B  72       7.305  10.951 -82.302  1.00  8.75      C000 N  
ATOM    588  CA  ARG B  72       8.344  10.477 -83.207  1.00 10.82      C000 C  
ATOM    589  C   ARG B  72       8.124  10.999 -84.625  1.00  9.64      C000 C  
ATOM    590  O   ARG B  72       9.082  11.374 -85.311  1.00 10.99      C000 O  
ATOM    591  CB  ARG B  72       8.390   8.949 -83.210  1.00 15.98      C000 C  
ATOM    592  CG  ARG B  72       8.939   8.344 -81.933  1.00 18.40      C000 C  
ATOM    593  CD  ARG B  72       9.174   6.853 -82.103  1.00 22.85      C000 C  
ATOM    594  NE  ARG B  72       7.929   6.095 -82.107  1.00 27.71      C000 N  
ATOM    595  CZ  ARG B  72       7.273   5.744 -81.006  1.00 24.84      C000 C  
ATOM    596  NH1 ARG B  72       7.747   6.079 -79.809  1.00 27.69      C000 N1+
ATOM    597  NH2 ARG B  72       6.148   5.058 -81.107  1.00 26.13      C000 N  
ATOM    598  N   LEU B  73       6.869  11.042 -85.063  1.00  8.78      C000 N  
ATOM    599  CA  LEU B  73       6.567  11.537 -86.400  1.00 10.63      C000 C  
ATOM    600  C   LEU B  73       6.839  13.039 -86.475  1.00  9.29      C000 C  
ATOM    601  O   LEU B  73       7.209  13.554 -87.532  1.00 10.57      C000 O  
ATOM    602  CB  LEU B  73       5.115  11.220 -86.765  1.00 11.44      C000 C  
ATOM    603  CG  LEU B  73       4.829   9.723 -86.951  1.00 12.49      C000 C  
ATOM    604  CD1 LEU B  73       3.344   9.498 -87.151  1.00 13.66      C000 C  
ATOM    605  CD2 LEU B  73       5.621   9.190 -88.142  1.00 17.12      C000 C  
ATOM    606  N   THR B  74       6.672  13.737 -85.353  1.00  9.07      C000 N  
ATOM    607  CA  THR B  74       6.934  15.172 -85.304  1.00  8.88      C000 C  
ATOM    608  C   THR B  74       8.434  15.410 -85.500  1.00  8.96      C000 C  
ATOM    609  O   THR B  74       8.842  16.265 -86.289  1.00  9.81      C000 O  
ATOM    610  CB  THR B  74       6.480  15.779 -83.954  1.00  7.82      C000 C  
ATOM    611  CG2 THR B  74       6.886  17.237 -83.858  1.00  9.54      C000 C  
ATOM    612  OG1 THR B  74       5.051  15.693 -83.845  1.00  9.20      C000 O  
ATOM    613  N   ASP B  75       9.260  14.654 -84.784  1.00  9.24      C000 N  
ATOM    614  CA  ASP B  75      10.706  14.804 -84.927  1.00  9.36      C000 C  
ATOM    615  C   ASP B  75      11.162  14.466 -86.335  1.00  9.96      C000 C  
ATOM    616  O   ASP B  75      12.089  15.085 -86.859  1.00 12.18      C000 O  
ATOM    617  CB  ASP B  75      11.456  13.898 -83.952  1.00  9.68      C000 C  
ATOM    618  CG  ASP B  75      11.512  14.463 -82.556  1.00 10.15      C000 C  
ATOM    619  OD1 ASP B  75      11.440  15.699 -82.404  1.00 14.49      C000 O  
ATOM    620  OD2 ASP B  75      11.651  13.667 -81.607  1.00 11.89      C000 O1-
ATOM    621  N   ALA B  76      10.518  13.474 -86.936  1.00 11.21      C000 N  
ATOM    622  CA  ALA B  76      10.876  13.053 -88.282  1.00 11.39      C000 C  
ATOM    623  C   ALA B  76      10.738  14.196 -89.286  1.00 13.70      C000 C  
ATOM    624  O   ALA B  76      11.451  14.235 -90.291  1.00 14.96      C000 O  
ATOM    625  CB  ALA B  76      10.012  11.875 -88.700  1.00 15.05      C000 C  
ATOM    626  N   LEU B  77       9.828  15.126 -89.013  1.00 12.64      C000 N  
ATOM    627  CA  LEU B  77       9.606  16.272 -89.895  1.00 15.68      C000 C  
ATOM    628  C   LEU B  77      10.869  17.109 -90.056  1.00 18.15      C000 C  
ATOM    629  O   LEU B  77      11.042  17.800 -91.060  1.00 20.98      C000 O  
ATOM    630  CB  LEU B  77       8.496  17.166 -89.338  1.00 12.97      C000 C  
ATOM    631  CG  LEU B  77       7.094  16.576 -89.180  1.00 13.22      C000 C  
ATOM    632  CD1 LEU B  77       6.203  17.574 -88.447  1.00 14.79      C000 C  
ATOM    633  CD2 LEU B  77       6.517  16.247 -90.548  1.00 16.13      C000 C  
ATOM    634  N   LEU B  78      11.746  17.053 -89.061  1.00 17.15      C000 N  
ATOM    635  CA  LEU B  78      12.986  17.820 -89.089  1.00 18.98      C000 C  
ATOM    636  C   LEU B  78      14.031  17.195 -90.005  1.00 23.68      C000 C  
ATOM    637  O   LEU B  78      14.934  17.884 -90.481  1.00 25.09      C000 O  
ATOM    638  CB  LEU B  78      13.568  17.932 -87.676  1.00 20.15      C000 C  
ATOM    639  CG  LEU B  78      12.691  18.558 -86.588  1.00 24.00      C000 C  
ATOM    640  CD1 LEU B  78      13.396  18.445 -85.243  1.00 26.22      C000 C  
ATOM    641  CD2 LEU B  78      12.400  20.012 -86.923  1.00 26.76      C000 C  
ATOM    642  N   GLN B  79      13.898  15.895 -90.255  1.00 25.78      C000 N  
ATOM    643  CA  GLN B  79      14.850  15.167 -91.089  1.00 34.77      C000 C  
ATOM    644  C   GLN B  79      16.276  15.590 -90.758  1.00 34.65      C000 C  
ATOM    645  O   GLN B  79      16.997  16.128 -91.600  1.00 34.19      C000 O  
ATOM    646  CB  GLN B  79      14.566  15.387 -92.578  1.00 40.48      C000 C  
ATOM    647  CG  GLN B  79      13.402  14.558 -93.105  1.00 48.02      C000 C  
ATOM    648  CD  GLN B  79      12.069  15.265 -92.979  1.00 51.44      C000 C  
ATOM    649  NE2 GLN B  79      12.114  16.574 -92.782  1.00 56.42      C000 N  
ATOM    650  OE1 GLN B  79      11.010  14.644 -93.076  1.00 53.40      C000 O  
ATOM    651  N   ARG B  80      16.663  15.343 -89.512  1.00 34.39      C000 N  
ATOM    652  CA  ARG B  80      17.990  15.678 -89.014  1.00 33.15      C000 C  
ATOM    653  C   ARG B  80      19.035  14.718 -89.569  1.00 33.21      C000 C  
ATOM    654  O   ARG B  80      20.089  15.201 -90.033  1.00 32.65      C000 O  
ATOM    655  CB  ARG B  80      17.993  15.623 -87.487  1.00 31.79      C000 C  
ATOM    656  CG  ARG B  80      17.056  16.626 -86.834  1.00 28.44      C000 C  
ATOM    657  CD  ARG B  80      16.795  16.267 -85.383  1.00 29.51      C000 C  
ATOM    658  NE  ARG B  80      16.051  15.016 -85.268  1.00 22.61      C000 N  
ATOM    659  CZ  ARG B  80      15.731  14.437 -84.115  1.00 22.15      C000 C  
ATOM    660  NH1 ARG B  80      16.089  14.996 -82.968  1.00 27.52      C000 N1+
ATOM    661  NH2 ARG B  80      15.052  13.299 -84.111  1.00 22.08      C000 N  
ATOM    662  OXT ARG B  80      18.791  13.494 -89.522  1.00 37.67      C000 O1-
TER     663      ARG B  80 
