# Supplementary material for: A Generic Program for Multistate Protein Design
Source: PLoS One. 2011 Jul 6;6(7):e20937. doi: 10.1371/journal.pone.0020937 (PMC3130737; doi:10.1371/journal.pone.0020937)
Supplement: File S2 — Design models generated by this study for both the heterodimerization task and the orthogonal interface redesign task. (BZ2) [file pone.0020937.s002.bz2]

Archive with 143 entries (124 files):
- SupplementaryMaterials
- SupplementaryMaterials/blah
- SupplementaryMaterials/FitnessFunctionDefinitionFileFormat.txt
- SupplementaryMaterials/FitnessFunctionDefinitionFileFormat.txt~
- SupplementaryMaterials/select_heterodimer_designs
- SupplementaryMaterials/select_orthogonal_interface_designs
- SupplementaryMaterials/svn-commit.tmp~
- SupplementaryMaterials/select_orthogonal_interface_designs/design1
- SupplementaryMaterials/select_orthogonal_interface_designs/design10
- SupplementaryMaterials/select_orthogonal_interface_designs/design2
- SupplementaryMaterials/select_orthogonal_interface_designs/design3
- SupplementaryMaterials/select_orthogonal_interface_designs/design4
- SupplementaryMaterials/select_orthogonal_interface_designs/design5
- SupplementaryMaterials/select_orthogonal_interface_designs/design6
- SupplementaryMaterials/select_orthogonal_interface_designs/design7
- SupplementaryMaterials/select_orthogonal_interface_designs/design8
- SupplementaryMaterials/select_orthogonal_interface_designs/design9
- SupplementaryMaterials/select_orthogonal_interface_designs/design9/027.d16_v11.3_repeated_1_7.0dG_02_RalA1andRalBP1.pdb
- SupplementaryMaterials/select_orthogonal_interface_designs/design9/027.d16_v11.3_repeated_1_7.0dG_02_RalA2andSec5.pdb
- SupplementaryMaterials/select_orthogonal_interface_designs/design9/027.d16_v11.3_repeated_1_7.0dG_02_RalA3andExo84.pdb
- SupplementaryMaterials/select_orthogonal_interface_designs/design9/redocked_027.d16_v11.3_repeated_1_7.0dG_02_RalA1andRalBP1_0025_0001.pdb
- SupplementaryMaterials/select_orthogonal_interface_designs/design9/redocked_027.d16_v11.3_repeated_1_7.0dG_02_RalA2andSec5_0012_0001.pdb
- SupplementaryMaterials/select_orthogonal_interface_designs/design9/redocked_027.d16_v11.3_repeated_1_7.0dG_02_RalA3andExo84_0024_0001.pdb
- SupplementaryMaterials/select_orthogonal_interface_designs/design8/027.d16_v11.3_repeated_1_6.5dG_02_RalA1andRalBP1.pdb
- SupplementaryMaterials/select_orthogonal_interface_designs/design8/027.d16_v11.3_repeated_1_6.5dG_02_RalA2andSec5.pdb
- SupplementaryMaterials/select_orthogonal_interface_designs/design8/027.d16_v11.3_repeated_1_6.5dG_02_RalA3andExo84.pdb
- SupplementaryMaterials/select_orthogonal_interface_designs/design8/redocked_027.d16_v11.3_repeated_1_6.5dG_02_RalA1andRalBP1_0041_0001.pdb
- SupplementaryMaterials/select_orthogonal_interface_designs/design8/redocked_027.d16_v11.3_repeated_1_6.5dG_02_RalA2andSec5_0006_0001.pdb
- SupplementaryMaterials/select_orthogonal_interface_designs/design8/redocked_027.d16_v11.3_repeated_1_6.5dG_02_RalA3andExo84_0030_0001.pdb
- SupplementaryMaterials/select_orthogonal_interface_designs/design7/027.d16_v11.3_repeated_1_5.0dG_02_RalA1andRalBP1.pdb
- SupplementaryMaterials/select_orthogonal_interface_designs/design7/027.d16_v11.3_repeated_1_5.0dG_02_RalA2andSec5.pdb
- SupplementaryMaterials/select_orthogonal_interface_designs/design7/027.d16_v11.3_repeated_1_5.0dG_02_RalA3andExo84.pdb
- SupplementaryMaterials/select_orthogonal_interface_designs/design7/027.d16_v11.3_repeated_1_5.0dG_RalA1andRalBP1.pdb
- SupplementaryMaterials/select_orthogonal_interface_designs/design7/027.d16_v11.3_repeated_1_5.0dG_RalA2andSec5.pdb
- SupplementaryMaterials/select_orthogonal_interface_designs/design7/027.d16_v11.3_repeated_1_5.0dG_RalA3andExo84.pdb
- SupplementaryMaterials/select_orthogonal_interface_designs/design7/redocked_027.d16_v11.3_repeated_1_5.0dG_02_RalA1andRalBP1_0021_0001.pdb
- SupplementaryMaterials/select_orthogonal_interface_designs/design7/redocked_027.d16_v11.3_repeated_1_5.0dG_02_RalA2andSec5_0032_0001.pdb
- SupplementaryMaterials/select_orthogonal_interface_designs/design7/redocked_027.d16_v11.3_repeated_1_5.0dG_02_RalA3andExo84_0027_0001.pdb
- SupplementaryMaterials/select_orthogonal_interface_designs/design7/redocked_027.d16_v11.3_repeated_1_5.0dG_RalA1andRalBP1_0013_0001.pdb
- SupplementaryMaterials/select_orthogonal_interface_designs/design7/redocked_027.d16_v11.3_repeated_1_5.0dG_RalA2andSec5_0049_0001.pdb
- SupplementaryMaterials/select_orthogonal_interface_designs/design7/redocked_027.d16_v11.3_repeated_1_5.0dG_RalA3andExo84_0043_0001.pdb
- SupplementaryMaterials/select_orthogonal_interface_designs/design6/027.d16_v11.3_repeated_1_4.5dG_02_RalA1andRalBP1.pdb
- SupplementaryMaterials/select_orthogonal_interface_designs/design6/027.d16_v11.3_repeated_1_4.5dG_02_RalA2andSec5.pdb
- SupplementaryMaterials/select_orthogonal_interface_designs/design6/027.d16_v11.3_repeated_1_4.5dG_02_RalA3andExo84.pdb
- SupplementaryMaterials/select_orthogonal_interface_designs/design6/027.d16_v11.3_repeated_1_4.5dG_RalA1andRalBP1.pdb
- SupplementaryMaterials/select_orthogonal_interface_designs/design6/027.d16_v11.3_repeated_1_4.5dG_RalA2andSec5.pdb
- SupplementaryMaterials/select_orthogonal_interface_designs/design6/027.d16_v11.3_repeated_1_4.5dG_RalA3andExo84.pdb
- SupplementaryMaterials/select_orthogonal_interface_designs/design6/redocked_027.d16_v11.3_repeated_1_4.5dG_02_RalA1andRalBP1_0019_0001.pdb
- SupplementaryMaterials/select_orthogonal_interface_designs/design6/redocked_027.d16_v11.3_repeated_1_4.5dG_02_RalA2andSec5_0007_0001.pdb
- SupplementaryMaterials/select_orthogonal_interface_designs/design6/redocked_027.d16_v11.3_repeated_1_4.5dG_02_RalA3andExo84_0032_0001.pdb
- SupplementaryMaterials/select_orthogonal_interface_designs/design6/redocked_027.d16_v11.3_repeated_1_4.5dG_RalA1andRalBP1_0039_0001.pdb
- SupplementaryMaterials/select_orthogonal_interface_designs/design6/redocked_027.d16_v11.3_repeated_1_4.5dG_RalA2andSec5_0028_0001.pdb
- SupplementaryMaterials/select_orthogonal_interface_designs/design6/redocked_027.d16_v11.3_repeated_1_4.5dG_RalA3andExo84_0049_0001.pdb
- SupplementaryMaterials/select_orthogonal_interface_designs/design5/027.d16_v11.3_repeated_1_12.0dG_02_RalA1andRalBP1.pdb
- SupplementaryMaterials/select_orthogonal_interface_designs/design5/027.d16_v11.3_repeated_1_12.0dG_02_RalA2andSec5.pdb
- SupplementaryMaterials/select_orthogonal_interface_designs/design5/027.d16_v11.3_repeated_1_12.0dG_02_RalA3andExo84.pdb
- SupplementaryMaterials/select_orthogonal_interface_designs/design5/027.d16_v11.3_repeated_1_12.0dG_RalA1andRalBP1.pdb
- SupplementaryMaterials/select_orthogonal_interface_designs/design5/027.d16_v11.3_repeated_1_12.0dG_RalA2andSec5.pdb
- SupplementaryMaterials/select_orthogonal_interface_designs/design5/027.d16_v11.3_repeated_1_12.0dG_RalA3andExo84.pdb
- SupplementaryMaterials/select_orthogonal_interface_designs/design5/redocked_027.d16_v11.3_repeated_1_12.0dG_02_RalA1andRalBP1_0016_0001.pdb
- SupplementaryMaterials/select_orthogonal_interface_designs/design5/redocked_027.d16_v11.3_repeated_1_12.0dG_02_RalA2andSec5_0029_0001.pdb
- SupplementaryMaterials/select_orthogonal_interface_designs/design5/redocked_027.d16_v11.3_repeated_1_12.0dG_02_RalA3andExo84_0033_0001.pdb
- SupplementaryMaterials/select_orthogonal_interface_designs/design5/redocked_027.d16_v11.3_repeated_1_12.0dG_RalA1andRalBP1_0047_0001.pdb
- SupplementaryMaterials/select_orthogonal_interface_designs/design5/redocked_027.d16_v11.3_repeated_1_12.0dG_RalA2andSec5_0035_0001.pdb
- SupplementaryMaterials/select_orthogonal_interface_designs/design5/redocked_027.d16_v11.3_repeated_1_12.0dG_RalA3andExo84_0023_0001.pdb
- SupplementaryMaterials/select_orthogonal_interface_designs/design4/027.d16_v11.3_repeated_1_6.0dG_02_RalA1andRalBP1.pdb
- SupplementaryMaterials/select_orthogonal_interface_designs/design4/027.d16_v11.3_repeated_1_6.0dG_02_RalA2andSec5.pdb
- SupplementaryMaterials/select_orthogonal_interface_designs/design4/027.d16_v11.3_repeated_1_6.0dG_02_RalA3andExo84.pdb
- SupplementaryMaterials/select_orthogonal_interface_designs/design4/027.d16_v11.3_repeated_1_6.0dG_RalA1andRalBP1.pdb
- SupplementaryMaterials/select_orthogonal_interface_designs/design4/027.d16_v11.3_repeated_1_6.0dG_RalA2andSec5.pdb
- SupplementaryMaterials/select_orthogonal_interface_designs/design4/027.d16_v11.3_repeated_1_6.0dG_RalA3andExo84.pdb
- SupplementaryMaterials/select_orthogonal_interface_designs/design4/redocked_027.d16_v11.3_repeated_1_6.0dG_02_RalA1andRalBP1_0023_0001.pdb
- SupplementaryMaterials/select_orthogonal_interface_designs/design4/redocked_027.d16_v11.3_repeated_1_6.0dG_02_RalA2andSec5_0036_0001.pdb
- SupplementaryMaterials/select_orthogonal_interface_designs/design4/redocked_027.d16_v11.3_repeated_1_6.0dG_02_RalA3andExo84_0005_0001.pdb
- SupplementaryMaterials/select_orthogonal_interface_designs/design4/redocked_027.d16_v11.3_repeated_1_6.0dG_RalA1andRalBP1_0035_0001.pdb
- SupplementaryMaterials/select_orthogonal_interface_designs/design4/redocked_027.d16_v11.3_repeated_1_6.0dG_RalA2andSec5_0042_0001.pdb
- SupplementaryMaterials/select_orthogonal_interface_designs/design4/redocked_027.d16_v11.3_repeated_1_6.0dG_RalA3andExo84_0025_0001.pdb
- SupplementaryMaterials/select_orthogonal_interface_designs/design3/027.d16_v11.3_repeated_1_3.0dG_02_RalA1andRalBP1.pdb
- SupplementaryMaterials/select_orthogonal_interface_designs/design3/027.d16_v11.3_repeated_1_3.0dG_02_RalA2andSec5.pdb
- SupplementaryMaterials/select_orthogonal_interface_designs/design3/027.d16_v11.3_repeated_1_3.0dG_02_RalA3andExo84.pdb
- SupplementaryMaterials/select_orthogonal_interface_designs/design3/redocked_027.d16_v11.3_repeated_1_3.0dG_02_RalA1andRalBP1_0050_0001.pdb
- SupplementaryMaterials/select_orthogonal_interface_designs/design3/redocked_027.d16_v11.3_repeated_1_3.0dG_02_RalA2andSec5_0026_0001.pdb
- SupplementaryMaterials/select_orthogonal_interface_designs/design3/redocked_027.d16_v11.3_repeated_1_3.0dG_02_RalA3andExo84_0039_0001.pdb
- SupplementaryMaterials/select_orthogonal_interface_designs/design2/027.d16_v11.3_repeated_1_5.5dG_02_RalA1andRalBP1.pdb
- SupplementaryMaterials/select_orthogonal_interface_designs/design2/027.d16_v11.3_repeated_1_5.5dG_02_RalA2andSec5.pdb
- SupplementaryMaterials/select_orthogonal_interface_designs/design2/027.d16_v11.3_repeated_1_5.5dG_02_RalA3andExo84.pdb
- SupplementaryMaterials/select_orthogonal_interface_designs/design2/redocked_027.d16_v11.3_repeated_1_5.5dG_02_RalA1andRalBP1_0028_0001.pdb
- SupplementaryMaterials/select_orthogonal_interface_designs/design2/redocked_027.d16_v11.3_repeated_1_5.5dG_02_RalA2andSec5_0019_0001.pdb
- SupplementaryMaterials/select_orthogonal_interface_designs/design2/redocked_027.d16_v11.3_repeated_1_5.5dG_02_RalA3andExo84_0015_0001.pdb
- SupplementaryMaterials/select_orthogonal_interface_designs/design10/027.d16_v11.3_repeated_1_5.0dG_02_RalA1andRalBP1.pdb
- SupplementaryMaterials/select_orthogonal_interface_designs/design10/027.d16_v11.3_repeated_1_5.0dG_02_RalA2andSec5.pdb
- SupplementaryMaterials/select_orthogonal_interface_designs/design10/027.d16_v11.3_repeated_1_5.0dG_02_RalA3andExo84.pdb
- SupplementaryMaterials/select_orthogonal_interface_designs/design10/redocked_027.d16_v11.3_repeated_1_5.0dG_02_RalA1andRalBP1_0021_0001.pdb
- SupplementaryMaterials/select_orthogonal_interface_designs/design10/redocked_027.d16_v11.3_repeated_1_5.0dG_02_RalA2andSec5_0032_0001.pdb
- SupplementaryMaterials/select_orthogonal_interface_designs/design10/redocked_027.d16_v11.3_repeated_1_5.0dG_02_RalA3andExo84_0027_0001.pdb
- SupplementaryMaterials/select_orthogonal_interface_designs/design1/027.d16_v11.3_repeated_1_11.0dG_02_RalA1andRalBP1.pdb
- SupplementaryMaterials/select_orthogonal_interface_designs/design1/027.d16_v11.3_repeated_1_11.0dG_02_RalA2andSec5.pdb
- SupplementaryMaterials/select_orthogonal_interface_designs/design1/027.d16_v11.3_repeated_1_11.0dG_02_RalA3andExo84.pdb
- SupplementaryMaterials/select_orthogonal_interface_designs/design1/redocked_027.d16_v11.3_repeated_1_11.0dG_02_RalA1andRalBP1_0030_0001.pdb
- SupplementaryMaterials/select_orthogonal_interface_designs/design1/redocked_027.d16_v11.3_repeated_1_11.0dG_02_RalA2andSec5_0033_0001.pdb
- SupplementaryMaterials/select_orthogonal_interface_designs/design1/redocked_027.d16_v11.3_repeated_1_11.0dG_02_RalA3andExo84_0014_0001.pdb
- SupplementaryMaterials/select_heterodimer_designs/design1
- SupplementaryMaterials/select_heterodimer_designs/design2
- SupplementaryMaterials/select_heterodimer_designs/design3
- SupplementaryMaterials/select_heterodimer_designs/design4
- SupplementaryMaterials/select_heterodimer_designs/design5
- SupplementaryMaterials/select_heterodimer_designs/design6
- SupplementaryMaterials/select_heterodimer_designs/design6/repacked_v4_redes8_4_take6_31_AA.pdb
- SupplementaryMaterials/select_heterodimer_designs/design6/repacked_v4_redes8_4_take6_31_AB.pdb
- SupplementaryMaterials/select_heterodimer_designs/design6/repacked_v4_redes8_4_take6_31_BB.pdb
- SupplementaryMaterials/select_heterodimer_designs/design6/v4_redes8_4_take6_31_1dG_1.0Ent_AA.pdb
- SupplementaryMaterials/select_heterodimer_designs/design6/v4_redes8_4_take6_31_1dG_1.0Ent_AB.pdb
- SupplementaryMaterials/select_heterodimer_designs/design6/v4_redes8_4_take6_31_1dG_1.0Ent_BB.pdb
- SupplementaryMaterials/select_heterodimer_designs/design5/repacked_v4_redes8_4_take6_20_AA.pdb
- SupplementaryMaterials/select_heterodimer_designs/design5/repacked_v4_redes8_4_take6_20_AB.pdb
- SupplementaryMaterials/select_heterodimer_designs/design5/repacked_v4_redes8_4_take6_20_BB.pdb
- SupplementaryMaterials/select_heterodimer_designs/design5/v4_redes8_4_take6_20_2dG_1.0Ent_AA.pdb
- SupplementaryMaterials/select_heterodimer_designs/design5/v4_redes8_4_take6_20_2dG_1.0Ent_AB.pdb
- SupplementaryMaterials/select_heterodimer_designs/design5/v4_redes8_4_take6_20_2dG_1.0Ent_BB.pdb
- SupplementaryMaterials/select_heterodimer_designs/design4/repacked_v2_redes8_4_take2_31_AA.pdb
- SupplementaryMaterials/select_heterodimer_designs/design4/repacked_v2_redes8_4_take2_31_AB.pdb
- SupplementaryMaterials/select_heterodimer_designs/design4/repacked_v2_redes8_4_take2_31_BB.pdb
- SupplementaryMaterials/select_heterodimer_designs/design4/v2_redes8_4_take2_31_1dG_1.0Ent_AA.pdb
- SupplementaryMaterials/select_heterodimer_designs/design4/v2_redes8_4_take2_31_1dG_1.0Ent_AB.pdb
- SupplementaryMaterials/select_heterodimer_designs/design4/v2_redes8_4_take2_31_1dG_1.0Ent_BB.pdb
- SupplementaryMaterials/select_heterodimer_designs/design3/repacked_v2_redes8_4_take2_08_AA.pdb
- SupplementaryMaterials/select_heterodimer_designs/design3/repacked_v2_redes8_4_take2_08_AB.pdb
- SupplementaryMaterials/select_heterodimer_designs/design3/repacked_v2_redes8_4_take2_08_BB.pdb
- SupplementaryMaterials/select_heterodimer_designs/design3/v2_redes8_4_take2_08_2dG_1.0Ent_AA.pdb
- SupplementaryMaterials/select_heterodimer_designs/design3/v2_redes8_4_take2_08_2dG_1.0Ent_AB.pdb
- SupplementaryMaterials/select_heterodimer_designs/design3/v2_redes8_4_take2_08_2dG_1.0Ent_BB.pdb
- SupplementaryMaterials/select_heterodimer_designs/design2/repacked_v1b_redes8_4_take2_10_AA.pdb
- SupplementaryMaterials/select_heterodimer_designs/design2/repacked_v1b_redes8_4_take2_10_AB.pdb
- SupplementaryMaterials/select_heterodimer_designs/design2/repacked_v1b_redes8_4_take2_10_BB.pdb
- SupplementaryMaterials/select_heterodimer_designs/design2/v1b_redes8_4_take2_10_4dG_1.0Ent_AA.pdb
- SupplementaryMaterials/select_heterodimer_designs/design2/v1b_redes8_4_take2_10_4dG_1.0Ent_AB.pdb
- SupplementaryMaterials/select_heterodimer_designs/design2/v1b_redes8_4_take2_10_4dG_1.0Ent_BB.pdb
- SupplementaryMaterials/select_heterodimer_designs/design1/redocked_v1b_redes8_4_take2_09_3dG_1.0Ent_AA.pdb
- SupplementaryMaterials/select_heterodimer_designs/design1/redocked_v1b_redes8_4_take2_09_3dG_1.0Ent_AB.pdb
- SupplementaryMaterials/select_heterodimer_designs/design1/redocked_v1b_redes8_4_take2_09_3dG_1.0Ent_BB.pdb
- SupplementaryMaterials/select_heterodimer_designs/design1/v1b_redes8_4_take2_09_3dG_1.0Ent_AA.pdb
- SupplementaryMaterials/select_heterodimer_designs/design1/v1b_redes8_4_take2_09_3dG_1.0Ent_AB.pdb
- SupplementaryMaterials/select_heterodimer_designs/design1/v1b_redes8_4_take2_09_3dG_1.0Ent_BB.pdb
