# Supplementary material for: A Generic Program for Multistate Protein Design
Source: PLoS One. 2011 Jul 6;6(7):e20937. doi: 10.1371/journal.pone.0020937 (PMC3130737; doi:10.1371/journal.pone.0020937)
Supplement: File S2 — Design models generated by this study for both the heterodimerization task and the orthogonal interface redesign task. (BZ2) [file pone.0020937.s002.bz2 › SupplementaryMaterials/blah]

MSD_protocol_capture/.svn
MSD_protocol_capture/.svn/all-wcprops
MSD_protocol_capture/.svn/entries
MSD_protocol_capture/.svn/prop-base
MSD_protocol_capture/.svn/prop-base/._Template.svn-base
MSD_protocol_capture/.svn/props
MSD_protocol_capture/.svn/text-base
MSD_protocol_capture/.svn/text-base/._Template.svn-base
MSD_protocol_capture/.svn/tmp
MSD_protocol_capture/.svn/tmp/prop-base
MSD_protocol_capture/.svn/tmp/props
MSD_protocol_capture/.svn/tmp/text-base
MSD_protocol_capture/Capture_Files/.svn
MSD_protocol_capture/Capture_Files/.svn/all-wcprops
MSD_protocol_capture/Capture_Files/.svn/entries
MSD_protocol_capture/Capture_Files/.svn/prop-base
MSD_protocol_capture/Capture_Files/.svn/prop-base/._input_files.svn-base
MSD_protocol_capture/Capture_Files/.svn/prop-base/._output_files.svn-base
MSD_protocol_capture/Capture_Files/.svn/prop-base/._README.svn-base
MSD_protocol_capture/Capture_Files/.svn/prop-base/._run_example.svn-base
MSD_protocol_capture/Capture_Files/.svn/prop-base/._scripts.svn-base
MSD_protocol_capture/Capture_Files/.svn/props
MSD_protocol_capture/Capture_Files/.svn/text-base
MSD_protocol_capture/Capture_Files/.svn/text-base/._input_files.svn-base
MSD_protocol_capture/Capture_Files/.svn/text-base/._output_files.svn-base
MSD_protocol_capture/Capture_Files/.svn/text-base/._scripts.svn-base
MSD_protocol_capture/Capture_Files/.svn/text-base/heterodimer_workflow.txt.svn-base
MSD_protocol_capture/Capture_Files/.svn/text-base/orthogonal_workflow.txt.svn-base
MSD_protocol_capture/Capture_Files/.svn/text-base/README.svn-base
MSD_protocol_capture/Capture_Files/.svn/text-base/run_example.svn-base
MSD_protocol_capture/Capture_Files/.svn/tmp
MSD_protocol_capture/Capture_Files/.svn/tmp/prop-base
MSD_protocol_capture/Capture_Files/.svn/tmp/props
MSD_protocol_capture/Capture_Files/.svn/tmp/text-base
MSD_protocol_capture/Capture_Files/heterodimer_files/.svn
MSD_protocol_capture/Capture_Files/heterodimer_files/.svn/all-wcprops
MSD_protocol_capture/Capture_Files/heterodimer_files/.svn/entries
MSD_protocol_capture/Capture_Files/heterodimer_files/.svn/prop-base
MSD_protocol_capture/Capture_Files/heterodimer_files/.svn/props
MSD_protocol_capture/Capture_Files/heterodimer_files/.svn/text-base
MSD_protocol_capture/Capture_Files/heterodimer_files/.svn/tmp
MSD_protocol_capture/Capture_Files/heterodimer_files/.svn/tmp/prop-base
MSD_protocol_capture/Capture_Files/heterodimer_files/.svn/tmp/props
MSD_protocol_capture/Capture_Files/heterodimer_files/.svn/tmp/text-base
MSD_protocol_capture/Capture_Files/heterodimer_files/input_files/.svn
MSD_protocol_capture/Capture_Files/heterodimer_files/input_files/.svn/all-wcprops
MSD_protocol_capture/Capture_Files/heterodimer_files/input_files/.svn/entries
MSD_protocol_capture/Capture_Files/heterodimer_files/input_files/.svn/prop-base
MSD_protocol_capture/Capture_Files/heterodimer_files/input_files/.svn/props
MSD_protocol_capture/Capture_Files/heterodimer_files/input_files/.svn/text-base
MSD_protocol_capture/Capture_Files/heterodimer_files/input_files/.svn/tmp
MSD_protocol_capture/Capture_Files/heterodimer_files/input_files/.svn/tmp/prop-base
MSD_protocol_capture/Capture_Files/heterodimer_files/input_files/.svn/tmp/props
MSD_protocol_capture/Capture_Files/heterodimer_files/input_files/.svn/tmp/text-base
MSD_protocol_capture/Capture_Files/heterodimer_files/input_files/design_definitions/.svn
MSD_protocol_capture/Capture_Files/heterodimer_files/input_files/design_definitions/.svn/all-wcprops
MSD_protocol_capture/Capture_Files/heterodimer_files/input_files/design_definitions/.svn/entries
MSD_protocol_capture/Capture_Files/heterodimer_files/input_files/design_definitions/.svn/prop-base
MSD_protocol_capture/Capture_Files/heterodimer_files/input_files/design_definitions/.svn/props
MSD_protocol_capture/Capture_Files/heterodimer_files/input_files/design_definitions/.svn/text-base
MSD_protocol_capture/Capture_Files/heterodimer_files/input_files/design_definitions/.svn/tmp
MSD_protocol_capture/Capture_Files/heterodimer_files/input_files/design_definitions/.svn/tmp/prop-base
MSD_protocol_capture/Capture_Files/heterodimer_files/input_files/design_definitions/.svn/tmp/props
MSD_protocol_capture/Capture_Files/heterodimer_files/input_files/design_definitions/.svn/tmp/text-base
MSD_protocol_capture/Capture_Files/heterodimer_files/input_files/design_definitions/redes8_4/.svn
MSD_protocol_capture/Capture_Files/heterodimer_files/input_files/design_definitions/redes8_4/.svn/all-wcprops
MSD_protocol_capture/Capture_Files/heterodimer_files/input_files/design_definitions/redes8_4/.svn/entries
MSD_protocol_capture/Capture_Files/heterodimer_files/input_files/design_definitions/redes8_4/.svn/prop-base
MSD_protocol_capture/Capture_Files/heterodimer_files/input_files/design_definitions/redes8_4/.svn/props
MSD_protocol_capture/Capture_Files/heterodimer_files/input_files/design_definitions/redes8_4/.svn/text-base
MSD_protocol_capture/Capture_Files/heterodimer_files/input_files/design_definitions/redes8_4/.svn/text-base/1USM_3native.entfunc.svn-base
MSD_protocol_capture/Capture_Files/heterodimer_files/input_files/design_definitions/redes8_4/.svn/text-base/A.2resfile.svn-base
MSD_protocol_capture/Capture_Files/heterodimer_files/input_files/design_definitions/redes8_4/.svn/text-base/A.corr.svn-base
MSD_protocol_capture/Capture_Files/heterodimer_files/input_files/design_definitions/redes8_4/.svn/text-base/AA.corr.svn-base
MSD_protocol_capture/Capture_Files/heterodimer_files/input_files/design_definitions/redes8_4/.svn/text-base/AB.2resfile.svn-base
MSD_protocol_capture/Capture_Files/heterodimer_files/input_files/design_definitions/redes8_4/.svn/text-base/AB.corr.svn-base
MSD_protocol_capture/Capture_Files/heterodimer_files/input_files/design_definitions/redes8_4/.svn/text-base/B.2resfile.svn-base
MSD_protocol_capture/Capture_Files/heterodimer_files/input_files/design_definitions/redes8_4/.svn/text-base/B.corr.svn-base
MSD_protocol_capture/Capture_Files/heterodimer_files/input_files/design_definitions/redes8_4/.svn/text-base/BB.corr.svn-base
MSD_protocol_capture/Capture_Files/heterodimer_files/input_files/design_definitions/redes8_4/.svn/text-base/definition_files.txt.svn-base
MSD_protocol_capture/Capture_Files/heterodimer_files/input_files/design_definitions/redes8_4/.svn/text-base/entity.resfile.svn-base
MSD_protocol_capture/Capture_Files/heterodimer_files/input_files/design_definitions/redes8_4/.svn/text-base/repack_moltenres.resfile.svn-base
MSD_protocol_capture/Capture_Files/heterodimer_files/input_files/design_definitions/redes8_4/.svn/text-base/repack_moltenres_chA.resfile.svn-base
MSD_protocol_capture/Capture_Files/heterodimer_files/input_files/design_definitions/redes8_4/.svn/text-base/repack_moltenres_chB.resfile.svn-base
MSD_protocol_capture/Capture_Files/heterodimer_files/input_files/design_definitions/redes8_4/.svn/tmp
MSD_protocol_capture/Capture_Files/heterodimer_files/input_files/design_definitions/redes8_4/.svn/tmp/prop-base
MSD_protocol_capture/Capture_Files/heterodimer_files/input_files/design_definitions/redes8_4/.svn/tmp/props
MSD_protocol_capture/Capture_Files/heterodimer_files/input_files/design_definitions/redes8_4/.svn/tmp/text-base
MSD_protocol_capture/Capture_Files/heterodimer_files/input_files/dGbon_weights/.svn
MSD_protocol_capture/Capture_Files/heterodimer_files/input_files/dGbon_weights/.svn/all-wcprops
MSD_protocol_capture/Capture_Files/heterodimer_files/input_files/dGbon_weights/.svn/entries
MSD_protocol_capture/Capture_Files/heterodimer_files/input_files/dGbon_weights/.svn/prop-base
MSD_protocol_capture/Capture_Files/heterodimer_files/input_files/dGbon_weights/.svn/props
MSD_protocol_capture/Capture_Files/heterodimer_files/input_files/dGbon_weights/.svn/text-base
MSD_protocol_capture/Capture_Files/heterodimer_files/input_files/dGbon_weights/.svn/text-base/quad_weight_0.125.svn-base
MSD_protocol_capture/Capture_Files/heterodimer_files/input_files/dGbon_weights/.svn/text-base/quad_weight_0.25.svn-base
MSD_protocol_capture/Capture_Files/heterodimer_files/input_files/dGbon_weights/.svn/text-base/scan_small_dGbon_weights.txt.svn-base
MSD_protocol_capture/Capture_Files/heterodimer_files/input_files/dGbon_weights/.svn/text-base/ten_ssd_weightsets.txt.svn-base
MSD_protocol_capture/Capture_Files/heterodimer_files/input_files/dGbon_weights/.svn/text-base/twenty_ssd_weightsets.txt.svn-base
MSD_protocol_capture/Capture_Files/heterodimer_files/input_files/dGbon_weights/.svn/tmp
MSD_protocol_capture/Capture_Files/heterodimer_files/input_files/dGbon_weights/.svn/tmp/prop-base
MSD_protocol_capture/Capture_Files/heterodimer_files/input_files/dGbon_weights/.svn/tmp/props
MSD_protocol_capture/Capture_Files/heterodimer_files/input_files/dGbon_weights/.svn/tmp/text-base
MSD_protocol_capture/Capture_Files/heterodimer_files/input_files/options/.svn
MSD_protocol_capture/Capture_Files/heterodimer_files/input_files/options/.svn/all-wcprops
MSD_protocol_capture/Capture_Files/heterodimer_files/input_files/options/.svn/entries
MSD_protocol_capture/Capture_Files/heterodimer_files/input_files/options/.svn/prop-base
MSD_protocol_capture/Capture_Files/heterodimer_files/input_files/options/.svn/props
MSD_protocol_capture/Capture_Files/heterodimer_files/input_files/options/.svn/text-base
MSD_protocol_capture/Capture_Files/heterodimer_files/input_files/options/.svn/text-base/mut98_uis_nohispairE_limit800.opts.svn-base
MSD_protocol_capture/Capture_Files/heterodimer_files/input_files/options/.svn/tmp
MSD_protocol_capture/Capture_Files/heterodimer_files/input_files/options/.svn/tmp/prop-base
MSD_protocol_capture/Capture_Files/heterodimer_files/input_files/options/.svn/tmp/props
MSD_protocol_capture/Capture_Files/heterodimer_files/input_files/options/.svn/tmp/text-base
MSD_protocol_capture/Capture_Files/heterodimer_files/input_files/orig_pdb/.svn
MSD_protocol_capture/Capture_Files/heterodimer_files/input_files/orig_pdb/.svn/all-wcprops
MSD_protocol_capture/Capture_Files/heterodimer_files/input_files/orig_pdb/.svn/entries
MSD_protocol_capture/Capture_Files/heterodimer_files/input_files/orig_pdb/.svn/prop-base
MSD_protocol_capture/Capture_Files/heterodimer_files/input_files/orig_pdb/.svn/prop-base/1USM_strat_redes8_repack4.pse.svn-base
MSD_protocol_capture/Capture_Files/heterodimer_files/input_files/orig_pdb/.svn/props
MSD_protocol_capture/Capture_Files/heterodimer_files/input_files/orig_pdb/.svn/text-base
MSD_protocol_capture/Capture_Files/heterodimer_files/input_files/orig_pdb/.svn/text-base/1USM.pdb.svn-base
MSD_protocol_capture/Capture_Files/heterodimer_files/input_files/orig_pdb/.svn/text-base/1USM_chA.pdb.svn-base
MSD_protocol_capture/Capture_Files/heterodimer_files/input_files/orig_pdb/.svn/text-base/1USM_chB.pdb.svn-base
MSD_protocol_capture/Capture_Files/heterodimer_files/input_files/orig_pdb/.svn/text-base/1USM_Dimer.pdb.svn-base
MSD_protocol_capture/Capture_Files/heterodimer_files/input_files/orig_pdb/.svn/text-base/1USM_strat_redes8_repack4.pse.svn-base
MSD_protocol_capture/Capture_Files/heterodimer_files/input_files/orig_pdb/.svn/text-base/entity.resfile.svn-base
MSD_protocol_capture/Capture_Files/heterodimer_files/input_files/orig_pdb/.svn/tmp
MSD_protocol_capture/Capture_Files/heterodimer_files/input_files/orig_pdb/.svn/tmp/prop-base
MSD_protocol_capture/Capture_Files/heterodimer_files/input_files/orig_pdb/.svn/tmp/props
MSD_protocol_capture/Capture_Files/heterodimer_files/input_files/orig_pdb/.svn/tmp/text-base
MSD_protocol_capture/Capture_Files/heterodimer_files/input_files/pos_states/.svn
MSD_protocol_capture/Capture_Files/heterodimer_files/input_files/pos_states/.svn/all-wcprops
MSD_protocol_capture/Capture_Files/heterodimer_files/input_files/pos_states/.svn/entries
MSD_protocol_capture/Capture_Files/heterodimer_files/input_files/pos_states/.svn/prop-base
MSD_protocol_capture/Capture_Files/heterodimer_files/input_files/pos_states/.svn/props
MSD_protocol_capture/Capture_Files/heterodimer_files/input_files/pos_states/.svn/text-base
MSD_protocol_capture/Capture_Files/heterodimer_files/input_files/pos_states/.svn/tmp
MSD_protocol_capture/Capture_Files/heterodimer_files/input_files/pos_states/.svn/tmp/prop-base
MSD_protocol_capture/Capture_Files/heterodimer_files/input_files/pos_states/.svn/tmp/props
MSD_protocol_capture/Capture_Files/heterodimer_files/input_files/pos_states/.svn/tmp/text-base
MSD_protocol_capture/Capture_Files/heterodimer_files/input_files/pos_states/redocked_wt/.svn
MSD_protocol_capture/Capture_Files/heterodimer_files/input_files/pos_states/redocked_wt/.svn/all-wcprops
MSD_protocol_capture/Capture_Files/heterodimer_files/input_files/pos_states/redocked_wt/.svn/entries
MSD_protocol_capture/Capture_Files/heterodimer_files/input_files/pos_states/redocked_wt/.svn/prop-base
MSD_protocol_capture/Capture_Files/heterodimer_files/input_files/pos_states/redocked_wt/.svn/props
MSD_protocol_capture/Capture_Files/heterodimer_files/input_files/pos_states/redocked_wt/.svn/text-base
MSD_protocol_capture/Capture_Files/heterodimer_files/input_files/pos_states/redocked_wt/.svn/text-base/dock_1USM_AA_1.pdb.svn-base
MSD_protocol_capture/Capture_Files/heterodimer_files/input_files/pos_states/redocked_wt/.svn/text-base/dock_1USM_AA_2.pdb.svn-base
MSD_protocol_capture/Capture_Files/heterodimer_files/input_files/pos_states/redocked_wt/.svn/text-base/dock_1USM_AB_1.pdb.svn-base
MSD_protocol_capture/Capture_Files/heterodimer_files/input_files/pos_states/redocked_wt/.svn/text-base/dock_1USM_AB_2.pdb.svn-base
MSD_protocol_capture/Capture_Files/heterodimer_files/input_files/pos_states/redocked_wt/.svn/text-base/dock_1USM_BB_1.pdb.svn-base
MSD_protocol_capture/Capture_Files/heterodimer_files/input_files/pos_states/redocked_wt/.svn/text-base/dock_1USM_BB_2.pdb.svn-base
MSD_protocol_capture/Capture_Files/heterodimer_files/input_files/pos_states/redocked_wt/.svn/text-base/redocked_wt.list.svn-base
MSD_protocol_capture/Capture_Files/heterodimer_files/input_files/pos_states/redocked_wt/.svn/tmp
MSD_protocol_capture/Capture_Files/heterodimer_files/input_files/pos_states/redocked_wt/.svn/tmp/prop-base
MSD_protocol_capture/Capture_Files/heterodimer_files/input_files/pos_states/redocked_wt/.svn/tmp/props
MSD_protocol_capture/Capture_Files/heterodimer_files/input_files/pos_states/redocked_wt/.svn/tmp/text-base
MSD_protocol_capture/Capture_Files/heterodimer_files/input_files/pos_states/xtal/.svn
MSD_protocol_capture/Capture_Files/heterodimer_files/input_files/pos_states/xtal/.svn/all-wcprops
MSD_protocol_capture/Capture_Files/heterodimer_files/input_files/pos_states/xtal/.svn/entries
MSD_protocol_capture/Capture_Files/heterodimer_files/input_files/pos_states/xtal/.svn/prop-base
MSD_protocol_capture/Capture_Files/heterodimer_files/input_files/pos_states/xtal/.svn/props
MSD_protocol_capture/Capture_Files/heterodimer_files/input_files/pos_states/xtal/.svn/text-base
MSD_protocol_capture/Capture_Files/heterodimer_files/input_files/pos_states/xtal/.svn/text-base/1USM.pdb.svn-base
MSD_protocol_capture/Capture_Files/heterodimer_files/input_files/pos_states/xtal/.svn/text-base/xtal.list.svn-base
MSD_protocol_capture/Capture_Files/heterodimer_files/input_files/pos_states/xtal/.svn/tmp
MSD_protocol_capture/Capture_Files/heterodimer_files/input_files/pos_states/xtal/.svn/tmp/prop-base
MSD_protocol_capture/Capture_Files/heterodimer_files/input_files/pos_states/xtal/.svn/tmp/props
MSD_protocol_capture/Capture_Files/heterodimer_files/input_files/pos_states/xtal/.svn/tmp/text-base
MSD_protocol_capture/Capture_Files/heterodimer_files/input_files/post_processing/.svn
MSD_protocol_capture/Capture_Files/heterodimer_files/input_files/post_processing/.svn/all-wcprops
MSD_protocol_capture/Capture_Files/heterodimer_files/input_files/post_processing/.svn/entries
MSD_protocol_capture/Capture_Files/heterodimer_files/input_files/post_processing/.svn/prop-base
MSD_protocol_capture/Capture_Files/heterodimer_files/input_files/post_processing/.svn/props
MSD_protocol_capture/Capture_Files/heterodimer_files/input_files/post_processing/.svn/text-base
MSD_protocol_capture/Capture_Files/heterodimer_files/input_files/post_processing/.svn/text-base/dockpert_script.xml.svn-base
MSD_protocol_capture/Capture_Files/heterodimer_files/input_files/post_processing/.svn/text-base/options_dock.svn-base
MSD_protocol_capture/Capture_Files/heterodimer_files/input_files/post_processing/.svn/text-base/options_dock_fine.svn-base
MSD_protocol_capture/Capture_Files/heterodimer_files/input_files/post_processing/.svn/text-base/optionsIA.svn-base
MSD_protocol_capture/Capture_Files/heterodimer_files/input_files/post_processing/.svn/tmp
MSD_protocol_capture/Capture_Files/heterodimer_files/input_files/post_processing/.svn/tmp/prop-base
MSD_protocol_capture/Capture_Files/heterodimer_files/input_files/post_processing/.svn/tmp/props
MSD_protocol_capture/Capture_Files/heterodimer_files/input_files/post_processing/.svn/tmp/text-base
MSD_protocol_capture/Capture_Files/heterodimer_files/input_files/state_versions/.svn
MSD_protocol_capture/Capture_Files/heterodimer_files/input_files/state_versions/.svn/all-wcprops
MSD_protocol_capture/Capture_Files/heterodimer_files/input_files/state_versions/.svn/entries
MSD_protocol_capture/Capture_Files/heterodimer_files/input_files/state_versions/.svn/prop-base
MSD_protocol_capture/Capture_Files/heterodimer_files/input_files/state_versions/.svn/props
MSD_protocol_capture/Capture_Files/heterodimer_files/input_files/state_versions/.svn/text-base
MSD_protocol_capture/Capture_Files/heterodimer_files/input_files/state_versions/.svn/tmp
MSD_protocol_capture/Capture_Files/heterodimer_files/input_files/state_versions/.svn/tmp/prop-base
MSD_protocol_capture/Capture_Files/heterodimer_files/input_files/state_versions/.svn/tmp/props
MSD_protocol_capture/Capture_Files/heterodimer_files/input_files/state_versions/.svn/tmp/text-base
MSD_protocol_capture/Capture_Files/heterodimer_files/input_files/state_versions/v1b/.svn
MSD_protocol_capture/Capture_Files/heterodimer_files/input_files/state_versions/v1b/.svn/all-wcprops
MSD_protocol_capture/Capture_Files/heterodimer_files/input_files/state_versions/v1b/.svn/entries
MSD_protocol_capture/Capture_Files/heterodimer_files/input_files/state_versions/v1b/.svn/prop-base
MSD_protocol_capture/Capture_Files/heterodimer_files/input_files/state_versions/v1b/.svn/props
MSD_protocol_capture/Capture_Files/heterodimer_files/input_files/state_versions/v1b/.svn/text-base
MSD_protocol_capture/Capture_Files/heterodimer_files/input_files/state_versions/v1b/.svn/text-base/1USM.pdb.svn-base
MSD_protocol_capture/Capture_Files/heterodimer_files/input_files/state_versions/v1b/.svn/text-base/1USM_chA.pdb.svn-base
MSD_protocol_capture/Capture_Files/heterodimer_files/input_files/state_versions/v1b/.svn/text-base/1USM_chB.pdb.svn-base
MSD_protocol_capture/Capture_Files/heterodimer_files/input_files/state_versions/v1b/.svn/text-base/A.states.svn-base
MSD_protocol_capture/Capture_Files/heterodimer_files/input_files/state_versions/v1b/.svn/text-base/AA.states.svn-base
MSD_protocol_capture/Capture_Files/heterodimer_files/input_files/state_versions/v1b/.svn/text-base/AB.states.svn-base
MSD_protocol_capture/Capture_Files/heterodimer_files/input_files/state_versions/v1b/.svn/text-base/B.states.svn-base
MSD_protocol_capture/Capture_Files/heterodimer_files/input_files/state_versions/v1b/.svn/text-base/BB.states.svn-base
MSD_protocol_capture/Capture_Files/heterodimer_files/input_files/state_versions/v1b/.svn/tmp
MSD_protocol_capture/Capture_Files/heterodimer_files/input_files/state_versions/v1b/.svn/tmp/prop-base
MSD_protocol_capture/Capture_Files/heterodimer_files/input_files/state_versions/v1b/.svn/tmp/props
MSD_protocol_capture/Capture_Files/heterodimer_files/input_files/state_versions/v1b/.svn/tmp/text-base
MSD_protocol_capture/Capture_Files/heterodimer_files/input_files/state_versions/v2/.svn
MSD_protocol_capture/Capture_Files/heterodimer_files/input_files/state_versions/v2/.svn/all-wcprops
MSD_protocol_capture/Capture_Files/heterodimer_files/input_files/state_versions/v2/.svn/entries
MSD_protocol_capture/Capture_Files/heterodimer_files/input_files/state_versions/v2/.svn/prop-base
MSD_protocol_capture/Capture_Files/heterodimer_files/input_files/state_versions/v2/.svn/prop-base/v2_state_version.tar.bz2.svn-base
MSD_protocol_capture/Capture_Files/heterodimer_files/input_files/state_versions/v2/.svn/props
MSD_protocol_capture/Capture_Files/heterodimer_files/input_files/state_versions/v2/.svn/text-base
MSD_protocol_capture/Capture_Files/heterodimer_files/input_files/state_versions/v2/.svn/text-base/1USM.pdb.svn-base
MSD_protocol_capture/Capture_Files/heterodimer_files/input_files/state_versions/v2/.svn/text-base/1USM_chA.pdb.svn-base
MSD_protocol_capture/Capture_Files/heterodimer_files/input_files/state_versions/v2/.svn/text-base/1USM_chB.pdb.svn-base
MSD_protocol_capture/Capture_Files/heterodimer_files/input_files/state_versions/v2/.svn/text-base/A.states.svn-base
MSD_protocol_capture/Capture_Files/heterodimer_files/input_files/state_versions/v2/.svn/text-base/AA.states.svn-base
MSD_protocol_capture/Capture_Files/heterodimer_files/input_files/state_versions/v2/.svn/text-base/AB.states.svn-base
MSD_protocol_capture/Capture_Files/heterodimer_files/input_files/state_versions/v2/.svn/text-base/B.states.svn-base
MSD_protocol_capture/Capture_Files/heterodimer_files/input_files/state_versions/v2/.svn/text-base/BB.states.svn-base
MSD_protocol_capture/Capture_Files/heterodimer_files/input_files/state_versions/v2/.svn/text-base/dock_v1b_redes8_1_take1_1_1dG_1.0Ent_AA.pdb.svn-base
MSD_protocol_capture/Capture_Files/heterodimer_files/input_files/state_versions/v2/.svn/text-base/dock_v1b_redes8_1_take1_1_1dG_1.0Ent_BB.pdb.svn-base
MSD_protocol_capture/Capture_Files/heterodimer_files/input_files/state_versions/v2/.svn/text-base/dock_v1b_redes8_1_take1_1_2dG_1.0Ent_AA.pdb.svn-base
MSD_protocol_capture/Capture_Files/heterodimer_files/input_files/state_versions/v2/.svn/text-base/dock_v1b_redes8_1_take1_1_2dG_1.0Ent_BB.pdb.svn-base
MSD_protocol_capture/Capture_Files/heterodimer_files/input_files/state_versions/v2/.svn/text-base/dock_v1b_redes8_1_take1_1_3dG_1.0Ent_AA.pdb.svn-base
MSD_protocol_capture/Capture_Files/heterodimer_files/input_files/state_versions/v2/.svn/text-base/dock_v1b_redes8_1_take1_1_3dG_1.0Ent_BB.pdb.svn-base
MSD_protocol_capture/Capture_Files/heterodimer_files/input_files/state_versions/v2/.svn/text-base/dock_v1b_redes8_1_take1_1_4dG_1.0Ent_AA.pdb.svn-base
MSD_protocol_capture/Capture_Files/heterodimer_files/input_files/state_versions/v2/.svn/text-base/dock_v1b_redes8_1_take1_1_4dG_1.0Ent_BB.pdb.svn-base
MSD_protocol_capture/Capture_Files/heterodimer_files/input_files/state_versions/v2/.svn/text-base/dock_v1b_redes8_1_take1_1_5dG_1.0Ent_AA.pdb.svn-base
MSD_protocol_capture/Capture_Files/heterodimer_files/input_files/state_versions/v2/.svn/text-base/dock_v1b_redes8_1_take1_1_5dG_1.0Ent_BB.pdb.svn-base
MSD_protocol_capture/Capture_Files/heterodimer_files/input_files/state_versions/v2/.svn/text-base/dock_v1b_redes8_1_take1_1_6dG_1.0Ent_AA.pdb.svn-base
MSD_protocol_capture/Capture_Files/heterodimer_files/input_files/state_versions/v2/.svn/text-base/dock_v1b_redes8_1_take1_1_6dG_1.0Ent_BB.pdb.svn-base
MSD_protocol_capture/Capture_Files/heterodimer_files/input_files/state_versions/v2/.svn/text-base/v2_state_version.tar.bz2.svn-base
MSD_protocol_capture/Capture_Files/heterodimer_files/input_files/state_versions/v2/.svn/tmp
MSD_protocol_capture/Capture_Files/heterodimer_files/input_files/state_versions/v2/.svn/tmp/prop-base
MSD_protocol_capture/Capture_Files/heterodimer_files/input_files/state_versions/v2/.svn/tmp/props
MSD_protocol_capture/Capture_Files/heterodimer_files/input_files/state_versions/v2/.svn/tmp/text-base
MSD_protocol_capture/Capture_Files/heterodimer_files/input_files/state_versions/v3b/.svn
MSD_protocol_capture/Capture_Files/heterodimer_files/input_files/state_versions/v3b/.svn/all-wcprops
MSD_protocol_capture/Capture_Files/heterodimer_files/input_files/state_versions/v3b/.svn/entries
MSD_protocol_capture/Capture_Files/heterodimer_files/input_files/state_versions/v3b/.svn/prop-base
MSD_protocol_capture/Capture_Files/heterodimer_files/input_files/state_versions/v3b/.svn/props
MSD_protocol_capture/Capture_Files/heterodimer_files/input_files/state_versions/v3b/.svn/text-base
MSD_protocol_capture/Capture_Files/heterodimer_files/input_files/state_versions/v3b/.svn/text-base/1USM.pdb.svn-base
MSD_protocol_capture/Capture_Files/heterodimer_files/input_files/state_versions/v3b/.svn/text-base/1USM_chA.pdb.svn-base
MSD_protocol_capture/Capture_Files/heterodimer_files/input_files/state_versions/v3b/.svn/text-base/1USM_chB.pdb.svn-base
MSD_protocol_capture/Capture_Files/heterodimer_files/input_files/state_versions/v3b/.svn/text-base/A.states.svn-base
MSD_protocol_capture/Capture_Files/heterodimer_files/input_files/state_versions/v3b/.svn/text-base/AA.states.svn-base
MSD_protocol_capture/Capture_Files/heterodimer_files/input_files/state_versions/v3b/.svn/text-base/AB.states.svn-base
MSD_protocol_capture/Capture_Files/heterodimer_files/input_files/state_versions/v3b/.svn/text-base/B.states.svn-base
MSD_protocol_capture/Capture_Files/heterodimer_files/input_files/state_versions/v3b/.svn/text-base/BB.states.svn-base
MSD_protocol_capture/Capture_Files/heterodimer_files/input_files/state_versions/v3b/.svn/text-base/dock_v1b_redes8_1_take1_1_1dG_1.0Ent_AA.pdb.svn-base
MSD_protocol_capture/Capture_Files/heterodimer_files/input_files/state_versions/v3b/.svn/text-base/dock_v1b_redes8_1_take1_1_1dG_1.0Ent_AB.pdb.svn-base
MSD_protocol_capture/Capture_Files/heterodimer_files/input_files/state_versions/v3b/.svn/text-base/dock_v1b_redes8_1_take1_1_1dG_1.0Ent_BB.pdb.svn-base
MSD_protocol_capture/Capture_Files/heterodimer_files/input_files/state_versions/v3b/.svn/text-base/dock_v1b_redes8_1_take1_1_2dG_1.0Ent_AA.pdb.svn-base
MSD_protocol_capture/Capture_Files/heterodimer_files/input_files/state_versions/v3b/.svn/text-base/dock_v1b_redes8_1_take1_1_2dG_1.0Ent_AB.pdb.svn-base
MSD_protocol_capture/Capture_Files/heterodimer_files/input_files/state_versions/v3b/.svn/text-base/dock_v1b_redes8_1_take1_1_2dG_1.0Ent_BB.pdb.svn-base
MSD_protocol_capture/Capture_Files/heterodimer_files/input_files/state_versions/v3b/.svn/text-base/dock_v1b_redes8_1_take1_1_3dG_1.0Ent_AA.pdb.svn-base
MSD_protocol_capture/Capture_Files/heterodimer_files/input_files/state_versions/v3b/.svn/text-base/dock_v1b_redes8_1_take1_1_3dG_1.0Ent_BB.pdb.svn-base
MSD_protocol_capture/Capture_Files/heterodimer_files/input_files/state_versions/v3b/.svn/text-base/dock_v1b_redes8_1_take1_1_4dG_1.0Ent_AA.pdb.svn-base
MSD_protocol_capture/Capture_Files/heterodimer_files/input_files/state_versions/v3b/.svn/text-base/dock_v1b_redes8_1_take1_1_4dG_1.0Ent_AB.pdb.svn-base
MSD_protocol_capture/Capture_Files/heterodimer_files/input_files/state_versions/v3b/.svn/text-base/dock_v1b_redes8_1_take1_1_4dG_1.0Ent_BB.pdb.svn-base
MSD_protocol_capture/Capture_Files/heterodimer_files/input_files/state_versions/v3b/.svn/text-base/dock_v1b_redes8_1_take1_1_5dG_1.0Ent_BB.pdb.svn-base
MSD_protocol_capture/Capture_Files/heterodimer_files/input_files/state_versions/v3b/.svn/text-base/dock_v1b_redes8_1_take1_1_6dG_1.0Ent_AA.pdb.svn-base
MSD_protocol_capture/Capture_Files/heterodimer_files/input_files/state_versions/v3b/.svn/text-base/dock_v1b_redes8_1_take1_1_6dG_1.0Ent_AB.pdb.svn-base
MSD_protocol_capture/Capture_Files/heterodimer_files/input_files/state_versions/v3b/.svn/text-base/dock_v1b_redes8_1_take1_1_6dG_1.0Ent_BB.pdb.svn-base
MSD_protocol_capture/Capture_Files/heterodimer_files/input_files/state_versions/v3b/.svn/text-base/dock_v2_redes8_2_take1_1_1dG_1.0Ent_AA.pdb.svn-base
MSD_protocol_capture/Capture_Files/heterodimer_files/input_files/state_versions/v3b/.svn/text-base/dock_v2_redes8_2_take1_1_2dG_1.0Ent_AA.pdb.svn-base
MSD_protocol_capture/Capture_Files/heterodimer_files/input_files/state_versions/v3b/.svn/text-base/dock_v2_redes8_2_take1_1_5dG_1.0Ent_AA.pdb.svn-base
MSD_protocol_capture/Capture_Files/heterodimer_files/input_files/state_versions/v3b/.svn/text-base/dock_v2_redes8_2_take1_1_5dG_1.0Ent_BB.pdb.svn-base
MSD_protocol_capture/Capture_Files/heterodimer_files/input_files/state_versions/v3b/.svn/text-base/dock_v2_redes8_2_take2_redocked_wt_1_3dG_1.0Ent_AA.pdb.svn-base
MSD_protocol_capture/Capture_Files/heterodimer_files/input_files/state_versions/v3b/.svn/text-base/dock_v2_redes8_2_take2_redocked_wt_1_6dG_1.0Ent_AA.pdb.svn-base
MSD_protocol_capture/Capture_Files/heterodimer_files/input_files/state_versions/v3b/.svn/text-base/dock_v2_redes8_2_take2_redocked_wt_1_6dG_1.0Ent_BB.pdb.svn-base
MSD_protocol_capture/Capture_Files/heterodimer_files/input_files/state_versions/v3b/.svn/text-base/dock_v2_redes8_2_take2_redocked_wt_2_2dG_1.0Ent_AA.pdb.svn-base
MSD_protocol_capture/Capture_Files/heterodimer_files/input_files/state_versions/v3b/.svn/text-base/dock_v2_redes8_2_take2_redocked_wt_2_3dG_1.0Ent_BB.pdb.svn-base
MSD_protocol_capture/Capture_Files/heterodimer_files/input_files/state_versions/v3b/.svn/text-base/dock_v2_redes8_2_take2_redocked_wt_2_4dG_1.0Ent_BB.pdb.svn-base
MSD_protocol_capture/Capture_Files/heterodimer_files/input_files/state_versions/v3b/.svn/text-base/dock_v2_redes8_2_take2_redocked_wt_2_5dG_1.0Ent_AA.pdb.svn-base
MSD_protocol_capture/Capture_Files/heterodimer_files/input_files/state_versions/v3b/.svn/text-base/dock_v2_redes8_2_take2_redocked_wt_2_6dG_1.0Ent_AA.pdb.svn-base
MSD_protocol_capture/Capture_Files/heterodimer_files/input_files/state_versions/v3b/.svn/text-base/dock_v2_redes8_2_take2_redocked_wt_3_1dG_1.0Ent_AA.pdb.svn-base
MSD_protocol_capture/Capture_Files/heterodimer_files/input_files/state_versions/v3b/.svn/text-base/dock_v2_redes8_2_take2_redocked_wt_3_2dG_1.0Ent_AA.pdb.svn-base
MSD_protocol_capture/Capture_Files/heterodimer_files/input_files/state_versions/v3b/.svn/text-base/dock_v2_redes8_2_take2_redocked_wt_3_5dG_1.0Ent_AA.pdb.svn-base
MSD_protocol_capture/Capture_Files/heterodimer_files/input_files/state_versions/v3b/.svn/text-base/dock_v2_redes8_2_take2_redocked_wt_4_1dG_1.0Ent_AA.pdb.svn-base
MSD_protocol_capture/Capture_Files/heterodimer_files/input_files/state_versions/v3b/.svn/text-base/dock_v2_redes8_2_take2_redocked_wt_4_2dG_1.0Ent_BB.pdb.svn-base
MSD_protocol_capture/Capture_Files/heterodimer_files/input_files/state_versions/v3b/.svn/text-base/dock_v2_redes8_2_take2_redocked_wt_4_3dG_1.0Ent_AA.pdb.svn-base
MSD_protocol_capture/Capture_Files/heterodimer_files/input_files/state_versions/v3b/.svn/text-base/dock_v2_redes8_2_take2_redocked_wt_4_3dG_1.0Ent_BB.pdb.svn-base
MSD_protocol_capture/Capture_Files/heterodimer_files/input_files/state_versions/v3b/.svn/text-base/dock_v2_redes8_2_take2_redocked_wt_4_6dG_1.0Ent_AA.pdb.svn-base
MSD_protocol_capture/Capture_Files/heterodimer_files/input_files/state_versions/v3b/.svn/text-base/dock_v2_redes8_2_take2_redocked_wt_5_3dG_1.0Ent_BB.pdb.svn-base
MSD_protocol_capture/Capture_Files/heterodimer_files/input_files/state_versions/v3b/.svn/text-base/dock_v2_redes8_2_take2_redocked_wt_5_4dG_1.0Ent_AA.pdb.svn-base
MSD_protocol_capture/Capture_Files/heterodimer_files/input_files/state_versions/v3b/.svn/text-base/dock_v2_redes8_2_take2_redocked_wt_5_4dG_1.0Ent_BB.pdb.svn-base
MSD_protocol_capture/Capture_Files/heterodimer_files/input_files/state_versions/v3b/.svn/text-base/dock_v2_redes8_2_take2_redocked_wt_6_1dG_1.0Ent_BB.pdb.svn-base
MSD_protocol_capture/Capture_Files/heterodimer_files/input_files/state_versions/v3b/.svn/text-base/dock_v2_redes8_2_take2_redocked_wt_6_4dG_1.0Ent_AA.pdb.svn-base
MSD_protocol_capture/Capture_Files/heterodimer_files/input_files/state_versions/v3b/.svn/tmp
MSD_protocol_capture/Capture_Files/heterodimer_files/input_files/state_versions/v3b/.svn/tmp/prop-base
MSD_protocol_capture/Capture_Files/heterodimer_files/input_files/state_versions/v3b/.svn/tmp/props
MSD_protocol_capture/Capture_Files/heterodimer_files/input_files/state_versions/v3b/.svn/tmp/text-base
MSD_protocol_capture/Capture_Files/heterodimer_files/input_files/state_versions/v4/.svn
MSD_protocol_capture/Capture_Files/heterodimer_files/input_files/state_versions/v4/.svn/all-wcprops
MSD_protocol_capture/Capture_Files/heterodimer_files/input_files/state_versions/v4/.svn/entries
MSD_protocol_capture/Capture_Files/heterodimer_files/input_files/state_versions/v4/.svn/prop-base
MSD_protocol_capture/Capture_Files/heterodimer_files/input_files/state_versions/v4/.svn/props
MSD_protocol_capture/Capture_Files/heterodimer_files/input_files/state_versions/v4/.svn/text-base
MSD_protocol_capture/Capture_Files/heterodimer_files/input_files/state_versions/v4/.svn/text-base/1USM.pdb.svn-base
MSD_protocol_capture/Capture_Files/heterodimer_files/input_files/state_versions/v4/.svn/text-base/1USM_chA.pdb.svn-base
MSD_protocol_capture/Capture_Files/heterodimer_files/input_files/state_versions/v4/.svn/text-base/1USM_chB.pdb.svn-base
MSD_protocol_capture/Capture_Files/heterodimer_files/input_files/state_versions/v4/.svn/text-base/A.states.svn-base
MSD_protocol_capture/Capture_Files/heterodimer_files/input_files/state_versions/v4/.svn/text-base/AA.states.svn-base
MSD_protocol_capture/Capture_Files/heterodimer_files/input_files/state_versions/v4/.svn/text-base/AB.states.svn-base
MSD_protocol_capture/Capture_Files/heterodimer_files/input_files/state_versions/v4/.svn/text-base/B.states.svn-base
MSD_protocol_capture/Capture_Files/heterodimer_files/input_files/state_versions/v4/.svn/text-base/BB.states.svn-base
MSD_protocol_capture/Capture_Files/heterodimer_files/input_files/state_versions/v4/.svn/text-base/dock_v1b_redes8_1_take1_1_1dG_1.0Ent_AA.pdb.svn-base
MSD_protocol_capture/Capture_Files/heterodimer_files/input_files/state_versions/v4/.svn/text-base/dock_v1b_redes8_1_take1_1_1dG_1.0Ent_BB.pdb.svn-base
MSD_protocol_capture/Capture_Files/heterodimer_files/input_files/state_versions/v4/.svn/text-base/dock_v1b_redes8_1_take1_1_2dG_1.0Ent_AA.pdb.svn-base
MSD_protocol_capture/Capture_Files/heterodimer_files/input_files/state_versions/v4/.svn/text-base/dock_v1b_redes8_1_take1_1_2dG_1.0Ent_BB.pdb.svn-base
MSD_protocol_capture/Capture_Files/heterodimer_files/input_files/state_versions/v4/.svn/text-base/dock_v1b_redes8_1_take1_1_3dG_1.0Ent_AA.pdb.svn-base
MSD_protocol_capture/Capture_Files/heterodimer_files/input_files/state_versions/v4/.svn/text-base/dock_v1b_redes8_1_take1_1_3dG_1.0Ent_BB.pdb.svn-base
MSD_protocol_capture/Capture_Files/heterodimer_files/input_files/state_versions/v4/.svn/text-base/dock_v1b_redes8_1_take1_1_4dG_1.0Ent_AA.pdb.svn-base
MSD_protocol_capture/Capture_Files/heterodimer_files/input_files/state_versions/v4/.svn/text-base/dock_v1b_redes8_1_take1_1_4dG_1.0Ent_BB.pdb.svn-base
MSD_protocol_capture/Capture_Files/heterodimer_files/input_files/state_versions/v4/.svn/text-base/dock_v1b_redes8_1_take1_1_5dG_1.0Ent_BB.pdb.svn-base
MSD_protocol_capture/Capture_Files/heterodimer_files/input_files/state_versions/v4/.svn/text-base/dock_v1b_redes8_1_take1_1_6dG_1.0Ent_AA.pdb.svn-base
MSD_protocol_capture/Capture_Files/heterodimer_files/input_files/state_versions/v4/.svn/text-base/dock_v1b_redes8_1_take1_1_6dG_1.0Ent_BB.pdb.svn-base
MSD_protocol_capture/Capture_Files/heterodimer_files/input_files/state_versions/v4/.svn/text-base/dock_v2_redes8_2_take1_1_1dG_1.0Ent_AA.pdb.svn-base
MSD_protocol_capture/Capture_Files/heterodimer_files/input_files/state_versions/v4/.svn/text-base/dock_v2_redes8_2_take1_1_2dG_1.0Ent_AA.pdb.svn-base
MSD_protocol_capture/Capture_Files/heterodimer_files/input_files/state_versions/v4/.svn/text-base/dock_v2_redes8_2_take1_1_5dG_1.0Ent_AA.pdb.svn-base
MSD_protocol_capture/Capture_Files/heterodimer_files/input_files/state_versions/v4/.svn/text-base/dock_v2_redes8_2_take1_1_5dG_1.0Ent_BB.pdb.svn-base
MSD_protocol_capture/Capture_Files/heterodimer_files/input_files/state_versions/v4/.svn/text-base/dock_v2_redes8_2_take2_redocked_wt_1_3dG_1.0Ent_AA.pdb.svn-base
MSD_protocol_capture/Capture_Files/heterodimer_files/input_files/state_versions/v4/.svn/text-base/dock_v2_redes8_2_take2_redocked_wt_1_6dG_1.0Ent_AA.pdb.svn-base
MSD_protocol_capture/Capture_Files/heterodimer_files/input_files/state_versions/v4/.svn/text-base/dock_v2_redes8_2_take2_redocked_wt_1_6dG_1.0Ent_BB.pdb.svn-base
MSD_protocol_capture/Capture_Files/heterodimer_files/input_files/state_versions/v4/.svn/text-base/dock_v2_redes8_2_take2_redocked_wt_2_2dG_1.0Ent_AA.pdb.svn-base
MSD_protocol_capture/Capture_Files/heterodimer_files/input_files/state_versions/v4/.svn/text-base/dock_v2_redes8_2_take2_redocked_wt_2_3dG_1.0Ent_BB.pdb.svn-base
MSD_protocol_capture/Capture_Files/heterodimer_files/input_files/state_versions/v4/.svn/text-base/dock_v2_redes8_2_take2_redocked_wt_2_4dG_1.0Ent_BB.pdb.svn-base
MSD_protocol_capture/Capture_Files/heterodimer_files/input_files/state_versions/v4/.svn/text-base/dock_v2_redes8_2_take2_redocked_wt_2_5dG_1.0Ent_AA.pdb.svn-base
MSD_protocol_capture/Capture_Files/heterodimer_files/input_files/state_versions/v4/.svn/text-base/dock_v2_redes8_2_take2_redocked_wt_2_6dG_1.0Ent_AA.pdb.svn-base
MSD_protocol_capture/Capture_Files/heterodimer_files/input_files/state_versions/v4/.svn/text-base/dock_v2_redes8_2_take2_redocked_wt_3_1dG_1.0Ent_AA.pdb.svn-base
MSD_protocol_capture/Capture_Files/heterodimer_files/input_files/state_versions/v4/.svn/text-base/dock_v2_redes8_2_take2_redocked_wt_3_2dG_1.0Ent_AA.pdb.svn-base
MSD_protocol_capture/Capture_Files/heterodimer_files/input_files/state_versions/v4/.svn/text-base/dock_v2_redes8_2_take2_redocked_wt_3_5dG_1.0Ent_AA.pdb.svn-base
MSD_protocol_capture/Capture_Files/heterodimer_files/input_files/state_versions/v4/.svn/text-base/dock_v2_redes8_2_take2_redocked_wt_4_1dG_1.0Ent_AA.pdb.svn-base
MSD_protocol_capture/Capture_Files/heterodimer_files/input_files/state_versions/v4/.svn/text-base/dock_v2_redes8_2_take2_redocked_wt_4_2dG_1.0Ent_BB.pdb.svn-base
MSD_protocol_capture/Capture_Files/heterodimer_files/input_files/state_versions/v4/.svn/text-base/dock_v2_redes8_2_take2_redocked_wt_4_3dG_1.0Ent_AA.pdb.svn-base
MSD_protocol_capture/Capture_Files/heterodimer_files/input_files/state_versions/v4/.svn/text-base/dock_v2_redes8_2_take2_redocked_wt_4_3dG_1.0Ent_BB.pdb.svn-base
MSD_protocol_capture/Capture_Files/heterodimer_files/input_files/state_versions/v4/.svn/text-base/dock_v2_redes8_2_take2_redocked_wt_4_6dG_1.0Ent_AA.pdb.svn-base
MSD_protocol_capture/Capture_Files/heterodimer_files/input_files/state_versions/v4/.svn/text-base/dock_v2_redes8_2_take2_redocked_wt_5_3dG_1.0Ent_BB.pdb.svn-base
MSD_protocol_capture/Capture_Files/heterodimer_files/input_files/state_versions/v4/.svn/text-base/dock_v2_redes8_2_take2_redocked_wt_5_4dG_1.0Ent_AA.pdb.svn-base
MSD_protocol_capture/Capture_Files/heterodimer_files/input_files/state_versions/v4/.svn/text-base/dock_v2_redes8_2_take2_redocked_wt_5_4dG_1.0Ent_BB.pdb.svn-base
MSD_protocol_capture/Capture_Files/heterodimer_files/input_files/state_versions/v4/.svn/text-base/dock_v2_redes8_2_take2_redocked_wt_6_1dG_1.0Ent_BB.pdb.svn-base
MSD_protocol_capture/Capture_Files/heterodimer_files/input_files/state_versions/v4/.svn/text-base/dock_v2_redes8_2_take2_redocked_wt_6_4dG_1.0Ent_AA.pdb.svn-base
MSD_protocol_capture/Capture_Files/heterodimer_files/input_files/state_versions/v4/.svn/text-base/dock_v3b_redes8_4_q0p25_take1_02_2dG_1.0Ent_AA.pdb.svn-base
MSD_protocol_capture/Capture_Files/heterodimer_files/input_files/state_versions/v4/.svn/text-base/dock_v3b_redes8_4_q0p25_take1_02_2dG_1.0Ent_BB.pdb.svn-base
MSD_protocol_capture/Capture_Files/heterodimer_files/input_files/state_versions/v4/.svn/text-base/dock_v3b_redes8_4_q0p25_take1_03_3dG_1.0Ent_AA.pdb.svn-base
MSD_protocol_capture/Capture_Files/heterodimer_files/input_files/state_versions/v4/.svn/text-base/dock_v3b_redes8_4_q0p25_take1_04_4dG_1.0Ent_AA.pdb.svn-base
MSD_protocol_capture/Capture_Files/heterodimer_files/input_files/state_versions/v4/.svn/text-base/dock_v3b_redes8_4_q0p25_take1_06_6dG_1.0Ent_BB.pdb.svn-base
MSD_protocol_capture/Capture_Files/heterodimer_files/input_files/state_versions/v4/.svn/text-base/dock_v3b_redes8_4_q0p25_take1_07_1dG_1.0Ent_AA.pdb.svn-base
MSD_protocol_capture/Capture_Files/heterodimer_files/input_files/state_versions/v4/.svn/text-base/dock_v3b_redes8_4_q0p25_take1_07_1dG_1.0Ent_BB.pdb.svn-base
MSD_protocol_capture/Capture_Files/heterodimer_files/input_files/state_versions/v4/.svn/text-base/dock_v3b_redes8_4_q0p25_take1_08_2dG_1.0Ent_AA.pdb.svn-base
MSD_protocol_capture/Capture_Files/heterodimer_files/input_files/state_versions/v4/.svn/text-base/dock_v3b_redes8_4_q0p25_take1_09_3dG_1.0Ent_AA.pdb.svn-base
MSD_protocol_capture/Capture_Files/heterodimer_files/input_files/state_versions/v4/.svn/text-base/dock_v3b_redes8_4_q0p25_take1_09_3dG_1.0Ent_BB.pdb.svn-base
MSD_protocol_capture/Capture_Files/heterodimer_files/input_files/state_versions/v4/.svn/text-base/dock_v3b_redes8_4_q0p25_take1_11_5dG_1.0Ent_AA.pdb.svn-base
MSD_protocol_capture/Capture_Files/heterodimer_files/input_files/state_versions/v4/.svn/text-base/dock_v3b_redes8_4_q0p25_take1_11_5dG_1.0Ent_BB.pdb.svn-base
MSD_protocol_capture/Capture_Files/heterodimer_files/input_files/state_versions/v4/.svn/text-base/dock_v3b_redes8_4_q0p25_take1_14_2dG_1.0Ent_BB.pdb.svn-base
MSD_protocol_capture/Capture_Files/heterodimer_files/input_files/state_versions/v4/.svn/text-base/dock_v3b_redes8_4_q0p25_take1_15_3dG_1.0Ent_AA.pdb.svn-base
MSD_protocol_capture/Capture_Files/heterodimer_files/input_files/state_versions/v4/.svn/text-base/dock_v3b_redes8_4_q0p25_take1_15_3dG_1.0Ent_BB.pdb.svn-base
MSD_protocol_capture/Capture_Files/heterodimer_files/input_files/state_versions/v4/.svn/text-base/dock_v3b_redes8_4_q0p25_take1_17_5dG_1.0Ent_AA.pdb.svn-base
MSD_protocol_capture/Capture_Files/heterodimer_files/input_files/state_versions/v4/.svn/text-base/dock_v3b_redes8_4_q0p25_take1_18_6dG_1.0Ent_BB.pdb.svn-base
MSD_protocol_capture/Capture_Files/heterodimer_files/input_files/state_versions/v4/.svn/text-base/dock_v3b_redes8_4_q0p25_take1_19_1dG_1.0Ent_AA.pdb.svn-base
MSD_protocol_capture/Capture_Files/heterodimer_files/input_files/state_versions/v4/.svn/text-base/dock_v3b_redes8_4_q0p25_take1_23_5dG_1.0Ent_AA.pdb.svn-base
MSD_protocol_capture/Capture_Files/heterodimer_files/input_files/state_versions/v4/.svn/text-base/dock_v3b_redes8_4_q0p25_take1_24_6dG_1.0Ent_BB.pdb.svn-base
MSD_protocol_capture/Capture_Files/heterodimer_files/input_files/state_versions/v4/.svn/text-base/dock_v3b_redes8_4_q0p25_take1_25_1dG_1.0Ent_AA.pdb.svn-base
MSD_protocol_capture/Capture_Files/heterodimer_files/input_files/state_versions/v4/.svn/text-base/dock_v3b_redes8_4_q0p25_take1_28_4dG_1.0Ent_AA.pdb.svn-base
MSD_protocol_capture/Capture_Files/heterodimer_files/input_files/state_versions/v4/.svn/text-base/dock_v3b_redes8_4_q0p25_take1_29_5dG_1.0Ent_BB.pdb.svn-base
MSD_protocol_capture/Capture_Files/heterodimer_files/input_files/state_versions/v4/.svn/text-base/dock_v3b_redes8_4_q0p25_take1_30_6dG_1.0Ent_AA.pdb.svn-base
MSD_protocol_capture/Capture_Files/heterodimer_files/input_files/state_versions/v4/.svn/text-base/dock_v3b_redes8_4_q0p25_take1_31_1dG_1.0Ent_BB.pdb.svn-base
MSD_protocol_capture/Capture_Files/heterodimer_files/input_files/state_versions/v4/.svn/text-base/dock_v3b_redes8_4_q0p25_take1_32_2dG_1.0Ent_BB.pdb.svn-base
MSD_protocol_capture/Capture_Files/heterodimer_files/input_files/state_versions/v4/.svn/text-base/dock_v3b_redes8_4_q0p25_take1_33_3dG_1.0Ent_AA.pdb.svn-base
MSD_protocol_capture/Capture_Files/heterodimer_files/input_files/state_versions/v4/.svn/text-base/dock_v3b_redes8_4_q0p25_take1_35_5dG_1.0Ent_AA.pdb.svn-base
MSD_protocol_capture/Capture_Files/heterodimer_files/input_files/state_versions/v4/.svn/text-base/dock_v3b_redes8_4_q0p25_take1_36_6dG_1.0Ent_AA.pdb.svn-base
MSD_protocol_capture/Capture_Files/heterodimer_files/input_files/state_versions/v4/.svn/text-base/dock_v3b_redes8_4_q0p25_take1_36_6dG_1.0Ent_BB.pdb.svn-base
MSD_protocol_capture/Capture_Files/heterodimer_files/input_files/state_versions/v4/.svn/tmp
MSD_protocol_capture/Capture_Files/heterodimer_files/input_files/state_versions/v4/.svn/tmp/prop-base
MSD_protocol_capture/Capture_Files/heterodimer_files/input_files/state_versions/v4/.svn/tmp/props
MSD_protocol_capture/Capture_Files/heterodimer_files/input_files/state_versions/v4/.svn/tmp/text-base
MSD_protocol_capture/Capture_Files/heterodimer_files/run/.svn
MSD_protocol_capture/Capture_Files/heterodimer_files/run/.svn/all-wcprops
MSD_protocol_capture/Capture_Files/heterodimer_files/run/.svn/entries
MSD_protocol_capture/Capture_Files/heterodimer_files/run/.svn/prop-base
MSD_protocol_capture/Capture_Files/heterodimer_files/run/.svn/props
MSD_protocol_capture/Capture_Files/heterodimer_files/run/.svn/text-base
MSD_protocol_capture/Capture_Files/heterodimer_files/run/.svn/text-base/README.svn-base
MSD_protocol_capture/Capture_Files/heterodimer_files/run/.svn/text-base/v1b_take1_creation_command.txt.svn-base
MSD_protocol_capture/Capture_Files/heterodimer_files/run/.svn/text-base/v1b_take2_creation_command.txt.svn-base
MSD_protocol_capture/Capture_Files/heterodimer_files/run/.svn/text-base/v2_take1_creation_command.txt.svn-base
MSD_protocol_capture/Capture_Files/heterodimer_files/run/.svn/text-base/v2_take2_creation_command.txt.svn-base
MSD_protocol_capture/Capture_Files/heterodimer_files/run/.svn/text-base/v3_take3_creation_command.txt.svn-base
MSD_protocol_capture/Capture_Files/heterodimer_files/run/.svn/text-base/v3_take4_creation_command.txt.svn-base
MSD_protocol_capture/Capture_Files/heterodimer_files/run/.svn/text-base/v4_take5_creation_command.txt.svn-base
MSD_protocol_capture/Capture_Files/heterodimer_files/run/.svn/text-base/v4_take6_creation_command.txt.svn-base
MSD_protocol_capture/Capture_Files/heterodimer_files/run/.svn/tmp
MSD_protocol_capture/Capture_Files/heterodimer_files/run/.svn/tmp/prop-base
MSD_protocol_capture/Capture_Files/heterodimer_files/run/.svn/tmp/props
MSD_protocol_capture/Capture_Files/heterodimer_files/run/.svn/tmp/text-base
MSD_protocol_capture/Capture_Files/heterodimer_files/scripts/.svn
MSD_protocol_capture/Capture_Files/heterodimer_files/scripts/.svn/all-wcprops
MSD_protocol_capture/Capture_Files/heterodimer_files/scripts/.svn/entries
MSD_protocol_capture/Capture_Files/heterodimer_files/scripts/.svn/prop-base
MSD_protocol_capture/Capture_Files/heterodimer_files/scripts/.svn/prop-base/dockxml_command.scr.svn-base
MSD_protocol_capture/Capture_Files/heterodimer_files/scripts/.svn/props
MSD_protocol_capture/Capture_Files/heterodimer_files/scripts/.svn/text-base
MSD_protocol_capture/Capture_Files/heterodimer_files/scripts/.svn/text-base/dock_jobs_ddGs_from_repacked3.py.svn-base
MSD_protocol_capture/Capture_Files/heterodimer_files/scripts/.svn/text-base/dock_jobs_repack2.py.svn-base
MSD_protocol_capture/Capture_Files/heterodimer_files/scripts/.svn/text-base/dockxml_command.scr.svn-base
MSD_protocol_capture/Capture_Files/heterodimer_files/scripts/.svn/text-base/gather_top_repacked_redocked_structures.py.svn-base
MSD_protocol_capture/Capture_Files/heterodimer_files/scripts/.svn/text-base/prepack_monomers.py.svn-base
MSD_protocol_capture/Capture_Files/heterodimer_files/scripts/.svn/text-base/setup_jobs.py.svn-base
MSD_protocol_capture/Capture_Files/heterodimer_files/scripts/.svn/text-base/xmldock_jobs_run.py.svn-base
MSD_protocol_capture/Capture_Files/heterodimer_files/scripts/.svn/tmp
MSD_protocol_capture/Capture_Files/heterodimer_files/scripts/.svn/tmp/prop-base
MSD_protocol_capture/Capture_Files/heterodimer_files/scripts/.svn/tmp/props
MSD_protocol_capture/Capture_Files/heterodimer_files/scripts/.svn/tmp/text-base
MSD_protocol_capture/Capture_Files/orthogonal_interface_files/.svn
MSD_protocol_capture/Capture_Files/orthogonal_interface_files/.svn/all-wcprops
MSD_protocol_capture/Capture_Files/orthogonal_interface_files/.svn/entries
MSD_protocol_capture/Capture_Files/orthogonal_interface_files/.svn/prop-base
MSD_protocol_capture/Capture_Files/orthogonal_interface_files/.svn/props
MSD_protocol_capture/Capture_Files/orthogonal_interface_files/.svn/text-base
MSD_protocol_capture/Capture_Files/orthogonal_interface_files/.svn/tmp
MSD_protocol_capture/Capture_Files/orthogonal_interface_files/.svn/tmp/prop-base
MSD_protocol_capture/Capture_Files/orthogonal_interface_files/.svn/tmp/props
MSD_protocol_capture/Capture_Files/orthogonal_interface_files/.svn/tmp/text-base
MSD_protocol_capture/Capture_Files/orthogonal_interface_files/input_files/.svn
MSD_protocol_capture/Capture_Files/orthogonal_interface_files/input_files/.svn/all-wcprops
MSD_protocol_capture/Capture_Files/orthogonal_interface_files/input_files/.svn/entries
MSD_protocol_capture/Capture_Files/orthogonal_interface_files/input_files/.svn/prop-base
MSD_protocol_capture/Capture_Files/orthogonal_interface_files/input_files/.svn/props
MSD_protocol_capture/Capture_Files/orthogonal_interface_files/input_files/.svn/text-base
MSD_protocol_capture/Capture_Files/orthogonal_interface_files/input_files/.svn/tmp
MSD_protocol_capture/Capture_Files/orthogonal_interface_files/input_files/.svn/tmp/prop-base
MSD_protocol_capture/Capture_Files/orthogonal_interface_files/input_files/.svn/tmp/props
MSD_protocol_capture/Capture_Files/orthogonal_interface_files/input_files/.svn/tmp/text-base
MSD_protocol_capture/Capture_Files/orthogonal_interface_files/input_files/design_definitions/.svn
MSD_protocol_capture/Capture_Files/orthogonal_interface_files/input_files/design_definitions/.svn/all-wcprops
MSD_protocol_capture/Capture_Files/orthogonal_interface_files/input_files/design_definitions/.svn/entries
MSD_protocol_capture/Capture_Files/orthogonal_interface_files/input_files/design_definitions/.svn/prop-base
MSD_protocol_capture/Capture_Files/orthogonal_interface_files/input_files/design_definitions/.svn/props
MSD_protocol_capture/Capture_Files/orthogonal_interface_files/input_files/design_definitions/.svn/text-base
MSD_protocol_capture/Capture_Files/orthogonal_interface_files/input_files/design_definitions/.svn/tmp
MSD_protocol_capture/Capture_Files/orthogonal_interface_files/input_files/design_definitions/.svn/tmp/prop-base
MSD_protocol_capture/Capture_Files/orthogonal_interface_files/input_files/design_definitions/.svn/tmp/props
MSD_protocol_capture/Capture_Files/orthogonal_interface_files/input_files/design_definitions/.svn/tmp/text-base
MSD_protocol_capture/Capture_Files/orthogonal_interface_files/input_files/design_definitions/d16_allofexo84interface/.svn
MSD_protocol_capture/Capture_Files/orthogonal_interface_files/input_files/design_definitions/d16_allofexo84interface/.svn/all-wcprops
MSD_protocol_capture/Capture_Files/orthogonal_interface_files/input_files/design_definitions/d16_allofexo84interface/.svn/entries
MSD_protocol_capture/Capture_Files/orthogonal_interface_files/input_files/design_definitions/d16_allofexo84interface/.svn/prop-base
MSD_protocol_capture/Capture_Files/orthogonal_interface_files/input_files/design_definitions/d16_allofexo84interface/.svn/props
MSD_protocol_capture/Capture_Files/orthogonal_interface_files/input_files/design_definitions/d16_allofexo84interface/.svn/text-base
MSD_protocol_capture/Capture_Files/orthogonal_interface_files/input_files/design_definitions/d16_allofexo84interface/.svn/text-base/definition_files.txt.svn-base
MSD_protocol_capture/Capture_Files/orthogonal_interface_files/input_files/design_definitions/d16_allofexo84interface/.svn/text-base/empty.corr.svn-base
MSD_protocol_capture/Capture_Files/orthogonal_interface_files/input_files/design_definitions/d16_allofexo84interface/.svn/text-base/entity.resfile.svn-base
MSD_protocol_capture/Capture_Files/orthogonal_interface_files/input_files/design_definitions/d16_allofexo84interface/.svn/text-base/Exo84.2resfile.svn-base
MSD_protocol_capture/Capture_Files/orthogonal_interface_files/input_files/design_definitions/d16_allofexo84interface/.svn/text-base/fitness.daf.svn-base
MSD_protocol_capture/Capture_Files/orthogonal_interface_files/input_files/design_definitions/d16_allofexo84interface/.svn/text-base/RalA.2resfile.svn-base
MSD_protocol_capture/Capture_Files/orthogonal_interface_files/input_files/design_definitions/d16_allofexo84interface/.svn/text-base/RalA.corr.svn-base
MSD_protocol_capture/Capture_Files/orthogonal_interface_files/input_files/design_definitions/d16_allofexo84interface/.svn/text-base/RalA1andRalBP1.2resfile.svn-base
MSD_protocol_capture/Capture_Files/orthogonal_interface_files/input_files/design_definitions/d16_allofexo84interface/.svn/text-base/RalA2andSec5.2resfile.svn-base
MSD_protocol_capture/Capture_Files/orthogonal_interface_files/input_files/design_definitions/d16_allofexo84interface/.svn/text-base/RalA3andExo84.2resfile.svn-base
MSD_protocol_capture/Capture_Files/orthogonal_interface_files/input_files/design_definitions/d16_allofexo84interface/.svn/text-base/RalBP1.2resfile.svn-base
MSD_protocol_capture/Capture_Files/orthogonal_interface_files/input_files/design_definitions/d16_allofexo84interface/.svn/text-base/resfile.moltenres_A.svn-base
MSD_protocol_capture/Capture_Files/orthogonal_interface_files/input_files/design_definitions/d16_allofexo84interface/.svn/text-base/resfile.moltenres_AB.svn-base
MSD_protocol_capture/Capture_Files/orthogonal_interface_files/input_files/design_definitions/d16_allofexo84interface/.svn/text-base/resfile.moltenres_AC.svn-base
MSD_protocol_capture/Capture_Files/orthogonal_interface_files/input_files/design_definitions/d16_allofexo84interface/.svn/text-base/resfile.moltenres_AD.svn-base
MSD_protocol_capture/Capture_Files/orthogonal_interface_files/input_files/design_definitions/d16_allofexo84interface/.svn/text-base/resfile.moltenres_B.svn-base
MSD_protocol_capture/Capture_Files/orthogonal_interface_files/input_files/design_definitions/d16_allofexo84interface/.svn/text-base/resfile.moltenres_C.svn-base
MSD_protocol_capture/Capture_Files/orthogonal_interface_files/input_files/design_definitions/d16_allofexo84interface/.svn/text-base/resfile.moltenres_D.svn-base
MSD_protocol_capture/Capture_Files/orthogonal_interface_files/input_files/design_definitions/d16_allofexo84interface/.svn/text-base/Sec5.2resfile.svn-base
MSD_protocol_capture/Capture_Files/orthogonal_interface_files/input_files/design_definitions/d16_allofexo84interface/.svn/tmp
MSD_protocol_capture/Capture_Files/orthogonal_interface_files/input_files/design_definitions/d16_allofexo84interface/.svn/tmp/prop-base
MSD_protocol_capture/Capture_Files/orthogonal_interface_files/input_files/design_definitions/d16_allofexo84interface/.svn/tmp/props
MSD_protocol_capture/Capture_Files/orthogonal_interface_files/input_files/design_definitions/d16_allofexo84interface/.svn/tmp/text-base
MSD_protocol_capture/Capture_Files/orthogonal_interface_files/input_files/design_definitions/d16_allofexo84interface_nodesign/.svn
MSD_protocol_capture/Capture_Files/orthogonal_interface_files/input_files/design_definitions/d16_allofexo84interface_nodesign/.svn/all-wcprops
MSD_protocol_capture/Capture_Files/orthogonal_interface_files/input_files/design_definitions/d16_allofexo84interface_nodesign/.svn/entries
MSD_protocol_capture/Capture_Files/orthogonal_interface_files/input_files/design_definitions/d16_allofexo84interface_nodesign/.svn/prop-base
MSD_protocol_capture/Capture_Files/orthogonal_interface_files/input_files/design_definitions/d16_allofexo84interface_nodesign/.svn/props
MSD_protocol_capture/Capture_Files/orthogonal_interface_files/input_files/design_definitions/d16_allofexo84interface_nodesign/.svn/text-base
MSD_protocol_capture/Capture_Files/orthogonal_interface_files/input_files/design_definitions/d16_allofexo84interface_nodesign/.svn/text-base/definition_files.txt.svn-base
MSD_protocol_capture/Capture_Files/orthogonal_interface_files/input_files/design_definitions/d16_allofexo84interface_nodesign/.svn/text-base/empty.corr.svn-base
MSD_protocol_capture/Capture_Files/orthogonal_interface_files/input_files/design_definitions/d16_allofexo84interface_nodesign/.svn/text-base/entity.resfile.svn-base
MSD_protocol_capture/Capture_Files/orthogonal_interface_files/input_files/design_definitions/d16_allofexo84interface_nodesign/.svn/text-base/Exo84.2resfile.svn-base
MSD_protocol_capture/Capture_Files/orthogonal_interface_files/input_files/design_definitions/d16_allofexo84interface_nodesign/.svn/text-base/fitness.daf.svn-base
MSD_protocol_capture/Capture_Files/orthogonal_interface_files/input_files/design_definitions/d16_allofexo84interface_nodesign/.svn/text-base/RalA.2resfile.svn-base
MSD_protocol_capture/Capture_Files/orthogonal_interface_files/input_files/design_definitions/d16_allofexo84interface_nodesign/.svn/text-base/RalA.corr.svn-base
MSD_protocol_capture/Capture_Files/orthogonal_interface_files/input_files/design_definitions/d16_allofexo84interface_nodesign/.svn/text-base/RalA1andRalBP1.2resfile.svn-base
MSD_protocol_capture/Capture_Files/orthogonal_interface_files/input_files/design_definitions/d16_allofexo84interface_nodesign/.svn/text-base/RalA2andSec5.2resfile.svn-base
MSD_protocol_capture/Capture_Files/orthogonal_interface_files/input_files/design_definitions/d16_allofexo84interface_nodesign/.svn/text-base/RalA3andExo84.2resfile.svn-base
MSD_protocol_capture/Capture_Files/orthogonal_interface_files/input_files/design_definitions/d16_allofexo84interface_nodesign/.svn/text-base/RalBP1.2resfile.svn-base
MSD_protocol_capture/Capture_Files/orthogonal_interface_files/input_files/design_definitions/d16_allofexo84interface_nodesign/.svn/text-base/resfile.moltenres_A.svn-base
MSD_protocol_capture/Capture_Files/orthogonal_interface_files/input_files/design_definitions/d16_allofexo84interface_nodesign/.svn/text-base/resfile.moltenres_AB.svn-base
MSD_protocol_capture/Capture_Files/orthogonal_interface_files/input_files/design_definitions/d16_allofexo84interface_nodesign/.svn/text-base/resfile.moltenres_AC.svn-base
MSD_protocol_capture/Capture_Files/orthogonal_interface_files/input_files/design_definitions/d16_allofexo84interface_nodesign/.svn/text-base/resfile.moltenres_AD.svn-base
MSD_protocol_capture/Capture_Files/orthogonal_interface_files/input_files/design_definitions/d16_allofexo84interface_nodesign/.svn/text-base/resfile.moltenres_B.svn-base
MSD_protocol_capture/Capture_Files/orthogonal_interface_files/input_files/design_definitions/d16_allofexo84interface_nodesign/.svn/text-base/resfile.moltenres_C.svn-base
MSD_protocol_capture/Capture_Files/orthogonal_interface_files/input_files/design_definitions/d16_allofexo84interface_nodesign/.svn/text-base/resfile.moltenres_D.svn-base
MSD_protocol_capture/Capture_Files/orthogonal_interface_files/input_files/design_definitions/d16_allofexo84interface_nodesign/.svn/text-base/Sec5.2resfile.svn-base
MSD_protocol_capture/Capture_Files/orthogonal_interface_files/input_files/design_definitions/d16_allofexo84interface_nodesign/.svn/tmp
MSD_protocol_capture/Capture_Files/orthogonal_interface_files/input_files/design_definitions/d16_allofexo84interface_nodesign/.svn/tmp/prop-base
MSD_protocol_capture/Capture_Files/orthogonal_interface_files/input_files/design_definitions/d16_allofexo84interface_nodesign/.svn/tmp/props
MSD_protocol_capture/Capture_Files/orthogonal_interface_files/input_files/design_definitions/d16_allofexo84interface_nodesign/.svn/tmp/text-base
MSD_protocol_capture/Capture_Files/orthogonal_interface_files/input_files/design_definitions/d6_excluderesi38and48/.svn
MSD_protocol_capture/Capture_Files/orthogonal_interface_files/input_files/design_definitions/d6_excluderesi38and48/.svn/all-wcprops
MSD_protocol_capture/Capture_Files/orthogonal_interface_files/input_files/design_definitions/d6_excluderesi38and48/.svn/entries
MSD_protocol_capture/Capture_Files/orthogonal_interface_files/input_files/design_definitions/d6_excluderesi38and48/.svn/prop-base
MSD_protocol_capture/Capture_Files/orthogonal_interface_files/input_files/design_definitions/d6_excluderesi38and48/.svn/props
MSD_protocol_capture/Capture_Files/orthogonal_interface_files/input_files/design_definitions/d6_excluderesi38and48/.svn/text-base
MSD_protocol_capture/Capture_Files/orthogonal_interface_files/input_files/design_definitions/d6_excluderesi38and48/.svn/text-base/definition_files.txt.svn-base
MSD_protocol_capture/Capture_Files/orthogonal_interface_files/input_files/design_definitions/d6_excluderesi38and48/.svn/text-base/empty.corr.svn-base
MSD_protocol_capture/Capture_Files/orthogonal_interface_files/input_files/design_definitions/d6_excluderesi38and48/.svn/text-base/entity.resfile.svn-base
MSD_protocol_capture/Capture_Files/orthogonal_interface_files/input_files/design_definitions/d6_excluderesi38and48/.svn/text-base/Exo84.2resfile.svn-base
MSD_protocol_capture/Capture_Files/orthogonal_interface_files/input_files/design_definitions/d6_excluderesi38and48/.svn/text-base/fitness.daf.svn-base
MSD_protocol_capture/Capture_Files/orthogonal_interface_files/input_files/design_definitions/d6_excluderesi38and48/.svn/text-base/RalA.2resfile.svn-base
MSD_protocol_capture/Capture_Files/orthogonal_interface_files/input_files/design_definitions/d6_excluderesi38and48/.svn/text-base/RalA.corr.svn-base
MSD_protocol_capture/Capture_Files/orthogonal_interface_files/input_files/design_definitions/d6_excluderesi38and48/.svn/text-base/RalA1andRalBP1.2resfile.svn-base
MSD_protocol_capture/Capture_Files/orthogonal_interface_files/input_files/design_definitions/d6_excluderesi38and48/.svn/text-base/RalA2andSec5.2resfile.svn-base
MSD_protocol_capture/Capture_Files/orthogonal_interface_files/input_files/design_definitions/d6_excluderesi38and48/.svn/text-base/RalA3andExo84.2resfile.svn-base
MSD_protocol_capture/Capture_Files/orthogonal_interface_files/input_files/design_definitions/d6_excluderesi38and48/.svn/text-base/RalBP1.2resfile.svn-base
MSD_protocol_capture/Capture_Files/orthogonal_interface_files/input_files/design_definitions/d6_excluderesi38and48/.svn/text-base/resfile.moltenres_A.svn-base
MSD_protocol_capture/Capture_Files/orthogonal_interface_files/input_files/design_definitions/d6_excluderesi38and48/.svn/text-base/resfile.moltenres_AB.svn-base
MSD_protocol_capture/Capture_Files/orthogonal_interface_files/input_files/design_definitions/d6_excluderesi38and48/.svn/text-base/resfile.moltenres_AC.svn-base
MSD_protocol_capture/Capture_Files/orthogonal_interface_files/input_files/design_definitions/d6_excluderesi38and48/.svn/text-base/resfile.moltenres_AD.svn-base
MSD_protocol_capture/Capture_Files/orthogonal_interface_files/input_files/design_definitions/d6_excluderesi38and48/.svn/text-base/resfile.moltenres_B.svn-base
MSD_protocol_capture/Capture_Files/orthogonal_interface_files/input_files/design_definitions/d6_excluderesi38and48/.svn/text-base/resfile.moltenres_C.svn-base
MSD_protocol_capture/Capture_Files/orthogonal_interface_files/input_files/design_definitions/d6_excluderesi38and48/.svn/text-base/resfile.moltenres_D.svn-base
MSD_protocol_capture/Capture_Files/orthogonal_interface_files/input_files/design_definitions/d6_excluderesi38and48/.svn/text-base/Sec5.2resfile.svn-base
MSD_protocol_capture/Capture_Files/orthogonal_interface_files/input_files/design_definitions/d6_excluderesi38and48/.svn/tmp
MSD_protocol_capture/Capture_Files/orthogonal_interface_files/input_files/design_definitions/d6_excluderesi38and48/.svn/tmp/prop-base
MSD_protocol_capture/Capture_Files/orthogonal_interface_files/input_files/design_definitions/d6_excluderesi38and48/.svn/tmp/props
MSD_protocol_capture/Capture_Files/orthogonal_interface_files/input_files/design_definitions/d6_excluderesi38and48/.svn/tmp/text-base
MSD_protocol_capture/Capture_Files/orthogonal_interface_files/input_files/design_definitions/d6_excluderesi38and48_nodesign/.svn
MSD_protocol_capture/Capture_Files/orthogonal_interface_files/input_files/design_definitions/d6_excluderesi38and48_nodesign/.svn/all-wcprops
MSD_protocol_capture/Capture_Files/orthogonal_interface_files/input_files/design_definitions/d6_excluderesi38and48_nodesign/.svn/entries
MSD_protocol_capture/Capture_Files/orthogonal_interface_files/input_files/design_definitions/d6_excluderesi38and48_nodesign/.svn/prop-base
MSD_protocol_capture/Capture_Files/orthogonal_interface_files/input_files/design_definitions/d6_excluderesi38and48_nodesign/.svn/props
MSD_protocol_capture/Capture_Files/orthogonal_interface_files/input_files/design_definitions/d6_excluderesi38and48_nodesign/.svn/text-base
MSD_protocol_capture/Capture_Files/orthogonal_interface_files/input_files/design_definitions/d6_excluderesi38and48_nodesign/.svn/text-base/definition_files.txt.svn-base
MSD_protocol_capture/Capture_Files/orthogonal_interface_files/input_files/design_definitions/d6_excluderesi38and48_nodesign/.svn/text-base/empty.corr.svn-base
MSD_protocol_capture/Capture_Files/orthogonal_interface_files/input_files/design_definitions/d6_excluderesi38and48_nodesign/.svn/text-base/entity.resfile.svn-base
MSD_protocol_capture/Capture_Files/orthogonal_interface_files/input_files/design_definitions/d6_excluderesi38and48_nodesign/.svn/text-base/Exo84.2resfile.svn-base
MSD_protocol_capture/Capture_Files/orthogonal_interface_files/input_files/design_definitions/d6_excluderesi38and48_nodesign/.svn/text-base/fitness.daf.svn-base
MSD_protocol_capture/Capture_Files/orthogonal_interface_files/input_files/design_definitions/d6_excluderesi38and48_nodesign/.svn/text-base/RalA.2resfile.svn-base
MSD_protocol_capture/Capture_Files/orthogonal_interface_files/input_files/design_definitions/d6_excluderesi38and48_nodesign/.svn/text-base/RalA.corr.svn-base
MSD_protocol_capture/Capture_Files/orthogonal_interface_files/input_files/design_definitions/d6_excluderesi38and48_nodesign/.svn/text-base/RalA1andRalBP1.2resfile.svn-base
MSD_protocol_capture/Capture_Files/orthogonal_interface_files/input_files/design_definitions/d6_excluderesi38and48_nodesign/.svn/text-base/RalA2andSec5.2resfile.svn-base
MSD_protocol_capture/Capture_Files/orthogonal_interface_files/input_files/design_definitions/d6_excluderesi38and48_nodesign/.svn/text-base/RalA3andExo84.2resfile.svn-base
MSD_protocol_capture/Capture_Files/orthogonal_interface_files/input_files/design_definitions/d6_excluderesi38and48_nodesign/.svn/text-base/RalBP1.2resfile.svn-base
MSD_protocol_capture/Capture_Files/orthogonal_interface_files/input_files/design_definitions/d6_excluderesi38and48_nodesign/.svn/text-base/resfile.moltenres_A.svn-base
MSD_protocol_capture/Capture_Files/orthogonal_interface_files/input_files/design_definitions/d6_excluderesi38and48_nodesign/.svn/text-base/resfile.moltenres_AB.svn-base
MSD_protocol_capture/Capture_Files/orthogonal_interface_files/input_files/design_definitions/d6_excluderesi38and48_nodesign/.svn/text-base/resfile.moltenres_AC.svn-base
MSD_protocol_capture/Capture_Files/orthogonal_interface_files/input_files/design_definitions/d6_excluderesi38and48_nodesign/.svn/text-base/resfile.moltenres_AD.svn-base
MSD_protocol_capture/Capture_Files/orthogonal_interface_files/input_files/design_definitions/d6_excluderesi38and48_nodesign/.svn/text-base/resfile.moltenres_B.svn-base
MSD_protocol_capture/Capture_Files/orthogonal_interface_files/input_files/design_definitions/d6_excluderesi38and48_nodesign/.svn/text-base/resfile.moltenres_C.svn-base
MSD_protocol_capture/Capture_Files/orthogonal_interface_files/input_files/design_definitions/d6_excluderesi38and48_nodesign/.svn/text-base/resfile.moltenres_D.svn-base
MSD_protocol_capture/Capture_Files/orthogonal_interface_files/input_files/design_definitions/d6_excluderesi38and48_nodesign/.svn/text-base/Sec5.2resfile.svn-base
MSD_protocol_capture/Capture_Files/orthogonal_interface_files/input_files/design_definitions/d6_excluderesi38and48_nodesign/.svn/tmp
MSD_protocol_capture/Capture_Files/orthogonal_interface_files/input_files/design_definitions/d6_excluderesi38and48_nodesign/.svn/tmp/prop-base
MSD_protocol_capture/Capture_Files/orthogonal_interface_files/input_files/design_definitions/d6_excluderesi38and48_nodesign/.svn/tmp/props
MSD_protocol_capture/Capture_Files/orthogonal_interface_files/input_files/design_definitions/d6_excluderesi38and48_nodesign/.svn/tmp/text-base
MSD_protocol_capture/Capture_Files/orthogonal_interface_files/input_files/dGbon_weights/.svn
MSD_protocol_capture/Capture_Files/orthogonal_interface_files/input_files/dGbon_weights/.svn/all-wcprops
MSD_protocol_capture/Capture_Files/orthogonal_interface_files/input_files/dGbon_weights/.svn/entries
MSD_protocol_capture/Capture_Files/orthogonal_interface_files/input_files/dGbon_weights/.svn/prop-base
MSD_protocol_capture/Capture_Files/orthogonal_interface_files/input_files/dGbon_weights/.svn/props
MSD_protocol_capture/Capture_Files/orthogonal_interface_files/input_files/dGbon_weights/.svn/text-base
MSD_protocol_capture/Capture_Files/orthogonal_interface_files/input_files/dGbon_weights/.svn/text-base/range1to12arith.txt.svn-base
MSD_protocol_capture/Capture_Files/orthogonal_interface_files/input_files/dGbon_weights/.svn/text-base/range1to12by0.5arith.txt.svn-base
MSD_protocol_capture/Capture_Files/orthogonal_interface_files/input_files/dGbon_weights/.svn/text-base/range1to12by0.5arithx2.txt.svn-base
MSD_protocol_capture/Capture_Files/orthogonal_interface_files/input_files/dGbon_weights/.svn/tmp
MSD_protocol_capture/Capture_Files/orthogonal_interface_files/input_files/dGbon_weights/.svn/tmp/prop-base
MSD_protocol_capture/Capture_Files/orthogonal_interface_files/input_files/dGbon_weights/.svn/tmp/props
MSD_protocol_capture/Capture_Files/orthogonal_interface_files/input_files/dGbon_weights/.svn/tmp/text-base
MSD_protocol_capture/Capture_Files/orthogonal_interface_files/input_files/options_files/.svn
MSD_protocol_capture/Capture_Files/orthogonal_interface_files/input_files/options_files/.svn/all-wcprops
MSD_protocol_capture/Capture_Files/orthogonal_interface_files/input_files/options_files/.svn/entries
MSD_protocol_capture/Capture_Files/orthogonal_interface_files/input_files/options_files/.svn/prop-base
MSD_protocol_capture/Capture_Files/orthogonal_interface_files/input_files/options_files/.svn/props
MSD_protocol_capture/Capture_Files/orthogonal_interface_files/input_files/options_files/.svn/text-base
MSD_protocol_capture/Capture_Files/orthogonal_interface_files/input_files/options_files/.svn/text-base/ex1ex2_useinputsc_nohhpE.opts.svn-base
MSD_protocol_capture/Capture_Files/orthogonal_interface_files/input_files/options_files/.svn/text-base/ex1ex2exchicutoff0_useinputsc_nohhpE.opts.svn-base
MSD_protocol_capture/Capture_Files/orthogonal_interface_files/input_files/options_files/.svn/tmp
MSD_protocol_capture/Capture_Files/orthogonal_interface_files/input_files/options_files/.svn/tmp/prop-base
MSD_protocol_capture/Capture_Files/orthogonal_interface_files/input_files/options_files/.svn/tmp/props
MSD_protocol_capture/Capture_Files/orthogonal_interface_files/input_files/options_files/.svn/tmp/text-base
MSD_protocol_capture/Capture_Files/orthogonal_interface_files/input_files/pos_states/.svn
MSD_protocol_capture/Capture_Files/orthogonal_interface_files/input_files/pos_states/.svn/all-wcprops
MSD_protocol_capture/Capture_Files/orthogonal_interface_files/input_files/pos_states/.svn/entries
MSD_protocol_capture/Capture_Files/orthogonal_interface_files/input_files/pos_states/.svn/prop-base
MSD_protocol_capture/Capture_Files/orthogonal_interface_files/input_files/pos_states/.svn/props
MSD_protocol_capture/Capture_Files/orthogonal_interface_files/input_files/pos_states/.svn/text-base
MSD_protocol_capture/Capture_Files/orthogonal_interface_files/input_files/pos_states/.svn/tmp
MSD_protocol_capture/Capture_Files/orthogonal_interface_files/input_files/pos_states/.svn/tmp/prop-base
MSD_protocol_capture/Capture_Files/orthogonal_interface_files/input_files/pos_states/.svn/tmp/props
MSD_protocol_capture/Capture_Files/orthogonal_interface_files/input_files/pos_states/.svn/tmp/text-base
MSD_protocol_capture/Capture_Files/orthogonal_interface_files/input_files/pos_states/rosetta_docked_model30_only/.svn
MSD_protocol_capture/Capture_Files/orthogonal_interface_files/input_files/pos_states/rosetta_docked_model30_only/.svn/all-wcprops
MSD_protocol_capture/Capture_Files/orthogonal_interface_files/input_files/pos_states/rosetta_docked_model30_only/.svn/entries
MSD_protocol_capture/Capture_Files/orthogonal_interface_files/input_files/pos_states/rosetta_docked_model30_only/.svn/prop-base
MSD_protocol_capture/Capture_Files/orthogonal_interface_files/input_files/pos_states/rosetta_docked_model30_only/.svn/prop-base/2kwi_model_30_scored_mpm_2352.pdb.svn-base
MSD_protocol_capture/Capture_Files/orthogonal_interface_files/input_files/pos_states/rosetta_docked_model30_only/.svn/prop-base/2kwi_model_30_scored_mpm_2352_A.pdb.svn-base
MSD_protocol_capture/Capture_Files/orthogonal_interface_files/input_files/pos_states/rosetta_docked_model30_only/.svn/prop-base/2kwi_model_30_scored_mpm_2352_B.pdb.svn-base
MSD_protocol_capture/Capture_Files/orthogonal_interface_files/input_files/pos_states/rosetta_docked_model30_only/.svn/prop-base/rosetta_docked_poses.list.svn-base
MSD_protocol_capture/Capture_Files/orthogonal_interface_files/input_files/pos_states/rosetta_docked_model30_only/.svn/props
MSD_protocol_capture/Capture_Files/orthogonal_interface_files/input_files/pos_states/rosetta_docked_model30_only/.svn/text-base
MSD_protocol_capture/Capture_Files/orthogonal_interface_files/input_files/pos_states/rosetta_docked_model30_only/.svn/text-base/2kwi_model_30_scored_mpm_2352.pdb.svn-base
MSD_protocol_capture/Capture_Files/orthogonal_interface_files/input_files/pos_states/rosetta_docked_model30_only/.svn/text-base/2kwi_model_30_scored_mpm_2352_A.pdb.svn-base
MSD_protocol_capture/Capture_Files/orthogonal_interface_files/input_files/pos_states/rosetta_docked_model30_only/.svn/text-base/2kwi_model_30_scored_mpm_2352_B.pdb.svn-base
MSD_protocol_capture/Capture_Files/orthogonal_interface_files/input_files/pos_states/rosetta_docked_model30_only/.svn/text-base/rosetta_docked_poses.list.svn-base
MSD_protocol_capture/Capture_Files/orthogonal_interface_files/input_files/pos_states/rosetta_docked_model30_only/.svn/tmp
MSD_protocol_capture/Capture_Files/orthogonal_interface_files/input_files/pos_states/rosetta_docked_model30_only/.svn/tmp/prop-base
MSD_protocol_capture/Capture_Files/orthogonal_interface_files/input_files/pos_states/rosetta_docked_model30_only/.svn/tmp/props
MSD_protocol_capture/Capture_Files/orthogonal_interface_files/input_files/pos_states/rosetta_docked_model30_only/.svn/tmp/text-base
MSD_protocol_capture/Capture_Files/orthogonal_interface_files/input_files/pos_states/rosetta_docked_poses/.svn
MSD_protocol_capture/Capture_Files/orthogonal_interface_files/input_files/pos_states/rosetta_docked_poses/.svn/all-wcprops
MSD_protocol_capture/Capture_Files/orthogonal_interface_files/input_files/pos_states/rosetta_docked_poses/.svn/entries
MSD_protocol_capture/Capture_Files/orthogonal_interface_files/input_files/pos_states/rosetta_docked_poses/.svn/prop-base
MSD_protocol_capture/Capture_Files/orthogonal_interface_files/input_files/pos_states/rosetta_docked_poses/.svn/props
MSD_protocol_capture/Capture_Files/orthogonal_interface_files/input_files/pos_states/rosetta_docked_poses/.svn/text-base
MSD_protocol_capture/Capture_Files/orthogonal_interface_files/input_files/pos_states/rosetta_docked_poses/.svn/tmp
MSD_protocol_capture/Capture_Files/orthogonal_interface_files/input_files/pos_states/rosetta_docked_poses/.svn/tmp/prop-base
MSD_protocol_capture/Capture_Files/orthogonal_interface_files/input_files/pos_states/rosetta_docked_poses/.svn/tmp/props
MSD_protocol_capture/Capture_Files/orthogonal_interface_files/input_files/pos_states/rosetta_docked_poses/.svn/tmp/text-base
MSD_protocol_capture/Capture_Files/orthogonal_interface_files/input_files/post_processing/.svn
MSD_protocol_capture/Capture_Files/orthogonal_interface_files/input_files/post_processing/.svn/all-wcprops
MSD_protocol_capture/Capture_Files/orthogonal_interface_files/input_files/post_processing/.svn/entries
MSD_protocol_capture/Capture_Files/orthogonal_interface_files/input_files/post_processing/.svn/prop-base
MSD_protocol_capture/Capture_Files/orthogonal_interface_files/input_files/post_processing/.svn/prop-base/options_dock.svn-base
MSD_protocol_capture/Capture_Files/orthogonal_interface_files/input_files/post_processing/.svn/prop-base/options_dock_fine.svn-base
MSD_protocol_capture/Capture_Files/orthogonal_interface_files/input_files/post_processing/.svn/prop-base/optionsIA.svn-base
MSD_protocol_capture/Capture_Files/orthogonal_interface_files/input_files/post_processing/.svn/props
MSD_protocol_capture/Capture_Files/orthogonal_interface_files/input_files/post_processing/.svn/text-base
MSD_protocol_capture/Capture_Files/orthogonal_interface_files/input_files/post_processing/.svn/text-base/dockpert_script.xml.svn-base
MSD_protocol_capture/Capture_Files/orthogonal_interface_files/input_files/post_processing/.svn/text-base/options_dock.svn-base
MSD_protocol_capture/Capture_Files/orthogonal_interface_files/input_files/post_processing/.svn/text-base/options_dock_fine.svn-base
MSD_protocol_capture/Capture_Files/orthogonal_interface_files/input_files/post_processing/.svn/text-base/optionsIA.svn-base
MSD_protocol_capture/Capture_Files/orthogonal_interface_files/input_files/post_processing/.svn/tmp
MSD_protocol_capture/Capture_Files/orthogonal_interface_files/input_files/post_processing/.svn/tmp/prop-base
MSD_protocol_capture/Capture_Files/orthogonal_interface_files/input_files/post_processing/.svn/tmp/props
MSD_protocol_capture/Capture_Files/orthogonal_interface_files/input_files/post_processing/.svn/tmp/text-base
MSD_protocol_capture/Capture_Files/orthogonal_interface_files/input_files/state_versions/.svn
MSD_protocol_capture/Capture_Files/orthogonal_interface_files/input_files/state_versions/.svn/all-wcprops
MSD_protocol_capture/Capture_Files/orthogonal_interface_files/input_files/state_versions/.svn/entries
MSD_protocol_capture/Capture_Files/orthogonal_interface_files/input_files/state_versions/.svn/prop-base
MSD_protocol_capture/Capture_Files/orthogonal_interface_files/input_files/state_versions/.svn/props
MSD_protocol_capture/Capture_Files/orthogonal_interface_files/input_files/state_versions/.svn/text-base
MSD_protocol_capture/Capture_Files/orthogonal_interface_files/input_files/state_versions/.svn/tmp
MSD_protocol_capture/Capture_Files/orthogonal_interface_files/input_files/state_versions/.svn/tmp/prop-base
MSD_protocol_capture/Capture_Files/orthogonal_interface_files/input_files/state_versions/.svn/tmp/props
MSD_protocol_capture/Capture_Files/orthogonal_interface_files/input_files/state_versions/.svn/tmp/text-base
MSD_protocol_capture/Capture_Files/orthogonal_interface_files/input_files/state_versions/v11.1/.svn
MSD_protocol_capture/Capture_Files/orthogonal_interface_files/input_files/state_versions/v11.1/.svn/all-wcprops
MSD_protocol_capture/Capture_Files/orthogonal_interface_files/input_files/state_versions/v11.1/.svn/entries
MSD_protocol_capture/Capture_Files/orthogonal_interface_files/input_files/state_versions/v11.1/.svn/prop-base
MSD_protocol_capture/Capture_Files/orthogonal_interface_files/input_files/state_versions/v11.1/.svn/prop-base/1uad_AC_scored_mpm.pdb.svn-base
MSD_protocol_capture/Capture_Files/orthogonal_interface_files/input_files/state_versions/v11.1/.svn/prop-base/1zc3_AD_scored_mpm.pdb.svn-base
MSD_protocol_capture/Capture_Files/orthogonal_interface_files/input_files/state_versions/v11.1/.svn/prop-base/Exo84.pdb.svn-base
MSD_protocol_capture/Capture_Files/orthogonal_interface_files/input_files/state_versions/v11.1/.svn/prop-base/Exo84.states.svn-base
MSD_protocol_capture/Capture_Files/orthogonal_interface_files/input_files/state_versions/v11.1/.svn/prop-base/RalA1.states.svn-base
MSD_protocol_capture/Capture_Files/orthogonal_interface_files/input_files/state_versions/v11.1/.svn/prop-base/RalA1andRalBP1.states.svn-base
MSD_protocol_capture/Capture_Files/orthogonal_interface_files/input_files/state_versions/v11.1/.svn/prop-base/RalA2.pdb.svn-base
MSD_protocol_capture/Capture_Files/orthogonal_interface_files/input_files/state_versions/v11.1/.svn/prop-base/RalA2.states.svn-base
MSD_protocol_capture/Capture_Files/orthogonal_interface_files/input_files/state_versions/v11.1/.svn/prop-base/RalA2andSec5.pdb.svn-base
MSD_protocol_capture/Capture_Files/orthogonal_interface_files/input_files/state_versions/v11.1/.svn/prop-base/RalA2andSec5.states.svn-base
MSD_protocol_capture/Capture_Files/orthogonal_interface_files/input_files/state_versions/v11.1/.svn/prop-base/RalA3.pdb.svn-base
MSD_protocol_capture/Capture_Files/orthogonal_interface_files/input_files/state_versions/v11.1/.svn/prop-base/RalA3.states.svn-base
MSD_protocol_capture/Capture_Files/orthogonal_interface_files/input_files/state_versions/v11.1/.svn/prop-base/RalA3andExo84.pdb.svn-base
MSD_protocol_capture/Capture_Files/orthogonal_interface_files/input_files/state_versions/v11.1/.svn/prop-base/RalA3andExo84.states.svn-base
MSD_protocol_capture/Capture_Files/orthogonal_interface_files/input_files/state_versions/v11.1/.svn/prop-base/RalBP1.states.svn-base
MSD_protocol_capture/Capture_Files/orthogonal_interface_files/input_files/state_versions/v11.1/.svn/prop-base/Sec5.pdb.svn-base
MSD_protocol_capture/Capture_Files/orthogonal_interface_files/input_files/state_versions/v11.1/.svn/prop-base/Sec5.states.svn-base
MSD_protocol_capture/Capture_Files/orthogonal_interface_files/input_files/state_versions/v11.1/.svn/props
MSD_protocol_capture/Capture_Files/orthogonal_interface_files/input_files/state_versions/v11.1/.svn/text-base
MSD_protocol_capture/Capture_Files/orthogonal_interface_files/input_files/state_versions/v11.1/.svn/text-base/1uad_AC_scored_mpm.pdb.svn-base
MSD_protocol_capture/Capture_Files/orthogonal_interface_files/input_files/state_versions/v11.1/.svn/text-base/1zc3_AD_scored_mpm.pdb.svn-base
MSD_protocol_capture/Capture_Files/orthogonal_interface_files/input_files/state_versions/v11.1/.svn/text-base/Exo84.pdb.svn-base
MSD_protocol_capture/Capture_Files/orthogonal_interface_files/input_files/state_versions/v11.1/.svn/text-base/Exo84.states.svn-base
MSD_protocol_capture/Capture_Files/orthogonal_interface_files/input_files/state_versions/v11.1/.svn/text-base/RalA1.states.svn-base
MSD_protocol_capture/Capture_Files/orthogonal_interface_files/input_files/state_versions/v11.1/.svn/text-base/RalA1andRalBP1.states.svn-base
MSD_protocol_capture/Capture_Files/orthogonal_interface_files/input_files/state_versions/v11.1/.svn/text-base/RalA2.pdb.svn-base
MSD_protocol_capture/Capture_Files/orthogonal_interface_files/input_files/state_versions/v11.1/.svn/text-base/RalA2.states.svn-base
MSD_protocol_capture/Capture_Files/orthogonal_interface_files/input_files/state_versions/v11.1/.svn/text-base/RalA2andSec5.pdb.svn-base
MSD_protocol_capture/Capture_Files/orthogonal_interface_files/input_files/state_versions/v11.1/.svn/text-base/RalA2andSec5.states.svn-base
MSD_protocol_capture/Capture_Files/orthogonal_interface_files/input_files/state_versions/v11.1/.svn/text-base/RalA3.pdb.svn-base
MSD_protocol_capture/Capture_Files/orthogonal_interface_files/input_files/state_versions/v11.1/.svn/text-base/RalA3.states.svn-base
MSD_protocol_capture/Capture_Files/orthogonal_interface_files/input_files/state_versions/v11.1/.svn/text-base/RalA3andExo84.pdb.svn-base
MSD_protocol_capture/Capture_Files/orthogonal_interface_files/input_files/state_versions/v11.1/.svn/text-base/RalA3andExo84.states.svn-base
MSD_protocol_capture/Capture_Files/orthogonal_interface_files/input_files/state_versions/v11.1/.svn/text-base/RalBP1.states.svn-base
MSD_protocol_capture/Capture_Files/orthogonal_interface_files/input_files/state_versions/v11.1/.svn/text-base/Sec5.pdb.svn-base
MSD_protocol_capture/Capture_Files/orthogonal_interface_files/input_files/state_versions/v11.1/.svn/text-base/Sec5.states.svn-base
MSD_protocol_capture/Capture_Files/orthogonal_interface_files/input_files/state_versions/v11.1/.svn/tmp
MSD_protocol_capture/Capture_Files/orthogonal_interface_files/input_files/state_versions/v11.1/.svn/tmp/prop-base
MSD_protocol_capture/Capture_Files/orthogonal_interface_files/input_files/state_versions/v11.1/.svn/tmp/props
MSD_protocol_capture/Capture_Files/orthogonal_interface_files/input_files/state_versions/v11.1/.svn/tmp/text-base
MSD_protocol_capture/Capture_Files/orthogonal_interface_files/input_files/state_versions/v11.2/.svn
MSD_protocol_capture/Capture_Files/orthogonal_interface_files/input_files/state_versions/v11.2/.svn/all-wcprops
MSD_protocol_capture/Capture_Files/orthogonal_interface_files/input_files/state_versions/v11.2/.svn/entries
MSD_protocol_capture/Capture_Files/orthogonal_interface_files/input_files/state_versions/v11.2/.svn/prop-base
MSD_protocol_capture/Capture_Files/orthogonal_interface_files/input_files/state_versions/v11.2/.svn/prop-base/1uad_AC_scored_mpm.pdb.svn-base
MSD_protocol_capture/Capture_Files/orthogonal_interface_files/input_files/state_versions/v11.2/.svn/prop-base/1zc3_AD_scored_mpm.pdb.svn-base
MSD_protocol_capture/Capture_Files/orthogonal_interface_files/input_files/state_versions/v11.2/.svn/prop-base/Exo84.pdb.svn-base
MSD_protocol_capture/Capture_Files/orthogonal_interface_files/input_files/state_versions/v11.2/.svn/prop-base/Exo84.states.svn-base
MSD_protocol_capture/Capture_Files/orthogonal_interface_files/input_files/state_versions/v11.2/.svn/prop-base/RalA1.states.svn-base
MSD_protocol_capture/Capture_Files/orthogonal_interface_files/input_files/state_versions/v11.2/.svn/prop-base/RalA1andRalBP1.states.svn-base
MSD_protocol_capture/Capture_Files/orthogonal_interface_files/input_files/state_versions/v11.2/.svn/prop-base/RalA2.pdb.svn-base
MSD_protocol_capture/Capture_Files/orthogonal_interface_files/input_files/state_versions/v11.2/.svn/prop-base/RalA2.states.svn-base
MSD_protocol_capture/Capture_Files/orthogonal_interface_files/input_files/state_versions/v11.2/.svn/prop-base/RalA2andSec5.pdb.svn-base
MSD_protocol_capture/Capture_Files/orthogonal_interface_files/input_files/state_versions/v11.2/.svn/prop-base/RalA2andSec5.states.svn-base
MSD_protocol_capture/Capture_Files/orthogonal_interface_files/input_files/state_versions/v11.2/.svn/prop-base/RalA3.pdb.svn-base
MSD_protocol_capture/Capture_Files/orthogonal_interface_files/input_files/state_versions/v11.2/.svn/prop-base/RalA3.states.svn-base
MSD_protocol_capture/Capture_Files/orthogonal_interface_files/input_files/state_versions/v11.2/.svn/prop-base/RalA3andExo84.pdb.svn-base
MSD_protocol_capture/Capture_Files/orthogonal_interface_files/input_files/state_versions/v11.2/.svn/prop-base/RalA3andExo84.states.svn-base
MSD_protocol_capture/Capture_Files/orthogonal_interface_files/input_files/state_versions/v11.2/.svn/prop-base/RalBP1.states.svn-base
MSD_protocol_capture/Capture_Files/orthogonal_interface_files/input_files/state_versions/v11.2/.svn/prop-base/Sec5.pdb.svn-base
MSD_protocol_capture/Capture_Files/orthogonal_interface_files/input_files/state_versions/v11.2/.svn/prop-base/Sec5.states.svn-base
MSD_protocol_capture/Capture_Files/orthogonal_interface_files/input_files/state_versions/v11.2/.svn/props
MSD_protocol_capture/Capture_Files/orthogonal_interface_files/input_files/state_versions/v11.2/.svn/text-base
MSD_protocol_capture/Capture_Files/orthogonal_interface_files/input_files/state_versions/v11.2/.svn/text-base/024.d16_v11.1_1_10dG_RalA2andSec5_0040_0001.pdb.svn-base
MSD_protocol_capture/Capture_Files/orthogonal_interface_files/input_files/state_versions/v11.2/.svn/text-base/024.d16_v11.1_1_10dG_RalA3andExo84_0023_0001.pdb.svn-base
MSD_protocol_capture/Capture_Files/orthogonal_interface_files/input_files/state_versions/v11.2/.svn/text-base/024.d16_v11.1_1_11dG_RalA2andSec5_0010_0001.pdb.svn-base
MSD_protocol_capture/Capture_Files/orthogonal_interface_files/input_files/state_versions/v11.2/.svn/text-base/024.d16_v11.1_1_11dG_RalA3andExo84_0048_0001.pdb.svn-base
MSD_protocol_capture/Capture_Files/orthogonal_interface_files/input_files/state_versions/v11.2/.svn/text-base/024.d16_v11.1_1_12dG_RalA2andSec5_0048_0001.pdb.svn-base
MSD_protocol_capture/Capture_Files/orthogonal_interface_files/input_files/state_versions/v11.2/.svn/text-base/024.d16_v11.1_1_12dG_RalA3andExo84_0018_0001.pdb.svn-base
MSD_protocol_capture/Capture_Files/orthogonal_interface_files/input_files/state_versions/v11.2/.svn/text-base/024.d16_v11.1_1_1dG_RalA2andSec5_0024_0001.pdb.svn-base
MSD_protocol_capture/Capture_Files/orthogonal_interface_files/input_files/state_versions/v11.2/.svn/text-base/024.d16_v11.1_1_1dG_RalA3andExo84_0036_0001.pdb.svn-base
MSD_protocol_capture/Capture_Files/orthogonal_interface_files/input_files/state_versions/v11.2/.svn/text-base/024.d16_v11.1_1_2dG_RalA2andSec5_0017_0001.pdb.svn-base
MSD_protocol_capture/Capture_Files/orthogonal_interface_files/input_files/state_versions/v11.2/.svn/text-base/024.d16_v11.1_1_2dG_RalA3andExo84_0026_0001.pdb.svn-base
MSD_protocol_capture/Capture_Files/orthogonal_interface_files/input_files/state_versions/v11.2/.svn/text-base/024.d16_v11.1_1_3dG_RalA2andSec5_0016_0001.pdb.svn-base
MSD_protocol_capture/Capture_Files/orthogonal_interface_files/input_files/state_versions/v11.2/.svn/text-base/024.d16_v11.1_1_3dG_RalA3andExo84_0049_0001.pdb.svn-base
MSD_protocol_capture/Capture_Files/orthogonal_interface_files/input_files/state_versions/v11.2/.svn/text-base/024.d16_v11.1_1_4dG_RalA2andSec5_0048_0001.pdb.svn-base
MSD_protocol_capture/Capture_Files/orthogonal_interface_files/input_files/state_versions/v11.2/.svn/text-base/024.d16_v11.1_1_4dG_RalA3andExo84_0048_0001.pdb.svn-base
MSD_protocol_capture/Capture_Files/orthogonal_interface_files/input_files/state_versions/v11.2/.svn/text-base/024.d16_v11.1_1_5dG_RalA2andSec5_0015_0001.pdb.svn-base
MSD_protocol_capture/Capture_Files/orthogonal_interface_files/input_files/state_versions/v11.2/.svn/text-base/024.d16_v11.1_1_5dG_RalA3andExo84_0021_0001.pdb.svn-base
MSD_protocol_capture/Capture_Files/orthogonal_interface_files/input_files/state_versions/v11.2/.svn/text-base/024.d16_v11.1_1_6dG_RalA2andSec5_0040_0001.pdb.svn-base
MSD_protocol_capture/Capture_Files/orthogonal_interface_files/input_files/state_versions/v11.2/.svn/text-base/024.d16_v11.1_1_6dG_RalA3andExo84_0006_0001.pdb.svn-base
MSD_protocol_capture/Capture_Files/orthogonal_interface_files/input_files/state_versions/v11.2/.svn/text-base/024.d16_v11.1_1_7dG_RalA2andSec5_0021_0001.pdb.svn-base
MSD_protocol_capture/Capture_Files/orthogonal_interface_files/input_files/state_versions/v11.2/.svn/text-base/024.d16_v11.1_1_7dG_RalA3andExo84_0047_0001.pdb.svn-base
MSD_protocol_capture/Capture_Files/orthogonal_interface_files/input_files/state_versions/v11.2/.svn/text-base/024.d16_v11.1_1_8dG_RalA2andSec5_0002_0001.pdb.svn-base
MSD_protocol_capture/Capture_Files/orthogonal_interface_files/input_files/state_versions/v11.2/.svn/text-base/024.d16_v11.1_1_8dG_RalA3andExo84_0022_0001.pdb.svn-base
MSD_protocol_capture/Capture_Files/orthogonal_interface_files/input_files/state_versions/v11.2/.svn/text-base/024.d16_v11.1_1_9dG_RalA2andSec5_0045_0001.pdb.svn-base
MSD_protocol_capture/Capture_Files/orthogonal_interface_files/input_files/state_versions/v11.2/.svn/text-base/024.d16_v11.1_1_9dG_RalA3andExo84_0015_0001.pdb.svn-base
MSD_protocol_capture/Capture_Files/orthogonal_interface_files/input_files/state_versions/v11.2/.svn/text-base/1uad_AC_scored_mpm.pdb.svn-base
MSD_protocol_capture/Capture_Files/orthogonal_interface_files/input_files/state_versions/v11.2/.svn/text-base/1zc3_AD_scored_mpm.pdb.svn-base
MSD_protocol_capture/Capture_Files/orthogonal_interface_files/input_files/state_versions/v11.2/.svn/text-base/Exo84.pdb.svn-base
MSD_protocol_capture/Capture_Files/orthogonal_interface_files/input_files/state_versions/v11.2/.svn/text-base/Exo84.states.svn-base
MSD_protocol_capture/Capture_Files/orthogonal_interface_files/input_files/state_versions/v11.2/.svn/text-base/RalA1.states.svn-base
MSD_protocol_capture/Capture_Files/orthogonal_interface_files/input_files/state_versions/v11.2/.svn/text-base/RalA1andRalBP1.states.svn-base
MSD_protocol_capture/Capture_Files/orthogonal_interface_files/input_files/state_versions/v11.2/.svn/text-base/RalA2.pdb.svn-base
MSD_protocol_capture/Capture_Files/orthogonal_interface_files/input_files/state_versions/v11.2/.svn/text-base/RalA2.states.svn-base
MSD_protocol_capture/Capture_Files/orthogonal_interface_files/input_files/state_versions/v11.2/.svn/text-base/RalA2andSec5.pdb.svn-base
MSD_protocol_capture/Capture_Files/orthogonal_interface_files/input_files/state_versions/v11.2/.svn/text-base/RalA2andSec5.states.svn-base
MSD_protocol_capture/Capture_Files/orthogonal_interface_files/input_files/state_versions/v11.2/.svn/text-base/RalA3.pdb.svn-base
MSD_protocol_capture/Capture_Files/orthogonal_interface_files/input_files/state_versions/v11.2/.svn/text-base/RalA3.states.svn-base
MSD_protocol_capture/Capture_Files/orthogonal_interface_files/input_files/state_versions/v11.2/.svn/text-base/RalA3andExo84.pdb.svn-base
MSD_protocol_capture/Capture_Files/orthogonal_interface_files/input_files/state_versions/v11.2/.svn/text-base/RalA3andExo84.states.svn-base
MSD_protocol_capture/Capture_Files/orthogonal_interface_files/input_files/state_versions/v11.2/.svn/text-base/RalBP1.states.svn-base
MSD_protocol_capture/Capture_Files/orthogonal_interface_files/input_files/state_versions/v11.2/.svn/text-base/Sec5.pdb.svn-base
MSD_protocol_capture/Capture_Files/orthogonal_interface_files/input_files/state_versions/v11.2/.svn/text-base/Sec5.states.svn-base
MSD_protocol_capture/Capture_Files/orthogonal_interface_files/input_files/state_versions/v11.2/.svn/tmp
MSD_protocol_capture/Capture_Files/orthogonal_interface_files/input_files/state_versions/v11.2/.svn/tmp/prop-base
MSD_protocol_capture/Capture_Files/orthogonal_interface_files/input_files/state_versions/v11.2/.svn/tmp/props
MSD_protocol_capture/Capture_Files/orthogonal_interface_files/input_files/state_versions/v11.2/.svn/tmp/text-base
MSD_protocol_capture/Capture_Files/orthogonal_interface_files/input_files/state_versions/v8.1/.svn
MSD_protocol_capture/Capture_Files/orthogonal_interface_files/input_files/state_versions/v8.1/.svn/all-wcprops
MSD_protocol_capture/Capture_Files/orthogonal_interface_files/input_files/state_versions/v8.1/.svn/entries
MSD_protocol_capture/Capture_Files/orthogonal_interface_files/input_files/state_versions/v8.1/.svn/prop-base
MSD_protocol_capture/Capture_Files/orthogonal_interface_files/input_files/state_versions/v8.1/.svn/prop-base/1uad_AC_scored_mpm.pdb.svn-base
MSD_protocol_capture/Capture_Files/orthogonal_interface_files/input_files/state_versions/v8.1/.svn/prop-base/1zc3_AD_scored_mpm.pdb.svn-base
MSD_protocol_capture/Capture_Files/orthogonal_interface_files/input_files/state_versions/v8.1/.svn/prop-base/Exo84.pdb.svn-base
MSD_protocol_capture/Capture_Files/orthogonal_interface_files/input_files/state_versions/v8.1/.svn/prop-base/Exo84.states.svn-base
MSD_protocol_capture/Capture_Files/orthogonal_interface_files/input_files/state_versions/v8.1/.svn/prop-base/RalA1.states.svn-base
MSD_protocol_capture/Capture_Files/orthogonal_interface_files/input_files/state_versions/v8.1/.svn/prop-base/RalA1andRalBP1.states.svn-base
MSD_protocol_capture/Capture_Files/orthogonal_interface_files/input_files/state_versions/v8.1/.svn/prop-base/RalA2.pdb.svn-base
MSD_protocol_capture/Capture_Files/orthogonal_interface_files/input_files/state_versions/v8.1/.svn/prop-base/RalA2.states.svn-base
MSD_protocol_capture/Capture_Files/orthogonal_interface_files/input_files/state_versions/v8.1/.svn/prop-base/RalA2andSec5.pdb.svn-base
MSD_protocol_capture/Capture_Files/orthogonal_interface_files/input_files/state_versions/v8.1/.svn/prop-base/RalA2andSec5.states.svn-base
MSD_protocol_capture/Capture_Files/orthogonal_interface_files/input_files/state_versions/v8.1/.svn/prop-base/RalA3.pdb.svn-base
MSD_protocol_capture/Capture_Files/orthogonal_interface_files/input_files/state_versions/v8.1/.svn/prop-base/RalA3.states.svn-base
MSD_protocol_capture/Capture_Files/orthogonal_interface_files/input_files/state_versions/v8.1/.svn/prop-base/RalA3andExo84.pdb.svn-base
MSD_protocol_capture/Capture_Files/orthogonal_interface_files/input_files/state_versions/v8.1/.svn/prop-base/RalA3andExo84.states.svn-base
MSD_protocol_capture/Capture_Files/orthogonal_interface_files/input_files/state_versions/v8.1/.svn/prop-base/RalBP1.states.svn-base
MSD_protocol_capture/Capture_Files/orthogonal_interface_files/input_files/state_versions/v8.1/.svn/prop-base/Sec5.pdb.svn-base
MSD_protocol_capture/Capture_Files/orthogonal_interface_files/input_files/state_versions/v8.1/.svn/prop-base/Sec5.states.svn-base
MSD_protocol_capture/Capture_Files/orthogonal_interface_files/input_files/state_versions/v8.1/.svn/props
MSD_protocol_capture/Capture_Files/orthogonal_interface_files/input_files/state_versions/v8.1/.svn/text-base
MSD_protocol_capture/Capture_Files/orthogonal_interface_files/input_files/state_versions/v8.1/.svn/text-base/1uad_AC_scored_mpm.pdb.svn-base
MSD_protocol_capture/Capture_Files/orthogonal_interface_files/input_files/state_versions/v8.1/.svn/text-base/1zc3_AD_scored_mpm.pdb.svn-base
MSD_protocol_capture/Capture_Files/orthogonal_interface_files/input_files/state_versions/v8.1/.svn/text-base/Exo84.pdb.svn-base
MSD_protocol_capture/Capture_Files/orthogonal_interface_files/input_files/state_versions/v8.1/.svn/text-base/Exo84.states.svn-base
MSD_protocol_capture/Capture_Files/orthogonal_interface_files/input_files/state_versions/v8.1/.svn/text-base/RalA1.states.svn-base
MSD_protocol_capture/Capture_Files/orthogonal_interface_files/input_files/state_versions/v8.1/.svn/text-base/RalA1andRalBP1.states.svn-base
MSD_protocol_capture/Capture_Files/orthogonal_interface_files/input_files/state_versions/v8.1/.svn/text-base/RalA2.pdb.svn-base
MSD_protocol_capture/Capture_Files/orthogonal_interface_files/input_files/state_versions/v8.1/.svn/text-base/RalA2.states.svn-base
MSD_protocol_capture/Capture_Files/orthogonal_interface_files/input_files/state_versions/v8.1/.svn/text-base/RalA2andSec5.pdb.svn-base
MSD_protocol_capture/Capture_Files/orthogonal_interface_files/input_files/state_versions/v8.1/.svn/text-base/RalA2andSec5.states.svn-base
MSD_protocol_capture/Capture_Files/orthogonal_interface_files/input_files/state_versions/v8.1/.svn/text-base/RalA3.pdb.svn-base
MSD_protocol_capture/Capture_Files/orthogonal_interface_files/input_files/state_versions/v8.1/.svn/text-base/RalA3.states.svn-base
MSD_protocol_capture/Capture_Files/orthogonal_interface_files/input_files/state_versions/v8.1/.svn/text-base/RalA3andExo84.pdb.svn-base
MSD_protocol_capture/Capture_Files/orthogonal_interface_files/input_files/state_versions/v8.1/.svn/text-base/RalA3andExo84.states.svn-base
MSD_protocol_capture/Capture_Files/orthogonal_interface_files/input_files/state_versions/v8.1/.svn/text-base/RalBP1.states.svn-base
MSD_protocol_capture/Capture_Files/orthogonal_interface_files/input_files/state_versions/v8.1/.svn/text-base/Sec5.pdb.svn-base
MSD_protocol_capture/Capture_Files/orthogonal_interface_files/input_files/state_versions/v8.1/.svn/text-base/Sec5.states.svn-base
MSD_protocol_capture/Capture_Files/orthogonal_interface_files/input_files/state_versions/v8.1/.svn/tmp
MSD_protocol_capture/Capture_Files/orthogonal_interface_files/input_files/state_versions/v8.1/.svn/tmp/prop-base
MSD_protocol_capture/Capture_Files/orthogonal_interface_files/input_files/state_versions/v8.1/.svn/tmp/props
MSD_protocol_capture/Capture_Files/orthogonal_interface_files/input_files/state_versions/v8.1/.svn/tmp/text-base
MSD_protocol_capture/Capture_Files/orthogonal_interface_files/pyscripts/.svn
MSD_protocol_capture/Capture_Files/orthogonal_interface_files/pyscripts/.svn/all-wcprops
MSD_protocol_capture/Capture_Files/orthogonal_interface_files/pyscripts/.svn/entries
MSD_protocol_capture/Capture_Files/orthogonal_interface_files/pyscripts/.svn/prop-base
MSD_protocol_capture/Capture_Files/orthogonal_interface_files/pyscripts/.svn/prop-base/nab_results_from_logs.scr.svn-base
MSD_protocol_capture/Capture_Files/orthogonal_interface_files/pyscripts/.svn/prop-base/setup_jobs-GAoff.py.svn-base
MSD_protocol_capture/Capture_Files/orthogonal_interface_files/pyscripts/.svn/prop-base/setup_jobs.py.svn-base
MSD_protocol_capture/Capture_Files/orthogonal_interface_files/pyscripts/.svn/props
MSD_protocol_capture/Capture_Files/orthogonal_interface_files/pyscripts/.svn/text-base
MSD_protocol_capture/Capture_Files/orthogonal_interface_files/pyscripts/.svn/text-base/nab_results_from_logs.scr.svn-base
MSD_protocol_capture/Capture_Files/orthogonal_interface_files/pyscripts/.svn/text-base/read_IntAnalyzer_log.py.svn-base
MSD_protocol_capture/Capture_Files/orthogonal_interface_files/pyscripts/.svn/text-base/setup_jobs-GAoff.py.svn-base
MSD_protocol_capture/Capture_Files/orthogonal_interface_files/pyscripts/.svn/text-base/setup_jobs.py.svn-base
MSD_protocol_capture/Capture_Files/orthogonal_interface_files/pyscripts/.svn/text-base/xmldock_jobs_ddGs_from_repacked_3.py.svn-base
MSD_protocol_capture/Capture_Files/orthogonal_interface_files/pyscripts/.svn/text-base/xmldock_jobs_repack.py.svn-base
MSD_protocol_capture/Capture_Files/orthogonal_interface_files/pyscripts/.svn/text-base/xmldock_jobs_run.py.svn-base
MSD_protocol_capture/Capture_Files/orthogonal_interface_files/pyscripts/.svn/text-base/xmldock_jobs_view.py.svn-base
MSD_protocol_capture/Capture_Files/orthogonal_interface_files/pyscripts/.svn/tmp
MSD_protocol_capture/Capture_Files/orthogonal_interface_files/pyscripts/.svn/tmp/prop-base
MSD_protocol_capture/Capture_Files/orthogonal_interface_files/pyscripts/.svn/tmp/props
MSD_protocol_capture/Capture_Files/orthogonal_interface_files/pyscripts/.svn/tmp/text-base
MSD_protocol_capture/Capture_Files/orthogonal_interface_files/run/.svn
MSD_protocol_capture/Capture_Files/orthogonal_interface_files/run/.svn/all-wcprops
MSD_protocol_capture/Capture_Files/orthogonal_interface_files/run/.svn/entries
MSD_protocol_capture/Capture_Files/orthogonal_interface_files/run/.svn/prop-base
MSD_protocol_capture/Capture_Files/orthogonal_interface_files/run/.svn/props
MSD_protocol_capture/Capture_Files/orthogonal_interface_files/run/.svn/text-base
MSD_protocol_capture/Capture_Files/orthogonal_interface_files/run/.svn/text-base/024.d16_v11.1_creation_command.txt.svn-base
MSD_protocol_capture/Capture_Files/orthogonal_interface_files/run/.svn/tmp
MSD_protocol_capture/Capture_Files/orthogonal_interface_files/run/.svn/tmp/prop-base
MSD_protocol_capture/Capture_Files/orthogonal_interface_files/run/.svn/tmp/props
MSD_protocol_capture/Capture_Files/orthogonal_interface_files/run/.svn/tmp/text-base
MSD_protocol_capture/Capture_Files/orthogonal_interface_files/run/023.d16_v11.0/.svn
MSD_protocol_capture/Capture_Files/orthogonal_interface_files/run/023.d16_v11.0/.svn/all-wcprops
MSD_protocol_capture/Capture_Files/orthogonal_interface_files/run/023.d16_v11.0/.svn/entries
MSD_protocol_capture/Capture_Files/orthogonal_interface_files/run/023.d16_v11.0/.svn/prop-base
MSD_protocol_capture/Capture_Files/orthogonal_interface_files/run/023.d16_v11.0/.svn/props
MSD_protocol_capture/Capture_Files/orthogonal_interface_files/run/023.d16_v11.0/.svn/text-base
MSD_protocol_capture/Capture_Files/orthogonal_interface_files/run/023.d16_v11.0/.svn/text-base/creation_command.txt.svn-base
MSD_protocol_capture/Capture_Files/orthogonal_interface_files/run/023.d16_v11.0/.svn/tmp
MSD_protocol_capture/Capture_Files/orthogonal_interface_files/run/023.d16_v11.0/.svn/tmp/prop-base
MSD_protocol_capture/Capture_Files/orthogonal_interface_files/run/023.d16_v11.0/.svn/tmp/props
MSD_protocol_capture/Capture_Files/orthogonal_interface_files/run/023.d16_v11.0/.svn/tmp/text-base
MSD_protocol_capture/Capture_Files/orthogonal_interface_files/run/024.d16_v11.1/.svn
MSD_protocol_capture/Capture_Files/orthogonal_interface_files/run/024.d16_v11.1/.svn/all-wcprops
MSD_protocol_capture/Capture_Files/orthogonal_interface_files/run/024.d16_v11.1/.svn/entries
MSD_protocol_capture/Capture_Files/orthogonal_interface_files/run/024.d16_v11.1/.svn/prop-base
MSD_protocol_capture/Capture_Files/orthogonal_interface_files/run/024.d16_v11.1/.svn/props
MSD_protocol_capture/Capture_Files/orthogonal_interface_files/run/024.d16_v11.1/.svn/text-base
MSD_protocol_capture/Capture_Files/orthogonal_interface_files/run/024.d16_v11.1/.svn/text-base/creation_command.txt.svn-base
MSD_protocol_capture/Capture_Files/orthogonal_interface_files/run/024.d16_v11.1/.svn/tmp
MSD_protocol_capture/Capture_Files/orthogonal_interface_files/run/024.d16_v11.1/.svn/tmp/prop-base
MSD_protocol_capture/Capture_Files/orthogonal_interface_files/run/024.d16_v11.1/.svn/tmp/props
MSD_protocol_capture/Capture_Files/orthogonal_interface_files/run/024.d16_v11.1/.svn/tmp/text-base
MSD_protocol_capture/Capture_Files/orthogonal_interface_files/run/025.d16_v11.2/.svn
MSD_protocol_capture/Capture_Files/orthogonal_interface_files/run/025.d16_v11.2/.svn/all-wcprops
MSD_protocol_capture/Capture_Files/orthogonal_interface_files/run/025.d16_v11.2/.svn/entries
MSD_protocol_capture/Capture_Files/orthogonal_interface_files/run/025.d16_v11.2/.svn/prop-base
MSD_protocol_capture/Capture_Files/orthogonal_interface_files/run/025.d16_v11.2/.svn/props
MSD_protocol_capture/Capture_Files/orthogonal_interface_files/run/025.d16_v11.2/.svn/text-base
MSD_protocol_capture/Capture_Files/orthogonal_interface_files/run/025.d16_v11.2/.svn/text-base/creation_command.txt.svn-base
MSD_protocol_capture/Capture_Files/orthogonal_interface_files/run/025.d16_v11.2/.svn/tmp
MSD_protocol_capture/Capture_Files/orthogonal_interface_files/run/025.d16_v11.2/.svn/tmp/prop-base
MSD_protocol_capture/Capture_Files/orthogonal_interface_files/run/025.d16_v11.2/.svn/tmp/props
MSD_protocol_capture/Capture_Files/orthogonal_interface_files/run/025.d16_v11.2/.svn/tmp/text-base
MSD_protocol_capture/upload_instructions/.svn
MSD_protocol_capture/upload_instructions/.svn/all-wcprops
MSD_protocol_capture/upload_instructions/.svn/entries
MSD_protocol_capture/upload_instructions/.svn/prop-base
MSD_protocol_capture/upload_instructions/.svn/props
MSD_protocol_capture/upload_instructions/.svn/text-base
MSD_protocol_capture/upload_instructions/.svn/text-base/INSTRUCTIONS.svn-base
MSD_protocol_capture/upload_instructions/.svn/text-base/UPLOAD.svn-base
MSD_protocol_capture/upload_instructions/.svn/tmp
MSD_protocol_capture/upload_instructions/.svn/tmp/prop-base
MSD_protocol_capture/upload_instructions/.svn/tmp/props
MSD_protocol_capture/upload_instructions/.svn/tmp/text-base
select_heterodimer_designs/.svn
select_heterodimer_designs/.svn/all-wcprops
select_heterodimer_designs/.svn/entries
select_heterodimer_designs/.svn/prop-base
select_heterodimer_designs/.svn/props
select_heterodimer_designs/.svn/text-base
select_heterodimer_designs/.svn/tmp
select_heterodimer_designs/.svn/tmp/prop-base
select_heterodimer_designs/.svn/tmp/props
select_heterodimer_designs/.svn/tmp/text-base
select_heterodimer_designs/design1/.svn
select_heterodimer_designs/design1/.svn/all-wcprops
select_heterodimer_designs/design1/.svn/entries
select_heterodimer_designs/design1/.svn/prop-base
select_heterodimer_designs/design1/.svn/props
select_heterodimer_designs/design1/.svn/text-base
select_heterodimer_designs/design1/.svn/text-base/redocked_v1b_redes8_4_take2_09_3dG_1.0Ent_AA.pdb.svn-base
select_heterodimer_designs/design1/.svn/text-base/redocked_v1b_redes8_4_take2_09_3dG_1.0Ent_AB.pdb.svn-base
select_heterodimer_designs/design1/.svn/text-base/redocked_v1b_redes8_4_take2_09_3dG_1.0Ent_BB.pdb.svn-base
select_heterodimer_designs/design1/.svn/text-base/v1b_redes8_4_take2_09_3dG_1.0Ent_AA.pdb.svn-base
select_heterodimer_designs/design1/.svn/text-base/v1b_redes8_4_take2_09_3dG_1.0Ent_AB.pdb.svn-base
select_heterodimer_designs/design1/.svn/text-base/v1b_redes8_4_take2_09_3dG_1.0Ent_BB.pdb.svn-base
select_heterodimer_designs/design1/.svn/tmp
select_heterodimer_designs/design1/.svn/tmp/prop-base
select_heterodimer_designs/design1/.svn/tmp/props
select_heterodimer_designs/design1/.svn/tmp/text-base
select_heterodimer_designs/design2/.svn
select_heterodimer_designs/design2/.svn/all-wcprops
select_heterodimer_designs/design2/.svn/entries
select_heterodimer_designs/design2/.svn/prop-base
select_heterodimer_designs/design2/.svn/props
select_heterodimer_designs/design2/.svn/text-base
select_heterodimer_designs/design2/.svn/text-base/repacked_v1b_redes8_4_take2_10_AA.pdb.svn-base
select_heterodimer_designs/design2/.svn/text-base/repacked_v1b_redes8_4_take2_10_AB.pdb.svn-base
select_heterodimer_designs/design2/.svn/text-base/repacked_v1b_redes8_4_take2_10_BB.pdb.svn-base
select_heterodimer_designs/design2/.svn/text-base/v1b_redes8_4_take2_10_4dG_1.0Ent_AA.pdb.svn-base
select_heterodimer_designs/design2/.svn/text-base/v1b_redes8_4_take2_10_4dG_1.0Ent_AB.pdb.svn-base
select_heterodimer_designs/design2/.svn/text-base/v1b_redes8_4_take2_10_4dG_1.0Ent_BB.pdb.svn-base
select_heterodimer_designs/design2/.svn/tmp
select_heterodimer_designs/design2/.svn/tmp/prop-base
select_heterodimer_designs/design2/.svn/tmp/props
select_heterodimer_designs/design2/.svn/tmp/text-base
select_heterodimer_designs/design3/.svn
select_heterodimer_designs/design3/.svn/all-wcprops
select_heterodimer_designs/design3/.svn/entries
select_heterodimer_designs/design3/.svn/prop-base
select_heterodimer_designs/design3/.svn/props
select_heterodimer_designs/design3/.svn/text-base
select_heterodimer_designs/design3/.svn/text-base/repacked_v2_redes8_4_take2_08_AA.pdb.svn-base
select_heterodimer_designs/design3/.svn/text-base/repacked_v2_redes8_4_take2_08_AB.pdb.svn-base
select_heterodimer_designs/design3/.svn/text-base/repacked_v2_redes8_4_take2_08_BB.pdb.svn-base
select_heterodimer_designs/design3/.svn/text-base/v2_redes8_4_take2_08_2dG_1.0Ent_AA.pdb.svn-base
select_heterodimer_designs/design3/.svn/text-base/v2_redes8_4_take2_08_2dG_1.0Ent_AB.pdb.svn-base
select_heterodimer_designs/design3/.svn/text-base/v2_redes8_4_take2_08_2dG_1.0Ent_BB.pdb.svn-base
select_heterodimer_designs/design3/.svn/tmp
select_heterodimer_designs/design3/.svn/tmp/prop-base
select_heterodimer_designs/design3/.svn/tmp/props
select_heterodimer_designs/design3/.svn/tmp/text-base
select_heterodimer_designs/design4/.svn
select_heterodimer_designs/design4/.svn/all-wcprops
select_heterodimer_designs/design4/.svn/entries
select_heterodimer_designs/design4/.svn/prop-base
select_heterodimer_designs/design4/.svn/props
select_heterodimer_designs/design4/.svn/text-base
select_heterodimer_designs/design4/.svn/text-base/repacked_v2_redes8_4_take2_31_AA.pdb.svn-base
select_heterodimer_designs/design4/.svn/text-base/repacked_v2_redes8_4_take2_31_AB.pdb.svn-base
select_heterodimer_designs/design4/.svn/text-base/repacked_v2_redes8_4_take2_31_BB.pdb.svn-base
select_heterodimer_designs/design4/.svn/text-base/v2_redes8_4_take2_31_1dG_1.0Ent_AA.pdb.svn-base
select_heterodimer_designs/design4/.svn/text-base/v2_redes8_4_take2_31_1dG_1.0Ent_AB.pdb.svn-base
select_heterodimer_designs/design4/.svn/text-base/v2_redes8_4_take2_31_1dG_1.0Ent_BB.pdb.svn-base
select_heterodimer_designs/design4/.svn/tmp
select_heterodimer_designs/design4/.svn/tmp/prop-base
select_heterodimer_designs/design4/.svn/tmp/props
select_heterodimer_designs/design4/.svn/tmp/text-base
select_heterodimer_designs/design5/.svn
select_heterodimer_designs/design5/.svn/all-wcprops
select_heterodimer_designs/design5/.svn/entries
select_heterodimer_designs/design5/.svn/prop-base
select_heterodimer_designs/design5/.svn/props
select_heterodimer_designs/design5/.svn/text-base
select_heterodimer_designs/design5/.svn/text-base/repacked_v4_redes8_4_take6_20_AA.pdb.svn-base
select_heterodimer_designs/design5/.svn/text-base/repacked_v4_redes8_4_take6_20_AB.pdb.svn-base
select_heterodimer_designs/design5/.svn/text-base/repacked_v4_redes8_4_take6_20_BB.pdb.svn-base
select_heterodimer_designs/design5/.svn/text-base/v4_redes8_4_take6_20_2dG_1.0Ent_AA.pdb.svn-base
select_heterodimer_designs/design5/.svn/text-base/v4_redes8_4_take6_20_2dG_1.0Ent_AB.pdb.svn-base
select_heterodimer_designs/design5/.svn/text-base/v4_redes8_4_take6_20_2dG_1.0Ent_BB.pdb.svn-base
select_heterodimer_designs/design5/.svn/tmp
select_heterodimer_designs/design5/.svn/tmp/prop-base
select_heterodimer_designs/design5/.svn/tmp/props
select_heterodimer_designs/design5/.svn/tmp/text-base
select_heterodimer_designs/design6/.svn
select_heterodimer_designs/design6/.svn/all-wcprops
select_heterodimer_designs/design6/.svn/entries
select_heterodimer_designs/design6/.svn/prop-base
select_heterodimer_designs/design6/.svn/props
select_heterodimer_designs/design6/.svn/text-base
select_heterodimer_designs/design6/.svn/text-base/repacked_v4_redes8_4_take6_31_AA.pdb.svn-base
select_heterodimer_designs/design6/.svn/text-base/repacked_v4_redes8_4_take6_31_AB.pdb.svn-base
select_heterodimer_designs/design6/.svn/text-base/repacked_v4_redes8_4_take6_31_BB.pdb.svn-base
select_heterodimer_designs/design6/.svn/text-base/v4_redes8_4_take6_31_1dG_1.0Ent_AA.pdb.svn-base
select_heterodimer_designs/design6/.svn/text-base/v4_redes8_4_take6_31_1dG_1.0Ent_AB.pdb.svn-base
select_heterodimer_designs/design6/.svn/text-base/v4_redes8_4_take6_31_1dG_1.0Ent_BB.pdb.svn-base
select_heterodimer_designs/design6/.svn/tmp
select_heterodimer_designs/design6/.svn/tmp/prop-base
select_heterodimer_designs/design6/.svn/tmp/props
select_heterodimer_designs/design6/.svn/tmp/text-base
select_orthogonal_interface_designs/.svn
select_orthogonal_interface_designs/.svn/all-wcprops
select_orthogonal_interface_designs/.svn/entries
select_orthogonal_interface_designs/.svn/prop-base
select_orthogonal_interface_designs/.svn/props
select_orthogonal_interface_designs/.svn/text-base
select_orthogonal_interface_designs/.svn/tmp
select_orthogonal_interface_designs/.svn/tmp/prop-base
select_orthogonal_interface_designs/.svn/tmp/props
select_orthogonal_interface_designs/.svn/tmp/text-base
select_orthogonal_interface_designs/design1/.svn
select_orthogonal_interface_designs/design1/.svn/all-wcprops
select_orthogonal_interface_designs/design1/.svn/entries
select_orthogonal_interface_designs/design1/.svn/prop-base
select_orthogonal_interface_designs/design1/.svn/props
select_orthogonal_interface_designs/design1/.svn/text-base
select_orthogonal_interface_designs/design1/.svn/text-base/027.d16_v11.3_repeated_1_11.0dG_02_RalA1andRalBP1.pdb.svn-base
select_orthogonal_interface_designs/design1/.svn/text-base/027.d16_v11.3_repeated_1_11.0dG_02_RalA2andSec5.pdb.svn-base
select_orthogonal_interface_designs/design1/.svn/text-base/027.d16_v11.3_repeated_1_11.0dG_02_RalA3andExo84.pdb.svn-base
select_orthogonal_interface_designs/design1/.svn/text-base/redocked_027.d16_v11.3_repeated_1_11.0dG_02_RalA1andRalBP1_0030_0001.pdb.svn-base
select_orthogonal_interface_designs/design1/.svn/text-base/redocked_027.d16_v11.3_repeated_1_11.0dG_02_RalA2andSec5_0033_0001.pdb.svn-base
select_orthogonal_interface_designs/design1/.svn/text-base/redocked_027.d16_v11.3_repeated_1_11.0dG_02_RalA3andExo84_0014_0001.pdb.svn-base
select_orthogonal_interface_designs/design1/.svn/tmp
select_orthogonal_interface_designs/design1/.svn/tmp/prop-base
select_orthogonal_interface_designs/design1/.svn/tmp/props
select_orthogonal_interface_designs/design1/.svn/tmp/text-base
select_orthogonal_interface_designs/design10/.svn
select_orthogonal_interface_designs/design10/.svn/all-wcprops
select_orthogonal_interface_designs/design10/.svn/entries
select_orthogonal_interface_designs/design10/.svn/prop-base
select_orthogonal_interface_designs/design10/.svn/props
select_orthogonal_interface_designs/design10/.svn/text-base
select_orthogonal_interface_designs/design10/.svn/text-base/027.d16_v11.3_repeated_1_5.0dG_02_RalA1andRalBP1.pdb.svn-base
select_orthogonal_interface_designs/design10/.svn/text-base/027.d16_v11.3_repeated_1_5.0dG_02_RalA2andSec5.pdb.svn-base
select_orthogonal_interface_designs/design10/.svn/text-base/027.d16_v11.3_repeated_1_5.0dG_02_RalA3andExo84.pdb.svn-base
select_orthogonal_interface_designs/design10/.svn/text-base/redocked_027.d16_v11.3_repeated_1_5.0dG_02_RalA1andRalBP1_0021_0001.pdb.svn-base
select_orthogonal_interface_designs/design10/.svn/text-base/redocked_027.d16_v11.3_repeated_1_5.0dG_02_RalA2andSec5_0032_0001.pdb.svn-base
select_orthogonal_interface_designs/design10/.svn/text-base/redocked_027.d16_v11.3_repeated_1_5.0dG_02_RalA3andExo84_0027_0001.pdb.svn-base
select_orthogonal_interface_designs/design10/.svn/tmp
select_orthogonal_interface_designs/design10/.svn/tmp/prop-base
select_orthogonal_interface_designs/design10/.svn/tmp/props
select_orthogonal_interface_designs/design10/.svn/tmp/text-base
select_orthogonal_interface_designs/design2/.svn
select_orthogonal_interface_designs/design2/.svn/all-wcprops
select_orthogonal_interface_designs/design2/.svn/entries
select_orthogonal_interface_designs/design2/.svn/prop-base
select_orthogonal_interface_designs/design2/.svn/props
select_orthogonal_interface_designs/design2/.svn/text-base
select_orthogonal_interface_designs/design2/.svn/text-base/027.d16_v11.3_repeated_1_5.5dG_02_RalA1andRalBP1.pdb.svn-base
select_orthogonal_interface_designs/design2/.svn/text-base/027.d16_v11.3_repeated_1_5.5dG_02_RalA2andSec5.pdb.svn-base
select_orthogonal_interface_designs/design2/.svn/text-base/027.d16_v11.3_repeated_1_5.5dG_02_RalA3andExo84.pdb.svn-base
select_orthogonal_interface_designs/design2/.svn/text-base/redocked_027.d16_v11.3_repeated_1_5.5dG_02_RalA1andRalBP1_0028_0001.pdb.svn-base
select_orthogonal_interface_designs/design2/.svn/text-base/redocked_027.d16_v11.3_repeated_1_5.5dG_02_RalA2andSec5_0019_0001.pdb.svn-base
select_orthogonal_interface_designs/design2/.svn/text-base/redocked_027.d16_v11.3_repeated_1_5.5dG_02_RalA3andExo84_0015_0001.pdb.svn-base
select_orthogonal_interface_designs/design2/.svn/tmp
select_orthogonal_interface_designs/design2/.svn/tmp/prop-base
select_orthogonal_interface_designs/design2/.svn/tmp/props
select_orthogonal_interface_designs/design2/.svn/tmp/text-base
select_orthogonal_interface_designs/design3/.svn
select_orthogonal_interface_designs/design3/.svn/all-wcprops
select_orthogonal_interface_designs/design3/.svn/entries
select_orthogonal_interface_designs/design3/.svn/prop-base
select_orthogonal_interface_designs/design3/.svn/props
select_orthogonal_interface_designs/design3/.svn/text-base
select_orthogonal_interface_designs/design3/.svn/text-base/027.d16_v11.3_repeated_1_3.0dG_02_RalA1andRalBP1.pdb.svn-base
select_orthogonal_interface_designs/design3/.svn/text-base/027.d16_v11.3_repeated_1_3.0dG_02_RalA2andSec5.pdb.svn-base
select_orthogonal_interface_designs/design3/.svn/text-base/027.d16_v11.3_repeated_1_3.0dG_02_RalA3andExo84.pdb.svn-base
select_orthogonal_interface_designs/design3/.svn/text-base/redocked_027.d16_v11.3_repeated_1_3.0dG_02_RalA1andRalBP1_0050_0001.pdb.svn-base
select_orthogonal_interface_designs/design3/.svn/text-base/redocked_027.d16_v11.3_repeated_1_3.0dG_02_RalA2andSec5_0026_0001.pdb.svn-base
select_orthogonal_interface_designs/design3/.svn/text-base/redocked_027.d16_v11.3_repeated_1_3.0dG_02_RalA3andExo84_0039_0001.pdb.svn-base
select_orthogonal_interface_designs/design3/.svn/tmp
select_orthogonal_interface_designs/design3/.svn/tmp/prop-base
select_orthogonal_interface_designs/design3/.svn/tmp/props
select_orthogonal_interface_designs/design3/.svn/tmp/text-base
select_orthogonal_interface_designs/design4/.svn
select_orthogonal_interface_designs/design4/.svn/all-wcprops
select_orthogonal_interface_designs/design4/.svn/entries
select_orthogonal_interface_designs/design4/.svn/prop-base
select_orthogonal_interface_designs/design4/.svn/props
select_orthogonal_interface_designs/design4/.svn/text-base
select_orthogonal_interface_designs/design4/.svn/text-base/027.d16_v11.3_repeated_1_6.0dG_02_RalA1andRalBP1.pdb.svn-base
select_orthogonal_interface_designs/design4/.svn/text-base/027.d16_v11.3_repeated_1_6.0dG_02_RalA2andSec5.pdb.svn-base
select_orthogonal_interface_designs/design4/.svn/text-base/027.d16_v11.3_repeated_1_6.0dG_02_RalA3andExo84.pdb.svn-base
select_orthogonal_interface_designs/design4/.svn/text-base/027.d16_v11.3_repeated_1_6.0dG_RalA1andRalBP1.pdb.svn-base
select_orthogonal_interface_designs/design4/.svn/text-base/027.d16_v11.3_repeated_1_6.0dG_RalA2andSec5.pdb.svn-base
select_orthogonal_interface_designs/design4/.svn/text-base/027.d16_v11.3_repeated_1_6.0dG_RalA3andExo84.pdb.svn-base
select_orthogonal_interface_designs/design4/.svn/text-base/redocked_027.d16_v11.3_repeated_1_6.0dG_02_RalA1andRalBP1_0023_0001.pdb.svn-base
select_orthogonal_interface_designs/design4/.svn/text-base/redocked_027.d16_v11.3_repeated_1_6.0dG_02_RalA2andSec5_0036_0001.pdb.svn-base
select_orthogonal_interface_designs/design4/.svn/text-base/redocked_027.d16_v11.3_repeated_1_6.0dG_02_RalA3andExo84_0005_0001.pdb.svn-base
select_orthogonal_interface_designs/design4/.svn/text-base/redocked_027.d16_v11.3_repeated_1_6.0dG_RalA1andRalBP1_0035_0001.pdb.svn-base
select_orthogonal_interface_designs/design4/.svn/text-base/redocked_027.d16_v11.3_repeated_1_6.0dG_RalA2andSec5_0042_0001.pdb.svn-base
select_orthogonal_interface_designs/design4/.svn/text-base/redocked_027.d16_v11.3_repeated_1_6.0dG_RalA3andExo84_0025_0001.pdb.svn-base
select_orthogonal_interface_designs/design4/.svn/tmp
select_orthogonal_interface_designs/design4/.svn/tmp/prop-base
select_orthogonal_interface_designs/design4/.svn/tmp/props
select_orthogonal_interface_designs/design4/.svn/tmp/text-base
select_orthogonal_interface_designs/design5/.svn
select_orthogonal_interface_designs/design5/.svn/all-wcprops
select_orthogonal_interface_designs/design5/.svn/entries
select_orthogonal_interface_designs/design5/.svn/prop-base
select_orthogonal_interface_designs/design5/.svn/props
select_orthogonal_interface_designs/design5/.svn/text-base
select_orthogonal_interface_designs/design5/.svn/text-base/027.d16_v11.3_repeated_1_12.0dG_02_RalA1andRalBP1.pdb.svn-base
select_orthogonal_interface_designs/design5/.svn/text-base/027.d16_v11.3_repeated_1_12.0dG_02_RalA2andSec5.pdb.svn-base
select_orthogonal_interface_designs/design5/.svn/text-base/027.d16_v11.3_repeated_1_12.0dG_02_RalA3andExo84.pdb.svn-base
select_orthogonal_interface_designs/design5/.svn/text-base/027.d16_v11.3_repeated_1_12.0dG_RalA1andRalBP1.pdb.svn-base
select_orthogonal_interface_designs/design5/.svn/text-base/027.d16_v11.3_repeated_1_12.0dG_RalA2andSec5.pdb.svn-base
select_orthogonal_interface_designs/design5/.svn/text-base/027.d16_v11.3_repeated_1_12.0dG_RalA3andExo84.pdb.svn-base
select_orthogonal_interface_designs/design5/.svn/text-base/redocked_027.d16_v11.3_repeated_1_12.0dG_02_RalA1andRalBP1_0016_0001.pdb.svn-base
select_orthogonal_interface_designs/design5/.svn/text-base/redocked_027.d16_v11.3_repeated_1_12.0dG_02_RalA2andSec5_0029_0001.pdb.svn-base
select_orthogonal_interface_designs/design5/.svn/text-base/redocked_027.d16_v11.3_repeated_1_12.0dG_02_RalA3andExo84_0033_0001.pdb.svn-base
select_orthogonal_interface_designs/design5/.svn/text-base/redocked_027.d16_v11.3_repeated_1_12.0dG_RalA1andRalBP1_0047_0001.pdb.svn-base
select_orthogonal_interface_designs/design5/.svn/text-base/redocked_027.d16_v11.3_repeated_1_12.0dG_RalA2andSec5_0035_0001.pdb.svn-base
select_orthogonal_interface_designs/design5/.svn/text-base/redocked_027.d16_v11.3_repeated_1_12.0dG_RalA3andExo84_0023_0001.pdb.svn-base
select_orthogonal_interface_designs/design5/.svn/tmp
select_orthogonal_interface_designs/design5/.svn/tmp/prop-base
select_orthogonal_interface_designs/design5/.svn/tmp/props
select_orthogonal_interface_designs/design5/.svn/tmp/text-base
select_orthogonal_interface_designs/design6/.svn
select_orthogonal_interface_designs/design6/.svn/all-wcprops
select_orthogonal_interface_designs/design6/.svn/entries
select_orthogonal_interface_designs/design6/.svn/prop-base
select_orthogonal_interface_designs/design6/.svn/props
select_orthogonal_interface_designs/design6/.svn/text-base
select_orthogonal_interface_designs/design6/.svn/text-base/027.d16_v11.3_repeated_1_4.5dG_02_RalA1andRalBP1.pdb.svn-base
select_orthogonal_interface_designs/design6/.svn/text-base/027.d16_v11.3_repeated_1_4.5dG_02_RalA2andSec5.pdb.svn-base
select_orthogonal_interface_designs/design6/.svn/text-base/027.d16_v11.3_repeated_1_4.5dG_02_RalA3andExo84.pdb.svn-base
select_orthogonal_interface_designs/design6/.svn/text-base/027.d16_v11.3_repeated_1_4.5dG_RalA1andRalBP1.pdb.svn-base
select_orthogonal_interface_designs/design6/.svn/text-base/027.d16_v11.3_repeated_1_4.5dG_RalA2andSec5.pdb.svn-base
select_orthogonal_interface_designs/design6/.svn/text-base/027.d16_v11.3_repeated_1_4.5dG_RalA3andExo84.pdb.svn-base
select_orthogonal_interface_designs/design6/.svn/text-base/redocked_027.d16_v11.3_repeated_1_4.5dG_02_RalA1andRalBP1_0019_0001.pdb.svn-base
select_orthogonal_interface_designs/design6/.svn/text-base/redocked_027.d16_v11.3_repeated_1_4.5dG_02_RalA2andSec5_0007_0001.pdb.svn-base
select_orthogonal_interface_designs/design6/.svn/text-base/redocked_027.d16_v11.3_repeated_1_4.5dG_02_RalA3andExo84_0032_0001.pdb.svn-base
select_orthogonal_interface_designs/design6/.svn/text-base/redocked_027.d16_v11.3_repeated_1_4.5dG_RalA1andRalBP1_0039_0001.pdb.svn-base
select_orthogonal_interface_designs/design6/.svn/text-base/redocked_027.d16_v11.3_repeated_1_4.5dG_RalA2andSec5_0028_0001.pdb.svn-base
select_orthogonal_interface_designs/design6/.svn/text-base/redocked_027.d16_v11.3_repeated_1_4.5dG_RalA3andExo84_0049_0001.pdb.svn-base
select_orthogonal_interface_designs/design6/.svn/tmp
select_orthogonal_interface_designs/design6/.svn/tmp/prop-base
select_orthogonal_interface_designs/design6/.svn/tmp/props
select_orthogonal_interface_designs/design6/.svn/tmp/text-base
select_orthogonal_interface_designs/design7/.svn
select_orthogonal_interface_designs/design7/.svn/all-wcprops
select_orthogonal_interface_designs/design7/.svn/entries
select_orthogonal_interface_designs/design7/.svn/prop-base
select_orthogonal_interface_designs/design7/.svn/props
select_orthogonal_interface_designs/design7/.svn/text-base
select_orthogonal_interface_designs/design7/.svn/text-base/027.d16_v11.3_repeated_1_5.0dG_02_RalA1andRalBP1.pdb.svn-base
select_orthogonal_interface_designs/design7/.svn/text-base/027.d16_v11.3_repeated_1_5.0dG_02_RalA2andSec5.pdb.svn-base
select_orthogonal_interface_designs/design7/.svn/text-base/027.d16_v11.3_repeated_1_5.0dG_02_RalA3andExo84.pdb.svn-base
select_orthogonal_interface_designs/design7/.svn/text-base/027.d16_v11.3_repeated_1_5.0dG_RalA1andRalBP1.pdb.svn-base
select_orthogonal_interface_designs/design7/.svn/text-base/027.d16_v11.3_repeated_1_5.0dG_RalA2andSec5.pdb.svn-base
select_orthogonal_interface_designs/design7/.svn/text-base/027.d16_v11.3_repeated_1_5.0dG_RalA3andExo84.pdb.svn-base
select_orthogonal_interface_designs/design7/.svn/text-base/redocked_027.d16_v11.3_repeated_1_5.0dG_02_RalA1andRalBP1_0021_0001.pdb.svn-base
select_orthogonal_interface_designs/design7/.svn/text-base/redocked_027.d16_v11.3_repeated_1_5.0dG_02_RalA2andSec5_0032_0001.pdb.svn-base
select_orthogonal_interface_designs/design7/.svn/text-base/redocked_027.d16_v11.3_repeated_1_5.0dG_02_RalA3andExo84_0027_0001.pdb.svn-base
select_orthogonal_interface_designs/design7/.svn/text-base/redocked_027.d16_v11.3_repeated_1_5.0dG_RalA1andRalBP1_0013_0001.pdb.svn-base
select_orthogonal_interface_designs/design7/.svn/text-base/redocked_027.d16_v11.3_repeated_1_5.0dG_RalA2andSec5_0049_0001.pdb.svn-base
select_orthogonal_interface_designs/design7/.svn/text-base/redocked_027.d16_v11.3_repeated_1_5.0dG_RalA3andExo84_0043_0001.pdb.svn-base
select_orthogonal_interface_designs/design7/.svn/tmp
select_orthogonal_interface_designs/design7/.svn/tmp/prop-base
select_orthogonal_interface_designs/design7/.svn/tmp/props
select_orthogonal_interface_designs/design7/.svn/tmp/text-base
select_orthogonal_interface_designs/design8/.svn
select_orthogonal_interface_designs/design8/.svn/all-wcprops
select_orthogonal_interface_designs/design8/.svn/entries
select_orthogonal_interface_designs/design8/.svn/prop-base
select_orthogonal_interface_designs/design8/.svn/props
select_orthogonal_interface_designs/design8/.svn/text-base
select_orthogonal_interface_designs/design8/.svn/text-base/027.d16_v11.3_repeated_1_6.5dG_02_RalA1andRalBP1.pdb.svn-base
select_orthogonal_interface_designs/design8/.svn/text-base/027.d16_v11.3_repeated_1_6.5dG_02_RalA2andSec5.pdb.svn-base
select_orthogonal_interface_designs/design8/.svn/text-base/027.d16_v11.3_repeated_1_6.5dG_02_RalA3andExo84.pdb.svn-base
select_orthogonal_interface_designs/design8/.svn/text-base/redocked_027.d16_v11.3_repeated_1_6.5dG_02_RalA1andRalBP1_0041_0001.pdb.svn-base
select_orthogonal_interface_designs/design8/.svn/text-base/redocked_027.d16_v11.3_repeated_1_6.5dG_02_RalA2andSec5_0006_0001.pdb.svn-base
select_orthogonal_interface_designs/design8/.svn/text-base/redocked_027.d16_v11.3_repeated_1_6.5dG_02_RalA3andExo84_0030_0001.pdb.svn-base
select_orthogonal_interface_designs/design8/.svn/tmp
select_orthogonal_interface_designs/design8/.svn/tmp/prop-base
select_orthogonal_interface_designs/design8/.svn/tmp/props
select_orthogonal_interface_designs/design8/.svn/tmp/text-base
select_orthogonal_interface_designs/design9/.svn
select_orthogonal_interface_designs/design9/.svn/all-wcprops
select_orthogonal_interface_designs/design9/.svn/entries
select_orthogonal_interface_designs/design9/.svn/prop-base
select_orthogonal_interface_designs/design9/.svn/props
select_orthogonal_interface_designs/design9/.svn/text-base
select_orthogonal_interface_designs/design9/.svn/text-base/027.d16_v11.3_repeated_1_7.0dG_02_RalA1andRalBP1.pdb.svn-base
select_orthogonal_interface_designs/design9/.svn/text-base/027.d16_v11.3_repeated_1_7.0dG_02_RalA2andSec5.pdb.svn-base
select_orthogonal_interface_designs/design9/.svn/text-base/027.d16_v11.3_repeated_1_7.0dG_02_RalA3andExo84.pdb.svn-base
select_orthogonal_interface_designs/design9/.svn/text-base/redocked_027.d16_v11.3_repeated_1_7.0dG_02_RalA1andRalBP1_0025_0001.pdb.svn-base
select_orthogonal_interface_designs/design9/.svn/text-base/redocked_027.d16_v11.3_repeated_1_7.0dG_02_RalA2andSec5_0012_0001.pdb.svn-base
select_orthogonal_interface_designs/design9/.svn/text-base/redocked_027.d16_v11.3_repeated_1_7.0dG_02_RalA3andExo84_0024_0001.pdb.svn-base
select_orthogonal_interface_designs/design9/.svn/tmp
select_orthogonal_interface_designs/design9/.svn/tmp/prop-base
select_orthogonal_interface_designs/design9/.svn/tmp/props
select_orthogonal_interface_designs/design9/.svn/tmp/text-base
