# Supplementary material for: A Generic Program for Multistate Protein Design
Source: PLoS One. 2011 Jul 6;6(7):e20937. doi: 10.1371/journal.pone.0020937 (PMC3130737; doi:10.1371/journal.pone.0020937)
Supplement: File S2 — Design models generated by this study for both the heterodimerization task and the orthogonal interface redesign task. (BZ2) [file pone.0020937.s002.bz2 › SupplementaryMaterials/FitnessFunctionDefinitionFileFormat.txt]

=== Section: Table of Contents ===
   Overview
   Entity and Entity Elements and the Entity Resfile
   States: an Overview
   Correspondence File Format
   Secondary resfile
   STATE command
   STATE vector command
   State-Vector File Format
   Expression Synatx
   SCALAR_EXPRESSION command
   VECTOR_VARIABLE command
   VECTOR_EXPRESSION command
   ENTITY_FUNCTION command
   FITNESS command

=== Section: Overview ===

This is a short document describing the file format for the state-declaration
and fitness-function definition file.  It begins by describing what a state is
within this framework, and how it is defined.  It then goes into detail on
each of the seven commands that compose this fitness-function definition file

There are seven commands in a fitness file:
STATE
STATE_VECTOR
SCALAR_EXPRESSION
VECTOR_VARIABLE
VECTOR_EXPRESSION
ENTITY_FUNCTION
and
FITNESS

Comments may be included by beginning a line in the fitness file with a sharp symbol ("#")
Any line that begins with a sharp symbol will be ignored.

=== Section: Entity and Entity Elements and the Entity Resfile ===

For historical reasons, each sequence that's examined by the genetic algorithm in the outer
loop is called an "entity."  Positions in this sequence are the entity elements; they range
from 1 to N where N is the length of the entity (all entities have the same length).  This
nomenclature derives from the implementation of the genetic algorithm that Colin Smith and
Justin Ashworth produced.

When writing a correspondence file (described in detail in section Correspondence File Format),
residues on a particular structure are declared to correspond to particular positions in
the entities optimized by the genetic algorithm.  Position 10 of an entity of length 15 might
be corresponded to by residue 15 on chain A in one state and corresponed to by residue 15 on
chain B in another state.

When writing an entity function file (described in detail in section ENTITY_FUNCTION Command),
entity elements may be accessed by their position (e.g. entity element 10) within a particular
entity.

To set up a multistate design run, the user must think about an abstract protein, the entity
protein, which has one chain and N residues.  The sequence of this protein is being optimized,
but it's structure is never considered.  Instead, the entity protein's sequence is assigned
to the various states in the system as perscribed by the correspondence files.  To describe
the sequence space available to the entity protein, the user must define an entity resfile.  The
entity resfile controls the set of amino acids and rotamers built for every residue that's
declared to correspond to a particular entity element.  If residue 15 on chain A in a particular
state is declared to correspond to entity-element 10, then the resfile commands for entity-element 10
taken from the entity resfile will be applied to residue 15.

The entity resfile is almost exactly like a regular resfile, except it is proceeded by one extra line,
which declares the number of residues in the entity protein (N).  Then the usual resfile format
is followed: the default commands (if any) are listed, then "start" appears on one line by itself,
then the specific commands for particular residues on the entity protein (resid 1..N, chain A) 
are listed.  For example the following is a valid entity resfile:

<begin entity resfile>
16
ALLAAxc EX 1 EX ARO 2
start
3 A PIKAA ACDEFGH EX 1 EX ARO 2
<end entity resfile>

In this entity resfile, there are 16 residues declared in the entity protein (and 16 positions for
each entity the genetic algorithm will consider) and all but residue 3 in this protein has the behavior
"ALLAAxc" (all amino acids allowed, except for cystein) and the rotamer-building instructions of
"EX 1 EX 2 ARO" which builds extra rotamers at chi1 for all amino acids, and extra rotamers at
chi 2 for aromatic amino acids (FHWY).

If residue 15 on chain A in a particular state is declared to correspond to entity element 10,
then when that state goes to build rotamers for residue 15 on chain A, it will use the 
"ALLAAxc EX 1 EX ARO 2" command taken from the entity resfile.

=== Section: States: an Overview ===

In this application, states are defined by three things:
  a) a PDB file
  b) a correspondence file
  c) a secondary resfile

The PDB file should be obvious; it defines the backbone coordinates that will be repacked.

The correspondence file is described in detail in the next section.

The secondary resfile states which residues, besides those listed in the correspondence file,
should be allowed to repack or redesign.  Be very careful with this file, as it is possible
to declare that all the rest of the residues in the PDB should be redesigned -- this would
be very expensive and would probably generate unwanted results.

=== Section: Correspondence File Format ===

Correspondence files are a central glue to multistate design: they specify the meaning
of the entity sequence.  The entity resfile will specify how many positions are in the
entity protein, but it does not give any meaning to those positions.  Meaning is imbued
on the entity elements by declaring how those positions are followed by particular
residues in particular states.  It is impossible to set up a multistate design problem
with this software without carefully considering what is stated in the correspondence
files so do not skip this step.

The correspondence file can contain an arbitrary number of lines, each line may be
either blank or may be in the following format.

<entity-element-id> <residue-id ( insertion-code )> <chain-id>

where entity-element-id is an integer; the residue-id is an integer that may end in 
the insertion code (e.g. 15A) and should specify the PDB residue number (e.g. if
the pdb begins at residue 10 and you're interested in the fifth residue in this PDB,
and this residue is residue 14, then you say "14", not "5"); the chain-id is a
character referring to a particular chain in the PDB or an underscore ("_") if the
chain is not labeled.

Example correspondend files: consider the heterodimerization task where two monomers are being
designed such that the "A" monomer binds the "B" monomer, but not itself, and the "B" monomer
binds the "A" monomer but not itself.  Then there are five arrangements of these two monomers:
the A monomer, the B monomer, the AB heterodimer, the AA homodimer, and the BB homodimer.

Let's say there are 3 positions on each monomer being designed.  This gives 6 positions
in the entity protein.  Let's also impose the convention that the first three entity elements
correspond to the "A" chemical species and the last three entity elements correspond to the
"B" chemical species.  Let's also assume that the three residues being designed are residues
10, 15, and 20 on chains A and B of the PDBs that we will model.

Then the following correspondence files will be used for each of the five arrangements

<begin A monomer correspondence file>
1 10 A
2 15 A
3 20 A
<end>

<begin B monomer correspondence file>
4 10 A
5 10 A
6 10 A
<end>

(Note that both monomers are modeled using a single-chain PDB that has only a chain A)

<begin AB heterodimer correspondence file>
1 10 A
2 15 A
3 20 A
4 10 B
5 15 B
6 20 B
<end>

<begin AA homodimer correspondence file>
1 10 A
2 15 A
3 20 A
1 10 B
2 15 B
3 20 B
<end>

(Note that residue 10 on both chain A and chain B both correspond to entity element 1: they
must correspond to the same entity element, or these two chains could end up with different
sequences, and then the "AA homodimer" would not be represented by an actual homodimer.
The correspondence file is responsible for defining the fact that a chemical species
will end up as a homodimer.  That task is not handled by any other part of the multistate
design framework.)

<begin BB homodimer correspondence file>
4 10 A
5 15 A
6 20 A
4 10 B
5 15 B
6 20 B
<end>

(Again, note that residue 10 on both chains A and B are assigned to correspond to the same
entity element.)

=== Section: Secondary resfile ===

The secondary resfile states which residues, besides those already listed in the correspondence file,
should be allowed to repack.  The secondary resfile is formatted exactly as a regular resfile is
formatted.  It specifies behaviors for every residue in the protein, but, if a particular residue
(residue 10, e.g.) is declared to correspond to a particular entity element (entity element 6, e.g.),
then the resfile behavior for that entity element is used at that residue (entity-resfile behavior for
entity-element 6 is applied to residue 10, e.g.) instead of the secondary resfile behavior.  The
fact that this resfile's behavior is superceded by the entity resfile at some positions is why it is
called "secondary."

For example, continuing to build on the heterodimerization example described above, the following secondary
resfile might be used to model (all) the dimer states:

<begin resfile>
NATRO
start
9  A NATAA EX 1 EX 2
11 A NATAA EX 1 EX 2
14 A NATAA EX 1 EX 2
16 A NATAA EX 1 EX 2
19 A NATAA EX 1 EX 2
21 A NATAA EX 1 EX 2
9  B NATAA EX 1 EX 2
11 B NATAA EX 1 EX 2
14 B NATAA EX 1 EX 2
16 B NATAA EX 1 EX 2
19 B NATAA EX 1 EX 2
21 B NATAA EX 1 EX 2
<end resfile>

which states that 6 additional residues on chains A and B (let's say these are the only immediate neighbors
of the 3 residues (10,15,&20) being redesigned).

NOTE: The "NATRO" as the default command is critical in that it says that any residue not listed in this file
or in the correspondence file should be held fixed.  If no default command is given, then the "ALLAA" command
is applied, meaning that all amino acids at all positions will be considered for every residue besides
those listed in these two files.  All positions would be optimized at every step in the multistate design
protocol, and this would be very slow and consume tremendous amounts of memory.

=== Section: STATE command ===

A state is defined by three files
  1) a PDB file
  2) a correspondence file
  3) a secondary resfile

the STATE command has the following syntax:

STATE <varname> <pdbfilename> <correspondencefilename> <secondaryrefilename>

which declares one new state that should be modeled and declares the scalar variable,
named "varname" which will be assigned the energy of the state after its rotamers
have been packed with the a particular sequence.

=== Section: STATE_VECTOR command ===

The State vector command has the following syntax:

STATE_VECTOR <varname> <statevectorfile>

where this command declares a set of states, one for every line in the state vector file,
and declares a vector variable named varname.  The format of the state vector file is
described in the next section.

=== Section: State-Vector File Format ===

The file format for the state vecrtor file is a set of ordered triples, one per line,
consisting of a 1) pdb file name, 2) a correspondence file name, and 3) a secondary
resfile file name.  Each line is turned into a state.  Internally, each line in this
file is assigned a name based on which position in this file it appears.  This is
important when examining the output from multistate design.

E.g. If the fitness file contained this line:
<snip fitness file begin>
STATE_VECTOR ab_vect_variable AB.states
<end>

and the AB.states file contained:

<begin AB.states>
Conf1.pdb AB.corr AB.2res
Conf2.pdb AB.corr AB.2res
Conf3.pdb AB.corr AB.2res
<end AB.states>

then, at the conclusion of multistate design, if the file named "msd_output_1_ab_vect_variable_2.pdb"
is created, then the "2" in this file name refers to the second state defined in the AB.states file,
so you can know that the backbone conformation came from "Conf2.pdb".  (the variable name for this
states file is also used to name the file, "ab_vect_variable")

NOTE: there is nothing preventing the "same state" from being defined multiple times; e.g.
the following is a valid state-vector file:

<begin AB.states>
Conf1.pdb AB.corr AB.2res
Conf1.pdb AB.corr AB.2res
Conf1.pdb AB.corr AB.2res
<end AB.states>

In this case, three states with identical backbones, correspondence files, and secondary resfiles
will be included in the design trajectory.  This is useful when stochastic algorithms are used
to pack the rotamers, so that a different stochastic trajectory will be used for each of the states.
(The packing algorithms are all stochastic in this implementation of multistate design).

=== Section: Expression Synatx ===

The SCALAR_EXPRESSION, VECTOR_VARIABLE, VECTOR_EXPRESSION, and FITNESS commands depened on
an "expression syntax."  Expressions are recursively defined by the following production
rules given in an EBNF-like syntax:

EXP ::= TERM (  ( '+' | '-' ) TERM )*
TERM ::= FACTOR ( ('*' | '/') FACTOR )*
FACTOR ::= '(' EXP ')' | variable | literal | function '(' EXP ( ',' EXP )* ')'

The purpose of the TERM and FACTOR components of this grammar is to encode the
arithmetic precidence rules: multiplication and division take precidence over
addition and subtraction.  Parenthetical expressions and functions take the highest
precidence.  What does this mean?  The expression "5 + 3 * 2" would evaluate to 11
and not to 16 because the multiplication between 3 and 2 takes predicence over the
addition between 5 and 3.  The expression "(5 + 3) * 2" on the other hand would
evaluate to 16 and not to 11.

The available functions are: abs, exp, ln, vmax, vmin, pow, sqrt, eq, gt, gte, lt, lte,
and, or, not, and ite.  Some functions operate on scalar expressions, some operate on
vector expressions; vector expressions should not be given as inputs to functions that
operate on scalar expressions, and scalar expressions should not be given as inputs to
functions that operate on vector expressions.

These functions (and parenthetically, the number of arguments they expect) are

abs  (1) : the absolute value of an expression (scalar -> scalar)
exp  (1) : the exponential function; exp(x) is e raised to the power of x. (scalar -> scalar)
ln   (1) : the natural logorithm of an expression (scalar -> scalar)
vmax (1) : the vector maximum (vector -> scalar)
vmin (1) : the vector minimum (vector -> scalar)
pow  (2) : raise the first argument to the power of the second argument. 
           pow( x, y ) = x ^ y.  ( scalar X scalar -> scalar )
sqrt (1) : the square root function (scalar->scalar)
eq   (2) : psuedo-boolean equality function; returns 1.0 if its two arguments are equal
           and 0.0 otherwise (scalar X scalar -> scalar )
gt   (2) : psuedo-boolean greater-than function; returns 1.0 if the first argument is
           greater than the second argument ( scalar X scalar -> scalar )
gte  (2) : psuedo-boolean greater-than-or-equal-to function: returns 1.0 if the first
           argument is greater than or equal to the second argument ( scalar X scalar -> scalar )
lt   (2) : psuedo-boolean less-than function; returns 1.0 if the first argument is
           less than the second argument ( scalar X scalar -> scalar )
lte  (2) : psuedo-boolean less-than-or-equal-to function: returns 1.0 if the first
           argument is less than or equal to the second argument ( scalar X scalar -> scalar )
and  (2) : psuedo-boolean logical and: returns 1.0 if both the first and second arguments are
           non-zero and 0.0 otherwise (scalar X scalar -> scalar )
or   (2) : psuedo-boolean logical or: returns 1.0 if either the first or the second arguments
           are non-zero (or both) and 0.0 otherwise (scalar X scalar -> scalar )
not  (1) : psuedo-boolean locial not: returns 1.0 if its argument evaluates to 0.0 and 0.0 if
           its argument evalutes to a non-zero value (scalar X scalar -> scalar )
ite  (3) : if-then-else function: returns the value of the second argument if the first argument
           evaluates to a non-zero value, and returns the value of the third argument otherwise
           (scalar X scalar X scalar -> scalar )

Variable names: valid variable names must start with a character, but can include digits and
underscores.

Literals are scientifically formatted numerals: e.g. "10" or "-2.3" or "6.4e-5"

CAUTION: include spaces around everything.  The string "3-4" would tokenize as
"Literal(3) Literal(-4)" and this would produce a (confusing!) parsing error.
Instead, the string "3 - 4" would tokenize as "Literal(3) MinusSign Literal(4)"
and this would parse correctly.


=== Section: SCALAR_EXPRESSION command ===

The syntax for the scalar expression command is:

SCALAR_EXPRESSION <varname> = <expression>

where expression is a well-formed expression, and this command declares the scalar variable
named "varname" which can be used in later expressions.

=== Section: VECTOR_VARIABLE command ===

The vector variable command allows the user to combine scalar variables into vector
variables.  This could be useful if the user wants to use the "vector max" or "vector min"
functions over a set of scalar variables.  (To avoid confusion of between the vector
max and min functions, the scalar max and min functions are not allowed.)

The syntax for this command is:

VECTOR_VARIABLE <varname> = <scalar_varname>( <scalar_varname2>*)

Where "*" denotes zero or more occurances of a white-space separated variable name i.e. an
arbitrarily long white-space delimited list of scalar variable names on the right-hand-side
of the equals sign is allowed.  This command will declare a new vector variable named
"varname".

For example, if the scalar variables "best_AA" and "best_BB" were defined previously in the file,
then the following command would declare a new vector variable "homodimers":

VECTOR_VARIABLE homodimers = bestAA bestBB

and then homodimers could be used in a subsequent vmin command, for example

SCALAR_EXPRESSION best_homodimer = vmin( homodimers )

=== Section: VECTOR_EXPRESSION command ===

The vector expression command can be used to define more complicated vector variable
operations.  The command itself is significantly more complicated than the scalar vector commands.
It can operate on multiple vector variables simultaneously as long as those vector variables
have the same length.

The command syntax is:

VECTOR_EXPRESSION FOR <localvar> IN <vectorvar>( , <localvar2> IN <vectorvar2>)* : <newvarname> = <expression>

where the iteration variables "localvar" and "localvar2" etc. are allowed to appear in the expression
on the right hand side of the equals sign, but must not have been declared as non-local variables in
any previous variable-declaring statement (i.e. they are allowed to have appeared in previous
VECTOR_EXPRESSION commands).  This creates the new vector variable with the name "newvarname."

Example 1: if the vector variable "trpcage" had been previously declared, then a new vector variable
could be declared as follows:

VECTOR_EXPRESSION FOR x IN trpcage : trpcage_plus_2 = x + 2

where every entry in this new vector variable, trpcage_plus_2, has a value 2 greater than its corresponding
value in the original function.

Example 2: if the vector variables "trpcage1" and "trpcage2" both had the same length, then a new
vector variable could be declared as follows:

VECTOR_EXPRESSION FOR x IN trpcage1 , y IN trpcage2 : trpcage_plus_2 = x + y + 2 

Such a command would be useful if two state-vector files had been created such that the backbone conformations
matched up between corresponding positions and you only wanted to compare energies between states that
had come from the same backbone conformations.

=== Section: ENTITY_FUNCTION command ===

The ENTITY_FUNCTION command is a launching point in the fitness file for the processing
of an entirely separate file, an entity-function file.  The ENTITY_FUNCTON command merely
declares a new scalar variable and points towards the entity-function file.  Its syntax is

ENTITY_FUNCTION <entvarname> <entfuncfilename>

Given the entity (a sequence assignment), the functions defined in this file will be evaluated
and their result will be stored in the new variable named "entvarname".

The entity funtion file is significantly more complicated, basically as complicated as the
fitness function itself.  Its purpose is to add sequence-level constraints into the fitness
function; these constraints are able to look at the amino acid identities of the entity
elements, but they have no access to the rotamer assignments of any of the states.

The entity element file predefines a set of entity-element variables whose values are
determined by the given entity.  These variables are named "ee_1" to "ee_<N>" (where N
is the number of residues in the entity protein).  For example, if there are 6 residues
in the entity protein, then it is valid to refer to entity-element variables "ee_1",
"ee_2", "ee_3", "ee_4", "ee_5", and "ee_6".  These variables will hold the numeric values
of the 1-letter codes (1 for "ALA/A", 2 for "CYS/C", 20 for "TYR/Y"), which may or may not
serve useful.  This means that it is possible to compare whether two entities have
the same assigned amino acid (e.g. the expression "eq( ee_1, ee_4 )" would evaluate to 1.0
if these two positions in the entity are assigned the same amino acids).  It is probably not
useful to try and add or multiply these values.

There are four commands available in the entity function file:

AA_SET
SET_CONDITION
SUB_EXPRESSION (equivalent to the fitness-function file's "SCALAR_EXPRESSION" command)
and
SCORE (equivalent to the fitness-function file's "FITNESS" command).

The entity-function file must define exactly one "SCORE" command, and the value that the
SCORE expression evaluates to is the one that will be assigned to the variable
("entvarname" above) in the fitness-function file.

The syntax for these four commands is as follows.

The AA_SET command allows the user to define a set of amino acids, which may prove convenient.

AA_SET <setname> = { A1 (, A2)* }

which will declare a new named set of amino acids, called "setname", and "A1" and "A2" are
one-letter amino-acid codes, in either lower or upper case.  For example, the following set is valid:

AA_SET polar = { D, E, H, K, N, Q, R, S, T }

so that later, it is possible to ask if a particular entity element is a member of a set.
To ask such a question, the SET_CONDITION command must be used.

The syntax for the SET_CONDITON command is:

SET_CONDITON <varname> = <ee_X> IN [ { A1 (, A2)* } | <setname> ]

which will declare a psueduo-boolean scalar variable named "varname" whose value will be 1.0
if the set condition holds and 0.0 otherwise.  For example, both of the following SET_CONDITON
commands are valid:

SET_CONDITON ee1_is_aromatic = ee1 IN { H, P, Y, W }
SET_CONDITON ee1_is_polar = ee1 IN polar

assuming that the set "polar" has been previously declared.

The SUB_EXPRESSION command defines a scalar expression in the same way the "SCALAR_EXPRESSION"
command of the FITNESS_FUNCTION does.  There are no vector expressions available to the
entity function.  The syntax for this command is:

SUB_EXPRESSION <varname> = <expression>

where the new variable "varname" should not have been declared previously in the entity-function
file, but may have been declared in the fitness-function file (the variables between these
two files are not shared).

for example, continuing the heterodimerization task example from above, to count the net charge on chain A,
(assuming a pH of 7 and that besides the three residues being designed, chain A has a net charge of 0),
the following commands could be combined:

<begin entity-function file snippet>

AA_SET pos_aas = { K, R }
AA_SET neg_aas = { D, E }

SET_CONDITON ee1_pos = ee_1 in pos_aas
SET_CONDITON ee2_pos = ee_2 in pos_aas
SET_CONDITON ee3_pos = ee_3 in pos_aas
SET_CONDITON ee1_neg = ee_1 in neg_aas
SET_CONDITON ee2_neg = ee_2 in neg_aas
SET_CONDITON ee3_neg = ee_3 in neg_aas

SUB_EXPRESSION chainA_charge = ee1_pos + ee2_pos + ee3_pos - ee1_neg - ee2_neg - ee3_neg

<end snippet>

The syntax for the SCORE command, which must appear once in the file, is:

SCORE <expression>

for example,

SCORE -1 * lt( chainA_charge, 1 )

would return a negative value (which is favored) if chain A has a neutral or negative charge.

=== Section: FITNESS command ===

Exactly one FITNESS command must appear in the fitness function file.  The value to which the
expression defined in the FITNESS command evaluates for a particular sequence is the one that
is used by the genetic algorithm to determine whether that sequence should be propagated to
the next generation.

NOTE: The lower the fitness the better.  This may seem contrary to the way genetic algorithms
usually operate, but makes sense in the general context of minimizing energies.

The syntax for the FITNESS command is:

FITNESS <expression>
