# Supplementary material for: A Generic Program for Multistate Protein Design
Source: PLoS One. 2011 Jul 6;6(7):e20937. doi: 10.1371/journal.pone.0020937 (PMC3130737; doi:10.1371/journal.pone.0020937)
Supplement: File S2 — Design models generated by this study for both the heterodimerization task and the orthogonal interface redesign task. (BZ2) [file pone.0020937.s002.bz2 › SupplementaryMaterials/FitnessFunctionDefinitionFileFormat.txt~]

This is a short document describing the file format for fitness functions.  This
document gives the syntax for each of the commands avilable as well as several
examples.

There are seven commands in a fitness file:
STATE
STATE_VECTOR
SCALAR_EXPRESSION
VECTOR_VARIABLE
VECTOR_EXPRESSION
ENTITY_FUNCTION
and
FITNESS

The SCALAR_EXPRESSION, VECTOR_VARIABLE, VECTOR_EXPRESSION, and FITNESS commands depened on
an "expression syntax."  Expressions are recursively defined by the following production
rules given in an EBNF-like syntax:

EXP ::= TERM (  ( '+' | '-' ) TERM )*
TERM ::= FACTOR ( ('*' | '/') FACTOR )*
FACTOR ::= '(' EXP ')' | variable | literal | function '(' EXP ( ',' EXP )* ')'

The purpose of the TERM and FACTOR components of this grammar is to encode the
arithmetic precidence rules: multiplication and division take precidence over
addition and subtraction.  Parenthetical expressions and functions take the highest
precidence.  What does this mean?  The expression "5 + 3 * 2" would evaluate to 11
and not to 16 because the multiplication between 3 and 2 takes predicence over the
addition between 5 and 3.  The expression "(5 + 3) * 2" on the other hand would
evaluate to 16 and not to 11.

The available functions are: abs, exp, ln, vmax, vmin, pow, sqrt, eq, gt, gte, lt, lte,
and, or, not, and ite.  Some functions operate on scalar expressions, some operate on
vector expressions; vector expressions should not be given as inputs to functions that
operate on scalar expressions, and scalar expressions should not be given as inputs to
functions that operate on vector expressions.

These functions (and parenthetically, the number of arguments they expect) are

abs  (1) : the absolute value of an expression (scalar -> scalar)
exp  (1) : the exponential function; exp(x) is e raised to the power of x. (scalar -> scalar)
ln   (1) : the natural logorithm of an expression (scalar -> scalar)
vmax (1) : the vector maximum (vector -> scalar)
vmin (1) : the vector minimum (vector -> scalar)
pow  (2) : raise the first argument to the power of the second argument. 
           pow( x, y ) = x ^ y.  ( scalar X scalar -> scalar )
sqrt (1) : the square root function (scalar->scalar)
eq   (2) : psuedo-boolean equality function; returns 1.0 if its two arguments are equal
           and 0.0 otherwise (scalar X scalar -> scalar )
gt   (2) : psuedo-boolean greater-than function; returns 1.0 if the first argument is
           greater than the second argument ( scalar X scalar -> scalar )
gte  (2) : psuedo-boolean greater-than-or-equal-to function: returns 1.0 if the first
           argument is greater than or equal to the second argument ( scalar X scalar -> scalar )
lt   (2) : psuedo-boolean less-than function; returns 1.0 if the first argument is
           less than the second argument ( scalar X scalar -> scalar )
lte  (2) : psuedo-boolean less-than-or-equal-to function: returns 1.0 if the first
           argument is less than or equal to the second argument ( scalar X scalar -> scalar )
and  (2) : psuedo-boolean logical and: returns 1.0 if both the first and second arguments are
           non-zero and 0.0 otherwise (scalar X scalar -> scalar )
or   (2) : psuedo-boolean logical or: returns 1.0 if either the first or the second arguments
           are non-zero (or both) and 0.0 otherwise (scalar X scalar -> scalar )
not  (1) : psuedo-boolean locial not: returns 1.0 if its argument evaluates to 0.0 and 0.0 if
           its argument evalutes to a non-zero value (scalar X scalar -> scalar )
ite  (3) : if-then-else function: returns the value of the second argument if the first argument
           evaluates to a non-zero value, and returns the value of the third argument otherwise
           (scalar X scalar X scalar -> scalar )


the state declaration commands are STATE and STATE_VECTOR.

Command 
