# Supplementary material for: A Generic Program for Multistate Protein Design
Source: PLoS One. 2011 Jul 6;6(7):e20937. doi: 10.1371/journal.pone.0020937 (PMC3130737; doi:10.1371/journal.pone.0020937)
Supplement: File S2 — Design models generated by this study for both the heterodimerization task and the orthogonal interface redesign task. (BZ2) [file pone.0020937.s002.bz2 › SupplementaryMaterials/select_orthogonal_interface_designs/design9/redocked_027.d16_v11.3_repeated_1_7.0dG_02_RalA1andRalBP1_0025_0001.pdb]

ATOM      1  N   GLY A   8       3.244   8.205 -19.711  1.00  0.00              
ATOM      2  CA  GLY A   8       4.089   8.509 -18.534  1.00  0.00              
ATOM      3  C   GLY A   8       4.729   9.876 -18.637  1.00  0.00              
ATOM      4  O   GLY A   8       4.491  10.606 -19.599  1.00  0.00              
ATOM      5 1H   GLY A   8       3.452   7.413 -20.285  1.00  0.00              
ATOM      6 2H   GLY A   8       2.269   8.020 -19.592  1.00  0.00              
ATOM      7 3H   GLY A   8       3.155   8.874 -20.449  1.00  0.00              
ATOM      8 1HA  GLY A   8       3.472   8.479 -17.636  1.00  0.00              
ATOM      9 2HA  GLY A   8       4.876   7.760 -18.458  1.00  0.00              
ATOM     10  N   GLN A   9       5.542  10.216 -17.648  1.00  0.00              
ATOM     11  CA  GLN A   9       6.243  11.494 -17.622  1.00  0.00              
ATOM     12  C   GLN A   9       7.241  11.509 -16.471  1.00  0.00              
ATOM     13  O   GLN A   9       8.443  11.363 -16.676  1.00  0.00              
ATOM     14  CB  GLN A   9       5.255  12.656 -17.478  1.00  0.00              
ATOM     15  CG  GLN A   9       5.907  14.027 -17.447  1.00  0.00              
ATOM     16  CD  GLN A   9       4.890  15.150 -17.385  1.00  0.00              
ATOM     17  OE1 GLN A   9       3.679  14.909 -17.360  1.00  0.00              
ATOM     18  NE2 GLN A   9       5.375  16.387 -17.364  1.00  0.00              
ATOM     19  H   GLN A   9       5.696   9.577 -16.917  1.00  0.00              
ATOM     20  HA  GLN A   9       6.807  11.620 -18.546  1.00  0.00              
ATOM     21 1HB  GLN A   9       4.568  12.592 -18.322  1.00  0.00              
ATOM     22 2HB  GLN A   9       4.706  12.489 -16.551  1.00  0.00              
ATOM     23 1HG  GLN A   9       6.724  14.277 -16.771  1.00  0.00              
ATOM     24 2HG  GLN A   9       6.289  13.964 -18.467  1.00  0.00              
ATOM     25 1HE2 GLN A   9       4.752  17.168 -17.323  1.00  0.00              
ATOM     26 2HE2 GLN A   9       6.363  16.536 -17.387  1.00  0.00              
ATOM     27  N   SER A  10       6.729  11.659 -15.258  1.00  0.00              
ATOM     28  CA  SER A  10       7.567  11.691 -14.069  1.00  0.00              
ATOM     29  C   SER A  10       6.793  11.132 -12.885  1.00  0.00              
ATOM     30  O   SER A  10       7.063  10.026 -12.418  1.00  0.00              
ATOM     31  CB  SER A  10       8.036  13.105 -13.785  1.00  0.00              
ATOM     32  OG  SER A  10       8.867  13.167 -12.659  1.00  0.00              
ATOM     33  H   SER A  10       5.760  11.754 -15.159  1.00  0.00              
ATOM     34  HA  SER A  10       8.518  11.172 -14.196  1.00  0.00              
ATOM     35 1HB  SER A  10       8.586  13.469 -14.653  1.00  0.00              
ATOM     36 2HB  SER A  10       7.164  13.735 -13.618  1.00  0.00              
ATOM     37  HG  SER A  10       9.141  14.076 -12.514  1.00  0.00              
ATOM     38  N   SER A  11       5.790  11.877 -12.441  1.00  0.00              
ATOM     39  CA  SER A  11       4.844  11.388 -11.448  1.00  0.00              
ATOM     40  C   SER A  11       3.839  10.420 -12.070  1.00  0.00              
ATOM     41  O   SER A  11       3.140   9.687 -11.373  1.00  0.00              
ATOM     42  CB  SER A  11       4.125  12.552 -10.797  1.00  0.00              
ATOM     43  OG  SER A  11       3.309  13.242 -11.704  1.00  0.00              
ATOM     44  H   SER A  11       5.685  12.794 -12.778  1.00  0.00              
ATOM     45  HA  SER A  11       5.323  10.920 -10.587  1.00  0.00              
ATOM     46 1HB  SER A  11       3.508  12.170  -9.984  1.00  0.00              
ATOM     47 2HB  SER A  11       4.868  13.241 -10.395  1.00  0.00              
ATOM     48  HG  SER A  11       3.126  14.120 -11.364  1.00  0.00              
ATOM     49  N   LEU A  12       3.804  10.406 -13.392  1.00  0.00              
ATOM     50  CA  LEU A  12       2.963   9.482 -14.133  1.00  0.00              
ATOM     51  C   LEU A  12       3.758   8.236 -14.500  1.00  0.00              
ATOM     52  O   LEU A  12       3.186   7.186 -14.795  1.00  0.00              
ATOM     53  CB  LEU A  12       2.424  10.145 -15.405  1.00  0.00              
ATOM     54  CG  LEU A  12       1.595  11.411 -15.187  1.00  0.00              
ATOM     55  CD1 LEU A  12       1.184  12.011 -16.518  1.00  0.00              
ATOM     56  CD2 LEU A  12       0.366  11.115 -14.342  1.00  0.00              
ATOM     57  H   LEU A  12       4.375  11.025 -13.880  1.00  0.00              
ATOM     58  HA  LEU A  12       2.132   9.161 -13.506  1.00  0.00              
ATOM     59 1HB  LEU A  12       3.367  10.397 -15.886  1.00  0.00              
ATOM     60 2HB  LEU A  12       1.876   9.438 -16.026  1.00  0.00              
ATOM     61  HG  LEU A  12       2.194  12.142 -14.662  1.00  0.00              
ATOM     62 1HD1 LEU A  12       0.594  12.912 -16.345  1.00  0.00              
ATOM     63 2HD1 LEU A  12       2.074  12.267 -17.091  1.00  0.00              
ATOM     64 3HD1 LEU A  12       0.587  11.289 -17.074  1.00  0.00              
ATOM     65 1HD2 LEU A  12      -0.207  12.030 -14.199  1.00  0.00              
ATOM     66 2HD2 LEU A  12      -0.252  10.371 -14.846  1.00  0.00              
ATOM     67 3HD2 LEU A  12       0.677  10.728 -13.371  1.00  0.00              
ATOM     68  N   ALA A  13       5.085   8.359 -14.468  1.00  0.00              
ATOM     69  CA  ALA A  13       5.962   7.230 -14.764  1.00  0.00              
ATOM     70  C   ALA A  13       6.312   6.464 -13.505  1.00  0.00              
ATOM     71  O   ALA A  13       6.337   5.235 -13.488  1.00  0.00              
ATOM     72  CB  ALA A  13       7.222   7.702 -15.474  1.00  0.00              
ATOM     73  H   ALA A  13       5.482   9.227 -14.240  1.00  0.00              
ATOM     74  HA  ALA A  13       5.436   6.544 -15.428  1.00  0.00              
ATOM     75 1HB  ALA A  13       7.861   6.844 -15.685  1.00  0.00              
ATOM     76 2HB  ALA A  13       6.951   8.190 -16.410  1.00  0.00              
ATOM     77 3HB  ALA A  13       7.756   8.404 -14.838  1.00  0.00              
ATOM     78  N   GLU A  14       6.557   7.208 -12.454  1.00  0.00              
ATOM     79  CA  GLU A  14       6.912   6.646 -11.164  1.00  0.00              
ATOM     80  C   GLU A  14       5.836   6.965 -10.141  1.00  0.00              
ATOM     81  O   GLU A  14       5.559   8.128  -9.859  1.00  0.00              
ATOM     82  CB  GLU A  14       8.268   7.178 -10.695  1.00  0.00              
ATOM     83  CG  GLU A  14       8.663   6.743  -9.291  1.00  0.00              
ATOM     84  CD  GLU A  14      10.007   7.296  -8.905  1.00  0.00              
ATOM     85  OE1 GLU A  14      10.575   8.021  -9.685  1.00  0.00              
ATOM     86  OE2 GLU A  14      10.415   7.084  -7.787  1.00  0.00              
ATOM     87  H   GLU A  14       6.474   8.177 -12.549  1.00  0.00              
ATOM     88  HA  GLU A  14       6.973   5.560 -11.238  1.00  0.00              
ATOM     89 1HB  GLU A  14       9.013   6.822 -11.407  1.00  0.00              
ATOM     90 2HB  GLU A  14       8.216   8.266 -10.737  1.00  0.00              
ATOM     91 1HG  GLU A  14       7.929   7.012  -8.531  1.00  0.00              
ATOM     92 2HG  GLU A  14       8.724   5.658  -9.366  1.00  0.00              
ATOM     93  N   HIS A  15       5.222   5.931  -9.590  1.00  0.00              
ATOM     94  CA  HIS A  15       4.111   6.114  -8.669  1.00  0.00              
ATOM     95  C   HIS A  15       4.526   5.690  -7.269  1.00  0.00              
ATOM     96  O   HIS A  15       4.936   4.553  -7.065  1.00  0.00              
ATOM     97  CB  HIS A  15       2.895   5.303  -9.137  1.00  0.00              
ATOM     98  CG  HIS A  15       2.360   5.739 -10.468  1.00  0.00              
ATOM     99  ND1 HIS A  15       1.354   6.671 -10.618  1.00  0.00              
ATOM    100  CD2 HIS A  15       2.705   5.364 -11.725  1.00  0.00              
ATOM    101  CE1 HIS A  15       1.105   6.846 -11.903  1.00  0.00              
ATOM    102  NE2 HIS A  15       1.913   6.068 -12.600  1.00  0.00              
ATOM    103  H   HIS A  15       5.535   5.022  -9.800  1.00  0.00              
ATOM    104  HA  HIS A  15       3.843   7.169  -8.623  1.00  0.00              
ATOM    105 1HB  HIS A  15       3.160   4.250  -9.236  1.00  0.00              
ATOM    106 2HB  HIS A  15       2.079   5.404  -8.422  1.00  0.00              
ATOM    107  HD2 HIS A  15       3.461   4.641 -11.989  1.00  0.00              
ATOM    108  HE1 HIS A  15       0.359   7.514 -12.313  1.00  0.00              
ATOM    109  HE2 HIS A  15       2.125   6.204 -13.554  1.00  0.00              
ATOM    110  N   HIS A  16       4.418   6.605  -6.316  1.00  0.00              
ATOM    111  CA  HIS A  16       4.746   6.305  -4.925  1.00  0.00              
ATOM    112  C   HIS A  16       3.529   5.816  -4.160  1.00  0.00              
ATOM    113  O   HIS A  16       2.497   6.487  -4.121  1.00  0.00              
ATOM    114  CB  HIS A  16       5.336   7.536  -4.230  1.00  0.00              
ATOM    115  CG  HIS A  16       6.704   7.904  -4.715  1.00  0.00              
ATOM    116  ND1 HIS A  16       7.457   8.901  -4.132  1.00  0.00              
ATOM    117  CD2 HIS A  16       7.453   7.409  -5.728  1.00  0.00              
ATOM    118  CE1 HIS A  16       8.613   9.002  -4.765  1.00  0.00              
ATOM    119  NE2 HIS A  16       8.635   8.109  -5.737  1.00  0.00              
ATOM    120  H   HIS A  16       4.109   7.503  -6.547  1.00  0.00              
ATOM    121  HA  HIS A  16       5.478   5.499  -4.887  1.00  0.00              
ATOM    122 1HB  HIS A  16       4.701   8.406  -4.401  1.00  0.00              
ATOM    123 2HB  HIS A  16       5.423   7.356  -3.158  1.00  0.00              
ATOM    124  HD2 HIS A  16       7.280   6.621  -6.461  1.00  0.00              
ATOM    125  HE1 HIS A  16       9.354   9.737  -4.453  1.00  0.00              
ATOM    126  HE2 HIS A  16       9.393   7.957  -6.387  1.00  0.00              
ATOM    127  N   VAL A  17       3.657   4.647  -3.558  1.00  0.00              
ATOM    128  CA  VAL A  17       2.591   4.069  -2.763  1.00  0.00              
ATOM    129  C   VAL A  17       3.109   3.721  -1.373  1.00  0.00              
ATOM    130  O   VAL A  17       4.058   2.946  -1.225  1.00  0.00              
ATOM    131  CB  VAL A  17       2.004   2.807  -3.430  1.00  0.00              
ATOM    132  CG1 VAL A  17       1.015   2.122  -2.504  1.00  0.00              
ATOM    133  CG2 VAL A  17       1.344   3.157  -4.756  1.00  0.00              
ATOM    134  H   VAL A  17       4.503   4.148  -3.651  1.00  0.00              
ATOM    135  HA  VAL A  17       1.782   4.784  -2.604  1.00  0.00              
ATOM    136  HB  VAL A  17       2.813   2.121  -3.626  1.00  0.00              
ATOM    137 1HG1 VAL A  17       0.613   1.235  -2.992  1.00  0.00              
ATOM    138 2HG1 VAL A  17       1.521   1.831  -1.583  1.00  0.00              
ATOM    139 3HG1 VAL A  17       0.201   2.807  -2.270  1.00  0.00              
ATOM    140 1HG2 VAL A  17       0.938   2.254  -5.211  1.00  0.00              
ATOM    141 2HG2 VAL A  17       0.539   3.871  -4.584  1.00  0.00              
ATOM    142 3HG2 VAL A  17       2.083   3.598  -5.426  1.00  0.00              
ATOM    143  N   ILE A  18       2.505   4.318  -0.357  1.00  0.00              
ATOM    144  CA  ILE A  18       2.923   4.082   1.015  1.00  0.00              
ATOM    145  C   ILE A  18       1.902   3.215   1.740  1.00  0.00              
ATOM    146  O   ILE A  18       0.717   3.549   1.803  1.00  0.00              
ATOM    147  CB  ILE A  18       3.126   5.406   1.785  1.00  0.00              
ATOM    148  CG1 ILE A  18       4.212   6.250   1.107  1.00  0.00              
ATOM    149  CG2 ILE A  18       3.495   5.132   3.240  1.00  0.00              
ATOM    150  CD1 ILE A  18       4.326   7.657   1.654  1.00  0.00              
ATOM    151  H   ILE A  18       1.758   4.929  -0.535  1.00  0.00              
ATOM    152  HA  ILE A  18       3.851   3.512   1.041  1.00  0.00              
ATOM    153  HB  ILE A  18       2.195   5.952   1.772  1.00  0.00              
ATOM    154 1HG1 ILE A  18       5.160   5.728   1.243  1.00  0.00              
ATOM    155 2HG1 ILE A  18       3.971   6.291   0.044  1.00  0.00              
ATOM    156 1HG2 ILE A  18       3.635   6.078   3.764  1.00  0.00              
ATOM    157 2HG2 ILE A  18       2.696   4.567   3.718  1.00  0.00              
ATOM    158 3HG2 ILE A  18       4.420   4.557   3.280  1.00  0.00              
ATOM    159 1HD1 ILE A  18       5.115   8.192   1.123  1.00  0.00              
ATOM    160 2HD1 ILE A  18       3.379   8.180   1.517  1.00  0.00              
ATOM    161 3HD1 ILE A  18       4.568   7.617   2.715  1.00  0.00              
ATOM    162  N   MET A  19       2.370   2.097   2.274  1.00  0.00              
ATOM    163  CA  MET A  19       1.531   1.219   3.077  1.00  0.00              
ATOM    164  C   MET A  19       1.463   1.744   4.503  1.00  0.00              
ATOM    165  O   MET A  19       2.495   1.962   5.140  1.00  0.00              
ATOM    166  CB  MET A  19       2.084  -0.212   3.072  1.00  0.00              
ATOM    167  CG  MET A  19       2.379  -0.758   1.680  1.00  0.00              
ATOM    168  SD  MET A  19       0.908  -0.901   0.643  1.00  0.00              
ATOM    169  CE  MET A  19       0.101  -2.329   1.366  1.00  0.00              
ATOM    170  H   MET A  19       3.316   1.859   2.136  1.00  0.00              
ATOM    171  HA  MET A  19       0.516   1.211   2.681  1.00  0.00              
ATOM    172 1HB  MET A  19       2.998  -0.201   3.664  1.00  0.00              
ATOM    173 2HB  MET A  19       1.340  -0.842   3.563  1.00  0.00              
ATOM    174 1HG  MET A  19       3.087  -0.088   1.195  1.00  0.00              
ATOM    175 2HG  MET A  19       2.829  -1.744   1.790  1.00  0.00              
ATOM    176 1HE  MET A  19      -0.824  -2.537   0.827  1.00  0.00              
ATOM    177 2HE  MET A  19       0.762  -3.193   1.301  1.00  0.00              
ATOM    178 3HE  MET A  19      -0.128  -2.126   2.413  1.00  0.00              
ATOM    179  N   VAL A  20       0.258   1.966   5.001  1.00  0.00              
ATOM    180  CA  VAL A  20       0.086   2.437   6.366  1.00  0.00              
ATOM    181  C   VAL A  20      -0.868   1.527   7.130  1.00  0.00              
ATOM    182  O   VAL A  20      -1.746   0.896   6.540  1.00  0.00              
ATOM    183  CB  VAL A  20      -0.431   3.893   6.417  1.00  0.00              
ATOM    184  CG1 VAL A  20       0.557   4.834   5.747  1.00  0.00              
ATOM    185  CG2 VAL A  20      -1.804   4.018   5.775  1.00  0.00              
ATOM    186  H   VAL A  20      -0.533   1.802   4.444  1.00  0.00              
ATOM    187  HA  VAL A  20       1.025   2.398   6.920  1.00  0.00              
ATOM    188  HB  VAL A  20      -0.514   4.179   7.453  1.00  0.00              
ATOM    189 1HG1 VAL A  20       0.175   5.855   5.794  1.00  0.00              
ATOM    190 2HG1 VAL A  20       1.516   4.783   6.262  1.00  0.00              
ATOM    191 3HG1 VAL A  20       0.687   4.544   4.705  1.00  0.00              
ATOM    192 1HG2 VAL A  20      -2.139   5.054   5.829  1.00  0.00              
ATOM    193 2HG2 VAL A  20      -1.747   3.708   4.731  1.00  0.00              
ATOM    194 3HG2 VAL A  20      -2.514   3.381   6.304  1.00  0.00              
ATOM    195  N   GLY A  21      -0.679   1.446   8.439  1.00  0.00              
ATOM    196  CA  GLY A  21      -1.466   0.545   9.250  1.00  0.00              
ATOM    197  C   GLY A  21      -0.765   0.206  10.545  1.00  0.00              
ATOM    198  O   GLY A  21       0.428   0.474  10.688  1.00  0.00              
ATOM    199  H   GLY A  21       0.011   1.999   8.859  1.00  0.00              
ATOM    200 1HA  GLY A  21      -2.422   1.016   9.480  1.00  0.00              
ATOM    201 2HA  GLY A  21      -1.640  -0.375   8.693  1.00  0.00              
ATOM    202  N   SER A  22      -1.511  -0.371  11.482  1.00  0.00              
ATOM    203  CA  SER A  22      -1.048  -0.529  12.858  1.00  0.00              
ATOM    204  C   SER A  22       0.285  -1.279  12.886  1.00  0.00              
ATOM    205  O   SER A  22       1.299  -0.756  13.343  1.00  0.00              
ATOM    206  CB  SER A  22      -2.091  -1.260  13.683  1.00  0.00              
ATOM    207  OG  SER A  22      -2.295  -2.570  13.232  1.00  0.00              
ATOM    208  H   SER A  22      -2.404  -0.693  11.243  1.00  0.00              
ATOM    209  HA  SER A  22      -0.967   0.415  13.399  1.00  0.00              
ATOM    210 1HB  SER A  22      -1.757  -1.289  14.719  1.00  0.00              
ATOM    211 2HB  SER A  22      -3.031  -0.713  13.620  1.00  0.00              
ATOM    212  HG  SER A  22      -3.144  -2.888  13.548  1.00  0.00              
ATOM    213  N   GLY A  23       0.266  -2.512  12.399  1.00  0.00              
ATOM    214  CA  GLY A  23       1.431  -3.362  12.488  1.00  0.00              
ATOM    215  C   GLY A  23       1.944  -3.731  11.113  1.00  0.00              
ATOM    216  O   GLY A  23       2.719  -2.989  10.501  1.00  0.00              
ATOM    217  H   GLY A  23      -0.557  -2.853  11.992  1.00  0.00              
ATOM    218 1HA  GLY A  23       2.216  -2.835  13.031  1.00  0.00              
ATOM    219 2HA  GLY A  23       1.168  -4.272  13.025  1.00  0.00              
ATOM    220  N   GLY A  24       1.491  -4.871  10.612  1.00  0.00              
ATOM    221  CA  GLY A  24       1.933  -5.333   9.318  1.00  0.00              
ATOM    222  C   GLY A  24       1.268  -6.630   8.908  1.00  0.00              
ATOM    223  O   GLY A  24       1.948  -7.602   8.608  1.00  0.00              
ATOM    224  H   GLY A  24       0.857  -5.407  11.133  1.00  0.00              
ATOM    225 1HA  GLY A  24       1.698  -4.575   8.570  1.00  0.00              
ATOM    226 2HA  GLY A  24       3.010  -5.493   9.346  1.00  0.00              
ATOM    227  N   VAL A  25      -0.062  -6.634   8.908  1.00  0.00              
ATOM    228  CA  VAL A  25      -0.832  -7.831   8.568  1.00  0.00              
ATOM    229  C   VAL A  25      -1.056  -7.926   7.057  1.00  0.00              
ATOM    230  O   VAL A  25      -0.697  -8.919   6.424  1.00  0.00              
ATOM    231  CB  VAL A  25      -2.201  -7.838   9.287  1.00  0.00              
ATOM    232  CG1 VAL A  25      -3.026  -9.041   8.860  1.00  0.00              
ATOM    233  CG2 VAL A  25      -2.022  -7.816  10.799  1.00  0.00              
ATOM    234  H   VAL A  25      -0.541  -5.815   9.153  1.00  0.00              
ATOM    235  HA  VAL A  25      -0.289  -8.740   8.831  1.00  0.00              
ATOM    236  HB  VAL A  25      -2.738  -6.946   9.001  1.00  0.00              
ATOM    237 1HG1 VAL A  25      -3.986  -9.026   9.377  1.00  0.00              
ATOM    238 2HG1 VAL A  25      -3.194  -9.005   7.784  1.00  0.00              
ATOM    239 3HG1 VAL A  25      -2.493  -9.957   9.114  1.00  0.00              
ATOM    240 1HG2 VAL A  25      -2.998  -7.821  11.282  1.00  0.00              
ATOM    241 2HG2 VAL A  25      -1.459  -8.697  11.110  1.00  0.00              
ATOM    242 3HG2 VAL A  25      -1.480  -6.917  11.089  1.00  0.00              
ATOM    243  N   GLY A  26      -1.644  -6.884   6.488  1.00  0.00              
ATOM    244  CA  GLY A  26      -1.859  -6.842   5.056  1.00  0.00              
ATOM    245  C   GLY A  26      -0.895  -5.894   4.381  1.00  0.00              
ATOM    246  O   GLY A  26      -0.885  -5.768   3.160  1.00  0.00              
ATOM    247  H   GLY A  26      -1.945  -6.139   7.048  1.00  0.00              
ATOM    248 1HA  GLY A  26      -1.717  -7.842   4.645  1.00  0.00              
ATOM    249 2HA  GLY A  26      -2.878  -6.510   4.858  1.00  0.00              
ATOM    250  N   LYS A  27      -0.088  -5.224   5.184  1.00  0.00              
ATOM    251  CA  LYS A  27       0.876  -4.262   4.667  1.00  0.00              
ATOM    252  C   LYS A  27       1.997  -4.959   3.900  1.00  0.00              
ATOM    253  O   LYS A  27       1.994  -4.981   2.673  1.00  0.00              
ATOM    254  CB  LYS A  27       1.441  -3.412   5.808  1.00  0.00              
ATOM    255  CG  LYS A  27       0.433  -2.420   6.367  1.00  0.00              
ATOM    256  CD  LYS A  27       0.852  -1.876   7.724  1.00  0.00              
ATOM    257  CE  LYS A  27       2.093  -1.007   7.631  1.00  0.00              
ATOM    258  NZ  LYS A  27       2.537  -0.531   8.968  1.00  0.00              
ATOM    259  H   LYS A  27      -0.140  -5.382   6.149  1.00  0.00              
ATOM    260  HA  LYS A  27       0.386  -3.593   3.959  1.00  0.00              
ATOM    261 1HB  LYS A  27       1.761  -4.101   6.590  1.00  0.00              
ATOM    262 2HB  LYS A  27       2.308  -2.882   5.414  1.00  0.00              
ATOM    263 1HG  LYS A  27       0.338  -1.591   5.666  1.00  0.00              
ATOM    264 2HG  LYS A  27      -0.528  -2.923   6.468  1.00  0.00              
ATOM    265 1HD  LYS A  27       0.030  -1.286   8.130  1.00  0.00              
ATOM    266 2HD  LYS A  27       1.056  -2.716   8.386  1.00  0.00              
ATOM    267 1HE  LYS A  27       2.888  -1.592   7.172  1.00  0.00              
ATOM    268 2HE  LYS A  27       1.863  -0.149   6.999  1.00  0.00              
ATOM    269 1HZ  LYS A  27       3.362   0.043   8.863  1.00  0.00              
ATOM    270 2HZ  LYS A  27       1.800   0.012   9.394  1.00  0.00              
ATOM    271 3HZ  LYS A  27       2.752  -1.326   9.553  1.00  0.00              
ATOM    272  N   SER A  28       2.932  -5.562   4.623  1.00  0.00              
ATOM    273  CA  SER A  28       4.034  -6.280   3.988  1.00  0.00              
ATOM    274  C   SER A  28       3.511  -7.445   3.142  1.00  0.00              
ATOM    275  O   SER A  28       4.122  -7.831   2.147  1.00  0.00              
ATOM    276  CB  SER A  28       5.006  -6.780   5.039  1.00  0.00              
ATOM    277  OG  SER A  28       4.429  -7.748   5.872  1.00  0.00              
ATOM    278  H   SER A  28       2.886  -5.521   5.597  1.00  0.00              
ATOM    279  HA  SER A  28       4.678  -5.639   3.385  1.00  0.00              
ATOM    280 1HB  SER A  28       5.870  -7.214   4.536  1.00  0.00              
ATOM    281 2HB  SER A  28       5.328  -5.935   5.647  1.00  0.00              
ATOM    282  HG  SER A  28       3.890  -7.316   6.539  1.00  0.00              
ATOM    283  N   ALA A  29       2.380  -8.002   3.555  1.00  0.00              
ATOM    284  CA  ALA A  29       1.830  -9.184   2.909  1.00  0.00              
ATOM    285  C   ALA A  29       1.431  -8.878   1.471  1.00  0.00              
ATOM    286  O   ALA A  29       1.837  -9.577   0.540  1.00  0.00              
ATOM    287  CB  ALA A  29       0.630  -9.703   3.687  1.00  0.00              
ATOM    288  H   ALA A  29       1.898  -7.600   4.304  1.00  0.00              
ATOM    289  HA  ALA A  29       2.599  -9.956   2.880  1.00  0.00              
ATOM    290 1HB  ALA A  29       0.231 -10.588   3.192  1.00  0.00              
ATOM    291 2HB  ALA A  29       0.938  -9.962   4.700  1.00  0.00              
ATOM    292 3HB  ALA A  29      -0.137  -8.932   3.727  1.00  0.00              
ATOM    293  N   LEU A  30       0.654  -7.816   1.298  1.00  0.00              
ATOM    294  CA  LEU A  30       0.099  -7.473  -0.006  1.00  0.00              
ATOM    295  C   LEU A  30       1.187  -7.013  -0.970  1.00  0.00              
ATOM    296  O   LEU A  30       1.053  -7.167  -2.183  1.00  0.00              
ATOM    297  CB  LEU A  30      -0.976  -6.392   0.138  1.00  0.00              
ATOM    298  CG  LEU A  30      -2.272  -6.851   0.820  1.00  0.00              
ATOM    299  CD1 LEU A  30      -3.226  -5.681   1.006  1.00  0.00              
ATOM    300  CD2 LEU A  30      -2.936  -7.948   0.010  1.00  0.00              
ATOM    301  H   LEU A  30       0.455  -7.239   2.066  1.00  0.00              
ATOM    302  HA  LEU A  30      -0.354  -8.357  -0.454  1.00  0.00              
ATOM    303 1HB  LEU A  30      -0.442  -5.694   0.780  1.00  0.00              
ATOM    304 2HB  LEU A  30      -1.197  -5.912  -0.817  1.00  0.00              
ATOM    305  HG  LEU A  30      -2.038  -7.252   1.799  1.00  0.00              
ATOM    306 1HD1 LEU A  30      -4.137  -6.028   1.492  1.00  0.00              
ATOM    307 2HD1 LEU A  30      -2.752  -4.920   1.626  1.00  0.00              
ATOM    308 3HD1 LEU A  30      -3.472  -5.256   0.034  1.00  0.00              
ATOM    309 1HD2 LEU A  30      -3.853  -8.264   0.509  1.00  0.00              
ATOM    310 2HD2 LEU A  30      -3.175  -7.572  -0.986  1.00  0.00              
ATOM    311 3HD2 LEU A  30      -2.261  -8.799  -0.077  1.00  0.00              
ATOM    312  N   THR A  31       2.269  -6.461  -0.430  1.00  0.00              
ATOM    313  CA  THR A  31       3.370  -5.990  -1.259  1.00  0.00              
ATOM    314  C   THR A  31       4.244  -7.149  -1.730  1.00  0.00              
ATOM    315  O   THR A  31       4.714  -7.157  -2.867  1.00  0.00              
ATOM    316  CB  THR A  31       4.224  -4.951  -0.510  1.00  0.00              
ATOM    317  OG1 THR A  31       4.823  -5.547   0.646  1.00  0.00              
ATOM    318  CG2 THR A  31       3.376  -3.764  -0.090  1.00  0.00              
ATOM    319  H   THR A  31       2.332  -6.368   0.545  1.00  0.00              
ATOM    320  HA  THR A  31       2.978  -5.516  -2.159  1.00  0.00              
ATOM    321  HB  THR A  31       5.005  -4.602  -1.170  1.00  0.00              
ATOM    322  HG1 THR A  31       5.600  -6.051   0.382  1.00  0.00              
ATOM    323 1HG2 THR A  31       4.000  -3.042   0.438  1.00  0.00              
ATOM    324 2HG2 THR A  31       2.944  -3.296  -0.974  1.00  0.00              
ATOM    325 3HG2 THR A  31       2.577  -4.104   0.568  1.00  0.00              
ATOM    326  N   LEU A  32       4.440  -8.135  -0.861  1.00  0.00              
ATOM    327  CA  LEU A  32       5.205  -9.321  -1.219  1.00  0.00              
ATOM    328  C   LEU A  32       4.397 -10.185  -2.192  1.00  0.00              
ATOM    329  O   LEU A  32       4.950 -10.775  -3.125  1.00  0.00              
ATOM    330  CB  LEU A  32       5.581 -10.117   0.038  1.00  0.00              
ATOM    331  CG  LEU A  32       6.624  -9.452   0.944  1.00  0.00              
ATOM    332  CD1 LEU A  32       6.679 -10.167   2.288  1.00  0.00              
ATOM    333  CD2 LEU A  32       7.983  -9.482   0.261  1.00  0.00              
ATOM    334  H   LEU A  32       4.074  -8.056   0.047  1.00  0.00              
ATOM    335  HA  LEU A  32       6.119  -9.025  -1.732  1.00  0.00              
ATOM    336 1HB  LEU A  32       4.611 -10.134   0.533  1.00  0.00              
ATOM    337 2HB  LEU A  32       5.882 -11.137  -0.206  1.00  0.00              
ATOM    338  HG  LEU A  32       6.333  -8.409   1.062  1.00  0.00              
ATOM    339 1HD1 LEU A  32       7.424  -9.688   2.925  1.00  0.00              
ATOM    340 2HD1 LEU A  32       5.703 -10.113   2.768  1.00  0.00              
ATOM    341 3HD1 LEU A  32       6.953 -11.210   2.133  1.00  0.00              
ATOM    342 1HD2 LEU A  32       8.724  -9.009   0.907  1.00  0.00              
ATOM    343 2HD2 LEU A  32       8.274 -10.516   0.072  1.00  0.00              
ATOM    344 3HD2 LEU A  32       7.929  -8.942  -0.684  1.00  0.00              
ATOM    345  N   GLN A  33       3.080 -10.227  -1.985  1.00  0.00              
ATOM    346  CA  GLN A  33       2.188 -10.964  -2.875  1.00  0.00              
ATOM    347  C   GLN A  33       2.065 -10.250  -4.219  1.00  0.00              
ATOM    348  O   GLN A  33       2.001 -10.880  -5.267  1.00  0.00              
ATOM    349  CB  GLN A  33       0.794 -11.112  -2.250  1.00  0.00              
ATOM    350  CG  GLN A  33       0.751 -12.007  -1.023  1.00  0.00              
ATOM    351  CD  GLN A  33       1.274 -13.400  -1.287  1.00  0.00              
ATOM    352  OE1 GLN A  33       1.023 -13.985  -2.337  1.00  0.00              
ATOM    353  NE2 GLN A  33       1.996 -13.947  -0.323  1.00  0.00              
ATOM    354  H   GLN A  33       2.703  -9.748  -1.217  1.00  0.00              
ATOM    355  HA  GLN A  33       2.606 -11.950  -3.076  1.00  0.00              
ATOM    356 1HB  GLN A  33       0.460 -10.108  -1.985  1.00  0.00              
ATOM    357 2HB  GLN A  33       0.143 -11.518  -3.024  1.00  0.00              
ATOM    358 1HG  GLN A  33       1.131 -11.695  -0.050  1.00  0.00              
ATOM    359 2HG  GLN A  33      -0.339 -12.052  -0.987  1.00  0.00              
ATOM    360 1HE2 GLN A  33       2.371 -14.868  -0.438  1.00  0.00              
ATOM    361 2HE2 GLN A  33       2.169 -13.441   0.522  1.00  0.00              
ATOM    362  N   PHE A  34       2.059  -8.927  -4.171  1.00  0.00              
ATOM    363  CA  PHE A  34       2.033  -8.108  -5.375  1.00  0.00              
ATOM    364  C   PHE A  34       3.252  -8.376  -6.267  1.00  0.00              
ATOM    365  O   PHE A  34       3.119  -8.599  -7.472  1.00  0.00              
ATOM    366  CB  PHE A  34       1.961  -6.627  -4.978  1.00  0.00              
ATOM    367  CG  PHE A  34       1.958  -5.672  -6.139  1.00  0.00              
ATOM    368  CD1 PHE A  34       0.810  -5.478  -6.885  1.00  0.00              
ATOM    369  CD2 PHE A  34       3.105  -4.971  -6.481  1.00  0.00              
ATOM    370  CE1 PHE A  34       0.800  -4.604  -7.952  1.00  0.00              
ATOM    371  CE2 PHE A  34       3.102  -4.094  -7.548  1.00  0.00              
ATOM    372  CZ  PHE A  34       1.947  -3.910  -8.283  1.00  0.00              
ATOM    373  H   PHE A  34       2.066  -8.483  -3.294  1.00  0.00              
ATOM    374  HA  PHE A  34       1.157  -8.359  -5.974  1.00  0.00              
ATOM    375 1HB  PHE A  34       1.046  -6.432  -4.421  1.00  0.00              
ATOM    376 2HB  PHE A  34       2.821  -6.362  -4.366  1.00  0.00              
ATOM    377  HD1 PHE A  34      -0.088  -6.020  -6.626  1.00  0.00              
ATOM    378  HD2 PHE A  34       4.008  -5.116  -5.904  1.00  0.00              
ATOM    379  HE1 PHE A  34      -0.103  -4.463  -8.526  1.00  0.00              
ATOM    380  HE2 PHE A  34       3.999  -3.551  -7.805  1.00  0.00              
ATOM    381  HZ  PHE A  34       1.943  -3.222  -9.118  1.00  0.00              
ATOM    382  N   MET A  35       4.440  -8.370  -5.677  1.00  0.00              
ATOM    383  CA  MET A  35       5.661  -8.579  -6.447  1.00  0.00              
ATOM    384  C   MET A  35       5.775 -10.017  -6.954  1.00  0.00              
ATOM    385  O   MET A  35       6.068 -10.238  -8.128  1.00  0.00              
ATOM    386  CB  MET A  35       6.898  -8.215  -5.623  1.00  0.00              
ATOM    387  CG  MET A  35       7.068  -6.721  -5.414  1.00  0.00              
ATOM    388  SD  MET A  35       8.485  -6.320  -4.376  1.00  0.00              
ATOM    389  CE  MET A  35       9.830  -6.889  -5.412  1.00  0.00              
ATOM    390  H   MET A  35       4.497  -8.234  -4.706  1.00  0.00              
ATOM    391  HA  MET A  35       5.654  -7.946  -7.334  1.00  0.00              
ATOM    392 1HB  MET A  35       6.795  -8.715  -4.660  1.00  0.00              
ATOM    393 2HB  MET A  35       7.763  -8.618  -6.151  1.00  0.00              
ATOM    394 1HG  MET A  35       7.198  -6.255  -6.391  1.00  0.00              
ATOM    395 2HG  MET A  35       6.162  -6.339  -4.946  1.00  0.00              
ATOM    396 1HE  MET A  35      10.780  -6.711  -4.907  1.00  0.00              
ATOM    397 2HE  MET A  35       9.715  -7.958  -5.603  1.00  0.00              
ATOM    398 3HE  MET A  35       9.814  -6.347  -6.358  1.00  0.00              
ATOM    399  N   LYS A  36       5.545 -10.989  -6.077  1.00  0.00              
ATOM    400  CA  LYS A  36       5.915 -12.374  -6.376  1.00  0.00              
ATOM    401  C   LYS A  36       4.703 -13.292  -6.498  1.00  0.00              
ATOM    402  O   LYS A  36       4.748 -14.274  -7.242  1.00  0.00              
ATOM    403  CB  LYS A  36       6.861 -12.911  -5.301  1.00  0.00              
ATOM    404  CG  LYS A  36       8.160 -12.129  -5.159  1.00  0.00              
ATOM    405  CD  LYS A  36       9.015 -12.242  -6.413  1.00  0.00              
ATOM    406  CE  LYS A  36      10.371 -11.579  -6.222  1.00  0.00              
ATOM    407  NZ  LYS A  36      11.184 -11.606  -7.468  1.00  0.00              
ATOM    408  H   LYS A  36       5.125 -10.773  -5.215  1.00  0.00              
ATOM    409  HA  LYS A  36       6.419 -12.421  -7.342  1.00  0.00              
ATOM    410 1HB  LYS A  36       6.318 -12.886  -4.356  1.00  0.00              
ATOM    411 2HB  LYS A  36       7.088 -13.945  -5.561  1.00  0.00              
ATOM    412 1HG  LYS A  36       7.916 -11.081  -4.979  1.00  0.00              
ATOM    413 2HG  LYS A  36       8.712 -12.524  -4.306  1.00  0.00              
ATOM    414 1HD  LYS A  36       9.155 -13.300  -6.642  1.00  0.00              
ATOM    415 2HD  LYS A  36       8.488 -11.760  -7.237  1.00  0.00              
ATOM    416 1HE  LYS A  36      10.206 -10.546  -5.918  1.00  0.00              
ATOM    417 2HE  LYS A  36      10.901 -12.109  -5.431  1.00  0.00              
ATOM    418 1HZ  LYS A  36      12.073 -11.158  -7.299  1.00  0.00              
ATOM    419 2HZ  LYS A  36      11.337 -12.564  -7.750  1.00  0.00              
ATOM    420 3HZ  LYS A  36      10.693 -11.114  -8.201  1.00  0.00              
ATOM    421  N   ASP A  37       3.642 -12.987  -5.751  1.00  0.00              
ATOM    422  CA  ASP A  37       2.450 -13.850  -5.662  1.00  0.00              
ATOM    423  C   ASP A  37       2.766 -15.161  -4.946  1.00  0.00              
ATOM    424  O   ASP A  37       2.012 -16.128  -5.037  1.00  0.00              
ATOM    425  CB  ASP A  37       1.889 -14.142  -7.057  1.00  0.00              
ATOM    426  CG  ASP A  37       1.496 -12.902  -7.849  1.00  0.00              
ATOM    427  OD1 ASP A  37       0.771 -12.092  -7.324  1.00  0.00              
ATOM    428  OD2 ASP A  37       2.046 -12.698  -8.905  1.00  0.00              
ATOM    429  H   ASP A  37       3.643 -12.145  -5.249  1.00  0.00              
ATOM    430  HA  ASP A  37       1.678 -13.353  -5.074  1.00  0.00              
ATOM    431 1HB  ASP A  37       2.541 -14.769  -7.665  1.00  0.00              
ATOM    432 2HB  ASP A  37       0.993 -14.702  -6.790  1.00  0.00              
ATOM    433  N   GLU A  38       3.875 -15.174  -4.223  1.00  0.00              
ATOM    434  CA  GLU A  38       4.329 -16.359  -3.513  1.00  0.00              
ATOM    435  C   GLU A  38       4.267 -16.131  -2.007  1.00  0.00              
ATOM    436  O   GLU A  38       4.253 -14.991  -1.542  1.00  0.00              
ATOM    437  CB  GLU A  38       5.751 -16.731  -3.938  1.00  0.00              
ATOM    438  CG  GLU A  38       5.885 -17.142  -5.397  1.00  0.00              
ATOM    439  CD  GLU A  38       7.296 -17.544  -5.725  1.00  0.00              
ATOM    440  OE1 GLU A  38       8.128 -17.484  -4.852  1.00  0.00              
ATOM    441  OE2 GLU A  38       7.519 -18.018  -6.814  1.00  0.00              
ATOM    442  H   GLU A  38       4.404 -14.355  -4.162  1.00  0.00              
ATOM    443  HA  GLU A  38       3.670 -17.199  -3.736  1.00  0.00              
ATOM    444 1HB  GLU A  38       6.378 -15.860  -3.748  1.00  0.00              
ATOM    445 2HB  GLU A  38       6.070 -17.555  -3.299  1.00  0.00              
ATOM    446 1HG  GLU A  38       5.203 -17.942  -5.686  1.00  0.00              
ATOM    447 2HG  GLU A  38       5.630 -16.235  -5.943  1.00  0.00              
ATOM    448  N   PHE A  39       4.237 -17.217  -1.250  1.00  0.00              
ATOM    449  CA  PHE A  39       4.214 -17.134   0.202  1.00  0.00              
ATOM    450  C   PHE A  39       5.617 -16.869   0.740  1.00  0.00              
ATOM    451  O   PHE A  39       6.528 -17.670   0.531  1.00  0.00              
ATOM    452  CB  PHE A  39       3.647 -18.427   0.798  1.00  0.00              
ATOM    453  CG  PHE A  39       3.628 -18.453   2.302  1.00  0.00              
ATOM    454  CD1 PHE A  39       2.730 -17.673   3.009  1.00  0.00              
ATOM    455  CD2 PHE A  39       4.504 -19.265   3.004  1.00  0.00              
ATOM    456  CE1 PHE A  39       2.705 -17.699   4.391  1.00  0.00              
ATOM    457  CE2 PHE A  39       4.486 -19.295   4.386  1.00  0.00              
ATOM    458  CZ  PHE A  39       3.585 -18.510   5.081  1.00  0.00              
ATOM    459  H   PHE A  39       4.245 -18.105  -1.679  1.00  0.00              
ATOM    460  HA  PHE A  39       3.588 -16.297   0.515  1.00  0.00              
ATOM    461 1HB  PHE A  39       2.616 -18.570   0.473  1.00  0.00              
ATOM    462 2HB  PHE A  39       4.247 -19.279   0.483  1.00  0.00              
ATOM    463  HD1 PHE A  39       2.042 -17.038   2.472  1.00  0.00              
ATOM    464  HD2 PHE A  39       5.210 -19.879   2.464  1.00  0.00              
ATOM    465  HE1 PHE A  39       2.000 -17.084   4.929  1.00  0.00              
ATOM    466  HE2 PHE A  39       5.176 -19.931   4.924  1.00  0.00              
ATOM    467  HZ  PHE A  39       3.567 -18.532   6.160  1.00  0.00              
ATOM    468  N   VAL A  40       5.782 -15.742   1.419  1.00  0.00              
ATOM    469  CA  VAL A  40       7.046 -15.414   2.064  1.00  0.00              
ATOM    470  C   VAL A  40       7.265 -16.286   3.300  1.00  0.00              
ATOM    471  O   VAL A  40       6.338 -16.556   4.067  1.00  0.00              
ATOM    472  CB  VAL A  40       7.106 -13.930   2.471  1.00  0.00              
ATOM    473  CG1 VAL A  40       6.145 -13.652   3.617  1.00  0.00              
ATOM    474  CG2 VAL A  40       8.524 -13.541   2.860  1.00  0.00              
ATOM    475  H   VAL A  40       5.033 -15.120   1.497  1.00  0.00              
ATOM    476  HA  VAL A  40       7.892 -15.629   1.411  1.00  0.00              
ATOM    477  HB  VAL A  40       6.835 -13.316   1.612  1.00  0.00              
ATOM    478 1HG1 VAL A  40       6.200 -12.599   3.891  1.00  0.00              
ATOM    479 2HG1 VAL A  40       5.129 -13.892   3.306  1.00  0.00              
ATOM    480 3HG1 VAL A  40       6.418 -14.265   4.476  1.00  0.00              
ATOM    481 1HG2 VAL A  40       8.549 -12.489   3.143  1.00  0.00              
ATOM    482 2HG2 VAL A  40       8.849 -14.152   3.702  1.00  0.00              
ATOM    483 3HG2 VAL A  40       9.192 -13.703   2.014  1.00  0.00              
ATOM    484  N   GLU A  41       8.493 -16.741   3.476  1.00  0.00              
ATOM    485  CA  GLU A  41       8.849 -17.557   4.624  1.00  0.00              
ATOM    486  C   GLU A  41       9.195 -16.680   5.822  1.00  0.00              
ATOM    487  O   GLU A  41       8.646 -16.852   6.908  1.00  0.00              
ATOM    488  CB  GLU A  41      10.021 -18.479   4.285  1.00  0.00              
ATOM    489  CG  GLU A  41       9.701 -19.551   3.253  1.00  0.00              
ATOM    490  CD  GLU A  41      10.903 -20.404   2.958  1.00  0.00              
ATOM    491  OE1 GLU A  41      11.930 -20.174   3.551  1.00  0.00              
ATOM    492  OE2 GLU A  41      10.767 -21.355   2.225  1.00  0.00              
ATOM    493  H   GLU A  41       9.187 -16.511   2.817  1.00  0.00              
ATOM    494  HA  GLU A  41       7.998 -18.171   4.919  1.00  0.00              
ATOM    495 1HB  GLU A  41      10.827 -17.847   3.912  1.00  0.00              
ATOM    496 2HB  GLU A  41      10.333 -18.955   5.216  1.00  0.00              
ATOM    497 1HG  GLU A  41       8.864 -20.190   3.536  1.00  0.00              
ATOM    498 2HG  GLU A  41       9.434 -18.980   2.364  1.00  0.00              
ATOM    499  N   ASP A  42      10.096 -15.733   5.611  1.00  0.00              
ATOM    500  CA  ASP A  42      10.537 -14.848   6.680  1.00  0.00              
ATOM    501  C   ASP A  42      11.161 -13.582   6.114  1.00  0.00              
ATOM    502  O   ASP A  42      12.283 -13.606   5.600  1.00  0.00              
ATOM    503  CB  ASP A  42      11.533 -15.563   7.596  1.00  0.00              
ATOM    504  CG  ASP A  42      11.988 -14.741   8.795  1.00  0.00              
ATOM    505  OD1 ASP A  42      11.655 -13.582   8.856  1.00  0.00              
ATOM    506  OD2 ASP A  42      12.527 -15.314   9.711  1.00  0.00              
ATOM    507  H   ASP A  42      10.469 -15.616   4.709  1.00  0.00              
ATOM    508  HA  ASP A  42       9.680 -14.535   7.277  1.00  0.00              
ATOM    509 1HB  ASP A  42      11.188 -16.540   7.935  1.00  0.00              
ATOM    510 2HB  ASP A  42      12.369 -15.691   6.906  1.00  0.00              
ATOM    511  N   TYR A  43      10.416 -12.490   6.189  1.00  0.00              
ATOM    512  CA  TYR A  43      10.908 -11.187   5.777  1.00  0.00              
ATOM    513  C   TYR A  43      10.308 -10.095   6.654  1.00  0.00              
ATOM    514  O   TYR A  43       9.199  -9.623   6.401  1.00  0.00              
ATOM    515  CB  TYR A  43      10.588 -10.915   4.307  1.00  0.00              
ATOM    516  CG  TYR A  43      11.261  -9.671   3.778  1.00  0.00              
ATOM    517  CD1 TYR A  43      12.634  -9.638   3.579  1.00  0.00              
ATOM    518  CD2 TYR A  43      10.530  -8.527   3.505  1.00  0.00              
ATOM    519  CE1 TYR A  43      13.259  -8.499   3.115  1.00  0.00              
ATOM    520  CE2 TYR A  43      11.148  -7.384   3.045  1.00  0.00              
ATOM    521  CZ  TYR A  43      12.512  -7.373   2.854  1.00  0.00              
ATOM    522  OH  TYR A  43      13.128  -6.230   2.405  1.00  0.00              
ATOM    523  H   TYR A  43       9.502 -12.561   6.550  1.00  0.00              
ATOM    524  HA  TYR A  43      11.990 -11.143   5.905  1.00  0.00              
ATOM    525 1HB  TYR A  43      10.918 -11.786   3.739  1.00  0.00              
ATOM    526 2HB  TYR A  43       9.507 -10.817   4.226  1.00  0.00              
ATOM    527  HD1 TYR A  43      13.215 -10.525   3.783  1.00  0.00              
ATOM    528  HD2 TYR A  43       9.458  -8.539   3.652  1.00  0.00              
ATOM    529  HE1 TYR A  43      14.329  -8.492   2.964  1.00  0.00              
ATOM    530  HE2 TYR A  43      10.562  -6.501   2.837  1.00  0.00              
ATOM    531  HH  TYR A  43      14.075  -6.389   2.325  1.00  0.00              
ATOM    532  N   GLU A  44      11.036  -9.712   7.687  1.00  0.00              
ATOM    533  CA  GLU A  44      10.588  -8.671   8.606  1.00  0.00              
ATOM    534  C   GLU A  44      11.159  -7.287   8.245  1.00  0.00              
ATOM    535  O   GLU A  44      10.442  -6.291   8.351  1.00  0.00              
ATOM    536  CB  GLU A  44      10.973  -9.039  10.041  1.00  0.00              
ATOM    537  CG  GLU A  44      10.306 -10.303  10.566  1.00  0.00              
ATOM    538  CD  GLU A  44      10.774 -10.629  11.956  1.00  0.00              
ATOM    539  OE1 GLU A  44      11.599  -9.911  12.470  1.00  0.00              
ATOM    540  OE2 GLU A  44      10.227 -11.529  12.550  1.00  0.00              
ATOM    541  H   GLU A  44      11.899 -10.154   7.853  1.00  0.00              
ATOM    542  HA  GLU A  44       9.504  -8.567   8.547  1.00  0.00              
ATOM    543 1HB  GLU A  44      12.056  -9.168  10.057  1.00  0.00              
ATOM    544 2HB  GLU A  44      10.698  -8.194  10.672  1.00  0.00              
ATOM    545 1HG  GLU A  44       9.217 -10.256  10.552  1.00  0.00              
ATOM    546 2HG  GLU A  44      10.644 -11.076   9.878  1.00  0.00              
ATOM    547  N   PRO A  45      12.444  -7.206   7.801  1.00  0.00              
ATOM    548  CA  PRO A  45      13.110  -5.926   7.479  1.00  0.00              
ATOM    549  C   PRO A  45      12.353  -5.041   6.485  1.00  0.00              
ATOM    550  O   PRO A  45      12.246  -5.363   5.302  1.00  0.00              
ATOM    551  CB  PRO A  45      14.446  -6.360   6.878  1.00  0.00              
ATOM    552  CG  PRO A  45      14.750  -7.646   7.550  1.00  0.00              
ATOM    553  CD  PRO A  45      13.431  -8.350   7.692  1.00  0.00              
ATOM    554  HA  PRO A  45      13.218  -5.270   8.355  1.00  0.00              
ATOM    555 1HB  PRO A  45      14.375  -6.488   5.787  1.00  0.00              
ATOM    556 2HB  PRO A  45      15.234  -5.616   7.065  1.00  0.00              
ATOM    557 1HG  PRO A  45      15.455  -8.248   6.957  1.00  0.00              
ATOM    558 2HG  PRO A  45      15.215  -7.481   8.533  1.00  0.00              
ATOM    559 1HD  PRO A  45      13.204  -8.985   6.823  1.00  0.00              
ATOM    560 2HD  PRO A  45      13.401  -8.999   8.580  1.00  0.00              
ATOM    561  N   THR A  46      11.819  -3.934   6.991  1.00  0.00              
ATOM    562  CA  THR A  46      11.016  -3.017   6.188  1.00  0.00              
ATOM    563  C   THR A  46      11.224  -1.577   6.642  1.00  0.00              
ATOM    564  O   THR A  46      10.642  -0.649   6.090  1.00  0.00              
ATOM    565  CB  THR A  46       9.512  -3.359   6.242  1.00  0.00              
ATOM    566  OG1 THR A  46       9.138  -3.804   7.557  1.00  0.00              
ATOM    567  CG2 THR A  46       9.166  -4.425   5.219  1.00  0.00              
ATOM    568  H   THR A  46      11.965  -3.727   7.938  1.00  0.00              
ATOM    569  HA  THR A  46      11.332  -3.066   5.146  1.00  0.00              
ATOM    570  HB  THR A  46       8.950  -2.467   6.006  1.00  0.00              
ATOM    571  HG1 THR A  46       9.653  -4.599   7.782  1.00  0.00              
ATOM    572 1HG2 THR A  46       8.102  -4.651   5.276  1.00  0.00              
ATOM    573 2HG2 THR A  46       9.410  -4.064   4.221  1.00  0.00              
ATOM    574 3HG2 THR A  46       9.741  -5.328   5.427  1.00  0.00              
ATOM    575  N   THR A  47      12.065  -1.404   7.649  1.00  0.00              
ATOM    576  CA  THR A  47      12.337  -0.081   8.196  1.00  0.00              
ATOM    577  C   THR A  47      13.238   0.708   7.255  1.00  0.00              
ATOM    578  O   THR A  47      13.077   1.914   7.085  1.00  0.00              
ATOM    579  CB  THR A  47      12.999  -0.163   9.584  1.00  0.00              
ATOM    580  OG1 THR A  47      14.237  -0.878   9.485  1.00  0.00              
ATOM    581  CG2 THR A  47      12.085  -0.874  10.570  1.00  0.00              
ATOM    582  H   THR A  47      12.534  -2.179   8.022  1.00  0.00              
ATOM    583  HA  THR A  47      11.406   0.479   8.288  1.00  0.00              
ATOM    584  HB  THR A  47      13.201   0.847   9.940  1.00  0.00              
ATOM    585  HG1 THR A  47      14.789  -0.668  10.242  1.00  0.00              
ATOM    586 1HG2 THR A  47      12.569  -0.921  11.545  1.00  0.00              
ATOM    587 2HG2 THR A  47      11.147  -0.325  10.656  1.00  0.00              
ATOM    588 3HG2 THR A  47      11.883  -1.884  10.215  1.00  0.00              
ATOM    589  N   ALA A  48      14.202   0.023   6.657  1.00  0.00              
ATOM    590  CA  ALA A  48      15.095   0.649   5.694  1.00  0.00              
ATOM    591  C   ALA A  48      14.945   0.036   4.304  1.00  0.00              
ATOM    592  O   ALA A  48      15.677   0.390   3.377  1.00  0.00              
ATOM    593  CB  ALA A  48      16.529   0.535   6.177  1.00  0.00              
ATOM    594  H   ALA A  48      14.312  -0.934   6.866  1.00  0.00              
ATOM    595  HA  ALA A  48      14.832   1.703   5.607  1.00  0.00              
ATOM    596 1HB  ALA A  48      17.193   1.005   5.452  1.00  0.00              
ATOM    597 2HB  ALA A  48      16.630   1.035   7.139  1.00  0.00              
ATOM    598 3HB  ALA A  48      16.794  -0.515   6.282  1.00  0.00              
ATOM    599  N   ASP A  49      13.994  -0.875   4.150  1.00  0.00              
ATOM    600  CA  ASP A  49      13.797  -1.543   2.867  1.00  0.00              
ATOM    601  C   ASP A  49      12.504  -1.098   2.201  1.00  0.00              
ATOM    602  O   ASP A  49      11.535  -0.734   2.870  1.00  0.00              
ATOM    603  CB  ASP A  49      13.795  -3.063   3.048  1.00  0.00              
ATOM    604  CG  ASP A  49      15.139  -3.649   3.460  1.00  0.00              
ATOM    605  OD1 ASP A  49      16.121  -2.951   3.373  1.00  0.00              
ATOM    606  OD2 ASP A  49      15.152  -4.728   4.003  1.00  0.00              
ATOM    607  H   ASP A  49      13.405  -1.087   4.903  1.00  0.00              
ATOM    608  HA  ASP A  49      14.603  -1.275   2.184  1.00  0.00              
ATOM    609 1HB  ASP A  49      13.021  -3.418   3.729  1.00  0.00              
ATOM    610 2HB  ASP A  49      13.559  -3.377   2.031  1.00  0.00              
ATOM    611  N   SER A  50      12.499  -1.140   0.877  1.00  0.00              
ATOM    612  CA  SER A  50      11.359  -0.728   0.090  1.00  0.00              
ATOM    613  C   SER A  50      11.176  -1.711  -1.049  1.00  0.00              
ATOM    614  O   SER A  50      12.039  -2.561  -1.288  1.00  0.00              
ATOM    615  CB  SER A  50      11.547   0.683  -0.432  1.00  0.00              
ATOM    616  OG  SER A  50      12.728   0.818  -1.173  1.00  0.00              
ATOM    617  H   SER A  50      13.283  -1.488   0.407  1.00  0.00              
ATOM    618  HA  SER A  50      10.446  -0.616   0.676  1.00  0.00              
ATOM    619 1HB  SER A  50      10.698   0.935  -1.067  1.00  0.00              
ATOM    620 2HB  SER A  50      11.580   1.367   0.415  1.00  0.00              
ATOM    621  HG  SER A  50      12.667   1.595  -1.734  1.00  0.00              
ATOM    622  N   TYR A  51      10.072  -1.596  -1.750  1.00  0.00              
ATOM    623  CA  TYR A  51       9.751  -2.535  -2.804  1.00  0.00              
ATOM    624  C   TYR A  51       9.602  -1.814  -4.132  1.00  0.00              
ATOM    625  O   TYR A  51       9.086  -0.699  -4.178  1.00  0.00              
ATOM    626  CB  TYR A  51       8.443  -3.243  -2.483  1.00  0.00              
ATOM    627  CG  TYR A  51       8.408  -3.967  -1.157  1.00  0.00              
ATOM    628  CD1 TYR A  51       8.919  -5.251  -1.020  1.00  0.00              
ATOM    629  CD2 TYR A  51       7.829  -3.369  -0.049  1.00  0.00              
ATOM    630  CE1 TYR A  51       8.851  -5.916   0.189  1.00  0.00              
ATOM    631  CE2 TYR A  51       7.761  -4.024   1.163  1.00  0.00              
ATOM    632  CZ  TYR A  51       8.270  -5.296   1.276  1.00  0.00              
ATOM    633  OH  TYR A  51       8.192  -5.953   2.476  1.00  0.00              
ATOM    634  H   TYR A  51       9.459  -0.851  -1.566  1.00  0.00              
ATOM    635  HA  TYR A  51      10.564  -3.252  -2.921  1.00  0.00              
ATOM    636 1HB  TYR A  51       7.658  -2.486  -2.489  1.00  0.00              
ATOM    637 2HB  TYR A  51       8.263  -3.962  -3.280  1.00  0.00              
ATOM    638  HD1 TYR A  51       9.374  -5.732  -1.874  1.00  0.00              
ATOM    639  HD2 TYR A  51       7.430  -2.370  -0.141  1.00  0.00              
ATOM    640  HE1 TYR A  51       9.250  -6.914   0.281  1.00  0.00              
ATOM    641  HE2 TYR A  51       7.307  -3.540   2.013  1.00  0.00              
ATOM    642  HH  TYR A  51       7.759  -5.386   3.117  1.00  0.00              
ATOM    643  N   PHE A  52      10.063  -2.434  -5.206  1.00  0.00              
ATOM    644  CA  PHE A  52       9.874  -1.863  -6.530  1.00  0.00              
ATOM    645  C   PHE A  52       9.379  -2.939  -7.501  1.00  0.00              
ATOM    646  O   PHE A  52       9.751  -4.111  -7.416  1.00  0.00              
ATOM    647  CB  PHE A  52      11.175  -1.238  -7.037  1.00  0.00              
ATOM    648  CG  PHE A  52      11.677  -0.107  -6.186  1.00  0.00              
ATOM    649  CD1 PHE A  52      12.586  -0.339  -5.164  1.00  0.00              
ATOM    650  CD2 PHE A  52      11.240   1.191  -6.404  1.00  0.00              
ATOM    651  CE1 PHE A  52      13.047   0.701  -4.380  1.00  0.00              
ATOM    652  CE2 PHE A  52      11.701   2.233  -5.622  1.00  0.00              
ATOM    653  CZ  PHE A  52      12.606   1.987  -4.609  1.00  0.00              
ATOM    654  H   PHE A  52      10.534  -3.285  -5.108  1.00  0.00              
ATOM    655  HA  PHE A  52       9.108  -1.087  -6.493  1.00  0.00              
ATOM    656 1HB  PHE A  52      11.967  -1.986  -7.059  1.00  0.00              
ATOM    657 2HB  PHE A  52      11.031  -0.834  -8.038  1.00  0.00              
ATOM    658  HD1 PHE A  52      12.936  -1.355  -4.984  1.00  0.00              
ATOM    659  HD2 PHE A  52      10.525   1.385  -7.204  1.00  0.00              
ATOM    660  HE1 PHE A  52      13.762   0.505  -3.581  1.00  0.00              
ATOM    661  HE2 PHE A  52      11.350   3.248  -5.805  1.00  0.00              
ATOM    662  HZ  PHE A  52      12.968   2.807  -3.991  1.00  0.00              
ATOM    663  N   LYS A  53       8.505  -2.529  -8.400  1.00  0.00              
ATOM    664  CA  LYS A  53       7.928  -3.425  -9.387  1.00  0.00              
ATOM    665  C   LYS A  53       7.590  -2.655 -10.653  1.00  0.00              
ATOM    666  O   LYS A  53       6.875  -1.652 -10.597  1.00  0.00              
ATOM    667  CB  LYS A  53       6.670  -4.081  -8.793  1.00  0.00              
ATOM    668  CG  LYS A  53       5.968  -5.091  -9.696  1.00  0.00              
ATOM    669  CD  LYS A  53       6.671  -6.440  -9.737  1.00  0.00              
ATOM    670  CE  LYS A  53       5.897  -7.421 -10.606  1.00  0.00              
ATOM    671  NZ  LYS A  53       6.504  -8.777 -10.603  1.00  0.00              
ATOM    672  H   LYS A  53       8.237  -1.584  -8.406  1.00  0.00              
ATOM    673  HA  LYS A  53       8.654  -4.192  -9.658  1.00  0.00              
ATOM    674 1HB  LYS A  53       6.975  -4.582  -7.874  1.00  0.00              
ATOM    675 2HB  LYS A  53       5.973  -3.278  -8.553  1.00  0.00              
ATOM    676 1HG  LYS A  53       4.952  -5.237  -9.328  1.00  0.00              
ATOM    677 2HG  LYS A  53       5.933  -4.686 -10.707  1.00  0.00              
ATOM    678 1HD  LYS A  53       7.674  -6.297 -10.141  1.00  0.00              
ATOM    679 2HD  LYS A  53       6.743  -6.824  -8.719  1.00  0.00              
ATOM    680 1HE  LYS A  53       4.878  -7.483 -10.227  1.00  0.00              
ATOM    681 2HE  LYS A  53       5.882  -7.036 -11.625  1.00  0.00              
ATOM    682 1HZ  LYS A  53       5.957  -9.390 -11.191  1.00  0.00              
ATOM    683 2HZ  LYS A  53       7.449  -8.724 -10.957  1.00  0.00              
ATOM    684 3HZ  LYS A  53       6.517  -9.139  -9.660  1.00  0.00              
ATOM    685  N   LYS A  54       8.120  -3.109 -11.782  1.00  0.00              
ATOM    686  CA  LYS A  54       7.775  -2.513 -13.060  1.00  0.00              
ATOM    687  C   LYS A  54       6.503  -3.142 -13.605  1.00  0.00              
ATOM    688  O   LYS A  54       6.382  -4.366 -13.690  1.00  0.00              
ATOM    689  CB  LYS A  54       8.921  -2.674 -14.060  1.00  0.00              
ATOM    690  CG  LYS A  54       8.673  -2.018 -15.412  1.00  0.00              
ATOM    691  CD  LYS A  54       9.873  -2.179 -16.334  1.00  0.00              
ATOM    692  CE  LYS A  54       9.624  -1.528 -17.686  1.00  0.00              
ATOM    693  NZ  LYS A  54      10.796  -1.665 -18.593  1.00  0.00              
ATOM    694  H   LYS A  54       8.744  -3.871 -11.756  1.00  0.00              
ATOM    695  HA  LYS A  54       7.578  -1.448 -12.929  1.00  0.00              
ATOM    696 1HB  LYS A  54       9.809  -2.237 -13.602  1.00  0.00              
ATOM    697 2HB  LYS A  54       9.075  -3.744 -14.200  1.00  0.00              
ATOM    698 1HG  LYS A  54       7.798  -2.483 -15.868  1.00  0.00              
ATOM    699 2HG  LYS A  54       8.478  -0.958 -15.252  1.00  0.00              
ATOM    700 1HD  LYS A  54      10.739  -1.717 -15.860  1.00  0.00              
ATOM    701 2HD  LYS A  54      10.062  -3.244 -16.474  1.00  0.00              
ATOM    702 1HE  LYS A  54       8.756  -2.002 -18.140  1.00  0.00              
ATOM    703 2HE  LYS A  54       9.415  -0.471 -17.522  1.00  0.00              
ATOM    704 1HZ  LYS A  54      10.591  -1.220 -19.477  1.00  0.00              
ATOM    705 2HZ  LYS A  54      11.602  -1.224 -18.173  1.00  0.00              
ATOM    706 3HZ  LYS A  54      10.990  -2.644 -18.746  1.00  0.00              
ATOM    707  N   VAL A  55       5.560  -2.297 -13.957  1.00  0.00              
ATOM    708  CA  VAL A  55       4.264  -2.746 -14.417  1.00  0.00              
ATOM    709  C   VAL A  55       3.883  -1.992 -15.675  1.00  0.00              
ATOM    710  O   VAL A  55       4.556  -1.044 -16.060  1.00  0.00              
ATOM    711  CB  VAL A  55       3.173  -2.548 -13.348  1.00  0.00              
ATOM    712  CG1 VAL A  55       3.484  -3.376 -12.109  1.00  0.00              
ATOM    713  CG2 VAL A  55       3.043  -1.077 -12.984  1.00  0.00              
ATOM    714  H   VAL A  55       5.745  -1.332 -13.925  1.00  0.00              
ATOM    715  HA  VAL A  55       4.285  -3.800 -14.696  1.00  0.00              
ATOM    716  HB  VAL A  55       2.212  -2.857 -13.759  1.00  0.00              
ATOM    717 1HG1 VAL A  55       2.703  -3.224 -11.364  1.00  0.00              
ATOM    718 2HG1 VAL A  55       3.528  -4.432 -12.379  1.00  0.00              
ATOM    719 3HG1 VAL A  55       4.443  -3.066 -11.697  1.00  0.00              
ATOM    720 1HG2 VAL A  55       2.268  -0.955 -12.227  1.00  0.00              
ATOM    721 2HG2 VAL A  55       3.993  -0.715 -12.591  1.00  0.00              
ATOM    722 3HG2 VAL A  55       2.776  -0.504 -13.872  1.00  0.00              
ATOM    723  N   VAL A  56       2.820  -2.416 -16.321  1.00  0.00              
ATOM    724  CA  VAL A  56       2.395  -1.772 -17.551  1.00  0.00              
ATOM    725  C   VAL A  56       0.942  -1.318 -17.450  1.00  0.00              
ATOM    726  O   VAL A  56       0.068  -2.051 -16.985  1.00  0.00              
ATOM    727  CB  VAL A  56       2.622  -2.674 -18.796  1.00  0.00              
ATOM    728  CG1 VAL A  56       1.881  -3.995 -18.683  1.00  0.00              
ATOM    729  CG2 VAL A  56       2.222  -1.946 -20.069  1.00  0.00              
ATOM    730  H   VAL A  56       2.293  -3.161 -15.952  1.00  0.00              
ATOM    731  HA  VAL A  56       2.964  -0.861 -17.739  1.00  0.00              
ATOM    732  HB  VAL A  56       3.680  -2.893 -18.858  1.00  0.00              
ATOM    733 1HG1 VAL A  56       2.068  -4.595 -19.574  1.00  0.00              
ATOM    734 2HG1 VAL A  56       2.231  -4.534 -17.803  1.00  0.00              
ATOM    735 3HG1 VAL A  56       0.812  -3.805 -18.592  1.00  0.00              
ATOM    736 1HG2 VAL A  56       2.390  -2.594 -20.928  1.00  0.00              
ATOM    737 2HG2 VAL A  56       1.166  -1.678 -20.016  1.00  0.00              
ATOM    738 3HG2 VAL A  56       2.821  -1.041 -20.175  1.00  0.00              
ATOM    739  N   LEU A  57       0.702  -0.085 -17.862  1.00  0.00              
ATOM    740  CA  LEU A  57      -0.638   0.478 -17.846  1.00  0.00              
ATOM    741  C   LEU A  57      -1.077   0.816 -19.262  1.00  0.00              
ATOM    742  O   LEU A  57      -0.709   1.858 -19.798  1.00  0.00              
ATOM    743  CB  LEU A  57      -0.687   1.728 -16.961  1.00  0.00              
ATOM    744  CG  LEU A  57      -0.308   1.506 -15.494  1.00  0.00              
ATOM    745  CD1 LEU A  57      -0.319   2.821 -14.732  1.00  0.00              
ATOM    746  CD2 LEU A  57      -1.255   0.512 -14.841  1.00  0.00              
ATOM    747  H   LEU A  57       1.445   0.459 -18.202  1.00  0.00              
ATOM    748  HA  LEU A  57      -1.339  -0.260 -17.459  1.00  0.00              
ATOM    749 1HB  LEU A  57       0.076   2.326 -17.457  1.00  0.00              
ATOM    750 2HB  LEU A  57      -1.649   2.234 -17.031  1.00  0.00              
ATOM    751  HG  LEU A  57       0.692   1.100 -15.445  1.00  0.00              
ATOM    752 1HD1 LEU A  57      -0.048   2.642 -13.691  1.00  0.00              
ATOM    753 2HD1 LEU A  57       0.399   3.508 -15.180  1.00  0.00              
ATOM    754 3HD1 LEU A  57      -1.317   3.257 -14.776  1.00  0.00              
ATOM    755 1HD2 LEU A  57      -0.968   0.367 -13.799  1.00  0.00              
ATOM    756 2HD2 LEU A  57      -2.274   0.895 -14.889  1.00  0.00              
ATOM    757 3HD2 LEU A  57      -1.202  -0.442 -15.367  1.00  0.00              
ATOM    758  N   ASP A  58      -1.804  -0.126 -19.869  1.00  0.00              
ATOM    759  CA  ASP A  58      -2.361  -0.011 -21.229  1.00  0.00              
ATOM    760  C   ASP A  58      -1.327   0.429 -22.276  1.00  0.00              
ATOM    761  O   ASP A  58      -1.633   1.243 -23.146  1.00  0.00              
ATOM    762  CB  ASP A  58      -3.537   0.968 -21.230  1.00  0.00              
ATOM    763  CG  ASP A  58      -4.716   0.536 -20.370  1.00  0.00              
ATOM    764  OD1 ASP A  58      -5.135  -0.592 -20.494  1.00  0.00              
ATOM    765  OD2 ASP A  58      -5.088   1.275 -19.491  1.00  0.00              
ATOM    766  H   ASP A  58      -1.974  -0.963 -19.377  1.00  0.00              
ATOM    767  HA  ASP A  58      -2.713  -0.986 -21.568  1.00  0.00              
ATOM    768 1HB  ASP A  58      -3.253   1.988 -20.969  1.00  0.00              
ATOM    769 2HB  ASP A  58      -3.820   0.926 -22.283  1.00  0.00              
ATOM    770  N   GLY A  59      -0.131  -0.141 -22.231  1.00  0.00              
ATOM    771  CA  GLY A  59       0.892   0.223 -23.193  1.00  0.00              
ATOM    772  C   GLY A  59       2.010   1.049 -22.589  1.00  0.00              
ATOM    773  O   GLY A  59       3.137   1.018 -23.079  1.00  0.00              
ATOM    774  H   GLY A  59       0.062  -0.800 -21.534  1.00  0.00              
ATOM    775 1HA  GLY A  59       1.330  -0.685 -23.608  1.00  0.00              
ATOM    776 2HA  GLY A  59       0.437   0.805 -23.994  1.00  0.00              
ATOM    777  N   GLU A  60       1.711   1.781 -21.522  1.00  0.00              
ATOM    778  CA  GLU A  60       2.713   2.625 -20.881  1.00  0.00              
ATOM    779  C   GLU A  60       3.508   1.834 -19.842  1.00  0.00              
ATOM    780  O   GLU A  60       2.937   1.101 -19.031  1.00  0.00              
ATOM    781  CB  GLU A  60       2.054   3.842 -20.229  1.00  0.00              
ATOM    782  CG  GLU A  60       1.475   4.847 -21.214  1.00  0.00              
ATOM    783  CD  GLU A  60       2.556   5.489 -22.038  1.00  0.00              
ATOM    784  OE1 GLU A  60       3.482   6.012 -21.466  1.00  0.00              
ATOM    785  OE2 GLU A  60       2.515   5.359 -23.240  1.00  0.00              
ATOM    786  H   GLU A  60       0.798   1.758 -21.160  1.00  0.00              
ATOM    787  HA  GLU A  60       3.431   2.976 -21.623  1.00  0.00              
ATOM    788 1HB  GLU A  60       1.258   3.466 -19.585  1.00  0.00              
ATOM    789 2HB  GLU A  60       2.815   4.329 -19.619  1.00  0.00              
ATOM    790 1HG  GLU A  60       0.721   4.421 -21.875  1.00  0.00              
ATOM    791 2HG  GLU A  60       1.013   5.597 -20.573  1.00  0.00              
ATOM    792  N   GLU A  61       4.827   1.959 -19.889  1.00  0.00              
ATOM    793  CA  GLU A  61       5.682   1.265 -18.938  1.00  0.00              
ATOM    794  C   GLU A  61       6.003   2.178 -17.767  1.00  0.00              
ATOM    795  O   GLU A  61       6.587   3.252 -17.935  1.00  0.00              
ATOM    796  CB  GLU A  61       6.970   0.788 -19.611  1.00  0.00              
ATOM    797  CG  GLU A  61       6.772  -0.327 -20.628  1.00  0.00              
ATOM    798  CD  GLU A  61       8.079  -0.742 -21.246  1.00  0.00              
ATOM    799  OE1 GLU A  61       9.088  -0.188 -20.880  1.00  0.00              
ATOM    800  OE2 GLU A  61       8.083  -1.687 -21.999  1.00  0.00              
ATOM    801  H   GLU A  61       5.234   2.534 -20.578  1.00  0.00              
ATOM    802  HA  GLU A  61       5.160   0.395 -18.537  1.00  0.00              
ATOM    803 1HB  GLU A  61       7.412   1.654 -20.104  1.00  0.00              
ATOM    804 2HB  GLU A  61       7.635   0.443 -18.819  1.00  0.00              
ATOM    805 1HG  GLU A  61       6.271  -1.204 -20.218  1.00  0.00              
ATOM    806 2HG  GLU A  61       6.140   0.129 -21.388  1.00  0.00              
ATOM    807  N   VAL A  62       5.607   1.745 -16.588  1.00  0.00              
ATOM    808  CA  VAL A  62       5.772   2.520 -15.379  1.00  0.00              
ATOM    809  C   VAL A  62       6.311   1.647 -14.264  1.00  0.00              
ATOM    810  O   VAL A  62       6.301   0.420 -14.354  1.00  0.00              
ATOM    811  CB  VAL A  62       4.448   3.167 -14.923  1.00  0.00              
ATOM    812  CG1 VAL A  62       3.904   4.110 -15.984  1.00  0.00              
ATOM    813  CG2 VAL A  62       3.432   2.114 -14.567  1.00  0.00              
ATOM    814  H   VAL A  62       5.193   0.854 -16.525  1.00  0.00              
ATOM    815  HA  VAL A  62       6.512   3.310 -15.512  1.00  0.00              
ATOM    816  HB  VAL A  62       4.643   3.733 -14.033  1.00  0.00              
ATOM    817 1HG1 VAL A  62       2.970   4.551 -15.634  1.00  0.00              
ATOM    818 2HG1 VAL A  62       4.629   4.902 -16.175  1.00  0.00              
ATOM    819 3HG1 VAL A  62       3.720   3.556 -16.904  1.00  0.00              
ATOM    820 1HG2 VAL A  62       2.507   2.593 -14.249  1.00  0.00              
ATOM    821 2HG2 VAL A  62       3.236   1.489 -15.439  1.00  0.00              
ATOM    822 3HG2 VAL A  62       3.817   1.496 -13.756  1.00  0.00              
ATOM    823  N   GLU A  63       6.784   2.285 -13.221  1.00  0.00              
ATOM    824  CA  GLU A  63       7.296   1.587 -12.059  1.00  0.00              
ATOM    825  C   GLU A  63       6.538   2.042 -10.826  1.00  0.00              
ATOM    826  O   GLU A  63       6.106   3.197 -10.736  1.00  0.00              
ATOM    827  CB  GLU A  63       8.797   1.832 -11.890  1.00  0.00              
ATOM    828  CG  GLU A  63       9.657   1.270 -13.013  1.00  0.00              
ATOM    829  CD  GLU A  63      11.118   1.514 -12.758  1.00  0.00              
ATOM    830  OE1 GLU A  63      11.434   2.126 -11.765  1.00  0.00              
ATOM    831  OE2 GLU A  63      11.924   0.995 -13.493  1.00  0.00              
ATOM    832  H   GLU A  63       6.755   3.265 -13.216  1.00  0.00              
ATOM    833  HA  GLU A  63       7.133   0.514 -12.170  1.00  0.00              
ATOM    834 1HB  GLU A  63       8.939   2.911 -11.831  1.00  0.00              
ATOM    835 2HB  GLU A  63       9.090   1.375 -10.945  1.00  0.00              
ATOM    836 1HG  GLU A  63       9.493   0.208 -13.194  1.00  0.00              
ATOM    837 2HG  GLU A  63       9.341   1.838 -13.887  1.00  0.00              
ATOM    838  N   ILE A  64       6.344   1.140  -9.891  1.00  0.00              
ATOM    839  CA  ILE A  64       5.740   1.499  -8.629  1.00  0.00              
ATOM    840  C   ILE A  64       6.804   1.486  -7.533  1.00  0.00              
ATOM    841  O   ILE A  64       7.633   0.577  -7.469  1.00  0.00              
ATOM    842  CB  ILE A  64       4.592   0.544  -8.253  1.00  0.00              
ATOM    843  CG1 ILE A  64       3.733   1.153  -7.141  1.00  0.00              
ATOM    844  CG2 ILE A  64       5.143  -0.807  -7.826  1.00  0.00              
ATOM    845  CD1 ILE A  64       2.477   0.368  -6.843  1.00  0.00              
ATOM    846  H   ILE A  64       6.611   0.207 -10.053  1.00  0.00              
ATOM    847  HA  ILE A  64       5.363   2.521  -8.661  1.00  0.00              
ATOM    848  HB  ILE A  64       3.941   0.415  -9.117  1.00  0.00              
ATOM    849 1HG1 ILE A  64       4.352   1.204  -6.246  1.00  0.00              
ATOM    850 2HG1 ILE A  64       3.466   2.162  -7.455  1.00  0.00              
ATOM    851 1HG2 ILE A  64       4.318  -1.470  -7.563  1.00  0.00              
ATOM    852 2HG2 ILE A  64       5.712  -1.244  -8.646  1.00  0.00              
ATOM    853 3HG2 ILE A  64       5.793  -0.679  -6.961  1.00  0.00              
ATOM    854 1HD1 ILE A  64       1.920   0.861  -6.046  1.00  0.00              
ATOM    855 2HD1 ILE A  64       1.856   0.318  -7.739  1.00  0.00              
ATOM    856 3HD1 ILE A  64       2.742  -0.640  -6.528  1.00  0.00              
ATOM    857  N   SER A  65       6.802   2.523  -6.710  1.00  0.00              
ATOM    858  CA  SER A  65       7.701   2.616  -5.570  1.00  0.00              
ATOM    859  C   SER A  65       6.904   2.446  -4.286  1.00  0.00              
ATOM    860  O   SER A  65       6.219   3.370  -3.840  1.00  0.00              
ATOM    861  CB  SER A  65       8.438   3.941  -5.577  1.00  0.00              
ATOM    862  OG  SER A  65       9.282   4.079  -4.467  1.00  0.00              
ATOM    863  H   SER A  65       6.155   3.247  -6.860  1.00  0.00              
ATOM    864  HA  SER A  65       8.532   1.911  -5.615  1.00  0.00              
ATOM    865 1HB  SER A  65       9.036   4.002  -6.486  1.00  0.00              
ATOM    866 2HB  SER A  65       7.707   4.748  -5.569  1.00  0.00              
ATOM    867  HG  SER A  65       9.729   4.928  -4.509  1.00  0.00              
ATOM    868  N   ILE A  66       6.983   1.258  -3.711  1.00  0.00              
ATOM    869  CA  ILE A  66       6.170   0.912  -2.554  1.00  0.00              
ATOM    870  C   ILE A  66       6.974   0.996  -1.266  1.00  0.00              
ATOM    871  O   ILE A  66       7.960   0.278  -1.092  1.00  0.00              
ATOM    872  CB  ILE A  66       5.576  -0.502  -2.686  1.00  0.00              
ATOM    873  CG1 ILE A  66       4.694  -0.597  -3.933  1.00  0.00              
ATOM    874  CG2 ILE A  66       4.783  -0.864  -1.439  1.00  0.00              
ATOM    875  CD1 ILE A  66       4.283  -2.009  -4.284  1.00  0.00              
ATOM    876  H   ILE A  66       7.618   0.602  -4.061  1.00  0.00              
ATOM    877  HA  ILE A  66       5.364   1.633  -2.422  1.00  0.00              
ATOM    878  HB  ILE A  66       6.387  -1.217  -2.820  1.00  0.00              
ATOM    879 1HG1 ILE A  66       3.805   0.005  -3.748  1.00  0.00              
ATOM    880 2HG1 ILE A  66       5.256  -0.166  -4.761  1.00  0.00              
ATOM    881 1HG2 ILE A  66       4.370  -1.866  -1.549  1.00  0.00              
ATOM    882 2HG2 ILE A  66       5.438  -0.835  -0.570  1.00  0.00              
ATOM    883 3HG2 ILE A  66       3.970  -0.150  -1.305  1.00  0.00              
ATOM    884 1HD1 ILE A  66       3.660  -1.995  -5.178  1.00  0.00              
ATOM    885 2HD1 ILE A  66       5.172  -2.613  -4.472  1.00  0.00              
ATOM    886 3HD1 ILE A  66       3.719  -2.440  -3.458  1.00  0.00              
ATOM    887  N   LEU A  67       6.534   1.856  -0.361  1.00  0.00              
ATOM    888  CA  LEU A  67       7.212   2.036   0.912  1.00  0.00              
ATOM    889  C   LEU A  67       6.325   1.533   2.049  1.00  0.00              
ATOM    890  O   LEU A  67       5.135   1.857   2.103  1.00  0.00              
ATOM    891  CB  LEU A  67       7.580   3.510   1.119  1.00  0.00              
ATOM    892  CG  LEU A  67       8.242   3.835   2.464  1.00  0.00              
ATOM    893  CD1 LEU A  67       9.668   3.302   2.486  1.00  0.00              
ATOM    894  CD2 LEU A  67       8.225   5.340   2.689  1.00  0.00              
ATOM    895  H   LEU A  67       5.727   2.379  -0.553  1.00  0.00              
ATOM    896  HA  LEU A  67       8.124   1.441   0.927  1.00  0.00              
ATOM    897 1HB  LEU A  67       8.299   3.629   0.310  1.00  0.00              
ATOM    898 2HB  LEU A  67       6.728   4.167   0.946  1.00  0.00              
ATOM    899  HG  LEU A  67       7.635   3.375   3.243  1.00  0.00              
ATOM    900 1HD1 LEU A  67      10.130   3.537   3.445  1.00  0.00              
ATOM    901 2HD1 LEU A  67       9.655   2.221   2.346  1.00  0.00              
ATOM    902 3HD1 LEU A  67      10.242   3.765   1.684  1.00  0.00              
ATOM    903 1HD2 LEU A  67       8.695   5.569   3.646  1.00  0.00              
ATOM    904 2HD2 LEU A  67       8.773   5.834   1.887  1.00  0.00              
ATOM    905 3HD2 LEU A  67       7.195   5.695   2.697  1.00  0.00              
ATOM    906  N   ASP A  68       6.899   0.728   2.933  1.00  0.00              
ATOM    907  CA  ASP A  68       6.175   0.210   4.093  1.00  0.00              
ATOM    908  C   ASP A  68       6.393   1.172   5.262  1.00  0.00              
ATOM    909  O   ASP A  68       7.147   2.138   5.136  1.00  0.00              
ATOM    910  CB  ASP A  68       6.641  -1.202   4.455  1.00  0.00              
ATOM    911  CG  ASP A  68       5.630  -2.012   5.256  1.00  0.00              
ATOM    912  OD1 ASP A  68       4.605  -1.473   5.599  1.00  0.00              
ATOM    913  OD2 ASP A  68       5.816  -3.199   5.382  1.00  0.00              
ATOM    914  H   ASP A  68       7.840   0.482   2.814  1.00  0.00              
ATOM    915  HA  ASP A  68       5.107   0.171   3.875  1.00  0.00              
ATOM    916 1HB  ASP A  68       6.973  -1.784   3.595  1.00  0.00              
ATOM    917 2HB  ASP A  68       7.498  -0.965   5.087  1.00  0.00              
ATOM    918  N   THR A  69       5.754   0.926   6.389  1.00  0.00              
ATOM    919  CA  THR A  69       5.907   1.794   7.545  1.00  0.00              
ATOM    920  C   THR A  69       5.998   0.993   8.837  1.00  0.00              
ATOM    921  O   THR A  69       5.406  -0.082   8.961  1.00  0.00              
ATOM    922  CB  THR A  69       4.740   2.797   7.666  1.00  0.00              
ATOM    923  OG1 THR A  69       3.494   2.095   7.768  1.00  0.00              
ATOM    924  CG2 THR A  69       4.701   3.752   6.480  1.00  0.00              
ATOM    925  H   THR A  69       5.185   0.123   6.456  1.00  0.00              
ATOM    926  HA  THR A  69       6.841   2.352   7.467  1.00  0.00              
ATOM    927  HB  THR A  69       4.883   3.377   8.566  1.00  0.00              
ATOM    928  HG1 THR A  69       3.214   1.814   6.881  1.00  0.00              
ATOM    929 1HG2 THR A  69       3.869   4.444   6.599  1.00  0.00              
ATOM    930 2HG2 THR A  69       5.635   4.312   6.433  1.00  0.00              
ATOM    931 3HG2 THR A  69       4.573   3.183   5.560  1.00  0.00              
ATOM    932  N   ALA A  70       6.748   1.518   9.789  1.00  0.00              
ATOM    933  CA  ALA A  70       6.852   0.910  11.102  1.00  0.00              
ATOM    934  C   ALA A  70       5.805   1.509  12.029  1.00  0.00              
ATOM    935  O   ALA A  70       5.449   2.679  11.900  1.00  0.00              
ATOM    936  CB  ALA A  70       8.249   1.110  11.673  1.00  0.00              
ATOM    937  H   ALA A  70       7.246   2.340   9.603  1.00  0.00              
ATOM    938  HA  ALA A  70       6.654  -0.158  11.009  1.00  0.00              
ATOM    939 1HB  ALA A  70       8.308   0.648  12.658  1.00  0.00              
ATOM    940 2HB  ALA A  70       8.982   0.649  11.012  1.00  0.00              
ATOM    941 3HB  ALA A  70       8.457   2.176  11.760  1.00  0.00              
ATOM    942  N   GLY A  71       5.313   0.707  12.959  1.00  0.00              
ATOM    943  CA  GLY A  71       4.276   1.160  13.864  1.00  0.00              
ATOM    944  C   GLY A  71       4.838   1.946  15.032  1.00  0.00              
ATOM    945  O   GLY A  71       4.740   1.526  16.182  1.00  0.00              
ATOM    946  H   GLY A  71       5.670  -0.205  13.050  1.00  0.00              
ATOM    947 1HA  GLY A  71       3.582   1.800  13.319  1.00  0.00              
ATOM    948 2HA  GLY A  71       3.741   0.295  14.254  1.00  0.00              
ATOM    949  N   LEU A  72       5.433   3.088  14.722  1.00  0.00              
ATOM    950  CA  LEU A  72       6.071   3.933  15.715  1.00  0.00              
ATOM    951  C   LEU A  72       6.064   5.378  15.242  1.00  0.00              
ATOM    952  O   LEU A  72       6.191   5.641  14.046  1.00  0.00              
ATOM    953  CB  LEU A  72       7.501   3.448  16.017  1.00  0.00              
ATOM    954  CG  LEU A  72       8.376   3.100  14.801  1.00  0.00              
ATOM    955  CD1 LEU A  72       8.696   4.330  13.971  1.00  0.00              
ATOM    956  CD2 LEU A  72       9.658   2.419  15.253  1.00  0.00              
ATOM    957  H   LEU A  72       5.431   3.383  13.784  1.00  0.00              
ATOM    958  HA  LEU A  72       5.506   3.893  16.646  1.00  0.00              
ATOM    959 1HB  LEU A  72       7.890   4.339  16.504  1.00  0.00              
ATOM    960 2HB  LEU A  72       7.504   2.616  16.722  1.00  0.00              
ATOM    961  HG  LEU A  72       7.837   2.408  14.170  1.00  0.00              
ATOM    962 1HD1 LEU A  72       9.316   4.045  13.120  1.00  0.00              
ATOM    963 2HD1 LEU A  72       7.769   4.777  13.610  1.00  0.00              
ATOM    964 3HD1 LEU A  72       9.232   5.054  14.585  1.00  0.00              
ATOM    965 1HD2 LEU A  72      10.267   2.178  14.381  1.00  0.00              
ATOM    966 2HD2 LEU A  72      10.212   3.088  15.911  1.00  0.00              
ATOM    967 3HD2 LEU A  72       9.413   1.502  15.790  1.00  0.00              
ATOM    968  N   ASN A  73       5.922   6.310  16.170  1.00  0.00              
ATOM    969  CA  ASN A  73       5.949   7.724  15.828  1.00  0.00              
ATOM    970  C   ASN A  73       7.305   8.347  16.144  1.00  0.00              
ATOM    971  O   ASN A  73       7.548   9.514  15.842  1.00  0.00              
ATOM    972  CB  ASN A  73       4.843   8.484  16.537  1.00  0.00              
ATOM    973  CG  ASN A  73       4.988   8.507  18.033  1.00  0.00              
ATOM    974  OD1 ASN A  73       5.946   7.961  18.593  1.00  0.00              
ATOM    975  ND2 ASN A  73       4.002   9.066  18.688  1.00  0.00              
ATOM    976  H   ASN A  73       5.803   6.040  17.110  1.00  0.00              
ATOM    977  HA  ASN A  73       5.798   7.848  14.755  1.00  0.00              
ATOM    978 1HB  ASN A  73       4.535   9.472  16.192  1.00  0.00              
ATOM    979 2HB  ASN A  73       4.081   7.752  16.269  1.00  0.00              
ATOM    980 1HD2 ASN A  73       4.031   9.117  19.686  1.00  0.00              
ATOM    981 2HD2 ASN A  73       3.220   9.441  18.190  1.00  0.00              
ATOM    982  N   SER A  74       8.181   7.560  16.758  1.00  0.00              
ATOM    983  CA  SER A  74       9.474   8.063  17.211  1.00  0.00              
ATOM    984  C   SER A  74      10.294   8.526  16.022  1.00  0.00              
ATOM    985  O   SER A  74      10.869   9.616  16.024  1.00  0.00              
ATOM    986  CB  SER A  74      10.219   6.996  17.990  1.00  0.00              
ATOM    987  OG  SER A  74      11.475   7.441  18.423  1.00  0.00              
ATOM    988  H   SER A  74       7.946   6.622  16.925  1.00  0.00              
ATOM    989  HA  SER A  74       9.393   8.853  17.959  1.00  0.00              
ATOM    990 1HB  SER A  74       9.622   6.718  18.858  1.00  0.00              
ATOM    991 2HB  SER A  74      10.353   6.126  17.349  1.00  0.00              
ATOM    992  HG  SER A  74      11.912   6.739  18.910  1.00  0.00              
ATOM    993  N   ARG A  75      10.326   7.683  15.001  1.00  0.00              
ATOM    994  CA  ARG A  75      11.081   7.957  13.795  1.00  0.00              
ATOM    995  C   ARG A  75      10.225   8.711  12.791  1.00  0.00              
ATOM    996  O   ARG A  75       9.764   8.155  11.791  1.00  0.00              
ATOM    997  CB  ARG A  75      11.680   6.696  13.190  1.00  0.00              
ATOM    998  CG  ARG A  75      12.667   5.964  14.086  1.00  0.00              
ATOM    999  CD  ARG A  75      13.272   4.755  13.471  1.00  0.00              
ATOM   1000  NE  ARG A  75      14.172   4.020  14.345  1.00  0.00              
ATOM   1001  CZ  ARG A  75      14.811   2.884  14.005  1.00  0.00              
ATOM   1002  NH1 ARG A  75      14.625   2.328  12.828  1.00  0.00              
ATOM   1003  NH2 ARG A  75      15.613   2.327  14.896  1.00  0.00              
ATOM   1004  H   ARG A  75       9.819   6.848  15.062  1.00  0.00              
ATOM   1005  HA  ARG A  75      11.933   8.596  14.030  1.00  0.00              
ATOM   1006 1HB  ARG A  75      10.851   6.032  12.952  1.00  0.00              
ATOM   1007 2HB  ARG A  75      12.184   6.993  12.270  1.00  0.00              
ATOM   1008 1HG  ARG A  75      13.475   6.649  14.345  1.00  0.00              
ATOM   1009 2HG  ARG A  75      12.148   5.655  14.994  1.00  0.00              
ATOM   1010 1HD  ARG A  75      12.476   4.073  13.174  1.00  0.00              
ATOM   1011 2HD  ARG A  75      13.842   5.053  12.591  1.00  0.00              
ATOM   1012  HE  ARG A  75      14.455   4.221  15.295  1.00  0.00              
ATOM   1013 1HH1 ARG A  75      13.995   2.756  12.164  1.00  0.00              
ATOM   1014 2HH1 ARG A  75      15.113   1.477  12.592  1.00  0.00              
ATOM   1015 1HH2 ARG A  75      15.731   2.758  15.803  1.00  0.00              
ATOM   1016 2HH2 ARG A  75      16.103   1.476  14.667  1.00  0.00              
ATOM   1017  N   ALA A  76      10.018   9.985  13.072  1.00  0.00              
ATOM   1018  CA  ALA A  76       9.237  10.848  12.208  1.00  0.00              
ATOM   1019  C   ALA A  76       9.865  10.932  10.826  1.00  0.00              
ATOM   1020  O   ALA A  76       9.173  11.089   9.825  1.00  0.00              
ATOM   1021  CB  ALA A  76       9.127  12.231  12.818  1.00  0.00              
ATOM   1022  H   ALA A  76      10.398  10.355  13.901  1.00  0.00              
ATOM   1023  HA  ALA A  76       8.241  10.419  12.093  1.00  0.00              
ATOM   1024 1HB  ALA A  76       8.537  12.871  12.161  1.00  0.00              
ATOM   1025 2HB  ALA A  76       8.638  12.162  13.790  1.00  0.00              
ATOM   1026 3HB  ALA A  76      10.121  12.655  12.939  1.00  0.00              
ATOM   1027  N   SER A  77      11.188  10.790  10.776  1.00  0.00              
ATOM   1028  CA  SER A  77      11.916  10.799   9.515  1.00  0.00              
ATOM   1029  C   SER A  77      11.556   9.594   8.653  1.00  0.00              
ATOM   1030  O   SER A  77      11.726   9.622   7.435  1.00  0.00              
ATOM   1031  CB  SER A  77      13.409  10.832   9.778  1.00  0.00              
ATOM   1032  OG  SER A  77      13.861   9.657  10.393  1.00  0.00              
ATOM   1033  H   SER A  77      11.683  10.680  11.612  1.00  0.00              
ATOM   1034  HA  SER A  77      11.776  11.716   8.941  1.00  0.00              
ATOM   1035 1HB  SER A  77      13.927  10.957   8.828  1.00  0.00              
ATOM   1036 2HB  SER A  77      13.631  11.679  10.426  1.00  0.00              
ATOM   1037  HG  SER A  77      13.674   8.906   9.825  1.00  0.00              
ATOM   1038  N   LEU A  78      11.070   8.537   9.289  1.00  0.00              
ATOM   1039  CA  LEU A  78      10.695   7.328   8.579  1.00  0.00              
ATOM   1040  C   LEU A  78       9.202   7.347   8.252  1.00  0.00              
ATOM   1041  O   LEU A  78       8.777   6.854   7.211  1.00  0.00              
ATOM   1042  CB  LEU A  78      11.054   6.090   9.410  1.00  0.00              
ATOM   1043  CG  LEU A  78      10.773   4.744   8.730  1.00  0.00              
ATOM   1044  CD1 LEU A  78      11.626   4.603   7.477  1.00  0.00              
ATOM   1045  CD2 LEU A  78      11.058   3.612   9.707  1.00  0.00              
ATOM   1046  H   LEU A  78      10.963   8.575  10.265  1.00  0.00              
ATOM   1047  HA  LEU A  78      11.228   7.282   7.630  1.00  0.00              
ATOM   1048 1HB  LEU A  78      12.128   6.244   9.503  1.00  0.00              
ATOM   1049 2HB  LEU A  78      10.596   6.120  10.398  1.00  0.00              
ATOM   1050  HG  LEU A  78       9.710   4.718   8.491  1.00  0.00              
ATOM   1051 1HD1 LEU A  78      11.420   3.644   7.001  1.00  0.00              
ATOM   1052 2HD1 LEU A  78      11.389   5.410   6.783  1.00  0.00              
ATOM   1053 3HD1 LEU A  78      12.680   4.654   7.748  1.00  0.00              
ATOM   1054 1HD2 LEU A  78      10.857   2.655   9.222  1.00  0.00              
ATOM   1055 2HD2 LEU A  78      12.103   3.651  10.015  1.00  0.00              
ATOM   1056 3HD2 LEU A  78      10.417   3.716  10.582  1.00  0.00              
ATOM   1057  N   ARG A  79       8.409   7.932   9.137  1.00  0.00              
ATOM   1058  CA  ARG A  79       6.965   7.966   8.939  1.00  0.00              
ATOM   1059  C   ARG A  79       6.512   9.297   8.335  1.00  0.00              
ATOM   1060  O   ARG A  79       5.995   9.336   7.222  1.00  0.00              
ATOM   1061  CB  ARG A  79       6.209   7.649  10.221  1.00  0.00              
ATOM   1062  CG  ARG A  79       4.710   7.467  10.050  1.00  0.00              
ATOM   1063  CD  ARG A  79       3.945   7.461  11.324  1.00  0.00              
ATOM   1064  NE  ARG A  79       3.852   8.758  11.977  1.00  0.00              
ATOM   1065  CZ  ARG A  79       3.319   8.963  13.196  1.00  0.00              
ATOM   1066  NH1 ARG A  79       2.798   7.971  13.884  1.00  0.00              
ATOM   1067  NH2 ARG A  79       3.313  10.195  13.676  1.00  0.00              
ATOM   1068  H   ARG A  79       8.796   8.352   9.933  1.00  0.00              
ATOM   1069  HA  ARG A  79       6.672   7.193   8.229  1.00  0.00              
ATOM   1070 1HB  ARG A  79       6.639   6.733  10.626  1.00  0.00              
ATOM   1071 2HB  ARG A  79       6.395   8.472  10.911  1.00  0.00              
ATOM   1072 1HG  ARG A  79       4.329   8.281   9.434  1.00  0.00              
ATOM   1073 2HG  ARG A  79       4.532   6.515   9.546  1.00  0.00              
ATOM   1074 1HD  ARG A  79       2.929   7.122  11.125  1.00  0.00              
ATOM   1075 2HD  ARG A  79       4.425   6.778  12.023  1.00  0.00              
ATOM   1076  HE  ARG A  79       4.151   9.666  11.649  1.00  0.00              
ATOM   1077 1HH1 ARG A  79       2.794   7.038  13.496  1.00  0.00              
ATOM   1078 2HH1 ARG A  79       2.403   8.146  14.797  1.00  0.00              
ATOM   1079 1HH2 ARG A  79       3.702  10.949  13.126  1.00  0.00              
ATOM   1080 2HH2 ARG A  79       2.920  10.377  14.587  1.00  0.00              
ATOM   1081  N   ASP A  80       6.745  10.381   9.063  1.00  0.00              
ATOM   1082  CA  ASP A  80       6.112  11.666   8.771  1.00  0.00              
ATOM   1083  C   ASP A  80       6.681  12.293   7.504  1.00  0.00              
ATOM   1084  O   ASP A  80       5.945  12.733   6.622  1.00  0.00              
ATOM   1085  CB  ASP A  80       6.281  12.627   9.951  1.00  0.00              
ATOM   1086  CG  ASP A  80       5.450  12.270  11.175  1.00  0.00              
ATOM   1087  OD1 ASP A  80       4.569  11.453  11.054  1.00  0.00              
ATOM   1088  OD2 ASP A  80       5.800  12.696  12.251  1.00  0.00              
ATOM   1089  H   ASP A  80       7.359  10.320   9.827  1.00  0.00              
ATOM   1090  HA  ASP A  80       5.047  11.520   8.590  1.00  0.00              
ATOM   1091 1HB  ASP A  80       7.319  12.774  10.247  1.00  0.00              
ATOM   1092 2HB  ASP A  80       5.896  13.545   9.505  1.00  0.00              
ATOM   1093  N   ASP A  81       8.003  12.321   7.426  1.00  0.00              
ATOM   1094  CA  ASP A  81       8.712  12.981   6.331  1.00  0.00              
ATOM   1095  C   ASP A  81       8.556  12.220   5.012  1.00  0.00              
ATOM   1096  O   ASP A  81       8.643  12.812   3.937  1.00  0.00              
ATOM   1097  CB  ASP A  81      10.196  13.133   6.675  1.00  0.00              
ATOM   1098  CG  ASP A  81      10.492  14.192   7.729  1.00  0.00              
ATOM   1099  OD1 ASP A  81       9.616  14.969   8.024  1.00  0.00              
ATOM   1100  OD2 ASP A  81      11.531  14.118   8.340  1.00  0.00              
ATOM   1101  H   ASP A  81       8.527  11.892   8.141  1.00  0.00              
ATOM   1102  HA  ASP A  81       8.289  13.971   6.161  1.00  0.00              
ATOM   1103 1HB  ASP A  81      10.675  12.195   6.958  1.00  0.00              
ATOM   1104 2HB  ASP A  81      10.583  13.463   5.710  1.00  0.00              
ATOM   1105  N   TYR A  82       8.309  10.915   5.091  1.00  0.00              
ATOM   1106  CA  TYR A  82       8.031  10.125   3.892  1.00  0.00              
ATOM   1107  C   TYR A  82       6.594  10.324   3.411  1.00  0.00              
ATOM   1108  O   TYR A  82       6.326  10.264   2.210  1.00  0.00              
ATOM   1109  CB  TYR A  82       8.292   8.641   4.159  1.00  0.00              
ATOM   1110  CG  TYR A  82       9.732   8.224   3.950  1.00  0.00              
ATOM   1111  CD1 TYR A  82      10.595   8.080   5.026  1.00  0.00              
ATOM   1112  CD2 TYR A  82      10.221   7.975   2.677  1.00  0.00              
ATOM   1113  CE1 TYR A  82      11.911   7.701   4.841  1.00  0.00              
ATOM   1114  CE2 TYR A  82      11.535   7.594   2.479  1.00  0.00              
ATOM   1115  CZ  TYR A  82      12.377   7.458   3.564  1.00  0.00              
ATOM   1116  OH  TYR A  82      13.685   7.078   3.373  1.00  0.00              
ATOM   1117  H   TYR A  82       8.305  10.480   5.968  1.00  0.00              
ATOM   1118  HA  TYR A  82       8.676  10.451   3.076  1.00  0.00              
ATOM   1119 1HB  TYR A  82       8.003   8.443   5.193  1.00  0.00              
ATOM   1120 2HB  TYR A  82       7.649   8.074   3.487  1.00  0.00              
ATOM   1121  HD1 TYR A  82      10.220   8.274   6.031  1.00  0.00              
ATOM   1122  HD2 TYR A  82       9.551   8.084   1.824  1.00  0.00              
ATOM   1123  HE1 TYR A  82      12.578   7.592   5.695  1.00  0.00              
ATOM   1124  HE2 TYR A  82      11.901   7.404   1.470  1.00  0.00              
ATOM   1125  HH  TYR A  82      14.181   7.014   4.193  1.00  0.00              
ATOM   1126  N   PHE A  83       5.679  10.585   4.345  1.00  0.00              
ATOM   1127  CA  PHE A  83       4.310  10.979   4.004  1.00  0.00              
ATOM   1128  C   PHE A  83       4.267  12.301   3.235  1.00  0.00              
ATOM   1129  O   PHE A  83       3.612  12.403   2.198  1.00  0.00              
ATOM   1130  CB  PHE A  83       3.443  11.103   5.268  1.00  0.00              
ATOM   1131  CG  PHE A  83       3.152   9.803   5.973  1.00  0.00              
ATOM   1132  CD1 PHE A  83       3.678   8.607   5.506  1.00  0.00              
ATOM   1133  CD2 PHE A  83       2.340   9.778   7.099  1.00  0.00              
ATOM   1134  CE1 PHE A  83       3.401   7.415   6.149  1.00  0.00              
ATOM   1135  CE2 PHE A  83       2.059   8.587   7.741  1.00  0.00              
ATOM   1136  CZ  PHE A  83       2.590   7.405   7.267  1.00  0.00              
ATOM   1137  H   PHE A  83       5.933  10.519   5.292  1.00  0.00              
ATOM   1138  HA  PHE A  83       3.864  10.233   3.345  1.00  0.00              
ATOM   1139 1HB  PHE A  83       3.939  11.737   6.001  1.00  0.00              
ATOM   1140 2HB  PHE A  83       2.474  11.530   5.016  1.00  0.00              
ATOM   1141  HD1 PHE A  83       4.313   8.612   4.634  1.00  0.00              
ATOM   1142  HD2 PHE A  83       1.922  10.703   7.478  1.00  0.00              
ATOM   1143  HE1 PHE A  83       3.820   6.493   5.779  1.00  0.00              
ATOM   1144  HE2 PHE A  83       1.426   8.582   8.616  1.00  0.00              
ATOM   1145  HZ  PHE A  83       2.374   6.474   7.768  1.00  0.00              
ATOM   1146  N   ARG A  84       4.990  13.300   3.736  1.00  0.00              
ATOM   1147  CA  ARG A  84       5.012  14.626   3.122  1.00  0.00              
ATOM   1148  C   ARG A  84       5.538  14.571   1.682  1.00  0.00              
ATOM   1149  O   ARG A  84       5.094  15.333   0.824  1.00  0.00              
ATOM   1150  CB  ARG A  84       5.790  15.629   3.962  1.00  0.00              
ATOM   1151  CG  ARG A  84       5.658  17.076   3.515  1.00  0.00              
ATOM   1152  CD  ARG A  84       6.153  18.069   4.502  1.00  0.00              
ATOM   1153  NE  ARG A  84       5.970  19.456   4.105  1.00  0.00              
ATOM   1154  CZ  ARG A  84       6.817  20.145   3.316  1.00  0.00              
ATOM   1155  NH1 ARG A  84       7.924  19.594   2.869  1.00  0.00              
ATOM   1156  NH2 ARG A  84       6.519  21.398   3.023  1.00  0.00              
ATOM   1157  H   ARG A  84       5.525  13.141   4.546  1.00  0.00              
ATOM   1158  HA  ARG A  84       3.998  15.022   3.062  1.00  0.00              
ATOM   1159 1HB  ARG A  84       5.429  15.534   4.985  1.00  0.00              
ATOM   1160 2HB  ARG A  84       6.838  15.334   3.918  1.00  0.00              
ATOM   1161 1HG  ARG A  84       6.225  17.208   2.593  1.00  0.00              
ATOM   1162 2HG  ARG A  84       4.604  17.285   3.326  1.00  0.00              
ATOM   1163 1HD  ARG A  84       5.624  17.927   5.443  1.00  0.00              
ATOM   1164 2HD  ARG A  84       7.220  17.912   4.657  1.00  0.00              
ATOM   1165  HE  ARG A  84       5.225  20.100   4.337  1.00  0.00              
ATOM   1166 1HH1 ARG A  84       8.147  18.641   3.117  1.00  0.00              
ATOM   1167 2HH1 ARG A  84       8.547  20.127   2.279  1.00  0.00              
ATOM   1168 1HH2 ARG A  84       5.672  21.812   3.390  1.00  0.00              
ATOM   1169 2HH2 ARG A  84       7.137  21.937   2.435  1.00  0.00              
ATOM   1170  N   SER A  85       6.466  13.664   1.410  1.00  0.00              
ATOM   1171  CA  SER A  85       7.042  13.549   0.078  1.00  0.00              
ATOM   1172  C   SER A  85       6.524  12.300  -0.644  1.00  0.00              
ATOM   1173  O   SER A  85       7.102  11.859  -1.641  1.00  0.00              
ATOM   1174  CB  SER A  85       8.555  13.522   0.169  1.00  0.00              
ATOM   1175  OG  SER A  85       9.019  12.432   0.917  1.00  0.00              
ATOM   1176  H   SER A  85       6.770  13.062   2.120  1.00  0.00              
ATOM   1177  HA  SER A  85       6.876  14.430  -0.543  1.00  0.00              
ATOM   1178 1HB  SER A  85       8.964  13.460  -0.839  1.00  0.00              
ATOM   1179 2HB  SER A  85       8.893  14.444   0.640  1.00  0.00              
ATOM   1180  HG  SER A  85       9.978  12.452   0.950  1.00  0.00              
ATOM   1181  N   GLY A  86       5.424  11.744  -0.153  1.00  0.00              
ATOM   1182  CA  GLY A  86       4.800  10.620  -0.824  1.00  0.00              
ATOM   1183  C   GLY A  86       3.679  11.053  -1.754  1.00  0.00              
ATOM   1184  O   GLY A  86       3.339  12.232  -1.813  1.00  0.00              
ATOM   1185  H   GLY A  86       5.024  12.108   0.668  1.00  0.00              
ATOM   1186 1HA  GLY A  86       5.552  10.094  -1.412  1.00  0.00              
ATOM   1187 2HA  GLY A  86       4.386   9.944  -0.077  1.00  0.00              
ATOM   1188  N   GLU A  87       3.104  10.103  -2.480  1.00  0.00              
ATOM   1189  CA  GLU A  87       2.010  10.393  -3.405  1.00  0.00              
ATOM   1190  C   GLU A  87       0.722   9.715  -2.935  1.00  0.00              
ATOM   1191  O   GLU A  87      -0.163  10.368  -2.379  1.00  0.00              
ATOM   1192  CB  GLU A  87       2.363   9.940  -4.822  1.00  0.00              
ATOM   1193  CG  GLU A  87       3.475  10.744  -5.481  1.00  0.00              
ATOM   1194  CD  GLU A  87       3.831  10.183  -6.830  1.00  0.00              
ATOM   1195  OE1 GLU A  87       3.336   9.132  -7.163  1.00  0.00              
ATOM   1196  OE2 GLU A  87       4.506  10.855  -7.572  1.00  0.00              
ATOM   1197  H   GLU A  87       3.421   9.182  -2.393  1.00  0.00              
ATOM   1198  HA  GLU A  87       1.817  11.466  -3.425  1.00  0.00              
ATOM   1199 1HB  GLU A  87       2.664   8.894  -4.755  1.00  0.00              
ATOM   1200 2HB  GLU A  87       1.455  10.019  -5.419  1.00  0.00              
ATOM   1201 1HG  GLU A  87       3.243  11.804  -5.580  1.00  0.00              
ATOM   1202 2HG  GLU A  87       4.318  10.619  -4.802  1.00  0.00              
ATOM   1203  N   GLY A  88       0.640   8.403  -3.132  1.00  0.00              
ATOM   1204  CA  GLY A  88      -0.558   7.666  -2.786  1.00  0.00              
ATOM   1205  C   GLY A  88      -0.386   6.864  -1.514  1.00  0.00              
ATOM   1206  O   GLY A  88       0.732   6.474  -1.168  1.00  0.00              
ATOM   1207  H   GLY A  88       1.407   7.925  -3.512  1.00  0.00              
ATOM   1208 1HA  GLY A  88      -1.380   8.368  -2.645  1.00  0.00              
ATOM   1209 2HA  GLY A  88      -0.802   6.981  -3.597  1.00  0.00              
ATOM   1210  N   PHE A  89      -1.489   6.619  -0.821  1.00  0.00              
ATOM   1211  CA  PHE A  89      -1.454   5.885   0.440  1.00  0.00              
ATOM   1212  C   PHE A  89      -2.437   4.717   0.411  1.00  0.00              
ATOM   1213  O   PHE A  89      -3.576   4.869  -0.037  1.00  0.00              
ATOM   1214  CB  PHE A  89      -1.796   6.820   1.605  1.00  0.00              
ATOM   1215  CG  PHE A  89      -0.789   7.917   1.827  1.00  0.00              
ATOM   1216  CD1 PHE A  89      -0.922   9.139   1.183  1.00  0.00              
ATOM   1217  CD2 PHE A  89       0.288   7.729   2.677  1.00  0.00              
ATOM   1218  CE1 PHE A  89       0.001  10.149   1.383  1.00  0.00              
ATOM   1219  CE2 PHE A  89       1.212   8.737   2.880  1.00  0.00              
ATOM   1220  CZ  PHE A  89       1.068   9.948   2.232  1.00  0.00              
ATOM   1221  H   PHE A  89      -2.354   6.936  -1.166  1.00  0.00              
ATOM   1222  HA  PHE A  89      -0.461   5.459   0.593  1.00  0.00              
ATOM   1223 1HB  PHE A  89      -2.753   7.310   1.425  1.00  0.00              
ATOM   1224 2HB  PHE A  89      -1.848   6.257   2.536  1.00  0.00              
ATOM   1225  HD1 PHE A  89      -1.757   9.299   0.518  1.00  0.00              
ATOM   1226  HD2 PHE A  89       0.405   6.784   3.186  1.00  0.00              
ATOM   1227  HE1 PHE A  89      -0.116  11.095   0.874  1.00  0.00              
ATOM   1228  HE2 PHE A  89       2.047   8.577   3.546  1.00  0.00              
ATOM   1229  HZ  PHE A  89       1.790  10.735   2.389  1.00  0.00              
ATOM   1230  N   LEU A  90      -1.996   3.558   0.887  1.00  0.00              
ATOM   1231  CA  LEU A  90      -2.893   2.428   1.092  1.00  0.00              
ATOM   1232  C   LEU A  90      -3.141   2.206   2.580  1.00  0.00              
ATOM   1233  O   LEU A  90      -2.271   1.710   3.297  1.00  0.00              
ATOM   1234  CB  LEU A  90      -2.333   1.149   0.464  1.00  0.00              
ATOM   1235  CG  LEU A  90      -2.362   1.089  -1.065  1.00  0.00              
ATOM   1236  CD1 LEU A  90      -1.766  -0.222  -1.556  1.00  0.00              
ATOM   1237  CD2 LEU A  90      -3.783   1.246  -1.579  1.00  0.00              
ATOM   1238  H   LEU A  90      -1.044   3.460   1.110  1.00  0.00              
ATOM   1239  HA  LEU A  90      -3.860   2.643   0.638  1.00  0.00              
ATOM   1240 1HB  LEU A  90      -1.303   1.217   0.812  1.00  0.00              
ATOM   1241 2HB  LEU A  90      -2.799   0.256   0.882  1.00  0.00              
ATOM   1242  HG  LEU A  90      -1.766   1.898  -1.466  1.00  0.00              
ATOM   1243 1HD1 LEU A  90      -1.794  -0.250  -2.645  1.00  0.00              
ATOM   1244 2HD1 LEU A  90      -0.733  -0.302  -1.218  1.00  0.00              
ATOM   1245 3HD1 LEU A  90      -2.344  -1.055  -1.157  1.00  0.00              
ATOM   1246 1HD2 LEU A  90      -3.782   1.201  -2.668  1.00  0.00              
ATOM   1247 2HD2 LEU A  90      -4.405   0.443  -1.180  1.00  0.00              
ATOM   1248 3HD2 LEU A  90      -4.182   2.207  -1.255  1.00  0.00              
ATOM   1249  N   LEU A  91      -4.325   2.583   3.032  1.00  0.00              
ATOM   1250  CA  LEU A  91      -4.700   2.425   4.430  1.00  0.00              
ATOM   1251  C   LEU A  91      -5.198   1.007   4.668  1.00  0.00              
ATOM   1252  O   LEU A  91      -6.381   0.725   4.496  1.00  0.00              
ATOM   1253  CB  LEU A  91      -5.801   3.429   4.816  1.00  0.00              
ATOM   1254  CG  LEU A  91      -5.355   4.883   5.042  1.00  0.00              
ATOM   1255  CD1 LEU A  91      -4.732   5.479   3.794  1.00  0.00              
ATOM   1256  CD2 LEU A  91      -6.535   5.728   5.485  1.00  0.00              
ATOM   1257  H   LEU A  91      -4.977   2.966   2.401  1.00  0.00              
ATOM   1258  HA  LEU A  91      -3.825   2.575   5.062  1.00  0.00              
ATOM   1259 1HB  LEU A  91      -6.414   3.371   3.919  1.00  0.00              
ATOM   1260 2HB  LEU A  91      -6.379   3.085   5.674  1.00  0.00              
ATOM   1261  HG  LEU A  91      -4.615   4.907   5.827  1.00  0.00              
ATOM   1262 1HD1 LEU A  91      -4.429   6.507   3.993  1.00  0.00              
ATOM   1263 2HD1 LEU A  91      -3.857   4.894   3.508  1.00  0.00              
ATOM   1264 3HD1 LEU A  91      -5.459   5.466   2.982  1.00  0.00              
ATOM   1265 1HD2 LEU A  91      -6.207   6.756   5.643  1.00  0.00              
ATOM   1266 2HD2 LEU A  91      -7.308   5.708   4.716  1.00  0.00              
ATOM   1267 3HD2 LEU A  91      -6.940   5.330   6.416  1.00  0.00              
ATOM   1268  N   VAL A  92      -4.303   0.116   5.055  1.00  0.00              
ATOM   1269  CA  VAL A  92      -4.636  -1.297   5.126  1.00  0.00              
ATOM   1270  C   VAL A  92      -4.987  -1.725   6.549  1.00  0.00              
ATOM   1271  O   VAL A  92      -4.238  -1.469   7.493  1.00  0.00              
ATOM   1272  CB  VAL A  92      -3.476  -2.169   4.608  1.00  0.00              
ATOM   1273  CG1 VAL A  92      -3.831  -3.644   4.714  1.00  0.00              
ATOM   1274  CG2 VAL A  92      -3.138  -1.807   3.170  1.00  0.00              
ATOM   1275  H   VAL A  92      -3.402   0.414   5.299  1.00  0.00              
ATOM   1276  HA  VAL A  92      -5.531  -1.523   4.546  1.00  0.00              
ATOM   1277  HB  VAL A  92      -2.587  -1.965   5.203  1.00  0.00              
ATOM   1278 1HG1 VAL A  92      -3.001  -4.247   4.344  1.00  0.00              
ATOM   1279 2HG1 VAL A  92      -4.027  -3.898   5.757  1.00  0.00              
ATOM   1280 3HG1 VAL A  92      -4.720  -3.849   4.118  1.00  0.00              
ATOM   1281 1HG2 VAL A  92      -2.317  -2.431   2.821  1.00  0.00              
ATOM   1282 2HG2 VAL A  92      -4.012  -1.969   2.539  1.00  0.00              
ATOM   1283 3HG2 VAL A  92      -2.843  -0.759   3.119  1.00  0.00              
ATOM   1284  N   PHE A  93      -6.137  -2.367   6.693  1.00  0.00              
ATOM   1285  CA  PHE A  93      -6.581  -2.879   7.982  1.00  0.00              
ATOM   1286  C   PHE A  93      -7.281  -4.215   7.777  1.00  0.00              
ATOM   1287  O   PHE A  93      -7.793  -4.488   6.687  1.00  0.00              
ATOM   1288  CB  PHE A  93      -7.524  -1.883   8.681  1.00  0.00              
ATOM   1289  CG  PHE A  93      -8.903  -1.813   8.083  1.00  0.00              
ATOM   1290  CD1 PHE A  93      -9.177  -0.977   7.013  1.00  0.00              
ATOM   1291  CD2 PHE A  93      -9.927  -2.596   8.593  1.00  0.00              
ATOM   1292  CE1 PHE A  93     -10.445  -0.927   6.464  1.00  0.00              
ATOM   1293  CE2 PHE A  93     -11.194  -2.547   8.048  1.00  0.00              
ATOM   1294  CZ  PHE A  93     -11.453  -1.713   6.981  1.00  0.00              
ATOM   1295  H   PHE A  93      -6.710  -2.506   5.906  1.00  0.00              
ATOM   1296  HA  PHE A  93      -5.719  -3.051   8.629  1.00  0.00              
ATOM   1297 1HB  PHE A  93      -7.657  -2.163   9.726  1.00  0.00              
ATOM   1298 2HB  PHE A  93      -7.112  -0.877   8.624  1.00  0.00              
ATOM   1299  HD1 PHE A  93      -8.388  -0.360   6.609  1.00  0.00              
ATOM   1300  HD2 PHE A  93      -9.727  -3.251   9.428  1.00  0.00              
ATOM   1301  HE1 PHE A  93     -10.646  -0.272   5.630  1.00  0.00              
ATOM   1302  HE2 PHE A  93     -11.982  -3.165   8.456  1.00  0.00              
ATOM   1303  HZ  PHE A  93     -12.443  -1.674   6.553  1.00  0.00              
ATOM   1304  N   SER A  94      -7.296  -5.041   8.805  1.00  0.00              
ATOM   1305  CA  SER A  94      -8.075  -6.264   8.781  1.00  0.00              
ATOM   1306  C   SER A  94      -9.439  -6.035   9.406  1.00  0.00              
ATOM   1307  O   SER A  94      -9.556  -5.374  10.441  1.00  0.00              
ATOM   1308  CB  SER A  94      -7.337  -7.374   9.502  1.00  0.00              
ATOM   1309  OG  SER A  94      -8.106  -8.542   9.598  1.00  0.00              
ATOM   1310  H   SER A  94      -6.775  -4.824   9.606  1.00  0.00              
ATOM   1311  HA  SER A  94      -8.180  -6.691   7.783  1.00  0.00              
ATOM   1312 1HB  SER A  94      -6.421  -7.598   8.954  1.00  0.00              
ATOM   1313 2HB  SER A  94      -7.085  -7.032  10.505  1.00  0.00              
ATOM   1314  HG  SER A  94      -8.066  -9.021   8.767  1.00  0.00              
ATOM   1315  N   ILE A  95     -10.466  -6.588   8.783  1.00  0.00              
ATOM   1316  CA  ILE A  95     -11.828  -6.471   9.299  1.00  0.00              
ATOM   1317  C   ILE A  95     -11.977  -7.153  10.666  1.00  0.00              
ATOM   1318  O   ILE A  95     -12.934  -6.897  11.398  1.00  0.00              
ATOM   1319  CB  ILE A  95     -12.850  -7.076   8.321  1.00  0.00              
ATOM   1320  CG1 ILE A  95     -12.591  -8.574   8.136  1.00  0.00              
ATOM   1321  CG2 ILE A  95     -12.797  -6.354   6.983  1.00  0.00              
ATOM   1322  CD1 ILE A  95     -13.741  -9.318   7.496  1.00  0.00              
ATOM   1323  H   ILE A  95     -10.307  -7.069   7.944  1.00  0.00              
ATOM   1324  HA  ILE A  95     -12.078  -5.428   9.489  1.00  0.00              
ATOM   1325  HB  ILE A  95     -13.849  -6.981   8.746  1.00  0.00              
ATOM   1326 1HG1 ILE A  95     -11.702  -8.674   7.514  1.00  0.00              
ATOM   1327 2HG1 ILE A  95     -12.392  -8.992   9.123  1.00  0.00              
ATOM   1328 1HG2 ILE A  95     -13.526  -6.795   6.303  1.00  0.00              
ATOM   1329 2HG2 ILE A  95     -13.029  -5.300   7.129  1.00  0.00              
ATOM   1330 3HG2 ILE A  95     -11.799  -6.450   6.556  1.00  0.00              
ATOM   1331 1HD1 ILE A  95     -13.483 -10.372   7.398  1.00  0.00              
ATOM   1332 2HD1 ILE A  95     -14.631  -9.218   8.118  1.00  0.00              
ATOM   1333 3HD1 ILE A  95     -13.939  -8.902   6.509  1.00  0.00              
ATOM   1334  N   THR A  96     -11.013  -7.989  11.022  1.00  0.00              
ATOM   1335  CA  THR A  96     -11.024  -8.675  12.302  1.00  0.00              
ATOM   1336  C   THR A  96     -10.332  -7.838  13.373  1.00  0.00              
ATOM   1337  O   THR A  96     -10.370  -8.172  14.557  1.00  0.00              
ATOM   1338  CB  THR A  96     -10.338 -10.052  12.211  1.00  0.00              
ATOM   1339  OG1 THR A  96      -8.936  -9.875  11.970  1.00  0.00              
ATOM   1340  CG2 THR A  96     -10.944 -10.874  11.085  1.00  0.00              
ATOM   1341  H   THR A  96     -10.270  -8.152  10.403  1.00  0.00              
ATOM   1342  HA  THR A  96     -12.052  -8.818  12.635  1.00  0.00              
ATOM   1343  HB  THR A  96     -10.472 -10.577  13.157  1.00  0.00              
ATOM   1344  HG1 THR A  96      -8.812  -9.400  11.144  1.00  0.00              
ATOM   1345 1HG2 THR A  96     -10.447 -11.843  11.036  1.00  0.00              
ATOM   1346 2HG2 THR A  96     -12.007 -11.020  11.272  1.00  0.00              
ATOM   1347 3HG2 THR A  96     -10.809 -10.350  10.139  1.00  0.00              
ATOM   1348  N   GLU A  97      -9.704  -6.747  12.950  1.00  0.00              
ATOM   1349  CA  GLU A  97      -8.999  -5.863  13.865  1.00  0.00              
ATOM   1350  C   GLU A  97      -9.578  -4.453  13.799  1.00  0.00              
ATOM   1351  O   GLU A  97      -9.184  -3.646  12.961  1.00  0.00              
ATOM   1352  CB  GLU A  97      -7.503  -5.837  13.545  1.00  0.00              
ATOM   1353  CG  GLU A  97      -6.802  -7.179  13.710  1.00  0.00              
ATOM   1354  CD  GLU A  97      -5.316  -7.046  13.516  1.00  0.00              
ATOM   1355  OE1 GLU A  97      -4.913  -6.492  12.522  1.00  0.00              
ATOM   1356  OE2 GLU A  97      -4.588  -7.398  14.414  1.00  0.00              
ATOM   1357  H   GLU A  97      -9.714  -6.532  11.991  1.00  0.00              
ATOM   1358  HA  GLU A  97      -9.130  -6.211  14.890  1.00  0.00              
ATOM   1359 1HB  GLU A  97      -7.403  -5.502  12.512  1.00  0.00              
ATOM   1360 2HB  GLU A  97      -7.045  -5.105  14.210  1.00  0.00              
ATOM   1361 1HG  GLU A  97      -7.001  -7.657  14.669  1.00  0.00              
ATOM   1362 2HG  GLU A  97      -7.218  -7.786  12.908  1.00  0.00              
ATOM   1363  N   HIS A  98     -10.522  -4.166  14.678  1.00  0.00              
ATOM   1364  CA  HIS A  98     -11.133  -2.846  14.717  1.00  0.00              
ATOM   1365  C   HIS A  98     -10.122  -1.815  15.206  1.00  0.00              
ATOM   1366  O   HIS A  98     -10.270  -0.620  14.955  1.00  0.00              
ATOM   1367  CB  HIS A  98     -12.374  -2.843  15.614  1.00  0.00              
ATOM   1368  CG  HIS A  98     -12.074  -3.111  17.057  1.00  0.00              
ATOM   1369  ND1 HIS A  98     -11.788  -4.374  17.534  1.00  0.00              
ATOM   1370  CD2 HIS A  98     -12.015  -2.283  18.125  1.00  0.00              
ATOM   1371  CE1 HIS A  98     -11.566  -4.308  18.835  1.00  0.00              
ATOM   1372  NE2 HIS A  98     -11.698  -3.052  19.218  1.00  0.00              
ATOM   1373  H   HIS A  98     -10.817  -4.853  15.316  1.00  0.00              
ATOM   1374  HA  HIS A  98     -11.433  -2.551  13.712  1.00  0.00              
ATOM   1375 1HB  HIS A  98     -12.865  -1.869  15.575  1.00  0.00              
ATOM   1376 2HB  HIS A  98     -13.073  -3.614  15.292  1.00  0.00              
ATOM   1377  HD2 HIS A  98     -12.166  -1.209  18.238  1.00  0.00              
ATOM   1378  HE1 HIS A  98     -11.321  -5.206  19.401  1.00  0.00              
ATOM   1379  HE2 HIS A  98     -11.586  -2.703  20.158  1.00  0.00              
ATOM   1380  N   GLU A  99      -9.087  -2.287  15.895  1.00  0.00              
ATOM   1381  CA  GLU A  99      -8.014  -1.411  16.352  1.00  0.00              
ATOM   1382  C   GLU A  99      -7.101  -1.010  15.197  1.00  0.00              
ATOM   1383  O   GLU A  99      -6.619   0.120  15.140  1.00  0.00              
ATOM   1384  CB  GLU A  99      -7.201  -2.093  17.455  1.00  0.00              
ATOM   1385  CG  GLU A  99      -7.960  -2.305  18.756  1.00  0.00              
ATOM   1386  CD  GLU A  99      -7.146  -3.097  19.741  1.00  0.00              
ATOM   1387  OE1 GLU A  99      -6.066  -3.512  19.393  1.00  0.00              
ATOM   1388  OE2 GLU A  99      -7.551  -3.193  20.875  1.00  0.00              
ATOM   1389  H   GLU A  99      -9.049  -3.245  16.111  1.00  0.00              
ATOM   1390  HA  GLU A  99      -8.435  -0.487  16.750  1.00  0.00              
ATOM   1391 1HB  GLU A  99      -6.877  -3.056  17.062  1.00  0.00              
ATOM   1392 2HB  GLU A  99      -6.329  -1.465  17.642  1.00  0.00              
ATOM   1393 1HG  GLU A  99      -8.290  -1.377  19.222  1.00  0.00              
ATOM   1394 2HG  GLU A  99      -8.830  -2.886  18.453  1.00  0.00              
ATOM   1395  N   SER A 100      -6.871  -1.930  14.265  1.00  0.00              
ATOM   1396  CA  SER A 100      -6.084  -1.614  13.081  1.00  0.00              
ATOM   1397  C   SER A 100      -6.860  -0.643  12.197  1.00  0.00              
ATOM   1398  O   SER A 100      -6.289   0.265  11.592  1.00  0.00              
ATOM   1399  CB  SER A 100      -5.737  -2.878  12.320  1.00  0.00              
ATOM   1400  OG  SER A 100      -4.870  -3.707  13.042  1.00  0.00              
ATOM   1401  H   SER A 100      -7.239  -2.830  14.369  1.00  0.00              
ATOM   1402  HA  SER A 100      -5.091  -1.226  13.312  1.00  0.00              
ATOM   1403 1HB  SER A 100      -6.657  -3.423  12.111  1.00  0.00              
ATOM   1404 2HB  SER A 100      -5.261  -2.600  11.380  1.00  0.00              
ATOM   1405  HG  SER A 100      -4.918  -4.601  12.695  1.00  0.00              
ATOM   1406  N   PHE A 101      -8.174  -0.833  12.158  1.00  0.00              
ATOM   1407  CA  PHE A 101      -9.064   0.085  11.469  1.00  0.00              
ATOM   1408  C   PHE A 101      -8.904   1.499  12.030  1.00  0.00              
ATOM   1409  O   PHE A 101      -8.696   2.451  11.282  1.00  0.00              
ATOM   1410  CB  PHE A 101     -10.516  -0.381  11.597  1.00  0.00              
ATOM   1411  CG  PHE A 101     -11.511   0.564  10.990  1.00  0.00              
ATOM   1412  CD1 PHE A 101     -11.610   0.700   9.614  1.00  0.00              
ATOM   1413  CD2 PHE A 101     -12.352   1.313  11.793  1.00  0.00              
ATOM   1414  CE1 PHE A 101     -12.530   1.565   9.055  1.00  0.00              
ATOM   1415  CE2 PHE A 101     -13.273   2.179  11.240  1.00  0.00              
ATOM   1416  CZ  PHE A 101     -13.361   2.306   9.869  1.00  0.00              
ATOM   1417  H   PHE A 101      -8.551  -1.621  12.599  1.00  0.00              
ATOM   1418  HA  PHE A 101      -8.803   0.130  10.411  1.00  0.00              
ATOM   1419 1HB  PHE A 101     -10.648  -1.339  11.094  1.00  0.00              
ATOM   1420 2HB  PHE A 101     -10.785  -0.484  12.647  1.00  0.00              
ATOM   1421  HD1 PHE A 101     -10.959   0.121   8.974  1.00  0.00              
ATOM   1422  HD2 PHE A 101     -12.282   1.215  12.867  1.00  0.00              
ATOM   1423  HE1 PHE A 101     -12.597   1.662   7.981  1.00  0.00              
ATOM   1424  HE2 PHE A 101     -13.922   2.755  11.880  1.00  0.00              
ATOM   1425  HZ  PHE A 101     -14.082   2.984   9.434  1.00  0.00              
ATOM   1426  N   THR A 102      -8.998   1.627  13.350  1.00  0.00              
ATOM   1427  CA  THR A 102      -8.840   2.922  14.010  1.00  0.00              
ATOM   1428  C   THR A 102      -7.471   3.512  13.682  1.00  0.00              
ATOM   1429  O   THR A 102      -7.338   4.703  13.393  1.00  0.00              
ATOM   1430  CB  THR A 102      -8.954   2.792  15.545  1.00  0.00              
ATOM   1431  OG1 THR A 102     -10.249   2.313  15.911  1.00  0.00              
ATOM   1432  CG2 THR A 102      -8.709   4.130  16.222  1.00  0.00              
ATOM   1433  H   THR A 102      -9.194   0.835  13.896  1.00  0.00              
ATOM   1434  HA  THR A 102      -9.590   3.620  13.637  1.00  0.00              
ATOM   1435  HB  THR A 102      -8.208   2.089  15.891  1.00  0.00              
ATOM   1436  HG1 THR A 102     -10.271   1.350  15.787  1.00  0.00              
ATOM   1437 1HG2 THR A 102      -8.794   4.011  17.302  1.00  0.00              
ATOM   1438 2HG2 THR A 102      -7.709   4.486  15.973  1.00  0.00              
ATOM   1439 3HG2 THR A 102      -9.447   4.853  15.877  1.00  0.00              
ATOM   1440  N   ALA A 103      -6.459   2.654  13.711  1.00  0.00              
ATOM   1441  CA  ALA A 103      -5.086   3.073  13.474  1.00  0.00              
ATOM   1442  C   ALA A 103      -4.923   3.795  12.136  1.00  0.00              
ATOM   1443  O   ALA A 103      -4.197   4.782  12.055  1.00  0.00              
ATOM   1444  CB  ALA A 103      -4.156   1.872  13.549  1.00  0.00              
ATOM   1445  H   ALA A 103      -6.644   1.710  13.908  1.00  0.00              
ATOM   1446  HA  ALA A 103      -4.799   3.784  14.249  1.00  0.00              
ATOM   1447 1HB  ALA A 103      -3.130   2.195  13.371  1.00  0.00              
ATOM   1448 2HB  ALA A 103      -4.226   1.418  14.539  1.00  0.00              
ATOM   1449 3HB  ALA A 103      -4.442   1.142  12.794  1.00  0.00              
ATOM   1450  N   THR A 104      -5.597   3.311  11.094  1.00  0.00              
ATOM   1451  CA  THR A 104      -5.445   3.878   9.753  1.00  0.00              
ATOM   1452  C   THR A 104      -6.027   5.291   9.700  1.00  0.00              
ATOM   1453  O   THR A 104      -5.610   6.121   8.886  1.00  0.00              
ATOM   1454  CB  THR A 104      -6.135   3.005   8.681  1.00  0.00              
ATOM   1455  OG1 THR A 104      -7.529   2.872   8.980  1.00  0.00              
ATOM   1456  CG2 THR A 104      -5.496   1.624   8.600  1.00  0.00              
ATOM   1457  H   THR A 104      -6.209   2.557  11.228  1.00  0.00              
ATOM   1458  HA  THR A 104      -4.386   3.962   9.506  1.00  0.00              
ATOM   1459  HB  THR A 104      -6.025   3.490   7.724  1.00  0.00              
ATOM   1460  HG1 THR A 104      -8.007   2.610   8.179  1.00  0.00              
ATOM   1461 1HG2 THR A 104      -6.003   1.034   7.838  1.00  0.00              
ATOM   1462 2HG2 THR A 104      -4.442   1.726   8.341  1.00  0.00              
ATOM   1463 3HG2 THR A 104      -5.585   1.124   9.564  1.00  0.00              
ATOM   1464  N   ALA A 105      -6.975   5.564  10.592  1.00  0.00              
ATOM   1465  CA  ALA A 105      -7.547   6.897  10.735  1.00  0.00              
ATOM   1466  C   ALA A 105      -6.525   7.854  11.338  1.00  0.00              
ATOM   1467  O   ALA A 105      -6.462   9.030  10.968  1.00  0.00              
ATOM   1468  CB  ALA A 105      -8.795   6.839  11.603  1.00  0.00              
ATOM   1469  H   ALA A 105      -7.305   4.842  11.166  1.00  0.00              
ATOM   1470  HA  ALA A 105      -7.811   7.272   9.746  1.00  0.00              
ATOM   1471 1HB  ALA A 105      -9.214   7.840  11.703  1.00  0.00              
ATOM   1472 2HB  ALA A 105      -9.531   6.182  11.139  1.00  0.00              
ATOM   1473 3HB  ALA A 105      -8.535   6.453  12.588  1.00  0.00              
ATOM   1474  N   GLU A 106      -5.715   7.332  12.249  1.00  0.00              
ATOM   1475  CA  GLU A 106      -4.628   8.098  12.837  1.00  0.00              
ATOM   1476  C   GLU A 106      -3.571   8.416  11.783  1.00  0.00              
ATOM   1477  O   GLU A 106      -3.072   9.544  11.715  1.00  0.00              
ATOM   1478  CB  GLU A 106      -4.002   7.335  14.006  1.00  0.00              
ATOM   1479  CG  GLU A 106      -2.890   8.086  14.725  1.00  0.00              
ATOM   1480  CD  GLU A 106      -2.359   7.294  15.887  1.00  0.00              
ATOM   1481  OE1 GLU A 106      -2.847   6.214  16.119  1.00  0.00              
ATOM   1482  OE2 GLU A 106      -1.391   7.717  16.474  1.00  0.00              
ATOM   1483  H   GLU A 106      -5.848   6.405  12.528  1.00  0.00              
ATOM   1484  HA  GLU A 106      -5.006   9.052  13.207  1.00  0.00              
ATOM   1485 1HB  GLU A 106      -4.806   7.116  14.710  1.00  0.00              
ATOM   1486 2HB  GLU A 106      -3.608   6.401  13.603  1.00  0.00              
ATOM   1487 1HG  GLU A 106      -2.066   8.368  14.071  1.00  0.00              
ATOM   1488 2HG  GLU A 106      -3.384   8.984  15.093  1.00  0.00              
ATOM   1489  N   PHE A 107      -3.245   7.428  10.955  1.00  0.00              
ATOM   1490  CA  PHE A 107      -2.255   7.617   9.898  1.00  0.00              
ATOM   1491  C   PHE A 107      -2.780   8.624   8.885  1.00  0.00              
ATOM   1492  O   PHE A 107      -2.032   9.447   8.362  1.00  0.00              
ATOM   1493  CB  PHE A 107      -1.943   6.300   9.177  1.00  0.00              
ATOM   1494  CG  PHE A 107      -0.947   5.418   9.877  1.00  0.00              
ATOM   1495  CD1 PHE A 107       0.417   5.640   9.753  1.00  0.00              
ATOM   1496  CD2 PHE A 107      -1.382   4.366  10.665  1.00  0.00              
ATOM   1497  CE1 PHE A 107       1.324   4.826  10.403  1.00  0.00              
ATOM   1498  CE2 PHE A 107      -0.481   3.551  11.317  1.00  0.00              
ATOM   1499  CZ  PHE A 107       0.874   3.781  11.186  1.00  0.00              
ATOM   1500  H   PHE A 107      -3.677   6.549  11.060  1.00  0.00              
ATOM   1501  HA  PHE A 107      -1.335   8.023  10.321  1.00  0.00              
ATOM   1502 1HB  PHE A 107      -2.850   5.705   9.072  1.00  0.00              
ATOM   1503 2HB  PHE A 107      -1.527   6.502   8.191  1.00  0.00              
ATOM   1504  HD1 PHE A 107       0.766   6.457   9.139  1.00  0.00              
ATOM   1505  HD2 PHE A 107      -2.442   4.186  10.767  1.00  0.00              
ATOM   1506  HE1 PHE A 107       2.384   5.008  10.300  1.00  0.00              
ATOM   1507  HE2 PHE A 107      -0.836   2.732  11.927  1.00  0.00              
ATOM   1508  HZ  PHE A 107       1.582   3.143  11.695  1.00  0.00              
ATOM   1509  N   ARG A 108      -4.090   8.559   8.652  1.00  0.00              
ATOM   1510  CA  ARG A 108      -4.797   9.535   7.829  1.00  0.00              
ATOM   1511  C   ARG A 108      -4.612  10.952   8.360  1.00  0.00              
ATOM   1512  O   ARG A 108      -4.311  11.873   7.604  1.00  0.00              
ATOM   1513  CB  ARG A 108      -6.271   9.190   7.672  1.00  0.00              
ATOM   1514  CG  ARG A 108      -7.077  10.187   6.856  1.00  0.00              
ATOM   1515  CD  ARG A 108      -8.543   9.949   6.871  1.00  0.00              
ATOM   1516  NE  ARG A 108      -9.149  10.015   8.192  1.00  0.00              
ATOM   1517  CZ  ARG A 108      -9.468  11.158   8.831  1.00  0.00              
ATOM   1518  NH1 ARG A 108      -9.207  12.330   8.295  1.00  0.00              
ATOM   1519  NH2 ARG A 108     -10.029  11.070  10.024  1.00  0.00              
ATOM   1520  H   ARG A 108      -4.601   7.820   9.051  1.00  0.00              
ATOM   1521  HA  ARG A 108      -4.388   9.530   6.818  1.00  0.00              
ATOM   1522 1HB  ARG A 108      -6.319   8.213   7.195  1.00  0.00              
ATOM   1523 2HB  ARG A 108      -6.690   9.127   8.676  1.00  0.00              
ATOM   1524 1HG  ARG A 108      -6.894  11.187   7.249  1.00  0.00              
ATOM   1525 2HG  ARG A 108      -6.740  10.139   5.820  1.00  0.00              
ATOM   1526 1HD  ARG A 108      -9.031  10.700   6.251  1.00  0.00              
ATOM   1527 2HD  ARG A 108      -8.745   8.958   6.469  1.00  0.00              
ATOM   1528  HE  ARG A 108      -9.418   9.267   8.816  1.00  0.00              
ATOM   1529 1HH1 ARG A 108      -8.762  12.380   7.389  1.00  0.00              
ATOM   1530 2HH1 ARG A 108      -9.454  13.174   8.790  1.00  0.00              
ATOM   1531 1HH2 ARG A 108     -10.207  10.162  10.430  1.00  0.00              
ATOM   1532 2HH2 ARG A 108     -10.278  11.910  10.525  1.00  0.00              
ATOM   1533  N   GLU A 109      -4.769  11.117   9.664  1.00  0.00              
ATOM   1534  CA  GLU A 109      -4.545  12.408  10.293  1.00  0.00              
ATOM   1535  C   GLU A 109      -3.086  12.848  10.196  1.00  0.00              
ATOM   1536  O   GLU A 109      -2.808  14.037  10.063  1.00  0.00              
ATOM   1537  CB  GLU A 109      -4.982  12.362  11.759  1.00  0.00              
ATOM   1538  CG  GLU A 109      -6.489  12.283  11.963  1.00  0.00              
ATOM   1539  CD  GLU A 109      -6.832  12.053  13.409  1.00  0.00              
ATOM   1540  OE1 GLU A 109      -5.931  11.888  14.196  1.00  0.00              
ATOM   1541  OE2 GLU A 109      -7.988  12.154  13.748  1.00  0.00              
ATOM   1542  H   GLU A 109      -5.045  10.353  10.216  1.00  0.00              
ATOM   1543  HA  GLU A 109      -5.123  13.176   9.778  1.00  0.00              
ATOM   1544 1HB  GLU A 109      -4.510  11.487  12.205  1.00  0.00              
ATOM   1545 2HB  GLU A 109      -4.599  13.265  12.235  1.00  0.00              
ATOM   1546 1HG  GLU A 109      -7.023  13.160  11.599  1.00  0.00              
ATOM   1547 2HG  GLU A 109      -6.781  11.413  11.378  1.00  0.00              
ATOM   1548  N   GLN A 110      -2.152  11.900  10.250  1.00  0.00              
ATOM   1549  CA  GLN A 110      -0.738  12.234  10.121  1.00  0.00              
ATOM   1550  C   GLN A 110      -0.425  12.688   8.702  1.00  0.00              
ATOM   1551  O   GLN A 110       0.414  13.564   8.487  1.00  0.00              
ATOM   1552  CB  GLN A 110       0.148  11.047  10.489  1.00  0.00              
ATOM   1553  CG  GLN A 110       0.041  10.622  11.943  1.00  0.00              
ATOM   1554  CD  GLN A 110       0.397  11.740  12.911  1.00  0.00              
ATOM   1555  OE1 GLN A 110       1.418  12.410  12.765  1.00  0.00              
ATOM   1556  NE2 GLN A 110      -0.436  11.940  13.918  1.00  0.00              
ATOM   1557  H   GLN A 110      -2.416  10.961  10.376  1.00  0.00              
ATOM   1558  HA  GLN A 110      -0.498  13.067  10.782  1.00  0.00              
ATOM   1559 1HB  GLN A 110      -0.146  10.222   9.839  1.00  0.00              
ATOM   1560 2HB  GLN A 110       1.174  11.338  10.264  1.00  0.00              
ATOM   1561 1HG  GLN A 110      -0.830  10.104  12.343  1.00  0.00              
ATOM   1562 2HG  GLN A 110       0.882   9.929  11.893  1.00  0.00              
ATOM   1563 1HE2 GLN A 110      -0.250  12.664  14.586  1.00  0.00              
ATOM   1564 2HE2 GLN A 110      -1.252  11.371  14.014  1.00  0.00              
ATOM   1565  N   ILE A 111      -1.122  12.098   7.740  1.00  0.00              
ATOM   1566  CA  ILE A 111      -1.019  12.520   6.353  1.00  0.00              
ATOM   1567  C   ILE A 111      -1.518  13.954   6.195  1.00  0.00              
ATOM   1568  O   ILE A 111      -0.888  14.766   5.523  1.00  0.00              
ATOM   1569  CB  ILE A 111      -1.821  11.580   5.427  1.00  0.00              
ATOM   1570  CG1 ILE A 111      -1.175  10.190   5.392  1.00  0.00              
ATOM   1571  CG2 ILE A 111      -1.906  12.168   4.027  1.00  0.00              
ATOM   1572  CD1 ILE A 111      -2.068   9.110   4.815  1.00  0.00              
ATOM   1573  H   ILE A 111      -1.723  11.357   7.970  1.00  0.00              
ATOM   1574  HA  ILE A 111       0.023  12.544   6.035  1.00  0.00              
ATOM   1575  HB  ILE A 111      -2.822  11.495   5.818  1.00  0.00              
ATOM   1576 1HG1 ILE A 111      -0.268  10.268   4.794  1.00  0.00              
ATOM   1577 2HG1 ILE A 111      -0.910   9.930   6.418  1.00  0.00              
ATOM   1578 1HG2 ILE A 111      -2.474  11.495   3.384  1.00  0.00              
ATOM   1579 2HG2 ILE A 111      -2.404  13.136   4.069  1.00  0.00              
ATOM   1580 3HG2 ILE A 111      -0.902  12.293   3.624  1.00  0.00              
ATOM   1581 1HD1 ILE A 111      -1.540   8.156   4.826  1.00  0.00              
ATOM   1582 2HD1 ILE A 111      -2.976   9.028   5.415  1.00  0.00              
ATOM   1583 3HD1 ILE A 111      -2.332   9.365   3.791  1.00  0.00              
ATOM   1584  N   LEU A 112      -2.636  14.263   6.850  1.00  0.00              
ATOM   1585  CA  LEU A 112      -3.199  15.611   6.817  1.00  0.00              
ATOM   1586  C   LEU A 112      -2.400  16.561   7.707  1.00  0.00              
ATOM   1587  O   LEU A 112      -2.476  17.781   7.568  1.00  0.00              
ATOM   1588  CB  LEU A 112      -4.670  15.583   7.251  1.00  0.00              
ATOM   1589  CG  LEU A 112      -5.610  14.803   6.322  1.00  0.00              
ATOM   1590  CD1 LEU A 112      -7.010  14.754   6.918  1.00  0.00              
ATOM   1591  CD2 LEU A 112      -5.630  15.461   4.950  1.00  0.00              
ATOM   1592  H   LEU A 112      -3.096  13.565   7.362  1.00  0.00              
ATOM   1593  HA  LEU A 112      -3.137  16.008   5.804  1.00  0.00              
ATOM   1594 1HB  LEU A 112      -4.565  15.061   8.200  1.00  0.00              
ATOM   1595 2HB  LEU A 112      -5.057  16.586   7.429  1.00  0.00              
ATOM   1596  HG  LEU A 112      -5.193  13.802   6.205  1.00  0.00              
ATOM   1597 1HD1 LEU A 112      -7.670  14.197   6.251  1.00  0.00              
ATOM   1598 2HD1 LEU A 112      -6.975  14.258   7.888  1.00  0.00              
ATOM   1599 3HD1 LEU A 112      -7.389  15.767   7.040  1.00  0.00              
ATOM   1600 1HD2 LEU A 112      -6.298  14.905   4.291  1.00  0.00              
ATOM   1601 2HD2 LEU A 112      -5.983  16.488   5.044  1.00  0.00              
ATOM   1602 3HD2 LEU A 112      -4.624  15.461   4.531  1.00  0.00              
ATOM   1603  N   ARG A 113      -1.647  15.989   8.634  1.00  0.00              
ATOM   1604  CA  ARG A 113      -0.793  16.767   9.516  1.00  0.00              
ATOM   1605  C   ARG A 113       0.393  17.324   8.735  1.00  0.00              
ATOM   1606  O   ARG A 113       0.741  18.499   8.860  1.00  0.00              
ATOM   1607  CB  ARG A 113      -0.307  15.892  10.672  1.00  0.00              
ATOM   1608  CG  ARG A 113       0.579  16.611  11.672  1.00  0.00              
ATOM   1609  CD  ARG A 113       1.052  15.653  12.751  1.00  0.00              
ATOM   1610  NE  ARG A 113       1.926  16.293  13.729  1.00  0.00              
ATOM   1611  CZ  ARG A 113       2.630  15.625  14.645  1.00  0.00              
ATOM   1612  NH1 ARG A 113       2.597  14.294  14.674  1.00  0.00              
ATOM   1613  NH2 ARG A 113       3.382  16.281  15.522  1.00  0.00              
ATOM   1614  H   ARG A 113      -1.669  15.014   8.727  1.00  0.00              
ATOM   1615  HA  ARG A 113      -1.349  17.618   9.911  1.00  0.00              
ATOM   1616 1HB  ARG A 113      -1.192  15.513  11.178  1.00  0.00              
ATOM   1617 2HB  ARG A 113       0.244  15.061  10.233  1.00  0.00              
ATOM   1618 1HG  ARG A 113       1.436  17.024  11.141  1.00  0.00              
ATOM   1619 2HG  ARG A 113       0.004  17.422  12.122  1.00  0.00              
ATOM   1620 1HD  ARG A 113       0.184  15.254  13.275  1.00  0.00              
ATOM   1621 2HD  ARG A 113       1.601  14.836  12.283  1.00  0.00              
ATOM   1622  HE  ARG A 113       1.981  17.280  13.709  1.00  0.00              
ATOM   1623 1HH1 ARG A 113       2.037  13.791  13.999  1.00  0.00              
ATOM   1624 2HH1 ARG A 113       3.132  13.794  15.368  1.00  0.00              
ATOM   1625 1HH2 ARG A 113       3.418  17.291  15.495  1.00  0.00              
ATOM   1626 2HH2 ARG A 113       3.911  15.770  16.212  1.00  0.00              
ATOM   1627  N   VAL A 114       1.009  16.474   7.924  1.00  0.00              
ATOM   1628  CA  VAL A 114       2.201  16.861   7.182  1.00  0.00              
ATOM   1629  C   VAL A 114       1.847  17.654   5.921  1.00  0.00              
ATOM   1630  O   VAL A 114       2.651  18.450   5.438  1.00  0.00              
ATOM   1631  CB  VAL A 114       3.063  15.634   6.809  1.00  0.00              
ATOM   1632  CG1 VAL A 114       3.467  14.864   8.062  1.00  0.00              
ATOM   1633  CG2 VAL A 114       2.329  14.722   5.835  1.00  0.00              
ATOM   1634  H   VAL A 114       0.658  15.563   7.828  1.00  0.00              
ATOM   1635  HA  VAL A 114       2.828  17.538   7.764  1.00  0.00              
ATOM   1636  HB  VAL A 114       3.961  15.987   6.328  1.00  0.00              
ATOM   1637 1HG1 VAL A 114       4.074  14.003   7.780  1.00  0.00              
ATOM   1638 2HG1 VAL A 114       4.043  15.514   8.719  1.00  0.00              
ATOM   1639 3HG1 VAL A 114       2.573  14.521   8.583  1.00  0.00              
ATOM   1640 1HG2 VAL A 114       2.960  13.868   5.590  1.00  0.00              
ATOM   1641 2HG2 VAL A 114       1.405  14.370   6.293  1.00  0.00              
ATOM   1642 3HG2 VAL A 114       2.098  15.274   4.924  1.00  0.00              
ATOM   1643  N   LYS A 115       0.641  17.444   5.403  1.00  0.00              
ATOM   1644  CA  LYS A 115       0.159  18.177   4.238  1.00  0.00              
ATOM   1645  C   LYS A 115      -1.300  18.550   4.449  1.00  0.00              
ATOM   1646  O   LYS A 115      -2.170  17.684   4.434  1.00  0.00              
ATOM   1647  CB  LYS A 115       0.324  17.351   2.962  1.00  0.00              
ATOM   1648  CG  LYS A 115       1.746  17.310   2.417  1.00  0.00              
ATOM   1649  CD  LYS A 115       1.827  16.480   1.145  1.00  0.00              
ATOM   1650  CE  LYS A 115       1.219  17.218  -0.039  1.00  0.00              
ATOM   1651  NZ  LYS A 115       2.073  18.353  -0.484  1.00  0.00              
ATOM   1652  H   LYS A 115       0.048  16.782   5.820  1.00  0.00              
ATOM   1653  HA  LYS A 115       0.726  19.101   4.123  1.00  0.00              
ATOM   1654 1HB  LYS A 115      -0.005  16.337   3.192  1.00  0.00              
ATOM   1655 2HB  LYS A 115      -0.339  17.784   2.212  1.00  0.00              
ATOM   1656 1HG  LYS A 115       2.064  18.332   2.206  1.00  0.00              
ATOM   1657 2HG  LYS A 115       2.395  16.877   3.176  1.00  0.00              
ATOM   1658 1HD  LYS A 115       2.876  16.262   0.939  1.00  0.00              
ATOM   1659 2HD  LYS A 115       1.289  15.545   1.304  1.00  0.00              
ATOM   1660 1HE  LYS A 115       1.101  16.510  -0.858  1.00  0.00              
ATOM   1661 2HE  LYS A 115       0.241  17.595   0.259  1.00  0.00              
ATOM   1662 1HZ  LYS A 115       1.634  18.815  -1.269  1.00  0.00              
ATOM   1663 2HZ  LYS A 115       2.182  19.011   0.275  1.00  0.00              
ATOM   1664 3HZ  LYS A 115       2.979  18.004  -0.762  1.00  0.00              
ATOM   1665  N   ALA A 116      -1.579  19.830   4.645  1.00  0.00              
ATOM   1666  CA  ALA A 116      -2.953  20.269   4.846  1.00  0.00              
ATOM   1667  C   ALA A 116      -3.379  21.303   3.812  1.00  0.00              
ATOM   1668  O   ALA A 116      -2.764  22.361   3.688  1.00  0.00              
ATOM   1669  CB  ALA A 116      -3.128  20.830   6.250  1.00  0.00              
ATOM   1670  H   ALA A 116      -0.851  20.487   4.647  1.00  0.00              
ATOM   1671  HA  ALA A 116      -3.615  19.411   4.726  1.00  0.00              
ATOM   1672 1HB  ALA A 116      -4.160  21.153   6.386  1.00  0.00              
ATOM   1673 2HB  ALA A 116      -2.891  20.058   6.984  1.00  0.00              
ATOM   1674 3HB  ALA A 116      -2.462  21.679   6.390  1.00  0.00              
ATOM   1675  N   GLU A 117      -4.436  20.966   3.070  1.00  0.00              
ATOM   1676  CA  GLU A 117      -5.012  21.843   2.040  1.00  0.00              
ATOM   1677  C   GLU A 117      -3.969  22.365   1.048  1.00  0.00              
ATOM   1678  O   GLU A 117      -4.102  23.476   0.531  1.00  0.00              
ATOM   1679  CB  GLU A 117      -5.730  23.023   2.699  1.00  0.00              
ATOM   1680  CG  GLU A 117      -6.889  22.627   3.603  1.00  0.00              
ATOM   1681  CD  GLU A 117      -7.564  23.838   4.186  1.00  0.00              
ATOM   1682  OE1 GLU A 117      -7.114  24.928   3.928  1.00  0.00              
ATOM   1683  OE2 GLU A 117      -8.594  23.682   4.799  1.00  0.00              
ATOM   1684  H   GLU A 117      -4.867  20.103   3.235  1.00  0.00              
ATOM   1685  HA  GLU A 117      -5.730  21.285   1.439  1.00  0.00              
ATOM   1686 1HB  GLU A 117      -4.984  23.565   3.281  1.00  0.00              
ATOM   1687 2HB  GLU A 117      -6.098  23.661   1.895  1.00  0.00              
ATOM   1688 1HG  GLU A 117      -7.632  22.002   3.109  1.00  0.00              
ATOM   1689 2HG  GLU A 117      -6.411  22.059   4.399  1.00  0.00              
ATOM   1690  N   GLU A 118      -2.953  21.566   0.763  1.00  0.00              
ATOM   1691  CA  GLU A 118      -1.922  21.963  -0.184  1.00  0.00              
ATOM   1692  C   GLU A 118      -2.262  21.487  -1.596  1.00  0.00              
ATOM   1693  O   GLU A 118      -2.299  22.283  -2.535  1.00  0.00              
ATOM   1694  CB  GLU A 118      -0.561  21.414   0.248  1.00  0.00              
ATOM   1695  CG  GLU A 118      -0.049  21.970   1.569  1.00  0.00              
ATOM   1696  CD  GLU A 118       1.305  21.414   1.908  1.00  0.00              
ATOM   1697  OE1 GLU A 118       1.846  20.689   1.108  1.00  0.00              
ATOM   1698  OE2 GLU A 118       1.849  21.801   2.916  1.00  0.00              
ATOM   1699  H   GLU A 118      -2.892  20.693   1.202  1.00  0.00              
ATOM   1700  HA  GLU A 118      -1.860  23.051  -0.229  1.00  0.00              
ATOM   1701 1HB  GLU A 118      -0.665  20.331   0.326  1.00  0.00              
ATOM   1702 2HB  GLU A 118       0.146  21.655  -0.545  1.00  0.00              
ATOM   1703 1HG  GLU A 118      -0.011  23.059   1.595  1.00  0.00              
ATOM   1704 2HG  GLU A 118      -0.779  21.615   2.296  1.00  0.00              
ATOM   1705  N   ASP A 119      -2.532  20.199  -1.735  1.00  0.00              
ATOM   1706  CA  ASP A 119      -2.940  19.631  -3.013  1.00  0.00              
ATOM   1707  C   ASP A 119      -3.977  18.543  -2.782  1.00  0.00              
ATOM   1708  O   ASP A 119      -4.529  18.437  -1.684  1.00  0.00              
ATOM   1709  CB  ASP A 119      -1.735  19.071  -3.773  1.00  0.00              
ATOM   1710  CG  ASP A 119      -1.051  17.896  -3.088  1.00  0.00              
ATOM   1711  OD1 ASP A 119      -1.528  17.471  -2.063  1.00  0.00              
ATOM   1712  OD2 ASP A 119      -0.156  17.333  -3.672  1.00  0.00              
ATOM   1713  H   ASP A 119      -2.470  19.617  -0.956  1.00  0.00              
ATOM   1714  HA  ASP A 119      -3.405  20.402  -3.628  1.00  0.00              
ATOM   1715 1HB  ASP A 119      -1.958  18.809  -4.808  1.00  0.00              
ATOM   1716 2HB  ASP A 119      -1.074  19.939  -3.750  1.00  0.00              
ATOM   1717  N   LYS A 120      -4.222  17.712  -3.787  1.00  0.00              
ATOM   1718  CA  LYS A 120      -5.088  16.557  -3.612  1.00  0.00              
ATOM   1719  C   LYS A 120      -4.243  15.308  -3.452  1.00  0.00              
ATOM   1720  O   LYS A 120      -3.307  15.081  -4.212  1.00  0.00              
ATOM   1721  CB  LYS A 120      -6.047  16.407  -4.794  1.00  0.00              
ATOM   1722  CG  LYS A 120      -7.082  17.518  -4.910  1.00  0.00              
ATOM   1723  CD  LYS A 120      -8.040  17.265  -6.064  1.00  0.00              
ATOM   1724  CE  LYS A 120      -9.063  18.384  -6.191  1.00  0.00              
ATOM   1725  NZ  LYS A 120     -10.016  18.142  -7.309  1.00  0.00              
ATOM   1726  H   LYS A 120      -3.780  17.852  -4.661  1.00  0.00              
ATOM   1727  HA  LYS A 120      -5.679  16.673  -2.703  1.00  0.00              
ATOM   1728 1HB  LYS A 120      -5.439  16.382  -5.698  1.00  0.00              
ATOM   1729 2HB  LYS A 120      -6.557  15.450  -4.673  1.00  0.00              
ATOM   1730 1HG  LYS A 120      -7.643  17.568  -3.975  1.00  0.00              
ATOM   1731 2HG  LYS A 120      -6.560  18.461  -5.070  1.00  0.00              
ATOM   1732 1HD  LYS A 120      -7.462  17.194  -6.986  1.00  0.00              
ATOM   1733 2HD  LYS A 120      -8.555  16.321  -5.888  1.00  0.00              
ATOM   1734 1HE  LYS A 120      -9.614  18.451  -5.255  1.00  0.00              
ATOM   1735 2HE  LYS A 120      -8.528  19.317  -6.366  1.00  0.00              
ATOM   1736 1HZ  LYS A 120     -10.676  18.906  -7.360  1.00  0.00              
ATOM   1737 2HZ  LYS A 120      -9.505  18.080  -8.180  1.00  0.00              
ATOM   1738 3HZ  LYS A 120     -10.512  17.278  -7.148  1.00  0.00              
ATOM   1739  N   ILE A 121      -4.575  14.509  -2.461  1.00  0.00              
ATOM   1740  CA  ILE A 121      -3.794  13.332  -2.141  1.00  0.00              
ATOM   1741  C   ILE A 121      -4.645  12.073  -2.230  1.00  0.00              
ATOM   1742  O   ILE A 121      -5.659  11.951  -1.543  1.00  0.00              
ATOM   1743  CB  ILE A 121      -3.178  13.432  -0.733  1.00  0.00              
ATOM   1744  CG1 ILE A 121      -2.331  14.701  -0.608  1.00  0.00              
ATOM   1745  CG2 ILE A 121      -2.341  12.197  -0.430  1.00  0.00              
ATOM   1746  CD1 ILE A 121      -1.845  14.976   0.796  1.00  0.00              
ATOM   1747  H   ILE A 121      -5.386  14.706  -1.936  1.00  0.00              
ATOM   1748  HA  ILE A 121      -3.003  13.185  -2.875  1.00  0.00              
ATOM   1749  HB  ILE A 121      -3.979  13.516   0.001  1.00  0.00              
ATOM   1750 1HG1 ILE A 121      -1.475  14.586  -1.273  1.00  0.00              
ATOM   1751 2HG1 ILE A 121      -2.945  15.534  -0.949  1.00  0.00              
ATOM   1752 1HG2 ILE A 121      -1.912  12.284   0.567  1.00  0.00              
ATOM   1753 2HG2 ILE A 121      -2.970  11.311  -0.480  1.00  0.00              
ATOM   1754 3HG2 ILE A 121      -1.538  12.114  -1.163  1.00  0.00              
ATOM   1755 1HD1 ILE A 121      -1.253  15.891   0.805  1.00  0.00              
ATOM   1756 2HD1 ILE A 121      -2.701  15.091   1.462  1.00  0.00              
ATOM   1757 3HD1 ILE A 121      -1.230  14.144   1.138  1.00  0.00              
ATOM   1758  N   PRO A 122      -4.253  11.129  -3.099  1.00  0.00              
ATOM   1759  CA  PRO A 122      -4.984   9.895  -3.320  1.00  0.00              
ATOM   1760  C   PRO A 122      -4.812   8.899  -2.171  1.00  0.00              
ATOM   1761  O   PRO A 122      -3.770   8.247  -2.044  1.00  0.00              
ATOM   1762  CB  PRO A 122      -4.402   9.363  -4.634  1.00  0.00              
ATOM   1763  CG  PRO A 122      -3.011   9.895  -4.667  1.00  0.00              
ATOM   1764  CD  PRO A 122      -3.086  11.249  -4.010  1.00  0.00              
ATOM   1765  HA  PRO A 122      -6.071  10.049  -3.380  1.00  0.00              
ATOM   1766 1HB  PRO A 122      -4.409   8.263  -4.661  1.00  0.00              
ATOM   1767 2HB  PRO A 122      -4.983   9.710  -5.501  1.00  0.00              
ATOM   1768 1HG  PRO A 122      -2.318   9.233  -4.129  1.00  0.00              
ATOM   1769 2HG  PRO A 122      -2.641   9.977  -5.700  1.00  0.00              
ATOM   1770 1HD  PRO A 122      -2.173  11.488  -3.446  1.00  0.00              
ATOM   1771 2HD  PRO A 122      -3.233  12.058  -4.741  1.00  0.00              
ATOM   1772  N   LEU A 123      -5.833   8.792  -1.335  1.00  0.00              
ATOM   1773  CA  LEU A 123      -5.854   7.786  -0.283  1.00  0.00              
ATOM   1774  C   LEU A 123      -6.794   6.656  -0.668  1.00  0.00              
ATOM   1775  O   LEU A 123      -7.885   6.894  -1.182  1.00  0.00              
ATOM   1776  CB  LEU A 123      -6.300   8.379   1.061  1.00  0.00              
ATOM   1777  CG  LEU A 123      -5.205   9.038   1.908  1.00  0.00              
ATOM   1778  CD1 LEU A 123      -4.795  10.383   1.330  1.00  0.00              
ATOM   1779  CD2 LEU A 123      -5.677   9.201   3.344  1.00  0.00              
ATOM   1780  H   LEU A 123      -6.602   9.396  -1.435  1.00  0.00              
ATOM   1781  HA  LEU A 123      -4.859   7.356  -0.169  1.00  0.00              
ATOM   1782 1HB  LEU A 123      -6.992   9.139   0.698  1.00  0.00              
ATOM   1783 2HB  LEU A 123      -6.844   7.651   1.662  1.00  0.00              
ATOM   1784  HG  LEU A 123      -4.336   8.401   1.915  1.00  0.00              
ATOM   1785 1HD1 LEU A 123      -4.017  10.825   1.952  1.00  0.00              
ATOM   1786 2HD1 LEU A 123      -4.412  10.243   0.318  1.00  0.00              
ATOM   1787 3HD1 LEU A 123      -5.658  11.047   1.303  1.00  0.00              
ATOM   1788 1HD2 LEU A 123      -4.890   9.671   3.934  1.00  0.00              
ATOM   1789 2HD2 LEU A 123      -6.570   9.829   3.365  1.00  0.00              
ATOM   1790 3HD2 LEU A 123      -5.911   8.224   3.763  1.00  0.00              
ATOM   1791  N   LEU A 124      -6.378   5.427  -0.425  1.00  0.00              
ATOM   1792  CA  LEU A 124      -7.232   4.291  -0.695  1.00  0.00              
ATOM   1793  C   LEU A 124      -7.275   3.361   0.504  1.00  0.00              
ATOM   1794  O   LEU A 124      -6.239   2.912   0.995  1.00  0.00              
ATOM   1795  CB  LEU A 124      -6.766   3.551  -1.952  1.00  0.00              
ATOM   1796  CG  LEU A 124      -7.557   2.287  -2.300  1.00  0.00              
ATOM   1797  CD1 LEU A 124      -9.001   2.625  -2.604  1.00  0.00              
ATOM   1798  CD2 LEU A 124      -6.928   1.578  -3.485  1.00  0.00              
ATOM   1799  H   LEU A 124      -5.478   5.281  -0.058  1.00  0.00              
ATOM   1800  HA  LEU A 124      -8.252   4.634  -0.866  1.00  0.00              
ATOM   1801 1HB  LEU A 124      -6.957   4.326  -2.694  1.00  0.00              
ATOM   1802 2HB  LEU A 124      -5.698   3.334  -1.920  1.00  0.00              
ATOM   1803  HG  LEU A 124      -7.545   1.617  -1.458  1.00  0.00              
ATOM   1804 1HD1 LEU A 124      -9.545   1.712  -2.848  1.00  0.00              
ATOM   1805 2HD1 LEU A 124      -9.455   3.094  -1.732  1.00  0.00              
ATOM   1806 3HD1 LEU A 124      -9.044   3.309  -3.450  1.00  0.00              
ATOM   1807 1HD2 LEU A 124      -7.503   0.680  -3.718  1.00  0.00              
ATOM   1808 2HD2 LEU A 124      -6.927   2.242  -4.348  1.00  0.00              
ATOM   1809 3HD2 LEU A 124      -5.903   1.298  -3.241  1.00  0.00              
ATOM   1810  N   VAL A 125      -8.480   3.098   0.983  1.00  0.00              
ATOM   1811  CA  VAL A 125      -8.669   2.295   2.173  1.00  0.00              
ATOM   1812  C   VAL A 125      -8.889   0.838   1.783  1.00  0.00              
ATOM   1813  O   VAL A 125      -9.686   0.533   0.892  1.00  0.00              
ATOM   1814  CB  VAL A 125      -9.862   2.790   3.013  1.00  0.00              
ATOM   1815  CG1 VAL A 125     -10.050   1.913   4.241  1.00  0.00              
ATOM   1816  CG2 VAL A 125      -9.660   4.241   3.422  1.00  0.00              
ATOM   1817  H   VAL A 125      -9.266   3.445   0.510  1.00  0.00              
ATOM   1818  HA  VAL A 125      -7.777   2.301   2.801  1.00  0.00              
ATOM   1819  HB  VAL A 125     -10.765   2.757   2.401  1.00  0.00              
ATOM   1820 1HG1 VAL A 125     -10.897   2.276   4.823  1.00  0.00              
ATOM   1821 2HG1 VAL A 125     -10.239   0.886   3.930  1.00  0.00              
ATOM   1822 3HG1 VAL A 125      -9.149   1.946   4.854  1.00  0.00              
ATOM   1823 1HG2 VAL A 125     -10.512   4.575   4.014  1.00  0.00              
ATOM   1824 2HG2 VAL A 125      -8.749   4.327   4.015  1.00  0.00              
ATOM   1825 3HG2 VAL A 125      -9.573   4.862   2.531  1.00  0.00              
ATOM   1826  N   VAL A 126      -8.168  -0.054   2.439  1.00  0.00              
ATOM   1827  CA  VAL A 126      -8.161  -1.460   2.074  1.00  0.00              
ATOM   1828  C   VAL A 126      -8.474  -2.330   3.285  1.00  0.00              
ATOM   1829  O   VAL A 126      -7.733  -2.335   4.274  1.00  0.00              
ATOM   1830  CB  VAL A 126      -6.797  -1.882   1.485  1.00  0.00              
ATOM   1831  CG1 VAL A 126      -6.801  -3.356   1.112  1.00  0.00              
ATOM   1832  CG2 VAL A 126      -6.436  -1.023   0.282  1.00  0.00              
ATOM   1833  H   VAL A 126      -7.627   0.243   3.208  1.00  0.00              
ATOM   1834  HA  VAL A 126      -8.945  -1.686   1.350  1.00  0.00              
ATOM   1835  HB  VAL A 126      -6.041  -1.731   2.244  1.00  0.00              
ATOM   1836 1HG1 VAL A 126      -5.829  -3.630   0.699  1.00  0.00              
ATOM   1837 2HG1 VAL A 126      -7.000  -3.957   1.999  1.00  0.00              
ATOM   1838 3HG1 VAL A 126      -7.574  -3.541   0.366  1.00  0.00              
ATOM   1839 1HG2 VAL A 126      -5.472  -1.338  -0.116  1.00  0.00              
ATOM   1840 2HG2 VAL A 126      -7.200  -1.137  -0.487  1.00  0.00              
ATOM   1841 3HG2 VAL A 126      -6.379   0.022   0.584  1.00  0.00              
ATOM   1842  N   GLY A 127      -9.577  -3.055   3.204  1.00  0.00              
ATOM   1843  CA  GLY A 127      -9.895  -4.036   4.215  1.00  0.00              
ATOM   1844  C   GLY A 127      -9.532  -5.432   3.763  1.00  0.00              
ATOM   1845  O   GLY A 127     -10.161  -5.982   2.858  1.00  0.00              
ATOM   1846  H   GLY A 127     -10.181  -2.926   2.443  1.00  0.00              
ATOM   1847 1HA  GLY A 127      -9.340  -3.804   5.124  1.00  0.00              
ATOM   1848 2HA  GLY A 127     -10.964  -3.999   4.424  1.00  0.00              
ATOM   1849  N   ASN A 128      -8.509  -6.002   4.372  1.00  0.00              
ATOM   1850  CA  ASN A 128      -7.994  -7.290   3.949  1.00  0.00              
ATOM   1851  C   ASN A 128      -8.595  -8.393   4.813  1.00  0.00              
ATOM   1852  O   ASN A 128      -9.256  -8.103   5.811  1.00  0.00              
ATOM   1853  CB  ASN A 128      -6.478  -7.332   4.000  1.00  0.00              
ATOM   1854  CG  ASN A 128      -5.920  -7.387   5.396  1.00  0.00              
ATOM   1855  OD1 ASN A 128      -6.221  -6.535   6.240  1.00  0.00              
ATOM   1856  ND2 ASN A 128      -5.047  -8.336   5.618  1.00  0.00              
ATOM   1857  H   ASN A 128      -8.102  -5.558   5.145  1.00  0.00              
ATOM   1858  HA  ASN A 128      -8.291  -7.487   2.918  1.00  0.00              
ATOM   1859 1HB  ASN A 128      -5.917  -8.018   3.363  1.00  0.00              
ATOM   1860 2HB  ASN A 128      -6.373  -6.316   3.619  1.00  0.00              
ATOM   1861 1HD2 ASN A 128      -4.635  -8.433   6.524  1.00  0.00              
ATOM   1862 2HD2 ASN A 128      -4.793  -8.964   4.883  1.00  0.00              
ATOM   1863  N   LYS A 129      -8.369  -9.651   4.425  1.00  0.00              
ATOM   1864  CA  LYS A 129      -8.962 -10.808   5.115  1.00  0.00              
ATOM   1865  C   LYS A 129     -10.474 -10.618   5.243  1.00  0.00              
ATOM   1866  O   LYS A 129     -11.057 -10.918   6.282  1.00  0.00              
ATOM   1867  CB  LYS A 129      -8.333 -11.004   6.495  1.00  0.00              
ATOM   1868  CG  LYS A 129      -6.863 -11.403   6.465  1.00  0.00              
ATOM   1869  CD  LYS A 129      -6.335 -11.673   7.866  1.00  0.00              
ATOM   1870  CE  LYS A 129      -4.873 -12.096   7.836  1.00  0.00              
ATOM   1871  NZ  LYS A 129      -4.348 -12.383   9.198  1.00  0.00              
ATOM   1872  H   LYS A 129      -7.784  -9.810   3.657  1.00  0.00              
ATOM   1873  HA  LYS A 129      -8.795 -11.713   4.529  1.00  0.00              
ATOM   1874 1HB  LYS A 129      -8.442 -10.061   7.033  1.00  0.00              
ATOM   1875 2HB  LYS A 129      -8.908 -11.779   7.002  1.00  0.00              
ATOM   1876 1HG  LYS A 129      -6.761 -12.302   5.858  1.00  0.00              
ATOM   1877 2HG  LYS A 129      -6.294 -10.592   6.012  1.00  0.00              
ATOM   1878 1HD  LYS A 129      -6.438 -10.763   8.458  1.00  0.00              
ATOM   1879 2HD  LYS A 129      -6.932 -12.466   8.315  1.00  0.00              
ATOM   1880 1HE  LYS A 129      -4.790 -12.991   7.219  1.00  0.00              
ATOM   1881 2HE  LYS A 129      -4.295 -11.290   7.385  1.00  0.00              
ATOM   1882 1HZ  LYS A 129      -3.379 -12.659   9.134  1.00  0.00              
ATOM   1883 2HZ  LYS A 129      -4.425 -11.554   9.770  1.00  0.00              
ATOM   1884 3HZ  LYS A 129      -4.884 -13.130   9.615  1.00  0.00              
ATOM   1885  N   SER A 130     -11.099 -10.168   4.153  1.00  0.00              
ATOM   1886  CA  SER A 130     -12.552  -9.971   4.091  1.00  0.00              
ATOM   1887  C   SER A 130     -13.331 -11.291   4.193  1.00  0.00              
ATOM   1888  O   SER A 130     -14.540 -11.290   4.434  1.00  0.00              
ATOM   1889  CB  SER A 130     -12.916  -9.248   2.809  1.00  0.00              
ATOM   1890  OG  SER A 130     -12.671 -10.033   1.675  1.00  0.00              
ATOM   1891  H   SER A 130     -10.567  -9.954   3.358  1.00  0.00              
ATOM   1892  HA  SER A 130     -12.928  -9.280   4.847  1.00  0.00              
ATOM   1893 1HB  SER A 130     -13.973  -8.992   2.842  1.00  0.00              
ATOM   1894 2HB  SER A 130     -12.324  -8.335   2.743  1.00  0.00              
ATOM   1895  HG  SER A 130     -13.184  -9.695   0.936  1.00  0.00              
ATOM   1896  N   ASP A 131     -12.633 -12.406   4.032  1.00  0.00              
ATOM   1897  CA  ASP A 131     -13.243 -13.726   4.124  1.00  0.00              
ATOM   1898  C   ASP A 131     -13.606 -14.042   5.571  1.00  0.00              
ATOM   1899  O   ASP A 131     -14.564 -14.765   5.851  1.00  0.00              
ATOM   1900  CB  ASP A 131     -12.302 -14.796   3.565  1.00  0.00              
ATOM   1901  CG  ASP A 131     -12.159 -14.778   2.049  1.00  0.00              
ATOM   1902  OD1 ASP A 131     -12.961 -14.144   1.404  1.00  0.00              
ATOM   1903  OD2 ASP A 131     -11.168 -15.263   1.561  1.00  0.00              
ATOM   1904  H   ASP A 131     -11.673 -12.342   3.842  1.00  0.00              
ATOM   1905  HA  ASP A 131     -14.170 -13.745   3.550  1.00  0.00              
ATOM   1906 1HB  ASP A 131     -11.314 -14.788   4.023  1.00  0.00              
ATOM   1907 2HB  ASP A 131     -12.837 -15.697   3.869  1.00  0.00              
ATOM   1908  N   LEU A 132     -12.837 -13.479   6.493  1.00  0.00              
ATOM   1909  CA  LEU A 132     -13.017 -13.742   7.914  1.00  0.00              
ATOM   1910  C   LEU A 132     -14.133 -12.878   8.496  1.00  0.00              
ATOM   1911  O   LEU A 132     -13.876 -11.966   9.281  1.00  0.00              
ATOM   1912  CB  LEU A 132     -11.721 -13.466   8.680  1.00  0.00              
ATOM   1913  CG  LEU A 132     -10.518 -14.319   8.284  1.00  0.00              
ATOM   1914  CD1 LEU A 132      -9.312 -13.914   9.113  1.00  0.00              
ATOM   1915  CD2 LEU A 132     -10.823 -15.798   8.465  1.00  0.00              
ATOM   1916  H   LEU A 132     -12.130 -12.863   6.204  1.00  0.00              
ATOM   1917  HA  LEU A 132     -13.321 -14.778   8.058  1.00  0.00              
ATOM   1918 1HB  LEU A 132     -11.556 -12.432   8.381  1.00  0.00              
ATOM   1919 2HB  LEU A 132     -11.873 -13.513   9.758  1.00  0.00              
ATOM   1920  HG  LEU A 132     -10.287 -14.144   7.244  1.00  0.00              
ATOM   1921 1HD1 LEU A 132      -8.453 -14.522   8.828  1.00  0.00              
ATOM   1922 2HD1 LEU A 132      -9.084 -12.863   8.935  1.00  0.00              
ATOM   1923 3HD1 LEU A 132      -9.530 -14.064  10.168  1.00  0.00              
ATOM   1924 1HD2 LEU A 132      -9.952 -16.386   8.176  1.00  0.00              
ATOM   1925 2HD2 LEU A 132     -11.064 -15.995   9.509  1.00  0.00              
ATOM   1926 3HD2 LEU A 132     -11.672 -16.075   7.838  1.00  0.00              
ATOM   1927  N   GLU A 133     -15.365 -13.149   8.098  1.00  0.00              
ATOM   1928  CA  GLU A 133     -16.506 -12.385   8.595  1.00  0.00              
ATOM   1929  C   GLU A 133     -16.928 -12.888   9.975  1.00  0.00              
ATOM   1930  O   GLU A 133     -17.493 -12.144  10.772  1.00  0.00              
ATOM   1931  CB  GLU A 133     -17.679 -12.472   7.617  1.00  0.00              
ATOM   1932  CG  GLU A 133     -17.430 -11.797   6.276  1.00  0.00              
ATOM   1933  CD  GLU A 133     -18.614 -11.946   5.360  1.00  0.00              
ATOM   1934  OE1 GLU A 133     -19.582 -12.542   5.767  1.00  0.00              
ATOM   1935  OE2 GLU A 133     -18.596 -11.370   4.298  1.00  0.00              
ATOM   1936  H   GLU A 133     -15.510 -13.862   7.439  1.00  0.00              
ATOM   1937  HA  GLU A 133     -16.227 -11.337   8.711  1.00  0.00              
ATOM   1938 1HB  GLU A 133     -17.883 -13.531   7.457  1.00  0.00              
ATOM   1939 2HB  GLU A 133     -18.535 -12.006   8.104  1.00  0.00              
ATOM   1940 1HG  GLU A 133     -17.171 -10.742   6.362  1.00  0.00              
ATOM   1941 2HG  GLU A 133     -16.583 -12.345   5.866  1.00  0.00              
ATOM   1942  N   GLU A 134     -16.651 -14.157  10.239  1.00  0.00              
ATOM   1943  CA  GLU A 134     -16.955 -14.764  11.529  1.00  0.00              
ATOM   1944  C   GLU A 134     -16.009 -14.264  12.618  1.00  0.00              
ATOM   1945  O   GLU A 134     -16.267 -14.446  13.810  1.00  0.00              
ATOM   1946  CB  GLU A 134     -16.885 -16.289  11.430  1.00  0.00              
ATOM   1947  CG  GLU A 134     -15.493 -16.837  11.146  1.00  0.00              
ATOM   1948  CD  GLU A 134     -15.162 -16.755   9.682  1.00  0.00              
ATOM   1949  OE1 GLU A 134     -15.944 -16.202   8.946  1.00  0.00              
ATOM   1950  OE2 GLU A 134     -14.078 -17.142   9.315  1.00  0.00              
ATOM   1951  H   GLU A 134     -16.236 -14.705   9.544  1.00  0.00              
ATOM   1952  HA  GLU A 134     -17.960 -14.481  11.843  1.00  0.00              
ATOM   1953 1HB  GLU A 134     -17.243 -16.687  12.380  1.00  0.00              
ATOM   1954 2HB  GLU A 134     -17.562 -16.589  10.630  1.00  0.00              
ATOM   1955 1HG  GLU A 134     -14.708 -16.347  11.722  1.00  0.00              
ATOM   1956 2HG  GLU A 134     -15.563 -17.882  11.443  1.00  0.00              
ATOM   1957  N   ARG A 135     -14.917 -13.637  12.204  1.00  0.00              
ATOM   1958  CA  ARG A 135     -13.981 -13.033  13.146  1.00  0.00              
ATOM   1959  C   ARG A 135     -14.033 -11.514  13.067  1.00  0.00              
ATOM   1960  O   ARG A 135     -13.255 -10.831  13.729  1.00  0.00              
ATOM   1961  CB  ARG A 135     -12.564 -13.554  12.964  1.00  0.00              
ATOM   1962  CG  ARG A 135     -12.379 -15.031  13.276  1.00  0.00              
ATOM   1963  CD  ARG A 135     -11.062 -15.584  12.866  1.00  0.00              
ATOM   1964  NE  ARG A 135     -10.814 -16.943  13.317  1.00  0.00              
ATOM   1965  CZ  ARG A 135     -11.297 -18.048  12.717  1.00  0.00              
ATOM   1966  NH1 ARG A 135     -12.084 -17.961  11.668  1.00  0.00              
ATOM   1967  NH2 ARG A 135     -10.978 -19.225  13.226  1.00  0.00              
ATOM   1968  H   ARG A 135     -14.737 -13.574  11.245  1.00  0.00              
ATOM   1969  HA  ARG A 135     -14.257 -13.303  14.166  1.00  0.00              
ATOM   1970 1HB  ARG A 135     -12.287 -13.369  11.926  1.00  0.00              
ATOM   1971 2HB  ARG A 135     -11.923 -12.967  13.620  1.00  0.00              
ATOM   1972 1HG  ARG A 135     -12.483 -15.174  14.351  1.00  0.00              
ATOM   1973 2HG  ARG A 135     -13.156 -15.594  12.757  1.00  0.00              
ATOM   1974 1HD  ARG A 135     -11.001 -15.584  11.779  1.00  0.00              
ATOM   1975 2HD  ARG A 135     -10.272 -14.954  13.274  1.00  0.00              
ATOM   1976  HE  ARG A 135     -10.271 -17.272  14.104  1.00  0.00              
ATOM   1977 1HH1 ARG A 135     -12.333 -17.053  11.301  1.00  0.00              
ATOM   1978 2HH1 ARG A 135     -12.437 -18.800  11.233  1.00  0.00              
ATOM   1979 1HH2 ARG A 135     -10.387 -19.275  14.044  1.00  0.00              
ATOM   1980 2HH2 ARG A 135     -11.327 -20.069  12.797  1.00  0.00              
ATOM   1981  N   ARG A 136     -14.959 -10.995  12.268  1.00  0.00              
ATOM   1982  CA  ARG A 136     -15.008  -9.567  11.977  1.00  0.00              
ATOM   1983  C   ARG A 136     -15.326  -8.778  13.242  1.00  0.00              
ATOM   1984  O   ARG A 136     -16.260  -9.105  13.974  1.00  0.00              
ATOM   1985  CB  ARG A 136     -16.049  -9.278  10.887  1.00  0.00              
ATOM   1986  CG  ARG A 136     -16.092  -7.821  10.447  1.00  0.00              
ATOM   1987  CD  ARG A 136     -16.957  -7.626   9.211  1.00  0.00              
ATOM   1988  NE  ARG A 136     -18.383  -7.713   9.512  1.00  0.00              
ATOM   1989  CZ  ARG A 136     -19.343  -7.715   8.585  1.00  0.00              
ATOM   1990  NH1 ARG A 136     -19.030  -7.649   7.293  1.00  0.00              
ATOM   1991  NH2 ARG A 136     -20.616  -7.800   8.949  1.00  0.00              
ATOM   1992  H   ARG A 136     -15.649 -11.581  11.891  1.00  0.00              
ATOM   1993  HA  ARG A 136     -14.033  -9.228  11.626  1.00  0.00              
ATOM   1994 1HB  ARG A 136     -15.804  -9.912  10.036  1.00  0.00              
ATOM   1995 2HB  ARG A 136     -17.020  -9.569  11.289  1.00  0.00              
ATOM   1996 1HG  ARG A 136     -16.497  -7.225  11.265  1.00  0.00              
ATOM   1997 2HG  ARG A 136     -15.075  -7.495  10.229  1.00  0.00              
ATOM   1998 1HD  ARG A 136     -16.752  -6.644   8.787  1.00  0.00              
ATOM   1999 2HD  ARG A 136     -16.709  -8.396   8.481  1.00  0.00              
ATOM   2000  HE  ARG A 136     -18.641  -7.766  10.469  1.00  0.00              
ATOM   2001 1HH1 ARG A 136     -18.061  -7.597   7.013  1.00  0.00              
ATOM   2002 2HH1 ARG A 136     -19.764  -7.650   6.599  1.00  0.00              
ATOM   2003 1HH2 ARG A 136     -20.854  -7.864   9.930  1.00  0.00              
ATOM   2004 2HH2 ARG A 136     -21.340  -7.801   8.247  1.00  0.00              
ATOM   2005  N   GLN A 137     -14.532  -7.748  13.497  1.00  0.00              
ATOM   2006  CA  GLN A 137     -14.779  -6.858  14.619  1.00  0.00              
ATOM   2007  C   GLN A 137     -15.229  -5.487  14.149  1.00  0.00              
ATOM   2008  O   GLN A 137     -15.968  -4.800  14.857  1.00  0.00              
ATOM   2009  CB  GLN A 137     -13.522  -6.720  15.480  1.00  0.00              
ATOM   2010  CG  GLN A 137     -13.036  -8.026  16.086  1.00  0.00              
ATOM   2011  CD  GLN A 137     -14.042  -8.628  17.048  1.00  0.00              
ATOM   2012  OE1 GLN A 137     -14.599  -7.933  17.901  1.00  0.00              
ATOM   2013  NE2 GLN A 137     -14.279  -9.928  16.917  1.00  0.00              
ATOM   2014  H   GLN A 137     -13.764  -7.580  12.911  1.00  0.00              
ATOM   2015  HA  GLN A 137     -15.590  -7.256  15.229  1.00  0.00              
ATOM   2016 1HB  GLN A 137     -12.746  -6.299  14.840  1.00  0.00              
ATOM   2017 2HB  GLN A 137     -13.760  -6.012  16.274  1.00  0.00              
ATOM   2018 1HG  GLN A 137     -12.620  -8.835  15.487  1.00  0.00              
ATOM   2019 2HG  GLN A 137     -12.238  -7.560  16.668  1.00  0.00              
ATOM   2020 1HE2 GLN A 137     -14.933 -10.381  17.524  1.00  0.00              
ATOM   2021 2HE2 GLN A 137     -13.804 -10.455  16.212  1.00  0.00              
ATOM   2022  N   VAL A 138     -14.802  -5.083  12.960  1.00  0.00              
ATOM   2023  CA  VAL A 138     -15.328  -3.852  12.379  1.00  0.00              
ATOM   2024  C   VAL A 138     -16.112  -4.150  11.108  1.00  0.00              
ATOM   2025  O   VAL A 138     -15.609  -4.800  10.189  1.00  0.00              
ATOM   2026  CB  VAL A 138     -14.238  -2.780  12.099  1.00  0.00              
ATOM   2027  CG1 VAL A 138     -13.132  -3.319  11.219  1.00  0.00              
ATOM   2028  CG2 VAL A 138     -14.852  -1.541  11.453  1.00  0.00              
ATOM   2029  H   VAL A 138     -14.137  -5.625  12.460  1.00  0.00              
ATOM   2030  HA  VAL A 138     -16.041  -3.370  13.049  1.00  0.00              
ATOM   2031  HB  VAL A 138     -13.804  -2.486  13.043  1.00  0.00              
ATOM   2032 1HG1 VAL A 138     -12.389  -2.538  11.048  1.00  0.00              
ATOM   2033 2HG1 VAL A 138     -12.656  -4.168  11.712  1.00  0.00              
ATOM   2034 3HG1 VAL A 138     -13.548  -3.639  10.265  1.00  0.00              
ATOM   2035 1HG2 VAL A 138     -14.072  -0.803  11.265  1.00  0.00              
ATOM   2036 2HG2 VAL A 138     -15.322  -1.819  10.510  1.00  0.00              
ATOM   2037 3HG2 VAL A 138     -15.600  -1.116  12.122  1.00  0.00              
ATOM   2038  N   PRO A 139     -17.376  -3.706  11.064  1.00  0.00              
ATOM   2039  CA  PRO A 139     -18.273  -4.007   9.954  1.00  0.00              
ATOM   2040  C   PRO A 139     -17.883  -3.210   8.720  1.00  0.00              
ATOM   2041  O   PRO A 139     -17.397  -2.085   8.823  1.00  0.00              
ATOM   2042  CB  PRO A 139     -19.656  -3.580  10.464  1.00  0.00              
ATOM   2043  CG  PRO A 139     -19.391  -2.568  11.524  1.00  0.00              
ATOM   2044  CD  PRO A 139     -18.097  -2.973  12.167  1.00  0.00              
ATOM   2045  HA  PRO A 139     -18.229  -5.062   9.645  1.00  0.00              
ATOM   2046 1HB  PRO A 139     -20.267  -3.150   9.657  1.00  0.00              
ATOM   2047 2HB  PRO A 139     -20.216  -4.435  10.871  1.00  0.00              
ATOM   2048 1HG  PRO A 139     -19.316  -1.556  11.098  1.00  0.00              
ATOM   2049 2HG  PRO A 139     -20.204  -2.545  12.265  1.00  0.00              
ATOM   2050 1HD  PRO A 139     -17.515  -2.106  12.513  1.00  0.00              
ATOM   2051 2HD  PRO A 139     -18.252  -3.624  13.040  1.00  0.00              
ATOM   2052  N   VAL A 140     -18.089  -3.798   7.550  1.00  0.00              
ATOM   2053  CA  VAL A 140     -17.796  -3.113   6.301  1.00  0.00              
ATOM   2054  C   VAL A 140     -18.657  -1.852   6.152  1.00  0.00              
ATOM   2055  O   VAL A 140     -18.238  -0.870   5.543  1.00  0.00              
ATOM   2056  CB  VAL A 140     -18.025  -4.033   5.088  1.00  0.00              
ATOM   2057  CG1 VAL A 140     -17.922  -3.242   3.793  1.00  0.00              
ATOM   2058  CG2 VAL A 140     -17.024  -5.178   5.092  1.00  0.00              
ATOM   2059  H   VAL A 140     -18.437  -4.712   7.529  1.00  0.00              
ATOM   2060  HA  VAL A 140     -16.766  -2.754   6.277  1.00  0.00              
ATOM   2061  HB  VAL A 140     -19.016  -4.478   5.164  1.00  0.00              
ATOM   2062 1HG1 VAL A 140     -18.085  -3.908   2.945  1.00  0.00              
ATOM   2063 2HG1 VAL A 140     -18.674  -2.454   3.786  1.00  0.00              
ATOM   2064 3HG1 VAL A 140     -16.929  -2.797   3.716  1.00  0.00              
ATOM   2065 1HG2 VAL A 140     -17.200  -5.820   4.229  1.00  0.00              
ATOM   2066 2HG2 VAL A 140     -16.011  -4.777   5.046  1.00  0.00              
ATOM   2067 3HG2 VAL A 140     -17.142  -5.762   6.006  1.00  0.00              
ATOM   2068  N   GLU A 141     -19.851  -1.892   6.736  1.00  0.00              
ATOM   2069  CA  GLU A 141     -20.750  -0.748   6.748  1.00  0.00              
ATOM   2070  C   GLU A 141     -20.043   0.486   7.304  1.00  0.00              
ATOM   2071  O   GLU A 141     -20.060   1.548   6.683  1.00  0.00              
ATOM   2072  CB  GLU A 141     -22.005  -1.058   7.568  1.00  0.00              
ATOM   2073  CG  GLU A 141     -23.013   0.081   7.629  1.00  0.00              
ATOM   2074  CD  GLU A 141     -24.231  -0.310   8.419  1.00  0.00              
ATOM   2075  OE1 GLU A 141     -24.290  -1.429   8.869  1.00  0.00              
ATOM   2076  OE2 GLU A 141     -25.051   0.542   8.669  1.00  0.00              
ATOM   2077  H   GLU A 141     -20.141  -2.727   7.166  1.00  0.00              
ATOM   2078  HA  GLU A 141     -21.053  -0.505   5.729  1.00  0.00              
ATOM   2079 1HB  GLU A 141     -22.473  -1.932   7.116  1.00  0.00              
ATOM   2080 2HB  GLU A 141     -21.674  -1.303   8.577  1.00  0.00              
ATOM   2081 1HG  GLU A 141     -22.600   1.005   8.034  1.00  0.00              
ATOM   2082 2HG  GLU A 141     -23.290   0.235   6.588  1.00  0.00              
ATOM   2083  N   GLU A 142     -19.395   0.333   8.457  1.00  0.00              
ATOM   2084  CA  GLU A 142     -18.722   1.458   9.102  1.00  0.00              
ATOM   2085  C   GLU A 142     -17.457   1.838   8.337  1.00  0.00              
ATOM   2086  O   GLU A 142     -17.090   3.011   8.272  1.00  0.00              
ATOM   2087  CB  GLU A 142     -18.382   1.121  10.555  1.00  0.00              
ATOM   2088  CG  GLU A 142     -19.578   1.115  11.495  1.00  0.00              
ATOM   2089  CD  GLU A 142     -19.167   0.776  12.901  1.00  0.00              
ATOM   2090  OE1 GLU A 142     -18.004   0.533  13.117  1.00  0.00              
ATOM   2091  OE2 GLU A 142     -19.991   0.870  13.780  1.00  0.00              
ATOM   2092  H   GLU A 142     -19.362  -0.552   8.877  1.00  0.00              
ATOM   2093  HA  GLU A 142     -19.373   2.333   9.092  1.00  0.00              
ATOM   2094 1HB  GLU A 142     -17.917   0.135  10.553  1.00  0.00              
ATOM   2095 2HB  GLU A 142     -17.658   1.864  10.893  1.00  0.00              
ATOM   2096 1HG  GLU A 142     -20.134   2.052  11.497  1.00  0.00              
ATOM   2097 2HG  GLU A 142     -20.209   0.320  11.101  1.00  0.00              
ATOM   2098  N   ALA A 143     -16.815   0.841   7.739  1.00  0.00              
ATOM   2099  CA  ALA A 143     -15.625   1.067   6.930  1.00  0.00              
ATOM   2100  C   ALA A 143     -15.954   1.933   5.716  1.00  0.00              
ATOM   2101  O   ALA A 143     -15.205   2.844   5.364  1.00  0.00              
ATOM   2102  CB  ALA A 143     -15.023  -0.262   6.496  1.00  0.00              
ATOM   2103  H   ALA A 143     -17.152  -0.073   7.850  1.00  0.00              
ATOM   2104  HA  ALA A 143     -14.891   1.605   7.530  1.00  0.00              
ATOM   2105 1HB  ALA A 143     -14.135  -0.079   5.893  1.00  0.00              
ATOM   2106 2HB  ALA A 143     -14.750  -0.843   7.376  1.00  0.00              
ATOM   2107 3HB  ALA A 143     -15.753  -0.815   5.907  1.00  0.00              
ATOM   2108  N   ARG A 144     -17.093   1.650   5.089  1.00  0.00              
ATOM   2109  CA  ARG A 144     -17.503   2.368   3.885  1.00  0.00              
ATOM   2110  C   ARG A 144     -18.052   3.735   4.261  1.00  0.00              
ATOM   2111  O   ARG A 144     -17.874   4.717   3.539  1.00  0.00              
ATOM   2112  CB  ARG A 144     -18.489   1.577   3.038  1.00  0.00              
ATOM   2113  CG  ARG A 144     -17.892   0.383   2.308  1.00  0.00              
ATOM   2114  CD  ARG A 144     -18.874  -0.406   1.521  1.00  0.00              
ATOM   2115  NE  ARG A 144     -18.295  -1.506   0.766  1.00  0.00              
ATOM   2116  CZ  ARG A 144     -19.008  -2.446   0.115  1.00  0.00              
ATOM   2117  NH1 ARG A 144     -20.322  -2.447   0.155  1.00  0.00              
ATOM   2118  NH2 ARG A 144     -18.350  -3.383  -0.545  1.00  0.00              
ATOM   2119  H   ARG A 144     -17.672   0.938   5.444  1.00  0.00              
ATOM   2120  HA  ARG A 144     -16.639   2.529   3.239  1.00  0.00              
ATOM   2121 1HB  ARG A 144     -19.277   1.232   3.705  1.00  0.00              
ATOM   2122 2HB  ARG A 144     -18.909   2.270   2.308  1.00  0.00              
ATOM   2123 1HG  ARG A 144     -17.125   0.744   1.622  1.00  0.00              
ATOM   2124 2HG  ARG A 144     -17.438  -0.280   3.044  1.00  0.00              
ATOM   2125 1HD  ARG A 144     -19.613  -0.830   2.200  1.00  0.00              
ATOM   2126 2HD  ARG A 144     -19.370   0.253   0.810  1.00  0.00              
ATOM   2127  HE  ARG A 144     -17.324  -1.740   0.610  1.00  0.00              
ATOM   2128 1HH1 ARG A 144     -20.810  -1.735   0.679  1.00  0.00              
ATOM   2129 2HH1 ARG A 144     -20.838  -3.161  -0.339  1.00  0.00              
ATOM   2130 1HH2 ARG A 144     -17.340  -3.377  -0.550  1.00  0.00              
ATOM   2131 2HH2 ARG A 144     -18.860  -4.100  -1.040  1.00  0.00              
ATOM   2132  N   SER A 145     -18.725   3.778   5.401  1.00  0.00              
ATOM   2133  CA  SER A 145     -19.243   5.020   5.947  1.00  0.00              
ATOM   2134  C   SER A 145     -18.093   5.993   6.219  1.00  0.00              
ATOM   2135  O   SER A 145     -18.175   7.162   5.863  1.00  0.00              
ATOM   2136  CB  SER A 145     -20.030   4.749   7.213  1.00  0.00              
ATOM   2137  OG  SER A 145     -21.215   4.045   6.956  1.00  0.00              
ATOM   2138  H   SER A 145     -18.895   2.938   5.882  1.00  0.00              
ATOM   2139  HA  SER A 145     -20.001   5.487   5.317  1.00  0.00              
ATOM   2140 1HB  SER A 145     -19.410   4.163   7.891  1.00  0.00              
ATOM   2141 2HB  SER A 145     -20.279   5.700   7.681  1.00  0.00              
ATOM   2142  HG  SER A 145     -21.822   4.161   7.690  1.00  0.00              
ATOM   2143  N   LYS A 146     -17.021   5.498   6.838  1.00  0.00              
ATOM   2144  CA  LYS A 146     -15.834   6.305   7.104  1.00  0.00              
ATOM   2145  C   LYS A 146     -15.093   6.673   5.821  1.00  0.00              
ATOM   2146  O   LYS A 146     -14.523   7.759   5.723  1.00  0.00              
ATOM   2147  CB  LYS A 146     -14.901   5.559   8.057  1.00  0.00              
ATOM   2148  CG  LYS A 146     -15.387   5.572   9.493  1.00  0.00              
ATOM   2149  CD  LYS A 146     -15.118   6.920  10.133  1.00  0.00              
ATOM   2150  CE  LYS A 146     -15.835   7.079  11.457  1.00  0.00              
ATOM   2151  NZ  LYS A 146     -17.287   7.330  11.288  1.00  0.00              
ATOM   2152  H   LYS A 146     -17.035   4.567   7.152  1.00  0.00              
ATOM   2153  HA  LYS A 146     -16.126   7.249   7.565  1.00  0.00              
ATOM   2154 1HB  LYS A 146     -14.828   4.533   7.695  1.00  0.00              
ATOM   2155 2HB  LYS A 146     -13.924   6.038   7.988  1.00  0.00              
ATOM   2156 1HG  LYS A 146     -16.458   5.366   9.498  1.00  0.00              
ATOM   2157 2HG  LYS A 146     -14.865   4.790  10.043  1.00  0.00              
ATOM   2158 1HD  LYS A 146     -14.043   7.021  10.294  1.00  0.00              
ATOM   2159 2HD  LYS A 146     -15.455   7.701   9.451  1.00  0.00              
ATOM   2160 1HE  LYS A 146     -15.693   6.166  12.034  1.00  0.00              
ATOM   2161 2HE  LYS A 146     -15.385   7.918  11.990  1.00  0.00              
ATOM   2162 1HZ  LYS A 146     -17.720   7.429  12.196  1.00  0.00              
ATOM   2163 2HZ  LYS A 146     -17.424   8.178  10.756  1.00  0.00              
ATOM   2164 3HZ  LYS A 146     -17.709   6.553  10.798  1.00  0.00              
ATOM   2165  N   ALA A 147     -15.106   5.777   4.841  1.00  0.00              
ATOM   2166  CA  ALA A 147     -14.517   6.068   3.540  1.00  0.00              
ATOM   2167  C   ALA A 147     -15.220   7.256   2.889  1.00  0.00              
ATOM   2168  O   ALA A 147     -14.577   8.178   2.391  1.00  0.00              
ATOM   2169  CB  ALA A 147     -14.585   4.843   2.640  1.00  0.00              
ATOM   2170  H   ALA A 147     -15.513   4.900   4.997  1.00  0.00              
ATOM   2171  HA  ALA A 147     -13.471   6.338   3.683  1.00  0.00              
ATOM   2172 1HB  ALA A 147     -14.141   5.079   1.672  1.00  0.00              
ATOM   2173 2HB  ALA A 147     -14.036   4.021   3.100  1.00  0.00              
ATOM   2174 3HB  ALA A 147     -15.625   4.552   2.500  1.00  0.00              
ATOM   2175  N   GLU A 148     -16.540   7.242   2.934  1.00  0.00              
ATOM   2176  CA  GLU A 148     -17.341   8.320   2.375  1.00  0.00              
ATOM   2177  C   GLU A 148     -17.161   9.608   3.183  1.00  0.00              
ATOM   2178  O   GLU A 148     -17.123  10.707   2.627  1.00  0.00              
ATOM   2179  CB  GLU A 148     -18.818   7.921   2.331  1.00  0.00              
ATOM   2180  CG  GLU A 148     -19.151   6.853   1.298  1.00  0.00              
ATOM   2181  CD  GLU A 148     -20.577   6.395   1.426  1.00  0.00              
ATOM   2182  OE1 GLU A 148     -21.246   6.842   2.326  1.00  0.00              
ATOM   2183  OE2 GLU A 148     -21.032   5.685   0.560  1.00  0.00              
ATOM   2184  H   GLU A 148     -16.996   6.478   3.356  1.00  0.00              
ATOM   2185  HA  GLU A 148     -17.009   8.539   1.360  1.00  0.00              
ATOM   2186 1HB  GLU A 148     -19.079   7.557   3.324  1.00  0.00              
ATOM   2187 2HB  GLU A 148     -19.387   8.825   2.113  1.00  0.00              
ATOM   2188 1HG  GLU A 148     -18.963   7.170   0.272  1.00  0.00              
ATOM   2189 2HG  GLU A 148     -18.482   6.034   1.553  1.00  0.00              
ATOM   2190  N   GLU A 149     -17.041   9.453   4.498  1.00  0.00              
ATOM   2191  CA  GLU A 149     -16.806  10.570   5.405  1.00  0.00              
ATOM   2192  C   GLU A 149     -15.454  11.213   5.117  1.00  0.00              
ATOM   2193  O   GLU A 149     -15.308  12.434   5.173  1.00  0.00              
ATOM   2194  CB  GLU A 149     -16.875  10.106   6.862  1.00  0.00              
ATOM   2195  CG  GLU A 149     -16.652  11.212   7.884  1.00  0.00              
ATOM   2196  CD  GLU A 149     -16.862  10.710   9.285  1.00  0.00              
ATOM   2197  OE1 GLU A 149     -17.252   9.577   9.438  1.00  0.00              
ATOM   2198  OE2 GLU A 149     -16.527  11.418  10.205  1.00  0.00              
ATOM   2199  H   GLU A 149     -17.116   8.550   4.878  1.00  0.00              
ATOM   2200  HA  GLU A 149     -17.564  11.338   5.249  1.00  0.00              
ATOM   2201 1HB  GLU A 149     -17.862   9.669   7.011  1.00  0.00              
ATOM   2202 2HB  GLU A 149     -16.113   9.336   6.987  1.00  0.00              
ATOM   2203 1HG  GLU A 149     -15.670  11.679   7.810  1.00  0.00              
ATOM   2204 2HG  GLU A 149     -17.421  11.944   7.642  1.00  0.00              
ATOM   2205  N   TRP A 150     -14.471  10.380   4.794  1.00  0.00              
ATOM   2206  CA  TRP A 150     -13.115  10.853   4.562  1.00  0.00              
ATOM   2207  C   TRP A 150     -12.962  11.364   3.134  1.00  0.00              
ATOM   2208  O   TRP A 150     -12.089  12.182   2.842  1.00  0.00              
ATOM   2209  CB  TRP A 150     -12.103   9.731   4.835  1.00  0.00              
ATOM   2210  CG  TRP A 150     -12.101   9.258   6.260  1.00  0.00              
ATOM   2211  CD1 TRP A 150     -12.646   9.896   7.338  1.00  0.00              
ATOM   2212  CD2 TRP A 150     -11.523   8.046   6.765  1.00  0.00              
ATOM   2213  NE1 TRP A 150     -12.466   9.149   8.471  1.00  0.00              
ATOM   2214  CE2 TRP A 150     -11.774   8.012   8.150  1.00  0.00              
ATOM   2215  CE3 TRP A 150     -10.826   6.982   6.181  1.00  0.00              
ATOM   2216  CZ2 TRP A 150     -11.352   6.958   8.959  1.00  0.00              
ATOM   2217  CZ3 TRP A 150     -10.407   5.939   6.984  1.00  0.00              
ATOM   2218  CH2 TRP A 150     -10.673   5.934   8.360  1.00  0.00              
ATOM   2219  H   TRP A 150     -14.665   9.420   4.724  1.00  0.00              
ATOM   2220  HA  TRP A 150     -12.897  11.690   5.225  1.00  0.00              
ATOM   2221 1HB  TRP A 150     -12.328   8.861   4.218  1.00  0.00              
ATOM   2222 2HB  TRP A 150     -11.092  10.077   4.619  1.00  0.00              
ATOM   2223  HD1 TRP A 150     -13.156  10.847   7.287  1.00  0.00              
ATOM   2224  HE1 TRP A 150     -12.785   9.395   9.369  1.00  0.00              
ATOM   2225  HE3 TRP A 150     -10.612   6.970   5.123  1.00  0.00              
ATOM   2226  HZ2 TRP A 150     -11.549   6.938  10.020  1.00  0.00              
ATOM   2227  HZ3 TRP A 150      -9.866   5.112   6.551  1.00  0.00              
ATOM   2228  HH2 TRP A 150     -10.325   5.098   8.952  1.00  0.00              
ATOM   2229  N   GLY A 151     -13.823  10.883   2.247  1.00  0.00              
ATOM   2230  CA  GLY A 151     -13.745  11.269   0.850  1.00  0.00              
ATOM   2231  C   GLY A 151     -12.816  10.375   0.055  1.00  0.00              
ATOM   2232  O   GLY A 151     -12.208  10.808  -0.925  1.00  0.00              
ATOM   2233  H   GLY A 151     -14.521  10.261   2.543  1.00  0.00              
ATOM   2234 1HA  GLY A 151     -14.740  11.211   0.408  1.00  0.00              
ATOM   2235 2HA  GLY A 151     -13.378  12.293   0.783  1.00  0.00              
ATOM   2236  N   VAL A 152     -12.713   9.125   0.475  1.00  0.00              
ATOM   2237  CA  VAL A 152     -11.794   8.178  -0.140  1.00  0.00              
ATOM   2238  C   VAL A 152     -12.533   6.933  -0.589  1.00  0.00              
ATOM   2239  O   VAL A 152     -13.717   6.768  -0.295  1.00  0.00              
ATOM   2240  CB  VAL A 152     -10.662   7.774   0.822  1.00  0.00              
ATOM   2241  CG1 VAL A 152      -9.838   8.991   1.216  1.00  0.00              
ATOM   2242  CG2 VAL A 152     -11.229   7.095   2.059  1.00  0.00              
ATOM   2243  H   VAL A 152     -13.285   8.821   1.212  1.00  0.00              
ATOM   2244  HA  VAL A 152     -11.347   8.590  -1.046  1.00  0.00              
ATOM   2245  HB  VAL A 152     -10.020   7.045   0.328  1.00  0.00              
ATOM   2246 1HG1 VAL A 152      -9.042   8.687   1.897  1.00  0.00              
ATOM   2247 2HG1 VAL A 152      -9.400   9.438   0.324  1.00  0.00              
ATOM   2248 3HG1 VAL A 152     -10.479   9.720   1.712  1.00  0.00              
ATOM   2249 1HG2 VAL A 152     -10.416   6.815   2.727  1.00  0.00              
ATOM   2250 2HG2 VAL A 152     -11.903   7.780   2.573  1.00  0.00              
ATOM   2251 3HG2 VAL A 152     -11.779   6.200   1.764  1.00  0.00              
ATOM   2252  N   GLN A 153     -11.839   6.063  -1.298  1.00  0.00              
ATOM   2253  CA  GLN A 153     -12.454   4.853  -1.787  1.00  0.00              
ATOM   2254  C   GLN A 153     -12.111   3.679  -0.882  1.00  0.00              
ATOM   2255  O   GLN A 153     -11.176   3.751  -0.083  1.00  0.00              
ATOM   2256  CB  GLN A 153     -12.000   4.563  -3.221  1.00  0.00              
ATOM   2257  CG  GLN A 153     -12.318   5.671  -4.210  1.00  0.00              
ATOM   2258  CD  GLN A 153     -13.810   5.909  -4.353  1.00  0.00              
ATOM   2259  OE1 GLN A 153     -14.576   4.982  -4.630  1.00  0.00              
ATOM   2260  NE2 GLN A 153     -14.229   7.155  -4.168  1.00  0.00              
ATOM   2261  H   GLN A 153     -10.891   6.234  -1.492  1.00  0.00              
ATOM   2262  HA  GLN A 153     -13.538   4.961  -1.768  1.00  0.00              
ATOM   2263 1HB  GLN A 153     -10.922   4.400  -3.183  1.00  0.00              
ATOM   2264 2HB  GLN A 153     -12.496   3.642  -3.528  1.00  0.00              
ATOM   2265 1HG  GLN A 153     -11.825   6.642  -4.187  1.00  0.00              
ATOM   2266 2HG  GLN A 153     -11.974   5.112  -5.081  1.00  0.00              
ATOM   2267 1HE2 GLN A 153     -15.202   7.374  -4.250  1.00  0.00              
ATOM   2268 2HE2 GLN A 153     -13.572   7.877  -3.947  1.00  0.00              
ATOM   2269  N   TYR A 154     -12.879   2.610  -0.998  1.00  0.00              
ATOM   2270  CA  TYR A 154     -12.698   1.451  -0.141  1.00  0.00              
ATOM   2271  C   TYR A 154     -12.722   0.180  -0.973  1.00  0.00              
ATOM   2272  O   TYR A 154     -13.620  -0.024  -1.792  1.00  0.00              
ATOM   2273  CB  TYR A 154     -13.778   1.388   0.942  1.00  0.00              
ATOM   2274  CG  TYR A 154     -13.725   0.115   1.762  1.00  0.00              
ATOM   2275  CD1 TYR A 154     -12.698  -0.104   2.671  1.00  0.00              
ATOM   2276  CD2 TYR A 154     -14.692  -0.872   1.616  1.00  0.00              
ATOM   2277  CE1 TYR A 154     -12.634  -1.268   3.410  1.00  0.00              
ATOM   2278  CE2 TYR A 154     -14.639  -2.041   2.356  1.00  0.00              
ATOM   2279  CZ  TYR A 154     -13.604  -2.234   3.252  1.00  0.00              
ATOM   2280  OH  TYR A 154     -13.537  -3.393   3.991  1.00  0.00              
ATOM   2281  H   TYR A 154     -13.579   2.592  -1.692  1.00  0.00              
ATOM   2282  HA  TYR A 154     -11.724   1.500   0.347  1.00  0.00              
ATOM   2283 1HB  TYR A 154     -13.635   2.254   1.591  1.00  0.00              
ATOM   2284 2HB  TYR A 154     -14.743   1.466   0.441  1.00  0.00              
ATOM   2285  HD1 TYR A 154     -11.939   0.654   2.795  1.00  0.00              
ATOM   2286  HD2 TYR A 154     -15.499  -0.718   0.914  1.00  0.00              
ATOM   2287  HE1 TYR A 154     -11.826  -1.418   4.110  1.00  0.00              
ATOM   2288  HE2 TYR A 154     -15.408  -2.797   2.233  1.00  0.00              
ATOM   2289  HH  TYR A 154     -14.283  -3.961   3.765  1.00  0.00              
ATOM   2290  N   VAL A 155     -11.733  -0.667  -0.767  1.00  0.00              
ATOM   2291  CA  VAL A 155     -11.654  -1.927  -1.484  1.00  0.00              
ATOM   2292  C   VAL A 155     -11.567  -3.102  -0.510  1.00  0.00              
ATOM   2293  O   VAL A 155     -10.840  -3.042   0.486  1.00  0.00              
ATOM   2294  CB  VAL A 155     -10.442  -1.960  -2.434  1.00  0.00              
ATOM   2295  CG1 VAL A 155     -10.327  -3.322  -3.104  1.00  0.00              
ATOM   2296  CG2 VAL A 155     -10.556  -0.862  -3.481  1.00  0.00              
ATOM   2297  H   VAL A 155     -11.038  -0.446  -0.113  1.00  0.00              
ATOM   2298  HA  VAL A 155     -12.558  -2.109  -2.067  1.00  0.00              
ATOM   2299  HB  VAL A 155      -9.538  -1.759  -1.861  1.00  0.00              
ATOM   2300 1HG1 VAL A 155      -9.466  -3.327  -3.771  1.00  0.00              
ATOM   2301 2HG1 VAL A 155     -10.201  -4.092  -2.343  1.00  0.00              
ATOM   2302 3HG1 VAL A 155     -11.232  -3.522  -3.678  1.00  0.00              
ATOM   2303 1HG2 VAL A 155      -9.691  -0.900  -4.143  1.00  0.00              
ATOM   2304 2HG2 VAL A 155     -11.466  -1.008  -4.063  1.00  0.00              
ATOM   2305 3HG2 VAL A 155     -10.591   0.109  -2.987  1.00  0.00              
ATOM   2306  N   GLU A 156     -12.325  -4.155  -0.793  1.00  0.00              
ATOM   2307  CA  GLU A 156     -12.261  -5.387  -0.015  1.00  0.00              
ATOM   2308  C   GLU A 156     -11.257  -6.351  -0.635  1.00  0.00              
ATOM   2309  O   GLU A 156     -11.306  -6.619  -1.841  1.00  0.00              
ATOM   2310  CB  GLU A 156     -13.639  -6.043   0.079  1.00  0.00              
ATOM   2311  CG  GLU A 156     -14.663  -5.244   0.874  1.00  0.00              
ATOM   2312  CD  GLU A 156     -16.002  -5.926   0.881  1.00  0.00              
ATOM   2313  OE1 GLU A 156     -16.113  -6.983   0.307  1.00  0.00              
ATOM   2314  OE2 GLU A 156     -16.886  -5.450   1.554  1.00  0.00              
ATOM   2315  H   GLU A 156     -12.941  -4.104  -1.558  1.00  0.00              
ATOM   2316  HA  GLU A 156     -11.914  -5.169   0.995  1.00  0.00              
ATOM   2317 1HB  GLU A 156     -13.998  -6.177  -0.942  1.00  0.00              
ATOM   2318 2HB  GLU A 156     -13.498  -7.017   0.545  1.00  0.00              
ATOM   2319 1HG  GLU A 156     -14.354  -5.041   1.899  1.00  0.00              
ATOM   2320 2HG  GLU A 156     -14.736  -4.305   0.326  1.00  0.00              
ATOM   2321  N   THR A 157     -10.350  -6.867   0.184  1.00  0.00              
ATOM   2322  CA  THR A 157      -9.376  -7.850  -0.274  1.00  0.00              
ATOM   2323  C   THR A 157      -9.293  -9.045   0.678  1.00  0.00              
ATOM   2324  O   THR A 157      -9.924  -9.057   1.738  1.00  0.00              
ATOM   2325  CB  THR A 157      -7.973  -7.222  -0.399  1.00  0.00              
ATOM   2326  OG1 THR A 157      -7.464  -6.907   0.905  1.00  0.00              
ATOM   2327  CG2 THR A 157      -8.003  -5.961  -1.248  1.00  0.00              
ATOM   2328  H   THR A 157     -10.339  -6.587   1.127  1.00  0.00              
ATOM   2329  HA  THR A 157      -9.684  -8.252  -1.239  1.00  0.00              
ATOM   2330  HB  THR A 157      -7.315  -7.937  -0.870  1.00  0.00              
ATOM   2331  HG1 THR A 157      -6.506  -6.818   0.859  1.00  0.00              
ATOM   2332 1HG2 THR A 157      -6.999  -5.546  -1.316  1.00  0.00              
ATOM   2333 2HG2 THR A 157      -8.364  -6.205  -2.248  1.00  0.00              
ATOM   2334 3HG2 THR A 157      -8.669  -5.231  -0.791  1.00  0.00              
ATOM   2335  N   SER A 158      -8.513 -10.046   0.293  1.00  0.00              
ATOM   2336  CA  SER A 158      -8.321 -11.221   1.126  1.00  0.00              
ATOM   2337  C   SER A 158      -6.859 -11.631   1.137  1.00  0.00              
ATOM   2338  O   SER A 158      -6.297 -12.004   0.105  1.00  0.00              
ATOM   2339  CB  SER A 158      -9.177 -12.393   0.644  1.00  0.00              
ATOM   2340  OG  SER A 158      -8.934 -13.545   1.439  1.00  0.00              
ATOM   2341  H   SER A 158      -8.060  -9.996  -0.579  1.00  0.00              
ATOM   2342  HA  SER A 158      -8.688 -11.094   2.145  1.00  0.00              
ATOM   2343 1HB  SER A 158     -10.227 -12.110   0.715  1.00  0.00              
ATOM   2344 2HB  SER A 158      -8.928 -12.603  -0.396  1.00  0.00              
ATOM   2345  HG  SER A 158      -9.679 -14.169   1.347  1.00  0.00              
ATOM   2346  N   ALA A 159      -6.244 -11.545   2.307  1.00  0.00              
ATOM   2347  CA  ALA A 159      -4.901 -12.061   2.506  1.00  0.00              
ATOM   2348  C   ALA A 159      -4.948 -13.547   2.839  1.00  0.00              
ATOM   2349  O   ALA A 159      -3.926 -14.228   2.832  1.00  0.00              
ATOM   2350  CB  ALA A 159      -4.196 -11.291   3.610  1.00  0.00              
ATOM   2351  H   ALA A 159      -6.703 -11.116   3.056  1.00  0.00              
ATOM   2352  HA  ALA A 159      -4.341 -11.945   1.578  1.00  0.00              
ATOM   2353 1HB  ALA A 159      -3.191 -11.691   3.746  1.00  0.00              
ATOM   2354 2HB  ALA A 159      -4.134 -10.239   3.336  1.00  0.00              
ATOM   2355 3HB  ALA A 159      -4.755 -11.393   4.538  1.00  0.00              
ATOM   2356  N   LYS A 160      -6.147 -14.042   3.128  1.00  0.00              
ATOM   2357  CA  LYS A 160      -6.334 -15.449   3.452  1.00  0.00              
ATOM   2358  C   LYS A 160      -6.212 -16.284   2.186  1.00  0.00              
ATOM   2359  O   LYS A 160      -5.504 -17.289   2.153  1.00  0.00              
ATOM   2360  CB  LYS A 160      -7.691 -15.681   4.119  1.00  0.00              
ATOM   2361  CG  LYS A 160      -7.976 -17.134   4.475  1.00  0.00              
ATOM   2362  CD  LYS A 160      -9.326 -17.281   5.162  1.00  0.00              
ATOM   2363  CE  LYS A 160      -9.626 -18.736   5.489  1.00  0.00              
ATOM   2364  NZ  LYS A 160     -10.958 -18.898   6.132  1.00  0.00              
ATOM   2365  H   LYS A 160      -6.927 -13.450   3.102  1.00  0.00              
ATOM   2366  HA  LYS A 160      -5.553 -15.776   4.139  1.00  0.00              
ATOM   2367 1HB  LYS A 160      -7.708 -15.076   5.025  1.00  0.00              
ATOM   2368 2HB  LYS A 160      -8.453 -15.321   3.427  1.00  0.00              
ATOM   2369 1HG  LYS A 160      -7.970 -17.723   3.557  1.00  0.00              
ATOM   2370 2HG  LYS A 160      -7.188 -17.489   5.139  1.00  0.00              
ATOM   2371 1HD  LYS A 160      -9.311 -16.696   6.083  1.00  0.00              
ATOM   2372 2HD  LYS A 160     -10.098 -16.892   4.498  1.00  0.00              
ATOM   2373 1HE  LYS A 160      -9.598 -19.307   4.563  1.00  0.00              
ATOM   2374 2HE  LYS A 160      -8.851 -19.101   6.163  1.00  0.00              
ATOM   2375 1HZ  LYS A 160     -11.118 -19.876   6.333  1.00  0.00              
ATOM   2376 2HZ  LYS A 160     -10.983 -18.369   6.993  1.00  0.00              
ATOM   2377 3HZ  LYS A 160     -11.676 -18.561   5.508  1.00  0.00              
ATOM   2378  N   THR A 161      -6.901 -15.846   1.144  1.00  0.00              
ATOM   2379  CA  THR A 161      -6.971 -16.597  -0.094  1.00  0.00              
ATOM   2380  C   THR A 161      -6.207 -15.878  -1.205  1.00  0.00              
ATOM   2381  O   THR A 161      -6.198 -16.321  -2.354  1.00  0.00              
ATOM   2382  CB  THR A 161      -8.429 -16.818  -0.539  1.00  0.00              
ATOM   2383  OG1 THR A 161      -9.070 -15.550  -0.732  1.00  0.00              
ATOM   2384  CG2 THR A 161      -9.191 -17.613   0.511  1.00  0.00              
ATOM   2385  H   THR A 161      -7.383 -14.993   1.208  1.00  0.00              
ATOM   2386  HA  THR A 161      -6.493 -17.568   0.036  1.00  0.00              
ATOM   2387  HB  THR A 161      -8.434 -17.365  -1.481  1.00  0.00              
ATOM   2388  HG1 THR A 161      -8.820 -15.193  -1.587  1.00  0.00              
ATOM   2389 1HG2 THR A 161     -10.219 -17.759   0.178  1.00  0.00              
ATOM   2390 2HG2 THR A 161      -8.713 -18.582   0.651  1.00  0.00              
ATOM   2391 3HG2 THR A 161      -9.189 -17.067   1.452  1.00  0.00              
ATOM   2392  N   ARG A 162      -5.556 -14.775  -0.829  1.00  0.00              
ATOM   2393  CA  ARG A 162      -4.714 -13.989  -1.733  1.00  0.00              
ATOM   2394  C   ARG A 162      -5.514 -13.451  -2.915  1.00  0.00              
ATOM   2395  O   ARG A 162      -5.204 -13.732  -4.074  1.00  0.00              
ATOM   2396  CB  ARG A 162      -3.512 -14.797  -2.234  1.00  0.00              
ATOM   2397  CG  ARG A 162      -2.561 -15.222  -1.129  1.00  0.00              
ATOM   2398  CD  ARG A 162      -1.378 -16.000  -1.679  1.00  0.00              
ATOM   2399  NE  ARG A 162      -1.778 -17.262  -2.303  1.00  0.00              
ATOM   2400  CZ  ARG A 162      -0.931 -18.084  -2.922  1.00  0.00              
ATOM   2401  NH1 ARG A 162       0.335 -17.726  -3.097  1.00  0.00              
ATOM   2402  NH2 ARG A 162      -1.362 -19.244  -3.396  1.00  0.00              
ATOM   2403  H   ARG A 162      -5.654 -14.473   0.096  1.00  0.00              
ATOM   2404  HA  ARG A 162      -4.320 -13.119  -1.207  1.00  0.00              
ATOM   2405 1HB  ARG A 162      -3.908 -15.675  -2.741  1.00  0.00              
ATOM   2406 2HB  ARG A 162      -2.984 -14.168  -2.954  1.00  0.00              
ATOM   2407 1HG  ARG A 162      -2.200 -14.329  -0.618  1.00  0.00              
ATOM   2408 2HG  ARG A 162      -3.110 -15.848  -0.424  1.00  0.00              
ATOM   2409 1HD  ARG A 162      -0.871 -15.390  -2.426  1.00  0.00              
ATOM   2410 2HD  ARG A 162      -0.690 -16.220  -0.863  1.00  0.00              
ATOM   2411  HE  ARG A 162      -2.729 -17.523  -2.237  1.00  0.00              
ATOM   2412 1HH1 ARG A 162       0.656 -16.829  -2.759  1.00  0.00              
ATOM   2413 2HH1 ARG A 162       0.974 -18.352  -3.567  1.00  0.00              
ATOM   2414 1HH2 ARG A 162      -2.333 -19.501  -3.287  1.00  0.00              
ATOM   2415 2HH2 ARG A 162      -0.718 -19.865  -3.865  1.00  0.00              
ATOM   2416  N   ALA A 163      -6.549 -12.679  -2.615  1.00  0.00              
ATOM   2417  CA  ALA A 163      -7.429 -12.162  -3.649  1.00  0.00              
ATOM   2418  C   ALA A 163      -7.523 -10.644  -3.606  1.00  0.00              
ATOM   2419  O   ALA A 163      -7.534 -10.046  -2.525  1.00  0.00              
ATOM   2420  CB  ALA A 163      -8.818 -12.766  -3.511  1.00  0.00              
ATOM   2421  H   ALA A 163      -6.728 -12.456  -1.675  1.00  0.00              
ATOM   2422  HA  ALA A 163      -7.017 -12.427  -4.623  1.00  0.00              
ATOM   2423 1HB  ALA A 163      -9.464 -12.368  -4.294  1.00  0.00              
ATOM   2424 2HB  ALA A 163      -8.755 -13.850  -3.607  1.00  0.00              
ATOM   2425 3HB  ALA A 163      -9.229 -12.510  -2.537  1.00  0.00              
ATOM   2426  N   ASN A 164      -7.552 -10.039  -4.799  1.00  0.00              
ATOM   2427  CA  ASN A 164      -7.611  -8.582  -4.960  1.00  0.00              
ATOM   2428  C   ASN A 164      -6.362  -7.891  -4.408  1.00  0.00              
ATOM   2429  O   ASN A 164      -6.434  -6.762  -3.912  1.00  0.00              
ATOM   2430  CB  ASN A 164      -8.853  -8.006  -4.306  1.00  0.00              
ATOM   2431  CG  ASN A 164     -10.137  -8.460  -4.942  1.00  0.00              
ATOM   2432  OD1 ASN A 164     -10.159  -8.909  -6.094  1.00  0.00              
ATOM   2433  ND2 ASN A 164     -11.218  -8.272  -4.228  1.00  0.00              
ATOM   2434  H   ASN A 164      -7.524 -10.596  -5.605  1.00  0.00              
ATOM   2435  HA  ASN A 164      -7.649  -8.328  -6.021  1.00  0.00              
ATOM   2436 1HB  ASN A 164      -8.968  -8.014  -3.222  1.00  0.00              
ATOM   2437 2HB  ASN A 164      -8.635  -6.991  -4.641  1.00  0.00              
ATOM   2438 1HD2 ASN A 164     -12.109  -8.552  -4.588  1.00  0.00              
ATOM   2439 2HD2 ASN A 164     -11.154  -7.850  -3.324  1.00  0.00              
ATOM   2440  N   VAL A 165      -5.216  -8.551  -4.532  1.00  0.00              
ATOM   2441  CA  VAL A 165      -3.954  -8.025  -4.011  1.00  0.00              
ATOM   2442  C   VAL A 165      -3.460  -6.826  -4.823  1.00  0.00              
ATOM   2443  O   VAL A 165      -3.220  -5.749  -4.276  1.00  0.00              
ATOM   2444  CB  VAL A 165      -2.858  -9.106  -3.999  1.00  0.00              
ATOM   2445  CG1 VAL A 165      -1.517  -8.500  -3.614  1.00  0.00              
ATOM   2446  CG2 VAL A 165      -3.227 -10.229  -3.041  1.00  0.00              
ATOM   2447  H   VAL A 165      -5.216  -9.418  -4.995  1.00  0.00              
ATOM   2448  HA  VAL A 165      -4.074  -7.638  -2.999  1.00  0.00              
ATOM   2449  HB  VAL A 165      -2.786  -9.549  -4.992  1.00  0.00              
ATOM   2450 1HG1 VAL A 165      -0.753  -9.278  -3.611  1.00  0.00              
ATOM   2451 2HG1 VAL A 165      -1.245  -7.729  -4.336  1.00  0.00              
ATOM   2452 3HG1 VAL A 165      -1.588  -8.059  -2.621  1.00  0.00              
ATOM   2453 1HG2 VAL A 165      -2.442 -10.984  -3.045  1.00  0.00              
ATOM   2454 2HG2 VAL A 165      -3.338  -9.826  -2.035  1.00  0.00              
ATOM   2455 3HG2 VAL A 165      -4.167 -10.682  -3.357  1.00  0.00              
ATOM   2456  N   ASP A 166      -3.345  -7.009  -6.128  1.00  0.00              
ATOM   2457  CA  ASP A 166      -2.828  -5.965  -7.006  1.00  0.00              
ATOM   2458  C   ASP A 166      -3.884  -4.904  -7.319  1.00  0.00              
ATOM   2459  O   ASP A 166      -3.546  -3.787  -7.714  1.00  0.00              
ATOM   2460  CB  ASP A 166      -2.309  -6.578  -8.309  1.00  0.00              
ATOM   2461  CG  ASP A 166      -3.388  -7.312  -9.080  1.00  0.00              
ATOM   2462  OD1 ASP A 166      -4.014  -8.230  -8.507  1.00  0.00              
ATOM   2463  OD2 ASP A 166      -3.607  -6.977 -10.262  1.00  0.00              
ATOM   2464  H   ASP A 166      -3.620  -7.865  -6.520  1.00  0.00              
ATOM   2465  HA  ASP A 166      -2.011  -5.438  -6.512  1.00  0.00              
ATOM   2466 1HB  ASP A 166      -1.798  -5.861  -8.954  1.00  0.00              
ATOM   2467 2HB  ASP A 166      -1.584  -7.288  -7.911  1.00  0.00              
ATOM   2468  N   LYS A 167      -5.154  -5.246  -7.119  1.00  0.00              
ATOM   2469  CA  LYS A 167      -6.248  -4.324  -7.418  1.00  0.00              
ATOM   2470  C   LYS A 167      -6.049  -2.975  -6.735  1.00  0.00              
ATOM   2471  O   LYS A 167      -6.228  -1.928  -7.357  1.00  0.00              
ATOM   2472  CB  LYS A 167      -7.587  -4.931  -6.995  1.00  0.00              
ATOM   2473  CG  LYS A 167      -8.793  -4.041  -7.262  1.00  0.00              
ATOM   2474  CD  LYS A 167     -10.091  -4.745  -6.897  1.00  0.00              
ATOM   2475  CE  LYS A 167     -11.295  -3.846  -7.137  1.00  0.00              
ATOM   2476  NZ  LYS A 167     -12.578  -4.545  -6.849  1.00  0.00              
ATOM   2477  H   LYS A 167      -5.356  -6.140  -6.769  1.00  0.00              
ATOM   2478  HA  LYS A 167      -6.279  -4.123  -8.489  1.00  0.00              
ATOM   2479 1HB  LYS A 167      -7.700  -5.868  -7.541  1.00  0.00              
ATOM   2480 2HB  LYS A 167      -7.521  -5.140  -5.927  1.00  0.00              
ATOM   2481 1HG  LYS A 167      -8.691  -3.132  -6.669  1.00  0.00              
ATOM   2482 2HG  LYS A 167      -8.806  -3.783  -8.320  1.00  0.00              
ATOM   2483 1HD  LYS A 167     -10.182  -5.646  -7.504  1.00  0.00              
ATOM   2484 2HD  LYS A 167     -10.052  -5.021  -5.842  1.00  0.00              
ATOM   2485 1HE  LYS A 167     -11.205  -2.973  -6.492  1.00  0.00              
ATOM   2486 2HE  LYS A 167     -11.282  -3.529  -8.180  1.00  0.00              
ATOM   2487 1HZ  LYS A 167     -13.350  -3.915  -7.021  1.00  0.00              
ATOM   2488 2HZ  LYS A 167     -12.663  -5.354  -7.448  1.00  0.00              
ATOM   2489 3HZ  LYS A 167     -12.592  -4.837  -5.883  1.00  0.00              
ATOM   2490  N   VAL A 168      -5.669  -3.007  -5.457  1.00  0.00              
ATOM   2491  CA  VAL A 168      -5.546  -1.788  -4.660  1.00  0.00              
ATOM   2492  C   VAL A 168      -4.323  -0.968  -5.053  1.00  0.00              
ATOM   2493  O   VAL A 168      -4.273   0.237  -4.815  1.00  0.00              
ATOM   2494  CB  VAL A 168      -5.502  -2.086  -3.145  1.00  0.00              
ATOM   2495  CG1 VAL A 168      -6.725  -2.879  -2.730  1.00  0.00              
ATOM   2496  CG2 VAL A 168      -4.232  -2.829  -2.759  1.00  0.00              
ATOM   2497  H   VAL A 168      -5.468  -3.872  -5.041  1.00  0.00              
ATOM   2498  HA  VAL A 168      -6.388  -1.116  -4.831  1.00  0.00              
ATOM   2499  HB  VAL A 168      -5.518  -1.144  -2.615  1.00  0.00              
ATOM   2500 1HG1 VAL A 168      -6.681  -3.082  -1.660  1.00  0.00              
ATOM   2501 2HG1 VAL A 168      -7.624  -2.306  -2.954  1.00  0.00              
ATOM   2502 3HG1 VAL A 168      -6.750  -3.822  -3.276  1.00  0.00              
ATOM   2503 1HG2 VAL A 168      -4.233  -3.022  -1.687  1.00  0.00              
ATOM   2504 2HG2 VAL A 168      -4.188  -3.776  -3.298  1.00  0.00              
ATOM   2505 3HG2 VAL A 168      -3.363  -2.224  -3.017  1.00  0.00              
ATOM   2506  N   PHE A 169      -3.342  -1.617  -5.669  1.00  0.00              
ATOM   2507  CA  PHE A 169      -2.152  -0.912  -6.110  1.00  0.00              
ATOM   2508  C   PHE A 169      -2.405  -0.184  -7.421  1.00  0.00              
ATOM   2509  O   PHE A 169      -2.058   0.984  -7.559  1.00  0.00              
ATOM   2510  CB  PHE A 169      -0.973  -1.875  -6.267  1.00  0.00              
ATOM   2511  CG  PHE A 169      -0.439  -2.394  -4.960  1.00  0.00              
ATOM   2512  CD1 PHE A 169       0.482  -1.653  -4.237  1.00  0.00              
ATOM   2513  CD2 PHE A 169      -0.857  -3.614  -4.456  1.00  0.00              
ATOM   2514  CE1 PHE A 169       0.977  -2.120  -3.034  1.00  0.00              
ATOM   2515  CE2 PHE A 169      -0.365  -4.088  -3.254  1.00  0.00              
ATOM   2516  CZ  PHE A 169       0.553  -3.339  -2.544  1.00  0.00              
ATOM   2517  H   PHE A 169      -3.427  -2.578  -5.832  1.00  0.00              
ATOM   2518  HA  PHE A 169      -1.880  -0.151  -5.378  1.00  0.00              
ATOM   2519 1HB  PHE A 169      -1.273  -2.744  -6.848  1.00  0.00              
ATOM   2520 2HB  PHE A 169      -0.144  -1.374  -6.766  1.00  0.00              
ATOM   2521  HD1 PHE A 169       0.815  -0.699  -4.619  1.00  0.00              
ATOM   2522  HD2 PHE A 169      -1.574  -4.201  -5.013  1.00  0.00              
ATOM   2523  HE1 PHE A 169       1.693  -1.535  -2.477  1.00  0.00              
ATOM   2524  HE2 PHE A 169      -0.699  -5.040  -2.872  1.00  0.00              
ATOM   2525  HZ  PHE A 169       0.937  -3.706  -1.605  1.00  0.00              
ATOM   2526  N   PHE A 170      -3.073  -0.852  -8.356  1.00  0.00              
ATOM   2527  CA  PHE A 170      -3.338  -0.270  -9.668  1.00  0.00              
ATOM   2528  C   PHE A 170      -4.433   0.795  -9.619  1.00  0.00              
ATOM   2529  O   PHE A 170      -4.366   1.783 -10.350  1.00  0.00              
ATOM   2530  CB  PHE A 170      -3.692  -1.354 -10.688  1.00  0.00              
ATOM   2531  CG  PHE A 170      -2.506  -2.170 -11.119  1.00  0.00              
ATOM   2532  CD1 PHE A 170      -1.474  -1.574 -11.823  1.00  0.00              
ATOM   2533  CD2 PHE A 170      -2.418  -3.521 -10.825  1.00  0.00              
ATOM   2534  CE1 PHE A 170      -0.375  -2.305 -12.224  1.00  0.00              
ATOM   2535  CE2 PHE A 170      -1.321  -4.261 -11.225  1.00  0.00              
ATOM   2536  CZ  PHE A 170      -0.296  -3.649 -11.927  1.00  0.00              
ATOM   2537  H   PHE A 170      -3.396  -1.761  -8.159  1.00  0.00              
ATOM   2538  HA  PHE A 170      -2.445   0.238 -10.035  1.00  0.00              
ATOM   2539 1HB  PHE A 170      -4.417  -2.045 -10.264  1.00  0.00              
ATOM   2540 2HB  PHE A 170      -4.106  -0.899 -11.588  1.00  0.00              
ATOM   2541  HD1 PHE A 170      -1.533  -0.521 -12.055  1.00  0.00              
ATOM   2542  HD2 PHE A 170      -3.217  -3.996 -10.276  1.00  0.00              
ATOM   2543  HE1 PHE A 170       0.424  -1.823 -12.772  1.00  0.00              
ATOM   2544  HE2 PHE A 170      -1.262  -5.312 -10.991  1.00  0.00              
ATOM   2545  HZ  PHE A 170       0.564  -4.222 -12.240  1.00  0.00              
ATOM   2546  N   ASP A 171      -5.434   0.605  -8.762  1.00  0.00              
ATOM   2547  CA  ASP A 171      -6.482   1.614  -8.584  1.00  0.00              
ATOM   2548  C   ASP A 171      -5.907   2.891  -7.996  1.00  0.00              
ATOM   2549  O   ASP A 171      -6.285   3.996  -8.394  1.00  0.00              
ATOM   2550  CB  ASP A 171      -7.602   1.081  -7.687  1.00  0.00              
ATOM   2551  CG  ASP A 171      -8.511   0.059  -8.355  1.00  0.00              
ATOM   2552  OD1 ASP A 171      -8.430  -0.086  -9.553  1.00  0.00              
ATOM   2553  OD2 ASP A 171      -9.161  -0.678  -7.653  1.00  0.00              
ATOM   2554  H   ASP A 171      -5.476  -0.228  -8.242  1.00  0.00              
ATOM   2555  HA  ASP A 171      -6.910   1.876  -9.552  1.00  0.00              
ATOM   2556 1HB  ASP A 171      -7.245   0.684  -6.737  1.00  0.00              
ATOM   2557 2HB  ASP A 171      -8.160   2.002  -7.511  1.00  0.00              
ATOM   2558  N   LEU A 172      -4.971   2.736  -7.067  1.00  0.00              
ATOM   2559  CA  LEU A 172      -4.337   3.875  -6.414  1.00  0.00              
ATOM   2560  C   LEU A 172      -3.455   4.625  -7.409  1.00  0.00              
ATOM   2561  O   LEU A 172      -3.431   5.855  -7.441  1.00  0.00              
ATOM   2562  CB  LEU A 172      -3.515   3.410  -5.206  1.00  0.00              
ATOM   2563  CG  LEU A 172      -2.773   4.523  -4.454  1.00  0.00              
ATOM   2564  CD1 LEU A 172      -3.764   5.567  -3.956  1.00  0.00              
ATOM   2565  CD2 LEU A 172      -1.995   3.922  -3.293  1.00  0.00              
ATOM   2566  H   LEU A 172      -4.704   1.827  -6.808  1.00  0.00              
ATOM   2567  HA  LEU A 172      -5.101   4.572  -6.073  1.00  0.00              
ATOM   2568 1HB  LEU A 172      -4.318   3.013  -4.587  1.00  0.00              
ATOM   2569 2HB  LEU A 172      -2.827   2.606  -5.469  1.00  0.00              
ATOM   2570  HG  LEU A 172      -2.054   4.959  -5.148  1.00  0.00              
ATOM   2571 1HD1 LEU A 172      -3.229   6.353  -3.424  1.00  0.00              
ATOM   2572 2HD1 LEU A 172      -4.293   6.000  -4.805  1.00  0.00              
ATOM   2573 3HD1 LEU A 172      -4.480   5.096  -3.283  1.00  0.00              
ATOM   2574 1HD2 LEU A 172      -1.468   4.714  -2.760  1.00  0.00              
ATOM   2575 2HD2 LEU A 172      -2.684   3.421  -2.613  1.00  0.00              
ATOM   2576 3HD2 LEU A 172      -1.273   3.199  -3.674  1.00  0.00              
ATOM   2577  N   MET A 173      -2.741   3.864  -8.224  1.00  0.00              
ATOM   2578  CA  MET A 173      -1.909   4.420  -9.280  1.00  0.00              
ATOM   2579  C   MET A 173      -2.738   5.234 -10.271  1.00  0.00              
ATOM   2580  O   MET A 173      -2.284   6.273 -10.756  1.00  0.00              
ATOM   2581  CB  MET A 173      -1.176   3.292 -10.004  1.00  0.00              
ATOM   2582  CG  MET A 173      -0.052   2.677  -9.185  1.00  0.00              
ATOM   2583  SD  MET A 173       0.663   1.219  -9.964  1.00  0.00              
ATOM   2584  CE  MET A 173       1.588   1.972 -11.286  1.00  0.00              
ATOM   2585  H   MET A 173      -2.767   2.885  -8.103  1.00  0.00              
ATOM   2586  HA  MET A 173      -1.178   5.107  -8.854  1.00  0.00              
ATOM   2587 1HB  MET A 173      -1.918   2.533 -10.245  1.00  0.00              
ATOM   2588 2HB  MET A 173      -0.774   3.714 -10.926  1.00  0.00              
ATOM   2589 1HG  MET A 173       0.725   3.430  -9.056  1.00  0.00              
ATOM   2590 2HG  MET A 173      -0.456   2.399  -8.211  1.00  0.00              
ATOM   2591 1HE  MET A 173       2.093   1.198 -11.865  1.00  0.00              
ATOM   2592 2HE  MET A 173       0.910   2.527 -11.935  1.00  0.00              
ATOM   2593 3HE  MET A 173       2.330   2.653 -10.868  1.00  0.00              
ATOM   2594  N   ARG A 174      -3.944   4.767 -10.566  1.00  0.00              
ATOM   2595  CA  ARG A 174      -4.880   5.528 -11.385  1.00  0.00              
ATOM   2596  C   ARG A 174      -5.342   6.787 -10.664  1.00  0.00              
ATOM   2597  O   ARG A 174      -5.508   7.833 -11.289  1.00  0.00              
ATOM   2598  CB  ARG A 174      -6.059   4.682 -11.845  1.00  0.00              
ATOM   2599  CG  ARG A 174      -5.724   3.634 -12.893  1.00  0.00              
ATOM   2600  CD  ARG A 174      -6.855   2.739 -13.248  1.00  0.00              
ATOM   2601  NE  ARG A 174      -6.537   1.731 -14.247  1.00  0.00              
ATOM   2602  CZ  ARG A 174      -7.380   0.762 -14.652  1.00  0.00              
ATOM   2603  NH1 ARG A 174      -8.578   0.641 -14.122  1.00  0.00              
ATOM   2604  NH2 ARG A 174      -6.963  -0.081 -15.580  1.00  0.00              
ATOM   2605  H   ARG A 174      -4.213   3.880 -10.229  1.00  0.00              
ATOM   2606  HA  ARG A 174      -4.387   5.857 -12.300  1.00  0.00              
ATOM   2607 1HB  ARG A 174      -6.461   4.191 -10.961  1.00  0.00              
ATOM   2608 2HB  ARG A 174      -6.802   5.369 -12.249  1.00  0.00              
ATOM   2609 1HG  ARG A 174      -5.400   4.142 -13.802  1.00  0.00              
ATOM   2610 2HG  ARG A 174      -4.910   3.013 -12.515  1.00  0.00              
ATOM   2611 1HD  ARG A 174      -7.188   2.217 -12.352  1.00  0.00              
ATOM   2612 2HD  ARG A 174      -7.673   3.342 -13.642  1.00  0.00              
ATOM   2613  HE  ARG A 174      -5.684   1.594 -14.774  1.00  0.00              
ATOM   2614 1HH1 ARG A 174      -8.875   1.283 -13.401  1.00  0.00              
ATOM   2615 2HH1 ARG A 174      -9.195  -0.092 -14.439  1.00  0.00              
ATOM   2616 1HH2 ARG A 174      -6.033   0.015 -15.964  1.00  0.00              
ATOM   2617 2HH2 ARG A 174      -7.575  -0.817 -15.901  1.00  0.00              
ATOM   2618  N   GLU A 175      -5.537   6.693  -9.350  1.00  0.00              
ATOM   2619  CA  GLU A 175      -5.904   7.864  -8.556  1.00  0.00              
ATOM   2620  C   GLU A 175      -4.771   8.881  -8.562  1.00  0.00              
ATOM   2621  O   GLU A 175      -5.008  10.090  -8.588  1.00  0.00              
ATOM   2622  CB  GLU A 175      -6.249   7.464  -7.120  1.00  0.00              
ATOM   2623  CG  GLU A 175      -7.600   6.780  -6.966  1.00  0.00              
ATOM   2624  CD  GLU A 175      -8.724   7.695  -7.366  1.00  0.00              
ATOM   2625  OE1 GLU A 175      -8.784   8.789  -6.857  1.00  0.00              
ATOM   2626  OE2 GLU A 175      -9.456   7.347  -8.262  1.00  0.00              
ATOM   2627  H   GLU A 175      -5.445   5.820  -8.907  1.00  0.00              
ATOM   2628  HA  GLU A 175      -6.775   8.351  -8.996  1.00  0.00              
ATOM   2629 1HB  GLU A 175      -5.461   6.791  -6.780  1.00  0.00              
ATOM   2630 2HB  GLU A 175      -6.232   8.375  -6.523  1.00  0.00              
ATOM   2631 1HG  GLU A 175      -7.679   5.845  -7.520  1.00  0.00              
ATOM   2632 2HG  GLU A 175      -7.662   6.574  -5.898  1.00  0.00              
ATOM   2633  N   ILE A 176      -3.543   8.376  -8.551  1.00  0.00              
ATOM   2634  CA  ILE A 176      -2.355   9.217  -8.631  1.00  0.00              
ATOM   2635  C   ILE A 176      -2.289   9.950  -9.973  1.00  0.00              
ATOM   2636  O   ILE A 176      -1.999  11.147 -10.021  1.00  0.00              
ATOM   2637  CB  ILE A 176      -1.071   8.384  -8.400  1.00  0.00              
ATOM   2638  CG1 ILE A 176      -1.021   7.920  -6.940  1.00  0.00              
ATOM   2639  CG2 ILE A 176       0.175   9.195  -8.744  1.00  0.00              
ATOM   2640  CD1 ILE A 176       0.034   6.874  -6.663  1.00  0.00              
ATOM   2641  H   ILE A 176      -3.433   7.403  -8.474  1.00  0.00              
ATOM   2642  HA  ILE A 176      -2.395  10.009  -7.884  1.00  0.00              
ATOM   2643  HB  ILE A 176      -1.103   7.519  -9.047  1.00  0.00              
ATOM   2644 1HG1 ILE A 176      -0.827   8.799  -6.327  1.00  0.00              
ATOM   2645 2HG1 ILE A 176      -2.004   7.517  -6.695  1.00  0.00              
ATOM   2646 1HG2 ILE A 176       1.063   8.588  -8.572  1.00  0.00              
ATOM   2647 2HG2 ILE A 176       0.137   9.493  -9.791  1.00  0.00              
ATOM   2648 3HG2 ILE A 176       0.216  10.084  -8.115  1.00  0.00              
ATOM   2649 1HD1 ILE A 176       0.004   6.599  -5.609  1.00  0.00              
ATOM   2650 2HD1 ILE A 176      -0.159   5.991  -7.273  1.00  0.00              
ATOM   2651 3HD1 ILE A 176       1.018   7.274  -6.905  1.00  0.00              
ATOM   2652  N   ARG A 177      -2.596   9.238 -11.061  1.00  0.00              
ATOM   2653  CA  ARG A 177      -2.639   9.857 -12.381  1.00  0.00              
ATOM   2654  C   ARG A 177      -3.644  10.998 -12.379  1.00  0.00              
ATOM   2655  O   ARG A 177      -3.361  12.089 -12.858  1.00  0.00              
ATOM   2656  CB  ARG A 177      -3.035   8.844 -13.462  1.00  0.00              
ATOM   2657  CG  ARG A 177      -1.929   7.885 -13.877  1.00  0.00              
ATOM   2658  CD  ARG A 177      -2.380   7.009 -15.043  1.00  0.00              
ATOM   2659  NE  ARG A 177      -1.263   6.350 -15.728  1.00  0.00              
ATOM   2660  CZ  ARG A 177      -1.397   5.618 -16.840  1.00  0.00              
ATOM   2661  NH1 ARG A 177      -2.588   5.437 -17.391  1.00  0.00              
ATOM   2662  NH2 ARG A 177      -0.333   5.097 -17.422  1.00  0.00              
ATOM   2663  H   ARG A 177      -2.822   8.293 -10.965  1.00  0.00              
ATOM   2664  HA  ARG A 177      -1.663  10.279 -12.622  1.00  0.00              
ATOM   2665 1HB  ARG A 177      -3.875   8.273 -13.070  1.00  0.00              
ATOM   2666 2HB  ARG A 177      -3.357   9.417 -14.332  1.00  0.00              
ATOM   2667 1HG  ARG A 177      -1.057   8.468 -14.172  1.00  0.00              
ATOM   2668 2HG  ARG A 177      -1.675   7.257 -13.021  1.00  0.00              
ATOM   2669 1HD  ARG A 177      -3.052   6.237 -14.667  1.00  0.00              
ATOM   2670 2HD  ARG A 177      -2.908   7.627 -15.768  1.00  0.00              
ATOM   2671  HE  ARG A 177      -0.365   6.469 -15.347  1.00  0.00              
ATOM   2672 1HH1 ARG A 177      -3.406   5.855 -16.970  1.00  0.00              
ATOM   2673 2HH1 ARG A 177      -2.674   4.883 -18.230  1.00  0.00              
ATOM   2674 1HH2 ARG A 177       0.584   5.253 -17.025  1.00  0.00              
ATOM   2675 2HH2 ARG A 177      -0.440   4.546 -18.260  1.00  0.00              
ATOM   2676  N   THR A 178      -4.805  10.737 -11.795  1.00  0.00              
ATOM   2677  CA  THR A 178      -5.882  11.713 -11.748  1.00  0.00              
ATOM   2678  C   THR A 178      -5.476  12.942 -10.931  1.00  0.00              
ATOM   2679  O   THR A 178      -5.646  14.076 -11.372  1.00  0.00              
ATOM   2680  CB  THR A 178      -7.164  11.106 -11.148  1.00  0.00              
ATOM   2681  OG1 THR A 178      -7.623  10.034 -11.981  1.00  0.00              
ATOM   2682  CG2 THR A 178      -8.254  12.162 -11.041  1.00  0.00              
ATOM   2683  H   THR A 178      -4.947   9.856 -11.391  1.00  0.00              
ATOM   2684  HA  THR A 178      -6.100  12.070 -12.755  1.00  0.00              
ATOM   2685  HB  THR A 178      -6.940  10.714 -10.156  1.00  0.00              
ATOM   2686  HG1 THR A 178      -7.112   9.244 -11.794  1.00  0.00              
ATOM   2687 1HG2 THR A 178      -9.152  11.713 -10.615  1.00  0.00              
ATOM   2688 2HG2 THR A 178      -7.913  12.973 -10.398  1.00  0.00              
ATOM   2689 3HG2 THR A 178      -8.479  12.553 -12.031  1.00  0.00              
ATOM   2690  N   LYS A 179      -4.919  12.702  -9.747  1.00  0.00              
ATOM   2691  CA  LYS A 179      -4.571  13.778  -8.823  1.00  0.00              
ATOM   2692  C   LYS A 179      -3.394  14.603  -9.338  1.00  0.00              
ATOM   2693  O   LYS A 179      -3.305  15.804  -9.081  1.00  0.00              
ATOM   2694  CB  LYS A 179      -4.229  13.204  -7.441  1.00  0.00              
ATOM   2695  CG  LYS A 179      -5.381  13.229  -6.445  1.00  0.00              
ATOM   2696  CD  LYS A 179      -6.493  12.255  -6.803  1.00  0.00              
ATOM   2697  CE  LYS A 179      -7.602  12.288  -5.760  1.00  0.00              
ATOM   2698  NZ  LYS A 179      -8.845  11.614  -6.220  1.00  0.00              
ATOM   2699  H   LYS A 179      -4.739  11.772  -9.486  1.00  0.00              
ATOM   2700  HA  LYS A 179      -5.410  14.468  -8.728  1.00  0.00              
ATOM   2701 1HB  LYS A 179      -3.905  12.174  -7.595  1.00  0.00              
ATOM   2702 2HB  LYS A 179      -3.398  13.791  -7.049  1.00  0.00              
ATOM   2703 1HG  LYS A 179      -4.991  12.969  -5.460  1.00  0.00              
ATOM   2704 2HG  LYS A 179      -5.793  14.237  -6.418  1.00  0.00              
ATOM   2705 1HD  LYS A 179      -6.896  12.532  -7.778  1.00  0.00              
ATOM   2706 2HD  LYS A 179      -6.071  11.252  -6.857  1.00  0.00              
ATOM   2707 1HE  LYS A 179      -7.241  11.792  -4.861  1.00  0.00              
ATOM   2708 2HE  LYS A 179      -7.826  13.331  -5.534  1.00  0.00              
ATOM   2709 1HZ  LYS A 179      -9.544  11.665  -5.493  1.00  0.00              
ATOM   2710 2HZ  LYS A 179      -9.191  12.073  -7.052  1.00  0.00              
ATOM   2711 3HZ  LYS A 179      -8.647  10.646  -6.428  1.00  0.00              
ATOM   2712  N   LYS A 180      -2.505  13.959 -10.078  1.00  0.00              
ATOM   2713  CA  LYS A 180      -1.320  14.625 -10.607  1.00  0.00              
ATOM   2714  C   LYS A 180      -1.609  15.399 -11.896  1.00  0.00              
ATOM   2715  O   LYS A 180      -1.035  16.465 -12.118  1.00  0.00              
ATOM   2716  CB  LYS A 180      -0.210  13.602 -10.853  1.00  0.00              
ATOM   2717  CG  LYS A 180       0.426  13.046  -9.585  1.00  0.00              
ATOM   2718  CD  LYS A 180       1.135  14.138  -8.798  1.00  0.00              
ATOM   2719  CE  LYS A 180       1.769  13.585  -7.530  1.00  0.00              
ATOM   2720  NZ  LYS A 180       2.454  14.645  -6.741  1.00  0.00              
ATOM   2721  H   LYS A 180      -2.644  13.004 -10.270  1.00  0.00              
ATOM   2722  HA  LYS A 180      -0.963  15.367  -9.892  1.00  0.00              
ATOM   2723 1HB  LYS A 180      -0.650  12.785 -11.426  1.00  0.00              
ATOM   2724 2HB  LYS A 180       0.554  14.095 -11.455  1.00  0.00              
ATOM   2725 1HG  LYS A 180      -0.359  12.605  -8.970  1.00  0.00              
ATOM   2726 2HG  LYS A 180       1.144  12.276  -9.867  1.00  0.00              
ATOM   2727 1HD  LYS A 180       1.909  14.576  -9.430  1.00  0.00              
ATOM   2728 2HD  LYS A 180       0.406  14.905  -8.534  1.00  0.00              
ATOM   2729 1HE  LYS A 180       0.985  13.132  -6.925  1.00  0.00              
ATOM   2730 2HE  LYS A 180       2.492  12.821  -7.816  1.00  0.00              
ATOM   2731 1HZ  LYS A 180       2.860  14.237  -5.911  1.00  0.00              
ATOM   2732 2HZ  LYS A 180       3.182  15.064  -7.303  1.00  0.00              
ATOM   2733 3HZ  LYS A 180       1.784  15.353  -6.477  1.00  0.00              
ATOM   2734  N   MET A 181      -2.500  14.886 -12.735  1.00  0.00              
ATOM   2735  CA  MET A 181      -2.885  15.604 -13.948  1.00  0.00              
ATOM   2736  C   MET A 181      -3.843  16.738 -13.606  1.00  0.00              
ATOM   2737  O   MET A 181      -3.789  17.812 -14.207  1.00  0.00              
ATOM   2738  CB  MET A 181      -3.529  14.664 -14.974  1.00  0.00              
ATOM   2739  CG  MET A 181      -2.546  13.694 -15.611  1.00  0.00              
ATOM   2740  SD  MET A 181      -3.261  12.780 -16.995  1.00  0.00              
ATOM   2741  CE  MET A 181      -4.343  11.646 -16.132  1.00  0.00              
ATOM   2742  H   MET A 181      -2.907  14.013 -12.538  1.00  0.00              
ATOM   2743  HA  MET A 181      -2.006  16.053 -14.409  1.00  0.00              
ATOM   2744 1HB  MET A 181      -4.309  14.111 -14.450  1.00  0.00              
ATOM   2745 2HB  MET A 181      -3.981  15.292 -15.741  1.00  0.00              
ATOM   2746 1HG  MET A 181      -1.689  14.264 -15.967  1.00  0.00              
ATOM   2747 2HG  MET A 181      -2.223  12.988 -14.847  1.00  0.00              
ATOM   2748 1HE  MET A 181      -4.857  11.012 -16.854  1.00  0.00              
ATOM   2749 2HE  MET A 181      -3.754  11.024 -15.454  1.00  0.00              
ATOM   2750 3HE  MET A 181      -5.078  12.211 -15.558  1.00  0.00              
ATOM   2751  N   SER A 182      -4.710  16.481 -12.626  1.00  0.00              
ATOM   2752  CA  SER A 182      -5.686  17.458 -12.155  1.00  0.00              
ATOM   2753  C   SER A 182      -6.707  17.799 -13.242  1.00  0.00              
ATOM   2754  O   SER A 182      -6.840  17.084 -14.238  1.00  0.00              
ATOM   2755  CB  SER A 182      -4.976  18.712 -11.685  1.00  0.00              
ATOM   2756  OG  SER A 182      -5.820  19.544 -10.937  1.00  0.00              
ATOM   2757  H   SER A 182      -4.695  15.599 -12.207  1.00  0.00              
ATOM   2758  HA  SER A 182      -6.206  17.148 -11.248  1.00  0.00              
ATOM   2759 1HB  SER A 182      -4.127  18.422 -11.067  1.00  0.00              
ATOM   2760 2HB  SER A 182      -4.619  19.260 -12.556  1.00  0.00              
ATOM   2761  HG  SER A 182      -5.882  19.211 -10.038  1.00  0.00              
ATOM   2762  N   GLU A 183      -7.440  18.882 -13.035  1.00  0.00              
ATOM   2763  CA  GLU A 183      -8.445  19.314 -13.987  1.00  0.00              
ATOM   2764  C   GLU A 183      -8.153  20.728 -14.467  1.00  0.00              
ATOM   2765  O   GLU A 183      -8.487  21.706 -13.801  1.00  0.00              
ATOM   2766  CB  GLU A 183      -9.841  19.239 -13.364  1.00  0.00              
ATOM   2767  CG  GLU A 183     -10.308  17.829 -13.034  1.00  0.00              
ATOM   2768  CD  GLU A 183     -11.705  17.831 -12.478  1.00  0.00              
ATOM   2769  OE1 GLU A 183     -12.296  18.883 -12.412  1.00  0.00              
ATOM   2770  OE2 GLU A 183     -12.224  16.770 -12.224  1.00  0.00              
ATOM   2771  H   GLU A 183      -7.306  19.402 -12.216  1.00  0.00              
ATOM   2772  HA  GLU A 183      -8.422  18.670 -14.867  1.00  0.00              
ATOM   2773 1HB  GLU A 183      -9.815  19.835 -12.452  1.00  0.00              
ATOM   2774 2HB  GLU A 183     -10.532  19.692 -14.076  1.00  0.00              
ATOM   2775 1HG  GLU A 183     -10.257  17.145 -13.882  1.00  0.00              
ATOM   2776 2HG  GLU A 183      -9.611  17.502 -12.264  1.00  0.00              
ATOM   2777  N   ASN A 184      -7.491  20.825 -15.608  1.00  0.00              
ATOM   2778  CA  ASN A 184      -7.167  22.118 -16.191  1.00  0.00              
ATOM   2779  C   ASN A 184      -8.418  22.707 -16.816  1.00  0.00              
ATOM   2780  O   ASN A 184      -8.595  22.671 -18.034  1.00  0.00              
ATOM   2781  CB  ASN A 184      -6.049  22.021 -17.212  1.00  0.00              
ATOM   2782  CG  ASN A 184      -5.571  23.354 -17.716  1.00  0.00              
ATOM   2783  OD1 ASN A 184      -5.809  24.397 -17.094  1.00  0.00              
ATOM   2784  ND2 ASN A 184      -4.971  23.338 -18.878  1.00  0.00              
ATOM   2785  H   ASN A 184      -7.218  20.006 -16.077  1.00  0.00              
ATOM   2786  HA  ASN A 184      -6.830  22.802 -15.410  1.00  0.00              
ATOM   2787 1HB  ASN A 184      -5.188  21.375 -17.038  1.00  0.00              
ATOM   2788 2HB  ASN A 184      -6.694  21.571 -17.968  1.00  0.00              
ATOM   2789 1HD2 ASN A 184      -4.625  24.189 -19.274  1.00  0.00              
ATOM   2790 2HD2 ASN A 184      -4.857  22.474 -19.368  1.00  0.00              
ATOM   2791  N   LYS A 185      -9.302  23.202 -15.971  1.00  0.00              
ATOM   2792  CA  LYS A 185     -10.571  23.745 -16.420  1.00  0.00              
ATOM   2793  C   LYS A 185     -10.672  25.217 -16.059  1.00  0.00              
ATOM   2794  O   LYS A 185     -11.065  25.521 -14.918  1.00  0.00              
ATOM   2795  OXT LYS A 185     -10.376  26.054 -16.866  1.00  0.00              
ATOM   2796  CB  LYS A 185     -11.738  22.966 -15.811  1.00  0.00              
ATOM   2797  CG  LYS A 185     -11.809  21.505 -16.237  1.00  0.00              
ATOM   2798  CD  LYS A 185     -13.003  20.803 -15.609  1.00  0.00              
ATOM   2799  CE  LYS A 185     -13.043  19.331 -15.989  1.00  0.00              
ATOM   2800  NZ  LYS A 185     -14.218  18.635 -15.397  1.00  0.00              
ATOM   2801  H   LYS A 185      -9.091  23.213 -15.014  1.00  0.00              
ATOM   2802  HA  LYS A 185     -10.638  23.676 -17.506  1.00  0.00              
ATOM   2803 1HB  LYS A 185     -11.629  23.022 -14.728  1.00  0.00              
ATOM   2804 2HB  LYS A 185     -12.654  23.475 -16.110  1.00  0.00              
ATOM   2805 1HG  LYS A 185     -11.894  21.465 -17.325  1.00  0.00              
ATOM   2806 2HG  LYS A 185     -10.890  21.009 -15.929  1.00  0.00              
ATOM   2807 1HD  LYS A 185     -12.929  20.897 -14.524  1.00  0.00              
ATOM   2808 2HD  LYS A 185     -13.914  21.292 -15.952  1.00  0.00              
ATOM   2809 1HE  LYS A 185     -13.089  19.260 -17.075  1.00  0.00              
ATOM   2810 2HE  LYS A 185     -12.127  18.860 -15.633  1.00  0.00              
ATOM   2811 1HZ  LYS A 185     -14.208  17.663 -15.673  1.00  0.00              
ATOM   2812 2HZ  LYS A 185     -14.177  18.699 -14.390  1.00  0.00              
ATOM   2813 3HZ  LYS A 185     -15.069  19.069 -15.727  1.00  0.00              
ATOM   2814  N   GLY B 391      38.291 -14.018  -4.097  1.00  0.00              
ATOM   2815  CA  GLY B 391      37.754 -13.120  -3.045  1.00  0.00              
ATOM   2816  C   GLY B 391      36.406 -12.554  -3.425  1.00  0.00              
ATOM   2817  O   GLY B 391      35.834 -12.947  -4.440  1.00  0.00              
ATOM   2818 1H   GLY B 391      39.163 -13.806  -4.538  1.00  0.00              
ATOM   2819 2H   GLY B 391      38.488 -14.975  -3.884  1.00  0.00              
ATOM   2820 3H   GLY B 391      37.765 -14.181  -4.931  1.00  0.00              
ATOM   2821 1HA  GLY B 391      37.648 -13.681  -2.117  1.00  0.00              
ATOM   2822 2HA  GLY B 391      38.449 -12.295  -2.892  1.00  0.00              
ATOM   2823  N   SER B 392      35.896 -11.638  -2.616  1.00  0.00              
ATOM   2824  CA  SER B 392      34.609 -11.021  -2.894  1.00  0.00              
ATOM   2825  C   SER B 392      34.789  -9.957  -3.968  1.00  0.00              
ATOM   2826  O   SER B 392      34.056  -9.925  -4.956  1.00  0.00              
ATOM   2827  CB  SER B 392      34.037 -10.402  -1.618  1.00  0.00              
ATOM   2828  OG  SER B 392      33.714 -11.405  -0.670  1.00  0.00              
ATOM   2829  H   SER B 392      36.392 -11.369  -1.814  1.00  0.00              
ATOM   2830  HA  SER B 392      33.835 -11.739  -3.170  1.00  0.00              
ATOM   2831 1HB  SER B 392      34.782  -9.727  -1.196  1.00  0.00              
ATOM   2832 2HB  SER B 392      33.142  -9.838  -1.875  1.00  0.00              
ATOM   2833  HG  SER B 392      33.660 -11.005   0.217  1.00  0.00              
ATOM   2834  N   GLU B 393      35.780  -9.095  -3.743  1.00  0.00              
ATOM   2835  CA  GLU B 393      36.171  -8.040  -4.677  1.00  0.00              
ATOM   2836  C   GLU B 393      35.002  -7.162  -5.119  1.00  0.00              
ATOM   2837  O   GLU B 393      34.753  -6.110  -4.528  1.00  0.00              
ATOM   2838  CB  GLU B 393      36.845  -8.654  -5.906  1.00  0.00              
ATOM   2839  CG  GLU B 393      38.201  -9.288  -5.630  1.00  0.00              
ATOM   2840  CD  GLU B 393      38.789  -9.888  -6.876  1.00  0.00              
ATOM   2841  OE1 GLU B 393      38.143  -9.844  -7.895  1.00  0.00              
ATOM   2842  OE2 GLU B 393      39.928 -10.291  -6.838  1.00  0.00              
ATOM   2843  H   GLU B 393      36.286  -9.179  -2.901  1.00  0.00              
ATOM   2844  HA  GLU B 393      36.873  -7.359  -4.194  1.00  0.00              
ATOM   2845 1HB  GLU B 393      36.165  -9.411  -6.297  1.00  0.00              
ATOM   2846 2HB  GLU B 393      36.960  -7.855  -6.639  1.00  0.00              
ATOM   2847 1HG  GLU B 393      38.920  -8.598  -5.185  1.00  0.00              
ATOM   2848 2HG  GLU B 393      37.974 -10.080  -4.917  1.00  0.00              
ATOM   2849  N   THR B 394      34.275  -7.601  -6.138  1.00  0.00              
ATOM   2850  CA  THR B 394      33.129  -6.857  -6.632  1.00  0.00              
ATOM   2851  C   THR B 394      32.031  -6.807  -5.573  1.00  0.00              
ATOM   2852  O   THR B 394      31.417  -5.761  -5.345  1.00  0.00              
ATOM   2853  CB  THR B 394      32.566  -7.475  -7.926  1.00  0.00              
ATOM   2854  OG1 THR B 394      33.562  -7.423  -8.956  1.00  0.00              
ATOM   2855  CG2 THR B 394      31.330  -6.717  -8.383  1.00  0.00              
ATOM   2856  H   THR B 394      34.513  -8.451  -6.570  1.00  0.00              
ATOM   2857  HA  THR B 394      33.420  -5.826  -6.835  1.00  0.00              
ATOM   2858  HB  THR B 394      32.305  -8.514  -7.736  1.00  0.00              
ATOM   2859  HG1 THR B 394      34.185  -8.145  -8.832  1.00  0.00              
ATOM   2860 1HG2 THR B 394      30.945  -7.168  -9.298  1.00  0.00              
ATOM   2861 2HG2 THR B 394      30.565  -6.764  -7.606  1.00  0.00              
ATOM   2862 3HG2 THR B 394      31.590  -5.676  -8.572  1.00  0.00              
ATOM   2863  N   GLN B 395      31.809  -7.938  -4.910  1.00  0.00              
ATOM   2864  CA  GLN B 395      30.792  -8.024  -3.869  1.00  0.00              
ATOM   2865  C   GLN B 395      31.170  -7.159  -2.677  1.00  0.00              
ATOM   2866  O   GLN B 395      30.313  -6.526  -2.070  1.00  0.00              
ATOM   2867  CB  GLN B 395      30.585  -9.466  -3.411  1.00  0.00              
ATOM   2868  CG  GLN B 395      29.894 -10.335  -4.440  1.00  0.00              
ATOM   2869  CD  GLN B 395      29.850 -11.793  -4.034  1.00  0.00              
ATOM   2870  OE1 GLN B 395      30.525 -12.210  -3.093  1.00  0.00              
ATOM   2871  NE2 GLN B 395      29.064 -12.575  -4.750  1.00  0.00              
ATOM   2872  H   GLN B 395      32.345  -8.734  -5.126  1.00  0.00              
ATOM   2873  HA  GLN B 395      29.846  -7.640  -4.250  1.00  0.00              
ATOM   2874 1HB  GLN B 395      31.573  -9.868  -3.183  1.00  0.00              
ATOM   2875 2HB  GLN B 395      29.992  -9.425  -2.499  1.00  0.00              
ATOM   2876 1HG  GLN B 395      28.926 -10.081  -4.874  1.00  0.00              
ATOM   2877 2HG  GLN B 395      30.672 -10.211  -5.195  1.00  0.00              
ATOM   2878 1HE2 GLN B 395      28.993 -13.549  -4.530  1.00  0.00              
ATOM   2879 2HE2 GLN B 395      28.539 -12.196  -5.512  1.00  0.00              
ATOM   2880  N   ALA B 396      32.460  -7.132  -2.352  1.00  0.00              
ATOM   2881  CA  ALA B 396      32.952  -6.316  -1.248  1.00  0.00              
ATOM   2882  C   ALA B 396      32.756  -4.837  -1.546  1.00  0.00              
ATOM   2883  O   ALA B 396      32.343  -4.070  -0.677  1.00  0.00              
ATOM   2884  CB  ALA B 396      34.419  -6.608  -0.978  1.00  0.00              
ATOM   2885  H   ALA B 396      33.093  -7.664  -2.877  1.00  0.00              
ATOM   2886  HA  ALA B 396      32.375  -6.553  -0.354  1.00  0.00              
ATOM   2887 1HB  ALA B 396      34.766  -5.989  -0.151  1.00  0.00              
ATOM   2888 2HB  ALA B 396      34.539  -7.661  -0.719  1.00  0.00              
ATOM   2889 3HB  ALA B 396      35.005  -6.385  -1.868  1.00  0.00              
ATOM   2890  N   GLY B 397      33.041  -4.447  -2.783  1.00  0.00              
ATOM   2891  CA  GLY B 397      32.866  -3.065  -3.181  1.00  0.00              
ATOM   2892  C   GLY B 397      31.413  -2.639  -3.115  1.00  0.00              
ATOM   2893  O   GLY B 397      31.099  -1.553  -2.637  1.00  0.00              
ATOM   2894  H   GLY B 397      33.375  -5.104  -3.429  1.00  0.00              
ATOM   2895 1HA  GLY B 397      33.448  -2.426  -2.516  1.00  0.00              
ATOM   2896 2HA  GLY B 397      33.220  -2.941  -4.204  1.00  0.00              
ATOM   2897  N   ILE B 398      30.526  -3.518  -3.579  1.00  0.00              
ATOM   2898  CA  ILE B 398      29.088  -3.265  -3.534  1.00  0.00              
ATOM   2899  C   ILE B 398      28.585  -3.160  -2.093  1.00  0.00              
ATOM   2900  O   ILE B 398      27.822  -2.257  -1.764  1.00  0.00              
ATOM   2901  CB  ILE B 398      28.299  -4.366  -4.266  1.00  0.00              
ATOM   2902  CG1 ILE B 398      28.594  -4.326  -5.767  1.00  0.00              
ATOM   2903  CG2 ILE B 398      26.809  -4.214  -4.008  1.00  0.00              
ATOM   2904  CD1 ILE B 398      28.092  -5.537  -6.520  1.00  0.00              
ATOM   2905  H   ILE B 398      30.846  -4.361  -3.962  1.00  0.00              
ATOM   2906  HA  ILE B 398      28.855  -2.297  -3.977  1.00  0.00              
ATOM   2907  HB  ILE B 398      28.632  -5.339  -3.906  1.00  0.00              
ATOM   2908 1HG1 ILE B 398      28.123  -3.428  -6.167  1.00  0.00              
ATOM   2909 2HG1 ILE B 398      29.676  -4.249  -5.883  1.00  0.00              
ATOM   2910 1HG2 ILE B 398      26.265  -4.999  -4.533  1.00  0.00              
ATOM   2911 2HG2 ILE B 398      26.614  -4.290  -2.940  1.00  0.00              
ATOM   2912 3HG2 ILE B 398      26.475  -3.239  -4.369  1.00  0.00              
ATOM   2913 1HD1 ILE B 398      28.338  -5.436  -7.579  1.00  0.00              
ATOM   2914 2HD1 ILE B 398      28.564  -6.436  -6.123  1.00  0.00              
ATOM   2915 3HD1 ILE B 398      27.012  -5.613  -6.407  1.00  0.00              
ATOM   2916  N   LYS B 399      29.039  -4.070  -1.232  1.00  0.00              
ATOM   2917  CA  LYS B 399      28.665  -4.046   0.180  1.00  0.00              
ATOM   2918  C   LYS B 399      29.106  -2.755   0.859  1.00  0.00              
ATOM   2919  O   LYS B 399      28.376  -2.203   1.687  1.00  0.00              
ATOM   2920  CB  LYS B 399      29.248  -5.252   0.917  1.00  0.00              
ATOM   2921  CG  LYS B 399      28.553  -6.558   0.581  1.00  0.00              
ATOM   2922  CD  LYS B 399      29.185  -7.723   1.312  1.00  0.00              
ATOM   2923  CE  LYS B 399      28.485  -9.027   0.969  1.00  0.00              
ATOM   2924  NZ  LYS B 399      29.076 -10.185   1.688  1.00  0.00              
ATOM   2925  H   LYS B 399      29.642  -4.776  -1.556  1.00  0.00              
ATOM   2926  HA  LYS B 399      27.579  -4.085   0.275  1.00  0.00              
ATOM   2927 1HB  LYS B 399      30.301  -5.312   0.647  1.00  0.00              
ATOM   2928 2HB  LYS B 399      29.157  -5.047   1.984  1.00  0.00              
ATOM   2929 1HG  LYS B 399      27.503  -6.476   0.868  1.00  0.00              
ATOM   2930 2HG  LYS B 399      28.624  -6.722  -0.494  1.00  0.00              
ATOM   2931 1HD  LYS B 399      30.236  -7.785   1.026  1.00  0.00              
ATOM   2932 2HD  LYS B 399      29.112  -7.542   2.384  1.00  0.00              
ATOM   2933 1HE  LYS B 399      27.434  -8.934   1.236  1.00  0.00              
ATOM   2934 2HE  LYS B 399      28.574  -9.187  -0.106  1.00  0.00              
ATOM   2935 1HZ  LYS B 399      28.583 -11.028   1.430  1.00  0.00              
ATOM   2936 2HZ  LYS B 399      30.052 -10.275   1.439  1.00  0.00              
ATOM   2937 3HZ  LYS B 399      28.995 -10.038   2.683  1.00  0.00              
ATOM   2938  N   GLU B 400      30.289  -2.269   0.507  1.00  0.00              
ATOM   2939  CA  GLU B 400      30.771  -1.005   1.043  1.00  0.00              
ATOM   2940  C   GLU B 400      29.864   0.137   0.603  1.00  0.00              
ATOM   2941  O   GLU B 400      29.483   0.987   1.409  1.00  0.00              
ATOM   2942  CB  GLU B 400      32.212  -0.742   0.599  1.00  0.00              
ATOM   2943  CG  GLU B 400      32.828   0.524   1.180  1.00  0.00              
ATOM   2944  CD  GLU B 400      34.268   0.665   0.775  1.00  0.00              
ATOM   2945  OE1 GLU B 400      34.749  -0.177   0.055  1.00  0.00              
ATOM   2946  OE2 GLU B 400      34.857   1.672   1.092  1.00  0.00              
ATOM   2947  H   GLU B 400      30.852  -2.774  -0.124  1.00  0.00              
ATOM   2948  HA  GLU B 400      30.745  -1.031   2.133  1.00  0.00              
ATOM   2949 1HB  GLU B 400      32.801  -1.605   0.905  1.00  0.00              
ATOM   2950 2HB  GLU B 400      32.202  -0.674  -0.489  1.00  0.00              
ATOM   2951 1HG  GLU B 400      32.285   1.431   0.914  1.00  0.00              
ATOM   2952 2HG  GLU B 400      32.766   0.367   2.256  1.00  0.00              
ATOM   2953  N   GLU B 401      29.502   0.142  -0.675  1.00  0.00              
ATOM   2954  CA  GLU B 401      28.616   1.162  -1.204  1.00  0.00              
ATOM   2955  C   GLU B 401      27.230   1.055  -0.580  1.00  0.00              
ATOM   2956  O   GLU B 401      26.561   2.068  -0.388  1.00  0.00              
ATOM   2957  CB  GLU B 401      28.522   1.052  -2.728  1.00  0.00              
ATOM   2958  CG  GLU B 401      29.787   1.466  -3.466  1.00  0.00              
ATOM   2959  CD  GLU B 401      29.653   1.237  -4.947  1.00  0.00              
ATOM   2960  OE1 GLU B 401      28.637   0.732  -5.361  1.00  0.00              
ATOM   2961  OE2 GLU B 401      30.517   1.668  -5.675  1.00  0.00              
ATOM   2962  H   GLU B 401      29.843  -0.559  -1.276  1.00  0.00              
ATOM   2963  HA  GLU B 401      28.997   2.151  -0.950  1.00  0.00              
ATOM   2964 1HB  GLU B 401      28.291   0.013  -2.958  1.00  0.00              
ATOM   2965 2HB  GLU B 401      27.693   1.688  -3.041  1.00  0.00              
ATOM   2966 1HG  GLU B 401      30.076   2.500  -3.285  1.00  0.00              
ATOM   2967 2HG  GLU B 401      30.549   0.801  -3.063  1.00  0.00              
ATOM   2968  N   ILE B 402      26.804  -0.166  -0.258  1.00  0.00              
ATOM   2969  CA  ILE B 402      25.529  -0.359   0.429  1.00  0.00              
ATOM   2970  C   ILE B 402      25.595   0.287   1.806  1.00  0.00              
ATOM   2971  O   ILE B 402      24.665   0.971   2.219  1.00  0.00              
ATOM   2972  CB  ILE B 402      25.138  -1.852   0.575  1.00  0.00              
ATOM   2973  CG1 ILE B 402      24.764  -2.452  -0.786  1.00  0.00              
ATOM   2974  CG2 ILE B 402      23.972  -2.000   1.549  1.00  0.00              
ATOM   2975  CD1 ILE B 402      24.642  -3.961  -0.774  1.00  0.00              
ATOM   2976  H   ILE B 402      27.347  -0.950  -0.501  1.00  0.00              
ATOM   2977  HA  ILE B 402      24.726   0.151  -0.101  1.00  0.00              
ATOM   2978  HB  ILE B 402      25.983  -2.390   0.978  1.00  0.00              
ATOM   2979 1HG1 ILE B 402      23.812  -2.012  -1.084  1.00  0.00              
ATOM   2980 2HG1 ILE B 402      25.537  -2.155  -1.494  1.00  0.00              
ATOM   2981 1HG2 ILE B 402      23.707  -3.053   1.641  1.00  0.00              
ATOM   2982 2HG2 ILE B 402      24.260  -1.612   2.525  1.00  0.00              
ATOM   2983 3HG2 ILE B 402      23.113  -1.441   1.175  1.00  0.00              
ATOM   2984 1HD1 ILE B 402      24.375  -4.313  -1.770  1.00  0.00              
ATOM   2985 2HD1 ILE B 402      25.594  -4.401  -0.477  1.00  0.00              
ATOM   2986 3HD1 ILE B 402      23.868  -4.258  -0.067  1.00  0.00              
ATOM   2987  N   ARG B 403      26.728   0.109   2.483  1.00  0.00              
ATOM   2988  CA  ARG B 403      26.953   0.744   3.775  1.00  0.00              
ATOM   2989  C   ARG B 403      27.007   2.263   3.631  1.00  0.00              
ATOM   2990  O   ARG B 403      26.573   2.989   4.525  1.00  0.00              
ATOM   2991  CB  ARG B 403      28.190   0.203   4.475  1.00  0.00              
ATOM   2992  CG  ARG B 403      28.061  -1.220   4.991  1.00  0.00              
ATOM   2993  CD  ARG B 403      29.310  -1.776   5.573  1.00  0.00              
ATOM   2994  NE  ARG B 403      29.191  -3.138   6.068  1.00  0.00              
ATOM   2995  CZ  ARG B 403      30.216  -3.873   6.543  1.00  0.00              
ATOM   2996  NH1 ARG B 403      31.442  -3.397   6.555  1.00  0.00              
ATOM   2997  NH2 ARG B 403      29.961  -5.095   6.974  1.00  0.00              
ATOM   2998  H   ARG B 403      27.427  -0.464   2.102  1.00  0.00              
ATOM   2999  HA  ARG B 403      26.123   0.521   4.446  1.00  0.00              
ATOM   3000 1HB  ARG B 403      29.008   0.253   3.758  1.00  0.00              
ATOM   3001 2HB  ARG B 403      28.398   0.870   5.311  1.00  0.00              
ATOM   3002 1HG  ARG B 403      27.293  -1.243   5.763  1.00  0.00              
ATOM   3003 2HG  ARG B 403      27.762  -1.863   4.162  1.00  0.00              
ATOM   3004 1HD  ARG B 403      30.088  -1.773   4.810  1.00  0.00              
ATOM   3005 2HD  ARG B 403      29.619  -1.151   6.409  1.00  0.00              
ATOM   3006  HE  ARG B 403      28.373  -3.730   6.137  1.00  0.00              
ATOM   3007 1HH1 ARG B 403      31.623  -2.466   6.204  1.00  0.00              
ATOM   3008 2HH1 ARG B 403      32.196  -3.963   6.914  1.00  0.00              
ATOM   3009 1HH2 ARG B 403      29.016  -5.451   6.941  1.00  0.00              
ATOM   3010 2HH2 ARG B 403      30.710  -5.667   7.335  1.00  0.00              
ATOM   3011  N   ARG B 404      27.527   2.736   2.502  1.00  0.00              
ATOM   3012  CA  ARG B 404      27.570   4.167   2.220  1.00  0.00              
ATOM   3013  C   ARG B 404      26.154   4.730   2.079  1.00  0.00              
ATOM   3014  O   ARG B 404      25.863   5.822   2.561  1.00  0.00              
ATOM   3015  CB  ARG B 404      28.427   4.490   1.004  1.00  0.00              
ATOM   3016  CG  ARG B 404      29.916   4.245   1.189  1.00  0.00              
ATOM   3017  CD  ARG B 404      30.728   4.459  -0.036  1.00  0.00              
ATOM   3018  NE  ARG B 404      32.127   4.088   0.096  1.00  0.00              
ATOM   3019  CZ  ARG B 404      33.042   4.192  -0.887  1.00  0.00              
ATOM   3020  NH1 ARG B 404      32.707   4.617  -2.083  1.00  0.00              
ATOM   3021  NH2 ARG B 404      34.287   3.832  -0.622  1.00  0.00              
ATOM   3022  H   ARG B 404      27.902   2.108   1.847  1.00  0.00              
ATOM   3023  HA  ARG B 404      28.039   4.693   3.051  1.00  0.00              
ATOM   3024 1HB  ARG B 404      28.060   3.874   0.184  1.00  0.00              
ATOM   3025 2HB  ARG B 404      28.262   5.541   0.771  1.00  0.00              
ATOM   3026 1HG  ARG B 404      30.286   4.921   1.960  1.00  0.00              
ATOM   3027 2HG  ARG B 404      30.060   3.213   1.512  1.00  0.00              
ATOM   3028 1HD  ARG B 404      30.309   3.865  -0.848  1.00  0.00              
ATOM   3029 2HD  ARG B 404      30.694   5.515  -0.303  1.00  0.00              
ATOM   3030  HE  ARG B 404      32.623   3.714   0.895  1.00  0.00              
ATOM   3031 1HH1 ARG B 404      31.748   4.873  -2.275  1.00  0.00              
ATOM   3032 2HH1 ARG B 404      33.407   4.688  -2.808  1.00  0.00              
ATOM   3033 1HH2 ARG B 404      34.526   3.489   0.298  1.00  0.00              
ATOM   3034 2HH2 ARG B 404      34.993   3.899  -1.341  1.00  0.00              
ATOM   3035  N   GLN B 405      25.274   3.971   1.429  1.00  0.00              
ATOM   3036  CA  GLN B 405      23.904   4.422   1.212  1.00  0.00              
ATOM   3037  C   GLN B 405      23.110   4.340   2.506  1.00  0.00              
ATOM   3038  O   GLN B 405      22.250   5.183   2.773  1.00  0.00              
ATOM   3039  CB  GLN B 405      23.208   3.600   0.121  1.00  0.00              
ATOM   3040  CG  GLN B 405      23.802   3.768  -1.270  1.00  0.00              
ATOM   3041  CD  GLN B 405      23.834   5.207  -1.743  1.00  0.00              
ATOM   3042  OE1 GLN B 405      22.865   5.946  -1.600  1.00  0.00              
ATOM   3043  NE2 GLN B 405      24.937   5.605  -2.351  1.00  0.00              
ATOM   3044  H   GLN B 405      25.548   3.083   1.103  1.00  0.00              
ATOM   3045  HA  GLN B 405      23.908   5.467   0.904  1.00  0.00              
ATOM   3046 1HB  GLN B 405      23.273   2.555   0.422  1.00  0.00              
ATOM   3047 2HB  GLN B 405      22.164   3.912   0.111  1.00  0.00              
ATOM   3048 1HG  GLN B 405      24.748   3.313  -1.567  1.00  0.00              
ATOM   3049 2HG  GLN B 405      22.982   3.261  -1.776  1.00  0.00              
ATOM   3050 1HE2 GLN B 405      25.013   6.546  -2.686  1.00  0.00              
ATOM   3051 2HE2 GLN B 405      25.696   4.966  -2.477  1.00  0.00              
ATOM   3052  N   GLU B 406      23.410   3.329   3.319  1.00  0.00              
ATOM   3053  CA  GLU B 406      22.788   3.196   4.629  1.00  0.00              
ATOM   3054  C   GLU B 406      23.207   4.356   5.518  1.00  0.00              
ATOM   3055  O   GLU B 406      22.390   4.916   6.241  1.00  0.00              
ATOM   3056  CB  GLU B 406      23.162   1.861   5.277  1.00  0.00              
ATOM   3057  CG  GLU B 406      22.497   0.646   4.646  1.00  0.00              
ATOM   3058  CD  GLU B 406      23.044  -0.634   5.215  1.00  0.00              
ATOM   3059  OE1 GLU B 406      23.961  -0.568   5.998  1.00  0.00              
ATOM   3060  OE2 GLU B 406      22.476  -1.667   4.954  1.00  0.00              
ATOM   3061  H   GLU B 406      24.061   2.651   3.024  1.00  0.00              
ATOM   3062  HA  GLU B 406      21.703   3.237   4.528  1.00  0.00              
ATOM   3063 1HB  GLU B 406      24.245   1.763   5.199  1.00  0.00              
ATOM   3064 2HB  GLU B 406      22.877   1.927   6.328  1.00  0.00              
ATOM   3065 1HG  GLU B 406      21.412   0.649   4.740  1.00  0.00              
ATOM   3066 2HG  GLU B 406      22.770   0.723   3.595  1.00  0.00              
ATOM   3067  N   PHE B 407      24.483   4.723   5.433  1.00  0.00              
ATOM   3068  CA  PHE B 407      25.017   5.882   6.144  1.00  0.00              
ATOM   3069  C   PHE B 407      24.298   7.161   5.727  1.00  0.00              
ATOM   3070  O   PHE B 407      23.879   7.949   6.577  1.00  0.00              
ATOM   3071  CB  PHE B 407      26.519   6.013   5.855  1.00  0.00              
ATOM   3072  CG  PHE B 407      27.151   7.263   6.403  1.00  0.00              
ATOM   3073  CD1 PHE B 407      27.504   7.353   7.738  1.00  0.00              
ATOM   3074  CD2 PHE B 407      27.394   8.350   5.576  1.00  0.00              
ATOM   3075  CE1 PHE B 407      28.086   8.502   8.240  1.00  0.00              
ATOM   3076  CE2 PHE B 407      27.973   9.501   6.072  1.00  0.00              
ATOM   3077  CZ  PHE B 407      28.319   9.578   7.406  1.00  0.00              
ATOM   3078  H   PHE B 407      25.092   4.188   4.874  1.00  0.00              
ATOM   3079  HA  PHE B 407      24.852   5.767   7.216  1.00  0.00              
ATOM   3080 1HB  PHE B 407      27.061   5.178   6.297  1.00  0.00              
ATOM   3081 2HB  PHE B 407      26.692   6.030   4.780  1.00  0.00              
ATOM   3082  HD1 PHE B 407      27.322   6.513   8.394  1.00  0.00              
ATOM   3083  HD2 PHE B 407      27.121   8.292   4.531  1.00  0.00              
ATOM   3084  HE1 PHE B 407      28.356   8.559   9.286  1.00  0.00              
ATOM   3085  HE2 PHE B 407      28.157  10.338   5.417  1.00  0.00              
ATOM   3086  HZ  PHE B 407      28.772  10.476   7.796  1.00  0.00              
ATOM   3087  N   LEU B 408      24.160   7.362   4.422  1.00  0.00              
ATOM   3088  CA  LEU B 408      23.532   8.567   3.895  1.00  0.00              
ATOM   3089  C   LEU B 408      22.068   8.638   4.301  1.00  0.00              
ATOM   3090  O   LEU B 408      21.559   9.708   4.637  1.00  0.00              
ATOM   3091  CB  LEU B 408      23.667   8.615   2.368  1.00  0.00              
ATOM   3092  CG  LEU B 408      25.091   8.845   1.845  1.00  0.00              
ATOM   3093  CD1 LEU B 408      25.126   8.669   0.333  1.00  0.00              
ATOM   3094  CD2 LEU B 408      25.557  10.240   2.236  1.00  0.00              
ATOM   3095  H   LEU B 408      24.494   6.681   3.796  1.00  0.00              
ATOM   3096  HA  LEU B 408      24.016   9.446   4.318  1.00  0.00              
ATOM   3097 1HB  LEU B 408      23.341   7.603   2.130  1.00  0.00              
ATOM   3098 2HB  LEU B 408      22.977   9.332   1.923  1.00  0.00              
ATOM   3099  HG  LEU B 408      25.740   8.124   2.343  1.00  0.00              
ATOM   3100 1HD1 LEU B 408      26.142   8.835  -0.029  1.00  0.00              
ATOM   3101 2HD1 LEU B 408      24.811   7.656   0.078  1.00  0.00              
ATOM   3102 3HD1 LEU B 408      24.455   9.388  -0.133  1.00  0.00              
ATOM   3103 1HD2 LEU B 408      26.568  10.402   1.865  1.00  0.00              
ATOM   3104 2HD2 LEU B 408      24.887  10.983   1.803  1.00  0.00              
ATOM   3105 3HD2 LEU B 408      25.550  10.334   3.322  1.00  0.00              
ATOM   3106  N   LEU B 409      21.404   7.489   4.302  1.00  0.00              
ATOM   3107  CA  LEU B 409      20.004   7.426   4.684  1.00  0.00              
ATOM   3108  C   LEU B 409      19.849   7.787   6.152  1.00  0.00              
ATOM   3109  O   LEU B 409      18.941   8.520   6.530  1.00  0.00              
ATOM   3110  CB  LEU B 409      19.433   6.030   4.405  1.00  0.00              
ATOM   3111  CG  LEU B 409      17.951   5.849   4.758  1.00  0.00              
ATOM   3112  CD1 LEU B 409      17.098   6.808   3.937  1.00  0.00              
ATOM   3113  CD2 LEU B 409      17.539   4.407   4.502  1.00  0.00              
ATOM   3114  H   LEU B 409      21.872   6.663   4.039  1.00  0.00              
ATOM   3115  HA  LEU B 409      19.436   8.158   4.110  1.00  0.00              
ATOM   3116 1HB  LEU B 409      19.567   5.996   3.325  1.00  0.00              
ATOM   3117 2HB  LEU B 409      20.032   5.248   4.870  1.00  0.00              
ATOM   3118  HG  LEU B 409      17.846   6.042   5.826  1.00  0.00              
ATOM   3119 1HD1 LEU B 409      16.047   6.672   4.195  1.00  0.00              
ATOM   3120 2HD1 LEU B 409      17.394   7.834   4.154  1.00  0.00              
ATOM   3121 3HD1 LEU B 409      17.240   6.604   2.877  1.00  0.00              
ATOM   3122 1HD2 LEU B 409      16.486   4.280   4.754  1.00  0.00              
ATOM   3123 2HD2 LEU B 409      17.693   4.165   3.450  1.00  0.00              
ATOM   3124 3HD2 LEU B 409      18.142   3.741   5.120  1.00  0.00              
ATOM   3125  N   ASN B 410      20.752   7.260   6.966  1.00  0.00              
ATOM   3126  CA  ASN B 410      20.780   7.551   8.401  1.00  0.00              
ATOM   3127  C   ASN B 410      21.132   9.015   8.664  1.00  0.00              
ATOM   3128  O   ASN B 410      20.596   9.635   9.585  1.00  0.00              
ATOM   3129  CB  ASN B 410      21.749   6.641   9.133  1.00  0.00              
ATOM   3130  CG  ASN B 410      21.257   5.230   9.284  1.00  0.00              
ATOM   3131  OD1 ASN B 410      20.052   4.960   9.216  1.00  0.00              
ATOM   3132  ND2 ASN B 410      22.174   4.339   9.570  1.00  0.00              
ATOM   3133  H   ASN B 410      21.414   6.631   6.590  1.00  0.00              
ATOM   3134  HA  ASN B 410      19.790   7.390   8.830  1.00  0.00              
ATOM   3135 1HB  ASN B 410      22.808   6.624   8.867  1.00  0.00              
ATOM   3136 2HB  ASN B 410      21.621   7.162  10.082  1.00  0.00              
ATOM   3137 1HD2 ASN B 410      21.917   3.379   9.685  1.00  0.00              
ATOM   3138 2HD2 ASN B 410      23.126   4.619   9.673  1.00  0.00              
ATOM   3139  N   SER B 411      22.023   9.561   7.847  1.00  0.00              
ATOM   3140  CA  SER B 411      22.417  10.957   7.961  1.00  0.00              
ATOM   3141  C   SER B 411      21.232  11.874   7.653  1.00  0.00              
ATOM   3142  O   SER B 411      21.025  12.873   8.340  1.00  0.00              
ATOM   3143  CB  SER B 411      23.578  11.252   7.030  1.00  0.00              
ATOM   3144  OG  SER B 411      24.744  10.576   7.414  1.00  0.00              
ATOM   3145  H   SER B 411      22.431   9.007   7.142  1.00  0.00              
ATOM   3146  HA  SER B 411      22.849  11.207   8.931  1.00  0.00              
ATOM   3147 1HB  SER B 411      23.304  10.942   6.022  1.00  0.00              
ATOM   3148 2HB  SER B 411      23.770  12.323   7.039  1.00  0.00              
ATOM   3149  HG  SER B 411      25.507  11.008   7.021  1.00  0.00              
ATOM   3150  N   LEU B 412      20.441  11.508   6.645  1.00  0.00              
ATOM   3151  CA  LEU B 412      19.219  12.243   6.317  1.00  0.00              
ATOM   3152  C   LEU B 412      18.234  12.207   7.486  1.00  0.00              
ATOM   3153  O   LEU B 412      17.673  13.232   7.875  1.00  0.00              
ATOM   3154  CB  LEU B 412      18.563  11.656   5.067  1.00  0.00              
ATOM   3155  CG  LEU B 412      19.268  11.958   3.740  1.00  0.00              
ATOM   3156  CD1 LEU B 412      18.671  11.118   2.625  1.00  0.00              
ATOM   3157  CD2 LEU B 412      19.158  13.434   3.388  1.00  0.00              
ATOM   3158  H   LEU B 412      20.683  10.724   6.104  1.00  0.00              
ATOM   3159  HA  LEU B 412      19.460  13.291   6.142  1.00  0.00              
ATOM   3160 1HB  LEU B 412      18.654  10.596   5.302  1.00  0.00              
ATOM   3161 2HB  LEU B 412      17.508  11.924   5.001  1.00  0.00              
ATOM   3162  HG  LEU B 412      20.315  11.707   3.826  1.00  0.00              
ATOM   3163 1HD1 LEU B 412      19.181  11.342   1.689  1.00  0.00              
ATOM   3164 2HD1 LEU B 412      18.794  10.061   2.861  1.00  0.00              
ATOM   3165 3HD1 LEU B 412      17.611  11.347   2.526  1.00  0.00              
ATOM   3166 1HD2 LEU B 412      19.667  13.621   2.443  1.00  0.00              
ATOM   3167 2HD2 LEU B 412      18.108  13.710   3.297  1.00  0.00              
ATOM   3168 3HD2 LEU B 412      19.623  14.030   4.174  1.00  0.00              
ATOM   3169  N   HIS B 413      18.030  11.020   8.051  1.00  0.00              
ATOM   3170  CA  HIS B 413      17.103  10.854   9.166  1.00  0.00              
ATOM   3171  C   HIS B 413      17.569  11.641  10.386  1.00  0.00              
ATOM   3172  O   HIS B 413      16.760  12.265  11.069  1.00  0.00              
ATOM   3173  CB  HIS B 413      16.946   9.373   9.526  1.00  0.00              
ATOM   3174  CG  HIS B 413      16.201   8.580   8.497  1.00  0.00              
ATOM   3175  ND1 HIS B 413      16.197   7.201   8.481  1.00  0.00              
ATOM   3176  CD2 HIS B 413      15.438   8.971   7.450  1.00  0.00              
ATOM   3177  CE1 HIS B 413      15.460   6.778   7.468  1.00  0.00              
ATOM   3178  NE2 HIS B 413      14.990   7.833   6.827  1.00  0.00              
ATOM   3179  H   HIS B 413      18.526  10.214   7.700  1.00  0.00              
ATOM   3180  HA  HIS B 413      16.126  11.252   8.893  1.00  0.00              
ATOM   3181 1HB  HIS B 413      17.926   8.905   9.630  1.00  0.00              
ATOM   3182 2HB  HIS B 413      16.394   9.270  10.459  1.00  0.00              
ATOM   3183  HD1 HIS B 413      16.607   6.600   9.168  1.00  0.00              
ATOM   3184  HD2 HIS B 413      15.154   9.952   7.066  1.00  0.00              
ATOM   3185  HE1 HIS B 413      15.330   5.712   7.283  1.00  0.00              
ATOM   3186  N   ARG B 414      18.867  11.621  10.652  1.00  0.00              
ATOM   3187  CA  ARG B 414      19.412  12.311  11.819  1.00  0.00              
ATOM   3188  C   ARG B 414      19.262  13.824  11.694  1.00  0.00              
ATOM   3189  O   ARG B 414      18.857  14.491  12.645  1.00  0.00              
ATOM   3190  CB  ARG B 414      20.856  11.918  12.093  1.00  0.00              
ATOM   3191  CG  ARG B 414      21.042  10.517  12.655  1.00  0.00              
ATOM   3192  CD  ARG B 414      22.461  10.104  12.812  1.00  0.00              
ATOM   3193  NE  ARG B 414      22.642   8.766  13.350  1.00  0.00              
ATOM   3194  CZ  ARG B 414      23.837   8.167  13.527  1.00  0.00              
ATOM   3195  NH1 ARG B 414      24.953   8.766  13.175  1.00  0.00              
ATOM   3196  NH2 ARG B 414      23.855   6.949  14.041  1.00  0.00              
ATOM   3197  H   ARG B 414      19.475  11.131  10.053  1.00  0.00              
ATOM   3198  HA  ARG B 414      18.859  12.020  12.712  1.00  0.00              
ATOM   3199 1HB  ARG B 414      21.394  12.000  11.149  1.00  0.00              
ATOM   3200 2HB  ARG B 414      21.256  12.644  12.801  1.00  0.00              
ATOM   3201 1HG  ARG B 414      20.569  10.471  13.635  1.00  0.00              
ATOM   3202 2HG  ARG B 414      20.558   9.807  11.984  1.00  0.00              
ATOM   3203 1HD  ARG B 414      22.948  10.131  11.837  1.00  0.00              
ATOM   3204 2HD  ARG B 414      22.959  10.798  13.487  1.00  0.00              
ATOM   3205  HE  ARG B 414      21.950   8.098  13.666  1.00  0.00              
ATOM   3206 1HH1 ARG B 414      24.921   9.690  12.765  1.00  0.00              
ATOM   3207 2HH1 ARG B 414      25.838   8.300  13.314  1.00  0.00              
ATOM   3208 1HH2 ARG B 414      22.987   6.497  14.290  1.00  0.00              
ATOM   3209 2HH2 ARG B 414      24.736   6.479  14.183  1.00  0.00              
ATOM   3210  N   ASP B 415      19.579  14.350  10.513  1.00  0.00              
ATOM   3211  CA  ASP B 415      19.465  15.785  10.233  1.00  0.00              
ATOM   3212  C   ASP B 415      18.012  16.230  10.317  1.00  0.00              
ATOM   3213  O   ASP B 415      17.687  17.246  10.935  1.00  0.00              
ATOM   3214  CB  ASP B 415      20.039  16.119   8.854  1.00  0.00              
ATOM   3215  CG  ASP B 415      21.558  16.057   8.773  1.00  0.00              
ATOM   3216  OD1 ASP B 415      22.186  15.994   9.803  1.00  0.00              
ATOM   3217  OD2 ASP B 415      22.070  15.916   7.688  1.00  0.00              
ATOM   3218  H   ASP B 415      19.899  13.756   9.799  1.00  0.00              
ATOM   3219  HA  ASP B 415      20.017  16.352  10.983  1.00  0.00              
ATOM   3220 1HB  ASP B 415      19.608  15.523   8.048  1.00  0.00              
ATOM   3221 2HB  ASP B 415      19.712  17.155   8.756  1.00  0.00              
ATOM   3222  N   LEU B 416      17.141  15.427   9.724  1.00  0.00              
ATOM   3223  CA  LEU B 416      15.716  15.719   9.693  1.00  0.00              
ATOM   3224  C   LEU B 416      15.092  15.680  11.087  1.00  0.00              
ATOM   3225  O   LEU B 416      14.217  16.489  11.402  1.00  0.00              
ATOM   3226  CB  LEU B 416      14.992  14.745   8.758  1.00  0.00              
ATOM   3227  CG  LEU B 416      14.920  15.162   7.280  1.00  0.00              
ATOM   3228  CD1 LEU B 416      16.197  15.858   6.834  1.00  0.00              
ATOM   3229  CD2 LEU B 416      14.644  13.949   6.405  1.00  0.00              
ATOM   3230  H   LEU B 416      17.472  14.621   9.278  1.00  0.00              
ATOM   3231  HA  LEU B 416      15.558  16.731   9.324  1.00  0.00              
ATOM   3232 1HB  LEU B 416      15.645  13.879   8.867  1.00  0.00              
ATOM   3233 2HB  LEU B 416      13.996  14.498   9.124  1.00  0.00              
ATOM   3234  HG  LEU B 416      14.101  15.857   7.152  1.00  0.00              
ATOM   3235 1HD1 LEU B 416      16.111  16.139   5.784  1.00  0.00              
ATOM   3236 2HD1 LEU B 416      16.353  16.754   7.437  1.00  0.00              
ATOM   3237 3HD1 LEU B 416      17.043  15.183   6.961  1.00  0.00              
ATOM   3238 1HD2 LEU B 416      14.594  14.259   5.362  1.00  0.00              
ATOM   3239 2HD2 LEU B 416      15.444  13.219   6.530  1.00  0.00              
ATOM   3240 3HD2 LEU B 416      13.694  13.499   6.695  1.00  0.00              
ATOM   3241  N   GLN B 417      15.532  14.742  11.921  1.00  0.00              
ATOM   3242  CA  GLN B 417      15.054  14.677  13.300  1.00  0.00              
ATOM   3243  C   GLN B 417      15.728  15.750  14.147  1.00  0.00              
ATOM   3244  O   GLN B 417      15.230  16.120  15.210  1.00  0.00              
ATOM   3245  CB  GLN B 417      15.320  13.295  13.902  1.00  0.00              
ATOM   3246  CG  GLN B 417      14.516  12.173  13.266  1.00  0.00              
ATOM   3247  CD  GLN B 417      14.837  10.818  13.868  1.00  0.00              
ATOM   3248  OE1 GLN B 417      15.637  10.712  14.802  1.00  0.00              
ATOM   3249  NE2 GLN B 417      14.216   9.773  13.334  1.00  0.00              
ATOM   3250  H   GLN B 417      16.197  14.094  11.611  1.00  0.00              
ATOM   3251  HA  GLN B 417      13.983  14.875  13.324  1.00  0.00              
ATOM   3252 1HB  GLN B 417      16.386  13.099  13.782  1.00  0.00              
ATOM   3253 2HB  GLN B 417      15.082  13.362  14.963  1.00  0.00              
ATOM   3254 1HG  GLN B 417      13.438  12.229  13.123  1.00  0.00              
ATOM   3255 2HG  GLN B 417      15.015  12.248  12.299  1.00  0.00              
ATOM   3256 1HE2 GLN B 417      14.388   8.853  13.689  1.00  0.00              
ATOM   3257 2HE2 GLN B 417      13.576   9.904  12.576  1.00  0.00              
ATOM   3258  N   GLY B 418      16.860  16.252  13.663  1.00  0.00              
ATOM   3259  CA  GLY B 418      17.540  17.348  14.324  1.00  0.00              
ATOM   3260  C   GLY B 418      16.858  18.679  14.084  1.00  0.00              
ATOM   3261  O   GLY B 418      17.195  19.682  14.717  1.00  0.00              
ATOM   3262  H   GLY B 418      17.239  15.870  12.840  1.00  0.00              
ATOM   3263 1HA  GLY B 418      17.559  17.159  15.398  1.00  0.00              
ATOM   3264 2HA  GLY B 418      18.561  17.411  13.950  1.00  0.00              
ATOM   3265  N   GLY B 419      15.900  18.692  13.167  1.00  0.00              
ATOM   3266  CA  GLY B 419      15.132  19.892  12.914  1.00  0.00              
ATOM   3267  C   GLY B 419      15.629  20.650  11.705  1.00  0.00              
ATOM   3268  O   GLY B 419      15.232  21.792  11.474  1.00  0.00              
ATOM   3269  H   GLY B 419      15.712  17.873  12.659  1.00  0.00              
ATOM   3270 1HA  GLY B 419      14.090  19.620  12.745  1.00  0.00              
ATOM   3271 2HA  GLY B 419      15.198  20.548  13.782  1.00  0.00              
ATOM   3272  N   ILE B 420      16.488  20.018  10.926  1.00  0.00              
ATOM   3273  CA  ILE B 420      17.027  20.642   9.731  1.00  0.00              
ATOM   3274  C   ILE B 420      16.608  19.871   8.501  1.00  0.00              
ATOM   3275  O   ILE B 420      17.208  18.855   8.174  1.00  0.00              
ATOM   3276  CB  ILE B 420      18.564  20.731   9.776  1.00  0.00              
ATOM   3277  CG1 ILE B 420      19.018  21.525  11.004  1.00  0.00              
ATOM   3278  CG2 ILE B 420      19.097  21.366   8.501  1.00  0.00              
ATOM   3279  CD1 ILE B 420      20.511  21.491  11.233  1.00  0.00              
ATOM   3280  H   ILE B 420      16.759  19.104  11.150  1.00  0.00              
ATOM   3281  HA  ILE B 420      16.612  21.640   9.599  1.00  0.00              
ATOM   3282  HB  ILE B 420      18.975  19.728   9.881  1.00  0.00              
ATOM   3283 1HG1 ILE B 420      18.695  22.555  10.860  1.00  0.00              
ATOM   3284 2HG1 ILE B 420      18.508  21.102  11.870  1.00  0.00              
ATOM   3285 1HG2 ILE B 420      20.184  21.422   8.548  1.00  0.00              
ATOM   3286 2HG2 ILE B 420      18.803  20.763   7.643  1.00  0.00              
ATOM   3287 3HG2 ILE B 420      18.687  22.371   8.395  1.00  0.00              
ATOM   3288 1HD1 ILE B 420      20.757  22.077  12.121  1.00  0.00              
ATOM   3289 2HD1 ILE B 420      20.835  20.460  11.378  1.00  0.00              
ATOM   3290 3HD1 ILE B 420      21.023  21.915  10.370  1.00  0.00              
ATOM   3291  N   LYS B 421      15.581  20.332   7.823  1.00  0.00              
ATOM   3292  CA  LYS B 421      15.053  19.576   6.714  1.00  0.00              
ATOM   3293  C   LYS B 421      14.367  20.497   5.726  1.00  0.00              
ATOM   3294  O   LYS B 421      14.087  21.659   6.020  1.00  0.00              
ATOM   3295  CB  LYS B 421      14.081  18.503   7.208  1.00  0.00              
ATOM   3296  CG  LYS B 421      12.818  19.051   7.860  1.00  0.00              
ATOM   3297  CD  LYS B 421      11.905  17.928   8.328  1.00  0.00              
ATOM   3298  CE  LYS B 421      10.651  18.474   8.995  1.00  0.00              
ATOM   3299  NZ  LYS B 421       9.722  17.387   9.407  1.00  0.00              
ATOM   3300  H   LYS B 421      15.174  21.197   8.066  1.00  0.00              
ATOM   3301  HA  LYS B 421      15.868  19.087   6.180  1.00  0.00              
ATOM   3302 1HB  LYS B 421      13.809  17.897   6.344  1.00  0.00              
ATOM   3303 2HB  LYS B 421      14.622  17.888   7.926  1.00  0.00              
ATOM   3304 1HG  LYS B 421      13.108  19.664   8.714  1.00  0.00              
ATOM   3305 2HG  LYS B 421      12.292  19.668   7.133  1.00  0.00              
ATOM   3306 1HD  LYS B 421      11.625  17.325   7.463  1.00  0.00              
ATOM   3307 2HD  LYS B 421      12.453  17.308   9.038  1.00  0.00              
ATOM   3308 1HE  LYS B 421      10.952  19.046   9.871  1.00  0.00              
ATOM   3309 2HE  LYS B 421      10.148  19.132   8.287  1.00  0.00              
ATOM   3310 1HZ  LYS B 421       8.905  17.791   9.844  1.00  0.00              
ATOM   3311 2HZ  LYS B 421       9.442  16.856   8.595  1.00  0.00              
ATOM   3312 3HZ  LYS B 421      10.188  16.777  10.064  1.00  0.00              
ATOM   3313  N   ASP B 422      14.119  19.964   4.552  1.00  0.00              
ATOM   3314  CA  ASP B 422      13.463  20.694   3.490  1.00  0.00              
ATOM   3315  C   ASP B 422      12.834  19.678   2.556  1.00  0.00              
ATOM   3316  O   ASP B 422      13.190  18.501   2.606  1.00  0.00              
ATOM   3317  CB  ASP B 422      14.445  21.595   2.739  1.00  0.00              
ATOM   3318  CG  ASP B 422      13.792  22.734   1.968  1.00  0.00              
ATOM   3319  OD1 ASP B 422      12.588  22.828   1.994  1.00  0.00              
ATOM   3320  OD2 ASP B 422      14.502  23.587   1.494  1.00  0.00              
ATOM   3321  H   ASP B 422      14.378  19.034   4.392  1.00  0.00              
ATOM   3322  HA  ASP B 422      12.675  21.323   3.906  1.00  0.00              
ATOM   3323 1HB  ASP B 422      15.240  21.993   3.370  1.00  0.00              
ATOM   3324 2HB  ASP B 422      14.867  20.876   2.035  1.00  0.00              
ATOM   3325  N   LEU B 423      11.910  20.114   1.718  1.00  0.00              
ATOM   3326  CA  LEU B 423      11.236  19.205   0.802  1.00  0.00              
ATOM   3327  C   LEU B 423      12.242  18.473  -0.077  1.00  0.00              
ATOM   3328  O   LEU B 423      12.097  17.280  -0.348  1.00  0.00              
ATOM   3329  CB  LEU B 423      10.228  19.973  -0.062  1.00  0.00              
ATOM   3330  CG  LEU B 423       9.426  19.114  -1.048  1.00  0.00              
ATOM   3331  CD1 LEU B 423       8.595  18.088  -0.291  1.00  0.00              
ATOM   3332  CD2 LEU B 423       8.535  20.010  -1.896  1.00  0.00              
ATOM   3333  H   LEU B 423      11.679  21.065   1.708  1.00  0.00              
ATOM   3334  HA  LEU B 423      10.704  18.442   1.370  1.00  0.00              
ATOM   3335 1HB  LEU B 423       9.574  20.350   0.722  1.00  0.00              
ATOM   3336 2HB  LEU B 423      10.695  20.810  -0.580  1.00  0.00              
ATOM   3337  HG  LEU B 423      10.142  18.631  -1.714  1.00  0.00              
ATOM   3338 1HD1 LEU B 423       8.029  17.482  -0.999  1.00  0.00              
ATOM   3339 2HD1 LEU B 423       9.254  17.443   0.290  1.00  0.00              
ATOM   3340 3HD1 LEU B 423       7.905  18.601   0.379  1.00  0.00              
ATOM   3341 1HD2 LEU B 423       7.966  19.398  -2.597  1.00  0.00              
ATOM   3342 2HD2 LEU B 423       7.848  20.557  -1.249  1.00  0.00              
ATOM   3343 3HD2 LEU B 423       9.152  20.718  -2.450  1.00  0.00              
ATOM   3344  N   SER B 424      13.280  19.186  -0.485  1.00  0.00              
ATOM   3345  CA  SER B 424      14.323  18.607  -1.311  1.00  0.00              
ATOM   3346  C   SER B 424      14.937  17.394  -0.613  1.00  0.00              
ATOM   3347  O   SER B 424      15.184  16.366  -1.237  1.00  0.00              
ATOM   3348  CB  SER B 424      15.398  19.655  -1.592  1.00  0.00              
ATOM   3349  OG  SER B 424      14.877  20.709  -2.385  1.00  0.00              
ATOM   3350  H   SER B 424      13.345  20.134  -0.226  1.00  0.00              
ATOM   3351  HA  SER B 424      13.984  18.341  -2.313  1.00  0.00              
ATOM   3352 1HB  SER B 424      15.754  20.053  -0.642  1.00  0.00              
ATOM   3353 2HB  SER B 424      16.224  19.176  -2.117  1.00  0.00              
ATOM   3354  HG  SER B 424      15.578  21.360  -2.549  1.00  0.00              
ATOM   3355  N   LYS B 425      15.154  17.513   0.694  1.00  0.00              
ATOM   3356  CA  LYS B 425      15.782  16.449   1.472  1.00  0.00              
ATOM   3357  C   LYS B 425      14.793  15.326   1.722  1.00  0.00              
ATOM   3358  O   LYS B 425      15.166  14.161   1.784  1.00  0.00              
ATOM   3359  CB  LYS B 425      16.317  16.988   2.800  1.00  0.00              
ATOM   3360  CG  LYS B 425      17.511  17.923   2.664  1.00  0.00              
ATOM   3361  CD  LYS B 425      17.997  18.402   4.024  1.00  0.00              
ATOM   3362  CE  LYS B 425      19.187  19.340   3.889  1.00  0.00              
ATOM   3363  NZ  LYS B 425      19.667  19.823   5.212  1.00  0.00              
ATOM   3364  H   LYS B 425      14.862  18.332   1.150  1.00  0.00              
ATOM   3365  HA  LYS B 425      16.616  16.026   0.911  1.00  0.00              
ATOM   3366 1HB  LYS B 425      15.495  17.517   3.284  1.00  0.00              
ATOM   3367 2HB  LYS B 425      16.598  16.126   3.405  1.00  0.00              
ATOM   3368 1HG  LYS B 425      18.315  17.386   2.159  1.00  0.00              
ATOM   3369 2HG  LYS B 425      17.214  18.780   2.062  1.00  0.00              
ATOM   3370 1HD  LYS B 425      17.177  18.922   4.522  1.00  0.00              
ATOM   3371 2HD  LYS B 425      18.286  17.533   4.615  1.00  0.00              
ATOM   3372 1HE  LYS B 425      19.989  18.804   3.385  1.00  0.00              
ATOM   3373 2HE  LYS B 425      18.882  20.192   3.282  1.00  0.00              
ATOM   3374 1HZ  LYS B 425      20.455  20.441   5.079  1.00  0.00              
ATOM   3375 2HZ  LYS B 425      18.923  20.321   5.681  1.00  0.00              
ATOM   3376 3HZ  LYS B 425      19.951  19.034   5.776  1.00  0.00              
ATOM   3377  N   GLU B 426      13.527  15.699   1.853  1.00  0.00              
ATOM   3378  CA  GLU B 426      12.442  14.737   2.005  1.00  0.00              
ATOM   3379  C   GLU B 426      12.257  13.918   0.733  1.00  0.00              
ATOM   3380  O   GLU B 426      11.826  12.764   0.775  1.00  0.00              
ATOM   3381  CB  GLU B 426      11.138  15.451   2.367  1.00  0.00              
ATOM   3382  CG  GLU B 426      11.110  16.036   3.772  1.00  0.00              
ATOM   3383  CD  GLU B 426       9.838  16.797   4.022  1.00  0.00              
ATOM   3384  OE1 GLU B 426       9.049  16.912   3.115  1.00  0.00              
ATOM   3385  OE2 GLU B 426       9.602  17.166   5.148  1.00  0.00              
ATOM   3386  H   GLU B 426      13.310  16.658   1.847  1.00  0.00              
ATOM   3387  HA  GLU B 426      12.682  14.030   2.799  1.00  0.00              
ATOM   3388 1HB  GLU B 426      11.000  16.251   1.639  1.00  0.00              
ATOM   3389 2HB  GLU B 426      10.335  14.721   2.262  1.00  0.00              
ATOM   3390 1HG  GLU B 426      11.246  15.290   4.555  1.00  0.00              
ATOM   3391 2HG  GLU B 426      11.953  16.725   3.779  1.00  0.00              
ATOM   3392  N   GLU B 427      12.600  14.514  -0.397  1.00  0.00              
ATOM   3393  CA  GLU B 427      12.620  13.791  -1.655  1.00  0.00              
ATOM   3394  C   GLU B 427      13.918  12.999  -1.810  1.00  0.00              
ATOM   3395  O   GLU B 427      13.924  11.919  -2.399  1.00  0.00              
ATOM   3396  CB  GLU B 427      12.443  14.758  -2.828  1.00  0.00              
ATOM   3397  CG  GLU B 427      11.076  15.422  -2.894  1.00  0.00              
ATOM   3398  CD  GLU B 427      11.001  16.406  -4.028  1.00  0.00              
ATOM   3399  OE1 GLU B 427      11.980  16.564  -4.718  1.00  0.00              
ATOM   3400  OE2 GLU B 427       9.934  16.916  -4.276  1.00  0.00              
ATOM   3401  H   GLU B 427      12.841  15.468  -0.382  1.00  0.00              
ATOM   3402  HA  GLU B 427      11.808  13.064  -1.676  1.00  0.00              
ATOM   3403 1HB  GLU B 427      13.214  15.522  -2.728  1.00  0.00              
ATOM   3404 2HB  GLU B 427      12.613  14.186  -3.740  1.00  0.00              
ATOM   3405 1HG  GLU B 427      10.253  14.713  -2.973  1.00  0.00              
ATOM   3406 2HG  GLU B 427      11.004  15.955  -1.946  1.00  0.00              
ATOM   3407  N   ARG B 428      15.009  13.522  -1.249  1.00  0.00              
ATOM   3408  CA  ARG B 428      16.281  12.804  -1.253  1.00  0.00              
ATOM   3409  C   ARG B 428      16.171  11.496  -0.487  1.00  0.00              
ATOM   3410  O   ARG B 428      16.886  10.542  -0.784  1.00  0.00              
ATOM   3411  CB  ARG B 428      17.426  13.659  -0.734  1.00  0.00              
ATOM   3412  CG  ARG B 428      17.919  14.725  -1.699  1.00  0.00              
ATOM   3413  CD  ARG B 428      18.932  15.648  -1.127  1.00  0.00              
ATOM   3414  NE  ARG B 428      19.401  16.674  -2.047  1.00  0.00              
ATOM   3415  CZ  ARG B 428      20.225  17.684  -1.710  1.00  0.00              
ATOM   3416  NH1 ARG B 428      20.643  17.833  -0.473  1.00  0.00              
ATOM   3417  NH2 ARG B 428      20.582  18.539  -2.652  1.00  0.00              
ATOM   3418  H   ARG B 428      14.957  14.407  -0.829  1.00  0.00              
ATOM   3419  HA  ARG B 428      16.556  12.546  -2.276  1.00  0.00              
ATOM   3420 1HB  ARG B 428      17.079  14.137   0.181  1.00  0.00              
ATOM   3421 2HB  ARG B 428      18.248  12.981  -0.500  1.00  0.00              
ATOM   3422 1HG  ARG B 428      18.364  14.232  -2.563  1.00  0.00              
ATOM   3423 2HG  ARG B 428      17.064  15.322  -2.021  1.00  0.00              
ATOM   3424 1HD  ARG B 428      18.503  16.157  -0.265  1.00  0.00              
ATOM   3425 2HD  ARG B 428      19.801  15.070  -0.813  1.00  0.00              
ATOM   3426  HE  ARG B 428      19.203  16.796  -3.031  1.00  0.00              
ATOM   3427 1HH1 ARG B 428      20.347  17.183   0.240  1.00  0.00              
ATOM   3428 2HH1 ARG B 428      21.261  18.599  -0.241  1.00  0.00              
ATOM   3429 1HH2 ARG B 428      20.238  18.420  -3.595  1.00  0.00              
ATOM   3430 2HH2 ARG B 428      21.198  19.306  -2.427  1.00  0.00              
ATOM   3431  N   LEU B 429      15.270  11.460   0.492  1.00  0.00              
ATOM   3432  CA  LEU B 429      14.945  10.225   1.194  1.00  0.00              
ATOM   3433  C   LEU B 429      14.584   9.142   0.202  1.00  0.00              
ATOM   3434  O   LEU B 429      15.099   8.031   0.267  1.00  0.00              
ATOM   3435  CB  LEU B 429      13.794  10.450   2.183  1.00  0.00              
ATOM   3436  CG  LEU B 429      14.153  11.282   3.422  1.00  0.00              
ATOM   3437  CD1 LEU B 429      12.898  11.579   4.232  1.00  0.00              
ATOM   3438  CD2 LEU B 429      15.172  10.528   4.263  1.00  0.00              
ATOM   3439  H   LEU B 429      14.817  12.292   0.756  1.00  0.00              
ATOM   3440  HA  LEU B 429      15.817   9.878   1.746  1.00  0.00              
ATOM   3441 1HB  LEU B 429      13.116  11.010   1.542  1.00  0.00              
ATOM   3442 2HB  LEU B 429      13.326   9.512   2.478  1.00  0.00              
ATOM   3443  HG  LEU B 429      14.625  12.200   3.070  1.00  0.00              
ATOM   3444 1HD1 LEU B 429      13.162  12.170   5.108  1.00  0.00              
ATOM   3445 2HD1 LEU B 429      12.193  12.139   3.617  1.00  0.00              
ATOM   3446 3HD1 LEU B 429      12.440  10.644   4.549  1.00  0.00              
ATOM   3447 1HD2 LEU B 429      15.427  11.121   5.143  1.00  0.00              
ATOM   3448 2HD2 LEU B 429      14.750   9.573   4.578  1.00  0.00              
ATOM   3449 3HD2 LEU B 429      16.071  10.350   3.674  1.00  0.00              
ATOM   3450  N   TRP B 430      13.703   9.476  -0.726  1.00  0.00              
ATOM   3451  CA  TRP B 430      13.235   8.514  -1.707  1.00  0.00              
ATOM   3452  C   TRP B 430      14.350   8.121  -2.672  1.00  0.00              
ATOM   3453  O   TRP B 430      14.476   6.955  -3.027  1.00  0.00              
ATOM   3454  CB  TRP B 430      12.044   9.083  -2.480  1.00  0.00              
ATOM   3455  CG  TRP B 430      10.784   9.153  -1.672  1.00  0.00              
ATOM   3456  CD1 TRP B 430      10.337  10.219  -0.949  1.00  0.00              
ATOM   3457  CD2 TRP B 430       9.809   8.117  -1.505  1.00  0.00              
ATOM   3458  NE1 TRP B 430       9.146   9.912  -0.341  1.00  0.00              
ATOM   3459  CE2 TRP B 430       8.799   8.625  -0.668  1.00  0.00              
ATOM   3460  CE3 TRP B 430       9.693   6.806  -1.984  1.00  0.00              
ATOM   3461  CZ2 TRP B 430       7.694   7.876  -0.298  1.00  0.00              
ATOM   3462  CZ3 TRP B 430       8.583   6.055  -1.614  1.00  0.00              
ATOM   3463  CH2 TRP B 430       7.612   6.575  -0.796  1.00  0.00              
ATOM   3464  H   TRP B 430      13.353  10.397  -0.749  1.00  0.00              
ATOM   3465  HA  TRP B 430      12.922   7.598  -1.206  1.00  0.00              
ATOM   3466 1HB  TRP B 430      12.259  10.100  -2.811  1.00  0.00              
ATOM   3467 2HB  TRP B 430      11.825   8.459  -3.346  1.00  0.00              
ATOM   3468  HD1 TRP B 430      10.957  11.114  -0.958  1.00  0.00              
ATOM   3469  HE1 TRP B 430       8.611  10.530   0.252  1.00  0.00              
ATOM   3470  HE3 TRP B 430      10.433   6.346  -2.638  1.00  0.00              
ATOM   3471  HZ2 TRP B 430       6.946   8.328   0.353  1.00  0.00              
ATOM   3472  HZ3 TRP B 430       8.506   5.036  -1.993  1.00  0.00              
ATOM   3473  HH2 TRP B 430       6.758   5.952  -0.530  1.00  0.00              
ATOM   3474  N   GLU B 431      15.177   9.081  -3.071  1.00  0.00              
ATOM   3475  CA  GLU B 431      16.266   8.794  -3.999  1.00  0.00              
ATOM   3476  C   GLU B 431      17.289   7.840  -3.380  1.00  0.00              
ATOM   3477  O   GLU B 431      17.690   6.864  -4.015  1.00  0.00              
ATOM   3478  CB  GLU B 431      16.952  10.090  -4.434  1.00  0.00              
ATOM   3479  CG  GLU B 431      16.101  10.984  -5.324  1.00  0.00              
ATOM   3480  CD  GLU B 431      16.764  12.313  -5.559  1.00  0.00              
ATOM   3481  OE1 GLU B 431      17.799  12.549  -4.984  1.00  0.00              
ATOM   3482  OE2 GLU B 431      16.299  13.046  -6.400  1.00  0.00              
ATOM   3483  H   GLU B 431      15.053   9.997  -2.737  1.00  0.00              
ATOM   3484  HA  GLU B 431      15.875   8.292  -4.884  1.00  0.00              
ATOM   3485 1HB  GLU B 431      17.218  10.630  -3.526  1.00  0.00              
ATOM   3486 2HB  GLU B 431      17.860   9.807  -4.967  1.00  0.00              
ATOM   3487 1HG  GLU B 431      15.849  10.530  -6.282  1.00  0.00              
ATOM   3488 2HG  GLU B 431      15.190  11.132  -4.743  1.00  0.00              
ATOM   3489  N   VAL B 432      17.673   8.096  -2.133  1.00  0.00              
ATOM   3490  CA  VAL B 432      18.658   7.261  -1.444  1.00  0.00              
ATOM   3491  C   VAL B 432      18.087   5.869  -1.179  1.00  0.00              
ATOM   3492  O   VAL B 432      18.784   4.862  -1.293  1.00  0.00              
ATOM   3493  CB  VAL B 432      19.105   7.887  -0.109  1.00  0.00              
ATOM   3494  CG1 VAL B 432      19.957   6.905   0.681  1.00  0.00              
ATOM   3495  CG2 VAL B 432      19.871   9.177  -0.356  1.00  0.00              
ATOM   3496  H   VAL B 432      17.277   8.862  -1.658  1.00  0.00              
ATOM   3497  HA  VAL B 432      19.541   7.098  -2.062  1.00  0.00              
ATOM   3498  HB  VAL B 432      18.221   8.149   0.472  1.00  0.00              
ATOM   3499 1HG1 VAL B 432      20.265   7.364   1.621  1.00  0.00              
ATOM   3500 2HG1 VAL B 432      19.380   6.006   0.889  1.00  0.00              
ATOM   3501 3HG1 VAL B 432      20.843   6.644   0.101  1.00  0.00              
ATOM   3502 1HG2 VAL B 432      20.178   9.607   0.598  1.00  0.00              
ATOM   3503 2HG2 VAL B 432      20.753   8.966  -0.961  1.00  0.00              
ATOM   3504 3HG2 VAL B 432      19.231   9.886  -0.883  1.00  0.00              
ATOM   3505  N   GLN B 433      16.808   5.836  -0.843  1.00  0.00              
ATOM   3506  CA  GLN B 433      16.085   4.597  -0.621  1.00  0.00              
ATOM   3507  C   GLN B 433      16.053   3.735  -1.886  1.00  0.00              
ATOM   3508  O   GLN B 433      16.300   2.522  -1.833  1.00  0.00              
ATOM   3509  CB  GLN B 433      14.657   4.894  -0.157  1.00  0.00              
ATOM   3510  CG  GLN B 433      13.846   3.657   0.194  1.00  0.00              
ATOM   3511  CD  GLN B 433      14.526   2.798   1.243  1.00  0.00              
ATOM   3512  OE1 GLN B 433      15.016   3.303   2.257  1.00  0.00              
ATOM   3513  NE2 GLN B 433      14.564   1.492   1.003  1.00  0.00              
ATOM   3514  H   GLN B 433      16.327   6.685  -0.734  1.00  0.00              
ATOM   3515  HA  GLN B 433      16.596   4.006   0.139  1.00  0.00              
ATOM   3516 1HB  GLN B 433      14.737   5.541   0.716  1.00  0.00              
ATOM   3517 2HB  GLN B 433      14.169   5.436  -0.966  1.00  0.00              
ATOM   3518 1HG  GLN B 433      12.783   3.696   0.430  1.00  0.00              
ATOM   3519 2HG  GLN B 433      13.984   3.185  -0.780  1.00  0.00              
ATOM   3520 1HE2 GLN B 433      15.000   0.875   1.660  1.00  0.00              
ATOM   3521 2HE2 GLN B 433      14.156   1.125   0.167  1.00  0.00              
ATOM   3522  N   ARG B 434      15.768   4.356  -3.027  1.00  0.00              
ATOM   3523  CA  ARG B 434      15.744   3.616  -4.278  1.00  0.00              
ATOM   3524  C   ARG B 434      17.135   3.137  -4.650  1.00  0.00              
ATOM   3525  O   ARG B 434      17.301   2.020  -5.127  1.00  0.00              
ATOM   3526  CB  ARG B 434      15.107   4.412  -5.407  1.00  0.00              
ATOM   3527  CG  ARG B 434      14.974   3.662  -6.723  1.00  0.00              
ATOM   3528  CD  ARG B 434      14.301   4.431  -7.801  1.00  0.00              
ATOM   3529  NE  ARG B 434      15.021   5.618  -8.234  1.00  0.00              
ATOM   3530  CZ  ARG B 434      14.482   6.617  -8.959  1.00  0.00              
ATOM   3531  NH1 ARG B 434      13.234   6.562  -9.367  1.00  0.00              
ATOM   3532  NH2 ARG B 434      15.251   7.646  -9.272  1.00  0.00              
ATOM   3533  H   ARG B 434      15.582   5.321  -3.022  1.00  0.00              
ATOM   3534  HA  ARG B 434      15.124   2.726  -4.168  1.00  0.00              
ATOM   3535 1HB  ARG B 434      14.119   4.715  -5.065  1.00  0.00              
ATOM   3536 2HB  ARG B 434      15.725   5.297  -5.560  1.00  0.00              
ATOM   3537 1HG  ARG B 434      15.971   3.396  -7.073  1.00  0.00              
ATOM   3538 2HG  ARG B 434      14.396   2.754  -6.547  1.00  0.00              
ATOM   3539 1HD  ARG B 434      14.179   3.788  -8.672  1.00  0.00              
ATOM   3540 2HD  ARG B 434      13.322   4.754  -7.448  1.00  0.00              
ATOM   3541  HE  ARG B 434      15.985   5.880  -8.076  1.00  0.00              
ATOM   3542 1HH1 ARG B 434      12.665   5.760  -9.135  1.00  0.00              
ATOM   3543 2HH1 ARG B 434      12.849   7.322  -9.909  1.00  0.00              
ATOM   3544 1HH2 ARG B 434      16.214   7.665  -8.966  1.00  0.00              
ATOM   3545 2HH2 ARG B 434      14.873   8.408  -9.815  1.00  0.00              
ATOM   3546  N   ILE B 435      18.139   3.982  -4.434  1.00  0.00              
ATOM   3547  CA  ILE B 435      19.509   3.599  -4.750  1.00  0.00              
ATOM   3548  C   ILE B 435      19.934   2.431  -3.871  1.00  0.00              
ATOM   3549  O   ILE B 435      20.514   1.471  -4.359  1.00  0.00              
ATOM   3550  CB  ILE B 435      20.510   4.759  -4.561  1.00  0.00              
ATOM   3551  CG1 ILE B 435      20.271   5.862  -5.588  1.00  0.00              
ATOM   3552  CG2 ILE B 435      21.937   4.240  -4.681  1.00  0.00              
ATOM   3553  CD1 ILE B 435      21.014   7.142  -5.272  1.00  0.00              
ATOM   3554  H   ILE B 435      17.956   4.870  -4.059  1.00  0.00              
ATOM   3555  HA  ILE B 435      19.580   3.236  -5.774  1.00  0.00              
ATOM   3556  HB  ILE B 435      20.381   5.161  -3.569  1.00  0.00              
ATOM   3557 1HG1 ILE B 435      20.593   5.479  -6.557  1.00  0.00              
ATOM   3558 2HG1 ILE B 435      19.199   6.055  -5.613  1.00  0.00              
ATOM   3559 1HG2 ILE B 435      22.637   5.064  -4.547  1.00  0.00              
ATOM   3560 2HG2 ILE B 435      22.116   3.485  -3.916  1.00  0.00              
ATOM   3561 3HG2 ILE B 435      22.082   3.800  -5.667  1.00  0.00              
ATOM   3562 1HD1 ILE B 435      20.802   7.886  -6.039  1.00  0.00              
ATOM   3563 2HD1 ILE B 435      20.691   7.521  -4.301  1.00  0.00              
ATOM   3564 3HD1 ILE B 435      22.085   6.946  -5.246  1.00  0.00              
ATOM   3565  N   LEU B 436      19.607   2.508  -2.583  1.00  0.00              
ATOM   3566  CA  LEU B 436      19.956   1.463  -1.624  1.00  0.00              
ATOM   3567  C   LEU B 436      19.354   0.117  -2.045  1.00  0.00              
ATOM   3568  O   LEU B 436      20.058  -0.892  -2.098  1.00  0.00              
ATOM   3569  CB  LEU B 436      19.480   1.852  -0.220  1.00  0.00              
ATOM   3570  CG  LEU B 436      19.749   0.809   0.872  1.00  0.00              
ATOM   3571  CD1 LEU B 436      21.246   0.574   1.015  1.00  0.00              
ATOM   3572  CD2 LEU B 436      19.148   1.282   2.188  1.00  0.00              
ATOM   3573  H   LEU B 436      19.133   3.311  -2.257  1.00  0.00              
ATOM   3574  HA  LEU B 436      21.037   1.330  -1.606  1.00  0.00              
ATOM   3575 1HB  LEU B 436      20.103   2.729  -0.058  1.00  0.00              
ATOM   3576 2HB  LEU B 436      18.431   2.145  -0.217  1.00  0.00              
ATOM   3577  HG  LEU B 436      19.231  -0.106   0.581  1.00  0.00              
ATOM   3578 1HD1 LEU B 436      21.426  -0.168   1.792  1.00  0.00              
ATOM   3579 2HD1 LEU B 436      21.649   0.212   0.068  1.00  0.00              
ATOM   3580 3HD1 LEU B 436      21.736   1.508   1.285  1.00  0.00              
ATOM   3581 1HD2 LEU B 436      19.339   0.539   2.963  1.00  0.00              
ATOM   3582 2HD2 LEU B 436      19.603   2.231   2.474  1.00  0.00              
ATOM   3583 3HD2 LEU B 436      18.073   1.417   2.070  1.00  0.00              
ATOM   3584  N   THR B 437      18.065   0.102  -2.361  1.00  0.00              
ATOM   3585  CA  THR B 437      17.396  -1.148  -2.733  1.00  0.00              
ATOM   3586  C   THR B 437      17.955  -1.705  -4.051  1.00  0.00              
ATOM   3587  O   THR B 437      18.227  -2.904  -4.167  1.00  0.00              
ATOM   3588  CB  THR B 437      15.875  -0.955  -2.871  1.00  0.00              
ATOM   3589  OG1 THR B 437      15.327  -0.542  -1.612  1.00  0.00              
ATOM   3590  CG2 THR B 437      15.210  -2.251  -3.308  1.00  0.00              
ATOM   3591  H   THR B 437      17.561   0.942  -2.353  1.00  0.00              
ATOM   3592  HA  THR B 437      17.585  -1.907  -1.973  1.00  0.00              
ATOM   3593  HB  THR B 437      15.682  -0.180  -3.612  1.00  0.00              
ATOM   3594  HG1 THR B 437      14.473  -0.127  -1.756  1.00  0.00              
ATOM   3595 1HG2 THR B 437      14.135  -2.094  -3.401  1.00  0.00              
ATOM   3596 2HG2 THR B 437      15.616  -2.561  -4.271  1.00  0.00              
ATOM   3597 3HG2 THR B 437      15.401  -3.025  -2.567  1.00  0.00              
ATOM   3598  N   ALA B 438      18.168  -0.828  -5.025  1.00  0.00              
ATOM   3599  CA  ALA B 438      18.667  -1.244  -6.325  1.00  0.00              
ATOM   3600  C   ALA B 438      20.073  -1.805  -6.180  1.00  0.00              
ATOM   3601  O   ALA B 438      20.460  -2.747  -6.865  1.00  0.00              
ATOM   3602  CB  ALA B 438      18.651  -0.079  -7.301  1.00  0.00              
ATOM   3603  H   ALA B 438      17.986   0.125  -4.864  1.00  0.00              
ATOM   3604  HA  ALA B 438      18.023  -2.035  -6.710  1.00  0.00              
ATOM   3605 1HB  ALA B 438      19.028  -0.410  -8.268  1.00  0.00              
ATOM   3606 2HB  ALA B 438      17.630   0.286  -7.417  1.00  0.00              
ATOM   3607 3HB  ALA B 438      19.283   0.722  -6.922  1.00  0.00              
ATOM   3608  N   LEU B 439      20.817  -1.220  -5.260  1.00  0.00              
ATOM   3609  CA  LEU B 439      22.186  -1.620  -4.990  1.00  0.00              
ATOM   3610  C   LEU B 439      22.234  -2.966  -4.260  1.00  0.00              
ATOM   3611  O   LEU B 439      23.144  -3.761  -4.484  1.00  0.00              
ATOM   3612  CB  LEU B 439      22.874  -0.529  -4.173  1.00  0.00              
ATOM   3613  CG  LEU B 439      24.369  -0.723  -3.929  1.00  0.00              
ATOM   3614  CD1 LEU B 439      25.121  -0.820  -5.248  1.00  0.00              
ATOM   3615  CD2 LEU B 439      24.906   0.428  -3.101  1.00  0.00              
ATOM   3616  H   LEU B 439      20.435  -0.471  -4.748  1.00  0.00              
ATOM   3617  HA  LEU B 439      22.718  -1.760  -5.931  1.00  0.00              
ATOM   3618 1HB  LEU B 439      22.715   0.318  -4.841  1.00  0.00              
ATOM   3619 2HB  LEU B 439      22.360  -0.349  -3.229  1.00  0.00              
ATOM   3620  HG  LEU B 439      24.527  -1.638  -3.380  1.00  0.00              
ATOM   3621 1HD1 LEU B 439      26.183  -0.958  -5.053  1.00  0.00              
ATOM   3622 2HD1 LEU B 439      24.746  -1.670  -5.820  1.00  0.00              
ATOM   3623 3HD1 LEU B 439      24.973   0.095  -5.820  1.00  0.00              
ATOM   3624 1HD2 LEU B 439      25.973   0.286  -2.928  1.00  0.00              
ATOM   3625 2HD2 LEU B 439      24.747   1.367  -3.634  1.00  0.00              
ATOM   3626 3HD2 LEU B 439      24.385   0.463  -2.143  1.00  0.00              
ATOM   3627  N   LYS B 440      21.266  -3.219  -3.379  1.00  0.00              
ATOM   3628  CA  LYS B 440      21.188  -4.513  -2.695  1.00  0.00              
ATOM   3629  C   LYS B 440      20.843  -5.605  -3.707  1.00  0.00              
ATOM   3630  O   LYS B 440      21.320  -6.742  -3.623  1.00  0.00              
ATOM   3631  CB  LYS B 440      20.131  -4.502  -1.582  1.00  0.00              
ATOM   3632  CG  LYS B 440      20.516  -3.688  -0.356  1.00  0.00              
ATOM   3633  CD  LYS B 440      19.457  -3.802   0.735  1.00  0.00              
ATOM   3634  CE  LYS B 440      19.861  -3.049   1.992  1.00  0.00              
ATOM   3635  NZ  LYS B 440      18.954  -3.335   3.136  1.00  0.00              
ATOM   3636  H   LYS B 440      20.603  -2.525  -3.179  1.00  0.00              
ATOM   3637  HA  LYS B 440      22.157  -4.760  -2.260  1.00  0.00              
ATOM   3638 1HB  LYS B 440      19.217  -4.096  -2.012  1.00  0.00              
ATOM   3639 2HB  LYS B 440      19.965  -5.539  -1.287  1.00  0.00              
ATOM   3640 1HG  LYS B 440      21.471  -4.059   0.020  1.00  0.00              
ATOM   3641 2HG  LYS B 440      20.624  -2.646  -0.653  1.00  0.00              
ATOM   3642 1HD  LYS B 440      18.521  -3.393   0.354  1.00  0.00              
ATOM   3643 2HD  LYS B 440      19.320  -4.857   0.977  1.00  0.00              
ATOM   3644 1HE  LYS B 440      20.877  -3.342   2.255  1.00  0.00              
ATOM   3645 2HE  LYS B 440      19.837  -1.982   1.772  1.00  0.00              
ATOM   3646 1HZ  LYS B 440      19.261  -2.813   3.946  1.00  0.00              
ATOM   3647 2HZ  LYS B 440      18.012  -3.061   2.896  1.00  0.00              
ATOM   3648 3HZ  LYS B 440      18.977  -4.322   3.344  1.00  0.00              
ATOM   3649  N   ARG B 441      20.029  -5.230  -4.688  1.00  0.00              
ATOM   3650  CA  ARG B 441      19.675  -6.131  -5.769  1.00  0.00              
ATOM   3651  C   ARG B 441      20.925  -6.435  -6.571  1.00  0.00              
ATOM   3652  O   ARG B 441      21.180  -7.574  -6.941  1.00  0.00              
ATOM   3653  CB  ARG B 441      18.547  -5.599  -6.641  1.00  0.00              
ATOM   3654  CG  ARG B 441      17.179  -5.587  -5.980  1.00  0.00              
ATOM   3655  CD  ARG B 441      16.099  -5.005  -6.818  1.00  0.00              
ATOM   3656  NE  ARG B 441      14.792  -4.973  -6.180  1.00  0.00              
ATOM   3657  CZ  ARG B 441      13.687  -4.431  -6.727  1.00  0.00              
ATOM   3658  NH1 ARG B 441      13.732  -3.842  -7.902  1.00  0.00              
ATOM   3659  NH2 ARG B 441      12.559  -4.484  -6.040  1.00  0.00              
ATOM   3660  H   ARG B 441      19.672  -4.315  -4.688  1.00  0.00              
ATOM   3661  HA  ARG B 441      19.296  -7.068  -5.360  1.00  0.00              
ATOM   3662 1HB  ARG B 441      18.818  -4.583  -6.926  1.00  0.00              
ATOM   3663 2HB  ARG B 441      18.510  -6.228  -7.531  1.00  0.00              
ATOM   3664 1HG  ARG B 441      16.900  -6.613  -5.739  1.00  0.00              
ATOM   3665 2HG  ARG B 441      17.243  -5.003  -5.061  1.00  0.00              
ATOM   3666 1HD  ARG B 441      16.363  -3.979  -7.073  1.00  0.00              
ATOM   3667 2HD  ARG B 441      16.003  -5.593  -7.730  1.00  0.00              
ATOM   3668  HE  ARG B 441      14.507  -5.327  -5.277  1.00  0.00              
ATOM   3669 1HH1 ARG B 441      14.606  -3.794  -8.407  1.00  0.00              
ATOM   3670 2HH1 ARG B 441      12.892  -3.442  -8.295  1.00  0.00              
ATOM   3671 1HH2 ARG B 441      12.546  -4.924  -5.130  1.00  0.00              
ATOM   3672 2HH2 ARG B 441      11.717  -4.085  -6.427  1.00  0.00              
ATOM   3673  N   LYS B 442      21.702  -5.390  -6.812  1.00  0.00              
ATOM   3674  CA  LYS B 442      22.971  -5.499  -7.518  1.00  0.00              
ATOM   3675  C   LYS B 442      23.940  -6.438  -6.802  1.00  0.00              
ATOM   3676  O   LYS B 442      24.672  -7.186  -7.445  1.00  0.00              
ATOM   3677  CB  LYS B 442      23.604  -4.115  -7.680  1.00  0.00              
ATOM   3678  CG  LYS B 442      24.912  -4.112  -8.459  1.00  0.00              
ATOM   3679  CD  LYS B 442      25.434  -2.697  -8.657  1.00  0.00              
ATOM   3680  CE  LYS B 442      26.740  -2.691  -9.439  1.00  0.00              
ATOM   3681  NZ  LYS B 442      27.231  -1.310  -9.696  1.00  0.00              
ATOM   3682  H   LYS B 442      21.394  -4.503  -6.518  1.00  0.00              
ATOM   3683  HA  LYS B 442      22.807  -5.929  -8.506  1.00  0.00              
ATOM   3684 1HB  LYS B 442      22.875  -3.489  -8.193  1.00  0.00              
ATOM   3685 2HB  LYS B 442      23.778  -3.724  -6.679  1.00  0.00              
ATOM   3686 1HG  LYS B 442      25.649  -4.696  -7.906  1.00  0.00              
ATOM   3687 2HG  LYS B 442      24.739  -4.575  -9.431  1.00  0.00              
ATOM   3688 1HD  LYS B 442      24.684  -2.123  -9.200  1.00  0.00              
ATOM   3689 2HD  LYS B 442      25.597  -2.246  -7.679  1.00  0.00              
ATOM   3690 1HE  LYS B 442      27.486  -3.239  -8.864  1.00  0.00              
ATOM   3691 2HE  LYS B 442      26.571  -3.198 -10.388  1.00  0.00              
ATOM   3692 1HZ  LYS B 442      28.095  -1.351 -10.215  1.00  0.00              
ATOM   3693 2HZ  LYS B 442      26.539  -0.802 -10.231  1.00  0.00              
ATOM   3694 3HZ  LYS B 442      27.388  -0.839  -8.816  1.00  0.00              
ATOM   3695  N   LEU B 443      23.951  -6.393  -5.476  1.00  0.00              
ATOM   3696  CA  LEU B 443      24.752  -7.331  -4.701  1.00  0.00              
ATOM   3697  C   LEU B 443      24.300  -8.758  -4.998  1.00  0.00              
ATOM   3698  O   LEU B 443      25.115  -9.650  -5.224  1.00  0.00              
ATOM   3699  CB  LEU B 443      24.637  -7.035  -3.203  1.00  0.00              
ATOM   3700  CG  LEU B 443      25.474  -7.936  -2.296  1.00  0.00              
ATOM   3701  CD1 LEU B 443      26.957  -7.777  -2.601  1.00  0.00              
ATOM   3702  CD2 LEU B 443      25.187  -7.619  -0.839  1.00  0.00              
ATOM   3703  H   LEU B 443      23.422  -5.710  -5.011  1.00  0.00              
ATOM   3704  HA  LEU B 443      25.797  -7.252  -4.998  1.00  0.00              
ATOM   3705 1HB  LEU B 443      25.035  -6.021  -3.191  1.00  0.00              
ATOM   3706 2HB  LEU B 443      23.599  -7.021  -2.872  1.00  0.00              
ATOM   3707  HG  LEU B 443      25.202  -8.967  -2.475  1.00  0.00              
ATOM   3708 1HD1 LEU B 443      27.536  -8.426  -1.943  1.00  0.00              
ATOM   3709 2HD1 LEU B 443      27.146  -8.050  -3.638  1.00  0.00              
ATOM   3710 3HD1 LEU B 443      27.253  -6.741  -2.436  1.00  0.00              
ATOM   3711 1HD2 LEU B 443      25.788  -8.268  -0.201  1.00  0.00              
ATOM   3712 2HD2 LEU B 443      25.437  -6.578  -0.636  1.00  0.00              
ATOM   3713 3HD2 LEU B 443      24.129  -7.785  -0.630  1.00  0.00              
ATOM   3714  N   ARG B 444      22.987  -8.966  -5.005  1.00  0.00              
ATOM   3715  CA  ARG B 444      22.421 -10.292  -5.262  1.00  0.00              
ATOM   3716  C   ARG B 444      22.734 -10.745  -6.688  1.00  0.00              
ATOM   3717  O   ARG B 444      22.944 -11.928  -6.955  1.00  0.00              
ATOM   3718  CB  ARG B 444      20.930 -10.351  -4.970  1.00  0.00              
ATOM   3719  CG  ARG B 444      20.561 -10.252  -3.498  1.00  0.00              
ATOM   3720  CD  ARG B 444      19.102 -10.168  -3.237  1.00  0.00              
ATOM   3721  NE  ARG B 444      18.745 -10.051  -1.832  1.00  0.00              
ATOM   3722  CZ  ARG B 444      17.501  -9.816  -1.375  1.00  0.00              
ATOM   3723  NH1 ARG B 444      16.498  -9.633  -2.203  1.00  0.00              
ATOM   3724  NH2 ARG B 444      17.318  -9.748  -0.067  1.00  0.00              
ATOM   3725  H   ARG B 444      22.382  -8.206  -4.826  1.00  0.00              
ATOM   3726  HA  ARG B 444      22.873 -11.023  -4.591  1.00  0.00              
ATOM   3727 1HB  ARG B 444      20.466  -9.530  -5.514  1.00  0.00              
ATOM   3728 2HB  ARG B 444      20.566 -11.300  -5.367  1.00  0.00              
ATOM   3729 1HG  ARG B 444      20.944 -11.133  -2.985  1.00  0.00              
ATOM   3730 2HG  ARG B 444      21.029  -9.358  -3.085  1.00  0.00              
ATOM   3731 1HD  ARG B 444      18.699  -9.293  -3.748  1.00  0.00              
ATOM   3732 2HD  ARG B 444      18.620 -11.067  -3.622  1.00  0.00              
ATOM   3733  HE  ARG B 444      19.333 -10.122  -1.011  1.00  0.00              
ATOM   3734 1HH1 ARG B 444      16.656  -9.671  -3.201  1.00  0.00              
ATOM   3735 2HH1 ARG B 444      15.571  -9.458  -1.841  1.00  0.00              
ATOM   3736 1HH2 ARG B 444      18.104  -9.872   0.557  1.00  0.00              
ATOM   3737 2HH2 ARG B 444      16.397  -9.572   0.303  1.00  0.00              
ATOM   3738  N   GLU B 445      22.747  -9.779  -7.591  1.00  0.00              
ATOM   3739  CA  GLU B 445      23.057  -9.997  -9.001  1.00  0.00              
ATOM   3740  C   GLU B 445      24.502 -10.467  -9.144  1.00  0.00              
ATOM   3741  O   GLU B 445      24.800 -11.403  -9.891  1.00  0.00              
ATOM   3742  CB  GLU B 445      22.826  -8.721  -9.814  1.00  0.00              
ATOM   3743  CG  GLU B 445      23.086  -8.869 -11.306  1.00  0.00              
ATOM   3744  CD  GLU B 445      22.835  -7.579 -12.036  1.00  0.00              
ATOM   3745  OE1 GLU B 445      22.470  -6.621 -11.398  1.00  0.00              
ATOM   3746  OE2 GLU B 445      23.116  -7.520 -13.210  1.00  0.00              
ATOM   3747  H   GLU B 445      22.527  -8.870  -7.301  1.00  0.00              
ATOM   3748  HA  GLU B 445      22.417 -10.782  -9.403  1.00  0.00              
ATOM   3749 1HB  GLU B 445      21.788  -8.427  -9.654  1.00  0.00              
ATOM   3750 2HB  GLU B 445      23.488  -7.958  -9.404  1.00  0.00              
ATOM   3751 1HG  GLU B 445      24.089  -9.228 -11.537  1.00  0.00              
ATOM   3752 2HG  GLU B 445      22.354  -9.612 -11.620  1.00  0.00              
ATOM   3753  N   ALA B 446      25.389  -9.813  -8.409  1.00  0.00              
ATOM   3754  CA  ALA B 446      26.799 -10.150  -8.418  1.00  0.00              
ATOM   3755  C   ALA B 446      27.023 -11.531  -7.814  1.00  0.00              
ATOM   3756  O   ALA B 446      27.174 -12.498  -8.585  1.00  0.00              
ATOM   3757  OXT ALA B 446      27.051 -11.667  -6.622  1.00  0.00              
ATOM   3758  CB  ALA B 446      27.595  -9.096  -7.663  1.00  0.00              
ATOM   3759  H   ALA B 446      25.083  -9.086  -7.831  1.00  0.00              
ATOM   3760  HA  ALA B 446      27.144 -10.182  -9.452  1.00  0.00              
ATOM   3761 1HB  ALA B 446      28.652  -9.360  -7.678  1.00  0.00              
ATOM   3762 2HB  ALA B 446      27.456  -8.124  -8.140  1.00  0.00              
ATOM   3763 3HB  ALA B 446      27.247  -9.047  -6.633  1.00  0.00              
TER                                                                             
# All scores below are weighted scores, not raw scores.
#BEGIN_POSE_ENERGIES_TABLE 027.d16_v11.3_repeated_1_7.0dG_02_RalA1andRalBP1_0025_0001.pdb
label fa_atr fa_rep fa_sol fa_intra_rep pro_close fa_pair hbond_sr_bb hbond_lr_bb hbond_bb_sc hbond_sc dslf_ss_dst dslf_cs_ang dslf_ss_dih dslf_ca_dih rama omega fa_dun p_aa_pp ref total
weights 0.8 0.44 0.65 0.004 1 0.49 0.585 1.17 1.17 1.1 0.5 2 5 5 0.2 0.5 0.56 0.32 1 NA
pose -884.878 89.3195 435.43 1.87252 0.364127 -29.3972 -74.5607 -55.4089 -19.8209 -19.0611 0 0 0 0 5.88112 16.6663 156.056 -17.3943 -69.1 -464.031
GLY_p:NtermProteinFull_1 -1.15677 0.0956439 0.989296 0.000235379 0 0 0 0 -0.377109 0 0 0 0 0 0 0.00365381 0 0 -0.17 -0.61505
GLN_2 -1.64075 0.14891 0.74832 0.00535716 0 -0.0512109 0 0 0 0 0 0 0 0 2.9553 2.96168e-08 0.791445 -0.302011 -0.97 1.68536
SER_3 -2.28354 0.30767 1.17555 0.00109745 0 -0.15766 0 0 0 0 0 0 0 0 1.80374 0.411722 0.135833 -0.423149 -0.37 0.60127
SER_4 -2.71565 0.156927 1.81417 0.00132705 0 -0.375703 0 0 0 0 0 0 0 0 -0.276333 0.0768266 0.125988 -0.166577 -0.37 -1.72903
LEU_5 -4.14989 0.393801 1.83265 0.0065363 0 0 0 0 -0.55924 0 0 0 0 0 -0.0887266 0.0133545 0.12192 -0.102695 -0.1 -2.6323
ALA_6 -3.352 0.28765 1.48777 0.000634746 0 0 0 0 0 0 0 0 0 0 0.120496 0.000163094 0 0.0712086 0.16 -1.22407
GLU_7 -3.8575 0.187834 2.64067 0.00826163 0 -0.57975 0 0 0 -0.655156 0 0 0 0 0.0718085 0.09723 1.19309 0.131675 -0.81 -1.57183
HIS_8 -6.93268 0.262313 3.25999 0.00300823 0 -0.13464 0 0 -0.55924 0 0 0 0 0 -0.0249043 0.0187888 0.643067 0.047814 0.56 -2.85649
HIS_9 -6.44247 0.34184 3.08871 0.0050421 0 -0.330728 0 0 -0.758202 -0.567885 0 0 0 0 -0.0855857 0.0125276 1.50121 0.00565663 0.56 -2.66989
VAL_10 -4.20501 0.715901 1.19773 0.0131968 0 0 0 0 0 0 0 0 0 0 -0.152983 0.00431057 0.297097 -0.36824 0.29 -2.208
ILE_11 -5.28657 0.496024 1.34415 0.0162723 0 0 0 0 0 0 0 0 0 0 -0.236077 0.0990102 0.193005 -0.373751 0.24 -3.50794
MET_12 -5.1102 0.404786 1.98079 0.00479929 0 0 0 0 -0.741194 0 0 0 0 0 -0.136491 0.0114349 1.19578 0.021825 -0.34 -2.70846
VAL_13 -4.64609 0.409854 1.30357 0.0104216 0 0 0 0 0 0 0 0 0 0 -0.147658 0.088228 0.254517 -0.195656 0.29 -2.63281
GLY_14 -2.44036 0.444387 1.42175 0.000279287 0 0 0 0 -0.755631 0 0 0 0 0 0.193453 0.676833 0 -0.766001 -0.17 -1.39529
SER_15 -1.58208 0.270644 1.23126 0.00111048 0 -0.061873 0 0 -0.299395 -0.6384 0 0 0 0 0.464973 0.174847 1.11575 0.147864 -0.37 0.454699
GLY_16 -1.12913 0.0457225 0.929443 3.39457e-05 0 0 0 0 -0.998185 0 0 0 0 0 1.44177 0.00650486 0 -0.136761 -0.17 -0.0105977
GLY_17 -1.13649 0.106286 0.605346 0.000210487 0 0 0 0 -0.0288579 0 0 0 0 0 2.89013 0.0141436 0 -0.444129 -0.17 1.83663
VAL_18 -1.83806 0.119246 1.38975 0.012188 0 0 0 0 0 0 0 0 0 0 0.117016 0.0295766 0.0054139 -0.147717 0.29 -0.0225811
GLY_19 -2.5224 0.609442 1.19321 7.61144e-06 0 0 0 0 0 0 0 0 0 0 0.115221 0.00459312 0 0.291589 -0.17 -0.47833
LYS_20 -6.75149 0.910469 4.7764 0.00583542 0 -0.103867 0 0 -1.9506 -0.248993 0 0 0 0 0.934931 0.00718367 1.69725 -0.0789457 -0.65 -1.45183
SER_21 -2.83485 0.180855 2.00033 0.00123224 0 -0.165287 0 0 -0.0288579 0 0 0 0 0 -0.2 0.128048 0.287223 -0.0243685 -0.37 -1.02568
ALA_22 -3.15459 0.617831 1.5824 0.000749175 0 0 0 0 0 0 0 0 0 0 -0.00293004 0.151571 0 -0.0701406 0.16 -0.715106
LEU_23 -4.79793 0.566465 1.53673 0.00771264 0 0 0 0 0 0 0 0 0 0 -0.150869 0.00011994 0.176427 -0.0774607 -0.1 -2.8388
THR_24 -5.08644 0.623438 2.46658 0.00407141 0 -0.104667 0 0 0 0 0 0 0 0 -0.0454363 0.0402878 0.553551 0.0486904 -0.27 -1.76993
LEU_25 -4.53032 0.232602 1.87678 0.00582176 0 0 0 0 0 0 0 0 0 0 -0.111052 0.0388051 0.395428 -0.116294 -0.1 -2.30824
GLN_26 -5.62831 0.651302 3.75509 0.00554106 0 -0.127658 0 0 -0.113849 -0.0145922 0 0 0 0 -0.176655 0.0785626 1.25087 -0.131728 -0.97 -1.42142
PHE_27 -6.17576 0.616373 1.3905 0.0251426 0 0 0 0 0 0 0 0 0 0 0.0172173 0.0136774 0.175935 -0.0715716 0.63 -3.37849
MET_28 -4.10127 0.244553 1.98417 0.0041179 0 0 0 0 -0.500055 0 0 0 0 0 -0.0259098 0.94394 1.05885 -0.0417626 -0.34 -0.773365
LYS_29 -2.79046 0.438795 1.40248 0.0055583 0 -0.237693 0 0 0 0 0 0 0 0 0.109629 0.187275 0.923732 -0.0405644 -0.65 -0.651248
ASP_30 -2.76807 0.38638 2.21092 0.00327405 0 -0.263393 0 0 -0.0142004 0 0 0 0 0 0.0783181 0.0147934 0.551389 -0.0193049 -0.67 -0.489892
GLU_31 -2.30209 0.34781 1.61156 0.00525752 0 -0.0891479 0 0 -0.113849 0 0 0 0 0 -0.00116097 0.0143458 0.761238 0.0912798 -0.81 -0.484755
PHE_32 -1.89924 0.0231914 1.01637 0.0251294 0 0 0 0 0 0 0 0 0 0 -0.12833 0.0933985 0.455199 0.00924739 0.63 0.224962
VAL_33 -2.63004 0.185428 0.731092 0.0192984 0 0 0 0 0 0 0 0 0 0 -0.21427 0.00930095 1.26478 0.0647412 0.29 -0.27967
GLU_34 -0.956963 0.0538546 0.397236 0.00524209 0 0 0 0 0 0 0 0 0 0 0.0508206 0.0103644 0.92012 -0.131564 -0.81 -0.460889
ASP_35 -1.27421 0.0170269 0.886102 0.0122617 0 0.0549508 0 0 0 0 0 0 0 0 0.227232 0.0956647 0.204016 -0.435161 -0.67 -0.882122
TYR_36 -3.80673 0.145828 1.51048 0.026327 0 0 0 0 0 -0.0235906 0 0 0 0 0.355546 0.000572726 0.169429 -0.120177 0.51 -1.23231
GLU_37 -1.49976 0.629302 0.987169 0.00561271 0.00683662 0.0549508 0 0 -0.374467 0 0 0 0 0 0.00621723 0.032499 0.728267 -0.0835661 -0.81 -0.316941
PRO_38 -2.58391 0.754933 1.24539 0.00174677 0.169241 0 0 0 0 0 0 0 0 0 0.214042 0.0400858 0.261035 -0.448778 0.02 -0.326211
THR_39 -2.88301 0.29436 1.78278 0.00356732 0 -0.0949551 0 0 -0.374467 0 0 0 0 0 0.611782 0.0056124 0.406112 -0.164075 -0.27 -0.682294
THR_40 -1.51293 0.248356 0.865884 0.00349192 0 -0.124436 0 0 -0.0788599 0 0 0 0 0 -0.0539703 0.032084 0.696815 0.0704981 -0.27 -0.123067
ALA_41 -1.82739 0.120235 1.41211 0.00116385 0 0 0 0 -0.664798 0 0 0 0 0 0.196366 0.0131897 0 0.256848 0.16 -0.332278
ASP_42 -3.47183 0.132562 2.98108 0.00293747 0 -0.467359 0 0 0 -0.423618 0 0 0 0 0.131556 0.00674672 0.504596 0.228765 -0.67 -1.04457
SER_43 -2.8687 0.0968223 2.03873 0.00112643 0 -0.156232 0 0 0 -1.05286 0 0 0 0 -0.00685204 0.0839446 0.447999 -0.16633 -0.37 -1.95235
TYR_44 -5.75895 0.547965 2.56482 0.0243466 0 0 0 0 0 0 0 0 0 0 -0.143965 0.104759 0.407683 -0.172325 0.51 -1.91566
PHE_45 -5.20735 0.600469 2.24347 0.0235184 0 0 0 0 -0.175302 0 0 0 0 0 -0.0998487 0.00144245 0.247247 -0.104995 0.63 -1.84135
LYS_46 -3.5845 0.276895 1.6434 0.00600419 0 -0.331416 0 0 -0.500055 0 0 0 0 0 0.174008 0.125432 1.62764 -0.0712785 -0.65 -1.28388
LYS_47 -2.36309 0.0800641 1.39352 0.0051374 0 -0.438375 0 0 0 -0.0682451 0 0 0 0 -0.123349 0.0716636 0.836917 -0.0342303 -0.65 -1.28999
VAL_48 -3.49968 0.637483 1.11633 0.0113833 0 0 0 0 0 0 0 0 0 0 -0.0476513 0.00772608 0.0159452 -0.16491 0.29 -1.63338
VAL_49 -2.10284 0.163835 0.810629 0.0117558 0 0 0 0 0 0 0 0 0 0 -0.198669 0.00515528 1.37306 -0.381222 0.29 -0.0282886
LEU_50 -3.98912 0.377761 1.89366 0.00761594 0 0 0 0 0 0 0 0 0 0 0.167865 0.00773676 0.333324 -0.0155204 -0.1 -1.31668
ASP_51 -0.987111 0.0881758 0.701437 0.00465739 0 -0.157986 0 0 0 0 0 0 0 0 -0.0850314 0.000335614 0.606262 -0.309417 -0.67 -0.808678
GLY_52 -1.20713 0.108642 0.648868 3.16634e-05 0 0 0 0 0 0 0 0 0 0 -0.0981887 0.0043088 0 -0.805799 -0.17 -1.51927
GLU_53 -3.17865 0.205479 2.27047 0.00477428 0 -0.152356 0 0 -0.377109 0 0 0 0 0 -0.146072 0.00297203 1.33517 0.00270501 -0.81 -0.842618
GLU_54 -1.63289 0.0686702 1.13537 0.00533814 0 -0.318082 0 0 0 -0.0682451 0 0 0 0 -0.0327958 0.0507287 1.1417 0.045755 -0.81 -0.414461
VAL_55 -4.19267 0.640753 1.75663 0.0121779 0 0 0 0 0 0 0 0 0 0 -0.12346 0.0182508 0.0417861 -0.239277 0.29 -1.79581
GLU_56 -2.63012 0.0628286 1.32268 0.00524884 0 -0.331769 0 0 0 0 0 0 0 0 -0.0486277 0.154366 0.767406 0.025619 -0.81 -1.48236
ILE_57 -4.50011 0.557345 1.10231 0.0262477 0 0 0 0 0 0 0 0 0 0 -0.182821 0.0691666 2.06572 -0.274282 0.24 -0.896426
SER_58 -3.51666 0.212835 1.92842 0.00175508 0 -0.174273 0 0 0 0 0 0 0 0 0.381068 0.194338 0.226483 0.233141 -0.37 -0.882898
ILE_59 -4.81191 0.747045 1.12866 0.0179238 0 0 0 0 0 0 0 0 0 0 -0.23967 8.83622e-05 0.215042 -0.349471 0.24 -3.0523
LEU_60 -4.24346 0.525506 1.26477 0.00832093 0 0 0 0 0 0 0 0 0 0 -0.0595542 0.0198421 0.800186 -0.104741 -0.1 -1.88913
ASP_61 -3.44769 0.40223 2.85552 0.00465494 0 -0.382636 0 0 -0.611189 0 0 0 0 0 -0.0161715 3.29885e-05 1.29771 -0.172523 -0.67 -0.74006
THR_62 -2.89347 0.342772 2.44374 0.00320125 0 0.00571635 0 0 -1.84856 -0.248993 0 0 0 0 -0.110732 0.0900651 0.450516 -0.155547 -0.27 -2.19129
ALA_63 -1.53772 0.225499 0.627129 0.000730334 0 0 0 0 0 0 0 0 0 0 -0.126274 0.0251455 0 0.00819425 0.16 -0.6173
GLY_64 -0.690325 0.00839465 0.417403 4.43777e-05 0 0 0 0 0 0 0 0 0 0 0.575893 0.0329544 0 0.239289 -0.17 0.413653
LEU_65 -2.84343 0.283331 1.06557 0.060222 0 0 0 0 0 0 0 0 0 0 0.192534 0.023405 1.42106 0.164847 -0.1 0.267534
ASN_66 -1.91975 0.220383 1.49009 0.0108612 0 -0.163572 0 0 0 0 0 0 0 0 -0.176003 0.121115 1.22855 -0.133314 -0.89 -0.211641
SER_67 -1.47017 0.205678 0.950776 0.00123375 0 -0.195267 0 0 0 0 0 0 0 0 -0.000210631 0.00614925 0.571091 0.1551 -0.37 -0.145618
ARG_68 -3.31403 0.430173 1.81021 0.00813369 0 -0.245046 0 0 0 0 0 0 0 0 0.186623 0.00294748 0.996108 0.0626974 -0.98 -1.04218
ALA_69 -3.26764 0.426509 1.97244 0.000877554 0 0 0 0 0 0 0 0 0 0 -0.221234 0.0265996 0 -0.140129 0.16 -1.04257
SER_70 -4.13081 0.539939 2.56289 0.00257318 0 -0.214032 0 0 0 -0.372979 0 0 0 0 -0.26925 0.000242886 0.174551 -0.118177 -0.37 -2.19505
LEU_71 -3.70765 0.713877 1.37234 0.00826939 0 0 0 0 0 0 0 0 0 0 0.0365006 0.0188609 1.21364 -0.104841 -0.1 -0.549004
ARG_72 -6.56171 0.384747 4.29281 0.00949267 0 -0.657971 0 0 0 -0.740164 0 0 0 0 0.451888 1.00229 1.65855 -0.0366471 -0.98 -1.17672
ASP_73 -4.8243 0.307894 3.40627 0.00314521 0 -0.558923 0 0 0 -0.716887 0 0 0 0 -0.0275682 0.124705 0.363183 0.0505609 -0.67 -2.54192
ASP_74 -4.9518 0.109685 3.59239 0.0032759 0 -0.376728 0 0 0 -0.413801 0 0 0 0 -0.195752 0.13995 0.366659 -0.00455447 -0.67 -2.40068
TYR_75 -7.94739 1.35092 2.92524 0.0229159 0 0 0 0 0 -0.0535884 0 0 0 0 -0.0759737 0.378609 0.74744 0.0667848 0.51 -2.07505
PHE_76 -7.29156 0.975882 1.64093 0.0342939 0 0 0 0 0 0 0 0 0 0 0.00248712 0.0131542 1.5484 -0.0478137 0.63 -2.49423
ARG_77 -4.54059 0.29322 2.97494 0.00973521 0 -0.631585 0 0 0 -0.547191 0 0 0 0 -0.185517 0.00491902 2.48599 -0.0623516 -0.98 -1.17843
SER_78 -3.49451 0.259219 2.41576 0.00170086 0 0.00482055 0 0 -0.693339 -0.368513 0 0 0 0 0.00430868 0.107355 0.333775 0.0762521 -0.37 -1.72317
GLY_79 -1.89305 0.13499 0.930009 0.000111082 0 0 0 0 0 0 0 0 0 0 0.00338959 0.000657927 0 -0.212805 -0.17 -1.2067
GLU_80 -4.61191 0.158049 3.06037 0.0051374 0 -0.595284 0 0 -0.758202 0 0 0 0 0 1.25544 0.0447993 1.13531 -0.140013 -0.81 -1.2563
GLY_81 -2.9991 0.295082 1.25823 7.43957e-05 0 0 0 0 0 0 0 0 0 0 0.356414 0.0117821 0 0.249002 -0.17 -0.998516
PHE_82 -7.19684 0.795563 1.39934 0.0234609 0 0 0 0 0 0 0 0 0 0 -0.10725 0.407578 0.2776 -0.0695455 0.63 -3.84009
LEU_83 -5.45718 0.725417 1.20293 0.00884964 0 0 0 0 0 0 0 0 0 0 0.10137 0.000358657 0.964343 -0.0941838 -0.1 -2.64809
LEU_84 -5.16415 0.407945 1.30231 0.0144367 0 0 0 0 0 0 0 0 0 0 0.138578 0.382534 1.82573 -0.0126633 -0.1 -1.20528
VAL_85 -3.88512 0.267006 1.28825 0.0126733 0 0 0 0 0 0 0 0 0 0 -0.208143 0.0262326 0.0310923 -0.256616 0.29 -2.43462
PHE_86 -6.78373 0.91962 2.03544 0.0301587 0 0 0 0 0 0 0 0 0 0 -0.141121 0.311323 0.719652 -0.226946 0.63 -2.50559
SER_87 -4.11795 0.749631 2.85348 0.00146624 0 -0.202958 0 0 -0.344774 -0.688924 0 0 0 0 -0.0450966 0.0116111 0.431814 0.0530738 -0.37 -1.66863
ILE_88 -5.48401 0.500416 1.93446 0.0170569 0 0 0 0 0 0 0 0 0 0 -0.0355877 0.00841729 0.703915 0.229181 0.24 -1.88615
THR_89 -3.86231 0.755645 1.85766 0.00539395 0 -0.0356926 0 0 -0.344774 -0.688924 0 0 0 0 -0.196374 0.000338937 0.181138 -0.0829332 -0.27 -2.68084
GLU_90 -4.26479 0.64035 2.73299 0.00421247 0 -0.238945 0 0 0 -0.743344 0 0 0 0 0.272179 0.00303024 1.31364 0.0531109 -0.81 -1.03757
HIS_91 -3.88202 0.151962 1.71497 0.00510077 0 -0.136166 0 0 0 0 0 0 0 0 -0.165953 0.0604902 0.76666 0.0336109 0.56 -0.89135
GLU_92 -2.97573 0.410267 1.58831 0.00553556 0 -0.079134 0 0 0 0 0 0 0 0 -0.194182 0.0804868 0.853181 -0.174396 -0.81 -1.29566
SER_93 -3.98758 0.402533 2.43959 0.000759313 0 -0.12345 0 0 0 -1.38174 0 0 0 0 -0.155602 0.18843 0.541624 0.0651878 -0.37 -2.38024
PHE_94 -6.28932 0.818944 1.83615 0.0257109 0 0 0 0 0 0 0 0 0 0 0.053022 0.00592352 0.263392 -0.121618 0.63 -2.7778
THR_95 -3.07243 0.414839 1.84721 0.00969256 0 0.00392314 0 0 0 0 0 0 0 0 0.0104264 0.0314195 0.060649 0.119085 -0.27 -0.84518
ALA_96 -3.78563 0.700763 1.76877 0.000798553 0 0 0 0 0 0 0 0 0 0 -0.128741 0.0744765 0 -0.16104 0.16 -1.37061
THR_97 -4.89228 0.376643 2.4193 0.00291437 0 0.000803442 0 0 0 0 0 0 0 0 -0.146759 0.127691 0.239532 0.0900529 -0.27 -2.05211
ALA_98 -3.74811 0.542107 1.99222 0.000768457 0 0 0 0 0 0 0 0 0 0 -0.190813 0.106782 0 -0.108386 0.16 -1.24543
GLU_99 -3.51505 0.386683 2.02098 0.00670434 0 -0.289474 0 0 0 0 0 0 0 0 -0.199883 0.001587 1.04728 -0.123719 -0.81 -1.47489
PHE_100 -6.61333 0.697009 2.18537 0.0224372 0 0 0 0 0 0 0 0 0 0 -0.107113 0.245094 0.687027 0.116058 0.63 -2.13745
ARG_101 -6.87863 0.645173 3.72931 0.0139365 0 -0.363954 0 0 0 0 0 0 0 0 -0.0738559 0.0587857 1.63628 -0.0977567 -0.98 -2.31071
GLU_102 -4.09563 0.313633 2.40844 0.00564065 0 -0.34136 0 0 0 0 0 0 0 0 -0.271787 0.0198208 0.881327 -0.136583 -0.81 -2.0265
GLN_103 -5.78674 0.540031 3.92793 0.00523268 0 -0.273313 0 0 0 -0.488162 0 0 0 0 -0.192921 0.173183 1.21075 -0.133566 -0.97 -1.98757
ILE_104 -5.9433 0.718827 1.43875 0.0185957 0 0 0 0 0 0 0 0 0 0 -0.0352696 0.0177728 0.224958 -0.0684842 0.24 -3.38815
LEU_105 -3.5207 0.32219 1.75208 0.00741541 0 0 0 0 0 0 0 0 0 0 -0.184143 0.0312199 0.0705266 -0.056111 -0.1 -1.67753
ARG_106 -3.34143 0.490418 2.25437 0.0106402 0 -0.349881 0 0 0 -0.464884 0 0 0 0 -0.0782157 0.0641753 1.68256 -0.0613545 -0.98 -0.773603
VAL_107 -3.92278 0.292935 1.35371 0.0108922 0 0 0 0 0 0 0 0 0 0 -0.01877 0.0360172 0.492956 0.137351 0.29 -1.32768
LYS_108 -4.40802 0.362108 2.74927 0.00731216 0 -0.690018 0 0 0 -0.26905 0 0 0 0 0.238368 0.000824705 2.32862 0.0349266 -0.65 -0.29565
ALA_109 -1.53435 0.326795 0.806231 0.000886006 0 0 0 0 0 0 0 0 0 0 0.336356 0.00815602 0 0.340026 0.16 0.444097
GLU_110 -0.755526 0.064537 0.393637 0.00731888 0 0 0 0 0 0 0 0 0 0 0.131563 0.00490508 0.539625 0.0795017 -0.81 -0.344438
GLU_111 -2.4764 0.247621 2.04848 0.00531152 0 -0.593026 0 0 0 -0.26905 0 0 0 0 0.107486 0.0553181 0.981668 -0.0230217 -0.81 -0.725616
ASP_112 -2.13187 0.0712575 1.89439 0.0127349 0 -0.477639 0 0 0 0 0 0 0 0 0.199233 0.223767 0.369894 -0.26908 -0.67 -0.777308
LYS_113 -1.76107 0.146957 0.783933 0.00319981 0 -0.324703 0 0 0 0 0 0 0 0 -0.0811973 0.094316 0.943239 0.0087793 -0.65 -0.836549
ILE_114 -2.96177 0.602976 0.917028 0.0171679 4.13965e-05 0 0 0 0 0 0 0 0 0 -0.160775 0.0162719 0.271573 -0.378648 0.24 -1.43614
PRO_115 -3.83767 0.617067 0.926918 0.0024944 0.0568373 0 0 0 0 0 0 0 0 0 0.751183 0.203169 0.241127 -0.198502 0.02 -1.21738
LEU_116 -3.51356 0.379366 0.451748 0.00675005 0 0 0 0 0 0 0 0 0 0 -0.124713 0.0494793 1.70516 -0.175694 -0.1 -1.32146
LEU_117 -4.69075 0.531163 1.42107 0.00861237 0 0 0 0 0 0 0 0 0 0 0.0730329 0.0764116 0.350124 -0.0381248 -0.1 -2.36846
VAL_118 -4.33869 0.559699 1.35377 0.0112979 0 0 0 0 0 0 0 0 0 0 -0.194436 0.245783 0.0573735 -0.20376 0.29 -2.21896
VAL_119 -4.96795 0.433175 1.40016 0.011314 0 0 0 0 0 0 0 0 0 0 -0.11802 0.28023 0.0221444 -0.341719 0.29 -2.99066
GLY_120 -2.99449 0.163474 1.64205 7.28667e-06 0 0 0 0 0 0 0 0 0 0 1.70281 0.144875 0 0.693893 -0.17 1.18262
ASN_121 -5.21994 0.744418 4.05734 0.00640242 0 -0.156714 0 0 0 0 0 0 0 0 0.0278123 0.0832198 1.74747 -0.077171 -0.89 0.322843
LYS_122 -4.49029 0.554393 2.31327 0.00490169 0 -0.0335767 0 0 0 0 0 0 0 0 -0.0696082 0.0200239 0.74131 -0.140104 -0.65 -1.74969
SER_123 -2.9728 0.424347 1.8833 0.00139334 0 -0.218005 0 0 0 0 0 0 0 0 -0.240687 0.004527 0.112338 -0.191462 -0.37 -1.56705
ASP_124 -2.7847 0.529232 2.22764 0.0031275 0 -0.53345 0 0 0 -0.509638 0 0 0 0 -0.186671 0.052098 0.35482 -0.0141242 -0.67 -1.53167
LEU_125 -4.61882 0.320636 2.08753 0.00893107 0 0 0 0 0 0 0 0 0 0 0.166106 6.81107e-05 0.0877533 0.0148079 -0.1 -2.03299
GLU_126 -2.91412 0.474615 1.69176 0.00531851 0 -0.313209 0 0 0 0 0 0 0 0 -0.187428 0.0201977 0.828219 -0.132585 -0.81 -1.33723
GLU_127 -2.75462 0.185519 2.03025 0.0233141 0 -0.39488 0 0 0 -0.0167904 0 0 0 0 -0.26119 0.0893662 1.32244 -0.0941693 -0.81 -0.680754
ARG_128 -3.47652 0.46896 1.8279 0.0094311 0 -0.179041 0 0 -0.0450353 -0.0167904 0 0 0 0 -0.10977 0.292411 1.19418 -0.0753684 -0.98 -1.08964
ARG_129 -5.20437 0.413201 2.54175 0.00954227 0 -0.279563 0 0 0 0 0 0 0 0 -0.258444 0.0913815 1.6313 0.0389253 -0.98 -1.99628
GLN_130 -3.29602 0.132868 1.63413 0.00470258 0 -0.0305605 0 0 -0.0450353 0 0 0 0 0 0.0771426 0.284911 0.692848 -0.0491998 -0.97 -1.56421
VAL_131 -3.98827 0.459329 1.19353 0.0152102 0.00013198 0 0 0 0 0 0 0 0 0 -0.219389 0.113623 2.0947 -0.380982 0.29 -0.42212
PRO_132 -3.532 0.636302 1.51161 0.00166765 0.131039 0 0 0 0 0 0 0 0 0 -0.204777 0.0220169 0.266305 -0.477325 0.02 -1.62517
VAL_133 -3.81728 0.373072 2.03237 0.0181119 0 0 0 0 0 0 0 0 0 0 -0.0708075 0.0637521 0.272805 0.131641 0.29 -0.706336
GLU_134 -2.44271 0.422885 1.29109 0.00701788 0 -0.0469875 0 0 0 0 0 0 0 0 -0.0620076 0.0216444 0.852457 -0.0961101 -0.81 -0.862714
GLU_135 -3.76386 0.331435 1.89553 0.00506312 0 -0.170189 0 0 0 0 0 0 0 0 -0.23097 0.0321448 0.94841 -0.158254 -0.81 -1.92069
ALA_136 -4.01619 0.228453 1.38078 0.000730231 0 0 0 0 0 0 0 0 0 0 -0.147657 0.0266529 0 -0.149766 0.16 -2.51699
ARG_137 -4.8945 0.319866 2.64754 0.00694078 0 -0.324084 0 0 0 0 0 0 0 0 -0.160282 0.0772999 1.05431 -0.0951658 -0.98 -2.34808
SER_138 -3.3632 0.208636 2.07409 0.000807083 0 -0.153898 0 0 0 0 0 0 0 0 -0.00540417 0.0369444 0.449623 0.139869 -0.37 -0.982528
LYS_139 -5.59843 0.540597 2.88619 0.00640399 0 -0.799438 0 0 0 -0.432035 0 0 0 0 -0.24657 0.110272 2.98135 -0.040076 -0.65 -1.24174
ALA_140 -4.57562 0.353506 1.91072 0.000712893 0 0 0 0 0 0 0 0 0 0 -0.0889473 0.00601522 0 -0.138427 0.16 -2.37204
GLU_141 -2.74988 0.216325 1.52278 0.00544448 0 -0.0010403 0 0 0 0 0 0 0 0 -0.236034 0.0364087 0.867471 -0.144644 -0.81 -1.29317
GLU_142 -3.14823 0.1824 2.05392 0.00715154 0 -0.593443 0 0 0 -0.432035 0 0 0 0 -0.242488 0.0515975 1.14938 -0.127137 -0.81 -1.90888
TRP_143 -7.50507 0.642577 2.85604 0.0251322 0 0 0 0 0 0 0 0 0 0 -0.158643 0.0174452 1.11479 -0.0689683 0.91 -2.16669
GLY_144 -1.38695 0.131454 0.798157 2.41202e-05 0 0 0 0 0 0 0 0 0 0 -0.239891 0.0786354 0 -0.785081 -0.17 -1.57365
VAL_145 -3.62118 0.418296 1.27758 0.0116118 0 0 0 0 0 0 0 0 0 0 -0.0173282 0.00270035 0.0170607 -0.145723 0.29 -1.76698
GLN_146 -2.19287 0.177541 1.16403 0.0046133 0 -0.0405565 0 0 0 0 0 0 0 0 -0.0818992 0.0535726 0.593428 -0.0352973 -0.97 -1.32744
TYR_147 -5.95826 0.464345 1.949 0.0264276 0 0 0 0 0 0 0 0 0 0 -0.0309646 0.0048603 0.654394 -0.12053 0.51 -2.50073
VAL_148 -3.90086 0.292729 1.39907 0.0127553 0 0 0 0 0 0 0 0 0 0 -0.193807 0.132453 0.151474 -0.358378 0.29 -2.17456
GLU_149 -2.9836 0.21873 2.07969 0.00536668 0 -0.39202 0 0 -0.523561 0 0 0 0 0 -0.099436 0.0448675 1.04324 0.0297442 -0.81 -1.38699
THR_150 -4.3927 0.466166 2.55428 0.00488615 0 -0.110131 0 0 0 0 0 0 0 0 -0.131778 0.015102 0.123197 -0.438197 -0.27 -2.17918
SER_151 -4.26385 0.225614 2.92082 0.00171832 0 -0.304454 0 0 -0.3441 -0.60214 0 0 0 0 0.219271 0.315739 0.12829 0.04677 -0.37 -2.02632
ALA_152 -2.03104 0.123982 0.860805 0.000918425 0 0 0 0 0 0 0 0 0 0 -0.206958 0.00161893 0 -0.0368646 0.16 -1.12754
LYS_153 -2.29378 0.225643 1.27323 0.00556403 0 -0.269771 0 0 -0.101319 0 0 0 0 0 -0.0742924 0.13676 0.926037 -0.0538083 -0.65 -0.875741
THR_154 -2.53608 0.245621 1.83644 0.00397886 0 -0.208979 0 0 -0.242781 -0.0925019 0 0 0 0 -0.14341 0.0517508 0.0104677 -0.230253 -0.27 -1.57574
ARG_155 -2.85898 0.31873 2.03102 0.0108467 0 -0.102093 0 0 -0.0142004 -0.0145922 0 0 0 0 0.119607 0.0509906 1.502 -0.0909497 -0.98 -0.0276267
ALA_156 -2.60006 0.157612 1.56016 0.000698297 0 0 0 0 0 0 0 0 0 0 0.1247 0.0096463 0 0.162365 0.16 -0.424873
ASN_157 -2.91108 0.175354 1.8602 0.00592951 0 -0.101733 0 0 -0.523561 0 0 0 0 0 -0.3027 0.018779 0.795014 -0.504263 -0.89 -2.37806
VAL_158 -3.72698 0.415618 1.22504 0.0153177 0 0 0 0 0 0 0 0 0 0 0.110287 0.0390572 0.00762719 -0.122349 0.29 -1.74638
ASP_159 -3.52633 0.494785 1.69806 0.00507694 0 -0.0475713 0 0 0 0 0 0 0 0 -0.222131 0.0133831 1.33807 -0.0560108 -0.67 -0.972669
LYS_160 -3.86693 0.353852 2.3306 0.00598651 0 -0.122471 0 0 0 0 0 0 0 0 -0.0873686 0.119061 0.792967 -0.0501448 -0.65 -1.17444
VAL_161 -4.52328 0.503546 0.959665 0.0114147 0 0 0 0 0 0 0 0 0 0 -0.0661219 0.0113934 0.435213 0.168506 0.29 -2.20966
PHE_162 -7.75206 0.706485 1.46704 0.02274 0 0 0 0 0 0 0 0 0 0 0.020003 0.0184565 0.392811 0.0181204 0.63 -4.47641
PHE_163 -5.07038 0.360185 1.87344 0.0235751 0 0 0 0 0 0 0 0 0 0 -0.0872772 0.0798321 0.544037 0.0854853 0.63 -1.5611
ASP_164 -3.7954 0.174759 2.40553 0.00325316 0 -0.202763 0 0 0 0 0 0 0 0 -0.139035 0.000349793 0.303672 0.0271346 -0.67 -1.8925
LEU_165 -6.13313 1.02711 1.77945 0.00933996 0 0 0 0 0 0 0 0 0 0 -0.0897434 0.0644762 0.616977 -0.112516 -0.1 -2.93803
MET_166 -6.19579 0.617841 2.18189 0.00321215 0 0 0 0 0 0 0 0 0 0 -0.0891576 0.221636 1.0657 -0.0808103 -0.34 -2.61549
ARG_167 -3.59385 0.275883 2.04205 0.00697586 0 -0.190047 0 0 0 0 0 0 0 0 -0.204207 0.066247 1.09713 -0.0868151 -0.98 -1.56663
GLU_168 -4.44908 0.421635 2.66049 0.00539341 0 -0.469123 0 0 0 -0.477294 0 0 0 0 -0.260878 0.062734 1.42503 -0.134814 -0.81 -2.0259
ILE_169 -6.41582 0.683501 2.30878 0.0176572 0 0 0 0 0 0 0 0 0 0 -0.0421108 0.0618054 0.142432 -0.0710753 0.24 -3.07483
ARG_170 -5.2881 0.46381 3.04126 0.00735373 0 -0.303258 0 0 0 0 0 0 0 0 -0.0993705 0.017457 1.89059 -0.0962446 -0.98 -1.3465
THR_171 -3.14603 0.245851 1.94822 0.00972663 0 -0.291887 0 0 0 0 0 0 0 0 0.0250275 0.0989586 0.0374403 0.0811594 -0.27 -1.26154
LYS_172 -4.45962 0.257931 1.99548 0.0051753 0 -0.580414 0 0 0 -0.477294 0 0 0 0 -0.248668 0.00890687 3.18414 -0.0438722 -0.65 -1.00824
LYS_173 -3.2309 0.248552 1.8022 0.0066122 0 -0.731997 0 0 0 0 0 0 0 0 -0.158284 0.0619669 1.3908 -0.124399 -0.65 -1.38545
MET_174 -2.41178 0.316833 1.07055 0.00264733 0 0 0 0 0 0 0 0 0 0 -0.0900293 0.00425314 1.18913 -0.103502 -0.34 -0.361895
SER_175 -1.60871 0.284866 1.05992 0.000980915 0 0.0289138 0 0 -0.174194 0 0 0 0 0 1.98655 4.77436e-05 0.271979 0.339817 -0.37 1.82017
GLU_176 -1.82849 0.245353 1.25823 0.00592708 0 -0.485138 0 0 -0.174194 -0.00907839 0 0 0 0 0.247381 0.00559982 0.992917 0.050185 -0.81 -0.501307
ASN_177 -0.644804 0.0213228 0.519593 0.0109936 0 -0.0008664 0 0 0 0 0 0 0 0 0.0301396 0.0372976 0.43735 -0.286562 -0.89 -0.765535
LYS_p:CtermProteinFull_178 -1.63529 0.216165 1.18768 0.00465101 0 -0.315322 0 0 0 -0.00907839 0 0 0 0 0 0 0.895748 0 -0.65 -0.305446
GLY_p:NtermProteinFull_179 -0.541344 0.0141202 0.452505 0.000242134 0 0 0 0 0 0 0 0 0 0 0 0.0010951 0 0 -0.17 -0.243382
SER_180 -2.09791 0.268555 1.21147 0.000700846 0 0.00348785 0 0 0 0 0 0 0 0 0.11565 0.0555724 0.482241 0.131083 -0.37 -0.199152
GLU_181 -2.24364 0.191625 1.29596 0.00517707 0 -0.0212066 0 0 0 0 0 0 0 0 3.2265 0.00328499 0.873162 -0.328945 -0.81 2.19192
THR_182 -2.37247 0.382941 1.1735 0.00949888 0 -0.0162385 0 0 0 0 0 0 0 0 -0.0448879 0.000326835 0.077045 0.0935951 -0.27 -0.966692
GLN_183 -4.22602 0.302547 2.22366 0.00502055 0 -0.0626283 0 0 -0.414886 0 0 0 0 0 -0.164342 0.0102725 0.879401 -0.123168 -0.97 -2.54014
ALA_184 -3.08433 0.219419 1.44993 0.000741347 0 0 0 0 0 0 0 0 0 0 -0.152465 0.0066727 0 -0.147431 0.16 -1.54746
GLY_185 -2.63561 0.187438 1.49852 3.84791e-05 0 0 0 0 0 0 0 0 0 0 0.134083 0.0262707 0 0.271581 -0.17 -0.687686
ILE_186 -5.89716 0.585236 1.82592 0.0208872 0 0 0 0 0 0 0 0 0 0 -0.0316182 0.0209814 0.124682 -0.0844142 0.24 -3.19548
LYS_187 -4.32487 0.327933 1.82849 0.00342807 0 -0.0552777 0 0 0 0 0 0 0 0 -0.191045 0.0546175 0.87895 -0.041865 -0.65 -2.16964
GLU_188 -4.15585 0.394329 2.55694 0.00652615 0 -0.244526 0 0 0 -0.228885 0 0 0 0 -0.181389 0.00982076 1.0107 -0.108645 -0.81 -1.75097
GLU_189 -4.57846 0.482804 2.40908 0.00538545 0 -0.330383 0 0 0 0 0 0 0 0 -0.273507 0.0912533 0.854046 -0.137191 -0.81 -2.28697
ILE_190 -6.10718 0.745572 2.00956 0.0200798 0 0 0 0 0 0 0 0 0 0 -0.0448161 0.0773851 0.213389 -0.0541153 0.24 -2.90012
ARG_191 -3.61672 0.220517 1.93357 0.00698001 0 -0.0349475 0 0 0 0 0 0 0 0 -0.232566 0.0503041 1.07298 -0.0882528 -0.98 -1.66813
ARG_192 -4.92864 0.500358 2.86795 0.00693107 0 -0.340435 0 0 0 -0.228885 0 0 0 0 -0.195348 0.00853896 1.20837 -0.0781537 -0.98 -2.15932
GLN_193 -5.27219 0.302193 2.84732 0.0051722 0 -0.0112947 0 0 0 0 0 0 0 0 -0.192402 0.0980889 1.14077 -0.139056 -0.97 -2.1914
GLU_194 -4.5254 0.247586 2.63822 0.00537185 0 -0.39573 0 0 0 0 0 0 0 0 -0.225295 0.113594 0.918159 -0.123682 -0.81 -2.15718
PHE_195 -4.0961 0.309951 2.15453 0.0267846 0 0 0 0 0 0 0 0 0 0 0.0127917 0.0221483 0.259965 -0.0650748 0.63 -0.745009
LEU_196 -4.40132 0.282264 2.07594 0.0068034 0 0 0 0 0 0 0 0 0 0 -0.114475 0.0019174 0.280225 -0.116213 -0.1 -2.08486
LEU_197 -5.36837 0.299865 2.44495 0.0087656 0 0 0 0 0 0 0 0 0 0 -0.094633 0.0336658 0.537915 -0.1128 -0.1 -2.35064
ASN_198 -3.99386 0.238847 2.51054 0.00416685 0 -0.033419 0 0 0 0 0 0 0 0 -0.0170527 0.0178207 0.325811 0.0985254 -0.89 -1.73862
SER_199 -3.82692 0.222353 2.36309 0.000795436 0 -0.032025 0 0 0 0 0 0 0 0 -0.12339 0.113502 0.481749 0.108378 -0.37 -1.06248
LEU_200 -5.03834 0.549337 1.70594 0.00562025 0 0 0 0 0 0 0 0 0 0 -0.0447997 0.00196339 0.474229 -0.102822 -0.1 -2.54887
HIS_D_201 -6.55266 0.632491 3.31455 0.00391778 0 -0.167577 0 0 0 -0.0535884 0 0 0 0 -0.055436 0.015189 1.02404 0.0711178 0.56 -1.20796
ARG_202 -3.25433 0.236341 1.81018 0.00692636 0 -0.0103537 0 0 0 0 0 0 0 0 -0.141728 0.00557215 1.20288 -0.0657971 -0.98 -1.1903
ASP_203 -3.87552 0.237032 2.28094 0.00312948 0 -0.281294 0 0 0 0 0 0 0 0 -0.0812552 0.00552186 0.302933 0.0607714 -0.67 -2.01774
LEU_204 -5.38357 0.899656 1.88959 0.0143564 0 0 0 0 0 0 0 0 0 0 -0.117809 0.0697812 2.31557 -0.118808 -0.1 -0.531241
GLN_205 -3.35746 0.620424 2.29413 0.00463665 0 -0.17628 0 0 0 -0.372979 0 0 0 0 -0.234784 0.113053 0.815 -0.0603999 -0.97 -1.32465
GLY_206 -1.46936 0.247133 0.807011 5.6786e-06 0 0 0 0 0 0 0 0 0 0 -0.0283941 0.0643955 0 0.187769 -0.17 -0.36144
GLY_207 -1.30876 0.316702 0.698658 9.04255e-06 0 0 0 0 0 0 0 0 0 0 -0.280137 0.000954637 0 -0.805062 -0.17 -1.54764
ILE_208 -2.29823 0.195471 1.52757 0.0186365 0 0 0 0 0 0 0 0 0 0 -0.00829713 0.168637 0.161382 -0.209126 0.24 -0.20396
LYS_209 -2.5854 0.353423 1.50934 0.00669329 0 -0.411276 0 0 0 -0.413801 0 0 0 0 0.0738209 0.000746435 0.627562 0.190714 -0.65 -1.29818
ASP_210 -2.92774 0.320186 1.74795 0.00494869 0 -0.239536 0 0 -0.202085 0 0 0 0 0 0.153815 0.00603187 0.513726 0.185964 -0.67 -1.10674
LEU_211 -3.861 0.46901 2.53218 0.00885267 0 0 0 0 -0.202085 0 0 0 0 0 -0.0468308 0.00417074 0.562761 -0.0736752 -0.1 -0.706612
SER_212 -2.82944 0.428079 1.61398 0.000780486 0 -0.179393 0 0 0 0 0 0 0 0 -0.0536817 0.0281198 0.457811 0.0873279 -0.37 -0.816415
LYS_213 -4.67756 0.444835 2.37225 0.00316442 0 -0.334973 0 0 0 0 0 0 0 0 -0.225279 0.0932406 0.739029 -0.0563724 -0.65 -2.29166
GLU_214 -6.44739 0.372291 4.28632 0.00532992 0 -0.430206 0 0 -0.693339 -0.547191 0 0 0 0 -0.279334 0.26695 0.843874 -0.135043 -0.81 -3.56774
GLU_215 -4.21159 0.479911 2.29708 0.00542402 0 0.0220413 0 0 0 0 0 0 0 0 -0.157426 0.0984676 0.814324 -0.140445 -0.81 -1.60221
ARG_216 -4.56153 0.478556 2.31 0.00707579 0 -0.216299 0 0 0 0 0 0 0 0 -0.203559 0.29918 1.17225 -0.0650589 -0.98 -1.75938
LEU_217 -6.33116 1.11447 2.03762 0.00730298 0 0 0 0 0 0 0 0 0 0 0.0468154 0.0266077 0.501258 -0.0766424 -0.1 -2.77373
TRP_218 -8.58443 0.524988 3.39148 0.0212714 0 0 0 0 0 -0.368513 0 0 0 0 -0.147341 0.000629437 1.02018 0.0245742 0.91 -3.20716
GLU_219 -3.60086 0.260458 2.0058 0.0055814 0 -0.277534 0 0 0 0 0 0 0 0 -0.182631 0.00258234 0.933085 -0.11102 -0.81 -1.77454
VAL_220 -4.31992 0.242051 1.88313 0.0162384 0 0 0 0 0 0 0 0 0 0 -0.064724 0.0500663 0.0887594 0.0247851 0.29 -1.78961
GLN_221 -5.45576 0.285813 4.13602 0.0139303 0 -0.120701 0 0 -0.585938 -0.578133 0 0 0 0 -0.0816215 0.00786753 1.38949 -0.0679 -0.97 -2.02693
ARG_222 -4.14419 0.458739 2.24999 0.0100071 0 -0.516078 0 0 0 -0.0872709 0 0 0 0 -0.179768 0.00179277 1.78402 -0.0788815 -0.98 -1.48164
ILE_223 -3.99356 0.388038 2.12668 0.0210346 0 0 0 0 0 0 0 0 0 0 -0.0339814 0.00040698 0.125953 -0.0832984 0.24 -1.20873
LEU_224 -5.28325 0.447985 2.22493 0.0089315 0 0 0 0 0 0 0 0 0 0 0.00152931 0.0196598 0.423553 -0.0962899 -0.1 -2.35295
THR_225 -4.47934 0.416849 2.83884 0.00960224 0 -0.00752054 0 0 0 -0.47473 0 0 0 0 -0.037266 0.00928898 0.0699598 0.0882189 -0.27 -1.8361
ALA_226 -2.96657 0.163988 1.42653 0.000747341 0 0 0 0 0 0 0 0 0 0 -0.236986 0.000620759 0 -0.166302 0.16 -1.61797
LEU_227 -5.39391 0.82154 1.91206 0.00849021 0 0 0 0 0 0 0 0 0 0 -0.114639 0.0689419 0.801169 -0.116634 -0.1 -2.11298
LYS_228 -4.69649 0.304304 2.60726 0.00298666 0 -0.796702 0 0 0 -0.400027 0 0 0 0 -0.248343 0.0716232 0.959955 -0.0389039 -0.65 -2.88434
ARG_229 -5.0398 0.390405 3.05582 0.00680012 0 0.0272061 0 0 -0.175302 0 0 0 0 0 -0.170045 0.0347739 1.1665 -0.0709141 -0.98 -1.75456
LYS_230 -4.25035 0.458737 1.88152 0.00566685 0 -0.22858 0 0 0 0 0 0 0 0 -0.182151 0.151448 0.946488 -0.0431905 -0.65 -1.91042
LEU_231 -4.81107 0.587109 1.45374 0.00823904 0 0 0 0 0 0 0 0 0 0 -0.051459 0.00218537 0.48785 -0.0991491 -0.1 -2.52256
ARG_232 -2.42959 0.19976 1.35319 0.00698173 0 -0.0198338 0 0 0 0 0 0 0 0 -0.232312 0.0125462 1.10809 -0.0914842 -0.98 -1.07265
GLU_233 -2.11126 0.219033 1.35382 0.00673958 0 -0.0418515 0 0 0 0 0 0 0 0 -0.196345 0.00360695 1.02522 -0.113847 -0.81 -0.664883
ALA_p:CtermProteinFull_234 -2.54262 0.0999888 1.64562 0.00210691 0 0 0 0 -0.414886 0 0 0 0 0 0 0 0 0 0.16 -1.04979
#END_POSE_ENERGIES_TABLE 027.d16_v11.3_repeated_1_7.0dG_02_RalA1andRalBP1_0025_0001.pdb
