# Supplementary material for: A Generic Program for Multistate Protein Design
Source: PLoS One. 2011 Jul 6;6(7):e20937. doi: 10.1371/journal.pone.0020937 (PMC3130737; doi:10.1371/journal.pone.0020937)
Supplement: File S2 — Design models generated by this study for both the heterodimerization task and the orthogonal interface redesign task. (BZ2) [file pone.0020937.s002.bz2 › SupplementaryMaterials/select_orthogonal_interface_designs/design9/redocked_027.d16_v11.3_repeated_1_7.0dG_02_RalA2andSec5_0012_0001.pdb]

ATOM      1  N   SER A  11      15.761 -17.974 -25.282  1.00  0.00              
ATOM      2  CA  SER A  11      16.400 -18.935 -24.339  1.00  0.00              
ATOM      3  C   SER A  11      15.513 -19.210 -23.124  1.00  0.00              
ATOM      4  O   SER A  11      15.750 -20.161 -22.371  1.00  0.00              
ATOM      5  CB  SER A  11      17.748 -18.412 -23.884  1.00  0.00              
ATOM      6  OG  SER A  11      17.629 -17.246 -23.116  1.00  0.00              
ATOM      7 1H   SER A  11      16.213 -17.108 -25.495  1.00  0.00              
ATOM      8 2H   SER A  11      15.569 -18.250 -26.224  1.00  0.00              
ATOM      9 3H   SER A  11      14.858 -17.597 -25.076  1.00  0.00              
ATOM     10  HA  SER A  11      16.684 -19.878 -24.808  1.00  0.00              
ATOM     11 1HB  SER A  11      18.237 -19.181 -23.287  1.00  0.00              
ATOM     12 2HB  SER A  11      18.354 -18.196 -24.763  1.00  0.00              
ATOM     13  HG  SER A  11      18.502 -16.948 -22.848  1.00  0.00              
ATOM     14  N   LEU A  12      14.494 -18.377 -22.931  1.00  0.00              
ATOM     15  CA  LEU A  12      13.562 -18.562 -21.824  1.00  0.00              
ATOM     16  C   LEU A  12      12.626 -19.721 -22.132  1.00  0.00              
ATOM     17  O   LEU A  12      12.237 -19.922 -23.285  1.00  0.00              
ATOM     18  CB  LEU A  12      12.726 -17.298 -21.603  1.00  0.00              
ATOM     19  CG  LEU A  12      13.293 -16.164 -20.746  1.00  0.00              
ATOM     20  CD1 LEU A  12      14.597 -15.649 -21.344  1.00  0.00              
ATOM     21  CD2 LEU A  12      12.261 -15.046 -20.660  1.00  0.00              
ATOM     22  H   LEU A  12      14.361 -17.599 -23.561  1.00  0.00              
ATOM     23  HA  LEU A  12      14.114 -18.819 -20.921  1.00  0.00              
ATOM     24 1HB  LEU A  12      12.655 -16.950 -22.633  1.00  0.00              
ATOM     25 2HB  LEU A  12      11.730 -17.533 -21.228  1.00  0.00              
ATOM     26  HG  LEU A  12      13.446 -16.561 -19.743  1.00  0.00              
ATOM     27 1HD1 LEU A  12      14.988 -14.842 -20.723  1.00  0.00              
ATOM     28 2HD1 LEU A  12      15.324 -16.460 -21.385  1.00  0.00              
ATOM     29 3HD1 LEU A  12      14.412 -15.275 -22.350  1.00  0.00              
ATOM     30 1HD2 LEU A  12      12.657 -14.233 -20.050  1.00  0.00              
ATOM     31 2HD2 LEU A  12      12.041 -14.675 -21.661  1.00  0.00              
ATOM     32 3HD2 LEU A  12      11.347 -15.428 -20.206  1.00  0.00              
ATOM     33  N   ALA A  13      12.274 -20.491 -21.107  1.00  0.00              
ATOM     34  CA  ALA A  13      11.361 -21.608 -21.305  1.00  0.00              
ATOM     35  C   ALA A  13      10.017 -20.956 -21.621  1.00  0.00              
ATOM     36  O   ALA A  13       9.688 -19.905 -21.071  1.00  0.00              
ATOM     37  CB  ALA A  13      11.258 -22.447 -20.032  1.00  0.00              
ATOM     38  H   ALA A  13      12.636 -20.309 -20.183  1.00  0.00              
ATOM     39  HA  ALA A  13      11.718 -22.207 -22.143  1.00  0.00              
ATOM     40 1HB  ALA A  13      10.572 -23.277 -20.198  1.00  0.00              
ATOM     41 2HB  ALA A  13      12.242 -22.837 -19.772  1.00  0.00              
ATOM     42 3HB  ALA A  13      10.886 -21.827 -19.218  1.00  0.00              
ATOM     43  N   GLU A  14       9.253 -21.570 -22.517  1.00  0.00              
ATOM     44  CA  GLU A  14       7.937 -21.056 -22.880  1.00  0.00              
ATOM     45  C   GLU A  14       6.883 -22.065 -22.446  1.00  0.00              
ATOM     46  O   GLU A  14       6.831 -23.177 -22.974  1.00  0.00              
ATOM     47  CB  GLU A  14       7.842 -20.787 -24.384  1.00  0.00              
ATOM     48  CG  GLU A  14       6.515 -20.194 -24.834  1.00  0.00              
ATOM     49  CD  GLU A  14       6.510 -19.925 -26.313  1.00  0.00              
ATOM     50  OE1 GLU A  14       7.485 -20.231 -26.956  1.00  0.00              
ATOM     51  OE2 GLU A  14       5.491 -19.518 -26.819  1.00  0.00              
ATOM     52  H   GLU A  14       9.591 -22.413 -22.959  1.00  0.00              
ATOM     53  HA  GLU A  14       7.747 -20.120 -22.353  1.00  0.00              
ATOM     54 1HB  GLU A  14       8.650 -20.100 -24.636  1.00  0.00              
ATOM     55 2HB  GLU A  14       8.004 -21.740 -24.889  1.00  0.00              
ATOM     56 1HG  GLU A  14       5.654 -20.811 -24.575  1.00  0.00              
ATOM     57 2HG  GLU A  14       6.459 -19.251 -24.293  1.00  0.00              
ATOM     58  N   HIS A  15       6.059 -21.676 -21.478  1.00  0.00              
ATOM     59  CA  HIS A  15       5.002 -22.543 -20.974  1.00  0.00              
ATOM     60  C   HIS A  15       3.700 -22.282 -21.731  1.00  0.00              
ATOM     61  O   HIS A  15       3.148 -21.173 -21.687  1.00  0.00              
ATOM     62  CB  HIS A  15       4.823 -22.315 -19.475  1.00  0.00              
ATOM     63  CG  HIS A  15       6.081 -22.526 -18.693  1.00  0.00              
ATOM     64  ND1 HIS A  15       6.719 -23.748 -18.628  1.00  0.00              
ATOM     65  CD2 HIS A  15       6.833 -21.670 -17.961  1.00  0.00              
ATOM     66  CE1 HIS A  15       7.808 -23.634 -17.889  1.00  0.00              
ATOM     67  NE2 HIS A  15       7.901 -22.383 -17.473  1.00  0.00              
ATOM     68  H   HIS A  15       6.169 -20.753 -21.082  1.00  0.00              
ATOM     69  HA  HIS A  15       5.270 -23.585 -21.146  1.00  0.00              
ATOM     70 1HB  HIS A  15       4.501 -21.289 -19.286  1.00  0.00              
ATOM     71 2HB  HIS A  15       4.081 -23.006 -19.077  1.00  0.00              
ATOM     72  HD2 HIS A  15       6.731 -20.610 -17.725  1.00  0.00              
ATOM     73  HE1 HIS A  15       8.454 -24.495 -17.717  1.00  0.00              
ATOM     74  HE2 HIS A  15       8.635 -22.004 -16.891  1.00  0.00              
ATOM     75  N   HIS A  16       3.221 -23.312 -22.425  1.00  0.00              
ATOM     76  CA  HIS A  16       2.036 -23.196 -23.259  1.00  0.00              
ATOM     77  C   HIS A  16       0.751 -23.541 -22.529  1.00  0.00              
ATOM     78  O   HIS A  16       0.329 -24.706 -22.458  1.00  0.00              
ATOM     79  CB  HIS A  16       2.174 -24.088 -24.497  1.00  0.00              
ATOM     80  CG  HIS A  16       1.099 -23.874 -25.516  1.00  0.00              
ATOM     81  ND1 HIS A  16       1.027 -24.602 -26.685  1.00  0.00              
ATOM     82  CD2 HIS A  16       0.053 -23.015 -25.542  1.00  0.00              
ATOM     83  CE1 HIS A  16      -0.019 -24.199 -27.387  1.00  0.00              
ATOM     84  NE2 HIS A  16      -0.625 -23.237 -26.715  1.00  0.00              
ATOM     85  H   HIS A  16       3.697 -24.200 -22.368  1.00  0.00              
ATOM     86  HA  HIS A  16       1.913 -22.162 -23.579  1.00  0.00              
ATOM     87 1HB  HIS A  16       3.122 -23.892 -24.999  1.00  0.00              
ATOM     88 2HB  HIS A  16       2.127 -25.138 -24.209  1.00  0.00              
ATOM     89  HD1 HIS A  16       1.612 -25.372 -26.939  1.00  0.00              
ATOM     90  HD2 HIS A  16      -0.296 -22.252 -24.845  1.00  0.00              
ATOM     91  HE1 HIS A  16      -0.250 -24.654 -28.349  1.00  0.00              
ATOM     92  N   VAL A  17       0.128 -22.503 -21.991  1.00  0.00              
ATOM     93  CA  VAL A  17      -1.096 -22.646 -21.225  1.00  0.00              
ATOM     94  C   VAL A  17      -2.322 -22.522 -22.114  1.00  0.00              
ATOM     95  O   VAL A  17      -2.441 -21.593 -22.912  1.00  0.00              
ATOM     96  CB  VAL A  17      -1.141 -21.578 -20.099  1.00  0.00              
ATOM     97  CG1 VAL A  17      -2.486 -21.616 -19.378  1.00  0.00              
ATOM     98  CG2 VAL A  17       0.001 -21.824 -19.120  1.00  0.00              
ATOM     99  H   VAL A  17       0.522 -21.582 -22.120  1.00  0.00              
ATOM    100  HA  VAL A  17      -1.173 -23.640 -20.783  1.00  0.00              
ATOM    101  HB  VAL A  17      -0.987 -20.593 -20.539  1.00  0.00              
ATOM    102 1HG1 VAL A  17      -2.499 -20.859 -18.592  1.00  0.00              
ATOM    103 2HG1 VAL A  17      -3.287 -21.411 -20.090  1.00  0.00              
ATOM    104 3HG1 VAL A  17      -2.635 -22.600 -18.936  1.00  0.00              
ATOM    105 1HG2 VAL A  17      -0.030 -21.074 -18.330  1.00  0.00              
ATOM    106 2HG2 VAL A  17      -0.103 -22.817 -18.683  1.00  0.00              
ATOM    107 3HG2 VAL A  17       0.953 -21.756 -19.647  1.00  0.00              
ATOM    108  N   ILE A  18      -3.239 -23.469 -21.967  1.00  0.00              
ATOM    109  CA  ILE A  18      -4.494 -23.421 -22.686  1.00  0.00              
ATOM    110  C   ILE A  18      -5.658 -23.365 -21.706  1.00  0.00              
ATOM    111  O   ILE A  18      -5.759 -24.189 -20.793  1.00  0.00              
ATOM    112  CB  ILE A  18      -4.653 -24.648 -23.606  1.00  0.00              
ATOM    113  CG1 ILE A  18      -3.541 -24.639 -24.662  1.00  0.00              
ATOM    114  CG2 ILE A  18      -6.034 -24.635 -24.252  1.00  0.00              
ATOM    115  CD1 ILE A  18      -3.547 -25.835 -25.574  1.00  0.00              
ATOM    116  H   ILE A  18      -3.060 -24.240 -21.340  1.00  0.00              
ATOM    117  HA  ILE A  18      -4.567 -22.505 -23.271  1.00  0.00              
ATOM    118  HB  ILE A  18      -4.532 -25.554 -23.014  1.00  0.00              
ATOM    119 1HG1 ILE A  18      -3.663 -23.733 -25.255  1.00  0.00              
ATOM    120 2HG1 ILE A  18      -2.590 -24.598 -24.130  1.00  0.00              
ATOM    121 1HG2 ILE A  18      -6.139 -25.504 -24.902  1.00  0.00              
ATOM    122 2HG2 ILE A  18      -6.799 -24.667 -23.478  1.00  0.00              
ATOM    123 3HG2 ILE A  18      -6.152 -23.726 -24.841  1.00  0.00              
ATOM    124 1HD1 ILE A  18      -2.729 -25.753 -26.290  1.00  0.00              
ATOM    125 2HD1 ILE A  18      -3.421 -26.744 -24.984  1.00  0.00              
ATOM    126 3HD1 ILE A  18      -4.493 -25.879 -26.110  1.00  0.00              
ATOM    127  N   MET A  19      -6.520 -22.371 -21.899  1.00  0.00              
ATOM    128  CA  MET A  19      -7.741 -22.225 -21.113  1.00  0.00              
ATOM    129  C   MET A  19      -8.857 -22.995 -21.803  1.00  0.00              
ATOM    130  O   MET A  19      -9.146 -22.726 -22.962  1.00  0.00              
ATOM    131  CB  MET A  19      -8.173 -20.749 -21.045  1.00  0.00              
ATOM    132  CG  MET A  19      -7.128 -19.773 -20.528  1.00  0.00              
ATOM    133  SD  MET A  19      -6.699 -20.067 -18.816  1.00  0.00              
ATOM    134  CE  MET A  19      -8.165 -19.431 -17.933  1.00  0.00              
ATOM    135  H   MET A  19      -6.315 -21.693 -22.620  1.00  0.00              
ATOM    136  HA  MET A  19      -7.597 -22.651 -20.120  1.00  0.00              
ATOM    137 1HB  MET A  19      -8.457 -20.455 -22.055  1.00  0.00              
ATOM    138 2HB  MET A  19      -9.046 -20.703 -20.394  1.00  0.00              
ATOM    139 1HG  MET A  19      -6.235 -19.874 -21.144  1.00  0.00              
ATOM    140 2HG  MET A  19      -7.527 -18.764 -20.629  1.00  0.00              
ATOM    141 1HE  MET A  19      -8.026 -19.555 -16.859  1.00  0.00              
ATOM    142 2HE  MET A  19      -8.297 -18.373 -18.163  1.00  0.00              
ATOM    143 3HE  MET A  19      -9.050 -19.984 -18.251  1.00  0.00              
ATOM    144  N   VAL A  20      -9.485 -23.937 -21.103  1.00  0.00              
ATOM    145  CA  VAL A  20     -10.592 -24.690 -21.695  1.00  0.00              
ATOM    146  C   VAL A  20     -11.811 -24.629 -20.787  1.00  0.00              
ATOM    147  O   VAL A  20     -11.693 -24.378 -19.584  1.00  0.00              
ATOM    148  CB  VAL A  20     -10.246 -26.178 -21.940  1.00  0.00              
ATOM    149  CG1 VAL A  20      -9.072 -26.294 -22.885  1.00  0.00              
ATOM    150  CG2 VAL A  20      -9.953 -26.869 -20.617  1.00  0.00              
ATOM    151  H   VAL A  20      -9.203 -24.142 -20.155  1.00  0.00              
ATOM    152  HA  VAL A  20     -10.909 -24.251 -22.642  1.00  0.00              
ATOM    153  HB  VAL A  20     -11.113 -26.676 -22.377  1.00  0.00              
ATOM    154 1HG1 VAL A  20      -8.840 -27.347 -23.049  1.00  0.00              
ATOM    155 2HG1 VAL A  20      -9.324 -25.827 -23.836  1.00  0.00              
ATOM    156 3HG1 VAL A  20      -8.206 -25.795 -22.451  1.00  0.00              
ATOM    157 1HG2 VAL A  20      -9.712 -27.916 -20.799  1.00  0.00              
ATOM    158 2HG2 VAL A  20      -9.108 -26.381 -20.132  1.00  0.00              
ATOM    159 3HG2 VAL A  20     -10.829 -26.806 -19.972  1.00  0.00              
ATOM    160  N   GLY A  21     -12.981 -24.864 -21.370  1.00  0.00              
ATOM    161  CA  GLY A  21     -14.212 -24.770 -20.613  1.00  0.00              
ATOM    162  C   GLY A  21     -15.301 -24.104 -21.426  1.00  0.00              
ATOM    163  O   GLY A  21     -15.014 -23.437 -22.417  1.00  0.00              
ATOM    164  H   GLY A  21     -13.023 -25.111 -22.348  1.00  0.00              
ATOM    165 1HA  GLY A  21     -14.537 -25.773 -20.336  1.00  0.00              
ATOM    166 2HA  GLY A  21     -14.032 -24.185 -19.712  1.00  0.00              
ATOM    167  N   SER A  22     -16.548 -24.287 -21.008  1.00  0.00              
ATOM    168  CA  SER A  22     -17.693 -23.723 -21.715  1.00  0.00              
ATOM    169  C   SER A  22     -17.819 -22.215 -21.592  1.00  0.00              
ATOM    170  O   SER A  22     -17.178 -21.589 -20.750  1.00  0.00              
ATOM    171  CB  SER A  22     -18.965 -24.381 -21.219  1.00  0.00              
ATOM    172  OG  SER A  22     -19.258 -24.028 -19.895  1.00  0.00              
ATOM    173  H   SER A  22     -16.706 -24.834 -20.173  1.00  0.00              
ATOM    174  HA  SER A  22     -17.713 -23.974 -22.777  1.00  0.00              
ATOM    175 1HB  SER A  22     -19.790 -24.071 -21.859  1.00  0.00              
ATOM    176 2HB  SER A  22     -18.846 -25.462 -21.280  1.00  0.00              
ATOM    177  HG  SER A  22     -20.188 -24.191 -19.719  1.00  0.00              
ATOM    178  N   GLY A  23     -18.678 -21.643 -22.429  1.00  0.00              
ATOM    179  CA  GLY A  23     -18.890 -20.208 -22.416  1.00  0.00              
ATOM    180  C   GLY A  23     -19.506 -19.661 -21.140  1.00  0.00              
ATOM    181  O   GLY A  23     -20.358 -20.311 -20.531  1.00  0.00              
ATOM    182  H   GLY A  23     -19.194 -22.211 -23.085  1.00  0.00              
ATOM    183 1HA  GLY A  23     -17.932 -19.705 -22.550  1.00  0.00              
ATOM    184 2HA  GLY A  23     -19.557 -19.939 -23.234  1.00  0.00              
ATOM    185  N   GLY A  24     -19.061 -18.474 -20.731  1.00  0.00              
ATOM    186  CA  GLY A  24     -19.570 -17.853 -19.519  1.00  0.00              
ATOM    187  C   GLY A  24     -18.959 -18.231 -18.182  1.00  0.00              
ATOM    188  O   GLY A  24     -19.389 -17.722 -17.148  1.00  0.00              
ATOM    189  H   GLY A  24     -18.355 -17.993 -21.271  1.00  0.00              
ATOM    190 1HA  GLY A  24     -19.440 -16.773 -19.591  1.00  0.00              
ATOM    191 2HA  GLY A  24     -20.630 -18.085 -19.418  1.00  0.00              
ATOM    192  N   VAL A  25     -17.951 -19.094 -18.188  1.00  0.00              
ATOM    193  CA  VAL A  25     -17.329 -19.540 -16.942  1.00  0.00              
ATOM    194  C   VAL A  25     -16.243 -18.589 -16.423  1.00  0.00              
ATOM    195  O   VAL A  25     -15.872 -18.648 -15.249  1.00  0.00              
ATOM    196  CB  VAL A  25     -16.712 -20.942 -17.111  1.00  0.00              
ATOM    197  CG1 VAL A  25     -17.772 -21.940 -17.550  1.00  0.00              
ATOM    198  CG2 VAL A  25     -15.570 -20.904 -18.114  1.00  0.00              
ATOM    199  H   VAL A  25     -17.604 -19.450 -19.067  1.00  0.00              
ATOM    200  HA  VAL A  25     -18.051 -19.565 -16.125  1.00  0.00              
ATOM    201  HB  VAL A  25     -16.287 -21.259 -16.158  1.00  0.00              
ATOM    202 1HG1 VAL A  25     -17.319 -22.926 -17.665  1.00  0.00              
ATOM    203 2HG1 VAL A  25     -18.560 -21.989 -16.799  1.00  0.00              
ATOM    204 3HG1 VAL A  25     -18.197 -21.625 -18.503  1.00  0.00              
ATOM    205 1HG2 VAL A  25     -15.145 -21.902 -18.221  1.00  0.00              
ATOM    206 2HG2 VAL A  25     -15.945 -20.563 -19.079  1.00  0.00              
ATOM    207 3HG2 VAL A  25     -14.799 -20.218 -17.762  1.00  0.00              
ATOM    208  N   GLY A  26     -15.745 -17.720 -17.298  1.00  0.00              
ATOM    209  CA  GLY A  26     -14.716 -16.766 -16.905  1.00  0.00              
ATOM    210  C   GLY A  26     -13.300 -17.044 -17.381  1.00  0.00              
ATOM    211  O   GLY A  26     -12.335 -16.592 -16.753  1.00  0.00              
ATOM    212  H   GLY A  26     -16.080 -17.717 -18.251  1.00  0.00              
ATOM    213 1HA  GLY A  26     -14.976 -15.781 -17.294  1.00  0.00              
ATOM    214 2HA  GLY A  26     -14.665 -16.725 -15.818  1.00  0.00              
ATOM    215  N   LYS A  27     -13.152 -17.784 -18.475  1.00  0.00              
ATOM    216  CA  LYS A  27     -11.817 -18.014 -19.023  1.00  0.00              
ATOM    217  C   LYS A  27     -11.109 -16.689 -19.324  1.00  0.00              
ATOM    218  O   LYS A  27      -9.998 -16.444 -18.844  1.00  0.00              
ATOM    219  CB  LYS A  27     -11.891 -18.870 -20.288  1.00  0.00              
ATOM    220  CG  LYS A  27     -12.485 -20.258 -20.065  1.00  0.00              
ATOM    221  CD  LYS A  27     -12.324 -21.157 -21.303  1.00  0.00              
ATOM    222  CE  LYS A  27     -13.059 -20.604 -22.521  1.00  0.00              
ATOM    223  NZ  LYS A  27     -14.537 -20.608 -22.336  1.00  0.00              
ATOM    224  H   LYS A  27     -13.950 -18.194 -18.939  1.00  0.00              
ATOM    225  HA  LYS A  27     -11.202 -18.536 -18.289  1.00  0.00              
ATOM    226 1HB  LYS A  27     -12.498 -18.323 -21.009  1.00  0.00              
ATOM    227 2HB  LYS A  27     -10.874 -18.966 -20.670  1.00  0.00              
ATOM    228 1HG  LYS A  27     -11.978 -20.720 -19.218  1.00  0.00              
ATOM    229 2HG  LYS A  27     -13.545 -20.148 -19.837  1.00  0.00              
ATOM    230 1HD  LYS A  27     -11.261 -21.240 -21.537  1.00  0.00              
ATOM    231 2HD  LYS A  27     -12.720 -22.145 -21.070  1.00  0.00              
ATOM    232 1HE  LYS A  27     -12.719 -19.583 -22.692  1.00  0.00              
ATOM    233 2HE  LYS A  27     -12.801 -21.220 -23.383  1.00  0.00              
ATOM    234 1HZ  LYS A  27     -14.981 -20.235 -23.164  1.00  0.00              
ATOM    235 2HZ  LYS A  27     -14.855 -21.555 -22.180  1.00  0.00              
ATOM    236 3HZ  LYS A  27     -14.778 -20.037 -21.539  1.00  0.00              
ATOM    237  N   SER A  28     -11.760 -15.826 -20.097  1.00  0.00              
ATOM    238  CA  SER A  28     -11.167 -14.546 -20.468  1.00  0.00              
ATOM    239  C   SER A  28     -10.954 -13.635 -19.283  1.00  0.00              
ATOM    240  O   SER A  28     -10.010 -12.840 -19.265  1.00  0.00              
ATOM    241  CB  SER A  28     -12.038 -13.853 -21.498  1.00  0.00              
ATOM    242  OG  SER A  28     -12.242 -14.647 -22.634  1.00  0.00              
ATOM    243  H   SER A  28     -12.683 -16.059 -20.436  1.00  0.00              
ATOM    244  HA  SER A  28     -10.225 -14.646 -21.009  1.00  0.00              
ATOM    245 1HB  SER A  28     -13.003 -13.629 -21.044  1.00  0.00              
ATOM    246 2HB  SER A  28     -11.554 -12.924 -21.796  1.00  0.00              
ATOM    247  HG  SER A  28     -11.426 -15.099 -22.859  1.00  0.00              
ATOM    248  N   ALA A  29     -11.843 -13.735 -18.303  1.00  0.00              
ATOM    249  CA  ALA A  29     -11.750 -12.910 -17.114  1.00  0.00              
ATOM    250  C   ALA A  29     -10.498 -13.296 -16.336  1.00  0.00              
ATOM    251  O   ALA A  29      -9.767 -12.429 -15.866  1.00  0.00              
ATOM    252  CB  ALA A  29     -12.985 -13.092 -16.249  1.00  0.00              
ATOM    253  H   ALA A  29     -12.602 -14.397 -18.384  1.00  0.00              
ATOM    254  HA  ALA A  29     -11.662 -11.867 -17.418  1.00  0.00              
ATOM    255 1HB  ALA A  29     -12.901 -12.467 -15.361  1.00  0.00              
ATOM    256 2HB  ALA A  29     -13.871 -12.801 -16.814  1.00  0.00              
ATOM    257 3HB  ALA A  29     -13.070 -14.136 -15.951  1.00  0.00              
ATOM    258  N   LEU A  30     -10.256 -14.595 -16.199  1.00  0.00              
ATOM    259  CA  LEU A  30      -9.066 -15.063 -15.485  1.00  0.00              
ATOM    260  C   LEU A  30      -7.813 -14.685 -16.273  1.00  0.00              
ATOM    261  O   LEU A  30      -6.814 -14.291 -15.692  1.00  0.00              
ATOM    262  CB  LEU A  30      -9.105 -16.586 -15.305  1.00  0.00              
ATOM    263  CG  LEU A  30     -10.129 -17.174 -14.328  1.00  0.00              
ATOM    264  CD1 LEU A  30     -10.175 -18.702 -14.489  1.00  0.00              
ATOM    265  CD2 LEU A  30      -9.754 -16.786 -12.898  1.00  0.00              
ATOM    266  H   LEU A  30     -10.896 -15.273 -16.588  1.00  0.00              
ATOM    267  HA  LEU A  30      -9.004 -14.569 -14.516  1.00  0.00              
ATOM    268 1HB  LEU A  30      -9.375 -16.878 -16.318  1.00  0.00              
ATOM    269 2HB  LEU A  30      -8.122 -16.989 -15.060  1.00  0.00              
ATOM    270  HG  LEU A  30     -11.092 -16.717 -14.555  1.00  0.00              
ATOM    271 1HD1 LEU A  30     -10.903 -19.120 -13.794  1.00  0.00              
ATOM    272 2HD1 LEU A  30     -10.463 -18.953 -15.509  1.00  0.00              
ATOM    273 3HD1 LEU A  30      -9.191 -19.120 -14.276  1.00  0.00              
ATOM    274 1HD2 LEU A  30     -10.484 -17.204 -12.205  1.00  0.00              
ATOM    275 2HD2 LEU A  30      -8.764 -17.177 -12.662  1.00  0.00              
ATOM    276 3HD2 LEU A  30      -9.748 -15.700 -12.805  1.00  0.00              
ATOM    277  N   THR A  31      -7.885 -14.815 -17.595  1.00  0.00              
ATOM    278  CA  THR A  31      -6.771 -14.493 -18.480  1.00  0.00              
ATOM    279  C   THR A  31      -6.404 -13.000 -18.423  1.00  0.00              
ATOM    280  O   THR A  31      -5.221 -12.640 -18.380  1.00  0.00              
ATOM    281  CB  THR A  31      -7.091 -14.878 -19.936  1.00  0.00              
ATOM    282  OG1 THR A  31      -7.308 -16.292 -20.023  1.00  0.00              
ATOM    283  CG2 THR A  31      -5.943 -14.488 -20.855  1.00  0.00              
ATOM    284  H   THR A  31      -8.750 -15.152 -17.995  1.00  0.00              
ATOM    285  HA  THR A  31      -5.878 -15.031 -18.160  1.00  0.00              
ATOM    286  HB  THR A  31      -7.997 -14.360 -20.249  1.00  0.00              
ATOM    287  HG1 THR A  31      -7.800 -16.491 -20.823  1.00  0.00              
ATOM    288 1HG2 THR A  31      -6.188 -14.768 -21.880  1.00  0.00              
ATOM    289 2HG2 THR A  31      -5.783 -13.411 -20.800  1.00  0.00              
ATOM    290 3HG2 THR A  31      -5.037 -15.006 -20.544  1.00  0.00              
ATOM    291  N   LEU A  32      -7.422 -12.140 -18.400  1.00  0.00              
ATOM    292  CA  LEU A  32      -7.212 -10.700 -18.353  1.00  0.00              
ATOM    293  C   LEU A  32      -6.835 -10.175 -16.971  1.00  0.00              
ATOM    294  O   LEU A  32      -6.162  -9.155 -16.866  1.00  0.00              
ATOM    295  CB  LEU A  32      -8.474  -9.986 -18.852  1.00  0.00              
ATOM    296  CG  LEU A  32      -8.814 -10.217 -20.330  1.00  0.00              
ATOM    297  CD1 LEU A  32     -10.140  -9.552 -20.671  1.00  0.00              
ATOM    298  CD2 LEU A  32      -7.695  -9.667 -21.202  1.00  0.00              
ATOM    299  H   LEU A  32      -8.365 -12.500 -18.415  1.00  0.00              
ATOM    300  HA  LEU A  32      -6.370 -10.433 -18.991  1.00  0.00              
ATOM    301 1HB  LEU A  32      -9.215 -10.471 -18.218  1.00  0.00              
ATOM    302 2HB  LEU A  32      -8.449  -8.919 -18.630  1.00  0.00              
ATOM    303  HG  LEU A  32      -8.859 -11.295 -20.487  1.00  0.00              
ATOM    304 1HD1 LEU A  32     -10.373  -9.721 -21.723  1.00  0.00              
ATOM    305 2HD1 LEU A  32     -10.930  -9.977 -20.053  1.00  0.00              
ATOM    306 3HD1 LEU A  32     -10.069  -8.481 -20.485  1.00  0.00              
ATOM    307 1HD2 LEU A  32      -7.937  -9.832 -22.252  1.00  0.00              
ATOM    308 2HD2 LEU A  32      -7.582  -8.598 -21.019  1.00  0.00              
ATOM    309 3HD2 LEU A  32      -6.761 -10.176 -20.961  1.00  0.00              
ATOM    310  N   GLN A  33      -7.265 -10.856 -15.915  1.00  0.00              
ATOM    311  CA  GLN A  33      -6.832 -10.469 -14.580  1.00  0.00              
ATOM    312  C   GLN A  33      -5.345 -10.822 -14.463  1.00  0.00              
ATOM    313  O   GLN A  33      -4.544 -10.055 -13.925  1.00  0.00              
ATOM    314  CB  GLN A  33      -7.641 -11.220 -13.517  1.00  0.00              
ATOM    315  CG  GLN A  33      -7.328 -10.838 -12.078  1.00  0.00              
ATOM    316  CD  GLN A  33      -7.628  -9.378 -11.763  1.00  0.00              
ATOM    317  OE1 GLN A  33      -6.719  -8.576 -11.551  1.00  0.00              
ATOM    318  NE2 GLN A  33      -8.911  -9.028 -11.739  1.00  0.00              
ATOM    319  H   GLN A  33      -7.891 -11.642 -16.021  1.00  0.00              
ATOM    320  HA  GLN A  33      -6.950  -9.393 -14.456  1.00  0.00              
ATOM    321 1HB  GLN A  33      -8.693 -11.022 -13.723  1.00  0.00              
ATOM    322 2HB  GLN A  33      -7.437 -12.281 -13.659  1.00  0.00              
ATOM    323 1HG  GLN A  33      -7.663 -11.428 -11.225  1.00  0.00              
ATOM    324 2HG  GLN A  33      -6.249 -10.948 -12.192  1.00  0.00              
ATOM    325 1HE2 GLN A  33      -9.169  -8.082 -11.536  1.00  0.00              
ATOM    326 2HE2 GLN A  33      -9.620  -9.710 -11.924  1.00  0.00              
ATOM    327  N   PHE A  34      -4.969 -11.983 -14.984  1.00  0.00              
ATOM    328  CA  PHE A  34      -3.568 -12.394 -14.938  1.00  0.00              
ATOM    329  C   PHE A  34      -2.700 -11.523 -15.842  1.00  0.00              
ATOM    330  O   PHE A  34      -1.666 -11.009 -15.417  1.00  0.00              
ATOM    331  CB  PHE A  34      -3.427 -13.858 -15.367  1.00  0.00              
ATOM    332  CG  PHE A  34      -2.004 -14.355 -15.374  1.00  0.00              
ATOM    333  CD1 PHE A  34      -1.388 -14.745 -14.198  1.00  0.00              
ATOM    334  CD2 PHE A  34      -1.279 -14.419 -16.565  1.00  0.00              
ATOM    335  CE1 PHE A  34      -0.063 -15.201 -14.190  1.00  0.00              
ATOM    336  CE2 PHE A  34       0.049 -14.872 -16.574  1.00  0.00              
ATOM    337  CZ  PHE A  34       0.656 -15.263 -15.380  1.00  0.00              
ATOM    338  H   PHE A  34      -5.647 -12.594 -15.417  1.00  0.00              
ATOM    339  HA  PHE A  34      -3.179 -12.270 -13.926  1.00  0.00              
ATOM    340 1HB  PHE A  34      -3.980 -14.504 -14.685  1.00  0.00              
ATOM    341 2HB  PHE A  34      -3.808 -13.990 -16.379  1.00  0.00              
ATOM    342  HD1 PHE A  34      -1.947 -14.696 -13.263  1.00  0.00              
ATOM    343  HD2 PHE A  34      -1.757 -14.113 -17.496  1.00  0.00              
ATOM    344  HE1 PHE A  34       0.403 -15.505 -13.253  1.00  0.00              
ATOM    345  HE2 PHE A  34       0.606 -14.919 -17.510  1.00  0.00              
ATOM    346  HZ  PHE A  34       1.687 -15.614 -15.378  1.00  0.00              
ATOM    347  N   MET A  35      -3.135 -11.345 -17.085  1.00  0.00              
ATOM    348  CA  MET A  35      -2.363 -10.593 -18.067  1.00  0.00              
ATOM    349  C   MET A  35      -2.274  -9.095 -17.801  1.00  0.00              
ATOM    350  O   MET A  35      -1.181  -8.511 -17.863  1.00  0.00              
ATOM    351  CB  MET A  35      -2.935 -10.799 -19.476  1.00  0.00              
ATOM    352  CG  MET A  35      -2.626 -12.157 -20.131  1.00  0.00              
ATOM    353  SD  MET A  35      -0.845 -12.411 -20.459  1.00  0.00              
ATOM    354  CE  MET A  35      -0.509 -11.065 -21.585  1.00  0.00              
ATOM    355  H   MET A  35      -4.023 -11.742 -17.357  1.00  0.00              
ATOM    356  HA  MET A  35      -1.326 -10.928 -18.060  1.00  0.00              
ATOM    357 1HB  MET A  35      -4.015 -10.683 -19.399  1.00  0.00              
ATOM    358 2HB  MET A  35      -2.529 -10.005 -20.103  1.00  0.00              
ATOM    359 1HG  MET A  35      -2.977 -12.944 -19.464  1.00  0.00              
ATOM    360 2HG  MET A  35      -3.169 -12.210 -21.074  1.00  0.00              
ATOM    361 1HE  MET A  35       0.542 -11.086 -21.876  1.00  0.00              
ATOM    362 2HE  MET A  35      -1.135 -11.168 -22.472  1.00  0.00              
ATOM    363 3HE  MET A  35      -0.730 -10.117 -21.094  1.00  0.00              
ATOM    364  N   LYS A  36      -3.421  -8.479 -17.507  1.00  0.00              
ATOM    365  CA  LYS A  36      -3.472  -7.042 -17.304  1.00  0.00              
ATOM    366  C   LYS A  36      -3.914  -6.503 -15.948  1.00  0.00              
ATOM    367  O   LYS A  36      -4.039  -5.292 -15.775  1.00  0.00              
ATOM    368  CB  LYS A  36      -4.382  -6.443 -18.378  1.00  0.00              
ATOM    369  CG  LYS A  36      -3.967  -6.768 -19.807  1.00  0.00              
ATOM    370  CD  LYS A  36      -5.015  -6.303 -20.806  1.00  0.00              
ATOM    371  CE  LYS A  36      -4.649  -6.714 -22.225  1.00  0.00              
ATOM    372  NZ  LYS A  36      -5.681  -6.292 -23.211  1.00  0.00              
ATOM    373  H   LYS A  36      -4.271  -9.018 -17.424  1.00  0.00              
ATOM    374  HA  LYS A  36      -2.470  -6.621 -17.392  1.00  0.00              
ATOM    375 1HB  LYS A  36      -5.386  -6.826 -18.196  1.00  0.00              
ATOM    376 2HB  LYS A  36      -4.376  -5.362 -18.236  1.00  0.00              
ATOM    377 1HG  LYS A  36      -3.020  -6.269 -20.014  1.00  0.00              
ATOM    378 2HG  LYS A  36      -3.835  -7.846 -19.892  1.00  0.00              
ATOM    379 1HD  LYS A  36      -5.974  -6.746 -20.535  1.00  0.00              
ATOM    380 2HD  LYS A  36      -5.090  -5.217 -20.752  1.00  0.00              
ATOM    381 1HE  LYS A  36      -3.695  -6.253 -22.479  1.00  0.00              
ATOM    382 2HE  LYS A  36      -4.545  -7.798 -22.250  1.00  0.00              
ATOM    383 1HZ  LYS A  36      -5.401  -6.583 -24.137  1.00  0.00              
ATOM    384 2HZ  LYS A  36      -6.566  -6.721 -22.976  1.00  0.00              
ATOM    385 3HZ  LYS A  36      -5.777  -5.287 -23.188  1.00  0.00              
ATOM    386  N   ASP A  37      -4.149  -7.391 -14.985  1.00  0.00              
ATOM    387  CA  ASP A  37      -4.687  -6.975 -13.689  1.00  0.00              
ATOM    388  C   ASP A  37      -6.019  -6.231 -13.795  1.00  0.00              
ATOM    389  O   ASP A  37      -6.236  -5.226 -13.109  1.00  0.00              
ATOM    390  CB  ASP A  37      -3.677  -6.054 -12.996  1.00  0.00              
ATOM    391  CG  ASP A  37      -2.353  -6.740 -12.743  1.00  0.00              
ATOM    392  OD1 ASP A  37      -2.356  -7.856 -12.186  1.00  0.00              
ATOM    393  OD2 ASP A  37      -1.306  -6.168 -13.116  1.00  0.00              
ATOM    394  H   ASP A  37      -3.955  -8.369 -15.146  1.00  0.00              
ATOM    395  HA  ASP A  37      -4.899  -7.853 -13.078  1.00  0.00              
ATOM    396 1HB  ASP A  37      -3.528  -5.106 -13.513  1.00  0.00              
ATOM    397 2HB  ASP A  37      -4.194  -5.877 -12.052  1.00  0.00              
ATOM    398  N   GLU A  38      -6.913  -6.722 -14.638  1.00  0.00              
ATOM    399  CA  GLU A  38      -8.198  -6.064 -14.797  1.00  0.00              
ATOM    400  C   GLU A  38      -9.336  -7.074 -14.877  1.00  0.00              
ATOM    401  O   GLU A  38      -9.128  -8.256 -15.178  1.00  0.00              
ATOM    402  CB  GLU A  38      -8.191  -5.179 -16.045  1.00  0.00              
ATOM    403  CG  GLU A  38      -8.189  -5.946 -17.360  1.00  0.00              
ATOM    404  CD  GLU A  38      -8.071  -5.016 -18.535  1.00  0.00              
ATOM    405  OE1 GLU A  38      -7.982  -3.831 -18.324  1.00  0.00              
ATOM    406  OE2 GLU A  38      -7.957  -5.497 -19.638  1.00  0.00              
ATOM    407  H   GLU A  38      -6.716  -7.553 -15.178  1.00  0.00              
ATOM    408  HA  GLU A  38      -8.404  -5.440 -13.927  1.00  0.00              
ATOM    409 1HB  GLU A  38      -9.080  -4.550 -15.995  1.00  0.00              
ATOM    410 2HB  GLU A  38      -7.299  -4.554 -15.989  1.00  0.00              
ATOM    411 1HG  GLU A  38      -7.408  -6.704 -17.418  1.00  0.00              
ATOM    412 2HG  GLU A  38      -9.164  -6.430 -17.376  1.00  0.00              
ATOM    413  N   PHE A  39     -10.535  -6.571 -14.610  1.00  0.00              
ATOM    414  CA  PHE A  39     -11.760  -7.354 -14.659  1.00  0.00              
ATOM    415  C   PHE A  39     -12.889  -6.397 -15.010  1.00  0.00              
ATOM    416  O   PHE A  39     -13.040  -5.352 -14.390  1.00  0.00              
ATOM    417  CB  PHE A  39     -12.091  -8.010 -13.315  1.00  0.00              
ATOM    418  CG  PHE A  39     -13.412  -8.749 -13.328  1.00  0.00              
ATOM    419  CD1 PHE A  39     -13.492 -10.059 -13.814  1.00  0.00              
ATOM    420  CD2 PHE A  39     -14.582  -8.119 -12.912  1.00  0.00              
ATOM    421  CE1 PHE A  39     -14.715 -10.730 -13.885  1.00  0.00              
ATOM    422  CE2 PHE A  39     -15.820  -8.782 -12.981  1.00  0.00              
ATOM    423  CZ  PHE A  39     -15.882 -10.090 -13.468  1.00  0.00              
ATOM    424  H   PHE A  39     -10.586  -5.593 -14.361  1.00  0.00              
ATOM    425  HA  PHE A  39     -11.682  -8.115 -15.437  1.00  0.00              
ATOM    426 1HB  PHE A  39     -11.322  -8.734 -13.052  1.00  0.00              
ATOM    427 2HB  PHE A  39     -12.157  -7.252 -12.535  1.00  0.00              
ATOM    428  HD1 PHE A  39     -12.583 -10.562 -14.141  1.00  0.00              
ATOM    429  HD2 PHE A  39     -14.532  -7.098 -12.532  1.00  0.00              
ATOM    430  HE1 PHE A  39     -14.755 -11.750 -14.266  1.00  0.00              
ATOM    431  HE2 PHE A  39     -16.729  -8.279 -12.655  1.00  0.00              
ATOM    432  HZ  PHE A  39     -16.839 -10.608 -13.524  1.00  0.00              
ATOM    433  N   VAL A  40     -13.668  -6.732 -16.025  1.00  0.00              
ATOM    434  CA  VAL A  40     -14.818  -5.901 -16.387  1.00  0.00              
ATOM    435  C   VAL A  40     -16.007  -6.829 -16.568  1.00  0.00              
ATOM    436  O   VAL A  40     -15.832  -8.019 -16.813  1.00  0.00              
ATOM    437  CB  VAL A  40     -14.585  -5.089 -17.675  1.00  0.00              
ATOM    438  CG1 VAL A  40     -13.428  -4.118 -17.490  1.00  0.00              
ATOM    439  CG2 VAL A  40     -14.316  -6.018 -18.849  1.00  0.00              
ATOM    440  H   VAL A  40     -13.477  -7.567 -16.561  1.00  0.00              
ATOM    441  HA  VAL A  40     -15.068  -5.200 -15.589  1.00  0.00              
ATOM    442  HB  VAL A  40     -15.492  -4.533 -17.913  1.00  0.00              
ATOM    443 1HG1 VAL A  40     -13.278  -3.552 -18.410  1.00  0.00              
ATOM    444 2HG1 VAL A  40     -13.657  -3.431 -16.676  1.00  0.00              
ATOM    445 3HG1 VAL A  40     -12.521  -4.673 -17.254  1.00  0.00              
ATOM    446 1HG2 VAL A  40     -14.154  -5.428 -19.751  1.00  0.00              
ATOM    447 2HG2 VAL A  40     -13.428  -6.617 -18.642  1.00  0.00              
ATOM    448 3HG2 VAL A  40     -15.172  -6.677 -18.996  1.00  0.00              
ATOM    449  N   GLU A  41     -17.208  -6.285 -16.415  1.00  0.00              
ATOM    450  CA  GLU A  41     -18.425  -7.052 -16.638  1.00  0.00              
ATOM    451  C   GLU A  41     -18.767  -6.898 -18.117  1.00  0.00              
ATOM    452  O   GLU A  41     -19.302  -5.864 -18.535  1.00  0.00              
ATOM    453  CB  GLU A  41     -19.573  -6.569 -15.748  1.00  0.00              
ATOM    454  CG  GLU A  41     -19.328  -6.745 -14.256  1.00  0.00              
ATOM    455  CD  GLU A  41     -20.475  -6.207 -13.447  1.00  0.00              
ATOM    456  OE1 GLU A  41     -21.404  -5.703 -14.031  1.00  0.00              
ATOM    457  OE2 GLU A  41     -20.477  -6.399 -12.254  1.00  0.00              
ATOM    458  H   GLU A  41     -17.281  -5.316 -16.137  1.00  0.00              
ATOM    459  HA  GLU A  41     -18.245  -8.104 -16.414  1.00  0.00              
ATOM    460 1HB  GLU A  41     -19.723  -5.512 -15.968  1.00  0.00              
ATOM    461 2HB  GLU A  41     -20.460  -7.131 -16.039  1.00  0.00              
ATOM    462 1HG  GLU A  41     -19.134  -7.778 -13.967  1.00  0.00              
ATOM    463 2HG  GLU A  41     -18.439  -6.144 -14.069  1.00  0.00              
ATOM    464  N   ASP A  42     -18.451  -7.913 -18.912  1.00  0.00              
ATOM    465  CA  ASP A  42     -18.721  -7.842 -20.340  1.00  0.00              
ATOM    466  C   ASP A  42     -18.942  -9.208 -20.967  1.00  0.00              
ATOM    467  O   ASP A  42     -18.542 -10.233 -20.420  1.00  0.00              
ATOM    468  CB  ASP A  42     -17.573  -7.126 -21.056  1.00  0.00              
ATOM    469  CG  ASP A  42     -17.944  -6.545 -22.414  1.00  0.00              
ATOM    470  OD1 ASP A  42     -19.091  -6.636 -22.784  1.00  0.00              
ATOM    471  OD2 ASP A  42     -17.122  -5.881 -22.998  1.00  0.00              
ATOM    472  H   ASP A  42     -18.020  -8.745 -18.533  1.00  0.00              
ATOM    473  HA  ASP A  42     -19.644  -7.289 -20.514  1.00  0.00              
ATOM    474 1HB  ASP A  42     -17.096  -6.356 -20.450  1.00  0.00              
ATOM    475 2HB  ASP A  42     -16.884  -7.960 -21.195  1.00  0.00              
ATOM    476  N   TYR A  43     -19.585  -9.203 -22.127  1.00  0.00              
ATOM    477  CA  TYR A  43     -19.916 -10.425 -22.845  1.00  0.00              
ATOM    478  C   TYR A  43     -19.130 -10.494 -24.141  1.00  0.00              
ATOM    479  O   TYR A  43     -19.538  -9.916 -25.150  1.00  0.00              
ATOM    480  CB  TYR A  43     -21.418 -10.500 -23.128  1.00  0.00              
ATOM    481  CG  TYR A  43     -21.850 -11.782 -23.806  1.00  0.00              
ATOM    482  CD1 TYR A  43     -21.855 -12.986 -23.117  1.00  0.00              
ATOM    483  CD2 TYR A  43     -22.253 -11.783 -25.133  1.00  0.00              
ATOM    484  CE1 TYR A  43     -22.248 -14.159 -23.731  1.00  0.00              
ATOM    485  CE2 TYR A  43     -22.649 -12.950 -25.757  1.00  0.00              
ATOM    486  CZ  TYR A  43     -22.645 -14.137 -25.052  1.00  0.00              
ATOM    487  OH  TYR A  43     -23.039 -15.302 -25.669  1.00  0.00              
ATOM    488  H   TYR A  43     -19.853  -8.313 -22.522  1.00  0.00              
ATOM    489  HA  TYR A  43     -19.635 -11.293 -22.248  1.00  0.00              
ATOM    490 1HB  TYR A  43     -21.932 -10.404 -22.171  1.00  0.00              
ATOM    491 2HB  TYR A  43     -21.669  -9.651 -23.763  1.00  0.00              
ATOM    492  HD1 TYR A  43     -21.540 -12.996 -22.073  1.00  0.00              
ATOM    493  HD2 TYR A  43     -22.254 -10.843 -25.684  1.00  0.00              
ATOM    494  HE1 TYR A  43     -22.246 -15.098 -23.177  1.00  0.00              
ATOM    495  HE2 TYR A  43     -22.962 -12.931 -26.801  1.00  0.00              
ATOM    496  HH  TYR A  43     -23.295 -15.174 -26.586  1.00  0.00              
ATOM    497  N   GLU A  44     -17.993 -11.185 -24.109  1.00  0.00              
ATOM    498  CA  GLU A  44     -17.172 -11.325 -25.305  1.00  0.00              
ATOM    499  C   GLU A  44     -16.775 -12.772 -25.573  1.00  0.00              
ATOM    500  O   GLU A  44     -15.721 -13.223 -25.136  1.00  0.00              
ATOM    501  CB  GLU A  44     -15.917 -10.457 -25.186  1.00  0.00              
ATOM    502  CG  GLU A  44     -16.187  -8.959 -25.186  1.00  0.00              
ATOM    503  CD  GLU A  44     -14.909  -8.174 -25.088  1.00  0.00              
ATOM    504  OE1 GLU A  44     -13.863  -8.776 -25.082  1.00  0.00              
ATOM    505  OE2 GLU A  44     -14.971  -6.967 -25.131  1.00  0.00              
ATOM    506  H   GLU A  44     -17.690 -11.620 -23.250  1.00  0.00              
ATOM    507  HA  GLU A  44     -17.738 -11.007 -26.181  1.00  0.00              
ATOM    508 1HB  GLU A  44     -15.424 -10.736 -24.255  1.00  0.00              
ATOM    509 2HB  GLU A  44     -15.274 -10.709 -26.029  1.00  0.00              
ATOM    510 1HG  GLU A  44     -16.754  -8.620 -26.053  1.00  0.00              
ATOM    511 2HG  GLU A  44     -16.778  -8.805 -24.284  1.00  0.00              
ATOM    512  N   PRO A  45     -17.618 -13.519 -26.304  1.00  0.00              
ATOM    513  CA  PRO A  45     -17.332 -14.917 -26.639  1.00  0.00              
ATOM    514  C   PRO A  45     -15.997 -15.051 -27.367  1.00  0.00              
ATOM    515  O   PRO A  45     -15.702 -14.299 -28.295  1.00  0.00              
ATOM    516  CB  PRO A  45     -18.511 -15.341 -27.521  1.00  0.00              
ATOM    517  CG  PRO A  45     -19.619 -14.426 -27.124  1.00  0.00              
ATOM    518  CD  PRO A  45     -18.960 -13.106 -26.826  1.00  0.00              
ATOM    519  HA  PRO A  45     -17.234 -15.556 -25.749  1.00  0.00              
ATOM    520 1HB  PRO A  45     -18.273 -15.237 -28.590  1.00  0.00              
ATOM    521 2HB  PRO A  45     -18.783 -16.393 -27.352  1.00  0.00              
ATOM    522 1HG  PRO A  45     -20.360 -14.325 -27.930  1.00  0.00              
ATOM    523 2HG  PRO A  45     -20.154 -14.809 -26.241  1.00  0.00              
ATOM    524 1HD  PRO A  45     -18.861 -12.479 -27.725  1.00  0.00              
ATOM    525 2HD  PRO A  45     -19.520 -12.519 -26.084  1.00  0.00              
ATOM    526  N   THR A  46     -15.200 -16.020 -26.940  1.00  0.00              
ATOM    527  CA  THR A  46     -13.901 -16.285 -27.543  1.00  0.00              
ATOM    528  C   THR A  46     -13.927 -17.314 -28.666  1.00  0.00              
ATOM    529  O   THR A  46     -14.327 -18.455 -28.463  1.00  0.00              
ATOM    530  CB  THR A  46     -12.896 -16.759 -26.477  1.00  0.00              
ATOM    531  OG1 THR A  46     -12.605 -15.681 -25.578  1.00  0.00              
ATOM    532  CG2 THR A  46     -11.606 -17.229 -27.132  1.00  0.00              
ATOM    533  H   THR A  46     -15.511 -16.594 -26.168  1.00  0.00              
ATOM    534  HA  THR A  46     -13.522 -15.378 -28.015  1.00  0.00              
ATOM    535  HB  THR A  46     -13.337 -17.581 -25.914  1.00  0.00              
ATOM    536  HG1 THR A  46     -11.963 -15.092 -25.981  1.00  0.00              
ATOM    537 1HG2 THR A  46     -10.908 -17.560 -26.363  1.00  0.00              
ATOM    538 2HG2 THR A  46     -11.822 -18.056 -27.808  1.00  0.00              
ATOM    539 3HG2 THR A  46     -11.164 -16.407 -27.694  1.00  0.00              
ATOM    540  N   THR A  47     -13.502 -16.896 -29.853  1.00  0.00              
ATOM    541  CA  THR A  47     -13.315 -17.815 -30.968  1.00  0.00              
ATOM    542  C   THR A  47     -11.956 -18.427 -30.640  1.00  0.00              
ATOM    543  O   THR A  47     -11.843 -19.627 -30.417  1.00  0.00              
ATOM    544  CB  THR A  47     -13.310 -17.134 -32.349  1.00  0.00              
ATOM    545  OG1 THR A  47     -12.390 -16.035 -32.340  1.00  0.00              
ATOM    546  CG2 THR A  47     -14.700 -16.625 -32.699  1.00  0.00              
ATOM    547  H   THR A  47     -13.304 -15.914 -29.986  1.00  0.00              
ATOM    548  HA  THR A  47     -14.115 -18.556 -30.974  1.00  0.00              
ATOM    549  HB  THR A  47     -12.989 -17.857 -33.099  1.00  0.00              
ATOM    550  HG1 THR A  47     -12.388 -15.612 -33.202  1.00  0.00              
ATOM    551 1HG2 THR A  47     -14.676 -16.148 -33.678  1.00  0.00              
ATOM    552 2HG2 THR A  47     -15.399 -17.461 -32.718  1.00  0.00              
ATOM    553 3HG2 THR A  47     -15.020 -15.902 -31.950  1.00  0.00              
ATOM    554  N   ALA A  48     -10.933 -17.578 -30.589  1.00  0.00              
ATOM    555  CA  ALA A  48      -9.591 -17.970 -30.161  1.00  0.00              
ATOM    556  C   ALA A  48      -8.802 -16.694 -29.873  1.00  0.00              
ATOM    557  O   ALA A  48      -8.700 -15.816 -30.729  1.00  0.00              
ATOM    558  CB  ALA A  48      -8.889 -18.800 -31.243  1.00  0.00              
ATOM    559  H   ALA A  48     -11.103 -16.620 -30.860  1.00  0.00              
ATOM    560  HA  ALA A  48      -9.674 -18.560 -29.248  1.00  0.00              
ATOM    561 1HB  ALA A  48      -7.892 -19.077 -30.898  1.00  0.00              
ATOM    562 2HB  ALA A  48      -9.467 -19.701 -31.444  1.00  0.00              
ATOM    563 3HB  ALA A  48      -8.805 -18.212 -32.155  1.00  0.00              
ATOM    564  N   ASP A  49      -8.262 -16.593 -28.659  1.00  0.00              
ATOM    565  CA  ASP A  49      -7.466 -15.431 -28.258  1.00  0.00              
ATOM    566  C   ASP A  49      -6.054 -15.860 -27.866  1.00  0.00              
ATOM    567  O   ASP A  49      -5.864 -16.923 -27.262  1.00  0.00              
ATOM    568  CB  ASP A  49      -8.135 -14.689 -27.098  1.00  0.00              
ATOM    569  CG  ASP A  49      -9.381 -13.906 -27.487  1.00  0.00              
ATOM    570  OD1 ASP A  49      -9.311 -13.139 -28.418  1.00  0.00              
ATOM    571  OD2 ASP A  49     -10.428 -14.194 -26.958  1.00  0.00              
ATOM    572  H   ASP A  49      -8.408 -17.341 -27.997  1.00  0.00              
ATOM    573  HA  ASP A  49      -7.368 -14.743 -29.098  1.00  0.00              
ATOM    574 1HB  ASP A  49      -8.360 -15.330 -26.245  1.00  0.00              
ATOM    575 2HB  ASP A  49      -7.338 -13.994 -26.831  1.00  0.00              
ATOM    576  N   SER A  50      -5.072 -15.024 -28.200  1.00  0.00              
ATOM    577  CA  SER A  50      -3.671 -15.296 -27.870  1.00  0.00              
ATOM    578  C   SER A  50      -3.052 -14.200 -27.014  1.00  0.00              
ATOM    579  O   SER A  50      -3.114 -13.009 -27.346  1.00  0.00              
ATOM    580  CB  SER A  50      -2.866 -15.475 -29.143  1.00  0.00              
ATOM    581  OG  SER A  50      -1.507 -15.690 -28.880  1.00  0.00              
ATOM    582  H   SER A  50      -5.304 -14.177 -28.697  1.00  0.00              
ATOM    583  HA  SER A  50      -3.521 -16.259 -27.379  1.00  0.00              
ATOM    584 1HB  SER A  50      -3.262 -16.332 -29.687  1.00  0.00              
ATOM    585 2HB  SER A  50      -2.972 -14.578 -29.752  1.00  0.00              
ATOM    586  HG  SER A  50      -1.035 -15.798 -29.709  1.00  0.00              
ATOM    587  N   TYR A  51      -2.435 -14.629 -25.917  1.00  0.00              
ATOM    588  CA  TYR A  51      -1.705 -13.750 -25.024  1.00  0.00              
ATOM    589  C   TYR A  51      -0.342 -14.367 -24.750  1.00  0.00              
ATOM    590  O   TYR A  51      -0.186 -15.587 -24.778  1.00  0.00              
ATOM    591  CB  TYR A  51      -2.473 -13.525 -23.719  1.00  0.00              
ATOM    592  CG  TYR A  51      -3.816 -12.856 -23.906  1.00  0.00              
ATOM    593  CD1 TYR A  51      -4.962 -13.606 -24.127  1.00  0.00              
ATOM    594  CD2 TYR A  51      -3.935 -11.475 -23.860  1.00  0.00              
ATOM    595  CE1 TYR A  51      -6.191 -12.999 -24.299  1.00  0.00              
ATOM    596  CE2 TYR A  51      -5.159 -10.857 -24.029  1.00  0.00              
ATOM    597  CZ  TYR A  51      -6.285 -11.623 -24.249  1.00  0.00              
ATOM    598  OH  TYR A  51      -7.507 -11.013 -24.418  1.00  0.00              
ATOM    599  H   TYR A  51      -2.482 -15.616 -25.705  1.00  0.00              
ATOM    600  HA  TYR A  51      -1.552 -12.782 -25.501  1.00  0.00              
ATOM    601 1HB  TYR A  51      -2.616 -14.503 -23.256  1.00  0.00              
ATOM    602 2HB  TYR A  51      -1.845 -12.907 -23.078  1.00  0.00              
ATOM    603  HD1 TYR A  51      -4.880 -14.692 -24.165  1.00  0.00              
ATOM    604  HD2 TYR A  51      -3.041 -10.875 -23.686  1.00  0.00              
ATOM    605  HE1 TYR A  51      -7.083 -13.601 -24.472  1.00  0.00              
ATOM    606  HE2 TYR A  51      -5.231  -9.770 -23.990  1.00  0.00              
ATOM    607  HH  TYR A  51      -8.222 -11.638 -24.564  1.00  0.00              
ATOM    608  N   PHE A  52       0.646 -13.520 -24.493  1.00  0.00              
ATOM    609  CA  PHE A  52       1.971 -13.999 -24.157  1.00  0.00              
ATOM    610  C   PHE A  52       2.716 -12.889 -23.456  1.00  0.00              
ATOM    611  O   PHE A  52       2.620 -11.722 -23.844  1.00  0.00              
ATOM    612  CB  PHE A  52       2.729 -14.457 -25.404  1.00  0.00              
ATOM    613  CG  PHE A  52       2.912 -13.378 -26.433  1.00  0.00              
ATOM    614  CD1 PHE A  52       4.051 -12.586 -26.432  1.00  0.00              
ATOM    615  CD2 PHE A  52       1.947 -13.151 -27.402  1.00  0.00              
ATOM    616  CE1 PHE A  52       4.221 -11.592 -27.378  1.00  0.00              
ATOM    617  CE2 PHE A  52       2.115 -12.160 -28.349  1.00  0.00              
ATOM    618  CZ  PHE A  52       3.253 -11.379 -28.336  1.00  0.00              
ATOM    619  H   PHE A  52       0.477 -12.525 -24.531  1.00  0.00              
ATOM    620  HA  PHE A  52       1.896 -14.846 -23.474  1.00  0.00              
ATOM    621 1HB  PHE A  52       3.726 -14.802 -25.133  1.00  0.00              
ATOM    622 2HB  PHE A  52       2.188 -15.266 -25.895  1.00  0.00              
ATOM    623  HD1 PHE A  52       4.817 -12.755 -25.675  1.00  0.00              
ATOM    624  HD2 PHE A  52       1.047 -13.767 -27.412  1.00  0.00              
ATOM    625  HE1 PHE A  52       5.121 -10.977 -27.365  1.00  0.00              
ATOM    626  HE2 PHE A  52       1.349 -11.992 -29.106  1.00  0.00              
ATOM    627  HZ  PHE A  52       3.386 -10.596 -29.081  1.00  0.00              
ATOM    628  N   LYS A  53       3.442 -13.251 -22.405  1.00  0.00              
ATOM    629  CA  LYS A  53       4.293 -12.293 -21.724  1.00  0.00              
ATOM    630  C   LYS A  53       5.335 -13.001 -20.877  1.00  0.00              
ATOM    631  O   LYS A  53       5.234 -14.208 -20.624  1.00  0.00              
ATOM    632  CB  LYS A  53       3.467 -11.356 -20.840  1.00  0.00              
ATOM    633  CG  LYS A  53       2.778 -11.996 -19.647  1.00  0.00              
ATOM    634  CD  LYS A  53       2.124 -10.899 -18.789  1.00  0.00              
ATOM    635  CE  LYS A  53       1.329 -11.455 -17.616  1.00  0.00              
ATOM    636  NZ  LYS A  53       0.792 -10.344 -16.747  1.00  0.00              
ATOM    637  H   LYS A  53       3.408 -14.203 -22.069  1.00  0.00              
ATOM    638  HA  LYS A  53       4.837 -11.696 -22.457  1.00  0.00              
ATOM    639 1HB  LYS A  53       4.143 -10.581 -20.476  1.00  0.00              
ATOM    640 2HB  LYS A  53       2.706 -10.903 -21.477  1.00  0.00              
ATOM    641 1HG  LYS A  53       2.025 -12.693 -20.015  1.00  0.00              
ATOM    642 2HG  LYS A  53       3.523 -12.539 -19.068  1.00  0.00              
ATOM    643 1HD  LYS A  53       2.908 -10.247 -18.402  1.00  0.00              
ATOM    644 2HD  LYS A  53       1.451 -10.320 -19.421  1.00  0.00              
ATOM    645 1HE  LYS A  53       0.505 -12.046 -18.011  1.00  0.00              
ATOM    646 2HE  LYS A  53       1.987 -12.096 -17.031  1.00  0.00              
ATOM    647 1HZ  LYS A  53       0.270 -10.740 -15.978  1.00  0.00              
ATOM    648 2HZ  LYS A  53       1.561  -9.797 -16.386  1.00  0.00              
ATOM    649 3HZ  LYS A  53       0.186  -9.751 -17.296  1.00  0.00              
ATOM    650  N   LYS A  54       6.342 -12.242 -20.455  1.00  0.00              
ATOM    651  CA  LYS A  54       7.381 -12.766 -19.591  1.00  0.00              
ATOM    652  C   LYS A  54       6.919 -12.661 -18.149  1.00  0.00              
ATOM    653  O   LYS A  54       6.365 -11.649 -17.738  1.00  0.00              
ATOM    654  CB  LYS A  54       8.675 -11.963 -19.746  1.00  0.00              
ATOM    655  CG  LYS A  54       9.360 -12.112 -21.091  1.00  0.00              
ATOM    656  CD  LYS A  54      10.608 -11.246 -21.142  1.00  0.00              
ATOM    657  CE  LYS A  54      11.301 -11.345 -22.492  1.00  0.00              
ATOM    658  NZ  LYS A  54      12.516 -10.475 -22.544  1.00  0.00              
ATOM    659  H   LYS A  54       6.383 -11.275 -20.744  1.00  0.00              
ATOM    660  HA  LYS A  54       7.550 -13.820 -19.815  1.00  0.00              
ATOM    661 1HB  LYS A  54       8.422 -10.915 -19.588  1.00  0.00              
ATOM    662 2HB  LYS A  54       9.354 -12.294 -18.960  1.00  0.00              
ATOM    663 1HG  LYS A  54       9.626 -13.161 -21.229  1.00  0.00              
ATOM    664 2HG  LYS A  54       8.662 -11.810 -21.870  1.00  0.00              
ATOM    665 1HD  LYS A  54      10.319 -10.211 -20.957  1.00  0.00              
ATOM    666 2HD  LYS A  54      11.292 -11.576 -20.360  1.00  0.00              
ATOM    667 1HE  LYS A  54      11.584 -12.384 -22.656  1.00  0.00              
ATOM    668 2HE  LYS A  54      10.594 -11.036 -23.262  1.00  0.00              
ATOM    669 1HZ  LYS A  54      12.954 -10.561 -23.450  1.00  0.00              
ATOM    670 2HZ  LYS A  54      12.249  -9.513 -22.389  1.00  0.00              
ATOM    671 3HZ  LYS A  54      13.167 -10.762 -21.827  1.00  0.00              
ATOM    672  N   VAL A  55       7.150 -13.718 -17.388  1.00  0.00              
ATOM    673  CA  VAL A  55       6.754 -13.757 -15.995  1.00  0.00              
ATOM    674  C   VAL A  55       7.961 -14.332 -15.266  1.00  0.00              
ATOM    675  O   VAL A  55       8.867 -14.863 -15.901  1.00  0.00              
ATOM    676  CB  VAL A  55       5.510 -14.670 -15.779  1.00  0.00              
ATOM    677  CG1 VAL A  55       4.306 -14.096 -16.524  1.00  0.00              
ATOM    678  CG2 VAL A  55       5.797 -16.081 -16.273  1.00  0.00              
ATOM    679  H   VAL A  55       7.613 -14.520 -17.790  1.00  0.00              
ATOM    680  HA  VAL A  55       6.551 -12.756 -15.612  1.00  0.00              
ATOM    681  HB  VAL A  55       5.306 -14.744 -14.710  1.00  0.00              
ATOM    682 1HG1 VAL A  55       3.440 -14.740 -16.369  1.00  0.00              
ATOM    683 2HG1 VAL A  55       4.086 -13.096 -16.147  1.00  0.00              
ATOM    684 3HG1 VAL A  55       4.530 -14.041 -17.589  1.00  0.00              
ATOM    685 1HG2 VAL A  55       4.920 -16.707 -16.116  1.00  0.00              
ATOM    686 2HG2 VAL A  55       6.036 -16.051 -17.337  1.00  0.00              
ATOM    687 3HG2 VAL A  55       6.643 -16.495 -15.723  1.00  0.00              
ATOM    688  N   VAL A  56       7.981 -14.214 -13.947  1.00  0.00              
ATOM    689  CA  VAL A  56       9.073 -14.755 -13.157  1.00  0.00              
ATOM    690  C   VAL A  56       8.530 -15.859 -12.272  1.00  0.00              
ATOM    691  O   VAL A  56       7.741 -15.602 -11.365  1.00  0.00              
ATOM    692  CB  VAL A  56       9.754 -13.681 -12.288  1.00  0.00              
ATOM    693  CG1 VAL A  56      10.864 -14.298 -11.451  1.00  0.00              
ATOM    694  CG2 VAL A  56      10.304 -12.562 -13.159  1.00  0.00              
ATOM    695  H   VAL A  56       7.224 -13.737 -13.479  1.00  0.00              
ATOM    696  HA  VAL A  56       9.833 -15.212 -13.792  1.00  0.00              
ATOM    697  HB  VAL A  56       9.009 -13.234 -11.630  1.00  0.00              
ATOM    698 1HG1 VAL A  56      11.335 -13.525 -10.843  1.00  0.00              
ATOM    699 2HG1 VAL A  56      10.446 -15.066 -10.801  1.00  0.00              
ATOM    700 3HG1 VAL A  56      11.610 -14.745 -12.109  1.00  0.00              
ATOM    701 1HG2 VAL A  56      10.781 -11.811 -12.529  1.00  0.00              
ATOM    702 2HG2 VAL A  56      11.036 -12.970 -13.855  1.00  0.00              
ATOM    703 3HG2 VAL A  56       9.489 -12.101 -13.717  1.00  0.00              
ATOM    704  N   LEU A  57       8.945 -17.091 -12.550  1.00  0.00              
ATOM    705  CA  LEU A  57       8.452 -18.250 -11.815  1.00  0.00              
ATOM    706  C   LEU A  57       9.482 -18.720 -10.802  1.00  0.00              
ATOM    707  O   LEU A  57      10.519 -19.270 -11.169  1.00  0.00              
ATOM    708  CB  LEU A  57       8.131 -19.395 -12.778  1.00  0.00              
ATOM    709  CG  LEU A  57       7.635 -20.670 -12.095  1.00  0.00              
ATOM    710  CD1 LEU A  57       6.313 -20.406 -11.381  1.00  0.00              
ATOM    711  CD2 LEU A  57       7.485 -21.769 -13.127  1.00  0.00              
ATOM    712  H   LEU A  57       9.620 -17.228 -13.289  1.00  0.00              
ATOM    713  HA  LEU A  57       7.560 -17.974 -11.254  1.00  0.00              
ATOM    714 1HB  LEU A  57       7.325 -18.929 -13.344  1.00  0.00              
ATOM    715 2HB  LEU A  57       8.966 -19.608 -13.445  1.00  0.00              
ATOM    716  HG  LEU A  57       8.406 -20.979 -11.388  1.00  0.00              
ATOM    717 1HD1 LEU A  57       5.970 -21.320 -10.899  1.00  0.00              
ATOM    718 2HD1 LEU A  57       6.455 -19.630 -10.628  1.00  0.00              
ATOM    719 3HD1 LEU A  57       5.568 -20.078 -12.106  1.00  0.00              
ATOM    720 1HD2 LEU A  57       7.132 -22.679 -12.641  1.00  0.00              
ATOM    721 2HD2 LEU A  57       6.766 -21.460 -13.885  1.00  0.00              
ATOM    722 3HD2 LEU A  57       8.449 -21.960 -13.599  1.00  0.00              
ATOM    723  N   ASP A  58       9.176 -18.518  -9.526  1.00  0.00              
ATOM    724  CA  ASP A  58      10.062 -18.950  -8.460  1.00  0.00              
ATOM    725  C   ASP A  58      11.473 -18.401  -8.676  1.00  0.00              
ATOM    726  O   ASP A  58      12.467 -19.108  -8.502  1.00  0.00              
ATOM    727  CB  ASP A  58      10.069 -20.480  -8.371  1.00  0.00              
ATOM    728  CG  ASP A  58       8.716 -21.039  -7.950  1.00  0.00              
ATOM    729  OD1 ASP A  58       8.132 -20.490  -6.989  1.00  0.00              
ATOM    730  OD2 ASP A  58       8.237 -22.021  -8.560  1.00  0.00              
ATOM    731  H   ASP A  58       8.310 -18.055  -9.289  1.00  0.00              
ATOM    732  HA  ASP A  58       9.713 -18.554  -7.506  1.00  0.00              
ATOM    733 1HB  ASP A  58      10.422 -20.966  -9.281  1.00  0.00              
ATOM    734 2HB  ASP A  58      10.800 -20.622  -7.575  1.00  0.00              
ATOM    735  N   GLY A  59      11.539 -17.133  -9.080  1.00  0.00              
ATOM    736  CA  GLY A  59      12.810 -16.474  -9.329  1.00  0.00              
ATOM    737  C   GLY A  59      13.414 -16.661 -10.707  1.00  0.00              
ATOM    738  O   GLY A  59      14.422 -16.035 -11.036  1.00  0.00              
ATOM    739  H   GLY A  59      10.682 -16.616  -9.216  1.00  0.00              
ATOM    740 1HA  GLY A  59      12.686 -15.399  -9.194  1.00  0.00              
ATOM    741 2HA  GLY A  59      13.549 -16.845  -8.620  1.00  0.00              
ATOM    742  N   GLU A  60      12.813 -17.523 -11.519  1.00  0.00              
ATOM    743  CA  GLU A  60      13.310 -17.730 -12.870  1.00  0.00              
ATOM    744  C   GLU A  60      12.431 -17.108 -13.941  1.00  0.00              
ATOM    745  O   GLU A  60      11.272 -17.488 -14.130  1.00  0.00              
ATOM    746  CB  GLU A  60      13.466 -19.228 -13.143  1.00  0.00              
ATOM    747  CG  GLU A  60      14.009 -19.563 -14.524  1.00  0.00              
ATOM    748  CD  GLU A  60      14.142 -21.048 -14.714  1.00  0.00              
ATOM    749  OE1 GLU A  60      13.812 -21.775 -13.808  1.00  0.00              
ATOM    750  OE2 GLU A  60      14.467 -21.461 -15.802  1.00  0.00              
ATOM    751  H   GLU A  60      12.004 -18.043 -11.207  1.00  0.00              
ATOM    752  HA  GLU A  60      14.281 -17.247 -12.985  1.00  0.00              
ATOM    753 1HB  GLU A  60      14.141 -19.621 -12.382  1.00  0.00              
ATOM    754 2HB  GLU A  60      12.480 -19.678 -13.022  1.00  0.00              
ATOM    755 1HG  GLU A  60      13.415 -19.145 -15.337  1.00  0.00              
ATOM    756 2HG  GLU A  60      14.998 -19.107 -14.528  1.00  0.00              
ATOM    757  N   GLU A  61      12.998 -16.142 -14.649  1.00  0.00              
ATOM    758  CA  GLU A  61      12.259 -15.447 -15.681  1.00  0.00              
ATOM    759  C   GLU A  61      12.001 -16.391 -16.850  1.00  0.00              
ATOM    760  O   GLU A  61      12.933 -16.922 -17.444  1.00  0.00              
ATOM    761  CB  GLU A  61      13.019 -14.204 -16.148  1.00  0.00              
ATOM    762  CG  GLU A  61      12.235 -13.306 -17.095  1.00  0.00              
ATOM    763  CD  GLU A  61      13.029 -12.087 -17.475  1.00  0.00              
ATOM    764  OE1 GLU A  61      14.130 -11.947 -17.000  1.00  0.00              
ATOM    765  OE2 GLU A  61      12.583 -11.354 -18.325  1.00  0.00              
ATOM    766  H   GLU A  61      13.957 -15.882 -14.470  1.00  0.00              
ATOM    767  HA  GLU A  61      11.289 -15.134 -15.294  1.00  0.00              
ATOM    768 1HB  GLU A  61      13.288 -13.641 -15.254  1.00  0.00              
ATOM    769 2HB  GLU A  61      13.925 -14.552 -16.645  1.00  0.00              
ATOM    770 1HG  GLU A  61      11.900 -13.816 -17.997  1.00  0.00              
ATOM    771 2HG  GLU A  61      11.370 -13.006 -16.505  1.00  0.00              
ATOM    772  N   VAL A  62      10.729 -16.611 -17.154  1.00  0.00              
ATOM    773  CA  VAL A  62      10.329 -17.498 -18.238  1.00  0.00              
ATOM    774  C   VAL A  62       9.219 -16.787 -19.008  1.00  0.00              
ATOM    775  O   VAL A  62       8.812 -15.686 -18.651  1.00  0.00              
ATOM    776  CB  VAL A  62       9.745 -18.835 -17.702  1.00  0.00              
ATOM    777  CG1 VAL A  62      10.815 -19.619 -16.936  1.00  0.00              
ATOM    778  CG2 VAL A  62       8.536 -18.551 -16.803  1.00  0.00              
ATOM    779  H   VAL A  62      10.017 -16.143 -16.612  1.00  0.00              
ATOM    780  HA  VAL A  62      11.152 -17.672 -18.932  1.00  0.00              
ATOM    781  HB  VAL A  62       9.389 -19.428 -18.544  1.00  0.00              
ATOM    782 1HG1 VAL A  62      10.389 -20.553 -16.568  1.00  0.00              
ATOM    783 2HG1 VAL A  62      11.650 -19.840 -17.601  1.00  0.00              
ATOM    784 3HG1 VAL A  62      11.169 -19.025 -16.093  1.00  0.00              
ATOM    785 1HG2 VAL A  62       8.131 -19.490 -16.431  1.00  0.00              
ATOM    786 2HG2 VAL A  62       8.847 -17.931 -15.962  1.00  0.00              
ATOM    787 3HG2 VAL A  62       7.771 -18.028 -17.377  1.00  0.00              
ATOM    788  N   GLU A  63       8.739 -17.422 -20.067  1.00  0.00              
ATOM    789  CA  GLU A  63       7.666 -16.857 -20.862  1.00  0.00              
ATOM    790  C   GLU A  63       6.438 -17.736 -20.686  1.00  0.00              
ATOM    791  O   GLU A  63       6.552 -18.952 -20.526  1.00  0.00              
ATOM    792  CB  GLU A  63       8.060 -16.756 -22.337  1.00  0.00              
ATOM    793  CG  GLU A  63       9.196 -15.782 -22.619  1.00  0.00              
ATOM    794  CD  GLU A  63       9.478 -15.684 -24.092  1.00  0.00              
ATOM    795  OE1 GLU A  63       8.844 -16.381 -24.847  1.00  0.00              
ATOM    796  OE2 GLU A  63      10.245 -14.831 -24.474  1.00  0.00              
ATOM    797  H   GLU A  63       9.126 -18.318 -20.329  1.00  0.00              
ATOM    798  HA  GLU A  63       7.428 -15.855 -20.503  1.00  0.00              
ATOM    799 1HB  GLU A  63       8.352 -17.756 -22.658  1.00  0.00              
ATOM    800 2HB  GLU A  63       7.171 -16.443 -22.884  1.00  0.00              
ATOM    801 1HG  GLU A  63       9.023 -14.785 -22.216  1.00  0.00              
ATOM    802 2HG  GLU A  63      10.050 -16.233 -22.116  1.00  0.00              
ATOM    803  N   ILE A  64       5.264 -17.115 -20.694  1.00  0.00              
ATOM    804  CA  ILE A  64       4.025 -17.862 -20.578  1.00  0.00              
ATOM    805  C   ILE A  64       3.162 -17.451 -21.763  1.00  0.00              
ATOM    806  O   ILE A  64       3.086 -16.274 -22.099  1.00  0.00              
ATOM    807  CB  ILE A  64       3.263 -17.527 -19.270  1.00  0.00              
ATOM    808  CG1 ILE A  64       1.995 -18.380 -19.178  1.00  0.00              
ATOM    809  CG2 ILE A  64       2.872 -16.056 -19.244  1.00  0.00              
ATOM    810  CD1 ILE A  64       1.331 -18.335 -17.797  1.00  0.00              
ATOM    811  H   ILE A  64       5.225 -16.110 -20.782  1.00  0.00              
ATOM    812  HA  ILE A  64       4.213 -18.932 -20.660  1.00  0.00              
ATOM    813  HB  ILE A  64       3.905 -17.747 -18.418  1.00  0.00              
ATOM    814 1HG1 ILE A  64       1.300 -18.011 -19.931  1.00  0.00              
ATOM    815 2HG1 ILE A  64       2.277 -19.406 -19.416  1.00  0.00              
ATOM    816 1HG2 ILE A  64       2.338 -15.836 -18.321  1.00  0.00              
ATOM    817 2HG2 ILE A  64       3.769 -15.440 -19.299  1.00  0.00              
ATOM    818 3HG2 ILE A  64       2.229 -15.835 -20.096  1.00  0.00              
ATOM    819 1HD1 ILE A  64       0.438 -18.961 -17.800  1.00  0.00              
ATOM    820 2HD1 ILE A  64       2.029 -18.703 -17.045  1.00  0.00              
ATOM    821 3HD1 ILE A  64       1.052 -17.309 -17.560  1.00  0.00              
ATOM    822  N   SER A  65       2.550 -18.429 -22.413  1.00  0.00              
ATOM    823  CA  SER A  65       1.693 -18.163 -23.548  1.00  0.00              
ATOM    824  C   SER A  65       0.331 -18.683 -23.123  1.00  0.00              
ATOM    825  O   SER A  65       0.215 -19.802 -22.643  1.00  0.00              
ATOM    826  CB  SER A  65       2.195 -18.839 -24.809  1.00  0.00              
ATOM    827  OG  SER A  65       3.416 -18.304 -25.242  1.00  0.00              
ATOM    828  H   SER A  65       2.683 -19.384 -22.110  1.00  0.00              
ATOM    829  HA  SER A  65       1.704 -17.119 -23.864  1.00  0.00              
ATOM    830 1HB  SER A  65       2.326 -19.902 -24.606  1.00  0.00              
ATOM    831 2HB  SER A  65       1.452 -18.709 -25.595  1.00  0.00              
ATOM    832  HG  SER A  65       3.850 -18.931 -25.826  1.00  0.00              
ATOM    833  N   ILE A  66      -0.695 -17.856 -23.281  1.00  0.00              
ATOM    834  CA  ILE A  66      -2.048 -18.272 -22.950  1.00  0.00              
ATOM    835  C   ILE A  66      -2.943 -18.305 -24.181  1.00  0.00              
ATOM    836  O   ILE A  66      -3.123 -17.299 -24.873  1.00  0.00              
ATOM    837  CB  ILE A  66      -2.696 -17.308 -21.921  1.00  0.00              
ATOM    838  CG1 ILE A  66      -1.858 -17.262 -20.641  1.00  0.00              
ATOM    839  CG2 ILE A  66      -4.123 -17.756 -21.621  1.00  0.00              
ATOM    840  CD1 ILE A  66      -2.249 -16.135 -19.670  1.00  0.00              
ATOM    841  H   ILE A  66      -0.540 -16.924 -23.635  1.00  0.00              
ATOM    842  HA  ILE A  66      -2.055 -19.298 -22.583  1.00  0.00              
ATOM    843  HB  ILE A  66      -2.704 -16.300 -22.334  1.00  0.00              
ATOM    844 1HG1 ILE A  66      -1.974 -18.224 -20.142  1.00  0.00              
ATOM    845 2HG1 ILE A  66      -0.817 -17.134 -20.939  1.00  0.00              
ATOM    846 1HG2 ILE A  66      -4.574 -17.076 -20.898  1.00  0.00              
ATOM    847 2HG2 ILE A  66      -4.708 -17.746 -22.540  1.00  0.00              
ATOM    848 3HG2 ILE A  66      -4.110 -18.766 -21.210  1.00  0.00              
ATOM    849 1HD1 ILE A  66      -1.606 -16.172 -18.790  1.00  0.00              
ATOM    850 2HD1 ILE A  66      -2.129 -15.170 -20.164  1.00  0.00              
ATOM    851 3HD1 ILE A  66      -3.286 -16.260 -19.365  1.00  0.00              
ATOM    852  N   LEU A  67      -3.479 -19.482 -24.468  1.00  0.00              
ATOM    853  CA  LEU A  67      -4.349 -19.647 -25.611  1.00  0.00              
ATOM    854  C   LEU A  67      -5.720 -19.838 -24.965  1.00  0.00              
ATOM    855  O   LEU A  67      -5.922 -20.769 -24.181  1.00  0.00              
ATOM    856  CB  LEU A  67      -3.939 -20.835 -26.491  1.00  0.00              
ATOM    857  CG  LEU A  67      -4.850 -21.099 -27.696  1.00  0.00              
ATOM    858  CD1 LEU A  67      -4.793 -19.923 -28.662  1.00  0.00              
ATOM    859  CD2 LEU A  67      -4.420 -22.385 -28.386  1.00  0.00              
ATOM    860  H   LEU A  67      -3.280 -20.280 -23.882  1.00  0.00              
ATOM    861  HA  LEU A  67      -4.316 -18.749 -26.227  1.00  0.00              
ATOM    862 1HB  LEU A  67      -2.967 -20.478 -26.828  1.00  0.00              
ATOM    863 2HB  LEU A  67      -3.809 -21.745 -25.905  1.00  0.00              
ATOM    864  HG  LEU A  67      -5.860 -21.249 -27.312  1.00  0.00              
ATOM    865 1HD1 LEU A  67      -5.444 -20.120 -29.514  1.00  0.00              
ATOM    866 2HD1 LEU A  67      -5.127 -19.019 -28.153  1.00  0.00              
ATOM    867 3HD1 LEU A  67      -3.770 -19.788 -29.010  1.00  0.00              
ATOM    868 1HD2 LEU A  67      -5.069 -22.572 -29.242  1.00  0.00              
ATOM    869 2HD2 LEU A  67      -3.389 -22.289 -28.726  1.00  0.00              
ATOM    870 3HD2 LEU A  67      -4.495 -23.217 -27.686  1.00  0.00              
ATOM    871  N   ASP A  68      -6.632 -18.915 -25.256  1.00  0.00              
ATOM    872  CA  ASP A  68      -8.013 -18.990 -24.791  1.00  0.00              
ATOM    873  C   ASP A  68      -8.760 -19.585 -25.968  1.00  0.00              
ATOM    874  O   ASP A  68      -8.908 -18.942 -27.010  1.00  0.00              
ATOM    875  CB  ASP A  68      -8.577 -17.624 -24.391  1.00  0.00              
ATOM    876  CG  ASP A  68     -10.004 -17.663 -23.862  1.00  0.00              
ATOM    877  OD1 ASP A  68     -10.595 -18.717 -23.881  1.00  0.00              
ATOM    878  OD2 ASP A  68     -10.435 -16.684 -23.301  1.00  0.00              
ATOM    879  H   ASP A  68      -6.347 -18.131 -25.825  1.00  0.00              
ATOM    880  HA  ASP A  68      -8.073 -19.638 -23.916  1.00  0.00              
ATOM    881 1HB  ASP A  68      -7.944 -17.082 -23.688  1.00  0.00              
ATOM    882 2HB  ASP A  68      -8.562 -17.121 -25.358  1.00  0.00              
ATOM    883  N   THR A  69      -9.215 -20.821 -25.798  1.00  0.00              
ATOM    884  CA  THR A  69      -9.912 -21.543 -26.856  1.00  0.00              
ATOM    885  C   THR A  69     -11.423 -21.385 -26.951  1.00  0.00              
ATOM    886  O   THR A  69     -12.080 -20.862 -26.057  1.00  0.00              
ATOM    887  CB  THR A  69      -9.616 -23.049 -26.736  1.00  0.00              
ATOM    888  OG1 THR A  69     -10.136 -23.544 -25.495  1.00  0.00              
ATOM    889  CG2 THR A  69      -8.117 -23.304 -26.790  1.00  0.00              
ATOM    890  H   THR A  69      -9.072 -21.272 -24.906  1.00  0.00              
ATOM    891  HA  THR A  69      -9.581 -21.181 -27.830  1.00  0.00              
ATOM    892  HB  THR A  69     -10.102 -23.573 -27.558  1.00  0.00              
ATOM    893  HG1 THR A  69     -10.238 -24.497 -25.549  1.00  0.00              
ATOM    894 1HG2 THR A  69      -7.927 -24.374 -26.703  1.00  0.00              
ATOM    895 2HG2 THR A  69      -7.720 -22.939 -27.737  1.00  0.00              
ATOM    896 3HG2 THR A  69      -7.630 -22.782 -25.967  1.00  0.00              
ATOM    897  N   ALA A  70     -11.964 -21.897 -28.047  1.00  0.00              
ATOM    898  CA  ALA A  70     -13.389 -21.803 -28.324  1.00  0.00              
ATOM    899  C   ALA A  70     -14.202 -22.573 -27.288  1.00  0.00              
ATOM    900  O   ALA A  70     -13.951 -23.758 -27.036  1.00  0.00              
ATOM    901  CB  ALA A  70     -13.682 -22.343 -29.724  1.00  0.00              
ATOM    902  H   ALA A  70     -11.364 -22.368 -28.710  1.00  0.00              
ATOM    903  HA  ALA A  70     -13.689 -20.757 -28.261  1.00  0.00              
ATOM    904 1HB  ALA A  70     -14.751 -22.270 -29.925  1.00  0.00              
ATOM    905 2HB  ALA A  70     -13.133 -21.758 -30.462  1.00  0.00              
ATOM    906 3HB  ALA A  70     -13.373 -23.386 -29.784  1.00  0.00              
ATOM    907  N   GLY A  71     -15.177 -21.892 -26.694  1.00  0.00              
ATOM    908  CA  GLY A  71     -16.051 -22.536 -25.736  1.00  0.00              
ATOM    909  C   GLY A  71     -17.174 -23.286 -26.420  1.00  0.00              
ATOM    910  O   GLY A  71     -17.781 -24.174 -25.825  1.00  0.00              
ATOM    911  H   GLY A  71     -15.317 -20.915 -26.908  1.00  0.00              
ATOM    912 1HA  GLY A  71     -15.470 -23.241 -25.141  1.00  0.00              
ATOM    913 2HA  GLY A  71     -16.482 -21.779 -25.082  1.00  0.00              
ATOM    914  N   GLN A  72     -17.455 -22.923 -27.668  1.00  0.00              
ATOM    915  CA  GLN A  72     -18.510 -23.568 -28.442  1.00  0.00              
ATOM    916  C   GLN A  72     -18.123 -24.983 -28.856  1.00  0.00              
ATOM    917  O   GLN A  72     -16.941 -25.305 -28.978  1.00  0.00              
ATOM    918  CB  GLN A  72     -18.839 -22.740 -29.687  1.00  0.00              
ATOM    919  CG  GLN A  72     -19.396 -21.359 -29.388  1.00  0.00              
ATOM    920  CD  GLN A  72     -20.703 -21.416 -28.620  1.00  0.00              
ATOM    921  OE1 GLN A  72     -21.641 -22.114 -29.014  1.00  0.00              
ATOM    922  NE2 GLN A  72     -20.774 -20.676 -27.519  1.00  0.00              
ATOM    923  H   GLN A  72     -16.919 -22.178 -28.092  1.00  0.00              
ATOM    924  HA  GLN A  72     -19.405 -23.666 -27.828  1.00  0.00              
ATOM    925 1HB  GLN A  72     -17.915 -22.650 -30.258  1.00  0.00              
ATOM    926 2HB  GLN A  72     -19.566 -23.313 -30.262  1.00  0.00              
ATOM    927 1HG  GLN A  72     -18.791 -20.559 -28.960  1.00  0.00              
ATOM    928 2HG  GLN A  72     -19.618 -21.127 -30.430  1.00  0.00              
ATOM    929 1HE2 GLN A  72     -21.612 -20.672 -26.972  1.00  0.00              
ATOM    930 2HE2 GLN A  72     -19.991 -20.122 -27.237  1.00  0.00              
ATOM    931  N   ASN A  73     -19.129 -25.825 -29.068  1.00  0.00              
ATOM    932  CA  ASN A  73     -18.902 -27.221 -29.421  1.00  0.00              
ATOM    933  C   ASN A  73     -19.071 -27.452 -30.919  1.00  0.00              
ATOM    934  O   ASN A  73     -19.324 -28.573 -31.359  1.00  0.00              
ATOM    935  CB  ASN A  73     -19.820 -28.144 -28.642  1.00  0.00              
ATOM    936  CG  ASN A  73     -19.497 -28.223 -27.175  1.00  0.00              
ATOM    937  OD1 ASN A  73     -18.358 -27.989 -26.757  1.00  0.00              
ATOM    938  ND2 ASN A  73     -20.472 -28.631 -26.403  1.00  0.00              
ATOM    939  H   ASN A  73     -20.077 -25.488 -28.983  1.00  0.00              
ATOM    940  HA  ASN A  73     -17.875 -27.501 -29.182  1.00  0.00              
ATOM    941 1HB  ASN A  73     -20.903 -28.091 -28.767  1.00  0.00              
ATOM    942 2HB  ASN A  73     -19.442 -29.040 -29.133  1.00  0.00              
ATOM    943 1HD2 ASN A  73     -20.329 -28.707 -25.416  1.00  0.00              
ATOM    944 2HD2 ASN A  73     -21.359 -28.865 -26.800  1.00  0.00              
ATOM    945  N   SER A  74     -18.928 -26.385 -31.697  1.00  0.00              
ATOM    946  CA  SER A  74     -18.939 -26.492 -33.152  1.00  0.00              
ATOM    947  C   SER A  74     -17.548 -26.832 -33.677  1.00  0.00              
ATOM    948  O   SER A  74     -17.353 -26.994 -34.883  1.00  0.00              
ATOM    949  CB  SER A  74     -19.440 -25.201 -33.770  1.00  0.00              
ATOM    950  OG  SER A  74     -18.564 -24.132 -33.540  1.00  0.00              
ATOM    951  H   SER A  74     -18.809 -25.476 -31.271  1.00  0.00              
ATOM    952  HA  SER A  74     -19.671 -27.209 -33.528  1.00  0.00              
ATOM    953 1HB  SER A  74     -19.546 -25.348 -34.845  1.00  0.00              
ATOM    954 2HB  SER A  74     -20.412 -24.962 -33.340  1.00  0.00              
ATOM    955  HG  SER A  74     -18.916 -23.337 -33.946  1.00  0.00              
ATOM    956  N   ARG A  75     -16.588 -26.934 -32.765  1.00  0.00              
ATOM    957  CA  ARG A  75     -15.197 -27.176 -33.134  1.00  0.00              
ATOM    958  C   ARG A  75     -14.765 -28.577 -32.712  1.00  0.00              
ATOM    959  O   ARG A  75     -15.119 -29.046 -31.630  1.00  0.00              
ATOM    960  CB  ARG A  75     -14.260 -26.111 -32.585  1.00  0.00              
ATOM    961  CG  ARG A  75     -14.542 -24.698 -33.072  1.00  0.00              
ATOM    962  CD  ARG A  75     -14.413 -24.519 -34.541  1.00  0.00              
ATOM    963  NE  ARG A  75     -14.621 -23.156 -35.003  1.00  0.00              
ATOM    964  CZ  ARG A  75     -14.661 -22.785 -36.297  1.00  0.00              
ATOM    965  NH1 ARG A  75     -14.472 -23.660 -37.259  1.00  0.00              
ATOM    966  NH2 ARG A  75     -14.873 -21.510 -36.574  1.00  0.00              
ATOM    967  H   ARG A  75     -16.829 -26.842 -31.788  1.00  0.00              
ATOM    968  HA  ARG A  75     -15.088 -27.124 -34.218  1.00  0.00              
ATOM    969 1HB  ARG A  75     -14.345 -26.140 -31.500  1.00  0.00              
ATOM    970 2HB  ARG A  75     -13.249 -26.395 -32.878  1.00  0.00              
ATOM    971 1HG  ARG A  75     -15.560 -24.430 -32.789  1.00  0.00              
ATOM    972 2HG  ARG A  75     -13.840 -24.018 -32.587  1.00  0.00              
ATOM    973 1HD  ARG A  75     -13.412 -24.819 -34.848  1.00  0.00              
ATOM    974 2HD  ARG A  75     -15.149 -25.149 -35.040  1.00  0.00              
ATOM    975  HE  ARG A  75     -14.762 -22.309 -34.468  1.00  0.00              
ATOM    976 1HH1 ARG A  75     -14.294 -24.628 -37.030  1.00  0.00              
ATOM    977 2HH1 ARG A  75     -14.506 -23.362 -38.223  1.00  0.00              
ATOM    978 1HH2 ARG A  75     -14.999 -20.847 -35.822  1.00  0.00              
ATOM    979 2HH2 ARG A  75     -14.907 -21.205 -37.536  1.00  0.00              
ATOM    980  N   ALA A  76     -13.997 -29.239 -33.571  1.00  0.00              
ATOM    981  CA  ALA A  76     -13.533 -30.594 -33.300  1.00  0.00              
ATOM    982  C   ALA A  76     -12.053 -30.736 -33.635  1.00  0.00              
ATOM    983  O   ALA A  76     -11.225 -30.966 -32.755  1.00  0.00              
ATOM    984  CB  ALA A  76     -14.351 -31.595 -34.105  1.00  0.00              
ATOM    985  H   ALA A  76     -13.727 -28.791 -34.435  1.00  0.00              
ATOM    986  HA  ALA A  76     -13.651 -30.798 -32.236  1.00  0.00              
ATOM    987 1HB  ALA A  76     -13.998 -32.605 -33.894  1.00  0.00              
ATOM    988 2HB  ALA A  76     -15.402 -31.514 -33.826  1.00  0.00              
ATOM    989 3HB  ALA A  76     -14.240 -31.385 -35.167  1.00  0.00              
ATOM    990  N   SER A  77     -11.729 -30.597 -34.917  1.00  0.00              
ATOM    991  CA  SER A  77     -10.355 -30.730 -35.385  1.00  0.00              
ATOM    992  C   SER A  77      -9.497 -29.588 -34.853  1.00  0.00              
ATOM    993  O   SER A  77      -8.321 -29.776 -34.536  1.00  0.00              
ATOM    994  CB  SER A  77     -10.316 -30.765 -36.900  1.00  0.00              
ATOM    995  OG  SER A  77     -10.733 -29.553 -37.466  1.00  0.00              
ATOM    996  H   SER A  77     -12.458 -30.393 -35.586  1.00  0.00              
ATOM    997  HA  SER A  77      -9.904 -31.692 -35.136  1.00  0.00              
ATOM    998 1HB  SER A  77      -9.294 -30.971 -37.218  1.00  0.00              
ATOM    999 2HB  SER A  77     -10.971 -31.562 -37.248  1.00  0.00              
ATOM   1000  HG  SER A  77     -10.410 -29.493 -38.368  1.00  0.00              
ATOM   1001  N   LEU A  78     -10.093 -28.404 -34.763  1.00  0.00              
ATOM   1002  CA  LEU A  78      -9.384 -27.227 -34.280  1.00  0.00              
ATOM   1003  C   LEU A  78      -9.131 -27.384 -32.786  1.00  0.00              
ATOM   1004  O   LEU A  78      -8.026 -27.136 -32.302  1.00  0.00              
ATOM   1005  CB  LEU A  78     -10.183 -25.950 -34.570  1.00  0.00              
ATOM   1006  CG  LEU A  78      -9.522 -24.647 -34.105  1.00  0.00              
ATOM   1007  CD1 LEU A  78      -8.184 -24.460 -34.807  1.00  0.00              
ATOM   1008  CD2 LEU A  78     -10.450 -23.475 -34.392  1.00  0.00              
ATOM   1009  H   LEU A  78     -11.061 -28.316 -35.037  1.00  0.00              
ATOM   1010  HA  LEU A  78      -8.418 -27.153 -34.778  1.00  0.00              
ATOM   1011 1HB  LEU A  78     -10.198 -25.994 -35.658  1.00  0.00              
ATOM   1012 2HB  LEU A  78     -11.202 -26.017 -34.191  1.00  0.00              
ATOM   1013  HG  LEU A  78      -9.396 -24.715 -33.024  1.00  0.00              
ATOM   1014 1HD1 LEU A  78      -7.722 -23.531 -34.470  1.00  0.00              
ATOM   1015 2HD1 LEU A  78      -7.528 -25.297 -34.569  1.00  0.00              
ATOM   1016 3HD1 LEU A  78      -8.342 -24.416 -35.884  1.00  0.00              
ATOM   1017 1HD2 LEU A  78      -9.980 -22.549 -34.059  1.00  0.00              
ATOM   1018 2HD2 LEU A  78     -10.646 -23.420 -35.462  1.00  0.00              
ATOM   1019 3HD2 LEU A  78     -11.390 -23.616 -33.857  1.00  0.00              
ATOM   1020  N   ARG A  79     -10.169 -27.799 -32.064  1.00  0.00              
ATOM   1021  CA  ARG A  79     -10.049 -28.133 -30.650  1.00  0.00              
ATOM   1022  C   ARG A  79      -8.903 -29.111 -30.431  1.00  0.00              
ATOM   1023  O   ARG A  79      -8.053 -28.907 -29.564  1.00  0.00              
ATOM   1024  CB  ARG A  79     -11.343 -28.773 -30.145  1.00  0.00              
ATOM   1025  CG  ARG A  79     -12.435 -27.795 -29.772  1.00  0.00              
ATOM   1026  CD  ARG A  79     -12.172 -27.165 -28.416  1.00  0.00              
ATOM   1027  NE  ARG A  79     -13.323 -26.402 -27.945  1.00  0.00              
ATOM   1028  CZ  ARG A  79     -14.378 -26.940 -27.339  1.00  0.00              
ATOM   1029  NH1 ARG A  79     -14.428 -28.249 -27.127  1.00  0.00              
ATOM   1030  NH2 ARG A  79     -15.386 -26.170 -26.950  1.00  0.00              
ATOM   1031  H   ARG A  79     -11.069 -27.883 -32.516  1.00  0.00              
ATOM   1032  HA  ARG A  79      -9.817 -27.235 -30.077  1.00  0.00              
ATOM   1033 1HB  ARG A  79     -11.704 -29.428 -30.937  1.00  0.00              
ATOM   1034 2HB  ARG A  79     -11.082 -29.369 -29.270  1.00  0.00              
ATOM   1035 1HG  ARG A  79     -12.477 -27.015 -30.533  1.00  0.00              
ATOM   1036 2HG  ARG A  79     -13.385 -28.329 -29.748  1.00  0.00              
ATOM   1037 1HD  ARG A  79     -11.953 -27.954 -27.696  1.00  0.00              
ATOM   1038 2HD  ARG A  79     -11.314 -26.498 -28.496  1.00  0.00              
ATOM   1039  HE  ARG A  79     -13.501 -25.408 -27.996  1.00  0.00              
ATOM   1040 1HH1 ARG A  79     -13.662 -28.836 -27.425  1.00  0.00              
ATOM   1041 2HH1 ARG A  79     -15.231 -28.651 -26.667  1.00  0.00              
ATOM   1042 1HH2 ARG A  79     -15.349 -25.174 -27.115  1.00  0.00              
ATOM   1043 2HH2 ARG A  79     -16.184 -26.582 -26.491  1.00  0.00              
ATOM   1044  N   ASP A  80      -8.899 -30.177 -31.226  1.00  0.00              
ATOM   1045  CA  ASP A  80      -7.897 -31.226 -31.117  1.00  0.00              
ATOM   1046  C   ASP A  80      -6.483 -30.717 -31.362  1.00  0.00              
ATOM   1047  O   ASP A  80      -5.553 -31.070 -30.637  1.00  0.00              
ATOM   1048  CB  ASP A  80      -8.217 -32.359 -32.095  1.00  0.00              
ATOM   1049  CG  ASP A  80      -9.390 -33.236 -31.681  1.00  0.00              
ATOM   1050  OD1 ASP A  80      -9.802 -33.147 -30.548  1.00  0.00              
ATOM   1051  OD2 ASP A  80      -9.964 -33.869 -32.535  1.00  0.00              
ATOM   1052  H   ASP A  80      -9.619 -30.255 -31.930  1.00  0.00              
ATOM   1053  HA  ASP A  80      -7.891 -31.627 -30.103  1.00  0.00              
ATOM   1054 1HB  ASP A  80      -8.363 -32.019 -33.121  1.00  0.00              
ATOM   1055 2HB  ASP A  80      -7.293 -32.934 -32.030  1.00  0.00              
ATOM   1056  N   ASP A  81      -6.325 -29.884 -32.384  1.00  0.00              
ATOM   1057  CA  ASP A  81      -5.018 -29.333 -32.716  1.00  0.00              
ATOM   1058  C   ASP A  81      -4.486 -28.444 -31.592  1.00  0.00              
ATOM   1059  O   ASP A  81      -3.305 -28.504 -31.244  1.00  0.00              
ATOM   1060  CB  ASP A  81      -5.090 -28.542 -34.024  1.00  0.00              
ATOM   1061  CG  ASP A  81      -5.233 -29.402 -35.273  1.00  0.00              
ATOM   1062  OD1 ASP A  81      -5.045 -30.592 -35.175  1.00  0.00              
ATOM   1063  OD2 ASP A  81      -5.680 -28.893 -36.272  1.00  0.00              
ATOM   1064  H   ASP A  81      -7.125 -29.624 -32.944  1.00  0.00              
ATOM   1065  HA  ASP A  81      -4.296 -30.141 -32.836  1.00  0.00              
ATOM   1066 1HB  ASP A  81      -5.862 -27.772 -34.024  1.00  0.00              
ATOM   1067 2HB  ASP A  81      -4.106 -28.072 -34.018  1.00  0.00              
ATOM   1068  N   TYR A  82      -5.364 -27.619 -31.028  1.00  0.00              
ATOM   1069  CA  TYR A  82      -4.988 -26.738 -29.926  1.00  0.00              
ATOM   1070  C   TYR A  82      -4.504 -27.574 -28.747  1.00  0.00              
ATOM   1071  O   TYR A  82      -3.431 -27.332 -28.193  1.00  0.00              
ATOM   1072  CB  TYR A  82      -6.164 -25.853 -29.507  1.00  0.00              
ATOM   1073  CG  TYR A  82      -6.410 -24.682 -30.433  1.00  0.00              
ATOM   1074  CD1 TYR A  82      -5.453 -24.291 -31.357  1.00  0.00              
ATOM   1075  CD2 TYR A  82      -7.601 -23.973 -30.380  1.00  0.00              
ATOM   1076  CE1 TYR A  82      -5.673 -23.222 -32.205  1.00  0.00              
ATOM   1077  CE2 TYR A  82      -7.832 -22.903 -31.223  1.00  0.00              
ATOM   1078  CZ  TYR A  82      -6.865 -22.530 -32.134  1.00  0.00              
ATOM   1079  OH  TYR A  82      -7.090 -21.466 -32.977  1.00  0.00              
ATOM   1080  H   TYR A  82      -6.314 -27.600 -31.370  1.00  0.00              
ATOM   1081  HA  TYR A  82      -4.165 -26.092 -30.233  1.00  0.00              
ATOM   1082 1HB  TYR A  82      -7.051 -26.487 -29.479  1.00  0.00              
ATOM   1083 2HB  TYR A  82      -5.949 -25.484 -28.504  1.00  0.00              
ATOM   1084  HD1 TYR A  82      -4.514 -24.842 -31.407  1.00  0.00              
ATOM   1085  HD2 TYR A  82      -8.360 -24.272 -29.658  1.00  0.00              
ATOM   1086  HE1 TYR A  82      -4.912 -22.926 -32.926  1.00  0.00              
ATOM   1087  HE2 TYR A  82      -8.774 -22.357 -31.165  1.00  0.00              
ATOM   1088  HH  TYR A  82      -6.354 -21.293 -33.569  1.00  0.00              
ATOM   1089  N   PHE A  83      -5.308 -28.567 -28.381  1.00  0.00              
ATOM   1090  CA  PHE A  83      -5.012 -29.433 -27.249  1.00  0.00              
ATOM   1091  C   PHE A  83      -3.713 -30.217 -27.389  1.00  0.00              
ATOM   1092  O   PHE A  83      -2.926 -30.304 -26.449  1.00  0.00              
ATOM   1093  CB  PHE A  83      -6.180 -30.398 -27.023  1.00  0.00              
ATOM   1094  CG  PHE A  83      -7.464 -29.721 -26.617  1.00  0.00              
ATOM   1095  CD1 PHE A  83      -8.626 -30.462 -26.432  1.00  0.00              
ATOM   1096  CD2 PHE A  83      -7.511 -28.349 -26.402  1.00  0.00              
ATOM   1097  CE1 PHE A  83      -9.813 -29.844 -26.037  1.00  0.00              
ATOM   1098  CE2 PHE A  83      -8.691 -27.726 -26.010  1.00  0.00              
ATOM   1099  CZ  PHE A  83      -9.844 -28.476 -25.827  1.00  0.00              
ATOM   1100  H   PHE A  83      -6.154 -28.721 -28.911  1.00  0.00              
ATOM   1101  HA  PHE A  83      -4.877 -28.832 -26.349  1.00  0.00              
ATOM   1102 1HB  PHE A  83      -6.396 -30.948 -27.938  1.00  0.00              
ATOM   1103 2HB  PHE A  83      -5.936 -31.101 -26.228  1.00  0.00              
ATOM   1104  HD1 PHE A  83      -8.602 -31.539 -26.597  1.00  0.00              
ATOM   1105  HD2 PHE A  83      -6.605 -27.759 -26.546  1.00  0.00              
ATOM   1106  HE1 PHE A  83     -10.715 -30.439 -25.895  1.00  0.00              
ATOM   1107  HE2 PHE A  83      -8.711 -26.648 -25.847  1.00  0.00              
ATOM   1108  HZ  PHE A  83     -10.770 -27.991 -25.521  1.00  0.00              
ATOM   1109  N   ARG A  84      -3.488 -30.783 -28.565  1.00  0.00              
ATOM   1110  CA  ARG A  84      -2.281 -31.558 -28.815  1.00  0.00              
ATOM   1111  C   ARG A  84      -1.027 -30.690 -28.751  1.00  0.00              
ATOM   1112  O   ARG A  84       0.024 -31.137 -28.292  1.00  0.00              
ATOM   1113  CB  ARG A  84      -2.361 -32.323 -30.128  1.00  0.00              
ATOM   1114  CG  ARG A  84      -1.183 -33.245 -30.403  1.00  0.00              
ATOM   1115  CD  ARG A  84      -1.353 -34.116 -31.595  1.00  0.00              
ATOM   1116  NE  ARG A  84      -0.220 -34.983 -31.874  1.00  0.00              
ATOM   1117  CZ  ARG A  84      -0.123 -35.795 -32.944  1.00  0.00              
ATOM   1118  NH1 ARG A  84      -1.102 -35.883 -33.818  1.00  0.00              
ATOM   1119  NH2 ARG A  84       0.973 -36.520 -33.081  1.00  0.00              
ATOM   1120  H   ARG A  84      -4.166 -30.675 -29.305  1.00  0.00              
ATOM   1121  HA  ARG A  84      -2.163 -32.318 -28.042  1.00  0.00              
ATOM   1122 1HB  ARG A  84      -3.277 -32.910 -30.099  1.00  0.00              
ATOM   1123 2HB  ARG A  84      -2.429 -31.581 -30.924  1.00  0.00              
ATOM   1124 1HG  ARG A  84      -0.293 -32.634 -30.558  1.00  0.00              
ATOM   1125 2HG  ARG A  84      -1.036 -33.887 -29.535  1.00  0.00              
ATOM   1126 1HD  ARG A  84      -2.223 -34.754 -31.445  1.00  0.00              
ATOM   1127 2HD  ARG A  84      -1.509 -33.489 -32.472  1.00  0.00              
ATOM   1128  HE  ARG A  84       0.634 -35.117 -31.348  1.00  0.00              
ATOM   1129 1HH1 ARG A  84      -1.941 -35.336 -33.689  1.00  0.00              
ATOM   1130 2HH1 ARG A  84      -1.010 -36.498 -34.613  1.00  0.00              
ATOM   1131 1HH2 ARG A  84       1.709 -36.454 -32.390  1.00  0.00              
ATOM   1132 2HH2 ARG A  84       1.071 -37.137 -33.873  1.00  0.00              
ATOM   1133  N   SER A  85      -1.140 -29.442 -29.197  1.00  0.00              
ATOM   1134  CA  SER A  85       0.001 -28.529 -29.185  1.00  0.00              
ATOM   1135  C   SER A  85       0.232 -27.870 -27.832  1.00  0.00              
ATOM   1136  O   SER A  85       1.235 -27.187 -27.644  1.00  0.00              
ATOM   1137  CB  SER A  85      -0.189 -27.465 -30.249  1.00  0.00              
ATOM   1138  OG  SER A  85      -1.254 -26.605 -29.950  1.00  0.00              
ATOM   1139  H   SER A  85      -2.028 -29.115 -29.550  1.00  0.00              
ATOM   1140  HA  SER A  85       0.934 -28.997 -29.503  1.00  0.00              
ATOM   1141 1HB  SER A  85       0.728 -26.882 -30.324  1.00  0.00              
ATOM   1142 2HB  SER A  85      -0.386 -27.955 -31.201  1.00  0.00              
ATOM   1143  HG  SER A  85      -1.340 -25.949 -30.645  1.00  0.00              
ATOM   1144  N   GLY A  86      -0.690 -28.068 -26.896  1.00  0.00              
ATOM   1145  CA  GLY A  86      -0.528 -27.479 -25.576  1.00  0.00              
ATOM   1146  C   GLY A  86       0.473 -28.160 -24.663  1.00  0.00              
ATOM   1147  O   GLY A  86       0.940 -29.256 -24.948  1.00  0.00              
ATOM   1148  H   GLY A  86      -1.508 -28.628 -27.088  1.00  0.00              
ATOM   1149 1HA  GLY A  86      -0.196 -26.446 -25.685  1.00  0.00              
ATOM   1150 2HA  GLY A  86      -1.486 -27.499 -25.057  1.00  0.00              
ATOM   1151  N   GLU A  87       0.793 -27.507 -23.549  1.00  0.00              
ATOM   1152  CA  GLU A  87       1.704 -28.072 -22.564  1.00  0.00              
ATOM   1153  C   GLU A  87       1.001 -28.206 -21.216  1.00  0.00              
ATOM   1154  O   GLU A  87       1.244 -29.156 -20.468  1.00  0.00              
ATOM   1155  CB  GLU A  87       2.959 -27.208 -22.428  1.00  0.00              
ATOM   1156  CG  GLU A  87       3.888 -27.254 -23.633  1.00  0.00              
ATOM   1157  CD  GLU A  87       5.023 -26.280 -23.486  1.00  0.00              
ATOM   1158  OE1 GLU A  87       5.028 -25.542 -22.529  1.00  0.00              
ATOM   1159  OE2 GLU A  87       5.943 -26.348 -24.266  1.00  0.00              
ATOM   1160  H   GLU A  87       0.392 -26.595 -23.384  1.00  0.00              
ATOM   1161  HA  GLU A  87       2.005 -29.074 -22.871  1.00  0.00              
ATOM   1162 1HB  GLU A  87       2.624 -26.183 -22.268  1.00  0.00              
ATOM   1163 2HB  GLU A  87       3.493 -27.558 -21.545  1.00  0.00              
ATOM   1164 1HG  GLU A  87       4.287 -28.248 -23.835  1.00  0.00              
ATOM   1165 2HG  GLU A  87       3.250 -26.946 -24.460  1.00  0.00              
ATOM   1166  N   GLY A  88       0.120 -27.257 -20.913  1.00  0.00              
ATOM   1167  CA  GLY A  88      -0.628 -27.293 -19.666  1.00  0.00              
ATOM   1168  C   GLY A  88      -2.033 -26.761 -19.877  1.00  0.00              
ATOM   1169  O   GLY A  88      -2.258 -25.922 -20.759  1.00  0.00              
ATOM   1170  H   GLY A  88      -0.035 -26.495 -21.558  1.00  0.00              
ATOM   1171 1HA  GLY A  88      -0.680 -28.323 -19.311  1.00  0.00              
ATOM   1172 2HA  GLY A  88      -0.116 -26.680 -18.925  1.00  0.00              
ATOM   1173  N   PHE A  89      -2.980 -27.228 -19.064  1.00  0.00              
ATOM   1174  CA  PHE A  89      -4.356 -26.762 -19.159  1.00  0.00              
ATOM   1175  C   PHE A  89      -4.965 -26.225 -17.867  1.00  0.00              
ATOM   1176  O   PHE A  89      -4.690 -26.744 -16.782  1.00  0.00              
ATOM   1177  CB  PHE A  89      -5.261 -27.899 -19.667  1.00  0.00              
ATOM   1178  CG  PHE A  89      -4.915 -28.383 -21.042  1.00  0.00              
ATOM   1179  CD1 PHE A  89      -3.908 -29.324 -21.231  1.00  0.00              
ATOM   1180  CD2 PHE A  89      -5.561 -27.855 -22.160  1.00  0.00              
ATOM   1181  CE1 PHE A  89      -3.543 -29.728 -22.518  1.00  0.00              
ATOM   1182  CE2 PHE A  89      -5.206 -28.252 -23.446  1.00  0.00              
ATOM   1183  CZ  PHE A  89      -4.195 -29.188 -23.628  1.00  0.00              
ATOM   1184  H   PHE A  89      -2.741 -27.918 -18.366  1.00  0.00              
ATOM   1185  HA  PHE A  89      -4.413 -25.913 -19.842  1.00  0.00              
ATOM   1186 1HB  PHE A  89      -5.186 -28.762 -19.007  1.00  0.00              
ATOM   1187 2HB  PHE A  89      -6.296 -27.564 -19.708  1.00  0.00              
ATOM   1188  HD1 PHE A  89      -3.403 -29.746 -20.361  1.00  0.00              
ATOM   1189  HD2 PHE A  89      -6.354 -27.120 -22.015  1.00  0.00              
ATOM   1190  HE1 PHE A  89      -2.750 -30.464 -22.653  1.00  0.00              
ATOM   1191  HE2 PHE A  89      -5.719 -27.829 -24.309  1.00  0.00              
ATOM   1192  HZ  PHE A  89      -3.911 -29.499 -24.632  1.00  0.00              
ATOM   1193  N   LEU A  90      -5.785 -25.178 -17.991  1.00  0.00              
ATOM   1194  CA  LEU A  90      -6.607 -24.708 -16.873  1.00  0.00              
ATOM   1195  C   LEU A  90      -8.032 -24.992 -17.343  1.00  0.00              
ATOM   1196  O   LEU A  90      -8.551 -24.334 -18.256  1.00  0.00              
ATOM   1197  CB  LEU A  90      -6.435 -23.206 -16.607  1.00  0.00              
ATOM   1198  CG  LEU A  90      -5.057 -22.754 -16.116  1.00  0.00              
ATOM   1199  CD1 LEU A  90      -5.066 -21.250 -15.811  1.00  0.00              
ATOM   1200  CD2 LEU A  90      -4.691 -23.544 -14.864  1.00  0.00              
ATOM   1201  H   LEU A  90      -5.840 -24.698 -18.878  1.00  0.00              
ATOM   1202  HA  LEU A  90      -6.362 -25.276 -15.976  1.00  0.00              
ATOM   1203 1HB  LEU A  90      -6.606 -22.826 -17.613  1.00  0.00              
ATOM   1204 2HB  LEU A  90      -7.206 -22.823 -15.938  1.00  0.00              
ATOM   1205  HG  LEU A  90      -4.337 -23.005 -16.895  1.00  0.00              
ATOM   1206 1HD1 LEU A  90      -4.080 -20.943 -15.463  1.00  0.00              
ATOM   1207 2HD1 LEU A  90      -5.320 -20.696 -16.715  1.00  0.00              
ATOM   1208 3HD1 LEU A  90      -5.804 -21.040 -15.037  1.00  0.00              
ATOM   1209 1HD2 LEU A  90      -3.710 -23.227 -14.508  1.00  0.00              
ATOM   1210 2HD2 LEU A  90      -5.435 -23.361 -14.087  1.00  0.00              
ATOM   1211 3HD2 LEU A  90      -4.666 -24.608 -15.098  1.00  0.00              
ATOM   1212  N   CYS A  91      -8.643 -26.003 -16.738  1.00  0.00              
ATOM   1213  CA  CYS A  91      -9.998 -26.406 -17.072  1.00  0.00              
ATOM   1214  C   CYS A  91     -10.919 -25.601 -16.179  1.00  0.00              
ATOM   1215  O   CYS A  91     -11.090 -25.908 -14.997  1.00  0.00              
ATOM   1216  CB  CYS A  91     -10.145 -27.910 -16.819  1.00  0.00              
ATOM   1217  SG  CYS A  91     -11.749 -28.559 -17.233  1.00  0.00              
ATOM   1218  H   CYS A  91      -8.143 -26.506 -16.019  1.00  0.00              
ATOM   1219  HA  CYS A  91     -10.232 -26.303 -18.132  1.00  0.00              
ATOM   1220 1HB  CYS A  91      -9.424 -28.466 -17.418  1.00  0.00              
ATOM   1221 2HB  CYS A  91      -9.988 -28.131 -15.763  1.00  0.00              
ATOM   1222  HG  CYS A  91     -11.530 -28.644 -18.541  1.00  0.00              
ATOM   1223  N   VAL A  92     -11.519 -24.571 -16.759  1.00  0.00              
ATOM   1224  CA  VAL A  92     -12.357 -23.636 -16.019  1.00  0.00              
ATOM   1225  C   VAL A  92     -13.869 -23.857 -16.118  1.00  0.00              
ATOM   1226  O   VAL A  92     -14.415 -24.007 -17.201  1.00  0.00              
ATOM   1227  CB  VAL A  92     -12.061 -22.183 -16.490  1.00  0.00              
ATOM   1228  CG1 VAL A  92     -12.918 -21.181 -15.717  1.00  0.00              
ATOM   1229  CG2 VAL A  92     -10.562 -21.871 -16.334  1.00  0.00              
ATOM   1230  H   VAL A  92     -11.386 -24.436 -17.751  1.00  0.00              
ATOM   1231  HA  VAL A  92     -12.194 -23.722 -14.944  1.00  0.00              
ATOM   1232  HB  VAL A  92     -12.297 -22.100 -17.551  1.00  0.00              
ATOM   1233 1HG1 VAL A  92     -12.696 -20.171 -16.062  1.00  0.00              
ATOM   1234 2HG1 VAL A  92     -13.972 -21.398 -15.885  1.00  0.00              
ATOM   1235 3HG1 VAL A  92     -12.696 -21.258 -14.653  1.00  0.00              
ATOM   1236 1HG2 VAL A  92     -10.365 -20.852 -16.666  1.00  0.00              
ATOM   1237 2HG2 VAL A  92     -10.277 -21.972 -15.286  1.00  0.00              
ATOM   1238 3HG2 VAL A  92      -9.979 -22.568 -16.937  1.00  0.00              
ATOM   1239  N   PHE A  93     -14.524 -23.886 -14.962  1.00  0.00              
ATOM   1240  CA  PHE A  93     -15.970 -24.055 -14.884  1.00  0.00              
ATOM   1241  C   PHE A  93     -16.375 -23.079 -13.793  1.00  0.00              
ATOM   1242  O   PHE A  93     -15.512 -22.571 -13.070  1.00  0.00              
ATOM   1243  CB  PHE A  93     -16.382 -25.501 -14.511  1.00  0.00              
ATOM   1244  CG  PHE A  93     -16.038 -25.906 -13.095  1.00  0.00              
ATOM   1245  CD1 PHE A  93     -14.790 -26.441 -12.795  1.00  0.00              
ATOM   1246  CD2 PHE A  93     -16.960 -25.740 -12.066  1.00  0.00              
ATOM   1247  CE1 PHE A  93     -14.461 -26.806 -11.484  1.00  0.00              
ATOM   1248  CE2 PHE A  93     -16.643 -26.101 -10.748  1.00  0.00              
ATOM   1249  CZ  PHE A  93     -15.391 -26.633 -10.456  1.00  0.00              
ATOM   1250  H   PHE A  93     -13.993 -23.786 -14.108  1.00  0.00              
ATOM   1251  HA  PHE A  93     -16.425 -23.798 -15.842  1.00  0.00              
ATOM   1252 1HB  PHE A  93     -17.460 -25.621 -14.610  1.00  0.00              
ATOM   1253 2HB  PHE A  93     -15.878 -26.213 -15.163  1.00  0.00              
ATOM   1254  HD1 PHE A  93     -14.061 -26.574 -13.594  1.00  0.00              
ATOM   1255  HD2 PHE A  93     -17.941 -25.324 -12.295  1.00  0.00              
ATOM   1256  HE1 PHE A  93     -13.478 -27.226 -11.266  1.00  0.00              
ATOM   1257  HE2 PHE A  93     -17.375 -25.965  -9.952  1.00  0.00              
ATOM   1258  HZ  PHE A  93     -15.136 -26.916  -9.435  1.00  0.00              
ATOM   1259  N   SER A  94     -17.664 -22.779 -13.692  1.00  0.00              
ATOM   1260  CA  SER A  94     -18.135 -21.882 -12.646  1.00  0.00              
ATOM   1261  C   SER A  94     -18.675 -22.701 -11.485  1.00  0.00              
ATOM   1262  O   SER A  94     -19.419 -23.660 -11.700  1.00  0.00              
ATOM   1263  CB  SER A  94     -19.247 -20.977 -13.163  1.00  0.00              
ATOM   1264  OG  SER A  94     -19.851 -20.291 -12.078  1.00  0.00              
ATOM   1265  H   SER A  94     -18.331 -23.171 -14.342  1.00  0.00              
ATOM   1266  HA  SER A  94     -17.377 -21.173 -12.310  1.00  0.00              
ATOM   1267 1HB  SER A  94     -18.817 -20.263 -13.865  1.00  0.00              
ATOM   1268 2HB  SER A  94     -19.986 -21.590 -13.678  1.00  0.00              
ATOM   1269  HG  SER A  94     -20.719 -19.979 -12.341  1.00  0.00              
ATOM   1270  N   ILE A  95     -18.314 -22.335 -10.258  1.00  0.00              
ATOM   1271  CA  ILE A  95     -18.837 -23.063  -9.114  1.00  0.00              
ATOM   1272  C   ILE A  95     -20.336 -22.820  -8.975  1.00  0.00              
ATOM   1273  O   ILE A  95     -21.013 -23.530  -8.238  1.00  0.00              
ATOM   1274  CB  ILE A  95     -18.166 -22.649  -7.778  1.00  0.00              
ATOM   1275  CG1 ILE A  95     -18.500 -21.189  -7.458  1.00  0.00              
ATOM   1276  CG2 ILE A  95     -16.672 -22.915  -7.841  1.00  0.00              
ATOM   1277  CD1 ILE A  95     -18.174 -20.797  -6.031  1.00  0.00              
ATOM   1278  H   ILE A  95     -17.684 -21.561 -10.103  1.00  0.00              
ATOM   1279  HA  ILE A  95     -18.733 -24.137  -9.262  1.00  0.00              
ATOM   1280  HB  ILE A  95     -18.607 -23.226  -6.966  1.00  0.00              
ATOM   1281 1HG1 ILE A  95     -17.932 -20.567  -8.149  1.00  0.00              
ATOM   1282 2HG1 ILE A  95     -19.566 -21.053  -7.641  1.00  0.00              
ATOM   1283 1HG2 ILE A  95     -16.210 -22.621  -6.898  1.00  0.00              
ATOM   1284 2HG2 ILE A  95     -16.497 -23.976  -8.014  1.00  0.00              
ATOM   1285 3HG2 ILE A  95     -16.233 -22.338  -8.655  1.00  0.00              
ATOM   1286 1HD1 ILE A  95     -18.435 -19.751  -5.871  1.00  0.00              
ATOM   1287 2HD1 ILE A  95     -18.742 -21.422  -5.342  1.00  0.00              
ATOM   1288 3HD1 ILE A  95     -17.108 -20.935  -5.851  1.00  0.00              
ATOM   1289  N   THR A  96     -20.857 -21.815  -9.676  1.00  0.00              
ATOM   1290  CA  THR A  96     -22.279 -21.506  -9.597  1.00  0.00              
ATOM   1291  C   THR A  96     -23.115 -22.219 -10.666  1.00  0.00              
ATOM   1292  O   THR A  96     -24.327 -22.029 -10.729  1.00  0.00              
ATOM   1293  CB  THR A  96     -22.543 -19.987  -9.734  1.00  0.00              
ATOM   1294  OG1 THR A  96     -22.211 -19.557 -11.059  1.00  0.00              
ATOM   1295  CG2 THR A  96     -21.718 -19.202  -8.719  1.00  0.00              
ATOM   1296  H   THR A  96     -20.264 -21.255 -10.273  1.00  0.00              
ATOM   1297  HA  THR A  96     -22.680 -21.855  -8.645  1.00  0.00              
ATOM   1298  HB  THR A  96     -23.602 -19.795  -9.563  1.00  0.00              
ATOM   1299  HG1 THR A  96     -22.652 -18.724 -11.245  1.00  0.00              
ATOM   1300 1HG2 THR A  96     -21.920 -18.137  -8.834  1.00  0.00              
ATOM   1301 2HG2 THR A  96     -21.986 -19.516  -7.711  1.00  0.00              
ATOM   1302 3HG2 THR A  96     -20.658 -19.391  -8.889  1.00  0.00              
ATOM   1303  N   GLU A  97     -22.474 -23.029 -11.505  1.00  0.00              
ATOM   1304  CA  GLU A  97     -23.198 -23.735 -12.552  1.00  0.00              
ATOM   1305  C   GLU A  97     -22.746 -25.181 -12.710  1.00  0.00              
ATOM   1306  O   GLU A  97     -21.661 -25.445 -13.232  1.00  0.00              
ATOM   1307  CB  GLU A  97     -23.043 -22.997 -13.884  1.00  0.00              
ATOM   1308  CG  GLU A  97     -23.815 -23.618 -15.040  1.00  0.00              
ATOM   1309  CD  GLU A  97     -23.575 -22.869 -16.322  1.00  0.00              
ATOM   1310  OE1 GLU A  97     -22.843 -21.909 -16.298  1.00  0.00              
ATOM   1311  OE2 GLU A  97     -24.031 -23.322 -17.345  1.00  0.00              
ATOM   1312  H   GLU A  97     -21.476 -23.161 -11.422  1.00  0.00              
ATOM   1313  HA  GLU A  97     -24.257 -23.787 -12.298  1.00  0.00              
ATOM   1314 1HB  GLU A  97     -23.389 -21.976 -13.725  1.00  0.00              
ATOM   1315 2HB  GLU A  97     -21.979 -22.988 -14.122  1.00  0.00              
ATOM   1316 1HG  GLU A  97     -23.594 -24.674 -15.191  1.00  0.00              
ATOM   1317 2HG  GLU A  97     -24.856 -23.505 -14.743  1.00  0.00              
ATOM   1318  N   MET A  98     -23.597 -26.108 -12.265  1.00  0.00              
ATOM   1319  CA  MET A  98     -23.317 -27.539 -12.325  1.00  0.00              
ATOM   1320  C   MET A  98     -23.129 -28.035 -13.754  1.00  0.00              
ATOM   1321  O   MET A  98     -22.407 -29.002 -13.998  1.00  0.00              
ATOM   1322  CB  MET A  98     -24.457 -28.321 -11.661  1.00  0.00              
ATOM   1323  CG  MET A  98     -24.224 -29.825 -11.580  1.00  0.00              
ATOM   1324  SD  MET A  98     -22.776 -30.273 -10.604  1.00  0.00              
ATOM   1325  CE  MET A  98     -23.342 -29.919  -8.933  1.00  0.00              
ATOM   1326  H   MET A  98     -24.471 -25.794 -11.870  1.00  0.00              
ATOM   1327  HA  MET A  98     -22.381 -27.756 -11.811  1.00  0.00              
ATOM   1328 1HB  MET A  98     -24.576 -27.916 -10.657  1.00  0.00              
ATOM   1329 2HB  MET A  98     -25.359 -28.123 -12.242  1.00  0.00              
ATOM   1330 1HG  MET A  98     -25.106 -30.281 -11.131  1.00  0.00              
ATOM   1331 2HG  MET A  98     -24.095 -30.203 -12.594  1.00  0.00              
ATOM   1332 1HE  MET A  98     -22.548 -30.149  -8.223  1.00  0.00              
ATOM   1333 2HE  MET A  98     -23.606 -28.864  -8.854  1.00  0.00              
ATOM   1334 3HE  MET A  98     -24.218 -30.530  -8.708  1.00  0.00              
ATOM   1335  N   GLU A  99     -23.787 -27.378 -14.698  1.00  0.00              
ATOM   1336  CA  GLU A  99     -23.669 -27.760 -16.093  1.00  0.00              
ATOM   1337  C   GLU A  99     -22.251 -27.534 -16.614  1.00  0.00              
ATOM   1338  O   GLU A  99     -21.717 -28.375 -17.338  1.00  0.00              
ATOM   1339  CB  GLU A  99     -24.675 -26.980 -16.943  1.00  0.00              
ATOM   1340  CG  GLU A  99     -26.128 -27.372 -16.714  1.00  0.00              
ATOM   1341  CD  GLU A  99     -27.062 -26.475 -17.478  1.00  0.00              
ATOM   1342  OE1 GLU A  99     -26.595 -25.545 -18.090  1.00  0.00              
ATOM   1343  OE2 GLU A  99     -28.229 -26.783 -17.542  1.00  0.00              
ATOM   1344  H   GLU A  99     -24.380 -26.599 -14.450  1.00  0.00              
ATOM   1345  HA  GLU A  99     -23.869 -28.826 -16.203  1.00  0.00              
ATOM   1346 1HB  GLU A  99     -24.543 -25.925 -16.706  1.00  0.00              
ATOM   1347 2HB  GLU A  99     -24.413 -27.154 -17.987  1.00  0.00              
ATOM   1348 1HG  GLU A  99     -26.341 -28.412 -16.962  1.00  0.00              
ATOM   1349 2HG  GLU A  99     -26.270 -27.218 -15.645  1.00  0.00              
ATOM   1350  N   SER A 100     -21.636 -26.409 -16.245  1.00  0.00              
ATOM   1351  CA  SER A 100     -20.278 -26.107 -16.711  1.00  0.00              
ATOM   1352  C   SER A 100     -19.266 -27.046 -16.049  1.00  0.00              
ATOM   1353  O   SER A 100     -18.240 -27.376 -16.639  1.00  0.00              
ATOM   1354  CB  SER A 100     -19.918 -24.630 -16.438  1.00  0.00              
ATOM   1355  OG  SER A 100     -19.763 -24.357 -15.051  1.00  0.00              
ATOM   1356  H   SER A 100     -22.105 -25.752 -15.637  1.00  0.00              
ATOM   1357  HA  SER A 100     -20.176 -26.139 -17.797  1.00  0.00              
ATOM   1358 1HB  SER A 100     -18.983 -24.400 -16.949  1.00  0.00              
ATOM   1359 2HB  SER A 100     -20.712 -23.998 -16.834  1.00  0.00              
ATOM   1360  HG  SER A 100     -20.584 -24.552 -14.594  1.00  0.00              
ATOM   1361  N   PHE A 101     -19.569 -27.488 -14.831  1.00  0.00              
ATOM   1362  CA  PHE A 101     -18.741 -28.482 -14.146  1.00  0.00              
ATOM   1363  C   PHE A 101     -18.854 -29.848 -14.840  1.00  0.00              
ATOM   1364  O   PHE A 101     -17.861 -30.534 -15.046  1.00  0.00              
ATOM   1365  CB  PHE A 101     -19.190 -28.614 -12.685  1.00  0.00              
ATOM   1366  CG  PHE A 101     -18.460 -29.683 -11.916  1.00  0.00              
ATOM   1367  CD1 PHE A 101     -17.097 -29.574 -11.670  1.00  0.00              
ATOM   1368  CD2 PHE A 101     -19.144 -30.793 -11.428  1.00  0.00              
ATOM   1369  CE1 PHE A 101     -16.419 -30.560 -10.940  1.00  0.00              
ATOM   1370  CE2 PHE A 101     -18.476 -31.791 -10.695  1.00  0.00              
ATOM   1371  CZ  PHE A 101     -17.111 -31.670 -10.451  1.00  0.00              
ATOM   1372  H   PHE A 101     -20.391 -27.129 -14.368  1.00  0.00              
ATOM   1373  HA  PHE A 101     -17.692 -28.187 -14.195  1.00  0.00              
ATOM   1374 1HB  PHE A 101     -19.019 -27.678 -12.154  1.00  0.00              
ATOM   1375 2HB  PHE A 101     -20.248 -28.868 -12.640  1.00  0.00              
ATOM   1376  HD1 PHE A 101     -16.554 -28.709 -12.050  1.00  0.00              
ATOM   1377  HD2 PHE A 101     -20.213 -30.884 -11.622  1.00  0.00              
ATOM   1378  HE1 PHE A 101     -15.350 -30.460 -10.753  1.00  0.00              
ATOM   1379  HE2 PHE A 101     -19.021 -32.656 -10.318  1.00  0.00              
ATOM   1380  HZ  PHE A 101     -16.584 -32.436  -9.884  1.00  0.00              
ATOM   1381  N   ALA A 102     -20.071 -30.242 -15.191  1.00  0.00              
ATOM   1382  CA  ALA A 102     -20.274 -31.514 -15.887  1.00  0.00              
ATOM   1383  C   ALA A 102     -19.546 -31.498 -17.236  1.00  0.00              
ATOM   1384  O   ALA A 102     -19.008 -32.508 -17.681  1.00  0.00              
ATOM   1385  CB  ALA A 102     -21.771 -31.764 -16.095  1.00  0.00              
ATOM   1386  H   ALA A 102     -20.872 -29.664 -14.980  1.00  0.00              
ATOM   1387  HA  ALA A 102     -19.847 -32.315 -15.283  1.00  0.00              
ATOM   1388 1HB  ALA A 102     -21.911 -32.713 -16.613  1.00  0.00              
ATOM   1389 2HB  ALA A 102     -22.272 -31.802 -15.127  1.00  0.00              
ATOM   1390 3HB  ALA A 102     -22.194 -30.959 -16.692  1.00  0.00              
ATOM   1391  N   ALA A 103     -19.522 -30.333 -17.877  1.00  0.00              
ATOM   1392  CA  ALA A 103     -18.860 -30.188 -19.170  1.00  0.00              
ATOM   1393  C   ALA A 103     -17.366 -30.511 -19.125  1.00  0.00              
ATOM   1394  O   ALA A 103     -16.785 -30.918 -20.129  1.00  0.00              
ATOM   1395  CB  ALA A 103     -19.074 -28.771 -19.693  1.00  0.00              
ATOM   1396  H   ALA A 103     -19.972 -29.530 -17.462  1.00  0.00              
ATOM   1397  HA  ALA A 103     -19.300 -30.899 -19.870  1.00  0.00              
ATOM   1398 1HB  ALA A 103     -18.579 -28.663 -20.659  1.00  0.00              
ATOM   1399 2HB  ALA A 103     -20.141 -28.582 -19.809  1.00  0.00              
ATOM   1400 3HB  ALA A 103     -18.652 -28.056 -18.989  1.00  0.00              
ATOM   1401  N   THR A 104     -16.745 -30.342 -17.964  1.00  0.00              
ATOM   1402  CA  THR A 104     -15.301 -30.538 -17.859  1.00  0.00              
ATOM   1403  C   THR A 104     -14.847 -31.964 -18.158  1.00  0.00              
ATOM   1404  O   THR A 104     -13.685 -32.183 -18.504  1.00  0.00              
ATOM   1405  CB  THR A 104     -14.784 -30.152 -16.474  1.00  0.00              
ATOM   1406  OG1 THR A 104     -15.363 -31.017 -15.492  1.00  0.00              
ATOM   1407  CG2 THR A 104     -15.140 -28.712 -16.169  1.00  0.00              
ATOM   1408  H   THR A 104     -17.266 -30.076 -17.141  1.00  0.00              
ATOM   1409  HA  THR A 104     -14.790 -29.924 -18.601  1.00  0.00              
ATOM   1410  HB  THR A 104     -13.701 -30.273 -16.453  1.00  0.00              
ATOM   1411  HG1 THR A 104     -14.828 -30.997 -14.694  1.00  0.00              
ATOM   1412 1HG2 THR A 104     -14.767 -28.448 -15.180  1.00  0.00              
ATOM   1413 2HG2 THR A 104     -14.687 -28.059 -16.915  1.00  0.00              
ATOM   1414 3HG2 THR A 104     -16.223 -28.594 -16.191  1.00  0.00              
ATOM   1415  N   ALA A 105     -15.751 -32.929 -18.016  1.00  0.00              
ATOM   1416  CA  ALA A 105     -15.421 -34.318 -18.329  1.00  0.00              
ATOM   1417  C   ALA A 105     -15.127 -34.458 -19.821  1.00  0.00              
ATOM   1418  O   ALA A 105     -14.266 -35.235 -20.227  1.00  0.00              
ATOM   1419  CB  ALA A 105     -16.572 -35.235 -17.939  1.00  0.00              
ATOM   1420  H   ALA A 105     -16.680 -32.706 -17.688  1.00  0.00              
ATOM   1421  HA  ALA A 105     -14.523 -34.597 -17.778  1.00  0.00              
ATOM   1422 1HB  ALA A 105     -16.311 -36.266 -18.178  1.00  0.00              
ATOM   1423 2HB  ALA A 105     -16.761 -35.147 -16.868  1.00  0.00              
ATOM   1424 3HB  ALA A 105     -17.467 -34.951 -18.490  1.00  0.00              
ATOM   1425  N   ASP A 106     -15.848 -33.694 -20.637  1.00  0.00              
ATOM   1426  CA  ASP A 106     -15.664 -33.742 -22.081  1.00  0.00              
ATOM   1427  C   ASP A 106     -14.342 -33.098 -22.493  1.00  0.00              
ATOM   1428  O   ASP A 106     -13.674 -33.573 -23.410  1.00  0.00              
ATOM   1429  CB  ASP A 106     -16.830 -33.050 -22.792  1.00  0.00              
ATOM   1430  CG  ASP A 106     -18.136 -33.833 -22.765  1.00  0.00              
ATOM   1431  OD1 ASP A 106     -18.104 -34.994 -22.430  1.00  0.00              
ATOM   1432  OD2 ASP A 106     -19.170 -33.230 -22.925  1.00  0.00              
ATOM   1433  H   ASP A 106     -16.537 -33.066 -20.249  1.00  0.00              
ATOM   1434  HA  ASP A 106     -15.618 -34.780 -22.413  1.00  0.00              
ATOM   1435 1HB  ASP A 106     -17.010 -32.033 -22.443  1.00  0.00              
ATOM   1436 2HB  ASP A 106     -16.444 -33.023 -23.811  1.00  0.00              
ATOM   1437  N   PHE A 107     -13.971 -32.013 -21.817  1.00  0.00              
ATOM   1438  CA  PHE A 107     -12.713 -31.328 -22.109  1.00  0.00              
ATOM   1439  C   PHE A 107     -11.521 -32.192 -21.697  1.00  0.00              
ATOM   1440  O   PHE A 107     -10.502 -32.230 -22.390  1.00  0.00              
ATOM   1441  CB  PHE A 107     -12.679 -29.968 -21.395  1.00  0.00              
ATOM   1442  CG  PHE A 107     -13.554 -28.922 -22.046  1.00  0.00              
ATOM   1443  CD1 PHE A 107     -13.117 -28.234 -23.171  1.00  0.00              
ATOM   1444  CD2 PHE A 107     -14.824 -28.646 -21.548  1.00  0.00              
ATOM   1445  CE1 PHE A 107     -13.930 -27.286 -23.795  1.00  0.00              
ATOM   1446  CE2 PHE A 107     -15.644 -27.700 -22.164  1.00  0.00              
ATOM   1447  CZ  PHE A 107     -15.196 -27.020 -23.293  1.00  0.00              
ATOM   1448  H   PHE A 107     -14.569 -31.654 -21.087  1.00  0.00              
ATOM   1449  HA  PHE A 107     -12.625 -31.158 -23.183  1.00  0.00              
ATOM   1450 1HB  PHE A 107     -13.027 -30.074 -20.369  1.00  0.00              
ATOM   1451 2HB  PHE A 107     -11.665 -29.571 -21.394  1.00  0.00              
ATOM   1452  HD1 PHE A 107     -12.123 -28.441 -23.569  1.00  0.00              
ATOM   1453  HD2 PHE A 107     -15.175 -29.178 -20.663  1.00  0.00              
ATOM   1454  HE1 PHE A 107     -13.571 -26.756 -24.677  1.00  0.00              
ATOM   1455  HE2 PHE A 107     -16.636 -27.494 -21.762  1.00  0.00              
ATOM   1456  HZ  PHE A 107     -15.832 -26.282 -23.780  1.00  0.00              
ATOM   1457  N   ARG A 108     -11.670 -32.891 -20.575  1.00  0.00              
ATOM   1458  CA  ARG A 108     -10.664 -33.816 -20.062  1.00  0.00              
ATOM   1459  C   ARG A 108     -10.454 -34.978 -21.038  1.00  0.00              
ATOM   1460  O   ARG A 108      -9.325 -35.366 -21.341  1.00  0.00              
ATOM   1461  CB  ARG A 108     -11.141 -34.352 -18.706  1.00  0.00              
ATOM   1462  CG  ARG A 108     -10.223 -35.353 -18.018  1.00  0.00              
ATOM   1463  CD  ARG A 108      -8.923 -34.714 -17.609  1.00  0.00              
ATOM   1464  NE  ARG A 108      -8.115 -35.598 -16.774  1.00  0.00              
ATOM   1465  CZ  ARG A 108      -6.826 -35.398 -16.527  1.00  0.00              
ATOM   1466  NH1 ARG A 108      -6.208 -34.347 -17.051  1.00  0.00              
ATOM   1467  NH2 ARG A 108      -6.153 -36.242 -15.758  1.00  0.00              
ATOM   1468  H   ARG A 108     -12.530 -32.765 -20.061  1.00  0.00              
ATOM   1469  HA  ARG A 108      -9.706 -33.304 -19.968  1.00  0.00              
ATOM   1470 1HB  ARG A 108     -11.269 -33.492 -18.051  1.00  0.00              
ATOM   1471 2HB  ARG A 108     -12.107 -34.827 -18.873  1.00  0.00              
ATOM   1472 1HG  ARG A 108     -10.730 -35.739 -17.134  1.00  0.00              
ATOM   1473 2HG  ARG A 108     -10.023 -36.173 -18.710  1.00  0.00              
ATOM   1474 1HD  ARG A 108      -8.354 -34.464 -18.504  1.00  0.00              
ATOM   1475 2HD  ARG A 108      -9.137 -33.804 -17.050  1.00  0.00              
ATOM   1476  HE  ARG A 108      -8.381 -36.442 -16.284  1.00  0.00              
ATOM   1477 1HH1 ARG A 108      -6.720 -33.703 -17.636  1.00  0.00              
ATOM   1478 2HH1 ARG A 108      -5.228 -34.196 -16.863  1.00  0.00              
ATOM   1479 1HH2 ARG A 108      -6.625 -37.042 -15.358  1.00  0.00              
ATOM   1480 2HH2 ARG A 108      -5.174 -36.083 -15.576  1.00  0.00              
ATOM   1481  N   GLU A 109     -11.567 -35.517 -21.520  1.00  0.00              
ATOM   1482  CA  GLU A 109     -11.579 -36.627 -22.470  1.00  0.00              
ATOM   1483  C   GLU A 109     -10.814 -36.253 -23.741  1.00  0.00              
ATOM   1484  O   GLU A 109      -9.921 -36.978 -24.191  1.00  0.00              
ATOM   1485  CB  GLU A 109     -13.015 -37.029 -22.814  1.00  0.00              
ATOM   1486  CG  GLU A 109     -13.127 -38.190 -23.791  1.00  0.00              
ATOM   1487  CD  GLU A 109     -14.564 -38.530 -24.074  1.00  0.00              
ATOM   1488  OE1 GLU A 109     -15.426 -37.891 -23.518  1.00  0.00              
ATOM   1489  OE2 GLU A 109     -14.803 -39.350 -24.929  1.00  0.00              
ATOM   1490  H   GLU A 109     -12.445 -35.129 -21.205  1.00  0.00              
ATOM   1491  HA  GLU A 109     -11.072 -37.490 -22.037  1.00  0.00              
ATOM   1492 1HB  GLU A 109     -13.504 -37.295 -21.876  1.00  0.00              
ATOM   1493 2HB  GLU A 109     -13.499 -36.149 -23.239  1.00  0.00              
ATOM   1494 1HG  GLU A 109     -12.603 -38.018 -24.731  1.00  0.00              
ATOM   1495 2HG  GLU A 109     -12.657 -39.017 -23.260  1.00  0.00              
ATOM   1496  N   GLN A 110     -11.169 -35.107 -24.309  1.00  0.00              
ATOM   1497  CA  GLN A 110     -10.579 -34.648 -25.556  1.00  0.00              
ATOM   1498  C   GLN A 110      -9.098 -34.326 -25.413  1.00  0.00              
ATOM   1499  O   GLN A 110      -8.298 -34.662 -26.284  1.00  0.00              
ATOM   1500  CB  GLN A 110     -11.324 -33.412 -26.067  1.00  0.00              
ATOM   1501  CG  GLN A 110     -12.717 -33.700 -26.600  1.00  0.00              
ATOM   1502  CD  GLN A 110     -13.477 -32.434 -26.947  1.00  0.00              
ATOM   1503  OE1 GLN A 110     -13.000 -31.321 -26.706  1.00  0.00              
ATOM   1504  NE2 GLN A 110     -14.668 -32.596 -27.511  1.00  0.00              
ATOM   1505  H   GLN A 110     -11.871 -34.538 -23.858  1.00  0.00              
ATOM   1506  HA  GLN A 110     -10.639 -35.441 -26.302  1.00  0.00              
ATOM   1507 1HB  GLN A 110     -11.385 -32.714 -25.232  1.00  0.00              
ATOM   1508 2HB  GLN A 110     -10.710 -32.979 -26.857  1.00  0.00              
ATOM   1509 1HG  GLN A 110     -12.909 -34.431 -27.385  1.00  0.00              
ATOM   1510 2HG  GLN A 110     -13.096 -34.080 -25.650  1.00  0.00              
ATOM   1511 1HE2 GLN A 110     -15.217 -31.797 -27.762  1.00  0.00              
ATOM   1512 2HE2 GLN A 110     -15.018 -33.516 -27.686  1.00  0.00              
ATOM   1513  N   ILE A 111      -8.728 -33.678 -24.312  1.00  0.00              
ATOM   1514  CA  ILE A 111      -7.325 -33.364 -24.072  1.00  0.00              
ATOM   1515  C   ILE A 111      -6.469 -34.627 -23.941  1.00  0.00              
ATOM   1516  O   ILE A 111      -5.424 -34.741 -24.581  1.00  0.00              
ATOM   1517  CB  ILE A 111      -7.145 -32.499 -22.797  1.00  0.00              
ATOM   1518  CG1 ILE A 111      -7.722 -31.100 -23.026  1.00  0.00              
ATOM   1519  CG2 ILE A 111      -5.667 -32.389 -22.444  1.00  0.00              
ATOM   1520  CD1 ILE A 111      -7.919 -30.306 -21.755  1.00  0.00              
ATOM   1521  H   ILE A 111      -9.418 -33.397 -23.631  1.00  0.00              
ATOM   1522  HA  ILE A 111      -6.897 -32.840 -24.926  1.00  0.00              
ATOM   1523  HB  ILE A 111      -7.686 -32.964 -21.973  1.00  0.00              
ATOM   1524 1HG1 ILE A 111      -7.034 -30.568 -23.684  1.00  0.00              
ATOM   1525 2HG1 ILE A 111      -8.681 -31.223 -23.529  1.00  0.00              
ATOM   1526 1HG2 ILE A 111      -5.551 -31.780 -21.548  1.00  0.00              
ATOM   1527 2HG2 ILE A 111      -5.262 -33.384 -22.261  1.00  0.00              
ATOM   1528 3HG2 ILE A 111      -5.129 -31.925 -23.270  1.00  0.00              
ATOM   1529 1HD1 ILE A 111      -8.330 -29.326 -21.997  1.00  0.00              
ATOM   1530 2HD1 ILE A 111      -8.608 -30.836 -21.097  1.00  0.00              
ATOM   1531 3HD1 ILE A 111      -6.961 -30.180 -21.252  1.00  0.00              
ATOM   1532  N   LEU A 112      -6.916 -35.567 -23.111  1.00  0.00              
ATOM   1533  CA  LEU A 112      -6.187 -36.816 -22.885  1.00  0.00              
ATOM   1534  C   LEU A 112      -6.085 -37.642 -24.163  1.00  0.00              
ATOM   1535  O   LEU A 112      -5.054 -38.262 -24.445  1.00  0.00              
ATOM   1536  CB  LEU A 112      -6.884 -37.649 -21.807  1.00  0.00              
ATOM   1537  CG  LEU A 112      -6.872 -37.116 -20.376  1.00  0.00              
ATOM   1538  CD1 LEU A 112      -7.726 -38.014 -19.502  1.00  0.00              
ATOM   1539  CD2 LEU A 112      -5.447 -37.054 -19.853  1.00  0.00              
ATOM   1540  H   LEU A 112      -7.786 -35.410 -22.623  1.00  0.00              
ATOM   1541  HA  LEU A 112      -5.165 -36.592 -22.582  1.00  0.00              
ATOM   1542 1HB  LEU A 112      -7.902 -37.618 -22.191  1.00  0.00              
ATOM   1543 2HB  LEU A 112      -6.530 -38.680 -21.802  1.00  0.00              
ATOM   1544  HG  LEU A 112      -7.255 -36.096 -20.407  1.00  0.00              
ATOM   1545 1HD1 LEU A 112      -7.721 -37.638 -18.479  1.00  0.00              
ATOM   1546 2HD1 LEU A 112      -8.749 -38.023 -19.879  1.00  0.00              
ATOM   1547 3HD1 LEU A 112      -7.324 -39.027 -19.518  1.00  0.00              
ATOM   1548 1HD2 LEU A 112      -5.452 -36.672 -18.831  1.00  0.00              
ATOM   1549 2HD2 LEU A 112      -5.011 -38.053 -19.866  1.00  0.00              
ATOM   1550 3HD2 LEU A 112      -4.856 -36.392 -20.485  1.00  0.00              
ATOM   1551  N   ARG A 113      -7.172 -37.647 -24.924  1.00  0.00              
ATOM   1552  CA  ARG A 113      -7.235 -38.355 -26.194  1.00  0.00              
ATOM   1553  C   ARG A 113      -6.107 -37.953 -27.148  1.00  0.00              
ATOM   1554  O   ARG A 113      -5.340 -38.801 -27.614  1.00  0.00              
ATOM   1555  CB  ARG A 113      -8.592 -38.083 -26.851  1.00  0.00              
ATOM   1556  CG  ARG A 113      -8.802 -38.769 -28.188  1.00  0.00              
ATOM   1557  CD  ARG A 113     -10.189 -38.469 -28.726  1.00  0.00              
ATOM   1558  NE  ARG A 113     -10.337 -37.057 -29.067  1.00  0.00              
ATOM   1559  CZ  ARG A 113     -11.502 -36.464 -29.297  1.00  0.00              
ATOM   1560  NH1 ARG A 113     -12.627 -37.159 -29.216  1.00  0.00              
ATOM   1561  NH2 ARG A 113     -11.541 -35.178 -29.614  1.00  0.00              
ATOM   1562  H   ARG A 113      -7.982 -37.137 -24.604  1.00  0.00              
ATOM   1563  HA  ARG A 113      -7.109 -39.425 -26.027  1.00  0.00              
ATOM   1564 1HB  ARG A 113      -9.357 -38.417 -26.151  1.00  0.00              
ATOM   1565 2HB  ARG A 113      -8.670 -37.005 -26.986  1.00  0.00              
ATOM   1566 1HG  ARG A 113      -8.046 -38.407 -28.885  1.00  0.00              
ATOM   1567 2HG  ARG A 113      -8.681 -39.844 -28.048  1.00  0.00              
ATOM   1568 1HD  ARG A 113     -10.359 -39.068 -29.620  1.00  0.00              
ATOM   1569 2HD  ARG A 113     -10.927 -38.729 -27.968  1.00  0.00              
ATOM   1570  HE  ARG A 113      -9.630 -36.343 -29.177  1.00  0.00              
ATOM   1571 1HH1 ARG A 113     -12.595 -38.140 -28.978  1.00  0.00              
ATOM   1572 2HH1 ARG A 113     -13.511 -36.705 -29.392  1.00  0.00              
ATOM   1573 1HH2 ARG A 113     -10.680 -34.651 -29.680  1.00  0.00              
ATOM   1574 2HH2 ARG A 113     -12.428 -34.731 -29.789  1.00  0.00              
ATOM   1575  N   VAL A 114      -6.001 -36.658 -27.430  1.00  0.00              
ATOM   1576  CA  VAL A 114      -5.060 -36.174 -28.436  1.00  0.00              
ATOM   1577  C   VAL A 114      -3.626 -36.052 -27.931  1.00  0.00              
ATOM   1578  O   VAL A 114      -2.684 -36.163 -28.712  1.00  0.00              
ATOM   1579  CB  VAL A 114      -5.501 -34.807 -29.023  1.00  0.00              
ATOM   1580  CG1 VAL A 114      -6.935 -34.895 -29.520  1.00  0.00              
ATOM   1581  CG2 VAL A 114      -5.360 -33.716 -27.985  1.00  0.00              
ATOM   1582  H   VAL A 114      -6.583 -35.993 -26.941  1.00  0.00              
ATOM   1583  HA  VAL A 114      -4.972 -36.875 -29.266  1.00  0.00              
ATOM   1584  HB  VAL A 114      -4.840 -34.546 -29.849  1.00  0.00              
ATOM   1585 1HG1 VAL A 114      -7.237 -33.931 -29.931  1.00  0.00              
ATOM   1586 2HG1 VAL A 114      -7.006 -35.657 -30.295  1.00  0.00              
ATOM   1587 3HG1 VAL A 114      -7.592 -35.158 -28.691  1.00  0.00              
ATOM   1588 1HG2 VAL A 114      -5.673 -32.763 -28.412  1.00  0.00              
ATOM   1589 2HG2 VAL A 114      -5.986 -33.951 -27.123  1.00  0.00              
ATOM   1590 3HG2 VAL A 114      -4.319 -33.646 -27.669  1.00  0.00              
ATOM   1591  N   LYS A 115      -3.454 -35.829 -26.634  1.00  0.00              
ATOM   1592  CA  LYS A 115      -2.113 -35.734 -26.075  1.00  0.00              
ATOM   1593  C   LYS A 115      -1.585 -37.091 -25.612  1.00  0.00              
ATOM   1594  O   LYS A 115      -0.378 -37.270 -25.453  1.00  0.00              
ATOM   1595  CB  LYS A 115      -2.092 -34.733 -24.919  1.00  0.00              
ATOM   1596  CG  LYS A 115      -1.982 -33.278 -25.366  1.00  0.00              
ATOM   1597  CD  LYS A 115      -1.475 -32.376 -24.248  1.00  0.00              
ATOM   1598  CE  LYS A 115      -0.022 -32.656 -23.920  1.00  0.00              
ATOM   1599  NZ  LYS A 115       0.877 -32.132 -24.979  1.00  0.00              
ATOM   1600  H   LYS A 115      -4.251 -35.724 -26.022  1.00  0.00              
ATOM   1601  HA  LYS A 115      -1.418 -35.388 -26.841  1.00  0.00              
ATOM   1602 1HB  LYS A 115      -3.014 -34.876 -24.355  1.00  0.00              
ATOM   1603 2HB  LYS A 115      -1.239 -34.989 -24.290  1.00  0.00              
ATOM   1604 1HG  LYS A 115      -1.293 -33.225 -26.209  1.00  0.00              
ATOM   1605 2HG  LYS A 115      -2.968 -32.937 -25.682  1.00  0.00              
ATOM   1606 1HD  LYS A 115      -1.581 -31.337 -24.565  1.00  0.00              
ATOM   1607 2HD  LYS A 115      -2.084 -32.548 -23.361  1.00  0.00              
ATOM   1608 1HE  LYS A 115       0.211 -32.181 -22.968  1.00  0.00              
ATOM   1609 2HE  LYS A 115       0.104 -33.735 -23.826  1.00  0.00              
ATOM   1610 1HZ  LYS A 115       1.837 -32.332 -24.736  1.00  0.00              
ATOM   1611 2HZ  LYS A 115       0.654 -32.575 -25.860  1.00  0.00              
ATOM   1612 3HZ  LYS A 115       0.752 -31.134 -25.063  1.00  0.00              
ATOM   1613  N   GLU A 116      -2.491 -38.047 -25.416  1.00  0.00              
ATOM   1614  CA  GLU A 116      -2.118 -39.387 -24.967  1.00  0.00              
ATOM   1615  C   GLU A 116      -1.164 -39.292 -23.783  1.00  0.00              
ATOM   1616  O   GLU A 116      -0.074 -39.868 -23.794  1.00  0.00              
ATOM   1617  CB  GLU A 116      -1.478 -40.186 -26.105  1.00  0.00              
ATOM   1618  CG  GLU A 116      -2.377 -40.389 -27.315  1.00  0.00              
ATOM   1619  CD  GLU A 116      -1.668 -41.147 -28.402  1.00  0.00              
ATOM   1620  OE1 GLU A 116      -0.553 -41.557 -28.184  1.00  0.00              
ATOM   1621  OE2 GLU A 116      -2.280 -41.414 -29.410  1.00  0.00              
ATOM   1622  H   GLU A 116      -3.465 -37.837 -25.584  1.00  0.00              
ATOM   1623  HA  GLU A 116      -3.005 -39.923 -24.627  1.00  0.00              
ATOM   1624 1HB  GLU A 116      -0.580 -39.646 -26.406  1.00  0.00              
ATOM   1625 2HB  GLU A 116      -1.197 -41.156 -25.695  1.00  0.00              
ATOM   1626 1HG  GLU A 116      -3.316 -40.888 -27.079  1.00  0.00              
ATOM   1627 2HG  GLU A 116      -2.582 -39.374 -27.655  1.00  0.00              
ATOM   1628  N   ASP A 117      -1.592 -38.561 -22.760  1.00  0.00              
ATOM   1629  CA  ASP A 117      -0.771 -38.330 -21.582  1.00  0.00              
ATOM   1630  C   ASP A 117      -1.669 -38.130 -20.367  1.00  0.00              
ATOM   1631  O   ASP A 117      -2.322 -37.096 -20.229  1.00  0.00              
ATOM   1632  CB  ASP A 117       0.094 -37.086 -21.810  1.00  0.00              
ATOM   1633  CG  ASP A 117       1.062 -36.823 -20.676  1.00  0.00              
ATOM   1634  OD1 ASP A 117       1.878 -35.885 -20.810  1.00  0.00              
ATOM   1635  OD2 ASP A 117       1.017 -37.543 -19.656  1.00  0.00              
ATOM   1636  H   ASP A 117      -2.515 -38.154 -22.804  1.00  0.00              
ATOM   1637  HA  ASP A 117      -0.147 -39.203 -21.390  1.00  0.00              
ATOM   1638 1HB  ASP A 117       0.621 -37.094 -22.764  1.00  0.00              
ATOM   1639 2HB  ASP A 117      -0.679 -36.316 -21.827  1.00  0.00              
ATOM   1640  N   GLU A 118      -1.703 -39.127 -19.491  1.00  0.00              
ATOM   1641  CA  GLU A 118      -2.532 -39.074 -18.294  1.00  0.00              
ATOM   1642  C   GLU A 118      -1.947 -38.138 -17.236  1.00  0.00              
ATOM   1643  O   GLU A 118      -2.627 -37.767 -16.278  1.00  0.00              
ATOM   1644  CB  GLU A 118      -2.708 -40.478 -17.710  1.00  0.00              
ATOM   1645  CG  GLU A 118      -3.510 -41.428 -18.589  1.00  0.00              
ATOM   1646  CD  GLU A 118      -4.908 -40.922 -18.807  1.00  0.00              
ATOM   1647  OE1 GLU A 118      -5.586 -40.671 -17.839  1.00  0.00              
ATOM   1648  OE2 GLU A 118      -5.262 -40.679 -19.936  1.00  0.00              
ATOM   1649  H   GLU A 118      -1.136 -39.945 -19.661  1.00  0.00              
ATOM   1650  HA  GLU A 118      -3.514 -38.671 -18.542  1.00  0.00              
ATOM   1651 1HB  GLU A 118      -1.709 -40.885 -17.554  1.00  0.00              
ATOM   1652 2HB  GLU A 118      -3.209 -40.364 -16.749  1.00  0.00              
ATOM   1653 1HG  GLU A 118      -3.042 -41.626 -19.553  1.00  0.00              
ATOM   1654 2HG  GLU A 118      -3.543 -42.348 -18.008  1.00  0.00              
ATOM   1655  N   ASN A 119      -0.683 -37.765 -17.411  1.00  0.00              
ATOM   1656  CA  ASN A 119      -0.033 -36.850 -16.482  1.00  0.00              
ATOM   1657  C   ASN A 119       0.172 -35.452 -17.059  1.00  0.00              
ATOM   1658  O   ASN A 119       1.081 -34.730 -16.647  1.00  0.00              
ATOM   1659  CB  ASN A 119       1.313 -37.422 -16.036  1.00  0.00              
ATOM   1660  CG  ASN A 119       1.162 -38.705 -15.242  1.00  0.00              
ATOM   1661  OD1 ASN A 119       0.627 -38.702 -14.130  1.00  0.00              
ATOM   1662  ND2 ASN A 119       1.629 -39.812 -15.811  1.00  0.00              
ATOM   1663  H   ASN A 119      -0.161 -38.120 -18.199  1.00  0.00              
ATOM   1664  HA  ASN A 119      -0.663 -36.706 -15.603  1.00  0.00              
ATOM   1665 1HB  ASN A 119       2.143 -37.511 -16.739  1.00  0.00              
ATOM   1666 2HB  ASN A 119       1.507 -36.598 -15.348  1.00  0.00              
ATOM   1667 1HD2 ASN A 119       1.555 -40.688 -15.334  1.00  0.00              
ATOM   1668 2HD2 ASN A 119       2.052 -39.769 -16.716  1.00  0.00              
ATOM   1669  N   VAL A 120      -0.669 -35.069 -18.015  1.00  0.00              
ATOM   1670  CA  VAL A 120      -0.546 -33.752 -18.626  1.00  0.00              
ATOM   1671  C   VAL A 120      -0.736 -32.682 -17.546  1.00  0.00              
ATOM   1672  O   VAL A 120      -1.675 -32.761 -16.744  1.00  0.00              
ATOM   1673  CB  VAL A 120      -1.605 -33.553 -19.739  1.00  0.00              
ATOM   1674  CG1 VAL A 120      -2.999 -33.575 -19.143  1.00  0.00              
ATOM   1675  CG2 VAL A 120      -1.366 -32.239 -20.461  1.00  0.00              
ATOM   1676  H   VAL A 120      -1.402 -35.690 -18.325  1.00  0.00              
ATOM   1677  HA  VAL A 120       0.452 -33.597 -19.036  1.00  0.00              
ATOM   1678  HB  VAL A 120      -1.497 -34.348 -20.478  1.00  0.00              
ATOM   1679 1HG1 VAL A 120      -3.735 -33.435 -19.935  1.00  0.00              
ATOM   1680 2HG1 VAL A 120      -3.171 -34.534 -18.655  1.00  0.00              
ATOM   1681 3HG1 VAL A 120      -3.095 -32.772 -18.413  1.00  0.00              
ATOM   1682 1HG2 VAL A 120      -2.116 -32.110 -21.241  1.00  0.00              
ATOM   1683 2HG2 VAL A 120      -1.436 -31.416 -19.749  1.00  0.00              
ATOM   1684 3HG2 VAL A 120      -0.373 -32.246 -20.911  1.00  0.00              
ATOM   1685  N   PRO A 121       0.162 -31.680 -17.497  1.00  0.00              
ATOM   1686  CA  PRO A 121      -0.005 -30.551 -16.569  1.00  0.00              
ATOM   1687  C   PRO A 121      -1.446 -30.048 -16.696  1.00  0.00              
ATOM   1688  O   PRO A 121      -1.871 -29.617 -17.772  1.00  0.00              
ATOM   1689  CB  PRO A 121       1.035 -29.548 -17.061  1.00  0.00              
ATOM   1690  CG  PRO A 121       2.119 -30.452 -17.563  1.00  0.00              
ATOM   1691  CD  PRO A 121       1.344 -31.527 -18.311  1.00  0.00              
ATOM   1692  HA  PRO A 121       0.145 -30.838 -15.518  1.00  0.00              
ATOM   1693 1HB  PRO A 121       0.627 -28.900 -17.851  1.00  0.00              
ATOM   1694 2HB  PRO A 121       1.377 -28.890 -16.249  1.00  0.00              
ATOM   1695 1HG  PRO A 121       2.817 -29.909 -18.217  1.00  0.00              
ATOM   1696 2HG  PRO A 121       2.709 -30.864 -16.732  1.00  0.00              
ATOM   1697 1HD  PRO A 121       1.094 -31.222 -19.338  1.00  0.00              
ATOM   1698 2HD  PRO A 121       1.905 -32.471 -18.384  1.00  0.00              
ATOM   1699  N   PHE A 122      -2.189 -30.107 -15.593  1.00  0.00              
ATOM   1700  CA  PHE A 122      -3.616 -29.821 -15.629  1.00  0.00              
ATOM   1701  C   PHE A 122      -4.119 -29.356 -14.263  1.00  0.00              
ATOM   1702  O   PHE A 122      -3.856 -29.997 -13.241  1.00  0.00              
ATOM   1703  CB  PHE A 122      -4.320 -31.128 -16.043  1.00  0.00              
ATOM   1704  CG  PHE A 122      -5.797 -31.007 -16.305  1.00  0.00              
ATOM   1705  CD1 PHE A 122      -6.268 -30.893 -17.613  1.00  0.00              
ATOM   1706  CD2 PHE A 122      -6.719 -31.082 -15.265  1.00  0.00              
ATOM   1707  CE1 PHE A 122      -7.639 -30.860 -17.880  1.00  0.00              
ATOM   1708  CE2 PHE A 122      -8.089 -31.049 -15.517  1.00  0.00              
ATOM   1709  CZ  PHE A 122      -8.551 -30.940 -16.828  1.00  0.00              
ATOM   1710  H   PHE A 122      -1.758 -30.354 -14.714  1.00  0.00              
ATOM   1711  HA  PHE A 122      -3.813 -29.005 -16.326  1.00  0.00              
ATOM   1712 1HB  PHE A 122      -3.885 -31.514 -16.964  1.00  0.00              
ATOM   1713 2HB  PHE A 122      -4.218 -31.874 -15.254  1.00  0.00              
ATOM   1714  HD1 PHE A 122      -5.552 -30.831 -18.433  1.00  0.00              
ATOM   1715  HD2 PHE A 122      -6.356 -31.167 -14.240  1.00  0.00              
ATOM   1716  HE1 PHE A 122      -7.991 -30.772 -18.908  1.00  0.00              
ATOM   1717  HE2 PHE A 122      -8.800 -31.106 -14.693  1.00  0.00              
ATOM   1718  HZ  PHE A 122      -9.621 -30.916 -17.030  1.00  0.00              
ATOM   1719  N   LEU A 123      -4.842 -28.240 -14.246  1.00  0.00              
ATOM   1720  CA  LEU A 123      -5.523 -27.795 -13.041  1.00  0.00              
ATOM   1721  C   LEU A 123      -7.022 -27.749 -13.294  1.00  0.00              
ATOM   1722  O   LEU A 123      -7.459 -27.377 -14.385  1.00  0.00              
ATOM   1723  CB  LEU A 123      -5.054 -26.404 -12.601  1.00  0.00              
ATOM   1724  CG  LEU A 123      -3.900 -26.289 -11.600  1.00  0.00              
ATOM   1725  CD1 LEU A 123      -2.576 -26.551 -12.302  1.00  0.00              
ATOM   1726  CD2 LEU A 123      -3.900 -24.892 -10.996  1.00  0.00              
ATOM   1727  H   LEU A 123      -4.920 -27.688 -15.089  1.00  0.00              
ATOM   1728  HA  LEU A 123      -5.347 -28.509 -12.237  1.00  0.00              
ATOM   1729 1HB  LEU A 123      -4.718 -26.018 -13.563  1.00  0.00              
ATOM   1730 2HB  LEU A 123      -5.880 -25.796 -12.234  1.00  0.00              
ATOM   1731  HG  LEU A 123      -4.094 -27.002 -10.799  1.00  0.00              
ATOM   1732 1HD1 LEU A 123      -1.760 -26.467 -11.584  1.00  0.00              
ATOM   1733 2HD1 LEU A 123      -2.583 -27.555 -12.728  1.00  0.00              
ATOM   1734 3HD1 LEU A 123      -2.435 -25.820 -13.098  1.00  0.00              
ATOM   1735 1HD2 LEU A 123      -3.081 -24.805 -10.281  1.00  0.00              
ATOM   1736 2HD2 LEU A 123      -3.772 -24.153 -11.787  1.00  0.00              
ATOM   1737 3HD2 LEU A 123      -4.847 -24.716 -10.485  1.00  0.00              
ATOM   1738  N   LEU A 124      -7.803 -28.145 -12.293  1.00  0.00              
ATOM   1739  CA  LEU A 124      -9.254 -28.031 -12.366  1.00  0.00              
ATOM   1740  C   LEU A 124      -9.564 -26.720 -11.650  1.00  0.00              
ATOM   1741  O   LEU A 124      -9.248 -26.560 -10.475  1.00  0.00              
ATOM   1742  CB  LEU A 124      -9.962 -29.227 -11.715  1.00  0.00              
ATOM   1743  CG  LEU A 124     -11.494 -29.159 -11.717  1.00  0.00              
ATOM   1744  CD1 LEU A 124     -12.014 -29.137 -13.148  1.00  0.00              
ATOM   1745  CD2 LEU A 124     -12.057 -30.350 -10.957  1.00  0.00              
ATOM   1746  H   LEU A 124      -7.381 -28.534 -11.463  1.00  0.00              
ATOM   1747  HA  LEU A 124      -9.564 -27.985 -13.409  1.00  0.00              
ATOM   1748 1HB  LEU A 124      -9.622 -30.018 -12.381  1.00  0.00              
ATOM   1749 2HB  LEU A 124      -9.590 -29.416 -10.708  1.00  0.00              
ATOM   1750  HG  LEU A 124     -11.779 -28.255 -11.178  1.00  0.00              
ATOM   1751 1HD1 LEU A 124     -13.103 -29.089 -13.139  1.00  0.00              
ATOM   1752 2HD1 LEU A 124     -11.617 -28.264 -13.666  1.00  0.00              
ATOM   1753 3HD1 LEU A 124     -11.696 -30.042 -13.664  1.00  0.00              
ATOM   1754 1HD2 LEU A 124     -13.146 -30.300 -10.958  1.00  0.00              
ATOM   1755 2HD2 LEU A 124     -11.735 -31.274 -11.437  1.00  0.00              
ATOM   1756 3HD2 LEU A 124     -11.695 -30.331  -9.929  1.00  0.00              
ATOM   1757  N   VAL A 125     -10.166 -25.776 -12.365  1.00  0.00              
ATOM   1758  CA  VAL A 125     -10.406 -24.452 -11.810  1.00  0.00              
ATOM   1759  C   VAL A 125     -11.879 -24.107 -11.602  1.00  0.00              
ATOM   1760  O   VAL A 125     -12.638 -23.985 -12.569  1.00  0.00              
ATOM   1761  CB  VAL A 125      -9.783 -23.368 -12.728  1.00  0.00              
ATOM   1762  CG1 VAL A 125     -10.052 -21.991 -12.167  1.00  0.00              
ATOM   1763  CG2 VAL A 125      -8.283 -23.600 -12.871  1.00  0.00              
ATOM   1764  H   VAL A 125     -10.465 -25.976 -13.309  1.00  0.00              
ATOM   1765  HA  VAL A 125      -9.997 -24.364 -10.803  1.00  0.00              
ATOM   1766  HB  VAL A 125     -10.216 -23.456 -13.724  1.00  0.00              
ATOM   1767 1HG1 VAL A 125      -9.610 -21.239 -12.821  1.00  0.00              
ATOM   1768 2HG1 VAL A 125     -11.128 -21.828 -12.104  1.00  0.00              
ATOM   1769 3HG1 VAL A 125      -9.613 -21.911 -11.173  1.00  0.00              
ATOM   1770 1HG2 VAL A 125      -7.857 -22.834 -13.517  1.00  0.00              
ATOM   1771 2HG2 VAL A 125      -7.813 -23.550 -11.889  1.00  0.00              
ATOM   1772 3HG2 VAL A 125      -8.107 -24.583 -13.308  1.00  0.00              
ATOM   1773  N   GLY A 126     -12.270 -23.948 -10.341  1.00  0.00              
ATOM   1774  CA  GLY A 126     -13.636 -23.575 -10.016  1.00  0.00              
ATOM   1775  C   GLY A 126     -13.660 -22.064  -9.857  1.00  0.00              
ATOM   1776  O   GLY A 126     -13.128 -21.527  -8.884  1.00  0.00              
ATOM   1777  H   GLY A 126     -11.606 -24.087  -9.592  1.00  0.00              
ATOM   1778 1HA  GLY A 126     -14.294 -23.894 -10.824  1.00  0.00              
ATOM   1779 2HA  GLY A 126     -13.930 -24.071  -9.092  1.00  0.00              
ATOM   1780  N   ASN A 127     -14.270 -21.376 -10.817  1.00  0.00              
ATOM   1781  CA  ASN A 127     -14.277 -19.920 -10.831  1.00  0.00              
ATOM   1782  C   ASN A 127     -15.522 -19.285 -10.201  1.00  0.00              
ATOM   1783  O   ASN A 127     -16.526 -19.957  -9.956  1.00  0.00              
ATOM   1784  CB  ASN A 127     -14.108 -19.406 -12.249  1.00  0.00              
ATOM   1785  CG  ASN A 127     -13.707 -17.959 -12.325  1.00  0.00              
ATOM   1786  OD1 ASN A 127     -13.074 -17.421 -11.410  1.00  0.00              
ATOM   1787  ND2 ASN A 127     -14.142 -17.307 -13.373  1.00  0.00              
ATOM   1788  H   ASN A 127     -14.741 -21.877 -11.557  1.00  0.00              
ATOM   1789  HA  ASN A 127     -13.448 -19.540 -10.232  1.00  0.00              
ATOM   1790 1HB  ASN A 127     -13.537 -19.975 -12.984  1.00  0.00              
ATOM   1791 2HB  ASN A 127     -15.172 -19.488 -12.474  1.00  0.00              
ATOM   1792 1HD2 ASN A 127     -13.913 -16.340 -13.489  1.00  0.00              
ATOM   1793 2HD2 ASN A 127     -14.702 -17.774 -14.056  1.00  0.00              
ATOM   1794  N   LYS A 128     -15.427 -17.981  -9.938  1.00  0.00              
ATOM   1795  CA  LYS A 128     -16.490 -17.185  -9.320  1.00  0.00              
ATOM   1796  C   LYS A 128     -16.713 -17.536  -7.859  1.00  0.00              
ATOM   1797  O   LYS A 128     -17.845 -17.568  -7.388  1.00  0.00              
ATOM   1798  CB  LYS A 128     -17.805 -17.336 -10.094  1.00  0.00              
ATOM   1799  CG  LYS A 128     -17.670 -17.071 -11.584  1.00  0.00              
ATOM   1800  CD  LYS A 128     -19.026 -17.034 -12.277  1.00  0.00              
ATOM   1801  CE  LYS A 128     -18.854 -17.006 -13.775  1.00  0.00              
ATOM   1802  NZ  LYS A 128     -20.140 -16.979 -14.498  1.00  0.00              
ATOM   1803  H   LYS A 128     -14.558 -17.530 -10.188  1.00  0.00              
ATOM   1804  HA  LYS A 128     -16.214 -16.130  -9.330  1.00  0.00              
ATOM   1805 1HB  LYS A 128     -18.157 -18.354  -9.930  1.00  0.00              
ATOM   1806 2HB  LYS A 128     -18.515 -16.633  -9.658  1.00  0.00              
ATOM   1807 1HG  LYS A 128     -17.170 -16.112 -11.721  1.00  0.00              
ATOM   1808 2HG  LYS A 128     -17.064 -17.863 -12.022  1.00  0.00              
ATOM   1809 1HD  LYS A 128     -19.589 -17.921 -11.985  1.00  0.00              
ATOM   1810 2HD  LYS A 128     -19.559 -16.142 -11.949  1.00  0.00              
ATOM   1811 1HE  LYS A 128     -18.281 -16.118 -14.037  1.00  0.00              
ATOM   1812 2HE  LYS A 128     -18.298 -17.895 -14.072  1.00  0.00              
ATOM   1813 1HZ  LYS A 128     -19.967 -16.962 -15.493  1.00  0.00              
ATOM   1814 2HZ  LYS A 128     -20.675 -17.804 -14.264  1.00  0.00              
ATOM   1815 3HZ  LYS A 128     -20.658 -16.155 -14.231  1.00  0.00              
ATOM   1816  N   SER A 129     -15.618 -17.772  -7.145  1.00  0.00              
ATOM   1817  CA  SER A 129     -15.666 -18.128  -5.733  1.00  0.00              
ATOM   1818  C   SER A 129     -16.216 -17.004  -4.864  1.00  0.00              
ATOM   1819  O   SER A 129     -16.601 -17.235  -3.718  1.00  0.00              
ATOM   1820  CB  SER A 129     -14.281 -18.522  -5.257  1.00  0.00              
ATOM   1821  OG  SER A 129     -13.397 -17.435  -5.252  1.00  0.00              
ATOM   1822  H   SER A 129     -14.721 -17.700  -7.604  1.00  0.00              
ATOM   1823  HA  SER A 129     -16.235 -19.038  -5.535  1.00  0.00              
ATOM   1824 1HB  SER A 129     -14.360 -18.920  -4.246  1.00  0.00              
ATOM   1825 2HB  SER A 129     -13.890 -19.294  -5.920  1.00  0.00              
ATOM   1826  HG  SER A 129     -12.534 -17.726  -4.945  1.00  0.00              
ATOM   1827  N   ASP A 130     -16.268 -15.791  -5.408  1.00  0.00              
ATOM   1828  CA  ASP A 130     -16.904 -14.684  -4.701  1.00  0.00              
ATOM   1829  C   ASP A 130     -18.425 -14.797  -4.692  1.00  0.00              
ATOM   1830  O   ASP A 130     -19.100 -14.062  -3.967  1.00  0.00              
ATOM   1831  CB  ASP A 130     -16.488 -13.330  -5.307  1.00  0.00              
ATOM   1832  CG  ASP A 130     -16.811 -13.216  -6.785  1.00  0.00              
ATOM   1833  OD1 ASP A 130     -16.216 -13.963  -7.585  1.00  0.00              
ATOM   1834  OD2 ASP A 130     -17.655 -12.375  -7.152  1.00  0.00              
ATOM   1835  H   ASP A 130     -15.864 -15.627  -6.319  1.00  0.00              
ATOM   1836  HA  ASP A 130     -16.600 -14.692  -3.654  1.00  0.00              
ATOM   1837 1HB  ASP A 130     -16.886 -12.471  -4.767  1.00  0.00              
ATOM   1838 2HB  ASP A 130     -15.408 -13.380  -5.165  1.00  0.00              
ATOM   1839  N   LEU A 131     -18.963 -15.711  -5.493  1.00  0.00              
ATOM   1840  CA  LEU A 131     -20.408 -15.953  -5.501  1.00  0.00              
ATOM   1841  C   LEU A 131     -20.759 -17.208  -4.698  1.00  0.00              
ATOM   1842  O   LEU A 131     -21.527 -18.064  -5.151  1.00  0.00              
ATOM   1843  CB  LEU A 131     -20.914 -16.094  -6.941  1.00  0.00              
ATOM   1844  CG  LEU A 131     -20.679 -14.894  -7.867  1.00  0.00              
ATOM   1845  CD1 LEU A 131     -21.158 -15.227  -9.279  1.00  0.00              
ATOM   1846  CD2 LEU A 131     -21.419 -13.673  -7.318  1.00  0.00              
ATOM   1847  H   LEU A 131     -18.370 -16.250  -6.107  1.00  0.00              
ATOM   1848  HA  LEU A 131     -20.920 -15.121  -5.018  1.00  0.00              
ATOM   1849 1HB  LEU A 131     -20.297 -16.931  -7.264  1.00  0.00              
ATOM   1850 2HB  LEU A 131     -21.965 -16.383  -6.974  1.00  0.00              
ATOM   1851  HG  LEU A 131     -19.612 -14.675  -7.847  1.00  0.00              
ATOM   1852 1HD1 LEU A 131     -20.988 -14.370  -9.932  1.00  0.00              
ATOM   1853 2HD1 LEU A 131     -20.604 -16.086  -9.658  1.00  0.00              
ATOM   1854 3HD1 LEU A 131     -22.221 -15.460  -9.258  1.00  0.00              
ATOM   1855 1HD2 LEU A 131     -21.251 -12.820  -7.976  1.00  0.00              
ATOM   1856 2HD2 LEU A 131     -22.487 -13.886  -7.265  1.00  0.00              
ATOM   1857 3HD2 LEU A 131     -21.046 -13.439  -6.321  1.00  0.00              
ATOM   1858  N   GLU A 132     -20.182 -17.306  -3.503  1.00  0.00              
ATOM   1859  CA  GLU A 132     -20.408 -18.437  -2.614  1.00  0.00              
ATOM   1860  C   GLU A 132     -21.884 -18.786  -2.468  1.00  0.00              
ATOM   1861  O   GLU A 132     -22.254 -19.958  -2.488  1.00  0.00              
ATOM   1862  CB  GLU A 132     -19.807 -18.150  -1.237  1.00  0.00              
ATOM   1863  CG  GLU A 132     -19.876 -19.319  -0.264  1.00  0.00              
ATOM   1864  CD  GLU A 132     -19.108 -20.504  -0.780  1.00  0.00              
ATOM   1865  OE1 GLU A 132     -17.998 -20.324  -1.219  1.00  0.00              
ATOM   1866  OE2 GLU A 132     -19.584 -21.605  -0.632  1.00  0.00              
ATOM   1867  H   GLU A 132     -19.566 -16.563  -3.207  1.00  0.00              
ATOM   1868  HA  GLU A 132     -19.936 -19.330  -3.025  1.00  0.00              
ATOM   1869 1HB  GLU A 132     -18.765 -17.872  -1.396  1.00  0.00              
ATOM   1870 2HB  GLU A 132     -20.350 -17.300  -0.822  1.00  0.00              
ATOM   1871 1HG  GLU A 132     -19.528 -19.070   0.738  1.00  0.00              
ATOM   1872 2HG  GLU A 132     -20.937 -19.561  -0.229  1.00  0.00              
ATOM   1873  N   ASP A 133     -22.721 -17.766  -2.317  1.00  0.00              
ATOM   1874  CA  ASP A 133     -24.154 -17.972  -2.139  1.00  0.00              
ATOM   1875  C   ASP A 133     -24.836 -18.600  -3.351  1.00  0.00              
ATOM   1876  O   ASP A 133     -25.896 -19.215  -3.218  1.00  0.00              
ATOM   1877  CB  ASP A 133     -24.832 -16.642  -1.804  1.00  0.00              
ATOM   1878  CG  ASP A 133     -24.548 -16.127  -0.400  1.00  0.00              
ATOM   1879  OD1 ASP A 133     -24.034 -16.879   0.395  1.00  0.00              
ATOM   1880  OD2 ASP A 133     -24.701 -14.950  -0.178  1.00  0.00              
ATOM   1881  H   ASP A 133     -22.357 -16.824  -2.326  1.00  0.00              
ATOM   1882  HA  ASP A 133     -24.328 -18.674  -1.323  1.00  0.00              
ATOM   1883 1HB  ASP A 133     -24.624 -15.853  -2.528  1.00  0.00              
ATOM   1884 2HB  ASP A 133     -25.879 -16.936  -1.878  1.00  0.00              
ATOM   1885  N   LYS A 134     -24.229 -18.449  -4.526  1.00  0.00              
ATOM   1886  CA  LYS A 134     -24.782 -19.007  -5.757  1.00  0.00              
ATOM   1887  C   LYS A 134     -24.174 -20.350  -6.138  1.00  0.00              
ATOM   1888  O   LYS A 134     -24.458 -20.892  -7.207  1.00  0.00              
ATOM   1889  CB  LYS A 134     -24.596 -18.017  -6.908  1.00  0.00              
ATOM   1890  CG  LYS A 134     -25.307 -16.684  -6.713  1.00  0.00              
ATOM   1891  CD  LYS A 134     -25.104 -15.768  -7.910  1.00  0.00              
ATOM   1892  CE  LYS A 134     -25.782 -14.422  -7.700  1.00  0.00              
ATOM   1893  NZ  LYS A 134     -25.633 -13.533  -8.883  1.00  0.00              
ATOM   1894  H   LYS A 134     -23.361 -17.933  -4.566  1.00  0.00              
ATOM   1895  HA  LYS A 134     -25.847 -19.202  -5.628  1.00  0.00              
ATOM   1896 1HB  LYS A 134     -23.524 -17.844  -7.010  1.00  0.00              
ATOM   1897 2HB  LYS A 134     -24.973 -18.499  -7.810  1.00  0.00              
ATOM   1898 1HG  LYS A 134     -26.372 -16.876  -6.578  1.00  0.00              
ATOM   1899 2HG  LYS A 134     -24.908 -16.207  -5.818  1.00  0.00              
ATOM   1900 1HD  LYS A 134     -24.033 -15.617  -8.055  1.00  0.00              
ATOM   1901 2HD  LYS A 134     -25.524 -16.251  -8.792  1.00  0.00              
ATOM   1902 1HE  LYS A 134     -26.840 -14.598  -7.510  1.00  0.00              
ATOM   1903 2HE  LYS A 134     -25.332 -13.945  -6.829  1.00  0.00              
ATOM   1904 1HZ  LYS A 134     -26.095 -12.652  -8.703  1.00  0.00              
ATOM   1905 2HZ  LYS A 134     -24.651 -13.368  -9.060  1.00  0.00              
ATOM   1906 3HZ  LYS A 134     -26.050 -13.973  -9.690  1.00  0.00              
ATOM   1907  N   ARG A 135     -23.337 -20.884  -5.259  1.00  0.00              
ATOM   1908  CA  ARG A 135     -22.632 -22.120  -5.543  1.00  0.00              
ATOM   1909  C   ARG A 135     -23.604 -23.287  -5.745  1.00  0.00              
ATOM   1910  O   ARG A 135     -24.549 -23.472  -4.970  1.00  0.00              
ATOM   1911  CB  ARG A 135     -21.669 -22.441  -4.400  1.00  0.00              
ATOM   1912  CG  ARG A 135     -20.879 -23.727  -4.607  1.00  0.00              
ATOM   1913  CD  ARG A 135     -20.233 -24.196  -3.318  1.00  0.00              
ATOM   1914  NE  ARG A 135     -19.145 -23.329  -2.878  1.00  0.00              
ATOM   1915  CZ  ARG A 135     -17.893 -23.403  -3.321  1.00  0.00              
ATOM   1916  NH1 ARG A 135     -17.553 -24.312  -4.231  1.00  0.00              
ATOM   1917  NH2 ARG A 135     -16.975 -22.577  -2.845  1.00  0.00              
ATOM   1918  H   ARG A 135     -23.184 -20.423  -4.373  1.00  0.00              
ATOM   1919  HA  ARG A 135     -22.076 -22.022  -6.476  1.00  0.00              
ATOM   1920 1HB  ARG A 135     -20.986 -21.597  -4.313  1.00  0.00              
ATOM   1921 2HB  ARG A 135     -22.268 -22.518  -3.492  1.00  0.00              
ATOM   1922 1HG  ARG A 135     -21.559 -24.496  -4.972  1.00  0.00              
ATOM   1923 2HG  ARG A 135     -20.105 -23.541  -5.353  1.00  0.00              
ATOM   1924 1HD  ARG A 135     -20.988 -24.221  -2.533  1.00  0.00              
ATOM   1925 2HD  ARG A 135     -19.833 -25.198  -3.467  1.00  0.00              
ATOM   1926  HE  ARG A 135     -19.154 -22.573  -2.207  1.00  0.00              
ATOM   1927 1HH1 ARG A 135     -18.250 -24.949  -4.589  1.00  0.00              
ATOM   1928 2HH1 ARG A 135     -16.600 -24.360  -4.559  1.00  0.00              
ATOM   1929 1HH2 ARG A 135     -17.230 -21.891  -2.147  1.00  0.00              
ATOM   1930 2HH2 ARG A 135     -16.025 -22.634  -3.181  1.00  0.00              
ATOM   1931  N   GLN A 136     -23.365 -24.059  -6.802  1.00  0.00              
ATOM   1932  CA  GLN A 136     -24.088 -25.305  -7.061  1.00  0.00              
ATOM   1933  C   GLN A 136     -23.109 -26.473  -6.971  1.00  0.00              
ATOM   1934  O   GLN A 136     -23.504 -27.614  -6.711  1.00  0.00              
ATOM   1935  CB  GLN A 136     -24.712 -25.290  -8.457  1.00  0.00              
ATOM   1936  CG  GLN A 136     -25.786 -24.238  -8.678  1.00  0.00              
ATOM   1937  CD  GLN A 136     -26.354 -24.285 -10.083  1.00  0.00              
ATOM   1938  OE1 GLN A 136     -26.032 -25.181 -10.867  1.00  0.00              
ATOM   1939  NE2 GLN A 136     -27.209 -23.326 -10.405  1.00  0.00              
ATOM   1940  H   GLN A 136     -22.649 -23.763  -7.450  1.00  0.00              
ATOM   1941  HA  GLN A 136     -24.853 -25.448  -6.298  1.00  0.00              
ATOM   1942 1HB  GLN A 136     -23.898 -25.126  -9.164  1.00  0.00              
ATOM   1943 2HB  GLN A 136     -25.140 -26.279  -8.621  1.00  0.00              
ATOM   1944 1HG  GLN A 136     -26.613 -24.085  -7.984  1.00  0.00              
ATOM   1945 2HG  GLN A 136     -25.097 -23.396  -8.611  1.00  0.00              
ATOM   1946 1HE2 GLN A 136     -27.617 -23.305 -11.319  1.00  0.00              
ATOM   1947 2HE2 GLN A 136     -27.449 -22.623  -9.735  1.00  0.00              
ATOM   1948  N   VAL A 137     -21.832 -26.187  -7.206  1.00  0.00              
ATOM   1949  CA  VAL A 137     -20.796 -27.219  -7.216  1.00  0.00              
ATOM   1950  C   VAL A 137     -19.988 -27.115  -5.928  1.00  0.00              
ATOM   1951  O   VAL A 137     -19.307 -26.118  -5.695  1.00  0.00              
ATOM   1952  CB  VAL A 137     -19.848 -27.043  -8.429  1.00  0.00              
ATOM   1953  CG1 VAL A 137     -18.793 -28.132  -8.432  1.00  0.00              
ATOM   1954  CG2 VAL A 137     -20.648 -27.067  -9.715  1.00  0.00              
ATOM   1955  H   VAL A 137     -21.572 -25.227  -7.383  1.00  0.00              
ATOM   1956  HA  VAL A 137     -21.232 -28.219  -7.228  1.00  0.00              
ATOM   1957  HB  VAL A 137     -19.369 -26.066  -8.365  1.00  0.00              
ATOM   1958 1HG1 VAL A 137     -18.133 -27.997  -9.290  1.00  0.00              
ATOM   1959 2HG1 VAL A 137     -18.209 -28.076  -7.514  1.00  0.00              
ATOM   1960 3HG1 VAL A 137     -19.276 -29.106  -8.498  1.00  0.00              
ATOM   1961 1HG2 VAL A 137     -19.977 -26.941 -10.564  1.00  0.00              
ATOM   1962 2HG2 VAL A 137     -21.170 -28.020  -9.800  1.00  0.00              
ATOM   1963 3HG2 VAL A 137     -21.376 -26.255  -9.705  1.00  0.00              
ATOM   1964  N   SER A 138     -20.066 -28.141  -5.092  1.00  0.00              
ATOM   1965  CA  SER A 138     -19.374 -28.126  -3.808  1.00  0.00              
ATOM   1966  C   SER A 138     -17.883 -28.343  -3.960  1.00  0.00              
ATOM   1967  O   SER A 138     -17.426 -28.889  -4.962  1.00  0.00              
ATOM   1968  CB  SER A 138     -19.919 -29.220  -2.895  1.00  0.00              
ATOM   1969  OG  SER A 138     -19.550 -30.491  -3.399  1.00  0.00              
ATOM   1970  H   SER A 138     -20.614 -28.950  -5.345  1.00  0.00              
ATOM   1971  HA  SER A 138     -19.548 -27.216  -3.233  1.00  0.00              
ATOM   1972 1HB  SER A 138     -19.506 -29.078  -1.896  1.00  0.00              
ATOM   1973 2HB  SER A 138     -21.004 -29.133  -2.855  1.00  0.00              
ATOM   1974  HG  SER A 138     -20.143 -30.735  -4.113  1.00  0.00              
ATOM   1975  N   VAL A 139     -17.130 -27.930  -2.946  1.00  0.00              
ATOM   1976  CA  VAL A 139     -15.684 -28.080  -2.959  1.00  0.00              
ATOM   1977  C   VAL A 139     -15.331 -29.561  -2.950  1.00  0.00              
ATOM   1978  O   VAL A 139     -14.421 -30.000  -3.654  1.00  0.00              
ATOM   1979  CB  VAL A 139     -15.049 -27.411  -1.725  1.00  0.00              
ATOM   1980  CG1 VAL A 139     -13.560 -27.739  -1.656  1.00  0.00              
ATOM   1981  CG2 VAL A 139     -15.267 -25.900  -1.787  1.00  0.00              
ATOM   1982  H   VAL A 139     -17.574 -27.501  -2.146  1.00  0.00              
ATOM   1983  HA  VAL A 139     -15.251 -27.672  -3.873  1.00  0.00              
ATOM   1984  HB  VAL A 139     -15.550 -27.774  -0.828  1.00  0.00              
ATOM   1985 1HG1 VAL A 139     -13.123 -27.261  -0.779  1.00  0.00              
ATOM   1986 2HG1 VAL A 139     -13.429 -28.818  -1.583  1.00  0.00              
ATOM   1987 3HG1 VAL A 139     -13.064 -27.371  -2.554  1.00  0.00              
ATOM   1988 1HG2 VAL A 139     -14.818 -25.431  -0.912  1.00  0.00              
ATOM   1989 2HG2 VAL A 139     -14.805 -25.503  -2.691  1.00  0.00              
ATOM   1990 3HG2 VAL A 139     -16.337 -25.688  -1.802  1.00  0.00              
ATOM   1991  N   GLU A 140     -16.062 -30.328  -2.145  1.00  0.00              
ATOM   1992  CA  GLU A 140     -15.808 -31.757  -2.020  1.00  0.00              
ATOM   1993  C   GLU A 140     -16.045 -32.487  -3.333  1.00  0.00              
ATOM   1994  O   GLU A 140     -15.248 -33.333  -3.732  1.00  0.00              
ATOM   1995  CB  GLU A 140     -16.686 -32.360  -0.921  1.00  0.00              
ATOM   1996  CG  GLU A 140     -16.305 -31.937   0.491  1.00  0.00              
ATOM   1997  CD  GLU A 140     -17.288 -32.460   1.501  1.00  0.00              
ATOM   1998  OE1 GLU A 140     -18.257 -33.060   1.104  1.00  0.00              
ATOM   1999  OE2 GLU A 140     -17.015 -32.358   2.674  1.00  0.00              
ATOM   2000  H   GLU A 140     -16.810 -29.913  -1.608  1.00  0.00              
ATOM   2001  HA  GLU A 140     -14.762 -31.925  -1.763  1.00  0.00              
ATOM   2002 1HB  GLU A 140     -17.711 -32.052  -1.128  1.00  0.00              
ATOM   2003 2HB  GLU A 140     -16.607 -33.444  -1.009  1.00  0.00              
ATOM   2004 1HG  GLU A 140     -15.297 -32.238   0.776  1.00  0.00              
ATOM   2005 2HG  GLU A 140     -16.363 -30.850   0.457  1.00  0.00              
ATOM   2006  N   GLU A 141     -17.141 -32.159  -4.006  1.00  0.00              
ATOM   2007  CA  GLU A 141     -17.464 -32.808  -5.266  1.00  0.00              
ATOM   2008  C   GLU A 141     -16.399 -32.526  -6.328  1.00  0.00              
ATOM   2009  O   GLU A 141     -15.935 -33.436  -7.016  1.00  0.00              
ATOM   2010  CB  GLU A 141     -18.838 -32.351  -5.760  1.00  0.00              
ATOM   2011  CG  GLU A 141     -19.280 -32.990  -7.069  1.00  0.00              
ATOM   2012  CD  GLU A 141     -20.666 -32.550  -7.451  1.00  0.00              
ATOM   2013  OE1 GLU A 141     -21.258 -31.805  -6.708  1.00  0.00              
ATOM   2014  OE2 GLU A 141     -21.090 -32.867  -8.538  1.00  0.00              
ATOM   2015  H   GLU A 141     -17.762 -31.449  -3.644  1.00  0.00              
ATOM   2016  HA  GLU A 141     -17.482 -33.890  -5.131  1.00  0.00              
ATOM   2017 1HB  GLU A 141     -19.556 -32.595  -4.977  1.00  0.00              
ATOM   2018 2HB  GLU A 141     -18.789 -31.269  -5.883  1.00  0.00              
ATOM   2019 1HG  GLU A 141     -18.598 -32.799  -7.897  1.00  0.00              
ATOM   2020 2HG  GLU A 141     -19.287 -34.056  -6.844  1.00  0.00              
ATOM   2021  N   ALA A 142     -16.015 -31.260  -6.454  1.00  0.00              
ATOM   2022  CA  ALA A 142     -15.020 -30.864  -7.444  1.00  0.00              
ATOM   2023  C   ALA A 142     -13.661 -31.478  -7.140  1.00  0.00              
ATOM   2024  O   ALA A 142     -12.955 -31.897  -8.052  1.00  0.00              
ATOM   2025  CB  ALA A 142     -14.911 -29.345  -7.494  1.00  0.00              
ATOM   2026  H   ALA A 142     -16.418 -30.556  -5.853  1.00  0.00              
ATOM   2027  HA  ALA A 142     -15.331 -31.235  -8.420  1.00  0.00              
ATOM   2028 1HB  ALA A 142     -14.166 -29.059  -8.237  1.00  0.00              
ATOM   2029 2HB  ALA A 142     -15.877 -28.919  -7.768  1.00  0.00              
ATOM   2030 3HB  ALA A 142     -14.612 -28.969  -6.517  1.00  0.00              
ATOM   2031  N   LYS A 143     -13.294 -31.530  -5.862  1.00  0.00              
ATOM   2032  CA  LYS A 143     -12.024 -32.140  -5.470  1.00  0.00              
ATOM   2033  C   LYS A 143     -12.043 -33.659  -5.639  1.00  0.00              
ATOM   2034  O   LYS A 143     -11.005 -34.274  -5.887  1.00  0.00              
ATOM   2035  CB  LYS A 143     -11.685 -31.813  -4.013  1.00  0.00              
ATOM   2036  CG  LYS A 143     -11.193 -30.401  -3.765  1.00  0.00              
ATOM   2037  CD  LYS A 143     -10.821 -30.220  -2.300  1.00  0.00              
ATOM   2038  CE  LYS A 143     -10.159 -28.875  -2.046  1.00  0.00              
ATOM   2039  NZ  LYS A 143      -9.843 -28.689  -0.598  1.00  0.00              
ATOM   2040  H   LYS A 143     -13.897 -31.146  -5.148  1.00  0.00              
ATOM   2041  HA  LYS A 143     -11.224 -31.775  -6.115  1.00  0.00              
ATOM   2042 1HB  LYS A 143     -12.590 -31.981  -3.429  1.00  0.00              
ATOM   2043 2HB  LYS A 143     -10.914 -32.516  -3.698  1.00  0.00              
ATOM   2044 1HG  LYS A 143     -10.322 -30.222  -4.396  1.00  0.00              
ATOM   2045 2HG  LYS A 143     -11.987 -29.705  -4.036  1.00  0.00              
ATOM   2046 1HD  LYS A 143     -11.729 -30.293  -1.700  1.00  0.00              
ATOM   2047 2HD  LYS A 143     -10.134 -31.016  -2.015  1.00  0.00              
ATOM   2048 1HE  LYS A 143      -9.243 -28.830  -2.632  1.00  0.00              
ATOM   2049 2HE  LYS A 143     -10.840 -28.092  -2.378  1.00  0.00              
ATOM   2050 1HZ  LYS A 143      -9.406 -27.788  -0.463  1.00  0.00              
ATOM   2051 2HZ  LYS A 143     -10.696 -28.733  -0.058  1.00  0.00              
ATOM   2052 3HZ  LYS A 143      -9.213 -29.417  -0.295  1.00  0.00              
ATOM   2053  N   ASN A 144     -13.222 -34.262  -5.503  1.00  0.00              
ATOM   2054  CA  ASN A 144     -13.362 -35.693  -5.757  1.00  0.00              
ATOM   2055  C   ASN A 144     -13.144 -36.028  -7.225  1.00  0.00              
ATOM   2056  O   ASN A 144     -12.510 -37.030  -7.552  1.00  0.00              
ATOM   2057  CB  ASN A 144     -14.717 -36.204  -5.303  1.00  0.00              
ATOM   2058  CG  ASN A 144     -14.840 -36.350  -3.811  1.00  0.00              
ATOM   2059  OD1 ASN A 144     -13.839 -36.446  -3.092  1.00  0.00              
ATOM   2060  ND2 ASN A 144     -16.061 -36.451  -3.352  1.00  0.00              
ATOM   2061  H   ASN A 144     -14.033 -33.730  -5.220  1.00  0.00              
ATOM   2062  HA  ASN A 144     -12.600 -36.243  -5.203  1.00  0.00              
ATOM   2063 1HB  ASN A 144     -15.638 -35.772  -5.697  1.00  0.00              
ATOM   2064 2HB  ASN A 144     -14.563 -37.190  -5.741  1.00  0.00              
ATOM   2065 1HD2 ASN A 144     -16.219 -36.550  -2.369  1.00  0.00              
ATOM   2066 2HD2 ASN A 144     -16.836 -36.427  -3.983  1.00  0.00              
ATOM   2067  N   ARG A 145     -13.671 -35.195  -8.115  1.00  0.00              
ATOM   2068  CA  ARG A 145     -13.408 -35.376  -9.535  1.00  0.00              
ATOM   2069  C   ARG A 145     -11.933 -35.165  -9.839  1.00  0.00              
ATOM   2070  O   ARG A 145     -11.333 -35.927 -10.597  1.00  0.00              
ATOM   2071  CB  ARG A 145     -14.259 -34.418 -10.374  1.00  0.00              
ATOM   2072  CG  ARG A 145     -14.083 -34.628 -11.875  1.00  0.00              
ATOM   2073  CD  ARG A 145     -15.241 -34.063 -12.665  1.00  0.00              
ATOM   2074  NE  ARG A 145     -16.475 -34.792 -12.400  1.00  0.00              
ATOM   2075  CZ  ARG A 145     -17.658 -34.470 -12.911  1.00  0.00              
ATOM   2076  NH1 ARG A 145     -17.769 -33.428 -13.724  1.00  0.00              
ATOM   2077  NH2 ARG A 145     -18.732 -35.184 -12.598  1.00  0.00              
ATOM   2078  H   ARG A 145     -14.259 -34.429  -7.817  1.00  0.00              
ATOM   2079  HA  ARG A 145     -13.648 -36.399  -9.827  1.00  0.00              
ATOM   2080 1HB  ARG A 145     -15.297 -34.583 -10.089  1.00  0.00              
ATOM   2081 2HB  ARG A 145     -13.962 -33.406 -10.098  1.00  0.00              
ATOM   2082 1HG  ARG A 145     -13.162 -34.135 -12.189  1.00  0.00              
ATOM   2083 2HG  ARG A 145     -14.006 -35.699 -12.069  1.00  0.00              
ATOM   2084 1HD  ARG A 145     -15.381 -33.018 -12.390  1.00  0.00              
ATOM   2085 2HD  ARG A 145     -15.011 -34.130 -13.728  1.00  0.00              
ATOM   2086  HE  ARG A 145     -16.630 -35.608 -11.823  1.00  0.00              
ATOM   2087 1HH1 ARG A 145     -16.952 -32.881 -13.953  1.00  0.00              
ATOM   2088 2HH1 ARG A 145     -18.670 -33.186 -14.110  1.00  0.00              
ATOM   2089 1HH2 ARG A 145     -18.646 -35.972 -11.972  1.00  0.00              
ATOM   2090 2HH2 ARG A 145     -19.629 -34.937 -12.987  1.00  0.00              
ATOM   2091  N   ALA A 146     -11.346 -34.133  -9.247  1.00  0.00              
ATOM   2092  CA  ALA A 146      -9.923 -33.881  -9.432  1.00  0.00              
ATOM   2093  C   ALA A 146      -9.089 -35.022  -8.841  1.00  0.00              
ATOM   2094  O   ALA A 146      -8.019 -35.352  -9.353  1.00  0.00              
ATOM   2095  CB  ALA A 146      -9.536 -32.552  -8.788  1.00  0.00              
ATOM   2096  H   ALA A 146     -11.884 -33.510  -8.662  1.00  0.00              
ATOM   2097  HA  ALA A 146      -9.712 -33.838 -10.501  1.00  0.00              
ATOM   2098 1HB  ALA A 146      -8.470 -32.375  -8.933  1.00  0.00              
ATOM   2099 2HB  ALA A 146     -10.105 -31.745  -9.250  1.00  0.00              
ATOM   2100 3HB  ALA A 146      -9.756 -32.587  -7.722  1.00  0.00              
ATOM   2101  N   GLU A 147      -9.580 -35.628  -7.767  1.00  0.00              
ATOM   2102  CA  GLU A 147      -8.867 -36.738  -7.150  1.00  0.00              
ATOM   2103  C   GLU A 147      -8.874 -37.957  -8.068  1.00  0.00              
ATOM   2104  O   GLU A 147      -7.862 -38.642  -8.215  1.00  0.00              
ATOM   2105  CB  GLU A 147      -9.485 -37.090  -5.795  1.00  0.00              
ATOM   2106  CG  GLU A 147      -8.779 -38.217  -5.055  1.00  0.00              
ATOM   2107  CD  GLU A 147      -9.403 -38.462  -3.710  1.00  0.00              
ATOM   2108  OE1 GLU A 147     -10.333 -37.769  -3.372  1.00  0.00              
ATOM   2109  OE2 GLU A 147      -9.026 -39.412  -3.066  1.00  0.00              
ATOM   2110  H   GLU A 147     -10.455 -35.323  -7.367  1.00  0.00              
ATOM   2111  HA  GLU A 147      -7.823 -36.466  -6.994  1.00  0.00              
ATOM   2112 1HB  GLU A 147      -9.458 -36.184  -5.189  1.00  0.00              
ATOM   2113 2HB  GLU A 147     -10.522 -37.372  -5.982  1.00  0.00              
ATOM   2114 1HG  GLU A 147      -8.748 -39.151  -5.615  1.00  0.00              
ATOM   2115 2HG  GLU A 147      -7.766 -37.840  -4.922  1.00  0.00              
ATOM   2116  N   GLN A 148     -10.011 -38.215  -8.702  1.00  0.00              
ATOM   2117  CA  GLN A 148     -10.107 -39.316  -9.651  1.00  0.00              
ATOM   2118  C   GLN A 148      -9.192 -39.028 -10.844  1.00  0.00              
ATOM   2119  O   GLN A 148      -8.577 -39.939 -11.401  1.00  0.00              
ATOM   2120  CB  GLN A 148     -11.551 -39.511 -10.121  1.00  0.00              
ATOM   2121  CG  GLN A 148     -11.757 -40.720 -11.017  1.00  0.00              
ATOM   2122  CD  GLN A 148     -11.440 -42.025 -10.312  1.00  0.00              
ATOM   2123  OE1 GLN A 148     -11.856 -42.246  -9.171  1.00  0.00              
ATOM   2124  NE2 GLN A 148     -10.697 -42.896 -10.985  1.00  0.00              
ATOM   2125  H   GLN A 148     -10.825 -37.643  -8.528  1.00  0.00              
ATOM   2126  HA  GLN A 148      -9.761 -40.236  -9.179  1.00  0.00              
ATOM   2127 1HB  GLN A 148     -12.164 -39.608  -9.224  1.00  0.00              
ATOM   2128 2HB  GLN A 148     -11.833 -38.604 -10.655  1.00  0.00              
ATOM   2129 1HG  GLN A 148     -12.660 -40.869 -11.608  1.00  0.00              
ATOM   2130 2HG  GLN A 148     -10.926 -40.477 -11.682  1.00  0.00              
ATOM   2131 1HE2 GLN A 148     -10.456 -43.774 -10.570  1.00  0.00              
ATOM   2132 2HE2 GLN A 148     -10.379 -42.675 -11.907  1.00  0.00              
ATOM   2133  N   TRP A 149      -9.104 -37.755 -11.227  1.00  0.00              
ATOM   2134  CA  TRP A 149      -8.244 -37.335 -12.333  1.00  0.00              
ATOM   2135  C   TRP A 149      -6.788 -37.230 -11.910  1.00  0.00              
ATOM   2136  O   TRP A 149      -5.890 -37.174 -12.749  1.00  0.00              
ATOM   2137  CB  TRP A 149      -8.677 -35.972 -12.883  1.00  0.00              
ATOM   2138  CG  TRP A 149      -9.998 -35.976 -13.561  1.00  0.00              
ATOM   2139  CD1 TRP A 149     -10.772 -37.064 -13.837  1.00  0.00              
ATOM   2140  CD2 TRP A 149     -10.680 -34.846 -14.112  1.00  0.00              
ATOM   2141  NE1 TRP A 149     -11.897 -36.682 -14.526  1.00  0.00              
ATOM   2142  CE2 TRP A 149     -11.866 -35.325 -14.710  1.00  0.00              
ATOM   2143  CE3 TRP A 149     -10.404 -33.472 -14.160  1.00  0.00              
ATOM   2144  CZ2 TRP A 149     -12.778 -34.480 -15.349  1.00  0.00              
ATOM   2145  CZ3 TRP A 149     -11.311 -32.632 -14.797  1.00  0.00              
ATOM   2146  CH2 TRP A 149     -12.481 -33.139 -15.381  1.00  0.00              
ATOM   2147  H   TRP A 149      -9.648 -37.060 -10.737  1.00  0.00              
ATOM   2148  HA  TRP A 149      -8.277 -38.078 -13.130  1.00  0.00              
ATOM   2149 1HB  TRP A 149      -8.753 -35.245 -12.074  1.00  0.00              
ATOM   2150 2HB  TRP A 149      -7.958 -35.619 -13.622  1.00  0.00              
ATOM   2151  HD1 TRP A 149     -10.408 -38.029 -13.489  1.00  0.00              
ATOM   2152  HE1 TRP A 149     -12.628 -37.300 -14.847  1.00  0.00              
ATOM   2153  HE3 TRP A 149      -9.512 -33.029 -13.719  1.00  0.00              
ATOM   2154  HZ2 TRP A 149     -13.677 -34.912 -15.788  1.00  0.00              
ATOM   2155  HZ3 TRP A 149     -11.089 -31.566 -14.832  1.00  0.00              
ATOM   2156  HH2 TRP A 149     -13.170 -32.451 -15.872  1.00  0.00              
ATOM   2157  N   ASN A 150      -6.561 -37.182 -10.607  1.00  0.00              
ATOM   2158  CA  ASN A 150      -5.219 -37.047 -10.062  1.00  0.00              
ATOM   2159  C   ASN A 150      -4.580 -35.699 -10.405  1.00  0.00              
ATOM   2160  O   ASN A 150      -3.394 -35.623 -10.742  1.00  0.00              
ATOM   2161  CB  ASN A 150      -4.327 -38.181 -10.532  1.00  0.00              
ATOM   2162  CG  ASN A 150      -4.798 -39.541 -10.098  1.00  0.00              
ATOM   2163  OD1 ASN A 150      -4.974 -39.808  -8.903  1.00  0.00              
ATOM   2164  ND2 ASN A 150      -4.924 -40.427 -11.053  1.00  0.00              
ATOM   2165  H   ASN A 150      -7.346 -37.241  -9.974  1.00  0.00              
ATOM   2166  HA  ASN A 150      -5.257 -37.084  -8.972  1.00  0.00              
ATOM   2167 1HB  ASN A 150      -3.990 -38.233 -11.568  1.00  0.00              
ATOM   2168 2HB  ASN A 150      -3.497 -37.877  -9.895  1.00  0.00              
ATOM   2169 1HD2 ASN A 150      -5.233 -41.354 -10.838  1.00  0.00              
ATOM   2170 2HD2 ASN A 150      -4.711 -40.177 -11.997  1.00  0.00              
ATOM   2171  N   VAL A 151      -5.377 -34.638 -10.327  1.00  0.00              
ATOM   2172  CA  VAL A 151      -4.913 -33.300 -10.682  1.00  0.00              
ATOM   2173  C   VAL A 151      -5.242 -32.359  -9.535  1.00  0.00              
ATOM   2174  O   VAL A 151      -6.035 -32.697  -8.658  1.00  0.00              
ATOM   2175  CB  VAL A 151      -5.596 -32.763 -11.955  1.00  0.00              
ATOM   2176  CG1 VAL A 151      -5.285 -33.673 -13.135  1.00  0.00              
ATOM   2177  CG2 VAL A 151      -7.096 -32.641 -11.734  1.00  0.00              
ATOM   2178  H   VAL A 151      -6.329 -34.762 -10.014  1.00  0.00              
ATOM   2179  HA  VAL A 151      -3.830 -33.276 -10.807  1.00  0.00              
ATOM   2180  HB  VAL A 151      -5.221 -31.760 -12.162  1.00  0.00              
ATOM   2181 1HG1 VAL A 151      -5.772 -33.286 -14.031  1.00  0.00              
ATOM   2182 2HG1 VAL A 151      -4.208 -33.708 -13.293  1.00  0.00              
ATOM   2183 3HG1 VAL A 151      -5.655 -34.676 -12.927  1.00  0.00              
ATOM   2184 1HG2 VAL A 151      -7.568 -32.260 -12.639  1.00  0.00              
ATOM   2185 2HG2 VAL A 151      -7.508 -33.622 -11.493  1.00  0.00              
ATOM   2186 3HG2 VAL A 151      -7.288 -31.955 -10.909  1.00  0.00              
ATOM   2187  N   ASN A 152      -4.633 -31.179  -9.542  1.00  0.00              
ATOM   2188  CA  ASN A 152      -4.903 -30.191  -8.508  1.00  0.00              
ATOM   2189  C   ASN A 152      -6.199 -29.438  -8.781  1.00  0.00              
ATOM   2190  O   ASN A 152      -6.635 -29.310  -9.930  1.00  0.00              
ATOM   2191  CB  ASN A 152      -3.761 -29.177  -8.415  1.00  0.00              
ATOM   2192  CG  ASN A 152      -2.484 -29.779  -7.878  1.00  0.00              
ATOM   2193  OD1 ASN A 152      -2.436 -30.229  -6.735  1.00  0.00              
ATOM   2194  ND2 ASN A 152      -1.442 -29.787  -8.696  1.00  0.00              
ATOM   2195  H   ASN A 152      -3.972 -30.958 -10.273  1.00  0.00              
ATOM   2196  HA  ASN A 152      -5.036 -30.689  -7.546  1.00  0.00              
ATOM   2197 1HB  ASN A 152      -3.534 -28.515  -9.252  1.00  0.00              
ATOM   2198 2HB  ASN A 152      -4.245 -28.608  -7.623  1.00  0.00              
ATOM   2199 1HD2 ASN A 152      -0.572 -30.175  -8.391  1.00  0.00              
ATOM   2200 2HD2 ASN A 152      -1.525 -29.407  -9.616  1.00  0.00              
ATOM   2201  N   TYR A 153      -6.812 -28.945  -7.711  1.00  0.00              
ATOM   2202  CA  TYR A 153      -8.051 -28.191  -7.814  1.00  0.00              
ATOM   2203  C   TYR A 153      -7.839 -26.879  -7.087  1.00  0.00              
ATOM   2204  O   TYR A 153      -7.390 -26.859  -5.945  1.00  0.00              
ATOM   2205  CB  TYR A 153      -9.225 -28.931  -7.167  1.00  0.00              
ATOM   2206  CG  TYR A 153     -10.512 -28.127  -7.149  1.00  0.00              
ATOM   2207  CD1 TYR A 153     -11.164 -27.782  -8.337  1.00  0.00              
ATOM   2208  CD2 TYR A 153     -11.083 -27.713  -5.943  1.00  0.00              
ATOM   2209  CE1 TYR A 153     -12.351 -27.052  -8.328  1.00  0.00              
ATOM   2210  CE2 TYR A 153     -12.269 -26.976  -5.922  1.00  0.00              
ATOM   2211  CZ  TYR A 153     -12.901 -26.651  -7.117  1.00  0.00              
ATOM   2212  OH  TYR A 153     -14.095 -25.950  -7.100  1.00  0.00              
ATOM   2213  H   TYR A 153      -6.404 -29.100  -6.800  1.00  0.00              
ATOM   2214  HA  TYR A 153      -8.274 -27.987  -8.862  1.00  0.00              
ATOM   2215 1HB  TYR A 153      -9.376 -29.852  -7.732  1.00  0.00              
ATOM   2216 2HB  TYR A 153      -8.930 -29.173  -6.147  1.00  0.00              
ATOM   2217  HD1 TYR A 153     -10.727 -28.094  -9.286  1.00  0.00              
ATOM   2218  HD2 TYR A 153     -10.586 -27.974  -5.009  1.00  0.00              
ATOM   2219  HE1 TYR A 153     -12.845 -26.791  -9.263  1.00  0.00              
ATOM   2220  HE2 TYR A 153     -12.696 -26.658  -4.970  1.00  0.00              
ATOM   2221  HH  TYR A 153     -14.394 -25.741  -6.211  1.00  0.00              
ATOM   2222  N   VAL A 154      -8.174 -25.781  -7.750  1.00  0.00              
ATOM   2223  CA  VAL A 154      -8.064 -24.466  -7.144  1.00  0.00              
ATOM   2224  C   VAL A 154      -9.351 -23.704  -7.409  1.00  0.00              
ATOM   2225  O   VAL A 154      -9.908 -23.788  -8.504  1.00  0.00              
ATOM   2226  CB  VAL A 154      -6.889 -23.681  -7.763  1.00  0.00              
ATOM   2227  CG1 VAL A 154      -6.783 -22.297  -7.138  1.00  0.00              
ATOM   2228  CG2 VAL A 154      -5.596 -24.461  -7.580  1.00  0.00              
ATOM   2229  H   VAL A 154      -8.514 -25.859  -8.698  1.00  0.00              
ATOM   2230  HA  VAL A 154      -7.961 -24.536  -6.061  1.00  0.00              
ATOM   2231  HB  VAL A 154      -7.057 -23.580  -8.836  1.00  0.00              
ATOM   2232 1HG1 VAL A 154      -5.949 -21.757  -7.587  1.00  0.00              
ATOM   2233 2HG1 VAL A 154      -7.707 -21.747  -7.313  1.00  0.00              
ATOM   2234 3HG1 VAL A 154      -6.616 -22.395  -6.065  1.00  0.00              
ATOM   2235 1HG2 VAL A 154      -4.769 -23.904  -8.020  1.00  0.00              
ATOM   2236 2HG2 VAL A 154      -5.410 -24.610  -6.517  1.00  0.00              
ATOM   2237 3HG2 VAL A 154      -5.683 -25.429  -8.073  1.00  0.00              
ATOM   2238  N   GLU A 155      -9.844 -22.986  -6.403  1.00  0.00              
ATOM   2239  CA  GLU A 155     -11.003 -22.133  -6.613  1.00  0.00              
ATOM   2240  C   GLU A 155     -10.469 -20.721  -6.809  1.00  0.00              
ATOM   2241  O   GLU A 155      -9.528 -20.296  -6.138  1.00  0.00              
ATOM   2242  CB  GLU A 155     -11.965 -22.183  -5.427  1.00  0.00              
ATOM   2243  CG  GLU A 155     -12.514 -23.572  -5.159  1.00  0.00              
ATOM   2244  CD  GLU A 155     -13.882 -23.531  -4.514  1.00  0.00              
ATOM   2245  OE1 GLU A 155     -14.052 -22.769  -3.543  1.00  0.00              
ATOM   2246  OE2 GLU A 155     -14.783 -24.262  -4.975  1.00  0.00              
ATOM   2247  H   GLU A 155      -9.421 -23.024  -5.487  1.00  0.00              
ATOM   2248  HA  GLU A 155     -11.536 -22.448  -7.511  1.00  0.00              
ATOM   2249 1HB  GLU A 155     -11.416 -21.825  -4.557  1.00  0.00              
ATOM   2250 2HB  GLU A 155     -12.781 -21.496  -5.650  1.00  0.00              
ATOM   2251 1HG  GLU A 155     -12.562 -24.199  -6.049  1.00  0.00              
ATOM   2252 2HG  GLU A 155     -11.801 -23.997  -4.454  1.00  0.00              
ATOM   2253  N   THR A 156     -11.076 -20.003  -7.739  1.00  0.00              
ATOM   2254  CA  THR A 156     -10.631 -18.661  -8.070  1.00  0.00              
ATOM   2255  C   THR A 156     -11.742 -17.658  -8.165  1.00  0.00              
ATOM   2256  O   THR A 156     -12.919 -18.006  -8.234  1.00  0.00              
ATOM   2257  CB  THR A 156      -9.968 -18.620  -9.448  1.00  0.00              
ATOM   2258  OG1 THR A 156     -10.935 -19.004 -10.436  1.00  0.00              
ATOM   2259  CG2 THR A 156      -8.777 -19.537  -9.511  1.00  0.00              
ATOM   2260  H   THR A 156     -11.867 -20.394  -8.232  1.00  0.00              
ATOM   2261  HA  THR A 156      -9.981 -18.283  -7.281  1.00  0.00              
ATOM   2262  HB  THR A 156      -9.641 -17.601  -9.654  1.00  0.00              
ATOM   2263  HG1 THR A 156     -11.503 -18.256 -10.636  1.00  0.00              
ATOM   2264 1HG2 THR A 156      -8.330 -19.483 -10.504  1.00  0.00              
ATOM   2265 2HG2 THR A 156      -8.044 -19.233  -8.765  1.00  0.00              
ATOM   2266 3HG2 THR A 156      -9.096 -20.560  -9.312  1.00  0.00              
ATOM   2267  N   SER A 157     -11.334 -16.397  -8.209  1.00  0.00              
ATOM   2268  CA  SER A 157     -12.243 -15.301  -8.461  1.00  0.00              
ATOM   2269  C   SER A 157     -11.514 -14.322  -9.373  1.00  0.00              
ATOM   2270  O   SER A 157     -10.571 -13.663  -8.946  1.00  0.00              
ATOM   2271  CB  SER A 157     -12.639 -14.593  -7.171  1.00  0.00              
ATOM   2272  OG  SER A 157     -13.410 -13.443  -7.470  1.00  0.00              
ATOM   2273  H   SER A 157     -10.355 -16.200  -8.059  1.00  0.00              
ATOM   2274  HA  SER A 157     -13.205 -15.620  -8.864  1.00  0.00              
ATOM   2275 1HB  SER A 157     -13.219 -15.284  -6.559  1.00  0.00              
ATOM   2276 2HB  SER A 157     -11.733 -14.308  -6.636  1.00  0.00              
ATOM   2277  HG  SER A 157     -14.317 -13.704  -7.651  1.00  0.00              
ATOM   2278  N   ALA A 158     -11.942 -14.244 -10.629  1.00  0.00              
ATOM   2279  CA  ALA A 158     -11.350 -13.311 -11.579  1.00  0.00              
ATOM   2280  C   ALA A 158     -11.725 -11.884 -11.187  1.00  0.00              
ATOM   2281  O   ALA A 158     -11.006 -10.932 -11.496  1.00  0.00              
ATOM   2282  CB  ALA A 158     -11.836 -13.619 -13.001  1.00  0.00              
ATOM   2283  H   ALA A 158     -12.696 -14.843 -10.934  1.00  0.00              
ATOM   2284  HA  ALA A 158     -10.265 -13.407 -11.534  1.00  0.00              
ATOM   2285 1HB  ALA A 158     -11.385 -12.914 -13.699  1.00  0.00              
ATOM   2286 2HB  ALA A 158     -11.548 -14.634 -13.273  1.00  0.00              
ATOM   2287 3HB  ALA A 158     -12.920 -13.525 -13.042  1.00  0.00              
ATOM   2288  N   LYS A 159     -12.854 -11.746 -10.500  1.00  0.00              
ATOM   2289  CA  LYS A 159     -13.342 -10.439 -10.076  1.00  0.00              
ATOM   2290  C   LYS A 159     -12.521  -9.821  -8.941  1.00  0.00              
ATOM   2291  O   LYS A 159     -12.139  -8.654  -9.000  1.00  0.00              
ATOM   2292  CB  LYS A 159     -14.800 -10.550  -9.646  1.00  0.00              
ATOM   2293  CG  LYS A 159     -15.420  -9.227  -9.247  1.00  0.00              
ATOM   2294  CD  LYS A 159     -16.911  -9.388  -9.001  1.00  0.00              
ATOM   2295  CE  LYS A 159     -17.562  -8.070  -8.615  1.00  0.00              
ATOM   2296  NZ  LYS A 159     -19.025  -8.251  -8.392  1.00  0.00              
ATOM   2297  H   LYS A 159     -13.388 -12.571 -10.265  1.00  0.00              
ATOM   2298  HA  LYS A 159     -13.264  -9.730 -10.901  1.00  0.00              
ATOM   2299 1HB  LYS A 159     -15.349 -10.976 -10.486  1.00  0.00              
ATOM   2300 2HB  LYS A 159     -14.834 -11.242  -8.803  1.00  0.00              
ATOM   2301 1HG  LYS A 159     -14.931  -8.876  -8.337  1.00  0.00              
ATOM   2302 2HG  LYS A 159     -15.252  -8.510 -10.049  1.00  0.00              
ATOM   2303 1HD  LYS A 159     -17.374  -9.765  -9.914  1.00  0.00              
ATOM   2304 2HD  LYS A 159     -17.056 -10.108  -8.197  1.00  0.00              
ATOM   2305 1HE  LYS A 159     -17.087  -7.708  -7.704  1.00  0.00              
ATOM   2306 2HE  LYS A 159     -17.392  -7.356  -9.422  1.00  0.00              
ATOM   2307 1HZ  LYS A 159     -19.438  -7.366  -8.137  1.00  0.00              
ATOM   2308 2HZ  LYS A 159     -19.456  -8.593  -9.240  1.00  0.00              
ATOM   2309 3HZ  LYS A 159     -19.172  -8.918  -7.648  1.00  0.00              
ATOM   2310  N   THR A 160     -12.249 -10.604  -7.904  1.00  0.00              
ATOM   2311  CA  THR A 160     -11.505 -10.094  -6.751  1.00  0.00              
ATOM   2312  C   THR A 160     -10.053 -10.536  -6.842  1.00  0.00              
ATOM   2313  O   THR A 160      -9.244 -10.222  -5.973  1.00  0.00              
ATOM   2314  CB  THR A 160     -12.070 -10.631  -5.433  1.00  0.00              
ATOM   2315  OG1 THR A 160     -11.940 -12.056  -5.420  1.00  0.00              
ATOM   2316  CG2 THR A 160     -13.545 -10.253  -5.285  1.00  0.00              
ATOM   2317  H   THR A 160     -12.557 -11.566  -7.904  1.00  0.00              
ATOM   2318  HA  THR A 160     -11.516  -9.004  -6.758  1.00  0.00              
ATOM   2319  HB  THR A 160     -11.503 -10.206  -4.604  1.00  0.00              
ATOM   2320  HG1 THR A 160     -12.649 -12.446  -5.936  1.00  0.00              
ATOM   2321 1HG2 THR A 160     -13.927 -10.644  -4.341  1.00  0.00              
ATOM   2322 2HG2 THR A 160     -13.645  -9.168  -5.295  1.00  0.00              
ATOM   2323 3HG2 THR A 160     -14.113 -10.678  -6.111  1.00  0.00              
ATOM   2324  N   ARG A 161      -9.748 -11.273  -7.908  1.00  0.00              
ATOM   2325  CA  ARG A 161      -8.396 -11.734  -8.223  1.00  0.00              
ATOM   2326  C   ARG A 161      -7.911 -12.892  -7.341  1.00  0.00              
ATOM   2327  O   ARG A 161      -6.771 -13.343  -7.462  1.00  0.00              
ATOM   2328  CB  ARG A 161      -7.395 -10.575  -8.134  1.00  0.00              
ATOM   2329  CG  ARG A 161      -5.985 -10.970  -8.566  1.00  0.00              
ATOM   2330  CD  ARG A 161      -5.059  -9.767  -8.554  1.00  0.00              
ATOM   2331  NE  ARG A 161      -3.692 -10.139  -8.903  1.00  0.00              
ATOM   2332  CZ  ARG A 161      -2.720  -9.266  -9.154  1.00  0.00              
ATOM   2333  NH1 ARG A 161      -2.963  -7.958  -9.099  1.00  0.00              
ATOM   2334  NH2 ARG A 161      -1.504  -9.702  -9.452  1.00  0.00              
ATOM   2335  H   ARG A 161     -10.508 -11.520  -8.526  1.00  0.00              
ATOM   2336  HA  ARG A 161      -8.368 -12.129  -9.239  1.00  0.00              
ATOM   2337 1HB  ARG A 161      -7.774  -9.778  -8.772  1.00  0.00              
ATOM   2338 2HB  ARG A 161      -7.389 -10.239  -7.097  1.00  0.00              
ATOM   2339 1HG  ARG A 161      -5.611 -11.729  -7.878  1.00  0.00              
ATOM   2340 2HG  ARG A 161      -6.036 -11.386  -9.573  1.00  0.00              
ATOM   2341 1HD  ARG A 161      -5.420  -9.035  -9.275  1.00  0.00              
ATOM   2342 2HD  ARG A 161      -5.062  -9.328  -7.557  1.00  0.00              
ATOM   2343  HE  ARG A 161      -3.280 -11.057  -9.007  1.00  0.00              
ATOM   2344 1HH1 ARG A 161      -3.889  -7.629  -8.865  1.00  0.00              
ATOM   2345 2HH1 ARG A 161      -2.220  -7.302  -9.291  1.00  0.00              
ATOM   2346 1HH2 ARG A 161      -1.322 -10.696  -9.488  1.00  0.00              
ATOM   2347 2HH2 ARG A 161      -0.766  -9.040  -9.643  1.00  0.00              
ATOM   2348  N   ALA A 162      -8.768 -13.380  -6.454  1.00  0.00              
ATOM   2349  CA  ALA A 162      -8.370 -14.467  -5.566  1.00  0.00              
ATOM   2350  C   ALA A 162      -7.864 -15.684  -6.351  1.00  0.00              
ATOM   2351  O   ALA A 162      -8.582 -16.255  -7.177  1.00  0.00              
ATOM   2352  CB  ALA A 162      -9.529 -14.855  -4.669  1.00  0.00              
ATOM   2353  H   ALA A 162      -9.703 -13.005  -6.383  1.00  0.00              
ATOM   2354  HA  ALA A 162      -7.544 -14.125  -4.943  1.00  0.00              
ATOM   2355 1HB  ALA A 162      -9.222 -15.667  -4.010  1.00  0.00              
ATOM   2356 2HB  ALA A 162      -9.830 -13.997  -4.070  1.00  0.00              
ATOM   2357 3HB  ALA A 162     -10.368 -15.183  -5.281  1.00  0.00              
ATOM   2358  N   ASN A 163      -6.609 -16.050  -6.104  1.00  0.00              
ATOM   2359  CA  ASN A 163      -5.985 -17.229  -6.703  1.00  0.00              
ATOM   2360  C   ASN A 163      -5.862 -17.261  -8.229  1.00  0.00              
ATOM   2361  O   ASN A 163      -5.668 -18.325  -8.817  1.00  0.00              
ATOM   2362  CB  ASN A 163      -6.719 -18.478  -6.249  1.00  0.00              
ATOM   2363  CG  ASN A 163      -6.571 -18.767  -4.781  1.00  0.00              
ATOM   2364  OD1 ASN A 163      -5.571 -18.401  -4.153  1.00  0.00              
ATOM   2365  ND2 ASN A 163      -7.522 -19.493  -4.250  1.00  0.00              
ATOM   2366  H   ASN A 163      -6.070 -15.476  -5.470  1.00  0.00              
ATOM   2367  HA  ASN A 163      -4.945 -17.302  -6.380  1.00  0.00              
ATOM   2368 1HB  ASN A 163      -7.754 -18.656  -6.546  1.00  0.00              
ATOM   2369 2HB  ASN A 163      -6.061 -19.144  -6.807  1.00  0.00              
ATOM   2370 1HD2 ASN A 163      -7.489 -19.724  -3.277  1.00  0.00              
ATOM   2371 2HD2 ASN A 163      -8.280 -19.815  -4.815  1.00  0.00              
ATOM   2372  N   VAL A 164      -5.962 -16.105  -8.876  1.00  0.00              
ATOM   2373  CA  VAL A 164      -5.792 -16.057 -10.324  1.00  0.00              
ATOM   2374  C   VAL A 164      -4.326 -16.309 -10.702  1.00  0.00              
ATOM   2375  O   VAL A 164      -4.024 -17.077 -11.621  1.00  0.00              
ATOM   2376  CB  VAL A 164      -6.242 -14.689 -10.880  1.00  0.00              
ATOM   2377  CG1 VAL A 164      -5.873 -14.574 -12.375  1.00  0.00              
ATOM   2378  CG2 VAL A 164      -7.749 -14.529 -10.669  1.00  0.00              
ATOM   2379  H   VAL A 164      -6.156 -15.250  -8.375  1.00  0.00              
ATOM   2380  HA  VAL A 164      -6.355 -16.851 -10.816  1.00  0.00              
ATOM   2381  HB  VAL A 164      -5.746 -13.898 -10.318  1.00  0.00              
ATOM   2382 1HG1 VAL A 164      -6.195 -13.604 -12.756  1.00  0.00              
ATOM   2383 2HG1 VAL A 164      -4.793 -14.668 -12.492  1.00  0.00              
ATOM   2384 3HG1 VAL A 164      -6.369 -15.366 -12.934  1.00  0.00              
ATOM   2385 1HG2 VAL A 164      -8.071 -13.564 -11.060  1.00  0.00              
ATOM   2386 2HG2 VAL A 164      -8.276 -15.327 -11.192  1.00  0.00              
ATOM   2387 3HG2 VAL A 164      -7.975 -14.582  -9.604  1.00  0.00              
ATOM   2388  N   ASP A 165      -3.412 -15.661  -9.990  1.00  0.00              
ATOM   2389  CA  ASP A 165      -1.999 -15.874 -10.254  1.00  0.00              
ATOM   2390  C   ASP A 165      -1.632 -17.307  -9.871  1.00  0.00              
ATOM   2391  O   ASP A 165      -0.756 -17.923 -10.486  1.00  0.00              
ATOM   2392  CB  ASP A 165      -1.140 -14.868  -9.484  1.00  0.00              
ATOM   2393  CG  ASP A 165      -1.199 -13.446 -10.025  1.00  0.00              
ATOM   2394  OD1 ASP A 165      -1.697 -13.264 -11.111  1.00  0.00              
ATOM   2395  OD2 ASP A 165      -0.892 -12.539  -9.289  1.00  0.00              
ATOM   2396  H   ASP A 165      -3.684 -15.017  -9.261  1.00  0.00              
ATOM   2397  HA  ASP A 165      -1.800 -15.751 -11.319  1.00  0.00              
ATOM   2398 1HB  ASP A 165      -1.340 -14.857  -8.412  1.00  0.00              
ATOM   2399 2HB  ASP A 165      -0.149 -15.284  -9.666  1.00  0.00              
ATOM   2400  N   LYS A 166      -2.320 -17.837  -8.866  1.00  0.00              
ATOM   2401  CA  LYS A 166      -2.055 -19.189  -8.373  1.00  0.00              
ATOM   2402  C   LYS A 166      -2.287 -20.263  -9.434  1.00  0.00              
ATOM   2403  O   LYS A 166      -1.483 -21.183  -9.572  1.00  0.00              
ATOM   2404  CB  LYS A 166      -2.921 -19.480  -7.147  1.00  0.00              
ATOM   2405  CG  LYS A 166      -2.744 -20.877  -6.568  1.00  0.00              
ATOM   2406  CD  LYS A 166      -3.451 -21.015  -5.228  1.00  0.00              
ATOM   2407  CE  LYS A 166      -3.431 -22.455  -4.737  1.00  0.00              
ATOM   2408  NZ  LYS A 166      -2.044 -22.972  -4.584  1.00  0.00              
ATOM   2409  H   LYS A 166      -3.048 -17.289  -8.430  1.00  0.00              
ATOM   2410  HA  LYS A 166      -1.006 -19.280  -8.091  1.00  0.00              
ATOM   2411 1HB  LYS A 166      -2.663 -18.738  -6.390  1.00  0.00              
ATOM   2412 2HB  LYS A 166      -3.960 -19.342  -7.449  1.00  0.00              
ATOM   2413 1HG  LYS A 166      -3.157 -21.599  -7.274  1.00  0.00              
ATOM   2414 2HG  LYS A 166      -1.679 -21.066  -6.439  1.00  0.00              
ATOM   2415 1HD  LYS A 166      -2.947 -20.376  -4.502  1.00  0.00              
ATOM   2416 2HD  LYS A 166      -4.483 -20.686  -5.345  1.00  0.00              
ATOM   2417 1HE  LYS A 166      -3.941 -22.495  -3.775  1.00  0.00              
ATOM   2418 2HE  LYS A 166      -3.970 -23.069  -5.458  1.00  0.00              
ATOM   2419 1HZ  LYS A 166      -2.075 -23.928  -4.258  1.00  0.00              
ATOM   2420 2HZ  LYS A 166      -1.571 -22.936  -5.476  1.00  0.00              
ATOM   2421 3HZ  LYS A 166      -1.545 -22.404  -3.915  1.00  0.00              
ATOM   2422  N   VAL A 167      -3.373 -20.165 -10.193  1.00  0.00              
ATOM   2423  CA  VAL A 167      -3.627 -21.210 -11.167  1.00  0.00              
ATOM   2424  C   VAL A 167      -2.643 -21.193 -12.328  1.00  0.00              
ATOM   2425  O   VAL A 167      -2.303 -22.250 -12.862  1.00  0.00              
ATOM   2426  CB  VAL A 167      -5.097 -21.183 -11.680  1.00  0.00              
ATOM   2427  CG1 VAL A 167      -6.036 -21.502 -10.515  1.00  0.00              
ATOM   2428  CG2 VAL A 167      -5.443 -19.829 -12.296  1.00  0.00              
ATOM   2429  H   VAL A 167      -4.024 -19.395 -10.117  1.00  0.00              
ATOM   2430  HA  VAL A 167      -3.493 -22.200 -10.730  1.00  0.00              
ATOM   2431  HB  VAL A 167      -5.209 -21.922 -12.473  1.00  0.00              
ATOM   2432 1HG1 VAL A 167      -7.068 -21.485 -10.865  1.00  0.00              
ATOM   2433 2HG1 VAL A 167      -5.802 -22.491 -10.120  1.00  0.00              
ATOM   2434 3HG1 VAL A 167      -5.908 -20.756  -9.730  1.00  0.00              
ATOM   2435 1HG2 VAL A 167      -6.475 -19.840 -12.646  1.00  0.00              
ATOM   2436 2HG2 VAL A 167      -5.322 -19.048 -11.545  1.00  0.00              
ATOM   2437 3HG2 VAL A 167      -4.777 -19.631 -13.137  1.00  0.00              
ATOM   2438  N   PHE A 168      -2.174 -20.009 -12.718  1.00  0.00              
ATOM   2439  CA  PHE A 168      -1.221 -19.921 -13.815  1.00  0.00              
ATOM   2440  C   PHE A 168       0.178 -20.342 -13.359  1.00  0.00              
ATOM   2441  O   PHE A 168       0.882 -21.053 -14.082  1.00  0.00              
ATOM   2442  CB  PHE A 168      -1.198 -18.498 -14.398  1.00  0.00              
ATOM   2443  CG  PHE A 168      -2.374 -18.200 -15.300  1.00  0.00              
ATOM   2444  CD1 PHE A 168      -2.397 -18.664 -16.615  1.00  0.00              
ATOM   2445  CD2 PHE A 168      -3.472 -17.497 -14.820  1.00  0.00              
ATOM   2446  CE1 PHE A 168      -3.496 -18.436 -17.436  1.00  0.00              
ATOM   2447  CE2 PHE A 168      -4.578 -17.263 -15.630  1.00  0.00              
ATOM   2448  CZ  PHE A 168      -4.594 -17.732 -16.940  1.00  0.00              
ATOM   2449  H   PHE A 168      -2.473 -19.161 -12.257  1.00  0.00              
ATOM   2450  HA  PHE A 168      -1.509 -20.608 -14.612  1.00  0.00              
ATOM   2451 1HB  PHE A 168      -1.221 -17.762 -13.596  1.00  0.00              
ATOM   2452 2HB  PHE A 168      -0.299 -18.353 -14.996  1.00  0.00              
ATOM   2453  HD1 PHE A 168      -1.538 -19.214 -17.000  1.00  0.00              
ATOM   2454  HD2 PHE A 168      -3.461 -17.128 -13.794  1.00  0.00              
ATOM   2455  HE1 PHE A 168      -3.496 -18.807 -18.460  1.00  0.00              
ATOM   2456  HE2 PHE A 168      -5.433 -16.711 -15.240  1.00  0.00              
ATOM   2457  HZ  PHE A 168      -5.458 -17.550 -17.576  1.00  0.00              
ATOM   2458  N   PHE A 169       0.572 -19.912 -12.162  1.00  0.00              
ATOM   2459  CA  PHE A 169       1.887 -20.246 -11.623  1.00  0.00              
ATOM   2460  C   PHE A 169       1.982 -21.738 -11.294  1.00  0.00              
ATOM   2461  O   PHE A 169       2.948 -22.399 -11.669  1.00  0.00              
ATOM   2462  CB  PHE A 169       2.194 -19.405 -10.371  1.00  0.00              
ATOM   2463  CG  PHE A 169       2.864 -18.081 -10.677  1.00  0.00              
ATOM   2464  CD1 PHE A 169       2.185 -17.081 -11.374  1.00  0.00              
ATOM   2465  CD2 PHE A 169       4.182 -17.844 -10.288  1.00  0.00              
ATOM   2466  CE1 PHE A 169       2.810 -15.860 -11.684  1.00  0.00              
ATOM   2467  CE2 PHE A 169       4.817 -16.630 -10.593  1.00  0.00              
ATOM   2468  CZ  PHE A 169       4.127 -15.636 -11.294  1.00  0.00              
ATOM   2469  H   PHE A 169      -0.054 -19.340 -11.614  1.00  0.00              
ATOM   2470  HA  PHE A 169       2.656 -20.042 -12.370  1.00  0.00              
ATOM   2471 1HB  PHE A 169       1.272 -19.174  -9.839  1.00  0.00              
ATOM   2472 2HB  PHE A 169       2.867 -19.950  -9.710  1.00  0.00              
ATOM   2473  HD1 PHE A 169       1.153 -17.253 -11.681  1.00  0.00              
ATOM   2474  HD2 PHE A 169       4.721 -18.619  -9.741  1.00  0.00              
ATOM   2475  HE1 PHE A 169       2.263 -15.092 -12.229  1.00  0.00              
ATOM   2476  HE2 PHE A 169       5.849 -16.462 -10.283  1.00  0.00              
ATOM   2477  HZ  PHE A 169       4.615 -14.693 -11.535  1.00  0.00              
ATOM   2478  N   ASP A 170       0.976 -22.274 -10.611  1.00  0.00              
ATOM   2479  CA  ASP A 170       0.973 -23.696 -10.292  1.00  0.00              
ATOM   2480  C   ASP A 170       0.937 -24.543 -11.554  1.00  0.00              
ATOM   2481  O   ASP A 170       1.538 -25.617 -11.600  1.00  0.00              
ATOM   2482  CB  ASP A 170      -0.205 -24.065  -9.385  1.00  0.00              
ATOM   2483  CG  ASP A 170       0.001 -23.608  -7.952  1.00  0.00              
ATOM   2484  OD1 ASP A 170       1.148 -23.265  -7.595  1.00  0.00              
ATOM   2485  OD2 ASP A 170      -0.971 -23.606  -7.173  1.00  0.00              
ATOM   2486  H   ASP A 170       0.202 -21.700 -10.306  1.00  0.00              
ATOM   2487  HA  ASP A 170       1.893 -23.959  -9.768  1.00  0.00              
ATOM   2488 1HB  ASP A 170      -1.168 -23.721  -9.763  1.00  0.00              
ATOM   2489 2HB  ASP A 170      -0.159 -25.152  -9.443  1.00  0.00              
ATOM   2490  N   LEU A 171       0.239 -24.073 -12.587  1.00  0.00              
ATOM   2491  CA  LEU A 171       0.231 -24.821 -13.835  1.00  0.00              
ATOM   2492  C   LEU A 171       1.629 -24.802 -14.445  1.00  0.00              
ATOM   2493  O   LEU A 171       2.111 -25.829 -14.921  1.00  0.00              
ATOM   2494  CB  LEU A 171      -0.787 -24.251 -14.836  1.00  0.00              
ATOM   2495  CG  LEU A 171      -0.846 -25.002 -16.176  1.00  0.00              
ATOM   2496  CD1 LEU A 171      -1.187 -26.476 -15.909  1.00  0.00              
ATOM   2497  CD2 LEU A 171      -1.893 -24.366 -17.129  1.00  0.00              
ATOM   2498  H   LEU A 171      -0.284 -23.212 -12.526  1.00  0.00              
ATOM   2499  HA  LEU A 171      -0.027 -25.861 -13.636  1.00  0.00              
ATOM   2500 1HB  LEU A 171      -1.702 -24.414 -14.270  1.00  0.00              
ATOM   2501 2HB  LEU A 171      -0.642 -23.182 -14.994  1.00  0.00              
ATOM   2502  HG  LEU A 171       0.129 -24.893 -16.652  1.00  0.00              
ATOM   2503 1HD1 LEU A 171      -1.231 -27.018 -16.854  1.00  0.00              
ATOM   2504 2HD1 LEU A 171      -0.419 -26.918 -15.274  1.00  0.00              
ATOM   2505 3HD1 LEU A 171      -2.153 -26.541 -15.409  1.00  0.00              
ATOM   2506 1HD2 LEU A 171      -1.911 -24.918 -18.069  1.00  0.00              
ATOM   2507 2HD2 LEU A 171      -2.879 -24.405 -16.665  1.00  0.00              
ATOM   2508 3HD2 LEU A 171      -1.624 -23.327 -17.324  1.00  0.00              
ATOM   2509  N   MET A 172       2.286 -23.644 -14.423  1.00  0.00              
ATOM   2510  CA  MET A 172       3.641 -23.556 -14.970  1.00  0.00              
ATOM   2511  C   MET A 172       4.601 -24.455 -14.185  1.00  0.00              
ATOM   2512  O   MET A 172       5.582 -24.951 -14.730  1.00  0.00              
ATOM   2513  CB  MET A 172       4.170 -22.112 -14.939  1.00  0.00              
ATOM   2514  CG  MET A 172       3.540 -21.162 -15.952  1.00  0.00              
ATOM   2515  SD  MET A 172       4.412 -19.560 -16.025  1.00  0.00              
ATOM   2516  CE  MET A 172       3.883 -18.812 -14.486  1.00  0.00              
ATOM   2517  H   MET A 172       1.859 -22.817 -14.031  1.00  0.00              
ATOM   2518  HA  MET A 172       3.649 -23.910 -16.001  1.00  0.00              
ATOM   2519 1HB  MET A 172       3.991 -21.730 -13.935  1.00  0.00              
ATOM   2520 2HB  MET A 172       5.245 -22.163 -15.122  1.00  0.00              
ATOM   2521 1HG  MET A 172       3.573 -21.638 -16.931  1.00  0.00              
ATOM   2522 2HG  MET A 172       2.502 -20.998 -15.661  1.00  0.00              
ATOM   2523 1HE  MET A 172       4.335 -17.825 -14.386  1.00  0.00              
ATOM   2524 2HE  MET A 172       2.796 -18.717 -14.481  1.00  0.00              
ATOM   2525 3HE  MET A 172       4.196 -19.440 -13.651  1.00  0.00              
ATOM   2526  N   ARG A 173       4.323 -24.651 -12.903  1.00  0.00              
ATOM   2527  CA  ARG A 173       5.133 -25.550 -12.099  1.00  0.00              
ATOM   2528  C   ARG A 173       4.901 -26.985 -12.552  1.00  0.00              
ATOM   2529  O   ARG A 173       5.831 -27.780 -12.604  1.00  0.00              
ATOM   2530  CB  ARG A 173       4.800 -25.388 -10.611  1.00  0.00              
ATOM   2531  CG  ARG A 173       5.282 -24.070 -10.039  1.00  0.00              
ATOM   2532  CD  ARG A 173       5.030 -23.967  -8.538  1.00  0.00              
ATOM   2533  NE  ARG A 173       5.499 -22.683  -8.019  1.00  0.00              
ATOM   2534  CZ  ARG A 173       4.708 -21.658  -7.713  1.00  0.00              
ATOM   2535  NH1 ARG A 173       3.389 -21.757  -7.864  1.00  0.00              
ATOM   2536  NH2 ARG A 173       5.240 -20.527  -7.268  1.00  0.00              
ATOM   2537  H   ARG A 173       3.542 -24.176 -12.474  1.00  0.00              
ATOM   2538  HA  ARG A 173       6.190 -25.325 -12.245  1.00  0.00              
ATOM   2539 1HB  ARG A 173       3.718 -25.467 -10.518  1.00  0.00              
ATOM   2540 2HB  ARG A 173       5.271 -26.220 -10.088  1.00  0.00              
ATOM   2541 1HG  ARG A 173       6.353 -23.981 -10.226  1.00  0.00              
ATOM   2542 2HG  ARG A 173       4.757 -23.260 -10.545  1.00  0.00              
ATOM   2543 1HD  ARG A 173       3.961 -24.061  -8.351  1.00  0.00              
ATOM   2544 2HD  ARG A 173       5.560 -24.775  -8.034  1.00  0.00              
ATOM   2545  HE  ARG A 173       6.442 -22.375  -7.817  1.00  0.00              
ATOM   2546 1HH1 ARG A 173       2.986 -22.616  -8.213  1.00  0.00              
ATOM   2547 2HH1 ARG A 173       2.797 -20.974  -7.629  1.00  0.00              
ATOM   2548 1HH2 ARG A 173       6.243 -20.451  -7.165  1.00  0.00              
ATOM   2549 2HH2 ARG A 173       4.643 -19.748  -7.036  1.00  0.00              
ATOM   2550  N   GLU A 174       3.659 -27.309 -12.895  1.00  0.00              
ATOM   2551  CA  GLU A 174       3.354 -28.640 -13.398  1.00  0.00              
ATOM   2552  C   GLU A 174       4.006 -28.830 -14.761  1.00  0.00              
ATOM   2553  O   GLU A 174       4.511 -29.912 -15.077  1.00  0.00              
ATOM   2554  CB  GLU A 174       1.842 -28.842 -13.487  1.00  0.00              
ATOM   2555  CG  GLU A 174       1.222 -29.181 -12.148  1.00  0.00              
ATOM   2556  CD  GLU A 174      -0.240 -29.541 -12.247  1.00  0.00              
ATOM   2557  OE1 GLU A 174      -0.607 -30.316 -13.155  1.00  0.00              
ATOM   2558  OE2 GLU A 174      -1.019 -29.053 -11.401  1.00  0.00              
ATOM   2559  H   GLU A 174       2.914 -26.633 -12.808  1.00  0.00              
ATOM   2560  HA  GLU A 174       3.769 -29.393 -12.727  1.00  0.00              
ATOM   2561 1HB  GLU A 174       1.420 -27.916 -13.877  1.00  0.00              
ATOM   2562 2HB  GLU A 174       1.669 -29.649 -14.200  1.00  0.00              
ATOM   2563 1HG  GLU A 174       1.738 -29.983 -11.621  1.00  0.00              
ATOM   2564 2HG  GLU A 174       1.316 -28.255 -11.581  1.00  0.00              
ATOM   2565  N   ILE A 175       4.007 -27.774 -15.567  1.00  0.00              
ATOM   2566  CA  ILE A 175       4.567 -27.858 -16.904  1.00  0.00              
ATOM   2567  C   ILE A 175       6.075 -28.056 -16.767  1.00  0.00              
ATOM   2568  O   ILE A 175       6.679 -28.872 -17.460  1.00  0.00              
ATOM   2569  CB  ILE A 175       4.271 -26.602 -17.743  1.00  0.00              
ATOM   2570  CG1 ILE A 175       2.774 -26.503 -18.047  1.00  0.00              
ATOM   2571  CG2 ILE A 175       5.079 -26.621 -19.032  1.00  0.00              
ATOM   2572  CD1 ILE A 175       2.352 -25.167 -18.614  1.00  0.00              
ATOM   2573  H   ILE A 175       3.615 -26.897 -15.252  1.00  0.00              
ATOM   2574  HA  ILE A 175       4.181 -28.732 -17.428  1.00  0.00              
ATOM   2575  HB  ILE A 175       4.532 -25.718 -17.163  1.00  0.00              
ATOM   2576 1HG1 ILE A 175       2.535 -27.292 -18.760  1.00  0.00              
ATOM   2577 2HG1 ILE A 175       2.241 -26.686 -17.114  1.00  0.00              
ATOM   2578 1HG2 ILE A 175       4.857 -25.726 -19.613  1.00  0.00              
ATOM   2579 2HG2 ILE A 175       6.142 -26.645 -18.794  1.00  0.00              
ATOM   2580 3HG2 ILE A 175       4.817 -27.505 -19.613  1.00  0.00              
ATOM   2581 1HD1 ILE A 175       1.279 -25.173 -18.804  1.00  0.00              
ATOM   2582 2HD1 ILE A 175       2.590 -24.377 -17.901  1.00  0.00              
ATOM   2583 3HD1 ILE A 175       2.883 -24.984 -19.548  1.00  0.00              
ATOM   2584  N   ARG A 176       6.669 -27.287 -15.861  1.00  0.00              
ATOM   2585  CA  ARG A 176       8.090 -27.389 -15.561  1.00  0.00              
ATOM   2586  C   ARG A 176       8.432 -28.823 -15.162  1.00  0.00              
ATOM   2587  O   ARG A 176       9.375 -29.412 -15.688  1.00  0.00              
ATOM   2588  CB  ARG A 176       8.536 -26.384 -14.509  1.00  0.00              
ATOM   2589  CG  ARG A 176      10.017 -26.429 -14.169  1.00  0.00              
ATOM   2590  CD  ARG A 176      10.480 -25.319 -13.298  1.00  0.00              
ATOM   2591  NE  ARG A 176       9.847 -25.277 -11.989  1.00  0.00              
ATOM   2592  CZ  ARG A 176       9.813 -24.192 -11.190  1.00  0.00              
ATOM   2593  NH1 ARG A 176      10.404 -23.072 -11.543  1.00  0.00              
ATOM   2594  NH2 ARG A 176       9.189 -24.291 -10.030  1.00  0.00              
ATOM   2595  H   ARG A 176       6.109 -26.608 -15.365  1.00  0.00              
ATOM   2596  HA  ARG A 176       8.673 -27.150 -16.451  1.00  0.00              
ATOM   2597 1HB  ARG A 176       8.284 -25.395 -14.888  1.00  0.00              
ATOM   2598 2HB  ARG A 176       7.956 -26.587 -13.609  1.00  0.00              
ATOM   2599 1HG  ARG A 176      10.227 -27.368 -13.657  1.00  0.00              
ATOM   2600 2HG  ARG A 176      10.587 -26.388 -15.098  1.00  0.00              
ATOM   2601 1HD  ARG A 176      11.553 -25.418 -13.138  1.00  0.00              
ATOM   2602 2HD  ARG A 176      10.272 -24.371 -13.792  1.00  0.00              
ATOM   2603  HE  ARG A 176       9.356 -26.004 -11.487  1.00  0.00              
ATOM   2604 1HH1 ARG A 176      10.893 -23.019 -12.426  1.00  0.00              
ATOM   2605 2HH1 ARG A 176      10.368 -22.271 -10.931  1.00  0.00              
ATOM   2606 1HH2 ARG A 176       8.755 -25.165  -9.766  1.00  0.00              
ATOM   2607 2HH2 ARG A 176       9.149 -23.494  -9.412  1.00  0.00              
ATOM   2608  N   ALA A 177       7.660 -29.378 -14.232  1.00  0.00              
ATOM   2609  CA  ALA A 177       7.914 -30.722 -13.735  1.00  0.00              
ATOM   2610  C   ALA A 177       7.860 -31.697 -14.901  1.00  0.00              
ATOM   2611  O   ALA A 177       8.708 -32.580 -15.028  1.00  0.00              
ATOM   2612  CB  ALA A 177       6.872 -31.102 -12.691  1.00  0.00              
ATOM   2613  H   ALA A 177       6.878 -28.856 -13.861  1.00  0.00              
ATOM   2614  HA  ALA A 177       8.913 -30.751 -13.300  1.00  0.00              
ATOM   2615 1HB  ALA A 177       7.074 -32.109 -12.327  1.00  0.00              
ATOM   2616 2HB  ALA A 177       6.918 -30.400 -11.859  1.00  0.00              
ATOM   2617 3HB  ALA A 177       5.880 -31.070 -13.139  1.00  0.00              
ATOM   2618  N   ARG A 178       6.862 -31.513 -15.758  1.00  0.00              
ATOM   2619  CA  ARG A 178       6.667 -32.374 -16.914  1.00  0.00              
ATOM   2620  C   ARG A 178       7.796 -32.238 -17.933  1.00  0.00              
ATOM   2621  O   ARG A 178       8.174 -33.210 -18.583  1.00  0.00              
ATOM   2622  CB  ARG A 178       5.308 -32.149 -17.562  1.00  0.00              
ATOM   2623  CG  ARG A 178       4.992 -33.078 -18.724  1.00  0.00              
ATOM   2624  CD  ARG A 178       5.003 -34.521 -18.374  1.00  0.00              
ATOM   2625  NE  ARG A 178       4.708 -35.412 -19.485  1.00  0.00              
ATOM   2626  CZ  ARG A 178       4.910 -36.744 -19.472  1.00  0.00              
ATOM   2627  NH1 ARG A 178       5.442 -37.338 -18.427  1.00  0.00              
ATOM   2628  NH2 ARG A 178       4.582 -37.436 -20.549  1.00  0.00              
ATOM   2629  H   ARG A 178       6.219 -30.750 -15.599  1.00  0.00              
ATOM   2630  HA  ARG A 178       6.673 -33.419 -16.601  1.00  0.00              
ATOM   2631 1HB  ARG A 178       4.559 -32.280 -16.783  1.00  0.00              
ATOM   2632 2HB  ARG A 178       5.291 -31.117 -17.913  1.00  0.00              
ATOM   2633 1HG  ARG A 178       4.000 -32.832 -19.104  1.00  0.00              
ATOM   2634 2HG  ARG A 178       5.732 -32.915 -19.508  1.00  0.00              
ATOM   2635 1HD  ARG A 178       5.991 -34.787 -17.997  1.00  0.00              
ATOM   2636 2HD  ARG A 178       4.258 -34.704 -17.601  1.00  0.00              
ATOM   2637  HE  ARG A 178       4.325 -35.201 -20.397  1.00  0.00              
ATOM   2638 1HH1 ARG A 178       5.704 -36.793 -17.618  1.00  0.00              
ATOM   2639 2HH1 ARG A 178       5.586 -38.338 -18.437  1.00  0.00              
ATOM   2640 1HH2 ARG A 178       4.191 -36.961 -21.351  1.00  0.00              
ATOM   2641 2HH2 ARG A 178       4.724 -38.435 -20.566  1.00  0.00              
ATOM   2642  N   LYS A 179       8.334 -31.031 -18.073  1.00  0.00              
ATOM   2643  CA  LYS A 179       9.491 -30.816 -18.934  1.00  0.00              
ATOM   2644  C   LYS A 179      10.749 -31.493 -18.394  1.00  0.00              
ATOM   2645  O   LYS A 179      11.603 -31.925 -19.163  1.00  0.00              
ATOM   2646  CB  LYS A 179       9.738 -29.315 -19.128  1.00  0.00              
ATOM   2647  CG  LYS A 179       8.728 -28.643 -20.056  1.00  0.00              
ATOM   2648  CD  LYS A 179       8.916 -27.129 -20.128  1.00  0.00              
ATOM   2649  CE  LYS A 179       8.016 -26.516 -21.206  1.00  0.00              
ATOM   2650  NZ  LYS A 179       7.987 -25.023 -21.175  1.00  0.00              
ATOM   2651  H   LYS A 179       7.938 -30.245 -17.576  1.00  0.00              
ATOM   2652  HA  LYS A 179       9.310 -31.261 -19.913  1.00  0.00              
ATOM   2653 1HB  LYS A 179       9.695 -28.854 -18.141  1.00  0.00              
ATOM   2654 2HB  LYS A 179      10.743 -29.206 -19.535  1.00  0.00              
ATOM   2655 1HG  LYS A 179       8.846 -29.062 -21.056  1.00  0.00              
ATOM   2656 2HG  LYS A 179       7.724 -28.857 -19.689  1.00  0.00              
ATOM   2657 1HD  LYS A 179       8.668 -26.702 -19.155  1.00  0.00              
ATOM   2658 2HD  LYS A 179       9.960 -26.919 -20.360  1.00  0.00              
ATOM   2659 1HE  LYS A 179       8.380 -26.839 -22.180  1.00  0.00              
ATOM   2660 2HE  LYS A 179       7.002 -26.888 -21.057  1.00  0.00              
ATOM   2661 1HZ  LYS A 179       7.379 -24.683 -21.906  1.00  0.00              
ATOM   2662 2HZ  LYS A 179       7.642 -24.712 -20.277  1.00  0.00              
ATOM   2663 3HZ  LYS A 179       8.920 -24.666 -21.319  1.00  0.00              
ATOM   2664  N   MET A 180      10.863 -31.584 -17.071  1.00  0.00              
ATOM   2665  CA  MET A 180      11.974 -32.308 -16.460  1.00  0.00              
ATOM   2666  C   MET A 180      11.830 -33.782 -16.795  1.00  0.00              
ATOM   2667  O   MET A 180      12.803 -34.462 -17.110  1.00  0.00              
ATOM   2668  CB  MET A 180      12.003 -32.095 -14.947  1.00  0.00              
ATOM   2669  CG  MET A 180      12.376 -30.684 -14.517  1.00  0.00              
ATOM   2670  SD  MET A 180      12.294 -30.458 -12.729  1.00  0.00              
ATOM   2671  CE  MET A 180      13.698 -31.436 -12.200  1.00  0.00              
ATOM   2672  H   MET A 180      10.173 -31.148 -16.477  1.00  0.00              
ATOM   2673  HA  MET A 180      12.919 -31.954 -16.872  1.00  0.00              
ATOM   2674 1HB  MET A 180      11.009 -32.338 -14.574  1.00  0.00              
ATOM   2675 2HB  MET A 180      12.727 -32.802 -14.541  1.00  0.00              
ATOM   2676 1HG  MET A 180      13.391 -30.482 -14.857  1.00  0.00              
ATOM   2677 2HG  MET A 180      11.686 -29.989 -14.997  1.00  0.00              
ATOM   2678 1HE  MET A 180      13.781 -31.395 -11.114  1.00  0.00              
ATOM   2679 2HE  MET A 180      13.560 -32.470 -12.516  1.00  0.00              
ATOM   2680 3HE  MET A 180      14.608 -31.037 -12.649  1.00  0.00              
ATOM   2681  N   GLU A 181      10.591 -34.257 -16.726  1.00  0.00              
ATOM   2682  CA  GLU A 181      10.244 -35.623 -17.087  1.00  0.00              
ATOM   2683  C   GLU A 181      10.464 -35.927 -18.566  1.00  0.00              
ATOM   2684  O   GLU A 181      10.853 -37.038 -18.924  1.00  0.00              
ATOM   2685  CB  GLU A 181       8.787 -35.905 -16.715  1.00  0.00              
ATOM   2686  CG  GLU A 181       8.529 -36.005 -15.218  1.00  0.00              
ATOM   2687  CD  GLU A 181       7.064 -36.178 -14.926  1.00  0.00              
ATOM   2688  OE1 GLU A 181       6.287 -36.152 -15.850  1.00  0.00              
ATOM   2689  OE2 GLU A 181       6.731 -36.449 -13.797  1.00  0.00              
ATOM   2690  H   GLU A 181       9.864 -33.632 -16.406  1.00  0.00              
ATOM   2691  HA  GLU A 181      10.888 -36.322 -16.552  1.00  0.00              
ATOM   2692 1HB  GLU A 181       8.189 -35.094 -17.132  1.00  0.00              
ATOM   2693 2HB  GLU A 181       8.510 -36.844 -17.194  1.00  0.00              
ATOM   2694 1HG  GLU A 181       9.091 -36.803 -14.734  1.00  0.00              
ATOM   2695 2HG  GLU A 181       8.863 -35.042 -14.835  1.00  0.00              
ATOM   2696  N   ASP A 182      10.213 -34.938 -19.416  1.00  0.00              
ATOM   2697  CA  ASP A 182      10.384 -35.097 -20.857  1.00  0.00              
ATOM   2698  C   ASP A 182      11.806 -34.858 -21.356  1.00  0.00              
ATOM   2699  O   ASP A 182      12.110 -35.130 -22.517  1.00  0.00              
ATOM   2700  CB  ASP A 182       9.427 -34.157 -21.594  1.00  0.00              
ATOM   2701  CG  ASP A 182       7.963 -34.568 -21.524  1.00  0.00              
ATOM   2702  OD1 ASP A 182       7.698 -35.689 -21.158  1.00  0.00              
ATOM   2703  OD2 ASP A 182       7.120 -33.718 -21.682  1.00  0.00              
ATOM   2704  H   ASP A 182       9.894 -34.051 -19.054  1.00  0.00              
ATOM   2705  HA  ASP A 182      10.165 -36.126 -21.143  1.00  0.00              
ATOM   2706 1HB  ASP A 182       9.526 -33.113 -21.294  1.00  0.00              
ATOM   2707 2HB  ASP A 182       9.789 -34.277 -22.616  1.00  0.00              
ATOM   2708  N   SER A 183      12.674 -34.350 -20.492  1.00  0.00              
ATOM   2709  CA  SER A 183      14.045 -34.074 -20.896  1.00  0.00              
ATOM   2710  C   SER A 183      15.047 -34.688 -19.930  1.00  0.00              
ATOM   2711  O   SER A 183      15.774 -35.610 -20.359  1.00  0.00              
ATOM   2712  OXT SER A 183      15.118 -34.284 -18.802  1.00  0.00              
ATOM   2713  CB  SER A 183      14.264 -32.577 -21.001  1.00  0.00              
ATOM   2714  OG  SER A 183      15.577 -32.262 -21.377  1.00  0.00              
ATOM   2715  H   SER A 183      12.391 -34.150 -19.543  1.00  0.00              
ATOM   2716  HA  SER A 183      14.270 -34.398 -21.913  1.00  0.00              
ATOM   2717 1HB  SER A 183      13.576 -32.176 -21.744  1.00  0.00              
ATOM   2718 2HB  SER A 183      14.055 -32.125 -20.032  1.00  0.00              
ATOM   2719  HG  SER A 183      15.674 -31.309 -21.432  1.00  0.00              
ATOM   2720  N   SER C   4      -3.774  19.706 -35.532  1.00  0.00              
ATOM   2721  CA  SER C   4      -3.343  19.837 -34.109  1.00  0.00              
ATOM   2722  C   SER C   4      -2.160  18.910 -33.834  1.00  0.00              
ATOM   2723  O   SER C   4      -1.001  19.323 -33.921  1.00  0.00              
ATOM   2724  CB  SER C   4      -4.487  19.522 -33.165  1.00  0.00              
ATOM   2725  OG  SER C   4      -5.526  20.457 -33.266  1.00  0.00              
ATOM   2726 1H   SER C   4      -4.704  19.407 -35.747  1.00  0.00              
ATOM   2727 2H   SER C   4      -3.756  20.503 -36.135  1.00  0.00              
ATOM   2728 3H   SER C   4      -3.295  19.075 -36.143  1.00  0.00              
ATOM   2729  HA  SER C   4      -3.111  20.863 -33.819  1.00  0.00              
ATOM   2730 1HB  SER C   4      -4.876  18.533 -33.406  1.00  0.00              
ATOM   2731 2HB  SER C   4      -4.107  19.522 -32.144  1.00  0.00              
ATOM   2732  HG  SER C   4      -6.227  20.222 -32.655  1.00  0.00              
ATOM   2733  N   ARG C   5      -2.460  17.656 -33.506  1.00  0.00              
ATOM   2734  CA  ARG C   5      -1.417  16.699 -33.170  1.00  0.00              
ATOM   2735  C   ARG C   5      -0.883  16.017 -34.421  1.00  0.00              
ATOM   2736  O   ARG C   5      -1.325  16.295 -35.536  1.00  0.00              
ATOM   2737  CB  ARG C   5      -1.949  15.644 -32.195  1.00  0.00              
ATOM   2738  CG  ARG C   5      -2.507  16.216 -30.900  1.00  0.00              
ATOM   2739  CD  ARG C   5      -1.430  16.899 -30.066  1.00  0.00              
ATOM   2740  NE  ARG C   5      -1.973  17.444 -28.822  1.00  0.00              
ATOM   2741  CZ  ARG C   5      -2.119  16.747 -27.698  1.00  0.00              
ATOM   2742  NH1 ARG C   5      -1.758  15.470 -27.654  1.00  0.00              
ATOM   2743  NH2 ARG C   5      -2.635  17.322 -26.620  1.00  0.00              
ATOM   2744  H   ARG C   5      -3.424  17.359 -33.491  1.00  0.00              
ATOM   2745  HA  ARG C   5      -0.574  17.217 -32.711  1.00  0.00              
ATOM   2746 1HB  ARG C   5      -2.728  15.093 -32.718  1.00  0.00              
ATOM   2747 2HB  ARG C   5      -1.120  14.974 -31.969  1.00  0.00              
ATOM   2748 1HG  ARG C   5      -3.283  16.944 -31.148  1.00  0.00              
ATOM   2749 2HG  ARG C   5      -2.945  15.401 -30.322  1.00  0.00              
ATOM   2750 1HD  ARG C   5      -0.658  16.172 -29.822  1.00  0.00              
ATOM   2751 2HD  ARG C   5      -0.996  17.713 -30.644  1.00  0.00              
ATOM   2752  HE  ARG C   5      -2.306  18.377 -28.617  1.00  0.00              
ATOM   2753 1HH1 ARG C   5      -1.371  15.029 -28.475  1.00  0.00              
ATOM   2754 2HH1 ARG C   5      -1.873  14.944 -26.798  1.00  0.00              
ATOM   2755 1HH2 ARG C   5      -2.915  18.292 -26.654  1.00  0.00              
ATOM   2756 2HH2 ARG C   5      -2.744  16.789 -25.770  1.00  0.00              
ATOM   2757  N   GLN C   6       0.079  15.120 -34.226  1.00  0.00              
ATOM   2758  CA  GLN C   6       0.636  14.364 -35.331  1.00  0.00              
ATOM   2759  C   GLN C   6      -0.186  13.113 -35.619  1.00  0.00              
ATOM   2760  O   GLN C   6      -0.888  12.596 -34.750  1.00  0.00              
ATOM   2761  CB  GLN C   6       2.085  13.974 -35.030  1.00  0.00              
ATOM   2762  CG  GLN C   6       3.015  15.155 -34.809  1.00  0.00              
ATOM   2763  CD  GLN C   6       3.124  16.042 -36.035  1.00  0.00              
ATOM   2764  OE1 GLN C   6       3.419  15.568 -37.137  1.00  0.00              
ATOM   2765  NE2 GLN C   6       2.889  17.336 -35.851  1.00  0.00              
ATOM   2766  H   GLN C   6       0.430  14.962 -33.295  1.00  0.00              
ATOM   2767  HA  GLN C   6       0.604  14.967 -36.239  1.00  0.00              
ATOM   2768 1HB  GLN C   6       2.064  13.349 -34.136  1.00  0.00              
ATOM   2769 2HB  GLN C   6       2.435  13.382 -35.875  1.00  0.00              
ATOM   2770 1HG  GLN C   6       2.951  15.801 -33.933  1.00  0.00              
ATOM   2771 2HG  GLN C   6       3.917  14.544 -34.745  1.00  0.00              
ATOM   2772 1HE2 GLN C   6       2.946  17.970 -36.623  1.00  0.00              
ATOM   2773 2HE2 GLN C   6       2.655  17.678 -34.941  1.00  0.00              
ATOM   2774  N   PRO C   7      -0.130  12.623 -36.862  1.00  0.00              
ATOM   2775  CA  PRO C   7      -0.866  11.407 -37.223  1.00  0.00              
ATOM   2776  C   PRO C   7      -0.535  10.216 -36.329  1.00  0.00              
ATOM   2777  O   PRO C   7       0.630   9.946 -36.033  1.00  0.00              
ATOM   2778  CB  PRO C   7      -0.441  11.153 -38.670  1.00  0.00              
ATOM   2779  CG  PRO C   7      -0.119  12.532 -39.193  1.00  0.00              
ATOM   2780  CD  PRO C   7       0.593  13.163 -38.032  1.00  0.00              
ATOM   2781  HA  PRO C   7      -1.955  11.520 -37.114  1.00  0.00              
ATOM   2782 1HB  PRO C   7       0.434  10.486 -38.720  1.00  0.00              
ATOM   2783 2HB  PRO C   7      -1.245  10.677 -39.248  1.00  0.00              
ATOM   2784 1HG  PRO C   7       0.509  12.479 -40.094  1.00  0.00              
ATOM   2785 2HG  PRO C   7      -1.034  13.074 -39.472  1.00  0.00              
ATOM   2786 1HD  PRO C   7       1.659  12.891 -38.003  1.00  0.00              
ATOM   2787 2HD  PRO C   7       0.540  14.260 -38.058  1.00  0.00              
ATOM   2788  N   PRO C   8      -1.568   9.509 -35.863  1.00  0.00              
ATOM   2789  CA  PRO C   8      -1.344   8.325 -35.033  1.00  0.00              
ATOM   2790  C   PRO C   8      -0.386   7.381 -35.757  1.00  0.00              
ATOM   2791  O   PRO C   8      -0.526   7.144 -36.962  1.00  0.00              
ATOM   2792  CB  PRO C   8      -2.736   7.715 -34.842  1.00  0.00              
ATOM   2793  CG  PRO C   8      -3.671   8.866 -34.995  1.00  0.00              
ATOM   2794  CD  PRO C   8      -3.051   9.747 -36.048  1.00  0.00              
ATOM   2795  HA  PRO C   8      -0.871   8.564 -34.069  1.00  0.00              
ATOM   2796 1HB  PRO C   8      -2.941   6.935 -35.590  1.00  0.00              
ATOM   2797 2HB  PRO C   8      -2.840   7.247 -33.852  1.00  0.00              
ATOM   2798 1HG  PRO C   8      -4.671   8.530 -35.300  1.00  0.00              
ATOM   2799 2HG  PRO C   8      -3.789   9.411 -34.044  1.00  0.00              
ATOM   2800 1HD  PRO C   8      -3.375   9.472 -37.061  1.00  0.00              
ATOM   2801 2HD  PRO C   8      -3.304  10.808 -35.905  1.00  0.00              
ATOM   2802  N   LEU C   9       0.578   6.843 -35.019  1.00  0.00              
ATOM   2803  CA  LEU C   9       1.547   5.918 -35.594  1.00  0.00              
ATOM   2804  C   LEU C   9       1.580   4.646 -34.751  1.00  0.00              
ATOM   2805  O   LEU C   9       2.050   4.659 -33.619  1.00  0.00              
ATOM   2806  CB  LEU C   9       2.936   6.562 -35.670  1.00  0.00              
ATOM   2807  CG  LEU C   9       4.043   5.665 -36.236  1.00  0.00              
ATOM   2808  CD1 LEU C   9       3.722   5.287 -37.677  1.00  0.00              
ATOM   2809  CD2 LEU C   9       5.378   6.388 -36.153  1.00  0.00              
ATOM   2810  H   LEU C   9       0.645   7.078 -34.038  1.00  0.00              
ATOM   2811  HA  LEU C   9       1.236   5.643 -36.601  1.00  0.00              
ATOM   2812 1HB  LEU C   9       2.718   7.372 -36.364  1.00  0.00              
ATOM   2813 2HB  LEU C   9       3.240   6.981 -34.709  1.00  0.00              
ATOM   2814  HG  LEU C   9       4.102   4.781 -35.600  1.00  0.00              
ATOM   2815 1HD1 LEU C   9       4.513   4.650 -38.071  1.00  0.00              
ATOM   2816 2HD1 LEU C   9       2.774   4.750 -37.710  1.00  0.00              
ATOM   2817 3HD1 LEU C   9       3.650   6.191 -38.281  1.00  0.00              
ATOM   2818 1HD2 LEU C   9       6.165   5.749 -36.556  1.00  0.00              
ATOM   2819 2HD2 LEU C   9       5.329   7.311 -36.732  1.00  0.00              
ATOM   2820 3HD2 LEU C   9       5.601   6.623 -35.112  1.00  0.00              
ATOM   2821  N   VAL C  10       1.082   3.545 -35.304  1.00  0.00              
ATOM   2822  CA  VAL C  10       1.160   2.279 -34.601  1.00  0.00              
ATOM   2823  C   VAL C  10       2.545   1.687 -34.842  1.00  0.00              
ATOM   2824  O   VAL C  10       3.031   1.660 -35.979  1.00  0.00              
ATOM   2825  CB  VAL C  10       0.066   1.314 -35.083  1.00  0.00              
ATOM   2826  CG1 VAL C  10       0.240  -0.058 -34.433  1.00  0.00              
ATOM   2827  CG2 VAL C  10      -1.302   1.907 -34.740  1.00  0.00              
ATOM   2828  H   VAL C  10       0.644   3.576 -36.213  1.00  0.00              
ATOM   2829  HA  VAL C  10       1.059   2.416 -33.524  1.00  0.00              
ATOM   2830  HB  VAL C  10       0.126   1.227 -36.168  1.00  0.00              
ATOM   2831 1HG1 VAL C  10      -0.543  -0.730 -34.788  1.00  0.00              
ATOM   2832 2HG1 VAL C  10       1.215  -0.464 -34.702  1.00  0.00              
ATOM   2833 3HG1 VAL C  10       0.171   0.041 -33.351  1.00  0.00              
ATOM   2834 1HG2 VAL C  10      -2.087   1.232 -35.077  1.00  0.00              
ATOM   2835 2HG2 VAL C  10      -1.379   2.041 -33.659  1.00  0.00              
ATOM   2836 3HG2 VAL C  10      -1.416   2.871 -35.234  1.00  0.00              
ATOM   2837  N   THR C  11       3.178   1.223 -33.767  1.00  0.00              
ATOM   2838  CA  THR C  11       4.543   0.717 -33.843  1.00  0.00              
ATOM   2839  C   THR C  11       4.723  -0.662 -33.205  1.00  0.00              
ATOM   2840  O   THR C  11       5.814  -1.216 -33.249  1.00  0.00              
ATOM   2841  CB  THR C  11       5.525   1.697 -33.176  1.00  0.00              
ATOM   2842  OG1 THR C  11       5.178   1.861 -31.795  1.00  0.00              
ATOM   2843  CG2 THR C  11       5.482   3.050 -33.869  1.00  0.00              
ATOM   2844  H   THR C  11       2.701   1.219 -32.876  1.00  0.00              
ATOM   2845  HA  THR C  11       4.828   0.581 -34.886  1.00  0.00              
ATOM   2846  HB  THR C  11       6.534   1.288 -33.241  1.00  0.00              
ATOM   2847  HG1 THR C  11       5.935   2.201 -31.313  1.00  0.00              
ATOM   2848 1HG2 THR C  11       6.183   3.729 -33.384  1.00  0.00              
ATOM   2849 2HG2 THR C  11       5.758   2.931 -34.917  1.00  0.00              
ATOM   2850 3HG2 THR C  11       4.475   3.460 -33.803  1.00  0.00              
ATOM   2851  N   GLY C  12       3.667  -1.196 -32.597  1.00  0.00              
ATOM   2852  CA  GLY C  12       3.720  -2.552 -32.071  1.00  0.00              
ATOM   2853  C   GLY C  12       2.347  -3.203 -32.091  1.00  0.00              
ATOM   2854  O   GLY C  12       1.346  -2.512 -31.964  1.00  0.00              
ATOM   2855  H   GLY C  12       2.816  -0.662 -32.499  1.00  0.00              
ATOM   2856 1HA  GLY C  12       4.402  -3.144 -32.680  1.00  0.00              
ATOM   2857 2HA  GLY C  12       4.084  -2.522 -31.045  1.00  0.00              
ATOM   2858  N   ILE C  13       2.297  -4.524 -32.247  1.00  0.00              
ATOM   2859  CA  ILE C  13       1.033  -5.259 -32.257  1.00  0.00              
ATOM   2860  C   ILE C  13       1.248  -6.595 -31.542  1.00  0.00              
ATOM   2861  O   ILE C  13       2.228  -7.303 -31.802  1.00  0.00              
ATOM   2862  CB  ILE C  13       0.539  -5.474 -33.717  1.00  0.00              
ATOM   2863  CG1 ILE C  13      -0.789  -6.240 -33.717  1.00  0.00              
ATOM   2864  CG2 ILE C  13       1.592  -6.210 -34.536  1.00  0.00              
ATOM   2865  CD1 ILE C  13      -1.967  -5.431 -33.233  1.00  0.00              
ATOM   2866  H   ILE C  13       3.163  -5.033 -32.362  1.00  0.00              
ATOM   2867  HA  ILE C  13       0.273  -4.723 -31.691  1.00  0.00              
ATOM   2868  HB  ILE C  13       0.339  -4.503 -34.170  1.00  0.00              
ATOM   2869 1HG1 ILE C  13      -0.972  -6.570 -34.739  1.00  0.00              
ATOM   2870 2HG1 ILE C  13      -0.660  -7.111 -33.073  1.00  0.00              
ATOM   2871 1HG2 ILE C  13       1.229  -6.351 -35.554  1.00  0.00              
ATOM   2872 2HG2 ILE C  13       2.511  -5.627 -34.558  1.00  0.00              
ATOM   2873 3HG2 ILE C  13       1.791  -7.182 -34.084  1.00  0.00              
ATOM   2874 1HD1 ILE C  13      -2.868  -6.046 -33.262  1.00  0.00              
ATOM   2875 2HD1 ILE C  13      -1.788  -5.102 -32.208  1.00  0.00              
ATOM   2876 3HD1 ILE C  13      -2.101  -4.562 -33.874  1.00  0.00              
ATOM   2877  N   SER C  14       0.335  -6.931 -30.633  1.00  0.00              
ATOM   2878  CA  SER C  14       0.411  -8.182 -29.888  1.00  0.00              
ATOM   2879  C   SER C  14      -0.949  -8.827 -29.631  1.00  0.00              
ATOM   2880  O   SER C  14      -1.796  -8.243 -28.956  1.00  0.00              
ATOM   2881  CB  SER C  14       1.121  -7.940 -28.571  1.00  0.00              
ATOM   2882  OG  SER C  14       1.190  -9.100 -27.788  1.00  0.00              
ATOM   2883  H   SER C  14      -0.433  -6.298 -30.454  1.00  0.00              
ATOM   2884  HA  SER C  14       1.055  -8.927 -30.356  1.00  0.00              
ATOM   2885 1HB  SER C  14       2.133  -7.593 -28.779  1.00  0.00              
ATOM   2886 2HB  SER C  14       0.581  -7.172 -28.018  1.00  0.00              
ATOM   2887  HG  SER C  14       1.645  -8.905 -26.966  1.00  0.00              
ATOM   2888  N   PRO C  15      -1.183 -10.039 -30.175  1.00  0.00              
ATOM   2889  CA  PRO C  15      -0.279 -10.828 -31.023  1.00  0.00              
ATOM   2890  C   PRO C  15      -0.235 -10.231 -32.426  1.00  0.00              
ATOM   2891  O   PRO C  15      -1.123  -9.471 -32.795  1.00  0.00              
ATOM   2892  CB  PRO C  15      -0.930 -12.207 -31.018  1.00  0.00              
ATOM   2893  CG  PRO C  15      -2.390 -11.848 -30.992  1.00  0.00              
ATOM   2894  CD  PRO C  15      -2.425 -10.747 -29.939  1.00  0.00              
ATOM   2895  HA  PRO C  15       0.760 -10.820 -30.661  1.00  0.00              
ATOM   2896 1HB  PRO C  15      -0.650 -12.787 -31.908  1.00  0.00              
ATOM   2897 2HB  PRO C  15      -0.620 -12.796 -30.141  1.00  0.00              
ATOM   2898 1HG  PRO C  15      -2.734 -11.504 -31.979  1.00  0.00              
ATOM   2899 2HG  PRO C  15      -3.009 -12.715 -30.719  1.00  0.00              
ATOM   2900 1HD  PRO C  15      -3.289 -10.078 -30.066  1.00  0.00              
ATOM   2901 2HD  PRO C  15      -2.476 -11.149 -28.919  1.00  0.00              
ATOM   2902  N   ASN C  16       0.779 -10.587 -33.215  1.00  0.00              
ATOM   2903  CA  ASN C  16       0.896 -10.050 -34.568  1.00  0.00              
ATOM   2904  C   ASN C  16       0.058 -10.808 -35.606  1.00  0.00              
ATOM   2905  O   ASN C  16       0.064 -10.478 -36.795  1.00  0.00              
ATOM   2906  CB  ASN C  16       2.349 -10.020 -35.006  1.00  0.00              
ATOM   2907  CG  ASN C  16       2.966 -11.383 -35.150  1.00  0.00              
ATOM   2908  OD1 ASN C  16       2.314 -12.409 -34.924  1.00  0.00              
ATOM   2909  ND2 ASN C  16       4.241 -11.397 -35.445  1.00  0.00              
ATOM   2910  H   ASN C  16       1.478 -11.233 -32.880  1.00  0.00              
ATOM   2911  HA  ASN C  16       0.516  -9.027 -34.595  1.00  0.00              
ATOM   2912 1HB  ASN C  16       2.667  -9.393 -35.840  1.00  0.00              
ATOM   2913 2HB  ASN C  16       2.688  -9.577 -34.069  1.00  0.00              
ATOM   2914 1HD2 ASN C  16       4.718 -12.269 -35.556  1.00  0.00              
ATOM   2915 2HD2 ASN C  16       4.737 -10.537 -35.559  1.00  0.00              
ATOM   2916  N   GLU C  17      -0.661 -11.824 -35.155  1.00  0.00              
ATOM   2917  CA  GLU C  17      -1.476 -12.630 -36.054  1.00  0.00              
ATOM   2918  C   GLU C  17      -2.598 -13.236 -35.238  1.00  0.00              
ATOM   2919  O   GLU C  17      -2.468 -13.418 -34.025  1.00  0.00              
ATOM   2920  CB  GLU C  17      -0.649 -13.721 -36.739  1.00  0.00              
ATOM   2921  CG  GLU C  17      -0.069 -14.759 -35.789  1.00  0.00              
ATOM   2922  CD  GLU C  17       0.804 -15.740 -36.520  1.00  0.00              
ATOM   2923  OE1 GLU C  17       0.936 -15.615 -37.714  1.00  0.00              
ATOM   2924  OE2 GLU C  17       1.430 -16.546 -35.872  1.00  0.00              
ATOM   2925  H   GLU C  17      -0.647 -12.045 -34.170  1.00  0.00              
ATOM   2926  HA  GLU C  17      -1.908 -11.997 -36.830  1.00  0.00              
ATOM   2927 1HB  GLU C  17      -1.305 -14.213 -37.458  1.00  0.00              
ATOM   2928 2HB  GLU C  17       0.162 -13.221 -37.269  1.00  0.00              
ATOM   2929 1HG  GLU C  17       0.489 -14.325 -34.960  1.00  0.00              
ATOM   2930 2HG  GLU C  17      -0.949 -15.274 -35.404  1.00  0.00              
ATOM   2931  N   GLY C  18      -3.700 -13.554 -35.910  1.00  0.00              
ATOM   2932  CA  GLY C  18      -4.824 -14.140 -35.216  1.00  0.00              
ATOM   2933  C   GLY C  18      -6.074 -14.189 -36.065  1.00  0.00              
ATOM   2934  O   GLY C  18      -6.184 -13.520 -37.093  1.00  0.00              
ATOM   2935  H   GLY C  18      -3.763 -13.392 -36.904  1.00  0.00              
ATOM   2936 1HA  GLY C  18      -4.571 -15.159 -34.923  1.00  0.00              
ATOM   2937 2HA  GLY C  18      -5.040 -13.550 -34.326  1.00  0.00              
ATOM   2938  N   ILE C  19      -7.022 -15.000 -35.620  1.00  0.00              
ATOM   2939  CA  ILE C  19      -8.226 -15.288 -36.374  1.00  0.00              
ATOM   2940  C   ILE C  19      -9.245 -14.184 -36.108  1.00  0.00              
ATOM   2941  O   ILE C  19      -9.079 -13.387 -35.184  1.00  0.00              
ATOM   2942  CB  ILE C  19      -8.827 -16.657 -36.004  1.00  0.00              
ATOM   2943  CG1 ILE C  19      -9.395 -16.624 -34.583  1.00  0.00              
ATOM   2944  CG2 ILE C  19      -7.779 -17.751 -36.137  1.00  0.00              
ATOM   2945  CD1 ILE C  19     -10.362 -17.748 -34.286  1.00  0.00              
ATOM   2946  H   ILE C  19      -6.893 -15.432 -34.715  1.00  0.00              
ATOM   2947  HA  ILE C  19      -8.024 -15.265 -37.444  1.00  0.00              
ATOM   2948  HB  ILE C  19      -9.662 -16.870 -36.671  1.00  0.00              
ATOM   2949 1HG1 ILE C  19      -8.552 -16.678 -33.895  1.00  0.00              
ATOM   2950 2HG1 ILE C  19      -9.903 -15.667 -34.460  1.00  0.00              
ATOM   2951 1HG2 ILE C  19      -8.220 -18.712 -35.871  1.00  0.00              
ATOM   2952 2HG2 ILE C  19      -7.420 -17.789 -37.165  1.00  0.00              
ATOM   2953 3HG2 ILE C  19      -6.944 -17.539 -35.469  1.00  0.00              
ATOM   2954 1HD1 ILE C  19     -10.722 -17.658 -33.261  1.00  0.00              
ATOM   2955 2HD1 ILE C  19     -11.207 -17.694 -34.973  1.00  0.00              
ATOM   2956 3HD1 ILE C  19      -9.856 -18.705 -34.408  1.00  0.00              
ATOM   2957  N   PRO C  20     -10.306 -14.110 -36.925  1.00  0.00              
ATOM   2958  CA  PRO C  20     -11.359 -13.133 -36.647  1.00  0.00              
ATOM   2959  C   PRO C  20     -11.854 -13.234 -35.205  1.00  0.00              
ATOM   2960  O   PRO C  20     -11.992 -14.330 -34.646  1.00  0.00              
ATOM   2961  CB  PRO C  20     -12.459 -13.476 -37.657  1.00  0.00              
ATOM   2962  CG  PRO C  20     -11.736 -14.117 -38.792  1.00  0.00              
ATOM   2963  CD  PRO C  20     -10.645 -14.938 -38.157  1.00  0.00              
ATOM   2964  HA  PRO C  20     -11.014 -12.094 -36.752  1.00  0.00              
ATOM   2965 1HB  PRO C  20     -13.206 -14.158 -37.224  1.00  0.00              
ATOM   2966 2HB  PRO C  20     -12.999 -12.575 -37.987  1.00  0.00              
ATOM   2967 1HG  PRO C  20     -12.411 -14.749 -39.387  1.00  0.00              
ATOM   2968 2HG  PRO C  20     -11.317 -13.362 -39.473  1.00  0.00              
ATOM   2969 1HD  PRO C  20     -10.985 -15.951 -37.897  1.00  0.00              
ATOM   2970 2HD  PRO C  20      -9.772 -15.051 -38.816  1.00  0.00              
ATOM   2971  N   TRP C  21     -12.098 -12.070 -34.613  1.00  0.00              
ATOM   2972  CA  TRP C  21     -12.569 -11.940 -33.241  1.00  0.00              
ATOM   2973  C   TRP C  21     -11.491 -12.169 -32.182  1.00  0.00              
ATOM   2974  O   TRP C  21     -11.786 -12.385 -31.008  1.00  0.00              
ATOM   2975  CB  TRP C  21     -13.726 -12.914 -33.007  1.00  0.00              
ATOM   2976  CG  TRP C  21     -14.728 -12.423 -32.007  1.00  0.00              
ATOM   2977  CD1 TRP C  21     -15.147 -13.075 -30.886  1.00  0.00              
ATOM   2978  CD2 TRP C  21     -15.436 -11.178 -32.036  1.00  0.00              
ATOM   2979  NE1 TRP C  21     -16.073 -12.314 -30.215  1.00  0.00              
ATOM   2980  CE2 TRP C  21     -16.266 -11.143 -30.902  1.00  0.00              
ATOM   2981  CE3 TRP C  21     -15.446 -10.087 -32.915  1.00  0.00              
ATOM   2982  CZ2 TRP C  21     -17.096 -10.069 -30.621  1.00  0.00              
ATOM   2983  CZ3 TRP C  21     -16.278  -9.010 -32.633  1.00  0.00              
ATOM   2984  CH2 TRP C  21     -17.079  -9.001 -31.518  1.00  0.00              
ATOM   2985  H   TRP C  21     -11.942 -11.236 -35.160  1.00  0.00              
ATOM   2986  HA  TRP C  21     -12.917 -10.923 -33.065  1.00  0.00              
ATOM   2987 1HB  TRP C  21     -14.270 -13.084 -33.936  1.00  0.00              
ATOM   2988 2HB  TRP C  21     -13.347 -13.863 -32.630  1.00  0.00              
ATOM   2989  HD1 TRP C  21     -14.711 -14.053 -30.693  1.00  0.00              
ATOM   2990  HE1 TRP C  21     -16.537 -12.575 -29.356  1.00  0.00              
ATOM   2991  HE3 TRP C  21     -14.829 -10.041 -33.811  1.00  0.00              
ATOM   2992  HZ2 TRP C  21     -17.716 -10.103 -29.725  1.00  0.00              
ATOM   2993  HZ3 TRP C  21     -16.277  -8.167 -33.325  1.00  0.00              
ATOM   2994  HH2 TRP C  21     -17.716  -8.136 -31.334  1.00  0.00              
ATOM   2995  N   THR C  22     -10.235 -12.110 -32.612  1.00  0.00              
ATOM   2996  CA  THR C  22      -9.097 -12.202 -31.699  1.00  0.00              
ATOM   2997  C   THR C  22      -8.871 -10.789 -31.161  1.00  0.00              
ATOM   2998  O   THR C  22      -8.780  -9.840 -31.937  1.00  0.00              
ATOM   2999  CB  THR C  22      -7.820 -12.726 -32.382  1.00  0.00              
ATOM   3000  OG1 THR C  22      -8.056 -14.044 -32.895  1.00  0.00              
ATOM   3001  CG2 THR C  22      -6.666 -12.770 -31.393  1.00  0.00              
ATOM   3002  H   THR C  22     -10.063 -12.001 -33.602  1.00  0.00              
ATOM   3003  HA  THR C  22      -9.338 -12.875 -30.876  1.00  0.00              
ATOM   3004  HB  THR C  22      -7.563 -12.064 -33.209  1.00  0.00              
ATOM   3005  HG1 THR C  22      -8.295 -14.629 -32.173  1.00  0.00              
ATOM   3006 1HG2 THR C  22      -5.772 -13.142 -31.894  1.00  0.00              
ATOM   3007 2HG2 THR C  22      -6.477 -11.767 -31.010  1.00  0.00              
ATOM   3008 3HG2 THR C  22      -6.921 -13.432 -30.566  1.00  0.00              
ATOM   3009  N   LYS C  23      -8.786 -10.654 -29.845  1.00  0.00              
ATOM   3010  CA  LYS C  23      -8.538  -9.361 -29.222  1.00  0.00              
ATOM   3011  C   LYS C  23      -7.042  -9.068 -29.293  1.00  0.00              
ATOM   3012  O   LYS C  23      -6.235  -9.886 -28.865  1.00  0.00              
ATOM   3013  CB  LYS C  23      -9.029  -9.342 -27.773  1.00  0.00              
ATOM   3014  CG  LYS C  23      -8.935  -7.981 -27.095  1.00  0.00              
ATOM   3015  CD  LYS C  23      -9.341  -8.064 -25.631  1.00  0.00              
ATOM   3016  CE  LYS C  23     -10.838  -8.295 -25.483  1.00  0.00              
ATOM   3017  NZ  LYS C  23     -11.257  -8.331 -24.056  1.00  0.00              
ATOM   3018  H   LYS C  23      -8.895 -11.471 -29.260  1.00  0.00              
ATOM   3019  HA  LYS C  23      -9.065  -8.580 -29.771  1.00  0.00              
ATOM   3020 1HB  LYS C  23     -10.068  -9.671 -27.784  1.00  0.00              
ATOM   3021 2HB  LYS C  23      -8.426 -10.064 -27.222  1.00  0.00              
ATOM   3022 1HG  LYS C  23      -7.906  -7.628 -27.168  1.00  0.00              
ATOM   3023 2HG  LYS C  23      -9.594  -7.288 -27.617  1.00  0.00              
ATOM   3024 1HD  LYS C  23      -8.798  -8.887 -25.166  1.00  0.00              
ATOM   3025 2HD  LYS C  23      -9.069  -7.128 -25.143  1.00  0.00              
ATOM   3026 1HE  LYS C  23     -11.361  -7.488 -25.995  1.00  0.00              
ATOM   3027 2HE  LYS C  23     -11.085  -9.245 -25.957  1.00  0.00              
ATOM   3028 1HZ  LYS C  23     -12.254  -8.486 -24.002  1.00  0.00              
ATOM   3029 2HZ  LYS C  23     -10.773  -9.080 -23.581  1.00  0.00              
ATOM   3030 3HZ  LYS C  23     -11.029  -7.451 -23.616  1.00  0.00              
ATOM   3031  N   VAL C  24      -6.672  -7.910 -29.829  1.00  0.00              
ATOM   3032  CA  VAL C  24      -5.260  -7.543 -29.921  1.00  0.00              
ATOM   3033  C   VAL C  24      -4.922  -6.236 -29.209  1.00  0.00              
ATOM   3034  O   VAL C  24      -5.772  -5.354 -29.051  1.00  0.00              
ATOM   3035  CB  VAL C  24      -4.804  -7.395 -31.389  1.00  0.00              
ATOM   3036  CG1 VAL C  24      -5.023  -8.707 -32.150  1.00  0.00              
ATOM   3037  CG2 VAL C  24      -5.556  -6.263 -32.052  1.00  0.00              
ATOM   3038  H   VAL C  24      -7.370  -7.270 -30.179  1.00  0.00              
ATOM   3039  HA  VAL C  24      -4.627  -8.274 -29.418  1.00  0.00              
ATOM   3040  HB  VAL C  24      -3.748  -7.134 -31.407  1.00  0.00              
ATOM   3041 1HG1 VAL C  24      -4.695  -8.589 -33.183  1.00  0.00              
ATOM   3042 2HG1 VAL C  24      -4.447  -9.503 -31.677  1.00  0.00              
ATOM   3043 3HG1 VAL C  24      -6.082  -8.966 -32.133  1.00  0.00              
ATOM   3044 1HG2 VAL C  24      -5.230  -6.167 -33.086  1.00  0.00              
ATOM   3045 2HG2 VAL C  24      -6.626  -6.473 -32.027  1.00  0.00              
ATOM   3046 3HG2 VAL C  24      -5.356  -5.334 -31.520  1.00  0.00              
ATOM   3047  N   THR C  25      -3.673  -6.128 -28.770  1.00  0.00              
ATOM   3048  CA  THR C  25      -3.197  -4.905 -28.159  1.00  0.00              
ATOM   3049  C   THR C  25      -2.416  -4.149 -29.229  1.00  0.00              
ATOM   3050  O   THR C  25      -1.487  -4.692 -29.826  1.00  0.00              
ATOM   3051  CB  THR C  25      -2.306  -5.167 -26.932  1.00  0.00              
ATOM   3052  OG1 THR C  25      -3.056  -5.874 -25.935  1.00  0.00              
ATOM   3053  CG2 THR C  25      -1.803  -3.856 -26.348  1.00  0.00              
ATOM   3054  H   THR C  25      -3.039  -6.910 -28.865  1.00  0.00              
ATOM   3055  HA  THR C  25      -4.044  -4.298 -27.841  1.00  0.00              
ATOM   3056  HB  THR C  25      -1.456  -5.778 -27.234  1.00  0.00              
ATOM   3057  HG1 THR C  25      -3.356  -6.711 -26.295  1.00  0.00              
ATOM   3058 1HG2 THR C  25      -1.175  -4.061 -25.481  1.00  0.00              
ATOM   3059 2HG2 THR C  25      -1.223  -3.321 -27.099  1.00  0.00              
ATOM   3060 3HG2 THR C  25      -2.653  -3.245 -26.044  1.00  0.00              
ATOM   3061  N   ILE C  26      -2.827  -2.908 -29.483  1.00  0.00              
ATOM   3062  CA  ILE C  26      -2.167  -2.035 -30.448  1.00  0.00              
ATOM   3063  C   ILE C  26      -1.349  -0.977 -29.710  1.00  0.00              
ATOM   3064  O   ILE C  26      -1.905  -0.155 -28.974  1.00  0.00              
ATOM   3065  CB  ILE C  26      -3.210  -1.311 -31.329  1.00  0.00              
ATOM   3066  CG1 ILE C  26      -4.040  -2.333 -32.111  1.00  0.00              
ATOM   3067  CG2 ILE C  26      -2.517  -0.359 -32.284  1.00  0.00              
ATOM   3068  CD1 ILE C  26      -5.241  -1.735 -32.843  1.00  0.00              
ATOM   3069  H   ILE C  26      -3.632  -2.562 -28.977  1.00  0.00              
ATOM   3070  HA  ILE C  26      -1.450  -2.597 -31.045  1.00  0.00              
ATOM   3071  HB  ILE C  26      -3.893  -0.753 -30.687  1.00  0.00              
ATOM   3072 1HG1 ILE C  26      -3.375  -2.806 -32.834  1.00  0.00              
ATOM   3073 2HG1 ILE C  26      -4.389  -3.081 -31.399  1.00  0.00              
ATOM   3074 1HG2 ILE C  26      -3.262   0.145 -32.900  1.00  0.00              
ATOM   3075 2HG2 ILE C  26      -1.955   0.381 -31.716  1.00  0.00              
ATOM   3076 3HG2 ILE C  26      -1.837  -0.919 -32.924  1.00  0.00              
ATOM   3077 1HD1 ILE C  26      -5.776  -2.524 -33.373  1.00  0.00              
ATOM   3078 2HD1 ILE C  26      -5.910  -1.263 -32.122  1.00  0.00              
ATOM   3079 3HD1 ILE C  26      -4.897  -0.989 -33.559  1.00  0.00              
ATOM   3080  N   ARG C  27      -0.030  -1.004 -29.898  1.00  0.00              
ATOM   3081  CA  ARG C  27       0.860  -0.061 -29.217  1.00  0.00              
ATOM   3082  C   ARG C  27       1.426   0.924 -30.234  1.00  0.00              
ATOM   3083  O   ARG C  27       1.755   0.553 -31.365  1.00  0.00              
ATOM   3084  CB  ARG C  27       2.012  -0.792 -28.530  1.00  0.00              
ATOM   3085  CG  ARG C  27       1.581  -1.830 -27.498  1.00  0.00              
ATOM   3086  CD  ARG C  27       0.674  -1.222 -26.441  1.00  0.00              
ATOM   3087  NE  ARG C  27       1.189   0.024 -25.871  1.00  0.00              
ATOM   3088  CZ  ARG C  27       2.098   0.088 -24.902  1.00  0.00              
ATOM   3089  NH1 ARG C  27       2.611  -1.023 -24.387  1.00  0.00              
ATOM   3090  NH2 ARG C  27       2.473   1.264 -24.422  1.00  0.00              
ATOM   3091  H   ARG C  27       0.366  -1.690 -30.524  1.00  0.00              
ATOM   3092  HA  ARG C  27       0.297   0.510 -28.478  1.00  0.00              
ATOM   3093 1HB  ARG C  27       2.590  -1.281 -29.314  1.00  0.00              
ATOM   3094 2HB  ARG C  27       2.626  -0.035 -28.045  1.00  0.00              
ATOM   3095 1HG  ARG C  27       1.050  -2.631 -28.011  1.00  0.00              
ATOM   3096 2HG  ARG C  27       2.473  -2.235 -27.020  1.00  0.00              
ATOM   3097 1HD  ARG C  27      -0.297  -1.007 -26.888  1.00  0.00              
ATOM   3098 2HD  ARG C  27       0.551  -1.936 -25.627  1.00  0.00              
ATOM   3099  HE  ARG C  27       0.957   0.980 -26.099  1.00  0.00              
ATOM   3100 1HH1 ARG C  27       2.310  -1.922 -24.732  1.00  0.00              
ATOM   3101 2HH1 ARG C  27       3.301  -0.963 -23.652  1.00  0.00              
ATOM   3102 1HH2 ARG C  27       2.068   2.111 -24.795  1.00  0.00              
ATOM   3103 2HH2 ARG C  27       3.163   1.307 -23.688  1.00  0.00              
ATOM   3104  N   GLY C  28       1.538   2.178 -29.827  1.00  0.00              
ATOM   3105  CA  GLY C  28       2.030   3.189 -30.739  1.00  0.00              
ATOM   3106  C   GLY C  28       2.216   4.542 -30.084  1.00  0.00              
ATOM   3107  O   GLY C  28       2.359   4.643 -28.858  1.00  0.00              
ATOM   3108  H   GLY C  28       1.286   2.446 -28.886  1.00  0.00              
ATOM   3109 1HA  GLY C  28       2.994   2.871 -31.136  1.00  0.00              
ATOM   3110 2HA  GLY C  28       1.322   3.304 -31.558  1.00  0.00              
ATOM   3111  N   GLU C  29       2.201   5.577 -30.915  1.00  0.00              
ATOM   3112  CA  GLU C  29       2.334   6.958 -30.472  1.00  0.00              
ATOM   3113  C   GLU C  29       1.201   7.780 -31.038  1.00  0.00              
ATOM   3114  O   GLU C  29       0.769   7.551 -32.167  1.00  0.00              
ATOM   3115  CB  GLU C  29       3.638   7.566 -30.998  1.00  0.00              
ATOM   3116  CG  GLU C  29       4.907   6.923 -30.507  1.00  0.00              
ATOM   3117  CD  GLU C  29       6.138   7.613 -31.077  1.00  0.00              
ATOM   3118  OE1 GLU C  29       5.970   8.574 -31.854  1.00  0.00              
ATOM   3119  OE2 GLU C  29       7.265   7.197 -30.742  1.00  0.00              
ATOM   3120  H   GLU C  29       2.092   5.384 -31.900  1.00  0.00              
ATOM   3121  HA  GLU C  29       2.267   7.005 -29.385  1.00  0.00              
ATOM   3122 1HB  GLU C  29       3.607   7.491 -32.086  1.00  0.00              
ATOM   3123 2HB  GLU C  29       3.641   8.616 -30.706  1.00  0.00              
ATOM   3124 1HG  GLU C  29       4.982   6.888 -29.422  1.00  0.00              
ATOM   3125 2HG  GLU C  29       4.846   5.908 -30.897  1.00  0.00              
ATOM   3126  N   ASN C  30       0.745   8.751 -30.250  1.00  0.00              
ATOM   3127  CA  ASN C  30      -0.319   9.659 -30.659  1.00  0.00              
ATOM   3128  C   ASN C  30      -1.566   8.904 -31.091  1.00  0.00              
ATOM   3129  O   ASN C  30      -2.170   9.234 -32.124  1.00  0.00              
ATOM   3130  CB  ASN C  30       0.163  10.538 -31.811  1.00  0.00              
ATOM   3131  CG  ASN C  30       1.359  11.390 -31.431  1.00  0.00              
ATOM   3132  OD1 ASN C  30       1.309  12.169 -30.481  1.00  0.00              
ATOM   3133  ND2 ASN C  30       2.447  11.245 -32.178  1.00  0.00              
ATOM   3134  H   ASN C  30       1.158   8.856 -29.333  1.00  0.00              
ATOM   3135  HA  ASN C  30      -0.618  10.283 -29.815  1.00  0.00              
ATOM   3136 1HB  ASN C  30       0.303  10.122 -32.809  1.00  0.00              
ATOM   3137 2HB  ASN C  30      -0.734  11.158 -31.797  1.00  0.00              
ATOM   3138 1HD2 ASN C  30       3.266  11.780 -31.975  1.00  0.00              
ATOM   3139 2HD2 ASN C  30       2.447  10.599 -32.942  1.00  0.00              
ATOM   3140  N   LEU C  31      -1.958   7.903 -30.308  1.00  0.00              
ATOM   3141  CA  LEU C  31      -3.102   7.095 -30.703  1.00  0.00              
ATOM   3142  C   LEU C  31      -4.408   7.661 -30.148  1.00  0.00              
ATOM   3143  O   LEU C  31      -5.466   7.053 -30.289  1.00  0.00              
ATOM   3144  CB  LEU C  31      -2.913   5.631 -30.277  1.00  0.00              
ATOM   3145  CG  LEU C  31      -1.653   4.936 -30.835  1.00  0.00              
ATOM   3146  CD1 LEU C  31      -1.644   3.464 -30.411  1.00  0.00              
ATOM   3147  CD2 LEU C  31      -1.606   5.048 -32.367  1.00  0.00              
ATOM   3148  H   LEU C  31      -1.479   7.689 -29.445  1.00  0.00              
ATOM   3149  HA  LEU C  31      -3.202   7.110 -31.788  1.00  0.00              
ATOM   3150 1HB  LEU C  31      -2.814   5.770 -29.202  1.00  0.00              
ATOM   3151 2HB  LEU C  31      -3.798   5.032 -30.486  1.00  0.00              
ATOM   3152  HG  LEU C  31      -0.786   5.469 -30.442  1.00  0.00              
ATOM   3153 1HD1 LEU C  31      -0.753   2.976 -30.807  1.00  0.00              
ATOM   3154 2HD1 LEU C  31      -1.640   3.399 -29.324  1.00  0.00              
ATOM   3155 3HD1 LEU C  31      -2.531   2.967 -30.802  1.00  0.00              
ATOM   3156 1HD2 LEU C  31      -0.710   4.550 -32.740  1.00  0.00              
ATOM   3157 2HD2 LEU C  31      -2.491   4.573 -32.794  1.00  0.00              
ATOM   3158 3HD2 LEU C  31      -1.583   6.099 -32.654  1.00  0.00              
ATOM   3159  N   GLY C  32      -4.331   8.831 -29.525  1.00  0.00              
ATOM   3160  CA  GLY C  32      -5.526   9.477 -29.017  1.00  0.00              
ATOM   3161  C   GLY C  32      -5.365  10.034 -27.618  1.00  0.00              
ATOM   3162  O   GLY C  32      -4.618   9.495 -26.801  1.00  0.00              
ATOM   3163  H   GLY C  32      -3.437   9.283 -29.398  1.00  0.00              
ATOM   3164 1HA  GLY C  32      -5.793  10.303 -29.676  1.00  0.00              
ATOM   3165 2HA  GLY C  32      -6.340   8.753 -28.996  1.00  0.00              
ATOM   3166  N   THR C  33      -6.069  11.122 -27.347  1.00  0.00              
ATOM   3167  CA  THR C  33      -5.958  11.791 -26.063  1.00  0.00              
ATOM   3168  C   THR C  33      -6.996  11.237 -25.089  1.00  0.00              
ATOM   3169  O   THR C  33      -6.902  11.466 -23.894  1.00  0.00              
ATOM   3170  CB  THR C  33      -6.122  13.329 -26.230  1.00  0.00              
ATOM   3171  OG1 THR C  33      -7.433  13.631 -26.715  1.00  0.00              
ATOM   3172  CG2 THR C  33      -5.110  13.862 -27.243  1.00  0.00              
ATOM   3173  H   THR C  33      -6.698  11.497 -28.044  1.00  0.00              
ATOM   3174  HA  THR C  33      -4.977  11.596 -25.629  1.00  0.00              
ATOM   3175  HB  THR C  33      -5.958  13.809 -25.265  1.00  0.00              
ATOM   3176  HG1 THR C  33      -7.641  14.549 -26.524  1.00  0.00              
ATOM   3177 1HG2 THR C  33      -5.236  14.939 -27.351  1.00  0.00              
ATOM   3178 2HG2 THR C  33      -4.099  13.645 -26.897  1.00  0.00              
ATOM   3179 3HG2 THR C  33      -5.273  13.380 -28.207  1.00  0.00              
ATOM   3180  N   GLY C  34      -7.966  10.487 -25.601  1.00  0.00              
ATOM   3181  CA  GLY C  34      -8.998   9.916 -24.750  1.00  0.00              
ATOM   3182  C   GLY C  34      -9.986   9.107 -25.567  1.00  0.00              
ATOM   3183  O   GLY C  34      -9.934   9.136 -26.793  1.00  0.00              
ATOM   3184  H   GLY C  34      -7.993  10.308 -26.595  1.00  0.00              
ATOM   3185 1HA  GLY C  34      -8.530   9.267 -24.010  1.00  0.00              
ATOM   3186 2HA  GLY C  34      -9.528  10.721 -24.243  1.00  0.00              
ATOM   3187  N   PRO C  35     -10.913   8.384 -24.918  1.00  0.00              
ATOM   3188  CA  PRO C  35     -11.938   7.573 -25.593  1.00  0.00              
ATOM   3189  C   PRO C  35     -12.793   8.357 -26.584  1.00  0.00              
ATOM   3190  O   PRO C  35     -13.204   7.843 -27.632  1.00  0.00              
ATOM   3191  CB  PRO C  35     -12.766   7.035 -24.428  1.00  0.00              
ATOM   3192  CG  PRO C  35     -11.779   6.958 -23.301  1.00  0.00              
ATOM   3193  CD  PRO C  35     -11.005   8.242 -23.464  1.00  0.00              
ATOM   3194  HA  PRO C  35     -11.508   6.770 -26.210  1.00  0.00              
ATOM   3195 1HB  PRO C  35     -13.605   7.705 -24.188  1.00  0.00              
ATOM   3196 2HB  PRO C  35     -13.198   6.050 -24.659  1.00  0.00              
ATOM   3197 1HG  PRO C  35     -12.287   6.891 -22.328  1.00  0.00              
ATOM   3198 2HG  PRO C  35     -11.141   6.067 -23.392  1.00  0.00              
ATOM   3199 1HD  PRO C  35     -11.520   9.099 -23.008  1.00  0.00              
ATOM   3200 2HD  PRO C  35     -10.006   8.187 -23.007  1.00  0.00              
ATOM   3201  N   THR C  36     -13.041   9.616 -26.252  1.00  0.00              
ATOM   3202  CA  THR C  36     -13.824  10.494 -27.103  1.00  0.00              
ATOM   3203  C   THR C  36     -13.040  11.097 -28.263  1.00  0.00              
ATOM   3204  O   THR C  36     -13.631  11.546 -29.249  1.00  0.00              
ATOM   3205  CB  THR C  36     -14.412  11.631 -26.263  1.00  0.00              
ATOM   3206  OG1 THR C  36     -13.348  12.406 -25.706  1.00  0.00              
ATOM   3207  CG2 THR C  36     -15.237  11.066 -25.130  1.00  0.00              
ATOM   3208  H   THR C  36     -12.674   9.973 -25.381  1.00  0.00              
ATOM   3209  HA  THR C  36     -14.625   9.929 -27.579  1.00  0.00              
ATOM   3210  HB  THR C  36     -15.040  12.253 -26.899  1.00  0.00              
ATOM   3211  HG1 THR C  36     -13.680  13.270 -25.452  1.00  0.00              
ATOM   3212 1HG2 THR C  36     -15.651  11.883 -24.540  1.00  0.00              
ATOM   3213 2HG2 THR C  36     -16.048  10.463 -25.538  1.00  0.00              
ATOM   3214 3HG2 THR C  36     -14.606  10.444 -24.497  1.00  0.00              
ATOM   3215  N   ASP C  37     -11.713  11.091 -28.148  1.00  0.00              
ATOM   3216  CA  ASP C  37     -10.836  11.552 -29.226  1.00  0.00              
ATOM   3217  C   ASP C  37     -10.668  10.530 -30.359  1.00  0.00              
ATOM   3218  O   ASP C  37     -10.588  10.885 -31.536  1.00  0.00              
ATOM   3219  CB  ASP C  37      -9.464  11.916 -28.658  1.00  0.00              
ATOM   3220  CG  ASP C  37      -8.509  12.538 -29.669  1.00  0.00              
ATOM   3221  OD1 ASP C  37      -8.883  13.501 -30.296  1.00  0.00              
ATOM   3222  OD2 ASP C  37      -7.366  12.148 -29.694  1.00  0.00              
ATOM   3223  H   ASP C  37     -11.302  10.756 -27.290  1.00  0.00              
ATOM   3224  HA  ASP C  37     -11.268  12.433 -29.702  1.00  0.00              
ATOM   3225 1HB  ASP C  37      -9.514  12.549 -27.771  1.00  0.00              
ATOM   3226 2HB  ASP C  37      -9.102  10.926 -28.380  1.00  0.00              
ATOM   3227  N   LEU C  38     -10.634   9.260 -29.991  1.00  0.00              
ATOM   3228  CA  LEU C  38     -10.633   8.160 -30.953  1.00  0.00              
ATOM   3229  C   LEU C  38     -11.967   7.999 -31.700  1.00  0.00              
ATOM   3230  O   LEU C  38     -12.998   7.720 -31.091  1.00  0.00              
ATOM   3231  CB  LEU C  38     -10.271   6.872 -30.199  1.00  0.00              
ATOM   3232  CG  LEU C  38     -10.216   5.558 -30.963  1.00  0.00              
ATOM   3233  CD1 LEU C  38      -9.118   5.632 -32.023  1.00  0.00              
ATOM   3234  CD2 LEU C  38      -9.955   4.420 -29.979  1.00  0.00              
ATOM   3235  H   LEU C  38     -10.611   9.050 -29.003  1.00  0.00              
ATOM   3236  HA  LEU C  38      -9.895   8.356 -31.731  1.00  0.00              
ATOM   3237 1HB  LEU C  38      -9.263   7.133 -29.881  1.00  0.00              
ATOM   3238 2HB  LEU C  38     -10.903   6.727 -29.324  1.00  0.00              
ATOM   3239  HG  LEU C  38     -11.199   5.400 -31.406  1.00  0.00              
ATOM   3240 1HD1 LEU C  38      -9.076   4.691 -32.572  1.00  0.00              
ATOM   3241 2HD1 LEU C  38      -9.335   6.445 -32.716  1.00  0.00              
ATOM   3242 3HD1 LEU C  38      -8.158   5.812 -31.541  1.00  0.00              
ATOM   3243 1HD2 LEU C  38      -9.913   3.474 -30.520  1.00  0.00              
ATOM   3244 2HD2 LEU C  38      -9.004   4.589 -29.471  1.00  0.00              
ATOM   3245 3HD2 LEU C  38     -10.757   4.383 -29.243  1.00  0.00              
ATOM   3246  N   ILE C  39     -11.949   8.175 -33.020  1.00  0.00              
ATOM   3247  CA  ILE C  39     -13.190   8.213 -33.801  1.00  0.00              
ATOM   3248  C   ILE C  39     -13.247   7.219 -34.946  1.00  0.00              
ATOM   3249  O   ILE C  39     -14.269   7.093 -35.626  1.00  0.00              
ATOM   3250  CB  ILE C  39     -13.442   9.604 -34.417  1.00  0.00              
ATOM   3251  CG1 ILE C  39     -12.279   9.991 -35.333  1.00  0.00              
ATOM   3252  CG2 ILE C  39     -13.647  10.624 -33.319  1.00  0.00              
ATOM   3253  CD1 ILE C  39     -12.547  11.240 -36.174  1.00  0.00              
ATOM   3254  H   ILE C  39     -11.063   8.283 -33.495  1.00  0.00              
ATOM   3255  HA  ILE C  39     -14.039   7.917 -33.186  1.00  0.00              
ATOM   3256  HB  ILE C  39     -14.331   9.559 -35.046  1.00  0.00              
ATOM   3257 1HG1 ILE C  39     -11.409  10.159 -34.698  1.00  0.00              
ATOM   3258 2HG1 ILE C  39     -12.087   9.143 -35.991  1.00  0.00              
ATOM   3259 1HG2 ILE C  39     -13.823  11.603 -33.761  1.00  0.00              
ATOM   3260 2HG2 ILE C  39     -14.506  10.340 -32.713  1.00  0.00              
ATOM   3261 3HG2 ILE C  39     -12.756  10.663 -32.690  1.00  0.00              
ATOM   3262 1HD1 ILE C  39     -11.678  11.452 -36.797  1.00  0.00              
ATOM   3263 2HD1 ILE C  39     -13.418  11.072 -36.808  1.00  0.00              
ATOM   3264 3HD1 ILE C  39     -12.738  12.088 -35.515  1.00  0.00              
ATOM   3265  N   GLY C  40     -12.142   6.519 -35.165  1.00  0.00              
ATOM   3266  CA  GLY C  40     -12.143   5.441 -36.132  1.00  0.00              
ATOM   3267  C   GLY C  40     -10.979   4.488 -35.912  1.00  0.00              
ATOM   3268  O   GLY C  40      -9.939   4.873 -35.376  1.00  0.00              
ATOM   3269  H   GLY C  40     -11.292   6.729 -34.662  1.00  0.00              
ATOM   3270 1HA  GLY C  40     -13.075   4.883 -36.043  1.00  0.00              
ATOM   3271 2HA  GLY C  40     -12.067   5.862 -37.134  1.00  0.00              
ATOM   3272  N   LEU C  41     -11.170   3.240 -36.310  1.00  0.00              
ATOM   3273  CA  LEU C  41     -10.105   2.248 -36.277  1.00  0.00              
ATOM   3274  C   LEU C  41     -10.322   1.256 -37.412  1.00  0.00              
ATOM   3275  O   LEU C  41     -11.327   0.535 -37.460  1.00  0.00              
ATOM   3276  CB  LEU C  41     -10.072   1.534 -34.922  1.00  0.00              
ATOM   3277  CG  LEU C  41      -9.018   0.441 -34.710  1.00  0.00              
ATOM   3278  CD1 LEU C  41      -7.610   1.016 -34.794  1.00  0.00              
ATOM   3279  CD2 LEU C  41      -9.263  -0.219 -33.359  1.00  0.00              
ATOM   3280  H   LEU C  41     -12.081   2.971 -36.649  1.00  0.00              
ATOM   3281  HA  LEU C  41      -9.145   2.737 -36.438  1.00  0.00              
ATOM   3282 1HB  LEU C  41      -9.838   2.382 -34.281  1.00  0.00              
ATOM   3283 2HB  LEU C  41     -11.049   1.133 -34.654  1.00  0.00              
ATOM   3284  HG  LEU C  41      -9.168  -0.310 -35.486  1.00  0.00              
ATOM   3285 1HD1 LEU C  41      -6.884   0.218 -34.639  1.00  0.00              
ATOM   3286 2HD1 LEU C  41      -7.459   1.459 -35.779  1.00  0.00              
ATOM   3287 3HD1 LEU C  41      -7.484   1.777 -34.027  1.00  0.00              
ATOM   3288 1HD2 LEU C  41      -8.518  -0.999 -33.196  1.00  0.00              
ATOM   3289 2HD2 LEU C  41      -9.185   0.528 -32.568  1.00  0.00              
ATOM   3290 3HD2 LEU C  41     -10.258  -0.660 -33.345  1.00  0.00              
ATOM   3291  N   THR C  42      -9.370   1.245 -38.337  1.00  0.00              
ATOM   3292  CA  THR C  42      -9.431   0.379 -39.504  1.00  0.00              
ATOM   3293  C   THR C  42      -8.226  -0.555 -39.546  1.00  0.00              
ATOM   3294  O   THR C  42      -7.093  -0.113 -39.736  1.00  0.00              
ATOM   3295  CB  THR C  42      -9.449   1.209 -40.809  1.00  0.00              
ATOM   3296  OG1 THR C  42     -10.596   2.075 -40.818  1.00  0.00              
ATOM   3297  CG2 THR C  42      -9.506   0.298 -42.015  1.00  0.00              
ATOM   3298  H   THR C  42      -8.579   1.859 -38.223  1.00  0.00              
ATOM   3299  HA  THR C  42     -10.317  -0.255 -39.448  1.00  0.00              
ATOM   3300  HB  THR C  42      -8.546   1.816 -40.853  1.00  0.00              
ATOM   3301  HG1 THR C  42     -10.416   2.849 -40.280  1.00  0.00              
ATOM   3302 1HG2 THR C  42      -9.516   0.901 -42.923  1.00  0.00              
ATOM   3303 2HG2 THR C  42      -8.633  -0.354 -42.019  1.00  0.00              
ATOM   3304 3HG2 THR C  42     -10.411  -0.307 -41.970  1.00  0.00              
ATOM   3305  N   ILE C  43      -8.481  -1.843 -39.364  1.00  0.00              
ATOM   3306  CA  ILE C  43      -7.421  -2.840 -39.289  1.00  0.00              
ATOM   3307  C   ILE C  43      -7.682  -3.843 -40.406  1.00  0.00              
ATOM   3308  O   ILE C  43      -8.705  -4.525 -40.403  1.00  0.00              
ATOM   3309  CB  ILE C  43      -7.433  -3.584 -37.944  1.00  0.00              
ATOM   3310  CG1 ILE C  43      -7.286  -2.585 -36.796  1.00  0.00              
ATOM   3311  CG2 ILE C  43      -6.311  -4.608 -37.907  1.00  0.00              
ATOM   3312  CD1 ILE C  43      -7.487  -3.206 -35.414  1.00  0.00              
ATOM   3313  H   ILE C  43      -9.442  -2.140 -39.273  1.00  0.00              
ATOM   3314  HA  ILE C  43      -6.450  -2.383 -39.478  1.00  0.00              
ATOM   3315  HB  ILE C  43      -8.393  -4.087 -37.826  1.00  0.00              
ATOM   3316 1HG1 ILE C  43      -6.286  -2.159 -36.863  1.00  0.00              
ATOM   3317 2HG1 ILE C  43      -8.026  -1.799 -36.952  1.00  0.00              
ATOM   3318 1HG2 ILE C  43      -6.327  -5.131 -36.950  1.00  0.00              
ATOM   3319 2HG2 ILE C  43      -6.446  -5.325 -38.714  1.00  0.00              
ATOM   3320 3HG2 ILE C  43      -5.353  -4.101 -38.027  1.00  0.00              
ATOM   3321 1HD1 ILE C  43      -7.369  -2.438 -34.649  1.00  0.00              
ATOM   3322 2HD1 ILE C  43      -8.487  -3.631 -35.348  1.00  0.00              
ATOM   3323 3HD1 ILE C  43      -6.746  -3.990 -35.255  1.00  0.00              
ATOM   3324  N   CYS C  44      -6.762  -3.925 -41.363  1.00  0.00              
ATOM   3325  CA  CYS C  44      -6.939  -4.821 -42.501  1.00  0.00              
ATOM   3326  C   CYS C  44      -8.211  -4.439 -43.249  1.00  0.00              
ATOM   3327  O   CYS C  44      -8.841  -5.285 -43.884  1.00  0.00              
ATOM   3328  CB  CYS C  44      -7.060  -6.272 -42.031  1.00  0.00              
ATOM   3329  SG  CYS C  44      -5.729  -6.844 -40.968  1.00  0.00              
ATOM   3330  H   CYS C  44      -5.926  -3.361 -41.307  1.00  0.00              
ATOM   3331  HA  CYS C  44      -6.079  -4.846 -43.171  1.00  0.00              
ATOM   3332 1HB  CYS C  44      -7.976  -6.406 -41.455  1.00  0.00              
ATOM   3333 2HB  CYS C  44      -7.065  -6.946 -42.886  1.00  0.00              
ATOM   3334  HG  CYS C  44      -6.202  -8.077 -40.804  1.00  0.00              
ATOM   3335  N   GLY C  45      -8.592  -3.170 -43.156  1.00  0.00              
ATOM   3336  CA  GLY C  45      -9.814  -2.713 -43.789  1.00  0.00              
ATOM   3337  C   GLY C  45     -11.040  -2.850 -42.914  1.00  0.00              
ATOM   3338  O   GLY C  45     -12.051  -2.189 -43.154  1.00  0.00              
ATOM   3339  H   GLY C  45      -8.027  -2.510 -42.641  1.00  0.00              
ATOM   3340 1HA  GLY C  45      -9.708  -1.660 -44.049  1.00  0.00              
ATOM   3341 2HA  GLY C  45      -9.986  -3.294 -44.694  1.00  0.00              
ATOM   3342  N   HIS C  46     -10.969  -3.700 -41.892  1.00  0.00              
ATOM   3343  CA  HIS C  46     -12.128  -3.928 -41.037  1.00  0.00              
ATOM   3344  C   HIS C  46     -12.381  -2.798 -40.030  1.00  0.00              
ATOM   3345  O   HIS C  46     -11.458  -2.310 -39.366  1.00  0.00              
ATOM   3346  CB  HIS C  46     -11.992  -5.244 -40.278  1.00  0.00              
ATOM   3347  CG  HIS C  46     -13.233  -5.634 -39.546  1.00  0.00              
ATOM   3348  ND1 HIS C  46     -14.293  -6.262 -40.165  1.00  0.00              
ATOM   3349  CD2 HIS C  46     -13.624  -5.412 -38.269  1.00  0.00              
ATOM   3350  CE1 HIS C  46     -15.283  -6.407 -39.302  1.00  0.00              
ATOM   3351  NE2 HIS C  46     -14.902  -5.898 -38.144  1.00  0.00              
ATOM   3352  H   HIS C  46     -10.109  -4.194 -41.697  1.00  0.00              
ATOM   3353  HA  HIS C  46     -13.030  -3.968 -41.646  1.00  0.00              
ATOM   3354 1HB  HIS C  46     -11.764  -6.055 -40.968  1.00  0.00              
ATOM   3355 2HB  HIS C  46     -11.197  -5.168 -39.534  1.00  0.00              
ATOM   3356  HD1 HIS C  46     -14.299  -6.633 -41.094  1.00  0.00              
ATOM   3357  HD2 HIS C  46     -13.130  -4.948 -37.414  1.00  0.00              
ATOM   3358  HE1 HIS C  46     -16.215  -6.883 -39.604  1.00  0.00              
ATOM   3359  N   ASN C  47     -13.649  -2.404 -39.918  1.00  0.00              
ATOM   3360  CA  ASN C  47     -14.076  -1.378 -38.972  1.00  0.00              
ATOM   3361  C   ASN C  47     -14.072  -1.974 -37.575  1.00  0.00              
ATOM   3362  O   ASN C  47     -15.004  -2.684 -37.196  1.00  0.00              
ATOM   3363  CB  ASN C  47     -15.444  -0.814 -39.315  1.00  0.00              
ATOM   3364  CG  ASN C  47     -15.849   0.353 -38.457  1.00  0.00              
ATOM   3365  OD1 ASN C  47     -15.367   0.518 -37.331  1.00  0.00              
ATOM   3366  ND2 ASN C  47     -16.793   1.113 -38.949  1.00  0.00              
ATOM   3367  H   ASN C  47     -14.337  -2.840 -40.516  1.00  0.00              
ATOM   3368  HA  ASN C  47     -13.372  -0.545 -38.987  1.00  0.00              
ATOM   3369 1HB  ASN C  47     -15.720  -0.611 -40.351  1.00  0.00              
ATOM   3370 2HB  ASN C  47     -15.967  -1.705 -38.967  1.00  0.00              
ATOM   3371 1HD2 ASN C  47     -17.113   1.910 -38.433  1.00  0.00              
ATOM   3372 2HD2 ASN C  47     -17.194   0.901 -39.839  1.00  0.00              
ATOM   3373  N   CYS C  48     -13.032  -1.676 -36.808  1.00  0.00              
ATOM   3374  CA  CYS C  48     -12.888  -2.239 -35.467  1.00  0.00              
ATOM   3375  C   CYS C  48     -13.241  -1.234 -34.371  1.00  0.00              
ATOM   3376  O   CYS C  48     -13.133  -1.541 -33.187  1.00  0.00              
ATOM   3377  CB  CYS C  48     -11.400  -2.584 -35.415  1.00  0.00              
ATOM   3378  SG  CYS C  48     -10.874  -3.818 -36.628  1.00  0.00              
ATOM   3379  H   CYS C  48     -12.323  -1.047 -37.156  1.00  0.00              
ATOM   3380  HA  CYS C  48     -13.467  -3.150 -35.315  1.00  0.00              
ATOM   3381 1HB  CYS C  48     -10.798  -1.694 -35.610  1.00  0.00              
ATOM   3382 2HB  CYS C  48     -11.141  -2.992 -34.438  1.00  0.00              
ATOM   3383  HG  CYS C  48     -11.299  -4.875 -35.944  1.00  0.00              
ATOM   3384  N   LEU C  49     -13.668  -0.043 -34.765  1.00  0.00              
ATOM   3385  CA  LEU C  49     -14.048   0.982 -33.789  1.00  0.00              
ATOM   3386  C   LEU C  49     -15.025   0.525 -32.698  1.00  0.00              
ATOM   3387  O   LEU C  49     -14.874   0.893 -31.536  1.00  0.00              
ATOM   3388  CB  LEU C  49     -14.615   2.213 -34.507  1.00  0.00              
ATOM   3389  CG  LEU C  49     -14.984   3.366 -33.564  1.00  0.00              
ATOM   3390  CD1 LEU C  49     -13.726   3.902 -32.874  1.00  0.00              
ATOM   3391  CD2 LEU C  49     -15.663   4.453 -34.334  1.00  0.00              
ATOM   3392  H   LEU C  49     -13.734   0.168 -35.750  1.00  0.00              
ATOM   3393  HA  LEU C  49     -13.167   1.299 -33.232  1.00  0.00              
ATOM   3394 1HB  LEU C  49     -13.750   2.476 -35.115  1.00  0.00              
ATOM   3395 2HB  LEU C  49     -15.448   1.952 -35.158  1.00  0.00              
ATOM   3396  HG  LEU C  49     -15.701   2.975 -32.842  1.00  0.00              
ATOM   3397 1HD1 LEU C  49     -13.996   4.721 -32.208  1.00  0.00              
ATOM   3398 2HD1 LEU C  49     -13.257   3.106 -32.299  1.00  0.00              
ATOM   3399 3HD1 LEU C  49     -13.026   4.265 -33.628  1.00  0.00              
ATOM   3400 1HD2 LEU C  49     -15.923   5.267 -33.660  1.00  0.00              
ATOM   3401 2HD2 LEU C  49     -14.991   4.823 -35.109  1.00  0.00              
ATOM   3402 3HD2 LEU C  49     -16.569   4.061 -34.796  1.00  0.00              
ATOM   3403  N   LEU C  50     -16.012  -0.288 -33.064  1.00  0.00              
ATOM   3404  CA  LEU C  50     -16.974  -0.799 -32.088  1.00  0.00              
ATOM   3405  C   LEU C  50     -16.404  -1.658 -30.964  1.00  0.00              
ATOM   3406  O   LEU C  50     -17.057  -1.843 -29.933  1.00  0.00              
ATOM   3407  CB  LEU C  50     -18.055  -1.597 -32.827  1.00  0.00              
ATOM   3408  CG  LEU C  50     -18.958  -0.772 -33.753  1.00  0.00              
ATOM   3409  CD1 LEU C  50     -19.906  -1.690 -34.512  1.00  0.00              
ATOM   3410  CD2 LEU C  50     -19.736   0.245 -32.929  1.00  0.00              
ATOM   3411  H   LEU C  50     -16.102  -0.563 -34.032  1.00  0.00              
ATOM   3412  HA  LEU C  50     -17.434   0.035 -31.558  1.00  0.00              
ATOM   3413 1HB  LEU C  50     -17.418  -2.253 -33.418  1.00  0.00              
ATOM   3414 2HB  LEU C  50     -18.657  -2.194 -32.143  1.00  0.00              
ATOM   3415  HG  LEU C  50     -18.307  -0.220 -34.433  1.00  0.00              
ATOM   3416 1HD1 LEU C  50     -20.543  -1.094 -35.165  1.00  0.00              
ATOM   3417 2HD1 LEU C  50     -19.328  -2.392 -35.112  1.00  0.00              
ATOM   3418 3HD1 LEU C  50     -20.526  -2.238 -33.804  1.00  0.00              
ATOM   3419 1HD2 LEU C  50     -20.376   0.833 -33.587  1.00  0.00              
ATOM   3420 2HD2 LEU C  50     -20.349  -0.274 -32.193  1.00  0.00              
ATOM   3421 3HD2 LEU C  50     -19.039   0.909 -32.415  1.00  0.00              
ATOM   3422  N   THR C  51     -15.202  -2.190 -31.154  1.00  0.00              
ATOM   3423  CA  THR C  51     -14.538  -2.943 -30.092  1.00  0.00              
ATOM   3424  C   THR C  51     -13.314  -2.197 -29.550  1.00  0.00              
ATOM   3425  O   THR C  51     -12.662  -2.645 -28.610  1.00  0.00              
ATOM   3426  CB  THR C  51     -14.086  -4.322 -30.610  1.00  0.00              
ATOM   3427  OG1 THR C  51     -13.129  -4.142 -31.662  1.00  0.00              
ATOM   3428  CG2 THR C  51     -15.287  -5.097 -31.150  1.00  0.00              
ATOM   3429  H   THR C  51     -14.735  -2.075 -32.042  1.00  0.00              
ATOM   3430  HA  THR C  51     -15.216  -3.066 -29.247  1.00  0.00              
ATOM   3431  HB  THR C  51     -13.628  -4.877 -29.791  1.00  0.00              
ATOM   3432  HG1 THR C  51     -13.588  -3.937 -32.481  1.00  0.00              
ATOM   3433 1HG2 THR C  51     -14.956  -6.069 -31.512  1.00  0.00              
ATOM   3434 2HG2 THR C  51     -16.018  -5.234 -30.353  1.00  0.00              
ATOM   3435 3HG2 THR C  51     -15.741  -4.538 -31.967  1.00  0.00              
ATOM   3436  N   ALA C  52     -13.010  -1.056 -30.155  1.00  0.00              
ATOM   3437  CA  ALA C  52     -11.847  -0.268 -29.767  1.00  0.00              
ATOM   3438  C   ALA C  52     -11.991   0.346 -28.375  1.00  0.00              
ATOM   3439  O   ALA C  52     -12.948   1.071 -28.102  1.00  0.00              
ATOM   3440  CB  ALA C  52     -11.616   0.824 -30.783  1.00  0.00              
ATOM   3441  H   ALA C  52     -13.601  -0.726 -30.903  1.00  0.00              
ATOM   3442  HA  ALA C  52     -10.978  -0.924 -29.725  1.00  0.00              
ATOM   3443 1HB  ALA C  52     -10.747   1.413 -30.491  1.00  0.00              
ATOM   3444 2HB  ALA C  52     -11.442   0.380 -31.763  1.00  0.00              
ATOM   3445 3HB  ALA C  52     -12.492   1.470 -30.826  1.00  0.00              
ATOM   3446  N   GLU C  53     -11.033   0.052 -27.506  1.00  0.00              
ATOM   3447  CA  GLU C  53     -10.991   0.640 -26.179  1.00  0.00              
ATOM   3448  C   GLU C  53      -9.679   1.400 -25.984  1.00  0.00              
ATOM   3449  O   GLU C  53      -8.605   0.809 -25.959  1.00  0.00              
ATOM   3450  CB  GLU C  53     -11.151  -0.439 -25.105  1.00  0.00              
ATOM   3451  CG  GLU C  53     -11.184   0.093 -23.679  1.00  0.00              
ATOM   3452  CD  GLU C  53     -11.358  -1.021 -22.685  1.00  0.00              
ATOM   3453  OE1 GLU C  53     -11.378  -2.158 -23.092  1.00  0.00              
ATOM   3454  OE2 GLU C  53     -11.358  -0.745 -21.508  1.00  0.00              
ATOM   3455  H   GLU C  53     -10.310  -0.600 -27.777  1.00  0.00              
ATOM   3456  HA  GLU C  53     -11.800   1.362 -26.068  1.00  0.00              
ATOM   3457 1HB  GLU C  53     -12.082  -0.964 -25.318  1.00  0.00              
ATOM   3458 2HB  GLU C  53     -10.312  -1.126 -25.216  1.00  0.00              
ATOM   3459 1HG  GLU C  53     -10.306   0.681 -23.415  1.00  0.00              
ATOM   3460 2HG  GLU C  53     -12.066   0.733 -23.665  1.00  0.00              
ATOM   3461  N   TRP C  54      -9.779   2.719 -25.865  1.00  0.00              
ATOM   3462  CA  TRP C  54      -8.621   3.566 -25.598  1.00  0.00              
ATOM   3463  C   TRP C  54      -8.103   3.249 -24.200  1.00  0.00              
ATOM   3464  O   TRP C  54      -8.860   3.307 -23.228  1.00  0.00              
ATOM   3465  CB  TRP C  54      -9.039   5.041 -25.670  1.00  0.00              
ATOM   3466  CG  TRP C  54      -7.925   6.015 -25.417  1.00  0.00              
ATOM   3467  CD1 TRP C  54      -7.063   6.534 -26.342  1.00  0.00              
ATOM   3468  CD2 TRP C  54      -7.542   6.575 -24.156  1.00  0.00              
ATOM   3469  NE1 TRP C  54      -6.166   7.381 -25.734  1.00  0.00              
ATOM   3470  CE2 TRP C  54      -6.440   7.423 -24.391  1.00  0.00              
ATOM   3471  CE3 TRP C  54      -8.021   6.436 -22.848  1.00  0.00              
ATOM   3472  CZ2 TRP C  54      -5.809   8.138 -23.369  1.00  0.00              
ATOM   3473  CZ3 TRP C  54      -7.391   7.144 -21.828  1.00  0.00              
ATOM   3474  CH2 TRP C  54      -6.300   7.983 -22.093  1.00  0.00              
ATOM   3475  H   TRP C  54     -10.690   3.146 -25.964  1.00  0.00              
ATOM   3476  HA  TRP C  54      -7.830   3.348 -26.315  1.00  0.00              
ATOM   3477 1HB  TRP C  54      -9.429   5.275 -26.660  1.00  0.00              
ATOM   3478 2HB  TRP C  54      -9.802   5.251 -24.921  1.00  0.00              
ATOM   3479  HD1 TRP C  54      -7.203   6.219 -27.375  1.00  0.00              
ATOM   3480  HE1 TRP C  54      -5.427   7.886 -26.200  1.00  0.00              
ATOM   3481  HE3 TRP C  54      -8.869   5.803 -22.588  1.00  0.00              
ATOM   3482  HZ2 TRP C  54      -4.964   8.781 -23.617  1.00  0.00              
ATOM   3483  HZ3 TRP C  54      -7.771   7.027 -20.812  1.00  0.00              
ATOM   3484  HH2 TRP C  54      -5.832   8.525 -21.270  1.00  0.00              
ATOM   3485  N   MET C  55      -6.824   2.898 -24.096  1.00  0.00              
ATOM   3486  CA  MET C  55      -6.217   2.595 -22.801  1.00  0.00              
ATOM   3487  C   MET C  55      -5.326   3.765 -22.368  1.00  0.00              
ATOM   3488  O   MET C  55      -5.379   4.215 -21.219  1.00  0.00              
ATOM   3489  CB  MET C  55      -5.412   1.299 -22.875  1.00  0.00              
ATOM   3490  CG  MET C  55      -6.235   0.064 -23.210  1.00  0.00              
ATOM   3491  SD  MET C  55      -7.518  -0.269 -21.987  1.00  0.00              
ATOM   3492  CE  MET C  55      -6.525  -0.758 -20.580  1.00  0.00              
ATOM   3493  H   MET C  55      -6.258   2.841 -24.932  1.00  0.00              
ATOM   3494  HA  MET C  55      -6.993   2.476 -22.046  1.00  0.00              
ATOM   3495 1HB  MET C  55      -4.647   1.444 -23.638  1.00  0.00              
ATOM   3496 2HB  MET C  55      -4.935   1.165 -21.903  1.00  0.00              
ATOM   3497 1HG  MET C  55      -6.701   0.220 -24.183  1.00  0.00              
ATOM   3498 2HG  MET C  55      -5.560  -0.790 -23.262  1.00  0.00              
ATOM   3499 1HE  MET C  55      -7.177  -0.997 -19.739  1.00  0.00              
ATOM   3500 2HE  MET C  55      -5.932  -1.635 -20.841  1.00  0.00              
ATOM   3501 3HE  MET C  55      -5.860   0.061 -20.302  1.00  0.00              
ATOM   3502  N   SER C  56      -4.502   4.237 -23.297  1.00  0.00              
ATOM   3503  CA  SER C  56      -3.631   5.389 -23.069  1.00  0.00              
ATOM   3504  C   SER C  56      -3.323   5.976 -24.433  1.00  0.00              
ATOM   3505  O   SER C  56      -3.775   5.452 -25.447  1.00  0.00              
ATOM   3506  CB  SER C  56      -2.315   4.968 -22.423  1.00  0.00              
ATOM   3507  OG  SER C  56      -1.495   4.300 -23.371  1.00  0.00              
ATOM   3508  H   SER C  56      -4.480   3.776 -24.195  1.00  0.00              
ATOM   3509  HA  SER C  56      -4.048   6.116 -22.370  1.00  0.00              
ATOM   3510 1HB  SER C  56      -1.806   5.859 -22.056  1.00  0.00              
ATOM   3511 2HB  SER C  56      -2.533   4.304 -21.587  1.00  0.00              
ATOM   3512  HG  SER C  56      -1.785   3.389 -23.459  1.00  0.00              
ATOM   3513  N   ALA C  57      -2.543   7.055 -24.458  1.00  0.00              
ATOM   3514  CA  ALA C  57      -2.160   7.671 -25.724  1.00  0.00              
ATOM   3515  C   ALA C  57      -1.239   6.754 -26.548  1.00  0.00              
ATOM   3516  O   ALA C  57      -1.006   7.002 -27.733  1.00  0.00              
ATOM   3517  CB  ALA C  57      -1.475   9.028 -25.463  1.00  0.00              
ATOM   3518  H   ALA C  57      -2.207   7.456 -23.595  1.00  0.00              
ATOM   3519  HA  ALA C  57      -3.059   7.835 -26.318  1.00  0.00              
ATOM   3520 1HB  ALA C  57      -1.194   9.482 -26.414  1.00  0.00              
ATOM   3521 2HB  ALA C  57      -2.164   9.688 -24.937  1.00  0.00              
ATOM   3522 3HB  ALA C  57      -0.583   8.873 -24.858  1.00  0.00              
ATOM   3523  N   SER C  58      -0.723   5.698 -25.925  1.00  0.00              
ATOM   3524  CA  SER C  58       0.139   4.747 -26.629  1.00  0.00              
ATOM   3525  C   SER C  58      -0.521   3.382 -26.767  1.00  0.00              
ATOM   3526  O   SER C  58       0.086   2.437 -27.293  1.00  0.00              
ATOM   3527  CB  SER C  58       1.458   4.563 -25.871  1.00  0.00              
ATOM   3528  OG  SER C  58       1.216   3.969 -24.606  1.00  0.00              
ATOM   3529  H   SER C  58      -0.928   5.543 -24.948  1.00  0.00              
ATOM   3530  HA  SER C  58       0.459   5.098 -27.611  1.00  0.00              
ATOM   3531 1HB  SER C  58       2.113   3.923 -26.464  1.00  0.00              
ATOM   3532 2HB  SER C  58       1.924   5.539 -25.742  1.00  0.00              
ATOM   3533  HG  SER C  58       0.420   4.345 -24.223  1.00  0.00              
ATOM   3534  N   LYS C  59      -1.768   3.264 -26.331  1.00  0.00              
ATOM   3535  CA  LYS C  59      -2.379   1.945 -26.301  1.00  0.00              
ATOM   3536  C   LYS C  59      -3.874   1.879 -26.563  1.00  0.00              
ATOM   3537  O   LYS C  59      -4.668   2.558 -25.904  1.00  0.00              
ATOM   3538  CB  LYS C  59      -2.073   1.304 -24.943  1.00  0.00              
ATOM   3539  CG  LYS C  59      -2.535  -0.149 -24.786  1.00  0.00              
ATOM   3540  CD  LYS C  59      -2.106  -0.698 -23.424  1.00  0.00              
ATOM   3541  CE  LYS C  59      -2.635  -2.097 -23.195  1.00  0.00              
ATOM   3542  NZ  LYS C  59      -2.167  -2.674 -21.893  1.00  0.00              
ATOM   3543  H   LYS C  59      -2.304   4.062 -26.019  1.00  0.00              
ATOM   3544  HA  LYS C  59      -1.961   1.327 -27.096  1.00  0.00              
ATOM   3545 1HB  LYS C  59      -0.992   1.349 -24.803  1.00  0.00              
ATOM   3546 2HB  LYS C  59      -2.562   1.915 -24.184  1.00  0.00              
ATOM   3547 1HG  LYS C  59      -3.623  -0.177 -24.875  1.00  0.00              
ATOM   3548 2HG  LYS C  59      -2.090  -0.742 -25.584  1.00  0.00              
ATOM   3549 1HD  LYS C  59      -1.016  -0.711 -23.383  1.00  0.00              
ATOM   3550 2HD  LYS C  59      -2.490  -0.036 -22.647  1.00  0.00              
ATOM   3551 1HE  LYS C  59      -3.723  -2.057 -23.203  1.00  0.00              
ATOM   3552 2HE  LYS C  59      -2.292  -2.730 -24.014  1.00  0.00              
ATOM   3553 1HZ  LYS C  59      -2.542  -3.605 -21.784  1.00  0.00              
ATOM   3554 2HZ  LYS C  59      -1.157  -2.715 -21.885  1.00  0.00              
ATOM   3555 3HZ  LYS C  59      -2.487  -2.090 -21.135  1.00  0.00              
ATOM   3556  N   ILE C  60      -4.243   1.043 -27.524  1.00  0.00              
ATOM   3557  CA  ILE C  60      -5.636   0.791 -27.858  1.00  0.00              
ATOM   3558  C   ILE C  60      -5.799  -0.720 -27.933  1.00  0.00              
ATOM   3559  O   ILE C  60      -5.008  -1.403 -28.584  1.00  0.00              
ATOM   3560  CB  ILE C  60      -6.025   1.362 -29.232  1.00  0.00              
ATOM   3561  CG1 ILE C  60      -5.859   2.886 -29.243  1.00  0.00              
ATOM   3562  CG2 ILE C  60      -7.471   0.992 -29.552  1.00  0.00              
ATOM   3563  CD1 ILE C  60      -6.094   3.506 -30.629  1.00  0.00              
ATOM   3564  H   ILE C  60      -3.519   0.566 -28.043  1.00  0.00              
ATOM   3565  HA  ILE C  60      -6.292   1.154 -27.068  1.00  0.00              
ATOM   3566  HB  ILE C  60      -5.360   0.947 -29.990  1.00  0.00              
ATOM   3567 1HG1 ILE C  60      -6.572   3.295 -28.528  1.00  0.00              
ATOM   3568 2HG1 ILE C  60      -4.844   3.104 -28.906  1.00  0.00              
ATOM   3569 1HG2 ILE C  60      -7.744   1.398 -30.526  1.00  0.00              
ATOM   3570 2HG2 ILE C  60      -7.576  -0.092 -29.569  1.00  0.00              
ATOM   3571 3HG2 ILE C  60      -8.130   1.407 -28.789  1.00  0.00              
ATOM   3572 1HD1 ILE C  60      -5.961   4.587 -30.573  1.00  0.00              
ATOM   3573 2HD1 ILE C  60      -5.380   3.089 -31.339  1.00  0.00              
ATOM   3574 3HD1 ILE C  60      -7.106   3.283 -30.961  1.00  0.00              
ATOM   3575  N   VAL C  61      -6.809  -1.247 -27.246  1.00  0.00              
ATOM   3576  CA  VAL C  61      -7.084  -2.676 -27.294  1.00  0.00              
ATOM   3577  C   VAL C  61      -8.413  -2.875 -28.024  1.00  0.00              
ATOM   3578  O   VAL C  61      -9.394  -2.187 -27.736  1.00  0.00              
ATOM   3579  CB  VAL C  61      -7.153  -3.307 -25.891  1.00  0.00              
ATOM   3580  CG1 VAL C  61      -7.492  -4.787 -25.988  1.00  0.00              
ATOM   3581  CG2 VAL C  61      -5.838  -3.110 -25.153  1.00  0.00              
ATOM   3582  H   VAL C  61      -7.397  -0.651 -26.681  1.00  0.00              
ATOM   3583  HA  VAL C  61      -6.324  -3.207 -27.868  1.00  0.00              
ATOM   3584  HB  VAL C  61      -7.921  -2.795 -25.310  1.00  0.00              
ATOM   3585 1HG1 VAL C  61      -7.537  -5.216 -24.987  1.00  0.00              
ATOM   3586 2HG1 VAL C  61      -8.458  -4.907 -26.478  1.00  0.00              
ATOM   3587 3HG1 VAL C  61      -6.724  -5.299 -26.567  1.00  0.00              
ATOM   3588 1HG2 VAL C  61      -5.904  -3.561 -24.163  1.00  0.00              
ATOM   3589 2HG2 VAL C  61      -5.032  -3.584 -25.715  1.00  0.00              
ATOM   3590 3HG2 VAL C  61      -5.632  -2.044 -25.052  1.00  0.00              
ATOM   3591  N   CYS C  62      -8.435  -3.795 -28.981  1.00  0.00              
ATOM   3592  CA  CYS C  62      -9.630  -4.011 -29.791  1.00  0.00              
ATOM   3593  C   CYS C  62      -9.672  -5.447 -30.298  1.00  0.00              
ATOM   3594  O   CYS C  62      -8.787  -6.252 -30.005  1.00  0.00              
ATOM   3595  CB  CYS C  62      -9.440  -3.031 -30.949  1.00  0.00              
ATOM   3596  SG  CYS C  62      -8.064  -3.432 -32.052  1.00  0.00              
ATOM   3597  H   CYS C  62      -7.614  -4.355 -29.155  1.00  0.00              
ATOM   3598  HA  CYS C  62     -10.556  -3.761 -29.272  1.00  0.00              
ATOM   3599 1HB  CYS C  62     -10.333  -3.011 -31.576  1.00  0.00              
ATOM   3600 2HB  CYS C  62      -9.241  -2.030 -30.567  1.00  0.00              
ATOM   3601  HG  CYS C  62      -8.708  -4.364 -32.747  1.00  0.00              
ATOM   3602  N   ARG C  63     -10.720  -5.764 -31.050  1.00  0.00              
ATOM   3603  CA  ARG C  63     -10.840  -7.075 -31.670  1.00  0.00              
ATOM   3604  C   ARG C  63     -10.816  -6.909 -33.170  1.00  0.00              
ATOM   3605  O   ARG C  63     -11.473  -6.027 -33.713  1.00  0.00              
ATOM   3606  CB  ARG C  63     -12.066  -7.845 -31.201  1.00  0.00              
ATOM   3607  CG  ARG C  63     -11.926  -8.501 -29.837  1.00  0.00              
ATOM   3608  CD  ARG C  63     -13.209  -8.960 -29.244  1.00  0.00              
ATOM   3609  NE  ARG C  63     -13.097  -9.468 -27.886  1.00  0.00              
ATOM   3610  CZ  ARG C  63     -12.799 -10.743 -27.569  1.00  0.00              
ATOM   3611  NH1 ARG C  63     -12.618 -11.649 -28.504  1.00  0.00              
ATOM   3612  NH2 ARG C  63     -12.715 -11.065 -26.290  1.00  0.00              
ATOM   3613  H   ARG C  63     -11.451  -5.082 -31.197  1.00  0.00              
ATOM   3614  HA  ARG C  63      -9.991  -7.697 -31.383  1.00  0.00              
ATOM   3615 1HB  ARG C  63     -12.895  -7.140 -31.178  1.00  0.00              
ATOM   3616 2HB  ARG C  63     -12.263  -8.613 -31.949  1.00  0.00              
ATOM   3617 1HG  ARG C  63     -11.272  -9.368 -29.933  1.00  0.00              
ATOM   3618 2HG  ARG C  63     -11.477  -7.782 -29.151  1.00  0.00              
ATOM   3619 1HD  ARG C  63     -13.908  -8.124 -29.223  1.00  0.00              
ATOM   3620 2HD  ARG C  63     -13.617  -9.760 -29.860  1.00  0.00              
ATOM   3621  HE  ARG C  63     -13.216  -8.986 -27.005  1.00  0.00              
ATOM   3622 1HH1 ARG C  63     -12.703 -11.391 -29.477  1.00  0.00              
ATOM   3623 2HH1 ARG C  63     -12.395 -12.600 -28.246  1.00  0.00              
ATOM   3624 1HH2 ARG C  63     -12.874 -10.360 -25.583  1.00  0.00              
ATOM   3625 2HH2 ARG C  63     -12.494 -12.013 -26.024  1.00  0.00              
ATOM   3626  N   VAL C  64     -10.031  -7.741 -33.839  1.00  0.00              
ATOM   3627  CA  VAL C  64      -9.900  -7.654 -35.281  1.00  0.00              
ATOM   3628  C   VAL C  64     -10.901  -8.590 -35.941  1.00  0.00              
ATOM   3629  O   VAL C  64     -10.939  -9.785 -35.643  1.00  0.00              
ATOM   3630  CB  VAL C  64      -8.478  -8.004 -35.753  1.00  0.00              
ATOM   3631  CG1 VAL C  64      -8.381  -7.912 -37.269  1.00  0.00              
ATOM   3632  CG2 VAL C  64      -7.459  -7.083 -35.099  1.00  0.00              
ATOM   3633  H   VAL C  64      -9.512  -8.450 -33.339  1.00  0.00              
ATOM   3634  HA  VAL C  64     -10.144  -6.654 -35.642  1.00  0.00              
ATOM   3635  HB  VAL C  64      -8.238  -9.018 -35.433  1.00  0.00              
ATOM   3636 1HG1 VAL C  64      -7.368  -8.164 -37.585  1.00  0.00              
ATOM   3637 2HG1 VAL C  64      -9.086  -8.611 -37.721  1.00  0.00              
ATOM   3638 3HG1 VAL C  64      -8.619  -6.898 -37.588  1.00  0.00              
ATOM   3639 1HG2 VAL C  64      -6.458  -7.345 -35.443  1.00  0.00              
ATOM   3640 2HG2 VAL C  64      -7.676  -6.050 -35.368  1.00  0.00              
ATOM   3641 3HG2 VAL C  64      -7.510  -7.194 -34.016  1.00  0.00              
ATOM   3642  N   GLY C  65     -11.718  -8.028 -36.822  1.00  0.00              
ATOM   3643  CA  GLY C  65     -12.757  -8.795 -37.477  1.00  0.00              
ATOM   3644  C   GLY C  65     -12.292  -9.205 -38.859  1.00  0.00              
ATOM   3645  O   GLY C  65     -11.096  -9.240 -39.131  1.00  0.00              
ATOM   3646  H   GLY C  65     -11.617  -7.047 -37.043  1.00  0.00              
ATOM   3647 1HA  GLY C  65     -12.973  -9.683 -36.882  1.00  0.00              
ATOM   3648 2HA  GLY C  65     -13.655  -8.184 -37.555  1.00  0.00              
ATOM   3649  N   GLN C  66     -13.239  -9.510 -39.737  1.00  0.00              
ATOM   3650  CA  GLN C  66     -12.931  -9.989 -41.081  1.00  0.00              
ATOM   3651  C   GLN C  66     -12.393  -8.864 -41.955  1.00  0.00              
ATOM   3652  O   GLN C  66     -12.980  -7.789 -42.043  1.00  0.00              
ATOM   3653  CB  GLN C  66     -14.177 -10.597 -41.732  1.00  0.00              
ATOM   3654  CG  GLN C  66     -13.940 -11.154 -43.126  1.00  0.00              
ATOM   3655  CD  GLN C  66     -15.155 -11.879 -43.672  1.00  0.00              
ATOM   3656  OE1 GLN C  66     -16.165 -12.038 -42.981  1.00  0.00              
ATOM   3657  NE2 GLN C  66     -15.066 -12.328 -44.920  1.00  0.00              
ATOM   3658  H   GLN C  66     -14.205  -9.406 -39.460  1.00  0.00              
ATOM   3659  HA  GLN C  66     -12.147 -10.745 -41.029  1.00  0.00              
ATOM   3660 1HB  GLN C  66     -14.520 -11.392 -41.071  1.00  0.00              
ATOM   3661 2HB  GLN C  66     -14.927  -9.810 -41.773  1.00  0.00              
ATOM   3662 1HG  GLN C  66     -13.514 -10.561 -43.934  1.00  0.00              
ATOM   3663 2HG  GLN C  66     -13.212 -11.899 -42.800  1.00  0.00              
ATOM   3664 1HE2 GLN C  66     -15.835 -12.815 -45.335  1.00  0.00              
ATOM   3665 2HE2 GLN C  66     -14.226 -12.179 -45.445  1.00  0.00              
ATOM   3666  N   ALA C  67     -11.259  -9.118 -42.597  1.00  0.00              
ATOM   3667  CA  ALA C  67     -10.615  -8.126 -43.452  1.00  0.00              
ATOM   3668  C   ALA C  67     -11.341  -7.758 -44.742  1.00  0.00              
ATOM   3669  O   ALA C  67     -12.033  -8.577 -45.348  1.00  0.00              
ATOM   3670  CB  ALA C  67      -9.202  -8.582 -43.783  1.00  0.00              
ATOM   3671  H   ALA C  67     -10.831 -10.026 -42.490  1.00  0.00              
ATOM   3672  HA  ALA C  67     -10.552  -7.183 -42.908  1.00  0.00              
ATOM   3673 1HB  ALA C  67      -8.721  -7.839 -44.420  1.00  0.00              
ATOM   3674 2HB  ALA C  67      -8.629  -8.693 -42.862  1.00  0.00              
ATOM   3675 3HB  ALA C  67      -9.240  -9.537 -44.304  1.00  0.00              
ATOM   3676  N   LYS C  68     -11.170  -6.502 -45.140  1.00  0.00              
ATOM   3677  CA  LYS C  68     -11.853  -5.929 -46.293  1.00  0.00              
ATOM   3678  C   LYS C  68     -10.738  -5.612 -47.278  1.00  0.00              
ATOM   3679  O   LYS C  68     -10.946  -5.578 -48.490  1.00  0.00              
ATOM   3680  CB  LYS C  68     -12.659  -4.681 -45.933  1.00  0.00              
ATOM   3681  CG  LYS C  68     -13.789  -4.928 -44.943  1.00  0.00              
ATOM   3682  CD  LYS C  68     -14.626  -3.675 -44.734  1.00  0.00              
ATOM   3683  CE  LYS C  68     -15.731  -3.909 -43.715  1.00  0.00              
ATOM   3684  NZ  LYS C  68     -16.544  -2.684 -43.484  1.00  0.00              
ATOM   3685  H   LYS C  68     -10.533  -5.925 -44.609  1.00  0.00              
ATOM   3686  HA  LYS C  68     -12.543  -6.660 -46.714  1.00  0.00              
ATOM   3687 1HB  LYS C  68     -11.960  -3.958 -45.513  1.00  0.00              
ATOM   3688 2HB  LYS C  68     -13.072  -4.287 -46.863  1.00  0.00              
ATOM   3689 1HG  LYS C  68     -14.421  -5.728 -45.331  1.00  0.00              
ATOM   3690 2HG  LYS C  68     -13.356  -5.238 -43.993  1.00  0.00              
ATOM   3691 1HD  LYS C  68     -13.973  -2.875 -44.385  1.00  0.00              
ATOM   3692 2HD  LYS C  68     -15.068  -3.389 -45.690  1.00  0.00              
ATOM   3693 1HE  LYS C  68     -16.375  -4.707 -44.085  1.00  0.00              
ATOM   3694 2HE  LYS C  68     -15.271  -4.219 -42.777  1.00  0.00              
ATOM   3695 1HZ  LYS C  68     -17.266  -2.882 -42.804  1.00  0.00              
ATOM   3696 2HZ  LYS C  68     -15.950  -1.945 -43.140  1.00  0.00              
ATOM   3697 3HZ  LYS C  68     -16.973  -2.397 -44.353  1.00  0.00              
ATOM   3698  N   ASN C  69      -9.549  -5.393 -46.720  1.00  0.00              
ATOM   3699  CA  ASN C  69      -8.339  -5.068 -47.470  1.00  0.00              
ATOM   3700  C   ASN C  69      -7.402  -6.265 -47.424  1.00  0.00              
ATOM   3701  O   ASN C  69      -7.443  -7.051 -46.479  1.00  0.00              
ATOM   3702  CB  ASN C  69      -7.650  -3.823 -46.940  1.00  0.00              
ATOM   3703  CG  ASN C  69      -8.420  -2.556 -47.182  1.00  0.00              
ATOM   3704  OD1 ASN C  69      -9.217  -2.459 -48.125  1.00  0.00              
ATOM   3705  ND2 ASN C  69      -8.129  -1.557 -46.388  1.00  0.00              
ATOM   3706  H   ASN C  69      -9.502  -5.462 -45.715  1.00  0.00              
ATOM   3707  HA  ASN C  69      -8.591  -4.874 -48.514  1.00  0.00              
ATOM   3708 1HB  ASN C  69      -7.233  -3.803 -45.933  1.00  0.00              
ATOM   3709 2HB  ASN C  69      -6.840  -3.885 -47.667  1.00  0.00              
ATOM   3710 1HD2 ASN C  69      -8.604  -0.682 -46.491  1.00  0.00              
ATOM   3711 2HD2 ASN C  69      -7.435  -1.669 -45.678  1.00  0.00              
ATOM   3712  N   ASP C  70      -6.551  -6.388 -48.435  1.00  0.00              
ATOM   3713  CA  ASP C  70      -5.573  -7.469 -48.472  1.00  0.00              
ATOM   3714  C   ASP C  70      -4.253  -7.033 -47.832  1.00  0.00              
ATOM   3715  O   ASP C  70      -3.293  -7.800 -47.784  1.00  0.00              
ATOM   3716  CB  ASP C  70      -5.338  -7.932 -49.913  1.00  0.00              
ATOM   3717  CG  ASP C  70      -4.746  -6.867 -50.827  1.00  0.00              
ATOM   3718  OD1 ASP C  70      -4.555  -5.763 -50.372  1.00  0.00              
ATOM   3719  OD2 ASP C  70      -4.343  -7.203 -51.914  1.00  0.00              
ATOM   3720  H   ASP C  70      -6.578  -5.725 -49.196  1.00  0.00              
ATOM   3721  HA  ASP C  70      -5.938  -8.317 -47.891  1.00  0.00              
ATOM   3722 1HB  ASP C  70      -4.746  -8.844 -49.986  1.00  0.00              
ATOM   3723 2HB  ASP C  70      -6.365  -8.139 -50.218  1.00  0.00              
ATOM   3724  N   LYS C  71      -4.212  -5.792 -47.352  1.00  0.00              
ATOM   3725  CA  LYS C  71      -3.047  -5.292 -46.625  1.00  0.00              
ATOM   3726  C   LYS C  71      -3.414  -5.306 -45.147  1.00  0.00              
ATOM   3727  O   LYS C  71      -4.536  -4.965 -44.779  1.00  0.00              
ATOM   3728  CB  LYS C  71      -2.649  -3.888 -47.083  1.00  0.00              
ATOM   3729  CG  LYS C  71      -2.135  -3.816 -48.515  1.00  0.00              
ATOM   3730  CD  LYS C  71      -1.816  -2.383 -48.916  1.00  0.00              
ATOM   3731  CE  LYS C  71      -1.349  -2.305 -50.363  1.00  0.00              
ATOM   3732  NZ  LYS C  71      -1.081  -0.903 -50.784  1.00  0.00              
ATOM   3733  H   LYS C  71      -5.005  -5.180 -47.490  1.00  0.00              
ATOM   3734  HA  LYS C  71      -2.195  -5.953 -46.794  1.00  0.00              
ATOM   3735 1HB  LYS C  71      -3.531  -3.257 -46.983  1.00  0.00              
ATOM   3736 2HB  LYS C  71      -1.874  -3.537 -46.402  1.00  0.00              
ATOM   3737 1HG  LYS C  71      -1.234  -4.424 -48.591  1.00  0.00              
ATOM   3738 2HG  LYS C  71      -2.900  -4.217 -49.179  1.00  0.00              
ATOM   3739 1HD  LYS C  71      -2.715  -1.779 -48.791  1.00  0.00              
ATOM   3740 2HD  LYS C  71      -1.031  -2.005 -48.262  1.00  0.00              
ATOM   3741 1HE  LYS C  71      -0.439  -2.894 -50.461  1.00  0.00              
ATOM   3742 2HE  LYS C  71      -2.127  -2.730 -50.997  1.00  0.00              
ATOM   3743 1HZ  LYS C  71      -0.774  -0.893 -51.746  1.00  0.00              
ATOM   3744 2HZ  LYS C  71      -1.924  -0.355 -50.695  1.00  0.00              
ATOM   3745 3HZ  LYS C  71      -0.359  -0.506 -50.199  1.00  0.00              
ATOM   3746  N   GLY C  72      -2.475  -5.715 -44.302  1.00  0.00              
ATOM   3747  CA  GLY C  72      -2.769  -5.858 -42.885  1.00  0.00              
ATOM   3748  C   GLY C  72      -2.398  -4.649 -42.049  1.00  0.00              
ATOM   3749  O   GLY C  72      -2.070  -4.778 -40.875  1.00  0.00              
ATOM   3750  H   GLY C  72      -1.548  -5.932 -44.635  1.00  0.00              
ATOM   3751 1HA  GLY C  72      -3.838  -6.029 -42.758  1.00  0.00              
ATOM   3752 2HA  GLY C  72      -2.217  -6.711 -42.491  1.00  0.00              
ATOM   3753  N   ASP C  73      -2.468  -3.470 -42.659  1.00  0.00              
ATOM   3754  CA  ASP C  73      -2.149  -2.213 -41.994  1.00  0.00              
ATOM   3755  C   ASP C  73      -3.122  -1.881 -40.851  1.00  0.00              
ATOM   3756  O   ASP C  73      -4.300  -2.252 -40.889  1.00  0.00              
ATOM   3757  CB  ASP C  73      -2.135  -1.073 -43.015  1.00  0.00              
ATOM   3758  CG  ASP C  73      -0.940  -1.088 -43.959  1.00  0.00              
ATOM   3759  OD1 ASP C  73      -0.030  -1.848 -43.723  1.00  0.00              
ATOM   3760  OD2 ASP C  73      -1.013  -0.461 -44.988  1.00  0.00              
ATOM   3761  H   ASP C  73      -2.759  -3.455 -43.627  1.00  0.00              
ATOM   3762  HA  ASP C  73      -1.166  -2.281 -41.528  1.00  0.00              
ATOM   3763 1HB  ASP C  73      -3.054  -0.998 -43.594  1.00  0.00              
ATOM   3764 2HB  ASP C  73      -2.057  -0.216 -42.344  1.00  0.00              
ATOM   3765  N   ILE C  74      -2.619  -1.179 -39.841  1.00  0.00              
ATOM   3766  CA  ILE C  74      -3.395  -0.816 -38.659  1.00  0.00              
ATOM   3767  C   ILE C  74      -3.534   0.714 -38.645  1.00  0.00              
ATOM   3768  O   ILE C  74      -2.584   1.434 -38.338  1.00  0.00              
ATOM   3769  CB  ILE C  74      -2.672  -1.294 -37.384  1.00  0.00              
ATOM   3770  CG1 ILE C  74      -2.468  -2.813 -37.463  1.00  0.00              
ATOM   3771  CG2 ILE C  74      -3.484  -0.928 -36.138  1.00  0.00              
ATOM   3772  CD1 ILE C  74      -1.563  -3.377 -36.398  1.00  0.00              
ATOM   3773  H   ILE C  74      -1.654  -0.889 -39.905  1.00  0.00              
ATOM   3774  HA  ILE C  74      -4.403  -1.225 -38.720  1.00  0.00              
ATOM   3775  HB  ILE C  74      -1.692  -0.822 -37.331  1.00  0.00              
ATOM   3776 1HG1 ILE C  74      -3.450  -3.278 -37.380  1.00  0.00              
ATOM   3777 2HG1 ILE C  74      -2.043  -3.033 -38.443  1.00  0.00              
ATOM   3778 1HG2 ILE C  74      -2.959  -1.275 -35.247  1.00  0.00              
ATOM   3779 2HG2 ILE C  74      -3.606   0.154 -36.090  1.00  0.00              
ATOM   3780 3HG2 ILE C  74      -4.465  -1.401 -36.191  1.00  0.00              
ATOM   3781 1HD1 ILE C  74      -1.474  -4.455 -36.528  1.00  0.00              
ATOM   3782 2HD1 ILE C  74      -0.577  -2.917 -36.478  1.00  0.00              
ATOM   3783 3HD1 ILE C  74      -1.983  -3.164 -35.414  1.00  0.00              
ATOM   3784  N   ILE C  75      -4.729   1.194 -38.976  1.00  0.00              
ATOM   3785  CA  ILE C  75      -5.004   2.630 -39.037  1.00  0.00              
ATOM   3786  C   ILE C  75      -5.867   3.176 -37.898  1.00  0.00              
ATOM   3787  O   ILE C  75      -7.041   2.811 -37.760  1.00  0.00              
ATOM   3788  CB  ILE C  75      -5.686   2.988 -40.371  1.00  0.00              
ATOM   3789  CG1 ILE C  75      -4.764   2.660 -41.548  1.00  0.00              
ATOM   3790  CG2 ILE C  75      -6.076   4.459 -40.388  1.00  0.00              
ATOM   3791  CD1 ILE C  75      -5.437   2.766 -42.897  1.00  0.00              
ATOM   3792  H   ILE C  75      -5.469   0.542 -39.192  1.00  0.00              
ATOM   3793  HA  ILE C  75      -4.084   3.202 -38.923  1.00  0.00              
ATOM   3794  HB  ILE C  75      -6.578   2.375 -40.488  1.00  0.00              
ATOM   3795 1HG1 ILE C  75      -3.924   3.351 -41.503  1.00  0.00              
ATOM   3796 2HG1 ILE C  75      -4.403   1.641 -41.400  1.00  0.00              
ATOM   3797 1HG2 ILE C  75      -6.556   4.696 -41.338  1.00  0.00              
ATOM   3798 2HG2 ILE C  75      -6.766   4.663 -39.573  1.00  0.00              
ATOM   3799 3HG2 ILE C  75      -5.182   5.074 -40.271  1.00  0.00              
ATOM   3800 1HD1 ILE C  75      -4.720   2.518 -43.681  1.00  0.00              
ATOM   3801 2HD1 ILE C  75      -6.277   2.073 -42.941  1.00  0.00              
ATOM   3802 3HD1 ILE C  75      -5.796   3.782 -43.046  1.00  0.00              
ATOM   3803  N   VAL C  76      -5.284   4.064 -37.102  1.00  0.00              
ATOM   3804  CA  VAL C  76      -6.000   4.706 -36.010  1.00  0.00              
ATOM   3805  C   VAL C  76      -6.391   6.112 -36.444  1.00  0.00              
ATOM   3806  O   VAL C  76      -5.572   6.860 -36.976  1.00  0.00              
ATOM   3807  CB  VAL C  76      -5.123   4.816 -34.733  1.00  0.00              
ATOM   3808  CG1 VAL C  76      -5.886   5.577 -33.642  1.00  0.00              
ATOM   3809  CG2 VAL C  76      -4.736   3.424 -34.240  1.00  0.00              
ATOM   3810  H   VAL C  76      -4.314   4.300 -37.262  1.00  0.00              
ATOM   3811  HA  VAL C  76      -6.929   4.182 -35.782  1.00  0.00              
ATOM   3812  HB  VAL C  76      -4.197   5.335 -34.983  1.00  0.00              
ATOM   3813 1HG1 VAL C  76      -5.266   5.651 -32.748  1.00  0.00              
ATOM   3814 2HG1 VAL C  76      -6.129   6.578 -33.998  1.00  0.00              
ATOM   3815 3HG1 VAL C  76      -6.806   5.043 -33.400  1.00  0.00              
ATOM   3816 1HG2 VAL C  76      -4.121   3.511 -33.345  1.00  0.00              
ATOM   3817 2HG2 VAL C  76      -5.638   2.857 -34.007  1.00  0.00              
ATOM   3818 3HG2 VAL C  76      -4.173   2.904 -35.016  1.00  0.00              
ATOM   3819  N   THR C  77      -7.651   6.465 -36.228  1.00  0.00              
ATOM   3820  CA  THR C  77      -8.151   7.777 -36.619  1.00  0.00              
ATOM   3821  C   THR C  77      -8.707   8.500 -35.395  1.00  0.00              
ATOM   3822  O   THR C  77      -9.617   8.000 -34.727  1.00  0.00              
ATOM   3823  CB  THR C  77      -9.241   7.677 -37.700  1.00  0.00              
ATOM   3824  OG1 THR C  77      -8.711   7.025 -38.862  1.00  0.00              
ATOM   3825  CG2 THR C  77      -9.737   9.063 -38.087  1.00  0.00              
ATOM   3826  H   THR C  77      -8.281   5.813 -35.782  1.00  0.00              
ATOM   3827  HA  THR C  77      -7.333   8.382 -37.011  1.00  0.00              
ATOM   3828  HB  THR C  77     -10.074   7.091 -37.314  1.00  0.00              
ATOM   3829  HG1 THR C  77      -8.707   6.076 -38.720  1.00  0.00              
ATOM   3830 1HG2 THR C  77     -10.509   8.973 -38.851  1.00  0.00              
ATOM   3831 2HG2 THR C  77     -10.152   9.559 -37.209  1.00  0.00              
ATOM   3832 3HG2 THR C  77      -8.907   9.652 -38.475  1.00  0.00              
ATOM   3833  N   THR C  78      -8.148   9.665 -35.100  1.00  0.00              
ATOM   3834  CA  THR C  78      -8.558  10.453 -33.948  1.00  0.00              
ATOM   3835  C   THR C  78      -8.886  11.871 -34.414  1.00  0.00              
ATOM   3836  O   THR C  78      -8.487  12.284 -35.506  1.00  0.00              
ATOM   3837  CB  THR C  78      -7.438  10.575 -32.922  1.00  0.00              
ATOM   3838  OG1 THR C  78      -6.357  11.297 -33.520  1.00  0.00              
ATOM   3839  CG2 THR C  78      -6.953   9.185 -32.439  1.00  0.00              
ATOM   3840  H   THR C  78      -7.413  10.014 -35.698  1.00  0.00              
ATOM   3841  HA  THR C  78      -9.462  10.026 -33.513  1.00  0.00              
ATOM   3842  HB  THR C  78      -7.805  11.141 -32.064  1.00  0.00              
ATOM   3843  HG1 THR C  78      -5.848  10.704 -34.077  1.00  0.00              
ATOM   3844 1HG2 THR C  78      -6.154   9.312 -31.709  1.00  0.00              
ATOM   3845 2HG2 THR C  78      -7.784   8.649 -31.981  1.00  0.00              
ATOM   3846 3HG2 THR C  78      -6.580   8.615 -33.289  1.00  0.00              
ATOM   3847  N   LYS C  79      -9.601  12.612 -33.581  1.00  0.00              
ATOM   3848  CA  LYS C  79      -9.950  13.983 -33.920  1.00  0.00              
ATOM   3849  C   LYS C  79      -8.675  14.814 -33.889  1.00  0.00              
ATOM   3850  O   LYS C  79      -8.350  15.505 -34.854  1.00  0.00              
ATOM   3851  CB  LYS C  79     -10.954  14.538 -32.904  1.00  0.00              
ATOM   3852  CG  LYS C  79     -12.335  13.901 -32.980  1.00  0.00              
ATOM   3853  CD  LYS C  79     -13.294  14.527 -31.969  1.00  0.00              
ATOM   3854  CE  LYS C  79     -14.681  13.869 -32.024  1.00  0.00              
ATOM   3855  NZ  LYS C  79     -15.655  14.502 -31.085  1.00  0.00              
ATOM   3856  H   LYS C  79      -9.910  12.228 -32.701  1.00  0.00              
ATOM   3857  HA  LYS C  79     -10.365  14.020 -34.928  1.00  0.00              
ATOM   3858 1HB  LYS C  79     -10.532  14.372 -31.913  1.00  0.00              
ATOM   3859 2HB  LYS C  79     -11.038  15.610 -33.089  1.00  0.00              
ATOM   3860 1HG  LYS C  79     -12.725  14.043 -33.988  1.00  0.00              
ATOM   3861 2HG  LYS C  79     -12.237  12.835 -32.777  1.00  0.00              
ATOM   3862 1HD  LYS C  79     -12.874  14.403 -30.970  1.00  0.00              
ATOM   3863 2HD  LYS C  79     -13.391  15.588 -32.193  1.00  0.00              
ATOM   3864 1HE  LYS C  79     -15.060  13.954 -33.041  1.00  0.00              
ATOM   3865 2HE  LYS C  79     -14.571  12.817 -31.764  1.00  0.00              
ATOM   3866 1HZ  LYS C  79     -16.547  14.034 -31.160  1.00  0.00              
ATOM   3867 2HZ  LYS C  79     -15.312  14.422 -30.138  1.00  0.00              
ATOM   3868 3HZ  LYS C  79     -15.767  15.478 -31.323  1.00  0.00              
ATOM   3869  N   SER C  80      -7.948  14.713 -32.783  1.00  0.00              
ATOM   3870  CA  SER C  80      -6.729  15.481 -32.572  1.00  0.00              
ATOM   3871  C   SER C  80      -5.560  15.226 -33.530  1.00  0.00              
ATOM   3872  O   SER C  80      -4.869  16.166 -33.919  1.00  0.00              
ATOM   3873  CB  SER C  80      -6.261  15.242 -31.149  1.00  0.00              
ATOM   3874  OG  SER C  80      -7.175  15.730 -30.206  1.00  0.00              
ATOM   3875  H   SER C  80      -8.259  14.076 -32.063  1.00  0.00              
ATOM   3876  HA  SER C  80      -6.888  16.560 -32.591  1.00  0.00              
ATOM   3877 1HB  SER C  80      -6.136  14.171 -30.998  1.00  0.00              
ATOM   3878 2HB  SER C  80      -5.305  15.743 -31.007  1.00  0.00              
ATOM   3879  HG  SER C  80      -7.894  15.102 -30.103  1.00  0.00              
ATOM   3880  N   GLY C  81      -5.334  13.969 -33.906  1.00  0.00              
ATOM   3881  CA  GLY C  81      -4.261  13.684 -34.846  1.00  0.00              
ATOM   3882  C   GLY C  81      -4.650  13.276 -36.254  1.00  0.00              
ATOM   3883  O   GLY C  81      -3.781  13.122 -37.107  1.00  0.00              
ATOM   3884  H   GLY C  81      -5.891  13.207 -33.550  1.00  0.00              
ATOM   3885 1HA  GLY C  81      -3.641  14.574 -34.959  1.00  0.00              
ATOM   3886 2HA  GLY C  81      -3.655  12.866 -34.459  1.00  0.00              
ATOM   3887  N   GLY C  82      -5.938  13.083 -36.505  1.00  0.00              
ATOM   3888  CA  GLY C  82      -6.367  12.643 -37.823  1.00  0.00              
ATOM   3889  C   GLY C  82      -6.157  11.168 -38.129  1.00  0.00              
ATOM   3890  O   GLY C  82      -6.075  10.332 -37.227  1.00  0.00              
ATOM   3891  H   GLY C  82      -6.634  13.237 -35.788  1.00  0.00              
ATOM   3892 1HA  GLY C  82      -7.434  12.837 -37.933  1.00  0.00              
ATOM   3893 2HA  GLY C  82      -5.817  13.200 -38.580  1.00  0.00              
ATOM   3894  N   ARG C  83      -6.078  10.848 -39.420  1.00  0.00              
ATOM   3895  CA  ARG C  83      -5.855   9.478 -39.862  1.00  0.00              
ATOM   3896  C   ARG C  83      -4.396   9.072 -39.730  1.00  0.00              
ATOM   3897  O   ARG C  83      -3.505   9.754 -40.240  1.00  0.00              
ATOM   3898  CB  ARG C  83      -6.367   9.244 -41.276  1.00  0.00              
ATOM   3899  CG  ARG C  83      -6.394   7.789 -41.714  1.00  0.00              
ATOM   3900  CD  ARG C  83      -7.047   7.557 -43.028  1.00  0.00              
ATOM   3901  NE  ARG C  83      -6.295   8.052 -44.170  1.00  0.00              
ATOM   3902  CZ  ARG C  83      -6.751   8.068 -45.437  1.00  0.00              
ATOM   3903  NH1 ARG C  83      -7.937   7.585 -45.738  1.00  0.00              
ATOM   3904  NH2 ARG C  83      -5.965   8.563 -46.378  1.00  0.00              
ATOM   3905  H   ARG C  83      -6.175  11.578 -40.110  1.00  0.00              
ATOM   3906  HA  ARG C  83      -6.420   8.790 -39.231  1.00  0.00              
ATOM   3907 1HB  ARG C  83      -7.377   9.650 -41.319  1.00  0.00              
ATOM   3908 2HB  ARG C  83      -5.720   9.809 -41.945  1.00  0.00              
ATOM   3909 1HG  ARG C  83      -5.367   7.428 -41.782  1.00  0.00              
ATOM   3910 2HG  ARG C  83      -6.934   7.211 -40.964  1.00  0.00              
ATOM   3911 1HD  ARG C  83      -7.187   6.485 -43.170  1.00  0.00              
ATOM   3912 2HD  ARG C  83      -8.016   8.055 -43.035  1.00  0.00              
ATOM   3913  HE  ARG C  83      -5.364   8.444 -44.209  1.00  0.00              
ATOM   3914 1HH1 ARG C  83      -8.519   7.193 -45.009  1.00  0.00              
ATOM   3915 2HH1 ARG C  83      -8.261   7.605 -46.693  1.00  0.00              
ATOM   3916 1HH2 ARG C  83      -5.050   8.913 -46.135  1.00  0.00              
ATOM   3917 2HH2 ARG C  83      -6.282   8.584 -47.337  1.00  0.00              
ATOM   3918  N   GLY C  84      -4.156   7.953 -39.055  1.00  0.00              
ATOM   3919  CA  GLY C  84      -2.794   7.500 -38.861  1.00  0.00              
ATOM   3920  C   GLY C  84      -2.365   6.377 -39.781  1.00  0.00              
ATOM   3921  O   GLY C  84      -3.015   6.086 -40.784  1.00  0.00              
ATOM   3922  H   GLY C  84      -4.916   7.408 -38.672  1.00  0.00              
ATOM   3923 1HA  GLY C  84      -2.113   8.334 -39.030  1.00  0.00              
ATOM   3924 2HA  GLY C  84      -2.680   7.141 -37.838  1.00  0.00              
ATOM   3925  N   THR C  85      -1.255   5.739 -39.419  1.00  0.00              
ATOM   3926  CA  THR C  85      -0.702   4.616 -40.167  1.00  0.00              
ATOM   3927  C   THR C  85       0.011   3.683 -39.195  1.00  0.00              
ATOM   3928  O   THR C  85      -0.096   3.838 -37.981  1.00  0.00              
ATOM   3929  CB  THR C  85       0.282   5.075 -41.261  1.00  0.00              
ATOM   3930  OG1 THR C  85       0.623   3.961 -42.096  1.00  0.00              
ATOM   3931  CG2 THR C  85       1.546   5.643 -40.637  1.00  0.00              
ATOM   3932  H   THR C  85      -0.783   6.056 -38.585  1.00  0.00              
ATOM   3933  HA  THR C  85      -1.508   4.056 -40.641  1.00  0.00              
ATOM   3934  HB  THR C  85      -0.198   5.842 -41.869  1.00  0.00              
ATOM   3935  HG1 THR C  85      -0.080   3.813 -42.732  1.00  0.00              
ATOM   3936 1HG2 THR C  85       2.228   5.963 -41.425  1.00  0.00              
ATOM   3937 2HG2 THR C  85       1.291   6.498 -40.010  1.00  0.00              
ATOM   3938 3HG2 THR C  85       2.027   4.878 -40.029  1.00  0.00              
ATOM   3939  N   SER C  86       0.730   2.704 -39.731  1.00  0.00              
ATOM   3940  CA  SER C  86       1.424   1.750 -38.881  1.00  0.00              
ATOM   3941  C   SER C  86       2.745   1.323 -39.515  1.00  0.00              
ATOM   3942  O   SER C  86       2.902   1.349 -40.739  1.00  0.00              
ATOM   3943  CB  SER C  86       0.560   0.513 -38.602  1.00  0.00              
ATOM   3944  OG  SER C  86       0.292  -0.210 -39.782  1.00  0.00              
ATOM   3945  H   SER C  86       0.802   2.610 -40.735  1.00  0.00              
ATOM   3946  HA  SER C  86       1.594   2.116 -37.868  1.00  0.00              
ATOM   3947 1HB  SER C  86       1.089  -0.127 -37.900  1.00  0.00              
ATOM   3948 2HB  SER C  86      -0.382   0.841 -38.160  1.00  0.00              
ATOM   3949  HG  SER C  86       1.051  -0.755 -40.002  1.00  0.00              
ATOM   3950  N   THR C  87       3.687   0.930 -38.667  1.00  0.00              
ATOM   3951  CA  THR C  87       4.947   0.364 -39.123  1.00  0.00              
ATOM   3952  C   THR C  87       4.851  -1.157 -39.068  1.00  0.00              
ATOM   3953  O   THR C  87       5.672  -1.862 -39.641  1.00  0.00              
ATOM   3954  CB  THR C  87       6.114   0.792 -38.215  1.00  0.00              
ATOM   3955  OG1 THR C  87       5.905   0.255 -36.899  1.00  0.00              
ATOM   3956  CG2 THR C  87       6.206   2.314 -38.133  1.00  0.00              
ATOM   3957  H   THR C  87       3.522   1.027 -37.676  1.00  0.00              
ATOM   3958  HA  THR C  87       5.128   0.652 -40.159  1.00  0.00              
ATOM   3959  HB  THR C  87       7.045   0.396 -38.620  1.00  0.00              
ATOM   3960  HG1 THR C  87       6.738   0.240 -36.424  1.00  0.00              
ATOM   3961 1HG2 THR C  87       7.038   2.593 -37.485  1.00  0.00              
ATOM   3962 2HG2 THR C  87       6.368   2.722 -39.130  1.00  0.00              
ATOM   3963 3HG2 THR C  87       5.279   2.712 -37.724  1.00  0.00              
ATOM   3964  N   VAL C  88       3.853  -1.657 -38.348  1.00  0.00              
ATOM   3965  CA  VAL C  88       3.653  -3.093 -38.229  1.00  0.00              
ATOM   3966  C   VAL C  88       2.326  -3.493 -38.836  1.00  0.00              
ATOM   3967  O   VAL C  88       1.503  -2.649 -39.181  1.00  0.00              
ATOM   3968  CB  VAL C  88       3.661  -3.545 -36.760  1.00  0.00              
ATOM   3969  CG1 VAL C  88       5.022  -3.224 -36.114  1.00  0.00              
ATOM   3970  CG2 VAL C  88       2.529  -2.857 -36.018  1.00  0.00              
ATOM   3971  H   VAL C  88       3.220  -1.031 -37.871  1.00  0.00              
ATOM   3972  HA  VAL C  88       4.407  -3.647 -38.791  1.00  0.00              
ATOM   3973  HB  VAL C  88       3.475  -4.618 -36.719  1.00  0.00              
ATOM   3974 1HG1 VAL C  88       5.016  -3.549 -35.073  1.00  0.00              
ATOM   3975 2HG1 VAL C  88       5.812  -3.747 -36.652  1.00  0.00              
ATOM   3976 3HG1 VAL C  88       5.200  -2.150 -36.157  1.00  0.00              
ATOM   3977 1HG2 VAL C  88       2.532  -3.177 -34.976  1.00  0.00              
ATOM   3978 2HG2 VAL C  88       2.665  -1.777 -36.069  1.00  0.00              
ATOM   3979 3HG2 VAL C  88       1.577  -3.125 -36.478  1.00  0.00              
ATOM   3980  N   SER C  89       2.111  -4.794 -38.949  1.00  0.00              
ATOM   3981  CA  SER C  89       0.918  -5.295 -39.589  1.00  0.00              
ATOM   3982  C   SER C  89       0.354  -6.460 -38.804  1.00  0.00              
ATOM   3983  O   SER C  89       1.062  -7.109 -38.032  1.00  0.00              
ATOM   3984  CB  SER C  89       1.251  -5.736 -41.016  1.00  0.00              
ATOM   3985  OG  SER C  89       2.167  -6.817 -40.984  1.00  0.00              
ATOM   3986  H   SER C  89       2.788  -5.449 -38.585  1.00  0.00              
ATOM   3987  HA  SER C  89       0.155  -4.531 -39.743  1.00  0.00              
ATOM   3988 1HB  SER C  89       0.330  -6.040 -41.509  1.00  0.00              
ATOM   3989 2HB  SER C  89       1.688  -4.891 -41.549  1.00  0.00              
ATOM   3990  HG  SER C  89       2.136  -7.287 -41.820  1.00  0.00              
ATOM   3991  N   PHE C  90      -0.931  -6.709 -38.992  1.00  0.00              
ATOM   3992  CA  PHE C  90      -1.593  -7.807 -38.312  1.00  0.00              
ATOM   3993  C   PHE C  90      -2.010  -8.828 -39.365  1.00  0.00              
ATOM   3994  O   PHE C  90      -2.720  -8.489 -40.302  1.00  0.00              
ATOM   3995  CB  PHE C  90      -2.836  -7.312 -37.578  1.00  0.00              
ATOM   3996  CG  PHE C  90      -3.603  -8.404 -36.915  1.00  0.00              
ATOM   3997  CD1 PHE C  90      -3.157  -8.951 -35.720  1.00  0.00              
ATOM   3998  CD2 PHE C  90      -4.732  -8.947 -37.522  1.00  0.00              
ATOM   3999  CE1 PHE C  90      -3.820 -10.025 -35.130  1.00  0.00              
ATOM   4000  CE2 PHE C  90      -5.404 -10.022 -36.944  1.00  0.00              
ATOM   4001  CZ  PHE C  90      -4.942 -10.564 -35.738  1.00  0.00              
ATOM   4002  H   PHE C  90      -1.465  -6.127 -39.621  1.00  0.00              
ATOM   4003  HA  PHE C  90      -0.898  -8.286 -37.621  1.00  0.00              
ATOM   4004 1HB  PHE C  90      -2.556  -6.605 -36.800  1.00  0.00              
ATOM   4005 2HB  PHE C  90      -3.517  -6.827 -38.279  1.00  0.00              
ATOM   4006  HD1 PHE C  90      -2.275  -8.528 -35.237  1.00  0.00              
ATOM   4007  HD2 PHE C  90      -5.089  -8.521 -38.460  1.00  0.00              
ATOM   4008  HE1 PHE C  90      -3.454 -10.440 -34.191  1.00  0.00              
ATOM   4009  HE2 PHE C  90      -6.287 -10.440 -37.425  1.00  0.00              
ATOM   4010  HZ  PHE C  90      -5.459 -11.407 -35.280  1.00  0.00              
ATOM   4011  N   LYS C  91      -1.577 -10.072 -39.198  1.00  0.00              
ATOM   4012  CA  LYS C  91      -1.928 -11.122 -40.143  1.00  0.00              
ATOM   4013  C   LYS C  91      -3.199 -11.823 -39.686  1.00  0.00              
ATOM   4014  O   LYS C  91      -3.213 -12.515 -38.673  1.00  0.00              
ATOM   4015  CB  LYS C  91      -0.786 -12.130 -40.286  1.00  0.00              
ATOM   4016  CG  LYS C  91      -0.825 -12.944 -41.573  1.00  0.00              
ATOM   4017  CD  LYS C  91       0.321 -13.943 -41.630  1.00  0.00              
ATOM   4018  CE  LYS C  91       1.644 -13.252 -41.926  1.00  0.00              
ATOM   4019  NZ  LYS C  91       2.766 -14.224 -42.043  1.00  0.00              
ATOM   4020  H   LYS C  91      -0.994 -10.297 -38.405  1.00  0.00              
ATOM   4021  HA  LYS C  91      -2.130 -10.686 -41.121  1.00  0.00              
ATOM   4022 1HB  LYS C  91       0.146 -11.564 -40.243  1.00  0.00              
ATOM   4023 2HB  LYS C  91      -0.842 -12.803 -39.432  1.00  0.00              
ATOM   4024 1HG  LYS C  91      -1.775 -13.478 -41.617  1.00  0.00              
ATOM   4025 2HG  LYS C  91      -0.754 -12.261 -42.419  1.00  0.00              
ATOM   4026 1HD  LYS C  91       0.385 -14.455 -40.669  1.00  0.00              
ATOM   4027 2HD  LYS C  91       0.109 -14.671 -42.414  1.00  0.00              
ATOM   4028 1HE  LYS C  91       1.543 -12.703 -42.860  1.00  0.00              
ATOM   4029 2HE  LYS C  91       1.853 -12.555 -41.116  1.00  0.00              
ATOM   4030 1HZ  LYS C  91       3.624 -13.727 -42.238  1.00  0.00              
ATOM   4031 2HZ  LYS C  91       2.862 -14.734 -41.176  1.00  0.00              
ATOM   4032 3HZ  LYS C  91       2.574 -14.870 -42.794  1.00  0.00              
ATOM   4033  N   LEU C  92      -4.273 -11.625 -40.439  1.00  0.00              
ATOM   4034  CA  LEU C  92      -5.533 -12.289 -40.141  1.00  0.00              
ATOM   4035  C   LEU C  92      -5.462 -13.761 -40.546  1.00  0.00              
ATOM   4036  O   LEU C  92      -5.105 -14.082 -41.678  1.00  0.00              
ATOM   4037  CB  LEU C  92      -6.690 -11.584 -40.860  1.00  0.00              
ATOM   4038  CG  LEU C  92      -8.092 -12.075 -40.478  1.00  0.00              
ATOM   4039  CD1 LEU C  92      -8.407 -11.689 -39.039  1.00  0.00              
ATOM   4040  CD2 LEU C  92      -9.118 -11.480 -41.432  1.00  0.00              
ATOM   4041  H   LEU C  92      -4.218 -11.004 -41.233  1.00  0.00              
ATOM   4042  HA  LEU C  92      -5.716 -12.261 -39.068  1.00  0.00              
ATOM   4043 1HB  LEU C  92      -6.536 -10.571 -40.493  1.00  0.00              
ATOM   4044 2HB  LEU C  92      -6.564 -11.600 -41.942  1.00  0.00              
ATOM   4045  HG  LEU C  92      -8.102 -13.158 -40.610  1.00  0.00              
ATOM   4046 1HD1 LEU C  92      -9.404 -12.042 -38.777  1.00  0.00              
ATOM   4047 2HD1 LEU C  92      -7.675 -12.146 -38.372  1.00  0.00              
ATOM   4048 3HD1 LEU C  92      -8.367 -10.606 -38.938  1.00  0.00              
ATOM   4049 1HD2 LEU C  92     -10.114 -11.832 -41.160  1.00  0.00              
ATOM   4050 2HD2 LEU C  92      -9.085 -10.393 -41.370  1.00  0.00              
ATOM   4051 3HD2 LEU C  92      -8.890 -11.791 -42.452  1.00  0.00              
ATOM   4052  N   LEU C  93      -5.787 -14.651 -39.614  1.00  0.00              
ATOM   4053  CA  LEU C  93      -5.685 -16.087 -39.867  1.00  0.00              
ATOM   4054  C   LEU C  93      -7.047 -16.727 -40.136  1.00  0.00              
ATOM   4055  O   LEU C  93      -8.092 -16.101 -39.956  1.00  0.00              
ATOM   4056  CB  LEU C  93      -5.002 -16.778 -38.681  1.00  0.00              
ATOM   4057  CG  LEU C  93      -3.612 -16.238 -38.323  1.00  0.00              
ATOM   4058  CD1 LEU C  93      -3.079 -16.948 -37.085  1.00  0.00              
ATOM   4059  CD2 LEU C  93      -2.671 -16.431 -39.502  1.00  0.00              
ATOM   4060  H   LEU C  93      -6.112 -14.333 -38.712  1.00  0.00              
ATOM   4061  HA  LEU C  93      -5.095 -16.257 -40.767  1.00  0.00              
ATOM   4062 1HB  LEU C  93      -5.714 -16.528 -37.896  1.00  0.00              
ATOM   4063 2HB  LEU C  93      -4.968 -17.860 -38.809  1.00  0.00              
ATOM   4064  HG  LEU C  93      -3.716 -15.166 -38.151  1.00  0.00              
ATOM   4065 1HD1 LEU C  93      -2.092 -16.557 -36.838  1.00  0.00              
ATOM   4066 2HD1 LEU C  93      -3.755 -16.777 -36.248  1.00  0.00              
ATOM   4067 3HD1 LEU C  93      -3.007 -18.017 -37.282  1.00  0.00              
ATOM   4068 1HD2 LEU C  93      -1.683 -16.046 -39.246  1.00  0.00              
ATOM   4069 2HD2 LEU C  93      -2.597 -17.493 -39.739  1.00  0.00              
ATOM   4070 3HD2 LEU C  93      -3.057 -15.892 -40.368  1.00  0.00              
ATOM   4071  N   LYS C  94      -7.021 -17.985 -40.568  1.00  0.00              
ATOM   4072  CA  LYS C  94      -8.243 -18.747 -40.792  1.00  0.00              
ATOM   4073  C   LYS C  94      -8.469 -19.693 -39.611  1.00  0.00              
ATOM   4074  O   LYS C  94      -7.582 -20.465 -39.246  1.00  0.00              
ATOM   4075  CB  LYS C  94      -8.167 -19.529 -42.104  1.00  0.00              
ATOM   4076  CG  LYS C  94      -9.430 -20.307 -42.448  1.00  0.00              
ATOM   4077  CD  LYS C  94      -9.268 -21.083 -43.747  1.00  0.00              
ATOM   4078  CE  LYS C  94     -10.521 -21.877 -44.080  1.00  0.00              
ATOM   4079  NZ  LYS C  94     -10.382 -22.626 -45.358  1.00  0.00              
ATOM   4080  H   LYS C  94      -6.128 -18.422 -40.746  1.00  0.00              
ATOM   4081  HA  LYS C  94      -9.096 -18.070 -40.843  1.00  0.00              
ATOM   4082 1HB  LYS C  94      -7.959 -18.806 -42.894  1.00  0.00              
ATOM   4083 2HB  LYS C  94      -7.328 -20.221 -42.017  1.00  0.00              
ATOM   4084 1HG  LYS C  94      -9.641 -21.001 -41.634  1.00  0.00              
ATOM   4085 2HG  LYS C  94     -10.255 -19.602 -42.547  1.00  0.00              
ATOM   4086 1HD  LYS C  94      -9.062 -20.374 -44.551  1.00  0.00              
ATOM   4087 2HD  LYS C  94      -8.425 -21.764 -43.641  1.00  0.00              
ATOM   4088 1HE  LYS C  94     -10.709 -22.577 -43.266  1.00  0.00              
ATOM   4089 2HE  LYS C  94     -11.357 -21.181 -44.157  1.00  0.00              
ATOM   4090 1HZ  LYS C  94     -11.234 -23.139 -45.541  1.00  0.00              
ATOM   4091 2HZ  LYS C  94     -10.210 -21.979 -46.113  1.00  0.00              
ATOM   4092 3HZ  LYS C  94      -9.610 -23.274 -45.285  1.00  0.00              
ATOM   4093  N   PRO C  95      -9.659 -19.632 -38.989  1.00  0.00              
ATOM   4094  CA  PRO C  95     -10.037 -20.508 -37.872  1.00  0.00              
ATOM   4095  C   PRO C  95      -9.951 -22.000 -38.189  1.00  0.00              
ATOM   4096  O   PRO C  95     -10.998 -22.679 -38.121  1.00  0.00              
ATOM   4097  OXT PRO C  95      -8.898 -22.489 -38.493  1.00  0.00              
ATOM   4098  CB  PRO C  95     -11.476 -20.084 -37.559  1.00  0.00              
ATOM   4099  CG  PRO C  95     -11.556 -18.670 -38.025  1.00  0.00              
ATOM   4100  CD  PRO C  95     -10.722 -18.614 -39.276  1.00  0.00              
ATOM   4101  HA  PRO C  95      -9.372 -20.399 -37.002  1.00  0.00              
ATOM   4102 1HB  PRO C  95     -12.205 -20.718 -38.084  1.00  0.00              
ATOM   4103 2HB  PRO C  95     -11.694 -20.163 -36.484  1.00  0.00              
ATOM   4104 1HG  PRO C  95     -12.597 -18.378 -38.229  1.00  0.00              
ATOM   4105 2HG  PRO C  95     -11.171 -17.978 -37.261  1.00  0.00              
ATOM   4106 1HD  PRO C  95     -11.304 -18.864 -40.176  1.00  0.00              
ATOM   4107 2HD  PRO C  95     -10.287 -17.617 -39.442  1.00  0.00              
TER                                                                             
# All scores below are weighted scores, not raw scores.
#BEGIN_POSE_ENERGIES_TABLE 027.d16_v11.3_repeated_1_7.0dG_02_RalA2andSec5_0012_0001.pdb
label fa_atr fa_rep fa_sol fa_intra_rep pro_close fa_pair hbond_sr_bb hbond_lr_bb hbond_bb_sc hbond_sc dslf_ss_dst dslf_cs_ang dslf_ss_dih dslf_ca_dih rama omega fa_dun p_aa_pp ref total
weights 0.8 0.44 0.65 0.004 1 0.49 0.585 1.17 1.17 1.1 0.5 2 5 5 0.2 0.5 0.56 0.32 1 NA
pose -999.242 93.3518 498.843 2.09876 1.17335 -25.5239 -51.771 -110.695 -40.0811 -25.056 0 0 0 0 -10.9958 12.4376 162.043 -26.7953 -59.95 -580.164
SER_p:NtermProteinFull_1 -0.598573 0.14338 0.593958 0.00144488 0 0 0 0 0 0 0 0 0 0 0 0.0122648 0.159073 0 -0.37 -0.058452
LEU_2 -2.83449 0.315279 1.38288 0.00878846 0 0 0 0 0 0 0 0 0 0 -0.276526 0.00686987 1.67133 -0.0646904 -0.1 0.109445
ALA_3 -2.17129 0.114813 1.33811 0.000950196 0 0 0 0 0 0 0 0 0 0 -0.330856 0.00773803 0 -0.101098 0.16 -0.98163
GLU_4 -2.6914 0.0831504 1.95265 0.006589 0 -0.0125245 0 0 -0.345099 -0.336308 0 0 0 0 0.0957906 0.000367892 0.906522 0.117088 -0.81 -1.03317
HIS_5 -6.31733 0.232376 3.26488 0.00319992 0 0.0661095 0 0 0 -0.317464 0 0 0 0 -0.0291615 0.0693969 0.911687 -0.0120085 0.56 -1.56832
HIS_D_6 -5.5435 0.350154 2.79167 0.0115099 0 -0.117769 0 0 -1.04006 0 0 0 0 0 0.0987451 0.0139994 0.990528 -0.0994558 0.56 -1.98417
VAL_7 -4.54438 0.517062 1.4073 0.0125393 0 0 0 0 0 0 0 0 0 0 -0.206441 0.0889731 0.0957831 -0.189504 0.29 -2.52867
ILE_8 -5.68683 0.756405 1.64613 0.0187543 0 0 0 0 0 0 0 0 0 0 -0.186246 0.0996844 0.280875 -0.364611 0.24 -3.19584
MET_9 -4.86757 0.223377 1.92215 0.00407356 0 0 0 0 0 0 0 0 0 0 -0.0712541 0.0138347 0.999259 0.0568656 -0.34 -2.05927
VAL_10 -4.39459 0.62671 1.23295 0.0131663 0 0 0 0 0 0 0 0 0 0 -0.136637 0.0420237 0.0974227 -0.19761 0.29 -2.42657
GLY_11 -2.40034 0.211478 1.31142 0.000204189 0 0 0 0 -0.796391 0 0 0 0 0 0.243662 0.00763024 0 -0.802263 -0.17 -2.3946
SER_12 -2.29992 0.214016 1.70592 0.00136399 0 -0.0896755 0 0 0 0 0 0 0 0 -0.219241 6.62836e-05 0.103267 -0.266656 -0.37 -1.22086
GLY_13 -0.952942 0.0653355 0.714492 1.62206e-05 0 0 0 0 0 0 0 0 0 0 0.00342175 0.000736489 0 0.317947 -0.17 -0.0209928
GLY_14 -0.916405 0.0512283 0.746757 1.7232e-05 0 0 0 0 -0.50101 0 0 0 0 0 -0.391124 0.01429 0 -0.788608 -0.17 -1.95485
VAL_15 -4.38511 0.470425 1.97181 0.0130569 0 0 0 0 -0.820876 0 0 0 0 0 0.0379255 0.000970725 0.219291 0.230013 0.29 -1.9725
GLY_16 -2.35171 0.324019 1.2863 3.63167e-05 0 0 0 0 0 0 0 0 0 0 -0.0091646 0.0694128 0 -0.808888 -0.17 -1.66
LYS_17 -5.66777 0.476312 3.59683 0.00759927 0 -0.0548821 0 0 -0.796391 0 0 0 0 0 -0.0169081 0.00756151 2.33181 -0.0547714 -0.65 -0.820611
SER_18 -2.85337 0.305585 2.04832 0.00104571 0 -0.219413 0 0 0 -0.530099 0 0 0 0 -0.211903 0.000307536 0.877162 0.0167169 -0.37 -0.935645
ALA_19 -3.15867 0.413589 1.28266 0.000761581 0 0 0 0 0 0 0 0 0 0 -0.11283 0.00442186 0 -0.128157 0.16 -1.53822
LEU_20 -5.56214 0.329334 2.02787 0.00482332 0 0 0 0 0 0 0 0 0 0 -0.103716 2.78381e-06 0.336343 -0.115326 -0.1 -3.18281
THR_21 -4.69979 0.334613 2.28497 0.0101885 0 -0.113086 0 0 0 0 0 0 0 0 -0.0362659 0.000499801 0.0709872 0.100836 -0.27 -2.31704
LEU_22 -5.08615 0.311234 2.70688 0.00764617 0 0 0 0 0 0 0 0 0 0 -0.138399 0.157923 0.116981 -0.0962559 -0.1 -2.12014
GLN_23 -6.36676 0.351784 4.09129 0.0102109 0 -0.170095 0 0 -0.576835 0 0 0 0 0 -0.137607 0.00454499 2.55473 -0.10519 -0.97 -1.31393
PHE_24 -6.57203 0.455982 2.00851 0.0243853 0 0 0 0 -0.351583 0 0 0 0 0 0.0342931 0.053267 0.206027 -0.0414349 0.63 -3.55258
MET_25 -4.86255 0.51508 2.02764 0.00495706 0 0 0 0 -0.469567 0 0 0 0 0 -0.0298745 0.0542017 1.18371 -0.0438901 -0.34 -1.96028
LYS_26 -3.62715 0.298928 2.90925 0.00612091 0 -0.326074 0 0 0 0 0 0 0 0 0.0346485 0.141739 1.20334 0.0333501 -0.65 0.0241503
ASP_27 -2.76312 0.257979 2.27153 0.00534101 0 -0.547395 0 0 0 -0.00126628 0 0 0 0 -0.120576 0.000573062 0.644582 -0.246467 -0.67 -1.16882
GLU_28 -3.55901 0.152354 2.38973 0.0094299 0 -0.474106 0 0 0 0 0 0 0 0 0.0173329 0.0100681 1.414 0.0952 -0.81 -0.755002
PHE_29 -4.1758 0.257457 1.09498 0.0260536 0 0 0 0 0 0 0 0 0 0 0.117765 0.0467117 0.291728 -0.0965537 0.63 -1.80765
VAL_30 -1.84556 0.0738851 0.740237 0.0116227 0 0 0 0 0 0 0 0 0 0 -0.141992 0.0636275 0.11488 -0.198846 0.29 -0.892141
GLU_31 -0.818241 0.0118322 0.462111 0.00578039 0 -0.334788 0 0 0 0 0 0 0 0 0.066562 0.00518092 1.06449 0.0865765 -0.81 -0.260496
ASP_32 -1.82026 0.120762 1.28994 0.00507207 0 -0.000308685 0 0 -0.14611 0 0 0 0 0 0.159175 0.0177772 0.554366 0.259012 -0.67 -0.230572
TYR_33 -1.87593 0.219161 0.735358 0.0257384 0 0 0 0 -0.14611 0 0 0 0 0 0.0498644 0.00260465 0.814767 -0.155784 0.51 0.179669
GLU_34 -3.20758 0.307036 2.9383 0.0064186 0.000172408 -0.654129 0 0 0 -1.16422 0 0 0 0 0.303395 0.00324612 1.04764 0.108528 -0.81 -1.12119
PRO_35 -2.15251 0.366938 1.05576 0.000928744 0.0512811 0 0 0 -0.124743 0 0 0 0 0 -0.244802 0.00290768 0.148827 -0.55346 0.02 -1.42888
THR_36 -3.38642 0.299016 2.47147 0.0168564 0 -0.127719 0 0 0 -0.474881 0 0 0 0 -0.0335071 0.308869 0.323544 -0.0247805 -0.27 -0.897552
THR_37 -2.69671 0.23459 1.6298 0.00224314 0 -0.0719119 0 0 -0.888495 0 0 0 0 0 0.512976 0.192553 1.12528 -0.00199973 -0.27 -0.231672
ALA_38 -2.64078 0.239171 1.41662 0.000985788 0 0 0 0 -1.01659 0 0 0 0 0 0.766567 0.0035377 0 -0.0196494 0.16 -1.09013
ASP_39 -4.54445 0.218453 3.45939 0.00223082 0 -0.560573 0 0 -0.6959 -0.500994 0 0 0 0 0.176456 0.00443042 0.86271 0.333882 -0.67 -1.91436
SER_40 -2.00091 0.0883458 0.990542 0.0014527 0 -0.0685869 0 0 0 0 0 0 0 0 0.0722121 0.0978609 0.32835 0.214152 -0.37 -0.646579
TYR_41 -4.97769 0.414173 1.92581 0.0237875 0 0 0 0 0 0 0 0 0 0 -0.14979 0.0417836 0.167304 -0.209381 0.51 -2.254
PHE_42 -2.54109 0.238389 1.03641 0.0309062 0 0 0 0 0 0 0 0 0 0 0.15876 0.149001 0.742906 -0.0137376 0.63 0.431547
LYS_43 -4.31686 0.34147 2.64054 0.00673695 0 -0.170184 0 0 -0.82115 0 0 0 0 0 0.121725 0.0355003 0.697518 0.137193 -0.65 -1.97752
LYS_44 -2.21979 0.167294 1.0984 0.00351991 0 -0.378599 0 0 0 0 0 0 0 0 -0.149281 0.000794883 0.89136 -0.0452915 -0.65 -1.28159
VAL_45 -3.73335 0.447969 1.27155 0.0121892 0 0 0 0 0 0 0 0 0 0 -0.114359 0.00924377 0.0425119 -0.229459 0.29 -2.00371
VAL_46 -2.60377 0.1782 0.848629 0.0111913 0 0 0 0 0 0 0 0 0 0 -0.147953 0.0403006 0.00758878 -0.314134 0.29 -1.68994
LEU_47 -5.42463 0.478003 2.48939 0.0107748 0 0 0 0 0 0 0 0 0 0 0.0190051 0.010729 0.37838 -0.0967625 -0.1 -2.23511
ASP_48 -2.83787 0.2924 2.4795 0.00420543 0 -0.465604 0 0 0 -1.03123 0 0 0 0 -0.119336 5.09254e-05 0.628656 -0.274006 -0.67 -1.99323
GLY_49 -1.1143 0.258685 0.499485 1.0972e-05 0 0 0 0 0 0 0 0 0 0 -0.32096 0.0147428 0 -0.789001 -0.17 -1.62134
GLU_50 -3.09413 0.199323 1.70823 0.008041 0 -0.214173 0 0 0 0 0 0 0 0 0.0238827 0.00917694 0.903806 0.0863433 -0.81 -1.17949
GLU_51 -2.68675 0.167796 1.27945 0.00610955 0 -0.209833 0 0 0 0 0 0 0 0 -0.138105 0.00147684 0.801036 0.0612916 -0.81 -1.52753
VAL_52 -4.77237 0.437968 2.02435 0.0136312 0 0 0 0 0 0 0 0 0 0 0.103241 0.00675471 0.0345981 -0.0460698 0.29 -1.9079
GLU_53 -3.87183 0.197468 1.93844 0.00511168 0 -0.189111 0 0 0 0 0 0 0 0 -0.0488736 0.0207868 0.799914 0.0467717 -0.81 -1.91132
ILE_54 -4.53478 0.324017 1.16271 0.0264781 0 0 0 0 0 0 0 0 0 0 -0.122427 0.00166107 1.24268 -0.301522 0.24 -1.96118
SER_55 -3.1356 0.172004 1.93558 0.000814818 0 0.0582876 0 0 0 -0.336308 0 0 0 0 0.0621435 0.0239538 0.528288 0.213779 -0.37 -0.847066
ILE_56 -4.65566 0.34159 1.21617 0.017562 0 0 0 0 0 0 0 0 0 0 -0.192573 1.2547e-05 0.196422 -0.392488 0.24 -3.22897
LEU_57 -4.3312 0.23953 1.39121 0.00708614 0 0 0 0 0 0 0 0 0 0 -0.00668363 0.0751596 0.368447 -0.116845 -0.1 -2.4733
ASP_58 -4.76373 0.267594 3.6074 0.00753818 0 -0.481485 0 0 0 -0.530099 0 0 0 0 -0.161831 0.0232757 0.246 -0.208964 -0.67 -2.6643
THR_59 -3.45474 0.180622 1.87883 0.00487169 0 0.00700383 0 0 0 0 0 0 0 0 -0.165023 0.0170393 0.0160347 -0.300027 -0.27 -2.08538
ALA_60 -2.38876 0.184649 1.57703 0.000987069 0 0 0 0 -1.01799 0 0 0 0 0 -0.240274 0.0359119 0 0.0516904 0.16 -1.63675
GLY_61 -1.77234 0.0815784 1.31108 1.45767e-05 0 0 0 0 -0.00318331 0 0 0 0 0 0.0276021 0.000280277 0 0.26615 -0.17 -0.258818
GLN_62 -2.13285 0.265007 1.58476 0.00481552 0 -0.0370882 0 0 -0.0435361 0 0 0 0 0 -0.179027 0.0258835 0.877309 0.147784 -0.97 -0.456941
ASN_63 -1.35926 0.265292 1.22706 0.00634156 0 -0.238945 0 0 0 -0.0365315 0 0 0 0 -0.180812 0.173554 0.77066 -0.363359 -0.89 -0.626006
SER_64 -1.20261 0.204659 0.871673 0.00147851 0 -0.133671 0 0 0 0 0 0 0 0 -0.206799 0.067955 0.142988 -0.104324 -0.37 -0.728647
ARG_65 -2.83103 0.331609 1.68368 0.00908735 0 -0.115905 0 0 0 0 0 0 0 0 -0.066599 0.00513919 2.06026 0.00275724 -0.98 0.0990111
ALA_66 -2.14194 0.188075 1.26061 0.00056108 0 0 0 0 0 0 0 0 0 0 1.13873 0.00560983 0 -0.170776 0.16 0.440877
SER_67 -2.2422 0.109188 1.44224 0.00119947 0 -0.0592488 0 0 -0.0321966 0 0 0 0 0 -0.165791 0.00108977 0.48501 0.0655223 -0.37 -0.765184
LEU_68 -4.35855 0.412441 2.03364 0.00846394 0 0 0 0 -0.0321966 0 0 0 0 0 -0.0445446 0.221386 0.503192 -0.106144 -0.1 -1.46231
ARG_69 -7.30001 0.51389 4.79598 0.0114515 0 -0.211035 0 0 -1.06471 -0.0819754 0 0 0 0 0.0492542 0.0190145 3.45062 -0.0858926 -0.98 -0.883418
ASP_70 -4.89006 0.333917 3.25328 0.00343415 0 -0.259618 0 0 0 -0.324735 0 0 0 0 -0.0727306 2.15571e-05 0.305394 0.0522226 -0.67 -2.26887
ASP_71 -3.42024 0.232582 2.10602 0.00319114 0 -0.0540727 0 0 0 0 0 0 0 0 -0.100243 0.0079556 0.297021 0.0496799 -0.67 -1.5481
TYR_72 -5.8863 0.559379 1.98176 0.0382453 0 0 0 0 0 0 0 0 0 0 0.0255924 0.0181149 1.76248 -0.0890042 0.51 -1.07973
PHE_73 -7.55839 0.787795 2.04789 0.0378708 0 0 0 0 0 0 0 0 0 0 -0.0267572 2.19493e-05 1.44865 0.00708631 0.63 -2.62583
ARG_74 -2.99864 0.198332 1.52255 0.0087975 0 -0.0661549 0 0 -0.0133979 0 0 0 0 0 -0.232133 0.000250799 1.6649 -0.0914892 -0.98 -0.986988
SER_75 -2.57933 0.182153 1.86866 0.00156148 0 -0.0674468 0 0 -0.315803 0 0 0 0 0 -0.239024 0.00167353 0.126372 -0.149375 -0.37 -1.54056
GLY_76 -2.71893 0.478319 1.54198 3.89214e-05 0 0 0 0 -0.62887 0 0 0 0 0 -0.0889161 0.0260843 0 -0.113229 -0.17 -1.67352
GLU_77 -4.49573 0.253333 2.89855 0.005214 0 -0.625964 0 0 -0.724252 -0.0556988 0 0 0 0 0.262978 0.00598176 0.665607 -0.0753513 -0.81 -2.69534
GLY_78 -3.12576 0.461828 1.2816 0.000190298 0 0 0 0 0 0 0 0 0 0 0.599566 0.01009 0 0.333842 -0.17 -0.608641
PHE_79 -7.46088 1.01099 1.51445 0.022915 0 0 0 0 0 0 0 0 0 0 -0.13891 0.544078 0.340683 -0.142577 0.63 -3.67926
LEU_80 -5.20078 0.474087 1.04617 0.00862422 0 0 0 0 0 0 0 0 0 0 0.0932806 0.000308446 0.767053 -0.0968281 -0.1 -3.00808
CYS_81 -3.6971 0.452763 1.76491 0.00171151 0 0 0 0 0 0 0 0 0 0 0.022335 0.110835 0.275858 -0.0306754 1.7 0.600633
VAL_82 -4.29309 0.266187 1.15546 0.0145588 0 0 0 0 0 0 0 0 0 0 -0.197677 0.0113842 0.0907874 -0.250435 0.29 -2.91283
PHE_83 -7.75014 0.795786 1.91642 0.0272084 0 0 0 0 0 0 0 0 0 0 -0.106798 0.0167765 0.346158 -0.210577 0.63 -4.33516
SER_84 -4.39276 0.780918 2.87626 0.00218441 0 -0.107613 0 0 -1.31784 -0.472986 0 0 0 0 -0.00767492 0.016671 0.521243 0.120462 -0.37 -2.35114
ILE_85 -6.16848 0.411847 2.87415 0.0213294 0 0 0 0 0 0 0 0 0 0 -0.0421622 0.000744426 0.589409 0.24399 0.24 -1.82917
THR_86 -4.07993 0.830568 2.12619 0.00488845 0 0.0505199 0 0 -0.525762 -0.472986 0 0 0 0 -0.165646 0.000692043 0.215354 -0.0442928 -0.27 -2.3304
GLU_87 -4.51404 0.372804 2.93504 0.00801855 0 -0.184695 0 0 0 0 0 0 0 0 0.317059 0.0023487 0.815766 0.0256841 -0.81 -1.03202
MET_88 -3.76198 0.211814 1.83028 0.00656131 0 0 0 0 -0.435841 0 0 0 0 0 -0.112162 0.00157217 1.4487 -0.072001 -0.34 -1.22305
GLU_89 -2.76221 0.314534 1.47789 0.00549321 0 -0.0399037 0 0 0 0 0 0 0 0 -0.2158 0.00184511 0.895179 -0.122425 -0.81 -1.2554
SER_90 -4.32988 0.323566 2.7481 0.00106422 0 -0.199732 0 0 -0.792079 0 0 0 0 0 -0.223705 0.152964 0.321932 -0.0243421 -0.37 -2.39211
PHE_91 -8.06296 0.753367 2.84387 0.0230677 0 0 0 0 0 0 0 0 0 0 -0.0270298 0.0114162 0.615872 0.0262858 0.63 -3.18611
ALA_92 -2.74373 0.313668 1.55245 0.000696438 0 0 0 0 0 0 0 0 0 0 -0.211582 6.31315e-07 0 -0.167767 0.16 -1.09626
ALA_93 -3.20377 0.453199 1.58472 0.000869938 0 0 0 0 0 0 0 0 0 0 -0.228657 0.0924112 0 -0.122454 0.16 -1.26369
THR_94 -4.66116 0.617604 2.53339 0.00514994 0 0.0157747 0 0 0 0 0 0 0 0 -0.0976066 0.0274471 0.238688 0.15426 -0.27 -1.43646
ALA_95 -2.84653 0.28638 1.58231 0.000753404 0 0 0 0 0 0 0 0 0 0 -0.231662 0.000385609 0 -0.166346 0.16 -1.21472
ASP_96 -3.18425 0.263242 1.95183 0.00318792 0 -0.0427958 0 0 0 0 0 0 0 0 -0.147041 0.00619549 0.33532 -0.00720937 -0.67 -1.49152
PHE_97 -6.47289 0.524627 2.5254 0.0208106 0 0 0 0 0 0 0 0 0 0 -0.0856087 0.0437715 0.605598 0.0861443 0.63 -2.12214
ARG_98 -7.82675 0.397255 4.36875 0.0124865 0 -0.23886 0 0 -0.0325175 0 0 0 0 0 -0.137479 0.00101322 2.07201 -0.0708655 -0.98 -2.43495
GLU_99 -3.1448 0.211244 1.80254 0.00698086 0 -0.123781 0 0 0 0 0 0 0 0 -0.0720241 0.0451354 0.919591 -0.102134 -0.81 -1.26725
GLN_100 -4.89988 0.23845 3.24345 0.00494858 0 -0.43736 0 0 0 -0.0454439 0 0 0 0 -0.13599 0.0173719 0.861319 -0.101136 -0.97 -2.22427
ILE_101 -5.94214 0.695919 1.33185 0.0205696 0 0 0 0 0 0 0 0 0 0 0.0301436 0.00175205 0.204939 -0.102336 0.24 -3.5193
LEU_102 -4.95407 0.384156 2.81311 0.00586814 0 0 0 0 0 0 0 0 0 0 -0.0990744 0.0130325 0.316489 -0.108495 -0.1 -1.72898
ARG_103 -3.98621 0.296032 2.76742 0.012546 0 -0.352512 0 0 0 -0.324735 0 0 0 0 0.119312 0.225884 1.32857 -0.0810579 -0.98 -0.974762
VAL_104 -4.13722 0.329055 1.57355 0.0140494 0 0 0 0 0 0 0 0 0 0 -0.014958 0.0114869 0.64767 0.108288 0.29 -1.17808
LYS_105 -4.12641 0.596485 2.16274 0.01012 0 -0.339979 0 0 -0.642268 0 0 0 0 0 -0.166166 0.000463843 2.56984 -0.0226196 -0.65 -0.6078
GLU_106 -1.70715 0.311702 1.05649 0.0071735 0 -0.0661549 0 0 0 0 0 0 0 0 0.097908 0.0349347 0.577614 -0.0457487 -0.81 -0.54323
ASP_107 -4.1006 0.342348 3.17454 0.0106049 0 -0.667971 0 0 -0.28052 -0.068624 0 0 0 0 0.139051 0.00296261 0.216125 -0.384422 -0.67 -2.28651
GLU_108 -2.18475 0.124513 1.69828 0.00526427 0 -0.234937 0 0 0 0 0 0 0 0 -0.265531 0.010679 1.21827 -0.089833 -0.81 -0.528048
ASN_109 -2.21406 0.295622 1.61862 0.00537792 0 -0.180087 0 0 -0.28052 0 0 0 0 0 -0.167046 0.000128272 0.757213 -0.380068 -0.89 -1.43483
VAL_110 -3.58651 0.582181 1.49452 0.0234386 0.0101762 0 0 0 0 0 0 0 0 0 -0.218141 0.13597 1.26285 0.0731385 0.29 0.0676142
PRO_111 -4.35329 0.828145 1.34858 0.00125833 0.118625 0 0 0 0 0 0 0 0 0 0.0306477 0.317909 0.333835 -0.519491 0.02 -1.87378
PHE_112 -6.71347 0.542905 2.34986 0.0237479 0 0 0 0 -0.697591 0 0 0 0 0 0.155315 0.344775 0.596746 -0.091035 0.63 -2.85875
LEU_113 -5.29759 0.396571 1.76114 0.0061279 0 0 0 0 0 0 0 0 0 0 -0.0956529 0.166535 1.63669 -0.0841343 -0.1 -1.61031
LEU_114 -5.12827 0.391794 1.2988 0.00763568 0 0 0 0 0 0 0 0 0 0 -0.0648029 0.131046 0.375885 -0.120884 -0.1 -3.20879
VAL_115 -5.11457 0.227372 1.52365 0.0158255 0 0 0 0 0 0 0 0 0 0 -0.167129 0.0210771 0.00775895 -0.32241 0.29 -3.51843
GLY_116 -3.15533 0.195061 1.56712 7.64951e-06 0 0 0 0 0 0 0 0 0 0 1.57398 0.102385 0 0.606793 -0.17 0.720004
ASN_117 -5.81022 0.617382 4.52019 0.00592016 0 -0.250141 0 0 -1.36084 -0.687801 0 0 0 0 0.0292007 0.00438595 1.67993 -0.0219042 -0.89 -2.16389
LYS_118 -4.73714 0.850056 3.10627 0.0059684 0 0.0374343 0 0 -0.970026 0 0 0 0 0 0.0283578 0.000621544 0.983648 0.136129 -0.65 -1.20868
SER_119 -2.88778 0.412818 1.88262 0.00145775 0 -0.287962 0 0 0 0 0 0 0 0 -0.249458 0.19678 0.120126 -0.194564 -0.37 -1.37595
ASP_120 -3.02972 0.473721 2.55317 0.00423276 0 -0.354925 0 0 0 -0.59803 0 0 0 0 -0.214775 0.0649198 1.44043 -0.108544 -0.67 -0.43952
LEU_121 -4.17297 0.604473 1.91915 0.00792315 0 0 0 0 0 0 0 0 0 0 0.55658 2.77401e-05 0.033235 0.0780092 -0.1 -1.07357
GLU_122 -2.93537 0.491756 2.31439 0.00962986 0 -0.403856 0 0 0 -0.793962 0 0 0 0 -0.0105677 0.0087018 1.81806 -0.108452 -0.81 -0.419678
ASP_123 -1.2752 0.249445 0.735004 0.00352033 0 -0.00106382 0 0 0 0 0 0 0 0 -0.170076 0.000113737 0.364827 -0.0168189 -0.67 -0.780249
LYS_124 -2.91563 0.406938 1.31673 0.00428302 0 0.0330027 0 0 0 0 0 0 0 0 -0.169802 0.0714105 0.646436 -0.0676208 -0.65 -1.32425
ARG_125 -6.38486 0.495611 4.57361 0.0153909 0 -0.727575 0 0 -0.540215 -1.98844 0 0 0 0 -0.26479 0.282043 2.02017 0.0445651 -0.98 -3.45449
GLN_126 -3.45905 0.209271 2.09744 0.00443688 0 -0.054952 0 0 -0.435841 0 0 0 0 0 0.0935173 0.0433426 0.906706 -0.0854385 -0.97 -1.65057
VAL_127 -4.57834 0.36586 1.51864 0.0110129 0 0 0 0 -0.540215 0 0 0 0 0 -0.173744 0.0268655 0.0476793 -0.30441 0.29 -3.33665
SER_128 -2.91171 0.234097 1.93499 0.00193034 0 -0.122506 0 0 -0.354522 0 0 0 0 0 -0.27893 0.000134766 0.201424 -0.223349 -0.37 -1.88844
VAL_129 -3.36946 0.235632 1.98477 0.0151178 0 0 0 0 0 0 0 0 0 0 -0.0481563 0.00959618 0.041083 -0.00242663 0.29 -0.843851
GLU_130 -2.63242 0.290462 1.58478 0.00546787 0 -0.004417 0 0 0 0 0 0 0 0 -0.188349 0.00158959 0.915507 -0.11061 -0.81 -0.947992
GLU_131 -4.16413 0.262982 2.57982 0.00708579 0 -0.194962 0 0 -0.354522 0 0 0 0 0 -0.153824 0.00357867 0.981111 -0.106119 -0.81 -1.94898
ALA_132 -4.37723 0.42343 1.44234 0.000780252 0 0 0 0 0 0 0 0 0 0 -0.185869 0.0182655 0 -0.153418 0.16 -2.6717
LYS_133 -4.32196 0.375332 1.89426 0.00331171 0 -0.0490186 0 0 0 0 0 0 0 0 -0.250184 0.134734 0.903244 -0.0457384 -0.65 -2.00602
ASN_134 -3.73088 0.27433 2.42597 0.00444554 0 -0.0287159 0 0 0 0 0 0 0 0 0.0305554 0.151981 0.359654 0.134644 -0.89 -1.26801
ARG_135 -6.086 0.386272 3.21617 0.0111512 0 -0.157395 0 0 0 0 0 0 0 0 -0.168266 0.0324501 2.33074 -0.0698045 -0.98 -1.48468
ALA_136 -4.60218 0.284696 1.82395 0.000738699 0 0 0 0 0 0 0 0 0 0 -0.245719 0.00519864 0 -0.153922 0.16 -2.72724
GLU_137 -3.11148 0.437183 1.94497 0.00689402 0 -0.0341267 0 0 0 0 0 0 0 0 -0.205364 0.0445415 1.08677 -0.134545 -0.81 -0.775165
GLN_138 -2.38864 0.191862 1.25915 0.013049 0 -0.0309845 0 0 0 0 0 0 0 0 -0.175839 0.00934447 1.1127 -0.132875 -0.97 -1.11223
TRP_139 -8.29107 0.64037 2.99949 0.0262602 0 0 0 0 -0.0325175 0 0 0 0 0 -0.207465 0.0126068 0.94158 0.0167926 0.91 -2.98396
ASN_140 -2.38262 0.350688 1.69606 0.00521253 0 -0.0390756 0 0 0 0 0 0 0 0 -0.243527 0.0354284 0.824189 -0.483 -0.89 -1.12665
VAL_141 -3.9913 0.285211 1.46735 0.0145377 0 0 0 0 0 0 0 0 0 0 -0.119843 0.0120775 0.0311527 -0.230916 0.29 -2.24173
ASN_142 -2.23103 0.0406142 1.51166 0.00315099 0 -0.114882 0 0 0 -0.591263 0 0 0 0 -0.0824882 0.00202275 0.750518 0.0940697 -0.89 -1.50763
TYR_143 -6.29717 0.841575 2.05323 0.0234793 0 0 0 0 0 -0.504877 0 0 0 0 -0.0513379 0.02584 0.792781 -0.0703011 0.51 -2.67678
VAL_144 -3.97778 0.315414 1.37035 0.0113834 0 0 0 0 0 0 0 0 0 0 -0.135956 0.158098 0.226893 -0.31749 0.29 -2.05909
GLU_145 -4.06797 0.437311 3.14097 0.0034539 0 -0.399455 0 0 -0.601253 -1.69935 0 0 0 0 -0.0898972 0.0366592 2.32663 0.0365731 -0.81 -1.68633
THR_146 -4.89715 0.238729 2.9503 0.00576921 0 -0.181508 0 0 0 -0.687801 0 0 0 0 -0.186007 0.284538 0.0826313 -0.357872 -0.27 -3.01838
SER_147 -4.80248 0.486428 3.38253 0.00216857 0 -0.203479 0 0 -0.503106 -1.11443 0 0 0 0 0.387674 0.0210914 0.144891 -0.0448771 -0.37 -2.61359
ALA_148 -3.44837 0.290026 1.38311 0.000724922 0 0 0 0 -0.64778 0 0 0 0 0 -0.261506 0.00341657 0 -0.0819467 0.16 -2.60233
LYS_149 -3.29003 0.44376 1.48698 0.00627162 0 -0.449326 0 0 0 0 0 0 0 0 -0.0838177 0.017211 0.887742 -0.052137 -0.65 -1.68334
THR_150 -2.38516 0.681452 1.60746 0.00495878 0 -0.109255 0 0 -0.60183 -0.516402 0 0 0 0 -0.168093 0.0655586 0.0151234 -0.1104 -0.27 -1.78659
ARG_151 -4.32264 0.726698 3.1283 0.0285987 0 -0.721414 0 0 0 -0.524146 0 0 0 0 0.307228 0.00497601 3.76985 0.269404 -0.98 1.68686
ALA_152 -2.90337 0.488837 1.75105 0.00103364 0 0 0 0 -0.0987246 0 0 0 0 0 -0.0918026 0.062004 0 0.0643152 0.16 -0.566655
ASN_153 -3.78947 0.20603 2.1567 0.00811928 0 -0.0728598 0 0 -0.601253 0 0 0 0 0 -0.122584 0.0407285 0.580473 -0.38477 -0.89 -2.86888
VAL_154 -4.91078 0.781054 1.58958 0.0138592 0 0 0 0 0 0 0 0 0 0 -0.0106151 0.018438 0.0271971 -0.0895355 0.29 -2.29081
ASP_155 -3.45014 0.252194 2.24507 0.00299912 0 -0.427838 0 0 0 -0.52288 0 0 0 0 -0.174757 0.00965617 0.310917 -0.00692995 -0.67 -2.43171
LYS_156 -4.4075 0.437935 2.54157 0.00791247 0 -0.345167 0 0 0 -0.443414 0 0 0 0 -0.161077 0.028474 1.71308 -0.0410211 -0.65 -1.3192
VAL_157 -5.02147 0.548803 1.16454 0.00849029 0 0 0 0 0 0 0 0 0 0 -0.0771768 0.0013149 1.15328 0.071753 0.29 -1.86047
PHE_158 -7.5845 0.733034 1.41254 0.0207453 0 0 0 0 0 0 0 0 0 0 -0.0250704 0.000183269 0.474074 0.0460649 0.63 -4.29292
PHE_159 -6.09685 0.646086 2.48125 0.020445 0 0 0 0 0 0 0 0 0 0 0.00692149 0.0157569 2.02777 -0.0162917 0.63 -0.284908
ASP_160 -4.8488 0.290857 3.28896 0.00397834 0 -0.570005 0 0 0 -0.628748 0 0 0 0 -0.146289 0.0423483 0.322023 0.0122484 -0.67 -2.90343
LEU_161 -6.74117 1.25926 2.02288 0.0107795 0 0 0 0 0 0 0 0 0 0 -0.0886685 0.00528542 0.581007 -0.111777 -0.1 -3.1624
MET_162 -6.48662 0.541498 2.10097 0.00245616 0 0 0 0 0 0 0 0 0 0 -0.129372 0.0640033 1.20162 -0.089157 -0.34 -3.1346
ARG_163 -6.41968 0.549045 4.46543 0.01177 0 -0.558656 0 0 0 -0.838282 0 0 0 0 -0.184397 0.039003 1.97828 -0.0865654 -0.98 -2.02405
GLU_164 -5.5407 0.431579 3.44605 0.00321427 0 -0.0696026 0 0 -0.697591 -0.591263 0 0 0 0 -0.232409 0.017166 1.91641 -0.141118 -0.81 -2.26827
ILE_165 -6.92936 0.742845 2.33219 0.0175818 0 0 0 0 0 0 0 0 0 0 -0.0350262 0.0388701 0.121484 -0.0971446 0.24 -3.56857
ARG_166 -5.21502 0.437546 3.50036 0.00970976 0 -0.608812 0 0 0 -0.378279 0 0 0 0 -0.00830335 0.023601 1.5918 -0.0903382 -0.98 -1.71774
ALA_167 -3.34061 0.311993 1.70108 0.000757191 0 0 0 0 0 0 0 0 0 0 -0.111601 0.00303494 0 -0.150332 0.16 -1.42567
ARG_168 -6.37028 0.369272 4.53892 0.0128556 0 -1.08774 0 0 0 -0.385504 0 0 0 0 -0.226099 0.137813 2.13094 -0.092503 -0.98 -1.95233
LYS_169 -5.43392 0.39537 4.02339 0.00320771 0 -0.270806 0 0 -0.345099 -0.373163 0 0 0 0 -0.251995 0.124196 1.02689 -0.0405064 -0.65 -1.79244
MET_170 -2.93096 0.265759 1.5957 0.00308951 0 0 0 0 0 0 0 0 0 0 -0.107684 0.0691519 0.934395 -0.0930782 -0.34 -0.603633
GLU_171 -3.39305 0.247926 2.29885 0.00551356 0 -0.322024 0 0 0 -0.31688 0 0 0 0 -0.264033 1.26739e-05 0.868492 -0.135288 -0.81 -1.82048
ASP_172 -2.94138 0.13038 2.28216 0.00391849 0 -0.427415 0 0 0 0 0 0 0 0 -0.249398 0.00418699 0.554096 -0.12356 -0.67 -1.43702
SER_p:CtermProteinFull_173 -1.43768 0.10166 1.10387 0.0017629 0 0 0 0 0 0 0 0 0 0 0 0 0.295135 0 -0.37 -0.305246
SER_p:NtermProteinFull_174 -0.806379 0.104744 0.603932 0.000791474 0 -0.0564351 0 0 0 0 0 0 0 0 0 0.0311634 0.51428 0 -0.37 0.0220968
ARG_175 -2.41102 0.136199 1.36027 0.0124248 0 -0.0242364 0 0 0 0 0 0 0 0 0.147804 0.0282806 1.58917 0.227421 -0.98 0.0863116
GLN_176 -2.0701 0.22977 1.30272 0.00467158 0.000323895 -0.0024795 0 0 0 0 0 0 0 0 -0.163056 0.00807056 0.77048 0.00131695 -0.97 -0.888277
PRO_177 -1.97995 0.576334 0.955766 0.00104731 0.0167306 0 0 0 0 0 0 0 0 0 -0.241813 0.0189512 0.257023 -0.564397 0.02 -0.940311
PRO_178 -4.73396 0.806638 1.58733 0.000903517 0.157441 0 0 0 0 0 0 0 0 0 -0.23236 0.00130023 0.123613 -0.593062 0.02 -2.86216
LEU_179 -3.79061 0.145215 1.54681 0.0086452 0 0 0 0 0 0 0 0 0 0 0.163544 0.0866754 0.284309 -0.028697 -0.1 -1.68411
VAL_180 -4.9092 0.528217 1.55038 0.0113937 0 0 0 0 0 0 0 0 0 0 -0.230235 0.0931657 0.0486663 -0.116371 0.29 -2.73399
THR_181 -2.60529 0.22102 1.2978 0.00410729 0 -0.139331 0 0 0 0 0 0 0 0 0.0298978 0.154185 0.0152415 -0.353184 -0.27 -1.64555
GLY_182 -2.3114 0.134795 1.16848 0.000188445 0 0 0 0 0 0 0 0 0 0 0.591883 0.00640608 0 0.292872 -0.17 -0.286773
ILE_183 -3.77565 0.180947 0.702811 0.0190066 0 0 0 0 0 0 0 0 0 0 0.0326529 0.00193815 1.70641 -0.145189 0.24 -1.03707
SER_184 -2.51042 0.274809 1.53054 0.00172373 0.000110582 -0.0525399 0 0 0 0 0 0 0 0 0.205756 0.00576762 0.112683 -0.0186305 -0.37 -0.820199
PRO_185 -3.51456 0.494174 1.36771 0.00360333 0.070228 0 0 0 0 0 0 0 0 0 -0.154139 0.00111022 0.749757 -0.523218 0.02 -1.48533
ASN_186 -2.78181 0.0661341 1.58551 0.0105632 0 -0.0474931 0 0 0 0 0 0 0 0 -0.220907 0.00604801 0.842078 -0.187091 -0.89 -1.61697
GLU_187 -3.69833 0.417006 1.8932 0.00892281 0 -0.187505 0 0 0 0 0 0 0 0 0.0757498 4.01943e-05 0.901383 0.114256 -0.81 -1.28528
GLY_188 -3.00276 0.271062 1.45213 0.000212094 0 0 0 0 0 0 0 0 0 0 0.26534 0.238776 0 -0.683116 -0.17 -1.62836
ILE_189 -4.94812 0.788521 1.89888 0.0247331 0.000966103 0 0 0 -0.148656 0 0 0 0 0 0.186262 0.106368 0.675462 0.496172 0.24 -0.679409
PRO_190 -2.99171 0.68516 0.979854 0.00083731 0.267635 0 0 0 -0.460737 0 0 0 0 0 -0.212453 0.000581693 0.0997072 -0.636033 0.02 -2.24716
TRP_191 -4.71028 0.380395 2.63908 0.0258989 0 0 0 0 -0.406701 0 0 0 0 0 0.387275 0.124019 1.95312 0.473374 0.91 1.77618
THR_192 -4.43083 0.296024 2.99952 0.00631243 0 -0.096936 0 0 -0.737486 0 0 0 0 0 -0.0954956 0.0125568 0.0813429 0.00507702 -0.27 -2.2299
LYS_193 -4.61168 0.469142 3.41772 0.00716465 0 -0.949109 0 0 -0.6959 -0.432192 0 0 0 0 -0.1555 0.00281167 1.61396 -0.0226263 -0.65 -2.00622
VAL_194 -4.42946 0.406305 1.46331 0.0144133 0 0 0 0 0 0 0 0 0 0 -0.126417 0.0899534 0.27538 -0.161026 0.29 -2.17754
THR_195 -3.27437 0.220602 1.76579 0.00666627 0 0.0848844 0 0 0 0 0 0 0 0 -0.0285315 0.0168472 0.0436915 -0.0533371 -0.27 -1.48776
ILE_196 -4.52228 0.51278 1.17427 0.0175193 0 0 0 0 0 0 0 0 0 0 -0.223713 0.0121109 0.190398 -0.361522 0.24 -2.96044
ARG_197 -4.90003 0.29 2.96342 0.0146616 0 -0.239398 0 0 0 -0.445359 0 0 0 0 -0.0740775 0.0155247 2.07324 -0.00517385 -0.98 -1.28719
GLY_198 -2.35833 0.256338 1.19416 0.000193915 0 0 0 0 0 0 0 0 0 0 0.387122 0.00989651 0 -0.773405 -0.17 -1.45402
GLU_199 -2.84822 0.174181 1.79948 0.00525567 0 -0.043315 0 0 0 0 0 0 0 0 -0.0459489 0.0152032 0.779899 0.0173619 -0.81 -0.956103
ASN_200 -2.83063 0.342958 1.81705 0.00543293 0 -0.0375179 0 0 0 0 0 0 0 0 -0.305085 0.0535553 0.843101 -0.568812 -0.89 -1.56995
LEU_201 -5.54841 0.44092 1.39421 0.00788112 0 0 0 0 0 0 0 0 0 0 -0.126537 0.0383582 0.384552 0.0189972 -0.1 -3.49003
GLY_202 -2.28893 0.486281 1.41769 7.1198e-05 0 0 0 0 -0.656732 0 0 0 0 0 0.475615 0.0409407 0 -0.804619 -0.17 -1.49968
THR_203 -2.41174 0.0968129 1.69769 0.00432636 0 -0.122602 0 0 -0.579721 0 0 0 0 0 -0.19387 7.49287e-06 0.0305199 -0.164904 -0.27 -1.91349
GLY_204 -3.06924 0.367282 1.46182 0.000353664 0.0041469 0 0 0 0 0 0 0 0 0 0.165974 0.00383185 0 -0.615563 -0.17 -1.85139
PRO_205 -2.37612 0.24284 0.579274 0.000934323 0.0190343 0 0 0 0 0 0 0 0 0 -0.0471767 0.00394352 0.372611 -0.284833 0.02 -1.46949
THR_206 -1.51432 0.163293 0.929537 0.0058491 0 -0.00886022 0 0 0 0 0 0 0 0 -0.181201 0.0947841 0.0447348 -0.0437983 -0.27 -0.779985
ASP_207 -5.54245 0.331837 4.18255 0.00366558 0 -0.279524 0 0 -1.08648 -0.522336 0 0 0 0 -0.14904 0.256885 1.57375 -0.0519797 -0.67 -1.95312
LEU_208 -3.96503 0.151529 1.13575 0.00694674 0 0 0 0 0 0 0 0 0 0 -0.0887892 0.310791 0.307519 -0.045829 -0.1 -2.28711
ILE_209 -3.44399 0.343761 1.06219 0.0165347 0 0 0 0 0 0 0 0 0 0 0.276617 0.247463 0.0897734 -0.0989132 0.24 -1.26656
GLY_210 -2.45463 0.135088 1.24978 0.000206522 0 0 0 0 0 0 0 0 0 0 0.520526 0.166243 0 0.117492 -0.17 -0.435299
LEU_211 -4.44656 0.255528 1.28291 0.00633855 0 0 0 0 0 0 0 0 0 0 0.35102 0.00825734 0.102806 0.011032 -0.1 -2.52867
THR_212 -3.30981 0.2452 1.74716 0.00892397 0 -0.0407695 0 0 0 0 0 0 0 0 0.0927493 0.0878765 0.0317698 0.0113259 -0.27 -1.39558
ILE_213 -4.74673 0.926977 1.30849 0.0158378 0 0 0 0 0 0 0 0 0 0 -0.138028 0.0223757 0.166561 -0.380528 0.24 -2.58505
CYS_214 -3.95396 0.681791 2.05227 0.00220438 0 0 0 0 0 0 0 0 0 0 0.0518021 0.0257332 0.116983 0.165487 1.7 0.842306
GLY_215 -2.65208 0.643798 1.32628 1.96763e-05 0 0 0 0 0 0 0 0 0 0 -0.167035 0.0326849 0 -0.782604 -0.17 -1.76894
HIS_D_216 -6.46032 0.658396 3.38622 0.00501633 0 -0.0382529 0 0 -0.289497 0 0 0 0 0 -0.22511 0.0291783 1.32988 0.00351292 0.56 -1.04098
ASN_217 -2.45555 0.119629 1.84048 0.0132698 0 -0.0609072 0 0 -0.0980254 0 0 0 0 0 -0.0276851 0.0387565 0.493382 -0.225287 -0.89 -1.25194
CYS_218 -4.62156 0.399642 2.54796 0.00163116 0 0 0 0 0 0 0 0 0 0 -0.0801707 0.00341493 0.169084 0.102729 1.7 0.222728
LEU_219 -3.89173 0.448671 1.6918 0.0117954 0 0 0 0 -0.0980254 0 0 0 0 0 0.0536157 0.00923681 0.478904 -0.0248098 -0.1 -1.42054
LEU_220 -1.2368 0.146668 0.67066 0.00791284 0 0 0 0 0 0 0 0 0 0 -0.0870522 0.105786 0.109224 0.035102 -0.1 -0.348496
THR_221 -3.06451 0.286091 1.85208 0.00508988 0 0.0151047 0 0 -0.639951 0 0 0 0 0 -0.132295 0.0189644 0.03773 -0.235963 -0.27 -2.12766
ALA_222 -2.59639 0.222125 0.821416 0.00118798 0 0 0 0 0 0 0 0 0 0 -0.172398 0.0978366 0 0.104978 0.16 -1.36124
GLU_223 -2.73053 0.047521 1.61785 0.00671746 0 -0.220896 0 0 0 0 0 0 0 0 0.108219 0.0640329 0.914106 0.114731 -0.81 -0.888249
TRP_224 -8.37644 0.511584 2.81928 0.0243776 0 0 0 0 -0.656732 0 0 0 0 0 -0.243777 0.0057051 1.17453 -0.0255027 0.91 -3.85698
MET_225 -3.87653 0.119396 1.63942 0.00408474 0 0 0 0 0 0 0 0 0 0 0.307748 0.0433402 0.920888 -0.0393998 -0.34 -1.22106
SER_226 -4.2154 0.82759 2.47177 0.0029439 0 -0.155945 0 0 -0.379125 -0.319404 0 0 0 0 0.020996 0.0141411 0.193094 -0.302565 -0.37 -2.2119
ALA_227 -2.47996 0.130528 1.42353 0.000825894 0 0 0 0 0 0 0 0 0 0 -0.210424 0.0110053 0 -0.0541768 0.16 -1.01867
SER_228 -3.44704 0.727623 2.42824 0.00257054 0 -0.046324 0 0 -0.379125 -0.764763 0 0 0 0 -0.00691319 0.25042 0.225376 -0.0171465 -0.37 -1.39709
LYS_229 -5.28843 0.574159 2.94658 0.00554196 0 -0.208948 0 0 0 0 0 0 0 0 0.11717 0.0697852 0.77885 -0.042459 -0.65 -1.69775
ILE_230 -4.63699 0.233589 1.21459 0.018047 0 0 0 0 0 0 0 0 0 0 -0.0853014 0.0304632 0.210159 -0.288998 0.24 -3.06444
VAL_231 -3.70421 0.192184 1.98236 0.010317 0 0 0 0 0 0 0 0 0 0 -0.195285 0.0631082 0.0525334 -0.324394 0.29 -1.63339
CYS_232 -3.77537 0.423644 1.91739 0.00230403 0 0 0 0 0 0 0 0 0 0 -0.0304734 0.0815328 0.231185 -0.225327 1.7 0.324881
ARG_233 -7.34218 0.414988 5.09138 0.00892153 0 -0.411723 0 0 -0.92191 -0.758141 0 0 0 0 -0.036473 0.0128888 1.97052 0.0315267 -0.98 -2.92021
VAL_234 -3.56553 0.228701 0.931215 0.0112022 0 0 0 0 0 0 0 0 0 0 -0.22804 0.0391409 0.0454999 -0.24349 0.29 -2.4913
GLY_235 -2.232 0.105913 1.04862 0.000148124 0 0 0 0 0 0 0 0 0 0 0.0286661 0.0555054 0 -0.648429 -0.17 -1.81158
GLN_236 -2.07491 0.108666 1.10936 0.00564127 0 -0.00849584 0 0 -0.289497 0 0 0 0 0 -0.219358 0.00546758 0.819932 0.00316681 -0.97 -1.51003
ALA_237 -2.10065 0.241552 0.841241 0.000854272 0 0 0 0 0 0 0 0 0 0 -0.325942 0.0998358 0 -0.107313 0.16 -1.19042
LYS_238 -2.55202 0.292461 1.4701 0.00299367 0 -0.0496175 0 0 0 0 0 0 0 0 0.0876713 0.000225287 0.846468 -0.0930873 -0.65 -0.644807
ASN_239 -2.97615 0.434925 1.93047 0.00350855 0 -0.0277196 0 0 0 0 0 0 0 0 0.0610572 0.0257615 0.635636 0.146789 -0.89 -0.655717
ASP_240 -0.984467 0.0699314 0.782568 0.00993884 0 -0.122939 0 0 0 0 0 0 0 0 -0.249176 0.118079 0.579391 -0.215922 -0.67 -0.682596
LYS_241 -2.04257 0.472368 1.42984 0.00308626 0 -0.157332 0 0 0 0 0 0 0 0 -0.103867 0.110824 0.785748 -0.0273599 -0.65 -0.179261
GLY_242 -1.91558 0.104069 1.16309 3.24204e-05 0 0 0 0 0 0 0 0 0 0 0.287403 0.000236207 0 0.0429022 -0.17 -0.487839
ASP_243 -2.35257 0.243538 1.65541 0.00325431 0 -0.205402 0 0 0 0 0 0 0 0 -0.205027 0.0192555 0.39492 0.0345801 -0.67 -1.08204
ILE_244 -4.30413 0.29906 0.882814 0.014931 0 0 0 0 -0.707126 0 0 0 0 0 -0.099131 0.010127 0.1957 -0.29464 0.24 -3.76239
ILE_245 -3.5983 0.163475 1.65465 0.0228367 0 0 0 0 0 0 0 0 0 0 -0.214645 0.0297009 0.211186 -0.370934 0.24 -1.86203
VAL_246 -3.90492 0.342495 0.831139 0.011848 0 0 0 0 0 0 0 0 0 0 -0.189023 0.00490616 0.0461318 -0.251581 0.29 -2.819
THR_247 -4.19029 0.235827 2.18187 0.0073767 0 -0.0203666 0 0 0 0 0 0 0 0 0.0379692 0.007015 0.0424716 -0.0733082 -0.27 -2.04143
THR_248 -5.05255 0.286207 2.7857 0.00484046 0 -0.13323 0 0 -0.667735 0 0 0 0 0 -0.18695 0.00444024 0.0532988 -0.291934 -0.27 -3.46792
LYS_249 -2.88006 0.300994 1.55827 0.00304088 0 -0.00936748 0 0 0 0 0 0 0 0 -0.0450243 0.0304696 1.01228 -0.0561851 -0.65 -0.73558
SER_250 -2.77975 0.169406 2.01466 0.00110809 0 -0.256985 0 0 -0.506761 -0.522336 0 0 0 0 -0.126161 0.0172893 0.49968 0.0913985 -0.37 -1.76845
GLY_251 -2.38171 0.107296 1.27193 1.54648e-05 0 0 0 0 -0.667735 0 0 0 0 0 0.178174 0.0257053 0 0.37848 -0.17 -1.25785
GLY_252 -2.39814 0.116947 1.4813 2.10785e-05 0 0 0 0 0 0 0 0 0 0 -0.0123556 0.00588861 0 -0.804876 -0.17 -1.78122
ARG_253 -1.94316 0.0682088 0.847472 0.00854404 0 0.0264594 0 0 0 0 0 0 0 0 -0.156551 0.00463046 1.51391 0.0413253 -0.98 -0.569162
GLY_254 -2.32765 0.257161 1.12916 4.74801e-05 0 0 0 0 0 0 0 0 0 0 0.0178673 0.00645885 0 -0.594475 -0.17 -1.68143
THR_255 -2.36526 0.135995 1.37298 0.0112838 0 -0.0885179 0 0 -0.39002 0 0 0 0 0 0.184475 0.00702812 0.129017 -0.312058 -0.27 -1.58508
SER_256 -3.12714 0.427832 1.89015 0.00130643 0 -0.208508 0 0 -1.30565 0 0 0 0 0 -0.0869536 0.211393 0.309464 -0.221574 -0.37 -2.47968
THR_257 -1.93533 0.185871 1.21133 0.00465103 0 -0.0921978 0 0 0 0 0 0 0 0 -0.169627 0.0010615 0.055299 -0.241215 -0.27 -1.25015
VAL_258 -3.19013 0.160086 1.34095 0.0151234 0 0 0 0 -0.208502 0 0 0 0 0 0.0144935 0.076177 0.0261138 -0.0721403 0.29 -1.54782
SER_259 -1.61906 0.0491473 0.85223 0.00135703 0 -0.0642891 0 0 0 0 0 0 0 0 -0.0680261 0.00241315 0.300507 -0.122148 -0.37 -1.03786
PHE_260 -6.48586 0.539275 1.62072 0.0255717 0 0 0 0 0 0 0 0 0 0 -0.0817922 0.000963591 0.761638 -0.042433 0.63 -3.03191
LYS_261 -3.14389 0.125011 1.51076 0.00611886 0 -0.182993 0 0 0 0 0 0 0 0 0.0108963 0.0395296 1.9021 0.108549 -0.65 -0.273918
LEU_262 -3.59689 0.243498 0.987156 0.00730091 0 0 0 0 0 0 0 0 0 0 -0.21775 0.0570568 0.503132 -0.0697969 -0.1 -2.18629
LEU_263 -4.11514 0.205842 1.5792 0.00734159 0 0 0 0 0 0 0 0 0 0 0.0371944 0.0643785 0.0592616 -0.0427123 -0.1 -2.30463
LYS_264 -0.988159 0.507715 0.578958 0.005002 0.184686 0 0 0 0 0 0 0 0 0 -0.047553 0.0236162 0.909881 0.0715109 -0.65 0.595658
PRO_p:CtermProteinFull_265 -2.44358 0.623145 1.12416 0.00433621 0.27179 0 0 0 0 0 0 0 0 0 0 0 0.119503 0 0.02 -0.280646
#END_POSE_ENERGIES_TABLE 027.d16_v11.3_repeated_1_7.0dG_02_RalA2andSec5_0012_0001.pdb
